# Supplementary material for: Phospholipids are imported into mitochondria by VDAC, a dimeric beta barrel scramblase
Source: Nat Commun. 2023 Dec 8;14:8115. doi: 10.1038/s41467-023-43570-y (PMC10709637; doi:10.1038/s41467-023-43570-y)
Supplement: Supplementary file 6 — Source Data [file 41467_2023_43570_MOESM6_ESM.zip]

Archive with 458 entries (426 files):
- Fig 4/
- Fig 4/.DS_Store
- __MACOSX/Fig 4/._.DS_Store
- Fig 4/fig4-b/
- __MACOSX/Fig 4/._fig4-b
- Fig 4/fig4-e/
- __MACOSX/Fig 4/._fig4-e
- Fig 4/fig4-d/
- __MACOSX/Fig 4/._fig4-d
- Fig 4/fig4-c/
- __MACOSX/Fig 4/._fig4-c
- Fig 4/fig4-h/
- __MACOSX/Fig 4/._fig4-h
- Fig 4/fig4-f/
- __MACOSX/Fig 4/._fig4-f
- Fig 4/fig4-a/
- __MACOSX/Fig 4/._fig4-a
- Fig 4/fig4-g/
- __MACOSX/Fig 4/._fig4-g
- Fig 4/fig4-i/
- __MACOSX/Fig 4/._fig4-i
- Fig 4/fig4-b/structure.gro
- __MACOSX/Fig 4/fig4-b/._structure.gro
- Fig 4/fig4-e/snapshot.gro
- __MACOSX/Fig 4/fig4-e/._snapshot.gro
- Fig 4/fig4-d/readme.txt
- __MACOSX/Fig 4/fig4-d/._readme.txt
- Fig 4/fig4-d/scrambling_bar.dat
- __MACOSX/Fig 4/fig4-d/._scrambling_bar.dat
- Fig 4/fig4-c/average_scrambling.py
- __MACOSX/Fig 4/fig4-c/._average_scrambling.py
- Fig 4/fig4-c/scrambling_dimer-1-star_n1.dat
- __MACOSX/Fig 4/fig4-c/._scrambling_dimer-1-star_n1.dat
- Fig 4/fig4-c/scrambling_dimer-1-star_n2.dat
- __MACOSX/Fig 4/fig4-c/._scrambling_dimer-1-star_n2.dat
- Fig 4/fig4-c/scrambling_dimer-1-star_n3.dat
- __MACOSX/Fig 4/fig4-c/._scrambling_dimer-1-star_n3.dat
- Fig 4/fig4-c/scrambling_purePOPC.dat
- __MACOSX/Fig 4/fig4-c/._scrambling_purePOPC.dat
- Fig 4/fig4-c/scrambling_monomer_n1.dat
- __MACOSX/Fig 4/fig4-c/._scrambling_monomer_n1.dat
- Fig 4/fig4-c/scrambling_monomer_n2.dat
- __MACOSX/Fig 4/fig4-c/._scrambling_monomer_n2.dat
- Fig 4/fig4-c/average_scrambling_dimer-1_restrained.dat
- __MACOSX/Fig 4/fig4-c/._average_scrambling_dimer-1_restrained.dat
- Fig 4/fig4-c/scrambling_monomer_n3.dat
- __MACOSX/Fig 4/fig4-c/._scrambling_monomer_n3.dat
- Fig 4/fig4-c/readme.txt
- __MACOSX/Fig 4/fig4-c/._readme.txt
- Fig 4/fig4-c/average_scrambling_monomer.dat
- __MACOSX/Fig 4/fig4-c/._average_scrambling_monomer.dat
- Fig 4/fig4-c/scrambling_dimer-1_restrained_n3.dat
- __MACOSX/Fig 4/fig4-c/._scrambling_dimer-1_restrained_n3.dat
- Fig 4/fig4-c/scrambling_dimer-1_restrained_n2.dat
- __MACOSX/Fig 4/fig4-c/._scrambling_dimer-1_restrained_n2.dat
- Fig 4/fig4-c/scrambling_dimer-1_restrained_n1.dat
- __MACOSX/Fig 4/fig4-c/._scrambling_dimer-1_restrained_n1.dat
- Fig 4/fig4-h/membrane_planes.gro
- __MACOSX/Fig 4/fig4-h/._membrane_planes.gro
- Fig 4/fig4-h/planes2beads.py
- __MACOSX/Fig 4/fig4-h/._planes2beads.py
- Fig 4/fig4-h/membrane_planes.dat
- __MACOSX/Fig 4/fig4-h/._membrane_planes.dat
- Fig 4/fig4-h/readme.txt
- __MACOSX/Fig 4/fig4-h/._readme.txt
- Fig 4/fig4-h/snapshot.gro
- __MACOSX/Fig 4/fig4-h/._snapshot.gro
- Fig 4/fig4-f/snapshot.gro
- __MACOSX/Fig 4/fig4-f/._snapshot.gro
- Fig 4/fig4-a/structure.gro
- __MACOSX/Fig 4/fig4-a/._structure.gro
- Fig 4/fig4-g/dimer-1_thickness.dat
- __MACOSX/Fig 4/fig4-g/._dimer-1_thickness.dat
- Fig 4/fig4-g/monomer_positions.dat
- __MACOSX/Fig 4/fig4-g/._monomer_positions.dat
- Fig 4/fig4-g/shift.py
- __MACOSX/Fig 4/fig4-g/._shift.py
- Fig 4/fig4-g/readme.txt
- __MACOSX/Fig 4/fig4-g/._readme.txt
- Fig 4/fig4-g/monomer_thickness.dat
- __MACOSX/Fig 4/fig4-g/._monomer_thickness.dat
- Fig 4/fig4-g/dimer-1_positions.dat
- __MACOSX/Fig 4/fig4-g/._dimer-1_positions.dat
- Fig 4/fig4-i/monomer_wdmap.dat
- __MACOSX/Fig 4/fig4-i/._monomer_wdmap.dat
- Fig 4/fig4-i/dimer-1_wdmap.dat
- __MACOSX/Fig 4/fig4-i/._dimer-1_wdmap.dat
- Fig 4/fig4-i/monomer_positions.dat
- __MACOSX/Fig 4/fig4-i/._monomer_positions.dat
- Fig 4/fig4-i/shift.py
- __MACOSX/Fig 4/fig4-i/._shift.py
- Fig 4/fig4-i/readme.txt
- __MACOSX/Fig 4/fig4-i/._readme.txt
- Fig 4/fig4-i/dimer-1_positions.dat
- __MACOSX/Fig 4/fig4-i/._dimer-1_positions.dat
- Fig S1/
- Fig S1/.DS_Store
- __MACOSX/Fig S1/._.DS_Store
- Fig S1/figs1-a/
- __MACOSX/Fig S1/._figs1-a
- Fig S1/figs1-c/
- __MACOSX/Fig S1/._figs1-c
- Fig S1/figs1-b/
- __MACOSX/Fig S1/._figs1-b
- Fig S1/figs1-a/readme.txt
- __MACOSX/Fig S1/figs1-a/._readme.txt
- Fig S1/figs1-a/snapshot2.gro
- __MACOSX/Fig S1/figs1-a/._snapshot2.gro
- Fig S1/figs1-a/snapshot3.gro
- __MACOSX/Fig S1/figs1-a/._snapshot3.gro
- Fig S1/figs1-a/snapshot1.gro
- __MACOSX/Fig S1/figs1-a/._snapshot1.gro
- Fig S1/figs1-a/snapshot4.gro
- __MACOSX/Fig S1/figs1-a/._snapshot4.gro
- Fig S1/figs1-a/snapshot5.gro
- __MACOSX/Fig S1/figs1-a/._snapshot5.gro
- Fig S1/figs1-c/pure_membrane_martini2.xvg
- __MACOSX/Fig S1/figs1-c/._pure_membrane_martini2.xvg
- Fig S1/figs1-c/pure_membrane_martini3.xvg
- __MACOSX/Fig S1/figs1-c/._pure_membrane_martini3.xvg
- Fig S1/figs1-c/monomer_up_martini2.xvg
- __MACOSX/Fig S1/figs1-c/._monomer_up_martini2.xvg
- Fig S1/figs1-c/monomer_up_martini3.xvg
- __MACOSX/Fig S1/figs1-c/._monomer_up_martini3.xvg
- Fig S1/figs1-c/monomer_down_martini3.xvg
- __MACOSX/Fig S1/figs1-c/._monomer_down_martini3.xvg
- Fig S1/figs1-c/monomer_down_martini2.xvg
- __MACOSX/Fig S1/figs1-c/._monomer_down_martini2.xvg
- Fig S1/figs1-c/readme.txt
- __MACOSX/Fig S1/figs1-c/._readme.txt
- Fig S1/figs1-b/readme.txt
- __MACOSX/Fig S1/figs1-b/._readme.txt
- Fig S1/figs1-b/snapshot2.gro
- __MACOSX/Fig S1/figs1-b/._snapshot2.gro
- Fig S1/figs1-b/snapshot3.gro
- __MACOSX/Fig S1/figs1-b/._snapshot3.gro
- Fig S1/figs1-b/snapshot1.gro
- __MACOSX/Fig S1/figs1-b/._snapshot1.gro
- Fig S1/figs1-b/snapshot4.gro
- __MACOSX/Fig S1/figs1-b/._snapshot4.gro
- Fig S1/figs1-b/snapshot5.gro
- __MACOSX/Fig S1/figs1-b/._snapshot5.gro
- Fig S1/figs1-b/snapshot6.gro
- __MACOSX/Fig S1/figs1-b/._snapshot6.gro
- Fig S7/
- Fig S7/.DS_Store
- __MACOSX/Fig S7/._.DS_Store
- Fig S7/figs7-c/
- __MACOSX/Fig S7/._figs7-c
- Fig S7/figs7-d/
- __MACOSX/Fig S7/._figs7-d
- Fig S7/figs7-c/structure.gro
- __MACOSX/Fig S7/figs7-c/._structure.gro
- Fig S7/figs7-d/distances.dat
- __MACOSX/Fig S7/figs7-d/._distances.dat
- Fig S7/figs7-d/readme.txt
- __MACOSX/Fig S7/figs7-d/._readme.txt
- FIg S8/
- FIg S8/figs8-g/
- __MACOSX/FIg S8/._figs8-g
- FIg S8/figs8-f/
- __MACOSX/FIg S8/._figs8-f
- FIg S8/figs8-a/
- __MACOSX/FIg S8/._figs8-a
- FIg S8/.DS_Store
- __MACOSX/FIg S8/._.DS_Store
- FIg S8/figs8-d/
- __MACOSX/FIg S8/._figs8-d
- FIg S8/figs8-c/
- __MACOSX/FIg S8/._figs8-c
- FIg S8/figs8-b/
- __MACOSX/FIg S8/._figs8-b
- FIg S8/figs8-e/
- __MACOSX/FIg S8/._figs8-e
- FIg S8/figs8-g/dimer-3_positions.dat
- __MACOSX/FIg S8/figs8-g/._dimer-3_positions.dat
- FIg S8/figs8-g/dimer-1-m_positions.dat
- __MACOSX/FIg S8/figs8-g/._dimer-1-m_positions.dat
- FIg S8/figs8-g/dimer-1-star_positions.dat
- __MACOSX/FIg S8/figs8-g/._dimer-1-star_positions.dat
- FIg S8/figs8-g/dimer-3_thickness.dat
- __MACOSX/FIg S8/figs8-g/._dimer-3_thickness.dat
- FIg S8/figs8-g/shift.py
- __MACOSX/FIg S8/figs8-g/._shift.py
- FIg S8/figs8-g/dimer-1-m_thickness.dat
- __MACOSX/FIg S8/figs8-g/._dimer-1-m_thickness.dat
- FIg S8/figs8-g/readme.txt
- __MACOSX/FIg S8/figs8-g/._readme.txt
- FIg S8/figs8-g/dimer-1-star_thickness.dat
- __MACOSX/FIg S8/figs8-g/._dimer-1-star_thickness.dat
- FIg S8/figs8-f/dimer-3_positions.dat
- __MACOSX/FIg S8/figs8-f/._dimer-3_positions.dat
- FIg S8/figs8-f/dimer-1-m_positions.dat
- __MACOSX/FIg S8/figs8-f/._dimer-1-m_positions.dat
- FIg S8/figs8-f/dimer-1-star_positions.dat
- __MACOSX/FIg S8/figs8-f/._dimer-1-star_positions.dat
- FIg S8/figs8-f/dimer-1-star_wdmap.dat
- __MACOSX/FIg S8/figs8-f/._dimer-1-star_wdmap.dat
- FIg S8/figs8-f/dimer-1-m_wdmap.dat
- __MACOSX/FIg S8/figs8-f/._dimer-1-m_wdmap.dat
- FIg S8/figs8-f/shift.py
- __MACOSX/FIg S8/figs8-f/._shift.py
- FIg S8/figs8-f/readme.txt
- __MACOSX/FIg S8/figs8-f/._readme.txt
- FIg S8/figs8-f/dimer-3_wdmap.dat
- __MACOSX/FIg S8/figs8-f/._dimer-3_wdmap.dat
- FIg S8/figs8-a/structure.gro
- __MACOSX/FIg S8/figs8-a/._structure.gro
- FIg S8/figs8-d/average_scrambling.py
- __MACOSX/FIg S8/figs8-d/._average_scrambling.py
- FIg S8/figs8-d/scrambling_dimer-1-m_n1.dat
- __MACOSX/FIg S8/figs8-d/._scrambling_dimer-1-m_n1.dat
- FIg S8/figs8-d/scrambling_dimer-1-m_n3.dat
- __MACOSX/FIg S8/figs8-d/._scrambling_dimer-1-m_n3.dat
- FIg S8/figs8-d/scrambling_dimer-1-m_n2.dat
- __MACOSX/FIg S8/figs8-d/._scrambling_dimer-1-m_n2.dat
- FIg S8/figs8-d/scrambling_purePOPC.dat
- __MACOSX/FIg S8/figs8-d/._scrambling_purePOPC.dat
- FIg S8/figs8-d/scrambling_monomer_n1.dat
- __MACOSX/FIg S8/figs8-d/._scrambling_monomer_n1.dat
- FIg S8/figs8-d/scrambling_monomer_n2.dat
- __MACOSX/FIg S8/figs8-d/._scrambling_monomer_n2.dat
- FIg S8/figs8-d/average_scrambling_dimer-1_restrained.dat
- __MACOSX/FIg S8/figs8-d/._average_scrambling_dimer-1_restrained.dat
- FIg S8/figs8-d/scrambling_monomer_n3.dat
- __MACOSX/FIg S8/figs8-d/._scrambling_monomer_n3.dat
- FIg S8/figs8-d/average_scrambling_dimer-1-m.dat
- __MACOSX/FIg S8/figs8-d/._average_scrambling_dimer-1-m.dat
- FIg S8/figs8-d/readme.txt
- __MACOSX/FIg S8/figs8-d/._readme.txt
- FIg S8/figs8-d/average_scrambling_monomer.dat
- __MACOSX/FIg S8/figs8-d/._average_scrambling_monomer.dat
- FIg S8/figs8-d/scrambling_dimer-1_restrained_n3.dat
- __MACOSX/FIg S8/figs8-d/._scrambling_dimer-1_restrained_n3.dat
- FIg S8/figs8-d/scrambling_dimer-1_restrained_n2.dat
- __MACOSX/FIg S8/figs8-d/._scrambling_dimer-1_restrained_n2.dat
- FIg S8/figs8-d/scrambling_dimer-1_restrained_n1.dat
- __MACOSX/FIg S8/figs8-d/._scrambling_dimer-1_restrained_n1.dat
- FIg S8/figs8-c/average_scrambling.py
- __MACOSX/FIg S8/figs8-c/._average_scrambling.py
- FIg S8/figs8-c/scrambling_dimer-3_n2.dat
- __MACOSX/FIg S8/figs8-c/._scrambling_dimer-3_n2.dat
- FIg S8/figs8-c/scrambling_dimer-3_n3.dat
- __MACOSX/FIg S8/figs8-c/._scrambling_dimer-3_n3.dat
- FIg S8/figs8-c/scrambling_dimer-3_n1.dat
- __MACOSX/FIg S8/figs8-c/._scrambling_dimer-3_n1.dat
- FIg S8/figs8-c/scrambling_dimer-1-star_n1.dat
- __MACOSX/FIg S8/figs8-c/._scrambling_dimer-1-star_n1.dat
- FIg S8/figs8-c/scrambling_dimer-1-star_n2.dat
- __MACOSX/FIg S8/figs8-c/._scrambling_dimer-1-star_n2.dat
- FIg S8/figs8-c/scrambling_dimer-1-star_n3.dat
- __MACOSX/FIg S8/figs8-c/._scrambling_dimer-1-star_n3.dat
- FIg S8/figs8-c/scrambling_purePOPC.dat
- __MACOSX/FIg S8/figs8-c/._scrambling_purePOPC.dat
- FIg S8/figs8-c/scrambling_monomer_n1.dat
- __MACOSX/FIg S8/figs8-c/._scrambling_monomer_n1.dat
- FIg S8/figs8-c/average_scrambling_dimer-3.dat
- __MACOSX/FIg S8/figs8-c/._average_scrambling_dimer-3.dat
- FIg S8/figs8-c/scrambling_monomer_n2.dat
- __MACOSX/FIg S8/figs8-c/._scrambling_monomer_n2.dat
- FIg S8/figs8-c/scrambling_monomer_n3.dat
- __MACOSX/FIg S8/figs8-c/._scrambling_monomer_n3.dat
- FIg S8/figs8-c/average_scrambling_dimer-1-star.dat
- __MACOSX/FIg S8/figs8-c/._average_scrambling_dimer-1-star.dat
- FIg S8/figs8-c/readme.txt
- __MACOSX/FIg S8/figs8-c/._readme.txt
- FIg S8/figs8-c/average_scrambling_monomer.dat
- __MACOSX/FIg S8/figs8-c/._average_scrambling_monomer.dat
- FIg S8/figs8-b/structure.gro
- __MACOSX/FIg S8/figs8-b/._structure.gro
- FIg S8/figs8-e/readme.txt
- __MACOSX/FIg S8/figs8-e/._readme.txt
- FIg S8/figs8-e/scrambling_bar.dat
- __MACOSX/FIg S8/figs8-e/._scrambling_bar.dat
- Fig S10/
- Fig S10/.DS_Store
- __MACOSX/Fig S10/._.DS_Store
- Fig S10/figs10-a/
- __MACOSX/Fig S10/._figs10-a
- Fig S10/figs10-b/
- __MACOSX/Fig S10/._figs10-b
- Fig S10/figs10-a/monomer_down_ljon.xvg
- __MACOSX/Fig S10/figs10-a/._monomer_down_ljon.xvg
- Fig S10/figs10-a/monomer_down_ljoff.xvg
- __MACOSX/Fig S10/figs10-a/._monomer_down_ljoff.xvg
- Fig S10/figs10-a/dimer_up_ljon.xvg
- __MACOSX/Fig S10/figs10-a/._dimer_up_ljon.xvg
- Fig S10/figs10-a/monomer_up_ljon.xvg
- __MACOSX/Fig S10/figs10-a/._monomer_up_ljon.xvg
- Fig S10/figs10-a/dimer_up_ljoff.xvg
- __MACOSX/Fig S10/figs10-a/._dimer_up_ljoff.xvg
- Fig S10/figs10-a/monomer_up_ljoff.xvg
- __MACOSX/Fig S10/figs10-a/._monomer_up_ljoff.xvg
- Fig S10/figs10-a/dimer_down_ljoff.xvg
- __MACOSX/Fig S10/figs10-a/._dimer_down_ljoff.xvg
- Fig S10/figs10-a/readme.txt
- __MACOSX/Fig S10/figs10-a/._readme.txt
- Fig S10/figs10-a/dimer_down_ljon.xvg
- __MACOSX/Fig S10/figs10-a/._dimer_down_ljon.xvg
- Fig S10/figs10-a/pure_membrane.xvg
[truncated: 158 more entries]
