# Supplementary material for: Phospholipids are imported into mitochondria by VDAC, a dimeric beta barrel scramblase
Source: Nat Commun. 2023 Dec 8;14:8115. doi: 10.1038/s41467-023-43570-y (PMC10709637; doi:10.1038/s41467-023-43570-y)
Supplement: Supplementary file 6 — Source Data [file 41467_2023_43570_MOESM6_ESM.zip › Fig 4/fig4-b/structure.gro]

Generated using `center`.
8632
    1MET      N    1  10.425   6.547  10.785  0.0000  0.0000  0.0000
    1MET     H1    2  10.474   6.463  10.759  0.0000  0.0000  0.0000
    1MET     H2    3  10.334   6.545  10.741  0.0000  0.0000  0.0000
    1MET     H3    4  10.476   6.629  10.757  0.0000  0.0000  0.0000
    1MET     CA    5  10.405   6.546  10.932  0.0000  0.0000  0.0000
    1MET     HA    6  10.502   6.546  10.982  0.0000  0.0000  0.0000
    1MET     CB    7  10.326   6.671  10.978  0.0000  0.0000  0.0000
    1MET    HB1    8  10.301   6.661  11.083  0.0000  0.0000  0.0000
    1MET    HB2    9  10.233   6.679  10.921  0.0000  0.0000  0.0000
    1MET     CG   10  10.406   6.801  10.964  0.0000  0.0000  0.0000
    1MET    HG1   11  10.500   6.791  11.019  0.0000  0.0000  0.0000
    1MET    HG2   12  10.348   6.880  11.013  0.0000  0.0000  0.0000
    1MET     SD   13  10.443   6.857  10.796  0.0000  0.0000  0.0000
    1MET     CE   14  10.520   7.017  10.837  0.0000  0.0000  0.0000
    1MET    HE1   15  10.543   7.072  10.746  0.0000  0.0000  0.0000
    1MET    HE2   16  10.451   7.077  10.896  0.0000  0.0000  0.0000
    1MET    HE3   17  10.612   7.001  10.893  0.0000  0.0000  0.0000
    1MET      C   18  10.335   6.414  10.967  0.0000  0.0000  0.0000
    1MET      O   19  10.342   6.324  10.885  0.0000  0.0000  0.0000
    2ALA      N   20  10.268   6.401  11.082  0.0000  0.0000  0.0000
    2ALA      H   21  10.270   6.474  11.152  0.0000  0.0000  0.0000
    2ALA     CA   22  10.186   6.282  11.112  0.0000  0.0000  0.0000
    2ALA     HA   23  10.251   6.194  11.115  0.0000  0.0000  0.0000
    2ALA     CB   24  10.122   6.300  11.250  0.0000  0.0000  0.0000
    2ALA    HB1   25  10.063   6.212  11.274  0.0000  0.0000  0.0000
    2ALA    HB2   26  10.199   6.313  11.326  0.0000  0.0000  0.0000
    2ALA    HB3   27  10.056   6.387  11.250  0.0000  0.0000  0.0000
    2ALA      C   28  10.080   6.257  11.002  0.0000  0.0000  0.0000
    2ALA      O   29  10.061   6.143  10.959  0.0000  0.0000  0.0000
    3VAL      N   30  10.018   6.364  10.951  0.0000  0.0000  0.0000
    3VAL      H   31  10.035   6.453  10.996  0.0000  0.0000  0.0000
    3VAL     CA   32   9.947   6.366  10.822  0.0000  0.0000  0.0000
    3VAL     HA   33   9.909   6.266  10.801  0.0000  0.0000  0.0000
    3VAL     CB   34   9.826   6.461  10.828  0.0000  0.0000  0.0000
    3VAL     HB   35   9.861   6.562  10.849  0.0000  0.0000  0.0000
    3VAL    CG1   36   9.745   6.465  10.698  0.0000  0.0000  0.0000
    3VAL   HG11   37   9.659   6.531  10.709  0.0000  0.0000  0.0000
    3VAL   HG12   38   9.807   6.505  10.617  0.0000  0.0000  0.0000
    3VAL   HG13   39   9.711   6.365  10.672  0.0000  0.0000  0.0000
    3VAL    CG2   40   9.728   6.422  10.940  0.0000  0.0000  0.0000
    3VAL   HG21   41   9.643   6.489  10.941  0.0000  0.0000  0.0000
    3VAL   HG22   42   9.693   6.320  10.925  0.0000  0.0000  0.0000
    3VAL   HG23   43   9.777   6.428  11.038  0.0000  0.0000  0.0000
    3VAL      C   44  10.047   6.409  10.712  0.0000  0.0000  0.0000
    3VAL      O   45  10.126   6.502  10.735  0.0000  0.0000  0.0000
    4PRO      N   46  10.048   6.344  10.594  0.0000  0.0000  0.0000
    4PRO     CD   47   9.985   6.216  10.563  0.0000  0.0000  0.0000
    4PRO    HD1   48   9.876   6.224  10.565  0.0000  0.0000  0.0000
    4PRO    HD2   49  10.018   6.141  10.635  0.0000  0.0000  0.0000
    4PRO     CG   50  10.032   6.177  10.423  0.0000  0.0000  0.0000
    4PRO    HG1   51   9.955   6.201  10.349  0.0000  0.0000  0.0000
    4PRO    HG2   52  10.057   6.071  10.416  0.0000  0.0000  0.0000
    4PRO     CB   53  10.154   6.263  10.397  0.0000  0.0000  0.0000
    4PRO    HB1   54  10.167   6.285  10.291  0.0000  0.0000  0.0000
    4PRO    HB2   55  10.243   6.213  10.436  0.0000  0.0000  0.0000
    4PRO     CA   56  10.127   6.389  10.480  0.0000  0.0000  0.0000
    4PRO     HA   57  10.223   6.427  10.515  0.0000  0.0000  0.0000
    4PRO      C   58  10.056   6.500  10.399  0.0000  0.0000  0.0000
    4PRO      O   59   9.933   6.509  10.399  0.0000  0.0000  0.0000
    5PRO      N   60  10.132   6.588  10.329  0.0000  0.0000  0.0000
    5PRO     CD   61  10.277   6.589  10.321  0.0000  0.0000  0.0000
    5PRO    HD1   62  10.316   6.489  10.302  0.0000  0.0000  0.0000
    5PRO    HD2   63  10.318   6.629  10.413  0.0000  0.0000  0.0000
    5PRO     CG   64  10.311   6.680  10.204  0.0000  0.0000  0.0000
    5PRO    HG1   65  10.310   6.623  10.112  0.0000  0.0000  0.0000
    5PRO    HG2   66  10.407   6.731  10.218  0.0000  0.0000  0.0000
    5PRO     CB   67  10.195   6.779  10.204  0.0000  0.0000  0.0000
    5PRO    HB1   68  10.183   6.825  10.105  0.0000  0.0000  0.0000
    5PRO    HB2   69  10.210   6.855  10.280  0.0000  0.0000  0.0000
    5PRO     CA   70  10.075   6.690  10.241  0.0000  0.0000  0.0000
    5PRO     HA   71  10.001   6.749  10.295  0.0000  0.0000  0.0000
    5PRO      C   72  10.009   6.629  10.117  0.0000  0.0000  0.0000
    5PRO      O   73  10.039   6.516  10.078  0.0000  0.0000  0.0000
    6THR      N   74   9.923   6.706  10.050  0.0000  0.0000  0.0000
    6THR      H   75   9.900   6.798  10.086  0.0000  0.0000  0.0000
    6THR     CA   76   9.864   6.671   9.920  0.0000  0.0000  0.0000
    6THR     HA   77   9.814   6.574   9.930  0.0000  0.0000  0.0000
    6THR     CB   78   9.760   6.776   9.875  0.0000  0.0000  0.0000
    6THR     HB   79   9.806   6.840   9.799  0.0000  0.0000  0.0000
    6THR    CG2   80   9.636   6.712   9.813  0.0000  0.0000  0.0000
    6THR   HG21   81   9.567   6.790   9.782  0.0000  0.0000  0.0000
    6THR   HG22   82   9.664   6.652   9.726  0.0000  0.0000  0.0000
    6THR   HG23   83   9.587   6.648   9.887  0.0000  0.0000  0.0000
    6THR    OG1   84   9.718   6.860   9.980  0.0000  0.0000  0.0000
    6THR    HG1   85   9.764   6.943   9.966  0.0000  0.0000  0.0000
    6THR      C   86   9.972   6.661   9.813  0.0000  0.0000  0.0000
    6THR      O   87  10.073   6.730   9.821  0.0000  0.0000  0.0000
    7TYR      N   88   9.948   6.584   9.705  0.0000  0.0000  0.0000
    7TYR      H   89   9.867   6.525   9.705  0.0000  0.0000  0.0000
    7TYR     CA   90  10.044   6.573   9.594  0.0000  0.0000  0.0000
    7TYR     HA   91  10.136   6.528   9.632  0.0000  0.0000  0.0000
    7TYR     CB   92   9.988   6.479   9.486  0.0000  0.0000  0.0000
    7TYR    HB1   93   9.902   6.525   9.439  0.0000  0.0000  0.0000
    7TYR    HB2   94   9.955   6.386   9.534  0.0000  0.0000  0.0000
    7TYR     CG   95  10.090   6.443   9.379  0.0000  0.0000  0.0000
    7TYR    CD1   96  10.114   6.531   9.272  0.0000  0.0000  0.0000
    7TYR    HD1   97  10.058   6.623   9.263  0.0000  0.0000  0.0000
    7TYR    CE1   98  10.213   6.501   9.176  0.0000  0.0000  0.0000
    7TYR    HE1   99  10.233   6.569   9.095  0.0000  0.0000  0.0000
    7TYR     CZ  100  10.286   6.382   9.186  0.0000  0.0000  0.0000
    7TYR     OH  101  10.382   6.354   9.094  0.0000  0.0000  0.0000
    7TYR     HH  102  10.415   6.264   9.103  0.0000  0.0000  0.0000
    7TYR    CE2  103  10.260   6.291   9.292  0.0000  0.0000  0.0000
    7TYR    HE2  104  10.317   6.200   9.298  0.0000  0.0000  0.0000
    7TYR    CD2  105  10.162   6.322   9.388  0.0000  0.0000  0.0000
    7TYR    HD2  106  10.143   6.253   9.469  0.0000  0.0000  0.0000
    7TYR      C  107  10.081   6.710   9.535  0.0000  0.0000  0.0000
    7TYR      O  108  10.199   6.741   9.513  0.0000  0.0000  0.0000
    8ALA      N  109   9.982   6.799   9.519  0.0000  0.0000  0.0000
    8ALA      H  110   9.888   6.770   9.542  0.0000  0.0000  0.0000
    8ALA     CA  111  10.002   6.936   9.471  0.0000  0.0000  0.0000
    8ALA     HA  112  10.055   6.932   9.376  0.0000  0.0000  0.0000
    8ALA     CB  113   9.863   6.997   9.446  0.0000  0.0000  0.0000
    8ALA    HB1  114   9.874   7.097   9.404  0.0000  0.0000  0.0000
    8ALA    HB2  115   9.808   6.935   9.375  0.0000  0.0000  0.0000
    8ALA    HB3  116   9.808   7.004   9.539  0.0000  0.0000  0.0000
    8ALA      C  117  10.086   7.026   9.565  0.0000  0.0000  0.0000
    8ALA      O  118  10.136   7.130   9.522  0.0000  0.0000  0.0000
    9ASP      N  119  10.107   6.985   9.691  0.0000  0.0000  0.0000
    9ASP      H  120  10.066   6.897   9.720  0.0000  0.0000  0.0000
    9ASP     CA  121  10.190   7.052   9.792  0.0000  0.0000  0.0000
    9ASP     HA  122  10.206   7.154   9.758  0.0000  0.0000  0.0000
    9ASP     CB  123  10.114   7.064   9.925  0.0000  0.0000  0.0000
    9ASP    HB1  124  10.175   7.120   9.996  0.0000  0.0000  0.0000
    9ASP    HB2  125  10.098   6.964   9.965  0.0000  0.0000  0.0000
    9ASP     CG  126   9.979   7.133   9.911  0.0000  0.0000  0.0000
    9ASP    OD1  127   9.981   7.257   9.889  0.0000  0.0000  0.0000
    9ASP    OD2  128   9.876   7.063   9.925  0.0000  0.0000  0.0000
    9ASP      C  129  10.330   6.989   9.812  0.0000  0.0000  0.0000
    9ASP      O  130  10.411   7.040   9.891  0.0000  0.0000  0.0000
   10LEU      N  131  10.364   6.882   9.739  0.0000  0.0000  0.0000
   10LEU      H  132  10.296   6.841   9.677  0.0000  0.0000  0.0000
   10LEU     CA  133  10.499   6.823   9.744  0.0000  0.0000  0.0000
   10LEU     HA  134  10.523   6.803   9.848  0.0000  0.0000  0.0000
   10LEU     CB  135  10.500   6.688   9.668  0.0000  0.0000  0.0000
   10LEU    HB1  136  10.602   6.651   9.665  0.0000  0.0000  0.0000
   10LEU    HB2  137  10.467   6.705   9.566  0.0000  0.0000  0.0000
   10LEU     CG  138  10.413   6.578   9.732  0.0000  0.0000  0.0000
   10LEU     HG  139  10.311   6.613   9.743  0.0000  0.0000  0.0000
   10LEU    CD1  140  10.414   6.454   9.643  0.0000  0.0000  0.0000
   10LEU   HD11  141  10.350   6.377   9.686  0.0000  0.0000  0.0000
   10LEU   HD12  142  10.376   6.480   9.544  0.0000  0.0000  0.0000
   10LEU   HD13  143  10.515   6.416   9.633  0.0000  0.0000  0.0000
   10LEU    CD2  144  10.466   6.536   9.869  0.0000  0.0000  0.0000
   10LEU   HD21  145  10.404   6.455   9.908  0.0000  0.0000  0.0000
   10LEU   HD22  146  10.569   6.501   9.861  0.0000  0.0000  0.0000
   10LEU   HD23  147  10.460   6.619   9.939  0.0000  0.0000  0.0000
   10LEU      C  148  10.604   6.922   9.691  0.0000  0.0000  0.0000
   10LEU      O  149  10.583   6.993   9.592  0.0000  0.0000  0.0000
   11GLY      N  150  10.715   6.938   9.764  0.0000  0.0000  0.0000
   11GLY      H  151  10.732   6.872   9.839  0.0000  0.0000  0.0000
   11GLY     CA  152  10.816   7.041   9.736  0.0000  0.0000  0.0000
   11GLY    HA1  153  10.855   7.026   9.636  0.0000  0.0000  0.0000
   11GLY    HA2  154  10.898   7.029   9.807  0.0000  0.0000  0.0000
   11GLY      C  155  10.766   7.187   9.746  0.0000  0.0000  0.0000
   11GLY      O  156  10.836   7.279   9.705  0.0000  0.0000  0.0000
   12LYS      N  157  10.644   7.213   9.797  0.0000  0.0000  0.0000
   12LYS      H  158  10.587   7.136   9.828  0.0000  0.0000  0.0000
   12LYS     CA  159  10.583   7.347   9.789  0.0000  0.0000  0.0000
   12LYS     HA  160  10.587   7.378   9.685  0.0000  0.0000  0.0000
   12LYS     CB  161  10.435   7.340   9.829  0.0000  0.0000  0.0000
   12LYS    HB1  162  10.426   7.311   9.934  0.0000  0.0000  0.0000
   12LYS    HB2  163  10.387   7.265   9.766  0.0000  0.0000  0.0000
   12LYS     CG  164  10.363   7.474   9.806  0.0000  0.0000  0.0000
   12LYS    HG1  165  10.373   7.502   9.701  0.0000  0.0000  0.0000
   12LYS    HG2  166  10.409   7.551   9.868  0.0000  0.0000  0.0000
   12LYS     CD  167  10.215   7.463   9.842  0.0000  0.0000  0.0000
   12LYS    HD1  168  10.205   7.441   9.948  0.0000  0.0000  0.0000
   12LYS    HD2  169  10.171   7.380   9.786  0.0000  0.0000  0.0000
   12LYS     CE  170  10.135   7.589   9.808  0.0000  0.0000  0.0000
   12LYS    HE1  171  10.036   7.578   9.852  0.0000  0.0000  0.0000
   12LYS    HE2  172  10.123   7.594   9.699  0.0000  0.0000  0.0000
   12LYS     NZ  173  10.200   7.713   9.856  0.0000  0.0000  0.0000
   12LYS    HZ1  174  10.143   7.795   9.839  0.0000  0.0000  0.0000
   12LYS    HZ2  175  10.224   7.708   9.955  0.0000  0.0000  0.0000
   12LYS    HZ3  176  10.288   7.730   9.810  0.0000  0.0000  0.0000
   12LYS      C  177  10.658   7.454   9.867  0.0000  0.0000  0.0000
   12LYS      O  178  10.664   7.567   9.819  0.0000  0.0000  0.0000
   13SER      N  179  10.722   7.423   9.980  0.0000  0.0000  0.0000
   13SER      H  180  10.713   7.330  10.018  0.0000  0.0000  0.0000
   13SER     CA  181  10.803   7.522  10.052  0.0000  0.0000  0.0000
   13SER     HA  182  10.740   7.608  10.075  0.0000  0.0000  0.0000
   13SER     CB  183  10.855   7.466  10.185  0.0000  0.0000  0.0000
   13SER    HB1  184  10.920   7.539  10.232  0.0000  0.0000  0.0000
   13SER    HB2  185  10.911   7.375  10.167  0.0000  0.0000  0.0000
   13SER     OG  186  10.745   7.440  10.272  0.0000  0.0000  0.0000
   13SER     HG  187  10.725   7.522  10.318  0.0000  0.0000  0.0000
   13SER      C  188  10.919   7.575   9.966  0.0000  0.0000  0.0000
   13SER      O  189  10.941   7.695   9.963  0.0000  0.0000  0.0000
   14ALA      N  190  10.983   7.490   9.884  0.0000  0.0000  0.0000
   14ALA      H  191  10.958   7.392   9.884  0.0000  0.0000  0.0000
   14ALA     CA  192  11.082   7.535   9.786  0.0000  0.0000  0.0000
   14ALA     HA  193  11.158   7.594   9.838  0.0000  0.0000  0.0000
   14ALA     CB  194  11.151   7.413   9.723  0.0000  0.0000  0.0000
   14ALA    HB1  195  11.230   7.447   9.656  0.0000  0.0000  0.0000
   14ALA    HB2  196  11.195   7.350   9.800  0.0000  0.0000  0.0000
   14ALA    HB3  197  11.080   7.354   9.665  0.0000  0.0000  0.0000
   14ALA      C  198  11.018   7.626   9.679  0.0000  0.0000  0.0000
   14ALA      O  199  11.065   7.738   9.656  0.0000  0.0000  0.0000
   15ARG      N  200  10.906   7.582   9.619  0.0000  0.0000  0.0000
   15ARG      H  201  10.873   7.491   9.646  0.0000  0.0000  0.0000
   15ARG     CA  202  10.833   7.658   9.516  0.0000  0.0000  0.0000
   15ARG     HA  203  10.902   7.681   9.435  0.0000  0.0000  0.0000
   15ARG     CB  204  10.718   7.573   9.459  0.0000  0.0000  0.0000
   15ARG    HB1  205  10.659   7.635   9.392  0.0000  0.0000  0.0000
   15ARG    HB2  206  10.653   7.539   9.540  0.0000  0.0000  0.0000
   15ARG     CG  207  10.770   7.451   9.379  0.0000  0.0000  0.0000
   15ARG    HG1  208  10.826   7.385   9.444  0.0000  0.0000  0.0000
   15ARG    HG2  209  10.837   7.488   9.301  0.0000  0.0000  0.0000
   15ARG     CD  210  10.657   7.372   9.310  0.0000  0.0000  0.0000
   15ARG    HD1  211  10.703   7.310   9.233  0.0000  0.0000  0.0000
   15ARG    HD2  212  10.590   7.442   9.260  0.0000  0.0000  0.0000
   15ARG     NE  213  10.584   7.283   9.402  0.0000  0.0000  0.0000
   15ARG     HE  214  10.640   7.220   9.458  0.0000  0.0000  0.0000
   15ARG     CZ  215  10.453   7.265   9.411  0.0000  0.0000  0.0000
   15ARG    NH1  216  10.365   7.332   9.342  0.0000  0.0000  0.0000
   15ARG   HH11  217  10.397   7.395   9.270  0.0000  0.0000  0.0000
   15ARG   HH12  218  10.268   7.307   9.352  0.0000  0.0000  0.0000
   15ARG    NH2  219  10.406   7.176   9.493  0.0000  0.0000  0.0000
   15ARG   HH21  220  10.468   7.108   9.534  0.0000  0.0000  0.0000
   15ARG   HH22  221  10.307   7.160   9.499  0.0000  0.0000  0.0000
   15ARG      C  222  10.783   7.794   9.566  0.0000  0.0000  0.0000
   15ARG      O  223  10.787   7.892   9.491  0.0000  0.0000  0.0000
   16ASP      N  224  10.744   7.805   9.693  0.0000  0.0000  0.0000
   16ASP      H  225  10.736   7.720   9.747  0.0000  0.0000  0.0000
   16ASP     CA  226  10.705   7.932   9.755  0.0000  0.0000  0.0000
   16ASP     HA  227  10.635   7.981   9.688  0.0000  0.0000  0.0000
   16ASP     CB  228  10.626   7.908   9.886  0.0000  0.0000  0.0000
   16ASP    HB1  229  10.628   8.001   9.944  0.0000  0.0000  0.0000
   16ASP    HB2  230  10.677   7.832   9.945  0.0000  0.0000  0.0000
   16ASP     CG  231  10.479   7.867   9.867  0.0000  0.0000  0.0000
   16ASP    OD1  232  10.437   7.815   9.762  0.0000  0.0000  0.0000
   16ASP    OD2  233  10.396   7.899   9.955  0.0000  0.0000  0.0000
   16ASP      C  234  10.822   8.030   9.774  0.0000  0.0000  0.0000
   16ASP      O  235  10.804   8.149   9.749  0.0000  0.0000  0.0000
   17VAL      N  236  10.944   7.984   9.807  0.0000  0.0000  0.0000
   17VAL      H  237  10.956   7.885   9.827  0.0000  0.0000  0.0000
   17VAL     CA  238  11.064   8.072   9.815  0.0000  0.0000  0.0000
   17VAL     HA  239  11.040   8.154   9.882  0.0000  0.0000  0.0000
   17VAL     CB  240  11.188   7.999   9.871  0.0000  0.0000  0.0000
   17VAL     HB  241  11.210   7.912   9.809  0.0000  0.0000  0.0000
   17VAL    CG1  242  11.313   8.089   9.875  0.0000  0.0000  0.0000
   17VAL   HG11  243  11.397   8.033   9.916  0.0000  0.0000  0.0000
   17VAL   HG12  244  11.340   8.122   9.775  0.0000  0.0000  0.0000
   17VAL   HG13  245  11.295   8.176   9.938  0.0000  0.0000  0.0000
   17VAL    CG2  246  11.165   7.954  10.016  0.0000  0.0000  0.0000
   17VAL   HG21  247  11.255   7.905  10.054  0.0000  0.0000  0.0000
   17VAL   HG22  248  11.142   8.039  10.079  0.0000  0.0000  0.0000
   17VAL   HG23  249  11.083   7.883  10.021  0.0000  0.0000  0.0000
   17VAL      C  250  11.095   8.134   9.678  0.0000  0.0000  0.0000
   17VAL      O  251  11.122   8.254   9.670  0.0000  0.0000  0.0000
   18PHE      N  252  11.086   8.056   9.569  0.0000  0.0000  0.0000
   18PHE      H  253  11.066   7.958   9.584  0.0000  0.0000  0.0000
   18PHE     CA  254  11.109   8.104   9.432  0.0000  0.0000  0.0000
   18PHE     HA  255  11.202   8.160   9.430  0.0000  0.0000  0.0000
   18PHE     CB  256  11.123   7.984   9.336  0.0000  0.0000  0.0000
   18PHE    HB1  257  11.109   8.019   9.234  0.0000  0.0000  0.0000
   18PHE    HB2  258  11.044   7.912   9.356  0.0000  0.0000  0.0000
   18PHE     CG  259  11.258   7.914   9.341  0.0000  0.0000  0.0000
   18PHE    CD1  260  11.272   7.789   9.404  0.0000  0.0000  0.0000
   18PHE    HD1  261  11.186   7.740   9.447  0.0000  0.0000  0.0000
   18PHE    CE1  262  11.397   7.726   9.410  0.0000  0.0000  0.0000
   18PHE    HE1  263  11.408   7.631   9.460  0.0000  0.0000  0.0000
   18PHE     CZ  264  11.509   7.787   9.352  0.0000  0.0000  0.0000
   18PHE     HZ  265  11.606   7.740   9.359  0.0000  0.0000  0.0000
   18PHE    CE2  266  11.496   7.910   9.285  0.0000  0.0000  0.0000
   18PHE    HE2  267  11.582   7.956   9.239  0.0000  0.0000  0.0000
   18PHE    CD2  268  11.370   7.973   9.279  0.0000  0.0000  0.0000
   18PHE    HD2  269  11.360   8.068   9.228  0.0000  0.0000  0.0000
   18PHE      C  270  11.000   8.199   9.380  0.0000  0.0000  0.0000
   18PHE      O  271  11.027   8.276   9.287  0.0000  0.0000  0.0000
   19THR      N  272  10.878   8.197   9.435  0.0000  0.0000  0.0000
   19THR      H  273  10.862   8.133   9.512  0.0000  0.0000  0.0000
   19THR     CA  274  10.761   8.269   9.380  0.0000  0.0000  0.0000
   19THR     HA  275  10.788   8.311   9.283  0.0000  0.0000  0.0000
   19THR     CB  276  10.643   8.174   9.353  0.0000  0.0000  0.0000
   19THR     HB  277  10.556   8.233   9.325  0.0000  0.0000  0.0000
   19THR    CG2  278  10.672   8.076   9.239  0.0000  0.0000  0.0000
   19THR   HG21  279  10.587   8.009   9.226  0.0000  0.0000  0.0000
   19THR   HG22  280  10.687   8.131   9.146  0.0000  0.0000  0.0000
   19THR   HG23  281  10.761   8.017   9.260  0.0000  0.0000  0.0000
   19THR    OG1  282  10.612   8.099   9.468  0.0000  0.0000  0.0000
   19THR    HG1  283  10.670   8.022   9.467  0.0000  0.0000  0.0000
   19THR      C  284  10.711   8.387   9.463  0.0000  0.0000  0.0000
   19THR      O  285  10.676   8.490   9.405  0.0000  0.0000  0.0000
   20LYS      N  286  10.710   8.379   9.597  0.0000  0.0000  0.0000
   20LYS      H  287  10.743   8.295   9.641  0.0000  0.0000  0.0000
   20LYS     CA  288  10.662   8.491   9.682  0.0000  0.0000  0.0000
   20LYS     HA  289  10.573   8.533   9.636  0.0000  0.0000  0.0000
   20LYS     CB  290  10.625   8.442   9.823  0.0000  0.0000  0.0000
   20LYS    HB1  291  10.627   8.528   9.890  0.0000  0.0000  0.0000
   20LYS    HB2  292  10.699   8.371   9.859  0.0000  0.0000  0.0000
   20LYS     CG  293  10.484   8.381   9.834  0.0000  0.0000  0.0000
   20LYS    HG1  294  10.412   8.451   9.793  0.0000  0.0000  0.0000
   20LYS    HG2  295  10.462   8.370   9.941  0.0000  0.0000  0.0000
   20LYS     CD  296  10.467   8.245   9.766  0.0000  0.0000  0.0000
   20LYS    HD1  297  10.542   8.176   9.803  0.0000  0.0000  0.0000
   20LYS    HD2  298  10.481   8.257   9.658  0.0000  0.0000  0.0000
   20LYS     CE  299  10.327   8.187   9.789  0.0000  0.0000  0.0000
   20LYS    HE1  300  10.316   8.097   9.728  0.0000  0.0000  0.0000
   20LYS    HE2  301  10.253   8.260   9.755  0.0000  0.0000  0.0000
   20LYS     NZ  302  10.304   8.152   9.932  0.0000  0.0000  0.0000
   20LYS    HZ1  303  10.206   8.132   9.949  0.0000  0.0000  0.0000
   20LYS    HZ2  304  10.354   8.067   9.955  0.0000  0.0000  0.0000
   20LYS    HZ3  305  10.335   8.225   9.994  0.0000  0.0000  0.0000
   20LYS      C  306  10.765   8.604   9.687  0.0000  0.0000  0.0000
   20LYS      O  307  10.884   8.577   9.709  0.0000  0.0000  0.0000
   21GLY      N  308  10.719   8.728   9.675  0.0000  0.0000  0.0000
   21GLY      H  309  10.619   8.741   9.664  0.0000  0.0000  0.0000
   21GLY     CA  310  10.802   8.849   9.673  0.0000  0.0000  0.0000
   21GLY    HA1  311  10.894   8.832   9.729  0.0000  0.0000  0.0000
   21GLY    HA2  312  10.748   8.930   9.723  0.0000  0.0000  0.0000
   21GLY      C  313  10.842   8.900   9.534  0.0000  0.0000  0.0000
   21GLY      O  314  10.922   8.992   9.524  0.0000  0.0000  0.0000
   22TYR      N  315  10.787   8.843   9.426  0.0000  0.0000  0.0000
   22TYR      H  316  10.719   8.769   9.438  0.0000  0.0000  0.0000
   22TYR     CA  317  10.820   8.880   9.287  0.0000  0.0000  0.0000
   22TYR     HA  318  10.879   8.972   9.288  0.0000  0.0000  0.0000
   22TYR     CB  319  10.907   8.770   9.223  0.0000  0.0000  0.0000
   22TYR    HB1  320  10.943   8.807   9.128  0.0000  0.0000  0.0000
   22TYR    HB2  321  10.842   8.685   9.201  0.0000  0.0000  0.0000
   22TYR     CG  322  11.025   8.720   9.305  0.0000  0.0000  0.0000
   22TYR    CD1  323  11.144   8.796   9.314  0.0000  0.0000  0.0000
   22TYR    HD1  324  11.150   8.893   9.268  0.0000  0.0000  0.0000
   22TYR    CE1  325  11.255   8.745   9.384  0.0000  0.0000  0.0000
   22TYR    HE1  326  11.346   8.801   9.392  0.0000  0.0000  0.0000
   22TYR     CZ  327  11.247   8.619   9.448  0.0000  0.0000  0.0000
   22TYR     OH  328  11.355   8.568   9.511  0.0000  0.0000  0.0000
   22TYR     HH  329  11.339   8.484   9.554  0.0000  0.0000  0.0000
   22TYR    CE2  330  11.127   8.546   9.443  0.0000  0.0000  0.0000
   22TYR    HE2  331  11.119   8.451   9.495  0.0000  0.0000  0.0000
   22TYR    CD2  332  11.017   8.596   9.371  0.0000  0.0000  0.0000
   22TYR    HD2  333  10.924   8.540   9.369  0.0000  0.0000  0.0000
   22TYR      C  334  10.694   8.906   9.203  0.0000  0.0000  0.0000
   22TYR      O  335  10.594   8.837   9.219  0.0000  0.0000  0.0000
   23GLY      N  336  10.701   9.001   9.109  0.0000  0.0000  0.0000
   23GLY      H  337  10.783   9.061   9.108  0.0000  0.0000  0.0000
   23GLY     CA  338  10.589   9.040   9.022  0.0000  0.0000  0.0000
   23GLY    HA1  339  10.527   9.112   9.075  0.0000  0.0000  0.0000
   23GLY    HA2  340  10.529   8.952   8.999  0.0000  0.0000  0.0000
   23GLY      C  341  10.632   9.103   8.889  0.0000  0.0000  0.0000
   23GLY      O  342  10.560   9.188   8.838  0.0000  0.0000  0.0000
   24PHE      N  343  10.749   9.067   8.836  0.0000  0.0000  0.0000
   24PHE      H  344  10.802   8.995   8.884  0.0000  0.0000  0.0000
   24PHE     CA  345  10.811   9.128   8.717  0.0000  0.0000  0.0000
   24PHE     HA  346  10.845   9.228   8.744  0.0000  0.0000  0.0000
   24PHE     CB  347  10.934   9.045   8.675  0.0000  0.0000  0.0000
   24PHE    HB1  348  11.001   9.111   8.618  0.0000  0.0000  0.0000
   24PHE    HB2  349  10.900   8.968   8.606  0.0000  0.0000  0.0000
   24PHE     CG  350  11.014   8.978   8.785  0.0000  0.0000  0.0000
   24PHE    CD1  351  11.073   9.054   8.887  0.0000  0.0000  0.0000
   24PHE    HD1  352  11.058   9.161   8.891  0.0000  0.0000  0.0000
   24PHE    CE1  353  11.155   8.991   8.983  0.0000  0.0000  0.0000
   24PHE    HE1  354  11.204   9.049   9.059  0.0000  0.0000  0.0000
   24PHE     CZ  355  11.179   8.852   8.975  0.0000  0.0000  0.0000
   24PHE     HZ  356  11.245   8.806   9.047  0.0000  0.0000  0.0000
   24PHE    CE2  357  11.119   8.776   8.874  0.0000  0.0000  0.0000
   24PHE    HE2  358  11.139   8.670   8.865  0.0000  0.0000  0.0000
   24PHE    CD2  359  11.036   8.839   8.779  0.0000  0.0000  0.0000
   24PHE    HD2  360  10.993   8.781   8.699  0.0000  0.0000  0.0000
   24PHE      C  361  10.716   9.139   8.597  0.0000  0.0000  0.0000
   24PHE      O  362  10.645   9.043   8.565  0.0000  0.0000  0.0000
   25GLY      N  363  10.717   9.253   8.527  0.0000  0.0000  0.0000
   25GLY      H  364  10.773   9.330   8.561  0.0000  0.0000  0.0000
   25GLY     CA  365  10.631   9.278   8.411  0.0000  0.0000  0.0000
   25GLY    HA1  366  10.635   9.193   8.343  0.0000  0.0000  0.0000
   25GLY    HA2  367  10.668   9.366   8.357  0.0000  0.0000  0.0000
   25GLY      C  368  10.484   9.304   8.444  0.0000  0.0000  0.0000
   25GLY      O  369  10.403   9.323   8.354  0.0000  0.0000  0.0000
   26LEU      N  370  10.448   9.305   8.573  0.0000  0.0000  0.0000
   26LEU      H  371  10.519   9.287   8.643  0.0000  0.0000  0.0000
   26LEU     CA  372  10.316   9.340   8.623  0.0000  0.0000  0.0000
   26LEU     HA  373  10.253   9.370   8.539  0.0000  0.0000  0.0000
   26LEU     CB  374  10.250   9.222   8.697  0.0000  0.0000  0.0000
   26LEU    HB1  375  10.149   9.252   8.725  0.0000  0.0000  0.0000
   26LEU    HB2  376  10.306   9.205   8.789  0.0000  0.0000  0.0000
   26LEU     CG  377  10.241   9.089   8.620  0.0000  0.0000  0.0000
   26LEU     HG  378  10.341   9.056   8.591  0.0000  0.0000  0.0000
   26LEU    CD1  379  10.181   8.984   8.713  0.0000  0.0000  0.0000
   26LEU   HD11  380  10.177   8.888   8.661  0.0000  0.0000  0.0000
   26LEU   HD12  381  10.244   8.973   8.801  0.0000  0.0000  0.0000
   26LEU   HD13  382  10.080   9.013   8.742  0.0000  0.0000  0.0000
   26LEU    CD2  383  10.153   9.100   8.496  0.0000  0.0000  0.0000
   26LEU   HD21  384  10.140   9.001   8.451  0.0000  0.0000  0.0000
   26LEU   HD22  385  10.056   9.142   8.521  0.0000  0.0000  0.0000
   26LEU   HD23  386  10.203   9.164   8.423  0.0000  0.0000  0.0000
   26LEU      C  387  10.325   9.458   8.719  0.0000  0.0000  0.0000
   26LEU      O  388  10.425   9.482   8.787  0.0000  0.0000  0.0000
   27ILE      N  389  10.211   9.522   8.734  0.0000  0.0000  0.0000
   27ILE      H  390  10.138   9.502   8.667  0.0000  0.0000  0.0000
   27ILE     CA  391  10.170   9.587   8.857  0.0000  0.0000  0.0000
   27ILE     HA  392  10.253   9.587   8.929  0.0000  0.0000  0.0000
   27ILE     CB  393  10.131   9.732   8.829  0.0000  0.0000  0.0000
   27ILE     HB  394  10.098   9.777   8.923  0.0000  0.0000  0.0000
   27ILE    CG2  395  10.255   9.811   8.780  0.0000  0.0000  0.0000
   27ILE   HG21  396  10.235   9.919   8.784  0.0000  0.0000  0.0000
   27ILE   HG22  397  10.341   9.791   8.844  0.0000  0.0000  0.0000
   27ILE   HG23  398  10.280   9.783   8.678  0.0000  0.0000  0.0000
   27ILE    CG1  399  10.012   9.725   8.731  0.0000  0.0000  0.0000
   27ILE   HG11  400   9.929   9.668   8.771  0.0000  0.0000  0.0000
   27ILE   HG12  401  10.044   9.683   8.635  0.0000  0.0000  0.0000
   27ILE     CD  402   9.958   9.860   8.702  0.0000  0.0000  0.0000
   27ILE    HD1  403   9.864   9.856   8.646  0.0000  0.0000  0.0000
   27ILE    HD2  404   9.940   9.911   8.797  0.0000  0.0000  0.0000
   27ILE    HD3  405  10.035   9.905   8.640  0.0000  0.0000  0.0000
   27ILE      C  406  10.054   9.509   8.919  0.0000  0.0000  0.0000
   27ILE      O  407   9.979   9.441   8.847  0.0000  0.0000  0.0000
   28LYS      N  408  10.034   9.524   9.049  0.0000  0.0000  0.0000
   28LYS      H  409  10.105   9.571   9.103  0.0000  0.0000  0.0000
   28LYS     CA  410   9.922   9.463   9.120  0.0000  0.0000  0.0000
   28LYS     HA  411   9.840   9.445   9.051  0.0000  0.0000  0.0000
   28LYS     CB  412   9.963   9.330   9.183  0.0000  0.0000  0.0000
   28LYS    HB1  413   9.876   9.290   9.234  0.0000  0.0000  0.0000
   28LYS    HB2  414  10.039   9.349   9.258  0.0000  0.0000  0.0000
   28LYS     CG  415  10.016   9.224   9.086  0.0000  0.0000  0.0000
   28LYS    HG1  416  10.111   9.255   9.043  0.0000  0.0000  0.0000
   28LYS    HG2  417   9.943   9.205   9.008  0.0000  0.0000  0.0000
   28LYS     CD  418  10.034   9.101   9.174  0.0000  0.0000  0.0000
   28LYS    HD1  419   9.937   9.076   9.217  0.0000  0.0000  0.0000
   28LYS    HD2  420  10.103   9.125   9.254  0.0000  0.0000  0.0000
   28LYS     CE  421  10.084   8.979   9.099  0.0000  0.0000  0.0000
   28LYS    HE1  422  10.183   8.999   9.059  0.0000  0.0000  0.0000
   28LYS    HE2  423  10.016   8.958   9.017  0.0000  0.0000  0.0000
   28LYS     NZ  424  10.085   8.867   9.196  0.0000  0.0000  0.0000
   28LYS    HZ1  425  10.109   8.780   9.151  0.0000  0.0000  0.0000
   28LYS    HZ2  426  10.150   8.887   9.270  0.0000  0.0000  0.0000
   28LYS    HZ3  427   9.994   8.861   9.239  0.0000  0.0000  0.0000
   28LYS      C  428   9.869   9.548   9.234  0.0000  0.0000  0.0000
   28LYS      O  429   9.941   9.624   9.298  0.0000  0.0000  0.0000
   29LEU      N  430   9.743   9.521   9.263  0.0000  0.0000  0.0000
   29LEU      H  431   9.692   9.462   9.200  0.0000  0.0000  0.0000
   29LEU     CA  432   9.674   9.557   9.385  0.0000  0.0000  0.0000
   29LEU     HA  433   9.747   9.581   9.463  0.0000  0.0000  0.0000
   29LEU     CB  434   9.591   9.681   9.353  0.0000  0.0000  0.0000
   29LEU    HB1  435   9.502   9.653   9.297  0.0000  0.0000  0.0000
   29LEU    HB2  436   9.650   9.749   9.290  0.0000  0.0000  0.0000
   29LEU     CG  437   9.553   9.757   9.479  0.0000  0.0000  0.0000
   29LEU     HG  438   9.641   9.809   9.517  0.0000  0.0000  0.0000
   29LEU    CD1  439   9.448   9.857   9.438  0.0000  0.0000  0.0000
   29LEU   HD11  440   9.437   9.932   9.517  0.0000  0.0000  0.0000
   29LEU   HD12  441   9.481   9.904   9.345  0.0000  0.0000  0.0000
   29LEU   HD13  442   9.352   9.809   9.418  0.0000  0.0000  0.0000
   29LEU    CD2  443   9.490   9.676   9.590  0.0000  0.0000  0.0000
   29LEU   HD21  444   9.461   9.742   9.672  0.0000  0.0000  0.0000
   29LEU   HD22  445   9.402   9.625   9.550  0.0000  0.0000  0.0000
   29LEU   HD23  446   9.560   9.603   9.632  0.0000  0.0000  0.0000
   29LEU      C  447   9.589   9.438   9.428  0.0000  0.0000  0.0000
   29LEU      O  448   9.484   9.410   9.370  0.0000  0.0000  0.0000
   30ASP      N  449   9.633   9.369   9.533  0.0000  0.0000  0.0000
   30ASP      H  450   9.717   9.401   9.580  0.0000  0.0000  0.0000
   30ASP     CA  451   9.566   9.252   9.590  0.0000  0.0000  0.0000
   30ASP     HA  452   9.483   9.224   9.526  0.0000  0.0000  0.0000
   30ASP     CB  453   9.664   9.133   9.591  0.0000  0.0000  0.0000
   30ASP    HB1  454   9.610   9.045   9.629  0.0000  0.0000  0.0000
   30ASP    HB2  455   9.745   9.155   9.660  0.0000  0.0000  0.0000
   30ASP     CG  456   9.724   9.097   9.453  0.0000  0.0000  0.0000
   30ASP    OD1  457   9.651   9.107   9.351  0.0000  0.0000  0.0000
   30ASP    OD2  458   9.841   9.053   9.447  0.0000  0.0000  0.0000
   30ASP      C  459   9.507   9.287   9.728  0.0000  0.0000  0.0000
   30ASP      O  460   9.580   9.327   9.820  0.0000  0.0000  0.0000
   31LEU      N  461   9.374   9.274   9.744  0.0000  0.0000  0.0000
   31LEU      H  462   9.322   9.233   9.668  0.0000  0.0000  0.0000
   31LEU     CA  463   9.301   9.306   9.867  0.0000  0.0000  0.0000
   31LEU     HA  464   9.372   9.349   9.938  0.0000  0.0000  0.0000
   31LEU     CB  465   9.187   9.408   9.843  0.0000  0.0000  0.0000
   31LEU    HB1  466   9.136   9.424   9.938  0.0000  0.0000  0.0000
   31LEU    HB2  467   9.115   9.362   9.775  0.0000  0.0000  0.0000
   31LEU     CG  468   9.226   9.545   9.787  0.0000  0.0000  0.0000
   31LEU     HG  469   9.274   9.530   9.690  0.0000  0.0000  0.0000
   31LEU    CD1  470   9.102   9.631   9.766  0.0000  0.0000  0.0000
   31LEU   HD11  471   9.130   9.726   9.720  0.0000  0.0000  0.0000
   31LEU   HD12  472   9.032   9.580   9.700  0.0000  0.0000  0.0000
   31LEU   HD13  473   9.053   9.650   9.862  0.0000  0.0000  0.0000
   31LEU    CD2  474   9.319   9.621   9.881  0.0000  0.0000  0.0000
   31LEU   HD21  475   9.326   9.725   9.849  0.0000  0.0000  0.0000
   31LEU   HD22  476   9.279   9.619   9.982  0.0000  0.0000  0.0000
   31LEU   HD23  477   9.418   9.577   9.877  0.0000  0.0000  0.0000
   31LEU      C  478   9.242   9.183   9.935  0.0000  0.0000  0.0000
   31LEU      O  479   9.188   9.094   9.869  0.0000  0.0000  0.0000
   32LYS      N  480   9.241   9.182  10.069  0.0000  0.0000  0.0000
   32LYS      H  481   9.295   9.252  10.118  0.0000  0.0000  0.0000
   32LYS     CA  482   9.171   9.080  10.148  0.0000  0.0000  0.0000
   32LYS     HA  483   9.089   9.042  10.088  0.0000  0.0000  0.0000
   32LYS     CB  484   9.268   8.965  10.176  0.0000  0.0000  0.0000
   32LYS    HB1  485   9.351   8.999  10.239  0.0000  0.0000  0.0000
   32LYS    HB2  486   9.308   8.930  10.081  0.0000  0.0000  0.0000
   32LYS     CG  487   9.194   8.851  10.247  0.0000  0.0000  0.0000
   32LYS    HG1  488   9.093   8.846  10.206  0.0000  0.0000  0.0000
   32LYS    HG2  489   9.187   8.872  10.354  0.0000  0.0000  0.0000
   32LYS     CD  490   9.262   8.717  10.223  0.0000  0.0000  0.0000
   32LYS    HD1  491   9.354   8.710  10.281  0.0000  0.0000  0.0000
   32LYS    HD2  492   9.284   8.707  10.117  0.0000  0.0000  0.0000
   32LYS     CE  493   9.163   8.608  10.265  0.0000  0.0000  0.0000
   32LYS    HE1  494   9.064   8.652  10.275  0.0000  0.0000  0.0000
   32LYS    HE2  495   9.190   8.568  10.363  0.0000  0.0000  0.0000
   32LYS     NZ  496   9.155   8.500  10.164  0.0000  0.0000  0.0000
   32LYS    HZ1  497   9.085   8.434  10.195  0.0000  0.0000  0.0000
   32LYS    HZ2  498   9.122   8.539  10.077  0.0000  0.0000  0.0000
   32LYS    HZ3  499   9.243   8.453  10.151  0.0000  0.0000  0.0000
   32LYS      C  500   9.111   9.135  10.277  0.0000  0.0000  0.0000
   32LYS      O  501   9.183   9.185  10.363  0.0000  0.0000  0.0000
   33THR      N  502   8.981   9.113  10.295  0.0000  0.0000  0.0000
   33THR      H  503   8.930   9.061  10.225  0.0000  0.0000  0.0000
   33THR     CA  504   8.906   9.158  10.414  0.0000  0.0000  0.0000
   33THR     HA  505   8.976   9.192  10.490  0.0000  0.0000  0.0000
   33THR     CB  506   8.813   9.276  10.381  0.0000  0.0000  0.0000
   33THR     HB  507   8.737   9.244  10.310  0.0000  0.0000  0.0000
   33THR    CG2  508   8.746   9.334  10.505  0.0000  0.0000  0.0000
   33THR   HG21  509   8.685   9.420  10.478  0.0000  0.0000  0.0000
   33THR   HG22  510   8.680   9.260  10.551  0.0000  0.0000  0.0000
   33THR   HG23  511   8.821   9.364  10.578  0.0000  0.0000  0.0000
   33THR    OG1  512   8.888   9.380  10.324  0.0000  0.0000  0.0000
   33THR    HG1  513   8.830   9.456  10.315  0.0000  0.0000  0.0000
   33THR      C  514   8.825   9.042  10.470  0.0000  0.0000  0.0000
   33THR      O  515   8.749   8.978  10.396  0.0000  0.0000  0.0000
   34LYS      N  516   8.838   9.015  10.600  0.0000  0.0000  0.0000
   34LYS      H  517   8.899   9.073  10.656  0.0000  0.0000  0.0000
   34LYS     CA  518   8.756   8.917  10.672  0.0000  0.0000  0.0000
   34LYS     HA  519   8.678   8.881  10.605  0.0000  0.0000  0.0000
   34LYS     CB  520   8.841   8.796  10.714  0.0000  0.0000  0.0000
   34LYS    HB1  521   8.901   8.763  10.628  0.0000  0.0000  0.0000
   34LYS    HB2  522   8.774   8.714  10.740  0.0000  0.0000  0.0000
   34LYS     CG  523   8.934   8.822  10.834  0.0000  0.0000  0.0000
   34LYS    HG1  524   8.874   8.842  10.922  0.0000  0.0000  0.0000
   34LYS    HG2  525   8.996   8.909  10.813  0.0000  0.0000  0.0000
   34LYS     CD  526   9.023   8.701  10.862  0.0000  0.0000  0.0000
   34LYS    HD1  527   9.094   8.688  10.780  0.0000  0.0000  0.0000
   34LYS    HD2  528   8.961   8.612  10.868  0.0000  0.0000  0.0000
   34LYS     CE  529   9.100   8.714  10.994  0.0000  0.0000  0.0000
   34LYS    HE1  530   9.154   8.621  11.012  0.0000  0.0000  0.0000
   34LYS    HE2  531   9.029   8.727  11.076  0.0000  0.0000  0.0000
   34LYS     NZ  532   9.196   8.826  10.992  0.0000  0.0000  0.0000
   34LYS    HZ1  533   9.265   8.824  11.066  0.0000  0.0000  0.0000
   34LYS    HZ2  534   9.242   8.839  10.903  0.0000  0.0000  0.0000
   34LYS    HZ3  535   9.152   8.917  10.999  0.0000  0.0000  0.0000
   34LYS      C  536   8.684   8.981  10.790  0.0000  0.0000  0.0000
   34LYS      O  537   8.741   9.068  10.857  0.0000  0.0000  0.0000
   35SER      N  538   8.564   8.934  10.819  0.0000  0.0000  0.0000
   35SER      H  539   8.522   8.869  10.755  0.0000  0.0000  0.0000
   35SER     CA  540   8.506   8.944  10.953  0.0000  0.0000  0.0000
   35SER     HA  541   8.531   9.041  10.997  0.0000  0.0000  0.0000
   35SER     CB  542   8.353   8.931  10.947  0.0000  0.0000  0.0000
   35SER    HB1  543   8.313   8.948  11.047  0.0000  0.0000  0.0000
   35SER    HB2  544   8.328   8.830  10.915  0.0000  0.0000  0.0000
   35SER     OG  545   8.295   9.024  10.858  0.0000  0.0000  0.0000
   35SER     HG  546   8.221   9.065  10.902  0.0000  0.0000  0.0000
   35SER      C  547   8.562   8.833  11.044  0.0000  0.0000  0.0000
   35SER      O  548   8.609   8.731  10.994  0.0000  0.0000  0.0000
   36GLU      N  549   8.553   8.850  11.176  0.0000  0.0000  0.0000
   36GLU      H  550   8.525   8.939  11.213  0.0000  0.0000  0.0000
   36GLU     CA  551   8.580   8.741  11.272  0.0000  0.0000  0.0000
   36GLU     HA  552   8.677   8.695  11.250  0.0000  0.0000  0.0000
   36GLU     CB  553   8.583   8.798  11.414  0.0000  0.0000  0.0000
   36GLU    HB1  554   8.593   8.716  11.485  0.0000  0.0000  0.0000
   36GLU    HB2  555   8.489   8.849  11.434  0.0000  0.0000  0.0000
   36GLU     CG  556   8.700   8.895  11.434  0.0000  0.0000  0.0000
   36GLU    HG1  557   8.698   8.972  11.357  0.0000  0.0000  0.0000
   36GLU    HG2  558   8.794   8.840  11.424  0.0000  0.0000  0.0000
   36GLU     CD  559   8.692   8.962  11.571  0.0000  0.0000  0.0000
   36GLU    OE1  560   8.774   8.926  11.658  0.0000  0.0000  0.0000
   36GLU    OE2  561   8.602   9.048  11.586  0.0000  0.0000  0.0000
   36GLU      C  562   8.474   8.630  11.260  0.0000  0.0000  0.0000
   36GLU      O  563   8.508   8.512  11.257  0.0000  0.0000  0.0000
   37ASN      N  564   8.348   8.670  11.244  0.0000  0.0000  0.0000
   37ASN      H  565   8.330   8.769  11.250  0.0000  0.0000  0.0000
   37ASN     CA  566   8.237   8.587  11.198  0.0000  0.0000  0.0000
   37ASN     HA  567   8.275   8.493  11.158  0.0000  0.0000  0.0000
   37ASN     CB  568   8.142   8.556  11.315  0.0000  0.0000  0.0000
   37ASN    HB1  569   8.053   8.506  11.277  0.0000  0.0000  0.0000
   37ASN    HB2  570   8.111   8.649  11.363  0.0000  0.0000  0.0000
   37ASN     CG  571   8.205   8.465  11.418  0.0000  0.0000  0.0000
   37ASN    OD1  572   8.209   8.344  11.401  0.0000  0.0000  0.0000
   37ASN    ND2  573   8.254   8.517  11.528  0.0000  0.0000  0.0000
   37ASN   HD21  574   8.254   8.617  11.542  0.0000  0.0000  0.0000
   37ASN   HD22  575   8.297   8.453  11.592  0.0000  0.0000  0.0000
   37ASN      C  576   8.165   8.664  11.086  0.0000  0.0000  0.0000
   37ASN      O  577   8.134   8.782  11.104  0.0000  0.0000  0.0000
   38GLY      N  578   8.143   8.601  10.970  0.0000  0.0000  0.0000
   38GLY      H  579   8.171   8.505  10.960  0.0000  0.0000  0.0000
   38GLY     CA  580   8.085   8.668  10.853  0.0000  0.0000  0.0000
   38GLY    HA1  581   8.092   8.777  10.865  0.0000  0.0000  0.0000
   38GLY    HA2  582   7.979   8.643  10.846  0.0000  0.0000  0.0000
   38GLY      C  583   8.152   8.629  10.722  0.0000  0.0000  0.0000
   38GLY      O  584   8.170   8.511  10.693  0.0000  0.0000  0.0000
   39LEU      N  585   8.186   8.729  10.640  0.0000  0.0000  0.0000
   39LEU      H  586   8.178   8.824  10.674  0.0000  0.0000  0.0000
   39LEU     CA  587   8.242   8.712  10.506  0.0000  0.0000  0.0000
   39LEU     HA  588   8.218   8.610  10.473  0.0000  0.0000  0.0000
   39LEU     CB  589   8.175   8.811  10.408  0.0000  0.0000  0.0000
   39LEU    HB1  590   8.226   8.806  10.312  0.0000  0.0000  0.0000
   39LEU    HB2  591   8.188   8.911  10.447  0.0000  0.0000  0.0000
   39LEU     CG  592   8.024   8.785  10.384  0.0000  0.0000  0.0000
   39LEU     HG  593   7.973   8.776  10.480  0.0000  0.0000  0.0000
   39LEU    CD1  594   7.961   8.901  10.308  0.0000  0.0000  0.0000
   39LEU   HD11  595   7.854   8.884  10.297  0.0000  0.0000  0.0000
   39LEU   HD12  596   7.976   8.994  10.363  0.0000  0.0000  0.0000
   39LEU   HD13  597   8.006   8.910  10.209  0.0000  0.0000  0.0000
   39LEU    CD2  598   8.000   8.658  10.302  0.0000  0.0000  0.0000
   39LEU   HD21  599   7.893   8.644  10.288  0.0000  0.0000  0.0000
   39LEU   HD22  600   8.048   8.667  10.205  0.0000  0.0000  0.0000
   39LEU   HD23  601   8.040   8.572  10.355  0.0000  0.0000  0.0000
   39LEU      C  602   8.395   8.723  10.503  0.0000  0.0000  0.0000
   39LEU      O  603   8.455   8.794  10.584  0.0000  0.0000  0.0000
   40GLU      N  604   8.457   8.656  10.407  0.0000  0.0000  0.0000
   40GLU      H  605   8.400   8.596  10.349  0.0000  0.0000  0.0000
   40GLU     CA  606   8.602   8.656  10.380  0.0000  0.0000  0.0000
   40GLU     HA  607   8.649   8.734  10.440  0.0000  0.0000  0.0000
   40GLU     CB  608   8.662   8.521  10.422  0.0000  0.0000  0.0000
   40GLU    HB1  609   8.625   8.444  10.355  0.0000  0.0000  0.0000
   40GLU    HB2  610   8.629   8.496  10.523  0.0000  0.0000  0.0000
   40GLU     CG  611   8.816   8.523  10.421  0.0000  0.0000  0.0000
   40GLU    HG1  612   8.853   8.552  10.520  0.0000  0.0000  0.0000
   40GLU    HG2  613   8.852   8.597  10.350  0.0000  0.0000  0.0000
   40GLU     CD  614   8.873   8.386  10.383  0.0000  0.0000  0.0000
   40GLU    OE1  615   8.840   8.284  10.447  0.0000  0.0000  0.0000
   40GLU    OE2  616   8.948   8.380  10.282  0.0000  0.0000  0.0000
   40GLU      C  617   8.628   8.691  10.233  0.0000  0.0000  0.0000
   40GLU      O  618   8.666   8.605  10.152  0.0000  0.0000  0.0000
   41PHE      N  619   8.607   8.818  10.198  0.0000  0.0000  0.0000
   41PHE      H  620   8.587   8.884  10.271  0.0000  0.0000  0.0000
   41PHE     CA  621   8.631   8.872  10.064  0.0000  0.0000  0.0000
   41PHE     HA  622   8.577   8.811   9.992  0.0000  0.0000  0.0000
   41PHE     CB  623   8.580   9.016  10.053  0.0000  0.0000  0.0000
   41PHE    HB1  624   8.620   9.061   9.962  0.0000  0.0000  0.0000
   41PHE    HB2  625   8.619   9.075  10.137  0.0000  0.0000  0.0000
   41PHE     CG  626   8.429   9.031  10.047  0.0000  0.0000  0.0000
   41PHE    CD1  627   8.357   9.077  10.159  0.0000  0.0000  0.0000
   41PHE    HD1  628   8.408   9.099  10.251  0.0000  0.0000  0.0000
   41PHE    CE1  629   8.218   9.097  10.150  0.0000  0.0000  0.0000
   41PHE    HE1  630   8.163   9.134  10.235  0.0000  0.0000  0.0000
   41PHE     CZ  631   8.151   9.071  10.029  0.0000  0.0000  0.0000
   41PHE     HZ  632   8.044   9.087  10.021  0.0000  0.0000  0.0000
   41PHE    CE2  633   8.223   9.024   9.918  0.0000  0.0000  0.0000
   41PHE    HE2  634   8.171   9.002   9.825  0.0000  0.0000  0.0000
   41PHE    CD2  635   8.361   9.003   9.927  0.0000  0.0000  0.0000
   41PHE    HD2  636   8.415   8.967   9.841  0.0000  0.0000  0.0000
   41PHE      C  637   8.780   8.869  10.028  0.0000  0.0000  0.0000
   41PHE      O  638   8.867   8.896  10.110  0.0000  0.0000  0.0000
   42THR      N  639   8.811   8.843   9.901  0.0000  0.0000  0.0000
   42THR      H  640   8.737   8.816   9.838  0.0000  0.0000  0.0000
   42THR     CA  641   8.945   8.862   9.844  0.0000  0.0000  0.0000
   42THR     HA  642   8.999   8.938   9.901  0.0000  0.0000  0.0000
   42THR     CB  643   9.026   8.731   9.849  0.0000  0.0000  0.0000
   42THR     HB  644   8.979   8.656   9.786  0.0000  0.0000  0.0000
   42THR    CG2  645   9.172   8.749   9.807  0.0000  0.0000  0.0000
   42THR   HG21  646   9.225   8.654   9.817  0.0000  0.0000  0.0000
   42THR   HG22  647   9.177   8.780   9.702  0.0000  0.0000  0.0000
   42THR   HG23  648   9.220   8.825   9.868  0.0000  0.0000  0.0000
   42THR    OG1  649   9.030   8.684   9.983  0.0000  0.0000  0.0000
   42THR    HG1  650   8.958   8.730  10.026  0.0000  0.0000  0.0000
   42THR      C  651   8.932   8.912   9.701  0.0000  0.0000  0.0000
   42THR      O  652   8.851   8.859   9.625  0.0000  0.0000  0.0000
   43SER      N  653   9.010   9.012   9.660  0.0000  0.0000  0.0000
   43SER      H  654   9.077   9.052   9.724  0.0000  0.0000  0.0000
   43SER     CA  655   9.015   9.058   9.521  0.0000  0.0000  0.0000
   43SER     HA  656   8.973   8.981   9.457  0.0000  0.0000  0.0000
   43SER     CB  657   8.930   9.184   9.500  0.0000  0.0000  0.0000
   43SER    HB1  658   8.827   9.162   9.529  0.0000  0.0000  0.0000
   43SER    HB2  659   8.930   9.210   9.394  0.0000  0.0000  0.0000
   43SER     OG  660   8.976   9.294   9.574  0.0000  0.0000  0.0000
   43SER     HG  661   8.923   9.371   9.552  0.0000  0.0000  0.0000
   43SER      C  662   9.158   9.079   9.474  0.0000  0.0000  0.0000
   43SER      O  663   9.250   9.103   9.553  0.0000  0.0000  0.0000
   44SER      N  664   9.179   9.070   9.343  0.0000  0.0000  0.0000
   44SER      H  665   9.099   9.051   9.284  0.0000  0.0000  0.0000
   44SER     CA  666   9.306   9.096   9.278  0.0000  0.0000  0.0000
   44SER     HA  667   9.373   9.149   9.346  0.0000  0.0000  0.0000
   44SER     CB  668   9.374   8.965   9.238  0.0000  0.0000  0.0000
   44SER    HB1  669   9.310   8.911   9.169  0.0000  0.0000  0.0000
   44SER    HB2  670   9.388   8.904   9.328  0.0000  0.0000  0.0000
   44SER     OG  671   9.500   8.988   9.178  0.0000  0.0000  0.0000
   44SER     HG  672   9.557   9.032   9.242  0.0000  0.0000  0.0000
   44SER      C  673   9.282   9.184   9.156  0.0000  0.0000  0.0000
   44SER      O  674   9.193   9.157   9.076  0.0000  0.0000  0.0000
   45GLY      N  675   9.358   9.292   9.143  0.0000  0.0000  0.0000
   45GLY      H  676   9.423   9.313   9.218  0.0000  0.0000  0.0000
   45GLY     CA  677   9.363   9.377   9.025  0.0000  0.0000  0.0000
   45GLY    HA1  678   9.329   9.477   9.050  0.0000  0.0000  0.0000
   45GLY    HA2  679   9.299   9.337   8.946  0.0000  0.0000  0.0000
   45GLY      C  680   9.506   9.385   8.975  0.0000  0.0000  0.0000
   45GLY      O  681   9.594   9.431   9.046  0.0000  0.0000  0.0000
   46SER      N  682   9.532   9.341   8.852  0.0000  0.0000  0.0000
   46SER      H  683   9.456   9.303   8.797  0.0000  0.0000  0.0000
   46SER     CA  684   9.666   9.339   8.793  0.0000  0.0000  0.0000
   46SER     HA  685   9.732   9.401   8.853  0.0000  0.0000  0.0000
   46SER     CB  686   9.722   9.196   8.795  0.0000  0.0000  0.0000
   46SER    HB1  687   9.717   9.157   8.896  0.0000  0.0000  0.0000
   46SER    HB2  688   9.827   9.199   8.764  0.0000  0.0000  0.0000
   46SER     OG  689   9.651   9.110   8.708  0.0000  0.0000  0.0000
   46SER     HG  690   9.557   9.126   8.719  0.0000  0.0000  0.0000
   46SER      C  691   9.665   9.396   8.652  0.0000  0.0000  0.0000
   46SER      O  692   9.564   9.388   8.582  0.0000  0.0000  0.0000
   47ALA      N  693   9.777   9.453   8.609  0.0000  0.0000  0.0000
   47ALA      H  694   9.857   9.458   8.671  0.0000  0.0000  0.0000
   47ALA     CA  695   9.796   9.494   8.470  0.0000  0.0000  0.0000
   47ALA     HA  696   9.725   9.442   8.407  0.0000  0.0000  0.0000
   47ALA     CB  697   9.770   9.644   8.456  0.0000  0.0000  0.0000
   47ALA    HB1  698   9.770   9.672   8.350  0.0000  0.0000  0.0000
   47ALA    HB2  699   9.675   9.670   8.501  0.0000  0.0000  0.0000
   47ALA    HB3  700   9.850   9.699   8.505  0.0000  0.0000  0.0000
   47ALA      C  701   9.936   9.454   8.423  0.0000  0.0000  0.0000
   47ALA      O  702  10.033   9.467   8.499  0.0000  0.0000  0.0000
   48ASN      N  703   9.947   9.406   8.300  0.0000  0.0000  0.0000
   48ASN      H  704   9.863   9.398   8.244  0.0000  0.0000  0.0000
   48ASN     CA  705  10.075   9.378   8.237  0.0000  0.0000  0.0000
   48ASN     HA  706  10.144   9.340   8.312  0.0000  0.0000  0.0000
   48ASN     CB  707  10.055   9.269   8.130  0.0000  0.0000  0.0000
   48ASN    HB1  708   9.990   9.307   8.051  0.0000  0.0000  0.0000
   48ASN    HB2  709  10.008   9.183   8.176  0.0000  0.0000  0.0000
   48ASN     CG  710  10.187   9.228   8.068  0.0000  0.0000  0.0000
   48ASN    OD1  711  10.255   9.307   8.006  0.0000  0.0000  0.0000
   48ASN    ND2  712  10.228   9.104   8.082  0.0000  0.0000  0.0000
   48ASN   HD21  713  10.173   9.036   8.133  0.0000  0.0000  0.0000
   48ASN   HD22  714  10.316   9.082   8.037  0.0000  0.0000  0.0000
   48ASN      C  715  10.136   9.508   8.182  0.0000  0.0000  0.0000
   48ASN      O  716  10.073   9.576   8.101  0.0000  0.0000  0.0000
   49THR      N  717  10.258   9.542   8.224  0.0000  0.0000  0.0000
   49THR      H  718  10.305   9.481   8.290  0.0000  0.0000  0.0000
   49THR     CA  719  10.326   9.668   8.190  0.0000  0.0000  0.0000
   49THR     HA  720  10.257   9.750   8.207  0.0000  0.0000  0.0000
   49THR     CB  721  10.448   9.689   8.282  0.0000  0.0000  0.0000
   49THR     HB  722  10.529   9.623   8.249  0.0000  0.0000  0.0000
   49THR    CG2  723  10.498   9.833   8.286  0.0000  0.0000  0.0000
   49THR   HG21  724  10.580   9.842   8.357  0.0000  0.0000  0.0000
   49THR   HG22  725  10.535   9.862   8.187  0.0000  0.0000  0.0000
   49THR   HG23  726  10.417   9.900   8.314  0.0000  0.0000  0.0000
   49THR    OG1  727  10.416   9.657   8.416  0.0000  0.0000  0.0000
   49THR    HG1  728  10.494   9.677   8.469  0.0000  0.0000  0.0000
   49THR      C  729  10.370   9.676   8.043  0.0000  0.0000  0.0000
   49THR      O  730  10.394   9.784   7.992  0.0000  0.0000  0.0000
   50GLU      N  731  10.376   9.562   7.973  0.0000  0.0000  0.0000
   50GLU      H  732  10.354   9.476   8.020  0.0000  0.0000  0.0000
   50GLU     CA  733  10.412   9.553   7.831  0.0000  0.0000  0.0000
   50GLU     HA  734  10.472   9.640   7.803  0.0000  0.0000  0.0000
   50GLU     CB  735  10.495   9.425   7.805  0.0000  0.0000  0.0000
   50GLU    HB1  736  10.551   9.439   7.713  0.0000  0.0000  0.0000
   50GLU    HB2  737  10.426   9.343   7.788  0.0000  0.0000  0.0000
   50GLU     CG  738  10.591   9.381   7.916  0.0000  0.0000  0.0000
   50GLU    HG1  739  10.640   9.289   7.884  0.0000  0.0000  0.0000
   50GLU    HG2  740  10.534   9.356   8.006  0.0000  0.0000  0.0000
   50GLU     CD  741  10.697   9.485   7.949  0.0000  0.0000  0.0000
   50GLU    OE1  742  10.795   9.498   7.871  0.0000  0.0000  0.0000
   50GLU    OE2  743  10.695   9.545   8.059  0.0000  0.0000  0.0000
   50GLU      C  744  10.288   9.551   7.740  0.0000  0.0000  0.0000
   50GLU      O  745  10.290   9.603   7.629  0.0000  0.0000  0.0000
   51THR      N  746  10.180   9.486   7.785  0.0000  0.0000  0.0000
   51THR      H  747  10.190   9.440   7.874  0.0000  0.0000  0.0000
   51THR     CA  748  10.058   9.460   7.705  0.0000  0.0000  0.0000
   51THR     HA  749  10.081   9.476   7.600  0.0000  0.0000  0.0000
   51THR     CB  750  10.009   9.315   7.724  0.0000  0.0000  0.0000
   51THR     HB  751   9.947   9.310   7.813  0.0000  0.0000  0.0000
   51THR    CG2  752   9.929   9.262   7.605  0.0000  0.0000  0.0000
   51THR   HG21  753   9.904   9.157   7.622  0.0000  0.0000  0.0000
   51THR   HG22  754   9.837   9.318   7.593  0.0000  0.0000  0.0000
   51THR   HG23  755   9.988   9.270   7.513  0.0000  0.0000  0.0000
   51THR    OG1  756  10.116   9.225   7.742  0.0000  0.0000  0.0000
   51THR    HG1  757  10.189   9.256   7.688  0.0000  0.0000  0.0000
   51THR      C  758   9.942   9.554   7.739  0.0000  0.0000  0.0000
   51THR      O  759   9.842   9.556   7.668  0.0000  0.0000  0.0000
   52THR      N  760   9.948   9.626   7.852  0.0000  0.0000  0.0000
   52THR      H  761  10.032   9.621   7.907  0.0000  0.0000  0.0000
   52THR     CA  762   9.838   9.709   7.908  0.0000  0.0000  0.0000
   52THR     HA  763   9.876   9.749   8.002  0.0000  0.0000  0.0000
   52THR     CB  764   9.808   9.830   7.818  0.0000  0.0000  0.0000
   52THR     HB  765   9.750   9.799   7.731  0.0000  0.0000  0.0000
   52THR    CG2  766   9.736   9.946   7.889  0.0000  0.0000  0.0000
   52THR   HG21  767   9.742  10.035   7.827  0.0000  0.0000  0.0000
   52THR   HG22  768   9.631   9.922   7.903  0.0000  0.0000  0.0000
   52THR   HG23  769   9.783   9.967   7.985  0.0000  0.0000  0.0000
   52THR    OG1  770   9.929   9.883   7.775  0.0000  0.0000  0.0000
   52THR    HG1  771   9.977   9.817   7.725  0.0000  0.0000  0.0000
   52THR      C  772   9.710   9.632   7.945  0.0000  0.0000  0.0000
   52THR      O  773   9.619   9.689   8.005  0.0000  0.0000  0.0000
   53LYS      N  774   9.702   9.501   7.917  0.0000  0.0000  0.0000
   53LYS      H  775   9.776   9.461   7.862  0.0000  0.0000  0.0000
   53LYS     CA  776   9.587   9.418   7.955  0.0000  0.0000  0.0000
   53LYS     HA  777   9.498   9.464   7.912  0.0000  0.0000  0.0000
   53LYS     CB  778   9.601   9.275   7.895  0.0000  0.0000  0.0000
   53LYS    HB1  779   9.667   9.216   7.958  0.0000  0.0000  0.0000
   53LYS    HB2  780   9.648   9.283   7.798  0.0000  0.0000  0.0000
   53LYS     CG  781   9.468   9.197   7.875  0.0000  0.0000  0.0000
   53LYS    HG1  782   9.493   9.093   7.852  0.0000  0.0000  0.0000
   53LYS    HG2  783   9.417   9.239   7.788  0.0000  0.0000  0.0000
   53LYS     CD  784   9.371   9.201   7.993  0.0000  0.0000  0.0000
   53LYS    HD1  785   9.338   9.305   8.005  0.0000  0.0000  0.0000
   53LYS    HD2  786   9.423   9.171   8.084  0.0000  0.0000  0.0000
   53LYS     CE  787   9.241   9.120   7.977  0.0000  0.0000  0.0000
   53LYS    HE1  788   9.224   9.098   7.872  0.0000  0.0000  0.0000
   53LYS    HE2  789   9.159   9.183   8.011  0.0000  0.0000  0.0000
   53LYS     NZ  790   9.238   8.995   8.058  0.0000  0.0000  0.0000
   53LYS    HZ1  791   9.145   8.956   8.058  0.0000  0.0000  0.0000
   53LYS    HZ2  792   9.299   8.924   8.020  0.0000  0.0000  0.0000
   53LYS    HZ3  793   9.264   9.013   8.154  0.0000  0.0000  0.0000
   53LYS      C  794   9.573   9.417   8.108  0.0000  0.0000  0.0000
   53LYS      O  795   9.655   9.357   8.178  0.0000  0.0000  0.0000
   54VAL      N  796   9.467   9.480   8.157  0.0000  0.0000  0.0000
   54VAL      H  797   9.413   9.537   8.093  0.0000  0.0000  0.0000
   54VAL     CA  798   9.421   9.472   8.296  0.0000  0.0000  0.0000
   54VAL     HA  799   9.509   9.469   8.360  0.0000  0.0000  0.0000
   54VAL     CB  800   9.337   9.594   8.336  0.0000  0.0000  0.0000
   54VAL     HB  801   9.243   9.593   8.281  0.0000  0.0000  0.0000
   54VAL    CG1  802   9.305   9.593   8.486  0.0000  0.0000  0.0000
   54VAL   HG11  803   9.246   9.680   8.513  0.0000  0.0000  0.0000
   54VAL   HG12  804   9.248   9.504   8.512  0.0000  0.0000  0.0000
   54VAL   HG13  805   9.398   9.594   8.544  0.0000  0.0000  0.0000
   54VAL    CG2  806   9.408   9.727   8.305  0.0000  0.0000  0.0000
   54VAL   HG21  807   9.348   9.811   8.340  0.0000  0.0000  0.0000
   54VAL   HG22  808   9.506   9.730   8.355  0.0000  0.0000  0.0000
   54VAL   HG23  809   9.423   9.738   8.198  0.0000  0.0000  0.0000
   54VAL      C  810   9.342   9.342   8.315  0.0000  0.0000  0.0000
   54VAL      O  811   9.244   9.317   8.244  0.0000  0.0000  0.0000
   55THR      N  812   9.382   9.259   8.411  0.0000  0.0000  0.0000
   55THR      H  813   9.460   9.288   8.468  0.0000  0.0000  0.0000
   55THR     CA  814   9.311   9.137   8.452  0.0000  0.0000  0.0000
   55THR     HA  815   9.215   9.131   8.399  0.0000  0.0000  0.0000
   55THR     CB  816   9.390   9.010   8.420  0.0000  0.0000  0.0000
   55THR     HB  817   9.484   9.011   8.476  0.0000  0.0000  0.0000
   55THR    CG2  818   9.313   8.882   8.454  0.0000  0.0000  0.0000
   55THR   HG21  819   9.371   8.795   8.423  0.0000  0.0000  0.0000
   55THR   HG22  820   9.296   8.876   8.561  0.0000  0.0000  0.0000
   55THR   HG23  821   9.217   8.881   8.402  0.0000  0.0000  0.0000
   55THR    OG1  822   9.420   9.002   8.282  0.0000  0.0000  0.0000
   55THR    HG1  823   9.510   8.968   8.278  0.0000  0.0000  0.0000
   55THR      C  824   9.283   9.144   8.601  0.0000  0.0000  0.0000
   55THR      O  825   9.375   9.168   8.680  0.0000  0.0000  0.0000
   56GLY      N  826   9.158   9.122   8.641  0.0000  0.0000  0.0000
   56GLY      H  827   9.088   9.098   8.572  0.0000  0.0000  0.0000
   56GLY     CA  828   9.117   9.125   8.781  0.0000  0.0000  0.0000
   56GLY    HA1  829   9.081   9.225   8.806  0.0000  0.0000  0.0000
   56GLY    HA2  830   9.203   9.103   8.843  0.0000  0.0000  0.0000
   56GLY      C  831   9.008   9.025   8.815  0.0000  0.0000  0.0000
   56GLY      O  832   8.944   8.967   8.726  0.0000  0.0000  0.0000
   57SER      N  833   8.987   9.004   8.944  0.0000  0.0000  0.0000
   57SER      H  834   9.046   9.052   9.011  0.0000  0.0000  0.0000
   57SER     CA  835   8.887   8.912   8.999  0.0000  0.0000  0.0000
   57SER     HA  836   8.799   8.916   8.934  0.0000  0.0000  0.0000
   57SER     CB  837   8.940   8.769   9.000  0.0000  0.0000  0.0000
   57SER    HB1  838   8.961   8.738   8.898  0.0000  0.0000  0.0000
   57SER    HB2  839   8.864   8.702   9.041  0.0000  0.0000  0.0000
   57SER     OG  840   9.059   8.758   9.077  0.0000  0.0000  0.0000
   57SER     HG  841   9.078   8.665   9.091  0.0000  0.0000  0.0000
   57SER      C  842   8.840   8.952   9.139  0.0000  0.0000  0.0000
   57SER      O  843   8.908   9.024   9.212  0.0000  0.0000  0.0000
   58LEU      N  844   8.722   8.900   9.176  0.0000  0.0000  0.0000
   58LEU      H  845   8.675   8.841   9.109  0.0000  0.0000  0.0000
   58LEU     CA  846   8.664   8.907   9.309  0.0000  0.0000  0.0000
   58LEU     HA  847   8.739   8.944   9.379  0.0000  0.0000  0.0000
   58LEU     CB  848   8.545   9.005   9.308  0.0000  0.0000  0.0000
   58LEU    HB1  849   8.473   8.969   9.234  0.0000  0.0000  0.0000
   58LEU    HB2  850   8.580   9.103   9.277  0.0000  0.0000  0.0000
   58LEU     CG  851   8.470   9.019   9.443  0.0000  0.0000  0.0000
   58LEU     HG  852   8.436   8.921   9.477  0.0000  0.0000  0.0000
   58LEU    CD1  853   8.558   9.082   9.552  0.0000  0.0000  0.0000
   58LEU   HD11  854   8.499   9.094   9.643  0.0000  0.0000  0.0000
   58LEU   HD12  855   8.642   9.016   9.574  0.0000  0.0000  0.0000
   58LEU   HD13  856   8.594   9.179   9.519  0.0000  0.0000  0.0000
   58LEU    CD2  857   8.348   9.108   9.425  0.0000  0.0000  0.0000
   58LEU   HD21  858   8.294   9.116   9.519  0.0000  0.0000  0.0000
   58LEU   HD22  859   8.378   9.208   9.392  0.0000  0.0000  0.0000
   58LEU   HD23  860   8.281   9.064   9.352  0.0000  0.0000  0.0000
   58LEU      C  861   8.622   8.766   9.354  0.0000  0.0000  0.0000
   58LEU      O  862   8.564   8.691   9.276  0.0000  0.0000  0.0000
   59GLU      N  863   8.649   8.735   9.480  0.0000  0.0000  0.0000
   59GLU      H  864   8.706   8.799   9.534  0.0000  0.0000  0.0000
   59GLU     CA  865   8.598   8.619   9.552  0.0000  0.0000  0.0000
   59GLU     HA  866   8.533   8.562   9.486  0.0000  0.0000  0.0000
   59GLU     CB  867   8.715   8.528   9.593  0.0000  0.0000  0.0000
   59GLU    HB1  868   8.780   8.579   9.663  0.0000  0.0000  0.0000
   59GLU    HB2  869   8.774   8.503   9.504  0.0000  0.0000  0.0000
   59GLU     CG  870   8.666   8.397   9.655  0.0000  0.0000  0.0000
   59GLU    HG1  871   8.603   8.346   9.582  0.0000  0.0000  0.0000
   59GLU    HG2  872   8.605   8.420   9.743  0.0000  0.0000  0.0000
   59GLU     CD  873   8.781   8.305   9.698  0.0000  0.0000  0.0000
   59GLU    OE1  874   8.830   8.322   9.812  0.0000  0.0000  0.0000
   59GLU    OE2  875   8.816   8.214   9.619  0.0000  0.0000  0.0000
   59GLU      C  876   8.516   8.666   9.674  0.0000  0.0000  0.0000
   59GLU      O  877   8.571   8.727   9.766  0.0000  0.0000  0.0000
   60THR      N  878   8.386   8.637   9.674  0.0000  0.0000  0.0000
   60THR      H  879   8.349   8.586   9.596  0.0000  0.0000  0.0000
   60THR     CA  880   8.302   8.643   9.795  0.0000  0.0000  0.0000
   60THR     HA  881   8.338   8.721   9.862  0.0000  0.0000  0.0000
   60THR     CB  882   8.153   8.667   9.765  0.0000  0.0000  0.0000
   60THR     HB  883   8.112   8.576   9.721  0.0000  0.0000  0.0000
   60THR    CG2  884   8.071   8.698   9.891  0.0000  0.0000  0.0000
   60THR   HG21  885   7.972   8.734   9.862  0.0000  0.0000  0.0000
   60THR   HG22  886   8.059   8.608   9.951  0.0000  0.0000  0.0000
   60THR   HG23  887   8.121   8.775   9.951  0.0000  0.0000  0.0000
   60THR    OG1  888   8.132   8.772   9.675  0.0000  0.0000  0.0000
   60THR    HG1  889   8.045   8.753   9.638  0.0000  0.0000  0.0000
   60THR      C  890   8.309   8.507   9.865  0.0000  0.0000  0.0000
   60THR      O  891   8.312   8.405   9.797  0.0000  0.0000  0.0000
   61LYS      N  892   8.309   8.503   9.998  0.0000  0.0000  0.0000
   61LYS      H  893   8.305   8.589  10.051  0.0000  0.0000  0.0000
   61LYS     CA  894   8.314   8.374  10.070  0.0000  0.0000  0.0000
   61LYS     HA  895   8.260   8.300  10.010  0.0000  0.0000  0.0000
   61LYS     CB  896   8.461   8.333  10.077  0.0000  0.0000  0.0000
   61LYS    HB1  897   8.512   8.397  10.149  0.0000  0.0000  0.0000
   61LYS    HB2  898   8.506   8.349   9.979  0.0000  0.0000  0.0000
   61LYS     CG  899   8.484   8.186  10.115  0.0000  0.0000  0.0000
   61LYS    HG1  900   8.410   8.124  10.064  0.0000  0.0000  0.0000
   61LYS    HG2  901   8.471   8.174  10.222  0.0000  0.0000  0.0000
   61LYS     CD  902   8.623   8.138  10.072  0.0000  0.0000  0.0000
   61LYS    HD1  903   8.633   8.143   9.964  0.0000  0.0000  0.0000
   61LYS    HD2  904   8.632   8.033  10.101  0.0000  0.0000  0.0000
   61LYS     CE  905   8.738   8.214  10.138  0.0000  0.0000  0.0000
   61LYS    HE1  906   8.828   8.153  10.133  0.0000  0.0000  0.0000
   61LYS    HE2  907   8.716   8.230  10.244  0.0000  0.0000  0.0000
   61LYS     NZ  908   8.768   8.345  10.074  0.0000  0.0000  0.0000
   61LYS    HZ1  909   8.847   8.386  10.121  0.0000  0.0000  0.0000
   61LYS    HZ2  910   8.792   8.332   9.976  0.0000  0.0000  0.0000
   61LYS    HZ3  911   8.692   8.411  10.079  0.0000  0.0000  0.0000
   61LYS      C  912   8.248   8.379  10.207  0.0000  0.0000  0.0000
   61LYS      O  913   8.279   8.469  10.285  0.0000  0.0000  0.0000
   62TYR      N  914   8.162   8.282  10.237  0.0000  0.0000  0.0000
   62TYR      H  915   8.146   8.211  10.167  0.0000  0.0000  0.0000
   62TYR     CA  916   8.099   8.261  10.368  0.0000  0.0000  0.0000
   62TYR     HA  917   8.136   8.337  10.437  0.0000  0.0000  0.0000
   62TYR     CB  918   7.946   8.278  10.360  0.0000  0.0000  0.0000
   62TYR    HB1  919   7.905   8.198  10.298  0.0000  0.0000  0.0000
   62TYR    HB2  920   7.923   8.373  10.311  0.0000  0.0000  0.0000
   62TYR     CG  921   7.882   8.276  10.497  0.0000  0.0000  0.0000
   62TYR    CD1  922   7.889   8.389  10.579  0.0000  0.0000  0.0000
   62TYR    HD1  923   7.936   8.480  10.543  0.0000  0.0000  0.0000
   62TYR    CE1  924   7.838   8.386  10.710  0.0000  0.0000  0.0000
   62TYR    HE1  925   7.842   8.473  10.774  0.0000  0.0000  0.0000
   62TYR     CZ  926   7.779   8.268  10.760  0.0000  0.0000  0.0000
   62TYR     OH  927   7.730   8.265  10.886  0.0000  0.0000  0.0000
   62TYR     HH  928   7.687   8.183  10.909  0.0000  0.0000  0.0000
   62TYR    CE2  929   7.773   8.153  10.678  0.0000  0.0000  0.0000
   62TYR    HE2  930   7.729   8.062  10.717  0.0000  0.0000  0.0000
   62TYR    CD2  931   7.823   8.157  10.546  0.0000  0.0000  0.0000
   62TYR    HD2  932   7.817   8.069  10.484  0.0000  0.0000  0.0000
   62TYR      C  933   8.135   8.124  10.425  0.0000  0.0000  0.0000
   62TYR      O  934   8.157   8.028  10.351  0.0000  0.0000  0.0000
   63ARG      N  935   8.144   8.113  10.558  0.0000  0.0000  0.0000
   63ARG      H  936   8.118   8.193  10.614  0.0000  0.0000  0.0000
   63ARG     CA  937   8.205   7.998  10.627  0.0000  0.0000  0.0000
   63ARG     HA  938   8.213   7.913  10.558  0.0000  0.0000  0.0000
   63ARG     CB  939   8.348   8.035  10.671  0.0000  0.0000  0.0000
   63ARG    HB1  940   8.398   7.944  10.706  0.0000  0.0000  0.0000
   63ARG    HB2  941   8.344   8.106  10.754  0.0000  0.0000  0.0000
   63ARG     CG  942   8.430   8.100  10.557  0.0000  0.0000  0.0000
   63ARG    HG1  943   8.395   8.202  10.542  0.0000  0.0000  0.0000
   63ARG    HG2  944   8.414   8.044  10.465  0.0000  0.0000  0.0000
   63ARG     CD  945   8.580   8.106  10.584  0.0000  0.0000  0.0000
   63ARG    HD1  946   8.598   8.149  10.683  0.0000  0.0000  0.0000
   63ARG    HD2  947   8.625   8.170  10.509  0.0000  0.0000  0.0000
   63ARG     NE  948   8.639   7.971  10.577  0.0000  0.0000  0.0000
   63ARG     HE  949   8.575   7.893  10.582  0.0000  0.0000  0.0000
   63ARG     CZ  950   8.767   7.942  10.564  0.0000  0.0000  0.0000
   63ARG    NH1  951   8.859   8.031  10.543  0.0000  0.0000  0.0000
   63ARG   HH11  952   8.833   8.127  10.524  0.0000  0.0000  0.0000
   63ARG   HH12  953   8.957   8.007  10.533  0.0000  0.0000  0.0000
   63ARG    NH2  954   8.805   7.817  10.570  0.0000  0.0000  0.0000
   63ARG   HH21  955   8.735   7.746  10.585  0.0000  0.0000  0.0000
   63ARG   HH22  956   8.903   7.794  10.565  0.0000  0.0000  0.0000
   63ARG      C  957   8.116   7.951  10.743  0.0000  0.0000  0.0000
   63ARG      O  958   8.127   8.003  10.854  0.0000  0.0000  0.0000
   64TRP      N  959   8.028   7.854  10.719  0.0000  0.0000  0.0000
   64TRP      H  960   8.031   7.807  10.629  0.0000  0.0000  0.0000
   64TRP     CA  961   7.935   7.804  10.821  0.0000  0.0000  0.0000
   64TRP     HA  962   7.907   7.888  10.884  0.0000  0.0000  0.0000
   64TRP     CB  963   7.804   7.753  10.760  0.0000  0.0000  0.0000
   64TRP    HB1  964   7.812   7.647  10.734  0.0000  0.0000  0.0000
   64TRP    HB2  965   7.783   7.808  10.668  0.0000  0.0000  0.0000
   64TRP     CG  966   7.686   7.769  10.851  0.0000  0.0000  0.0000
   64TRP    CD1  967   7.677   7.718  10.976  0.0000  0.0000  0.0000
   64TRP    HD1  968   7.751   7.655  11.024  0.0000  0.0000  0.0000
   64TRP    NE1  969   7.564   7.765  11.037  0.0000  0.0000  0.0000
   64TRP    HE1  970   7.544   7.751  11.136  0.0000  0.0000  0.0000
   64TRP    CE2  971   7.490   7.845  10.954  0.0000  0.0000  0.0000
   64TRP    CZ2  972   7.371   7.917  10.971  0.0000  0.0000  0.0000
   64TRP    HZ2  973   7.320   7.914  11.067  0.0000  0.0000  0.0000
   64TRP    CH2  974   7.320   7.992  10.864  0.0000  0.0000  0.0000
   64TRP    HH2  975   7.228   8.048  10.876  0.0000  0.0000  0.0000
   64TRP    CZ3  976   7.388   7.994  10.741  0.0000  0.0000  0.0000
   64TRP    HZ3  977   7.348   8.051  10.659  0.0000  0.0000  0.0000
   64TRP    CE3  978   7.508   7.921  10.725  0.0000  0.0000  0.0000
   64TRP    HE3  979   7.559   7.923  10.630  0.0000  0.0000  0.0000
   64TRP    CD2  980   7.563   7.847  10.832  0.0000  0.0000  0.0000
   64TRP      C  981   8.006   7.703  10.913  0.0000  0.0000  0.0000
   64TRP      O  982   7.995   7.581  10.897  0.0000  0.0000  0.0000
   65THR      N  983   8.085   7.756  11.006  0.0000  0.0000  0.0000
   65THR      H  984   8.092   7.856  11.009  0.0000  0.0000  0.0000
   65THR     CA  985   8.182   7.678  11.085  0.0000  0.0000  0.0000
   65THR     HA  986   8.243   7.621  11.014  0.0000  0.0000  0.0000
   65THR     CB  987   8.279   7.771  11.160  0.0000  0.0000  0.0000
   65THR     HB  988   8.314   7.847  11.091  0.0000  0.0000  0.0000
   65THR    CG2  989   8.217   7.842  11.281  0.0000  0.0000  0.0000
   65THR   HG21  990   8.289   7.911  11.323  0.0000  0.0000  0.0000
   65THR   HG22  991   8.129   7.898  11.250  0.0000  0.0000  0.0000
   65THR   HG23  992   8.188   7.770  11.358  0.0000  0.0000  0.0000
   65THR    OG1  993   8.390   7.697  11.204  0.0000  0.0000  0.0000
   65THR    HG1  994   8.357   7.621  11.252  0.0000  0.0000  0.0000
   65THR      C  995   8.121   7.574  11.180  0.0000  0.0000  0.0000
   65THR      O  996   8.190   7.480  11.217  0.0000  0.0000  0.0000
   66GLU      N  997   7.993   7.587  11.215  0.0000  0.0000  0.0000
   66GLU      H  998   7.943   7.671  11.188  0.0000  0.0000  0.0000
   66GLU     CA  999   7.919   7.489  11.296  0.0000  0.0000  0.0000
   66GLU     HA 1000   7.972   7.470  11.390  0.0000  0.0000  0.0000
   66GLU     CB 1001   7.779   7.544  11.328  0.0000  0.0000  0.0000
   66GLU    HB1 1002   7.728   7.473  11.393  0.0000  0.0000  0.0000
   66GLU    HB2 1003   7.723   7.550  11.235  0.0000  0.0000  0.0000
   66GLU     CG 1004   7.778   7.682  11.395  0.0000  0.0000  0.0000
   66GLU    HG1 1005   7.831   7.754  11.333  0.0000  0.0000  0.0000
   66GLU    HG2 1006   7.830   7.675  11.491  0.0000  0.0000  0.0000
   66GLU     CD 1007   7.634   7.731  11.414  0.0000  0.0000  0.0000
   66GLU    OE1 1008   7.567   7.747  11.310  0.0000  0.0000  0.0000
   66GLU    OE2 1009   7.594   7.752  11.530  0.0000  0.0000  0.0000
   66GLU      C 1010   7.900   7.354  11.224  0.0000  0.0000  0.0000
   66GLU      O 1011   7.888   7.250  11.288  0.0000  0.0000  0.0000
   67TYR      N 1012   7.897   7.357  11.091  0.0000  0.0000  0.0000
   67TYR      H 1013   7.910   7.447  11.046  0.0000  0.0000  0.0000
   67TYR     CA 1014   7.860   7.245  11.004  0.0000  0.0000  0.0000
   67TYR     HA 1015   7.831   7.159  11.066  0.0000  0.0000  0.0000
   67TYR     CB 1016   7.737   7.290  10.923  0.0000  0.0000  0.0000
   67TYR    HB1 1017   7.769   7.359  10.846  0.0000  0.0000  0.0000
   67TYR    HB2 1018   7.673   7.348  10.990  0.0000  0.0000  0.0000
   67TYR     CG 1019   7.650   7.181  10.861  0.0000  0.0000  0.0000
   67TYR    CD1 1020   7.688   7.118  10.741  0.0000  0.0000  0.0000
   67TYR    HD1 1021   7.784   7.139  10.696  0.0000  0.0000  0.0000
   67TYR    CE1 1022   7.602   7.026  10.679  0.0000  0.0000  0.0000
   67TYR    HE1 1023   7.631   6.979  10.586  0.0000  0.0000  0.0000
   67TYR     CZ 1024   7.479   6.993  10.739  0.0000  0.0000  0.0000
   67TYR     OH 1025   7.397   6.902  10.679  0.0000  0.0000  0.0000
   67TYR     HH 1026   7.317   6.888  10.730  0.0000  0.0000  0.0000
   67TYR    CE2 1027   7.441   7.054  10.860  0.0000  0.0000  0.0000
   67TYR    HE2 1028   7.346   7.030  10.906  0.0000  0.0000  0.0000
   67TYR    CD2 1029   7.526   7.149  10.920  0.0000  0.0000  0.0000
   67TYR    HD2 1030   7.496   7.197  11.012  0.0000  0.0000  0.0000
   67TYR      C 1031   7.978   7.199  10.915  0.0000  0.0000  0.0000
   67TYR      O 1032   7.971   7.096  10.850  0.0000  0.0000  0.0000
   68GLY      N 1033   8.088   7.276  10.912  0.0000  0.0000  0.0000
   68GLY      H 1034   8.090   7.356  10.973  0.0000  0.0000  0.0000
   68GLY     CA 1035   8.205   7.248  10.827  0.0000  0.0000  0.0000
   68GLY    HA1 1036   8.223   7.141  10.824  0.0000  0.0000  0.0000
   68GLY    HA2 1037   8.292   7.296  10.871  0.0000  0.0000  0.0000
   68GLY      C 1038   8.191   7.298  10.682  0.0000  0.0000  0.0000
   68GLY      O 1039   8.268   7.255  10.596  0.0000  0.0000  0.0000
   69LEU      N 1040   8.096   7.387  10.654  0.0000  0.0000  0.0000
   69LEU      H 1041   8.039   7.421  10.730  0.0000  0.0000  0.0000
   69LEU     CA 1042   8.072   7.441  10.519  0.0000  0.0000  0.0000
   69LEU     HA 1043   8.094   7.361  10.448  0.0000  0.0000  0.0000
   69LEU     CB 1044   7.926   7.483  10.497  0.0000  0.0000  0.0000
   69LEU    HB1 1045   7.914   7.512  10.393  0.0000  0.0000  0.0000
   69LEU    HB2 1046   7.906   7.572  10.557  0.0000  0.0000  0.0000
   69LEU     CG 1047   7.819   7.377  10.530  0.0000  0.0000  0.0000
   69LEU     HG 1048   7.827   7.351  10.636  0.0000  0.0000  0.0000
   69LEU    CD1 1049   7.679   7.429  10.503  0.0000  0.0000  0.0000
   69LEU   HD11 1050   7.606   7.355  10.535  0.0000  0.0000  0.0000
   69LEU   HD12 1051   7.661   7.521  10.560  0.0000  0.0000  0.0000
   69LEU   HD13 1052   7.666   7.448  10.396  0.0000  0.0000  0.0000
   69LEU    CD2 1053   7.839   7.252  10.446  0.0000  0.0000  0.0000
   69LEU   HD21 1054   7.757   7.183  10.461  0.0000  0.0000  0.0000
   69LEU   HD22 1055   7.846   7.277  10.340  0.0000  0.0000  0.0000
   69LEU   HD23 1056   7.931   7.202  10.479  0.0000  0.0000  0.0000
   69LEU      C 1057   8.164   7.558  10.486  0.0000  0.0000  0.0000
   69LEU      O 1058   8.196   7.643  10.569  0.0000  0.0000  0.0000
   70THR      N 1059   8.197   7.572  10.358  0.0000  0.0000  0.0000
   70THR      H 1060   8.172   7.497  10.295  0.0000  0.0000  0.0000
   70THR     CA 1061   8.240   7.700  10.299  0.0000  0.0000  0.0000
   70THR     HA 1062   8.206   7.782  10.362  0.0000  0.0000  0.0000
   70THR     CB 1063   8.394   7.709  10.293  0.0000  0.0000  0.0000
   70THR     HB 1064   8.433   7.621  10.243  0.0000  0.0000  0.0000
   70THR    CG2 1065   8.445   7.833  10.220  0.0000  0.0000  0.0000
   70THR   HG21 1066   8.554   7.837  10.228  0.0000  0.0000  0.0000
   70THR   HG22 1067   8.418   7.830  10.115  0.0000  0.0000  0.0000
   70THR   HG23 1068   8.403   7.923  10.265  0.0000  0.0000  0.0000
   70THR    OG1 1069   8.444   7.716  10.425  0.0000  0.0000  0.0000
   70THR    HG1 1070   8.382   7.667  10.479  0.0000  0.0000  0.0000
   70THR      C 1071   8.174   7.718  10.163  0.0000  0.0000  0.0000
   70THR      O 1072   8.177   7.626  10.081  0.0000  0.0000  0.0000
   71PHE      N 1073   8.115   7.835  10.142  0.0000  0.0000  0.0000
   71PHE      H 1074   8.124   7.906  10.213  0.0000  0.0000  0.0000
   71PHE     CA 1075   8.047   7.879  10.020  0.0000  0.0000  0.0000
   71PHE     HA 1076   8.040   7.796   9.949  0.0000  0.0000  0.0000
   71PHE     CB 1077   7.906   7.932  10.052  0.0000  0.0000  0.0000
   71PHE    HB1 1078   7.861   7.967   9.959  0.0000  0.0000  0.0000
   71PHE    HB2 1079   7.916   8.019  10.117  0.0000  0.0000  0.0000
   71PHE     CG 1080   7.809   7.837  10.119  0.0000  0.0000  0.0000
   71PHE    CD1 1081   7.706   7.777  10.043  0.0000  0.0000  0.0000
   71PHE    HD1 1082   7.700   7.794   9.937  0.0000  0.0000  0.0000
   71PHE    CE1 1083   7.609   7.697  10.106  0.0000  0.0000  0.0000
   71PHE    HE1 1084   7.530   7.652  10.048  0.0000  0.0000  0.0000
   71PHE     CZ 1085   7.613   7.679  10.246  0.0000  0.0000  0.0000
   71PHE     HZ 1086   7.537   7.620  10.294  0.0000  0.0000  0.0000
   71PHE    CE2 1087   7.715   7.739  10.322  0.0000  0.0000  0.0000
   71PHE    HE2 1088   7.717   7.726  10.429  0.0000  0.0000  0.0000
   71PHE    CD2 1089   7.813   7.818  10.259  0.0000  0.0000  0.0000
   71PHE    HD2 1090   7.889   7.867  10.317  0.0000  0.0000  0.0000
   71PHE      C 1091   8.127   7.993   9.957  0.0000  0.0000  0.0000
   71PHE      O 1092   8.159   8.089  10.027  0.0000  0.0000  0.0000
   72THR      N 1093   8.154   7.986   9.827  0.0000  0.0000  0.0000
   72THR      H 1094   8.131   7.901   9.777  0.0000  0.0000  0.0000
   72THR     CA 1095   8.242   8.080   9.757  0.0000  0.0000  0.0000
   72THR     HA 1096   8.257   8.169   9.819  0.0000  0.0000  0.0000
   72THR     CB 1097   8.379   8.015   9.732  0.0000  0.0000  0.0000
   72THR     HB 1098   8.368   7.940   9.654  0.0000  0.0000  0.0000
   72THR    CG2 1099   8.484   8.116   9.689  0.0000  0.0000  0.0000
   72THR   HG21 1100   8.581   8.067   9.676  0.0000  0.0000  0.0000
   72THR   HG22 1101   8.455   8.162   9.594  0.0000  0.0000  0.0000
   72THR   HG23 1102   8.493   8.194   9.765  0.0000  0.0000  0.0000
   72THR    OG1 1103   8.432   7.952   9.847  0.0000  0.0000  0.0000
   72THR    HG1 1104   8.489   7.882   9.816  0.0000  0.0000  0.0000
   72THR      C 1105   8.181   8.124   9.623  0.0000  0.0000  0.0000
   72THR      O 1106   8.149   8.039   9.540  0.0000  0.0000  0.0000
   73GLU      N 1107   8.171   8.255   9.600  0.0000  0.0000  0.0000
   73GLU      H 1108   8.208   8.317   9.670  0.0000  0.0000  0.0000
   73GLU     CA 1109   8.139   8.315   9.470  0.0000  0.0000  0.0000
   73GLU     HA 1110   8.092   8.241   9.405  0.0000  0.0000  0.0000
   73GLU     CB 1111   8.044   8.435   9.482  0.0000  0.0000  0.0000
   73GLU    HB1 1112   8.007   8.459   9.382  0.0000  0.0000  0.0000
   73GLU    HB2 1113   8.102   8.521   9.515  0.0000  0.0000  0.0000
   73GLU     CG 1114   7.924   8.418   9.576  0.0000  0.0000  0.0000
   73GLU    HG1 1115   7.959   8.397   9.677  0.0000  0.0000  0.0000
   73GLU    HG2 1116   7.864   8.334   9.541  0.0000  0.0000  0.0000
   73GLU     CD 1117   7.840   8.547   9.578  0.0000  0.0000  0.0000
   73GLU    OE1 1118   7.899   8.655   9.604  0.0000  0.0000  0.0000
   73GLU    OE2 1119   7.718   8.537   9.555  0.0000  0.0000  0.0000
   73GLU      C 1120   8.268   8.365   9.404  0.0000  0.0000  0.0000
   73GLU      O 1121   8.356   8.416   9.474  0.0000  0.0000  0.0000
   74LYS      N 1122   8.279   8.357   9.271  0.0000  0.0000  0.0000
   74LYS      H 1123   8.205   8.312   9.220  0.0000  0.0000  0.0000
   74LYS     CA 1124   8.398   8.399   9.196  0.0000  0.0000  0.0000
   74LYS     HA 1125   8.457   8.467   9.257  0.0000  0.0000  0.0000
   74LYS     CB 1126   8.485   8.275   9.163  0.0000  0.0000  0.0000
   74LYS    HB1 1127   8.573   8.308   9.107  0.0000  0.0000  0.0000
   74LYS    HB2 1128   8.427   8.209   9.099  0.0000  0.0000  0.0000
   74LYS     CG 1129   8.532   8.196   9.286  0.0000  0.0000  0.0000
   74LYS    HG1 1130   8.446   8.172   9.349  0.0000  0.0000  0.0000
   74LYS    HG2 1131   8.602   8.257   9.344  0.0000  0.0000  0.0000
   74LYS     CD 1132   8.599   8.063   9.247  0.0000  0.0000  0.0000
   74LYS    HD1 1133   8.694   8.084   9.197  0.0000  0.0000  0.0000
   74LYS    HD2 1134   8.533   8.010   9.178  0.0000  0.0000  0.0000
   74LYS     CE 1135   8.622   7.976   9.371  0.0000  0.0000  0.0000
   74LYS    HE1 1136   8.530   7.975   9.430  0.0000  0.0000  0.0000
   74LYS    HE2 1137   8.699   8.022   9.432  0.0000  0.0000  0.0000
   74LYS     NZ 1138   8.658   7.836   9.335  0.0000  0.0000  0.0000
   74LYS    HZ1 1139   8.671   7.782   9.419  0.0000  0.0000  0.0000
   74LYS    HZ2 1140   8.588   7.787   9.283  0.0000  0.0000  0.0000
   74LYS    HZ3 1141   8.745   7.831   9.284  0.0000  0.0000  0.0000
   74LYS      C 1142   8.357   8.472   9.068  0.0000  0.0000  0.0000
   74LYS      O 1143   8.275   8.422   8.993  0.0000  0.0000  0.0000
   75TRP      N 1144   8.417   8.588   9.040  0.0000  0.0000  0.0000
   75TRP      H 1145   8.481   8.625   9.109  0.0000  0.0000  0.0000
   75TRP     CA 1146   8.401   8.661   8.913  0.0000  0.0000  0.0000
   75TRP     HA 1147   8.364   8.593   8.837  0.0000  0.0000  0.0000
   75TRP     CB 1148   8.299   8.774   8.930  0.0000  0.0000  0.0000
   75TRP    HB1 1149   8.332   8.841   9.008  0.0000  0.0000  0.0000
   75TRP    HB2 1150   8.203   8.731   8.961  0.0000  0.0000  0.0000
   75TRP     CG 1151   8.276   8.854   8.805  0.0000  0.0000  0.0000
   75TRP    CD1 1152   8.192   8.822   8.704  0.0000  0.0000  0.0000
   75TRP    HD1 1153   8.128   8.735   8.703  0.0000  0.0000  0.0000
   75TRP    NE1 1154   8.203   8.915   8.603  0.0000  0.0000  0.0000
   75TRP    HE1 1155   8.152   8.908   8.516  0.0000  0.0000  0.0000
   75TRP    CE2 1156   8.296   9.012   8.632  0.0000  0.0000  0.0000
   75TRP    CZ2 1157   8.344   9.124   8.563  0.0000  0.0000  0.0000
   75TRP    HZ2 1158   8.305   9.148   8.465  0.0000  0.0000  0.0000
   75TRP    CH2 1159   8.445   9.203   8.621  0.0000  0.0000  0.0000
   75TRP    HH2 1160   8.483   9.290   8.569  0.0000  0.0000  0.0000
   75TRP    CZ3 1161   8.496   9.170   8.748  0.0000  0.0000  0.0000
   75TRP    HZ3 1162   8.573   9.230   8.792  0.0000  0.0000  0.0000
   75TRP    CE3 1163   8.446   9.057   8.817  0.0000  0.0000  0.0000
   75TRP    HE3 1164   8.486   9.032   8.914  0.0000  0.0000  0.0000
   75TRP    CD2 1165   8.345   8.976   8.762  0.0000  0.0000  0.0000
   75TRP      C 1166   8.536   8.716   8.863  0.0000  0.0000  0.0000
   75TRP      O 1167   8.624   8.745   8.944  0.0000  0.0000  0.0000
   76ASN      N 1168   8.551   8.731   8.732  0.0000  0.0000  0.0000
   76ASN      H 1169   8.474   8.708   8.671  0.0000  0.0000  0.0000
   76ASN     CA 1170   8.673   8.782   8.668  0.0000  0.0000  0.0000
   76ASN     HA 1171   8.726   8.841   8.742  0.0000  0.0000  0.0000
   76ASN     CB 1172   8.762   8.660   8.632  0.0000  0.0000  0.0000
   76ASN    HB1 1173   8.719   8.568   8.671  0.0000  0.0000  0.0000
   76ASN    HB2 1174   8.858   8.674   8.682  0.0000  0.0000  0.0000
   76ASN     CG 1175   8.786   8.641   8.484  0.0000  0.0000  0.0000
   76ASN    OD1 1176   8.696   8.619   8.405  0.0000  0.0000  0.0000
   76ASN    ND2 1177   8.910   8.657   8.442  0.0000  0.0000  0.0000
   76ASN   HD21 1178   8.984   8.677   8.508  0.0000  0.0000  0.0000
   76ASN   HD22 1179   8.930   8.656   8.344  0.0000  0.0000  0.0000
   76ASN      C 1180   8.645   8.878   8.551  0.0000  0.0000  0.0000
   76ASN      O 1181   8.540   8.872   8.488  0.0000  0.0000  0.0000
   77THR      N 1182   8.743   8.963   8.517  0.0000  0.0000  0.0000
   77THR      H 1183   8.826   8.962   8.574  0.0000  0.0000  0.0000
   77THR     CA 1184   8.734   9.066   8.411  0.0000  0.0000  0.0000
   77THR     HA 1185   8.655   9.136   8.436  0.0000  0.0000  0.0000
   77THR     CB 1186   8.866   9.143   8.398  0.0000  0.0000  0.0000
   77THR     HB 1187   8.869   9.195   8.302  0.0000  0.0000  0.0000
   77THR    CG2 1188   8.880   9.248   8.508  0.0000  0.0000  0.0000
   77THR   HG21 1189   8.976   9.300   8.498  0.0000  0.0000  0.0000
   77THR   HG22 1190   8.800   9.322   8.498  0.0000  0.0000  0.0000
   77THR   HG23 1191   8.873   9.202   8.606  0.0000  0.0000  0.0000
   77THR    OG1 1192   8.978   9.057   8.406  0.0000  0.0000  0.0000
   77THR    HG1 1193   8.970   8.992   8.335  0.0000  0.0000  0.0000
   77THR      C 1194   8.702   9.014   8.271  0.0000  0.0000  0.0000
   77THR      O 1195   8.652   9.090   8.189  0.0000  0.0000  0.0000
   78ASP      N 1196   8.729   8.886   8.243  0.0000  0.0000  0.0000
   78ASP      H 1197   8.764   8.827   8.317  0.0000  0.0000  0.0000
   78ASP     CA 1198   8.698   8.821   8.115  0.0000  0.0000  0.0000
   78ASP     HA 1199   8.698   8.898   8.038  0.0000  0.0000  0.0000
   78ASP     CB 1200   8.811   8.724   8.078  0.0000  0.0000  0.0000
   78ASP    HB1 1201   8.803   8.698   7.972  0.0000  0.0000  0.0000
   78ASP    HB2 1202   8.800   8.633   8.136  0.0000  0.0000  0.0000
   78ASP     CG 1203   8.951   8.784   8.106  0.0000  0.0000  0.0000
   78ASP    OD1 1204   8.994   8.878   8.035  0.0000  0.0000  0.0000
   78ASP    OD2 1205   9.015   8.742   8.204  0.0000  0.0000  0.0000
   78ASP      C 1206   8.555   8.761   8.115  0.0000  0.0000  0.0000
   78ASP      O 1207   8.516   8.687   8.025  0.0000  0.0000  0.0000
   79ASN      N 1208   8.475   8.798   8.217  0.0000  0.0000  0.0000
   79ASN      H 1209   8.519   8.855   8.288  0.0000  0.0000  0.0000
   79ASN     CA 1210   8.338   8.758   8.247  0.0000  0.0000  0.0000
   79ASN     HA 1211   8.323   8.791   8.349  0.0000  0.0000  0.0000
   79ASN     CB 1212   8.237   8.835   8.160  0.0000  0.0000  0.0000
   79ASN    HB1 1213   8.231   8.785   8.063  0.0000  0.0000  0.0000
   79ASN    HB2 1214   8.272   8.937   8.145  0.0000  0.0000  0.0000
   79ASN     CG 1215   8.100   8.841   8.224  0.0000  0.0000  0.0000
   79ASN    OD1 1216   8.084   8.856   8.344  0.0000  0.0000  0.0000
   79ASN    ND2 1217   7.994   8.832   8.147  0.0000  0.0000  0.0000
   79ASN   HD21 1218   8.004   8.823   8.047  0.0000  0.0000  0.0000
   79ASN   HD22 1219   7.904   8.841   8.192  0.0000  0.0000  0.0000
   79ASN      C 1220   8.316   8.606   8.254  0.0000  0.0000  0.0000
   79ASN      O 1221   8.218   8.552   8.202  0.0000  0.0000  0.0000
   80THR      N 1222   8.407   8.537   8.324  0.0000  0.0000  0.0000
   80THR      H 1223   8.487   8.587   8.360  0.0000  0.0000  0.0000
   80THR     CA 1224   8.378   8.405   8.380  0.0000  0.0000  0.0000
   80THR     HA 1225   8.302   8.355   8.320  0.0000  0.0000  0.0000
   80THR     CB 1226   8.503   8.316   8.377  0.0000  0.0000  0.0000
   80THR     HB 1227   8.581   8.360   8.438  0.0000  0.0000  0.0000
   80THR    CG2 1228   8.473   8.174   8.426  0.0000  0.0000  0.0000
   80THR   HG21 1229   8.561   8.112   8.413  0.0000  0.0000  0.0000
   80THR   HG22 1230   8.448   8.176   8.533  0.0000  0.0000  0.0000
   80THR   HG23 1231   8.390   8.131   8.370  0.0000  0.0000  0.0000
   80THR    OG1 1232   8.547   8.304   8.244  0.0000  0.0000  0.0000
   80THR    HG1 1233   8.568   8.393   8.214  0.0000  0.0000  0.0000
   80THR      C 1234   8.324   8.421   8.522  0.0000  0.0000  0.0000
   80THR      O 1235   8.390   8.480   8.607  0.0000  0.0000  0.0000
   81LEU      N 1236   8.206   8.365   8.547  0.0000  0.0000  0.0000
   81LEU      H 1237   8.158   8.317   8.473  0.0000  0.0000  0.0000
   81LEU     CA 1238   8.151   8.346   8.681  0.0000  0.0000  0.0000
   81LEU     HA 1239   8.197   8.417   8.749  0.0000  0.0000  0.0000
   81LEU     CB 1240   7.998   8.371   8.677  0.0000  0.0000  0.0000
   81LEU    HB1 1241   7.951   8.286   8.628  0.0000  0.0000  0.0000
   81LEU    HB2 1242   7.978   8.459   8.616  0.0000  0.0000  0.0000
   81LEU     CG 1243   7.932   8.392   8.815  0.0000  0.0000  0.0000
   81LEU     HG 1244   7.965   8.315   8.885  0.0000  0.0000  0.0000
   81LEU    CD1 1245   7.965   8.530   8.874  0.0000  0.0000  0.0000
   81LEU   HD11 1246   7.919   8.539   8.972  0.0000  0.0000  0.0000
   81LEU   HD12 1247   8.073   8.541   8.885  0.0000  0.0000  0.0000
   81LEU   HD13 1248   7.927   8.609   8.809  0.0000  0.0000  0.0000
   81LEU    CD2 1249   7.780   8.382   8.803  0.0000  0.0000  0.0000
   81LEU   HD21 1250   7.735   8.397   8.901  0.0000  0.0000  0.0000
   81LEU   HD22 1251   7.742   8.458   8.734  0.0000  0.0000  0.0000
   81LEU   HD23 1252   7.752   8.283   8.767  0.0000  0.0000  0.0000
   81LEU      C 1253   8.185   8.204   8.730  0.0000  0.0000  0.0000
   81LEU      O 1254   8.199   8.110   8.651  0.0000  0.0000  0.0000
   82GLY      N 1255   8.194   8.186   8.861  0.0000  0.0000  0.0000
   82GLY      H 1256   8.190   8.267   8.922  0.0000  0.0000  0.0000
   82GLY     CA 1257   8.202   8.055   8.924  0.0000  0.0000  0.0000
   82GLY    HA1 1258   8.306   8.021   8.927  0.0000  0.0000  0.0000
   82GLY    HA2 1259   8.144   7.985   8.865  0.0000  0.0000  0.0000
   82GLY      C 1260   8.146   8.053   9.066  0.0000  0.0000  0.0000
   82GLY      O 1261   8.136   8.155   9.133  0.0000  0.0000  0.0000
   83THR      N 1262   8.109   7.933   9.110  0.0000  0.0000  0.0000
   83THR      H 1263   8.120   7.854   9.049  0.0000  0.0000  0.0000
   83THR     CA 1264   8.061   7.906   9.246  0.0000  0.0000  0.0000
   83THR     HA 1265   8.094   7.986   9.312  0.0000  0.0000  0.0000
   83THR     CB 1266   7.907   7.898   9.255  0.0000  0.0000  0.0000
   83THR     HB 1267   7.880   7.856   9.351  0.0000  0.0000  0.0000
   83THR    CG2 1268   7.843   8.037   9.244  0.0000  0.0000  0.0000
   83THR   HG21 1269   7.735   8.029   9.259  0.0000  0.0000  0.0000
   83THR   HG22 1270   7.884   8.102   9.321  0.0000  0.0000  0.0000
   83THR   HG23 1271   7.863   8.080   9.146  0.0000  0.0000  0.0000
   83THR    OG1 1272   7.851   7.820   9.152  0.0000  0.0000  0.0000
   83THR    HG1 1273   7.756   7.821   9.165  0.0000  0.0000  0.0000
   83THR      C 1274   8.123   7.776   9.296  0.0000  0.0000  0.0000
   83THR      O 1275   8.126   7.675   9.226  0.0000  0.0000  0.0000
   84GLU      N 1276   8.175   7.778   9.419  0.0000  0.0000  0.0000
   84GLU      H 1277   8.168   7.863   9.473  0.0000  0.0000  0.0000
   84GLU     CA 1278   8.235   7.661   9.484  0.0000  0.0000  0.0000
   84GLU     HA 1279   8.213   7.572   9.425  0.0000  0.0000  0.0000
   84GLU     CB 1280   8.388   7.677   9.488  0.0000  0.0000  0.0000
   84GLU    HB1 1281   8.415   7.761   9.552  0.0000  0.0000  0.0000
   84GLU    HB2 1282   8.422   7.699   9.387  0.0000  0.0000  0.0000
   84GLU     CG 1283   8.461   7.551   9.538  0.0000  0.0000  0.0000
   84GLU    HG1 1284   8.423   7.466   9.482  0.0000  0.0000  0.0000
   84GLU    HG2 1285   8.435   7.536   9.643  0.0000  0.0000  0.0000
   84GLU     CD 1286   8.614   7.559   9.525  0.0000  0.0000  0.0000
   84GLU    OE1 1287   8.670   7.669   9.545  0.0000  0.0000  0.0000
   84GLU    OE2 1288   8.679   7.456   9.494  0.0000  0.0000  0.0000
   84GLU      C 1289   8.173   7.643   9.622  0.0000  0.0000  0.0000
   84GLU      O 1290   8.181   7.733   9.706  0.0000  0.0000  0.0000
   85ILE      N 1291   8.112   7.527   9.647  0.0000  0.0000  0.0000
   85ILE      H 1292   8.112   7.456   9.575  0.0000  0.0000  0.0000
   85ILE     CA 1293   8.064   7.488   9.780  0.0000  0.0000  0.0000
   85ILE     HA 1294   8.095   7.566   9.850  0.0000  0.0000  0.0000
   85ILE     CB 1295   7.910   7.482   9.794  0.0000  0.0000  0.0000
   85ILE     HB 1296   7.891   7.469   9.901  0.0000  0.0000  0.0000
   85ILE    CG2 1297   7.846   7.616   9.755  0.0000  0.0000  0.0000
   85ILE   HG21 1298   7.738   7.612   9.772  0.0000  0.0000  0.0000
   85ILE   HG22 1299   7.888   7.696   9.815  0.0000  0.0000  0.0000
   85ILE   HG23 1300   7.864   7.639   9.650  0.0000  0.0000  0.0000
   85ILE    CG1 1301   7.839   7.363   9.725  0.0000  0.0000  0.0000
   85ILE   HG11 1302   7.739   7.355   9.768  0.0000  0.0000  0.0000
   85ILE   HG12 1303   7.891   7.270   9.750  0.0000  0.0000  0.0000
   85ILE     CD 1304   7.823   7.372   9.573  0.0000  0.0000  0.0000
   85ILE    HD1 1305   7.774   7.282   9.537  0.0000  0.0000  0.0000
   85ILE    HD2 1306   7.761   7.458   9.546  0.0000  0.0000  0.0000
   85ILE    HD3 1307   7.921   7.381   9.526  0.0000  0.0000  0.0000
   85ILE      C 1308   8.135   7.362   9.827  0.0000  0.0000  0.0000
   85ILE      O 1309   8.157   7.268   9.750  0.0000  0.0000  0.0000
   86THR      N 1310   8.177   7.363   9.953  0.0000  0.0000  0.0000
   86THR      H 1311   8.156   7.444  10.010  0.0000  0.0000  0.0000
   86THR     CA 1312   8.270   7.263  10.007  0.0000  0.0000  0.0000
   86THR     HA 1313   8.264   7.174   9.945  0.0000  0.0000  0.0000
   86THR     CB 1314   8.416   7.312  10.003  0.0000  0.0000  0.0000
   86THR     HB 1315   8.478   7.223   9.997  0.0000  0.0000  0.0000
   86THR    CG2 1316   8.453   7.402   9.885  0.0000  0.0000  0.0000
   86THR   HG21 1317   8.561   7.416   9.882  0.0000  0.0000  0.0000
   86THR   HG22 1318   8.420   7.356   9.793  0.0000  0.0000  0.0000
   86THR   HG23 1319   8.404   7.499   9.895  0.0000  0.0000  0.0000
   86THR    OG1 1320   8.452   7.385  10.118  0.0000  0.0000  0.0000
   86THR    HG1 1321   8.379   7.444  10.135  0.0000  0.0000  0.0000
   86THR      C 1322   8.231   7.220  10.148  0.0000  0.0000  0.0000
   86THR      O 1323   8.183   7.302  10.227  0.0000  0.0000  0.0000
   87VAL      N 1324   8.256   7.092  10.179  0.0000  0.0000  0.0000
   87VAL      H 1325   8.297   7.035  10.107  0.0000  0.0000  0.0000
   87VAL     CA 1326   8.223   7.025  10.306  0.0000  0.0000  0.0000
   87VAL     HA 1327   8.187   7.098  10.378  0.0000  0.0000  0.0000
   87VAL     CB 1328   8.112   6.919  10.286  0.0000  0.0000  0.0000
   87VAL     HB 1329   8.097   6.868  10.381  0.0000  0.0000  0.0000
   87VAL    CG1 1330   7.981   6.983  10.241  0.0000  0.0000  0.0000
   87VAL   HG11 1331   7.901   6.909  10.241  0.0000  0.0000  0.0000
   87VAL   HG12 1332   7.954   7.062  10.312  0.0000  0.0000  0.0000
   87VAL   HG13 1333   7.990   7.027  10.141  0.0000  0.0000  0.0000
   87VAL    CG2 1334   8.141   6.811  10.182  0.0000  0.0000  0.0000
   87VAL   HG21 1335   8.056   6.743  10.174  0.0000  0.0000  0.0000
   87VAL   HG22 1336   8.157   6.858  10.085  0.0000  0.0000  0.0000
   87VAL   HG23 1337   8.228   6.752  10.210  0.0000  0.0000  0.0000
   87VAL      C 1338   8.350   6.962  10.364  0.0000  0.0000  0.0000
   87VAL      O 1339   8.416   6.884  10.295  0.0000  0.0000  0.0000
   88GLU      N 1340   8.387   6.994  10.487  0.0000  0.0000  0.0000
   88GLU      H 1341   8.331   7.059  10.540  0.0000  0.0000  0.0000
   88GLU     CA 1342   8.506   6.939  10.555  0.0000  0.0000  0.0000
   88GLU     HA 1343   8.549   6.860  10.493  0.0000  0.0000  0.0000
   88GLU     CB 1344   8.613   7.050  10.569  0.0000  0.0000  0.0000
   88GLU    HB1 1345   8.580   7.121  10.645  0.0000  0.0000  0.0000
   88GLU    HB2 1346   8.617   7.105  10.475  0.0000  0.0000  0.0000
   88GLU     CG 1347   8.754   6.998  10.607  0.0000  0.0000  0.0000
   88GLU    HG1 1348   8.751   6.890  10.619  0.0000  0.0000  0.0000
   88GLU    HG2 1349   8.782   7.041  10.703  0.0000  0.0000  0.0000
   88GLU     CD 1350   8.863   7.032  10.504  0.0000  0.0000  0.0000
   88GLU    OE1 1351   8.862   7.143  10.446  0.0000  0.0000  0.0000
   88GLU    OE2 1352   8.949   6.945  10.477  0.0000  0.0000  0.0000
   88GLU      C 1353   8.469   6.876  10.690  0.0000  0.0000  0.0000
   88GLU      O 1354   8.381   6.925  10.759  0.0000  0.0000  0.0000
   89ASP      N 1355   8.537   6.767  10.727  0.0000  0.0000  0.0000
   89ASP      H 1356   8.608   6.734  10.662  0.0000  0.0000  0.0000
   89ASP     CA 1357   8.519   6.686  10.849  0.0000  0.0000  0.0000
   89ASP     HA 1358   8.590   6.603  10.841  0.0000  0.0000  0.0000
   89ASP     CB 1359   8.557   6.768  10.975  0.0000  0.0000  0.0000
   89ASP    HB1 1360   8.477   6.758  11.049  0.0000  0.0000  0.0000
   89ASP    HB2 1361   8.564   6.874  10.951  0.0000  0.0000  0.0000
   89ASP     CG 1362   8.689   6.728  11.044  0.0000  0.0000  0.0000
   89ASP    OD1 1363   8.707   6.760  11.164  0.0000  0.0000  0.0000
   89ASP    OD2 1364   8.775   6.662  10.980  0.0000  0.0000  0.0000
   89ASP      C 1365   8.382   6.616  10.866  0.0000  0.0000  0.0000
   89ASP      O 1366   8.378   6.502  10.913  0.0000  0.0000  0.0000
   90GLN      N 1367   8.271   6.678  10.824  0.0000  0.0000  0.0000
   90GLN      H 1368   8.286   6.771  10.788  0.0000  0.0000  0.0000
   90GLN     CA 1369   8.133   6.648  10.865  0.0000  0.0000  0.0000
   90GLN     HA 1370   8.128   6.661  10.973  0.0000  0.0000  0.0000
   90GLN     CB 1371   8.039   6.754  10.802  0.0000  0.0000  0.0000
   90GLN    HB1 1372   8.073   6.853  10.831  0.0000  0.0000  0.0000
   90GLN    HB2 1373   7.939   6.740  10.842  0.0000  0.0000  0.0000
   90GLN     CG 1374   8.033   6.747  10.649  0.0000  0.0000  0.0000
   90GLN    HG1 1375   8.020   6.643  10.617  0.0000  0.0000  0.0000
   90GLN    HG2 1376   8.127   6.783  10.607  0.0000  0.0000  0.0000
   90GLN     CD 1377   7.917   6.826  10.590  0.0000  0.0000  0.0000
   90GLN    OE1 1378   7.928   6.941  10.553  0.0000  0.0000  0.0000
   90GLN    NE2 1379   7.803   6.764  10.570  0.0000  0.0000  0.0000
   90GLN   HE21 1380   7.788   6.670  10.605  0.0000  0.0000  0.0000
   90GLN   HE22 1381   7.728   6.821  10.533  0.0000  0.0000  0.0000
   90GLN      C 1382   8.077   6.507  10.836  0.0000  0.0000  0.0000
   90GLN      O 1383   7.974   6.470  10.892  0.0000  0.0000  0.0000
   91LEU      N 1384   8.139   6.429  10.747  0.0000  0.0000  0.0000
   91LEU      H 1385   8.225   6.464  10.706  0.0000  0.0000  0.0000
   91LEU     CA 1386   8.096   6.291  10.715  0.0000  0.0000  0.0000
   91LEU     HA 1387   7.993   6.276  10.748  0.0000  0.0000  0.0000
   91LEU     CB 1388   8.102   6.268  10.563  0.0000  0.0000  0.0000
   91LEU    HB1 1389   8.079   6.163  10.544  0.0000  0.0000  0.0000
   91LEU    HB2 1390   8.204   6.286  10.529  0.0000  0.0000  0.0000
   91LEU     CG 1391   8.008   6.355  10.477  0.0000  0.0000  0.0000
   91LEU     HG 1392   8.035   6.460  10.488  0.0000  0.0000  0.0000
   91LEU    CD1 1393   8.026   6.317  10.330  0.0000  0.0000  0.0000
   91LEU   HD11 1394   7.963   6.381  10.268  0.0000  0.0000  0.0000
   91LEU   HD12 1395   8.130   6.332  10.301  0.0000  0.0000  0.0000
   91LEU   HD13 1396   7.998   6.213  10.314  0.0000  0.0000  0.0000
   91LEU    CD2 1397   7.860   6.337  10.513  0.0000  0.0000  0.0000
   91LEU   HD21 1398   7.798   6.394  10.445  0.0000  0.0000  0.0000
   91LEU   HD22 1399   7.833   6.232  10.508  0.0000  0.0000  0.0000
   91LEU   HD23 1400   7.842   6.373  10.615  0.0000  0.0000  0.0000
   91LEU      C 1401   8.180   6.185  10.789  0.0000  0.0000  0.0000
   91LEU      O 1402   8.128   6.084  10.834  0.0000  0.0000  0.0000
   92ALA      N 1403   8.310   6.211  10.798  0.0000  0.0000  0.0000
   92ALA      H 1404   8.342   6.299  10.762  0.0000  0.0000  0.0000
   92ALA     CA 1405   8.410   6.138  10.876  0.0000  0.0000  0.0000
   92ALA     HA 1406   8.374   6.126  10.978  0.0000  0.0000  0.0000
   92ALA     CB 1407   8.438   6.000  10.814  0.0000  0.0000  0.0000
   92ALA    HB1 1408   8.513   5.948  10.874  0.0000  0.0000  0.0000
   92ALA    HB2 1409   8.347   5.940  10.813  0.0000  0.0000  0.0000
   92ALA    HB3 1410   8.476   6.010  10.713  0.0000  0.0000  0.0000
   92ALA      C 1411   8.537   6.224  10.875  0.0000  0.0000  0.0000
   92ALA      O 1412   8.573   6.280  10.771  0.0000  0.0000  0.0000
   93ARG      N 1413   8.604   6.237  10.990  0.0000  0.0000  0.0000
   93ARG      H 1414   8.571   6.189  11.072  0.0000  0.0000  0.0000
   93ARG     CA 1415   8.706   6.342  11.003  0.0000  0.0000  0.0000
   93ARG     HA 1416   8.656   6.434  10.970  0.0000  0.0000  0.0000
   93ARG     CB 1417   8.745   6.369  11.148  0.0000  0.0000  0.0000
   93ARG    HB1 1418   8.655   6.370  11.210  0.0000  0.0000  0.0000
   93ARG    HB2 1419   8.783   6.471  11.144  0.0000  0.0000  0.0000
   93ARG     CG 1420   8.852   6.279  11.213  0.0000  0.0000  0.0000
   93ARG    HG1 1421   8.940   6.274  11.148  0.0000  0.0000  0.0000
   93ARG    HG2 1422   8.812   6.179  11.224  0.0000  0.0000  0.0000
   93ARG     CD 1423   8.897   6.333  11.351  0.0000  0.0000  0.0000
   93ARG    HD1 1424   8.969   6.262  11.393  0.0000  0.0000  0.0000
   93ARG    HD2 1425   8.811   6.336  11.418  0.0000  0.0000  0.0000
   93ARG     NE 1426   8.961   6.466  11.341  0.0000  0.0000  0.0000
   93ARG     HE 1427   9.058   6.467  11.313  0.0000  0.0000  0.0000
   93ARG     CZ 1428   8.897   6.581  11.332  0.0000  0.0000  0.0000
   93ARG    NH1 1429   8.775   6.599  11.375  0.0000  0.0000  0.0000
   93ARG   HH11 1430   8.727   6.527  11.426  0.0000  0.0000  0.0000
   93ARG   HH12 1431   8.725   6.675  11.332  0.0000  0.0000  0.0000
   93ARG    NH2 1432   8.947   6.681  11.266  0.0000  0.0000  0.0000
   93ARG   HH21 1433   9.032   6.669  11.211  0.0000  0.0000  0.0000
   93ARG   HH22 1434   8.877   6.744  11.231  0.0000  0.0000  0.0000
   93ARG      C 1435   8.825   6.325  10.908  0.0000  0.0000  0.0000
   93ARG      O 1436   8.870   6.214  10.884  0.0000  0.0000  0.0000
   94GLY      N 1437   8.873   6.436  10.853  0.0000  0.0000  0.0000
   94GLY      H 1438   8.834   6.524  10.885  0.0000  0.0000  0.0000
   94GLY     CA 1439   8.974   6.441  10.747  0.0000  0.0000  0.0000
   94GLY    HA1 1440   9.041   6.356  10.758  0.0000  0.0000  0.0000
   94GLY    HA2 1441   9.032   6.532  10.759  0.0000  0.0000  0.0000
   94GLY      C 1442   8.918   6.438  10.604  0.0000  0.0000  0.0000
   94GLY      O 1443   8.991   6.476  10.511  0.0000  0.0000  0.0000
   95LEU      N 1444   8.790   6.402  10.583  0.0000  0.0000  0.0000
   95LEU      H 1445   8.734   6.372  10.661  0.0000  0.0000  0.0000
   95LEU     CA 1446   8.725   6.416  10.452  0.0000  0.0000  0.0000
   95LEU     HA 1447   8.788   6.366  10.377  0.0000  0.0000  0.0000
   95LEU     CB 1448   8.585   6.351  10.450  0.0000  0.0000  0.0000
   95LEU    HB1 1449   8.528   6.392  10.366  0.0000  0.0000  0.0000
   95LEU    HB2 1450   8.532   6.380  10.541  0.0000  0.0000  0.0000
   95LEU     CG 1451   8.583   6.198  10.436  0.0000  0.0000  0.0000
   95LEU     HG 1452   8.648   6.153  10.511  0.0000  0.0000  0.0000
   95LEU    CD1 1453   8.441   6.144  10.455  0.0000  0.0000  0.0000
   95LEU   HD11 1454   8.441   6.035  10.447  0.0000  0.0000  0.0000
   95LEU   HD12 1455   8.406   6.171  10.554  0.0000  0.0000  0.0000
   95LEU   HD13 1456   8.374   6.186  10.379  0.0000  0.0000  0.0000
   95LEU    CD2 1457   8.627   6.153  10.296  0.0000  0.0000  0.0000
   95LEU   HD21 1458   8.630   6.045  10.291  0.0000  0.0000  0.0000
   95LEU   HD22 1459   8.558   6.191  10.221  0.0000  0.0000  0.0000
   95LEU   HD23 1460   8.727   6.192  10.273  0.0000  0.0000  0.0000
   95LEU      C 1461   8.713   6.562  10.409  0.0000  0.0000  0.0000
   95LEU      O 1462   8.691   6.652  10.490  0.0000  0.0000  0.0000
   96LYS      N 1463   8.723   6.584  10.278  0.0000  0.0000  0.0000
   96LYS      H 1464   8.748   6.505  10.219  0.0000  0.0000  0.0000
   96LYS     CA 1465   8.685   6.707  10.208  0.0000  0.0000  0.0000
   96LYS     HA 1466   8.616   6.762  10.272  0.0000  0.0000  0.0000
   96LYS     CB 1467   8.811   6.793  10.185  0.0000  0.0000  0.0000
   96LYS    HB1 1468   8.884   6.735  10.129  0.0000  0.0000  0.0000
   96LYS    HB2 1469   8.853   6.815  10.283  0.0000  0.0000  0.0000
   96LYS     CG 1470   8.790   6.928  10.113  0.0000  0.0000  0.0000
   96LYS    HG1 1471   8.768   6.910  10.008  0.0000  0.0000  0.0000
   96LYS    HG2 1472   8.883   6.984  10.120  0.0000  0.0000  0.0000
   96LYS     CD 1473   8.676   7.009  10.175  0.0000  0.0000  0.0000
   96LYS    HD1 1474   8.676   6.997  10.283  0.0000  0.0000  0.0000
   96LYS    HD2 1475   8.582   6.969  10.136  0.0000  0.0000  0.0000
   96LYS     CE 1476   8.677   7.158  10.142  0.0000  0.0000  0.0000
   96LYS    HE1 1477   8.582   7.199  10.177  0.0000  0.0000  0.0000
   96LYS    HE2 1478   8.681   7.171  10.034  0.0000  0.0000  0.0000
   96LYS     NZ 1479   8.787   7.230  10.208  0.0000  0.0000  0.0000
   96LYS    HZ1 1480   8.775   7.330  10.201  0.0000  0.0000  0.0000
   96LYS    HZ2 1481   8.789   7.207  10.307  0.0000  0.0000  0.0000
   96LYS    HZ3 1482   8.877   7.202  10.173  0.0000  0.0000  0.0000
   96LYS      C 1483   8.615   6.671  10.078  0.0000  0.0000  0.0000
   96LYS      O 1484   8.676   6.604   9.995  0.0000  0.0000  0.0000
   97LEU      N 1485   8.492   6.716  10.058  0.0000  0.0000  0.0000
   97LEU      H 1486   8.450   6.773  10.131  0.0000  0.0000  0.0000
   97LEU     CA 1487   8.427   6.715   9.927  0.0000  0.0000  0.0000
   97LEU     HA 1488   8.496   6.672   9.854  0.0000  0.0000  0.0000
   97LEU     CB 1489   8.297   6.632   9.921  0.0000  0.0000  0.0000
   97LEU    HB1 1490   8.276   6.611   9.817  0.0000  0.0000  0.0000
   97LEU    HB2 1491   8.215   6.694   9.957  0.0000  0.0000  0.0000
   97LEU     CG 1492   8.293   6.499   9.999  0.0000  0.0000  0.0000
   97LEU     HG 1493   8.317   6.516  10.104  0.0000  0.0000  0.0000
   97LEU    CD1 1494   8.152   6.441   9.991  0.0000  0.0000  0.0000
   97LEU   HD11 1495   8.147   6.347  10.045  0.0000  0.0000  0.0000
   97LEU   HD12 1496   8.081   6.510  10.036  0.0000  0.0000  0.0000
   97LEU   HD13 1497   8.124   6.424   9.887  0.0000  0.0000  0.0000
   97LEU    CD2 1498   8.390   6.396   9.941  0.0000  0.0000  0.0000
   97LEU   HD21 1499   8.382   6.303   9.998  0.0000  0.0000  0.0000
   97LEU   HD22 1500   8.366   6.377   9.837  0.0000  0.0000  0.0000
   97LEU   HD23 1501   8.492   6.433   9.949  0.0000  0.0000  0.0000
   97LEU      C 1502   8.401   6.859   9.882  0.0000  0.0000  0.0000
   97LEU      O 1503   8.378   6.948   9.964  0.0000  0.0000  0.0000
   98THR      N 1504   8.400   6.879   9.751  0.0000  0.0000  0.0000
   98THR      H 1505   8.429   6.803   9.691  0.0000  0.0000  0.0000
   98THR     CA 1506   8.375   7.008   9.687  0.0000  0.0000  0.0000
   98THR     HA 1507   8.317   7.073   9.752  0.0000  0.0000  0.0000
   98THR     CB 1508   8.509   7.076   9.656  0.0000  0.0000  0.0000
   98THR     HB 1509   8.577   7.000   9.616  0.0000  0.0000  0.0000
   98THR    CG2 1510   8.499   7.189   9.555  0.0000  0.0000  0.0000
   98THR   HG21 1511   8.597   7.235   9.543  0.0000  0.0000  0.0000
   98THR   HG22 1512   8.469   7.151   9.457  0.0000  0.0000  0.0000
   98THR   HG23 1513   8.426   7.263   9.588  0.0000  0.0000  0.0000
   98THR    OG1 1514   8.569   7.132   9.770  0.0000  0.0000  0.0000
   98THR    HG1 1515   8.608   7.214   9.739  0.0000  0.0000  0.0000
   98THR      C 1516   8.297   6.985   9.558  0.0000  0.0000  0.0000
   98THR      O 1517   8.331   6.895   9.480  0.0000  0.0000  0.0000
   99PHE      N 1518   8.201   7.073   9.530  0.0000  0.0000  0.0000
   99PHE      H 1519   8.179   7.143   9.599  0.0000  0.0000  0.0000
   99PHE     CA 1520   8.152   7.100   9.395  0.0000  0.0000  0.0000
   99PHE     HA 1521   8.196   7.029   9.324  0.0000  0.0000  0.0000
   99PHE     CB 1522   8.000   7.080   9.391  0.0000  0.0000  0.0000
   99PHE    HB1 1523   7.955   7.145   9.465  0.0000  0.0000  0.0000
   99PHE    HB2 1524   7.978   6.977   9.421  0.0000  0.0000  0.0000
   99PHE     CG 1525   7.936   7.104   9.256  0.0000  0.0000  0.0000
   99PHE    CD1 1526   7.944   7.007   9.155  0.0000  0.0000  0.0000
   99PHE    HD1 1527   8.001   6.917   9.172  0.0000  0.0000  0.0000
   99PHE    CE1 1528   7.877   7.025   9.033  0.0000  0.0000  0.0000
   99PHE    HE1 1529   7.882   6.949   8.957  0.0000  0.0000  0.0000
   99PHE     CZ 1530   7.804   7.143   9.010  0.0000  0.0000  0.0000
   99PHE     HZ 1531   7.753   7.157   8.916  0.0000  0.0000  0.0000
   99PHE    CE2 1532   7.797   7.242   9.109  0.0000  0.0000  0.0000
   99PHE    HE2 1533   7.742   7.333   9.091  0.0000  0.0000  0.0000
   99PHE    CD2 1534   7.863   7.223   9.232  0.0000  0.0000  0.0000
   99PHE    HD2 1535   7.858   7.300   9.307  0.0000  0.0000  0.0000
   99PHE      C 1536   8.196   7.241   9.354  0.0000  0.0000  0.0000
   99PHE      O 1537   8.166   7.338   9.425  0.0000  0.0000  0.0000
  100ASP      N 1538   8.270   7.252   9.245  0.0000  0.0000  0.0000
  100ASP      H 1539   8.289   7.168   9.192  0.0000  0.0000  0.0000
  100ASP     CA 1540   8.330   7.376   9.192  0.0000  0.0000  0.0000
  100ASP     HA 1541   8.296   7.462   9.250  0.0000  0.0000  0.0000
  100ASP     CB 1542   8.483   7.364   9.208  0.0000  0.0000  0.0000
  100ASP    HB1 1543   8.515   7.275   9.154  0.0000  0.0000  0.0000
  100ASP    HB2 1544   8.504   7.344   9.313  0.0000  0.0000  0.0000
  100ASP     CG 1545   8.571   7.483   9.166  0.0000  0.0000  0.0000
  100ASP    OD1 1546   8.536   7.601   9.190  0.0000  0.0000  0.0000
  100ASP    OD2 1547   8.684   7.452   9.122  0.0000  0.0000  0.0000
  100ASP      C 1548   8.282   7.391   9.047  0.0000  0.0000  0.0000
  100ASP      O 1549   8.300   7.302   8.964  0.0000  0.0000  0.0000
  101SER      N 1550   8.212   7.501   9.020  0.0000  0.0000  0.0000
  101SER      H 1551   8.203   7.570   9.093  0.0000  0.0000  0.0000
  101SER     CA 1552   8.126   7.520   8.903  0.0000  0.0000  0.0000
  101SER     HA 1553   8.142   7.440   8.831  0.0000  0.0000  0.0000
  101SER     CB 1554   7.980   7.513   8.950  0.0000  0.0000  0.0000
  101SER    HB1 1555   7.964   7.584   9.031  0.0000  0.0000  0.0000
  101SER    HB2 1556   7.960   7.413   8.986  0.0000  0.0000  0.0000
  101SER     OG 1557   7.889   7.543   8.845  0.0000  0.0000  0.0000
  101SER     HG 1558   7.868   7.637   8.852  0.0000  0.0000  0.0000
  101SER      C 1559   8.157   7.653   8.835  0.0000  0.0000  0.0000
  101SER      O 1560   8.188   7.751   8.902  0.0000  0.0000  0.0000
  102SER      N 1561   8.147   7.658   8.702  0.0000  0.0000  0.0000
  102SER      H 1562   8.119   7.574   8.653  0.0000  0.0000  0.0000
  102SER     CA 1563   8.181   7.776   8.623  0.0000  0.0000  0.0000
  102SER     HA 1564   8.171   7.864   8.686  0.0000  0.0000  0.0000
  102SER     CB 1565   8.327   7.766   8.578  0.0000  0.0000  0.0000
  102SER    HB1 1566   8.339   7.682   8.510  0.0000  0.0000  0.0000
  102SER    HB2 1567   8.390   7.750   8.666  0.0000  0.0000  0.0000
  102SER     OG 1568   8.366   7.885   8.514  0.0000  0.0000  0.0000
  102SER     HG 1569   8.347   7.960   8.571  0.0000  0.0000  0.0000
  102SER      C 1570   8.089   7.795   8.502  0.0000  0.0000  0.0000
  102SER      O 1571   8.044   7.699   8.438  0.0000  0.0000  0.0000
  103PHE      N 1572   8.061   7.922   8.471  0.0000  0.0000  0.0000
  103PHE      H 1573   8.104   7.995   8.526  0.0000  0.0000  0.0000
  103PHE     CA 1574   7.982   7.965   8.356  0.0000  0.0000  0.0000
  103PHE     HA 1575   7.990   7.890   8.278  0.0000  0.0000  0.0000
  103PHE     CB 1576   7.835   7.976   8.400  0.0000  0.0000  0.0000
  103PHE    HB1 1577   7.829   8.040   8.488  0.0000  0.0000  0.0000
  103PHE    HB2 1578   7.800   7.877   8.430  0.0000  0.0000  0.0000
  103PHE     CG 1579   7.740   8.029   8.294  0.0000  0.0000  0.0000
  103PHE    CD1 1580   7.727   7.963   8.170  0.0000  0.0000  0.0000
  103PHE    HD1 1581   7.786   7.875   8.150  0.0000  0.0000  0.0000
  103PHE    CE1 1582   7.637   8.010   8.073  0.0000  0.0000  0.0000
  103PHE    HE1 1583   7.627   7.957   7.979  0.0000  0.0000  0.0000
  103PHE     CZ 1584   7.559   8.124   8.099  0.0000  0.0000  0.0000
  103PHE     HZ 1585   7.490   8.160   8.025  0.0000  0.0000  0.0000
  103PHE    CE2 1586   7.572   8.191   8.222  0.0000  0.0000  0.0000
  103PHE    HE2 1587   7.512   8.278   8.242  0.0000  0.0000  0.0000
  103PHE    CD2 1588   7.662   8.144   8.319  0.0000  0.0000  0.0000
  103PHE    HD2 1589   7.671   8.196   8.413  0.0000  0.0000  0.0000
  103PHE      C 1590   8.033   8.099   8.302  0.0000  0.0000  0.0000
  103PHE      O 1591   8.047   8.195   8.379  0.0000  0.0000  0.0000
  104SER      N 1592   8.057   8.109   8.171  0.0000  0.0000  0.0000
  104SER      H 1593   8.049   8.027   8.114  0.0000  0.0000  0.0000
  104SER     CA 1594   8.087   8.236   8.104  0.0000  0.0000  0.0000
  104SER     HA 1595   8.104   8.313   8.180  0.0000  0.0000  0.0000
  104SER     CB 1596   8.219   8.229   8.027  0.0000  0.0000  0.0000
  104SER    HB1 1597   8.301   8.212   8.097  0.0000  0.0000  0.0000
  104SER    HB2 1598   8.237   8.325   7.978  0.0000  0.0000  0.0000
  104SER     OG 1599   8.221   8.126   7.930  0.0000  0.0000  0.0000
  104SER     HG 1600   8.258   8.162   7.849  0.0000  0.0000  0.0000
  104SER      C 1601   7.969   8.281   8.017  0.0000  0.0000  0.0000
  104SER      O 1602   7.947   8.224   7.909  0.0000  0.0000  0.0000
  105PRO      N 1603   7.892   8.385   8.056  0.0000  0.0000  0.0000
  105PRO     CD 1604   7.894   8.452   8.185  0.0000  0.0000  0.0000
  105PRO    HD1 1605   7.973   8.527   8.186  0.0000  0.0000  0.0000
  105PRO    HD2 1606   7.907   8.382   8.268  0.0000  0.0000  0.0000
  105PRO     CG 1607   7.759   8.522   8.197  0.0000  0.0000  0.0000
  105PRO    HG1 1608   7.765   8.612   8.259  0.0000  0.0000  0.0000
  105PRO    HG2 1609   7.685   8.453   8.238  0.0000  0.0000  0.0000
  105PRO     CB 1610   7.725   8.556   8.052  0.0000  0.0000  0.0000
  105PRO    HB1 1611   7.775   8.648   8.024  0.0000  0.0000  0.0000
  105PRO    HB2 1612   7.617   8.565   8.037  0.0000  0.0000  0.0000
  105PRO     CA 1613   7.782   8.437   7.974  0.0000  0.0000  0.0000
  105PRO     HA 1614   7.706   8.360   7.965  0.0000  0.0000  0.0000
  105PRO      C 1615   7.828   8.479   7.833  0.0000  0.0000  0.0000
  105PRO      O 1616   7.756   8.458   7.737  0.0000  0.0000  0.0000
  106ASN      N 1617   7.952   8.528   7.821  0.0000  0.0000  0.0000
  106ASN      H 1618   8.003   8.547   7.906  0.0000  0.0000  0.0000
  106ASN     CA 1619   8.015   8.567   7.694  0.0000  0.0000  0.0000
  106ASN     HA 1620   7.947   8.634   7.641  0.0000  0.0000  0.0000
  106ASN     CB 1621   8.146   8.643   7.724  0.0000  0.0000  0.0000
  106ASN    HB1 1622   8.193   8.669   7.629  0.0000  0.0000  0.0000
  106ASN    HB2 1623   8.215   8.577   7.777  0.0000  0.0000  0.0000
  106ASN     CG 1624   8.133   8.772   7.804  0.0000  0.0000  0.0000
  106ASN    OD1 1625   8.033   8.802   7.867  0.0000  0.0000  0.0000
  106ASN    ND2 1626   8.237   8.852   7.806  0.0000  0.0000  0.0000
  106ASN   HD21 1627   8.323   8.824   7.763  0.0000  0.0000  0.0000
  106ASN   HD22 1628   8.229   8.936   7.861  0.0000  0.0000  0.0000
  106ASN      C 1629   8.045   8.449   7.600  0.0000  0.0000  0.0000
  106ASN      O 1630   8.096   8.470   7.490  0.0000  0.0000  0.0000
  107THR      N 1631   8.021   8.324   7.641  0.0000  0.0000  0.0000
  107THR      H 1632   7.987   8.312   7.736  0.0000  0.0000  0.0000
  107THR     CA 1633   8.051   8.203   7.562  0.0000  0.0000  0.0000
  107THR     HA 1634   8.061   8.231   7.457  0.0000  0.0000  0.0000
  107THR     CB 1635   8.183   8.137   7.608  0.0000  0.0000  0.0000
  107THR     HB 1636   8.159   8.060   7.682  0.0000  0.0000  0.0000
  107THR    CG2 1637   8.260   8.072   7.494  0.0000  0.0000  0.0000
  107THR   HG21 1638   8.353   8.029   7.532  0.0000  0.0000  0.0000
  107THR   HG22 1639   8.201   7.992   7.449  0.0000  0.0000  0.0000
  107THR   HG23 1640   8.284   8.146   7.417  0.0000  0.0000  0.0000
  107THR    OG1 1641   8.272   8.228   7.669  0.0000  0.0000  0.0000
  107THR    HG1 1642   8.289   8.297   7.605  0.0000  0.0000  0.0000
  107THR      C 1643   7.940   8.098   7.569  0.0000  0.0000  0.0000
  107THR      O 1644   7.945   8.000   7.495  0.0000  0.0000  0.0000
  108GLY      N 1645   7.846   8.109   7.663  0.0000  0.0000  0.0000
  108GLY      H 1646   7.849   8.191   7.723  0.0000  0.0000  0.0000
  108GLY     CA 1647   7.752   8.003   7.698  0.0000  0.0000  0.0000
  108GLY    HA1 1648   7.699   7.971   7.608  0.0000  0.0000  0.0000
  108GLY    HA2 1649   7.679   8.043   7.769  0.0000  0.0000  0.0000
  108GLY      C 1650   7.817   7.878   7.761  0.0000  0.0000  0.0000
  108GLY      O 1651   7.746   7.784   7.797  0.0000  0.0000  0.0000
  109LYS      N 1652   7.950   7.875   7.776  0.0000  0.0000  0.0000
  109LYS      H 1653   8.002   7.960   7.755  0.0000  0.0000  0.0000
  109LYS     CA 1654   8.025   7.759   7.824  0.0000  0.0000  0.0000
  109LYS     HA 1655   7.989   7.672   7.768  0.0000  0.0000  0.0000
  109LYS     CB 1656   8.176   7.773   7.797  0.0000  0.0000  0.0000
  109LYS    HB1 1657   8.214   7.860   7.851  0.0000  0.0000  0.0000
  109LYS    HB2 1658   8.191   7.790   7.690  0.0000  0.0000  0.0000
  109LYS     CG 1659   8.254   7.648   7.840  0.0000  0.0000  0.0000
  109LYS    HG1 1660   8.212   7.561   7.789  0.0000  0.0000  0.0000
  109LYS    HG2 1661   8.243   7.634   7.948  0.0000  0.0000  0.0000
  109LYS     CD 1662   8.403   7.659   7.808  0.0000  0.0000  0.0000
  109LYS    HD1 1663   8.442   7.750   7.853  0.0000  0.0000  0.0000
  109LYS    HD2 1664   8.417   7.666   7.700  0.0000  0.0000  0.0000
  109LYS     CE 1665   8.484   7.540   7.864  0.0000  0.0000  0.0000
  109LYS    HE1 1666   8.466   7.531   7.971  0.0000  0.0000  0.0000
  109LYS    HE2 1667   8.590   7.562   7.850  0.0000  0.0000  0.0000
  109LYS     NZ 1668   8.452   7.412   7.797  0.0000  0.0000  0.0000
  109LYS    HZ1 1669   8.515   7.338   7.827  0.0000  0.0000  0.0000
  109LYS    HZ2 1670   8.364   7.371   7.826  0.0000  0.0000  0.0000
  109LYS    HZ3 1671   8.457   7.415   7.696  0.0000  0.0000  0.0000
  109LYS      C 1672   7.996   7.735   7.972  0.0000  0.0000  0.0000
  109LYS      O 1673   8.012   7.826   8.053  0.0000  0.0000  0.0000
  110LYS      N 1674   7.961   7.611   8.004  0.0000  0.0000  0.0000
  110LYS      H 1675   7.954   7.544   7.929  0.0000  0.0000  0.0000
  110LYS     CA 1676   7.946   7.559   8.141  0.0000  0.0000  0.0000
  110LYS     HA 1677   7.958   7.640   8.213  0.0000  0.0000  0.0000
  110LYS     CB 1678   7.806   7.498   8.158  0.0000  0.0000  0.0000
  110LYS    HB1 1679   7.800   7.450   8.256  0.0000  0.0000  0.0000
  110LYS    HB2 1680   7.791   7.422   8.082  0.0000  0.0000  0.0000
  110LYS     CG 1681   7.693   7.603   8.147  0.0000  0.0000  0.0000
  110LYS    HG1 1682   7.707   7.662   8.057  0.0000  0.0000  0.0000
  110LYS    HG2 1683   7.699   7.670   8.233  0.0000  0.0000  0.0000
  110LYS     CD 1684   7.553   7.541   8.141  0.0000  0.0000  0.0000
  110LYS    HD1 1685   7.548   7.475   8.055  0.0000  0.0000  0.0000
  110LYS    HD2 1686   7.481   7.622   8.125  0.0000  0.0000  0.0000
  110LYS     CE 1687   7.517   7.465   8.269  0.0000  0.0000  0.0000
  110LYS    HE1 1688   7.528   7.533   8.353  0.0000  0.0000  0.0000
  110LYS    HE2 1689   7.588   7.384   8.282  0.0000  0.0000  0.0000
  110LYS     NZ 1690   7.379   7.411   8.263  0.0000  0.0000  0.0000
  110LYS    HZ1 1691   7.357   7.362   8.348  0.0000  0.0000  0.0000
  110LYS    HZ2 1692   7.312   7.486   8.252  0.0000  0.0000  0.0000
  110LYS    HZ3 1693   7.369   7.348   8.185  0.0000  0.0000  0.0000
  110LYS      C 1694   8.055   7.456   8.167  0.0000  0.0000  0.0000
  110LYS      O 1695   8.087   7.378   8.077  0.0000  0.0000  0.0000
  111ASN      N 1696   8.107   7.452   8.289  0.0000  0.0000  0.0000
  111ASN      H 1697   8.078   7.522   8.355  0.0000  0.0000  0.0000
  111ASN     CA 1698   8.193   7.345   8.339  0.0000  0.0000  0.0000
  111ASN     HA 1699   8.172   7.253   8.285  0.0000  0.0000  0.0000
  111ASN     CB 1700   8.340   7.384   8.317  0.0000  0.0000  0.0000
  111ASN    HB1 1701   8.358   7.484   8.358  0.0000  0.0000  0.0000
  111ASN    HB2 1702   8.361   7.385   8.211  0.0000  0.0000  0.0000
  111ASN     CG 1703   8.439   7.289   8.384  0.0000  0.0000  0.0000
  111ASN    OD1 1704   8.520   7.329   8.466  0.0000  0.0000  0.0000
  111ASN    ND2 1705   8.431   7.161   8.356  0.0000  0.0000  0.0000
  111ASN   HD21 1706   8.361   7.122   8.294  0.0000  0.0000  0.0000
  111ASN   HD22 1707   8.494   7.097   8.403  0.0000  0.0000  0.0000
  111ASN      C 1708   8.160   7.321   8.487  0.0000  0.0000  0.0000
  111ASN      O 1709   8.123   7.415   8.558  0.0000  0.0000  0.0000
  112ALA      N 1710   8.174   7.198   8.534  0.0000  0.0000  0.0000
  112ALA      H 1711   8.207   7.125   8.473  0.0000  0.0000  0.0000
  112ALA     CA 1712   8.160   7.163   8.675  0.0000  0.0000  0.0000
  112ALA     HA 1713   8.185   7.249   8.736  0.0000  0.0000  0.0000
  112ALA     CB 1714   8.014   7.124   8.702  0.0000  0.0000  0.0000
  112ALA    HB1 1715   8.004   7.100   8.808  0.0000  0.0000  0.0000
  112ALA    HB2 1716   7.948   7.208   8.679  0.0000  0.0000  0.0000
  112ALA    HB3 1717   7.987   7.038   8.642  0.0000  0.0000  0.0000
  112ALA      C 1718   8.256   7.050   8.711  0.0000  0.0000  0.0000
  112ALA      O 1719   8.290   6.968   8.626  0.0000  0.0000  0.0000
  113LYS      N 1720   8.301   7.045   8.836  0.0000  0.0000  0.0000
  113LYS      H 1721   8.278   7.121   8.898  0.0000  0.0000  0.0000
  113LYS     CA 1722   8.393   6.942   8.885  0.0000  0.0000  0.0000
  113LYS     HA 1723   8.376   6.852   8.826  0.0000  0.0000  0.0000
  113LYS     CB 1724   8.540   6.983   8.860  0.0000  0.0000  0.0000
  113LYS    HB1 1725   8.564   6.960   8.756  0.0000  0.0000  0.0000
  113LYS    HB2 1726   8.606   6.922   8.923  0.0000  0.0000  0.0000
  113LYS     CG 1727   8.570   7.132   8.883  0.0000  0.0000  0.0000
  113LYS    HG1 1728   8.537   7.157   8.984  0.0000  0.0000  0.0000
  113LYS    HG2 1729   8.512   7.192   8.813  0.0000  0.0000  0.0000
  113LYS     CD 1730   8.717   7.173   8.869  0.0000  0.0000  0.0000
  113LYS    HD1 1731   8.775   7.123   8.947  0.0000  0.0000  0.0000
  113LYS    HD2 1732   8.724   7.281   8.886  0.0000  0.0000  0.0000
  113LYS     CE 1733   8.782   7.138   8.735  0.0000  0.0000  0.0000
  113LYS    HE1 1734   8.792   7.030   8.727  0.0000  0.0000  0.0000
  113LYS    HE2 1735   8.883   7.179   8.733  0.0000  0.0000  0.0000
  113LYS     NZ 1736   8.707   7.187   8.617  0.0000  0.0000  0.0000
  113LYS    HZ1 1737   8.753   7.154   8.533  0.0000  0.0000  0.0000
  113LYS    HZ2 1738   8.619   7.138   8.607  0.0000  0.0000  0.0000
  113LYS    HZ3 1739   8.690   7.286   8.612  0.0000  0.0000  0.0000
  113LYS      C 1740   8.364   6.904   9.030  0.0000  0.0000  0.0000
  113LYS      O 1741   8.343   6.990   9.116  0.0000  0.0000  0.0000
  114ILE      N 1742   8.364   6.773   9.056  0.0000  0.0000  0.0000
  114ILE      H 1743   8.394   6.713   8.981  0.0000  0.0000  0.0000
  114ILE     CA 1744   8.357   6.713   9.190  0.0000  0.0000  0.0000
  114ILE     HA 1745   8.312   6.784   9.259  0.0000  0.0000  0.0000
  114ILE     CB 1746   8.272   6.584   9.190  0.0000  0.0000  0.0000
  114ILE     HB 1747   8.306   6.522   9.107  0.0000  0.0000  0.0000
  114ILE    CG2 1748   8.292   6.502   9.319  0.0000  0.0000  0.0000
  114ILE   HG21 1749   8.222   6.418   9.320  0.0000  0.0000  0.0000
  114ILE   HG22 1750   8.393   6.461   9.323  0.0000  0.0000  0.0000
  114ILE   HG23 1751   8.276   6.564   9.407  0.0000  0.0000  0.0000
  114ILE    CG1 1752   8.122   6.612   9.167  0.0000  0.0000  0.0000
  114ILE   HG11 1753   8.073   6.518   9.141  0.0000  0.0000  0.0000
  114ILE   HG12 1754   8.111   6.678   9.080  0.0000  0.0000  0.0000
  114ILE     CD 1755   8.047   6.674   9.286  0.0000  0.0000  0.0000
  114ILE    HD1 1756   7.945   6.699   9.255  0.0000  0.0000  0.0000
  114ILE    HD2 1757   8.042   6.603   9.368  0.0000  0.0000  0.0000
  114ILE    HD3 1758   8.097   6.765   9.320  0.0000  0.0000  0.0000
  114ILE      C 1759   8.501   6.688   9.235  0.0000  0.0000  0.0000
  114ILE      O 1760   8.574   6.614   9.169  0.0000  0.0000  0.0000
  115LYS      N 1761   8.542   6.751   9.345  0.0000  0.0000  0.0000
  115LYS      H 1762   8.475   6.807   9.394  0.0000  0.0000  0.0000
  115LYS     CA 1763   8.680   6.747   9.395  0.0000  0.0000  0.0000
  115LYS     HA 1764   8.740   6.680   9.333  0.0000  0.0000  0.0000
  115LYS     CB 1765   8.745   6.887   9.388  0.0000  0.0000  0.0000
  115LYS    HB1 1766   8.849   6.879   9.421  0.0000  0.0000  0.0000
  115LYS    HB2 1767   8.694   6.952   9.458  0.0000  0.0000  0.0000
  115LYS     CG 1768   8.742   6.953   9.248  0.0000  0.0000  0.0000
  115LYS    HG1 1769   8.656   6.918   9.192  0.0000  0.0000  0.0000
  115LYS    HG2 1770   8.831   6.926   9.192  0.0000  0.0000  0.0000
  115LYS     CD 1771   8.729   7.107   9.256  0.0000  0.0000  0.0000
  115LYS    HD1 1772   8.645   7.131   9.321  0.0000  0.0000  0.0000
  115LYS    HD2 1773   8.703   7.143   9.156  0.0000  0.0000  0.0000
  115LYS     CE 1774   8.854   7.181   9.302  0.0000  0.0000  0.0000
  115LYS    HE1 1775   8.934   7.162   9.230  0.0000  0.0000  0.0000
  115LYS    HE2 1776   8.885   7.142   9.399  0.0000  0.0000  0.0000
  115LYS     NZ 1777   8.829   7.327   9.312  0.0000  0.0000  0.0000
  115LYS    HZ1 1778   8.912   7.381   9.331  0.0000  0.0000  0.0000
  115LYS    HZ2 1779   8.787   7.364   9.228  0.0000  0.0000  0.0000
  115LYS    HZ3 1780   8.763   7.352   9.384  0.0000  0.0000  0.0000
  115LYS      C 1781   8.677   6.686   9.536  0.0000  0.0000  0.0000
  115LYS      O 1782   8.640   6.752   9.632  0.0000  0.0000  0.0000
  116THR      N 1783   8.713   6.558   9.545  0.0000  0.0000  0.0000
  116THR      H 1784   8.743   6.513   9.460  0.0000  0.0000  0.0000
  116THR     CA 1785   8.710   6.475   9.666  0.0000  0.0000  0.0000
  116THR     HA 1786   8.647   6.522   9.742  0.0000  0.0000  0.0000
  116THR     CB 1787   8.649   6.338   9.632  0.0000  0.0000  0.0000
  116THR     HB 1788   8.698   6.299   9.543  0.0000  0.0000  0.0000
  116THR    CG2 1789   8.658   6.233   9.742  0.0000  0.0000  0.0000
  116THR   HG21 1790   8.599   6.145   9.715  0.0000  0.0000  0.0000
  116THR   HG22 1791   8.762   6.201   9.755  0.0000  0.0000  0.0000
  116THR   HG23 1792   8.621   6.273   9.836  0.0000  0.0000  0.0000
  116THR    OG1 1793   8.512   6.356   9.604  0.0000  0.0000  0.0000
  116THR    HG1 1794   8.481   6.278   9.557  0.0000  0.0000  0.0000
  116THR      C 1795   8.851   6.460   9.723  0.0000  0.0000  0.0000
  116THR      O 1796   8.948   6.450   9.648  0.0000  0.0000  0.0000
  117GLY      N 1797   8.864   6.451   9.855  0.0000  0.0000  0.0000
  117GLY      H 1798   8.783   6.472   9.913  0.0000  0.0000  0.0000
  117GLY     CA 1799   8.988   6.415   9.922  0.0000  0.0000  0.0000
  117GLY    HA1 1800   9.054   6.501   9.928  0.0000  0.0000  0.0000
  117GLY    HA2 1801   9.038   6.338   9.862  0.0000  0.0000  0.0000
  117GLY      C 1802   8.966   6.359  10.062  0.0000  0.0000  0.0000
  117GLY      O 1803   8.865   6.386  10.127  0.0000  0.0000  0.0000
  118TYR      N 1804   9.063   6.282  10.111  0.0000  0.0000  0.0000
  118TYR      H 1805   9.146   6.271  10.055  0.0000  0.0000  0.0000
  118TYR     CA 1806   9.063   6.225  10.246  0.0000  0.0000  0.0000
  118TYR     HA 1807   8.996   6.284  10.309  0.0000  0.0000  0.0000
  118TYR     CB 1808   9.010   6.081  10.244  0.0000  0.0000  0.0000
  118TYR    HB1 1809   9.067   6.022  10.173  0.0000  0.0000  0.0000
  118TYR    HB2 1810   8.907   6.081  10.208  0.0000  0.0000  0.0000
  118TYR     CG 1811   9.013   6.013  10.380  0.0000  0.0000  0.0000
  118TYR    CD1 1812   8.940   6.067  10.488  0.0000  0.0000  0.0000
  118TYR    HD1 1813   8.875   6.153  10.472  0.0000  0.0000  0.0000
  118TYR    CE1 1814   8.951   6.011  10.617  0.0000  0.0000  0.0000
  118TYR    HE1 1815   8.896   6.053  10.700  0.0000  0.0000  0.0000
  118TYR     CZ 1816   9.038   5.903  10.639  0.0000  0.0000  0.0000
  118TYR     OH 1817   9.055   5.854  10.765  0.0000  0.0000  0.0000
  118TYR     HH 1818   9.138   5.806  10.774  0.0000  0.0000  0.0000
  118TYR    CE2 1819   9.109   5.847  10.531  0.0000  0.0000  0.0000
  118TYR    HE2 1820   9.174   5.762  10.547  0.0000  0.0000  0.0000
  118TYR    CD2 1821   9.095   5.901  10.402  0.0000  0.0000  0.0000
  118TYR    HD2 1822   9.148   5.855  10.320  0.0000  0.0000  0.0000
  118TYR      C 1823   9.203   6.235  10.307  0.0000  0.0000  0.0000
  118TYR      O 1824   9.304   6.229  10.237  0.0000  0.0000  0.0000
  119LYS      N 1825   9.209   6.256  10.439  0.0000  0.0000  0.0000
  119LYS      H 1826   9.122   6.255  10.491  0.0000  0.0000  0.0000
  119LYS     CA 1827   9.331   6.285  10.514  0.0000  0.0000  0.0000
  119LYS     HA 1828   9.419   6.261  10.454  0.0000  0.0000  0.0000
  119LYS     CB 1829   9.337   6.435  10.552  0.0000  0.0000  0.0000
  119LYS    HB1 1830   9.433   6.455  10.600  0.0000  0.0000  0.0000
  119LYS    HB2 1831   9.258   6.455  10.624  0.0000  0.0000  0.0000
  119LYS     CG 1832   9.319   6.530  10.432  0.0000  0.0000  0.0000
  119LYS    HG1 1833   9.228   6.504  10.380  0.0000  0.0000  0.0000
  119LYS    HG2 1834   9.402   6.518  10.363  0.0000  0.0000  0.0000
  119LYS     CD 1835   9.310   6.676  10.477  0.0000  0.0000  0.0000
  119LYS    HD1 1836   9.410   6.719  10.478  0.0000  0.0000  0.0000
  119LYS    HD2 1837   9.269   6.684  10.578  0.0000  0.0000  0.0000
  119LYS     CE 1838   9.221   6.755  10.380  0.0000  0.0000  0.0000
  119LYS    HE1 1839   9.248   6.727  10.278  0.0000  0.0000  0.0000
  119LYS    HE2 1840   9.239   6.861  10.393  0.0000  0.0000  0.0000
  119LYS     NZ 1841   9.077   6.727  10.404  0.0000  0.0000  0.0000
  119LYS    HZ1 1842   9.022   6.742  10.321  0.0000  0.0000  0.0000
  119LYS    HZ2 1843   9.059   6.634  10.439  0.0000  0.0000  0.0000
  119LYS    HZ3 1844   9.038   6.794  10.469  0.0000  0.0000  0.0000
  119LYS      C 1845   9.333   6.199  10.639  0.0000  0.0000  0.0000
  119LYS      O 1846   9.242   6.208  10.721  0.0000  0.0000  0.0000
  120ARG      N 1847   9.438   6.118  10.654  0.0000  0.0000  0.0000
  120ARG      H 1848   9.508   6.118  10.581  0.0000  0.0000  0.0000
  120ARG     CA 1849   9.463   6.029  10.767  0.0000  0.0000  0.0000
  120ARG     HA 1850   9.395   6.053  10.849  0.0000  0.0000  0.0000
  120ARG     CB 1851   9.435   5.885  10.719  0.0000  0.0000  0.0000
  120ARG    HB1 1852   9.509   5.858  10.644  0.0000  0.0000  0.0000
  120ARG    HB2 1853   9.336   5.882  10.674  0.0000  0.0000  0.0000
  120ARG     CG 1854   9.439   5.782  10.832  0.0000  0.0000  0.0000
  120ARG    HG1 1855   9.375   5.816  10.914  0.0000  0.0000  0.0000
  120ARG    HG2 1856   9.542   5.776  10.868  0.0000  0.0000  0.0000
  120ARG     CD 1857   9.401   5.638  10.793  0.0000  0.0000  0.0000
  120ARG    HD1 1858   9.461   5.570  10.853  0.0000  0.0000  0.0000
  120ARG    HD2 1859   9.428   5.621  10.689  0.0000  0.0000  0.0000
  120ARG     NE 1860   9.258   5.607  10.814  0.0000  0.0000  0.0000
  120ARG     HE 1861   9.203   5.583  10.733  0.0000  0.0000  0.0000
  120ARG     CZ 1862   9.200   5.587  10.932  0.0000  0.0000  0.0000
  120ARG    NH1 1863   9.263   5.597  11.046  0.0000  0.0000  0.0000
  120ARG   HH11 1864   9.361   5.621  11.049  0.0000  0.0000  0.0000
  120ARG   HH12 1865   9.218   5.583  11.135  0.0000  0.0000  0.0000
  120ARG    NH2 1866   9.074   5.556  10.938  0.0000  0.0000  0.0000
  120ARG   HH21 1867   9.018   5.552  10.854  0.0000  0.0000  0.0000
  120ARG   HH22 1868   9.031   5.540  11.028  0.0000  0.0000  0.0000
  120ARG      C 1869   9.606   6.053  10.817  0.0000  0.0000  0.0000
  120ARG      O 1870   9.688   6.114  10.748  0.0000  0.0000  0.0000
  121GLU      N 1871   9.639   6.005  10.936  0.0000  0.0000  0.0000
  121GLU      H 1872   9.568   5.962  10.994  0.0000  0.0000  0.0000
  121GLU     CA 1873   9.778   5.974  10.968  0.0000  0.0000  0.0000
  121GLU     HA 1874   9.832   6.068  10.971  0.0000  0.0000  0.0000
  121GLU     CB 1875   9.790   5.909  11.108  0.0000  0.0000  0.0000
  121GLU    HB1 1876   9.749   5.978  11.181  0.0000  0.0000  0.0000
  121GLU    HB2 1877   9.897   5.902  11.130  0.0000  0.0000  0.0000
  121GLU     CG 1878   9.729   5.769  11.130  0.0000  0.0000  0.0000
  121GLU    HG1 1879   9.761   5.735  11.228  0.0000  0.0000  0.0000
  121GLU    HG2 1880   9.771   5.701  11.056  0.0000  0.0000  0.0000
  121GLU     CD 1881   9.575   5.762  11.124  0.0000  0.0000  0.0000
  121GLU    OE1 1882   9.508   5.867  11.136  0.0000  0.0000  0.0000
  121GLU    OE2 1883   9.521   5.652  11.100  0.0000  0.0000  0.0000
  121GLU      C 1884   9.840   5.888  10.855  0.0000  0.0000  0.0000
  121GLU      O 1885   9.775   5.800  10.801  0.0000  0.0000  0.0000
  122HIS      N 1886   9.964   5.918  10.815  0.0000  0.0000  0.0000
  122HIS      H 1887  10.009   5.995  10.863  0.0000  0.0000  0.0000
  122HIS     CA 1888  10.043   5.849  10.712  0.0000  0.0000  0.0000
  122HIS     HA 1889  10.137   5.903  10.702  0.0000  0.0000  0.0000
  122HIS     CB 1890  10.085   5.709  10.763  0.0000  0.0000  0.0000
  122HIS    HB1 1891  10.133   5.656  10.681  0.0000  0.0000  0.0000
  122HIS    HB2 1892   9.996   5.652  10.790  0.0000  0.0000  0.0000
  122HIS     CG 1893  10.181   5.704  10.880  0.0000  0.0000  0.0000
  122HIS    ND1 1894  10.285   5.611  10.893  0.0000  0.0000  0.0000
  122HIS    CE1 1895  10.342   5.634  11.012  0.0000  0.0000  0.0000
  122HIS    HE1 1896  10.424   5.576  11.051  0.0000  0.0000  0.0000
  122HIS    NE2 1897  10.279   5.734  11.075  0.0000  0.0000  0.0000
  122HIS    HE2 1898  10.301   5.766  11.169  0.0000  0.0000  0.0000
  122HIS    CD2 1899  10.177   5.779  10.994  0.0000  0.0000  0.0000
  122HIS    HD2 1900  10.106   5.857  11.018  0.0000  0.0000  0.0000
  122HIS      C 1901   9.986   5.845  10.568  0.0000  0.0000  0.0000
  122HIS      O 1902  10.063   5.814  10.477  0.0000  0.0000  0.0000
  123ILE      N 1903   9.860   5.881  10.541  0.0000  0.0000  0.0000
  123ILE      H 1904   9.799   5.901  10.620  0.0000  0.0000  0.0000
  123ILE     CA 1905   9.799   5.878  10.405  0.0000  0.0000  0.0000
  123ILE     HA 1906   9.880   5.874  10.332  0.0000  0.0000  0.0000
  123ILE     CB 1907   9.713   5.750  10.384  0.0000  0.0000  0.0000
  123ILE     HB 1908   9.622   5.759  10.443  0.0000  0.0000  0.0000
  123ILE    CG2 1909   9.671   5.739  10.236  0.0000  0.0000  0.0000
  123ILE   HG21 1910   9.605   5.654  10.221  0.0000  0.0000  0.0000
  123ILE   HG22 1911   9.618   5.828  10.203  0.0000  0.0000  0.0000
  123ILE   HG23 1912   9.759   5.727  10.172  0.0000  0.0000  0.0000
  123ILE    CG1 1913   9.782   5.615  10.418  0.0000  0.0000  0.0000
  123ILE   HG11 1914   9.888   5.622  10.396  0.0000  0.0000  0.0000
  123ILE   HG12 1915   9.740   5.536  10.356  0.0000  0.0000  0.0000
  123ILE     CD 1916   9.763   5.568  10.563  0.0000  0.0000  0.0000
  123ILE    HD1 1917   9.796   5.465  10.571  0.0000  0.0000  0.0000
  123ILE    HD2 1918   9.824   5.628  10.630  0.0000  0.0000  0.0000
  123ILE    HD3 1919   9.658   5.575  10.592  0.0000  0.0000  0.0000
  123ILE      C 1920   9.716   6.005  10.373  0.0000  0.0000  0.0000
  123ILE      O 1921   9.633   6.049  10.452  0.0000  0.0000  0.0000
  124ASN      N 1922   9.733   6.060  10.252  0.0000  0.0000  0.0000
  124ASN      H 1923   9.804   6.021  10.193  0.0000  0.0000  0.0000
  124ASN     CA 1924   9.656   6.172  10.195  0.0000  0.0000  0.0000
  124ASN     HA 1925   9.566   6.189  10.255  0.0000  0.0000  0.0000
  124ASN     CB 1926   9.744   6.298  10.201  0.0000  0.0000  0.0000
  124ASN    HB1 1927   9.836   6.281  10.144  0.0000  0.0000  0.0000
  124ASN    HB2 1928   9.772   6.313  10.306  0.0000  0.0000  0.0000
  124ASN     CG 1929   9.682   6.427  10.151  0.0000  0.0000  0.0000
  124ASN    OD1 1930   9.617   6.434  10.049  0.0000  0.0000  0.0000
  124ASN    ND2 1931   9.703   6.535  10.222  0.0000  0.0000  0.0000
  124ASN   HD21 1932   9.768   6.531  10.299  0.0000  0.0000  0.0000
  124ASN   HD22 1933   9.669   6.622  10.182  0.0000  0.0000  0.0000
  124ASN      C 1934   9.609   6.137  10.051  0.0000  0.0000  0.0000
  124ASN      O 1935   9.688   6.086   9.971  0.0000  0.0000  0.0000
  125LEU      N 1936   9.481   6.160  10.021  0.0000  0.0000  0.0000
  125LEU      H 1937   9.424   6.206  10.091  0.0000  0.0000  0.0000
  125LEU     CA 1938   9.413   6.123   9.896  0.0000  0.0000  0.0000
  125LEU     HA 1939   9.486   6.082   9.826  0.0000  0.0000  0.0000
  125LEU     CB 1940   9.302   6.019   9.919  0.0000  0.0000  0.0000
  125LEU    HB1 1941   9.259   5.997   9.821  0.0000  0.0000  0.0000
  125LEU    HB2 1942   9.222   6.065   9.977  0.0000  0.0000  0.0000
  125LEU     CG 1943   9.333   5.883   9.983  0.0000  0.0000  0.0000
  125LEU     HG 1944   9.246   5.819   9.969  0.0000  0.0000  0.0000
  125LEU    CD1 1945   9.452   5.813   9.918  0.0000  0.0000  0.0000
  125LEU   HD11 1946   9.463   5.713   9.961  0.0000  0.0000  0.0000
  125LEU   HD12 1947   9.436   5.805   9.811  0.0000  0.0000  0.0000
  125LEU   HD13 1948   9.543   5.870   9.937  0.0000  0.0000  0.0000
  125LEU    CD2 1949   9.356   5.893  10.134  0.0000  0.0000  0.0000
  125LEU   HD21 1950   9.357   5.794  10.178  0.0000  0.0000  0.0000
  125LEU   HD22 1951   9.449   5.944  10.156  0.0000  0.0000  0.0000
  125LEU   HD23 1952   9.276   5.953  10.178  0.0000  0.0000  0.0000
  125LEU      C 1953   9.348   6.245   9.830  0.0000  0.0000  0.0000
  125LEU      O 1954   9.284   6.326   9.899  0.0000  0.0000  0.0000
  126GLY      N 1955   9.350   6.250   9.697  0.0000  0.0000  0.0000
  126GLY      H 1956   9.403   6.179   9.648  0.0000  0.0000  0.0000
  126GLY     CA 1957   9.269   6.340   9.615  0.0000  0.0000  0.0000
  126GLY    HA1 1958   9.331   6.423   9.580  0.0000  0.0000  0.0000
  126GLY    HA2 1959   9.188   6.382   9.675  0.0000  0.0000  0.0000
  126GLY      C 1960   9.209   6.270   9.493  0.0000  0.0000  0.0000
  126GLY      O 1961   9.269   6.177   9.438  0.0000  0.0000  0.0000
  127CYS      N 1962   9.090   6.313   9.451  0.0000  0.0000  0.0000
  127CYS      H 1963   9.044   6.385   9.504  0.0000  0.0000  0.0000
  127CYS     CA 1964   9.024   6.269   9.328  0.0000  0.0000  0.0000
  127CYS     HA 1965   9.100   6.243   9.255  0.0000  0.0000  0.0000
  127CYS     CB 1966   8.940   6.144   9.359  0.0000  0.0000  0.0000
  127CYS    HB1 1967   8.862   6.170   9.430  0.0000  0.0000  0.0000
  127CYS    HB2 1968   9.005   6.068   9.403  0.0000  0.0000  0.0000
  127CYS     SG 1969   8.865   6.079   9.207  0.0000  0.0000  0.0000
  127CYS     HG 1970   8.805   5.973   9.262  0.0000  0.0000  0.0000
  127CYS      C 1971   8.939   6.384   9.272  0.0000  0.0000  0.0000
  127CYS      O 1972   8.840   6.423   9.334  0.0000  0.0000  0.0000
  128ASP      N 1973   8.976   6.439   9.156  0.0000  0.0000  0.0000
  128ASP      H 1974   9.058   6.402   9.109  0.0000  0.0000  0.0000
  128ASP     CA 1975   8.901   6.544   9.086  0.0000  0.0000  0.0000
  128ASP     HA 1976   8.817   6.572   9.149  0.0000  0.0000  0.0000
  128ASP     CB 1977   8.982   6.674   9.067  0.0000  0.0000  0.0000
  128ASP    HB1 1978   8.985   6.725   9.163  0.0000  0.0000  0.0000
  128ASP    HB2 1979   8.927   6.739   8.999  0.0000  0.0000  0.0000
  128ASP     CG 1980   9.128   6.661   9.019  0.0000  0.0000  0.0000
  128ASP    OD1 1981   9.211   6.602   9.092  0.0000  0.0000  0.0000
  128ASP    OD2 1982   9.161   6.719   8.912  0.0000  0.0000  0.0000
  128ASP      C 1983   8.840   6.488   8.957  0.0000  0.0000  0.0000
  128ASP      O 1984   8.909   6.454   8.861  0.0000  0.0000  0.0000
  129MET      N 1985   8.707   6.479   8.955  0.0000  0.0000  0.0000
  129MET      H 1986   8.657   6.512   9.037  0.0000  0.0000  0.0000
  129MET     CA 1987   8.626   6.446   8.838  0.0000  0.0000  0.0000
  129MET     HA 1988   8.686   6.389   8.767  0.0000  0.0000  0.0000
  129MET     CB 1989   8.504   6.362   8.878  0.0000  0.0000  0.0000
  129MET    HB1 1990   8.442   6.347   8.789  0.0000  0.0000  0.0000
  129MET    HB2 1991   8.445   6.417   8.952  0.0000  0.0000  0.0000
  129MET     CG 1992   8.540   6.226   8.936  0.0000  0.0000  0.0000
  129MET    HG1 1993   8.600   6.239   9.026  0.0000  0.0000  0.0000
  129MET    HG2 1994   8.599   6.172   8.862  0.0000  0.0000  0.0000
  129MET     SD 1995   8.394   6.126   8.976  0.0000  0.0000  0.0000
  129MET     CE 1996   8.475   5.968   9.013  0.0000  0.0000  0.0000
  129MET    HE1 1997   8.399   5.895   9.041  0.0000  0.0000  0.0000
  129MET    HE2 1998   8.528   5.933   8.925  0.0000  0.0000  0.0000
  129MET    HE3 1999   8.545   5.981   9.096  0.0000  0.0000  0.0000
  129MET      C 2000   8.580   6.575   8.771  0.0000  0.0000  0.0000
  129MET      O 2001   8.517   6.659   8.836  0.0000  0.0000  0.0000
  130ASP      N 2002   8.609   6.591   8.642  0.0000  0.0000  0.0000
  130ASP      H 2003   8.654   6.515   8.594  0.0000  0.0000  0.0000
  130ASP     CA 2004   8.581   6.713   8.566  0.0000  0.0000  0.0000
  130ASP     HA 2005   8.533   6.785   8.632  0.0000  0.0000  0.0000
  130ASP     CB 2006   8.713   6.774   8.517  0.0000  0.0000  0.0000
  130ASP    HB1 2007   8.750   6.718   8.431  0.0000  0.0000  0.0000
  130ASP    HB2 2008   8.787   6.766   8.596  0.0000  0.0000  0.0000
  130ASP     CG 2009   8.700   6.922   8.480  0.0000  0.0000  0.0000
  130ASP    OD1 2010   8.589   6.979   8.491  0.0000  0.0000  0.0000
  130ASP    OD2 2011   8.803   6.989   8.458  0.0000  0.0000  0.0000
  130ASP      C 2012   8.483   6.687   8.451  0.0000  0.0000  0.0000
  130ASP      O 2013   8.499   6.591   8.375  0.0000  0.0000  0.0000
  131PHE      N 2014   8.381   6.772   8.438  0.0000  0.0000  0.0000
  131PHE      H 2015   8.379   6.852   8.500  0.0000  0.0000  0.0000
  131PHE     CA 2016   8.267   6.754   8.348  0.0000  0.0000  0.0000
  131PHE     HA 2017   8.281   6.662   8.291  0.0000  0.0000  0.0000
  131PHE     CB 2018   8.138   6.737   8.431  0.0000  0.0000  0.0000
  131PHE    HB1 2019   8.055   6.723   8.362  0.0000  0.0000  0.0000
  131PHE    HB2 2020   8.118   6.829   8.486  0.0000  0.0000  0.0000
  131PHE     CG 2021   8.139   6.621   8.530  0.0000  0.0000  0.0000
  131PHE    CD1 2022   8.194   6.638   8.659  0.0000  0.0000  0.0000
  131PHE    HD1 2023   8.237   6.733   8.687  0.0000  0.0000  0.0000
  131PHE    CE1 2024   8.195   6.532   8.751  0.0000  0.0000  0.0000
  131PHE    HE1 2025   8.238   6.546   8.848  0.0000  0.0000  0.0000
  131PHE     CZ 2026   8.140   6.408   8.715  0.0000  0.0000  0.0000
  131PHE     HZ 2027   8.140   6.326   8.785  0.0000  0.0000  0.0000
  131PHE    CE2 2028   8.084   6.390   8.586  0.0000  0.0000  0.0000
  131PHE    HE2 2029   8.042   6.295   8.559  0.0000  0.0000  0.0000
  131PHE    CD2 2030   8.084   6.497   8.494  0.0000  0.0000  0.0000
  131PHE    HD2 2031   8.042   6.482   8.396  0.0000  0.0000  0.0000
  131PHE      C 2032   8.259   6.870   8.248  0.0000  0.0000  0.0000
  131PHE      O 2033   8.220   6.983   8.282  0.0000  0.0000  0.0000
  132ASP      N 2034   8.296   6.843   8.123  0.0000  0.0000  0.0000
  132ASP      H 2035   8.328   6.749   8.102  0.0000  0.0000  0.0000
  132ASP     CA 2036   8.295   6.937   8.012  0.0000  0.0000  0.0000
  132ASP     HA 2037   8.221   7.015   8.032  0.0000  0.0000  0.0000
  132ASP     CB 2038   8.433   7.004   8.000  0.0000  0.0000  0.0000
  132ASP    HB1 2039   8.505   6.930   7.964  0.0000  0.0000  0.0000
  132ASP    HB2 2040   8.465   7.036   8.099  0.0000  0.0000  0.0000
  132ASP     CG 2041   8.437   7.126   7.907  0.0000  0.0000  0.0000
  132ASP    OD1 2042   8.330   7.178   7.866  0.0000  0.0000  0.0000
  132ASP    OD2 2043   8.547   7.175   7.875  0.0000  0.0000  0.0000
  132ASP      C 2044   8.255   6.867   7.881  0.0000  0.0000  0.0000
  132ASP      O 2045   8.271   6.745   7.866  0.0000  0.0000  0.0000
  133ILE      N 2046   8.207   6.944   7.783  0.0000  0.0000  0.0000
  133ILE      H 2047   8.208   7.043   7.801  0.0000  0.0000  0.0000
  133ILE     CA 2048   8.162   6.897   7.651  0.0000  0.0000  0.0000
  133ILE     HA 2049   8.091   6.816   7.666  0.0000  0.0000  0.0000
  133ILE     CB 2050   8.089   7.013   7.578  0.0000  0.0000  0.0000
  133ILE     HB 2051   8.159   7.095   7.566  0.0000  0.0000  0.0000
  133ILE    CG2 2052   8.040   6.970   7.438  0.0000  0.0000  0.0000
  133ILE   HG21 2053   7.988   7.052   7.388  0.0000  0.0000  0.0000
  133ILE   HG22 2054   8.125   6.944   7.375  0.0000  0.0000  0.0000
  133ILE   HG23 2055   7.974   6.884   7.446  0.0000  0.0000  0.0000
  133ILE    CG1 2056   7.968   7.063   7.662  0.0000  0.0000  0.0000
  133ILE   HG11 2057   8.000   7.085   7.764  0.0000  0.0000  0.0000
  133ILE   HG12 2058   7.893   6.984   7.668  0.0000  0.0000  0.0000
  133ILE     CD 2059   7.902   7.191   7.609  0.0000  0.0000  0.0000
  133ILE    HD1 2060   7.828   7.226   7.682  0.0000  0.0000  0.0000
  133ILE    HD2 2061   7.977   7.269   7.596  0.0000  0.0000  0.0000
  133ILE    HD3 2062   7.851   7.172   7.515  0.0000  0.0000  0.0000
  133ILE      C 2063   8.279   6.839   7.569  0.0000  0.0000  0.0000
  133ILE      O 2064   8.258   6.756   7.481  0.0000  0.0000  0.0000
  134ALA      N 2065   8.404   6.875   7.602  0.0000  0.0000  0.0000
  134ALA      H 2066   8.415   6.942   7.677  0.0000  0.0000  0.0000
  134ALA     CA 2067   8.525   6.815   7.546  0.0000  0.0000  0.0000
  134ALA     HA 2068   8.519   6.819   7.437  0.0000  0.0000  0.0000
  134ALA     CB 2069   8.643   6.903   7.591  0.0000  0.0000  0.0000
  134ALA    HB1 2070   8.736   6.865   7.546  0.0000  0.0000  0.0000
  134ALA    HB2 2071   8.628   7.006   7.558  0.0000  0.0000  0.0000
  134ALA    HB3 2072   8.653   6.900   7.699  0.0000  0.0000  0.0000
  134ALA      C 2073   8.547   6.667   7.584  0.0000  0.0000  0.0000
  134ALA      O 2074   8.635   6.602   7.528  0.0000  0.0000  0.0000
  135GLY      N 2075   8.468   6.614   7.678  0.0000  0.0000  0.0000
  135GLY      H 2076   8.399   6.673   7.721  0.0000  0.0000  0.0000
  135GLY     CA 2077   8.480   6.478   7.732  0.0000  0.0000  0.0000
  135GLY    HA1 2078   8.554   6.421   7.676  0.0000  0.0000  0.0000
  135GLY    HA2 2079   8.384   6.429   7.722  0.0000  0.0000  0.0000
  135GLY      C 2080   8.526   6.481   7.879  0.0000  0.0000  0.0000
  135GLY      O 2081   8.627   6.544   7.909  0.0000  0.0000  0.0000
  136PRO      N 2082   8.454   6.416   7.972  0.0000  0.0000  0.0000
  136PRO     CD 2083   8.331   6.340   7.953  0.0000  0.0000  0.0000
  136PRO    HD1 2084   8.341   6.266   7.874  0.0000  0.0000  0.0000
  136PRO    HD2 2085   8.250   6.409   7.931  0.0000  0.0000  0.0000
  136PRO     CG 2086   8.304   6.270   8.086  0.0000  0.0000  0.0000
  136PRO    HG1 2087   8.354   6.173   8.088  0.0000  0.0000  0.0000
  136PRO    HG2 2088   8.197   6.258   8.105  0.0000  0.0000  0.0000
  136PRO     CB 2089   8.369   6.362   8.189  0.0000  0.0000  0.0000
  136PRO    HB1 2090   8.400   6.308   8.279  0.0000  0.0000  0.0000
  136PRO    HB2 2091   8.299   6.442   8.216  0.0000  0.0000  0.0000
  136PRO     CA 2092   8.488   6.422   8.114  0.0000  0.0000  0.0000
  136PRO     HA 2093   8.498   6.527   8.141  0.0000  0.0000  0.0000
  136PRO      C 2094   8.622   6.353   8.146  0.0000  0.0000  0.0000
  136PRO      O 2095   8.662   6.257   8.080  0.0000  0.0000  0.0000
  137SER      N 2096   8.688   6.402   8.250  0.0000  0.0000  0.0000
  137SER      H 2097   8.643   6.475   8.304  0.0000  0.0000  0.0000
  137SER     CA 2098   8.816   6.351   8.300  0.0000  0.0000  0.0000
  137SER     HA 2099   8.845   6.263   8.241  0.0000  0.0000  0.0000
  137SER     CB 2100   8.927   6.455   8.285  0.0000  0.0000  0.0000
  137SER    HB1 2101   9.018   6.419   8.334  0.0000  0.0000  0.0000
  137SER    HB2 2102   8.897   6.549   8.332  0.0000  0.0000  0.0000
  137SER     OG 2103   8.956   6.477   8.149  0.0000  0.0000  0.0000
  137SER     HG 2104   8.878   6.512   8.106  0.0000  0.0000  0.0000
  137SER      C 2105   8.807   6.308   8.446  0.0000  0.0000  0.0000
  137SER      O 2106   8.725   6.360   8.521  0.0000  0.0000  0.0000
  138ILE      N 2107   8.893   6.214   8.486  0.0000  0.0000  0.0000
  138ILE      H 2108   8.955   6.174   8.418  0.0000  0.0000  0.0000
  138ILE     CA 2109   8.909   6.173   8.626  0.0000  0.0000  0.0000
  138ILE     HA 2110   8.857   6.244   8.691  0.0000  0.0000  0.0000
  138ILE     CB 2111   8.851   6.032   8.652  0.0000  0.0000  0.0000
  138ILE     HB 2112   8.910   5.960   8.596  0.0000  0.0000  0.0000
  138ILE    CG2 2113   8.864   5.999   8.802  0.0000  0.0000  0.0000
  138ILE   HG21 2114   8.829   5.897   8.822  0.0000  0.0000  0.0000
  138ILE   HG22 2115   8.968   6.004   8.834  0.0000  0.0000  0.0000
  138ILE   HG23 2116   8.806   6.069   8.862  0.0000  0.0000  0.0000
  138ILE    CG1 2117   8.704   6.021   8.604  0.0000  0.0000  0.0000
  138ILE   HG11 2118   8.699   6.044   8.498  0.0000  0.0000  0.0000
  138ILE   HG12 2119   8.642   6.093   8.658  0.0000  0.0000  0.0000
  138ILE     CD 2120   8.643   5.881   8.621  0.0000  0.0000  0.0000
  138ILE    HD1 2121   8.545   5.879   8.573  0.0000  0.0000  0.0000
  138ILE    HD2 2122   8.707   5.807   8.573  0.0000  0.0000  0.0000
  138ILE    HD3 2123   8.630   5.856   8.726  0.0000  0.0000  0.0000
  138ILE      C 2124   9.058   6.179   8.660  0.0000  0.0000  0.0000
  138ILE      O 2125   9.136   6.101   8.607  0.0000  0.0000  0.0000
  139ARG      N 2126   9.096   6.268   8.752  0.0000  0.0000  0.0000
  139ARG      H 2127   9.027   6.331   8.790  0.0000  0.0000  0.0000
  139ARG     CA 2128   9.229   6.270   8.812  0.0000  0.0000  0.0000
  139ARG     HA 2129   9.296   6.209   8.751  0.0000  0.0000  0.0000
  139ARG     CB 2130   9.284   6.413   8.811  0.0000  0.0000  0.0000
  139ARG    HB1 2131   9.206   6.479   8.849  0.0000  0.0000  0.0000
  139ARG    HB2 2132   9.302   6.439   8.707  0.0000  0.0000  0.0000
  139ARG     CG 2133   9.413   6.436   8.893  0.0000  0.0000  0.0000
  139ARG    HG1 2134   9.491   6.369   8.858  0.0000  0.0000  0.0000
  139ARG    HG2 2135   9.393   6.414   8.998  0.0000  0.0000  0.0000
  139ARG     CD 2136   9.467   6.580   8.885  0.0000  0.0000  0.0000
  139ARG    HD1 2137   9.554   6.588   8.950  0.0000  0.0000  0.0000
  139ARG    HD2 2138   9.392   6.650   8.922  0.0000  0.0000  0.0000
  139ARG     NE 2139   9.508   6.616   8.748  0.0000  0.0000  0.0000
  139ARG     HE 2140   9.600   6.588   8.717  0.0000  0.0000  0.0000
  139ARG     CZ 2141   9.430   6.668   8.655  0.0000  0.0000  0.0000
  139ARG    NH1 2142   9.308   6.709   8.676  0.0000  0.0000  0.0000
  139ARG   HH11 2143   9.268   6.704   8.769  0.0000  0.0000  0.0000
  139ARG   HH12 2144   9.247   6.733   8.600  0.0000  0.0000  0.0000
  139ARG    NH2 2145   9.478   6.675   8.534  0.0000  0.0000  0.0000
  139ARG   HH21 2146   9.571   6.639   8.518  0.0000  0.0000  0.0000
  139ARG   HH22 2147   9.416   6.696   8.457  0.0000  0.0000  0.0000
  139ARG      C 2148   9.225   6.206   8.950  0.0000  0.0000  0.0000
  139ARG      O 2149   9.133   6.228   9.027  0.0000  0.0000  0.0000
  140GLY      N 2150   9.328   6.127   8.981  0.0000  0.0000  0.0000
  140GLY      H 2151   9.401   6.118   8.912  0.0000  0.0000  0.0000
  140GLY     CA 2152   9.350   6.066   9.112  0.0000  0.0000  0.0000
  140GLY    HA1 2153   9.339   5.958   9.104  0.0000  0.0000  0.0000
  140GLY    HA2 2154   9.276   6.102   9.184  0.0000  0.0000  0.0000
  140GLY      C 2155   9.490   6.098   9.163  0.0000  0.0000  0.0000
  140GLY      O 2156   9.585   6.105   9.085  0.0000  0.0000  0.0000
  141ALA      N 2157   9.503   6.118   9.294  0.0000  0.0000  0.0000
  141ALA      H 2158   9.420   6.114   9.352  0.0000  0.0000  0.0000
  141ALA     CA 2159   9.629   6.149   9.360  0.0000  0.0000  0.0000
  141ALA     HA 2160   9.711   6.114   9.298  0.0000  0.0000  0.0000
  141ALA     CB 2161   9.641   6.301   9.375  0.0000  0.0000  0.0000
  141ALA    HB1 2162   9.738   6.325   9.419  0.0000  0.0000  0.0000
  141ALA    HB2 2163   9.633   6.347   9.277  0.0000  0.0000  0.0000
  141ALA    HB3 2164   9.562   6.338   9.439  0.0000  0.0000  0.0000
  141ALA      C 2165   9.641   6.078   9.496  0.0000  0.0000  0.0000
  141ALA      O 2166   9.545   6.073   9.574  0.0000  0.0000  0.0000
  142LEU      N 2167   9.760   6.028   9.526  0.0000  0.0000  0.0000
  142LEU      H 2168   9.833   6.035   9.455  0.0000  0.0000  0.0000
  142LEU     CA 2169   9.798   5.960   9.650  0.0000  0.0000  0.0000
  142LEU     HA 2170   9.721   5.977   9.726  0.0000  0.0000  0.0000
  142LEU     CB 2171   9.809   5.809   9.622  0.0000  0.0000  0.0000
  142LEU    HB1 2172   9.871   5.796   9.533  0.0000  0.0000  0.0000
  142LEU    HB2 2173   9.709   5.771   9.599  0.0000  0.0000  0.0000
  142LEU     CG 2174   9.871   5.724   9.735  0.0000  0.0000  0.0000
  142LEU     HG 2175   9.971   5.761   9.758  0.0000  0.0000  0.0000
  142LEU    CD1 2176   9.787   5.724   9.862  0.0000  0.0000  0.0000
  142LEU   HD11 2177   9.835   5.662   9.938  0.0000  0.0000  0.0000
  142LEU   HD12 2178   9.778   5.825   9.902  0.0000  0.0000  0.0000
  142LEU   HD13 2179   9.688   5.684   9.841  0.0000  0.0000  0.0000
  142LEU    CD2 2180   9.884   5.579   9.688  0.0000  0.0000  0.0000
  142LEU   HD21 2181   9.930   5.519   9.767  0.0000  0.0000  0.0000
  142LEU   HD22 2182   9.786   5.537   9.665  0.0000  0.0000  0.0000
  142LEU   HD23 2183   9.947   5.574   9.600  0.0000  0.0000  0.0000
  142LEU      C 2184   9.930   6.018   9.702  0.0000  0.0000  0.0000
  142LEU      O 2185  10.025   6.034   9.625  0.0000  0.0000  0.0000
  143VAL      N 2186   9.938   6.043   9.833  0.0000  0.0000  0.0000
  143VAL      H 2187   9.853   6.036   9.888  0.0000  0.0000  0.0000
  143VAL     CA 2188  10.064   6.060   9.906  0.0000  0.0000  0.0000
  143VAL     HA 2189  10.146   6.025   9.842  0.0000  0.0000  0.0000
  143VAL     CB 2190  10.092   6.207   9.941  0.0000  0.0000  0.0000
  143VAL     HB 2191  10.017   6.242  10.012  0.0000  0.0000  0.0000
  143VAL    CG1 2192  10.231   6.223  10.005  0.0000  0.0000  0.0000
  143VAL   HG11 2193  10.247   6.328  10.032  0.0000  0.0000  0.0000
  143VAL   HG12 2194  10.238   6.163  10.096  0.0000  0.0000  0.0000
  143VAL   HG13 2195  10.308   6.191   9.936  0.0000  0.0000  0.0000
  143VAL    CG2 2196  10.089   6.297   9.817  0.0000  0.0000  0.0000
  143VAL   HG21 2197  10.120   6.398   9.844  0.0000  0.0000  0.0000
  143VAL   HG22 2198  10.155   6.257   9.740  0.0000  0.0000  0.0000
  143VAL   HG23 2199   9.987   6.301   9.778  0.0000  0.0000  0.0000
  143VAL      C 2200  10.062   5.973  10.031  0.0000  0.0000  0.0000
  143VAL      O 2201   9.975   5.987  10.117  0.0000  0.0000  0.0000
  144LEU      N 2202  10.161   5.885  10.042  0.0000  0.0000  0.0000
  144LEU      H 2203  10.230   5.884   9.968  0.0000  0.0000  0.0000
  144LEU     CA 2204  10.199   5.813  10.163  0.0000  0.0000  0.0000
  144LEU     HA 2205  10.113   5.809  10.231  0.0000  0.0000  0.0000
  144LEU     CB 2206  10.242   5.670  10.127  0.0000  0.0000  0.0000
  144LEU    HB1 2207  10.273   5.619  10.218  0.0000  0.0000  0.0000
  144LEU    HB2 2208  10.329   5.676  10.062  0.0000  0.0000  0.0000
  144LEU     CG 2209  10.135   5.585  10.056  0.0000  0.0000  0.0000
  144LEU     HG 2210  10.101   5.635   9.966  0.0000  0.0000  0.0000
  144LEU    CD1 2211  10.192   5.449  10.017  0.0000  0.0000  0.0000
  144LEU   HD11 2212  10.116   5.390   9.965  0.0000  0.0000  0.0000
  144LEU   HD12 2213  10.277   5.463   9.950  0.0000  0.0000  0.0000
  144LEU   HD13 2214  10.225   5.395  10.106  0.0000  0.0000  0.0000
  144LEU    CD2 2215  10.014   5.560  10.146  0.0000  0.0000  0.0000
  144LEU   HD21 2216   9.941   5.497  10.095  0.0000  0.0000  0.0000
  144LEU   HD22 2217  10.045   5.510  10.238  0.0000  0.0000  0.0000
  144LEU   HD23 2218   9.967   5.655  10.171  0.0000  0.0000  0.0000
  144LEU      C 2219  10.312   5.889  10.234  0.0000  0.0000  0.0000
  144LEU      O 2220  10.394   5.954  10.169  0.0000  0.0000  0.0000
  145GLY      N 2221  10.319   5.879  10.367  0.0000  0.0000  0.0000
  145GLY      H 2222  10.247   5.828  10.415  0.0000  0.0000  0.0000
  145GLY     CA 2223  10.430   5.933  10.446  0.0000  0.0000  0.0000
  145GLY    HA1 2224  10.403   6.030  10.486  0.0000  0.0000  0.0000
  145GLY    HA2 2225  10.517   5.944  10.381  0.0000  0.0000  0.0000
  145GLY      C 2226  10.467   5.841  10.562  0.0000  0.0000  0.0000
  145GLY      O 2227  10.380   5.801  10.638  0.0000  0.0000  0.0000
  146TYR      N 2228  10.596   5.811  10.575  0.0000  0.0000  0.0000
  146TYR      H 2229  10.662   5.857  10.514  0.0000  0.0000  0.0000
  146TYR     CA 2230  10.652   5.713  10.668  0.0000  0.0000  0.0000
  146TYR     HA 2231  10.586   5.700  10.754  0.0000  0.0000  0.0000
  146TYR     CB 2232  10.664   5.578  10.594  0.0000  0.0000  0.0000
  146TYR    HB1 2233  10.720   5.593  10.502  0.0000  0.0000  0.0000
  146TYR    HB2 2234  10.565   5.543  10.567  0.0000  0.0000  0.0000
  146TYR     CG 2235  10.734   5.472  10.676  0.0000  0.0000  0.0000
  146TYR    CD1 2236  10.660   5.386  10.759  0.0000  0.0000  0.0000
  146TYR    HD1 2237  10.552   5.392  10.760  0.0000  0.0000  0.0000
  146TYR    CE1 2238  10.727   5.297  10.845  0.0000  0.0000  0.0000
  146TYR    HE1 2239  10.672   5.234  10.913  0.0000  0.0000  0.0000
  146TYR     CZ 2240  10.868   5.296  10.850  0.0000  0.0000  0.0000
  146TYR     OH 2241  10.932   5.223  10.944  0.0000  0.0000  0.0000
  146TYR     HH 2242  11.017   5.262  10.962  0.0000  0.0000  0.0000
  146TYR    CE2 2243  10.942   5.377  10.762  0.0000  0.0000  0.0000
  146TYR    HE2 2244  11.049   5.376  10.766  0.0000  0.0000  0.0000
  146TYR    CD2 2245  10.875   5.464  10.674  0.0000  0.0000  0.0000
  146TYR    HD2 2246  10.932   5.530  10.610  0.0000  0.0000  0.0000
  146TYR      C 2247  10.789   5.761  10.718  0.0000  0.0000  0.0000
  146TYR      O 2248  10.870   5.804  10.636  0.0000  0.0000  0.0000
  147GLU      N 2249  10.816   5.760  10.849  0.0000  0.0000  0.0000
  147GLU      H 2250  10.751   5.709  10.909  0.0000  0.0000  0.0000
  147GLU     CA 2251  10.941   5.809  10.911  0.0000  0.0000  0.0000
  147GLU     HA 2252  10.917   5.837  11.014  0.0000  0.0000  0.0000
  147GLU     CB 2253  11.047   5.698  10.922  0.0000  0.0000  0.0000
  147GLU    HB1 2254  11.141   5.742  10.955  0.0000  0.0000  0.0000
  147GLU    HB2 2255  11.063   5.651  10.825  0.0000  0.0000  0.0000
  147GLU     CG 2256  11.007   5.592  11.027  0.0000  0.0000  0.0000
  147GLU    HG1 2257  10.921   5.536  10.991  0.0000  0.0000  0.0000
  147GLU    HG2 2258  10.976   5.643  11.118  0.0000  0.0000  0.0000
  147GLU     CD 2259  11.125   5.500  11.059  0.0000  0.0000  0.0000
  147GLU    OE1 2260  11.209   5.542  11.141  0.0000  0.0000  0.0000
  147GLU    OE2 2261  11.129   5.387  11.003  0.0000  0.0000  0.0000
  147GLU      C 2262  10.996   5.940  10.850  0.0000  0.0000  0.0000
  147GLU      O 2263  11.114   5.954  10.818  0.0000  0.0000  0.0000
  148GLY      N 2264  10.907   6.038  10.826  0.0000  0.0000  0.0000
  148GLY      H 2265  10.810   6.017  10.844  0.0000  0.0000  0.0000
  148GLY     CA 2266  10.941   6.167  10.766  0.0000  0.0000  0.0000
  148GLY    HA1 2267  11.035   6.203  10.809  0.0000  0.0000  0.0000
  148GLY    HA2 2268  10.863   6.240  10.790  0.0000  0.0000  0.0000
  148GLY      C 2269  10.959   6.167  10.613  0.0000  0.0000  0.0000
  148GLY      O 2270  10.946   6.273  10.551  0.0000  0.0000  0.0000
  149TRP      N 2271  10.979   6.051  10.550  0.0000  0.0000  0.0000
  149TRP      H 2272  10.984   5.967  10.606  0.0000  0.0000  0.0000
  149TRP     CA 2273  10.973   6.034  10.405  0.0000  0.0000  0.0000
  149TRP     HA 2274  11.036   6.110  10.359  0.0000  0.0000  0.0000
  149TRP     CB 2275  11.029   5.898  10.362  0.0000  0.0000  0.0000
  149TRP    HB1 2276  11.009   5.885  10.255  0.0000  0.0000  0.0000
  149TRP    HB2 2277  10.976   5.818  10.413  0.0000  0.0000  0.0000
  149TRP     CG 2278  11.176   5.881  10.381  0.0000  0.0000  0.0000
  149TRP    CD1 2279  11.236   5.843  10.496  0.0000  0.0000  0.0000
  149TRP    HD1 2280  11.186   5.820  10.588  0.0000  0.0000  0.0000
  149TRP    NE1 2281  11.373   5.838  10.476  0.0000  0.0000  0.0000
  149TRP    HE1 2282  11.438   5.810  10.549  0.0000  0.0000  0.0000
  149TRP    CE2 2283  11.407   5.873  10.347  0.0000  0.0000  0.0000
  149TRP    CZ2 2284  11.530   5.882  10.279  0.0000  0.0000  0.0000
  149TRP    HZ2 2285  11.622   5.859  10.330  0.0000  0.0000  0.0000
  149TRP    CH2 2286  11.530   5.920  10.144  0.0000  0.0000  0.0000
  149TRP    HH2 2287  11.624   5.927  10.090  0.0000  0.0000  0.0000
  149TRP    CZ3 2288  11.409   5.949  10.078  0.0000  0.0000  0.0000
  149TRP    HZ3 2289  11.410   5.977   9.974  0.0000  0.0000  0.0000
  149TRP    CE3 2290  11.287   5.939  10.147  0.0000  0.0000  0.0000
  149TRP    HE3 2291  11.194   5.960  10.096  0.0000  0.0000  0.0000
  149TRP    CD2 2292  11.283   5.901  10.283  0.0000  0.0000  0.0000
  149TRP      C 2293  10.831   6.054  10.352  0.0000  0.0000  0.0000
  149TRP      O 2294  10.732   6.037  10.423  0.0000  0.0000  0.0000
  150LEU      N 2295  10.821   6.088  10.223  0.0000  0.0000  0.0000
  150LEU      H 2296  10.908   6.098  10.173  0.0000  0.0000  0.0000
  150LEU     CA 2297  10.699   6.099  10.145  0.0000  0.0000  0.0000
  150LEU     HA 2298  10.617   6.052  10.199  0.0000  0.0000  0.0000
  150LEU     CB 2299  10.666   6.248  10.121  0.0000  0.0000  0.0000
  150LEU    HB1 2300  10.578   6.254  10.056  0.0000  0.0000  0.0000
  150LEU    HB2 2301  10.750   6.293  10.068  0.0000  0.0000  0.0000
  150LEU     CG 2302  10.637   6.331  10.248  0.0000  0.0000  0.0000
  150LEU     HG 2303  10.722   6.325  10.316  0.0000  0.0000  0.0000
  150LEU    CD1 2304  10.618   6.478  10.210  0.0000  0.0000  0.0000
  150LEU   HD11 2305  10.601   6.537  10.300  0.0000  0.0000  0.0000
  150LEU   HD12 2306  10.708   6.514  10.160  0.0000  0.0000  0.0000
  150LEU   HD13 2307  10.533   6.487  10.142  0.0000  0.0000  0.0000
  150LEU    CD2 2308  10.510   6.286  10.319  0.0000  0.0000  0.0000
  150LEU   HD21 2309  10.490   6.350  10.405  0.0000  0.0000  0.0000
  150LEU   HD22 2310  10.426   6.286  10.250  0.0000  0.0000  0.0000
  150LEU   HD23 2311  10.525   6.184  10.356  0.0000  0.0000  0.0000
  150LEU      C 2312  10.716   6.026  10.012  0.0000  0.0000  0.0000
  150LEU      O 2313  10.820   6.039   9.947  0.0000  0.0000  0.0000
  151ALA      N 2314  10.613   5.955   9.968  0.0000  0.0000  0.0000
  151ALA      H 2315  10.530   5.949  10.026  0.0000  0.0000  0.0000
  151ALA     CA 2316  10.606   5.892   9.836  0.0000  0.0000  0.0000
  151ALA     HA 2317  10.677   5.939   9.769  0.0000  0.0000  0.0000
  151ALA     CB 2318  10.643   5.744   9.850  0.0000  0.0000  0.0000
  151ALA    HB1 2319  10.639   5.696   9.752  0.0000  0.0000  0.0000
  151ALA    HB2 2320  10.744   5.734   9.889  0.0000  0.0000  0.0000
  151ALA    HB3 2321  10.574   5.693   9.917  0.0000  0.0000  0.0000
  151ALA      C 2322  10.465   5.910   9.779  0.0000  0.0000  0.0000
  151ALA      O 2323  10.366   5.896   9.851  0.0000  0.0000  0.0000
  152GLY      N 2324  10.453   5.944   9.650  0.0000  0.0000  0.0000
  152GLY      H 2325  10.536   5.956   9.594  0.0000  0.0000  0.0000
  152GLY     CA 2326  10.324   5.978   9.591  0.0000  0.0000  0.0000
  152GLY    HA1 2327  10.299   6.081   9.617  0.0000  0.0000  0.0000
  152GLY    HA2 2328  10.248   5.914   9.635  0.0000  0.0000  0.0000
  152GLY      C 2329  10.316   5.963   9.440  0.0000  0.0000  0.0000
  152GLY      O 2330  10.416   5.959   9.369  0.0000  0.0000  0.0000
  153TYR      N 2331  10.192   5.957   9.392  0.0000  0.0000  0.0000
  153TYR      H 2332  10.116   5.969   9.458  0.0000  0.0000  0.0000
  153TYR     CA 2333  10.156   5.940   9.252  0.0000  0.0000  0.0000
  153TYR     HA 2334  10.239   5.972   9.189  0.0000  0.0000  0.0000
  153TYR     CB 2335  10.132   5.790   9.227  0.0000  0.0000  0.0000
  153TYR    HB1 2336  10.061   5.754   9.301  0.0000  0.0000  0.0000
  153TYR    HB2 2337  10.226   5.737   9.243  0.0000  0.0000  0.0000
  153TYR     CG 2338  10.081   5.754   9.089  0.0000  0.0000  0.0000
  153TYR    CD1 2339  10.163   5.771   8.975  0.0000  0.0000  0.0000
  153TYR    HD1 2340  10.262   5.812   8.985  0.0000  0.0000  0.0000
  153TYR    CE1 2341  10.117   5.730   8.848  0.0000  0.0000  0.0000
  153TYR    HE1 2342  10.179   5.742   8.761  0.0000  0.0000  0.0000
  153TYR     CZ 2343   9.989   5.672   8.835  0.0000  0.0000  0.0000
  153TYR     OH 2344   9.946   5.630   8.713  0.0000  0.0000  0.0000
  153TYR     HH 2345   9.855   5.599   8.716  0.0000  0.0000  0.0000
  153TYR    CE2 2346   9.906   5.658   8.948  0.0000  0.0000  0.0000
  153TYR    HE2 2347   9.808   5.613   8.938  0.0000  0.0000  0.0000
  153TYR    CD2 2348   9.952   5.699   9.074  0.0000  0.0000  0.0000
  153TYR    HD2 2349   9.888   5.686   9.161  0.0000  0.0000  0.0000
  153TYR      C 2350  10.033   6.024   9.219  0.0000  0.0000  0.0000
  153TYR      O 2351   9.941   6.035   9.301  0.0000  0.0000  0.0000
  154GLN      N 2352  10.030   6.083   9.100  0.0000  0.0000  0.0000
  154GLN      H 2353  10.109   6.071   9.039  0.0000  0.0000  0.0000
  154GLN     CA 2354   9.913   6.152   9.045  0.0000  0.0000  0.0000
  154GLN     HA 2355   9.825   6.119   9.099  0.0000  0.0000  0.0000
  154GLN     CB 2356   9.927   6.304   9.064  0.0000  0.0000  0.0000
  154GLN    HB1 2357  10.021   6.338   9.020  0.0000  0.0000  0.0000
  154GLN    HB2 2358   9.929   6.325   9.171  0.0000  0.0000  0.0000
  154GLN     CG 2359   9.811   6.382   9.000  0.0000  0.0000  0.0000
  154GLN    HG1 2360   9.717   6.342   9.035  0.0000  0.0000  0.0000
  154GLN    HG2 2361   9.815   6.371   8.891  0.0000  0.0000  0.0000
  154GLN     CD 2362   9.816   6.531   9.031  0.0000  0.0000  0.0000
  154GLN    OE1 2363   9.869   6.612   8.956  0.0000  0.0000  0.0000
  154GLN    NE2 2364   9.757   6.575   9.140  0.0000  0.0000  0.0000
  154GLN   HE21 2365   9.705   6.512   9.199  0.0000  0.0000  0.0000
  154GLN   HE22 2366   9.754   6.676   9.150  0.0000  0.0000  0.0000
  154GLN      C 2367   9.895   6.114   8.898  0.0000  0.0000  0.0000
  154GLN      O 2368   9.990   6.115   8.821  0.0000  0.0000  0.0000
  155MET      N 2369   9.770   6.086   8.859  0.0000  0.0000  0.0000
  155MET      H 2370   9.696   6.090   8.927  0.0000  0.0000  0.0000
  155MET     CA 2371   9.735   6.056   8.720  0.0000  0.0000  0.0000
  155MET     HA 2372   9.812   6.099   8.656  0.0000  0.0000  0.0000
  155MET     CB 2373   9.732   5.905   8.697  0.0000  0.0000  0.0000
  155MET    HB1 2374   9.829   5.864   8.724  0.0000  0.0000  0.0000
  155MET    HB2 2375   9.714   5.885   8.592  0.0000  0.0000  0.0000
  155MET     CG 2376   9.622   5.833   8.778  0.0000  0.0000  0.0000
  155MET    HG1 2377   9.527   5.881   8.758  0.0000  0.0000  0.0000
  155MET    HG2 2378   9.644   5.844   8.885  0.0000  0.0000  0.0000
  155MET     SD 2379   9.604   5.657   8.741  0.0000  0.0000  0.0000
  155MET     CE 2380   9.457   5.623   8.841  0.0000  0.0000  0.0000
  155MET    HE1 2381   9.430   5.518   8.831  0.0000  0.0000  0.0000
  155MET    HE2 2382   9.478   5.645   8.945  0.0000  0.0000  0.0000
  155MET    HE3 2383   9.374   5.685   8.807  0.0000  0.0000  0.0000
  155MET      C 2384   9.602   6.120   8.679  0.0000  0.0000  0.0000
  155MET      O 2385   9.516   6.141   8.763  0.0000  0.0000  0.0000
  156ASN      N 2386   9.585   6.144   8.549  0.0000  0.0000  0.0000
  156ASN      H 2387   9.660   6.119   8.487  0.0000  0.0000  0.0000
  156ASN     CA 2388   9.459   6.189   8.487  0.0000  0.0000  0.0000
  156ASN     HA 2389   9.380   6.195   8.562  0.0000  0.0000  0.0000
  156ASN     CB 2390   9.478   6.328   8.425  0.0000  0.0000  0.0000
  156ASN    HB1 2391   9.551   6.322   8.344  0.0000  0.0000  0.0000
  156ASN    HB2 2392   9.516   6.396   8.501  0.0000  0.0000  0.0000
  156ASN     CG 2393   9.350   6.386   8.368  0.0000  0.0000  0.0000
  156ASN    OD1 2394   9.276   6.454   8.435  0.0000  0.0000  0.0000
  156ASN    ND2 2395   9.322   6.363   8.242  0.0000  0.0000  0.0000
  156ASN   HD21 2396   9.385   6.312   8.181  0.0000  0.0000  0.0000
  156ASN   HD22 2397   9.236   6.401   8.206  0.0000  0.0000  0.0000
  156ASN      C 2398   9.416   6.087   8.382  0.0000  0.0000  0.0000
  156ASN      O 2399   9.499   6.045   8.302  0.0000  0.0000  0.0000
  157PHE      N 2400   9.288   6.052   8.377  0.0000  0.0000  0.0000
  157PHE      H 2401   9.226   6.087   8.449  0.0000  0.0000  0.0000
  157PHE     CA 2402   9.227   5.967   8.275  0.0000  0.0000  0.0000
  157PHE     HA 2403   9.303   5.933   8.205  0.0000  0.0000  0.0000
  157PHE     CB 2404   9.165   5.844   8.343  0.0000  0.0000  0.0000
  157PHE    HB1 2405   9.085   5.877   8.410  0.0000  0.0000  0.0000
  157PHE    HB2 2406   9.241   5.797   8.404  0.0000  0.0000  0.0000
  157PHE     CG 2407   9.108   5.740   8.248  0.0000  0.0000  0.0000
  157PHE    CD1 2408   9.182   5.624   8.219  0.0000  0.0000  0.0000
  157PHE    HD1 2409   9.279   5.609   8.263  0.0000  0.0000  0.0000
  157PHE    CE1 2410   9.128   5.526   8.133  0.0000  0.0000  0.0000
  157PHE    HE1 2411   9.184   5.436   8.112  0.0000  0.0000  0.0000
  157PHE     CZ 2412   9.001   5.544   8.076  0.0000  0.0000  0.0000
  157PHE     HZ 2413   8.959   5.468   8.011  0.0000  0.0000  0.0000
  157PHE    CE2 2414   8.927   5.659   8.106  0.0000  0.0000  0.0000
  157PHE    HE2 2415   8.828   5.672   8.064  0.0000  0.0000  0.0000
  157PHE    CD2 2416   8.980   5.757   8.192  0.0000  0.0000  0.0000
  157PHE    HD2 2417   8.922   5.845   8.215  0.0000  0.0000  0.0000
  157PHE      C 2418   9.124   6.049   8.196  0.0000  0.0000  0.0000
  157PHE      O 2419   9.031   6.104   8.254  0.0000  0.0000  0.0000
  158GLU      N 2420   9.138   6.054   8.063  0.0000  0.0000  0.0000
  158GLU      H 2421   9.212   6.000   8.021  0.0000  0.0000  0.0000
  158GLU     CA 2422   9.043   6.121   7.973  0.0000  0.0000  0.0000
  158GLU     HA 2423   8.982   6.192   8.029  0.0000  0.0000  0.0000
  158GLU     CB 2424   9.117   6.198   7.864  0.0000  0.0000  0.0000
  158GLU    HB1 2425   9.051   6.212   7.779  0.0000  0.0000  0.0000
  158GLU    HB2 2426   9.204   6.141   7.832  0.0000  0.0000  0.0000
  158GLU     CG 2427   9.162   6.337   7.912  0.0000  0.0000  0.0000
  158GLU    HG1 2428   9.220   6.326   8.004  0.0000  0.0000  0.0000
  158GLU    HG2 2429   9.074   6.397   7.933  0.0000  0.0000  0.0000
  158GLU     CD 2430   9.246   6.405   7.805  0.0000  0.0000  0.0000
  158GLU    OE1 2431   9.190   6.459   7.707  0.0000  0.0000  0.0000
  158GLU    OE2 2432   9.371   6.392   7.806  0.0000  0.0000  0.0000
  158GLU      C 2433   8.949   6.018   7.910  0.0000  0.0000  0.0000
  158GLU      O 2434   8.992   5.934   7.831  0.0000  0.0000  0.0000
  159THR      N 2435   8.819   6.026   7.940  0.0000  0.0000  0.0000
  159THR      H 2436   8.787   6.099   8.002  0.0000  0.0000  0.0000
  159THR     CA 2437   8.720   5.929   7.890  0.0000  0.0000  0.0000
  159THR     HA 2438   8.751   5.829   7.921  0.0000  0.0000  0.0000
  159THR     CB 2439   8.580   5.954   7.948  0.0000  0.0000  0.0000
  159THR     HB 2440   8.510   5.884   7.903  0.0000  0.0000  0.0000
  159THR    CG2 2441   8.576   5.935   8.100  0.0000  0.0000  0.0000
  159THR   HG21 2442   8.475   5.954   8.136  0.0000  0.0000  0.0000
  159THR   HG22 2443   8.603   5.832   8.125  0.0000  0.0000  0.0000
  159THR   HG23 2444   8.645   6.003   8.150  0.0000  0.0000  0.0000
  159THR    OG1 2445   8.538   6.085   7.918  0.0000  0.0000  0.0000
  159THR    HG1 2446   8.580   6.145   7.981  0.0000  0.0000  0.0000
  159THR      C 2447   8.711   5.927   7.737  0.0000  0.0000  0.0000
  159THR      O 2448   8.716   5.820   7.678  0.0000  0.0000  0.0000
  160ALA      N 2449   8.713   6.044   7.673  0.0000  0.0000  0.0000
  160ALA      H 2450   8.705   6.128   7.728  0.0000  0.0000  0.0000
  160ALA     CA 2451   8.712   6.058   7.527  0.0000  0.0000  0.0000
  160ALA     HA 2452   8.628   6.000   7.487  0.0000  0.0000  0.0000
  160ALA     CB 2453   8.687   6.205   7.493  0.0000  0.0000  0.0000
  160ALA    HB1 2454   8.683   6.218   7.385  0.0000  0.0000  0.0000
  160ALA    HB2 2455   8.592   6.237   7.536  0.0000  0.0000  0.0000
  160ALA    HB3 2456   8.767   6.267   7.533  0.0000  0.0000  0.0000
  160ALA      C 2457   8.839   6.004   7.457  0.0000  0.0000  0.0000
  160ALA      O 2458   8.840   5.988   7.335  0.0000  0.0000  0.0000
  161LYS      N 2459   8.946   5.974   7.532  0.0000  0.0000  0.0000
  161LYS      H 2460   8.938   5.991   7.632  0.0000  0.0000  0.0000
  161LYS     CA 2461   9.068   5.907   7.483  0.0000  0.0000  0.0000
  161LYS     HA 2462   9.063   5.899   7.375  0.0000  0.0000  0.0000
  161LYS     CB 2463   9.191   5.991   7.520  0.0000  0.0000  0.0000
  161LYS    HB1 2464   9.281   5.937   7.491  0.0000  0.0000  0.0000
  161LYS    HB2 2465   9.193   6.005   7.628  0.0000  0.0000  0.0000
  161LYS     CG 2466   9.194   6.129   7.450  0.0000  0.0000  0.0000
  161LYS    HG1 2467   9.101   6.182   7.469  0.0000  0.0000  0.0000
  161LYS    HG2 2468   9.207   6.115   7.343  0.0000  0.0000  0.0000
  161LYS     CD 2469   9.309   6.212   7.506  0.0000  0.0000  0.0000
  161LYS    HD1 2470   9.404   6.162   7.489  0.0000  0.0000  0.0000
  161LYS    HD2 2471   9.293   6.220   7.614  0.0000  0.0000  0.0000
  161LYS     CE 2472   9.314   6.353   7.447  0.0000  0.0000  0.0000
  161LYS    HE1 2473   9.212   6.391   7.443  0.0000  0.0000  0.0000
  161LYS    HE2 2474   9.354   6.349   7.346  0.0000  0.0000  0.0000
  161LYS     NZ 2475   9.394   6.444   7.533  0.0000  0.0000  0.0000
  161LYS    HZ1 2476   9.396   6.539   7.497  0.0000  0.0000  0.0000
  161LYS    HZ2 2477   9.346   6.451   7.622  0.0000  0.0000  0.0000
  161LYS    HZ3 2478   9.486   6.409   7.555  0.0000  0.0000  0.0000
  161LYS      C 2479   9.081   5.763   7.535  0.0000  0.0000  0.0000
  161LYS      O 2480   9.174   5.694   7.494  0.0000  0.0000  0.0000
  162SER      N 2481   8.993   5.720   7.626  0.0000  0.0000  0.0000
  162SER      H 2482   8.918   5.784   7.650  0.0000  0.0000  0.0000
  162SER     CA 2483   8.994   5.594   7.701  0.0000  0.0000  0.0000
  162SER     HA 2484   8.935   5.613   7.791  0.0000  0.0000  0.0000
  162SER     CB 2485   8.918   5.484   7.625  0.0000  0.0000  0.0000
  162SER    HB1 2486   8.985   5.435   7.554  0.0000  0.0000  0.0000
  162SER    HB2 2487   8.835   5.529   7.570  0.0000  0.0000  0.0000
  162SER     OG 2488   8.866   5.391   7.718  0.0000  0.0000  0.0000
  162SER     HG 2489   8.830   5.316   7.669  0.0000  0.0000  0.0000
  162SER      C 2490   9.133   5.550   7.751  0.0000  0.0000  0.0000
  162SER      O 2491   9.175   5.436   7.731  0.0000  0.0000  0.0000
  163ARG      N 2492   9.208   5.643   7.810  0.0000  0.0000  0.0000
  163ARG      H 2493   9.167   5.734   7.827  0.0000  0.0000  0.0000
  163ARG     CA 2494   9.341   5.616   7.868  0.0000  0.0000  0.0000
  163ARG     HA 2495   9.336   5.519   7.918  0.0000  0.0000  0.0000
  163ARG     CB 2496   9.449   5.609   7.758  0.0000  0.0000  0.0000
  163ARG    HB1 2497   9.423   5.530   7.688  0.0000  0.0000  0.0000
  163ARG    HB2 2498   9.544   5.582   7.804  0.0000  0.0000  0.0000
  163ARG     CG 2499   9.467   5.741   7.681  0.0000  0.0000  0.0000
  163ARG    HG1 2500   9.475   5.824   7.752  0.0000  0.0000  0.0000
  163ARG    HG2 2501   9.379   5.759   7.620  0.0000  0.0000  0.0000
  163ARG     CD 2502   9.592   5.744   7.593  0.0000  0.0000  0.0000
  163ARG    HD1 2503   9.678   5.753   7.660  0.0000  0.0000  0.0000
  163ARG    HD2 2504   9.590   5.834   7.532  0.0000  0.0000  0.0000
  163ARG     NE 2505   9.612   5.625   7.508  0.0000  0.0000  0.0000
  163ARG     HE 2506   9.699   5.575   7.524  0.0000  0.0000  0.0000
  163ARG     CZ 2507   9.539   5.584   7.406  0.0000  0.0000  0.0000
  163ARG    NH1 2508   9.422   5.631   7.376  0.0000  0.0000  0.0000
  163ARG   HH11 2509   9.370   5.684   7.445  0.0000  0.0000  0.0000
  163ARG   HH12 2510   9.368   5.593   7.300  0.0000  0.0000  0.0000
  163ARG    NH2 2511   9.586   5.490   7.327  0.0000  0.0000  0.0000
  163ARG   HH21 2512   9.677   5.449   7.345  0.0000  0.0000  0.0000
  163ARG   HH22 2513   9.530   5.458   7.249  0.0000  0.0000  0.0000
  163ARG      C 2514   9.381   5.718   7.974  0.0000  0.0000  0.0000
  163ARG      O 2515   9.326   5.828   7.981  0.0000  0.0000  0.0000
  164VAL      N 2516   9.485   5.683   8.050  0.0000  0.0000  0.0000
  164VAL      H 2517   9.524   5.591   8.035  0.0000  0.0000  0.0000
  164VAL     CA 2518   9.565   5.778   8.127  0.0000  0.0000  0.0000
  164VAL     HA 2519   9.498   5.835   8.191  0.0000  0.0000  0.0000
  164VAL     CB 2520   9.665   5.702   8.218  0.0000  0.0000  0.0000
  164VAL     HB 2521   9.728   5.638   8.157  0.0000  0.0000  0.0000
  164VAL    CG1 2522   9.754   5.797   8.298  0.0000  0.0000  0.0000
  164VAL   HG11 2523   9.817   5.740   8.366  0.0000  0.0000  0.0000
  164VAL   HG12 2524   9.819   5.854   8.232  0.0000  0.0000  0.0000
  164VAL   HG13 2525   9.693   5.866   8.356  0.0000  0.0000  0.0000
  164VAL    CG2 2526   9.589   5.615   8.319  0.0000  0.0000  0.0000
  164VAL   HG21 2527   9.661   5.564   8.384  0.0000  0.0000  0.0000
  164VAL   HG22 2528   9.523   5.676   8.381  0.0000  0.0000  0.0000
  164VAL   HG23 2529   9.530   5.538   8.268  0.0000  0.0000  0.0000
  164VAL      C 2530   9.638   5.875   8.032  0.0000  0.0000  0.0000
  164VAL      O 2531   9.690   5.833   7.929  0.0000  0.0000  0.0000
  165THR      N 2532   9.638   6.004   8.066  0.0000  0.0000  0.0000
  165THR      H 2533   9.584   6.029   8.147  0.0000  0.0000  0.0000
  165THR     CA 2534   9.699   6.115   7.990  0.0000  0.0000  0.0000
  165THR     HA 2535   9.771   6.073   7.919  0.0000  0.0000  0.0000
  165THR     CB 2536   9.593   6.192   7.909  0.0000  0.0000  0.0000
  165THR     HB 2537   9.642   6.273   7.856  0.0000  0.0000  0.0000
  165THR    CG2 2538   9.526   6.101   7.805  0.0000  0.0000  0.0000
  165THR   HG21 2539   9.471   6.164   7.735  0.0000  0.0000  0.0000
  165THR   HG22 2540   9.602   6.045   7.751  0.0000  0.0000  0.0000
  165THR   HG23 2541   9.457   6.033   7.855  0.0000  0.0000  0.0000
  165THR    OG1 2542   9.492   6.245   7.991  0.0000  0.0000  0.0000
  165THR    HG1 2543   9.445   6.305   7.933  0.0000  0.0000  0.0000
  165THR      C 2544   9.778   6.215   8.075  0.0000  0.0000  0.0000
  165THR      O 2545   9.834   6.309   8.021  0.0000  0.0000  0.0000
  166GLN      N 2546   9.787   6.191   8.206  0.0000  0.0000  0.0000
  166GLN      H 2547   9.735   6.112   8.242  0.0000  0.0000  0.0000
  166GLN     CA 2548   9.888   6.247   8.297  0.0000  0.0000  0.0000
  166GLN     HA 2549   9.970   6.288   8.238  0.0000  0.0000  0.0000
  166GLN     CB 2550   9.827   6.361   8.381  0.0000  0.0000  0.0000
  166GLN    HB1 2551   9.750   6.317   8.445  0.0000  0.0000  0.0000
  166GLN    HB2 2552   9.780   6.434   8.315  0.0000  0.0000  0.0000
  166GLN     CG 2553   9.926   6.433   8.472  0.0000  0.0000  0.0000
  166GLN    HG1 2554   9.991   6.496   8.412  0.0000  0.0000  0.0000
  166GLN    HG2 2555   9.989   6.359   8.522  0.0000  0.0000  0.0000
  166GLN     CD 2556   9.860   6.516   8.582  0.0000  0.0000  0.0000
  166GLN    OE1 2557   9.740   6.545   8.584  0.0000  0.0000  0.0000
  166GLN    NE2 2558   9.937   6.556   8.681  0.0000  0.0000  0.0000
  166GLN   HE21 2559  10.035   6.533   8.679  0.0000  0.0000  0.0000
  166GLN   HE22 2560   9.896   6.602   8.761  0.0000  0.0000  0.0000
  166GLN      C 2561   9.937   6.131   8.385  0.0000  0.0000  0.0000
  166GLN      O 2562   9.851   6.056   8.432  0.0000  0.0000  0.0000
  167SER      N 2563  10.067   6.115   8.410  0.0000  0.0000  0.0000
  167SER      H 2564  10.131   6.179   8.364  0.0000  0.0000  0.0000
  167SER     CA 2565  10.123   6.006   8.492  0.0000  0.0000  0.0000
  167SER     HA 2566  10.050   5.979   8.569  0.0000  0.0000  0.0000
  167SER     CB 2567  10.147   5.883   8.405  0.0000  0.0000  0.0000
  167SER    HB1 2568  10.226   5.903   8.333  0.0000  0.0000  0.0000
  167SER    HB2 2569  10.056   5.859   8.351  0.0000  0.0000  0.0000
  167SER     OG 2570  10.182   5.772   8.486  0.0000  0.0000  0.0000
  167SER     HG 2571  10.197   5.696   8.429  0.0000  0.0000  0.0000
  167SER      C 2572  10.252   6.048   8.563  0.0000  0.0000  0.0000
  167SER      O 2573  10.362   6.044   8.505  0.0000  0.0000  0.0000
  168ASN      N 2574  10.240   6.093   8.688  0.0000  0.0000  0.0000
  168ASN      H 2575  10.148   6.091   8.730  0.0000  0.0000  0.0000
  168ASN     CA 2576  10.344   6.169   8.758  0.0000  0.0000  0.0000
  168ASN     HA 2577  10.434   6.169   8.697  0.0000  0.0000  0.0000
  168ASN     CB 2578  10.300   6.316   8.775  0.0000  0.0000  0.0000
  168ASN    HB1 2579  10.380   6.371   8.824  0.0000  0.0000  0.0000
  168ASN    HB2 2580  10.212   6.319   8.840  0.0000  0.0000  0.0000
  168ASN     CG 2581  10.266   6.389   8.646  0.0000  0.0000  0.0000
  168ASN    OD1 2582  10.267   6.336   8.537  0.0000  0.0000  0.0000
  168ASN    ND2 2583  10.236   6.516   8.651  0.0000  0.0000  0.0000
  168ASN   HD21 2584  10.279   6.569   8.726  0.0000  0.0000  0.0000
  168ASN   HD22 2585  10.231   6.557   8.558  0.0000  0.0000  0.0000
  168ASN      C 2586  10.379   6.103   8.892  0.0000  0.0000  0.0000
  168ASN      O 2587  10.292   6.080   8.977  0.0000  0.0000  0.0000
  169PHE      N 2588  10.508   6.079   8.917  0.0000  0.0000  0.0000
  169PHE      H 2589  10.575   6.111   8.848  0.0000  0.0000  0.0000
  169PHE     CA 2590  10.560   6.014   9.038  0.0000  0.0000  0.0000
  169PHE     HA 2591  10.478   5.980   9.101  0.0000  0.0000  0.0000
  169PHE     CB 2592  10.644   5.892   9.000  0.0000  0.0000  0.0000
  169PHE    HB1 2593  10.692   5.854   9.090  0.0000  0.0000  0.0000
  169PHE    HB2 2594  10.723   5.923   8.932  0.0000  0.0000  0.0000
  169PHE     CG 2595  10.565   5.779   8.937  0.0000  0.0000  0.0000
  169PHE    CD1 2596  10.518   5.672   9.016  0.0000  0.0000  0.0000
  169PHE    HD1 2597  10.537   5.672   9.123  0.0000  0.0000  0.0000
  169PHE    CE1 2598  10.446   5.567   8.958  0.0000  0.0000  0.0000
  169PHE    HE1 2599  10.410   5.486   9.019  0.0000  0.0000  0.0000
  169PHE     CZ 2600  10.421   5.568   8.819  0.0000  0.0000  0.0000
  169PHE     HZ 2601  10.364   5.487   8.774  0.0000  0.0000  0.0000
  169PHE    CE2 2602  10.467   5.674   8.740  0.0000  0.0000  0.0000
  169PHE    HE2 2603  10.446   5.675   8.634  0.0000  0.0000  0.0000
  169PHE    CD2 2604  10.540   5.779   8.798  0.0000  0.0000  0.0000
  169PHE    HD2 2605  10.575   5.860   8.736  0.0000  0.0000  0.0000
  169PHE      C 2606  10.644   6.113   9.119  0.0000  0.0000  0.0000
  169PHE      O 2607  10.717   6.193   9.061  0.0000  0.0000  0.0000
  170ALA      N 2608  10.635   6.108   9.253  0.0000  0.0000  0.0000
  170ALA      H 2609  10.574   6.040   9.295  0.0000  0.0000  0.0000
  170ALA     CA 2610  10.710   6.196   9.342  0.0000  0.0000  0.0000
  170ALA     HA 2611  10.798   6.232   9.290  0.0000  0.0000  0.0000
  170ALA     CB 2612  10.623   6.317   9.377  0.0000  0.0000  0.0000
  170ALA    HB1 2613  10.679   6.385   9.441  0.0000  0.0000  0.0000
  170ALA    HB2 2614  10.595   6.370   9.286  0.0000  0.0000  0.0000
  170ALA    HB3 2615  10.533   6.284   9.429  0.0000  0.0000  0.0000
  170ALA      C 2616  10.759   6.124   9.469  0.0000  0.0000  0.0000
  170ALA      O 2617  10.691   6.037   9.523  0.0000  0.0000  0.0000
  171VAL      N 2618  10.877   6.163   9.518  0.0000  0.0000  0.0000
  171VAL      H 2619  10.924   6.239   9.471  0.0000  0.0000  0.0000
  171VAL     CA 2620  10.942   6.112   9.640  0.0000  0.0000  0.0000
  171VAL     HA 2621  10.866   6.066   9.704  0.0000  0.0000  0.0000
  171VAL     CB 2622  11.047   6.003   9.605  0.0000  0.0000  0.0000
  171VAL     HB 2623  11.126   6.048   9.546  0.0000  0.0000  0.0000
  171VAL    CG1 2624  11.111   5.941   9.731  0.0000  0.0000  0.0000
  171VAL   HG11 2625  11.177   5.859   9.703  0.0000  0.0000  0.0000
  171VAL   HG12 2626  11.172   6.015   9.783  0.0000  0.0000  0.0000
  171VAL   HG13 2627  11.034   5.903   9.798  0.0000  0.0000  0.0000
  171VAL    CG2 2628  10.987   5.887   9.525  0.0000  0.0000  0.0000
  171VAL   HG21 2629  11.062   5.810   9.508  0.0000  0.0000  0.0000
  171VAL   HG22 2630  10.903   5.844   9.580  0.0000  0.0000  0.0000
  171VAL   HG23 2631  10.952   5.922   9.428  0.0000  0.0000  0.0000
  171VAL      C 2632  11.004   6.229   9.716  0.0000  0.0000  0.0000
  171VAL      O 2633  11.042   6.330   9.656  0.0000  0.0000  0.0000
  172GLY      N 2634  11.017   6.220   9.848  0.0000  0.0000  0.0000
  172GLY      H 2635  10.980   6.140   9.896  0.0000  0.0000  0.0000
  172GLY     CA 2636  11.081   6.326   9.926  0.0000  0.0000  0.0000
  172GLY    HA1 2637  11.021   6.416   9.918  0.0000  0.0000  0.0000
  172GLY    HA2 2638  11.180   6.346   9.885  0.0000  0.0000  0.0000
  172GLY      C 2639  11.097   6.293  10.074  0.0000  0.0000  0.0000
  172GLY      O 2640  11.065   6.183  10.119  0.0000  0.0000  0.0000
  173TYR      N 2641  11.144   6.391  10.150  0.0000  0.0000  0.0000
  173TYR      H 2642  11.162   6.480  10.106  0.0000  0.0000  0.0000
  173TYR     CA 2643  11.156   6.386  10.296  0.0000  0.0000  0.0000
  173TYR     HA 2644  11.086   6.312  10.336  0.0000  0.0000  0.0000
  173TYR     CB 2645  11.298   6.344  10.335  0.0000  0.0000  0.0000
  173TYR    HB1 2646  11.369   6.417  10.296  0.0000  0.0000  0.0000
  173TYR    HB2 2647  11.320   6.248  10.290  0.0000  0.0000  0.0000
  173TYR     CG 2648  11.318   6.334  10.485  0.0000  0.0000  0.0000
  173TYR    CD1 2649  11.296   6.211  10.550  0.0000  0.0000  0.0000
  173TYR    HD1 2650  11.267   6.123  10.493  0.0000  0.0000  0.0000
  173TYR    CE1 2651  11.312   6.201  10.689  0.0000  0.0000  0.0000
  173TYR    HE1 2652  11.296   6.106  10.739  0.0000  0.0000  0.0000
  173TYR     CZ 2653  11.351   6.313  10.764  0.0000  0.0000  0.0000
  173TYR     OH 2654  11.367   6.302  10.899  0.0000  0.0000  0.0000
  173TYR     HH 2655  11.403   6.382  10.939  0.0000  0.0000  0.0000
  173TYR    CE2 2656  11.374   6.437  10.699  0.0000  0.0000  0.0000
  173TYR    HE2 2657  11.406   6.523  10.757  0.0000  0.0000  0.0000
  173TYR    CD2 2658  11.357   6.446  10.560  0.0000  0.0000  0.0000
  173TYR    HD2 2659  11.375   6.541  10.510  0.0000  0.0000  0.0000
  173TYR      C 2660  11.118   6.522  10.355  0.0000  0.0000  0.0000
  173TYR      O 2661  11.160   6.625  10.302  0.0000  0.0000  0.0000
  174LYS      N 2662  11.037   6.524  10.462  0.0000  0.0000  0.0000
  174LYS      H 2663  11.009   6.435  10.500  0.0000  0.0000  0.0000
  174LYS     CA 2664  10.979   6.646  10.520  0.0000  0.0000  0.0000
  174LYS     HA 2665  11.042   6.730  10.493  0.0000  0.0000  0.0000
  174LYS     CB 2666  10.841   6.670  10.455  0.0000  0.0000  0.0000
  174LYS    HB1 2667  10.777   6.583  10.469  0.0000  0.0000  0.0000
  174LYS    HB2 2668  10.856   6.684  10.347  0.0000  0.0000  0.0000
  174LYS     CG 2669  10.771   6.795  10.513  0.0000  0.0000  0.0000
  174LYS    HG1 2670  10.849   6.866  10.542  0.0000  0.0000  0.0000
  174LYS    HG2 2671  10.716   6.767  10.603  0.0000  0.0000  0.0000
  174LYS     CD 2672  10.677   6.869  10.418  0.0000  0.0000  0.0000
  174LYS    HD1 2673  10.591   6.807  10.394  0.0000  0.0000  0.0000
  174LYS    HD2 2674  10.732   6.892  10.326  0.0000  0.0000  0.0000
  174LYS     CE 2675  10.635   6.998  10.488  0.0000  0.0000  0.0000
  174LYS    HE1 2676  10.719   7.035  10.548  0.0000  0.0000  0.0000
  174LYS    HE2 2677  10.554   6.976  10.558  0.0000  0.0000  0.0000
  174LYS     NZ 2678  10.596   7.105  10.394  0.0000  0.0000  0.0000
  174LYS    HZ1 2679  10.576   7.190  10.445  0.0000  0.0000  0.0000
  174LYS    HZ2 2680  10.674   7.125  10.333  0.0000  0.0000  0.0000
  174LYS    HZ3 2681  10.517   7.078  10.337  0.0000  0.0000  0.0000
  174LYS      C 2682  10.974   6.644  10.673  0.0000  0.0000  0.0000
  174LYS      O 2683  10.873   6.605  10.733  0.0000  0.0000  0.0000
  175THR      N 2684  11.078   6.700  10.734  0.0000  0.0000  0.0000
  175THR      H 2685  11.154   6.727  10.673  0.0000  0.0000  0.0000
  175THR     CA 2686  11.061   6.786  10.853  0.0000  0.0000  0.0000
  175THR     HA 2687  10.976   6.749  10.912  0.0000  0.0000  0.0000
  175THR     CB 2688  11.184   6.780  10.946  0.0000  0.0000  0.0000
  175THR     HB 2689  11.203   6.676  10.972  0.0000  0.0000  0.0000
  175THR    CG2 2690  11.311   6.840  10.887  0.0000  0.0000  0.0000
  175THR   HG21 2691  11.394   6.823  10.955  0.0000  0.0000  0.0000
  175THR   HG22 2692  11.334   6.793  10.791  0.0000  0.0000  0.0000
  175THR   HG23 2693  11.299   6.947  10.874  0.0000  0.0000  0.0000
  175THR    OG1 2694  11.154   6.851  11.064  0.0000  0.0000  0.0000
  175THR    HG1 2695  11.234   6.857  11.117  0.0000  0.0000  0.0000
  175THR      C 2696  11.026   6.928  10.806  0.0000  0.0000  0.0000
  175THR      O 2697  11.024   6.954  10.686  0.0000  0.0000  0.0000
  176ASP      N 2698  10.994   7.023  10.895  0.0000  0.0000  0.0000
  176ASP      H 2699  11.003   7.002  10.994  0.0000  0.0000  0.0000
  176ASP     CA 2700  10.963   7.159  10.850  0.0000  0.0000  0.0000
  176ASP     HA 2701  10.913   7.150  10.753  0.0000  0.0000  0.0000
  176ASP     CB 2702  10.861   7.229  10.941  0.0000  0.0000  0.0000
  176ASP    HB1 2703  10.914   7.286  11.017  0.0000  0.0000  0.0000
  176ASP    HB2 2704  10.799   7.155  10.990  0.0000  0.0000  0.0000
  176ASP     CG 2705  10.771   7.320  10.856  0.0000  0.0000  0.0000
  176ASP    OD1 2706  10.702   7.265  10.765  0.0000  0.0000  0.0000
  176ASP    OD2 2707  10.772   7.443  10.878  0.0000  0.0000  0.0000
  176ASP      C 2708  11.088   7.244  10.822  0.0000  0.0000  0.0000
  176ASP      O 2709  11.087   7.327  10.731  0.0000  0.0000  0.0000
  177GLU      N 2710  11.199   7.218  10.892  0.0000  0.0000  0.0000
  177GLU      H 2711  11.192   7.152  10.968  0.0000  0.0000  0.0000
  177GLU     CA 2712  11.328   7.286  10.874  0.0000  0.0000  0.0000
  177GLU     HA 2713  11.313   7.394  10.874  0.0000  0.0000  0.0000
  177GLU     CB 2714  11.421   7.249  10.991  0.0000  0.0000  0.0000
  177GLU    HB1 2715  11.519   7.294  10.974  0.0000  0.0000  0.0000
  177GLU    HB2 2716  11.434   7.141  10.990  0.0000  0.0000  0.0000
  177GLU     CG 2717  11.369   7.294  11.127  0.0000  0.0000  0.0000
  177GLU    HG1 2718  11.263   7.270  11.138  0.0000  0.0000  0.0000
  177GLU    HG2 2719  11.379   7.402  11.136  0.0000  0.0000  0.0000
  177GLU     CD 2720  11.446   7.223  11.238  0.0000  0.0000  0.0000
  177GLU    OE1 2721  11.423   7.100  11.251  0.0000  0.0000  0.0000
  177GLU    OE2 2722  11.526   7.291  11.306  0.0000  0.0000  0.0000
  177GLU      C 2723  11.400   7.248  10.744  0.0000  0.0000  0.0000
  177GLU      O 2724  11.477   7.328  10.690  0.0000  0.0000  0.0000
  178PHE      N 2725  11.376   7.128  10.692  0.0000  0.0000  0.0000
  178PHE      H 2726  11.308   7.070  10.739  0.0000  0.0000  0.0000
  178PHE     CA 2727  11.441   7.073  10.573  0.0000  0.0000  0.0000
  178PHE     HA 2728  11.475   7.155  10.510  0.0000  0.0000  0.0000
  178PHE     CB 2729  11.562   6.988  10.611  0.0000  0.0000  0.0000
  178PHE    HB1 2730  11.533   6.914  10.687  0.0000  0.0000  0.0000
  178PHE    HB2 2731  11.638   7.052  10.656  0.0000  0.0000  0.0000
  178PHE     CG 2732  11.622   6.914  10.493  0.0000  0.0000  0.0000
  178PHE    CD1 2733  11.714   6.979  10.408  0.0000  0.0000  0.0000
  178PHE    HD1 2734  11.744   7.080  10.430  0.0000  0.0000  0.0000
  178PHE    CE1 2735  11.766   6.912  10.296  0.0000  0.0000  0.0000
  178PHE    HE1 2736  11.838   6.961  10.232  0.0000  0.0000  0.0000
  178PHE     CZ 2737  11.725   6.781  10.266  0.0000  0.0000  0.0000
  178PHE     HZ 2738  11.765   6.729  10.180  0.0000  0.0000  0.0000
  178PHE    CE2 2739  11.632   6.716  10.350  0.0000  0.0000  0.0000
  178PHE    HE2 2740  11.601   6.615  10.328  0.0000  0.0000  0.0000
  178PHE    CD2 2741  11.581   6.782  10.463  0.0000  0.0000  0.0000
  178PHE    HD2 2742  11.510   6.732  10.527  0.0000  0.0000  0.0000
  178PHE      C 2743  11.342   6.989  10.493  0.0000  0.0000  0.0000
  178PHE      O 2744  11.277   6.898  10.547  0.0000  0.0000  0.0000
  179GLN      N 2745  11.332   7.018  10.363  0.0000  0.0000  0.0000
  179GLN      H 2746  11.392   7.089  10.325  0.0000  0.0000  0.0000
  179GLN     CA 2747  11.243   6.946  10.272  0.0000  0.0000  0.0000
  179GLN     HA 2748  11.211   6.854  10.320  0.0000  0.0000  0.0000
  179GLN     CB 2749  11.117   7.030  10.243  0.0000  0.0000  0.0000
  179GLN    HB1 2750  11.053   6.974  10.174  0.0000  0.0000  0.0000
  179GLN    HB2 2751  11.145   7.124  10.197  0.0000  0.0000  0.0000
  179GLN     CG 2752  11.038   7.058  10.372  0.0000  0.0000  0.0000
  179GLN    HG1 2753  11.102   7.108  10.445  0.0000  0.0000  0.0000
  179GLN    HG2 2754  11.005   6.963  10.415  0.0000  0.0000  0.0000
  179GLN     CD 2755  10.916   7.147  10.351  0.0000  0.0000  0.0000
  179GLN    OE1 2756  10.839   7.133  10.256  0.0000  0.0000  0.0000
  179GLN    NE2 2757  10.889   7.239  10.440  0.0000  0.0000  0.0000
  179GLN   HE21 2758  10.946   7.249  10.522  0.0000  0.0000  0.0000
  179GLN   HE22 2759  10.824   7.312  10.415  0.0000  0.0000  0.0000
  179GLN      C 2760  11.318   6.908  10.144  0.0000  0.0000  0.0000
  179GLN      O 2761  11.358   6.995  10.066  0.0000  0.0000  0.0000
  180LEU      N 2762  11.332   6.777  10.121  0.0000  0.0000  0.0000
  180LEU      H 2763  11.292   6.715  10.190  0.0000  0.0000  0.0000
  180LEU     CA 2764  11.373   6.718   9.994  0.0000  0.0000  0.0000
  180LEU     HA 2765  11.431   6.791   9.937  0.0000  0.0000  0.0000
  180LEU     CB 2766  11.462   6.595  10.021  0.0000  0.0000  0.0000
  180LEU    HB1 2767  11.411   6.532  10.094  0.0000  0.0000  0.0000
  180LEU    HB2 2768  11.555   6.628  10.067  0.0000  0.0000  0.0000
  180LEU     CG 2769  11.495   6.508   9.898  0.0000  0.0000  0.0000
  180LEU     HG 2770  11.402   6.475   9.851  0.0000  0.0000  0.0000
  180LEU    CD1 2771  11.579   6.582   9.794  0.0000  0.0000  0.0000
  180LEU   HD11 2772  11.596   6.517   9.708  0.0000  0.0000  0.0000
  180LEU   HD12 2773  11.527   6.672   9.759  0.0000  0.0000  0.0000
  180LEU   HD13 2774  11.675   6.610   9.837  0.0000  0.0000  0.0000
  180LEU    CD2 2775  11.572   6.384   9.941  0.0000  0.0000  0.0000
  180LEU   HD21 2776  11.592   6.321   9.854  0.0000  0.0000  0.0000
  180LEU   HD22 2777  11.666   6.412   9.988  0.0000  0.0000  0.0000
  180LEU   HD23 2778  11.513   6.326  10.012  0.0000  0.0000  0.0000
  180LEU      C 2779  11.248   6.682   9.914  0.0000  0.0000  0.0000
  180LEU      O 2780  11.154   6.624   9.968  0.0000  0.0000  0.0000
  181HIS      N 2781  11.250   6.711   9.784  0.0000  0.0000  0.0000
  181HIS      H 2782  11.327   6.765   9.748  0.0000  0.0000  0.0000
  181HIS     CA 2783  11.147   6.669   9.688  0.0000  0.0000  0.0000
  181HIS     HA 2784  11.095   6.581   9.725  0.0000  0.0000  0.0000
  181HIS     CB 2785  11.045   6.783   9.672  0.0000  0.0000  0.0000
  181HIS    HB1 2786  11.099   6.877   9.661  0.0000  0.0000  0.0000
  181HIS    HB2 2787  10.986   6.789   9.763  0.0000  0.0000  0.0000
  181HIS     CG 2788  10.953   6.766   9.555  0.0000  0.0000  0.0000
  181HIS    ND1 2789  10.831   6.700   9.558  0.0000  0.0000  0.0000
  181HIS    CE1 2790  10.785   6.700   9.432  0.0000  0.0000  0.0000
  181HIS    HE1 2791  10.693   6.653   9.400  0.0000  0.0000  0.0000
  181HIS    NE2 2792  10.871   6.765   9.351  0.0000  0.0000  0.0000
  181HIS    HE2 2793  10.862   6.774   9.251  0.0000  0.0000  0.0000
  181HIS    CD2 2794  10.977   6.808   9.427  0.0000  0.0000  0.0000
  181HIS    HD2 2795  11.066   6.859   9.393  0.0000  0.0000  0.0000
  181HIS      C 2796  11.211   6.632   9.555  0.0000  0.0000  0.0000
  181HIS      O 2797  11.295   6.706   9.503  0.0000  0.0000  0.0000
  182THR      N 2798  11.168   6.521   9.496  0.0000  0.0000  0.0000
  182THR      H 2799  11.104   6.461   9.546  0.0000  0.0000  0.0000
  182THR     CA 2800  11.194   6.483   9.357  0.0000  0.0000  0.0000
  182THR     HA 2801  11.230   6.570   9.303  0.0000  0.0000  0.0000
  182THR     CB 2802  11.300   6.372   9.344  0.0000  0.0000  0.0000
  182THR     HB 2803  11.314   6.351   9.238  0.0000  0.0000  0.0000
  182THR    CG2 2804  11.435   6.412   9.403  0.0000  0.0000  0.0000
  182THR   HG21 2805  11.509   6.335   9.381  0.0000  0.0000  0.0000
  182THR   HG22 2806  11.468   6.507   9.359  0.0000  0.0000  0.0000
  182THR   HG23 2807  11.426   6.424   9.511  0.0000  0.0000  0.0000
  182THR    OG1 2808  11.259   6.254   9.408  0.0000  0.0000  0.0000
  182THR    HG1 2809  11.331   6.191   9.403  0.0000  0.0000  0.0000
  182THR      C 2810  11.063   6.439   9.291  0.0000  0.0000  0.0000
  182THR      O 2811  10.972   6.388   9.357  0.0000  0.0000  0.0000
  183ASN      N 2812  11.051   6.461   9.161  0.0000  0.0000  0.0000
  183ASN      H 2813  11.128   6.504   9.111  0.0000  0.0000  0.0000
  183ASN     CA 2814  10.937   6.416   9.081  0.0000  0.0000  0.0000
  183ASN     HA 2815  10.909   6.318   9.120  0.0000  0.0000  0.0000
  183ASN     CB 2816  10.816   6.511   9.096  0.0000  0.0000  0.0000
  183ASN    HB1 2817  10.795   6.524   9.202  0.0000  0.0000  0.0000
  183ASN    HB2 2818  10.729   6.462   9.052  0.0000  0.0000  0.0000
  183ASN     CG 2819  10.828   6.648   9.032  0.0000  0.0000  0.0000
  183ASN    OD1 2820  10.736   6.699   8.971  0.0000  0.0000  0.0000
  183ASN    ND2 2821  10.937   6.719   9.045  0.0000  0.0000  0.0000
  183ASN   HD21 2822  11.022   6.676   9.078  0.0000  0.0000  0.0000
  183ASN   HD22 2823  10.940   6.803   8.988  0.0000  0.0000  0.0000
  183ASN      C 2824  10.975   6.395   8.934  0.0000  0.0000  0.0000
  183ASN      O 2825  11.068   6.459   8.884  0.0000  0.0000  0.0000
  184VAL      N 2826  10.900   6.310   8.865  0.0000  0.0000  0.0000
  184VAL      H 2827  10.825   6.263   8.915  0.0000  0.0000  0.0000
  184VAL     CA 2828  10.898   6.298   8.719  0.0000  0.0000  0.0000
  184VAL     HA 2829  10.950   6.385   8.677  0.0000  0.0000  0.0000
  184VAL     CB 2830  10.973   6.173   8.670  0.0000  0.0000  0.0000
  184VAL     HB 2831  11.077   6.182   8.703  0.0000  0.0000  0.0000
  184VAL    CG1 2832  10.918   6.041   8.726  0.0000  0.0000  0.0000
  184VAL   HG11 2833  10.980   5.958   8.691  0.0000  0.0000  0.0000
  184VAL   HG12 2834  10.920   6.043   8.835  0.0000  0.0000  0.0000
  184VAL   HG13 2835  10.816   6.025   8.692  0.0000  0.0000  0.0000
  184VAL    CG2 2836  10.974   6.166   8.517  0.0000  0.0000  0.0000
  184VAL   HG21 2837  11.034   6.081   8.484  0.0000  0.0000  0.0000
  184VAL   HG22 2838  10.873   6.153   8.478  0.0000  0.0000  0.0000
  184VAL   HG23 2839  11.017   6.257   8.475  0.0000  0.0000  0.0000
  184VAL      C 2840  10.754   6.304   8.671  0.0000  0.0000  0.0000
  184VAL      O 2841  10.666   6.241   8.729  0.0000  0.0000  0.0000
  185ASN      N 2842  10.731   6.382   8.566  0.0000  0.0000  0.0000
  185ASN      H 2843  10.809   6.430   8.524  0.0000  0.0000  0.0000
  185ASN     CA 2844  10.599   6.407   8.508  0.0000  0.0000  0.0000
  185ASN     HA 2845  10.523   6.356   8.567  0.0000  0.0000  0.0000
  185ASN     CB 2846  10.570   6.558   8.509  0.0000  0.0000  0.0000
  185ASN    HB1 2847  10.469   6.574   8.471  0.0000  0.0000  0.0000
  185ASN    HB2 2848  10.639   6.609   8.442  0.0000  0.0000  0.0000
  185ASN     CG 2849  10.580   6.619   8.648  0.0000  0.0000  0.0000
  185ASN    OD1 2850  10.484   6.626   8.724  0.0000  0.0000  0.0000
  185ASN    ND2 2851  10.697   6.662   8.687  0.0000  0.0000  0.0000
  185ASN   HD21 2852  10.777   6.653   8.627  0.0000  0.0000  0.0000
  185ASN   HD22 2853  10.703   6.693   8.784  0.0000  0.0000  0.0000
  185ASN      C 2854  10.596   6.347   8.367  0.0000  0.0000  0.0000
  185ASN      O 2855  10.685   6.377   8.287  0.0000  0.0000  0.0000
  186ASP      N 2856  10.499   6.259   8.341  0.0000  0.0000  0.0000
  186ASP      H 2857  10.427   6.245   8.409  0.0000  0.0000  0.0000
  186ASP     CA 2858  10.477   6.196   8.210  0.0000  0.0000  0.0000
  186ASP     HA 2859  10.406   6.115   8.228  0.0000  0.0000  0.0000
  186ASP     CB 2860  10.406   6.295   8.117  0.0000  0.0000  0.0000
  186ASP    HB1 2861  10.372   6.243   8.027  0.0000  0.0000  0.0000
  186ASP    HB2 2862  10.476   6.373   8.087  0.0000  0.0000  0.0000
  186ASP     CG 2863  10.286   6.357   8.188  0.0000  0.0000  0.0000
  186ASP    OD1 2864  10.197   6.277   8.225  0.0000  0.0000  0.0000
  186ASP    OD2 2865  10.286   6.480   8.213  0.0000  0.0000  0.0000
  186ASP      C 2866  10.601   6.126   8.151  0.0000  0.0000  0.0000
  186ASP      O 2867  10.623   6.125   8.029  0.0000  0.0000  0.0000
  187GLY      N 2868  10.689   6.074   8.238  0.0000  0.0000  0.0000
  187GLY      H 2869  10.664   6.080   8.335  0.0000  0.0000  0.0000
  187GLY     CA 2870  10.820   6.018   8.202  0.0000  0.0000  0.0000
  187GLY    HA1 2871  10.806   5.936   8.133  0.0000  0.0000  0.0000
  187GLY    HA2 2872  10.868   5.979   8.292  0.0000  0.0000  0.0000
  187GLY      C 2873  10.918   6.117   8.137  0.0000  0.0000  0.0000
  187GLY      O 2874  11.027   6.077   8.095  0.0000  0.0000  0.0000
  188THR      N 2875  10.880   6.245   8.125  0.0000  0.0000  0.0000
  188THR      H 2876  10.792   6.270   8.169  0.0000  0.0000  0.0000
  188THR     CA 2877  10.936   6.341   8.030  0.0000  0.0000  0.0000
  188THR     HA 2878  11.008   6.289   7.966  0.0000  0.0000  0.0000
  188THR     CB 2879  10.825   6.395   7.938  0.0000  0.0000  0.0000
  188THR     HB 2880  10.746   6.439   7.998  0.0000  0.0000  0.0000
  188THR    CG2 2881  10.876   6.498   7.837  0.0000  0.0000  0.0000
  188THR   HG21 2882  10.795   6.524   7.769  0.0000  0.0000  0.0000
  188THR   HG22 2883  10.908   6.588   7.889  0.0000  0.0000  0.0000
  188THR   HG23 2884  10.959   6.457   7.780  0.0000  0.0000  0.0000
  188THR    OG1 2885  10.771   6.289   7.862  0.0000  0.0000  0.0000
  188THR    HG1 2886  10.719   6.233   7.920  0.0000  0.0000  0.0000
  188THR      C 2887  11.012   6.453   8.099  0.0000  0.0000  0.0000
  188THR      O 2888  11.129   6.474   8.067  0.0000  0.0000  0.0000
  189GLU      N 2889  10.951   6.524   8.195  0.0000  0.0000  0.0000
  189GLU      H 2890  10.857   6.498   8.221  0.0000  0.0000  0.0000
  189GLU     CA 2891  11.018   6.632   8.271  0.0000  0.0000  0.0000
  189GLU     HA 2892  11.115   6.652   8.226  0.0000  0.0000  0.0000
  189GLU     CB 2893  10.939   6.763   8.262  0.0000  0.0000  0.0000
  189GLU    HB1 2894  10.841   6.747   8.306  0.0000  0.0000  0.0000
  189GLU    HB2 2895  10.924   6.790   8.157  0.0000  0.0000  0.0000
  189GLU     CG 2896  11.005   6.883   8.335  0.0000  0.0000  0.0000
  189GLU    HG1 2897  11.031   6.854   8.436  0.0000  0.0000  0.0000
  189GLU    HG2 2898  10.929   6.961   8.343  0.0000  0.0000  0.0000
  189GLU     CD 2899  11.128   6.945   8.266  0.0000  0.0000  0.0000
  189GLU    OE1 2900  11.179   6.890   8.165  0.0000  0.0000  0.0000
  189GLU    OE2 2901  11.174   7.052   8.313  0.0000  0.0000  0.0000
  189GLU      C 2902  11.042   6.587   8.415  0.0000  0.0000  0.0000
  189GLU      O 2903  10.949   6.561   8.493  0.0000  0.0000  0.0000
  190PHE      N 2904  11.170   6.581   8.451  0.0000  0.0000  0.0000
  190PHE      H 2905  11.240   6.611   8.384  0.0000  0.0000  0.0000
  190PHE     CA 2906  11.221   6.546   8.583  0.0000  0.0000  0.0000
  190PHE     HA 2907  11.145   6.490   8.638  0.0000  0.0000  0.0000
  190PHE     CB 2908  11.347   6.459   8.569  0.0000  0.0000  0.0000
  190PHE    HB1 2909  11.387   6.442   8.669  0.0000  0.0000  0.0000
  190PHE    HB2 2910  11.421   6.516   8.514  0.0000  0.0000  0.0000
  190PHE     CG 2911  11.329   6.325   8.500  0.0000  0.0000  0.0000
  190PHE    CD1 2912  11.311   6.319   8.360  0.0000  0.0000  0.0000
  190PHE    HD1 2913  11.310   6.409   8.301  0.0000  0.0000  0.0000
  190PHE    CE1 2914  11.294   6.194   8.297  0.0000  0.0000  0.0000
  190PHE    HE1 2915  11.277   6.190   8.190  0.0000  0.0000  0.0000
  190PHE     CZ 2916  11.297   6.076   8.372  0.0000  0.0000  0.0000
  190PHE     HZ 2917  11.283   5.981   8.323  0.0000  0.0000  0.0000
  190PHE    CE2 2918  11.318   6.082   8.511  0.0000  0.0000  0.0000
  190PHE    HE2 2919  11.320   5.990   8.569  0.0000  0.0000  0.0000
  190PHE    CD2 2920  11.333   6.206   8.575  0.0000  0.0000  0.0000
  190PHE    HD2 2921  11.347   6.210   8.682  0.0000  0.0000  0.0000
  190PHE      C 2922  11.254   6.674   8.660  0.0000  0.0000  0.0000
  190PHE      O 2923  11.314   6.766   8.604  0.0000  0.0000  0.0000
  191GLY      N 2924  11.219   6.680   8.788  0.0000  0.0000  0.0000
  191GLY      H 2925  11.170   6.602   8.828  0.0000  0.0000  0.0000
  191GLY     CA 2926  11.246   6.796   8.873  0.0000  0.0000  0.0000
  191GLY    HA1 2927  11.159   6.861   8.876  0.0000  0.0000  0.0000
  191GLY    HA2 2928  11.329   6.853   8.830  0.0000  0.0000  0.0000
  191GLY      C 2929  11.283   6.757   9.016  0.0000  0.0000  0.0000
  191GLY      O 2930  11.215   6.676   9.079  0.0000  0.0000  0.0000
  192GLY      N 2931  11.388   6.818   9.069  0.0000  0.0000  0.0000
  192GLY      H 2932  11.436   6.886   9.012  0.0000  0.0000  0.0000
  192GLY     CA 2933  11.431   6.807   9.209  0.0000  0.0000  0.0000
  192GLY    HA1 2934  11.531   6.765   9.213  0.0000  0.0000  0.0000
  192GLY    HA2 2935  11.364   6.740   9.263  0.0000  0.0000  0.0000
  192GLY      C 2936  11.433   6.942   9.279  0.0000  0.0000  0.0000
  192GLY      O 2937  11.453   7.046   9.216  0.0000  0.0000  0.0000
  193SER      N 2938  11.412   6.944   9.410  0.0000  0.0000  0.0000
  193SER      H 2939  11.389   6.857   9.457  0.0000  0.0000  0.0000
  193SER     CA 2940  11.430   7.064   9.492  0.0000  0.0000  0.0000
  193SER     HA 2941  11.513   7.120   9.447  0.0000  0.0000  0.0000
  193SER     CB 2942  11.305   7.153   9.489  0.0000  0.0000  0.0000
  193SER    HB1 2943  11.283   7.183   9.386  0.0000  0.0000  0.0000
  193SER    HB2 2944  11.325   7.243   9.547  0.0000  0.0000  0.0000
  193SER     OG 2945  11.194   7.085   9.543  0.0000  0.0000  0.0000
  193SER     HG 2946  11.227   7.024   9.609  0.0000  0.0000  0.0000
  193SER      C 2947  11.468   7.035   9.636  0.0000  0.0000  0.0000
  193SER      O 2948  11.412   6.944   9.699  0.0000  0.0000  0.0000
  194ILE      N 2949  11.555   7.119   9.690  0.0000  0.0000  0.0000
  194ILE      H 2950  11.587   7.194   9.631  0.0000  0.0000  0.0000
  194ILE     CA 2951  11.585   7.133   9.833  0.0000  0.0000  0.0000
  194ILE     HA 2952  11.543   7.048   9.888  0.0000  0.0000  0.0000
  194ILE     CB 2953  11.738   7.137   9.856  0.0000  0.0000  0.0000
  194ILE     HB 2954  11.777   7.221   9.799  0.0000  0.0000  0.0000
  194ILE    CG2 2955  11.773   7.163  10.003  0.0000  0.0000  0.0000
  194ILE   HG21 2956  11.881   7.151  10.019  0.0000  0.0000  0.0000
  194ILE   HG22 2957  11.748   7.265  10.031  0.0000  0.0000  0.0000
  194ILE   HG23 2958  11.720   7.094  10.068  0.0000  0.0000  0.0000
  194ILE    CG1 2959  11.811   7.011   9.805  0.0000  0.0000  0.0000
  194ILE   HG11 2960  11.919   7.027   9.815  0.0000  0.0000  0.0000
  194ILE   HG12 2961  11.791   6.998   9.698  0.0000  0.0000  0.0000
  194ILE     CD 2962  11.775   6.881   9.877  0.0000  0.0000  0.0000
  194ILE    HD1 2963  11.830   6.798   9.831  0.0000  0.0000  0.0000
  194ILE    HD2 2964  11.802   6.886   9.982  0.0000  0.0000  0.0000
  194ILE    HD3 2965  11.668   6.861   9.867  0.0000  0.0000  0.0000
  194ILE      C 2966  11.518   7.261   9.884  0.0000  0.0000  0.0000
  194ILE      O 2967  11.516   7.362   9.814  0.0000  0.0000  0.0000
  195TYR      N 2968  11.468   7.258  10.007  0.0000  0.0000  0.0000
  195TYR      H 2969  11.464   7.169  10.055  0.0000  0.0000  0.0000
  195TYR     CA 2970  11.435   7.376  10.087  0.0000  0.0000  0.0000
  195TYR     HA 2971  11.481   7.464  10.041  0.0000  0.0000  0.0000
  195TYR     CB 2972  11.283   7.398  10.087  0.0000  0.0000  0.0000
  195TYR    HB1 2973  11.233   7.301  10.084  0.0000  0.0000  0.0000
  195TYR    HB2 2974  11.257   7.450   9.994  0.0000  0.0000  0.0000
  195TYR     CG 2975  11.227   7.476  10.204  0.0000  0.0000  0.0000
  195TYR    CD1 2976  11.199   7.613  10.193  0.0000  0.0000  0.0000
  195TYR    HD1 2977  11.220   7.666  10.101  0.0000  0.0000  0.0000
  195TYR    CE1 2978  11.145   7.684  10.303  0.0000  0.0000  0.0000
  195TYR    HE1 2979  11.123   7.789  10.296  0.0000  0.0000  0.0000
  195TYR     CZ 2980  11.120   7.616  10.425  0.0000  0.0000  0.0000
  195TYR     OH 2981  11.066   7.680  10.531  0.0000  0.0000  0.0000
  195TYR     HH 2982  11.051   7.619  10.604  0.0000  0.0000  0.0000
  195TYR    CE2 2983  11.150   7.479  10.435  0.0000  0.0000  0.0000
  195TYR    HE2 2984  11.134   7.427  10.528  0.0000  0.0000  0.0000
  195TYR    CD2 2985  11.202   7.409  10.325  0.0000  0.0000  0.0000
  195TYR    HD2 2986  11.226   7.304  10.335  0.0000  0.0000  0.0000
  195TYR      C 2987  11.494   7.362  10.228  0.0000  0.0000  0.0000
  195TYR      O 2988  11.491   7.253  10.285  0.0000  0.0000  0.0000
  196GLN      N 2989  11.547   7.472  10.282  0.0000  0.0000  0.0000
  196GLN      H 2990  11.544   7.557  10.228  0.0000  0.0000  0.0000
  196GLN     CA 2991  11.610   7.479  10.414  0.0000  0.0000  0.0000
  196GLN     HA 2992  11.583   7.391  10.474  0.0000  0.0000  0.0000
  196GLN     CB 2993  11.763   7.484  10.399  0.0000  0.0000  0.0000
  196GLN    HB1 2994  11.807   7.509  10.495  0.0000  0.0000  0.0000
  196GLN    HB2 2995  11.788   7.564  10.329  0.0000  0.0000  0.0000
  196GLN     CG 2996  11.828   7.354  10.350  0.0000  0.0000  0.0000
  196GLN    HG1 2997  11.768   7.309  10.271  0.0000  0.0000  0.0000
  196GLN    HG2 2998  11.836   7.284  10.433  0.0000  0.0000  0.0000
  196GLN     CD 2999  11.967   7.382  10.294  0.0000  0.0000  0.0000
  196GLN    OE1 3000  11.989   7.387  10.174  0.0000  0.0000  0.0000
  196GLN    NE2 3001  12.067   7.404  10.377  0.0000  0.0000  0.0000
  196GLN   HE21 3002  12.053   7.401  10.477  0.0000  0.0000  0.0000
  196GLN   HE22 3003  12.157   7.420  10.335  0.0000  0.0000  0.0000
  196GLN      C 3004  11.565   7.605  10.488  0.0000  0.0000  0.0000
  196GLN      O 3005  11.584   7.716  10.437  0.0000  0.0000  0.0000
  197LYS      N 3006  11.513   7.592  10.610  0.0000  0.0000  0.0000
  197LYS      H 3007  11.501   7.499  10.646  0.0000  0.0000  0.0000
  197LYS     CA 3008  11.481   7.706  10.698  0.0000  0.0000  0.0000
  197LYS     HA 3009  11.474   7.793  10.633  0.0000  0.0000  0.0000
  197LYS     CB 3010  11.344   7.689  10.765  0.0000  0.0000  0.0000
  197LYS    HB1 3011  11.353   7.649  10.866  0.0000  0.0000  0.0000
  197LYS    HB2 3012  11.280   7.622  10.707  0.0000  0.0000  0.0000
  197LYS     CG 3013  11.281   7.828  10.766  0.0000  0.0000  0.0000
  197LYS    HG1 3014  11.258   7.852  10.662  0.0000  0.0000  0.0000
  197LYS    HG2 3015  11.355   7.900  10.802  0.0000  0.0000  0.0000
  197LYS     CD 3016  11.153   7.847  10.848  0.0000  0.0000  0.0000
  197LYS    HD1 3017  11.178   7.857  10.954  0.0000  0.0000  0.0000
  197LYS    HD2 3018  11.088   7.761  10.835  0.0000  0.0000  0.0000
  197LYS     CE 3019  11.080   7.973  10.797  0.0000  0.0000  0.0000
  197LYS    HE1 3020  10.993   7.993  10.860  0.0000  0.0000  0.0000
  197LYS    HE2 3021  11.043   7.950  10.697  0.0000  0.0000  0.0000
  197LYS     NZ 3022  11.167   8.093  10.787  0.0000  0.0000  0.0000
  197LYS    HZ1 3023  11.136   8.147  10.707  0.0000  0.0000  0.0000
  197LYS    HZ2 3024  11.167   8.152  10.869  0.0000  0.0000  0.0000
  197LYS    HZ3 3025  11.262   8.067  10.764  0.0000  0.0000  0.0000
  197LYS      C 3026  11.597   7.738  10.793  0.0000  0.0000  0.0000
  197LYS      O 3027  11.583   7.732  10.915  0.0000  0.0000  0.0000
  198VAL      N 3028  11.711   7.774  10.734  0.0000  0.0000  0.0000
  198VAL      H 3029  11.708   7.779  10.634  0.0000  0.0000  0.0000
  198VAL     CA 3030  11.842   7.799  10.799  0.0000  0.0000  0.0000
  198VAL     HA 3031  11.882   7.703  10.833  0.0000  0.0000  0.0000
  198VAL     CB 3032  11.940   7.861  10.697  0.0000  0.0000  0.0000
  198VAL     HB 3033  11.908   7.963  10.677  0.0000  0.0000  0.0000
  198VAL    CG1 3034  12.084   7.865  10.749  0.0000  0.0000  0.0000
  198VAL   HG11 3035  12.151   7.905  10.672  0.0000  0.0000  0.0000
  198VAL   HG12 3036  12.092   7.930  10.836  0.0000  0.0000  0.0000
  198VAL   HG13 3037  12.118   7.765  10.776  0.0000  0.0000  0.0000
  198VAL    CG2 3038  11.943   7.785  10.563  0.0000  0.0000  0.0000
  198VAL   HG21 3039  12.018   7.828  10.497  0.0000  0.0000  0.0000
  198VAL   HG22 3040  11.968   7.680  10.581  0.0000  0.0000  0.0000
  198VAL   HG23 3041  11.847   7.792  10.512  0.0000  0.0000  0.0000
  198VAL      C 3042  11.834   7.890  10.924  0.0000  0.0000  0.0000
  198VAL      O 3043  11.916   7.879  11.014  0.0000  0.0000  0.0000
  199ASN      N 3044  11.735   7.979  10.931  0.0000  0.0000  0.0000
  199ASN      H 3045  11.670   7.984  10.854  0.0000  0.0000  0.0000
  199ASN     CA 3046  11.700   8.051  11.053  0.0000  0.0000  0.0000
  199ASN     HA 3047  11.722   7.987  11.138  0.0000  0.0000  0.0000
  199ASN     CB 3048  11.789   8.177  11.059  0.0000  0.0000  0.0000
  199ASN    HB1 3049  11.757   8.249  10.983  0.0000  0.0000  0.0000
  199ASN    HB2 3050  11.892   8.150  11.038  0.0000  0.0000  0.0000
  199ASN     CG 3051  11.785   8.245  11.194  0.0000  0.0000  0.0000
  199ASN    OD1 3052  11.700   8.330  11.219  0.0000  0.0000  0.0000
  199ASN    ND2 3053  11.870   8.206  11.285  0.0000  0.0000  0.0000
  199ASN   HD21 3054  11.938   8.134  11.263  0.0000  0.0000  0.0000
  199ASN   HD22 3055  11.869   8.252  11.375  0.0000  0.0000  0.0000
  199ASN      C 3056  11.550   8.084  11.056  0.0000  0.0000  0.0000
  199ASN      O 3057  11.484   8.086  10.951  0.0000  0.0000  0.0000
  200LYS      N 3058  11.495   8.125  11.171  0.0000  0.0000  0.0000
  200LYS      H 3059  11.552   8.122  11.255  0.0000  0.0000  0.0000
  200LYS     CA 3060  11.363   8.191  11.176  0.0000  0.0000  0.0000
  200LYS     HA 3061  11.287   8.117  11.148  0.0000  0.0000  0.0000
  200LYS     CB 3062  11.333   8.239  11.320  0.0000  0.0000  0.0000
  200LYS    HB1 3063  11.410   8.310  11.351  0.0000  0.0000  0.0000
  200LYS    HB2 3064  11.336   8.153  11.387  0.0000  0.0000  0.0000
  200LYS     CG 3065  11.194   8.306  11.330  0.0000  0.0000  0.0000
  200LYS    HG1 3066  11.119   8.240  11.288  0.0000  0.0000  0.0000
  200LYS    HG2 3067  11.195   8.399  11.273  0.0000  0.0000  0.0000
  200LYS     CD 3068  11.157   8.340  11.476  0.0000  0.0000  0.0000
  200LYS    HD1 3069  11.237   8.399  11.520  0.0000  0.0000  0.0000
  200LYS    HD2 3070  11.147   8.248  11.533  0.0000  0.0000  0.0000
  200LYS     CE 3071  11.027   8.422  11.485  0.0000  0.0000  0.0000
  200LYS    HE1 3072  11.038   8.512  11.426  0.0000  0.0000  0.0000
  200LYS    HE2 3073  11.013   8.452  11.589  0.0000  0.0000  0.0000
  200LYS     NZ 3074  10.907   8.346  11.440  0.0000  0.0000  0.0000
  200LYS    HZ1 3075  10.824   8.402  11.449  0.0000  0.0000  0.0000
  200LYS    HZ2 3076  10.916   8.319  11.343  0.0000  0.0000  0.0000
  200LYS    HZ3 3077  10.894   8.263  11.496  0.0000  0.0000  0.0000
  200LYS      C 3078  11.354   8.305  11.074  0.0000  0.0000  0.0000
  200LYS      O 3079  11.252   8.316  11.006  0.0000  0.0000  0.0000
  201LYS      N 3080  11.462   8.383  11.059  0.0000  0.0000  0.0000
  201LYS      H 3081  11.540   8.365  11.120  0.0000  0.0000  0.0000
  201LYS     CA 3082  11.478   8.490  10.959  0.0000  0.0000  0.0000
  201LYS     HA 3083  11.386   8.549  10.955  0.0000  0.0000  0.0000
  201LYS     CB 3084  11.594   8.583  10.998  0.0000  0.0000  0.0000
  201LYS    HB1 3085  11.609   8.653  10.916  0.0000  0.0000  0.0000
  201LYS    HB2 3086  11.686   8.524  11.008  0.0000  0.0000  0.0000
  201LYS     CG 3087  11.574   8.666  11.125  0.0000  0.0000  0.0000
  201LYS    HG1 3088  11.567   8.600  11.212  0.0000  0.0000  0.0000
  201LYS    HG2 3089  11.481   8.722  11.116  0.0000  0.0000  0.0000
  201LYS     CD 3090  11.693   8.762  11.142  0.0000  0.0000  0.0000
  201LYS    HD1 3091  11.712   8.814  11.048  0.0000  0.0000  0.0000
  201LYS    HD2 3092  11.781   8.704  11.167  0.0000  0.0000  0.0000
  201LYS     CE 3093  11.668   8.866  11.251  0.0000  0.0000  0.0000
  201LYS    HE1 3094  11.763   8.917  11.272  0.0000  0.0000  0.0000
  201LYS    HE2 3095  11.637   8.815  11.342  0.0000  0.0000  0.0000
  201LYS     NZ 3096  11.567   8.966  11.208  0.0000  0.0000  0.0000
  201LYS    HZ1 3097  11.541   9.029  11.283  0.0000  0.0000  0.0000
  201LYS    HZ2 3098  11.602   9.026  11.135  0.0000  0.0000  0.0000
  201LYS    HZ3 3099  11.485   8.922  11.168  0.0000  0.0000  0.0000
  201LYS      C 3100  11.506   8.444  10.815  0.0000  0.0000  0.0000
  201LYS      O 3101  11.475   8.520  10.724  0.0000  0.0000  0.0000
  202LEU      N 3102  11.570   8.329  10.794  0.0000  0.0000  0.0000
  202LEU      H 3103  11.577   8.262  10.870  0.0000  0.0000  0.0000
  202LEU     CA 3104  11.637   8.295  10.668  0.0000  0.0000  0.0000
  202LEU     HA 3105  11.613   8.370  10.593  0.0000  0.0000  0.0000
  202LEU     CB 3106  11.790   8.296  10.690  0.0000  0.0000  0.0000
  202LEU    HB1 3107  11.817   8.208  10.747  0.0000  0.0000  0.0000
  202LEU    HB2 3108  11.815   8.383  10.751  0.0000  0.0000  0.0000
  202LEU     CG 3109  11.883   8.301  10.566  0.0000  0.0000  0.0000
  202LEU     HG 3110  11.985   8.289  10.602  0.0000  0.0000  0.0000
  202LEU    CD1 3111  11.859   8.192  10.461  0.0000  0.0000  0.0000
  202LEU   HD11 3112  11.946   8.186  10.396  0.0000  0.0000  0.0000
  202LEU   HD12 3113  11.845   8.096  10.509  0.0000  0.0000  0.0000
  202LEU   HD13 3114  11.773   8.216  10.399  0.0000  0.0000  0.0000
  202LEU    CD2 3115  11.876   8.435  10.493  0.0000  0.0000  0.0000
  202LEU   HD21 3116  11.942   8.433  10.406  0.0000  0.0000  0.0000
  202LEU   HD22 3117  11.774   8.455  10.458  0.0000  0.0000  0.0000
  202LEU   HD23 3118  11.909   8.515  10.559  0.0000  0.0000  0.0000
  202LEU      C 3119  11.587   8.160  10.616  0.0000  0.0000  0.0000
  202LEU      O 3120  11.599   8.058  10.684  0.0000  0.0000  0.0000
  203GLU      N 3121  11.535   8.159  10.494  0.0000  0.0000  0.0000
  203GLU      H 3122  11.528   8.247  10.444  0.0000  0.0000  0.0000
  203GLU     CA 3123  11.494   8.039  10.423  0.0000  0.0000  0.0000
  203GLU     HA 3124  11.537   7.952  10.473  0.0000  0.0000  0.0000
  203GLU     CB 3125  11.341   8.024  10.430  0.0000  0.0000  0.0000
  203GLU    HB1 3126  11.315   8.020  10.536  0.0000  0.0000  0.0000
  203GLU    HB2 3127  11.312   7.930  10.384  0.0000  0.0000  0.0000
  203GLU     CG 3128  11.264   8.140  10.364  0.0000  0.0000  0.0000
  203GLU    HG1 3129  11.268   8.126  10.256  0.0000  0.0000  0.0000
  203GLU    HG2 3130  11.313   8.235  10.388  0.0000  0.0000  0.0000
  203GLU     CD 3131  11.119   8.150  10.413  0.0000  0.0000  0.0000
  203GLU    OE1 3132  11.100   8.159  10.537  0.0000  0.0000  0.0000
  203GLU    OE2 3133  11.029   8.154  10.326  0.0000  0.0000  0.0000
  203GLU      C 3134  11.550   8.038  10.280  0.0000  0.0000  0.0000
  203GLU      O 3135  11.554   8.141  10.212  0.0000  0.0000  0.0000
  204THR      N 3136  11.597   7.921  10.235  0.0000  0.0000  0.0000
  204THR      H 3137  11.592   7.840  10.294  0.0000  0.0000  0.0000
  204THR     CA 3138  11.654   7.902  10.101  0.0000  0.0000  0.0000
  204THR     HA 3139  11.638   7.992  10.042  0.0000  0.0000  0.0000
  204THR     CB 3140  11.806   7.877  10.104  0.0000  0.0000  0.0000
  204THR     HB 3141  11.842   7.872  10.001  0.0000  0.0000  0.0000
  204THR    CG2 3142  11.884   7.986  10.176  0.0000  0.0000  0.0000
  204THR   HG21 3143  11.991   7.973  10.159  0.0000  0.0000  0.0000
  204THR   HG22 3144  11.854   8.084  10.139  0.0000  0.0000  0.0000
  204THR   HG23 3145  11.864   7.980  10.283  0.0000  0.0000  0.0000
  204THR    OG1 3146  11.836   7.756  10.168  0.0000  0.0000  0.0000
  204THR    HG1 3147  11.928   7.733  10.151  0.0000  0.0000  0.0000
  204THR      C 3148  11.586   7.788  10.027  0.0000  0.0000  0.0000
  204THR      O 3149  11.522   7.701  10.086  0.0000  0.0000  0.0000
  205ALA      N 3150  11.600   7.790   9.895  0.0000  0.0000  0.0000
  205ALA      H 3151  11.651   7.866   9.853  0.0000  0.0000  0.0000
  205ALA     CA 3152  11.561   7.680   9.808  0.0000  0.0000  0.0000
  205ALA     HA 3153  11.563   7.589   9.867  0.0000  0.0000  0.0000
  205ALA     CB 3154  11.418   7.704   9.760  0.0000  0.0000  0.0000
  205ALA    HB1 3155  11.385   7.619   9.700  0.0000  0.0000  0.0000
  205ALA    HB2 3156  11.351   7.714   9.846  0.0000  0.0000  0.0000
  205ALA    HB3 3157  11.413   7.795   9.699  0.0000  0.0000  0.0000
  205ALA      C 3158  11.660   7.663   9.692  0.0000  0.0000  0.0000
  205ALA      O 3159  11.712   7.761   9.638  0.0000  0.0000  0.0000
  206VAL      N 3160  11.680   7.539   9.651  0.0000  0.0000  0.0000
  206VAL      H 3161  11.630   7.465   9.699  0.0000  0.0000  0.0000
  206VAL     CA 3162  11.753   7.501   9.529  0.0000  0.0000  0.0000
  206VAL     HA 3163  11.779   7.590   9.472  0.0000  0.0000  0.0000
  206VAL     CB 3164  11.883   7.424   9.560  0.0000  0.0000  0.0000
  206VAL     HB 3165  11.858   7.331   9.611  0.0000  0.0000  0.0000
  206VAL    CG1 3166  11.961   7.390   9.432  0.0000  0.0000  0.0000
  206VAL   HG11 3167  12.056   7.343   9.458  0.0000  0.0000  0.0000
  206VAL   HG12 3168  11.905   7.320   9.371  0.0000  0.0000  0.0000
  206VAL   HG13 3169  11.981   7.480   9.375  0.0000  0.0000  0.0000
  206VAL    CG2 3170  11.976   7.506   9.651  0.0000  0.0000  0.0000
  206VAL   HG21 3171  12.069   7.452   9.668  0.0000  0.0000  0.0000
  206VAL   HG22 3172  11.998   7.602   9.606  0.0000  0.0000  0.0000
  206VAL   HG23 3173  11.929   7.522   9.748  0.0000  0.0000  0.0000
  206VAL      C 3174  11.659   7.417   9.444  0.0000  0.0000  0.0000
  206VAL      O 3175  11.585   7.335   9.498  0.0000  0.0000  0.0000
  207ASN      N 3176  11.659   7.436   9.313  0.0000  0.0000  0.0000
  207ASN      H 3177  11.722   7.505   9.274  0.0000  0.0000  0.0000
  207ASN     CA 3178  11.576   7.361   9.218  0.0000  0.0000  0.0000
  207ASN     HA 3179  11.541   7.270   9.267  0.0000  0.0000  0.0000
  207ASN     CB 3180  11.453   7.447   9.182  0.0000  0.0000  0.0000
  207ASN    HB1 3181  11.487   7.546   9.151  0.0000  0.0000  0.0000
  207ASN    HB2 3182  11.391   7.459   9.271  0.0000  0.0000  0.0000
  207ASN     CG 3183  11.365   7.392   9.072  0.0000  0.0000  0.0000
  207ASN    OD1 3184  11.323   7.464   8.984  0.0000  0.0000  0.0000
  207ASN    ND2 3185  11.334   7.264   9.070  0.0000  0.0000  0.0000
  207ASN   HD21 3186  11.371   7.198   9.136  0.0000  0.0000  0.0000
  207ASN   HD22 3187  11.284   7.233   8.988  0.0000  0.0000  0.0000
  207ASN      C 3188  11.660   7.319   9.097  0.0000  0.0000  0.0000
  207ASN      O 3189  11.739   7.397   9.046  0.0000  0.0000  0.0000
  208LEU      N 3190  11.641   7.195   9.053  0.0000  0.0000  0.0000
  208LEU      H 3191  11.572   7.138   9.100  0.0000  0.0000  0.0000
  208LEU     CA 3192  11.701   7.134   8.935  0.0000  0.0000  0.0000
  208LEU     HA 3193  11.756   7.208   8.877  0.0000  0.0000  0.0000
  208LEU     CB 3194  11.795   7.019   8.978  0.0000  0.0000  0.0000
  208LEU    HB1 3195  11.840   6.976   8.888  0.0000  0.0000  0.0000
  208LEU    HB2 3196  11.734   6.941   9.024  0.0000  0.0000  0.0000
  208LEU     CG 3197  11.907   7.056   9.076  0.0000  0.0000  0.0000
  208LEU     HG 3198  11.863   7.098   9.167  0.0000  0.0000  0.0000
  208LEU    CD1 3199  11.984   6.930   9.115  0.0000  0.0000  0.0000
  208LEU   HD11 3200  12.062   6.955   9.187  0.0000  0.0000  0.0000
  208LEU   HD12 3201  11.917   6.857   9.161  0.0000  0.0000  0.0000
  208LEU   HD13 3202  12.030   6.885   9.027  0.0000  0.0000  0.0000
  208LEU    CD2 3203  12.005   7.157   9.018  0.0000  0.0000  0.0000
  208LEU   HD21 3204  12.085   7.176   9.089  0.0000  0.0000  0.0000
  208LEU   HD22 3205  12.047   7.118   8.925  0.0000  0.0000  0.0000
  208LEU   HD23 3206  11.953   7.250   8.997  0.0000  0.0000  0.0000
  208LEU      C 3207  11.588   7.077   8.847  0.0000  0.0000  0.0000
  208LEU      O 3208  11.491   7.024   8.902  0.0000  0.0000  0.0000
  209ALA      N 3209  11.601   7.082   8.715  0.0000  0.0000  0.0000
  209ALA      H 3210  11.680   7.131   8.675  0.0000  0.0000  0.0000
  209ALA     CA 3211  11.512   7.010   8.624  0.0000  0.0000  0.0000
  209ALA     HA 3212  11.483   6.917   8.673  0.0000  0.0000  0.0000
  209ALA     CB 3213  11.385   7.092   8.599  0.0000  0.0000  0.0000
  209ALA    HB1 3214  11.319   7.037   8.532  0.0000  0.0000  0.0000
  209ALA    HB2 3215  11.333   7.109   8.693  0.0000  0.0000  0.0000
  209ALA    HB3 3216  11.409   7.188   8.553  0.0000  0.0000  0.0000
  209ALA      C 3217  11.582   6.969   8.493  0.0000  0.0000  0.0000
  209ALA      O 3218  11.672   7.039   8.445  0.0000  0.0000  0.0000
  210TRP      N 3219  11.542   6.856   8.436  0.0000  0.0000  0.0000
  210TRP      H 3220  11.464   6.807   8.477  0.0000  0.0000  0.0000
  210TRP     CA 3221  11.597   6.800   8.312  0.0000  0.0000  0.0000
  210TRP     HA 3222  11.626   6.882   8.247  0.0000  0.0000  0.0000
  210TRP     CB 3223  11.723   6.718   8.342  0.0000  0.0000  0.0000
  210TRP    HB1 3224  11.796   6.783   8.389  0.0000  0.0000  0.0000
  210TRP    HB2 3225  11.766   6.684   8.248  0.0000  0.0000  0.0000
  210TRP     CG 3226  11.704   6.598   8.431  0.0000  0.0000  0.0000
  210TRP    CD1 3227  11.680   6.472   8.388  0.0000  0.0000  0.0000
  210TRP    HD1 3228  11.670   6.443   8.285  0.0000  0.0000  0.0000
  210TRP    NE1 3229  11.669   6.388   8.497  0.0000  0.0000  0.0000
  210TRP    HE1 3230  11.647   6.290   8.488  0.0000  0.0000  0.0000
  210TRP    CE2 3231  11.686   6.456   8.616  0.0000  0.0000  0.0000
  210TRP    CZ2 3232  11.683   6.416   8.750  0.0000  0.0000  0.0000
  210TRP    HZ2 3233  11.666   6.312   8.776  0.0000  0.0000  0.0000
  210TRP    CH2 3234  11.703   6.512   8.851  0.0000  0.0000  0.0000
  210TRP    HH2 3235  11.702   6.482   8.955  0.0000  0.0000  0.0000
  210TRP    CZ3 3236  11.726   6.646   8.816  0.0000  0.0000  0.0000
  210TRP    HZ3 3237  11.743   6.719   8.893  0.0000  0.0000  0.0000
  210TRP    CE3 3238  11.729   6.685   8.680  0.0000  0.0000  0.0000
  210TRP    HE3 3239  11.747   6.788   8.654  0.0000  0.0000  0.0000
  210TRP    CD2 3240  11.708   6.591   8.577  0.0000  0.0000  0.0000
  210TRP      C 3241  11.491   6.718   8.238  0.0000  0.0000  0.0000
  210TRP      O 3242  11.393   6.673   8.297  0.0000  0.0000  0.0000
  211THR      N 3243  11.510   6.698   8.107  0.0000  0.0000  0.0000
  211THR      H 3244  11.598   6.725   8.065  0.0000  0.0000  0.0000
  211THR     CA 3245  11.407   6.642   8.019  0.0000  0.0000  0.0000
  211THR     HA 3246  11.320   6.615   8.079  0.0000  0.0000  0.0000
  211THR     CB 3247  11.359   6.744   7.914  0.0000  0.0000  0.0000
  211THR     HB 3248  11.433   6.749   7.834  0.0000  0.0000  0.0000
  211THR    CG2 3249  11.223   6.713   7.854  0.0000  0.0000  0.0000
  211THR   HG21 3250  11.195   6.791   7.784  0.0000  0.0000  0.0000
  211THR   HG22 3251  11.226   6.617   7.801  0.0000  0.0000  0.0000
  211THR   HG23 3252  11.148   6.708   7.933  0.0000  0.0000  0.0000
  211THR    OG1 3253  11.349   6.873   7.971  0.0000  0.0000  0.0000
  211THR    HG1 3254  11.279   6.865   8.037  0.0000  0.0000  0.0000
  211THR      C 3255  11.457   6.516   7.949  0.0000  0.0000  0.0000
  211THR      O 3256  11.573   6.511   7.908  0.0000  0.0000  0.0000
  212ALA      N 3257  11.370   6.417   7.930  0.0000  0.0000  0.0000
  212ALA      H 3258  11.277   6.427   7.966  0.0000  0.0000  0.0000
  212ALA     CA 3259  11.400   6.301   7.847  0.0000  0.0000  0.0000
  212ALA     HA 3260  11.480   6.244   7.896  0.0000  0.0000  0.0000
  212ALA     CB 3261  11.275   6.212   7.840  0.0000  0.0000  0.0000
  212ALA    HB1 3262  11.297   6.122   7.782  0.0000  0.0000  0.0000
  212ALA    HB2 3263  11.245   6.182   7.941  0.0000  0.0000  0.0000
  212ALA    HB3 3264  11.194   6.266   7.793  0.0000  0.0000  0.0000
  212ALA      C 3265  11.449   6.344   7.707  0.0000  0.0000  0.0000
  212ALA      O 3266  11.388   6.428   7.642  0.0000  0.0000  0.0000
  213GLY      N 3267  11.564   6.291   7.664  0.0000  0.0000  0.0000
  213GLY      H 3268  11.611   6.224   7.724  0.0000  0.0000  0.0000
  213GLY     CA 3269  11.627   6.327   7.537  0.0000  0.0000  0.0000
  213GLY    HA1 3270  11.551   6.329   7.459  0.0000  0.0000  0.0000
  213GLY    HA2 3271  11.699   6.249   7.511  0.0000  0.0000  0.0000
  213GLY      C 3272  11.700   6.462   7.533  0.0000  0.0000  0.0000
  213GLY      O 3273  11.754   6.496   7.428  0.0000  0.0000  0.0000
  214ASN      N 3274  11.707   6.540   7.642  0.0000  0.0000  0.0000
  214ASN      H 3275  11.661   6.510   7.727  0.0000  0.0000  0.0000
  214ASN     CA 3276  11.776   6.669   7.644  0.0000  0.0000  0.0000
  214ASN     HA 3277  11.832   6.680   7.551  0.0000  0.0000  0.0000
  214ASN     CB 3278  11.672   6.782   7.646  0.0000  0.0000  0.0000
  214ASN    HB1 3279  11.632   6.794   7.747  0.0000  0.0000  0.0000
  214ASN    HB2 3280  11.589   6.757   7.579  0.0000  0.0000  0.0000
  214ASN     CG 3281  11.734   6.914   7.602  0.0000  0.0000  0.0000
  214ASN    OD1 3282  11.828   6.964   7.661  0.0000  0.0000  0.0000
  214ASN    ND2 3283  11.687   6.971   7.493  0.0000  0.0000  0.0000
  214ASN   HD21 3284  11.612   6.928   7.442  0.0000  0.0000  0.0000
  214ASN   HD22 3285  11.732   7.056   7.463  0.0000  0.0000  0.0000
  214ASN      C 3286  11.876   6.682   7.760  0.0000  0.0000  0.0000
  214ASN      O 3287  11.841   6.674   7.877  0.0000  0.0000  0.0000
  215SER      N 3288  12.003   6.710   7.725  0.0000  0.0000  0.0000
  215SER      H 3289  12.023   6.718   7.627  0.0000  0.0000  0.0000
  215SER     CA 3290  12.115   6.720   7.820  0.0000  0.0000  0.0000
  215SER     HA 3291  12.112   6.632   7.885  0.0000  0.0000  0.0000
  215SER     CB 3292  12.246   6.716   7.741  0.0000  0.0000  0.0000
  215SER    HB1 3293  12.265   6.814   7.696  0.0000  0.0000  0.0000
  215SER    HB2 3294  12.237   6.642   7.661  0.0000  0.0000  0.0000
  215SER     OG 3295  12.354   6.679   7.823  0.0000  0.0000  0.0000
  215SER     HG 3296  12.436   6.681   7.773  0.0000  0.0000  0.0000
  215SER      C 3297  12.110   6.844   7.911  0.0000  0.0000  0.0000
  215SER      O 3298  12.178   6.849   8.013  0.0000  0.0000  0.0000
  216ASN      N 3299  12.031   6.947   7.877  0.0000  0.0000  0.0000
  216ASN      H 3300  11.970   6.938   7.796  0.0000  0.0000  0.0000
  216ASN     CA 3301  12.029   7.073   7.952  0.0000  0.0000  0.0000
  216ASN     HA 3302  12.132   7.099   7.975  0.0000  0.0000  0.0000
  216ASN     CB 3303  11.973   7.187   7.864  0.0000  0.0000  0.0000
  216ASN    HB1 3304  11.868   7.170   7.844  0.0000  0.0000  0.0000
  216ASN    HB2 3305  12.027   7.189   7.769  0.0000  0.0000  0.0000
  216ASN     CG 3306  11.990   7.322   7.931  0.0000  0.0000  0.0000
  216ASN    OD1 3307  12.044   7.336   8.039  0.0000  0.0000  0.0000
  216ASN    ND2 3308  11.946   7.429   7.869  0.0000  0.0000  0.0000
  216ASN   HD21 3309  11.903   7.422   7.778  0.0000  0.0000  0.0000
  216ASN   HD22 3310  11.961   7.516   7.917  0.0000  0.0000  0.0000
  216ASN      C 3311  11.955   7.059   8.087  0.0000  0.0000  0.0000
  216ASN      O 3312  11.834   7.083   8.097  0.0000  0.0000  0.0000
  217THR      N 3313  12.031   7.024   8.190  0.0000  0.0000  0.0000
  217THR      H 3314  12.128   7.000   8.171  0.0000  0.0000  0.0000
  217THR     CA 3315  11.988   7.031   8.330  0.0000  0.0000  0.0000
  217THR     HA 3316  11.887   6.991   8.338  0.0000  0.0000  0.0000
  217THR     CB 3317  12.078   6.947   8.422  0.0000  0.0000  0.0000
  217THR     HB 3318  12.181   6.983   8.417  0.0000  0.0000  0.0000
  217THR    CG2 3319  12.030   6.950   8.567  0.0000  0.0000  0.0000
  217THR   HG21 3320  12.088   6.879   8.626  0.0000  0.0000  0.0000
  217THR   HG22 3321  12.043   7.050   8.609  0.0000  0.0000  0.0000
  217THR   HG23 3322  11.924   6.922   8.572  0.0000  0.0000  0.0000
  217THR    OG1 3323  12.073   6.813   8.380  0.0000  0.0000  0.0000
  217THR    HG1 3324  12.109   6.807   8.291  0.0000  0.0000  0.0000
  217THR      C 3325  11.986   7.177   8.375  0.0000  0.0000  0.0000
  217THR      O 3326  12.089   7.236   8.407  0.0000  0.0000  0.0000
  218ARG      N 3327  11.866   7.236   8.379  0.0000  0.0000  0.0000
  218ARG      H 3328  11.786   7.176   8.368  0.0000  0.0000  0.0000
  218ARG     CA 3329  11.845   7.373   8.426  0.0000  0.0000  0.0000
  218ARG     HA 3330  11.930   7.433   8.391  0.0000  0.0000  0.0000
  218ARG     CB 3331  11.718   7.434   8.364  0.0000  0.0000  0.0000
  218ARG    HB1 3332  11.728   7.430   8.256  0.0000  0.0000  0.0000
  218ARG    HB2 3333  11.713   7.539   8.391  0.0000  0.0000  0.0000
  218ARG     CG 3334  11.587   7.366   8.408  0.0000  0.0000  0.0000
  218ARG    HG1 3335  11.531   7.436   8.470  0.0000  0.0000  0.0000
  218ARG    HG2 3336  11.607   7.279   8.470  0.0000  0.0000  0.0000
  218ARG     CD 3337  11.496   7.322   8.292  0.0000  0.0000  0.0000
  218ARG    HD1 3338  11.472   7.408   8.230  0.0000  0.0000  0.0000
  218ARG    HD2 3339  11.403   7.283   8.334  0.0000  0.0000  0.0000
  218ARG     NE 3340  11.558   7.218   8.207  0.0000  0.0000  0.0000
  218ARG     HE 3341  11.659   7.216   8.199  0.0000  0.0000  0.0000
  218ARG     CZ 3342  11.494   7.129   8.134  0.0000  0.0000  0.0000
  218ARG    NH1 3343  11.365   7.113   8.135  0.0000  0.0000  0.0000
  218ARG   HH11 3344  11.310   7.136   8.217  0.0000  0.0000  0.0000
  218ARG   HH12 3345  11.324   7.035   8.086  0.0000  0.0000  0.0000
  218ARG    NH2 3346  11.559   7.051   8.053  0.0000  0.0000  0.0000
  218ARG   HH21 3347  11.660   7.055   8.050  0.0000  0.0000  0.0000
  218ARG   HH22 3348  11.505   6.983   8.001  0.0000  0.0000  0.0000
  218ARG      C 3349  11.848   7.375   8.579  0.0000  0.0000  0.0000
  218ARG      O 3350  11.797   7.284   8.644  0.0000  0.0000  0.0000
  219PHE      N 3351  11.903   7.481   8.638  0.0000  0.0000  0.0000
  219PHE      H 3352  11.943   7.553   8.579  0.0000  0.0000  0.0000
  219PHE     CA 3353  11.907   7.500   8.783  0.0000  0.0000  0.0000
  219PHE     HA 3354  11.838   7.430   8.828  0.0000  0.0000  0.0000
  219PHE     CB 3355  12.047   7.468   8.839  0.0000  0.0000  0.0000
  219PHE    HB1 3356  12.074   7.367   8.807  0.0000  0.0000  0.0000
  219PHE    HB2 3357  12.040   7.466   8.948  0.0000  0.0000  0.0000
  219PHE     CG 3358  12.159   7.563   8.801  0.0000  0.0000  0.0000
  219PHE    CD1 3359  12.172   7.687   8.867  0.0000  0.0000  0.0000
  219PHE    HD1 3360  12.103   7.715   8.945  0.0000  0.0000  0.0000
  219PHE    CE1 3361  12.276   7.775   8.832  0.0000  0.0000  0.0000
  219PHE    HE1 3362  12.287   7.869   8.883  0.0000  0.0000  0.0000
  219PHE     CZ 3363  12.369   7.738   8.733  0.0000  0.0000  0.0000
  219PHE     HZ 3364  12.450   7.804   8.708  0.0000  0.0000  0.0000
  219PHE    CE2 3365  12.357   7.613   8.669  0.0000  0.0000  0.0000
  219PHE    HE2 3366  12.430   7.584   8.595  0.0000  0.0000  0.0000
  219PHE    CD2 3367  12.252   7.526   8.702  0.0000  0.0000  0.0000
  219PHE    HD2 3368  12.244   7.430   8.653  0.0000  0.0000  0.0000
  219PHE      C 3369  11.860   7.640   8.824  0.0000  0.0000  0.0000
  219PHE      O 3370  11.868   7.735   8.746  0.0000  0.0000  0.0000
  220GLY      N 3371  11.817   7.652   8.949  0.0000  0.0000  0.0000
  220GLY      H 3372  11.808   7.568   9.004  0.0000  0.0000  0.0000
  220GLY     CA 3373  11.789   7.778   9.016  0.0000  0.0000  0.0000
  220GLY    HA1 3374  11.683   7.804   9.005  0.0000  0.0000  0.0000
  220GLY    HA2 3375  11.848   7.858   8.971  0.0000  0.0000  0.0000
  220GLY      C 3376  11.822   7.771   9.165  0.0000  0.0000  0.0000
  220GLY      O 3377  11.810   7.666   9.227  0.0000  0.0000  0.0000
  221ILE      N 3378  11.863   7.884   9.223  0.0000  0.0000  0.0000
  221ILE      H 3379  11.870   7.966   9.165  0.0000  0.0000  0.0000
  221ILE     CA 3380  11.889   7.902   9.366  0.0000  0.0000  0.0000
  221ILE     HA 3381  11.849   7.816   9.421  0.0000  0.0000  0.0000
  221ILE     CB 3382  12.041   7.912   9.396  0.0000  0.0000  0.0000
  221ILE     HB 3383  12.080   7.999   9.344  0.0000  0.0000  0.0000
  221ILE    CG2 3384  12.065   7.931   9.547  0.0000  0.0000  0.0000
  221ILE   HG21 3385  12.171   7.940   9.568  0.0000  0.0000  0.0000
  221ILE   HG22 3386  12.018   8.023   9.582  0.0000  0.0000  0.0000
  221ILE   HG23 3387  12.024   7.847   9.603  0.0000  0.0000  0.0000
  221ILE    CG1 3388  12.116   7.787   9.344  0.0000  0.0000  0.0000
  221ILE   HG11 3389  12.097   7.775   9.237  0.0000  0.0000  0.0000
  221ILE   HG12 3390  12.079   7.698   9.395  0.0000  0.0000  0.0000
  221ILE     CD 3391  12.269   7.793   9.360  0.0000  0.0000  0.0000
  221ILE    HD1 3392  12.314   7.709   9.307  0.0000  0.0000  0.0000
  221ILE    HD2 3393  12.307   7.886   9.319  0.0000  0.0000  0.0000
  221ILE    HD3 3394  12.296   7.786   9.466  0.0000  0.0000  0.0000
  221ILE      C 3395  11.813   8.026   9.413  0.0000  0.0000  0.0000
  221ILE      O 3396  11.814   8.128   9.343  0.0000  0.0000  0.0000
  222ALA      N 3397  11.749   8.021   9.529  0.0000  0.0000  0.0000
  222ALA      H 3398  11.749   7.934   9.580  0.0000  0.0000  0.0000
  222ALA     CA 3399  11.678   8.133   9.589  0.0000  0.0000  0.0000
  222ALA     HA 3400  11.718   8.226   9.547  0.0000  0.0000  0.0000
  222ALA     CB 3401  11.530   8.125   9.553  0.0000  0.0000  0.0000
  222ALA    HB1 3402  11.477   8.210   9.597  0.0000  0.0000  0.0000
  222ALA    HB2 3403  11.518   8.129   9.445  0.0000  0.0000  0.0000
  222ALA    HB3 3404  11.487   8.032   9.591  0.0000  0.0000  0.0000
  222ALA      C 3405  11.698   8.141   9.741  0.0000  0.0000  0.0000
  222ALA      O 3406  11.712   8.039   9.809  0.0000  0.0000  0.0000
  223ALA      N 3407  11.693   8.262   9.794  0.0000  0.0000  0.0000
  223ALA      H 3408  11.683   8.341   9.731  0.0000  0.0000  0.0000
  223ALA     CA 3409  11.691   8.292   9.936  0.0000  0.0000  0.0000
  223ALA     HA 3410  11.664   8.202   9.991  0.0000  0.0000  0.0000
  223ALA     CB 3411  11.831   8.336   9.980  0.0000  0.0000  0.0000
  223ALA    HB1 3412  11.832   8.354  10.088  0.0000  0.0000  0.0000
  223ALA    HB2 3413  11.903   8.258   9.957  0.0000  0.0000  0.0000
  223ALA    HB3 3414  11.860   8.427   9.928  0.0000  0.0000  0.0000
  223ALA      C 3415  11.585   8.399   9.967  0.0000  0.0000  0.0000
  223ALA      O 3416  11.553   8.484   9.884  0.0000  0.0000  0.0000
  224LYS      N 3417  11.533   8.395  10.090  0.0000  0.0000  0.0000
  224LYS      H 3418  11.559   8.318  10.149  0.0000  0.0000  0.0000
  224LYS     CA 3419  11.439   8.493  10.146  0.0000  0.0000  0.0000
  224LYS     HA 3420  11.446   8.585  10.089  0.0000  0.0000  0.0000
  224LYS     CB 3421  11.298   8.436  10.132  0.0000  0.0000  0.0000
  224LYS    HB1 3422  11.295   8.338  10.179  0.0000  0.0000  0.0000
  224LYS    HB2 3423  11.278   8.422  10.026  0.0000  0.0000  0.0000
  224LYS     CG 3424  11.186   8.523  10.193  0.0000  0.0000  0.0000
  224LYS    HG1 3425  11.190   8.624  10.152  0.0000  0.0000  0.0000
  224LYS    HG2 3426  11.203   8.529  10.300  0.0000  0.0000  0.0000
  224LYS     CD 3427  11.047   8.461  10.169  0.0000  0.0000  0.0000
  224LYS    HD1 3428  10.985   8.487  10.254  0.0000  0.0000  0.0000
  224LYS    HD2 3429  11.055   8.352  10.168  0.0000  0.0000  0.0000
  224LYS     CE 3430  10.973   8.508  10.042  0.0000  0.0000  0.0000
  224LYS    HE1 3431  10.953   8.614  10.053  0.0000  0.0000  0.0000
  224LYS    HE2 3432  10.878   8.456  10.039  0.0000  0.0000  0.0000
  224LYS     NZ 3433  11.048   8.484   9.917  0.0000  0.0000  0.0000
  224LYS    HZ1 3434  10.992   8.509   9.836  0.0000  0.0000  0.0000
  224LYS    HZ2 3435  11.128   8.546   9.913  0.0000  0.0000  0.0000
  224LYS    HZ3 3436  11.078   8.388   9.907  0.0000  0.0000  0.0000
  224LYS      C 3437  11.482   8.523  10.290  0.0000  0.0000  0.0000
  224LYS      O 3438  11.513   8.432  10.367  0.0000  0.0000  0.0000
  225TYR      N 3439  11.488   8.652  10.324  0.0000  0.0000  0.0000
  225TYR      H 3440  11.459   8.720  10.255  0.0000  0.0000  0.0000
  225TYR     CA 3441  11.541   8.703  10.450  0.0000  0.0000  0.0000
  225TYR     HA 3442  11.551   8.619  10.519  0.0000  0.0000  0.0000
  225TYR     CB 3443  11.682   8.760  10.429  0.0000  0.0000  0.0000
  225TYR    HB1 3444  11.676   8.841  10.356  0.0000  0.0000  0.0000
  225TYR    HB2 3445  11.746   8.683  10.387  0.0000  0.0000  0.0000
  225TYR     CG 3446  11.746   8.812  10.557  0.0000  0.0000  0.0000
  225TYR    CD1 3447  11.764   8.726  10.667  0.0000  0.0000  0.0000
  225TYR    HD1 3448  11.732   8.623  10.660  0.0000  0.0000  0.0000
  225TYR    CE1 3449  11.823   8.774  10.785  0.0000  0.0000  0.0000
  225TYR    HE1 3450  11.841   8.708  10.868  0.0000  0.0000  0.0000
  225TYR     CZ 3451  11.862   8.909  10.795  0.0000  0.0000  0.0000
  225TYR     OH 3452  11.915   8.955  10.911  0.0000  0.0000  0.0000
  225TYR     HH 3453  11.943   9.046  10.903  0.0000  0.0000  0.0000
  225TYR    CE2 3454  11.844   8.995  10.685  0.0000  0.0000  0.0000
  225TYR    HE2 3455  11.874   9.099  10.692  0.0000  0.0000  0.0000
  225TYR    CD2 3456  11.786   8.947  10.566  0.0000  0.0000  0.0000
  225TYR    HD2 3457  11.772   9.013  10.482  0.0000  0.0000  0.0000
  225TYR      C 3458  11.448   8.807  10.512  0.0000  0.0000  0.0000
  225TYR      O 3459  11.431   8.917  10.461  0.0000  0.0000  0.0000
  226GLN      N 3460  11.390   8.770  10.626  0.0000  0.0000  0.0000
  226GLN      H 3461  11.411   8.677  10.660  0.0000  0.0000  0.0000
  226GLN     CA 3462  11.303   8.851  10.709  0.0000  0.0000  0.0000
  226GLN     HA 3463  11.245   8.918  10.646  0.0000  0.0000  0.0000
  226GLN     CB 3464  11.206   8.755  10.781  0.0000  0.0000  0.0000
  226GLN    HB1 3465  11.261   8.699  10.857  0.0000  0.0000  0.0000
  226GLN    HB2 3466  11.168   8.683  10.709  0.0000  0.0000  0.0000
  226GLN     CG 3467  11.087   8.824  10.848  0.0000  0.0000  0.0000
  226GLN    HG1 3468  11.124   8.901  10.915  0.0000  0.0000  0.0000
  226GLN    HG2 3469  11.034   8.750  10.908  0.0000  0.0000  0.0000
  226GLN     CD 3470  10.987   8.882  10.748  0.0000  0.0000  0.0000
  226GLN    OE1 3471  10.941   8.816  10.656  0.0000  0.0000  0.0000
  226GLN    NE2 3472  10.948   9.007  10.763  0.0000  0.0000  0.0000
  226GLN   HE21 3473  10.991   9.065  10.834  0.0000  0.0000  0.0000
  226GLN   HE22 3474  10.873   9.043  10.706  0.0000  0.0000  0.0000
  226GLN      C 3475  11.390   8.937  10.803  0.0000  0.0000  0.0000
  226GLN      O 3476  11.435   8.892  10.910  0.0000  0.0000  0.0000
  227ILE      N 3477  11.419   9.060  10.760  0.0000  0.0000  0.0000
  227ILE      H 3478  11.369   9.094  10.679  0.0000  0.0000  0.0000
  227ILE     CA 3479  11.514   9.153  10.822  0.0000  0.0000  0.0000
  227ILE     HA 3480  11.611   9.103  10.832  0.0000  0.0000  0.0000
  227ILE     CB 3481  11.532   9.278  10.733  0.0000  0.0000  0.0000
  227ILE     HB 3482  11.435   9.328  10.724  0.0000  0.0000  0.0000
  227ILE    CG2 3483  11.631   9.377  10.798  0.0000  0.0000  0.0000
  227ILE   HG21 3484  11.643   9.466  10.735  0.0000  0.0000  0.0000
  227ILE   HG22 3485  11.592   9.412  10.893  0.0000  0.0000  0.0000
  227ILE   HG23 3486  11.728   9.330  10.813  0.0000  0.0000  0.0000
  227ILE    CG1 3487  11.581   9.242  10.590  0.0000  0.0000  0.0000
  227ILE   HG11 3488  11.527   9.155  10.553  0.0000  0.0000  0.0000
  227ILE   HG12 3489  11.687   9.216  10.594  0.0000  0.0000  0.0000
  227ILE     CD 3490  11.561   9.353  10.487  0.0000  0.0000  0.0000
  227ILE    HD1 3491  11.595   9.318  10.389  0.0000  0.0000  0.0000
  227ILE    HD2 3492  11.455   9.378  10.480  0.0000  0.0000  0.0000
  227ILE    HD3 3493  11.618   9.442  10.514  0.0000  0.0000  0.0000
  227ILE      C 3494  11.466   9.191  10.963  0.0000  0.0000  0.0000
  227ILE      O 3495  11.542   9.183  11.059  0.0000  0.0000  0.0000
  228ASP      N 3496  11.337   9.218  10.974  0.0000  0.0000  0.0000
  228ASP      H 3497  11.284   9.221  10.888  0.0000  0.0000  0.0000
  228ASP     CA 3498  11.259   9.248  11.095  0.0000  0.0000  0.0000
  228ASP     HA 3499  11.296   9.192  11.180  0.0000  0.0000  0.0000
  228ASP     CB 3500  11.274   9.399  11.124  0.0000  0.0000  0.0000
  228ASP    HB1 3501  11.378   9.417  11.151  0.0000  0.0000  0.0000
  228ASP    HB2 3502  11.214   9.430  11.209  0.0000  0.0000  0.0000
  228ASP     CG 3503  11.240   9.484  11.002  0.0000  0.0000  0.0000
  228ASP    OD1 3504  11.118   9.485  10.969  0.0000  0.0000  0.0000
  228ASP    OD2 3505  11.332   9.538  10.940  0.0000  0.0000  0.0000
  228ASP      C 3506  11.112   9.204  11.065  0.0000  0.0000  0.0000
  228ASP      O 3507  11.091   9.137  10.963  0.0000  0.0000  0.0000
  229PRO      N 3508  11.009   9.230  11.148  0.0000  0.0000  0.0000
  229PRO     CD 3509  11.014   9.282  11.283  0.0000  0.0000  0.0000
  229PRO    HD1 3510  11.009   9.391  11.280  0.0000  0.0000  0.0000
  229PRO    HD2 3511  11.103   9.250  11.336  0.0000  0.0000  0.0000
  229PRO     CG 3512  10.888   9.228  11.351  0.0000  0.0000  0.0000
  229PRO    HG1 3513  10.857   9.291  11.434  0.0000  0.0000  0.0000
  229PRO    HG2 3514  10.905   9.126  11.384  0.0000  0.0000  0.0000
  229PRO     CB 3515  10.787   9.230  11.236  0.0000  0.0000  0.0000
  229PRO    HB1 3516  10.750   9.331  11.223  0.0000  0.0000  0.0000
  229PRO    HB2 3517  10.705   9.160  11.253  0.0000  0.0000  0.0000
  229PRO     CA 3518  10.872   9.188  11.115  0.0000  0.0000  0.0000
  229PRO     HA 3519  10.870   9.080  11.106  0.0000  0.0000  0.0000
  229PRO      C 3520  10.814   9.249  10.987  0.0000  0.0000  0.0000
  229PRO      O 3521  10.728   9.187  10.924  0.0000  0.0000  0.0000
  230ASP      N 3522  10.863   9.366  10.946  0.0000  0.0000  0.0000
  230ASP      H 3523  10.943   9.406  10.993  0.0000  0.0000  0.0000
  230ASP     CA 3524  10.805   9.447  10.840  0.0000  0.0000  0.0000
  230ASP     HA 3525  10.706   9.405  10.819  0.0000  0.0000  0.0000
  230ASP     CB 3526  10.785   9.591  10.893  0.0000  0.0000  0.0000
  230ASP    HB1 3527  10.771   9.658  10.808  0.0000  0.0000  0.0000
  230ASP    HB2 3528  10.876   9.624  10.944  0.0000  0.0000  0.0000
  230ASP     CG 3529  10.664   9.607  10.988  0.0000  0.0000  0.0000
  230ASP    OD1 3530  10.576   9.518  10.988  0.0000  0.0000  0.0000
  230ASP    OD2 3531  10.652   9.714  11.051  0.0000  0.0000  0.0000
  230ASP      C 3532  10.882   9.438  10.708  0.0000  0.0000  0.0000
  230ASP      O 3533  10.822   9.418  10.602  0.0000  0.0000  0.0000
  231ALA      N 3534  11.014   9.445  10.712  0.0000  0.0000  0.0000
  231ALA      H 3535  11.059   9.458  10.802  0.0000  0.0000  0.0000
  231ALA     CA 3536  11.100   9.437  10.594  0.0000  0.0000  0.0000
  231ALA     HA 3537  11.045   9.474  10.508  0.0000  0.0000  0.0000
  231ALA     CB 3538  11.219   9.531  10.615  0.0000  0.0000  0.0000
  231ALA    HB1 3539  11.283   9.528  10.527  0.0000  0.0000  0.0000
  231ALA    HB2 3540  11.183   9.633  10.631  0.0000  0.0000  0.0000
  231ALA    HB3 3541  11.276   9.499  10.702  0.0000  0.0000  0.0000
  231ALA      C 3542  11.144   9.292  10.565  0.0000  0.0000  0.0000
  231ALA      O 3543  11.199   9.222  10.650  0.0000  0.0000  0.0000
  232CYS      N 3544  11.125   9.248  10.441  0.0000  0.0000  0.0000
  232CYS      H 3545  11.079   9.309  10.375  0.0000  0.0000  0.0000
  232CYS     CA 3546  11.170   9.117  10.394  0.0000  0.0000  0.0000
  232CYS     HA 3547  11.251   9.083  10.458  0.0000  0.0000  0.0000
  232CYS     CB 3548  11.054   9.017  10.410  0.0000  0.0000  0.0000
  232CYS    HB1 3549  10.973   9.043  10.341  0.0000  0.0000  0.0000
  232CYS    HB2 3550  11.017   9.025  10.512  0.0000  0.0000  0.0000
  232CYS     SG 3551  11.107   8.846  10.380  0.0000  0.0000  0.0000
  232CYS     HG 3552  11.026   8.793  10.472  0.0000  0.0000  0.0000
  232CYS      C 3553  11.223   9.125  10.251  0.0000  0.0000  0.0000
  232CYS      O 3554  11.157   9.178  10.161  0.0000  0.0000  0.0000
  233PHE      N 3555  11.343   9.070  10.229  0.0000  0.0000  0.0000
  233PHE      H 3556  11.387   9.022  10.305  0.0000  0.0000  0.0000
  233PHE     CA 3557  11.408   9.066  10.098  0.0000  0.0000  0.0000
  233PHE     HA 3558  11.350   9.126  10.028  0.0000  0.0000  0.0000
  233PHE     CB 3559  11.548   9.128  10.108  0.0000  0.0000  0.0000
  233PHE    HB1 3560  11.609   9.066  10.174  0.0000  0.0000  0.0000
  233PHE    HB2 3561  11.539   9.226  10.154  0.0000  0.0000  0.0000
  233PHE     CG 3562  11.618   9.145   9.974  0.0000  0.0000  0.0000
  233PHE    CD1 3563  11.558   9.222   9.872  0.0000  0.0000  0.0000
  233PHE    HD1 3564  11.462   9.269   9.889  0.0000  0.0000  0.0000
  233PHE    CE1 3565  11.623   9.240   9.749  0.0000  0.0000  0.0000
  233PHE    HE1 3566  11.577   9.300   9.672  0.0000  0.0000  0.0000
  233PHE     CZ 3567  11.748   9.181   9.727  0.0000  0.0000  0.0000
  233PHE     HZ 3568  11.800   9.196   9.633  0.0000  0.0000  0.0000
  233PHE    CE2 3569  11.808   9.102   9.827  0.0000  0.0000  0.0000
  233PHE    HE2 3570  11.905   9.058   9.810  0.0000  0.0000  0.0000
  233PHE    CD2 3571  11.743   9.084   9.950  0.0000  0.0000  0.0000
  233PHE    HD2 3572  11.790   9.025  10.028  0.0000  0.0000  0.0000
  233PHE      C 3573  11.411   8.924  10.042  0.0000  0.0000  0.0000
  233PHE      O 3574  11.414   8.825  10.115  0.0000  0.0000  0.0000
  234SER      N 3575  11.408   8.912   9.909  0.0000  0.0000  0.0000
  234SER      H 3576  11.399   8.996   9.855  0.0000  0.0000  0.0000
  234SER     CA 3577  11.415   8.787   9.835  0.0000  0.0000  0.0000
  234SER     HA 3578  11.457   8.709   9.899  0.0000  0.0000  0.0000
  234SER     CB 3579  11.276   8.743   9.789  0.0000  0.0000  0.0000
  234SER    HB1 3580  11.283   8.648   9.736  0.0000  0.0000  0.0000
  234SER    HB2 3581  11.233   8.819   9.723  0.0000  0.0000  0.0000
  234SER     OG 3582  11.191   8.725   9.901  0.0000  0.0000  0.0000
  234SER     HG 3583  11.203   8.803   9.956  0.0000  0.0000  0.0000
  234SER      C 3584  11.506   8.804   9.714  0.0000  0.0000  0.0000
  234SER      O 3585  11.493   8.901   9.639  0.0000  0.0000  0.0000
  235ALA      N 3586  11.597   8.709   9.694  0.0000  0.0000  0.0000
  235ALA      H 3587  11.598   8.630   9.757  0.0000  0.0000  0.0000
  235ALA     CA 3588  11.689   8.706   9.581  0.0000  0.0000  0.0000
  235ALA     HA 3589  11.654   8.775   9.504  0.0000  0.0000  0.0000
  235ALA     CB 3590  11.827   8.755   9.629  0.0000  0.0000  0.0000
  235ALA    HB1 3591  11.896   8.755   9.545  0.0000  0.0000  0.0000
  235ALA    HB2 3592  11.818   8.856   9.668  0.0000  0.0000  0.0000
  235ALA    HB3 3593  11.865   8.688   9.707  0.0000  0.0000  0.0000
  235ALA      C 3594  11.695   8.566   9.521  0.0000  0.0000  0.0000
  235ALA      O 3595  11.690   8.466   9.593  0.0000  0.0000  0.0000
  236LYS      N 3596  11.706   8.557   9.388  0.0000  0.0000  0.0000
  236LYS      H 3597  11.702   8.642   9.335  0.0000  0.0000  0.0000
  236LYS     CA 3598  11.719   8.431   9.315  0.0000  0.0000  0.0000
  236LYS     HA 3599  11.772   8.361   9.379  0.0000  0.0000  0.0000
  236LYS     CB 3600  11.581   8.371   9.283  0.0000  0.0000  0.0000
  236LYS    HB1 3601  11.530   8.353   9.378  0.0000  0.0000  0.0000
  236LYS    HB2 3602  11.594   8.276   9.232  0.0000  0.0000  0.0000
  236LYS     CG 3603  11.491   8.463   9.198  0.0000  0.0000  0.0000
  236LYS    HG1 3604  11.538   8.481   9.101  0.0000  0.0000  0.0000
  236LYS    HG2 3605  11.478   8.558   9.249  0.0000  0.0000  0.0000
  236LYS     CD 3606  11.353   8.401   9.176  0.0000  0.0000  0.0000
  236LYS    HD1 3607  11.312   8.370   9.272  0.0000  0.0000  0.0000
  236LYS    HD2 3608  11.361   8.314   9.110  0.0000  0.0000  0.0000
  236LYS     CE 3609  11.261   8.507   9.113  0.0000  0.0000  0.0000
  236LYS    HE1 3610  11.301   8.536   9.016  0.0000  0.0000  0.0000
  236LYS    HE2 3611  11.262   8.594   9.178  0.0000  0.0000  0.0000
  236LYS     NZ 3612  11.122   8.457   9.100  0.0000  0.0000  0.0000
  236LYS    HZ1 3613  11.059   8.532   9.075  0.0000  0.0000  0.0000
  236LYS    HZ2 3614  11.116   8.383   9.031  0.0000  0.0000  0.0000
  236LYS    HZ3 3615  11.091   8.418   9.187  0.0000  0.0000  0.0000
  236LYS      C 3616  11.805   8.446   9.189  0.0000  0.0000  0.0000
  236LYS      O 3617  11.804   8.551   9.127  0.0000  0.0000  0.0000
  237VAL      N 3618  11.873   8.338   9.152  0.0000  0.0000  0.0000
  237VAL      H 3619  11.863   8.255   9.209  0.0000  0.0000  0.0000
  237VAL     CA 3620  11.954   8.325   9.030  0.0000  0.0000  0.0000
  237VAL     HA 3621  11.931   8.407   8.962  0.0000  0.0000  0.0000
  237VAL     CB 3622  12.106   8.331   9.060  0.0000  0.0000  0.0000
  237VAL     HB 3623  12.159   8.318   8.966  0.0000  0.0000  0.0000
  237VAL    CG1 3624  12.145   8.468   9.117  0.0000  0.0000  0.0000
  237VAL   HG11 3625  12.253   8.475   9.125  0.0000  0.0000  0.0000
  237VAL   HG12 3626  12.110   8.546   9.049  0.0000  0.0000  0.0000
  237VAL   HG13 3627  12.100   8.484   9.215  0.0000  0.0000  0.0000
  237VAL    CG2 3628  12.153   8.223   9.158  0.0000  0.0000  0.0000
  237VAL   HG21 3629  12.261   8.232   9.173  0.0000  0.0000  0.0000
  237VAL   HG22 3630  12.104   8.234   9.255  0.0000  0.0000  0.0000
  237VAL   HG23 3631  12.133   8.124   9.118  0.0000  0.0000  0.0000
  237VAL      C 3632  11.920   8.194   8.958  0.0000  0.0000  0.0000
  237VAL      O 3633  11.875   8.099   9.023  0.0000  0.0000  0.0000
  238ASN      N 3634  11.941   8.187   8.827  0.0000  0.0000  0.0000
  238ASN      H 3635  11.973   8.268   8.777  0.0000  0.0000  0.0000
  238ASN     CA 3636  11.923   8.063   8.751  0.0000  0.0000  0.0000
  238ASN     HA 3637  11.932   7.980   8.821  0.0000  0.0000  0.0000
  238ASN     CB 3638  11.779   8.059   8.694  0.0000  0.0000  0.0000
  238ASN    HB1 3639  11.709   8.103   8.765  0.0000  0.0000  0.0000
  238ASN    HB2 3640  11.751   7.954   8.682  0.0000  0.0000  0.0000
  238ASN     CG 3641  11.759   8.125   8.558  0.0000  0.0000  0.0000
  238ASN    OD1 3642  11.838   8.204   8.510  0.0000  0.0000  0.0000
  238ASN    ND2 3643  11.654   8.090   8.488  0.0000  0.0000  0.0000
  238ASN   HD21 3644  11.590   8.020   8.522  0.0000  0.0000  0.0000
  238ASN   HD22 3645  11.652   8.122   8.393  0.0000  0.0000  0.0000
  238ASN      C 3646  12.033   8.037   8.647  0.0000  0.0000  0.0000
  238ASN      O 3647  12.115   8.123   8.616  0.0000  0.0000  0.0000
  239ASN      N 3648  12.031   7.916   8.591  0.0000  0.0000  0.0000
  239ASN      H 3649  11.966   7.849   8.630  0.0000  0.0000  0.0000
  239ASN     CA 3650  12.117   7.869   8.481  0.0000  0.0000  0.0000
  239ASN     HA 3651  12.220   7.866   8.515  0.0000  0.0000  0.0000
  239ASN     CB 3652  12.068   7.726   8.450  0.0000  0.0000  0.0000
  239ASN    HB1 3653  11.959   7.725   8.449  0.0000  0.0000  0.0000
  239ASN    HB2 3654  12.102   7.659   8.529  0.0000  0.0000  0.0000
  239ASN     CG 3655  12.114   7.671   8.317  0.0000  0.0000  0.0000
  239ASN    OD1 3656  12.033   7.650   8.228  0.0000  0.0000  0.0000
  239ASN    ND2 3657  12.242   7.646   8.299  0.0000  0.0000  0.0000
  239ASN   HD21 3658  12.310   7.671   8.370  0.0000  0.0000  0.0000
  239ASN   HD22 3659  12.268   7.610   8.209  0.0000  0.0000  0.0000
  239ASN      C 3660  12.112   7.959   8.356  0.0000  0.0000  0.0000
  239ASN      O 3661  12.209   7.963   8.281  0.0000  0.0000  0.0000
  240SER      N 3662  12.002   8.031   8.334  0.0000  0.0000  0.0000
  240SER      H 3663  11.929   8.028   8.403  0.0000  0.0000  0.0000
  240SER     CA 3664  11.980   8.120   8.219  0.0000  0.0000  0.0000
  240SER     HA 3665  12.033   8.080   8.134  0.0000  0.0000  0.0000
  240SER     CB 3666  11.830   8.124   8.184  0.0000  0.0000  0.0000
  240SER    HB1 3667  11.818   8.159   8.081  0.0000  0.0000  0.0000
  240SER    HB2 3668  11.779   8.195   8.250  0.0000  0.0000  0.0000
  240SER     OG 3669  11.768   7.997   8.199  0.0000  0.0000  0.0000
  240SER     HG 3670  11.818   7.934   8.146  0.0000  0.0000  0.0000
  240SER      C 3671  12.032   8.263   8.241  0.0000  0.0000  0.0000
  240SER      O 3672  11.985   8.355   8.174  0.0000  0.0000  0.0000
  241SER      N 3673  12.123   8.284   8.337  0.0000  0.0000  0.0000
  241SER      H 3674  12.158   8.204   8.387  0.0000  0.0000  0.0000
  241SER     CA 3675  12.177   8.416   8.376  0.0000  0.0000  0.0000
  241SER     HA 3676  12.244   8.398   8.460  0.0000  0.0000  0.0000
  241SER     CB 3677  12.264   8.476   8.264  0.0000  0.0000  0.0000
  241SER    HB1 3678  12.306   8.571   8.298  0.0000  0.0000  0.0000
  241SER    HB2 3679  12.203   8.494   8.176  0.0000  0.0000  0.0000
  241SER     OG 3680  12.370   8.388   8.233  0.0000  0.0000  0.0000
  241SER     HG 3681  12.408   8.416   8.149  0.0000  0.0000  0.0000
  241SER      C 3682  12.074   8.518   8.428  0.0000  0.0000  0.0000
  241SER      O 3683  12.107   8.636   8.443  0.0000  0.0000  0.0000
  242LEU      N 3684  11.951   8.475   8.460  0.0000  0.0000  0.0000
  242LEU      H 3685  11.931   8.377   8.451  0.0000  0.0000  0.0000
  242LEU     CA 3686  11.848   8.564   8.513  0.0000  0.0000  0.0000
  242LEU     HA 3687  11.860   8.662   8.467  0.0000  0.0000  0.0000
  242LEU     CB 3688  11.707   8.513   8.479  0.0000  0.0000  0.0000
  242LEU    HB1 3689  11.636   8.584   8.520  0.0000  0.0000  0.0000
  242LEU    HB2 3690  11.691   8.417   8.528  0.0000  0.0000  0.0000
  242LEU     CG 3691  11.677   8.496   8.329  0.0000  0.0000  0.0000
  242LEU     HG 3692  11.743   8.420   8.286  0.0000  0.0000  0.0000
  242LEU    CD1 3693  11.532   8.449   8.312  0.0000  0.0000  0.0000
  242LEU   HD11 3694  11.512   8.432   8.206  0.0000  0.0000  0.0000
  242LEU   HD12 3695  11.517   8.356   8.367  0.0000  0.0000  0.0000
  242LEU   HD13 3696  11.464   8.526   8.349  0.0000  0.0000  0.0000
  242LEU    CD2 3697  11.695   8.626   8.250  0.0000  0.0000  0.0000
  242LEU   HD21 3698  11.662   8.612   8.147  0.0000  0.0000  0.0000
  242LEU   HD22 3699  11.639   8.707   8.296  0.0000  0.0000  0.0000
  242LEU   HD23 3700  11.801   8.652   8.247  0.0000  0.0000  0.0000
  242LEU      C 3701  11.865   8.582   8.664  0.0000  0.0000  0.0000
  242LEU      O 3702  11.876   8.484   8.739  0.0000  0.0000  0.0000
  243ILE      N 3703  11.859   8.707   8.710  0.0000  0.0000  0.0000
  243ILE      H 3704  11.846   8.781   8.642  0.0000  0.0000  0.0000
  243ILE     CA 3705  11.869   8.744   8.852  0.0000  0.0000  0.0000
  243ILE     HA 3706  11.880   8.653   8.911  0.0000  0.0000  0.0000
  243ILE     CB 3707  11.993   8.833   8.881  0.0000  0.0000  0.0000
  243ILE     HB 3708  11.977   8.930   8.835  0.0000  0.0000  0.0000
  243ILE    CG2 3709  12.006   8.854   9.033  0.0000  0.0000  0.0000
  243ILE   HG21 3710  12.086   8.925   9.054  0.0000  0.0000  0.0000
  243ILE   HG22 3711  11.914   8.897   9.073  0.0000  0.0000  0.0000
  243ILE   HG23 3712  12.026   8.760   9.083  0.0000  0.0000  0.0000
  243ILE    CG1 3713  12.122   8.773   8.820  0.0000  0.0000  0.0000
  243ILE   HG11 3714  12.110   8.764   8.712  0.0000  0.0000  0.0000
  243ILE   HG12 3715  12.139   8.673   8.860  0.0000  0.0000  0.0000
  243ILE     CD 3716  12.248   8.858   8.843  0.0000  0.0000  0.0000
  243ILE    HD1 3717  12.330   8.816   8.785  0.0000  0.0000  0.0000
  243ILE    HD2 3718  12.230   8.960   8.810  0.0000  0.0000  0.0000
  243ILE    HD3 3719  12.276   8.857   8.948  0.0000  0.0000  0.0000
  243ILE      C 3720  11.739   8.813   8.893  0.0000  0.0000  0.0000
  243ILE      O 3721  11.705   8.919   8.842  0.0000  0.0000  0.0000
  244GLY      N 3722  11.664   8.753   8.985  0.0000  0.0000  0.0000
  244GLY      H 3723  11.703   8.671   9.030  0.0000  0.0000  0.0000
  244GLY     CA 3724  11.538   8.807   9.036  0.0000  0.0000  0.0000
  244GLY    HA1 3725  11.464   8.727   9.039  0.0000  0.0000  0.0000
  244GLY    HA2 3726  11.500   8.885   8.970  0.0000  0.0000  0.0000
  244GLY      C 3727  11.553   8.863   9.177  0.0000  0.0000  0.0000
  244GLY      O 3728  11.585   8.788   9.269  0.0000  0.0000  0.0000
  245LEU      N 3729  11.525   8.992   9.195  0.0000  0.0000  0.0000
  245LEU      H 3730  11.502   9.047   9.113  0.0000  0.0000  0.0000
  245LEU     CA 3731  11.525   9.061   9.323  0.0000  0.0000  0.0000
  245LEU     HA 3732  11.565   8.996   9.400  0.0000  0.0000  0.0000
  245LEU     CB 3733  11.615   9.187   9.317  0.0000  0.0000  0.0000
  245LEU    HB1 3734  11.613   9.232   9.416  0.0000  0.0000  0.0000
  245LEU    HB2 3735  11.569   9.259   9.249  0.0000  0.0000  0.0000
  245LEU     CG 3736  11.764   9.172   9.279  0.0000  0.0000  0.0000
  245LEU     HG 3737  11.815   9.261   9.315  0.0000  0.0000  0.0000
  245LEU    CD1 3738  11.831   9.051   9.344  0.0000  0.0000  0.0000
  245LEU   HD11 3739  11.939   9.056   9.327  0.0000  0.0000  0.0000
  245LEU   HD12 3740  11.813   9.051   9.451  0.0000  0.0000  0.0000
  245LEU   HD13 3741  11.794   8.958   9.301  0.0000  0.0000  0.0000
  245LEU    CD2 3742  11.787   9.167   9.128  0.0000  0.0000  0.0000
  245LEU   HD21 3743  11.894   9.170   9.107  0.0000  0.0000  0.0000
  245LEU   HD22 3744  11.746   9.076   9.084  0.0000  0.0000  0.0000
  245LEU   HD23 3745  11.740   9.253   9.080  0.0000  0.0000  0.0000
  245LEU      C 3746  11.382   9.099   9.363  0.0000  0.0000  0.0000
  245LEU      O 3747  11.299   9.130   9.277  0.0000  0.0000  0.0000
  246GLY      N 3748  11.352   9.100   9.492  0.0000  0.0000  0.0000
  246GLY      H 3749  11.420   9.064   9.557  0.0000  0.0000  0.0000
  246GLY     CA 3750  11.221   9.137   9.545  0.0000  0.0000  0.0000
  246GLY    HA1 3751  11.156   9.049   9.542  0.0000  0.0000  0.0000
  246GLY    HA2 3752  11.176   9.215   9.485  0.0000  0.0000  0.0000
  246GLY      C 3753  11.229   9.184   9.690  0.0000  0.0000  0.0000
  246GLY      O 3754  11.270   9.108   9.777  0.0000  0.0000  0.0000
  247TYR      N 3755  11.189   9.308   9.716  0.0000  0.0000  0.0000
  247TYR      H 3756  11.151   9.363   9.641  0.0000  0.0000  0.0000
  247TYR     CA 3757  11.182   9.366   9.850  0.0000  0.0000  0.0000
  247TYR     HA 3758  11.221   9.297   9.924  0.0000  0.0000  0.0000
  247TYR     CB 3759  11.267   9.494   9.854  0.0000  0.0000  0.0000
  247TYR    HB1 3760  11.225   9.567   9.785  0.0000  0.0000  0.0000
  247TYR    HB2 3761  11.368   9.471   9.819  0.0000  0.0000  0.0000
  247TYR     CG 3762  11.278   9.557   9.992  0.0000  0.0000  0.0000
  247TYR    CD1 3763  11.374   9.509  10.083  0.0000  0.0000  0.0000
  247TYR    HD1 3764  11.441   9.429  10.056  0.0000  0.0000  0.0000
  247TYR    CE1 3765  11.386   9.568  10.210  0.0000  0.0000  0.0000
  247TYR    HE1 3766  11.460   9.534  10.281  0.0000  0.0000  0.0000
  247TYR     CZ 3767  11.302   9.675  10.247  0.0000  0.0000  0.0000
  247TYR     OH 3768  11.315   9.730  10.370  0.0000  0.0000  0.0000
  247TYR     HH 3769  11.239   9.783  10.395  0.0000  0.0000  0.0000
  247TYR    CE2 3770  11.207   9.724  10.155  0.0000  0.0000  0.0000
  247TYR    HE2 3771  11.147   9.810  10.182  0.0000  0.0000  0.0000
  247TYR    CD2 3772  11.194   9.664  10.028  0.0000  0.0000  0.0000
  247TYR    HD2 3773  11.121   9.702   9.958  0.0000  0.0000  0.0000
  247TYR      C 3774  11.036   9.395   9.885  0.0000  0.0000  0.0000
  247TYR      O 3775  10.966   9.461   9.808  0.0000  0.0000  0.0000
  248THR      N 3776  10.991   9.346  10.000  0.0000  0.0000  0.0000
  248THR      H 3777  11.055   9.297  10.061  0.0000  0.0000  0.0000
  248THR     CA 3778  10.860   9.381  10.055  0.0000  0.0000  0.0000
  248THR     HA 3779  10.811   9.448   9.985  0.0000  0.0000  0.0000
  248THR     CB 3780  10.766   9.261  10.070  0.0000  0.0000  0.0000
  248THR     HB 3781  10.755   9.215   9.972  0.0000  0.0000  0.0000
  248THR    CG2 3782  10.809   9.154  10.168  0.0000  0.0000  0.0000
  248THR   HG21 3783  10.735   9.074  10.170  0.0000  0.0000  0.0000
  248THR   HG22 3784  10.904   9.112  10.135  0.0000  0.0000  0.0000
  248THR   HG23 3785  10.820   9.196  10.268  0.0000  0.0000  0.0000
  248THR    OG1 3786  10.639   9.307  10.112  0.0000  0.0000  0.0000
  248THR    HG1 3787  10.590   9.319  10.031  0.0000  0.0000  0.0000
  248THR      C 3788  10.879   9.458  10.184  0.0000  0.0000  0.0000
  248THR      O 3789  10.951   9.417  10.274  0.0000  0.0000  0.0000
  249GLN      N 3790  10.811   9.571  10.191  0.0000  0.0000  0.0000
  249GLN      H 3791  10.748   9.592  10.115  0.0000  0.0000  0.0000
  249GLN     CA 3792  10.807   9.658  10.306  0.0000  0.0000  0.0000
  249GLN     HA 3793  10.874   9.622  10.383  0.0000  0.0000  0.0000
  249GLN     CB 3794  10.847   9.799  10.262  0.0000  0.0000  0.0000
  249GLN    HB1 3795  10.773   9.840  10.194  0.0000  0.0000  0.0000
  249GLN    HB2 3796  10.941   9.791  10.206  0.0000  0.0000  0.0000
  249GLN     CG 3797  10.869   9.897  10.379  0.0000  0.0000  0.0000
  249GLN    HG1 3798  10.777   9.911  10.434  0.0000  0.0000  0.0000
  249GLN    HG2 3799  10.902   9.993  10.339  0.0000  0.0000  0.0000
  249GLN     CD 3800  10.971   9.850  10.482  0.0000  0.0000  0.0000
  249GLN    OE1 3801  11.088   9.836  10.452  0.0000  0.0000  0.0000
  249GLN    NE2 3802  10.928   9.825  10.604  0.0000  0.0000  0.0000
  249GLN   HE21 3803  10.831   9.835  10.628  0.0000  0.0000  0.0000
  249GLN   HE22 3804  10.996   9.794  10.672  0.0000  0.0000  0.0000
  249GLN      C 3805  10.665   9.646  10.356  0.0000  0.0000  0.0000
  249GLN      O 3806  10.572   9.697  10.294  0.0000  0.0000  0.0000
  250THR      N 3807  10.647   9.576  10.467  0.0000  0.0000  0.0000
  250THR      H 3808  10.729   9.542  10.515  0.0000  0.0000  0.0000
  250THR     CA 3809  10.533   9.605  10.550  0.0000  0.0000  0.0000
  250THR     HA 3810  10.441   9.599  10.492  0.0000  0.0000  0.0000
  250THR     CB 3811  10.516   9.525  10.677  0.0000  0.0000  0.0000
  250THR     HB 3812  10.596   9.555  10.744  0.0000  0.0000  0.0000
  250THR    CG2 3813  10.385   9.557  10.745  0.0000  0.0000  0.0000
  250THR   HG21 3814  10.368   9.492  10.831  0.0000  0.0000  0.0000
  250THR   HG22 3815  10.393   9.658  10.785  0.0000  0.0000  0.0000
  250THR   HG23 3816  10.303   9.548  10.674  0.0000  0.0000  0.0000
  250THR    OG1 3817  10.513   9.388  10.655  0.0000  0.0000  0.0000
  250THR    HG1 3818  10.515   9.354  10.745  0.0000  0.0000  0.0000
  250THR      C 3819  10.550   9.746  10.590  0.0000  0.0000  0.0000
  250THR      O 3820  10.653   9.796  10.635  0.0000  0.0000  0.0000
  251LEU      N 3821  10.445   9.812  10.555  0.0000  0.0000  0.0000
  251LEU      H 3822  10.361   9.763  10.526  0.0000  0.0000  0.0000
  251LEU     CA 3823  10.441   9.949  10.564  0.0000  0.0000  0.0000
  251LEU     HA 3824  10.540   9.995  10.557  0.0000  0.0000  0.0000
  251LEU     CB 3825  10.360   9.979  10.437  0.0000  0.0000  0.0000
  251LEU    HB1 3826  10.390  10.083  10.450  0.0000  0.0000  0.0000
  251LEU    HB2 3827  10.254   9.959  10.450  0.0000  0.0000  0.0000
  251LEU     CG 3828  10.406   9.965  10.288  0.0000  0.0000  0.0000
  251LEU     HG 3829  10.401   9.861  10.255  0.0000  0.0000  0.0000
  251LEU    CD1 3830  10.351  10.055  10.173  0.0000  0.0000  0.0000
  251LEU   HD11 3831  10.418  10.053  10.088  0.0000  0.0000  0.0000
  251LEU   HD12 3832  10.252  10.022  10.140  0.0000  0.0000  0.0000
  251LEU   HD13 3833  10.352  10.161  10.195  0.0000  0.0000  0.0000
  251LEU    CD2 3834  10.548  10.013  10.291  0.0000  0.0000  0.0000
  251LEU   HD21 3835  10.599  10.009  10.195  0.0000  0.0000  0.0000
  251LEU   HD22 3836  10.540  10.115  10.328  0.0000  0.0000  0.0000
  251LEU   HD23 3837  10.601   9.953  10.365  0.0000  0.0000  0.0000
  251LEU      C 3838  10.395   9.983  10.708  0.0000  0.0000  0.0000
  251LEU      O 3839  10.433  10.084  10.766  0.0000  0.0000  0.0000
  252LYS      N 3840  10.316   9.889  10.762  0.0000  0.0000  0.0000
  252LYS      H 3841  10.288   9.817  10.697  0.0000  0.0000  0.0000
  252LYS     CA 3842  10.247   9.881  10.889  0.0000  0.0000  0.0000
  252LYS     HA 3843  10.308   9.906  10.975  0.0000  0.0000  0.0000
  252LYS     CB 3844  10.143   9.984  10.865  0.0000  0.0000  0.0000
  252LYS    HB1 3845  10.087   9.970  10.957  0.0000  0.0000  0.0000
  252LYS    HB2 3846  10.097   9.956  10.770  0.0000  0.0000  0.0000
  252LYS     CG 3847  10.154  10.132  10.853  0.0000  0.0000  0.0000
  252LYS    HG1 3848  10.053  10.173  10.862  0.0000  0.0000  0.0000
  252LYS    HG2 3849  10.166  10.172  10.753  0.0000  0.0000  0.0000
  252LYS     CD 3850  10.232  10.193  10.966  0.0000  0.0000  0.0000
  252LYS    HD1 3851  10.335  10.158  10.971  0.0000  0.0000  0.0000
  252LYS    HD2 3852  10.176  10.173  11.058  0.0000  0.0000  0.0000
  252LYS     CE 3853  10.222  10.336  10.930  0.0000  0.0000  0.0000
  252LYS    HE1 3854  10.114  10.351  10.930  0.0000  0.0000  0.0000
  252LYS    HE2 3855  10.259  10.353  10.829  0.0000  0.0000  0.0000
  252LYS     NZ 3856  10.284  10.429  11.026  0.0000  0.0000  0.0000
  252LYS    HZ1 3857  10.293  10.520  10.984  0.0000  0.0000  0.0000
  252LYS    HZ2 3858  10.226  10.437  11.108  0.0000  0.0000  0.0000
  252LYS    HZ3 3859  10.375  10.394  11.052  0.0000  0.0000  0.0000
  252LYS      C 3860  10.171   9.742  10.900  0.0000  0.0000  0.0000
  252LYS      O 3861  10.141   9.684  10.796  0.0000  0.0000  0.0000
  253PRO      N 3862  10.109   9.694  11.011  0.0000  0.0000  0.0000
  253PRO     CD 3863  10.094   9.773  11.135  0.0000  0.0000  0.0000
  253PRO    HD1 3864  10.006   9.836  11.134  0.0000  0.0000  0.0000
  253PRO    HD2 3865  10.179   9.840  11.154  0.0000  0.0000  0.0000
  253PRO     CG 3866  10.077   9.675  11.249  0.0000  0.0000  0.0000
  253PRO    HG1 3867  10.007   9.714  11.323  0.0000  0.0000  0.0000
  253PRO    HG2 3868  10.174   9.657  11.296  0.0000  0.0000  0.0000
  253PRO     CB 3869  10.023   9.548  11.180  0.0000  0.0000  0.0000
  253PRO    HB1 3870   9.914   9.556  11.181  0.0000  0.0000  0.0000
  253PRO    HB2 3871  10.052   9.460  11.236  0.0000  0.0000  0.0000
  253PRO     CA 3872  10.081   9.547  11.035  0.0000  0.0000  0.0000
  253PRO     HA 3873  10.181   9.506  11.048  0.0000  0.0000  0.0000
  253PRO      C 3874  10.016   9.438  10.931  0.0000  0.0000  0.0000
  253PRO      O 3875  10.047   9.321  10.945  0.0000  0.0000  0.0000
  254GLY      N 3876   9.927   9.469  10.832  0.0000  0.0000  0.0000
  254GLY      H 3877   9.903   9.567  10.831  0.0000  0.0000  0.0000
  254GLY     CA 3878   9.837   9.403  10.731  0.0000  0.0000  0.0000
  254GLY    HA1 3879   9.735   9.433  10.755  0.0000  0.0000  0.0000
  254GLY    HA2 3880   9.834   9.294  10.727  0.0000  0.0000  0.0000
  254GLY      C 3881   9.853   9.462  10.589  0.0000  0.0000  0.0000
  254GLY      O 3882   9.772   9.434  10.502  0.0000  0.0000  0.0000
  255ILE      N 3883   9.946   9.557  10.570  0.0000  0.0000  0.0000
  255ILE      H 3884  10.009   9.580  10.646  0.0000  0.0000  0.0000
  255ILE     CA 3885   9.972   9.618  10.440  0.0000  0.0000  0.0000
  255ILE     HA 3886   9.929   9.555  10.362  0.0000  0.0000  0.0000
  255ILE     CB 3887   9.918   9.758  10.416  0.0000  0.0000  0.0000
  255ILE     HB 3888   9.950   9.828  10.494  0.0000  0.0000  0.0000
  255ILE    CG2 3889   9.954   9.820  10.277  0.0000  0.0000  0.0000
  255ILE   HG21 3890   9.914   9.921  10.269  0.0000  0.0000  0.0000
  255ILE   HG22 3891  10.061   9.830  10.260  0.0000  0.0000  0.0000
  255ILE   HG23 3892   9.911   9.760  10.197  0.0000  0.0000  0.0000
  255ILE    CG1 3893   9.769   9.733  10.420  0.0000  0.0000  0.0000
  255ILE   HG11 3894   9.735   9.649  10.359  0.0000  0.0000  0.0000
  255ILE   HG12 3895   9.741   9.820  10.361  0.0000  0.0000  0.0000
  255ILE     CD 3896   9.698   9.737  10.556  0.0000  0.0000  0.0000
  255ILE    HD1 3897   9.589   9.734  10.544  0.0000  0.0000  0.0000
  255ILE    HD2 3898   9.726   9.663  10.630  0.0000  0.0000  0.0000
  255ILE    HD3 3899   9.724   9.836  10.594  0.0000  0.0000  0.0000
  255ILE      C 3900  10.117   9.630  10.415  0.0000  0.0000  0.0000
  255ILE      O 3901  10.194   9.686  10.495  0.0000  0.0000  0.0000
  256LYS      N 3902  10.148   9.589  10.295  0.0000  0.0000  0.0000
  256LYS      H 3903  10.076   9.552  10.235  0.0000  0.0000  0.0000
  256LYS     CA 3904  10.282   9.594  10.246  0.0000  0.0000  0.0000
  256LYS     HA 3905  10.333   9.676  10.297  0.0000  0.0000  0.0000
  256LYS     CB 3906  10.349   9.464  10.284  0.0000  0.0000  0.0000
  256LYS    HB1 3907  10.350   9.459  10.393  0.0000  0.0000  0.0000
  256LYS    HB2 3908  10.450   9.466  10.243  0.0000  0.0000  0.0000
  256LYS     CG 3909  10.273   9.339  10.239  0.0000  0.0000  0.0000
  256LYS    HG1 3910  10.251   9.348  10.133  0.0000  0.0000  0.0000
  256LYS    HG2 3911  10.180   9.332  10.294  0.0000  0.0000  0.0000
  256LYS     CD 3912  10.354   9.211  10.262  0.0000  0.0000  0.0000
  256LYS    HD1 3913  10.421   9.198  10.177  0.0000  0.0000  0.0000
  256LYS    HD2 3914  10.282   9.129  10.257  0.0000  0.0000  0.0000
  256LYS     CE 3915  10.433   9.200  10.394  0.0000  0.0000  0.0000
  256LYS    HE1 3916  10.464   9.096  10.404  0.0000  0.0000  0.0000
  256LYS    HE2 3917  10.367   9.224  10.477  0.0000  0.0000  0.0000
  256LYS     NZ 3918  10.555   9.287  10.398  0.0000  0.0000  0.0000
  256LYS    HZ1 3919  10.618   9.260  10.472  0.0000  0.0000  0.0000
  256LYS    HZ2 3920  10.601   9.290  10.308  0.0000  0.0000  0.0000
  256LYS    HZ3 3921  10.529   9.381  10.424  0.0000  0.0000  0.0000
  256LYS      C 3922  10.286   9.621  10.099  0.0000  0.0000  0.0000
  256LYS      O 3923  10.202   9.577  10.021  0.0000  0.0000  0.0000
  257LEU      N 3924  10.390   9.694  10.063  0.0000  0.0000  0.0000
  257LEU      H 3925  10.456   9.719  10.136  0.0000  0.0000  0.0000
  257LEU     CA 3926  10.430   9.716   9.927  0.0000  0.0000  0.0000
  257LEU     HA 3927  10.346   9.696   9.861  0.0000  0.0000  0.0000
  257LEU     CB 3928  10.475   9.860   9.915  0.0000  0.0000  0.0000
  257LEU    HB1 3929  10.550   9.879   9.992  0.0000  0.0000  0.0000
  257LEU    HB2 3930  10.388   9.923   9.932  0.0000  0.0000  0.0000
  257LEU     CG 3931  10.533   9.893   9.778  0.0000  0.0000  0.0000
  257LEU     HG 3932  10.607   9.821   9.743  0.0000  0.0000  0.0000
  257LEU    CD1 3933  10.416   9.900   9.682  0.0000  0.0000  0.0000
  257LEU   HD11 3934  10.440   9.894   9.575  0.0000  0.0000  0.0000
  257LEU   HD12 3935  10.336   9.828   9.702  0.0000  0.0000  0.0000
  257LEU   HD13 3936  10.382  10.002   9.695  0.0000  0.0000  0.0000
  257LEU    CD2 3937  10.599  10.029   9.797  0.0000  0.0000  0.0000
  257LEU   HD21 3938  10.648  10.061   9.704  0.0000  0.0000  0.0000
  257LEU   HD22 3939  10.525  10.102   9.829  0.0000  0.0000  0.0000
  257LEU   HD23 3940  10.677  10.022   9.873  0.0000  0.0000  0.0000
  257LEU      C 3941  10.544   9.623   9.894  0.0000  0.0000  0.0000
  257LEU      O 3942  10.637   9.609   9.973  0.0000  0.0000  0.0000
  258THR      N 3943  10.541   9.571   9.773  0.0000  0.0000  0.0000
  258THR      H 3944  10.459   9.587   9.716  0.0000  0.0000  0.0000
  258THR     CA 3945  10.642   9.481   9.721  0.0000  0.0000  0.0000
  258THR     HA 3946  10.726   9.478   9.790  0.0000  0.0000  0.0000
  258THR     CB 3947  10.583   9.340   9.714  0.0000  0.0000  0.0000
  258THR     HB 3948  10.494   9.341   9.651  0.0000  0.0000  0.0000
  258THR    CG2 3949  10.683   9.238   9.662  0.0000  0.0000  0.0000
  258THR   HG21 3950  10.639   9.139   9.668  0.0000  0.0000  0.0000
  258THR   HG22 3951  10.707   9.260   9.558  0.0000  0.0000  0.0000
  258THR   HG23 3952  10.774   9.242   9.722  0.0000  0.0000  0.0000
  258THR    OG1 3953  10.547   9.300   9.845  0.0000  0.0000  0.0000
  258THR    HG1 3954  10.469   9.245   9.835  0.0000  0.0000  0.0000
  258THR      C 3955  10.693   9.533   9.587  0.0000  0.0000  0.0000
  258THR      O 3956  10.618   9.543   9.490  0.0000  0.0000  0.0000
  259LEU      N 3957  10.822   9.565   9.582  0.0000  0.0000  0.0000
  259LEU      H 3958  10.877   9.549   9.665  0.0000  0.0000  0.0000
  259LEU     CA 3959  10.895   9.609   9.463  0.0000  0.0000  0.0000
  259LEU     HA 3960  10.824   9.627   9.383  0.0000  0.0000  0.0000
  259LEU     CB 3961  10.967   9.742   9.495  0.0000  0.0000  0.0000
  259LEU    HB1 3962  11.037   9.725   9.577  0.0000  0.0000  0.0000
  259LEU    HB2 3963  10.892   9.812   9.530  0.0000  0.0000  0.0000
  259LEU     CG 3964  11.044   9.812   9.380  0.0000  0.0000  0.0000
  259LEU     HG 3965  11.071   9.911   9.418  0.0000  0.0000  0.0000
  259LEU    CD1 3966  11.174   9.743   9.339  0.0000  0.0000  0.0000
  259LEU   HD11 3967  11.234   9.813   9.281  0.0000  0.0000  0.0000
  259LEU   HD12 3968  11.231   9.714   9.427  0.0000  0.0000  0.0000
  259LEU   HD13 3969  11.155   9.656   9.277  0.0000  0.0000  0.0000
  259LEU    CD2 3970  10.958   9.833   9.255  0.0000  0.0000  0.0000
  259LEU   HD21 3971  11.014   9.893   9.183  0.0000  0.0000  0.0000
  259LEU   HD22 3972  10.932   9.738   9.210  0.0000  0.0000  0.0000
  259LEU   HD23 3973  10.868   9.887   9.282  0.0000  0.0000  0.0000
  259LEU      C 3974  10.989   9.497   9.420  0.0000  0.0000  0.0000
  259LEU      O 3975  11.071   9.449   9.498  0.0000  0.0000  0.0000
  260SER      N 3976  10.979   9.456   9.294  0.0000  0.0000  0.0000
  260SER      H 3977  10.911   9.499   9.234  0.0000  0.0000  0.0000
  260SER     CA 3978  11.062   9.349   9.236  0.0000  0.0000  0.0000
  260SER     HA 3979  11.144   9.327   9.305  0.0000  0.0000  0.0000
  260SER     CB 3980  10.979   9.221   9.223  0.0000  0.0000  0.0000
  260SER    HB1 3981  10.933   9.199   9.319  0.0000  0.0000  0.0000
  260SER    HB2 3982  11.045   9.138   9.196  0.0000  0.0000  0.0000
  260SER     OG 3983  10.878   9.234   9.124  0.0000  0.0000  0.0000
  260SER     HG 3984  10.841   9.322   9.131  0.0000  0.0000  0.0000
  260SER      C 3985  11.128   9.391   9.105  0.0000  0.0000  0.0000
  260SER      O 3986  11.076   9.476   9.032  0.0000  0.0000  0.0000
  261ALA      N 3987  11.243   9.332   9.075  0.0000  0.0000  0.0000
  261ALA      H 3988  11.280   9.264   9.140  0.0000  0.0000  0.0000
  261ALA     CA 3989  11.320   9.356   8.954  0.0000  0.0000  0.0000
  261ALA     HA 3990  11.253   9.394   8.876  0.0000  0.0000  0.0000
  261ALA     CB 3991  11.426   9.463   8.982  0.0000  0.0000  0.0000
  261ALA    HB1 3992  11.482   9.484   8.891  0.0000  0.0000  0.0000
  261ALA    HB2 3993  11.378   9.555   9.016  0.0000  0.0000  0.0000
  261ALA    HB3 3994  11.495   9.428   9.059  0.0000  0.0000  0.0000
  261ALA      C 3995  11.383   9.226   8.903  0.0000  0.0000  0.0000
  261ALA      O 3996  11.451   9.156   8.977  0.0000  0.0000  0.0000
  262LEU      N 3997  11.361   9.195   8.775  0.0000  0.0000  0.0000
  262LEU      H 3998  11.299   9.255   8.722  0.0000  0.0000  0.0000
  262LEU     CA 3999  11.432   9.092   8.701  0.0000  0.0000  0.0000
  262LEU     HA 4000  11.473   9.019   8.771  0.0000  0.0000  0.0000
  262LEU     CB 4001  11.333   9.021   8.608  0.0000  0.0000  0.0000
  262LEU    HB1 4002  11.296   9.095   8.536  0.0000  0.0000  0.0000
  262LEU    HB2 4003  11.248   8.987   8.667  0.0000  0.0000  0.0000
  262LEU     CG 4004  11.389   8.901   8.530  0.0000  0.0000  0.0000
  262LEU     HG 4005  11.476   8.931   8.472  0.0000  0.0000  0.0000
  262LEU    CD1 4006  11.426   8.786   8.624  0.0000  0.0000  0.0000
  262LEU   HD11 4007  11.449   8.698   8.565  0.0000  0.0000  0.0000
  262LEU   HD12 4008  11.515   8.813   8.681  0.0000  0.0000  0.0000
  262LEU   HD13 4009  11.344   8.765   8.692  0.0000  0.0000  0.0000
  262LEU    CD2 4010  11.281   8.850   8.434  0.0000  0.0000  0.0000
  262LEU   HD21 4011  11.321   8.766   8.376  0.0000  0.0000  0.0000
  262LEU   HD22 4012  11.193   8.818   8.489  0.0000  0.0000  0.0000
  262LEU   HD23 4013  11.254   8.929   8.364  0.0000  0.0000  0.0000
  262LEU      C 4014  11.546   9.157   8.623  0.0000  0.0000  0.0000
  262LEU      O 4015  11.524   9.256   8.553  0.0000  0.0000  0.0000
  263LEU      N 4016  11.665   9.099   8.632  0.0000  0.0000  0.0000
  263LEU      H 4017  11.674   9.019   8.694  0.0000  0.0000  0.0000
  263LEU     CA 4018  11.783   9.130   8.551  0.0000  0.0000  0.0000
  263LEU     HA 4019  11.760   9.212   8.483  0.0000  0.0000  0.0000
  263LEU     CB 4020  11.900   9.173   8.642  0.0000  0.0000  0.0000
  263LEU    HB1 4021  11.981   9.210   8.578  0.0000  0.0000  0.0000
  263LEU    HB2 4022  11.938   9.084   8.692  0.0000  0.0000  0.0000
  263LEU     CG 4023  11.869   9.280   8.749  0.0000  0.0000  0.0000
  263LEU     HG 4024  11.791   9.243   8.816  0.0000  0.0000  0.0000
  263LEU    CD1 4025  11.995   9.305   8.833  0.0000  0.0000  0.0000
  263LEU   HD11 4026  11.972   9.377   8.912  0.0000  0.0000  0.0000
  263LEU   HD12 4027  12.027   9.212   8.879  0.0000  0.0000  0.0000
  263LEU   HD13 4028  12.075   9.344   8.770  0.0000  0.0000  0.0000
  263LEU    CD2 4029  11.824   9.413   8.688  0.0000  0.0000  0.0000
  263LEU   HD21 4030  11.808   9.486   8.768  0.0000  0.0000  0.0000
  263LEU   HD22 4031  11.900   9.450   8.620  0.0000  0.0000  0.0000
  263LEU   HD23 4032  11.731   9.399   8.634  0.0000  0.0000  0.0000
  263LEU      C 4033  11.821   9.008   8.466  0.0000  0.0000  0.0000
  263LEU      O 4034  11.776   8.896   8.493  0.0000  0.0000  0.0000
  264ASP      N 4035  11.904   9.031   8.366  0.0000  0.0000  0.0000
  264ASP      H 4036  11.947   9.122   8.359  0.0000  0.0000  0.0000
  264ASP     CA 4037  11.950   8.933   8.266  0.0000  0.0000  0.0000
  264ASP     HA 4038  11.936   8.832   8.303  0.0000  0.0000  0.0000
  264ASP     CB 4039  11.863   8.954   8.140  0.0000  0.0000  0.0000
  264ASP    HB1 4040  11.879   9.055   8.103  0.0000  0.0000  0.0000
  264ASP    HB2 4041  11.758   8.945   8.168  0.0000  0.0000  0.0000
  264ASP     CG 4042  11.889   8.856   8.025  0.0000  0.0000  0.0000
  264ASP    OD1 4043  11.955   8.752   8.048  0.0000  0.0000  0.0000
  264ASP    OD2 4044  11.845   8.890   7.914  0.0000  0.0000  0.0000
  264ASP      C 4045  12.100   8.956   8.240  0.0000  0.0000  0.0000
  264ASP      O 4046  12.153   9.063   8.270  0.0000  0.0000  0.0000
  265GLY      N 4047  12.169   8.859   8.180  0.0000  0.0000  0.0000
  265GLY      H 4048  12.114   8.780   8.146  0.0000  0.0000  0.0000
  265GLY     CA 4049  12.312   8.861   8.150  0.0000  0.0000  0.0000
  265GLY    HA1 4050  12.344   8.759   8.125  0.0000  0.0000  0.0000
  265GLY    HA2 4051  12.366   8.892   8.239  0.0000  0.0000  0.0000
  265GLY      C 4052  12.354   8.954   8.035  0.0000  0.0000  0.0000
  265GLY      O 4053  12.441   8.918   7.957  0.0000  0.0000  0.0000
  266LYS      N 4054  12.290   9.071   8.021  0.0000  0.0000  0.0000
  266LYS      H 4055  12.227   9.097   8.096  0.0000  0.0000  0.0000
  266LYS     CA 4056  12.315   9.169   7.914  0.0000  0.0000  0.0000
  266LYS     HA 4057  12.418   9.156   7.881  0.0000  0.0000  0.0000
  266LYS     CB 4058  12.224   9.140   7.794  0.0000  0.0000  0.0000
  266LYS    HB1 4059  12.234   9.035   7.767  0.0000  0.0000  0.0000
  266LYS    HB2 4060  12.260   9.199   7.709  0.0000  0.0000  0.0000
  266LYS     CG 4061  12.076   9.173   7.817  0.0000  0.0000  0.0000
  266LYS    HG1 4062  12.065   9.279   7.842  0.0000  0.0000  0.0000
  266LYS    HG2 4063  12.038   9.113   7.899  0.0000  0.0000  0.0000
  266LYS     CD 4064  11.995   9.144   7.689  0.0000  0.0000  0.0000
  266LYS    HD1 4065  11.999   9.037   7.668  0.0000  0.0000  0.0000
  266LYS    HD2 4066  12.041   9.197   7.606  0.0000  0.0000  0.0000
  266LYS     CE 4067  11.849   9.188   7.698  0.0000  0.0000  0.0000
  266LYS    HE1 4068  11.802   9.172   7.601  0.0000  0.0000  0.0000
  266LYS    HE2 4069  11.845   9.295   7.720  0.0000  0.0000  0.0000
  266LYS     NZ 4070  11.775   9.112   7.801  0.0000  0.0000  0.0000
  266LYS    HZ1 4071  11.674   9.123   7.794  0.0000  0.0000  0.0000
  266LYS    HZ2 4072  11.796   9.014   7.798  0.0000  0.0000  0.0000
  266LYS    HZ3 4073  11.806   9.135   7.895  0.0000  0.0000  0.0000
  266LYS      C 4074  12.302   9.314   7.962  0.0000  0.0000  0.0000
  266LYS      O 4075  12.248   9.342   8.069  0.0000  0.0000  0.0000
  267ASN      N 4076  12.351   9.407   7.881  0.0000  0.0000  0.0000
  267ASN      H 4077  12.397   9.377   7.797  0.0000  0.0000  0.0000
  267ASN     CA 4078  12.353   9.550   7.912  0.0000  0.0000  0.0000
  267ASN     HA 4079  12.405   9.561   8.007  0.0000  0.0000  0.0000
  267ASN     CB 4080  12.434   9.624   7.804  0.0000  0.0000  0.0000
  267ASN    HB1 4081  12.447   9.728   7.834  0.0000  0.0000  0.0000
  267ASN    HB2 4082  12.380   9.622   7.710  0.0000  0.0000  0.0000
  267ASN     CG 4083  12.572   9.564   7.780  0.0000  0.0000  0.0000
  267ASN    OD1 4084  12.585   9.458   7.722  0.0000  0.0000  0.0000
  267ASN    ND2 4085  12.677   9.628   7.824  0.0000  0.0000  0.0000
  267ASN   HD21 4086  12.669   9.717   7.872  0.0000  0.0000  0.0000
  267ASN   HD22 4087  12.766   9.583   7.806  0.0000  0.0000  0.0000
  267ASN      C 4088  12.213   9.612   7.928  0.0000  0.0000  0.0000
  267ASN      O 4089  12.118   9.574   7.859  0.0000  0.0000  0.0000
  268VAL      N 4090  12.203   9.714   8.013  0.0000  0.0000  0.0000
  268VAL      H 4091  12.287   9.741   8.063  0.0000  0.0000  0.0000
  268VAL     CA 4092  12.079   9.788   8.049  0.0000  0.0000  0.0000
  268VAL     HA 4093  12.002   9.714   8.070  0.0000  0.0000  0.0000
  268VAL     CB 4094  12.107   9.867   8.179  0.0000  0.0000  0.0000
  268VAL     HB 4095  12.163   9.801   8.245  0.0000  0.0000  0.0000
  268VAL    CG1 4096  12.194   9.991   8.155  0.0000  0.0000  0.0000
  268VAL   HG11 4097  12.222  10.035   8.251  0.0000  0.0000  0.0000
  268VAL   HG12 4098  12.285   9.964   8.101  0.0000  0.0000  0.0000
  268VAL   HG13 4099  12.139  10.066   8.098  0.0000  0.0000  0.0000
  268VAL    CG2 4100  11.981   9.907   8.257  0.0000  0.0000  0.0000
  268VAL   HG21 4101  12.010   9.952   8.351  0.0000  0.0000  0.0000
  268VAL   HG22 4102  11.922   9.978   8.199  0.0000  0.0000  0.0000
  268VAL   HG23 4103  11.922   9.818   8.277  0.0000  0.0000  0.0000
  268VAL      C 4104  12.025   9.878   7.936  0.0000  0.0000  0.0000
  268VAL      O 4105  11.920   9.941   7.950  0.0000  0.0000  0.0000
  269ASN      N 4106  12.095   9.885   7.823  0.0000  0.0000  0.0000
  269ASN      H 4107  12.181   9.832   7.821  0.0000  0.0000  0.0000
  269ASN     CA 4108  12.075   9.980   7.712  0.0000  0.0000  0.0000
  269ASN     HA 4109  12.071  10.081   7.754  0.0000  0.0000  0.0000
  269ASN     CB 4110  12.197   9.970   7.617  0.0000  0.0000  0.0000
  269ASN    HB1 4111  12.181  10.041   7.536  0.0000  0.0000  0.0000
  269ASN    HB2 4112  12.200   9.870   7.573  0.0000  0.0000  0.0000
  269ASN     CG 4113  12.333   9.998   7.680  0.0000  0.0000  0.0000
  269ASN    OD1 4114  12.365   9.955   7.789  0.0000  0.0000  0.0000
  269ASN    ND2 4115  12.419  10.069   7.611  0.0000  0.0000  0.0000
  269ASN   HD21 4116  12.395  10.104   7.519  0.0000  0.0000  0.0000
  269ASN   HD22 4117  12.508  10.086   7.654  0.0000  0.0000  0.0000
  269ASN      C 4118  11.945   9.959   7.632  0.0000  0.0000  0.0000
  269ASN      O 4119  11.916  10.037   7.542  0.0000  0.0000  0.0000
  270ALA      N 4120  11.869   9.853   7.660  0.0000  0.0000  0.0000
  270ALA      H 4121  11.893   9.798   7.741  0.0000  0.0000  0.0000
  270ALA     CA 4122  11.746   9.817   7.590  0.0000  0.0000  0.0000
  270ALA     HA 4123  11.697   9.907   7.553  0.0000  0.0000  0.0000
  270ALA     CB 4124  11.782   9.728   7.470  0.0000  0.0000  0.0000
  270ALA    HB1 4125  11.693   9.702   7.414  0.0000  0.0000  0.0000
  270ALA    HB2 4126  11.851   9.782   7.405  0.0000  0.0000  0.0000
  270ALA    HB3 4127  11.831   9.637   7.505  0.0000  0.0000  0.0000
  270ALA      C 4128  11.648   9.746   7.686  0.0000  0.0000  0.0000
  270ALA      O 4129  11.683   9.714   7.799  0.0000  0.0000  0.0000
  271GLY      N 4130  11.526   9.717   7.639  0.0000  0.0000  0.0000
  271GLY      H 4131  11.503   9.743   7.544  0.0000  0.0000  0.0000
  271GLY     CA 4132  11.429   9.637   7.714  0.0000  0.0000  0.0000
  271GLY    HA1 4133  11.339   9.622   7.655  0.0000  0.0000  0.0000
  271GLY    HA2 4134  11.403   9.689   7.806  0.0000  0.0000  0.0000
  271GLY      C 4135  11.487   9.499   7.750  0.0000  0.0000  0.0000
  271GLY      O 4136  11.509   9.415   7.662  0.0000  0.0000  0.0000
  272GLY      N 4137  11.512   9.475   7.878  0.0000  0.0000  0.0000
  272GLY      H 4138  11.500   9.550   7.944  0.0000  0.0000  0.0000
  272GLY     CA 4139  11.575   9.351   7.924  0.0000  0.0000  0.0000
  272GLY    HA1 4140  11.682   9.356   7.900  0.0000  0.0000  0.0000
  272GLY    HA2 4141  11.530   9.266   7.873  0.0000  0.0000  0.0000
  272GLY      C 4142  11.562   9.329   8.074  0.0000  0.0000  0.0000
  272GLY      O 4143  11.516   9.223   8.117  0.0000  0.0000  0.0000
  273HIS      N 4144  11.593   9.431   8.154  0.0000  0.0000  0.0000
  273HIS      H 4145  11.632   9.515   8.115  0.0000  0.0000  0.0000
  273HIS     CA 4146  11.556   9.437   8.295  0.0000  0.0000  0.0000
  273HIS     HA 4147  11.574   9.338   8.339  0.0000  0.0000  0.0000
  273HIS     CB 4148  11.644   9.539   8.368  0.0000  0.0000  0.0000
  273HIS    HB1 4149  11.747   9.503   8.368  0.0000  0.0000  0.0000
  273HIS    HB2 4150  11.611   9.546   8.472  0.0000  0.0000  0.0000
  273HIS     CG 4151  11.642   9.677   8.307  0.0000  0.0000  0.0000
  273HIS    ND1 4152  11.681   9.707   8.176  0.0000  0.0000  0.0000
  273HIS    CE1 4153  11.664   9.839   8.161  0.0000  0.0000  0.0000
  273HIS    HE1 4154  11.688   9.894   8.071  0.0000  0.0000  0.0000
  273HIS    NE2 4155  11.618   9.893   8.275  0.0000  0.0000  0.0000
  273HIS    HE2 4156  11.600   9.992   8.290  0.0000  0.0000  0.0000
  273HIS    CD2 4157  11.603   9.793   8.369  0.0000  0.0000  0.0000
  273HIS    HD2 4158  11.568   9.802   8.470  0.0000  0.0000  0.0000
  273HIS      C 4159  11.407   9.469   8.309  0.0000  0.0000  0.0000
  273HIS      O 4160  11.357   9.564   8.247  0.0000  0.0000  0.0000
  274LYS      N 4161  11.333   9.392   8.390  0.0000  0.0000  0.0000
  274LYS      H 4162  11.382   9.320   8.441  0.0000  0.0000  0.0000
  274LYS     CA 4163  11.188   9.409   8.409  0.0000  0.0000  0.0000
  274LYS     HA 4164  11.156   9.499   8.355  0.0000  0.0000  0.0000
  274LYS     CB 4165  11.109   9.290   8.352  0.0000  0.0000  0.0000
  274LYS    HB1 4166  11.003   9.306   8.373  0.0000  0.0000  0.0000
  274LYS    HB2 4167  11.138   9.199   8.405  0.0000  0.0000  0.0000
  274LYS     CG 4168  11.125   9.264   8.201  0.0000  0.0000  0.0000
  274LYS    HG1 4169  11.054   9.186   8.174  0.0000  0.0000  0.0000
  274LYS    HG2 4170  11.225   9.226   8.182  0.0000  0.0000  0.0000
  274LYS     CD 4171  11.101   9.385   8.108  0.0000  0.0000  0.0000
  274LYS    HD1 4172  11.089   9.348   8.006  0.0000  0.0000  0.0000
  274LYS    HD2 4173  11.190   9.449   8.108  0.0000  0.0000  0.0000
  274LYS     CE 4174  10.978   9.467   8.146  0.0000  0.0000  0.0000
  274LYS    HE1 4175  10.987   9.502   8.249  0.0000  0.0000  0.0000
  274LYS    HE2 4176  10.890   9.404   8.139  0.0000  0.0000  0.0000
  274LYS     NZ 4177  10.959   9.584   8.057  0.0000  0.0000  0.0000
  274LYS    HZ1 4178  10.868   9.623   8.076  0.0000  0.0000  0.0000
  274LYS    HZ2 4179  11.033   9.653   8.059  0.0000  0.0000  0.0000
  274LYS    HZ3 4180  10.940   9.551   7.963  0.0000  0.0000  0.0000
  274LYS      C 4181  11.154   9.434   8.556  0.0000  0.0000  0.0000
  274LYS      O 4182  11.162   9.344   8.639  0.0000  0.0000  0.0000
  275LEU      N 4183  11.112   9.557   8.586  0.0000  0.0000  0.0000
  275LEU      H 4184  11.108   9.625   8.512  0.0000  0.0000  0.0000
  275LEU     CA 4185  11.051   9.591   8.714  0.0000  0.0000  0.0000
  275LEU     HA 4186  11.112   9.552   8.795  0.0000  0.0000  0.0000
  275LEU     CB 4187  11.042   9.744   8.729  0.0000  0.0000  0.0000
  275LEU    HB1 4188  11.001   9.767   8.827  0.0000  0.0000  0.0000
  275LEU    HB2 4189  10.972   9.782   8.655  0.0000  0.0000  0.0000
  275LEU     CG 4190  11.175   9.820   8.713  0.0000  0.0000  0.0000
  275LEU     HG 4191  11.214   9.805   8.612  0.0000  0.0000  0.0000
  275LEU    CD1 4192  11.152   9.969   8.733  0.0000  0.0000  0.0000
  275LEU   HD11 4193  11.246  10.023   8.717  0.0000  0.0000  0.0000
  275LEU   HD12 4194  11.079  10.006   8.662  0.0000  0.0000  0.0000
  275LEU   HD13 4195  11.117   9.989   8.835  0.0000  0.0000  0.0000
  275LEU    CD2 4196  11.281   9.773   8.813  0.0000  0.0000  0.0000
  275LEU   HD21 4197  11.371   9.834   8.803  0.0000  0.0000  0.0000
  275LEU   HD22 4198  11.243   9.781   8.915  0.0000  0.0000  0.0000
  275LEU   HD23 4199  11.308   9.669   8.793  0.0000  0.0000  0.0000
  275LEU      C 4200  10.912   9.526   8.727  0.0000  0.0000  0.0000
  275LEU      O 4201  10.850   9.488   8.627  0.0000  0.0000  0.0000
  276GLY      N 4202  10.861   9.516   8.849  0.0000  0.0000  0.0000
  276GLY      H 4203  10.920   9.539   8.928  0.0000  0.0000  0.0000
  276GLY     CA 4204  10.723   9.477   8.875  0.0000  0.0000  0.0000
  276GLY    HA1 4205  10.710   9.372   8.852  0.0000  0.0000  0.0000
  276GLY    HA2 4206  10.659   9.536   8.810  0.0000  0.0000  0.0000
  276GLY      C 4207  10.682   9.501   9.019  0.0000  0.0000  0.0000
  276GLY      O 4208  10.764   9.489   9.111  0.0000  0.0000  0.0000
  277LEU      N 4209  10.556   9.538   9.037  0.0000  0.0000  0.0000
  277LEU      H 4210  10.494   9.536   8.957  0.0000  0.0000  0.0000
  277LEU     CA 4211  10.505   9.595   9.160  0.0000  0.0000  0.0000
  277LEU     HA 4212  10.583   9.589   9.237  0.0000  0.0000  0.0000
  277LEU     CB 4213  10.469   9.742   9.131  0.0000  0.0000  0.0000
  277LEU    HB1 4214  10.381   9.743   9.067  0.0000  0.0000  0.0000
  277LEU    HB2 4215  10.550   9.791   9.077  0.0000  0.0000  0.0000
  277LEU     CG 4216  10.440   9.823   9.257  0.0000  0.0000  0.0000
  277LEU     HG 4217  10.376   9.768   9.326  0.0000  0.0000  0.0000
  277LEU    CD1 4218  10.577   9.847   9.324  0.0000  0.0000  0.0000
  277LEU   HD11 4219  10.565   9.877   9.428  0.0000  0.0000  0.0000
  277LEU   HD12 4220  10.636   9.756   9.331  0.0000  0.0000  0.0000
  277LEU   HD13 4221  10.634   9.923   9.270  0.0000  0.0000  0.0000
  277LEU    CD2 4222  10.361   9.949   9.216  0.0000  0.0000  0.0000
  277LEU   HD21 4223  10.323  10.000   9.304  0.0000  0.0000  0.0000
  277LEU   HD22 4224  10.424  10.016   9.157  0.0000  0.0000  0.0000
  277LEU   HD23 4225  10.275   9.921   9.156  0.0000  0.0000  0.0000
  277LEU      C 4226  10.384   9.520   9.214  0.0000  0.0000  0.0000
  277LEU      O 4227  10.299   9.477   9.137  0.0000  0.0000  0.0000
  278GLY      N 4228  10.371   9.513   9.346  0.0000  0.0000  0.0000
  278GLY      H 4229  10.445   9.548   9.405  0.0000  0.0000  0.0000
  278GLY     CA 4230  10.245   9.477   9.409  0.0000  0.0000  0.0000
  278GLY    HA1 4231  10.242   9.371   9.433  0.0000  0.0000  0.0000
  278GLY    HA2 4232  10.163   9.501   9.341  0.0000  0.0000  0.0000
  278GLY      C 4233  10.222   9.555   9.536  0.0000  0.0000  0.0000
  278GLY      O 4234  10.313   9.584   9.612  0.0000  0.0000  0.0000
  279LEU      N 4235  10.096   9.588   9.558  0.0000  0.0000  0.0000
  279LEU      H 4236  10.027   9.573   9.485  0.0000  0.0000  0.0000
  279LEU     CA 4237  10.046   9.626   9.688  0.0000  0.0000  0.0000
  279LEU     HA 4238  10.128   9.643   9.758  0.0000  0.0000  0.0000
  279LEU     CB 4239   9.971   9.755   9.669  0.0000  0.0000  0.0000
  279LEU    HB1 4240   9.894   9.737   9.594  0.0000  0.0000  0.0000
  279LEU    HB2 4241  10.038   9.831   9.629  0.0000  0.0000  0.0000
  279LEU     CG 4242   9.907   9.796   9.802  0.0000  0.0000  0.0000
  279LEU     HG 4243   9.834   9.723   9.835  0.0000  0.0000  0.0000
  279LEU    CD1 4244   9.996   9.830   9.921  0.0000  0.0000  0.0000
  279LEU   HD11 4245   9.935   9.874  10.000  0.0000  0.0000  0.0000
  279LEU   HD12 4246  10.042   9.739   9.959  0.0000  0.0000  0.0000
  279LEU   HD13 4247  10.075   9.900   9.894  0.0000  0.0000  0.0000
  279LEU    CD2 4248   9.828   9.914   9.760  0.0000  0.0000  0.0000
  279LEU   HD21 4249   9.772   9.952   9.845  0.0000  0.0000  0.0000
  279LEU   HD22 4250   9.889   9.990   9.713  0.0000  0.0000  0.0000
  279LEU   HD23 4251   9.761   9.873   9.684  0.0000  0.0000  0.0000
  279LEU      C 4252   9.952   9.520   9.742  0.0000  0.0000  0.0000
  279LEU      O 4253   9.862   9.475   9.671  0.0000  0.0000  0.0000
  280GLU      N 4254   9.969   9.488   9.869  0.0000  0.0000  0.0000
  280GLU      H 4255  10.045   9.530   9.920  0.0000  0.0000  0.0000
  280GLU     CA 4256   9.904   9.374   9.932  0.0000  0.0000  0.0000
  280GLU     HA 4257   9.828   9.334   9.864  0.0000  0.0000  0.0000
  280GLU     CB 4258  10.009   9.264   9.957  0.0000  0.0000  0.0000
  280GLU    HB1 4259   9.956   9.170   9.970  0.0000  0.0000  0.0000
  280GLU    HB2 4260  10.060   9.287  10.051  0.0000  0.0000  0.0000
  280GLU     CG 4261  10.117   9.247   9.847  0.0000  0.0000  0.0000
  280GLU    HG1 4262  10.167   9.343   9.829  0.0000  0.0000  0.0000
  280GLU    HG2 4263  10.068   9.218   9.754  0.0000  0.0000  0.0000
  280GLU     CD 4264  10.227   9.146   9.882  0.0000  0.0000  0.0000
  280GLU    OE1 4265  10.208   9.063   9.973  0.0000  0.0000  0.0000
  280GLU    OE2 4266  10.336   9.155   9.819  0.0000  0.0000  0.0000
  280GLU      C 4267   9.834   9.421  10.061  0.0000  0.0000  0.0000
  280GLU      O 4268   9.900   9.475  10.150  0.0000  0.0000  0.0000
  281PHE      N 4269   9.702   9.402  10.071  0.0000  0.0000  0.0000
  281PHE      H 4270   9.655   9.364   9.989  0.0000  0.0000  0.0000
  281PHE     CA 4271   9.619   9.428  10.189  0.0000  0.0000  0.0000
  281PHE     HA 4272   9.679   9.480  10.264  0.0000  0.0000  0.0000
  281PHE     CB 4273   9.500   9.518  10.149  0.0000  0.0000  0.0000
  281PHE    HB1 4274   9.445   9.465  10.071  0.0000  0.0000  0.0000
  281PHE    HB2 4275   9.542   9.608  10.105  0.0000  0.0000  0.0000
  281PHE     CG 4276   9.395   9.558  10.253  0.0000  0.0000  0.0000
  281PHE    CD1 4277   9.330   9.469  10.340  0.0000  0.0000  0.0000
  281PHE    HD1 4278   9.340   9.362  10.328  0.0000  0.0000  0.0000
  281PHE    CE1 4279   9.249   9.517  10.444  0.0000  0.0000  0.0000
  281PHE    HE1 4280   9.202   9.446  10.512  0.0000  0.0000  0.0000
  281PHE     CZ 4281   9.226   9.654  10.460  0.0000  0.0000  0.0000
  281PHE     HZ 4282   9.171   9.692  10.544  0.0000  0.0000  0.0000
  281PHE    CE2 4283   9.271   9.740  10.360  0.0000  0.0000  0.0000
  281PHE    HE2 4284   9.247   9.845  10.367  0.0000  0.0000  0.0000
  281PHE    CD2 4285   9.352   9.691  10.255  0.0000  0.0000  0.0000
  281PHE    HD2 4286   9.387   9.758  10.177  0.0000  0.0000  0.0000
  281PHE      C 4287   9.569   9.298  10.251  0.0000  0.0000  0.0000
  281PHE      O 4288   9.523   9.209  10.179  0.0000  0.0000  0.0000
  282GLN      N 4289   9.572   9.289  10.384  0.0000  0.0000  0.0000
  282GLN      H 4290   9.614   9.365  10.435  0.0000  0.0000  0.0000
  282GLN     CA 4291   9.509   9.184  10.464  0.0000  0.0000  0.0000
  282GLN     HA 4292   9.428   9.139  10.407  0.0000  0.0000  0.0000
  282GLN     CB 4293   9.611   9.076  10.500  0.0000  0.0000  0.0000
  282GLN    HB1 4294   9.564   9.009  10.572  0.0000  0.0000  0.0000
  282GLN    HB2 4295   9.698   9.122  10.549  0.0000  0.0000  0.0000
  282GLN     CG 4296   9.658   8.990  10.381  0.0000  0.0000  0.0000
  282GLN    HG1 4297   9.580   8.984  10.306  0.0000  0.0000  0.0000
  282GLN    HG2 4298   9.675   8.888  10.418  0.0000  0.0000  0.0000
  282GLN     CD 4299   9.789   9.037  10.318  0.0000  0.0000  0.0000
  282GLN    OE1 4300   9.897   9.018  10.372  0.0000  0.0000  0.0000
  282GLN    NE2 4301   9.787   9.095  10.200  0.0000  0.0000  0.0000
  282GLN   HE21 4302   9.698   9.117  10.157  0.0000  0.0000  0.0000
  282GLN   HE22 4303   9.876   9.120  10.160  0.0000  0.0000  0.0000
  282GLN      C 4304   9.448   9.243  10.593  0.0000  0.0000  0.0000
  282GLN      O 4305   9.513   9.321  10.663  0.0000  0.0000  0.0000
  283ALA      N 4306   9.326   9.198  10.626  0.0000  0.0000  0.0000
  283ALA      H 4307   9.279   9.138  10.561  0.0000  0.0000  0.0000
  283ALA     CA 4308   9.263   9.212  10.758  0.0000  0.0000  0.0000
  283ALA     HA 4309   9.324   9.276  10.821  0.0000  0.0000  0.0000
  283ALA     CB 4310   9.125   9.279  10.744  0.0000  0.0000  0.0000
  283ALA    HB1 4311   9.083   9.296  10.844  0.0000  0.0000  0.0000
  283ALA    HB2 4312   9.134   9.376  10.696  0.0000  0.0000  0.0000
  283ALA    HB3 4313   9.057   9.215  10.688  0.0000  0.0000  0.0000
  283ALA      C 4314   9.253   9.078  10.833  0.0000  0.0000  0.0000
  283ALA    OC1 4315   9.236   9.082  10.956  0.0000  0.0000  0.0000
  283ALA    OC2 4316   9.261   8.970  10.770  0.0000  0.0000  0.0000
  284MET      N 4317   9.575  13.453  10.785  0.0000  0.0000  0.0000
  284MET     H1 4318   9.526  13.537  10.759  0.0000  0.0000  0.0000
  284MET     H2 4319   9.666  13.455  10.741  0.0000  0.0000  0.0000
  284MET     H3 4320   9.524  13.371  10.757  0.0000  0.0000  0.0000
  284MET     CA 4321   9.595  13.454  10.932  0.0000  0.0000  0.0000
  284MET     HA 4322   9.498  13.454  10.982  0.0000  0.0000  0.0000
  284MET     CB 4323   9.674  13.329  10.978  0.0000  0.0000  0.0000
  284MET    HB1 4324   9.699  13.339  11.083  0.0000  0.0000  0.0000
  284MET    HB2 4325   9.767  13.321  10.921  0.0000  0.0000  0.0000
  284MET     CG 4326   9.594  13.199  10.964  0.0000  0.0000  0.0000
  284MET    HG1 4327   9.500  13.209  11.019  0.0000  0.0000  0.0000
  284MET    HG2 4328   9.652  13.120  11.013  0.0000  0.0000  0.0000
  284MET     SD 4329   9.557  13.143  10.796  0.0000  0.0000  0.0000
  284MET     CE 4330   9.480  12.983  10.837  0.0000  0.0000  0.0000
  284MET    HE1 4331   9.457  12.928  10.746  0.0000  0.0000  0.0000
  284MET    HE2 4332   9.549  12.923  10.896  0.0000  0.0000  0.0000
  284MET    HE3 4333   9.388  12.999  10.893  0.0000  0.0000  0.0000
  284MET      C 4334   9.665  13.586  10.967  0.0000  0.0000  0.0000
  284MET      O 4335   9.658  13.676  10.885  0.0000  0.0000  0.0000
  285ALA      N 4336   9.732  13.599  11.082  0.0000  0.0000  0.0000
  285ALA      H 4337   9.730  13.526  11.152  0.0000  0.0000  0.0000
  285ALA     CA 4338   9.814  13.718  11.112  0.0000  0.0000  0.0000
  285ALA     HA 4339   9.749  13.806  11.115  0.0000  0.0000  0.0000
  285ALA     CB 4340   9.878  13.700  11.250  0.0000  0.0000  0.0000
  285ALA    HB1 4341   9.937  13.788  11.274  0.0000  0.0000  0.0000
  285ALA    HB2 4342   9.801  13.687  11.326  0.0000  0.0000  0.0000
  285ALA    HB3 4343   9.944  13.613  11.250  0.0000  0.0000  0.0000
  285ALA      C 4344   9.920  13.743  11.002  0.0000  0.0000  0.0000
  285ALA      O 4345   9.939  13.857  10.959  0.0000  0.0000  0.0000
  286VAL      N 4346   9.982  13.636  10.951  0.0000  0.0000  0.0000
  286VAL      H 4347   9.965  13.547  10.996  0.0000  0.0000  0.0000
  286VAL     CA 4348  10.053  13.634  10.822  0.0000  0.0000  0.0000
  286VAL     HA 4349  10.091  13.734  10.801  0.0000  0.0000  0.0000
  286VAL     CB 4350  10.174  13.539  10.828  0.0000  0.0000  0.0000
  286VAL     HB 4351  10.139  13.438  10.849  0.0000  0.0000  0.0000
  286VAL    CG1 4352  10.255  13.535  10.698  0.0000  0.0000  0.0000
  286VAL   HG11 4353  10.341  13.469  10.709  0.0000  0.0000  0.0000
  286VAL   HG12 4354  10.193  13.495  10.617  0.0000  0.0000  0.0000
  286VAL   HG13 4355  10.289  13.635  10.672  0.0000  0.0000  0.0000
  286VAL    CG2 4356  10.272  13.578  10.940  0.0000  0.0000  0.0000
  286VAL   HG21 4357  10.357  13.511  10.941  0.0000  0.0000  0.0000
  286VAL   HG22 4358  10.307  13.680  10.925  0.0000  0.0000  0.0000
  286VAL   HG23 4359  10.223  13.572  11.038  0.0000  0.0000  0.0000
  286VAL      C 4360   9.953  13.591  10.712  0.0000  0.0000  0.0000
  286VAL      O 4361   9.874  13.498  10.735  0.0000  0.0000  0.0000
  287PRO      N 4362   9.952  13.656  10.594  0.0000  0.0000  0.0000
  287PRO     CD 4363  10.015  13.784  10.563  0.0000  0.0000  0.0000
  287PRO    HD1 4364  10.124  13.776  10.565  0.0000  0.0000  0.0000
  287PRO    HD2 4365   9.982  13.859  10.635  0.0000  0.0000  0.0000
  287PRO     CG 4366   9.968  13.823  10.423  0.0000  0.0000  0.0000
  287PRO    HG1 4367  10.045  13.799  10.349  0.0000  0.0000  0.0000
  287PRO    HG2 4368   9.943  13.929  10.416  0.0000  0.0000  0.0000
  287PRO     CB 4369   9.846  13.737  10.397  0.0000  0.0000  0.0000
  287PRO    HB1 4370   9.833  13.715  10.291  0.0000  0.0000  0.0000
  287PRO    HB2 4371   9.757  13.787  10.436  0.0000  0.0000  0.0000
  287PRO     CA 4372   9.873  13.611  10.480  0.0000  0.0000  0.0000
  287PRO     HA 4373   9.777  13.573  10.515  0.0000  0.0000  0.0000
  287PRO      C 4374   9.944  13.500  10.399  0.0000  0.0000  0.0000
  287PRO      O 4375  10.067  13.491  10.399  0.0000  0.0000  0.0000
  288PRO      N 4376   9.868  13.412  10.329  0.0000  0.0000  0.0000
  288PRO     CD 4377   9.723  13.411  10.321  0.0000  0.0000  0.0000
  288PRO    HD1 4378   9.684  13.511  10.302  0.0000  0.0000  0.0000
  288PRO    HD2 4379   9.682  13.371  10.413  0.0000  0.0000  0.0000
  288PRO     CG 4380   9.689  13.320  10.204  0.0000  0.0000  0.0000
  288PRO    HG1 4381   9.690  13.377  10.112  0.0000  0.0000  0.0000
  288PRO    HG2 4382   9.593  13.269  10.218  0.0000  0.0000  0.0000
  288PRO     CB 4383   9.805  13.221  10.203  0.0000  0.0000  0.0000
  288PRO    HB1 4384   9.817  13.175  10.105  0.0000  0.0000  0.0000
  288PRO    HB2 4385   9.790  13.145  10.280  0.0000  0.0000  0.0000
  288PRO     CA 4386   9.925  13.310  10.241  0.0000  0.0000  0.0000
  288PRO     HA 4387   9.999  13.251  10.295  0.0000  0.0000  0.0000
  288PRO      C 4388   9.991  13.371  10.117  0.0000  0.0000  0.0000
  288PRO      O 4389   9.961  13.484  10.078  0.0000  0.0000  0.0000
  289THR      N 4390  10.077  13.294  10.050  0.0000  0.0000  0.0000
  289THR      H 4391  10.100  13.202  10.086  0.0000  0.0000  0.0000
  289THR     CA 4392  10.136  13.329   9.920  0.0000  0.0000  0.0000
  289THR     HA 4393  10.186  13.426   9.930  0.0000  0.0000  0.0000
  289THR     CB 4394  10.240  13.224   9.875  0.0000  0.0000  0.0000
  289THR     HB 4395  10.194  13.160   9.799  0.0000  0.0000  0.0000
  289THR    CG2 4396  10.364  13.288   9.813  0.0000  0.0000  0.0000
  289THR   HG21 4397  10.433  13.210   9.782  0.0000  0.0000  0.0000
  289THR   HG22 4398  10.336  13.348   9.726  0.0000  0.0000  0.0000
  289THR   HG23 4399  10.413  13.352   9.887  0.0000  0.0000  0.0000
  289THR    OG1 4400  10.282  13.140   9.980  0.0000  0.0000  0.0000
  289THR    HG1 4401  10.236  13.057   9.966  0.0000  0.0000  0.0000
  289THR      C 4402  10.028  13.339   9.813  0.0000  0.0000  0.0000
  289THR      O 4403   9.927  13.270   9.821  0.0000  0.0000  0.0000
  290TYR      N 4404  10.052  13.416   9.705  0.0000  0.0000  0.0000
  290TYR      H 4405  10.133  13.475   9.705  0.0000  0.0000  0.0000
  290TYR     CA 4406   9.956  13.427   9.594  0.0000  0.0000  0.0000
  290TYR     HA 4407   9.864  13.472   9.632  0.0000  0.0000  0.0000
  290TYR     CB 4408  10.012  13.521   9.486  0.0000  0.0000  0.0000
  290TYR    HB1 4409  10.098  13.475   9.439  0.0000  0.0000  0.0000
  290TYR    HB2 4410  10.045  13.614   9.534  0.0000  0.0000  0.0000
  290TYR     CG 4411   9.910  13.557   9.379  0.0000  0.0000  0.0000
  290TYR    CD1 4412   9.886  13.469   9.272  0.0000  0.0000  0.0000
  290TYR    HD1 4413   9.942  13.377   9.263  0.0000  0.0000  0.0000
  290TYR    CE1 4414   9.787  13.499   9.176  0.0000  0.0000  0.0000
  290TYR    HE1 4415   9.767  13.431   9.095  0.0000  0.0000  0.0000
  290TYR     CZ 4416   9.714  13.618   9.186  0.0000  0.0000  0.0000
  290TYR     OH 4417   9.618  13.646   9.094  0.0000  0.0000  0.0000
  290TYR     HH 4418   9.585  13.736   9.103  0.0000  0.0000  0.0000
  290TYR    CE2 4419   9.740  13.709   9.292  0.0000  0.0000  0.0000
  290TYR    HE2 4420   9.683  13.800   9.298  0.0000  0.0000  0.0000
  290TYR    CD2 4421   9.838  13.678   9.388  0.0000  0.0000  0.0000
  290TYR    HD2 4422   9.857  13.747   9.469  0.0000  0.0000  0.0000
  290TYR      C 4423   9.919  13.290   9.535  0.0000  0.0000  0.0000
  290TYR      O 4424   9.801  13.259   9.513  0.0000  0.0000  0.0000
  291ALA      N 4425  10.018  13.201   9.519  0.0000  0.0000  0.0000
  291ALA      H 4426  10.112  13.230   9.542  0.0000  0.0000  0.0000
  291ALA     CA 4427   9.998  13.064   9.471  0.0000  0.0000  0.0000
  291ALA     HA 4428   9.945  13.068   9.376  0.0000  0.0000  0.0000
  291ALA     CB 4429  10.137  13.003   9.446  0.0000  0.0000  0.0000
  291ALA    HB1 4430  10.126  12.903   9.404  0.0000  0.0000  0.0000
  291ALA    HB2 4431  10.192  13.065   9.375  0.0000  0.0000  0.0000
  291ALA    HB3 4432  10.192  12.996   9.539  0.0000  0.0000  0.0000
  291ALA      C 4433   9.914  12.974   9.565  0.0000  0.0000  0.0000
  291ALA      O 4434   9.864  12.870   9.522  0.0000  0.0000  0.0000
  292ASP      N 4435   9.893  13.015   9.691  0.0000  0.0000  0.0000
  292ASP      H 4436   9.934  13.103   9.720  0.0000  0.0000  0.0000
  292ASP     CA 4437   9.810  12.948   9.792  0.0000  0.0000  0.0000
  292ASP     HA 4438   9.794  12.846   9.758  0.0000  0.0000  0.0000
  292ASP     CB 4439   9.886  12.936   9.925  0.0000  0.0000  0.0000
  292ASP    HB1 4440   9.825  12.880   9.996  0.0000  0.0000  0.0000
  292ASP    HB2 4441   9.902  13.036   9.965  0.0000  0.0000  0.0000
  292ASP     CG 4442  10.021  12.867   9.911  0.0000  0.0000  0.0000
  292ASP    OD1 4443  10.019  12.744   9.889  0.0000  0.0000  0.0000
  292ASP    OD2 4444  10.124  12.937   9.925  0.0000  0.0000  0.0000
  292ASP      C 4445   9.670  13.011   9.812  0.0000  0.0000  0.0000
  292ASP      O 4446   9.589  12.960   9.891  0.0000  0.0000  0.0000
  293LEU      N 4447   9.636  13.118   9.739  0.0000  0.0000  0.0000
  293LEU      H 4448   9.704  13.159   9.677  0.0000  0.0000  0.0000
  293LEU     CA 4449   9.501  13.177   9.744  0.0000  0.0000  0.0000
  293LEU     HA 4450   9.477  13.197   9.848  0.0000  0.0000  0.0000
  293LEU     CB 4451   9.500  13.312   9.668  0.0000  0.0000  0.0000
  293LEU    HB1 4452   9.398  13.349   9.665  0.0000  0.0000  0.0000
  293LEU    HB2 4453   9.533  13.295   9.566  0.0000  0.0000  0.0000
  293LEU     CG 4454   9.587  13.422   9.732  0.0000  0.0000  0.0000
  293LEU     HG 4455   9.689  13.387   9.743  0.0000  0.0000  0.0000
  293LEU    CD1 4456   9.586  13.546   9.643  0.0000  0.0000  0.0000
  293LEU   HD11 4457   9.650  13.623   9.686  0.0000  0.0000  0.0000
  293LEU   HD12 4458   9.624  13.520   9.544  0.0000  0.0000  0.0000
  293LEU   HD13 4459   9.485  13.584   9.633  0.0000  0.0000  0.0000
  293LEU    CD2 4460   9.534  13.464   9.869  0.0000  0.0000  0.0000
  293LEU   HD21 4461   9.596  13.545   9.908  0.0000  0.0000  0.0000
  293LEU   HD22 4462   9.431  13.499   9.861  0.0000  0.0000  0.0000
  293LEU   HD23 4463   9.540  13.381   9.939  0.0000  0.0000  0.0000
  293LEU      C 4464   9.396  13.078   9.691  0.0000  0.0000  0.0000
  293LEU      O 4465   9.417  13.007   9.592  0.0000  0.0000  0.0000
  294GLY      N 4466   9.285  13.062   9.764  0.0000  0.0000  0.0000
  294GLY      H 4467   9.268  13.128   9.839  0.0000  0.0000  0.0000
  294GLY     CA 4468   9.184  12.959   9.736  0.0000  0.0000  0.0000
  294GLY    HA1 4469   9.145  12.974   9.636  0.0000  0.0000  0.0000
  294GLY    HA2 4470   9.102  12.971   9.807  0.0000  0.0000  0.0000
  294GLY      C 4471   9.234  12.813   9.746  0.0000  0.0000  0.0000
  294GLY      O 4472   9.164  12.721   9.705  0.0000  0.0000  0.0000
  295LYS      N 4473   9.356  12.787   9.797  0.0000  0.0000  0.0000
  295LYS      H 4474   9.413  12.864   9.828  0.0000  0.0000  0.0000
  295LYS     CA 4475   9.417  12.653   9.789  0.0000  0.0000  0.0000
  295LYS     HA 4476   9.413  12.622   9.685  0.0000  0.0000  0.0000
  295LYS     CB 4477   9.565  12.660   9.829  0.0000  0.0000  0.0000
  295LYS    HB1 4478   9.574  12.689   9.934  0.0000  0.0000  0.0000
  295LYS    HB2 4479   9.613  12.735   9.766  0.0000  0.0000  0.0000
  295LYS     CG 4480   9.637  12.526   9.806  0.0000  0.0000  0.0000
  295LYS    HG1 4481   9.627  12.498   9.701  0.0000  0.0000  0.0000
  295LYS    HG2 4482   9.591  12.449   9.868  0.0000  0.0000  0.0000
  295LYS     CD 4483   9.785  12.537   9.842  0.0000  0.0000  0.0000
  295LYS    HD1 4484   9.795  12.559   9.948  0.0000  0.0000  0.0000
  295LYS    HD2 4485   9.829  12.620   9.786  0.0000  0.0000  0.0000
  295LYS     CE 4486   9.865  12.411   9.808  0.0000  0.0000  0.0000
  295LYS    HE1 4487   9.964  12.422   9.852  0.0000  0.0000  0.0000
  295LYS    HE2 4488   9.877  12.406   9.699  0.0000  0.0000  0.0000
  295LYS     NZ 4489   9.800  12.287   9.856  0.0000  0.0000  0.0000
  295LYS    HZ1 4490   9.857  12.206   9.839  0.0000  0.0000  0.0000
  295LYS    HZ2 4491   9.776  12.292   9.955  0.0000  0.0000  0.0000
  295LYS    HZ3 4492   9.712  12.270   9.810  0.0000  0.0000  0.0000
  295LYS      C 4493   9.342  12.546   9.867  0.0000  0.0000  0.0000
  295LYS      O 4494   9.336  12.433   9.819  0.0000  0.0000  0.0000
  296SER      N 4495   9.278  12.577   9.980  0.0000  0.0000  0.0000
  296SER      H 4496   9.287  12.670  10.018  0.0000  0.0000  0.0000
  296SER     CA 4497   9.197  12.478  10.052  0.0000  0.0000  0.0000
  296SER     HA 4498   9.260  12.392  10.075  0.0000  0.0000  0.0000
  296SER     CB 4499   9.145  12.534  10.185  0.0000  0.0000  0.0000
  296SER    HB1 4500   9.080  12.461  10.232  0.0000  0.0000  0.0000
  296SER    HB2 4501   9.089  12.625  10.167  0.0000  0.0000  0.0000
  296SER     OG 4502   9.255  12.560  10.272  0.0000  0.0000  0.0000
  296SER     HG 4503   9.275  12.478  10.318  0.0000  0.0000  0.0000
  296SER      C 4504   9.081  12.425   9.966  0.0000  0.0000  0.0000
  296SER      O 4505   9.059  12.305   9.963  0.0000  0.0000  0.0000
  297ALA      N 4506   9.017  12.510   9.884  0.0000  0.0000  0.0000
  297ALA      H 4507   9.042  12.608   9.884  0.0000  0.0000  0.0000
  297ALA     CA 4508   8.918  12.465   9.786  0.0000  0.0000  0.0000
  297ALA     HA 4509   8.842  12.406   9.838  0.0000  0.0000  0.0000
  297ALA     CB 4510   8.849  12.587   9.723  0.0000  0.0000  0.0000
  297ALA    HB1 4511   8.770  12.553   9.656  0.0000  0.0000  0.0000
  297ALA    HB2 4512   8.805  12.650   9.800  0.0000  0.0000  0.0000
  297ALA    HB3 4513   8.920  12.646   9.665  0.0000  0.0000  0.0000
  297ALA      C 4514   8.982  12.374   9.679  0.0000  0.0000  0.0000
  297ALA      O 4515   8.935  12.262   9.656  0.0000  0.0000  0.0000
  298ARG      N 4516   9.094  12.418   9.619  0.0000  0.0000  0.0000
  298ARG      H 4517   9.127  12.509   9.646  0.0000  0.0000  0.0000
  298ARG     CA 4518   9.167  12.342   9.516  0.0000  0.0000  0.0000
  298ARG     HA 4519   9.098  12.319   9.435  0.0000  0.0000  0.0000
  298ARG     CB 4520   9.282  12.427   9.459  0.0000  0.0000  0.0000
  298ARG    HB1 4521   9.341  12.365   9.392  0.0000  0.0000  0.0000
  298ARG    HB2 4522   9.347  12.461   9.540  0.0000  0.0000  0.0000
  298ARG     CG 4523   9.230  12.549   9.379  0.0000  0.0000  0.0000
  298ARG    HG1 4524   9.174  12.615   9.444  0.0000  0.0000  0.0000
  298ARG    HG2 4525   9.163  12.512   9.301  0.0000  0.0000  0.0000
  298ARG     CD 4526   9.343  12.628   9.310  0.0000  0.0000  0.0000
  298ARG    HD1 4527   9.297  12.690   9.233  0.0000  0.0000  0.0000
  298ARG    HD2 4528   9.410  12.558   9.260  0.0000  0.0000  0.0000
  298ARG     NE 4529   9.416  12.717   9.402  0.0000  0.0000  0.0000
  298ARG     HE 4530   9.360  12.780   9.458  0.0000  0.0000  0.0000
  298ARG     CZ 4531   9.547  12.735   9.411  0.0000  0.0000  0.0000
  298ARG    NH1 4532   9.635  12.668   9.342  0.0000  0.0000  0.0000
  298ARG   HH11 4533   9.603  12.605   9.270  0.0000  0.0000  0.0000
  298ARG   HH12 4534   9.732  12.693   9.352  0.0000  0.0000  0.0000
  298ARG    NH2 4535   9.594  12.824   9.493  0.0000  0.0000  0.0000
  298ARG   HH21 4536   9.532  12.892   9.534  0.0000  0.0000  0.0000
  298ARG   HH22 4537   9.693  12.840   9.499  0.0000  0.0000  0.0000
  298ARG      C 4538   9.217  12.206   9.566  0.0000  0.0000  0.0000
  298ARG      O 4539   9.213  12.108   9.491  0.0000  0.0000  0.0000
  299ASP      N 4540   9.256  12.195   9.693  0.0000  0.0000  0.0000
  299ASP      H 4541   9.264  12.280   9.747  0.0000  0.0000  0.0000
  299ASP     CA 4542   9.295  12.068   9.755  0.0000  0.0000  0.0000
  299ASP     HA 4543   9.365  12.019   9.688  0.0000  0.0000  0.0000
  299ASP     CB 4544   9.374  12.092   9.886  0.0000  0.0000  0.0000
  299ASP    HB1 4545   9.372  11.999   9.944  0.0000  0.0000  0.0000
  299ASP    HB2 4546   9.323  12.168   9.945  0.0000  0.0000  0.0000
  299ASP     CG 4547   9.521  12.133   9.867  0.0000  0.0000  0.0000
  299ASP    OD1 4548   9.563  12.185   9.762  0.0000  0.0000  0.0000
  299ASP    OD2 4549   9.604  12.101   9.955  0.0000  0.0000  0.0000
  299ASP      C 4550   9.178  11.970   9.774  0.0000  0.0000  0.0000
  299ASP      O 4551   9.196  11.851   9.749  0.0000  0.0000  0.0000
  300VAL      N 4552   9.056  12.016   9.807  0.0000  0.0000  0.0000
  300VAL      H 4553   9.044  12.115   9.827  0.0000  0.0000  0.0000
  300VAL     CA 4554   8.936  11.928   9.815  0.0000  0.0000  0.0000
  300VAL     HA 4555   8.960  11.846   9.882  0.0000  0.0000  0.0000
  300VAL     CB 4556   8.812  12.001   9.871  0.0000  0.0000  0.0000
  300VAL     HB 4557   8.790  12.088   9.809  0.0000  0.0000  0.0000
  300VAL    CG1 4558   8.687  11.911   9.875  0.0000  0.0000  0.0000
  300VAL   HG11 4559   8.603  11.967   9.916  0.0000  0.0000  0.0000
  300VAL   HG12 4560   8.660  11.878   9.775  0.0000  0.0000  0.0000
  300VAL   HG13 4561   8.705  11.824   9.938  0.0000  0.0000  0.0000
  300VAL    CG2 4562   8.835  12.046  10.016  0.0000  0.0000  0.0000
  300VAL   HG21 4563   8.745  12.095  10.054  0.0000  0.0000  0.0000
  300VAL   HG22 4564   8.858  11.961  10.079  0.0000  0.0000  0.0000
  300VAL   HG23 4565   8.917  12.117  10.021  0.0000  0.0000  0.0000
  300VAL      C 4566   8.905  11.866   9.678  0.0000  0.0000  0.0000
  300VAL      O 4567   8.878  11.746   9.670  0.0000  0.0000  0.0000
  301PHE      N 4568   8.914  11.944   9.569  0.0000  0.0000  0.0000
  301PHE      H 4569   8.934  12.042   9.584  0.0000  0.0000  0.0000
  301PHE     CA 4570   8.891  11.896   9.432  0.0000  0.0000  0.0000
  301PHE     HA 4571   8.798  11.840   9.430  0.0000  0.0000  0.0000
  301PHE     CB 4572   8.877  12.016   9.336  0.0000  0.0000  0.0000
  301PHE    HB1 4573   8.891  11.981   9.234  0.0000  0.0000  0.0000
  301PHE    HB2 4574   8.956  12.088   9.356  0.0000  0.0000  0.0000
  301PHE     CG 4575   8.742  12.086   9.341  0.0000  0.0000  0.0000
  301PHE    CD1 4576   8.728  12.211   9.404  0.0000  0.0000  0.0000
  301PHE    HD1 4577   8.814  12.260   9.447  0.0000  0.0000  0.0000
  301PHE    CE1 4578   8.603  12.274   9.410  0.0000  0.0000  0.0000
  301PHE    HE1 4579   8.592  12.369   9.460  0.0000  0.0000  0.0000
  301PHE     CZ 4580   8.491  12.213   9.352  0.0000  0.0000  0.0000
  301PHE     HZ 4581   8.394  12.260   9.359  0.0000  0.0000  0.0000
  301PHE    CE2 4582   8.504  12.090   9.285  0.0000  0.0000  0.0000
  301PHE    HE2 4583   8.418  12.044   9.239  0.0000  0.0000  0.0000
  301PHE    CD2 4584   8.630  12.027   9.279  0.0000  0.0000  0.0000
  301PHE    HD2 4585   8.640  11.932   9.228  0.0000  0.0000  0.0000
  301PHE      C 4586   9.000  11.801   9.380  0.0000  0.0000  0.0000
  301PHE      O 4587   8.973  11.724   9.287  0.0000  0.0000  0.0000
  302THR      N 4588   9.122  11.803   9.435  0.0000  0.0000  0.0000
  302THR      H 4589   9.138  11.867   9.512  0.0000  0.0000  0.0000
  302THR     CA 4590   9.239  11.731   9.380  0.0000  0.0000  0.0000
  302THR     HA 4591   9.212  11.689   9.283  0.0000  0.0000  0.0000
  302THR     CB 4592   9.357  11.826   9.353  0.0000  0.0000  0.0000
  302THR     HB 4593   9.444  11.767   9.325  0.0000  0.0000  0.0000
  302THR    CG2 4594   9.328  11.924   9.239  0.0000  0.0000  0.0000
  302THR   HG21 4595   9.413  11.991   9.226  0.0000  0.0000  0.0000
  302THR   HG22 4596   9.313  11.869   9.146  0.0000  0.0000  0.0000
  302THR   HG23 4597   9.239  11.983   9.260  0.0000  0.0000  0.0000
  302THR    OG1 4598   9.387  11.901   9.468  0.0000  0.0000  0.0000
  302THR    HG1 4599   9.330  11.978   9.467  0.0000  0.0000  0.0000
  302THR      C 4600   9.289  11.613   9.463  0.0000  0.0000  0.0000
  302THR      O 4601   9.324  11.510   9.405  0.0000  0.0000  0.0000
  303LYS      N 4602   9.290  11.621   9.597  0.0000  0.0000  0.0000
  303LYS      H 4603   9.257  11.705   9.641  0.0000  0.0000  0.0000
  303LYS     CA 4604   9.338  11.509   9.682  0.0000  0.0000  0.0000
  303LYS     HA 4605   9.427  11.467   9.636  0.0000  0.0000  0.0000
  303LYS     CB 4606   9.375  11.558   9.823  0.0000  0.0000  0.0000
  303LYS    HB1 4607   9.373  11.472   9.890  0.0000  0.0000  0.0000
  303LYS    HB2 4608   9.301  11.629   9.859  0.0000  0.0000  0.0000
  303LYS     CG 4609   9.516  11.619   9.834  0.0000  0.0000  0.0000
  303LYS    HG1 4610   9.588  11.549   9.793  0.0000  0.0000  0.0000
  303LYS    HG2 4611   9.538  11.630   9.941  0.0000  0.0000  0.0000
  303LYS     CD 4612   9.533  11.755   9.766  0.0000  0.0000  0.0000
  303LYS    HD1 4613   9.458  11.824   9.803  0.0000  0.0000  0.0000
  303LYS    HD2 4614   9.519  11.743   9.658  0.0000  0.0000  0.0000
  303LYS     CE 4615   9.673  11.813   9.789  0.0000  0.0000  0.0000
  303LYS    HE1 4616   9.684  11.903   9.728  0.0000  0.0000  0.0000
  303LYS    HE2 4617   9.747  11.740   9.755  0.0000  0.0000  0.0000
  303LYS     NZ 4618   9.696  11.848   9.932  0.0000  0.0000  0.0000
  303LYS    HZ1 4619   9.794  11.868   9.949  0.0000  0.0000  0.0000
  303LYS    HZ2 4620   9.646  11.933   9.955  0.0000  0.0000  0.0000
  303LYS    HZ3 4621   9.665  11.775   9.994  0.0000  0.0000  0.0000
  303LYS      C 4622   9.235  11.396   9.687  0.0000  0.0000  0.0000
  303LYS      O 4623   9.116  11.423   9.709  0.0000  0.0000  0.0000
  304GLY      N 4624   9.281  11.272   9.675  0.0000  0.0000  0.0000
  304GLY      H 4625   9.381  11.259   9.664  0.0000  0.0000  0.0000
  304GLY     CA 4626   9.198  11.151   9.673  0.0000  0.0000  0.0000
  304GLY    HA1 4627   9.106  11.168   9.729  0.0000  0.0000  0.0000
  304GLY    HA2 4628   9.252  11.070   9.723  0.0000  0.0000  0.0000
  304GLY      C 4629   9.158  11.100   9.534  0.0000  0.0000  0.0000
  304GLY      O 4630   9.078  11.008   9.524  0.0000  0.0000  0.0000
  305TYR      N 4631   9.213  11.157   9.426  0.0000  0.0000  0.0000
  305TYR      H 4632   9.281  11.231   9.438  0.0000  0.0000  0.0000
  305TYR     CA 4633   9.180  11.120   9.287  0.0000  0.0000  0.0000
  305TYR     HA 4634   9.121  11.028   9.288  0.0000  0.0000  0.0000
  305TYR     CB 4635   9.093  11.230   9.223  0.0000  0.0000  0.0000
  305TYR    HB1 4636   9.057  11.193   9.128  0.0000  0.0000  0.0000
  305TYR    HB2 4637   9.158  11.315   9.201  0.0000  0.0000  0.0000
  305TYR     CG 4638   8.975  11.280   9.305  0.0000  0.0000  0.0000
  305TYR    CD1 4639   8.856  11.204   9.314  0.0000  0.0000  0.0000
  305TYR    HD1 4640   8.850  11.107   9.268  0.0000  0.0000  0.0000
  305TYR    CE1 4641   8.745  11.255   9.384  0.0000  0.0000  0.0000
  305TYR    HE1 4642   8.654  11.199   9.392  0.0000  0.0000  0.0000
  305TYR     CZ 4643   8.753  11.381   9.448  0.0000  0.0000  0.0000
  305TYR     OH 4644   8.645  11.432   9.511  0.0000  0.0000  0.0000
  305TYR     HH 4645   8.661  11.516   9.554  0.0000  0.0000  0.0000
  305TYR    CE2 4646   8.873  11.454   9.443  0.0000  0.0000  0.0000
  305TYR    HE2 4647   8.881  11.549   9.495  0.0000  0.0000  0.0000
  305TYR    CD2 4648   8.983  11.404   9.371  0.0000  0.0000  0.0000
  305TYR    HD2 4649   9.076  11.460   9.369  0.0000  0.0000  0.0000
  305TYR      C 4650   9.306  11.094   9.203  0.0000  0.0000  0.0000
  305TYR      O 4651   9.406  11.163   9.219  0.0000  0.0000  0.0000
  306GLY      N 4652   9.299  10.999   9.109  0.0000  0.0000  0.0000
  306GLY      H 4653   9.217  10.939   9.108  0.0000  0.0000  0.0000
  306GLY     CA 4654   9.411  10.960   9.022  0.0000  0.0000  0.0000
  306GLY    HA1 4655   9.473  10.888   9.075  0.0000  0.0000  0.0000
  306GLY    HA2 4656   9.471  11.048   8.999  0.0000  0.0000  0.0000
  306GLY      C 4657   9.368  10.897   8.889  0.0000  0.0000  0.0000
  306GLY      O 4658   9.440  10.812   8.838  0.0000  0.0000  0.0000
  307PHE      N 4659   9.251  10.933   8.836  0.0000  0.0000  0.0000
  307PHE      H 4660   9.198  11.005   8.884  0.0000  0.0000  0.0000
  307PHE     CA 4661   9.189  10.872   8.717  0.0000  0.0000  0.0000
  307PHE     HA 4662   9.155  10.772   8.744  0.0000  0.0000  0.0000
  307PHE     CB 4663   9.066  10.955   8.675  0.0000  0.0000  0.0000
  307PHE    HB1 4664   8.999  10.889   8.618  0.0000  0.0000  0.0000
  307PHE    HB2 4665   9.100  11.032   8.606  0.0000  0.0000  0.0000
  307PHE     CG 4666   8.986  11.022   8.785  0.0000  0.0000  0.0000
  307PHE    CD1 4667   8.927  10.946   8.887  0.0000  0.0000  0.0000
  307PHE    HD1 4668   8.942  10.839   8.891  0.0000  0.0000  0.0000
  307PHE    CE1 4669   8.845  11.009   8.983  0.0000  0.0000  0.0000
  307PHE    HE1 4670   8.796  10.951   9.059  0.0000  0.0000  0.0000
  307PHE     CZ 4671   8.821  11.148   8.975  0.0000  0.0000  0.0000
  307PHE     HZ 4672   8.755  11.194   9.047  0.0000  0.0000  0.0000
  307PHE    CE2 4673   8.881  11.224   8.874  0.0000  0.0000  0.0000
  307PHE    HE2 4674   8.861  11.330   8.865  0.0000  0.0000  0.0000
  307PHE    CD2 4675   8.964  11.161   8.779  0.0000  0.0000  0.0000
  307PHE    HD2 4676   9.007  11.219   8.699  0.0000  0.0000  0.0000
  307PHE      C 4677   9.284  10.861   8.597  0.0000  0.0000  0.0000
  307PHE      O 4678   9.355  10.957   8.565  0.0000  0.0000  0.0000
  308GLY      N 4679   9.283  10.747   8.527  0.0000  0.0000  0.0000
  308GLY      H 4680   9.227  10.670   8.561  0.0000  0.0000  0.0000
  308GLY     CA 4681   9.369  10.722   8.411  0.0000  0.0000  0.0000
  308GLY    HA1 4682   9.365  10.807   8.343  0.0000  0.0000  0.0000
  308GLY    HA2 4683   9.332  10.634   8.357  0.0000  0.0000  0.0000
  308GLY      C 4684   9.516  10.696   8.444  0.0000  0.0000  0.0000
  308GLY      O 4685   9.597  10.677   8.354  0.0000  0.0000  0.0000
  309LEU      N 4686   9.552  10.695   8.573  0.0000  0.0000  0.0000
  309LEU      H 4687   9.481  10.713   8.643  0.0000  0.0000  0.0000
  309LEU     CA 4688   9.684  10.660   8.623  0.0000  0.0000  0.0000
  309LEU     HA 4689   9.747  10.630   8.539  0.0000  0.0000  0.0000
  309LEU     CB 4690   9.750  10.778   8.697  0.0000  0.0000  0.0000
  309LEU    HB1 4691   9.851  10.748   8.725  0.0000  0.0000  0.0000
  309LEU    HB2 4692   9.694  10.795   8.789  0.0000  0.0000  0.0000
  309LEU     CG 4693   9.759  10.911   8.620  0.0000  0.0000  0.0000
  309LEU     HG 4694   9.659  10.944   8.591  0.0000  0.0000  0.0000
  309LEU    CD1 4695   9.819  11.016   8.713  0.0000  0.0000  0.0000
  309LEU   HD11 4696   9.823  11.112   8.661  0.0000  0.0000  0.0000
  309LEU   HD12 4697   9.756  11.027   8.801  0.0000  0.0000  0.0000
  309LEU   HD13 4698   9.920  10.987   8.742  0.0000  0.0000  0.0000
  309LEU    CD2 4699   9.847  10.900   8.496  0.0000  0.0000  0.0000
  309LEU   HD21 4700   9.860  10.999   8.451  0.0000  0.0000  0.0000
  309LEU   HD22 4701   9.944  10.858   8.521  0.0000  0.0000  0.0000
  309LEU   HD23 4702   9.797  10.836   8.423  0.0000  0.0000  0.0000
  309LEU      C 4703   9.675  10.542   8.719  0.0000  0.0000  0.0000
  309LEU      O 4704   9.575  10.518   8.787  0.0000  0.0000  0.0000
  310ILE      N 4705   9.789  10.478   8.734  0.0000  0.0000  0.0000
  310ILE      H 4706   9.862  10.498   8.667  0.0000  0.0000  0.0000
  310ILE     CA 4707   9.830  10.413   8.857  0.0000  0.0000  0.0000
  310ILE     HA 4708   9.747  10.413   8.929  0.0000  0.0000  0.0000
  310ILE     CB 4709   9.869  10.268   8.829  0.0000  0.0000  0.0000
  310ILE     HB 4710   9.902  10.223   8.923  0.0000  0.0000  0.0000
  310ILE    CG2 4711   9.745  10.189   8.780  0.0000  0.0000  0.0000
  310ILE   HG21 4712   9.765  10.081   8.784  0.0000  0.0000  0.0000
  310ILE   HG22 4713   9.659  10.209   8.844  0.0000  0.0000  0.0000
  310ILE   HG23 4714   9.720  10.217   8.678  0.0000  0.0000  0.0000
  310ILE    CG1 4715   9.988  10.275   8.731  0.0000  0.0000  0.0000
  310ILE   HG11 4716  10.071  10.332   8.771  0.0000  0.0000  0.0000
  310ILE   HG12 4717   9.956  10.317   8.635  0.0000  0.0000  0.0000
  310ILE     CD 4718  10.042  10.140   8.702  0.0000  0.0000  0.0000
  310ILE    HD1 4719  10.136  10.144   8.646  0.0000  0.0000  0.0000
  310ILE    HD2 4720  10.060  10.089   8.797  0.0000  0.0000  0.0000
  310ILE    HD3 4721   9.965  10.095   8.640  0.0000  0.0000  0.0000
  310ILE      C 4722   9.946  10.491   8.919  0.0000  0.0000  0.0000
  310ILE      O 4723  10.021  10.559   8.847  0.0000  0.0000  0.0000
  311LYS      N 4724   9.966  10.476   9.049  0.0000  0.0000  0.0000
  311LYS      H 4725   9.895  10.429   9.103  0.0000  0.0000  0.0000
  311LYS     CA 4726  10.078  10.537   9.120  0.0000  0.0000  0.0000
  311LYS     HA 4727  10.160  10.555   9.051  0.0000  0.0000  0.0000
  311LYS     CB 4728  10.037  10.670   9.183  0.0000  0.0000  0.0000
  311LYS    HB1 4729  10.124  10.710   9.234  0.0000  0.0000  0.0000
  311LYS    HB2 4730   9.961  10.651   9.258  0.0000  0.0000  0.0000
  311LYS     CG 4731   9.984  10.776   9.086  0.0000  0.0000  0.0000
  311LYS    HG1 4732   9.889  10.745   9.043  0.0000  0.0000  0.0000
  311LYS    HG2 4733  10.057  10.795   9.008  0.0000  0.0000  0.0000
  311LYS     CD 4734   9.966  10.899   9.174  0.0000  0.0000  0.0000
  311LYS    HD1 4735  10.063  10.924   9.217  0.0000  0.0000  0.0000
  311LYS    HD2 4736   9.897  10.875   9.254  0.0000  0.0000  0.0000
  311LYS     CE 4737   9.916  11.021   9.099  0.0000  0.0000  0.0000
  311LYS    HE1 4738   9.817  11.001   9.059  0.0000  0.0000  0.0000
  311LYS    HE2 4739   9.984  11.042   9.017  0.0000  0.0000  0.0000
  311LYS     NZ 4740   9.915  11.133   9.196  0.0000  0.0000  0.0000
  311LYS    HZ1 4741   9.891  11.220   9.151  0.0000  0.0000  0.0000
  311LYS    HZ2 4742   9.850  11.113   9.270  0.0000  0.0000  0.0000
  311LYS    HZ3 4743  10.006  11.139   9.239  0.0000  0.0000  0.0000
  311LYS      C 4744  10.131  10.452   9.234  0.0000  0.0000  0.0000
  311LYS      O 4745  10.059  10.376   9.298  0.0000  0.0000  0.0000
  312LEU      N 4746  10.257  10.479   9.263  0.0000  0.0000  0.0000
  312LEU      H 4747  10.308  10.538   9.200  0.0000  0.0000  0.0000
  312LEU     CA 4748  10.326  10.443   9.385  0.0000  0.0000  0.0000
  312LEU     HA 4749  10.253  10.419   9.463  0.0000  0.0000  0.0000
  312LEU     CB 4750  10.409  10.319   9.353  0.0000  0.0000  0.0000
  312LEU    HB1 4751  10.498  10.347   9.297  0.0000  0.0000  0.0000
  312LEU    HB2 4752  10.350  10.251   9.290  0.0000  0.0000  0.0000
  312LEU     CG 4753  10.447  10.243   9.479  0.0000  0.0000  0.0000
  312LEU     HG 4754  10.359  10.191   9.517  0.0000  0.0000  0.0000
  312LEU    CD1 4755  10.552  10.143   9.438  0.0000  0.0000  0.0000
  312LEU   HD11 4756  10.563  10.068   9.517  0.0000  0.0000  0.0000
  312LEU   HD12 4757  10.519  10.096   9.345  0.0000  0.0000  0.0000
  312LEU   HD13 4758  10.648  10.191   9.418  0.0000  0.0000  0.0000
  312LEU    CD2 4759  10.510  10.324   9.590  0.0000  0.0000  0.0000
  312LEU   HD21 4760  10.539  10.258   9.672  0.0000  0.0000  0.0000
  312LEU   HD22 4761  10.598  10.375   9.550  0.0000  0.0000  0.0000
  312LEU   HD23 4762  10.440  10.397   9.632  0.0000  0.0000  0.0000
  312LEU      C 4763  10.411  10.562   9.428  0.0000  0.0000  0.0000
  312LEU      O 4764  10.516  10.590   9.370  0.0000  0.0000  0.0000
  313ASP      N 4765  10.367  10.631   9.533  0.0000  0.0000  0.0000
  313ASP      H 4766  10.283  10.599   9.580  0.0000  0.0000  0.0000
  313ASP     CA 4767  10.434  10.748   9.590  0.0000  0.0000  0.0000
  313ASP     HA 4768  10.517  10.776   9.526  0.0000  0.0000  0.0000
  313ASP     CB 4769  10.336  10.867   9.591  0.0000  0.0000  0.0000
  313ASP    HB1 4770  10.390  10.955   9.629  0.0000  0.0000  0.0000
  313ASP    HB2 4771  10.255  10.845   9.660  0.0000  0.0000  0.0000
  313ASP     CG 4772  10.276  10.903   9.453  0.0000  0.0000  0.0000
  313ASP    OD1 4773  10.349  10.893   9.351  0.0000  0.0000  0.0000
  313ASP    OD2 4774  10.159  10.947   9.447  0.0000  0.0000  0.0000
  313ASP      C 4775  10.493  10.713   9.728  0.0000  0.0000  0.0000
  313ASP      O 4776  10.420  10.673   9.820  0.0000  0.0000  0.0000
  314LEU      N 4777  10.626  10.726   9.744  0.0000  0.0000  0.0000
  314LEU      H 4778  10.678  10.767   9.668  0.0000  0.0000  0.0000
  314LEU     CA 4779  10.699  10.694   9.867  0.0000  0.0000  0.0000
  314LEU     HA 4780  10.628  10.651   9.938  0.0000  0.0000  0.0000
  314LEU     CB 4781  10.813  10.592   9.843  0.0000  0.0000  0.0000
  314LEU    HB1 4782  10.864  10.576   9.938  0.0000  0.0000  0.0000
  314LEU    HB2 4783  10.885  10.638   9.775  0.0000  0.0000  0.0000
  314LEU     CG 4784  10.774  10.455   9.787  0.0000  0.0000  0.0000
  314LEU     HG 4785  10.726  10.470   9.690  0.0000  0.0000  0.0000
  314LEU    CD1 4786  10.898  10.369   9.766  0.0000  0.0000  0.0000
  314LEU   HD11 4787  10.870  10.274   9.720  0.0000  0.0000  0.0000
  314LEU   HD12 4788  10.968  10.420   9.700  0.0000  0.0000  0.0000
  314LEU   HD13 4789  10.947  10.350   9.862  0.0000  0.0000  0.0000
  314LEU    CD2 4790  10.681  10.379   9.881  0.0000  0.0000  0.0000
  314LEU   HD21 4791  10.674  10.275   9.849  0.0000  0.0000  0.0000
  314LEU   HD22 4792  10.721  10.381   9.982  0.0000  0.0000  0.0000
  314LEU   HD23 4793  10.582  10.423   9.877  0.0000  0.0000  0.0000
  314LEU      C 4794  10.758  10.817   9.935  0.0000  0.0000  0.0000
  314LEU      O 4795  10.812  10.906   9.869  0.0000  0.0000  0.0000
  315LYS      N 4796  10.759  10.818  10.069  0.0000  0.0000  0.0000
  315LYS      H 4797  10.705  10.748  10.118  0.0000  0.0000  0.0000
  315LYS     CA 4798  10.829  10.920  10.148  0.0000  0.0000  0.0000
  315LYS     HA 4799  10.911  10.958  10.088  0.0000  0.0000  0.0000
  315LYS     CB 4800  10.732  11.035  10.176  0.0000  0.0000  0.0000
  315LYS    HB1 4801  10.649  11.001  10.239  0.0000  0.0000  0.0000
  315LYS    HB2 4802  10.692  11.070  10.081  0.0000  0.0000  0.0000
  315LYS     CG 4803  10.806  11.149  10.247  0.0000  0.0000  0.0000
  315LYS    HG1 4804  10.907  11.154  10.206  0.0000  0.0000  0.0000
  315LYS    HG2 4805  10.813  11.128  10.354  0.0000  0.0000  0.0000
  315LYS     CD 4806  10.738  11.283  10.223  0.0000  0.0000  0.0000
  315LYS    HD1 4807  10.646  11.290  10.281  0.0000  0.0000  0.0000
  315LYS    HD2 4808  10.716  11.293  10.117  0.0000  0.0000  0.0000
  315LYS     CE 4809  10.837  11.392  10.265  0.0000  0.0000  0.0000
  315LYS    HE1 4810  10.936  11.348  10.275  0.0000  0.0000  0.0000
  315LYS    HE2 4811  10.810  11.432  10.363  0.0000  0.0000  0.0000
  315LYS     NZ 4812  10.845  11.500  10.164  0.0000  0.0000  0.0000
  315LYS    HZ1 4813  10.915  11.566  10.195  0.0000  0.0000  0.0000
  315LYS    HZ2 4814  10.878  11.461  10.077  0.0000  0.0000  0.0000
  315LYS    HZ3 4815  10.757  11.547  10.151  0.0000  0.0000  0.0000
  315LYS      C 4816  10.889  10.865  10.277  0.0000  0.0000  0.0000
  315LYS      O 4817  10.817  10.815  10.363  0.0000  0.0000  0.0000
  316THR      N 4818  11.019  10.887  10.295  0.0000  0.0000  0.0000
  316THR      H 4819  11.070  10.939  10.225  0.0000  0.0000  0.0000
  316THR     CA 4820  11.094  10.842  10.414  0.0000  0.0000  0.0000
  316THR     HA 4821  11.024  10.808  10.490  0.0000  0.0000  0.0000
  316THR     CB 4822  11.187  10.724  10.381  0.0000  0.0000  0.0000
  316THR     HB 4823  11.263  10.756  10.310  0.0000  0.0000  0.0000
  316THR    CG2 4824  11.254  10.666  10.505  0.0000  0.0000  0.0000
  316THR   HG21 4825  11.315  10.580  10.478  0.0000  0.0000  0.0000
  316THR   HG22 4826  11.320  10.740  10.551  0.0000  0.0000  0.0000
  316THR   HG23 4827  11.179  10.636  10.578  0.0000  0.0000  0.0000
  316THR    OG1 4828  11.112  10.620  10.324  0.0000  0.0000  0.0000
  316THR    HG1 4829  11.170  10.544  10.315  0.0000  0.0000  0.0000
  316THR      C 4830  11.175  10.958  10.470  0.0000  0.0000  0.0000
  316THR      O 4831  11.251  11.022  10.396  0.0000  0.0000  0.0000
  317LYS      N 4832  11.162  10.985  10.600  0.0000  0.0000  0.0000
  317LYS      H 4833  11.101  10.927  10.656  0.0000  0.0000  0.0000
  317LYS     CA 4834  11.244  11.083  10.672  0.0000  0.0000  0.0000
  317LYS     HA 4835  11.322  11.119  10.605  0.0000  0.0000  0.0000
  317LYS     CB 4836  11.159  11.204  10.714  0.0000  0.0000  0.0000
  317LYS    HB1 4837  11.099  11.237  10.628  0.0000  0.0000  0.0000
  317LYS    HB2 4838  11.226  11.286  10.740  0.0000  0.0000  0.0000
  317LYS     CG 4839  11.066  11.178  10.834  0.0000  0.0000  0.0000
  317LYS    HG1 4840  11.126  11.158  10.922  0.0000  0.0000  0.0000
  317LYS    HG2 4841  11.004  11.091  10.813  0.0000  0.0000  0.0000
  317LYS     CD 4842  10.977  11.299  10.862  0.0000  0.0000  0.0000
  317LYS    HD1 4843  10.906  11.312  10.780  0.0000  0.0000  0.0000
  317LYS    HD2 4844  11.039  11.388  10.868  0.0000  0.0000  0.0000
  317LYS     CE 4845  10.900  11.286  10.994  0.0000  0.0000  0.0000
  317LYS    HE1 4846  10.846  11.379  11.012  0.0000  0.0000  0.0000
  317LYS    HE2 4847  10.971  11.273  11.076  0.0000  0.0000  0.0000
  317LYS     NZ 4848  10.804  11.174  10.992  0.0000  0.0000  0.0000
  317LYS    HZ1 4849  10.735  11.176  11.066  0.0000  0.0000  0.0000
  317LYS    HZ2 4850  10.758  11.161  10.903  0.0000  0.0000  0.0000
  317LYS    HZ3 4851  10.848  11.083  10.999  0.0000  0.0000  0.0000
  317LYS      C 4852  11.316  11.019  10.790  0.0000  0.0000  0.0000
  317LYS      O 4853  11.259  10.932  10.857  0.0000  0.0000  0.0000
  318SER      N 4854  11.436  11.066  10.819  0.0000  0.0000  0.0000
  318SER      H 4855  11.478  11.131  10.755  0.0000  0.0000  0.0000
  318SER     CA 4856  11.494  11.056  10.953  0.0000  0.0000  0.0000
  318SER     HA 4857  11.469  10.959  10.997  0.0000  0.0000  0.0000
  318SER     CB 4858  11.647  11.069  10.947  0.0000  0.0000  0.0000
  318SER    HB1 4859  11.687  11.052  11.047  0.0000  0.0000  0.0000
  318SER    HB2 4860  11.672  11.170  10.915  0.0000  0.0000  0.0000
  318SER     OG 4861  11.705  10.976  10.857  0.0000  0.0000  0.0000
  318SER     HG 4862  11.779  10.935  10.902  0.0000  0.0000  0.0000
  318SER      C 4863  11.438  11.167  11.044  0.0000  0.0000  0.0000
  318SER      O 4864  11.391  11.269  10.994  0.0000  0.0000  0.0000
  319GLU      N 4865  11.447  11.150  11.176  0.0000  0.0000  0.0000
  319GLU      H 4866  11.475  11.061  11.213  0.0000  0.0000  0.0000
  319GLU     CA 4867  11.420  11.259  11.272  0.0000  0.0000  0.0000
  319GLU     HA 4868  11.323  11.305  11.250  0.0000  0.0000  0.0000
  319GLU     CB 4869  11.417  11.202  11.414  0.0000  0.0000  0.0000
  319GLU    HB1 4870  11.407  11.284  11.485  0.0000  0.0000  0.0000
  319GLU    HB2 4871  11.511  11.151  11.434  0.0000  0.0000  0.0000
  319GLU     CG 4872  11.300  11.105  11.434  0.0000  0.0000  0.0000
  319GLU    HG1 4873  11.302  11.028  11.357  0.0000  0.0000  0.0000
  319GLU    HG2 4874  11.206  11.160  11.424  0.0000  0.0000  0.0000
  319GLU     CD 4875  11.308  11.038  11.571  0.0000  0.0000  0.0000
  319GLU    OE1 4876  11.226  11.074  11.658  0.0000  0.0000  0.0000
  319GLU    OE2 4877  11.398  10.952  11.586  0.0000  0.0000  0.0000
  319GLU      C 4878  11.526  11.370  11.260  0.0000  0.0000  0.0000
  319GLU      O 4879  11.492  11.488  11.257  0.0000  0.0000  0.0000
  320ASN      N 4880  11.652  11.330  11.244  0.0000  0.0000  0.0000
  320ASN      H 4881  11.670  11.231  11.250  0.0000  0.0000  0.0000
  320ASN     CA 4882  11.763  11.413  11.198  0.0000  0.0000  0.0000
  320ASN     HA 4883  11.725  11.507  11.158  0.0000  0.0000  0.0000
  320ASN     CB 4884  11.858  11.444  11.315  0.0000  0.0000  0.0000
  320ASN    HB1 4885  11.947  11.494  11.277  0.0000  0.0000  0.0000
  320ASN    HB2 4886  11.889  11.351  11.363  0.0000  0.0000  0.0000
  320ASN     CG 4887  11.795  11.535  11.418  0.0000  0.0000  0.0000
  320ASN    OD1 4888  11.791  11.656  11.401  0.0000  0.0000  0.0000
  320ASN    ND2 4889  11.746  11.483  11.528  0.0000  0.0000  0.0000
  320ASN   HD21 4890  11.746  11.383  11.542  0.0000  0.0000  0.0000
  320ASN   HD22 4891  11.703  11.547  11.592  0.0000  0.0000  0.0000
  320ASN      C 4892  11.835  11.336  11.086  0.0000  0.0000  0.0000
  320ASN      O 4893  11.866  11.218  11.104  0.0000  0.0000  0.0000
  321GLY      N 4894  11.857  11.399  10.970  0.0000  0.0000  0.0000
  321GLY      H 4895  11.829  11.495  10.960  0.0000  0.0000  0.0000
  321GLY     CA 4896  11.915  11.332  10.853  0.0000  0.0000  0.0000
  321GLY    HA1 4897  11.908  11.223  10.865  0.0000  0.0000  0.0000
  321GLY    HA2 4898  12.021  11.357  10.846  0.0000  0.0000  0.0000
  321GLY      C 4899  11.848  11.371  10.722  0.0000  0.0000  0.0000
  321GLY      O 4900  11.830  11.489  10.693  0.0000  0.0000  0.0000
  322LEU      N 4901  11.814  11.271  10.640  0.0000  0.0000  0.0000
  322LEU      H 4902  11.822  11.176  10.674  0.0000  0.0000  0.0000
  322LEU     CA 4903  11.758  11.288  10.506  0.0000  0.0000  0.0000
  322LEU     HA 4904  11.782  11.390  10.473  0.0000  0.0000  0.0000
  322LEU     CB 4905  11.825  11.189  10.408  0.0000  0.0000  0.0000
  322LEU    HB1 4906  11.774  11.194  10.312  0.0000  0.0000  0.0000
  322LEU    HB2 4907  11.812  11.088  10.447  0.0000  0.0000  0.0000
  322LEU     CG 4908  11.976  11.215  10.384  0.0000  0.0000  0.0000
  322LEU     HG 4909  12.027  11.224  10.480  0.0000  0.0000  0.0000
  322LEU    CD1 4910  12.039  11.099  10.308  0.0000  0.0000  0.0000
  322LEU   HD11 4911  12.146  11.116  10.297  0.0000  0.0000  0.0000
  322LEU   HD12 4912  12.024  11.006  10.363  0.0000  0.0000  0.0000
  322LEU   HD13 4913  11.994  11.090  10.209  0.0000  0.0000  0.0000
  322LEU    CD2 4914  12.000  11.342  10.302  0.0000  0.0000  0.0000
  322LEU   HD21 4915  12.107  11.356  10.288  0.0000  0.0000  0.0000
  322LEU   HD22 4916  11.952  11.333  10.205  0.0000  0.0000  0.0000
  322LEU   HD23 4917  11.960  11.428  10.355  0.0000  0.0000  0.0000
  322LEU      C 4918  11.605  11.277  10.503  0.0000  0.0000  0.0000
  322LEU      O 4919  11.545  11.206  10.584  0.0000  0.0000  0.0000
  323GLU      N 4920  11.543  11.344  10.407  0.0000  0.0000  0.0000
  323GLU      H 4921  11.600  11.404  10.349  0.0000  0.0000  0.0000
  323GLU     CA 4922  11.398  11.344  10.380  0.0000  0.0000  0.0000
  323GLU     HA 4923  11.351  11.266  10.440  0.0000  0.0000  0.0000
  323GLU     CB 4924  11.338  11.479  10.422  0.0000  0.0000  0.0000
  323GLU    HB1 4925  11.375  11.556  10.355  0.0000  0.0000  0.0000
  323GLU    HB2 4926  11.371  11.504  10.523  0.0000  0.0000  0.0000
  323GLU     CG 4927  11.184  11.477  10.421  0.0000  0.0000  0.0000
  323GLU    HG1 4928  11.147  11.448  10.520  0.0000  0.0000  0.0000
  323GLU    HG2 4929  11.148  11.403  10.350  0.0000  0.0000  0.0000
  323GLU     CD 4930  11.127  11.614  10.383  0.0000  0.0000  0.0000
  323GLU    OE1 4931  11.160  11.716  10.447  0.0000  0.0000  0.0000
  323GLU    OE2 4932  11.052  11.620  10.282  0.0000  0.0000  0.0000
  323GLU      C 4933  11.372  11.309  10.233  0.0000  0.0000  0.0000
  323GLU      O 4934  11.334  11.395  10.152  0.0000  0.0000  0.0000
  324PHE      N 4935  11.393  11.182  10.198  0.0000  0.0000  0.0000
  324PHE      H 4936  11.413  11.116  10.271  0.0000  0.0000  0.0000
  324PHE     CA 4937  11.369  11.128  10.064  0.0000  0.0000  0.0000
  324PHE     HA 4938  11.423  11.189   9.992  0.0000  0.0000  0.0000
  324PHE     CB 4939  11.420  10.984  10.053  0.0000  0.0000  0.0000
  324PHE    HB1 4940  11.380  10.939   9.962  0.0000  0.0000  0.0000
  324PHE    HB2 4941  11.381  10.925  10.137  0.0000  0.0000  0.0000
  324PHE     CG 4942  11.571  10.969  10.047  0.0000  0.0000  0.0000
  324PHE    CD1 4943  11.643  10.923  10.159  0.0000  0.0000  0.0000
  324PHE    HD1 4944  11.592  10.901  10.251  0.0000  0.0000  0.0000
  324PHE    CE1 4945  11.782  10.903  10.150  0.0000  0.0000  0.0000
  324PHE    HE1 4946  11.837  10.866  10.235  0.0000  0.0000  0.0000
  324PHE     CZ 4947  11.849  10.929  10.029  0.0000  0.0000  0.0000
  324PHE     HZ 4948  11.956  10.913  10.021  0.0000  0.0000  0.0000
  324PHE    CE2 4949  11.777  10.976   9.918  0.0000  0.0000  0.0000
  324PHE    HE2 4950  11.829  10.998   9.825  0.0000  0.0000  0.0000
  324PHE    CD2 4951  11.639  10.997   9.927  0.0000  0.0000  0.0000
  324PHE    HD2 4952  11.585  11.033   9.841  0.0000  0.0000  0.0000
  324PHE      C 4953  11.220  11.131  10.028  0.0000  0.0000  0.0000
  324PHE      O 4954  11.133  11.105  10.110  0.0000  0.0000  0.0000
  325THR      N 4955  11.189  11.157   9.901  0.0000  0.0000  0.0000
  325THR      H 4956  11.263  11.184   9.838  0.0000  0.0000  0.0000
  325THR     CA 4957  11.055  11.138   9.844  0.0000  0.0000  0.0000
  325THR     HA 4958  11.001  11.062   9.901  0.0000  0.0000  0.0000
  325THR     CB 4959  10.974  11.269   9.849  0.0000  0.0000  0.0000
  325THR     HB 4960  11.021  11.344   9.786  0.0000  0.0000  0.0000
  325THR    CG2 4961  10.828  11.251   9.807  0.0000  0.0000  0.0000
  325THR   HG21 4962  10.775  11.346   9.817  0.0000  0.0000  0.0000
  325THR   HG22 4963  10.823  11.220   9.702  0.0000  0.0000  0.0000
  325THR   HG23 4964  10.780  11.175   9.868  0.0000  0.0000  0.0000
  325THR    OG1 4965  10.970  11.316   9.983  0.0000  0.0000  0.0000
  325THR    HG1 4966  11.042  11.270  10.026  0.0000  0.0000  0.0000
  325THR      C 4967  11.068  11.088   9.701  0.0000  0.0000  0.0000
  325THR      O 4968  11.149  11.141   9.625  0.0000  0.0000  0.0000
  326SER      N 4969  10.990  10.988   9.660  0.0000  0.0000  0.0000
  326SER      H 4970  10.923  10.948   9.724  0.0000  0.0000  0.0000
  326SER     CA 4971  10.985  10.942   9.521  0.0000  0.0000  0.0000
  326SER     HA 4972  11.027  11.019   9.457  0.0000  0.0000  0.0000
  326SER     CB 4973  11.070  10.816   9.500  0.0000  0.0000  0.0000
  326SER    HB1 4974  11.173  10.838   9.529  0.0000  0.0000  0.0000
  326SER    HB2 4975  11.070  10.790   9.394  0.0000  0.0000  0.0000
  326SER     OG 4976  11.024  10.706   9.574  0.0000  0.0000  0.0000
  326SER     HG 4977  11.077  10.629   9.552  0.0000  0.0000  0.0000
  326SER      C 4978  10.842  10.921   9.474  0.0000  0.0000  0.0000
  326SER      O 4979  10.750  10.897   9.553  0.0000  0.0000  0.0000
  327SER      N 4980  10.821  10.930   9.343  0.0000  0.0000  0.0000
  327SER      H 4981  10.901  10.949   9.284  0.0000  0.0000  0.0000
  327SER     CA 4982  10.694  10.904   9.278  0.0000  0.0000  0.0000
  327SER     HA 4983  10.627  10.851   9.346  0.0000  0.0000  0.0000
  327SER     CB 4984  10.626  11.035   9.238  0.0000  0.0000  0.0000
  327SER    HB1 4985  10.690  11.089   9.169  0.0000  0.0000  0.0000
  327SER    HB2 4986  10.612  11.096   9.328  0.0000  0.0000  0.0000
  327SER     OG 4987  10.500  11.012   9.178  0.0000  0.0000  0.0000
  327SER     HG 4988  10.443  10.968   9.242  0.0000  0.0000  0.0000
  327SER      C 4989  10.718  10.816   9.156  0.0000  0.0000  0.0000
  327SER      O 4990  10.807  10.843   9.076  0.0000  0.0000  0.0000
  328GLY      N 4991  10.642  10.708   9.143  0.0000  0.0000  0.0000
  328GLY      H 4992  10.577  10.687   9.218  0.0000  0.0000  0.0000
  328GLY     CA 4993  10.637  10.623   9.025  0.0000  0.0000  0.0000
  328GLY    HA1 4994  10.671  10.523   9.050  0.0000  0.0000  0.0000
  328GLY    HA2 4995  10.701  10.663   8.946  0.0000  0.0000  0.0000
  328GLY      C 4996  10.494  10.615   8.975  0.0000  0.0000  0.0000
  328GLY      O 4997  10.406  10.569   9.046  0.0000  0.0000  0.0000
  329SER      N 4998  10.468  10.659   8.852  0.0000  0.0000  0.0000
  329SER      H 4999  10.544  10.697   8.796  0.0000  0.0000  0.0000
  329SER     CA 5000  10.334  10.661   8.793  0.0000  0.0000  0.0000
  329SER     HA 5001  10.268  10.599   8.853  0.0000  0.0000  0.0000
  329SER     CB 5002  10.278  10.804   8.795  0.0000  0.0000  0.0000
  329SER    HB1 5003  10.283  10.843   8.896  0.0000  0.0000  0.0000
  329SER    HB2 5004  10.173  10.801   8.764  0.0000  0.0000  0.0000
  329SER     OG 5005  10.349  10.890   8.708  0.0000  0.0000  0.0000
  329SER     HG 5006  10.443  10.874   8.719  0.0000  0.0000  0.0000
  329SER      C 5007  10.335  10.604   8.652  0.0000  0.0000  0.0000
  329SER      O 5008  10.436  10.612   8.582  0.0000  0.0000  0.0000
  330ALA      N 5009  10.223  10.547   8.609  0.0000  0.0000  0.0000
  330ALA      H 5010  10.143  10.542   8.671  0.0000  0.0000  0.0000
  330ALA     CA 5011  10.204  10.506   8.470  0.0000  0.0000  0.0000
  330ALA     HA 5012  10.275  10.558   8.407  0.0000  0.0000  0.0000
  330ALA     CB 5013  10.230  10.356   8.456  0.0000  0.0000  0.0000
  330ALA    HB1 5014  10.230  10.328   8.350  0.0000  0.0000  0.0000
  330ALA    HB2 5015  10.325  10.330   8.501  0.0000  0.0000  0.0000
  330ALA    HB3 5016  10.150  10.301   8.505  0.0000  0.0000  0.0000
  330ALA      C 5017  10.064  10.546   8.423  0.0000  0.0000  0.0000
  330ALA      O 5018   9.967  10.533   8.499  0.0000  0.0000  0.0000
  331ASN      N 5019  10.053  10.594   8.300  0.0000  0.0000  0.0000
  331ASN      H 5020  10.137  10.602   8.244  0.0000  0.0000  0.0000
  331ASN     CA 5021   9.925  10.622   8.237  0.0000  0.0000  0.0000
  331ASN     HA 5022   9.856  10.660   8.312  0.0000  0.0000  0.0000
  331ASN     CB 5023   9.945  10.731   8.130  0.0000  0.0000  0.0000
  331ASN    HB1 5024  10.010  10.693   8.051  0.0000  0.0000  0.0000
  331ASN    HB2 5025   9.992  10.817   8.176  0.0000  0.0000  0.0000
  331ASN     CG 5026   9.813  10.772   8.068  0.0000  0.0000  0.0000
  331ASN    OD1 5027   9.745  10.693   8.006  0.0000  0.0000  0.0000
  331ASN    ND2 5028   9.772  10.896   8.082  0.0000  0.0000  0.0000
  331ASN   HD21 5029   9.827  10.964   8.133  0.0000  0.0000  0.0000
  331ASN   HD22 5030   9.684  10.918   8.037  0.0000  0.0000  0.0000
  331ASN      C 5031   9.864  10.492   8.182  0.0000  0.0000  0.0000
  331ASN      O 5032   9.927  10.424   8.101  0.0000  0.0000  0.0000
  332THR      N 5033   9.742  10.458   8.224  0.0000  0.0000  0.0000
  332THR      H 5034   9.695  10.519   8.290  0.0000  0.0000  0.0000
  332THR     CA 5035   9.674  10.332   8.190  0.0000  0.0000  0.0000
  332THR     HA 5036   9.743  10.250   8.207  0.0000  0.0000  0.0000
  332THR     CB 5037   9.552  10.311   8.282  0.0000  0.0000  0.0000
  332THR     HB 5038   9.471  10.377   8.249  0.0000  0.0000  0.0000
  332THR    CG2 5039   9.502  10.167   8.286  0.0000  0.0000  0.0000
  332THR   HG21 5040   9.420  10.158   8.357  0.0000  0.0000  0.0000
  332THR   HG22 5041   9.465  10.138   8.187  0.0000  0.0000  0.0000
  332THR   HG23 5042   9.583  10.100   8.314  0.0000  0.0000  0.0000
  332THR    OG1 5043   9.584  10.343   8.416  0.0000  0.0000  0.0000
  332THR    HG1 5044   9.506  10.323   8.469  0.0000  0.0000  0.0000
  332THR      C 5045   9.630  10.324   8.043  0.0000  0.0000  0.0000
  332THR      O 5046   9.606  10.216   7.992  0.0000  0.0000  0.0000
  333GLU      N 5047   9.624  10.438   7.973  0.0000  0.0000  0.0000
  333GLU      H 5048   9.646  10.524   8.020  0.0000  0.0000  0.0000
  333GLU     CA 5049   9.588  10.447   7.831  0.0000  0.0000  0.0000
  333GLU     HA 5050   9.528  10.360   7.803  0.0000  0.0000  0.0000
  333GLU     CB 5051   9.505  10.575   7.805  0.0000  0.0000  0.0000
  333GLU    HB1 5052   9.449  10.561   7.713  0.0000  0.0000  0.0000
  333GLU    HB2 5053   9.574  10.657   7.788  0.0000  0.0000  0.0000
  333GLU     CG 5054   9.409  10.619   7.916  0.0000  0.0000  0.0000
  333GLU    HG1 5055   9.360  10.711   7.884  0.0000  0.0000  0.0000
  333GLU    HG2 5056   9.466  10.644   8.006  0.0000  0.0000  0.0000
  333GLU     CD 5057   9.303  10.515   7.949  0.0000  0.0000  0.0000
  333GLU    OE1 5058   9.205  10.502   7.871  0.0000  0.0000  0.0000
  333GLU    OE2 5059   9.305  10.455   8.059  0.0000  0.0000  0.0000
  333GLU      C 5060   9.712  10.449   7.740  0.0000  0.0000  0.0000
  333GLU      O 5061   9.710  10.397   7.629  0.0000  0.0000  0.0000
  334THR      N 5062   9.820  10.514   7.785  0.0000  0.0000  0.0000
  334THR      H 5063   9.810  10.560   7.874  0.0000  0.0000  0.0000
  334THR     CA 5064   9.942  10.540   7.705  0.0000  0.0000  0.0000
  334THR     HA 5065   9.919  10.524   7.600  0.0000  0.0000  0.0000
  334THR     CB 5066   9.991  10.685   7.724  0.0000  0.0000  0.0000
  334THR     HB 5067  10.053  10.690   7.813  0.0000  0.0000  0.0000
  334THR    CG2 5068  10.071  10.738   7.605  0.0000  0.0000  0.0000
  334THR   HG21 5069  10.096  10.843   7.622  0.0000  0.0000  0.0000
  334THR   HG22 5070  10.163  10.682   7.593  0.0000  0.0000  0.0000
  334THR   HG23 5071  10.012  10.730   7.513  0.0000  0.0000  0.0000
  334THR    OG1 5072   9.884  10.775   7.742  0.0000  0.0000  0.0000
  334THR    HG1 5073   9.811  10.744   7.688  0.0000  0.0000  0.0000
  334THR      C 5074  10.058  10.446   7.739  0.0000  0.0000  0.0000
  334THR      O 5075  10.158  10.444   7.668  0.0000  0.0000  0.0000
  335THR      N 5076  10.052  10.374   7.852  0.0000  0.0000  0.0000
  335THR      H 5077   9.968  10.379   7.907  0.0000  0.0000  0.0000
  335THR     CA 5078  10.162  10.291   7.908  0.0000  0.0000  0.0000
  335THR     HA 5079  10.124  10.251   8.002  0.0000  0.0000  0.0000
  335THR     CB 5080  10.192  10.170   7.818  0.0000  0.0000  0.0000
  335THR     HB 5081  10.250  10.201   7.731  0.0000  0.0000  0.0000
  335THR    CG2 5082  10.264  10.054   7.889  0.0000  0.0000  0.0000
  335THR   HG21 5083  10.258   9.965   7.827  0.0000  0.0000  0.0000
  335THR   HG22 5084  10.369  10.078   7.903  0.0000  0.0000  0.0000
  335THR   HG23 5085  10.217  10.033   7.985  0.0000  0.0000  0.0000
  335THR    OG1 5086  10.071  10.117   7.775  0.0000  0.0000  0.0000
  335THR    HG1 5087  10.023  10.183   7.725  0.0000  0.0000  0.0000
  335THR      C 5088  10.290  10.368   7.945  0.0000  0.0000  0.0000
  335THR      O 5089  10.381  10.311   8.005  0.0000  0.0000  0.0000
  336LYS      N 5090  10.298  10.499   7.917  0.0000  0.0000  0.0000
  336LYS      H 5091  10.224  10.539   7.862  0.0000  0.0000  0.0000
  336LYS     CA 5092  10.413  10.582   7.955  0.0000  0.0000  0.0000
  336LYS     HA 5093  10.502  10.536   7.912  0.0000  0.0000  0.0000
  336LYS     CB 5094  10.399  10.725   7.895  0.0000  0.0000  0.0000
  336LYS    HB1 5095  10.333  10.784   7.958  0.0000  0.0000  0.0000
  336LYS    HB2 5096  10.352  10.717   7.798  0.0000  0.0000  0.0000
  336LYS     CG 5097  10.532  10.803   7.875  0.0000  0.0000  0.0000
  336LYS    HG1 5098  10.507  10.907   7.852  0.0000  0.0000  0.0000
  336LYS    HG2 5099  10.583  10.761   7.788  0.0000  0.0000  0.0000
  336LYS     CD 5100  10.629  10.799   7.993  0.0000  0.0000  0.0000
  336LYS    HD1 5101  10.662  10.695   8.005  0.0000  0.0000  0.0000
  336LYS    HD2 5102  10.577  10.829   8.084  0.0000  0.0000  0.0000
  336LYS     CE 5103  10.759  10.880   7.977  0.0000  0.0000  0.0000
  336LYS    HE1 5104  10.776  10.902   7.872  0.0000  0.0000  0.0000
  336LYS    HE2 5105  10.841  10.817   8.011  0.0000  0.0000  0.0000
  336LYS     NZ 5106  10.762  11.005   8.058  0.0000  0.0000  0.0000
  336LYS    HZ1 5107  10.855  11.044   8.058  0.0000  0.0000  0.0000
  336LYS    HZ2 5108  10.701  11.076   8.020  0.0000  0.0000  0.0000
  336LYS    HZ3 5109  10.736  10.987   8.154  0.0000  0.0000  0.0000
  336LYS      C 5110  10.427  10.583   8.108  0.0000  0.0000  0.0000
  336LYS      O 5111  10.345  10.643   8.178  0.0000  0.0000  0.0000
  337VAL      N 5112  10.533  10.520   8.157  0.0000  0.0000  0.0000
  337VAL      H 5113  10.587  10.463   8.093  0.0000  0.0000  0.0000
  337VAL     CA 5114  10.579  10.528   8.296  0.0000  0.0000  0.0000
  337VAL     HA 5115  10.491  10.531   8.360  0.0000  0.0000  0.0000
  337VAL     CB 5116  10.663  10.406   8.336  0.0000  0.0000  0.0000
  337VAL     HB 5117  10.757  10.407   8.281  0.0000  0.0000  0.0000
  337VAL    CG1 5118  10.695  10.407   8.486  0.0000  0.0000  0.0000
  337VAL   HG11 5119  10.754  10.320   8.513  0.0000  0.0000  0.0000
  337VAL   HG12 5120  10.752  10.496   8.512  0.0000  0.0000  0.0000
  337VAL   HG13 5121  10.602  10.406   8.544  0.0000  0.0000  0.0000
  337VAL    CG2 5122  10.592  10.273   8.305  0.0000  0.0000  0.0000
  337VAL   HG21 5123  10.652  10.189   8.340  0.0000  0.0000  0.0000
  337VAL   HG22 5124  10.494  10.270   8.355  0.0000  0.0000  0.0000
  337VAL   HG23 5125  10.577  10.262   8.198  0.0000  0.0000  0.0000
  337VAL      C 5126  10.658  10.658   8.315  0.0000  0.0000  0.0000
  337VAL      O 5127  10.756  10.683   8.244  0.0000  0.0000  0.0000
  338THR      N 5128  10.618  10.741   8.411  0.0000  0.0000  0.0000
  338THR      H 5129  10.540  10.712   8.468  0.0000  0.0000  0.0000
  338THR     CA 5130  10.689  10.863   8.452  0.0000  0.0000  0.0000
  338THR     HA 5131  10.785  10.869   8.399  0.0000  0.0000  0.0000
  338THR     CB 5132  10.610  10.990   8.420  0.0000  0.0000  0.0000
  338THR     HB 5133  10.516  10.989   8.476  0.0000  0.0000  0.0000
  338THR    CG2 5134  10.687  11.118   8.454  0.0000  0.0000  0.0000
  338THR   HG21 5135  10.629  11.205   8.423  0.0000  0.0000  0.0000
  338THR   HG22 5136  10.704  11.124   8.561  0.0000  0.0000  0.0000
  338THR   HG23 5137  10.783  11.119   8.402  0.0000  0.0000  0.0000
  338THR    OG1 5138  10.580  10.998   8.282  0.0000  0.0000  0.0000
  338THR    HG1 5139  10.490  11.032   8.278  0.0000  0.0000  0.0000
  338THR      C 5140  10.717  10.856   8.601  0.0000  0.0000  0.0000
  338THR      O 5141  10.625  10.832   8.680  0.0000  0.0000  0.0000
  339GLY      N 5142  10.842  10.878   8.641  0.0000  0.0000  0.0000
  339GLY      H 5143  10.912  10.902   8.572  0.0000  0.0000  0.0000
  339GLY     CA 5144  10.883  10.875   8.781  0.0000  0.0000  0.0000
  339GLY    HA1 5145  10.919  10.775   8.806  0.0000  0.0000  0.0000
  339GLY    HA2 5146  10.797  10.897   8.843  0.0000  0.0000  0.0000
  339GLY      C 5147  10.992  10.975   8.815  0.0000  0.0000  0.0000
  339GLY      O 5148  11.056  11.033   8.726  0.0000  0.0000  0.0000
  340SER      N 5149  11.013  10.996   8.944  0.0000  0.0000  0.0000
  340SER      H 5150  10.954  10.948   9.011  0.0000  0.0000  0.0000
  340SER     CA 5151  11.113  11.088   8.999  0.0000  0.0000  0.0000
  340SER     HA 5152  11.201  11.084   8.934  0.0000  0.0000  0.0000
  340SER     CB 5153  11.060  11.231   9.000  0.0000  0.0000  0.0000
  340SER    HB1 5154  11.039  11.262   8.898  0.0000  0.0000  0.0000
  340SER    HB2 5155  11.136  11.298   9.041  0.0000  0.0000  0.0000
  340SER     OG 5156  10.941  11.242   9.077  0.0000  0.0000  0.0000
  340SER     HG 5157  10.922  11.335   9.091  0.0000  0.0000  0.0000
  340SER      C 5158  11.160  11.048   9.139  0.0000  0.0000  0.0000
  340SER      O 5159  11.092  10.976   9.212  0.0000  0.0000  0.0000
  341LEU      N 5160  11.278  11.100   9.176  0.0000  0.0000  0.0000
  341LEU      H 5161  11.325  11.159   9.109  0.0000  0.0000  0.0000
  341LEU     CA 5162  11.336  11.093   9.309  0.0000  0.0000  0.0000
  341LEU     HA 5163  11.261  11.056   9.379  0.0000  0.0000  0.0000
  341LEU     CB 5164  11.455  10.995   9.308  0.0000  0.0000  0.0000
  341LEU    HB1 5165  11.527  11.031   9.234  0.0000  0.0000  0.0000
  341LEU    HB2 5166  11.420  10.897   9.277  0.0000  0.0000  0.0000
  341LEU     CG 5167  11.530  10.981   9.443  0.0000  0.0000  0.0000
  341LEU     HG 5168  11.564  11.079   9.477  0.0000  0.0000  0.0000
  341LEU    CD1 5169  11.442  10.918   9.552  0.0000  0.0000  0.0000
  341LEU   HD11 5170  11.501  10.906   9.643  0.0000  0.0000  0.0000
  341LEU   HD12 5171  11.358  10.984   9.574  0.0000  0.0000  0.0000
  341LEU   HD13 5172  11.406  10.821   9.519  0.0000  0.0000  0.0000
  341LEU    CD2 5173  11.652  10.892   9.425  0.0000  0.0000  0.0000
  341LEU   HD21 5174  11.706  10.884   9.519  0.0000  0.0000  0.0000
  341LEU   HD22 5175  11.622  10.792   9.392  0.0000  0.0000  0.0000
  341LEU   HD23 5176  11.719  10.936   9.352  0.0000  0.0000  0.0000
  341LEU      C 5177  11.378  11.234   9.354  0.0000  0.0000  0.0000
  341LEU      O 5178  11.436  11.309   9.276  0.0000  0.0000  0.0000
  342GLU      N 5179  11.351  11.265   9.480  0.0000  0.0000  0.0000
  342GLU      H 5180  11.294  11.201   9.534  0.0000  0.0000  0.0000
  342GLU     CA 5181  11.402  11.381   9.552  0.0000  0.0000  0.0000
  342GLU     HA 5182  11.467  11.438   9.486  0.0000  0.0000  0.0000
  342GLU     CB 5183  11.285  11.472   9.593  0.0000  0.0000  0.0000
  342GLU    HB1 5184  11.220  11.421   9.663  0.0000  0.0000  0.0000
  342GLU    HB2 5185  11.226  11.497   9.504  0.0000  0.0000  0.0000
  342GLU     CG 5186  11.334  11.603   9.655  0.0000  0.0000  0.0000
  342GLU    HG1 5187  11.397  11.654   9.582  0.0000  0.0000  0.0000
  342GLU    HG2 5188  11.395  11.580   9.743  0.0000  0.0000  0.0000
  342GLU     CD 5189  11.219  11.695   9.698  0.0000  0.0000  0.0000
  342GLU    OE1 5190  11.170  11.678   9.812  0.0000  0.0000  0.0000
  342GLU    OE2 5191  11.184  11.786   9.619  0.0000  0.0000  0.0000
  342GLU      C 5192  11.484  11.334   9.674  0.0000  0.0000  0.0000
  342GLU      O 5193  11.429  11.273   9.766  0.0000  0.0000  0.0000
  343THR      N 5194  11.614  11.363   9.674  0.0000  0.0000  0.0000
  343THR      H 5195  11.651  11.414   9.596  0.0000  0.0000  0.0000
  343THR     CA 5196  11.698  11.357   9.795  0.0000  0.0000  0.0000
  343THR     HA 5197  11.662  11.279   9.862  0.0000  0.0000  0.0000
  343THR     CB 5198  11.847  11.333   9.765  0.0000  0.0000  0.0000
  343THR     HB 5199  11.888  11.424   9.721  0.0000  0.0000  0.0000
  343THR    CG2 5200  11.929  11.302   9.891  0.0000  0.0000  0.0000
  343THR   HG21 5201  12.028  11.266   9.862  0.0000  0.0000  0.0000
  343THR   HG22 5202  11.941  11.392   9.951  0.0000  0.0000  0.0000
  343THR   HG23 5203  11.879  11.225   9.951  0.0000  0.0000  0.0000
  343THR    OG1 5204  11.868  11.228   9.675  0.0000  0.0000  0.0000
  343THR    HG1 5205  11.955  11.247   9.638  0.0000  0.0000  0.0000
  343THR      C 5206  11.691  11.493   9.865  0.0000  0.0000  0.0000
  343THR      O 5207  11.688  11.595   9.797  0.0000  0.0000  0.0000
  344LYS      N 5208  11.691  11.497   9.998  0.0000  0.0000  0.0000
  344LYS      H 5209  11.695  11.411  10.051  0.0000  0.0000  0.0000
  344LYS     CA 5210  11.686  11.626  10.070  0.0000  0.0000  0.0000
  344LYS     HA 5211  11.740  11.700  10.010  0.0000  0.0000  0.0000
  344LYS     CB 5212  11.539  11.667  10.077  0.0000  0.0000  0.0000
  344LYS    HB1 5213  11.488  11.603  10.149  0.0000  0.0000  0.0000
  344LYS    HB2 5214  11.494  11.651   9.979  0.0000  0.0000  0.0000
  344LYS     CG 5215  11.516  11.814  10.115  0.0000  0.0000  0.0000
  344LYS    HG1 5216  11.590  11.876  10.064  0.0000  0.0000  0.0000
  344LYS    HG2 5217  11.529  11.826  10.222  0.0000  0.0000  0.0000
  344LYS     CD 5218  11.377  11.862  10.072  0.0000  0.0000  0.0000
  344LYS    HD1 5219  11.367  11.857   9.964  0.0000  0.0000  0.0000
  344LYS    HD2 5220  11.368  11.967  10.101  0.0000  0.0000  0.0000
  344LYS     CE 5221  11.262  11.786  10.138  0.0000  0.0000  0.0000
  344LYS    HE1 5222  11.172  11.847  10.133  0.0000  0.0000  0.0000
  344LYS    HE2 5223  11.284  11.770  10.244  0.0000  0.0000  0.0000
  344LYS     NZ 5224  11.232  11.655  10.074  0.0000  0.0000  0.0000
  344LYS    HZ1 5225  11.153  11.614  10.121  0.0000  0.0000  0.0000
  344LYS    HZ2 5226  11.208  11.668   9.976  0.0000  0.0000  0.0000
  344LYS    HZ3 5227  11.308  11.589  10.079  0.0000  0.0000  0.0000
  344LYS      C 5228  11.752  11.621  10.207  0.0000  0.0000  0.0000
  344LYS      O 5229  11.721  11.531  10.285  0.0000  0.0000  0.0000
  345TYR      N 5230  11.838  11.718  10.237  0.0000  0.0000  0.0000
  345TYR      H 5231  11.854  11.789  10.167  0.0000  0.0000  0.0000
  345TYR     CA 5232  11.901  11.739  10.368  0.0000  0.0000  0.0000
  345TYR     HA 5233  11.864  11.663  10.437  0.0000  0.0000  0.0000
  345TYR     CB 5234  12.054  11.722  10.360  0.0000  0.0000  0.0000
  345TYR    HB1 5235  12.095  11.802  10.298  0.0000  0.0000  0.0000
  345TYR    HB2 5236  12.077  11.627  10.311  0.0000  0.0000  0.0000
  345TYR     CG 5237  12.118  11.724  10.497  0.0000  0.0000  0.0000
  345TYR    CD1 5238  12.111  11.611  10.579  0.0000  0.0000  0.0000
  345TYR    HD1 5239  12.064  11.520  10.543  0.0000  0.0000  0.0000
  345TYR    CE1 5240  12.162  11.614  10.710  0.0000  0.0000  0.0000
  345TYR    HE1 5241  12.158  11.527  10.774  0.0000  0.0000  0.0000
  345TYR     CZ 5242  12.221  11.732  10.760  0.0000  0.0000  0.0000
  345TYR     OH 5243  12.270  11.735  10.886  0.0000  0.0000  0.0000
  345TYR     HH 5244  12.313  11.817  10.909  0.0000  0.0000  0.0000
  345TYR    CE2 5245  12.227  11.847  10.678  0.0000  0.0000  0.0000
  345TYR    HE2 5246  12.271  11.938  10.717  0.0000  0.0000  0.0000
  345TYR    CD2 5247  12.177  11.843  10.546  0.0000  0.0000  0.0000
  345TYR    HD2 5248  12.183  11.931  10.484  0.0000  0.0000  0.0000
  345TYR      C 5249  11.865  11.876  10.425  0.0000  0.0000  0.0000
  345TYR      O 5250  11.843  11.972  10.351  0.0000  0.0000  0.0000
  346ARG      N 5251  11.856  11.887  10.558  0.0000  0.0000  0.0000
  346ARG      H 5252  11.882  11.807  10.614  0.0000  0.0000  0.0000
  346ARG     CA 5253  11.795  12.002  10.627  0.0000  0.0000  0.0000
  346ARG     HA 5254  11.787  12.087  10.558  0.0000  0.0000  0.0000
  346ARG     CB 5255  11.652  11.965  10.671  0.0000  0.0000  0.0000
  346ARG    HB1 5256  11.602  12.056  10.706  0.0000  0.0000  0.0000
  346ARG    HB2 5257  11.656  11.894  10.754  0.0000  0.0000  0.0000
  346ARG     CG 5258  11.570  11.900  10.557  0.0000  0.0000  0.0000
  346ARG    HG1 5259  11.605  11.798  10.542  0.0000  0.0000  0.0000
  346ARG    HG2 5260  11.586  11.956  10.465  0.0000  0.0000  0.0000
  346ARG     CD 5261  11.420  11.894  10.584  0.0000  0.0000  0.0000
  346ARG    HD1 5262  11.402  11.851  10.683  0.0000  0.0000  0.0000
  346ARG    HD2 5263  11.375  11.830  10.509  0.0000  0.0000  0.0000
  346ARG     NE 5264  11.361  12.029  10.577  0.0000  0.0000  0.0000
  346ARG     HE 5265  11.425  12.107  10.582  0.0000  0.0000  0.0000
  346ARG     CZ 5266  11.233  12.058  10.564  0.0000  0.0000  0.0000
  346ARG    NH1 5267  11.141  11.969  10.543  0.0000  0.0000  0.0000
  346ARG   HH11 5268  11.167  11.873  10.524  0.0000  0.0000  0.0000
  346ARG   HH12 5269  11.043  11.993  10.533  0.0000  0.0000  0.0000
  346ARG    NH2 5270  11.195  12.183  10.570  0.0000  0.0000  0.0000
  346ARG   HH21 5271  11.265  12.254  10.585  0.0000  0.0000  0.0000
  346ARG   HH22 5272  11.097  12.206  10.565  0.0000  0.0000  0.0000
  346ARG      C 5273  11.884  12.049  10.743  0.0000  0.0000  0.0000
  346ARG      O 5274  11.873  11.997  10.854  0.0000  0.0000  0.0000
  347TRP      N 5275  11.972  12.146  10.719  0.0000  0.0000  0.0000
  347TRP      H 5276  11.969  12.193  10.629  0.0000  0.0000  0.0000
  347TRP     CA 5277  12.065  12.196  10.821  0.0000  0.0000  0.0000
  347TRP     HA 5278  12.093  12.112  10.884  0.0000  0.0000  0.0000
  347TRP     CB 5279  12.196  12.247  10.760  0.0000  0.0000  0.0000
  347TRP    HB1 5280  12.188  12.353  10.734  0.0000  0.0000  0.0000
  347TRP    HB2 5281  12.217  12.192  10.668  0.0000  0.0000  0.0000
  347TRP     CG 5282  12.314  12.231  10.851  0.0000  0.0000  0.0000
  347TRP    CD1 5283  12.322  12.282  10.976  0.0000  0.0000  0.0000
  347TRP    HD1 5284  12.249  12.345  11.024  0.0000  0.0000  0.0000
  347TRP    NE1 5285  12.436  12.235  11.037  0.0000  0.0000  0.0000
  347TRP    HE1 5286  12.456  12.249  11.136  0.0000  0.0000  0.0000
  347TRP    CE2 5287  12.510  12.155  10.954  0.0000  0.0000  0.0000
  347TRP    CZ2 5288  12.629  12.083  10.971  0.0000  0.0000  0.0000
  347TRP    HZ2 5289  12.680  12.086  11.067  0.0000  0.0000  0.0000
  347TRP    CH2 5290  12.680  12.008  10.864  0.0000  0.0000  0.0000
  347TRP    HH2 5291  12.772  11.952  10.876  0.0000  0.0000  0.0000
  347TRP    CZ3 5292  12.612  12.006  10.741  0.0000  0.0000  0.0000
  347TRP    HZ3 5293  12.652  11.949  10.659  0.0000  0.0000  0.0000
  347TRP    CE3 5294  12.492  12.079  10.725  0.0000  0.0000  0.0000
  347TRP    HE3 5295  12.441  12.077  10.630  0.0000  0.0000  0.0000
  347TRP    CD2 5296  12.437  12.153  10.832  0.0000  0.0000  0.0000
  347TRP      C 5297  11.994  12.297  10.913  0.0000  0.0000  0.0000
  347TRP      O 5298  12.005  12.419  10.897  0.0000  0.0000  0.0000
  348THR      N 5299  11.915  12.244  11.006  0.0000  0.0000  0.0000
  348THR      H 5300  11.908  12.144  11.009  0.0000  0.0000  0.0000
  348THR     CA 5301  11.818  12.322  11.085  0.0000  0.0000  0.0000
  348THR     HA 5302  11.757  12.379  11.014  0.0000  0.0000  0.0000
  348THR     CB 5303  11.721  12.229  11.160  0.0000  0.0000  0.0000
  348THR     HB 5304  11.686  12.153  11.091  0.0000  0.0000  0.0000
  348THR    CG2 5305  11.783  12.158  11.281  0.0000  0.0000  0.0000
  348THR   HG21 5306  11.711  12.089  11.323  0.0000  0.0000  0.0000
  348THR   HG22 5307  11.871  12.102  11.250  0.0000  0.0000  0.0000
  348THR   HG23 5308  11.812  12.230  11.358  0.0000  0.0000  0.0000
  348THR    OG1 5309  11.610  12.303  11.204  0.0000  0.0000  0.0000
  348THR    HG1 5310  11.643  12.379  11.252  0.0000  0.0000  0.0000
  348THR      C 5311  11.879  12.426  11.180  0.0000  0.0000  0.0000
  348THR      O 5312  11.810  12.520  11.217  0.0000  0.0000  0.0000
  349GLU      N 5313  12.007  12.413  11.215  0.0000  0.0000  0.0000
  349GLU      H 5314  12.057  12.329  11.188  0.0000  0.0000  0.0000
  349GLU     CA 5315  12.081  12.511  11.296  0.0000  0.0000  0.0000
  349GLU     HA 5316  12.028  12.530  11.390  0.0000  0.0000  0.0000
  349GLU     CB 5317  12.221  12.456  11.328  0.0000  0.0000  0.0000
  349GLU    HB1 5318  12.272  12.527  11.393  0.0000  0.0000  0.0000
  349GLU    HB2 5319  12.277  12.450  11.235  0.0000  0.0000  0.0000
  349GLU     CG 5320  12.222  12.318  11.395  0.0000  0.0000  0.0000
  349GLU    HG1 5321  12.169  12.246  11.333  0.0000  0.0000  0.0000
  349GLU    HG2 5322  12.170  12.325  11.491  0.0000  0.0000  0.0000
  349GLU     CD 5323  12.366  12.269  11.414  0.0000  0.0000  0.0000
  349GLU    OE1 5324  12.433  12.253  11.310  0.0000  0.0000  0.0000
  349GLU    OE2 5325  12.406  12.248  11.530  0.0000  0.0000  0.0000
  349GLU      C 5326  12.100  12.646  11.224  0.0000  0.0000  0.0000
  349GLU      O 5327  12.112  12.750  11.288  0.0000  0.0000  0.0000
  350TYR      N 5328  12.103  12.643  11.091  0.0000  0.0000  0.0000
  350TYR      H 5329  12.090  12.553  11.046  0.0000  0.0000  0.0000
  350TYR     CA 5330  12.140  12.755  11.004  0.0000  0.0000  0.0000
  350TYR     HA 5331  12.169  12.841  11.066  0.0000  0.0000  0.0000
  350TYR     CB 5332  12.263  12.710  10.923  0.0000  0.0000  0.0000
  350TYR    HB1 5333  12.231  12.641  10.846  0.0000  0.0000  0.0000
  350TYR    HB2 5334  12.327  12.652  10.990  0.0000  0.0000  0.0000
  350TYR     CG 5335  12.350  12.819  10.861  0.0000  0.0000  0.0000
  350TYR    CD1 5336  12.312  12.882  10.741  0.0000  0.0000  0.0000
  350TYR    HD1 5337  12.216  12.861  10.696  0.0000  0.0000  0.0000
  350TYR    CE1 5338  12.398  12.974  10.679  0.0000  0.0000  0.0000
  350TYR    HE1 5339  12.369  13.021  10.586  0.0000  0.0000  0.0000
  350TYR     CZ 5340  12.521  13.007  10.739  0.0000  0.0000  0.0000
  350TYR     OH 5341  12.603  13.098  10.679  0.0000  0.0000  0.0000
  350TYR     HH 5342  12.683  13.112  10.730  0.0000  0.0000  0.0000
  350TYR    CE2 5343  12.559  12.946  10.860  0.0000  0.0000  0.0000
  350TYR    HE2 5344  12.654  12.970  10.906  0.0000  0.0000  0.0000
  350TYR    CD2 5345  12.474  12.851  10.920  0.0000  0.0000  0.0000
  350TYR    HD2 5346  12.504  12.803  11.012  0.0000  0.0000  0.0000
  350TYR      C 5347  12.022  12.801  10.915  0.0000  0.0000  0.0000
  350TYR      O 5348  12.029  12.904  10.850  0.0000  0.0000  0.0000
  351GLY      N 5349  11.912  12.724  10.912  0.0000  0.0000  0.0000
  351GLY      H 5350  11.910  12.644  10.973  0.0000  0.0000  0.0000
  351GLY     CA 5351  11.795  12.752  10.827  0.0000  0.0000  0.0000
  351GLY    HA1 5352  11.777  12.859  10.824  0.0000  0.0000  0.0000
  351GLY    HA2 5353  11.708  12.704  10.871  0.0000  0.0000  0.0000
  351GLY      C 5354  11.809  12.702  10.682  0.0000  0.0000  0.0000
  351GLY      O 5355  11.732  12.745  10.596  0.0000  0.0000  0.0000
  352LEU      N 5356  11.904  12.613  10.654  0.0000  0.0000  0.0000
  352LEU      H 5357  11.961  12.579  10.730  0.0000  0.0000  0.0000
  352LEU     CA 5358  11.928  12.559  10.519  0.0000  0.0000  0.0000
  352LEU     HA 5359  11.906  12.639  10.448  0.0000  0.0000  0.0000
  352LEU     CB 5360  12.074  12.517  10.497  0.0000  0.0000  0.0000
  352LEU    HB1 5361  12.086  12.488  10.393  0.0000  0.0000  0.0000
  352LEU    HB2 5362  12.094  12.428  10.557  0.0000  0.0000  0.0000
  352LEU     CG 5363  12.181  12.623  10.530  0.0000  0.0000  0.0000
  352LEU     HG 5364  12.173  12.649  10.636  0.0000  0.0000  0.0000
  352LEU    CD1 5365  12.321  12.571  10.503  0.0000  0.0000  0.0000
  352LEU   HD11 5366  12.394  12.645  10.535  0.0000  0.0000  0.0000
  352LEU   HD12 5367  12.339  12.479  10.560  0.0000  0.0000  0.0000
  352LEU   HD13 5368  12.334  12.552  10.396  0.0000  0.0000  0.0000
  352LEU    CD2 5369  12.161  12.748  10.446  0.0000  0.0000  0.0000
  352LEU   HD21 5370  12.243  12.817  10.461  0.0000  0.0000  0.0000
  352LEU   HD22 5371  12.154  12.723  10.340  0.0000  0.0000  0.0000
  352LEU   HD23 5372  12.069  12.798  10.479  0.0000  0.0000  0.0000
  352LEU      C 5373  11.836  12.442  10.486  0.0000  0.0000  0.0000
  352LEU      O 5374  11.804  12.357  10.569  0.0000  0.0000  0.0000
  353THR      N 5375  11.803  12.428  10.358  0.0000  0.0000  0.0000
  353THR      H 5376  11.828  12.503  10.295  0.0000  0.0000  0.0000
  353THR     CA 5377  11.760  12.300  10.299  0.0000  0.0000  0.0000
  353THR     HA 5378  11.794  12.218  10.362  0.0000  0.0000  0.0000
  353THR     CB 5379  11.606  12.291  10.293  0.0000  0.0000  0.0000
  353THR     HB 5380  11.567  12.379  10.243  0.0000  0.0000  0.0000
  353THR    CG2 5381  11.555  12.167  10.220  0.0000  0.0000  0.0000
  353THR   HG21 5382  11.446  12.163  10.228  0.0000  0.0000  0.0000
  353THR   HG22 5383  11.582  12.170  10.115  0.0000  0.0000  0.0000
  353THR   HG23 5384  11.597  12.077  10.265  0.0000  0.0000  0.0000
  353THR    OG1 5385  11.556  12.284  10.425  0.0000  0.0000  0.0000
  353THR    HG1 5386  11.618  12.333  10.479  0.0000  0.0000  0.0000
  353THR      C 5387  11.826  12.282  10.163  0.0000  0.0000  0.0000
  353THR      O 5388  11.823  12.374  10.081  0.0000  0.0000  0.0000
  354PHE      N 5389  11.885  12.165  10.142  0.0000  0.0000  0.0000
  354PHE      H 5390  11.876  12.094  10.213  0.0000  0.0000  0.0000
  354PHE     CA 5391  11.953  12.121  10.020  0.0000  0.0000  0.0000
  354PHE     HA 5392  11.960  12.204   9.949  0.0000  0.0000  0.0000
  354PHE     CB 5393  12.094  12.068  10.052  0.0000  0.0000  0.0000
  354PHE    HB1 5394  12.139  12.033   9.959  0.0000  0.0000  0.0000
  354PHE    HB2 5395  12.084  11.981  10.117  0.0000  0.0000  0.0000
  354PHE     CG 5396  12.191  12.163  10.119  0.0000  0.0000  0.0000
  354PHE    CD1 5397  12.294  12.223  10.043  0.0000  0.0000  0.0000
  354PHE    HD1 5398  12.300  12.206   9.937  0.0000  0.0000  0.0000
  354PHE    CE1 5399  12.391  12.303  10.106  0.0000  0.0000  0.0000
  354PHE    HE1 5400  12.470  12.348  10.048  0.0000  0.0000  0.0000
  354PHE     CZ 5401  12.387  12.321  10.246  0.0000  0.0000  0.0000
  354PHE     HZ 5402  12.463  12.380  10.294  0.0000  0.0000  0.0000
  354PHE    CE2 5403  12.285  12.261  10.322  0.0000  0.0000  0.0000
  354PHE    HE2 5404  12.283  12.274  10.429  0.0000  0.0000  0.0000
  354PHE    CD2 5405  12.187  12.182  10.259  0.0000  0.0000  0.0000
  354PHE    HD2 5406  12.111  12.133  10.317  0.0000  0.0000  0.0000
  354PHE      C 5407  11.873  12.007   9.957  0.0000  0.0000  0.0000
  354PHE      O 5408  11.841  11.911  10.027  0.0000  0.0000  0.0000
  355THR      N 5409  11.846  12.014   9.827  0.0000  0.0000  0.0000
  355THR      H 5410  11.869  12.099   9.777  0.0000  0.0000  0.0000
  355THR     CA 5411  11.758  11.920   9.757  0.0000  0.0000  0.0000
  355THR     HA 5412  11.743  11.831   9.819  0.0000  0.0000  0.0000
  355THR     CB 5413  11.621  11.985   9.732  0.0000  0.0000  0.0000
  355THR     HB 5414  11.632  12.060   9.654  0.0000  0.0000  0.0000
  355THR    CG2 5415  11.516  11.884   9.689  0.0000  0.0000  0.0000
  355THR   HG21 5416  11.419  11.933   9.676  0.0000  0.0000  0.0000
  355THR   HG22 5417  11.545  11.838   9.594  0.0000  0.0000  0.0000
  355THR   HG23 5418  11.507  11.806   9.765  0.0000  0.0000  0.0000
  355THR    OG1 5419  11.568  12.048   9.847  0.0000  0.0000  0.0000
  355THR    HG1 5420  11.511  12.118   9.816  0.0000  0.0000  0.0000
  355THR      C 5421  11.819  11.876   9.623  0.0000  0.0000  0.0000
  355THR      O 5422  11.851  11.961   9.540  0.0000  0.0000  0.0000
  356GLU      N 5423  11.829  11.745   9.600  0.0000  0.0000  0.0000
  356GLU      H 5424  11.792  11.683   9.670  0.0000  0.0000  0.0000
  356GLU     CA 5425  11.861  11.685   9.470  0.0000  0.0000  0.0000
  356GLU     HA 5426  11.908  11.759   9.405  0.0000  0.0000  0.0000
  356GLU     CB 5427  11.956  11.565   9.482  0.0000  0.0000  0.0000
  356GLU    HB1 5428  11.993  11.541   9.382  0.0000  0.0000  0.0000
  356GLU    HB2 5429  11.898  11.479   9.515  0.0000  0.0000  0.0000
  356GLU     CG 5430  12.076  11.582   9.576  0.0000  0.0000  0.0000
  356GLU    HG1 5431  12.041  11.603   9.677  0.0000  0.0000  0.0000
  356GLU    HG2 5432  12.136  11.666   9.541  0.0000  0.0000  0.0000
  356GLU     CD 5433  12.160  11.453   9.578  0.0000  0.0000  0.0000
  356GLU    OE1 5434  12.101  11.345   9.604  0.0000  0.0000  0.0000
  356GLU    OE2 5435  12.282  11.463   9.555  0.0000  0.0000  0.0000
  356GLU      C 5436  11.732  11.635   9.404  0.0000  0.0000  0.0000
  356GLU      O 5437  11.644  11.584   9.474  0.0000  0.0000  0.0000
  357LYS      N 5438  11.721  11.643   9.271  0.0000  0.0000  0.0000
  357LYS      H 5439  11.795  11.688   9.220  0.0000  0.0000  0.0000
  357LYS     CA 5440  11.602  11.601   9.196  0.0000  0.0000  0.0000
  357LYS     HA 5441  11.543  11.533   9.257  0.0000  0.0000  0.0000
  357LYS     CB 5442  11.515  11.725   9.163  0.0000  0.0000  0.0000
  357LYS    HB1 5443  11.427  11.692   9.107  0.0000  0.0000  0.0000
  357LYS    HB2 5444  11.573  11.791   9.099  0.0000  0.0000  0.0000
  357LYS     CG 5445  11.468  11.804   9.286  0.0000  0.0000  0.0000
  357LYS    HG1 5446  11.554  11.828   9.349  0.0000  0.0000  0.0000
  357LYS    HG2 5447  11.398  11.743   9.344  0.0000  0.0000  0.0000
  357LYS     CD 5448  11.401  11.937   9.247  0.0000  0.0000  0.0000
  357LYS    HD1 5449  11.306  11.916   9.197  0.0000  0.0000  0.0000
  357LYS    HD2 5450  11.467  11.990   9.178  0.0000  0.0000  0.0000
  357LYS     CE 5451  11.378  12.024   9.371  0.0000  0.0000  0.0000
  357LYS    HE1 5452  11.470  12.025   9.430  0.0000  0.0000  0.0000
  357LYS    HE2 5453  11.301  11.978   9.432  0.0000  0.0000  0.0000
  357LYS     NZ 5454  11.342  12.164   9.335  0.0000  0.0000  0.0000
  357LYS    HZ1 5455  11.329  12.218   9.419  0.0000  0.0000  0.0000
  357LYS    HZ2 5456  11.412  12.213   9.283  0.0000  0.0000  0.0000
  357LYS    HZ3 5457  11.255  12.169   9.284  0.0000  0.0000  0.0000
  357LYS      C 5458  11.643  11.528   9.068  0.0000  0.0000  0.0000
  357LYS      O 5459  11.725  11.578   8.993  0.0000  0.0000  0.0000
  358TRP      N 5460  11.583  11.412   9.040  0.0000  0.0000  0.0000
  358TRP      H 5461  11.519  11.375   9.109  0.0000  0.0000  0.0000
  358TRP     CA 5462  11.599  11.339   8.913  0.0000  0.0000  0.0000
  358TRP     HA 5463  11.636  11.407   8.837  0.0000  0.0000  0.0000
  358TRP     CB 5464  11.701  11.226   8.930  0.0000  0.0000  0.0000
  358TRP    HB1 5465  11.668  11.159   9.008  0.0000  0.0000  0.0000
  358TRP    HB2 5466  11.797  11.269   8.961  0.0000  0.0000  0.0000
  358TRP     CG 5467  11.724  11.146   8.805  0.0000  0.0000  0.0000
  358TRP    CD1 5468  11.808  11.178   8.704  0.0000  0.0000  0.0000
  358TRP    HD1 5469  11.872  11.265   8.703  0.0000  0.0000  0.0000
  358TRP    NE1 5470  11.797  11.085   8.603  0.0000  0.0000  0.0000
  358TRP    HE1 5471  11.848  11.092   8.516  0.0000  0.0000  0.0000
  358TRP    CE2 5472  11.704  10.988   8.632  0.0000  0.0000  0.0000
  358TRP    CZ2 5473  11.656  10.876   8.563  0.0000  0.0000  0.0000
  358TRP    HZ2 5474  11.695  10.852   8.465  0.0000  0.0000  0.0000
  358TRP    CH2 5475  11.555  10.797   8.621  0.0000  0.0000  0.0000
  358TRP    HH2 5476  11.517  10.710   8.569  0.0000  0.0000  0.0000
  358TRP    CZ3 5477  11.504  10.830   8.748  0.0000  0.0000  0.0000
  358TRP    HZ3 5478  11.427  10.770   8.792  0.0000  0.0000  0.0000
  358TRP    CE3 5479  11.554  10.943   8.817  0.0000  0.0000  0.0000
  358TRP    HE3 5480  11.514  10.968   8.914  0.0000  0.0000  0.0000
  358TRP    CD2 5481  11.655  11.024   8.762  0.0000  0.0000  0.0000
  358TRP      C 5482  11.464  11.284   8.863  0.0000  0.0000  0.0000
  358TRP      O 5483  11.376  11.255   8.944  0.0000  0.0000  0.0000
  359ASN      N 5484  11.449  11.269   8.732  0.0000  0.0000  0.0000
  359ASN      H 5485  11.526  11.292   8.671  0.0000  0.0000  0.0000
  359ASN     CA 5486  11.327  11.218   8.668  0.0000  0.0000  0.0000
  359ASN     HA 5487  11.274  11.159   8.742  0.0000  0.0000  0.0000
  359ASN     CB 5488  11.238  11.340   8.632  0.0000  0.0000  0.0000
  359ASN    HB1 5489  11.281  11.432   8.671  0.0000  0.0000  0.0000
  359ASN    HB2 5490  11.142  11.326   8.682  0.0000  0.0000  0.0000
  359ASN     CG 5491  11.214  11.359   8.484  0.0000  0.0000  0.0000
  359ASN    OD1 5492  11.304  11.381   8.405  0.0000  0.0000  0.0000
  359ASN    ND2 5493  11.090  11.343   8.442  0.0000  0.0000  0.0000
  359ASN   HD21 5494  11.016  11.323   8.508  0.0000  0.0000  0.0000
  359ASN   HD22 5495  11.070  11.344   8.344  0.0000  0.0000  0.0000
  359ASN      C 5496  11.355  11.122   8.551  0.0000  0.0000  0.0000
  359ASN      O 5497  11.460  11.128   8.488  0.0000  0.0000  0.0000
  360THR      N 5498  11.257  11.037   8.517  0.0000  0.0000  0.0000
  360THR      H 5499  11.174  11.038   8.574  0.0000  0.0000  0.0000
  360THR     CA 5500  11.266  10.934   8.411  0.0000  0.0000  0.0000
  360THR     HA 5501  11.345  10.864   8.436  0.0000  0.0000  0.0000
  360THR     CB 5502  11.134  10.857   8.398  0.0000  0.0000  0.0000
  360THR     HB 5503  11.131  10.804   8.302  0.0000  0.0000  0.0000
  360THR    CG2 5504  11.120  10.752   8.508  0.0000  0.0000  0.0000
  360THR   HG21 5505  11.024  10.700   8.498  0.0000  0.0000  0.0000
  360THR   HG22 5506  11.200  10.678   8.498  0.0000  0.0000  0.0000
  360THR   HG23 5507  11.127  10.798   8.606  0.0000  0.0000  0.0000
  360THR    OG1 5508  11.022  10.943   8.406  0.0000  0.0000  0.0000
  360THR    HG1 5509  11.030  11.008   8.335  0.0000  0.0000  0.0000
  360THR      C 5510  11.298  10.986   8.271  0.0000  0.0000  0.0000
  360THR      O 5511  11.348  10.910   8.189  0.0000  0.0000  0.0000
  361ASP      N 5512  11.271  11.114   8.243  0.0000  0.0000  0.0000
  361ASP      H 5513  11.236  11.173   8.317  0.0000  0.0000  0.0000
  361ASP     CA 5514  11.302  11.179   8.115  0.0000  0.0000  0.0000
  361ASP     HA 5515  11.302  11.102   8.038  0.0000  0.0000  0.0000
  361ASP     CB 5516  11.189  11.276   8.078  0.0000  0.0000  0.0000
  361ASP    HB1 5517  11.197  11.302   7.972  0.0000  0.0000  0.0000
  361ASP    HB2 5518  11.200  11.367   8.136  0.0000  0.0000  0.0000
  361ASP     CG 5519  11.049  11.216   8.106  0.0000  0.0000  0.0000
  361ASP    OD1 5520  11.006  11.122   8.035  0.0000  0.0000  0.0000
  361ASP    OD2 5521  10.985  11.258   8.204  0.0000  0.0000  0.0000
  361ASP      C 5522  11.445  11.239   8.115  0.0000  0.0000  0.0000
  361ASP      O 5523  11.484  11.313   8.025  0.0000  0.0000  0.0000
  362ASN      N 5524  11.525  11.202   8.217  0.0000  0.0000  0.0000
  362ASN      H 5525  11.481  11.145   8.288  0.0000  0.0000  0.0000
  362ASN     CA 5526  11.662  11.242   8.247  0.0000  0.0000  0.0000
  362ASN     HA 5527  11.677  11.209   8.349  0.0000  0.0000  0.0000
  362ASN     CB 5528  11.763  11.165   8.160  0.0000  0.0000  0.0000
  362ASN    HB1 5529  11.769  11.215   8.063  0.0000  0.0000  0.0000
  362ASN    HB2 5530  11.728  11.063   8.145  0.0000  0.0000  0.0000
  362ASN     CG 5531  11.900  11.159   8.224  0.0000  0.0000  0.0000
  362ASN    OD1 5532  11.916  11.144   8.344  0.0000  0.0000  0.0000
  362ASN    ND2 5533  12.006  11.168   8.147  0.0000  0.0000  0.0000
  362ASN   HD21 5534  11.996  11.177   8.047  0.0000  0.0000  0.0000
  362ASN   HD22 5535  12.096  11.159   8.192  0.0000  0.0000  0.0000
  362ASN      C 5536  11.684  11.394   8.254  0.0000  0.0000  0.0000
  362ASN      O 5537  11.782  11.448   8.202  0.0000  0.0000  0.0000
  363THR      N 5538  11.593  11.463   8.324  0.0000  0.0000  0.0000
  363THR      H 5539  11.513  11.413   8.360  0.0000  0.0000  0.0000
  363THR     CA 5540  11.622  11.595   8.380  0.0000  0.0000  0.0000
  363THR     HA 5541  11.698  11.645   8.320  0.0000  0.0000  0.0000
  363THR     CB 5542  11.497  11.684   8.377  0.0000  0.0000  0.0000
  363THR     HB 5543  11.419  11.640   8.438  0.0000  0.0000  0.0000
  363THR    CG2 5544  11.527  11.826   8.426  0.0000  0.0000  0.0000
  363THR   HG21 5545  11.439  11.888   8.413  0.0000  0.0000  0.0000
  363THR   HG22 5546  11.552  11.824   8.533  0.0000  0.0000  0.0000
  363THR   HG23 5547  11.610  11.869   8.370  0.0000  0.0000  0.0000
  363THR    OG1 5548  11.453  11.696   8.244  0.0000  0.0000  0.0000
  363THR    HG1 5549  11.432  11.607   8.214  0.0000  0.0000  0.0000
  363THR      C 5550  11.676  11.579   8.522  0.0000  0.0000  0.0000
  363THR      O 5551  11.610  11.520   8.607  0.0000  0.0000  0.0000
  364LEU      N 5552  11.794  11.635   8.547  0.0000  0.0000  0.0000
  364LEU      H 5553  11.842  11.683   8.473  0.0000  0.0000  0.0000
  364LEU     CA 5554  11.849  11.654   8.681  0.0000  0.0000  0.0000
  364LEU     HA 5555  11.803  11.583   8.749  0.0000  0.0000  0.0000
  364LEU     CB 5556  12.002  11.629   8.677  0.0000  0.0000  0.0000
  364LEU    HB1 5557  12.049  11.714   8.628  0.0000  0.0000  0.0000
  364LEU    HB2 5558  12.022  11.541   8.616  0.0000  0.0000  0.0000
  364LEU     CG 5559  12.068  11.608   8.815  0.0000  0.0000  0.0000
  364LEU     HG 5560  12.035  11.685   8.885  0.0000  0.0000  0.0000
  364LEU    CD1 5561  12.035  11.470   8.874  0.0000  0.0000  0.0000
  364LEU   HD11 5562  12.081  11.461   8.972  0.0000  0.0000  0.0000
  364LEU   HD12 5563  11.927  11.459   8.885  0.0000  0.0000  0.0000
  364LEU   HD13 5564  12.073  11.391   8.809  0.0000  0.0000  0.0000
  364LEU    CD2 5565  12.220  11.618   8.803  0.0000  0.0000  0.0000
  364LEU   HD21 5566  12.265  11.603   8.901  0.0000  0.0000  0.0000
  364LEU   HD22 5567  12.258  11.542   8.734  0.0000  0.0000  0.0000
  364LEU   HD23 5568  12.248  11.717   8.767  0.0000  0.0000  0.0000
  364LEU      C 5569  11.815  11.796   8.730  0.0000  0.0000  0.0000
  364LEU      O 5570  11.801  11.890   8.651  0.0000  0.0000  0.0000
  365GLY      N 5571  11.806  11.814   8.861  0.0000  0.0000  0.0000
  365GLY      H 5572  11.810  11.733   8.922  0.0000  0.0000  0.0000
  365GLY     CA 5573  11.798  11.945   8.924  0.0000  0.0000  0.0000
  365GLY    HA1 5574  11.694  11.979   8.927  0.0000  0.0000  0.0000
  365GLY    HA2 5575  11.856  12.015   8.865  0.0000  0.0000  0.0000
  365GLY      C 5576  11.854  11.947   9.066  0.0000  0.0000  0.0000
  365GLY      O 5577  11.864  11.845   9.133  0.0000  0.0000  0.0000
  366THR      N 5578  11.891  12.067   9.110  0.0000  0.0000  0.0000
  366THR      H 5579  11.880  12.146   9.049  0.0000  0.0000  0.0000
  366THR     CA 5580  11.939  12.094   9.246  0.0000  0.0000  0.0000
  366THR     HA 5581  11.906  12.014   9.312  0.0000  0.0000  0.0000
  366THR     CB 5582  12.093  12.102   9.255  0.0000  0.0000  0.0000
  366THR     HB 5583  12.120  12.144   9.351  0.0000  0.0000  0.0000
  366THR    CG2 5584  12.157  11.963   9.244  0.0000  0.0000  0.0000
  366THR   HG21 5585  12.265  11.971   9.259  0.0000  0.0000  0.0000
  366THR   HG22 5586  12.116  11.898   9.321  0.0000  0.0000  0.0000
  366THR   HG23 5587  12.137  11.920   9.146  0.0000  0.0000  0.0000
  366THR    OG1 5588  12.149  12.180   9.152  0.0000  0.0000  0.0000
  366THR    HG1 5589  12.244  12.179   9.165  0.0000  0.0000  0.0000
  366THR      C 5590  11.877  12.224   9.296  0.0000  0.0000  0.0000
  366THR      O 5591  11.874  12.325   9.226  0.0000  0.0000  0.0000
  367GLU      N 5592  11.825  12.222   9.419  0.0000  0.0000  0.0000
  367GLU      H 5593  11.832  12.137   9.473  0.0000  0.0000  0.0000
  367GLU     CA 5594  11.765  12.339   9.484  0.0000  0.0000  0.0000
  367GLU     HA 5595  11.787  12.428   9.425  0.0000  0.0000  0.0000
  367GLU     CB 5596  11.612  12.323   9.488  0.0000  0.0000  0.0000
  367GLU    HB1 5597  11.585  12.239   9.552  0.0000  0.0000  0.0000
  367GLU    HB2 5598  11.578  12.301   9.387  0.0000  0.0000  0.0000
  367GLU     CG 5599  11.539  12.449   9.538  0.0000  0.0000  0.0000
  367GLU    HG1 5600  11.577  12.534   9.482  0.0000  0.0000  0.0000
  367GLU    HG2 5601  11.565  12.464   9.643  0.0000  0.0000  0.0000
  367GLU     CD 5602  11.386  12.441   9.525  0.0000  0.0000  0.0000
  367GLU    OE1 5603  11.330  12.331   9.545  0.0000  0.0000  0.0000
  367GLU    OE2 5604  11.321  12.544   9.494  0.0000  0.0000  0.0000
  367GLU      C 5605  11.827  12.357   9.622  0.0000  0.0000  0.0000
  367GLU      O 5606  11.819  12.267   9.706  0.0000  0.0000  0.0000
  368ILE      N 5607  11.888  12.473   9.647  0.0000  0.0000  0.0000
  368ILE      H 5608  11.888  12.544   9.575  0.0000  0.0000  0.0000
  368ILE     CA 5609  11.936  12.512   9.780  0.0000  0.0000  0.0000
  368ILE     HA 5610  11.905  12.434   9.850  0.0000  0.0000  0.0000
  368ILE     CB 5611  12.090  12.518   9.794  0.0000  0.0000  0.0000
  368ILE     HB 5612  12.109  12.531   9.901  0.0000  0.0000  0.0000
  368ILE    CG2 5613  12.154  12.384   9.755  0.0000  0.0000  0.0000
  368ILE   HG21 5614  12.262  12.388   9.772  0.0000  0.0000  0.0000
  368ILE   HG22 5615  12.112  12.304   9.815  0.0000  0.0000  0.0000
  368ILE   HG23 5616  12.136  12.361   9.650  0.0000  0.0000  0.0000
  368ILE    CG1 5617  12.161  12.637   9.725  0.0000  0.0000  0.0000
  368ILE   HG11 5618  12.261  12.645   9.768  0.0000  0.0000  0.0000
  368ILE   HG12 5619  12.109  12.730   9.750  0.0000  0.0000  0.0000
  368ILE     CD 5620  12.177  12.628   9.573  0.0000  0.0000  0.0000
  368ILE    HD1 5621  12.226  12.718   9.537  0.0000  0.0000  0.0000
  368ILE    HD2 5622  12.239  12.542   9.546  0.0000  0.0000  0.0000
  368ILE    HD3 5623  12.079  12.619   9.526  0.0000  0.0000  0.0000
  368ILE      C 5624  11.865  12.638   9.827  0.0000  0.0000  0.0000
  368ILE      O 5625  11.843  12.732   9.750  0.0000  0.0000  0.0000
  369THR      N 5626  11.823  12.637   9.953  0.0000  0.0000  0.0000
  369THR      H 5627  11.844  12.556  10.010  0.0000  0.0000  0.0000
  369THR     CA 5628  11.730  12.737  10.007  0.0000  0.0000  0.0000
  369THR     HA 5629  11.736  12.826   9.945  0.0000  0.0000  0.0000
  369THR     CB 5630  11.584  12.688  10.003  0.0000  0.0000  0.0000
  369THR     HB 5631  11.522  12.777   9.997  0.0000  0.0000  0.0000
  369THR    CG2 5632  11.547  12.598   9.885  0.0000  0.0000  0.0000
  369THR   HG21 5633  11.439  12.584   9.882  0.0000  0.0000  0.0000
  369THR   HG22 5634  11.580  12.644   9.793  0.0000  0.0000  0.0000
  369THR   HG23 5635  11.596  12.501   9.895  0.0000  0.0000  0.0000
  369THR    OG1 5636  11.548  12.615  10.118  0.0000  0.0000  0.0000
  369THR    HG1 5637  11.621  12.556  10.135  0.0000  0.0000  0.0000
  369THR      C 5638  11.769  12.780  10.148  0.0000  0.0000  0.0000
  369THR      O 5639  11.817  12.698  10.227  0.0000  0.0000  0.0000
  370VAL      N 5640  11.744  12.908  10.179  0.0000  0.0000  0.0000
  370VAL      H 5641  11.703  12.965  10.107  0.0000  0.0000  0.0000
  370VAL     CA 5642  11.777  12.975  10.306  0.0000  0.0000  0.0000
  370VAL     HA 5643  11.813  12.902  10.378  0.0000  0.0000  0.0000
  370VAL     CB 5644  11.888  13.081  10.286  0.0000  0.0000  0.0000
  370VAL     HB 5645  11.903  13.132  10.381  0.0000  0.0000  0.0000
  370VAL    CG1 5646  12.019  13.017  10.241  0.0000  0.0000  0.0000
  370VAL   HG11 5647  12.099  13.091  10.241  0.0000  0.0000  0.0000
  370VAL   HG12 5648  12.046  12.938  10.312  0.0000  0.0000  0.0000
  370VAL   HG13 5649  12.010  12.973  10.141  0.0000  0.0000  0.0000
  370VAL    CG2 5650  11.859  13.189  10.182  0.0000  0.0000  0.0000
  370VAL   HG21 5651  11.944  13.257  10.174  0.0000  0.0000  0.0000
  370VAL   HG22 5652  11.843  13.142  10.085  0.0000  0.0000  0.0000
  370VAL   HG23 5653  11.772  13.248  10.210  0.0000  0.0000  0.0000
  370VAL      C 5654  11.650  13.038  10.364  0.0000  0.0000  0.0000
  370VAL      O 5655  11.584  13.116  10.295  0.0000  0.0000  0.0000
  371GLU      N 5656  11.613  13.006  10.487  0.0000  0.0000  0.0000
  371GLU      H 5657  11.669  12.941  10.540  0.0000  0.0000  0.0000
  371GLU     CA 5658  11.494  13.061  10.555  0.0000  0.0000  0.0000
  371GLU     HA 5659  11.451  13.140  10.493  0.0000  0.0000  0.0000
  371GLU     CB 5660  11.387  12.950  10.569  0.0000  0.0000  0.0000
  371GLU    HB1 5661  11.420  12.879  10.645  0.0000  0.0000  0.0000
  371GLU    HB2 5662  11.383  12.895  10.475  0.0000  0.0000  0.0000
  371GLU     CG 5663  11.246  13.002  10.607  0.0000  0.0000  0.0000
  371GLU    HG1 5664  11.249  13.110  10.619  0.0000  0.0000  0.0000
  371GLU    HG2 5665  11.218  12.959  10.703  0.0000  0.0000  0.0000
  371GLU     CD 5666  11.137  12.968  10.504  0.0000  0.0000  0.0000
  371GLU    OE1 5667  11.138  12.857  10.446  0.0000  0.0000  0.0000
  371GLU    OE2 5668  11.051  13.055  10.477  0.0000  0.0000  0.0000
  371GLU      C 5669  11.531  13.124  10.690  0.0000  0.0000  0.0000
  371GLU      O 5670  11.619  13.075  10.759  0.0000  0.0000  0.0000
  372ASP      N 5671  11.463  13.233  10.727  0.0000  0.0000  0.0000
  372ASP      H 5672  11.392  13.266  10.662  0.0000  0.0000  0.0000
  372ASP     CA 5673  11.481  13.314  10.849  0.0000  0.0000  0.0000
  372ASP     HA 5674  11.410  13.397  10.841  0.0000  0.0000  0.0000
  372ASP     CB 5675  11.443  13.232  10.975  0.0000  0.0000  0.0000
  372ASP    HB1 5676  11.523  13.242  11.049  0.0000  0.0000  0.0000
  372ASP    HB2 5677  11.436  13.126  10.951  0.0000  0.0000  0.0000
  372ASP     CG 5678  11.311  13.272  11.044  0.0000  0.0000  0.0000
  372ASP    OD1 5679  11.293  13.240  11.164  0.0000  0.0000  0.0000
  372ASP    OD2 5680  11.225  13.338  10.980  0.0000  0.0000  0.0000
  372ASP      C 5681  11.618  13.384  10.866  0.0000  0.0000  0.0000
  372ASP      O 5682  11.622  13.498  10.913  0.0000  0.0000  0.0000
  373GLN      N 5683  11.729  13.322  10.824  0.0000  0.0000  0.0000
  373GLN      H 5684  11.714  13.229  10.788  0.0000  0.0000  0.0000
  373GLN     CA 5685  11.867  13.352  10.865  0.0000  0.0000  0.0000
  373GLN     HA 5686  11.872  13.339  10.973  0.0000  0.0000  0.0000
  373GLN     CB 5687  11.961  13.246  10.802  0.0000  0.0000  0.0000
  373GLN    HB1 5688  11.927  13.147  10.831  0.0000  0.0000  0.0000
  373GLN    HB2 5689  12.061  13.260  10.842  0.0000  0.0000  0.0000
  373GLN     CG 5690  11.967  13.253  10.649  0.0000  0.0000  0.0000
  373GLN    HG1 5691  11.979  13.357  10.617  0.0000  0.0000  0.0000
  373GLN    HG2 5692  11.873  13.217  10.607  0.0000  0.0000  0.0000
  373GLN     CD 5693  12.083  13.174  10.590  0.0000  0.0000  0.0000
  373GLN    OE1 5694  12.072  13.059  10.553  0.0000  0.0000  0.0000
  373GLN    NE2 5695  12.197  13.236  10.570  0.0000  0.0000  0.0000
  373GLN   HE21 5696  12.212  13.330  10.605  0.0000  0.0000  0.0000
  373GLN   HE22 5697  12.272  13.179  10.533  0.0000  0.0000  0.0000
  373GLN      C 5698  11.923  13.493  10.836  0.0000  0.0000  0.0000
  373GLN      O 5699  12.026  13.530  10.892  0.0000  0.0000  0.0000
  374LEU      N 5700  11.861  13.571  10.747  0.0000  0.0000  0.0000
  374LEU      H 5701  11.775  13.536  10.706  0.0000  0.0000  0.0000
  374LEU     CA 5702  11.904  13.709  10.715  0.0000  0.0000  0.0000
  374LEU     HA 5703  12.007  13.724  10.748  0.0000  0.0000  0.0000
  374LEU     CB 5704  11.898  13.732  10.563  0.0000  0.0000  0.0000
  374LEU    HB1 5705  11.921  13.837  10.544  0.0000  0.0000  0.0000
  374LEU    HB2 5706  11.796  13.714  10.529  0.0000  0.0000  0.0000
  374LEU     CG 5707  11.992  13.645  10.477  0.0000  0.0000  0.0000
  374LEU     HG 5708  11.965  13.540  10.488  0.0000  0.0000  0.0000
  374LEU    CD1 5709  11.974  13.683  10.330  0.0000  0.0000  0.0000
  374LEU   HD11 5710  12.037  13.619  10.268  0.0000  0.0000  0.0000
  374LEU   HD12 5711  11.870  13.668  10.301  0.0000  0.0000  0.0000
  374LEU   HD13 5712  12.002  13.787  10.314  0.0000  0.0000  0.0000
  374LEU    CD2 5713  12.140  13.663  10.513  0.0000  0.0000  0.0000
  374LEU   HD21 5714  12.202  13.606  10.445  0.0000  0.0000  0.0000
  374LEU   HD22 5715  12.167  13.768  10.508  0.0000  0.0000  0.0000
  374LEU   HD23 5716  12.158  13.627  10.615  0.0000  0.0000  0.0000
  374LEU      C 5717  11.820  13.815  10.789  0.0000  0.0000  0.0000
  374LEU      O 5718  11.872  13.916  10.834  0.0000  0.0000  0.0000
  375ALA      N 5719  11.690  13.789  10.798  0.0000  0.0000  0.0000
  375ALA      H 5720  11.658  13.701  10.762  0.0000  0.0000  0.0000
  375ALA     CA 5721  11.590  13.862  10.876  0.0000  0.0000  0.0000
  375ALA     HA 5722  11.626  13.874  10.978  0.0000  0.0000  0.0000
  375ALA     CB 5723  11.562  14.000  10.814  0.0000  0.0000  0.0000
  375ALA    HB1 5724  11.487  14.052  10.874  0.0000  0.0000  0.0000
  375ALA    HB2 5725  11.653  14.060  10.813  0.0000  0.0000  0.0000
  375ALA    HB3 5726  11.524  13.990  10.713  0.0000  0.0000  0.0000
  375ALA      C 5727  11.463  13.776  10.875  0.0000  0.0000  0.0000
  375ALA      O 5728  11.427  13.720  10.771  0.0000  0.0000  0.0000
  376ARG      N 5729  11.396  13.763  10.990  0.0000  0.0000  0.0000
  376ARG      H 5730  11.429  13.811  11.072  0.0000  0.0000  0.0000
  376ARG     CA 5731  11.294  13.658  11.003  0.0000  0.0000  0.0000
  376ARG     HA 5732  11.344  13.566  10.970  0.0000  0.0000  0.0000
  376ARG     CB 5733  11.255  13.631  11.148  0.0000  0.0000  0.0000
  376ARG    HB1 5734  11.345  13.630  11.210  0.0000  0.0000  0.0000
  376ARG    HB2 5735  11.217  13.529  11.144  0.0000  0.0000  0.0000
  376ARG     CG 5736  11.148  13.721  11.213  0.0000  0.0000  0.0000
  376ARG    HG1 5737  11.060  13.726  11.148  0.0000  0.0000  0.0000
  376ARG    HG2 5738  11.188  13.821  11.224  0.0000  0.0000  0.0000
  376ARG     CD 5739  11.103  13.667  11.351  0.0000  0.0000  0.0000
  376ARG    HD1 5740  11.031  13.738  11.393  0.0000  0.0000  0.0000
  376ARG    HD2 5741  11.189  13.664  11.418  0.0000  0.0000  0.0000
  376ARG     NE 5742  11.039  13.534  11.341  0.0000  0.0000  0.0000
  376ARG     HE 5743  10.942  13.533  11.313  0.0000  0.0000  0.0000
  376ARG     CZ 5744  11.103  13.419  11.332  0.0000  0.0000  0.0000
  376ARG    NH1 5745  11.225  13.401  11.375  0.0000  0.0000  0.0000
  376ARG   HH11 5746  11.273  13.473  11.426  0.0000  0.0000  0.0000
  376ARG   HH12 5747  11.275  13.325  11.332  0.0000  0.0000  0.0000
  376ARG    NH2 5748  11.053  13.319  11.266  0.0000  0.0000  0.0000
  376ARG   HH21 5749  10.968  13.331  11.211  0.0000  0.0000  0.0000
  376ARG   HH22 5750  11.123  13.256  11.231  0.0000  0.0000  0.0000
  376ARG      C 5751  11.175  13.675  10.908  0.0000  0.0000  0.0000
  376ARG      O 5752  11.130  13.786  10.884  0.0000  0.0000  0.0000
  377GLY      N 5753  11.127  13.564  10.853  0.0000  0.0000  0.0000
  377GLY      H 5754  11.166  13.476  10.885  0.0000  0.0000  0.0000
  377GLY     CA 5755  11.026  13.559  10.747  0.0000  0.0000  0.0000
  377GLY    HA1 5756  10.959  13.644  10.758  0.0000  0.0000  0.0000
  377GLY    HA2 5757  10.968  13.468  10.759  0.0000  0.0000  0.0000
  377GLY      C 5758  11.082  13.562  10.604  0.0000  0.0000  0.0000
  377GLY      O 5759  11.009  13.524  10.511  0.0000  0.0000  0.0000
  378LEU      N 5760  11.210  13.598  10.583  0.0000  0.0000  0.0000
  378LEU      H 5761  11.266  13.628  10.661  0.0000  0.0000  0.0000
  378LEU     CA 5762  11.275  13.584  10.452  0.0000  0.0000  0.0000
  378LEU     HA 5763  11.212  13.634  10.377  0.0000  0.0000  0.0000
  378LEU     CB 5764  11.415  13.649  10.450  0.0000  0.0000  0.0000
  378LEU    HB1 5765  11.472  13.608  10.366  0.0000  0.0000  0.0000
  378LEU    HB2 5766  11.468  13.620  10.541  0.0000  0.0000  0.0000
  378LEU     CG 5767  11.417  13.802  10.436  0.0000  0.0000  0.0000
  378LEU     HG 5768  11.352  13.847  10.511  0.0000  0.0000  0.0000
  378LEU    CD1 5769  11.559  13.856  10.455  0.0000  0.0000  0.0000
  378LEU   HD11 5770  11.559  13.965  10.447  0.0000  0.0000  0.0000
  378LEU   HD12 5771  11.594  13.829  10.554  0.0000  0.0000  0.0000
  378LEU   HD13 5772  11.626  13.814  10.379  0.0000  0.0000  0.0000
  378LEU    CD2 5773  11.373  13.847  10.296  0.0000  0.0000  0.0000
  378LEU   HD21 5774  11.370  13.955  10.291  0.0000  0.0000  0.0000
  378LEU   HD22 5775  11.442  13.809  10.221  0.0000  0.0000  0.0000
  378LEU   HD23 5776  11.273  13.808  10.273  0.0000  0.0000  0.0000
  378LEU      C 5777  11.287  13.438  10.409  0.0000  0.0000  0.0000
  378LEU      O 5778  11.309  13.348  10.490  0.0000  0.0000  0.0000
  379LYS      N 5779  11.277  13.416  10.278  0.0000  0.0000  0.0000
  379LYS      H 5780  11.252  13.495  10.219  0.0000  0.0000  0.0000
  379LYS     CA 5781  11.315  13.293  10.208  0.0000  0.0000  0.0000
  379LYS     HA 5782  11.384  13.238  10.272  0.0000  0.0000  0.0000
  379LYS     CB 5783  11.189  13.207  10.185  0.0000  0.0000  0.0000
  379LYS    HB1 5784  11.116  13.265  10.129  0.0000  0.0000  0.0000
  379LYS    HB2 5785  11.147  13.185  10.283  0.0000  0.0000  0.0000
  379LYS     CG 5786  11.210  13.072  10.113  0.0000  0.0000  0.0000
  379LYS    HG1 5787  11.232  13.090  10.008  0.0000  0.0000  0.0000
  379LYS    HG2 5788  11.117  13.016  10.120  0.0000  0.0000  0.0000
  379LYS     CD 5789  11.324  12.991  10.175  0.0000  0.0000  0.0000
  379LYS    HD1 5790  11.324  13.003  10.283  0.0000  0.0000  0.0000
  379LYS    HD2 5791  11.418  13.031  10.136  0.0000  0.0000  0.0000
  379LYS     CE 5792  11.323  12.842  10.142  0.0000  0.0000  0.0000
  379LYS    HE1 5793  11.418  12.801  10.177  0.0000  0.0000  0.0000
  379LYS    HE2 5794  11.319  12.829  10.034  0.0000  0.0000  0.0000
  379LYS     NZ 5795  11.213  12.770  10.208  0.0000  0.0000  0.0000
  379LYS    HZ1 5796  11.225  12.670  10.201  0.0000  0.0000  0.0000
[truncated: 195,776 more chars]
