# Supplementary material for: Phospholipids are imported into mitochondria by VDAC, a dimeric beta barrel scramblase
Source: Nat Commun. 2023 Dec 8;14:8115. doi: 10.1038/s41467-023-43570-y (PMC10709637; doi:10.1038/s41467-023-43570-y)
Supplement: Supplementary file 6 — Source Data [file 41467_2023_43570_MOESM6_ESM.zip › Fig 4/fig4-e/snapshot.gro]

generated by VMD, t= 0.000000
32207
    1MET    BB     1   9.370   5.680   6.830
    1MET    SC1    2   9.460   5.450   6.560
    2ALA    BB     3   9.100   5.540   6.960
    2ALA    SC1    4   9.130   5.290   6.850
    3VAL    BB     5   8.930   5.670   6.730
    3VAL    SC1    6   9.010   5.960   6.770
    4PRO    BB     7   8.900   5.680   6.440
    4PRO    SC1    8   9.030   5.400   6.450
    5PRO    BB     9   9.020   5.770   6.160
    5PRO    SC1   10   9.240   6.010   6.170
    6THR    BB    11   8.900   5.870   5.870
    6THR    SC1   12   8.650   5.700   5.930
    7TYR    BB    13   9.010   5.730   5.590
    7TYR    SC1   14   8.760   5.520   5.580
    7TYR    SC2   15   8.600   5.560   5.330
    7TYR    SC3   16   8.490   5.660   5.590
    7TYR    SC4   17   8.340   5.660   5.350
    8ALA    BB    18   9.010   6.090   5.470
    8ALA    SC1   19   9.020   5.970   5.230
    9ASP    BB    20   9.220   6.150   5.690
    9ASP    SC1   21   9.280   6.470   5.710
   10LEU    BB    22   9.490   5.950   5.640
   10LEU    SC1   23   9.340   5.730   5.910
   11GLY    BB    24   9.790   6.090   5.640
   12LYS    BB    25   9.720   6.370   5.800
   12LYS    SC1   26   9.700   6.230   6.060
   12LYS    SC2   27   9.820   6.330   6.380
   13SER    BB    28   9.990   6.500   5.910
   13SER    SC1   29   9.900   6.680   6.070
   14ALA    BB    30  10.140   6.520   5.650
   14ALA    SC1   31  10.400   6.500   5.690
   15ARG    BB    32   9.890   6.660   5.470
   15ARG    SC1   33   9.730   6.430   5.350
   15ARG    SC2   34   9.390   6.410   5.290
   16ASP    BB    35   9.860   6.930   5.700
   16ASP    SC1   36   9.620   6.830   5.910
   17VAL    BB    37  10.160   7.070   5.620
   17VAL    SC1   38  10.390   6.910   5.700
   18PHE    BB    39  10.130   7.100   5.290
   18PHE    SC1   40   9.980   6.960   5.050
   18PHE    SC2   41   9.730   6.730   5.090
   18PHE    SC3   42  10.000   6.620   5.060
   19THR    BB    43   9.840   7.250   5.400
   19THR    SC1   44   9.620   7.200   5.190
   20LYS    BB    45   9.890   7.460   5.630
   20LYS    SC1   46   9.970   7.320   5.940
   20LYS    SC2   47   9.870   7.140   6.220
   21GLY    BB    48   9.970   7.810   5.480
   22TYR    BB    49   9.830   7.810   5.140
   22TYR    SC1   50   9.740   7.540   5.150
   22TYR    SC2   51   9.870   7.360   4.950
   22TYR    SC3   52   9.590   7.440   4.910
   22TYR    SC4   53   9.730   7.290   4.710
   23GLY    BB    54   9.720   8.090   4.960
   24PHE    BB    55   9.780   8.180   4.630
   24PHE    SC1   56  10.040   7.980   4.640
   24PHE    SC2   57  10.230   7.950   4.910
   24PHE    SC3   58  10.130   7.710   4.810
   25GLY    BB    59   9.560   8.290   4.440
   26LEU    BB    60   9.520   8.570   4.700
   26LEU    SC1   61   9.350   8.270   4.800
   27ILE    BB    62   9.260   8.720   4.890
   27ILE    SC1   63   9.250   9.000   5.070
   28LYS    BB    64   9.170   8.540   5.260
   28LYS    SC1   65   9.310   8.260   5.250
   28LYS    SC2   66   9.500   8.120   5.490
   29LEU    BB    67   8.920   8.640   5.450
   29LEU    SC1   68   8.960   9.010   5.480
   30ASP    BB    69   8.810   8.510   5.750
   30ASP    SC1   70   8.650   8.250   5.580
   31LEU    BB    71   8.530   8.520   5.920
   31LEU    SC1   72   8.530   8.870   5.990
   32LYS    BB    73   8.450   8.370   6.280
   32LYS    SC1   74   8.480   8.110   6.180
   32LYS    SC2   75   8.750   8.050   5.920
   33THR    BB    76   8.140   8.330   6.480
   33THR    SC1   77   8.060   8.620   6.520
   34LYS    BB    78   8.190   8.240   6.830
   34LYS    SC1   79   8.260   8.400   7.080
   34LYS    SC2   80   8.430   8.140   7.240
   35SER    BB    81   8.120   7.950   7.000
   35SER    SC1   82   8.230   7.690   6.940
   36GLU    BB    83   7.930   7.930   7.280
   36GLU    SC1   84   8.190   7.860   7.590
   37ASN    BB    85   7.570   7.970   7.210
   37ASN    SC1   86   7.510   7.940   7.500
   38GLY    BB    87   7.570   7.910   6.870
   39LEU    BB    88   7.680   8.030   6.660
   39LEU    SC1   89   7.400   8.150   6.480
   40GLU    BB    90   7.880   7.960   6.370
   40GLU    SC1   91   8.290   7.850   6.540
   41PHE    BB    92   7.930   8.210   6.190
   41PHE    SC1   93   7.710   8.410   6.310
   41PHE    SC2   94   7.540   8.680   6.210
   41PHE    SC3   95   7.410   8.430   6.150
   42THR    BB    96   8.070   8.290   5.850
   42THR    SC1   97   8.290   8.070   5.820
   43SER    BB    98   8.290   8.480   5.630
   43SER    SC1   99   8.160   8.720   5.620
   44SER    BB   100   8.360   8.470   5.300
   44SER    SC1  101   8.270   8.730   5.300
   45GLY    BB   102   8.680   8.580   5.150
   46SER    BB   103   8.750   8.570   4.840
   46SER    SC1  104   8.730   8.400   4.630
   47ALA    BB   105   8.990   8.700   4.600
   47ALA    SC1  106   8.820   8.860   4.450
   48ASN    BB   107   9.140   8.680   4.290
   48ASN    SC1  108   9.140   8.370   4.340
   49THR    BB   109   9.410   8.780   4.110
   49THR    SC1  110   9.650   8.670   4.260
   50GLU    BB   111   9.400   8.780   3.810
   50GLU    SC1  112   9.510   9.150   3.690
   51THR    BB   113   9.070   8.790   3.770
   51THR    SC1  114   9.000   8.880   3.480
   52THR    BB   115   8.850   8.750   3.980
   52THR    SC1  116   8.760   9.030   4.090
   53LYS    BB   117   8.740   8.540   4.200
   53LYS    SC1  118   8.560   8.330   4.010
   53LYS    SC2  119   8.330   8.050   4.080
   54VAL    BB   120   8.490   8.660   4.370
   54VAL    SC1  121   8.320   8.850   4.230
   55THR    BB   122   8.430   8.640   4.720
   55THR    SC1  123   8.410   8.920   4.850
   56GLY    BB   124   8.160   8.490   4.840
   57SER    BB   125   8.010   8.400   5.190
   57SER    SC1  126   7.930   8.640   5.200
   58LEU    BB   127   7.800   8.160   5.400
   58LEU    SC1  128   7.490   8.260   5.530
   59GLU    BB   129   7.830   8.020   5.720
   59GLU    SC1  130   8.070   7.750   5.630
   60THR    BB   131   7.600   7.870   5.910
   60THR    SC1  132   7.490   8.150   5.960
   61LYS    BB   133   7.580   7.760   6.220
   61LYS    SC1  134   7.780   7.550   6.210
   61LYS    SC2  135   8.110   7.690   6.110
   62TYR    BB   136   7.390   7.510   6.460
   62TYR    SC1  137   7.160   7.680   6.360
   62TYR    SC2  138   7.230   7.920   6.200
   62TYR    SC3  139   7.050   7.720   6.080
   62TYR    SC4  140   7.200   7.890   5.920
   63ARG    BB   141   7.270   7.410   6.770
   63ARG    SC1  142   7.460   7.370   7.050
   63ARG    SC2  143   7.670   7.520   7.300
   64TRP    BB   144   7.130   7.100   6.870
   64TRP    SC1  145   6.850   7.070   6.820
   64TRP    SC2  146   6.690   7.300   6.650
   64TRP    SC3  147   6.670   7.070   6.610
   64TRP    SC4  148   6.650   6.850   6.540
   64TRP    SC5  149   6.470   7.050   6.430
   65THR    BB   150   7.250   6.990   7.220
   65THR    SC1  151   7.320   7.200   7.430
   66GLU    BB   152   7.030   6.750   7.230
   66GLU    SC1  153   6.740   6.800   7.500
   67TYR    BB   154   6.910   6.640   6.960
   67TYR    SC1  155   6.610   6.720   7.050
   67TYR    SC2  156   6.440   6.720   7.290
   67TYR    SC3  157   6.490   6.970   7.140
   67TYR    SC4  158   6.350   6.970   7.390
   68GLY    BB   159   7.180   6.620   6.840
   69LEU    BB   160   7.210   6.850   6.590
   69LEU    SC1  161   6.980   6.670   6.390
   70THR    BB   162   7.420   6.960   6.320
   70THR    SC1  163   7.560   7.150   6.510
   71PHE    BB   164   7.400   7.270   6.140
   71PHE    SC1  165   7.090   7.300   6.150
   71PHE    SC2  166   6.880   7.140   6.350
   71PHE    SC3  167   6.960   7.390   6.450
   72THR    BB   168   7.460   7.400   5.850
   72THR    SC1  169   7.760   7.440   5.830
   73GLU    BB   170   7.450   7.700   5.630
   73GLU    SC1  171   7.120   7.580   5.500
   74LYS    BB   172   7.530   7.790   5.270
   74LYS    SC1  173   7.720   7.590   5.310
   74LYS    SC2  174   7.980   7.770   5.110
   75TRP    BB   175   7.620   8.060   5.080
   75TRP    SC1  176   7.380   7.970   4.960
   75TRP    SC2  177   7.110   8.130   4.840
   75TRP    SC3  178   7.100   7.920   4.970
   75TRP    SC4  179   7.070   7.730   5.090
   75TRP    SC5  180   6.830   7.870   4.990
   76ASN    BB   181   7.760   8.070   4.750
   76ASN    SC1  182   8.060   8.080   4.870
   77THR    BB   183   7.820   8.330   4.490
   77THR    SC1  184   8.080   8.460   4.390
   78ASP    BB   185   7.620   8.190   4.260
   78ASP    SC1  186   7.930   8.130   4.090
   79ASN    BB   187   7.490   7.960   4.380
   79ASN    SC1  188   7.170   7.980   4.420
   80THR    BB   189   7.610   7.740   4.610
   80THR    SC1  190   7.740   7.570   4.380
   81LEU    BB   191   7.370   7.610   4.780
   81LEU    SC1  192   7.000   7.640   4.740
   82GLY    BB   193   7.360   7.490   5.150
   83THR    BB   194   7.440   7.180   5.350
   83THR    SC1  195   7.160   7.100   5.430
   84GLU    BB   196   7.490   7.070   5.740
   84GLU    SC1  197   7.790   7.010   5.970
   85ILE    BB   198   7.300   6.800   5.820
   85ILE    SC1  199   7.070   6.910   6.050
   86THR    BB   200   7.440   6.670   6.180
   86THR    SC1  201   7.720   6.550   6.190
   87VAL    BB   202   7.380   6.340   6.340
   87VAL    SC1  203   7.120   6.210   6.280
   88GLU    BB   204   7.420   6.260   6.710
   88GLU    SC1  205   7.620   6.540   6.670
   89ASP    BB   206   7.380   5.960   6.860
   89ASP    SC1  207   7.610   6.030   7.090
   90GLN    BB   208   7.040   5.970   6.870
   90GLN    SC1  209   6.900   6.260   6.670
   91LEU    BB   210   6.960   5.670   6.970
   91LEU    SC1  211   6.870   5.590   6.660
   92ALA    BB   212   7.280   5.560   6.910
   92ALA    SC1  213   7.260   5.430   6.670
   93ARG    BB   214   7.620   5.580   6.980
   93ARG    SC1  215   7.590   5.430   7.250
   93ARG    SC2  216   7.400   5.410   7.620
   94GLY    BB   217   7.810   5.660   6.730
   95LEU    BB   218   7.550   5.710   6.510
   95LEU    SC1  219   7.200   5.840   6.460
   96LYS    BB   220   7.630   5.890   6.190
   96LYS    SC1  221   7.720   6.120   6.420
   96LYS    SC2  222   7.860   6.130   6.750
   97LEU    BB   223   7.500   6.130   6.040
   97LEU    SC1  224   7.230   6.020   5.820
   98THR    BB   225   7.540   6.330   5.700
   98THR    SC1  226   7.760   6.530   5.770
   99PHE    BB   227   7.340   6.540   5.510
   99PHE    SC1  228   7.040   6.460   5.620
   99PHE    SC2  229   6.910   6.510   5.930
   99PHE    SC3  230   7.150   6.360   5.920
  100ASP    BB   231   7.470   6.710   5.230
  100ASP    SC1  232   7.750   6.820   5.390
  101SER    BB   233   7.420   7.020   5.070
  101SER    SC1  234   7.730   7.050   5.000
  102SER    BB   235   7.350   7.040   4.750
  102SER    SC1  236   7.600   7.180   4.650
  103PHE    BB   237   7.230   7.320   4.580
  103PHE    SC1  238   6.990   7.130   4.560
  103PHE    SC2  239   6.960   6.840   4.740
  103PHE    SC3  240   6.750   7.040   4.790
  104SER    BB   241   7.270   7.420   4.230
  104SER    SC1  242   7.520   7.290   4.280
  105PRO    BB   243   6.950   7.630   4.130
  105PRO    SC1  244   6.780   7.510   4.350
  106ASN    BB   245   7.110   7.750   3.830
  106ASN    SC1  246   7.240   7.980   3.980
  107THR    BB   247   7.210   7.470   3.710
  107THR    SC1  248   7.490   7.540   3.610
  108GLY    BB   249   7.400   7.260   3.900
  109LYS    BB   250   7.200   7.060   4.090
  109LYS    SC1  251   6.920   7.170   4.050
  109LYS    SC2  252   6.770   7.300   3.810
  110LYS    BB   253   7.160   6.800   4.320
  110LYS    SC1  254   7.330   6.570   4.180
  110LYS    SC2  255   7.670   6.500   4.260
  111ASN    BB   256   7.380   6.730   4.570
  111ASN    SC1  257   7.570   6.930   4.360
  112ALA    BB   258   7.430   6.460   4.720
  112ALA    SC1  259   7.190   6.470   4.830
  113LYS    BB   260   7.500   6.380   5.090
  113LYS    SC1  261   7.860   6.400   5.060
  113LYS    SC2  262   7.990   6.420   5.390
  114ILE    BB   263   7.530   6.080   5.250
  114ILE    SC1  264   7.220   6.100   5.390
  115LYS    BB   265   7.610   5.990   5.570
  115LYS    SC1  266   7.880   6.130   5.690
  115LYS    SC2  267   8.010   6.100   6.000
  116THR    BB   268   7.790   5.710   5.720
  116THR    SC1  269   7.520   5.560   5.730
  117GLY    BB   270   7.830   5.660   6.060
  118TYR    BB   271   8.070   5.440   6.250
  118TYR    SC1  272   7.820   5.410   6.380
  118TYR    SC2  273   7.740   5.280   6.640
  118TYR    SC3  274   7.660   5.160   6.380
  118TYR    SC4  275   7.570   5.060   6.640
  119LYS    BB   276   8.160   5.440   6.630
  119LYS    SC1  277   8.180   5.100   6.630
  119LYS    SC2  278   8.300   4.870   6.910
  120ARG    BB   279   8.460   5.410   6.850
  120ARG    SC1  280   8.430   5.550   7.130
  120ARG    SC2  281   8.780   5.580   7.300
  121GLU    BB   282   8.690   5.230   6.970
  121GLU    SC1  283   8.530   5.090   7.280
  122HIS    BB   284   8.850   5.070   6.710
  122HIS    SC1  285   8.720   4.790   6.730
  122HIS    SC2  286   8.880   4.620   6.950
  122HIS    SC3  287   8.710   4.810   7.030
  123ILE    BB   288   8.600   5.160   6.490
  123ILE    SC1  289   8.500   4.880   6.340
  124ASN    BB   290   8.590   5.330   6.190
  124ASN    SC1  291   8.480   5.630   6.360
  125LEU    BB   292   8.300   5.360   5.990
  125LEU    SC1  293   8.350   5.030   5.880
  126GLY    BB   294   8.220   5.430   5.640
  127CYS    BB   295   7.960   5.590   5.430
  127CYS    SC1  296   7.700   5.380   5.310
  128ASP    BB   297   7.910   5.690   5.120
  128ASP    SC1  298   8.040   6.010   5.260
  129MET    BB   299   7.650   5.860   4.980
  129MET    SC1  300   7.370   5.580   5.150
  130ASP    BB   301   7.640   5.910   4.620
  130ASP    SC1  302   7.830   6.190   4.630
  131PHE    BB   303   7.400   6.120   4.490
  131PHE    SC1  304   7.180   6.110   4.690
  131PHE    SC2  305   7.090   6.180   5.010
  131PHE    SC3  306   7.250   5.930   4.970
  132ASP    BB   307   7.380   6.120   4.170
  132ASP    SC1  308   7.450   6.210   3.850
  133ILE    BB   309   7.080   6.010   4.040
  133ILE    SC1  310   6.890   5.920   4.300
  134ALA    BB   311   7.240   5.820   3.790
  134ALA    SC1  312   7.250   5.560   3.850
  135GLY    BB   313   7.560   5.770   3.940
  136PRO    BB   314   7.600   5.630   4.210
  136PRO    SC1  315   7.310   5.600   4.260
  137SER    BB   316   7.850   5.690   4.490
  137SER    SC1  317   8.050   5.640   4.300
  138ILE    BB   318   7.980   5.410   4.660
  138ILE    SC1  319   7.690   5.340   4.820
  139ARG    BB   320   8.150   5.460   4.980
  139ARG    SC1  321   8.450   5.660   4.950
  139ARG    SC2  322   8.640   5.840   4.760
  140GLY    BB   323   8.350   5.230   5.160
  141ALA    BB   324   8.470   5.190   5.500
  141ALA    SC1  325   8.480   4.930   5.440
  142LEU    BB   326   8.790   5.080   5.690
  142LEU    SC1  327   8.750   4.810   5.910
  143VAL    BB   328   8.900   5.180   6.010
  143VAL    SC1  329   9.040   5.440   5.920
  144LEU    BB   330   9.140   5.020   6.200
  144LEU    SC1  331   8.870   4.790   6.310
  145GLY    BB   332   9.260   5.060   6.510
  146TYR    BB   333   9.530   4.960   6.670
  146TYR    SC1  334   9.540   4.650   6.580
  146TYR    SC2  335   9.780   4.510   6.450
  146TYR    SC3  336   9.620   4.360   6.660
  146TYR    SC4  337   9.860   4.250   6.560
  147GLU    BB   338   9.810   5.020   6.900
  147GLU    SC1  339   9.530   5.220   7.110
  148GLY    BB   340   9.880   5.260   6.680
  149TRP    BB   341   9.760   5.070   6.400
  149TRP    SC1  342   9.980   4.850   6.450
  149TRP    SC2  343  10.090   4.770   6.750
  149TRP    SC3  344  10.220   4.910   6.590
  149TRP    SC4  345  10.330   5.060   6.470
  149TRP    SC5  346  10.470   4.930   6.690
  150LEU    BB   347   9.640   5.170   6.090
  150LEU    SC1  348   9.390   5.390   6.150
  151ALA    BB   349   9.370   5.010   5.920
  151ALA    SC1  350   9.480   4.780   5.820
  152GLY    BB   351   9.250   4.990   5.570
  153TYR    BB   352   8.930   5.060   5.400
  153TYR    SC1  353   9.010   4.830   5.190
  153TYR    SC2  354   9.160   4.770   4.940
  153TYR    SC3  355   8.880   4.660   4.980
  153TYR    SC4  356   9.030   4.590   4.760
  154GLN    BB   357   8.880   5.220   5.040
  154GLN    SC1  358   8.910   5.610   5.050
  155MET    BB   359   8.540   5.210   4.860
  155MET    SC1  360   8.520   4.840   5.030
  156ASN    BB   361   8.420   5.210   4.520
  156ASN    SC1  362   8.420   5.550   4.550
  157PHE    BB   363   8.090   5.180   4.430
  157PHE    SC1  364   8.070   4.990   4.680
  157PHE    SC2  365   7.790   5.000   4.870
  157PHE    SC3  366   8.040   5.080   5.000
  158GLU    BB   367   7.970   5.190   4.070
  158GLU    SC1  368   7.960   5.560   3.890
  159THR    BB   369   7.680   5.160   3.970
  159THR    SC1  370   7.560   5.220   4.250
  160ALA    BB   371   7.710   5.220   3.660
  160ALA    SC1  372   7.590   5.460   3.670
  161LYS    BB   373   8.040   5.120   3.610
  161LYS    SC1  374   8.320   5.210   3.810
  161LYS    SC2  375   8.380   5.410   4.100
  162SER    BB   376   8.020   4.820   3.740
  162SER    SC1  377   7.880   4.610   3.600
  163ARG    BB   378   8.110   4.810   4.070
  163ARG    SC1  379   7.810   4.730   4.110
  163ARG    SC2  380   7.880   4.420   3.950
  164VAL    BB   381   8.430   4.800   4.150
  164VAL    SC1  382   8.400   4.720   4.430
  165THR    BB   383   8.630   5.040   4.150
  165THR    SC1  384   8.840   4.910   3.960
  166GLN    BB   385   8.760   5.070   4.450
  166GLN    SC1  386   8.830   4.670   4.430
  167SER    BB   387   9.080   5.080   4.540
  167SER    SC1  388   9.140   5.370   4.470
  168ASN    BB   389   9.200   5.160   4.890
  168ASN    SC1  390   9.340   5.450   4.790
  169PHE    BB   391   9.450   5.060   5.080
  169PHE    SC1  392   9.520   4.760   5.120
  169PHE    SC2  393   9.410   4.490   4.940
  169PHE    SC3  394   9.690   4.550   4.930
  170ALA    BB   395   9.580   5.070   5.430
  170ALA    SC1  396   9.580   4.800   5.470
  171VAL    BB   397   9.840   5.230   5.620
  171VAL    SC1  398   9.950   4.960   5.640
  172GLY    BB   399   9.860   5.330   5.970
  173TYR    BB   400  10.030   5.530   6.180
  173TYR    SC1  401  10.290   5.370   6.310
  173TYR    SC2  402  10.540   5.520   6.340
  173TYR    SC3  403  10.410   5.410   6.580
  173TYR    SC4  404  10.650   5.560   6.600
  174LYS    BB   405  10.000   5.630   6.530
  174LYS    SC1  406  10.180   5.630   6.780
  174LYS    SC2  407  10.400   5.710   7.070
  175THR    BB   408  10.060   5.960   6.590
  175THR    SC1  409   9.790   6.010   6.720
  176ASP    BB   410  10.270   6.110   6.800
  176ASP    SC1  411  10.100   6.060   7.090
  177GLU    BB   412  10.550   6.190   6.620
  177GLU    SC1  413  10.830   5.960   6.850
  178PHE    BB   414  10.530   5.910   6.420
  178PHE    SC1  415  10.800   5.850   6.290
  178PHE    SC2  416  10.890   5.870   5.970
  178PHE    SC3  417  10.850   5.600   6.070
  179GLN    BB   418  10.410   5.880   6.060
  179GLN    SC1  419  10.070   6.030   6.050
  180LEU    BB   420  10.260   5.590   5.910
  180LEU    SC1  421  10.640   5.570   5.770
  181HIS    BB   422  10.240   5.580   5.540
  181HIS    SC1  423  10.020   5.770   5.600
  181HIS    SC2  424   9.820   5.740   5.840
  181HIS    SC3  425   9.740   5.650   5.600
  182THR    BB   426  10.020   5.390   5.350
  182THR    SC1  427  10.150   5.130   5.300
  183ASN    BB   428   9.900   5.410   5.010
  183ASN    SC1  429   9.590   5.530   5.160
  184VAL    BB   430   9.690   5.230   4.800
  184VAL    SC1  431   9.800   4.960   4.820
  185ASN    BB   432   9.600   5.260   4.470
  185ASN    SC1  433   9.490   5.550   4.410
  186ASP    BB   434   9.450   5.050   4.260
  186ASP    SC1  435   9.210   5.240   4.100
  187GLY    BB   436   9.760   4.940   4.200
  188THR    BB   437   9.990   5.140   4.180
  188THR    SC1  438   9.970   5.110   3.880
  189GLU    BB   439   9.920   5.400   4.410
  189GLU    SC1  440   9.860   5.750   4.250
  190PHE    BB   441  10.220   5.450   4.530
  190PHE    SC1  442  10.240   5.160   4.570
  190PHE    SC2  443  10.230   5.080   4.900
  190PHE    SC3  444  10.470   4.990   4.760
  191GLY    BB   445  10.270   5.500   4.860
  192GLY    BB   446  10.360   5.800   5.070
  193SER    BB   447  10.410   5.920   5.430
  193SER    SC1  448  10.220   6.170   5.520
  194ILE    BB   449  10.600   6.100   5.670
  194ILE    SC1  450  10.940   6.030   5.630
  195TYR    BB   451  10.600   6.170   5.960
  195TYR    SC1  452  10.360   6.300   6.040
  195TYR    SC2  453  10.360   6.490   6.260
  195TYR    SC3  454  10.260   6.220   6.310
  195TYR    SC4  455  10.230   6.420   6.500
  196GLN    BB   456  10.740   6.420   6.200
  196GLN    SC1  457  11.080   6.250   6.090
  197LYS    BB   458  10.750   6.500   6.510
  197LYS    SC1  459  10.500   6.690   6.570
  197LYS    SC2  460  10.350   6.980   6.640
  198VAL    BB   461  11.070   6.600   6.590
  198VAL    SC1  462  11.280   6.600   6.390
  199ASN    BB   463  11.070   6.880   6.640
  199ASN    SC1  464  11.330   6.940   6.900
  200LYS    BB   465  10.880   7.050   6.860
  200LYS    SC1  466  10.910   6.840   7.090
  200LYS    SC2  467  11.180   6.750   7.300
  201LYS    BB   468  10.730   7.250   6.620
  201LYS    SC1  469  10.490   7.350   6.790
  201LYS    SC2  470  10.420   7.560   7.050
  202LEU    BB   471  10.850   7.020   6.380
  202LEU    SC1  472  11.190   6.990   6.220
  203GLU    BB   473  10.660   6.970   6.150
  203GLU    SC1  474  10.290   6.830   6.160
  204THR    BB   475  10.740   6.740   5.920
  204THR    SC1  476  11.040   6.730   5.980
  205ALA    BB   477  10.750   6.610   5.570
  205ALA    SC1  478  10.920   6.450   5.690
  206VAL    BB   479  10.680   6.350   5.330
  206VAL    SC1  480  10.970   6.290   5.290
  207ASN    BB   481  10.530   6.310   5.010
  207ASN    SC1  482  10.180   6.260   5.140
  208LEU    BB   483  10.580   6.000   4.790
  208LEU    SC1  484  10.800   5.940   5.080
  209ALA    BB   485  10.480   5.910   4.410
  209ALA    SC1  486  10.750   5.930   4.420
  210TRP    BB   487  10.340   5.650   4.240
  210TRP    SC1  488  10.620   5.460   4.240
  210TRP    SC2  489  10.750   5.290   3.990
  210TRP    SC3  490  10.720   5.210   4.210
  210TRP    SC4  491  10.720   5.120   4.420
  210TRP    SC5  492  10.810   4.940   4.200
  211THR    BB   493  10.300   5.550   3.940
  211THR    SC1  494  10.010   5.560   3.860
  212ALA    BB   495  10.370   5.200   3.830
  212ALA    SC1  496  10.410   5.140   4.090
  213GLY    BB   497  10.590   5.330   3.610
  214ASN    BB   498  10.380   5.670   3.570
  214ASN    SC1  499  10.160   5.440   3.470
  215SER    BB   500  10.510   5.910   3.560
  215SER    SC1  501  10.760   5.830   3.470
  216ASN    BB   502  10.560   6.130   3.790
  216ASN    SC1  503  10.330   6.390   3.850
  217THR    BB   504  10.690   6.210   4.080
  217THR    SC1  505  10.900   6.420   4.130
  218ARG    BB   506  10.500   6.290   4.350
  218ARG    SC1  507  10.230   6.230   4.190
  218ARG    SC2  508  10.170   5.980   3.970
  219PHE    BB   509  10.720   6.510   4.580
  219PHE    SC1  510  10.990   6.320   4.690
  219PHE    SC2  511  11.290   6.440   4.800
  219PHE    SC3  512  11.160   6.240   4.970
  220GLY    BB   513  10.710   6.620   4.950
  221ILE    BB   514  10.830   6.880   5.080
  221ILE    SC1  515  11.150   6.820   5.000
  222ALA    BB   516  10.820   6.960   5.420
  222ALA    SC1  517  10.570   7.050   5.370
  223ALA    BB   518  10.740   7.240   5.640
  223ALA    SC1  519  10.960   7.100   5.740
  224LYS    BB   520  10.730   7.310   6.010
  224LYS    SC1  521  10.410   7.290   5.890
  224LYS    SC2  522  10.350   7.500   5.650
  225TYR    BB   523  10.760   7.610   6.180
  225TYR    SC1  524  11.080   7.570   6.210
  225TYR    SC2  525  11.120   7.360   6.420
  225TYR    SC3  526  11.150   7.650   6.490
  225TYR    SC4  527  11.220   7.460   6.670
  226GLN    BB   528  10.760   7.650   6.540
  226GLN    SC1  529  10.390   7.720   6.600
  227ILE    BB   530  10.890   7.910   6.660
  227ILE    SC1  531  11.210   7.890   6.790
  228ASP    BB   532  10.730   8.100   6.840
  228ASP    SC1  533  10.730   7.920   7.120
  229PRO    BB   534  10.390   8.110   6.890
  229PRO    SC1  535  10.260   8.310   7.120
  230ASP    BB   536  10.300   8.280   6.650
  230ASP    SC1  537  10.110   8.120   6.450
  231ALA    BB   538  10.560   8.170   6.430
  231ALA    SC1  539  10.540   8.410   6.310
  232CYS    BB   540  10.480   8.000   6.130
  232CYS    SC1  541  10.390   7.680   6.200
  233PHE    BB   542  10.620   7.830   5.910
  233PHE    SC1  543  10.890   8.000   5.950
  233PHE    SC2  544  10.910   8.030   6.280
  233PHE    SC3  545  11.140   7.910   6.150
  234SER    BB   546  10.680   7.750   5.540
  234SER    SC1  547  10.820   8.040   5.530
  235ALA    BB   548  10.770   7.470   5.340
  235ALA    SC1  549  11.030   7.500   5.390
  236LYS    BB   550  10.730   7.390   5.040
  236LYS    SC1  551  10.430   7.220   5.060
  236LYS    SC2  552  10.400   6.930   4.850
  237VAL    BB   553  10.910   7.150   4.860
  237VAL    SC1  554  11.150   7.190   4.710
  238ASN    BB   555  10.730   7.040   4.540
  238ASN    SC1  556  10.400   6.960   4.410
  239ASN    BB   557  10.850   6.880   4.310
  239ASN    SC1  558  11.120   6.690   4.350
  240SER    BB   559  10.770   7.100   4.000
  240SER    SC1  560  10.560   7.030   4.070
  241SER    BB   561  10.900   7.400   4.160
  241SER    SC1  562  11.120   7.220   4.130
  242LEU    BB   563  10.800   7.490   4.460
  242LEU    SC1  564  10.460   7.490   4.270
  243ILE    BB   565  10.870   7.760   4.610
  243ILE    SC1  566  11.110   7.660   4.840
  244GLY    BB   567  10.640   7.710   4.890
  245LEU    BB   568  10.570   8.000   5.140
  245LEU    SC1  569  10.950   7.990   5.160
  246GLY    BB   570  10.440   8.000   5.490
  247TYR    BB   571  10.340   8.280   5.670
  247TYR    SC1  572  10.580   8.230   5.790
  247TYR    SC2  573  10.800   8.430   5.760
  247TYR    SC3  574  10.650   8.420   6.010
  247TYR    SC4  575  10.870   8.590   5.980
  248THR    BB   576  10.250   8.270   6.020
  248THR    SC1  577  10.030   8.050   6.040
  249GLN    BB   578  10.050   8.520   6.200
  249GLN    SC1  579  10.190   8.870   6.090
  250THR    BB   580  10.050   8.680   6.500
  250THR    SC1  581  10.350   8.720   6.520
  251LEU    BB   582   9.880   8.930   6.620
  251LEU    SC1  583   9.710   9.010   6.320
  252LYS    BB   584   9.600   8.830   6.780
  252LYS    SC1  585   9.460   9.100   6.690
  252LYS    SC2  586   9.510   9.460   6.710
  253PRO    BB   587   9.450   8.520   6.950
  253PRO    SC1  588   9.440   8.770   7.190
  254GLY    BB   589   9.240   8.490   6.670
  255ILE    BB   590   9.460   8.640   6.470
  255ILE    SC1  591   9.310   8.880   6.270
  256LYS    BB   592   9.570   8.540   6.150
  256LYS    SC1  593   9.610   8.230   6.120
  256LYS    SC2  594   9.690   7.980   6.280
  257LEU    BB   595   9.830   8.590   5.960
  257LEU    SC1  596   9.790   8.930   5.870
  258THR    BB   597   9.900   8.520   5.640
  258THR    SC1  598   9.870   8.220   5.690
  259LEU    BB   599  10.200   8.470   5.420
  259LEU    SC1  600  10.430   8.730   5.290
  260SER    BB   601  10.170   8.350   5.100
  260SER    SC1  602  10.180   8.100   5.240
  261ALA    BB   603  10.440   8.260   4.890
  261ALA    SC1  604  10.640   8.410   4.980
  262LEU    BB   605  10.460   8.140   4.520
  262LEU    SC1  606  10.390   7.810   4.570
  263LEU    BB   607  10.740   8.010   4.350
  263LEU    SC1  608  10.960   8.260   4.300
  264ASP    BB   609  10.640   7.890   4.090
  264ASP    SC1  610  10.570   8.150   3.910
  265GLY    BB   611  10.830   7.810   3.810
  266LYS    BB   612  10.690   7.950   3.520
  266LYS    SC1  613  10.940   8.010   3.320
  266LYS    SC2  614  11.290   8.090   3.320
  267ASN    BB   615  10.400   8.140   3.470
  267ASN    SC1  616  10.510   8.240   3.190
  268VAL    BB   617  10.190   8.420   3.510
  268VAL    SC1  618  10.330   8.540   3.730
  269ASN    BB   619  10.310   8.670   3.290
  269ASN    SC1  620  10.150   8.910   3.120
  270ALA    BB   621  10.610   8.750   3.470
  270ALA    SC1  622  10.670   8.520   3.590
  271GLY    BB   623  10.670   8.830   3.820
  272GLY    BB   624  10.710   8.570   4.030
  273HIS    BB   625  10.430   8.510   4.170
  273HIS    SC1  626  10.400   8.830   4.280
  273HIS    SC2  627  10.080   8.940   4.280
  273HIS    SC3  628  10.240   8.980   4.070
  274LYS    BB   629  10.240   8.350   4.420
  274LYS    SC1  630  10.130   8.130   4.240
  274LYS    SC2  631   9.820   7.980   4.180
  275LEU    BB   632  10.050   8.590   4.650
  275LEU    SC1  633  10.370   8.650   4.770
  276GLY    BB   634   9.860   8.500   4.950
  277LEU    BB   635   9.630   8.600   5.150
  277LEU    SC1  636   9.830   8.850   5.310
  278GLY    BB   637   9.540   8.560   5.510
  279LEU    BB   638   9.300   8.500   5.680
  279LEU    SC1  639   9.350   8.810   5.870
  280GLU    BB   640   9.220   8.430   6.040
  280GLU    SC1  641   9.200   8.040   6.010
  281PHE    BB   642   8.920   8.440   6.200
  281PHE    SC1  643   8.950   8.750   6.160
  281PHE    SC2  644   9.000   9.080   6.080
  281PHE    SC3  645   9.000   8.890   5.850
  282GLN    BB   646   8.870   8.460   6.540
  282GLN    SC1  647   8.970   8.830   6.560
  283ALA    BB   648   8.600   8.480   6.740
  283ALA    SC1  649   8.640   8.730   6.810
    1MET    BB   650   8.880  12.730   6.700
    1MET    SC1  651   8.780  12.900   6.420
    2ALA    BB   652   9.190  12.800   6.760
    2ALA    SC1  653   9.180  13.070   6.730
    3VAL    BB   654   9.330  12.660   6.530
    3VAL    SC1  655   9.320  12.370   6.540
    4PRO    BB   656   9.300  12.680   6.180
    4PRO    SC1  657   9.160  12.940   6.150
    5PRO    BB   658   9.170  12.570   5.940
    5PRO    SC1  659   8.910  12.420   5.930
    6THR    BB   660   9.330  12.470   5.660
    6THR    SC1  661   9.460  12.200   5.700
    7TYR    BB   662   9.170  12.470   5.410
    7TYR    SC1  663   9.320  12.740   5.320
    7TYR    SC2  664   9.620  12.720   5.340
    7TYR    SC3  665   9.480  12.810   5.080
    7TYR    SC4  666   9.750  12.700   5.090
    8ALA    BB   667   9.150  12.120   5.380
    8ALA    SC1  668   9.330  12.030   5.200
    9ASP    BB   669   8.980  12.070   5.650
    9ASP    SC1  670   9.090  11.790   5.820
   10LEU    BB   671   8.680  12.250   5.550
   10LEU    SC1  672   8.530  12.410   5.860
   11GLY    BB   673   8.420  12.030   5.540
   12LYS    BB   674   8.550  11.780   5.730
   12LYS    SC1  675   8.790  11.600   5.540
   12LYS    SC2  676   9.050  11.400   5.610
   13SER    BB   677   8.330  11.640   5.920
   13SER    SC1  678   8.360  11.380   6.030
   14ALA    BB   679   8.140  11.540   5.690
   14ALA    SC1  680   7.970  11.560   5.900
   15ARG    BB   681   8.350  11.410   5.440
   15ARG    SC1  682   8.250  11.650   5.310
   15ARG    SC2  683   8.320  11.900   5.030
   16ASP    BB   684   8.480  11.160   5.660
   16ASP    SC1  685   8.760  11.050   5.450
   17VAL    BB   686   8.160  11.040   5.680
   17VAL    SC1  687   7.890  11.160   5.710
   18PHE    BB   688   8.130  11.020   5.340
   18PHE    SC1  689   7.980  10.770   5.390
   18PHE    SC2  690   8.010  10.430   5.340
   18PHE    SC3  691   8.000  10.590   5.100
   19THR    BB   692   8.380  10.830   5.300
   19THR    SC1  693   8.490  11.020   5.090
   20LYS    BB   694   8.430  10.690   5.570
   20LYS    SC1  695   8.700  10.560   5.630
   20LYS    SC2  696   8.790  10.260   5.560
   21GLY    BB   697   8.350  10.330   5.520
   22TYR    BB   698   8.480  10.320   5.170
   22TYR    SC1  699   8.440  10.530   5.010
   22TYR    SC2  700   8.360  10.480   4.730
   22TYR    SC3  701   8.630  10.550   4.780
   22TYR    SC4  702   8.530  10.550   4.520
   23GLY    BB   703   8.580  10.070   4.960
   24PHE    BB   704   8.480  10.030   4.630
   24PHE    SC1  705   8.220   9.990   4.820
   24PHE    SC2  706   8.150  10.290   4.980
   24PHE    SC3  707   7.940  10.180   4.810
   25GLY    BB   708   8.720   9.860   4.500
   26LEU    BB   709   8.890   9.760   4.770
   26LEU    SC1  710   9.150  10.010   4.760
   27ILE    BB   711   9.160   9.620   4.910
   27ILE    SC1  712   9.020   9.330   4.820
   28LYS    BB   713   9.240   9.510   5.210
   28LYS    SC1  714   9.250   9.800   5.320
   28LYS    SC2  715   9.280  10.080   5.550
   29LEU    BB   716   9.560   9.490   5.400
   29LEU    SC1  717   9.790   9.290   5.520
   30ASP    BB   718   9.620   9.670   5.730
   30ASP    SC1  719   9.690   9.930   5.500
   31LEU    BB   720   9.930   9.720   5.870
   31LEU    SC1  721  10.000   9.370   5.910
   32LYS    BB   722   9.990   9.860   6.200
   32LYS    SC1  723   9.840  10.130   6.260
   32LYS    SC2  724   9.970  10.330   6.540
   33THR    BB   725  10.290   9.950   6.350
   33THR    SC1  726  10.320   9.670   6.470
   34LYS    BB   727  10.350  10.100   6.660
   34LYS    SC1  728  10.390   9.860   6.830
   34LYS    SC2  729  10.140   9.780   7.060
   35SER    BB   730  10.430  10.390   6.800
   35SER    SC1  731  10.230  10.610   6.790
   36GLU    BB   732  10.560  10.400   7.090
   36GLU    SC1  733  10.400  10.100   7.280
   37ASN    BB   734  10.870  10.510   7.040
   37ASN    SC1  735  10.970  10.670   7.340
   38GLY    BB   736  10.910  10.510   6.710
   39LEU    BB   737  10.760  10.330   6.470
   39LEU    SC1  738  11.030  10.300   6.250
   40GLU    BB   739  10.620  10.330   6.180
   40GLU    SC1  740  10.210  10.410   6.170
   41PHE    BB   741  10.540  10.000   6.030
   41PHE    SC1  742  10.780   9.860   5.900
   41PHE    SC2  743  11.110   9.940   5.860
   41PHE    SC3  744  10.940   9.970   5.630
   42THR    BB   745  10.320  10.000   5.730
   42THR    SC1  746  10.060  10.160   5.790
   43SER    BB   747  10.150   9.740   5.600
   43SER    SC1  748  10.250   9.500   5.620
   44SER    BB   749  10.050   9.620   5.280
   44SER    SC1  750  10.000   9.350   5.180
   45GLY    BB   751   9.740   9.640   5.130
   46SER    BB   752   9.680   9.650   4.780
   46SER    SC1  753   9.530   9.870   4.820
   47ALA    BB   754   9.360   9.600   4.590
   47ALA    SC1  755   9.420   9.340   4.650
   48ASN    BB   756   9.230   9.710   4.250
   48ASN    SC1  757   9.180  10.020   4.300
   49THR    BB   758   8.960   9.540   4.180
   49THR    SC1  759   8.830   9.430   4.430
   50GLU    BB   760   8.920   9.550   3.820
   50GLU    SC1  761   8.780   9.240   3.690
   51THR    BB   762   9.220   9.540   3.760
   51THR    SC1  763   9.220   9.740   3.530
   52THR    BB   764   9.440   9.600   3.950
   52THR    SC1  765   9.610   9.770   3.760
   53LYS    BB   766   9.620   9.490   4.170
   53LYS    SC1  767   9.430   9.270   4.230
   53LYS    SC2  768   9.210   9.170   4.020
   54VAL    BB   769   9.910   9.520   4.310
   54VAL    SC1  770  10.050   9.280   4.240
   55THR    BB   771   9.940   9.560   4.670
   55THR    SC1  772  10.080   9.320   4.780
   56GLY    BB   773  10.260   9.710   4.790
   57SER    BB   774  10.360   9.840   5.140
   57SER    SC1  775  10.630   9.770   5.130
   58LEU    BB   776  10.460  10.160   5.230
   58LEU    SC1  777  10.830  10.220   5.340
   59GLU    BB   778  10.480  10.310   5.560
   59GLU    SC1  779  10.220  10.550   5.550
   60THR    BB   780  10.700  10.520   5.710
   60THR    SC1  781  10.890  10.290   5.790
   61LYS    BB   782  10.740  10.640   6.000
   61LYS    SC1  783  10.420  10.760   6.030
   61LYS    SC2  784  10.350  11.100   6.040
   62TYR    BB   785  10.850  10.910   6.150
   62TYR    SC1  786  11.140  10.890   5.990
   62TYR    SC2  787  11.080  10.800   5.710
   62TYR    SC3  788  11.130  10.590   5.910
   62TYR    SC4  789  11.130  10.530   5.640
   63ARG    BB   790  11.090  11.010   6.400
   63ARG    SC1  791  11.170  10.790   6.540
   63ARG    SC2  792  11.230  10.740   6.910
   64TRP    BB   793  11.080  11.340   6.580
   64TRP    SC1  794  11.370  11.470   6.480
   64TRP    SC2  795  11.480  11.770   6.380
   64TRP    SC3  796  11.630  11.580   6.420
   64TRP    SC4  797  11.770  11.410   6.450
   64TRP    SC5  798  11.870  11.670   6.370
   65THR    BB   799  10.940  11.400   6.870
   65THR    SC1  800  10.640  11.380   6.920
   66GLU    BB   801  11.080  11.660   7.010
   66GLU    SC1  802  11.260  11.930   7.220
   67TYR    BB   803  11.220  11.800   6.720
   67TYR    SC1  804  11.500  11.720   6.770
   67TYR    SC2  805  11.550  11.600   7.040
   67TYR    SC3  806  11.710  11.840   6.960
   67TYR    SC4  807  11.730  11.730   7.220
   68GLY    BB   808  10.980  11.800   6.480
   69LEU    BB   809  10.930  11.540   6.320
   69LEU    SC1  810  11.200  11.580   6.030
   70THR    BB   811  10.760  11.440   6.050
   70THR    SC1  812  10.490  11.520   6.160
   71PHE    BB   813  10.790  11.130   5.860
   71PHE    SC1  814  11.050  11.240   5.690
   71PHE    SC2  815  11.150  11.450   5.430
   71PHE    SC3  816  11.160  11.160   5.380
   72THR    BB   817  10.660  11.030   5.550
   72THR    SC1  818  10.370  10.960   5.600
   73GLU    BB   819  10.770  10.710   5.370
   73GLU    SC1  820  11.120  10.820   5.200
   74LYS    BB   821  10.580  10.670   5.060
   74LYS    SC1  822  10.430  10.890   5.150
   74LYS    SC2  823  10.350  11.230   5.200
   75TRP    BB   824  10.520  10.330   4.930
   75TRP    SC1  825  10.830  10.300   4.940
   75TRP    SC2  826  11.070  10.530   4.910
   75TRP    SC3  827  11.100  10.290   4.880
   75TRP    SC4  828  11.140  10.080   4.830
   75TRP    SC5  829  11.370  10.260   4.830
   76ASN    BB   830  10.390  10.290   4.640
   76ASN    SC1  831  10.200  10.580   4.700
   77THR    BB   832  10.360  10.040   4.420
   77THR    SC1  833  10.100   9.910   4.440
   78ASP    BB   834  10.400  10.180   4.150
   78ASP    SC1  835  10.380  10.040   3.840
   79ASN    BB   836  10.480  10.480   4.160
   79ASN    SC1  837  10.160  10.580   4.010
   80THR    BB   838  10.580  10.640   4.430
   80THR    SC1  839  10.500  10.890   4.290
   81LEU    BB   840  10.830  10.810   4.580
   81LEU    SC1  841  11.030  10.630   4.370
   82GLY    BB   842  10.780  10.950   4.900
   83THR    BB   843  10.790  11.250   5.060
   83THR    SC1  844  11.090  11.270   4.990
   84GLU    BB   845  10.720  11.370   5.410
   84GLU    SC1  846  10.410  11.420   5.610
   85ILE    BB   847  10.830  11.660   5.590
   85ILE    SC1  848  11.140  11.810   5.630
   86THR    BB   849  10.740  11.770   5.880
   86THR    SC1  850  10.460  11.880   5.910
   87VAL    BB   851  10.840  12.080   5.990
   87VAL    SC1  852  11.100  11.960   6.050
   88GLU    BB   853  10.790  12.210   6.310
   88GLU    SC1  854  10.550  11.920   6.400
   89ASP    BB   855  10.880  12.470   6.490
   89ASP    SC1  856  10.600  12.450   6.730
   90GLN    BB   857  11.210  12.470   6.510
   90GLN    SC1  858  11.340  12.160   6.350
   91LEU    BB   859  11.230  12.780   6.570
   91LEU    SC1  860  11.370  12.950   6.320
   92ALA    BB   861  10.900  12.870   6.540
   92ALA    SC1  862  10.860  12.990   6.300
   93ARG    BB   863  10.610  12.870   6.640
   93ARG    SC1  864  10.300  13.000   6.700
   93ARG    SC2  865   9.960  12.910   6.900
   94GLY    BB   866  10.460  12.830   6.360
   95LEU    BB   867  10.630  12.690   6.140
   95LEU    SC1  868  10.780  12.930   5.940
   96LYS    BB   869  10.590  12.540   5.850
   96LYS    SC1  870  10.450  12.280   6.060
   96LYS    SC2  871  10.370  12.340   6.360
   97LEU    BB   872  10.680  12.250   5.670
   97LEU    SC1  873  10.960  12.360   5.450
   98THR    BB   874  10.620  12.070   5.370
   98THR    SC1  875  10.440  11.860   5.490
   99PHE    BB   876  10.840  11.890   5.200
   99PHE    SC1  877  11.060  11.680   5.150
   99PHE    SC2  878  11.320  11.610   4.930
   99PHE    SC3  879  11.050  11.620   4.820
  100ASP    BB   880  10.680  11.750   4.930
  100ASP    SC1  881  10.420  11.640   5.100
  101SER    BB   882  10.690  11.430   4.760
  101SER    SC1  883  10.400  11.380   4.820
  102SER    BB   884  10.790  11.350   4.450
  102SER    SC1  885  10.510  11.280   4.430
  103PHE    BB   886  10.930  11.040   4.330
  103PHE    SC1  887  11.180  11.250   4.330
  103PHE    SC2  888  11.250  11.550   4.180
  103PHE    SC3  889  11.140  11.570   4.440
  104SER    BB   890  10.980  10.870   4.000
  104SER    SC1  891  10.750  10.680   3.990
  105PRO    BB   892  11.150  10.650   3.850
  105PRO    SC1  893  11.060  10.410   4.000
  106ASN    BB   894  10.900  10.570   3.620
  106ASN    SC1  895  10.780  10.250   3.730
  107THR    BB   896  10.730  10.840   3.590
  107THR    SC1  897  10.850  10.840   3.310
  108GLY    BB   898  10.820  11.160   3.660
  109LYS    BB   899  11.050  11.250   3.890
  109LYS    SC1  900  11.350  11.400   3.760
  109LYS    SC2  901  11.550  11.460   3.490
  110LYS    BB   902  10.950  11.550   3.960
  110LYS    SC1  903  10.840  11.800   3.800
  110LYS    SC2  904  10.690  11.800   3.490
  111ASN    BB   905  10.770  11.600   4.230
  111ASN    SC1  906  10.470  11.720   4.090
  112ALA    BB   907  10.660  11.950   4.410
  112ALA    SC1  908  10.870  11.880   4.560
  113LYS    BB   909  10.600  12.050   4.770
  113LYS    SC1  910  10.300  12.010   4.740
  113LYS    SC2  911   9.940  12.000   4.680
  114ILE    BB   912  10.490  12.310   4.950
  114ILE    SC1  913  10.800  12.410   5.050
  115LYS    BB   914  10.370  12.300   5.300
  115LYS    SC1  915  10.080  12.270   5.360
  115LYS    SC2  916   9.850  12.070   5.510
  116THR    BB   917  10.330  12.610   5.370
  116THR    SC1  918  10.630  12.650   5.400
  117GLY    BB   919  10.270  12.670   5.740
  118TYR    BB   920  10.140  12.940   5.900
  118TYR    SC1  921  10.350  13.130   5.750
  118TYR    SC2  922  10.520  12.950   5.570
  118TYR    SC3  923  10.320  13.140   5.450
  118TYR    SC4  924  10.530  13.010   5.300
  119LYS    BB   925  10.080  12.950   6.250
  119LYS    SC1  926   9.980  13.250   6.150
  119LYS    SC2  927   9.900  13.460   6.450
  120ARG    BB   928   9.770  12.980   6.470
  120ARG    SC1  929   9.720  12.680   6.390
  120ARG    SC2  930   9.580  12.360   6.200
  121GLU    BB   931   9.610  13.170   6.680
  121GLU    SC1  932   9.560  13.040   7.010
  122HIS    BB   933   9.370  13.270   6.430
  122HIS    SC1  934   9.350  13.560   6.400
  122HIS    SC2  935   9.280  13.860   6.490
  122HIS    SC3  936   9.080  13.690   6.440
  123ILE    BB   937   9.580  13.160   6.150
  123ILE    SC1  938   9.540  13.460   6.000
  124ASN    BB   939   9.550  13.050   5.840
  124ASN    SC1  940   9.680  12.740   5.970
  125LEU    BB   941   9.890  13.000   5.680
  125LEU    SC1  942   9.850  13.350   5.620
  126GLY    BB   943   9.930  12.990   5.310
  127CYS    BB   944  10.160  12.770   5.130
  127CYS    SC1  945  10.430  12.900   4.930
  128ASP    BB   946  10.160  12.640   4.780
  128ASP    SC1  947   9.960  12.380   4.900
  129MET    BB   948  10.340  12.440   4.600
  129MET    SC1  949  10.630  12.680   4.570
  130ASP    BB   950  10.310  12.330   4.280
  130ASP    SC1  951  10.140  12.010   4.270
  131PHE    BB   952  10.590  12.150   4.140
  131PHE    SC1  953  10.820  12.350   4.250
  131PHE    SC2  954  10.810  12.310   4.590
  131PHE    SC3  955  11.070  12.290   4.470
  132ASP    BB   956  10.580  12.180   3.800
  132ASP    SC1  957  10.330  11.960   3.720
  133ILE    BB   958  10.860  12.260   3.630
  133ILE    SC1  959  11.030  12.490   3.820
  134ALA    BB   960  10.690  12.460   3.440
  134ALA    SC1  961  10.720  12.660   3.260
  135GLY    BB   962  10.420  12.490   3.580
  136PRO    BB   963  10.330  12.680   3.870
  136PRO    SC1  964  10.610  12.750   4.020
  137SER    BB   965  10.160  12.690   4.160
  137SER    SC1  966   9.910  12.590   4.040
  138ILE    BB   967   9.940  12.880   4.350
  138ILE    SC1  968  10.250  12.960   4.480
  139ARG    BB   969   9.870  12.830   4.700
  139ARG    SC1  970   9.610  12.640   4.660
  139ARG    SC2  971   9.270  12.660   4.450
  140GLY    BB   972   9.680  13.050   4.880
  141ALA    BB   973   9.660  13.120   5.220
  141ALA    SC1  974   9.650  13.390   5.210
  142LEU    BB   975   9.340  13.170   5.390
  142LEU    SC1  976   9.410  13.480   5.570
  143VAL    BB   977   9.260  13.170   5.750
  143VAL    SC1  978   9.160  12.910   5.680
  144LEU    BB   979   9.000  13.310   5.970
  144LEU    SC1  980   9.150  13.650   5.980
  145GLY    BB   981   8.960  13.350   6.330
  146TYR    BB   982   8.650  13.420   6.460
  146TYR    SC1  983   8.860  13.490   6.710
  146TYR    SC2  984   9.010  13.310   6.900
  146TYR    SC3  985   9.150  13.540   6.760
  146TYR    SC4  986   9.270  13.390   6.980
  147GLU    BB   987   8.480  13.300   6.720
  147GLU    SC1  988   8.680  13.070   6.980
  148GLY    BB   989   8.390  13.050   6.480
  149TRP    BB   990   8.460  13.210   6.240
  149TRP    SC1  991   8.210  13.430   6.200
  149TRP    SC2  992   8.300  13.680   6.410
  149TRP    SC3  993   8.250  13.710   6.170
  149TRP    SC4  994   8.220  13.750   5.950
  149TRP    SC5  995   8.260  13.980   6.120
  150LEU    BB   996   8.480  13.120   5.890
  150LEU    SC1  997   8.710  12.850   5.960
  151ALA    BB   998   8.730  13.220   5.680
  151ALA    SC1  999   8.550  13.350   5.520
  152GLY    BB  1000   8.860  13.110   5.350
  153TYR    BB  1001   9.130  13.090   5.130
  153TYR    SC1 1002   9.030  13.370   5.000
  153TYR    SC2 1003   8.940  13.360   4.710
  153TYR    SC3 1004   8.760  13.280   4.920
  153TYR    SC4 1005   8.660  13.330   4.650
  154GLN    BB  1006   9.160  12.950   4.800
  154GLN    SC1 1007   9.220  12.570   4.910
  155MET    BB  1008   9.410  13.050   4.560
  155MET    SC1 1009   9.400  13.370   4.760
  156ASN    BB  1010   9.480  13.010   4.230
  156ASN    SC1 1011   9.590  12.700   4.190
  157PHE    BB  1012   9.790  13.050   4.060
  157PHE    SC1 1013   9.860  13.320   4.230
  157PHE    SC2 1014  10.080  13.390   4.490
  157PHE    SC3 1015   9.820  13.300   4.560
  158GLU    BB  1016   9.900  13.030   3.730
  158GLU    SC1 1017   9.950  12.670   3.620
  159THR    BB  1018  10.150  13.150   3.580
  159THR    SC1 1019  10.180  13.430   3.700
  160ALA    BB  1020  10.170  13.030   3.290
  160ALA    SC1 1021  10.390  12.890   3.230
  161LYS    BB  1022   9.900  13.050   3.210
  161LYS    SC1 1023   9.860  12.750   3.060
  161LYS    SC2 1024   9.630  12.530   2.860
  162SER    BB  1025   9.670  13.210   3.370
  162SER    SC1 1026   9.550  13.380   3.190
  163ARG    BB  1027   9.640  13.320   3.660
  163ARG    SC1 1028   9.820  13.570   3.550
  163ARG    SC2 1029  10.050  13.490   3.240
  164VAL    BB  1030   9.370  13.320   3.810
  164VAL    SC1 1031   9.370  13.460   4.060
  165THR    BB  1032   9.140  13.150   3.910
  165THR    SC1 1033   8.920  12.980   3.790
  166GLN    BB  1034   9.140  12.960   4.160
  166GLN    SC1 1035   9.070  12.610   4.040
  167SER    BB  1036   8.830  12.970   4.300
  167SER    SC1 1037   8.760  12.680   4.340
  168ASN    BB  1038   8.800  12.910   4.680
  168ASN    SC1 1039   8.770  12.580   4.710
  169PHE    BB  1040   8.510  12.930   4.890
  169PHE    SC1 1041   8.370  13.200   4.820
  169PHE    SC2 1042   8.050  13.230   4.920
  169PHE    SC3 1043   8.100  13.320   4.660
  170ALA    BB  1044   8.500  12.970   5.240
  170ALA    SC1 1045   8.360  13.200   5.230
  171VAL    BB  1046   8.230  12.890   5.500
  171VAL    SC1 1047   7.960  12.950   5.600
  172GLY    BB  1048   8.300  12.830   5.840
  173TYR    BB  1049   8.190  12.660   6.100
  173TYR    SC1 1050   7.890  12.750   6.180
  173TYR    SC2 1051   7.640  12.600   6.230
  173TYR    SC3 1052   7.690  12.870   6.360
  173TYR    SC4 1053   7.470  12.710   6.430
  174LYS    BB  1054   8.200  12.690   6.430
  174LYS    SC1 1055   7.900  12.690   6.600
  174LYS    SC2 1056   7.790  12.480   6.850
  175THR    BB  1057   8.200  12.400   6.620
  175THR    SC1 1058   8.490  12.470   6.710
  176ASP    BB  1059   8.180  12.080   6.670
  176ASP    SC1 1060   8.470  11.990   6.570
  177GLU    BB  1061   7.870  12.030   6.680
  177GLU    SC1 1062   7.700  12.030   7.040
  178PHE    BB  1063   7.810  12.260   6.430
  178PHE    SC1 1064   7.470  12.280   6.330
  178PHE    SC2 1065   7.310  12.230   6.040
  178PHE    SC3 1066   7.360  11.990   6.210
  179GLN    BB  1067   7.870  12.230   6.070
  179GLN    SC1 1068   8.220  12.170   6.130
  180LEU    BB  1069   7.970  12.470   5.860
  180LEU    SC1 1070   7.720  12.690   5.850
  181HIS    BB  1071   7.970  12.470   5.490
  181HIS    SC1 1072   8.300  12.400   5.500
  181HIS    SC2 1073   8.500  12.520   5.270
  181HIS    SC3 1074   8.400  12.270   5.250
  182THR    BB  1075   8.100  12.660   5.250
  182THR    SC1 1076   7.840  12.830   5.230
  183ASN    BB  1077   8.130  12.570   4.880
  183ASN    SC1 1078   8.410  12.480   4.910
  184VAL    BB  1079   8.340  12.790   4.620
  184VAL    SC1 1080   8.090  12.930   4.570
  185ASN    BB  1081   8.350  12.660   4.280
  185ASN    SC1 1082   8.480  12.380   4.420
  186ASP    BB  1083   8.440  12.840   4.060
  186ASP    SC1 1084   8.650  12.620   3.880
  187GLY    BB  1085   8.160  13.010   4.010
  188THR    BB  1086   7.910  12.790   4.080
  188THR    SC1 1087   7.680  12.960   4.150
  189GLU    BB  1088   7.940  12.590   4.330
  189GLU    SC1 1089   8.070  12.270   4.120
  190PHE    BB  1090   7.700  12.530   4.520
  190PHE    SC1 1091   7.620  12.820   4.570
  190PHE    SC2 1092   7.820  12.880   4.840
  190PHE    SC3 1093   7.600  13.050   4.820
  191GLY    BB  1094   7.780  12.480   4.860
  192GLY    BB  1095   7.610  12.290   5.110
  193SER    BB  1096   7.720  12.180   5.460
  193SER    SC1 1097   7.540  12.390   5.510
  194ILE    BB  1098   7.620  11.940   5.700
  194ILE    SC1 1099   7.310  11.860   5.810
  195TYR    BB  1100   7.730  11.920   6.050
  195TYR    SC1 1101   7.990  11.900   5.880
  195TYR    SC2 1102   7.990  11.820   5.590
  195TYR    SC3 1103   8.080  12.090   5.680
  195TYR    SC4 1104   8.100  12.010   5.410
  196GLN    BB  1105   7.610  11.700   6.300
  196GLN    SC1 1106   7.420  11.890   6.590
  197LYS    BB  1107   7.750  11.530   6.620
  197LYS    SC1 1108   8.040  11.640   6.650
  197LYS    SC2 1109   8.060  11.790   6.320
  198VAL    BB  1110   7.470  11.460   6.770
  198VAL    SC1 1111   7.350  11.360   6.520
  199ASN    BB  1112   7.510  11.160   6.910
  199ASN    SC1 1113   7.250  11.190   7.080
  200LYS    BB  1114   7.820  11.010   7.030
  200LYS    SC1 1115   7.720  11.130   7.290
  200LYS    SC2 1116   7.660  11.040   7.600
  201LYS    BB  1117   7.750  10.780   6.750
  201LYS    SC1 1118   7.460  10.650   6.850
  201LYS    SC2 1119   7.340  10.380   7.030
  202LEU    BB  1120   7.640  11.050   6.580
  202LEU    SC1 1121   7.400  10.790   6.460
  203GLU    BB  1122   7.690  11.120   6.250
  203GLU    SC1 1123   8.020  11.310   6.260
  204THR    BB  1124   7.550  11.410   6.040
  204THR    SC1 1125   7.260  11.420   6.140
  205ALA    BB  1126   7.550  11.440   5.700
  205ALA    SC1 1127   7.280  11.440   5.700
  206VAL    BB  1128   7.530  11.720   5.460
  206VAL    SC1 1129   7.260  11.690   5.370
  207ASN    BB  1130   7.550  11.770   5.060
  207ASN    SC1 1131   7.840  11.870   5.120
  208LEU    BB  1132   7.530  12.030   4.830
  208LEU    SC1 1133   7.160  12.030   4.870
  209ALA    BB  1134   7.480  12.070   4.480
  209ALA    SC1 1135   7.750  12.080   4.460
  210TRP    BB  1136   7.490  12.340   4.290
  210TRP    SC1 1137   7.290  12.510   4.480
  210TRP    SC2 1138   7.380  12.470   4.800
  210TRP    SC3 1139   7.310  12.680   4.710
  210TRP    SC4 1140   7.250  12.890   4.630
  210TRP    SC5 1141   7.310  12.860   4.910
  211THR    BB  1142   7.590  12.390   3.970
  211THR    SC1 1143   7.770  12.250   3.780
  212ALA    BB  1144   7.540  12.640   3.750
  212ALA    SC1 1145   7.800  12.630   3.670
  213GLY    BB  1146   7.440  12.500   3.450
  214ASN    BB  1147   7.340  12.280   3.610
  214ASN    SC1 1148   7.330  12.130   3.270
  215SER    BB  1149   7.060  12.130   3.700
  215SER    SC1 1150   6.940  12.090   3.400
  216ASN    BB  1151   7.120  11.890   3.920
  216ASN    SC1 1152   7.470  11.950   3.920
  217THR    BB  1153   7.090  11.850   4.260
  217THR    SC1 1154   7.060  12.150   4.350
  218ARG    BB  1155   7.330  11.720   4.460
  218ARG    SC1 1156   7.600  11.680   4.250
  218ARG    SC2 1157   7.890  11.860   4.110
  219PHE    BB  1158   7.290  11.460   4.690
  219PHE    SC1 1159   7.000  11.620   4.790
  219PHE    SC2 1160   6.960  11.540   5.120
  219PHE    SC3 1161   6.720  11.530   4.950
  220GLY    BB  1162   7.410  11.420   5.020
  221ILE    BB  1163   7.340  11.150   5.240
  221ILE    SC1 1164   7.040  11.250   5.370
  222ALA    BB  1165   7.470  11.110   5.580
  222ALA    SC1 1166   7.650  10.930   5.480
  223ALA    BB  1167   7.530  10.840   5.830
  223ALA    SC1 1168   7.330  10.930   5.990
  224LYS    BB  1169   7.700  10.770   6.110
  224LYS    SC1 1170   7.950  10.840   6.010
  224LYS    SC2 1171   8.240  10.660   6.030
  225TYR    BB  1172   7.700  10.490   6.300
  225TYR    SC1 1173   7.410  10.470   6.160
  225TYR    SC2 1174   7.470  10.360   5.890
  225TYR    SC3 1175   7.260  10.240   6.070
  225TYR    SC4 1176   7.340  10.120   5.820
  226GLN    BB  1177   7.760  10.380   6.640
  226GLN    SC1 1178   8.110  10.350   6.780
  227ILE    BB  1179   7.630  10.140   6.780
  227ILE    SC1 1180   7.620   9.940   6.500
  228ASP    BB  1181   7.810   9.960   6.960
  228ASP    SC1 1182   7.500   9.890   7.140
  229PRO    BB  1183   8.150   9.960   7.000
  229PRO    SC1 1184   8.190   9.810   7.300
  230ASP    BB  1185   8.310   9.810   6.750
  230ASP    SC1 1186   8.420  10.100   6.610
  231ALA    BB  1187   8.040   9.910   6.580
  231ALA    SC1 1188   7.880   9.710   6.660
  232CYS    BB  1189   8.040  10.090   6.260
  232CYS    SC1 1190   8.200  10.350   6.350
  233PHE    BB  1191   7.820  10.280   6.030
  233PHE    SC1 1192   7.630  10.030   6.090
  233PHE    SC2 1193   7.580   9.710   6.160
  233PHE    SC3 1194   7.500   9.790   5.890
  234SER    BB  1195   7.770  10.360   5.670
  234SER    SC1 1196   8.030  10.480   5.710
  235ALA    BB  1197   7.500  10.570   5.520
  235ALA    SC1 1198   7.290  10.500   5.650
  236LYS    BB  1199   7.550  10.670   5.170
  236LYS    SC1 1200   7.760  10.870   5.030
  236LYS    SC2 1201   7.840  11.170   4.870
  237VAL    BB  1202   7.310  10.860   4.970
  237VAL    SC1 1203   7.130  10.660   4.850
  238ASN    BB  1204   7.460  10.940   4.680
  238ASN    SC1 1205   7.790  10.870   4.530
  239ASN    BB  1206   7.390  11.120   4.410
  239ASN    SC1 1207   7.640  11.270   4.450
  240SER    BB  1208   7.260  10.900   4.170
  240SER    SC1 1209   7.130  11.040   3.990
  241SER    BB  1210   7.450  10.630   4.290
  241SER    SC1 1211   7.740  10.580   4.210
  242LEU    BB  1212   7.510  10.540   4.620
  242LEU    SC1 1213   7.770  10.540   4.770
  243ILE    BB  1214   7.510  10.220   4.740
  243ILE    SC1 1215   7.170  10.230   4.770
  244GLY    BB  1216   7.620  10.310   5.080
  245LEU    BB  1217   7.780  10.050   5.250
  245LEU    SC1 1218   7.490  10.020   5.450
  246GLY    BB  1219   7.950  10.120   5.620
  247TYR    BB  1220   8.110   9.850   5.770
  247TYR    SC1 1221   7.830   9.660   5.760
  247TYR    SC2 1222   7.710   9.470   5.960
  247TYR    SC3 1223   7.950   9.390   5.790
  247TYR    SC4 1224   7.840   9.230   6.000
  248THR    BB  1225   8.220   9.790   6.080
  248THR    SC1 1226   8.440   9.980   6.160
  249GLN    BB  1227   8.430   9.550   6.260
  249GLN    SC1 1228   8.240   9.220   6.090
  250THR    BB  1229   8.490   9.490   6.580
  250THR    SC1 1230   8.230   9.360   6.610
  251LEU    BB  1231   8.750   9.270   6.680
  251LEU    SC1 1232   8.680   9.150   6.350
  252LYS    BB  1233   9.060   9.330   6.790
  252LYS    SC1 1234   9.100   9.040   6.940
  252LYS    SC2 1235   9.030   8.690   6.990
  253PRO    BB  1236   9.130   9.580   6.940
  253PRO    SC1 1237   8.970   9.470   7.170
  254GLY    BB  1238   9.220   9.810   6.680
  255ILE    BB  1239   9.050   9.540   6.490
  255ILE    SC1 1240   9.250   9.290   6.340
  256LYS    BB  1241   8.920   9.560   6.180
  256LYS    SC1 1242   8.780   9.820   6.280
  256LYS    SC2 1243   8.750  10.180   6.370
  257LEU    BB  1244   8.620   9.550   5.980
  257LEU    SC1 1245   8.770   9.240   5.820
  258THR    BB  1246   8.590   9.660   5.650
  258THR    SC1 1247   8.530   9.940   5.740
  259LEU    BB  1248   8.260   9.650   5.520
  259LEU    SC1 1249   8.280   9.300   5.580
  260SER    BB  1250   8.170   9.720   5.170
  260SER    SC1 1251   8.200  10.000   5.240
  261ALA    BB  1252   7.870   9.800   4.990
  261ALA    SC1 1253   7.670   9.660   5.110
  262LEU    BB  1254   7.810   9.780   4.670
  262LEU    SC1 1255   8.010   9.940   4.440
  263LEU    BB  1256   7.610  10.020   4.520
  263LEU    SC1 1257   7.330   9.860   4.570
  264ASP    BB  1258   7.580  10.140   4.210
  264ASP    SC1 1259   7.850  10.160   4.000
  265GLY    BB  1260   7.230  10.090   4.140
  266LYS    BB  1261   7.200   9.950   3.850
  266LYS    SC1 1262   7.380  10.190   3.710
  266LYS    SC2 1263   7.560  10.480   3.840
  267ASN    BB  1264   7.220   9.580   3.800
  267ASN    SC1 1265   7.520   9.600   3.610
  268VAL    BB  1266   7.380   9.290   3.990
  268VAL    SC1 1267   7.620   9.440   3.990
  269ASN    BB  1268   7.490   9.170   3.720
  269ASN    SC1 1269   7.330   9.270   3.430
  270ALA    BB  1270   7.810   9.320   3.620
  270ALA    SC1 1271   7.910   9.240   3.390
  271GLY    BB  1272   8.070   9.490   3.730
  272GLY    BB  1273   7.970   9.750   3.960
  273HIS    BB  1274   7.990   9.560   4.220
  273HIS    SC1 1275   7.680   9.700   4.260
  273HIS    SC2 1276   7.370   9.710   4.170
  273HIS    SC3 1277   7.560   9.790   4.000
  274LYS    BB  1278   8.080   9.540   4.580
  274LYS    SC1 1279   8.030   9.200   4.700
  274LYS    SC2 1280   7.990   8.920   4.930
  275LEU    BB  1281   8.370   9.580   4.710
  275LEU    SC1 1282   8.610   9.310   4.820
  276GLY    BB  1283   8.480   9.660   5.020
  277LEU    BB  1284   8.790   9.620   5.180
  277LEU    SC1 1285   8.630   9.330   5.330
  278GLY    BB  1286   8.900   9.680   5.530
  279LEU    BB  1287   9.190   9.570   5.740
  279LEU    SC1 1288   9.220   9.240   5.730
  280GLU    BB  1289   9.260   9.690   6.010
  280GLU    SC1 1290   8.980  10.020   5.880
  281PHE    BB  1291   9.530   9.720   6.190
  281PHE    SC1 1292   9.580   9.420   6.140
  281PHE    SC2 1293   9.420   9.140   6.040
  281PHE    SC3 1294   9.580   9.280   5.830
  282GLN    BB  1295   9.590   9.890   6.490
  282GLN    SC1 1296   9.290  10.110   6.340
  283ALA    BB  1297   9.850   9.910   6.710
  283ALA    SC1 1298   9.890   9.660   6.770
  284POPC   NC3 1299  10.100  17.210   6.810
  284POPC   PO4 1300  10.400  17.010   7.050
  284POPC   GL1 1301  10.570  16.850   6.670
  284POPC   GL2 1302  10.690  17.050   6.560
  284POPC   C1A 1303  10.190  16.550   6.610
  284POPC   D2A 1304   9.750  16.370   6.550
  284POPC   C3A 1305   9.460  16.200   6.250
  284POPC   C4A 1306   9.400  15.800   6.020
  284POPC   C1B 1307  10.750  17.210   6.120
  284POPC   C2B 1308  10.850  17.280   5.650
  284POPC   C3B 1309  11.020  17.310   5.200
  284POPC   C4B 1310  11.380  17.620   5.050
  285POPC   NC3 1311  14.310  16.900   6.840
  285POPC   PO4 1312  14.700  16.960   6.810
  285POPC   GL1 1313  14.580  17.140   6.430
  285POPC   GL2 1314  14.570  16.820   6.320
  285POPC   C1A 1315  14.570  17.170   5.950
  285POPC   D2A 1316  14.610  17.120   5.470
  285POPC   C3A 1317  14.360  17.300   5.090
  285POPC   C4A 1318  14.350  17.670   4.840
  285POPC   C1B 1319  14.530  16.570   5.920
  285POPC   C2B 1320  14.700  16.300   5.620
  285POPC   C3B 1321  14.840  16.100   5.170
  285POPC   C4B 1322  14.630  15.900   4.790
  286POPC   NC3 1323   8.220  12.800   7.430
  286POPC   PO4 1324   7.860  12.810   7.230
  286POPC   GL1 1325   7.840  13.060   6.880
  286POPC   GL2 1326   7.560  12.970   6.790
  286POPC   C1A 1327   8.000  13.200   6.490
  286POPC   D2A 1328   7.900  13.170   6.040
  286POPC   C3A 1329   8.150  13.370   5.690
  286POPC   C4A 1330   8.320  13.660   5.370
  286POPC   C1B 1331   7.530  13.310   6.480
  286POPC   C2B 1332   7.220  13.630   6.300
  286POPC   C3B 1333   6.950  13.850   6.060
  286POPC   C4B 1334   6.850  13.990   5.650
  287POPC   NC3 1335   8.760   1.640   7.920
  287POPC   PO4 1336   8.890   1.480   7.570
  287POPC   GL1 1337   8.790   1.690   7.240
  287POPC   GL2 1338   8.740   1.440   7.140
  287POPC   C1A 1339   8.640   1.910   6.860
  287POPC   D2A 1340   8.380   1.940   6.430
  287POPC   C3A 1341   8.450   2.250   6.080
  287POPC   C4A 1342   8.260   2.530   5.840
  287POPC   C1B 1343   8.710   1.230   6.730
  287POPC   C2B 1344   8.580   1.360   6.310
  287POPC   C3B 1345   8.500   1.690   6.020
  287POPC   C4B 1346   8.150   1.880   5.850
  288POPC   NC3 1347   6.620  13.750   7.230
  288POPC   PO4 1348   6.990  13.890   7.280
  288POPC   GL1 1349   6.860  14.000   6.900
  288POPC   GL2 1350   6.690  14.220   6.930
  288POPC   C1A 1351   7.120  14.040   6.540
  288POPC   D2A 1352   7.240  14.200   6.150
  288POPC   C3A 1353   7.360  13.910   5.820
  288POPC   C4A 1354   7.080  13.550   5.610
  288POPC   C1B 1355   6.610  14.160   6.440
  288POPC   C2B 1356   6.490  14.030   6.020
  288POPC   C3B 1357   6.360  13.750   5.680
  288POPC   C4B 1358   6.080  13.570   5.320
  289POPC   NC3 1359  14.500  13.410   6.900
  289POPC   PO4 1360  14.810  13.170   7.060
  289POPC   GL1 1361  14.710  12.940   6.710
  289POPC   GL2 1362  14.690  13.090   6.510
  289POPC   C1A 1363  14.700  12.630   6.370
  289POPC   D2A 1364  15.000  12.470   6.040
  289POPC   C3A 1365  15.070  12.390   5.540
  289POPC   C4A 1366  15.130  12.210   5.140
  289POPC   C1B 1367  14.870  13.010   6.110
  289POPC   C2B 1368  14.970  13.000   5.660
  289POPC   C3B 1369  15.070  13.230   5.290
  289POPC   C4B 1370  14.940  13.360   4.810
  290POPC   NC3 1371  12.780  11.250   7.330
  290POPC   PO4 1372  12.840  11.650   7.370
  290POPC   GL1 1373  12.740  11.630   6.920
  290POPC   GL2 1374  12.620  11.800   6.930
  290POPC   C1A 1375  12.620  11.570   6.490
  290POPC   D2A 1376  12.580  11.540   6.040
  290POPC   C3A 1377  12.200  11.720   5.820
  290POPC   C4A 1378  11.950  11.890   5.530
  290POPC   C1B 1379  12.690  12.070   6.540
  290POPC   C2B 1380  12.700  12.000   6.090
  290POPC   C3B 1381  12.570  11.960   5.580
  290POPC   C4B 1382  12.490  11.830   5.140
  291POPC   NC3 1383   6.660   1.730   7.190
  291POPC   PO4 1384   6.690   1.640   6.790
  291POPC   GL1 1385   6.970   1.500   6.600
  291POPC   GL2 1386   7.130   1.720   6.590
  291POPC   C1A 1387   7.070   1.360   6.190
  291POPC   D2A 1388   7.120   1.020   5.850
  291POPC   C3A 1389   7.230   1.030   5.410
  291POPC   C4A 1390   7.320   1.260   5.010
  291POPC   C1B 1391   6.850   1.830   6.240
  291POPC   C2B 1392   6.830   2.140   5.910
  291POPC   C3B 1393   6.810   2.230   5.450
  291POPC   C4B 1394   6.820   2.170   5.030
  292POPC   NC3 1395   5.510  13.400   7.320
  292POPC   PO4 1396   5.330  13.760   7.250
  292POPC   GL1 1397   5.560  13.710   6.840
  292POPC   GL2 1398   5.820  13.730   7.010
  292POPC   C1A 1399   5.490  13.720   6.380
  292POPC   D2A 1400   5.150  13.730   6.030
  292POPC   C3A 1401   5.130  13.600   5.610
  292POPC   C4A 1402   5.200  13.130   5.530
  292POPC   C1B 1403   5.850  13.420   6.650
  292POPC   C2B 1404   5.620  13.150   6.440
  292POPC   C3B 1405   5.660  13.360   5.980
  292POPC   C4B 1406   5.600  13.540   5.580
  293POPC   NC3 1407   1.450   2.830   6.290
  293POPC   PO4 1408   1.260   3.150   6.270
  293POPC   GL1 1409   1.310   3.210   5.850
  293POPC   GL2 1410   1.190   3.510   5.860
  293POPC   C1A 1411   1.080   2.940   5.560
  293POPC   D2A 1412   1.120   2.680   5.180
  293POPC   C3A 1413   1.580   2.630   5.020
  293POPC   C4A 1414   1.930   2.350   4.990
  293POPC   C1B 1415   1.170   3.490   5.350
  293POPC   C2B 1416   1.020   3.300   4.930
  293POPC   C3B 1417   0.830   3.190   4.470
  293POPC   C4B 1418   1.010   2.900   4.140
  294POPC   NC3 1419   9.250  13.780   7.100
  294POPC   PO4 1420   8.900  13.840   6.890
  294POPC   GL1 1421   8.790  13.970   6.620
  294POPC   GL2 1422   8.490  14.020   6.670
  294POPC   C1A 1423   8.740  13.830   6.180
  294POPC   D2A 1424   8.600  13.720   5.750
  294POPC   C3A 1425   8.940  13.540   5.480
  294POPC   C4A 1426   9.340  13.620   5.160
  294POPC   C1B 1427   8.510  14.310   6.300
  294POPC   C2B 1428   8.780  14.260   5.880
  294POPC   C3B 1429   8.950  14.390   5.480
  294POPC   C4B 1430   9.080  14.530   5.060
  295POPC   NC3 1431   2.170   7.920   6.730
  295POPC   PO4 1432   1.910   7.880   6.460
  295POPC   GL1 1433   2.210   8.000   6.230
  295POPC   GL2 1434   2.200   8.240   6.050
  295POPC   C1A 1435   2.550   7.800   6.000
  295POPC   D2A 1436   2.810   7.480   5.770
  295POPC   C3A 1437   3.100   7.490   5.400
  295POPC   C4A 1438   3.360   7.750   5.120
  295POPC   C1B 1439   2.120   7.940   5.760
  295POPC   C2B 1440   2.330   7.580   5.570
  295POPC   C3B 1441   2.600   7.270   5.340
  295POPC   C4B 1442   2.930   7.170   4.990
  296POPC   NC3 1443   7.890  15.790   7.540
  296POPC   PO4 1444   7.580  15.660   7.380
  296POPC   GL1 1445   7.430  15.450   7.150
  296POPC   GL2 1446   7.330  15.630   6.910
  296POPC   C1A 1447   7.570  15.220   6.730
  296POPC   D2A 1448   7.860  15.120   6.360
  296POPC   C3A 1449   7.950  15.150   5.960
  296POPC   C4A 1450   8.130  15.050   5.560
  296POPC   C1B 1451   7.580  15.650   6.520
  296POPC   C2B 1452   7.710  15.610   6.120
  296POPC   C3B 1453   7.900  15.560   5.700
  296POPC   C4B 1454   7.890  15.760   5.300
  297POPC   NC3 1455   4.380  16.790   7.050
  297POPC   PO4 1456   4.610  17.050   6.820
  297POPC   GL1 1457   4.370  16.940   6.520
  297POPC   GL2 1458   4.620  17.050   6.300
  297POPC   C1A 1459   4.110  17.110   6.190
  297POPC   D2A 1460   3.980  16.930   5.820
  297POPC   C3A 1461   3.990  17.240   5.420
  297POPC   C4A 1462   4.330  17.380   5.200
  297POPC   C1B 1463   4.690  16.720   6.030
  297POPC   C2B 1464   4.440  16.450   5.760
  297POPC   C3B 1465   4.250  16.140   5.480
  297POPC   C4B 1466   4.050  15.850   5.150
  298POPC   NC3 1467  14.150   8.940   6.890
  298POPC   PO4 1468  14.470   9.060   7.080
  298POPC   GL1 1469  14.560   9.090   6.680
  298POPC   GL2 1470  14.640   8.850   6.590
  298POPC   C1A 1471  14.420   9.200   6.280
  298POPC   D2A 1472  14.350   9.540   5.970
  298POPC   C3A 1473  14.070   9.580   5.600
  298POPC   C4A 1474  13.690   9.700   5.440
  298POPC   C1B 1475  14.620   8.820   6.130
  298POPC   C2B 1476  14.570   8.710   5.630
  298POPC   C3B 1477  14.450   8.780   5.220
  298POPC   C4B 1478  14.080   8.870   4.930
  299POPC   NC3 1479  13.190  15.690   6.990
  299POPC   PO4 1480  13.570  15.600   6.970
  299POPC   GL1 1481  13.770  15.760   6.750
  299POPC   GL2 1482  13.860  15.510   6.570
  299POPC   C1A 1483  13.780  16.100   6.440
  299POPC   D2A 1484  13.670  16.440   6.140
  299POPC   C3A 1485  14.030  16.710   5.950
  299POPC   C4A 1486  14.260  16.760   5.540
  299POPC   C1B 1487  13.730  15.700   6.150
  299POPC   C2B 1488  13.530  15.560   5.780
  299POPC   C3B 1489  13.320  15.490   5.390
  299POPC   C4B 1490  13.320  15.380   4.930
  300POPC   NC3 1491   1.330  16.730   6.420
  300POPC   PO4 1492   0.980  16.780   6.440
  300POPC   GL1 1493   0.820  16.720   6.140
  300POPC   GL2 1494   1.050  16.550   5.970
  300POPC   C1A 1495   0.780  16.870   5.700
  300POPC   D2A 1496   0.770  17.050   5.270
  300POPC   C3A 1497   1.100  17.070   4.950
  300POPC   C4A 1498   1.540  17.130   5.040
  300POPC   C1B 1499   1.100  16.420   5.540
  300POPC   C2B 1500   1.190  16.190   5.150
  300POPC   C3B 1501   1.450  16.250   4.780
  300POPC   C4B 1502   1.840  16.290   4.570
  301POPC   NC3 1503  17.260  15.880   6.640
  301POPC   PO4 1504  17.030  16.180   6.500
  301POPC   GL1 1505  16.850  16.270   6.150
  301POPC   GL2 1506  16.600  16.140   6.220
  301POPC   C1A 1507  17.100  15.970   5.870
  301POPC   D2A 1508  17.110  16.030   5.450
  301POPC   C3A 1509  16.900  15.980   5.120
  301POPC   C4A 1510  16.540  16.020   4.790
  301POPC   C1B 1511  16.640  16.150   5.740
  301POPC   C2B 1512  16.690  16.350   5.350
  301POPC   C3B 1513  16.720  16.520   4.890
  301POPC   C4B 1514  16.450  16.490   4.500
  302POPC   NC3 1515  16.010   9.230   7.350
  302POPC   PO4 1516  15.650   9.250   7.190
  302POPC   GL1 1517  15.770   9.120   6.870
  302POPC   GL2 1518  15.900   9.310   6.740
  302POPC   C1A 1519  15.950   8.770   6.590
  302POPC   D2A 1520  16.000   8.430   6.250
  302POPC   C3A 1521  16.220   8.510   5.890
  302POPC   C4A 1522  16.200   8.910   5.590
  302POPC   C1B 1523  15.760   9.380   6.300
  302POPC   C2B 1524  15.670   9.630   5.950
  302POPC   C3B 1525  15.250   9.710   5.740
  302POPC   C4B 1526  14.980   9.450   5.480
  303POPC   NC3 1527   3.870  11.610   7.030
  303POPC   PO4 1528   4.060  11.620   7.390
  303POPC   GL1 1529   4.320  11.620   7.060
  303POPC   GL2 1530   4.360  11.320   7.030
  303POPC   C1A 1531   4.430  11.850   6.680
  303POPC   D2A 1532   4.680  12.000   6.290
  303POPC   C3A 1533   4.590  11.930   5.880
  303POPC   C4A 1534   4.750  11.850   5.470
  303POPC   C1B 1535   4.420  11.390   6.600
  303POPC   C2B 1536   4.300  11.620   6.170
  303POPC   C3B 1537   4.210  11.560   5.750
  303POPC   C4B 1538   4.150  11.800   5.370
  304POPC   NC3 1539  13.780   5.780   7.210
  304POPC   PO4 1540  13.990   6.070   7.400
  304POPC   GL1 1541  13.880   6.160   6.960
  304POPC   GL2 1542  14.090   6.260   6.950
  304POPC   C1A 1543  13.710   6.500   6.660
  304POPC   D2A 1544  13.580   6.410   6.250
  304POPC   C3A 1545  13.160   6.590   6.000
  304POPC   C4A 1546  12.750   6.880   6.030
  304POPC   C1B 1547  14.210   5.790   6.810
  304POPC   C2B 1548  14.140   5.610   6.380
  304POPC   C3B 1549  14.090   5.600   5.980
  304POPC   C4B 1550  14.110   5.810   5.600
  305POPC   NC3 1551  16.980   3.250   6.670
  305POPC   PO4 1552  16.690   3.200   6.390
  305POPC   GL1 1553  16.710   3.250   5.950
  305POPC   GL2 1554  16.500   3.020   5.930
  305POPC   C1A 1555  16.800   3.050   5.520
  305POPC   D2A 1556  16.930   3.040   5.100
  305POPC   C3A 1557  16.870   2.780   4.710
  305POPC   C4A 1558  16.960   2.480   4.370
  305POPC   C1B 1559  16.270   3.000   5.580
  305POPC   C2B 1560  16.380   2.860   5.130
  305POPC   C3B 1561  16.330   2.890   4.680
  305POPC   C4B 1562  16.540   3.120   4.330
  306POPC   NC3 1563   7.670   0.870   7.290
  306POPC   PO4 1564   7.990   0.690   7.200
  306POPC   GL1 1565   7.880   0.880   6.830
  306POPC   GL2 1566   8.200   0.940   6.800
  306POPC   C1A 1567   7.970   0.920   6.390
  306POPC   D2A 1568   7.820   0.870   5.920
  306POPC   C3A 1569   7.590   1.280   5.830
  306POPC   C4A 1570   7.230   1.540   5.760
  306POPC   C1B 1571   8.460   0.730   6.480
  306POPC   C2B 1572   8.290   0.540   6.040
  306POPC   C3B 1573   8.210   0.720   5.630
  306POPC   C4B 1574   7.900   0.950   5.360
  307POPC   NC3 1575   0.350  10.380   7.290
  307POPC   PO4 1576  -0.020  10.290   7.440
  307POPC   GL1 1577  -0.230  10.350   7.190
  307POPC   GL2 1578  -0.070  10.510   6.970
  307POPC   C1A 1579  -0.380  10.080   6.860
  307POPC   D2A 1580  -0.550   9.740   6.520
  307POPC   C3A 1581  -0.980   9.570   6.530
  307POPC   C4A 1582  -1.210   9.490   6.170
  307POPC   C1B 1583   0.040  10.570   6.480
  307POPC   C2B 1584  -0.180  10.270   6.180
  307POPC   C3B 1585  -0.510  10.210   5.860
  307POPC   C4B 1586  -0.820   9.950   5.560
  308POPC   NC3 1587   8.340  17.170   6.840
  308POPC   PO4 1588   8.670  16.940   6.790
  308POPC   GL1 1589   8.790  16.890   6.470
  308POPC   GL2 1590   8.630  17.110   6.290
  308POPC   C1A 1591   8.600  16.630   6.160
  308POPC   D2A 1592   8.530  16.550   5.740
  308POPC   C3A 1593   8.710  16.430   5.410
  308POPC   C4A 1594   8.940  16.410   4.980
  308POPC   C1B 1595   9.050  17.080   6.040
  308POPC   C2B 1596   9.030  16.900   5.570
  308POPC   C3B 1597   9.110  16.850   5.130
  308POPC   C4B 1598   8.890  16.780   4.700
  309POPC   NC3 1599  12.920  14.110   7.280
  309POPC   PO4 1600  12.780  14.450   7.190
  309POPC   GL1 1601  12.730  14.340   6.890
  309POPC   GL2 1602  12.460  14.290   6.830
  309POPC   C1A 1603  12.770  14.530   6.450
  309POPC   D2A 1604  12.910  14.480   6.000
  309POPC   C3A 1605  12.530  14.370   5.750
  309POPC   C4A 1606  12.340  14.050   5.510
  309POPC   C1B 1607  12.470  14.130   6.400
  309POPC   C2B 1608  12.240  13.970   6.000
  309POPC   C3B 1609  11.870  13.760   5.780
  309POPC   C4B 1610  11.740  13.830   5.390
  310POPC   NC3 1611  15.410   0.570   6.420
  310POPC   PO4 1612  15.750   0.740   6.540
  310POPC   GL1 1613  15.750   0.590   6.120
  310POPC   GL2 1614  15.640   0.740   5.880
  310POPC   C1A 1615  15.770   0.280   5.780
  310POPC   D2A 1616  15.750  -0.080   5.480
  310POPC   C3A 1617  15.330  -0.230   5.340
  310POPC   C4A 1618  15.010  -0.430   5.200
  310POPC   C1B 1619  15.540   0.650   5.430
  310POPC   C2B 1620  15.400   0.780   5.000
  310POPC   C3B 1621  15.040   0.970   4.800
  310POPC   C4B 1622  14.990   1.230   4.480
  311POPC   NC3 1623   3.830  17.610   6.810
  311POPC   PO4 1624   3.430  17.630   6.760
  311POPC   GL1 1625   3.330  17.460   6.360
  311POPC   GL2 1626   3.230  17.650   6.260
  311POPC   C1A 1627   3.280  17.010   6.280
  311POPC   D2A 1628   3.540  16.700   6.040
  311POPC   C3A 1629   3.390  16.720   5.590
  311POPC   C4A 1630   3.150  16.550   5.210
  311POPC   C1B 1631   3.140  17.340   5.910
  311POPC   C2B 1632   3.000  17.100   5.530
  311POPC   C3B 1633   3.020  17.040   5.130
  311POPC   C4B 1634   3.190  16.880   4.740
  312POPC   NC3 1635  13.990  14.910   6.960
  312POPC   PO4 1636  13.760  15.130   7.210
  312POPC   GL1 1637  13.590  15.170   6.920
  312POPC   GL2 1638  13.270  15.130   6.850
  312POPC   C1A 1639  13.670  15.060   6.450
  312POPC   D2A 1640  13.550  15.160   6.000
  312POPC   C3A 1641  13.420  15.070   5.630
  312POPC   C4A 1642  13.330  14.900   5.210
  312POPC   C1B 1643  13.200  15.440   6.440
  312POPC   C2B 1644  13.100  15.570   6.000
  312POPC   C3B 1645  13.080  15.850   5.650
  312POPC   C4B 1646  12.970  15.840   5.180
  313POPC   NC3 1647  13.440  10.480   7.110
  313POPC   PO4 1648  13.430  10.130   7.380
  313POPC   GL1 1649  13.400  10.050   6.970
  313POPC   GL2 1650  13.180   9.810   6.960
  313POPC   C1A 1651  13.750   9.920   6.700
  313POPC   D2A 1652  14.210   9.950   6.550
  313POPC   C3A 1653  14.360  10.080   6.100
  313POPC   C4A 1654  14.270  10.250   5.620
  313POPC   C1B 1655  13.190   9.990   6.530
  313POPC   C2B 1656  13.100   9.820   6.140
  313POPC   C3B 1657  12.860  10.040   5.780
  313POPC   C4B 1658  12.530  10.170   5.430
  314POPC   NC3 1659   2.250  16.880   7.130
  314POPC   PO4 1660   2.160  17.100   6.770
  314POPC   GL1 1661   2.070  17.130   6.360
  314POPC   GL2 1662   2.300  17.070   6.260
  314POPC   C1A 1663   1.710  16.900   6.150
  314POPC   D2A 1664   1.510  16.660   5.790
  314POPC   C3A 1665   1.610  16.390   5.450
  314POPC   C4A 1666   1.950  16.280   5.060
  314POPC   C1B 1667   2.150  17.230   5.890
  314POPC   C2B 1668   2.280  17.450   5.500
  314POPC   C3B 1669   2.030  17.240   5.160
  314POPC   C4B 1670   1.890  17.470   4.720
  315POPC   NC3 1671   6.980   2.080   7.390
  315POPC   PO4 1672   7.190   1.840   7.130
  315POPC   GL1 1673   7.320   2.050   6.880
  315POPC   GL2 1674   7.270   2.330   6.980
  315POPC   C1A 1675   7.620   2.020   6.530
  315POPC   D2A 1676   7.940   2.080   6.260
  315POPC   C3A 1677   7.830   2.240   5.860
  315POPC   C4A 1678   7.790   2.420   5.450
  315POPC   C1B 1679   7.500   2.540   6.650
  315POPC   C2B 1680   7.570   2.620   6.200
  315POPC   C3B 1681   7.550   2.760   5.750
  315POPC   C4B 1682   7.580   3.070   5.410
  316POPC   NC3 1683  11.990   6.020   6.750
  316POPC   PO4 1684  11.850   5.650   6.850
  316POPC   GL1 1685  11.890   5.570   6.500
  316POPC   GL2 1686  11.580   5.440   6.500
  316POPC   C1A 1687  12.160   5.560   6.150
  316POPC   D2A 1688  12.440   5.310   5.870
  316POPC   C3A 1689  12.680   5.470   5.530
  316POPC   C4A 1690  12.810   5.570   5.100
  316POPC   C1B 1691  11.680   5.490   6.070
  316POPC   C2B 1692  11.940   5.330   5.700
  316POPC   C3B 1693  12.250   5.090   5.400
  316POPC   C4B 1694  12.630   5.090   5.140
  317POPC   NC3 1695   1.500  13.460   7.050
  317POPC   PO4 1696   1.690  13.120   7.200
  317POPC   GL1 1697   1.850  13.250   6.910
  317POPC   GL2 1698   1.870  13.000   6.760
  317POPC   C1A 1699   2.010  13.480   6.540
  317POPC   D2A 1700   2.320  13.330   6.240
  317POPC   C3A 1701   2.580  13.200   5.890
  317POPC   C4A 1702   2.710  13.060   5.440
  317POPC   C1B 1703   2.040  12.960   6.340
  317POPC   C2B 1704   1.990  12.970   5.900
  317POPC   C3B 1705   2.040  12.950   5.440
  317POPC   C4B 1706   2.020  13.080   4.990
  318POPC   NC3 1707  13.670   1.520   6.970
  318POPC   PO4 1708  13.640   1.200   6.770
  318POPC   GL1 1709  13.700   1.350   6.450
  318POPC   GL2 1710  13.600   1.170   6.260
  318POPC   C1A 1711  13.760   1.700   6.130
  318POPC   D2A 1712  13.770   1.860   5.660
  318POPC   C3A 1713  14.170   1.760   5.330
  318POPC   C4A 1714  14.250   1.530   4.910
  318POPC   C1B 1715  13.460   1.350   5.880
  318POPC   C2B 1716  13.230   1.380   5.530
  318POPC   C3B 1717  13.270   1.300   5.060
  318POPC   C4B 1718  13.190   1.670   4.820
  319POPC   NC3 1719  -0.050  13.850   7.420
  319POPC   PO4 1720   0.040  14.150   7.150
  319POPC   GL1 1721   0.090  14.320   6.740
  319POPC   GL2 1722  -0.080  14.520   6.660
  319POPC   C1A 1723   0.280  14.250   6.310
  319POPC   D2A 1724   0.540  14.110   5.970
  319POPC   C3A 1725   0.550  14.270   5.560
  319POPC   C4A 1726   0.630  14.270   5.050
  319POPC   C1B 1727  -0.310  14.590   6.260
  319POPC   C2B 1728  -0.340  14.450   5.880
  319POPC   C3B 1729  -0.280  14.100   5.560
  319POPC   C4B 1730  -0.390  13.770   5.220
  320POPC   NC3 1731   8.050  15.140   7.460
  320POPC   PO4 1732   8.360  14.950   7.430
  320POPC   GL1 1733   8.210  14.850   7.080
  320POPC   GL2 1734   7.950  14.900   7.060
  320POPC   C1A 1735   8.200  15.140   6.720
  320POPC   D2A 1736   8.390  15.060   6.310
  320POPC   C3A 1737   8.830  15.260   6.190
  320POPC   C4A 1738   9.120  15.540   6.450
  320POPC   C1B 1739   7.880  14.760   6.640
  320POPC   C2B 1740   8.110  14.660   6.260
  320POPC   C3B 1741   8.310  14.730   5.890
  320POPC   C4B 1742   8.540  14.630   5.480
  321POPC   NC3 1743  15.630   1.130   6.260
  321POPC   PO4 1744  15.250   1.130   6.400
  321POPC   GL1 1745  15.240   0.910   6.070
  321POPC   GL2 1746  15.160   1.060   5.790
  321POPC   C1A 1747  15.260   0.460   5.860
  321POPC   D2A 1748  15.170   0.230   5.470
  321POPC   C3A 1749  15.380   0.210   5.090
  321POPC   C4A 1750  15.760   0.440   5.010
  321POPC   C1B 1751  15.050   0.750   5.440
  321POPC   C2B 1752  14.940   0.500   5.080
  321POPC   C3B 1753  15.020   0.250   4.700
  321POPC   C4B 1754  15.070  -0.040   4.390
  322POPC   NC3 1755   5.110   6.710   7.690
  322POPC   PO4 1756   4.860   6.390   7.630
  322POPC   GL1 1757   4.780   6.540   7.250
  322POPC   GL2 1758   4.710   6.240   7.140
  322POPC   C1A 1759   4.480   6.680   6.900
  322POPC   D2A 1760   4.400   6.690   6.440
  322POPC   C3A 1761   4.340   6.820   6.010
  322POPC   C4A 1762   4.360   6.770   5.550
  322POPC   C1B 1763   4.900   6.380   6.740
  322POPC   C2B 1764   4.880   6.190   6.290
  322POPC   C3B 1765   4.810   5.920   5.930
  322POPC   C4B 1766   4.560   5.490   6.010
  323POPC   NC3 1767   6.350   5.220   7.310
  323POPC   PO4 1768   6.590   5.490   7.330
  323POPC   GL1 1769   6.620   5.290   6.950
  323POPC   GL2 1770   6.870   5.130   6.820
  323POPC   C1A 1771   6.360   4.950   6.650
  323POPC   D2A 1772   6.010   4.720   6.480
  323POPC   C3A 1773   5.960   4.780   6.030
  323POPC   C4A 1774   6.030   5.150   5.700
  323POPC   C1B 1775   6.710   5.180   6.410
  323POPC   C2B 1776   6.300   5.170   6.170
  323POPC   C3B 1777   5.880   5.200   6.280
  323POPC   C4B 1778   5.610   5.500   6.490
  324POPC   NC3 1779   0.120   5.550   6.980
  324POPC   PO4 1780  -0.220   5.360   6.920
  324POPC   GL1 1781   0.070   5.420   6.550
  324POPC   GL2 1782   0.040   5.120   6.520
  324POPC   C1A 1783   0.280   5.650   6.210
  324POPC   D2A 1784   0.120   5.890   5.830
  324POPC   C3A 1785  -0.220   5.700   5.550
  324POPC   C4A 1786  -0.610   5.620   5.630
  324POPC   C1B 1787  -0.070   4.920   6.130
  324POPC   C2B 1788  -0.130   4.580   5.870
  324POPC   C3B 1789  -0.440   4.490   5.550
  324POPC   C4B 1790  -0.840   4.450   5.550
  325POPC   NC3 1791   3.380   3.220   6.320
  325POPC   PO4 1792   3.610   2.910   6.410
  325POPC   GL1 1793   3.690   2.920   6.020
  325POPC   GL2 1794   4.030   2.920   6.030
  325POPC   C1A 1795   3.600   2.850   5.610
  325POPC   D2A 1796   3.500   2.880   5.170
  325POPC   C3A 1797   3.070   2.800   5.000
  325POPC   C4A 1798   2.930   2.720   4.590
  325POPC   C1B 1799   4.320   3.110   5.750
  325POPC   C2B 1800   4.440   3.090   5.270
  325POPC   C3B 1801   4.430   2.770   4.930
  325POPC   C4B 1802   4.600   2.740   4.500
  326POPC   NC3 1803   2.430   2.920   6.150
  326POPC   PO4 1804   2.150   3.070   6.400
  326POPC   GL1 1805   1.960   2.980   6.130
  326POPC   GL2 1806   1.760   3.140   5.990
  326POPC   C1A 1807   2.130   2.890   5.730
  326POPC   D2A 1808   2.530   2.670   5.660
  326POPC   C3A 1809   2.710   2.520   5.230
  326POPC   C4A 1810   2.700   2.330   4.850
  326POPC   C1B 1811   1.610   2.980   5.570
  326POPC   C2B 1812   1.500   3.080   5.170
  326POPC   C3B 1813   1.620   3.260   4.800
  326POPC   C4B 1814   1.850   3.620   4.610
  327POPC   NC3 1815  13.170  16.560   6.870
  327POPC   PO4 1816  13.100  16.300   7.170
  327POPC   GL1 1817  13.090  16.100   6.830
  327POPC   GL2 1818  13.350  15.990   6.650
  327POPC   C1A 1819  12.890  15.870   6.500
  327POPC   D2A 1820  12.660  15.800   6.160
  327POPC   C3A 1821  12.230  15.670   6.080
  327POPC   C4A 1822  11.820  15.450   6.050
  327POPC   C1B 1823  13.270  15.990   6.200
  327POPC   C2B 1824  13.590  16.040   5.890
  327POPC   C3B 1825  13.770  16.350   5.610
  327POPC   C4B 1826  14.230  16.290   5.510
  328POPC   NC3 1827  14.570   9.900   7.190
  328POPC   PO4 1828  14.740  10.210   7.300
  328POPC   GL1 1829  14.690  10.340   6.920
  328POPC   GL2 1830  14.620  10.150   6.740
  328POPC   C1A 1831  14.950  10.610   6.610
  328POPC   D2A 1832  15.050  11.050   6.470
  328POPC   C3A 1833  15.300  11.200   6.060
  328POPC   C4A 1834  15.260  11.290   5.630
  328POPC   C1B 1835  14.790  10.240   6.330
  328POPC   C2B 1836  14.770  10.340   5.810
  328POPC   C3B 1837  14.730  10.290   5.320
  328POPC   C4B 1838  14.780  10.240   4.850
  329POPC   NC3 1839   6.480   8.650   7.850
  329POPC   PO4 1840   6.150   8.580   7.620
  329POPC   GL1 1841   5.880   8.630   7.270
  329POPC   GL2 1842   5.830   8.530   6.940
  329POPC   C1A 1843   5.930   8.980   6.990
  329POPC   D2A 1844   5.670   9.310   6.660
  329POPC   C3A 1845   5.480   9.170   6.310
  329POPC   C4A 1846   5.170   9.080   5.960
  329POPC   C1B 1847   6.190   8.630   6.720
  329POPC   C2B 1848   6.510   8.550   6.370
  329POPC   C3B 1849   6.610   8.570   5.910
  329POPC   C4B 1850   6.640   8.860   5.520
  330POPC   NC3 1851   3.800   1.000   6.020
  330POPC   PO4 1852   3.900   1.290   6.320
  330POPC   GL1 1853   3.580   1.490   6.120
  330POPC   GL2 1854   3.510   1.360   5.840
  330POPC   C1A 1855   3.500   1.880   5.870
  330POPC   D2A 1856   3.100   2.120   5.830
  330POPC   C3A 1857   2.760   2.200   5.570
  330POPC   C4A 1858   2.980   2.020   5.180
  330POPC   C1B 1859   3.810   1.360   5.450
  330POPC   C2B 1860   4.220   1.370   5.130
  330POPC   C3B 1861   4.350   1.090   4.790
  330POPC   C4B 1862   4.050   0.760   4.600
  331POPC   NC3 1863   3.180  10.560   7.660
  331POPC   PO4 1864   3.160  10.400   7.270
  331POPC   GL1 1865   3.270  10.650   6.950
  331POPC   GL2 1866   3.010  10.720   6.880
  331POPC   C1A 1867   3.680  10.730   6.700
  331POPC   D2A 1868   4.150  10.960   6.640
  331POPC   C3A 1869   4.150  11.060   6.210
  331POPC   C4A 1870   4.020  11.040   5.800
  331POPC   C1B 1871   3.240  10.460   6.550
  331POPC   C2B 1872   3.170  10.130   6.280
  331POPC   C3B 1873   3.200  10.080   5.810
  331POPC   C4B 1874   2.820  10.110   5.440
  332POPC   NC3 1875   5.190  13.060   7.430
  332POPC   PO4 1876   5.300  12.680   7.560
  332POPC   GL1 1877   5.470  12.610   7.180
  332POPC   GL2 1878   5.330  12.330   7.020
  332POPC   C1A 1879   5.840  12.550   6.930
  332POPC   D2A 1880   6.270  12.550   6.920
  332POPC   C3A 1881   6.380  12.520   6.470
  332POPC   C4A 1882   6.380  12.370   6.040
  332POPC   C1B 1883   5.460  12.300   6.600
  332POPC   C2B 1884   5.610  12.660   6.320
  332POPC   C3B 1885   5.420  12.830   5.920
  332POPC   C4B 1886   5.740  12.830   5.590
  333POPC   NC3 1887  14.000  12.480   7.310
  333POPC   PO4 1888  13.750  12.250   7.500
  333POPC   GL1 1889  13.580  12.310   7.160
  333POPC   GL2 1890  13.580  12.220   6.820
  333POPC   C1A 1891  13.750  12.680   6.900
  333POPC   D2A 1892  13.720  12.850   6.490
  333POPC   C3A 1893  13.780  12.900   6.020
  333POPC   C4A 1894  13.650  12.810   5.560
  333POPC   C1B 1895  13.240  12.260   6.510
  333POPC   C2B 1896  13.160  12.120   6.060
  333POPC   C3B 1897  13.070  11.930   5.660
  333POPC   C4B 1898  12.990  12.070   5.200
  334POPC   NC3 1899   8.690  14.630   7.520
  334POPC   PO4 1900   9.010  14.510   7.320
  334POPC   GL1 1901   9.180  14.340   7.000
  334POPC   GL2 1902   8.930  14.370   6.800
  334POPC   C1A 1903   9.440  14.640   6.700
  334POPC   D2A 1904   9.300  14.880   6.300
  334POPC   C3A 1905   9.220  14.580   5.940
  334POPC   C4A 1906   9.440  14.390   5.630
  334POPC   C1B 1907   9.160  14.360   6.450
  334POPC   C2B 1908   9.600  14.380   6.240
  334POPC   C3B 1909   9.930  14.240   5.900
  334POPC   C4B 1910  10.200  14.100   5.540
  335POPC   NC3 1911  16.740   4.030   6.530
  335POPC   PO4 1912  16.850   4.410   6.670
  335POPC   GL1 1913  16.930   4.360   6.190
  335POPC   GL2 1914  16.690   4.260   6.070
  335POPC   C1A 1915  16.940   4.720   5.850
  335POPC   D2A 1916  16.900   4.850   5.440
  335POPC   C3A 1917  17.210   5.170   5.210
  335POPC   C4A 1918  17.590   4.980   5.120
  335POPC   C1B 1919  16.500   4.500   5.720
  335POPC   C2B 1920  16.510   4.390   5.250
  335POPC   C3B 1921  16.640   4.590   4.840
  335POPC   C4B 1922  16.830   4.550   4.430
  336POPC   NC3 1923   5.550   9.810   7.250
  336POPC   PO4 1924   5.420  10.160   7.190
  336POPC   GL1 1925   5.280   9.990   6.880
  336POPC   GL2 1926   5.180   9.710   6.960
  336POPC   C1A 1927   4.870   9.960   6.730
  336POPC   D2A 1928   4.430   9.850   6.720
  336POPC   C3A 1929   4.090  10.080   6.520
  336POPC   C4A 1930   3.610  10.100   6.450
  336POPC   C1B 1931   5.290   9.680   6.500
  336POPC   C2B 1932   5.470   9.780   6.090
  336POPC   C3B 1933   5.180   9.740   5.720
  336POPC   C4B 1934   5.030   9.630   5.330
  337POPC   NC3 1935  14.590   7.290   7.450
  337POPC   PO4 1936  14.550   7.640   7.290
  337POPC   GL1 1937  14.450   7.350   6.980
  337POPC   GL2 1938  14.340   7.530   6.770
  337POPC   C1A 1939  14.500   6.950   6.790
  337POPC   D2A 1940  14.640   6.860   6.400
  337POPC   C3A 1941  14.600   6.450   6.260
  337POPC   C4A 1942  14.330   6.030   6.180
  337POPC   C1B 1943  14.160   7.270   6.430
  337POPC   C2B 1944  14.250   6.980   6.090
  337POPC   C3B 1945  14.410   6.660   5.810
  337POPC   C4B 1946  14.550   6.230   5.710
  338POPC   NC3 1947   9.320  16.990   6.590
  338POPC   PO4 1948   9.580  17.180   6.820
  338POPC   GL1 1949   9.820  17.230   6.430
  338POPC   GL2 1950   9.820  16.920   6.450
  338POPC   C1A 1951   9.960  17.190   5.990
  338POPC   D2A 1952  10.370  17.110   5.790
  338POPC   C3A 1953  10.490  17.230   5.380
  338POPC   C4A 1954  10.490  17.460   5.000
  338POPC   C1B 1955   9.900  16.610   6.150
  338POPC   C2B 1956  10.000  16.620   5.690
  338POPC   C3B 1957  10.120  16.920   5.360
  338POPC   C4B 1958  10.010  17.350   5.180
  339POPC   NC3 1959   6.250  10.550   7.790
  339POPC   PO4 1960   6.190  10.470   7.440
  339POPC   GL1 1961   6.340  10.550   7.080
  339POPC   GL2 1962   6.110  10.700   7.000
  339POPC   C1A 1963   6.360  10.380   6.640
  339POPC   D2A 1964   6.270  10.420   6.190
  339POPC   C3A 1965   6.400  10.150   5.840
  339POPC   C4A 1966   6.350  10.080   5.370
  339POPC   C1B 1967   5.980  10.690   6.540
  339POPC   C2B 1968   5.690  10.490   6.230
  339POPC   C3B 1969   5.370  10.780   6.020
  339POPC   C4B 1970   5.100  11.070   6.100
  340POPC   NC3 1971   6.140  12.590   7.480
  340POPC   PO4 1972   6.400  12.890   7.480
  340POPC   GL1 1973   6.450  13.160   7.120
  340POPC   GL2 1974   6.740  13.270   7.060
  340POPC   C1A 1975   6.320  13.350   6.710
  340POPC   D2A 1976   6.210  13.790   6.530
  340POPC   C3A 1977   5.910  14.050   6.330
  340POPC   C4A 1978   5.590  14.020   5.960
  340POPC   C1B 1979   6.670  13.020   6.730
  340POPC   C2B 1980   6.490  13.080   6.330
  340POPC   C3B 1981   6.110  13.330   6.230
  340POPC   C4B 1982   6.000  13.690   6.030
  341POPC   NC3 1983  12.810   8.880   7.820
  341POPC   PO4 1984  13.100   8.960   7.570
  341POPC   GL1 1985  13.100   8.880   7.230
  341POPC   GL2 1986  13.260   8.660   7.090
  341POPC   C1A 1987  12.810   8.640   6.960
  341POPC   D2A 1988  12.780   8.210   6.840
  341POPC   C3A 1989  13.090   8.040   6.640
  341POPC   C4A 1990  13.390   8.100   6.270
  341POPC   C1B 1991  13.260   8.510   6.630
  341POPC   C2B 1992  13.300   8.540   6.180
  341POPC   C3B 1993  13.170   8.700   5.770
  341POPC   C4B 1994  12.850   8.740   5.440
  342POPC   NC3 1995   0.370  12.590   6.960
  342POPC   PO4 1996  -0.030  12.620   6.910
  342POPC   GL1 1997   0.030  12.850   6.520
  342POPC   GL2 1998   0.260  12.930   6.390
  342POPC   C1A 1999  -0.220  12.630   6.240
  342POPC   D2A 2000  -0.330  12.180   6.180
  342POPC   C3A 2001  -0.130  11.880   5.930
  342POPC   C4A 2002  -0.350  11.640   5.600
  342POPC   C1B 2003   0.170  13.060   5.950
  342POPC   C2B 2004  -0.070  13.390   5.720
  342POPC   C3B 2005  -0.430  13.670   5.830
  342POPC   C4B 2006  -0.700  13.990   6.000
  343POPC   NC3 2007  12.030  15.670   7.100
  343POPC   PO4 2008  12.220  15.980   6.940
  343POPC   GL1 2009  12.120  16.120   6.610
  343POPC   GL2 2010  11.890  16.220   6.620
  343POPC   C1A 2011  12.300  16.180   6.160
  343POPC   D2A 2012  12.260  16.090   5.730
  343POPC   C3A 2013  12.250  16.250   5.300
  343POPC   C4A 2014  11.970  16.150   4.970
  343POPC   C1B 2015  11.840  15.990   6.270
  343POPC   C2B 2016  11.800  15.940   5.850
  343POPC   C3B 2017  11.840  16.060   5.450
  343POPC   C4B 2018  11.750  16.490   5.260
  344POPC   NC3 2019  11.180  14.900   7.150
  344POPC   PO4 2020  10.960  14.600   7.060
  344POPC   GL1 2021  10.880  14.460   6.680
  344POPC   GL2 2022  11.170  14.400   6.500
  344POPC   C1A 2023  10.610  14.550   6.290
  344POPC   D2A 2024  10.540  14.950   6.100
  344POPC   C3A 2025  10.590  15.000   5.620
  344POPC   C4A 2026  10.290  15.170   5.240
  344POPC   C1B 2027  11.090  14.670   6.100
  344POPC   C2B 2028  11.080  14.900   5.700
  344POPC   C3B 2029  11.170  15.130   5.290
  344POPC   C4B 2030  11.490  15.060   4.990
  345POPC   NC3 2031  10.990  15.420   7.360
  345POPC   PO4 2032  10.690  15.160   7.240
  345POPC   GL1 2033  10.680  15.170   6.810
  345POPC   GL2 2034  10.690  14.900   6.770
  345POPC   C1A 2035  10.330  15.210   6.490
  345POPC   D2A 2036  10.060  15.220   6.110
  345POPC   C3A 2037  10.060  15.230   5.660
  345POPC   C4A 2038   9.800  15.220   5.290
  345POPC   C1B 2039  11.030  14.960   6.470
  345POPC   C2B 2040  11.260  15.180   6.130
  345POPC   C3B 2041  11.430  15.330   5.700
  345POPC   C4B 2042  11.530  15.650   5.400
  346POPC   NC3 2043   0.990  -0.030   6.400
  346POPC   PO4 2044   0.810  -0.240   6.640
  346POPC   GL1 2045   0.590  -0.160   6.310
  346POPC   GL2 2046   0.670  -0.440   6.140
  346POPC   C1A 2047   0.770   0.000   5.880
  346POPC   D2A 2048   1.070   0.130   5.550
  346POPC   C3A 2049   1.220  -0.120   5.200
  346POPC   C4A 2050   1.370  -0.160   4.760
  346POPC   C1B 2051   0.700  -0.700   5.760
  346POPC   C2B 2052   0.630  -0.790   5.280
  346POPC   C3B 2053   0.630  -0.630   4.820
  346POPC   C4B 2054   0.520  -0.590   4.400
  347POPC   NC3 2055   7.410   5.120   7.010
  347POPC   PO4 2056   7.770   5.000   7.000
  347POPC   GL1 2057   7.890   4.810   6.670
  347POPC   GL2 2058   7.710   4.660   6.600
  347POPC   C1A 2059   7.970   4.930   6.200
  347POPC   D2A 2060   7.800   5.220   5.870
  347POPC   C3A 2061   7.860   5.080   5.450
  347POPC   C4A 2062   8.100   4.730   5.300
  347POPC   C1B 2063   7.540   4.680   6.120
  347POPC   C2B 2064   7.390   4.930   5.740
  347POPC   C3B 2065   6.960   4.840   5.550
  347POPC   C4B 2066   6.540   4.720   5.290
  348POPC   NC3 2067   0.900   4.450   6.550
  348POPC   PO4 2068   0.500   4.340   6.540
  348POPC   GL1 2069   0.500   4.640   6.250
  348POPC   GL2 2070   0.670   4.460   6.070
  348POPC   C1A 2071   0.340   4.810   5.820
  348POPC   D2A 2072   0.190   4.510   5.500
  348POPC   C3A 2073  -0.070   4.670   5.170
  348POPC   C4A 2074  -0.260   4.480   4.810
  348POPC   C1B 2075   0.790   4.260   5.700
  348POPC   C2B 2076   0.980   3.900   5.500
  348POPC   C3B 2077   0.720   3.670   5.210
  348POPC   C4B 2078   0.620   3.760   4.750
  349POPC   NC3 2079  17.640  12.480   7.070
  349POPC   PO4 2080  17.720  12.130   6.840
  349POPC   GL1 2081  17.670  12.040   6.440
  349POPC   GL2 2082  17.410  11.840   6.390
  349POPC   C1A 2083  17.540  12.080   5.980
  349POPC   D2A 2084  17.330  12.020   5.530
  349POPC   C3A 2085  17.320  12.350   5.270
  349POPC   C4A 2086  17.100  12.770   5.220
  349POPC   C1B 2087  17.050  12.100   6.170
  349POPC   C2B 2088  16.780  12.060   5.850
  349POPC   C3B 2089  16.620  11.970   5.390
  349POPC   C4B 2090  16.570  12.000   4.920
  350POPC   NC3 2091  17.110   2.340   6.450
  350POPC   PO4 2092  16.760   2.200   6.470
  350POPC   GL1 2093  16.760   2.120   6.070
  350POPC   GL2 2094  17.020   2.080   6.030
  350POPC   C1A 2095  16.490   1.900   5.780
  350POPC   D2A 2096  16.600   1.680   5.430
  350POPC   C3A 2097  16.370   1.790   5.050
  350POPC   C4A 2098  15.940   1.650   4.790
  350POPC   C1B 2099  16.970   2.060   5.530
  350POPC   C2B 2100  16.970   1.830   5.090
  350POPC   C3B 2101  16.780   1.900   4.640
  350POPC   C4B 2102  16.570   1.650   4.330
  351POPC   NC3 2103  14.200   5.290   6.900
  351POPC   PO4 2104  13.960   5.230   7.200
  351POPC   GL1 2105  13.780   5.360   6.780
  351POPC   GL2 2106  13.760   5.130   6.630
  351POPC   C1A 2107  13.600   5.530   6.370
  351POPC   D2A 2108  13.320   5.510   6.020
  351POPC   C3A 2109  13.640   5.550   5.720
  351POPC   C4A 2110  13.690   5.640   5.290
  351POPC   C1B 2111  13.830   5.160   6.180
  351POPC   C2B 2112  13.930   5.130   5.680
  351POPC   C3B 2113  13.690   4.880   5.320
  351POPC   C4B 2114  13.390   4.720   4.990
  352POPC   NC3 2115   0.320  13.160   6.870
  352POPC   PO4 2116  -0.050  13.120   6.870
  352POPC   GL1 2117  -0.100  13.300   6.610
  352POPC   GL2 2118   0.170  13.400   6.420
  352POPC   C1A 2119  -0.270  13.130   6.190
  352POPC   D2A 2120  -0.530  12.850   5.900
  352POPC   C3A 2121  -0.300  12.860   5.490
  352POPC   C4A 2122   0.130  12.980   5.410
  352POPC   C1B 2123   0.280  13.610   6.050
  352POPC   C2B 2124   0.390  13.790   5.610
  352POPC   C3B 2125   0.140  13.980   5.280
  352POPC   C4B 2126   0.100  13.840   4.870
  353POPC   NC3 2127  15.680   4.730   7.260
  353POPC   PO4 2128  15.470   5.080   7.190
  353POPC   GL1 2129  15.380   4.880   6.870
  353POPC   GL2 2130  15.250   4.640   6.710
  353POPC   C1A 2131  15.390   5.100   6.450
  353POPC   D2A 2132  15.370   5.520   6.290
  353POPC   C3A 2133  15.540   5.640   5.870
  353POPC   C4A 2134  15.570   5.430   5.530
  353POPC   C1B 2135  15.130   4.710   6.200
  353POPC   C2B 2136  15.240   4.830   5.720
  353POPC   C3B 2137  15.160   5.020   5.320
  353POPC   C4B 2138  15.370   5.290   4.990
  354POPC   NC3 2139   0.750   1.850   6.250
  354POPC   PO4 2140   1.110   1.900   6.120
  354POPC   GL1 2141   0.860   1.910   5.750
  354POPC   GL2 2142   1.040   1.850   5.600
  354POPC   C1A 2143   0.680   1.580   5.460
  354POPC   D2A 2144   0.500   1.380   5.050
  354POPC   C3A 2145   0.330   1.250   4.610
  354POPC   C4A 2146   0.010   1.300   4.270
  354POPC   C1B 2147   1.130   1.740   5.120
  354POPC   C2B 2148   1.150   1.860   4.630
  354POPC   C3B 2149   1.130   2.140   4.300
  354POPC   C4B 2150   1.300   2.540   4.150
  355POPC   NC3 2151  17.550   2.100   6.570
  355POPC   PO4 2152  17.590   2.480   6.540
  355POPC   GL1 2153  17.590   2.550   6.180
  355POPC   GL2 2154  17.360   2.530   6.050
  355POPC   C1A 2155  17.850   2.540   5.790
  355POPC   D2A 2156  18.200   2.540   5.530
  355POPC   C3A 2157  18.160   2.750   5.150
  355POPC   C4A 2158  18.300   3.170   5.020
  355POPC   C1B 2159  17.400   2.300   5.740
  355POPC   C2B 2160  17.480   2.120   5.340
  355POPC   C3B 2161  17.510   1.860   4.940
  355POPC   C4B 2162  17.720   1.530   4.670
  356POPC   NC3 2163  16.420   0.150   6.610
  356POPC   PO4 2164  16.440  -0.240   6.500
  356POPC   GL1 2165  16.510  -0.030   6.170
  356POPC   GL2 2166  16.270   0.030   5.980
  356POPC   C1A 2167  16.660  -0.190   5.790
  356POPC   D2A 2168  16.680  -0.350   5.370
  356POPC   C3A 2169  16.590  -0.260   4.950
  356POPC   C4A 2170  16.600  -0.270   4.460
  356POPC   C1B 2171  16.170  -0.320   5.650
  356POPC   C2B 2172  16.270  -0.610   5.280
  356POPC   C3B 2173  16.260  -0.940   4.970
  356POPC   C4B 2174  16.450  -1.290   4.710
  357POPC   NC3 2175  11.420   0.590   7.170
  357POPC   PO4 2176  11.530   0.320   6.850
  357POPC   GL1 2177  11.440   0.480   6.520
  357POPC   GL2 2178  11.240   0.250   6.410
  357POPC   C1A 2179  11.610   0.510   6.080
  357POPC   D2A 2180  11.990   0.740   5.890
  357POPC   C3A 2181  11.960   1.000   5.490
  357POPC   C4A 2182  12.080   0.900   5.090
  357POPC   C1B 2183  10.870  -0.100   6.380
  357POPC   C2B 2184  10.620  -0.490   6.500
  357POPC   C3B 2185  10.590  -0.930   6.340
  357POPC   C4B 2186  10.760  -1.360   6.130
  358POPC   NC3 2187   1.480   5.100   6.620
  358POPC   PO4 2188   1.730   5.290   6.880
  358POPC   GL1 2189   1.820   5.580   6.470
  358POPC   GL2 2190   1.610   5.460   6.280
  358POPC   C1A 2191   2.210   5.460   6.270
  358POPC   D2A 2192   2.250   5.190   5.850
  358POPC   C3A 2193   1.960   4.850   5.750
  358POPC   C4A 2194   1.740   4.430   5.720
  358POPC   C1B 2195   1.790   5.730   5.950
  358POPC   C2B 2196   1.620   5.860   5.560
  358POPC   C3B 2197   1.260   5.790   5.360
  358POPC   C4B 2198   0.780   5.660   5.320
  359POPC   NC3 2199   3.170   4.530   6.660
  359POPC   PO4 2200   3.070   4.180   6.570
  359POPC   GL1 2201   2.930   4.190   6.290
  359POPC   GL2 2202   2.900   4.580   6.230
  359POPC   C1A 2203   2.710   4.130   5.920
  359POPC   D2A 2204   2.450   3.870   5.650
  359POPC   C3A 2205   2.050   4.000   5.500
  359POPC   C4A 2206   1.960   4.170   5.100
  359POPC   C1B 2207   3.230   4.840   5.990
  359POPC   C2B 2208   3.290   5.020   5.550
  359POPC   C3B 2209   3.510   5.170   5.200
  359POPC   C4B 2210   3.570   5.360   4.790
  360POPC   NC3 2211  15.500   1.890   6.900
  360POPC   PO4 2212  15.540   1.610   6.620
  360POPC   GL1 2213  15.400   1.570   6.240
  360POPC   GL2 2214  15.130   1.510   6.020
  360POPC   C1A 2215  15.600   1.430   5.820
  360POPC   D2A 2216  15.450   1.240   5.420
  360POPC   C3A 2217  15.030   1.240   5.230
  360POPC   C4A 2218  14.680   1.660   5.170
  360POPC   C1B 2219  15.250   1.680   5.570
  360POPC   C2B 2220  15.080   1.960   5.300
  360POPC   C3B 2221  14.880   2.120   4.890
  360POPC   C4B 2222  14.630   2.330   4.530
  361POPC   NC3 2223   6.900   0.450   7.090
  361POPC   PO4 2224   7.200   0.160   6.990
  361POPC   GL1 2225   7.400   0.190   6.640
  361POPC   GL2 2226   7.600   0.380   6.610
  361POPC   C1A 2227   7.500  -0.050   6.290
  361POPC   D2A 2228   7.440  -0.160   5.840
  361POPC   C3A 2229   7.590   0.120   5.490
  361POPC   C4A 2230   7.670   0.260   5.060
  361POPC   C1B 2231   7.800   0.430   6.200
  361POPC   C2B 2232   7.930   0.360   5.750
  361POPC   C3B 2233   8.050   0.450   5.310
  361POPC   C4B 2234   8.210   0.310   4.890
  362POPC   NC3 2235  15.010   2.840   6.460
  362POPC   PO4 2236  14.990   3.190   6.580
  362POPC   GL1 2237  14.640   3.160   6.400
  362POPC   GL2 2238  14.650   3.440   6.230
  362POPC   C1A 2239  14.710   3.000   6.000
  362POPC   D2A 2240  14.830   2.820   5.600
  362POPC   C3A 2241  14.840   2.390   5.340
  362POPC   C4A 2242  14.510   2.160   5.190
  362POPC   C1B 2243  14.370   3.540   5.890
  362POPC   C2B 2244  14.310   3.550   5.420
  362POPC   C3B 2245  14.460   3.800   5.070
  362POPC   C4B 2246  14.460   4.030   4.700
  363POPC   NC3 2247  14.950  17.960   6.240
  363POPC   PO4 2248  14.650  18.030   6.440
  363POPC   GL1 2249  14.400  17.760   6.250
  363POPC   GL2 2250  14.560  17.540   6.250
  363POPC   C1A 2251  14.070  17.680   6.000
  363POPC   D2A 2252  13.770  17.810   5.720
  363POPC   C3A 2253  13.910  18.200   5.560
  363POPC   C4A 2254  13.890  18.450   5.190
  363POPC   C1B 2255  14.560  17.720   5.810
  363POPC   C2B 2256  14.250  17.750   5.430
  363POPC   C3B 2257  13.860  17.830   5.230
  363POPC   C4B 2258  13.860  17.850   4.770
  364POPC   NC3 2259  15.070  15.200   7.250
  364POPC   PO4 2260  15.090  15.330   6.870
  364POPC   GL1 2261  15.180  15.220   6.530
  364POPC   GL2 2262  15.250  14.970   6.470
  364POPC   C1A 2263  15.360  15.390   6.140
  364POPC   D2A 2264  15.300  15.360   5.730
  364POPC   C3A 2265  15.000  15.080   5.500
  364POPC   C4A 2266  14.760  14.810   5.730
  364POPC   C1B 2267  15.370  14.710   6.090
  364POPC   C2B 2268  15.190  14.520   5.640
  364POPC   C3B 2269  15.190  14.620   5.200
  364POPC   C4B 2270  15.430  14.650   4.780
  365POPC   NC3 2271   2.300   0.340   6.870
  365POPC   PO4 2272   2.430   0.550   6.600
  365POPC   GL1 2273   2.490   0.490   6.160
  365POPC   GL2 2274   2.230   0.280   6.130
  365POPC   C1A 2275   2.590   0.280   5.800
  365POPC   D2A 2276   2.790   0.330   5.400
  365POPC   C3A 2277   3.100   0.030   5.410
  365POPC   C4A 2278   3.400  -0.130   5.050
  365POPC   C1B 2279   2.020   0.430   5.760
  365POPC   C2B 2280   1.980   0.460   5.300
  365POPC   C3B 2281   1.830   0.640   4.940
  365POPC   C4B 2282   1.740   0.680   4.480
  366POPC   NC3 2283   3.650   8.210   6.660
  366POPC   PO4 2284   3.650   8.510   6.950
  366POPC   GL1 2285   3.980   8.530   6.690
  366POPC   GL2 2286   3.890   8.640   6.520
  366POPC   C1A 2287   4.350   8.820   6.640
  366POPC   D2A 2288   4.670   8.890   6.330
  366POPC   C3A 2289   5.180   8.780   6.410
  366POPC   C4A 2290   5.600   8.690   6.420
  366POPC   C1B 2291   3.590   8.880   6.230
  366POPC   C2B 2292   3.440   8.840   5.760
  366POPC   C3B 2293   3.070   8.610   5.620
  366POPC   C4B 2294   2.610   8.560   5.450
  367POPC   NC3 2295   6.220  15.430   7.030
  367POPC   PO4 2296   6.500  15.650   6.880
  367POPC   GL1 2297   6.490  15.450   6.510
  367POPC   GL2 2298   6.290  15.590   6.340
  367POPC   C1A 2299   6.750  15.540   6.160
  367POPC   D2A 2300   7.040  15.400   5.810
  367POPC   C3A 2301   6.810  15.130   5.530
  367POPC   C4A 2302   6.600  14.790   5.280
  367POPC   C1B 2303   6.310  15.700   5.940
  367POPC   C2B 2304   6.120  15.580   5.550
  367POPC   C3B 2305   5.810  15.410   5.260
  367POPC   C4B 2306   5.570  15.090   5.020
  368POPC   NC3 2307   3.590   6.220   6.920
  368POPC   PO4 2308   3.190   6.090   6.840
  368POPC   GL1 2309   3.340   5.930   6.470
  368POPC   GL2 2310   3.060   5.800   6.310
  368POPC   C1A 2311   3.320   6.280   6.160
  368POPC   D2A 2312   3.490   6.640   5.920
  368POPC   C3A 2313   3.580   6.680   5.480
  368POPC   C4A 2314   3.460   6.310   5.210
  368POPC   C1B 2315   3.140   5.910   5.870
  368POPC   C2B 2316   3.010   5.860   5.410
  368POPC   C3B 2317   2.970   5.840   5.030
  368POPC   C4B 2318   2.690   5.780   4.640
  369POPC   NC3 2319  12.320   5.570   7.180
  369POPC   PO4 2320  12.420   5.920   7.050
  369POPC   GL1 2321  12.530   6.110   6.730
  369POPC   GL2 2322  12.820   6.050   6.670
  369POPC   C1A 2323  12.300   6.110   6.350
  369POPC   D2A 2324  12.400   5.960   5.910
  369POPC   C3A 2325  12.230   6.250   5.570
  369POPC   C4A 2326  12.160   6.520   5.240
  369POPC   C1B 2327  12.860   6.170   6.220
  369POPC   C2B 2328  12.680   6.470   5.900
  369POPC   C3B 2329  12.450   6.750   5.600
  369POPC   C4B 2330  12.300   7.180   5.590
  370POPC   NC3 2331  11.150   4.730   7.360
  370POPC   PO4 2332  11.400   4.600   7.080
  370POPC   GL1 2333  11.290   4.470   6.780
  370POPC   GL2 2334  11.020   4.660   6.670
  370POPC   C1A 2335  11.490   4.310   6.380
  370POPC   D2A 2336  11.500   4.450   5.970
  370POPC   C3A 2337  11.870   4.470   5.670
  370POPC   C4A 2338  12.190   4.590   5.300
  370POPC   C1B 2339  10.970   4.390   6.270
  370POPC   C2B 2340  10.960   4.120   5.880
  370POPC   C3B 2341  10.880   3.830   5.540
  370POPC   C4B 2342  11.060   3.620   5.140
  371POPC   NC3 2343  14.720   8.320   6.760
  371POPC   PO4 2344  14.400   8.450   6.930
  371POPC   GL1 2345  14.130   8.570   6.660
  371POPC   GL2 2346  14.300   8.490   6.420
  371POPC   C1A 2347  14.010   8.920   6.410
  371POPC   D2A 2348  13.900   9.220   6.130
  371POPC   C3A 2349  13.670   9.210   5.700
  371POPC   C4A 2350  13.310   9.120   5.360
  371POPC   C1B 2351  14.440   8.280   5.980
  371POPC   C2B 2352  14.720   7.900   5.830
  371POPC   C3B 2353  15.040   7.940   5.470
  371POPC   C4B 2354  15.020   7.760   5.070
  372POPC   NC3 2355   3.870   3.900   6.710
  372POPC   PO4 2356   3.760   3.540   6.560
  372POPC   GL1 2357   3.590   3.590   6.200
  372POPC   GL2 2358   3.770   3.430   6.060
  372POPC   C1A 2359   3.410   3.620   5.760
  372POPC   D2A 2360   3.140   3.980   5.630
  372POPC   C3A 2361   2.760   4.110   5.360
  372POPC   C4A 2362   2.440   4.100   5.060
  372POPC   C1B 2363   3.860   3.380   5.680
  372POPC   C2B 2364   3.920   3.060   5.260
  372POPC   C3B 2365   3.910   2.890   4.850
  372POPC   C4B 2366   3.700   2.530   4.810
  373POPC   NC3 2367  15.990  10.530   7.580
  373POPC   PO4 2368  15.740  10.590   7.280
  373POPC   GL1 2369  15.660  10.570   6.830
  373POPC   GL2 2370  15.770  10.290   6.700
  373POPC   C1A 2371  15.430  10.730   6.510
  373POPC   D2A 2372  15.190  10.670   6.160
  373POPC   C3A 2373  14.720  10.790   6.090
  373POPC   C4A 2374  14.450  11.030   5.750
  373POPC   C1B 2375  15.410  10.240   6.460
  373POPC   C2B 2376  15.210  10.190   6.030
  373POPC   C3B 2377  15.190  10.150   5.560
  373POPC   C4B 2378  15.150  10.060   5.120
  374POPC   NC3 2379  17.400   0.910   6.140
  374POPC   PO4 2380  17.110   0.580   6.080
  374POPC   GL1 2381  17.420   0.590   5.720
  374POPC   GL2 2382  17.300   0.400   5.540
  374POPC   C1A 2383  17.330   0.850   5.320
  374POPC   D2A 2384  17.220   0.920   4.920
  374POPC   C3A 2385  17.490   0.950   4.610
  374POPC   C4A 2386  17.660   0.860   4.180
  374POPC   C1B 2387  17.210   0.360   5.110
  374POPC   C2B 2388  17.320   0.510   4.680
  374POPC   C3B 2389  17.410   0.390   4.240
  374POPC   C4B 2390  17.180   0.320   3.850
  375POPC   NC3 2391  11.810   9.120   7.710
  375POPC   PO4 2392  11.760   9.480   7.530
  375POPC   GL1 2393  11.990   9.290   7.290
  375POPC   GL2 2394  12.170   9.040   7.330
  375POPC   C1A 2395  12.270   9.370   6.940
  375POPC   D2A 2396  12.660   9.610   6.900
  375POPC   C3A 2397  12.940   9.530   6.580
  375POPC   C4A 2398  13.400   9.520   6.580
  375POPC   C1B 2399  12.360   8.930   6.890
  375POPC   C2B 2400  12.770   9.090   6.800
  375POPC   C3B 2401  13.040   9.030   6.390
  375POPC   C4B 2402  13.300   9.250   6.080
  376POPC   NC3 2403   0.160   3.210   5.940
  376POPC   PO4 2404   0.460   3.420   6.080
  376POPC   GL1 2405   0.550   3.280   5.680
  376POPC   GL2 2406   0.390   3.370   5.460
  376POPC   C1A 2407   0.670   3.050   5.270
  376POPC   D2A 2408   0.810   2.860   4.870
  376POPC   C3A 2409   1.230   2.820   4.640
  376POPC   C4A 2410   1.530   2.430   4.540
  376POPC   C1B 2411   0.320   3.340   4.990
  376POPC   C2B 2412   0.130   3.710   4.790
  376POPC   C3B 2413  -0.130   3.600   4.400
  376POPC   C4B 2414  -0.550   3.680   4.240
  377POPC   NC3 2415  17.860   5.230   6.810
  377POPC   PO4 2416  17.550   5.000   6.570
  377POPC   GL1 2417  17.440   5.190   6.210
  377POPC   GL2 2418  17.570   4.980   5.990
  377POPC   C1A 2419  17.650   5.480   5.930
  377POPC   D2A 2420  17.540   5.290   5.530
  377POPC   C3A 2421  17.760   5.540   5.260
  377POPC   C4A 2422  18.040   5.640   4.890
  377POPC   C1B 2423  17.160   5.230   5.870
  377POPC   C2B 2424  16.850   5.350   5.550
  377POPC   C3B 2425  16.550   5.480   5.200
  377POPC   C4B 2426  16.200   5.790   5.180
  378POPC   NC3 2427  16.430   6.460   7.390
  378POPC   PO4 2428  16.120   6.230   7.310
  378POPC   GL1 2429  16.160   6.440   6.920
  378POPC   GL2 2430  16.210   6.710   7.050
  378POPC   C1A 2431  16.000   6.550   6.520
  378POPC   D2A 2432  15.910   6.870   6.130
  378POPC   C3A 2433  15.490   6.810   6.070
  378POPC   C4A 2434  15.340   7.130   5.840
  378POPC   C1B 2435  16.510   6.640   6.740
  378POPC   C2B 2436  16.750   6.250   6.540
  378POPC   C3B 2437  17.180   6.230   6.410
  378POPC   C4B 2438  17.530   6.540   6.440
  379POPC   NC3 2439   4.230   4.590   7.000
  379POPC   PO4 2440   4.160   4.350   6.670
  379POPC   GL1 2441   4.070   4.340   6.270
  379POPC   GL2 2442   3.960   4.070   6.270
  379POPC   C1A 2443   3.980   4.330   5.830
  379POPC   D2A 2444   3.820   4.230   5.410
  379POPC   C3A 2445   3.390   4.160   5.210
  379POPC   C4A 2446   3.000   4.330   4.950
  379POPC   C1B 2447   4.350   4.060   6.070
  379POPC   C2B 2448   4.620   4.200   5.720
  379POPC   C3B 2449   4.840   4.160   5.290
  379POPC   C4B 2450   5.050   4.310   4.900
  380POPC   NC3 2451   4.870   3.960   7.010
  380POPC   PO4 2452   4.690   4.300   6.910
  380POPC   GL1 2453   4.590   4.480   6.620
  380POPC   GL2 2454   4.810   4.580   6.520
  380POPC   C1A 2455   4.510   4.490   6.180
  380POPC   D2A 2456   4.460   4.690   5.790
  380POPC   C3A 2457   4.630   5.140   5.660
  380POPC   C4A 2458   4.800   5.590   5.530
  380POPC   C1B 2459   4.970   4.960   6.600
  380POPC   C2B 2460   5.350   5.050   6.320
  380POPC   C3B 2461   5.550   5.040   5.910
  380POPC   C4B 2462   5.680   4.830   5.520
  381POPC   NC3 2463   7.450   1.420   7.290
  381POPC   PO4 2464   7.280   1.250   6.910
  381POPC   GL1 2465   7.440   1.060   6.640
  381POPC   GL2 2466   7.600   1.240   6.480
  381POPC   C1A 2467   7.340   0.750   6.320
  381POPC   D2A 2468   7.360   0.470   5.950
  381POPC   C3A 2469   7.530   0.670   5.560
  381POPC   C4A 2470   7.400   0.700   5.130
  381POPC   C1B 2471   7.560   1.610   6.260
  381POPC   C2B 2472   7.660   1.780   5.820
  381POPC   C3B 2473   7.840   1.950   5.460
  381POPC   C4B 2474   8.230   2.180   5.460
  382POPC   NC3 2475   9.240   4.820   7.030
  382POPC   PO4 2476   9.520   4.560   7.010
  382POPC   GL1 2477   9.140   4.420   6.730
  382POPC   GL2 2478   9.150   4.600   6.560
  382POPC   C1A 2479   9.360   4.120   6.410
  382POPC   D2A 2480   9.300   4.020   5.910
  382POPC   C3A 2481   8.920   3.850   5.850
  382POPC   C4A 2482   8.630   4.090   5.600
  382POPC   C1B 2483   9.440   4.580   6.200
  382POPC   C2B 2484   9.900   4.710   6.060
  382POPC   C3B 2485  10.230   5.040   6.060
  382POPC   C4B 2486  10.630   5.250   6.060
  383POPC   NC3 2487  14.450  17.330   7.070
  383POPC   PO4 2488  14.280  17.370   6.700
  383POPC   GL1 2489  14.110  17.350   6.420
  383POPC   GL2 2490  14.160  17.140   6.250
  383POPC   C1A 2491  13.730  17.370   6.150
  383POPC   D2A 2492  13.300  17.190   6.210
  383POPC   C3A 2493  12.940  17.460   6.110
  383POPC   C4A 2494  12.560  17.640   6.310
  383POPC   C1B 2495  14.090  17.200   5.800
  383POPC   C2B 2496  13.880  17.350   5.430
  383POPC   C3B 2497  13.800  17.430   4.940
  383POPC   C4B 2498  13.660  17.460   4.540
  384POPC   NC3 2499  14.440  14.100   6.960
  384POPC   PO4 2500  14.620  14.460   6.780
  384POPC   GL1 2501  14.610  14.360   6.420
  384POPC   GL2 2502  14.310  14.270   6.390
  384POPC   C1A 2503  14.440  14.630   6.070
  384POPC   D2A 2504  14.220  14.500   5.710
  384POPC   C3A 2505  14.230  14.100   5.520
  384POPC   C4A 2506  14.520  13.980   5.220
  384POPC   C1B 2507  14.550  14.010   6.070
  384POPC   C2B 2508  14.480  13.730   5.750
  384POPC   C3B 2509  14.520  13.400   5.460
  384POPC   C4B 2510  14.630  13.050   5.160
  385POPC   NC3 2511   8.280   3.630   7.510
  385POPC   PO4 2512   8.190   3.240   7.460
  385POPC   GL1 2513   8.280   3.220   7.080
  385POPC   GL2 2514   8.350   3.540   7.000
  385POPC   C1A 2515   8.150   3.230   6.640
  385POPC   D2A 2516   8.100   3.520   6.290
  385POPC   C3A 2517   7.810   3.740   6.020
  385POPC   C4A 2518   7.600   4.000   5.740
  385POPC   C1B 2519   8.240   3.880   6.670
  385POPC   C2B 2520   7.980   4.130   6.370
  385POPC   C3B 2521   7.860   4.350   6.020
  385POPC   C4B 2522   7.980   4.330   5.570
  386POPC   NC3 2523  16.650  11.160   7.060
  386POPC   PO4 2524  16.290  11.270   6.950
  386POPC   GL1 2525  16.220  11.180   6.560
  386POPC   GL2 2526  16.430  11.250   6.390
  386POPC   C1A 2527  15.970  10.780   6.490
  386POPC   D2A 2528  15.750  10.560   6.200
  386POPC   C3A 2529  15.510  10.750   5.800
  386POPC   C4A 2530  15.680  10.810   5.390
  386POPC   C1B 2531  16.870  11.120   6.240
  386POPC   C2B 2532  16.960  11.260   5.830
  386POPC   C3B 2533  17.110  11.120   5.400
  386POPC   C4B 2534  17.340  11.150   5.010
  387POPC   NC3 2535  14.730  11.900   7.370
  387POPC   PO4 2536  14.640  12.230   7.420
  387POPC   GL1 2537  14.740  12.120   6.980
  387POPC   GL2 2538  14.420  12.250   6.800
  387POPC   C1A 2539  15.100  12.150   6.600
  387POPC   D2A 2540  15.310  12.080   6.190
  387POPC   C3A 2541  15.490  12.250   5.810
  387POPC   C4A 2542  15.790  12.410   5.500
  387POPC   C1B 2543  14.090  12.000   6.690
  387POPC   C2B 2544  13.700  11.900   6.420
  387POPC   C3B 2545  13.550  11.780   6.030
  387POPC   C4B 2546  13.540  11.560   5.610
  388POPC   NC3 2547   3.160  16.420   7.090
  388POPC   PO4 2548   3.520  16.370   6.950
  388POPC   GL1 2549   3.540  16.110   6.660
  388POPC   GL2 2550   3.280  15.980   6.710
  388POPC   C1A 2551   3.890  15.890   6.450
  388POPC   D2A 2552   4.180  15.560   6.310
  388POPC   C3A 2553   4.610  15.790   6.260
  388POPC   C4A 2554   5.030  15.990   6.180
  388POPC   C1B 2555   3.390  15.850   6.250
  388POPC   C2B 2556   3.260  15.710   5.840
  388POPC   C3B 2557   3.190  15.360   5.620
  388POPC   C4B 2558   3.450  14.980   5.470
  389POPC   NC3 2559   2.700   3.820   6.450
  389POPC   PO4 2560   2.940   3.470   6.450
  389POPC   GL1 2561   2.920   3.310   6.100
  389POPC   GL2 2562   2.930   3.030   6.100
  389POPC   C1A 2563   2.940   3.510   5.660
  389POPC   D2A 2564   3.120   3.660   5.250
  389POPC   C3A 2565   3.290   3.790   4.830
  389POPC   C4A 2566   3.350   3.700   4.360
  389POPC   C1B 2567   3.230   3.150   5.790
  389POPC   C2B 2568   3.440   3.310   5.420
  389POPC   C3B 2569   3.650   3.360   4.960
  389POPC   C4B 2570   3.770   3.290   4.540
  390POPC   NC3 2571   0.840   3.930   6.590
  390POPC   PO4 2572   1.230   4.070   6.570
  390POPC   GL1 2573   1.020   4.180   6.220
  390POPC   GL2 2574   1.030   3.930   6.090
  390POPC   C1A 2575   1.100   4.570   5.920
  390POPC   D2A 2576   1.000   4.650   5.490
  390POPC   C3A 2577   1.190   4.330   5.180
  390POPC   C4A 2578   1.050   3.930   5.010
  390POPC   C1B 2579   1.380   4.080   5.810
  390POPC   C2B 2580   1.560   4.010   5.390
  390POPC   C3B 2581   1.530   3.720   5.030
  390POPC   C4B 2582   1.310   3.660   4.640
  391POPC   NC3 2583  11.430  17.280   7.100
  391POPC   PO4 2584  11.650  17.610   6.970
  391POPC   GL1 2585  11.820  17.540   6.620
  391POPC   GL2 2586  12.130  17.600   6.610
  391POPC   C1A 2587  11.600  17.640   6.240
  391POPC   D2A 2588  11.680  17.920   5.900
  391POPC   C3A 2589  11.550  17.930   5.460
  391POPC   C4A 2590  11.750  18.080   5.120
  391POPC   C1B 2591  12.010  17.920   6.330
  391POPC   C2B 2592  12.120  18.120   5.930
  391POPC   C3B 2593  12.200  18.260   5.450
  391POPC   C4B 2594  12.220  18.230   4.950
  392POPC   NC3 2595  10.410   0.880   7.220
  392POPC   PO4 2596  10.600   0.680   6.930
  392POPC   GL1 2597  10.790   0.590   6.520
  392POPC   GL2 2598  10.660   0.800   6.460
  392POPC   C1A 2599  10.870   0.350   6.120
  392POPC   D2A 2600  10.680   0.290   5.680
  392POPC   C3A 2601  10.320   0.210   5.450
  392POPC   C4A 2602  10.300   0.090   5.040
  392POPC   C1B 2603  10.340   0.580   6.170
  392POPC   C2B 2604  10.030   0.480   5.800
  392POPC   C3B 2605   9.770   0.270   5.510
  392POPC   C4B 2606   9.650   0.420   5.090
  393POPC   NC3 2607   4.490  13.440   7.660
  393POPC   PO4 2608   4.680  13.090   7.750
  393POPC   GL1 2609   4.760  13.090   7.370
  393POPC   GL2 2610   4.590  12.960   7.240
  393POPC   C1A 2611   4.930  13.190   6.940
  393POPC   D2A 2612   5.240  13.420   6.760
  393POPC   C3A 2613   5.140  13.350   6.340
  393POPC   C4A 2614   5.020  13.230   5.940
  393POPC   C1B 2615   4.550  12.850   6.790
  393POPC   C2B 2616   4.530  12.560   6.400
  393POPC   C3B 2617   4.580  12.450   5.980
  393POPC   C4B 2618   4.870  12.360   5.630
  394POPC   NC3 2619  14.040  11.230   7.240
  394POPC   PO4 2620  14.370  11.030   7.100
  394POPC   GL1 2621  14.540  10.780   6.810
  394POPC   GL2 2622  14.480  10.940   6.580
  394POPC   C1A 2623  14.300  10.470   6.510
  394POPC   D2A 2624  14.260  10.560   6.090
  394POPC   C3A 2625  14.050  10.810   5.740
  394POPC   C4A 2626  13.720  11.010   5.490
  394POPC   C1B 2627  14.270  11.100   6.210
  394POPC   C2B 2628  13.970  11.310   5.880
  394POPC   C3B 2629  14.120  11.340   5.440
  394POPC   C4B 2630  14.530  11.330   5.230
  395POPC   NC3 2631   3.190   7.700   7.110
  395POPC   PO4 2632   3.600   7.820   7.050
  395POPC   GL1 2633   3.780   7.750   6.700
  395POPC   GL2 2634   4.050   7.800   6.680
  395POPC   C1A 2635   3.680   7.830   6.280
  395POPC   D2A 2636   3.790   7.740   5.860
  395POPC   C3A 2637   3.680   7.920   5.430
  395POPC   C4A 2638   3.640   8.180   5.070
  395POPC   C1B 2639   4.260   7.870   6.260
  395POPC   C2B 2640   4.270   7.920   5.850
  395POPC   C3B 2641   4.130   8.180   5.480
  395POPC   C4B 2642   4.100   8.370   5.000
  396POPC   NC3 2643   5.470  17.810   6.520
  396POPC   PO4 2644   5.130  18.020   6.530
  396POPC   GL1 2645   5.010  18.120   6.170
  396POPC   GL2 2646   4.800  18.230   5.980
  396POPC   C1A 2647   5.090  17.860   5.770
  396POPC   D2A 2648   5.070  17.910   5.330
  396POPC   C3A 2649   5.200  17.560   5.080
  396POPC   C4A 2650   5.670  17.560   5.200
  396POPC   C1B 2651   4.770  18.260   5.490
  396POPC   C2B 2652   4.870  18.330   5.110
  396POPC   C3B 2653   5.150  18.250   4.780
  396POPC   C4B 2654   5.210  18.270   4.310
  397POPC   NC3 2655   0.230  15.320   6.530
  397POPC   PO4 2656   0.150  15.050   6.790
  397POPC   GL1 2657   0.010  14.920   6.440
  397POPC   GL2 2658   0.280  14.810   6.390
  397POPC   C1A 2659   0.080  15.080   5.990
  397POPC   D2A 2660   0.210  15.330   5.650
  397POPC   C3A 2661   0.050  15.200   5.200
  397POPC   C4A 2662   0.040  14.870   4.850
  397POPC   C1B 2663   0.600  14.640   6.090
  397POPC   C2B 2664   0.880  14.630   5.660
  397POPC   C3B 2665   0.920  14.670   5.200
  397POPC   C4B 2666   0.960  14.480   4.770
  398POPC   NC3 2667   1.240   0.930   6.230
  398POPC   PO4 2668   1.520   0.820   6.510
  398POPC   GL1 2669   1.680   0.850   6.160
  398POPC   GL2 2670   1.570   0.610   6.020
  398POPC   C1A 2671   1.410   1.030   5.770
  398POPC   D2A 2672   1.280   1.480   5.810
  398POPC   C3A 2673   1.500   1.750   5.520
  398POPC   C4A 2674   1.820   1.990   5.360
  398POPC   C1B 2675   1.450   0.490   5.620
  398POPC   C2B 2676   1.390   0.400   5.150
  398POPC   C3B 2677   1.370   0.370   4.710
  398POPC   C4B 2678   1.120   0.460   4.370
  399POPC   NC3 2679  11.590  15.480   6.610
  399POPC   PO4 2680  11.630  15.770   6.880
  399POPC   GL1 2681  11.410  15.950   6.560
  399POPC   GL2 2682  11.160  15.790   6.510
  399POPC   C1A 2683  11.290  16.240   6.240
  399POPC   D2A 2684  10.990  16.310   5.950
  399POPC   C3A 2685  10.890  16.400   5.490
  399POPC   C4A 2686  10.820  16.370   5.110
  399POPC   C1B 2687  11.340  15.670   6.110
  399POPC   C2B 2688  11.360  15.990   5.720
  399POPC   C3B 2689  11.390  16.420   5.630
  399POPC   C4B 2690  11.270  16.650   5.240
  400POPC   NC3 2691  12.200  16.490   6.930
  400POPC   PO4 2692  11.860  16.690   7.050
  400POPC   GL1 2693  11.760  16.680   6.670
  400POPC   GL2 2694  11.520  16.620   6.540
  400POPC   C1A 2695  11.910  16.490   6.220
  400POPC   D2A 2696  12.010  16.550   5.760
  400POPC   C3A 2697  12.200  16.740   5.380
  400POPC   C4A 2698  12.190  16.890   4.970
  400POPC   C1B 2699  11.520  16.690   6.070
  400POPC   C2B 2700  11.560  16.860   5.600
  400POPC   C3B 2701  11.680  17.150   5.280
  400POPC   C4B 2702  11.780  17.210   4.820
  401POPC   NC3 2703  11.050   9.530   3.260
  401POPC   PO4 2704  11.310   9.590   3.560
  401POPC   GL1 2705  11.410   9.280   3.750
  401POPC   GL2 2706  11.280   9.060   3.900
  401POPC   C1A 2707  11.720   9.130   4.080
  401POPC   D2A 2708  12.060   8.990   4.370
  401POPC   C3A 2709  12.190   9.330   4.590
  401POPC   C4A 2710  12.420   9.490   4.960
  401POPC   C1B 2711  11.320   9.230   4.350
  401POPC   C2B 2712  11.220   9.030   4.790
  401POPC   C3B 2713  11.200   8.620   4.950
  401POPC   C4B 2714  10.970   8.410   5.340
  402POPC   NC3 2715   8.830   2.130   7.310
  402POPC   PO4 2716   8.550   2.430   7.440
  402POPC   GL1 2717   8.480   2.490   6.960
  402POPC   GL2 2718   8.760   2.690   6.980
  402POPC   C1A 2719   8.670   2.340   6.570
  402POPC   D2A 2720   8.920   2.420   6.170
  402POPC   C3A 2721   8.750   2.530   5.750
  402POPC   C4A 2722   8.460   2.620   5.330
  402POPC   C1B 2723   8.980   2.790   6.610
  402POPC   C2B 2724   9.020   2.980   6.210
  402POPC   C3B 2725   9.430   3.220   6.060
  402POPC   C4B 2726   9.470   3.600   5.760
  403POPC   NC3 2727   1.880  16.140   6.550
  403POPC   PO4 2728   1.560  16.380   6.640
  403POPC   GL1 2729   1.500  16.330   6.200
  403POPC   GL2 2730   1.770  16.330   6.110
  403POPC   C1A 2731   1.340  16.130   5.830
  403POPC   D2A 2732   1.420  15.850   5.470
  403POPC   C3A 2733   1.670  15.430   5.550
  403POPC   C4A 2734   2.110  15.500   5.430
  403POPC   C1B 2735   1.840  16.000   5.790
  403POPC   C2B 2736   1.870  15.960   5.360
  403POPC   C3B 2737   2.070  15.820   4.970
  403POPC   C4B 2738   2.130  15.440   4.820
  404POPC   NC3 2739   0.960   6.960   6.410
  404POPC   PO4 2740   0.810   7.210   6.660
  404POPC   GL1 2741   0.650   7.310   6.240
  404POPC   GL2 2742   0.430   7.370   6.360
  404POPC   C1A 2743   0.660   7.620   5.880
  404POPC   D2A 2744   0.690   7.740   5.460
  404POPC   C3A 2745   0.730   7.610   5.040
  404POPC   C4A 2746   0.750   7.480   4.590
  404POPC   C1B 2747   0.350   7.250   5.870
  404POPC   C2B 2748   0.330   7.210   5.400
  404POPC   C3B 2749   0.510   7.140   4.980
  404POPC   C4B 2750   0.770   6.970   4.650
  405POPC   NC3 2751  12.900  16.930   7.050
  405POPC   PO4 2752  12.470  16.980   7.070
  405POPC   GL1 2753  12.200  16.920   6.850
  405POPC   GL2 2754  12.070  17.120   6.620
  405POPC   C1A 2755  12.270  16.720   6.470
  405POPC   D2A 2756  12.510  16.590   6.020
  405POPC   C3A 2757  12.560  16.910   5.740
  405POPC   C4A 2758  12.890  17.130   5.750
  405POPC   C1B 2759  11.970  17.010   6.240
  405POPC   C2B 2760  12.070  17.040   5.810
  405POPC   C3B 2761  12.250  17.290   5.400
  405POPC   C4B 2762  12.630  17.150   5.240
  406POPC   NC3 2763   3.030  15.640   7.000
  406POPC   PO4 2764   3.240  15.300   6.930
  406POPC   GL1 2765   2.960  15.440   6.590
  406POPC   GL2 2766   3.190  15.390   6.440
  406POPC   C1A 2767   2.760  15.480   6.160
  406POPC   D2A 2768   2.790  15.690   5.790
  406POPC   C3A 2769   2.630  15.490   5.400
  406POPC   C4A 2770   2.580  15.650   4.970
  406POPC   C1B 2771   3.520  15.380   6.140
  406POPC   C2B 2772   3.770  15.720   5.950
  406POPC   C3B 2773   3.810  15.950   5.600
  406POPC   C4B 2774   3.500  16.180   5.340
  407POPC   NC3 2775  16.150   3.510   6.570
  407POPC   PO4 2776  16.060   3.140   6.460
  407POPC   GL1 2777  15.740   3.210   6.170
  407POPC   GL2 2778  15.750   3.540   6.160
  407POPC   C1A 2779  15.870   3.320   5.740
  407POPC   D2A 2780  16.020   3.610   5.440
  407POPC   C3A 2781  15.690   3.600   5.110
  407POPC   C4A 2782  15.630   3.210   4.780
  407POPC   C1B 2783  15.400   3.410   5.850
  407POPC   C2B 2784  15.290   3.130   5.500
  407POPC   C3B 2785  15.000   2.900   5.130
  407POPC   C4B 2786  14.950   2.680   4.720
  408POPC   NC3 2787   2.670   8.680   6.680
  408POPC   PO4 2788   2.360   8.380   6.570
  408POPC   GL1 2789   2.380   8.580   6.220
  408POPC   GL2 2790   2.410   8.850   6.270
  408POPC   C1A 2791   2.640   8.370   5.900
  408POPC   D2A 2792   2.790   8.030   5.600
  408POPC   C3A 2793   2.440   8.050   5.280
  408POPC   C4A 2794   2.260   8.390   5.050
  408POPC   C1B 2795   2.540   9.040   5.840
  408POPC   C2B 2796   2.640   9.160   5.370
  408POPC   C3B 2797   2.920   8.980   5.090
  408POPC   C4B 2798   3.160   8.830   4.720
  409POPC   NC3 2799  -0.040  15.880   6.630
  409POPC   PO4 2800   0.080  16.270   6.480
  409POPC   GL1 2801   0.160  16.120   6.100
  409POPC   GL2 2802  -0.060  16.370   6.000
  409POPC   C1A 2803   0.450  15.980   5.770
  409POPC   D2A 2804   0.300  15.900   5.400
  409POPC   C3A 2805   0.190  15.610   5.040
  409POPC   C4A 2806  -0.130  15.440   4.800
  409POPC   C1B 2807   0.090  16.320   5.560
  409POPC   C2B 2808   0.330  16.300   5.140
  409POPC   C3B 2809   0.270  16.510   4.710
  409POPC   C4B 2810   0.090  16.670   4.310
  410POPC   NC3 2811   6.730  16.800   7.180
  410POPC   PO4 2812   6.580  17.020   6.870
  410POPC   GL1 2813   6.440  16.930   6.520
  410POPC   GL2 2814   6.570  17.090   6.260
  410POPC   C1A 2815   6.330  16.590   6.170
  410POPC   D2A 2816   6.580  16.580   5.850
  410POPC   C3A 2817   6.600  16.360   5.460
  410POPC   C4A 2818   6.810  16.300   5.060
  410POPC   C1B 2819   6.350  17.020   5.850
  410POPC   C2B 2820   6.310  16.860   5.430
  410POPC   C3B 2821   6.590  16.720   5.070
  410POPC   C4B 2822   6.600  17.080   4.790
  411POPC   NC3 2823  14.520   6.010   7.170
  411POPC   PO4 2824  14.740   5.720   7.310
  411POPC   GL1 2825  14.850   5.600   7.020
  411POPC   GL2 2826  14.680   5.520   6.780
  411POPC   C1A 2827  15.100   5.800   6.680
  411POPC   D2A 2828  15.340   6.010   6.350
  411POPC   C3A 2829  15.380   6.100   5.900
  411POPC   C4A 2830  15.070   6.190   5.540
  411POPC   C1B 2831  14.620   5.620   6.340
  411POPC   C2B 2832  14.540   5.720   5.860
  411POPC   C3B 2833  14.680   5.840   5.400
  411POPC   C4B 2834  14.640   6.210   5.150
  412POPC   NC3 2835  17.540   3.770   6.170
  412POPC   PO4 2836  17.180   3.720   6.430
  412POPC   GL1 2837  17.070   3.710   6.110
  412POPC   GL2 2838  17.030   3.930   5.990
  412POPC   C1A 2839  17.010   3.500   5.690
  412POPC   D2A 2840  16.900   3.670   5.270
  412POPC   C3A 2841  17.020   3.710   4.820
  412POPC   C4A 2842  17.190   3.720   4.370
  412POPC   C1B 2843  16.700   4.020   5.660
  412POPC   C2B 2844  16.400   3.940   5.340
  412POPC   C3B 2845  16.260   3.680   4.950
  412POPC   C4B 2846  15.930   3.870   4.640
  413POPC   NC3 2847   5.140   4.480   6.950
  413POPC   PO4 2848   5.290   4.740   7.200
  413POPC   GL1 2849   5.580   4.680   6.920
  413POPC   GL2 2850   5.470   4.650   6.650
  413POPC   C1A 2851   5.830   5.080   6.780
  413POPC   D2A 2852   6.120   5.420   6.670
  413POPC   C3A 2853   6.050   5.650   6.300
  413POPC   C4A 2854   5.670   5.600   5.970
  413POPC   C1B 2855   5.550   4.570   6.220
  413POPC   C2B 2856   5.710   4.370   5.840
  413POPC   C3B 2857   6.050   4.280   5.530
  413POPC   C4B 2858   6.360   4.000   5.540
  414POPC   NC3 2859   8.290   1.170   7.190
  414POPC   PO4 2860   7.910   1.280   7.120
  414POPC   GL1 2861   7.950   1.450   6.780
  414POPC   GL2 2862   8.270   1.480   6.790
  414POPC   C1A 2863   8.070   1.590   6.340
  414POPC   D2A 2864   8.050   1.330   5.960
  414POPC   C3A 2865   8.030   1.400   5.500
  414POPC   C4A 2866   7.970   1.290   5.040
  414POPC   C1B 2867   8.000   1.880   6.920
  414POPC   C2B 2868   8.120   2.260   6.740
  414POPC   C3B 2869   8.060   2.560   6.360
  414POPC   C4B 2870   8.010   2.980   6.190
  415POPC   NC3 2871   4.220  12.940   7.590
  415POPC   PO4 2872   4.030  13.300   7.660
  415POPC   GL1 2873   4.220  13.200   7.220
  415POPC   GL2 2874   4.440  13.430   7.140
  415POPC   C1A 2875   3.920  13.150   6.820
  415POPC   D2A 2876   3.720  13.020   6.420
  415POPC   C3A 2877   3.810  13.060   5.980
  415POPC   C4A 2878   3.620  13.390   5.740
  415POPC   C1B 2879   4.180  13.540   6.790
  415POPC   C2B 2880   4.290  13.780   6.420
  415POPC   C3B 2881   4.360  13.970   6.010
  415POPC   C4B 2882   4.670  13.910   5.720
  416POPC   NC3 2883  16.580  17.370   6.630
  416POPC   PO4 2884  16.240  17.510   6.710
  416POPC   GL1 2885  16.200  17.500   6.280
  416POPC   GL2 2886  15.940  17.330   6.340
  416POPC   C1A 2887  16.230  17.530   5.800
  416POPC   D2A 2888  16.380  17.220   5.500
  416POPC   C3A 2889  16.400  16.770   5.640
  416POPC   C4A 2890  16.060  16.590   5.840
  416POPC   C1B 2891  15.630  17.310   6.010
  416POPC   C2B 2892  15.300  17.200   5.760
  416POPC   C3B 2893  15.090  17.010   5.370
  416POPC   C4B 2894  14.840  17.040   4.940
  417POPC   NC3 2895  10.970  16.440   6.640
  417POPC   PO4 2896  10.860  16.090   6.780
  417POPC   GL1 2897  10.780  16.130   6.350
  417POPC   GL2 2898  10.600  16.360   6.320
  417POPC   C1A 2899  10.680  15.890   5.980
  417POPC   D2A 2900  10.400  15.510   5.870
  417POPC   C3A 2901  10.260  15.660   5.460
  417POPC   C4A 2902  10.230  15.980   5.090
  417POPC   C1B 2903  10.510  16.410   5.870
  417POPC   C2B 2904  10.370  16.420   5.450
  417POPC   C3B 2905  10.400  16.610   5.000
  417POPC   C4B 2906  10.260  17.000   4.860
  418POPC   NC3 2907   4.760   1.310   6.820
  418POPC   PO4 2908   5.120   1.230   6.750
  418POPC   GL1 2909   5.070   1.200   6.340
  418POPC   GL2 2910   4.870   1.430   6.340
  418POPC   C1A 2911   5.280   1.520   6.000
  418POPC   D2A 2912   5.090   1.550   5.560
  418POPC   C3A 2913   5.130   1.160   5.290
  418POPC   C4A 2914   5.300   1.170   4.840
  418POPC   C1B 2915   4.800   1.370   5.890
  418POPC   C2B 2916   4.620   1.320   5.460
  418POPC   C3B 2917   4.730   1.310   5.030
  418POPC   C4B 2918   4.830   1.110   4.610
  419POPC   NC3 2919  11.750  12.220   7.300
  419POPC   PO4 2920  12.080  12.130   7.050
  419POPC   GL1 2921  12.150  12.140   6.610
  419POPC   GL2 2922  11.890  12.030   6.520
  419POPC   C1A 2923  12.100  12.410   6.210
  419POPC   D2A 2924  12.190  12.310   5.780
  419POPC   C3A 2925  11.840  12.410   5.530
  419POPC   C4A 2926  11.780  12.520   5.060
  419POPC   C1B 2927  11.810  12.090   6.070
  419POPC   C2B 2928  11.520  12.060   5.710
  419POPC   C3B 2929  11.410  12.100   5.260
  419POPC   C4B 2930  11.110  12.100   4.900
  420POPC   NC3 2931   7.410  13.320   7.570
  420POPC   PO4 2932   7.110  13.420   7.390
  420POPC   GL1 2933   7.270  13.350   7.060
  420POPC   GL2 2934   7.230  13.630   6.920
  420POPC   C1A 2935   7.110  13.200   6.600
  420POPC   D2A 2936   6.990  13.220   6.180
  420POPC   C3A 2937   6.980  13.100   5.770
  420POPC   C4A 2938   6.960  12.860   5.390
  420POPC   C1B 2939   6.820  13.590   6.730
  420POPC   C2B 2940   6.580  13.580   6.290
  420POPC   C3B 2941   6.530  13.330   5.880
  420POPC   C4B 2942   6.450  12.920   5.650
  421POPC   NC3 2943   1.340   3.620   6.420
  421POPC   PO4 2944   1.680   3.840   6.380
  421POPC   GL1 2945   1.750   3.570   6.120
  421POPC   GL2 2946   1.650   3.740   5.880
  421POPC   C1A 2947   2.070   3.410   5.800
  421POPC   D2A 2948   2.490   3.280   5.720
  421POPC   C3A 2949   2.470   3.500   5.340
  421POPC   C4A 2950   2.150   3.680   5.110
  421POPC   C1B 2951   1.650   3.490   5.540
  421POPC   C2B 2952   1.950   3.260   5.310
  421POPC   C3B 2953   2.110   3.200   4.860
  421POPC   C4B 2954   2.570   3.080   4.740
  422POPC   NC3 2955   2.400   6.360   6.670
  422POPC   PO4 2956   2.140   6.630   6.490
  422POPC   GL1 2957   2.190   6.840   6.230
  422POPC   GL2 2958   2.130   6.700   5.960
  422POPC   C1A 2959   2.270   7.190   5.990
  422POPC   D2A 2960   2.070   7.550   6.060
  422POPC   C3A 2961   1.680   7.710   5.820
  422POPC   C4A 2962   1.550   8.040   5.500
  422POPC   C1B 2963   2.150   6.840   5.550
  422POPC   C2B 2964   2.210   6.950   5.110
  422POPC   C3B 2965   1.970   7.060   4.720
  422POPC   C4B 2966   2.020   7.060   4.270
  423POPC   NC3 2967   0.840  11.230   6.450
  423POPC   PO4 2968   0.850  10.900   6.660
  423POPC   GL1 2969   1.040  10.800   6.370
  423POPC   GL2 2970   1.170  10.960   6.190
  423POPC   C1A 2971   1.030  10.470   6.060
  423POPC   D2A 2972   1.320  10.180   5.830
  423POPC   C3A 2973   1.720  10.260   5.700
  423POPC   C4A 2974   2.010   9.870   5.490
  423POPC   C1B 2975   0.750  11.020   5.990
  423POPC   C2B 2976   0.540  10.850   5.690
  423POPC   C3B 2977   0.220  10.790   5.480
  423POPC   C4B 2978  -0.270  10.870   5.390
  424POPC   NC3 2979   6.010  17.780   7.080
  424POPC   PO4 2980   5.870  17.990   6.780
  424POPC   GL1 2981   5.840  18.060   6.470
  424POPC   GL2 2982   5.900  18.020   6.230
  424POPC   C1A 2983   5.590  18.410   6.200
  424POPC   D2A 2984   5.670  18.420   5.760
  424POPC   C3A 2985   5.640  18.730   5.450
  424POPC   C4A 2986   5.510  18.630   4.990
  424POPC   C1B 2987   6.340  17.940   6.200
  424POPC   C2B 2988   6.480  17.870   5.780
  424POPC   C3B 2989   6.740  17.840   5.440
  424POPC   C4B 2990   6.910  17.630   5.020
  425POPC   NC3 2991  10.930   9.780   6.330
  425POPC   PO4 2992  10.710   9.470   6.340
  425POPC   GL1 2993  10.900   9.400   6.080
  425POPC   GL2 2994  10.970   9.420   5.790
  425POPC   C1A 2995  11.370   9.450   6.140
  425POPC   D2A 2996  11.850   9.480   5.990
  425POPC   C3A 2997  11.810   9.330   5.580
  425POPC   C4A 2998  11.490   9.400   5.240
  425POPC   C1B 2999  11.360   9.630   5.670
  425POPC   C2B 3000  11.760   9.810   5.540
  425POPC   C3B 3001  12.200   9.770   5.810
  425POPC   C4B 3002  12.440  10.040   6.010
  426POPC   NC3 3003  12.370   1.550   6.620
  426POPC   PO4 3004  12.730   1.600   6.640
  426POPC   GL1 3005  12.860   1.670   6.350
  426POPC   GL2 3006  12.580   1.680   6.170
  426POPC   C1A 3007  13.250   1.820   6.120
  426POPC   D2A 3008  13.350   2.130   5.750
  426POPC   C3A 3009  13.390   2.020   5.310
  426POPC   C4A 3010  13.330   2.240   4.880
  426POPC   C1B 3011  12.390   1.920   5.840
  426POPC   C2B 3012  12.210   2.040   5.430
  426POPC   C3B 3013  11.970   2.330   5.110
  426POPC   C4B 3014  12.130   2.730   4.910
  427POPC   NC3 3015  18.260   4.870   6.370
  427POPC   PO4 3016  18.190   4.500   6.480
  427POPC   GL1 3017  18.240   4.430   6.000
  427POPC   GL2 3018  18.460   4.580   5.960
  427POPC   C1A 3019  18.040   4.420   5.610
  427POPC   D2A 3020  18.150   4.490   5.180
  427POPC   C3A 3021  18.430   4.680   4.830
  427POPC   C4A 3022  18.290   4.960   4.510
  427POPC   C1B 3023  18.590   4.310   5.530
  427POPC   C2B 3024  18.730   4.450   5.170
  427POPC   C3B 3025  18.940   4.720   4.890
  427POPC   C4B 3026  18.780   5.080   4.640
  428POPC   NC3 3027   6.160   1.140   7.260
  428POPC   PO4 3028   5.930   1.390   7.020
  428POPC   GL1 3029   6.110   1.260   6.740
  428POPC   GL2 3030   6.220   1.530   6.620
  428POPC   C1A 3031   6.140   1.140   6.270
  428POPC   D2A 3032   6.010   1.370   5.910
  428POPC   C3A 3033   6.130   1.630   5.500
  428POPC   C4A 3034   6.490   1.850   5.320
  428POPC   C1B 3035   6.120   1.740   6.230
  428POPC   C2B 3036   6.430   1.610   5.960
  428POPC   C3B 3037   6.760   1.650   5.660
  428POPC   C4B 3038   7.050   1.760   5.290
  429POPC   NC3 3039   5.080   0.810   6.590
  429POPC   PO4 3040   4.700   0.920   6.490
  429POPC   GL1 3041   4.840   0.920   6.090
  429POPC   GL2 3042   4.580   0.790   5.960
  429POPC   C1A 3043   5.140   1.010   5.740
  429POPC   D2A 3044   5.510   0.850   5.430
  429POPC   C3A 3045   5.850   1.000   5.200
  429POPC   C4A 3046   6.150   1.330   5.070
  429POPC   C1B 3047   4.750   0.730   5.530
  429POPC   C2B 3048   5.100   0.630   5.260
  429POPC   C3B 3049   5.260   0.630   4.820
  429POPC   C4B 3050   5.170   0.490   4.440
  430POPC   NC3 3051  10.140   1.610   6.450
  430POPC   PO4 3052  10.490   1.610   6.290
  430POPC   GL1 3053  10.510   1.530   5.850
  430POPC   GL2 3054  10.130   1.530   5.860
  430POPC   C1A 3055  10.480   1.290   5.450
  430POPC   D2A 3056  10.240   1.160   5.080
  430POPC   C3A 3057   9.930   1.500   4.860
  430POPC   C4A 3058   9.540   1.760   4.850
  430POPC   C1B 3059   9.880   1.490   5.500
  430POPC   C2B 3060   9.620   1.260   5.180
  430POPC   C3B 3061   9.510   1.260   4.770
  430POPC   C4B 3062   9.530   1.520   4.350
  431POPC   NC3 3063  16.860   1.720   6.400
  431POPC   PO4 3064  17.180   1.830   6.620
  431POPC   GL1 3065  17.320   1.740   6.310
  431POPC   GL2 3066  17.570   1.680   6.320
  431POPC   C1A 3067  17.440   1.720   5.840
  431POPC   D2A 3068  17.580   1.630   5.360
  431POPC   C3A 3069  17.970   1.620   5.100
  431POPC   C4A 3070  18.360   1.350   5.150
  431POPC   C1B 3071  17.720   2.050   6.050
  431POPC   C2B 3072  17.970   2.080   5.610
  431POPC   C3B 3073  17.960   2.190   5.160
  431POPC   C4B 3074  17.940   2.390   4.770
  432POPC   NC3 3075   8.710  16.410   6.660
  432POPC   PO4 3076   9.080  16.570   6.650
  432POPC   GL1 3077   9.080  16.640   6.270
  432POPC   GL2 3078   9.360  16.640   6.200
  432POPC   C1A 3079   9.020  16.530   5.860
  432POPC   D2A 3080   8.960  16.110   5.730
  432POPC   C3A 3081   9.340  15.960   5.530
  432POPC   C4A 3082   9.770  16.080   5.430
  432POPC   C1B 3083   9.530  16.900   5.850
  432POPC   C2B 3084   9.710  17.130   5.490
  432POPC   C3B 3085   9.590  17.130   5.000
  432POPC   C4B 3086   9.460  17.050   4.580
  433POPC   NC3 3087  15.550  13.690   7.330
  433POPC   PO4 3088  15.830  13.630   6.990
  433POPC   GL1 3089  15.760  13.530   6.610
  433POPC   GL2 3090  16.040  13.620   6.510
  433POPC   C1A 3091  15.640  13.780   6.260
  433POPC   D2A 3092  15.360  14.070   5.970
  433POPC   C3A 3093  14.930  13.930   5.800
  433POPC   C4A 3094  14.930  13.640   5.480
  433POPC   C1B 3095  15.920  13.440   6.040
  433POPC   C2B 3096  15.860  13.330   5.610
  433POPC   C3B 3097  15.860  13.230   5.150
  433POPC   C4B 3098  15.780  13.180   4.630
  434POPC   NC3 3099   2.250  10.400   6.970
  434POPC   PO4 3100   2.250  10.130   6.680
  434POPC   GL1 3101   2.230  10.340   6.440
  434POPC   GL2 3102   2.230  10.650   6.470
  434POPC   C1A 3103   2.090  10.470   6.010
  434POPC   D2A 3104   1.910  10.870   5.750
  434POPC   C3A 3105   1.990  10.940   5.300
  434POPC   C4A 3106   1.650  11.180   5.040
  434POPC   C1B 3107   2.380  10.950   6.150
  434POPC   C2B 3108   2.460  10.780   5.760
  434POPC   C3B 3109   2.560  10.540   5.400
  434POPC   C4B 3110   2.840  10.560   4.980
  435POPC   NC3 3111  13.600  13.080   2.640
  435POPC   PO4 3112  13.720  13.030   3.000
  435POPC   GL1 3113  13.810  13.040   3.410
  435POPC   GL2 3114  14.100  13.110   3.340
  435POPC   C1A 3115  13.510  12.740   3.570
  435POPC   D2A 3116  13.150  12.480   3.640
  435POPC   C3A 3117  12.880  12.400   4.040
  435POPC   C4A 3118  12.680  12.190   4.380
  435POPC   C1B 3119  14.250  13.330   3.720
  435POPC   C2B 3120  14.510  13.520   4.080
  435POPC   C3B 3121  14.540  13.620   4.560
  435POPC   C4B 3122  14.460  13.520   4.950
  436POPC   NC3 3123  17.200   8.120   7.010
  436POPC   PO4 3124  17.010   8.460   7.090
  436POPC   GL1 3125  17.000   8.660   6.670
  436POPC   GL2 3126  16.980   8.500   6.480
  436POPC   C1A 3127  17.280   8.920   6.360
  436POPC   D2A 3128  17.590   9.150   6.590
  436POPC   C3A 3129  17.690   9.550   6.370
  436POPC   C4A 3130  17.920   9.610   6.000
  436POPC   C1B 3131  17.000   8.730   6.050
  436POPC   C2B 3132  17.230   8.890   5.700
  436POPC   C3B 3133  17.540   8.730   5.390
  436POPC   C4B 3134  17.960   8.570   5.230
  437POPC   NC3 3135   3.030  17.290   6.710
  437POPC   PO4 3136   2.670  17.250   6.560
  437POPC   GL1 3137   2.870  17.300   6.260
  437POPC   GL2 3138   2.760  17.560   6.140
  437POPC   C1A 3139   2.680  17.070   5.930
  437POPC   D2A 3140   2.430  16.890   5.600
  437POPC   C3A 3141   2.570  17.160   5.230
  437POPC   C4A 3142   2.420  17.540   4.950
  437POPC   C1B 3143   2.730  17.490   5.700
  437POPC   C2B 3144   2.780  17.620   5.320
  437POPC   C3B 3145   3.170  17.530   5.110
  437POPC   C4B 3146   3.360  17.380   4.750
  438POPC   NC3 3147   4.070   7.610   7.150
  438POPC   PO4 3148   4.410   7.750   7.110
  438POPC   GL1 3149   4.330   7.350   6.850
  438POPC   GL2 3150   4.570   7.210   6.880
  438POPC   C1A 3151   4.280   7.320   6.380
  438POPC   D2A 3152   4.180   7.390   5.910
  438POPC   C3A 3153   4.290   7.250   5.510
  438POPC   C4A 3154   4.580   7.320   5.230
  438POPC   C1B 3155   4.770   7.190   6.440
  438POPC   C2B 3156   4.770   7.110   5.990
  438POPC   C3B 3157   4.810   6.920   5.630
  438POPC   C4B 3158   5.050   6.570   5.410
  439POPC   NC3 3159   5.010  16.330   6.860
  439POPC   PO4 3160   4.680  16.200   7.050
  439POPC   GL1 3161   4.540  16.370   6.760
  439POPC   GL2 3162   4.660  16.610   6.650
  439POPC   C1A 3163   4.190  16.420   6.530
  439POPC   D2A 3164   4.170  16.600   6.120
  439POPC   C3A 3165   3.890  16.400   5.750
  439POPC   C4A 3166   3.920  16.610   5.320
  439POPC   C1B 3167   4.590  16.330   6.250
  439POPC   C2B 3168   4.220  16.120   6.120
  439POPC   C3B 3169   4.230  15.720   5.800
  439POPC   C4B 3170   4.190  15.380   5.480
  440POPC   NC3 3171  12.730   7.140   7.260
  440POPC   PO4 3172  12.840   6.750   7.230
  440POPC   GL1 3173  12.780   6.820   6.850
  440POPC   GL2 3174  12.650   6.550   6.780
  440POPC   C1A 3175  12.630   7.070   6.520
  440POPC   D2A 3176  12.670   7.340   6.150
  440POPC   C3A 3177  12.740   7.280   5.700
  440POPC   C4A 3178  12.800   6.970   5.330
  440POPC   C1B 3179  12.500   6.620   6.370
  440POPC   C2B 3180  12.190   6.550   6.080
  440POPC   C3B 3181  11.950   6.770   5.750
  440POPC   C4B 3182  11.810   7.100   5.470
  441POPC   NC3 3183  17.540  12.490   2.950
  441POPC   PO4 3184  17.140  12.470   3.030
  441POPC   GL1 3185  17.260  12.290   3.350
  441POPC   GL2 3186  17.480  12.480   3.490
  441POPC   C1A 3187  16.960  12.050   3.640
  441POPC   D2A 3188  16.530  12.080   3.820
  441POPC   C3A 3189  16.420  12.250   4.220
  441POPC   C4A 3190  16.500  12.700   4.380
  441POPC   C1B 3191  17.340  12.340   3.910
  441POPC   C2B 3192  17.430  12.410   4.340
  441POPC   C3B 3193  17.580  12.190   4.710
  441POPC   C4B 3194  17.740  12.050   5.070
  442POPC   NC3 3195  15.930  16.330   7.000
  442POPC   PO4 3196  16.240  16.090   6.920
  442POPC   GL1 3197  16.380  16.340   6.540
  442POPC   GL2 3198  16.120  16.600   6.600
  442POPC   C1A 3199  16.410  16.640   6.140
  442POPC   D2A 3200  16.160  17.020   6.000
  442POPC   C3A 3201  15.920  17.130   5.620
  442POPC   C4A 3202  15.570  17.140   5.360
  442POPC   C1B 3203  15.830  16.400   6.260
  442POPC   C2B 3204  15.680  16.270   5.860
  442POPC   C3B 3205  15.400  15.980   5.570
  442POPC   C4B 3206  15.220  15.620   5.360
  443POPC   NC3 3207  13.170   0.660   6.240
  443POPC   PO4 3208  12.880   0.610   6.570
  443POPC   GL1 3209  12.680   0.800   6.260
  443POPC   GL2 3210  12.440   0.610   6.230
  443POPC   C1A 3211  12.780   0.740   5.780
  443POPC   D2A 3212  12.720   0.520   5.430
  443POPC   C3A 3213  12.520   0.620   5.020
  443POPC   C4A 3214  12.400   0.710   4.580
  443POPC   C1B 3215  12.340   0.430   5.770
  443POPC   C2B 3216  12.100   0.500   5.370
  443POPC   C3B 3217  11.730   0.360   5.110
  443POPC   C4B 3218  11.400   0.410   4.730
  444POPC   NC3 3219  13.280   7.070   7.600
  444POPC   PO4 3220  13.200   7.320   7.280
  444POPC   GL1 3221  13.130   7.520   6.900
  444POPC   GL2 3222  12.940   7.390   6.750
  444POPC   C1A 3223  13.440   7.300   6.690
  444POPC   D2A 3224  13.600   6.940   6.570
  444POPC   C3A 3225  13.640   6.920   6.110
  444POPC   C4A 3226  13.620   6.630   5.750
  444POPC   C1B 3227  13.140   7.510   6.350
  444POPC   C2B 3228  13.190   7.690   5.930
  444POPC   C3B 3229  13.470   7.860   5.620
  444POPC   C4B 3230  13.810   8.030   5.350
  445POPC   NC3 3231  15.380   6.370   7.440
  445POPC   PO4 3232  15.420   6.760   7.480
  445POPC   GL1 3233  15.320   6.830   7.120
  445POPC   GL2 3234  15.330   6.590   7.000
  445POPC   C1A 3235  15.030   6.900   6.730
  445POPC   D2A 3236  15.170   7.070   6.310
  445POPC   C3A 3237  14.850   7.120   5.940
  445POPC   C4A 3238  14.820   7.080   5.540
  445POPC   C1B 3239  15.580   6.880   6.690
  445POPC   C2B 3240  15.660   7.220   6.380
  445POPC   C3B 3241  15.530   7.540   6.050
  445POPC   C4B 3242  15.350   7.970   5.900
  446POPC   NC3 3243   1.630  11.850   6.680
  446POPC   PO4 3244   1.250  11.750   6.550
  446POPC   GL1 3245   1.060  11.790   6.180
  446POPC   GL2 3246   1.000  11.540   6.000
  446POPC   C1A 3247   1.300  12.010   5.790
  446POPC   D2A 3248   1.590  12.170   5.430
  446POPC   C3A 3249   1.770  12.090   5.000
  446POPC   C4A 3250   1.780  11.670   4.750
  446POPC   C1B 3251   1.070  11.660   5.530
  446POPC   C2B 3252   1.090  12.060   5.290
  446POPC   C3B 3253   1.150  12.490   5.430
  446POPC   C4B 3254   1.210  12.950   5.260
  447POPC   NC3 3255  16.340  13.590   6.960
  447POPC   PO4 3256  16.240  13.990   6.930
  447POPC   GL1 3257  16.200  14.050   6.520
  447POPC   GL2 3258  16.350  14.170   6.390
  447POPC   C1A 3259  16.070  13.950   6.060
  447POPC   D2A 3260  15.820  13.960   5.740
  447POPC   C3A 3261  15.490  14.040   5.490
  447POPC   C4A 3262  15.060  14.120   5.330
  447POPC   C1B 3263  16.170  14.430   6.040
  447POPC   C2B 3264  16.180  14.700   5.730
  447POPC   C3B 3265  15.950  14.800   5.390
  447POPC   C4B 3266  15.770  15.060   5.030
  448POPC   NC3 3267  15.530   8.350   7.230
  448POPC   PO4 3268  15.210   8.160   7.020
  448POPC   GL1 3269  15.140   8.250   6.660
  448POPC   GL2 3270  15.190   8.540   6.670
  448POPC   C1A 3271  14.980   8.290   6.220
  448POPC   D2A 3272  14.920   8.350   5.720
  448POPC   C3A 3273  14.620   8.160   5.420
  448POPC   C4A 3274  14.300   7.900   5.170
  448POPC   C1B 3275  15.160   8.780   6.300
  448POPC   C2B 3276  15.000   8.780   5.890
  448POPC   C3B 3277  14.990   8.960   5.450
  448POPC   C4B 3278  14.810   9.120   5.110
  449POPC   NC3 3279  17.010   7.630   7.570
  449POPC   PO4 3280  17.210   7.620   7.270
  449POPC   GL1 3281  17.190   7.690   6.910
  449POPC   GL2 3282  17.390   7.590   6.740
  449POPC   C1A 3283  16.900   7.620   6.530
  449POPC   D2A 3284  16.740   7.700   6.080
  449POPC   C3A 3285  16.370   7.500   5.830
  449POPC   C4A 3286  16.110   7.450   5.470
  449POPC   C1B 3287  17.330   7.640   6.240
  449POPC   C2B 3288  17.110   7.390   5.960
  449POPC   C3B 3289  17.060   7.150   5.580
  449POPC   C4B 3290  16.820   6.970   5.180
  450POPC   NC3 3291  11.720  14.640   7.340
  450POPC   PO4 3292  11.800  14.950   7.170
  450POPC   GL1 3293  11.810  14.800   6.850
  450POPC   GL2 3294  11.580  14.980   6.750
  450POPC   C1A 3295  12.010  14.520   6.570
  450POPC   D2A 3296  11.960  14.360   6.150
  450POPC   C3A 3297  11.880  14.310   5.730
  450POPC   C4A 3298  11.820  14.490   5.330
  450POPC   C1B 3299  11.550  14.740   6.370
  450POPC   C2B 3300  11.510  14.800   5.890
  450POPC   C3B 3301  11.700  14.980   5.490
  450POPC   C4B 3302  12.010  15.060   5.140
  451POPC   NC3 3303  16.160   0.770   6.270
  451POPC   PO4 3304  16.140   1.120   6.180
  451POPC   GL1 3305  15.970   1.230   5.940
  451POPC   GL2 3306  16.120   1.420   5.740
  451POPC   C1A 3307  15.890   1.060   5.550
  451POPC   D2A 3308  15.850   1.060   5.110
  451POPC   C3A 3309  15.940   0.800   4.670
  451POPC   C4A 3310  15.980   0.460   4.490
  451POPC   C1B 3311  15.890   1.550   5.340
  451POPC   C2B 3312  15.530   1.620   5.040
  451POPC   C3B 3313  15.060   1.590   4.850
  451POPC   C4B 3314  14.670   1.640   4.660
  452POPC   NC3 3315   7.270  11.760   7.030
  452POPC   PO4 3316   7.010  11.670   7.330
  452POPC   GL1 3317   6.760  11.890   7.020
  452POPC   GL2 3318   6.920  11.880   6.750
  452POPC   C1A 3319   6.690  12.330   6.800
  452POPC   D2A 3320   6.940  12.670   6.610
  452POPC   C3A 3321   6.960  12.660   6.140
  452POPC   C4A 3322   7.220  12.640   5.760
  452POPC   C1B 3323   6.920  11.650   6.360
  452POPC   C2B 3324   6.830  11.380   5.960
  452POPC   C3B 3325   7.010  11.010   5.770
  452POPC   C4B 3326   7.030  10.630   5.980
  453POPC   NC3 3327  10.640   1.280   6.620
  453POPC   PO4 3328  10.300   1.070   6.720
  453POPC   GL1 3329  10.180   0.980   6.340
  453POPC   GL2 3330   9.990   1.150   6.180
  453POPC   C1A 3331  10.430   1.020   5.910
  453POPC   D2A 3332  10.480   0.760   5.540
  453POPC   C3A 3333  10.700   0.900   5.190
  453POPC   C4A 3334  10.850   1.160   4.810
  453POPC   C1B 3335   9.900   1.060   5.780
  453POPC   C2B 3336   9.950   0.810   5.360
  453POPC   C3B 3337  10.290   0.680   5.060
  453POPC   C4B 3338  10.450   0.810   4.640
  454POPC   NC3 3339  16.990  14.900   6.550
  454POPC   PO4 3340  17.040  14.610   6.780
  454POPC   GL1 3341  17.030  14.420   6.350
  454POPC   GL2 3342  16.890  14.230   6.310
  454POPC   C1A 3343  16.970  14.400   5.870
  454POPC   D2A 3344  16.620  14.500   5.520
  454POPC   C3A 3345  16.520  14.650   5.110
  454POPC   C4A 3346  16.770  14.940   4.820
  454POPC   C1B 3347  16.560  14.040   5.960
  454POPC   C2B 3348  16.290  14.170   5.580
  454POPC   C3B 3349  16.050  14.290   5.220
  454POPC   C4B 3350  16.040  14.600   4.900
  455POPC   NC3 3351   7.900   9.040   6.740
  455POPC   PO4 3352   7.860   9.000   6.370
  455POPC   GL1 3353   7.440   9.070   6.360
  455POPC   GL2 3354   7.490   9.330   6.430
  455POPC   C1A 3355   6.990   9.230   6.190
  455POPC   D2A 3356   6.580   9.070   6.190
  455POPC   C3A 3357   6.250   9.200   5.860
  455POPC   C4A 3358   6.030   9.210   5.500
  455POPC   C1B 3359   7.120   9.450   6.650
  455POPC   C2B 3360   6.610   9.420   6.600
  455POPC   C3B 3361   6.180   9.280   6.610
  455POPC   C4B 3362   5.950   8.980   6.350
  456POPC   NC3 3363  15.720   0.360   6.780
  456POPC   PO4 3364  15.500   0.090   6.580
  456POPC   GL1 3365  15.600   0.190   6.180
  456POPC   GL2 3366  15.770  -0.050   6.190
  456POPC   C1A 3367  15.360  -0.010   5.860
  456POPC   D2A 3368  14.850   0.020   5.760
  456POPC   C3A 3369  14.660   0.060   5.350
  456POPC   C4A 3370  14.520   0.030   4.890
  456POPC   C1B 3371  15.710  -0.350   5.930
  456POPC   C2B 3372  15.770  -0.550   5.500
  456POPC   C3B 3373  15.850  -0.510   5.060
  456POPC   C4B 3374  16.150  -0.400   4.770
  457POPC   NC3 3375   6.350  14.500   7.120
  457POPC   PO4 3376   6.680  14.790   7.100
  457POPC   GL1 3377   6.590  14.650   6.650
  457POPC   GL2 3378   6.330  14.520   6.620
  457POPC   C1A 3379   6.570  14.790   6.260
  457POPC   D2A 3380   6.460  15.020   5.900
  457POPC   C3A 3381   6.230  15.070   5.530
  457POPC   C4A 3382   6.140  15.010   5.070
  457POPC   C1B 3383   6.200  14.460   6.130
  457POPC   C2B 3384   6.040  14.210   5.810
  457POPC   C3B 3385   6.030  14.030   5.430
  457POPC   C4B 3386   5.780  13.960   5.080
  458POPC   NC3 3387  16.870  10.170   7.330
  458POPC   PO4 3388  16.580   9.960   7.290
  458POPC   GL1 3389  16.550  10.050   6.900
  458POPC   GL2 3390  16.560  10.310   6.950
  458POPC   C1A 3391  16.560  10.060   6.420
  458POPC   D2A 3392  16.520   9.930   5.960
  458POPC   C3A 3393  16.050   9.990   5.800
  458POPC   C4A 3394  15.660  10.230   5.890
  458POPC   C1B 3395  16.230  10.350   6.630
  458POPC   C2B 3396  16.140  10.320   6.220
  458POPC   C3B 3397  16.060  10.470   5.800
  458POPC   C4B 3398  15.840  10.390   5.460
  459POPC   NC3 3399   2.870  12.810   6.930
  459POPC   PO4 3400   2.970  12.500   6.760
  459POPC   GL1 3401   3.000  12.290   6.450
  459POPC   GL2 3402   3.190  12.050   6.520
  459POPC   C1A 3403   3.100  12.200   6.040
  459POPC   D2A 3404   3.070  12.080   5.590
  459POPC   C3A 3405   3.370  12.290   5.300
  459POPC   C4A 3406   3.590  12.190   4.920
  459POPC   C1B 3407   3.460  11.680   6.310
  459POPC   C2B 3408   3.800  11.760   5.980
  459POPC   C3B 3409   4.090  12.110   5.960
  459POPC   C4B 3410   4.340  12.270   5.600
  460POPC   NC3 3411   3.300   8.580   7.280
  460POPC   PO4 3412   3.040   8.600   7.010
  460POPC   GL1 3413   3.230   8.450   6.680
  460POPC   GL2 3414   3.050   8.370   6.520
  460POPC   C1A 3415   3.450   8.380   6.210
  460POPC   D2A 3416   3.870   8.230   6.090
  460POPC   C3A 3417   3.960   8.580   5.860
  460POPC   C4A 3418   4.220   8.910   6.040
  460POPC   C1B 3419   3.000   8.710   6.200
  460POPC   C2B 3420   3.110   9.160   6.050
  460POPC   C3B 3421   3.560   9.330   5.870
  460POPC   C4B 3422   3.720   9.640   5.570
  461POPC   NC3 3423   6.730   9.860   7.020
  461POPC   PO4 3424   6.760   9.670   7.370
  461POPC   GL1 3425   6.370   9.690   7.280
  461POPC   GL2 3426   6.390   9.450   7.040
  461POPC   C1A 3427   5.970   9.600   7.000
  461POPC   D2A 3428   5.700   9.770   6.720
  461POPC   C3A 3429   5.840   9.550   6.300
  461POPC   C4A 3430   5.790   9.360   5.870
  461POPC   C1B 3431   6.340   9.840   6.730
  461POPC   C2B 3432   6.110  10.000   6.370
  461POPC   C3B 3433   5.900  10.050   5.960
  461POPC   C4B 3434   5.960  10.480   5.770
  462POPC   NC3 3435  15.260  16.940   6.780
  462POPC   PO4 3436  15.450  17.240   6.750
  462POPC   GL1 3437  15.280  17.380   6.420
  462POPC   GL2 3438  14.990  17.310   6.480
  462POPC   C1A 3439  15.040  17.490   6.030
  462POPC   D2A 3440  14.950  17.530   5.580
  462POPC   C3A 3441  15.100  17.480   5.130
  462POPC   C4A 3442  15.330  17.200   4.860
  462POPC   C1B 3443  15.000  16.950   6.190
  462POPC   C2B 3444  14.890  16.830   5.720
  462POPC   C3B 3445  14.730  16.660   5.290
  462POPC   C4B 3446  14.340  16.780   5.050
  463POPC   NC3 3447   1.140  14.250   7.300
  463POPC   PO4 3448   0.880  13.990   7.200
  463POPC   GL1 3449   1.270  13.930   6.920
  463POPC   GL2 3450   1.510  14.170   6.910
  463POPC   C1A 3451   1.250  13.790   6.480
  463POPC   D2A 3452   1.250  13.550   6.100
  463POPC   C3A 3453   1.080  13.290   5.750
  463POPC   C4A 3454   0.940  13.380   5.320
  463POPC   C1B 3455   1.680  13.970   6.550
  463POPC   C2B 3456   1.730  13.700   6.140
  463POPC   C3B 3457   1.730  13.460   5.740
  463POPC   C4B 3458   1.630  13.300   5.330
  464POPC   NC3 3459  17.870  14.480   6.490
  464POPC   PO4 3460  17.850  14.360   6.850
  464POPC   GL1 3461  17.800  13.970   6.610
  464POPC   GL2 3462  17.980  14.000   6.340
  464POPC   C1A 3463  17.530  13.810   6.280
  464POPC   D2A 3464  17.290  13.500   6.040
  464POPC   C3A 3465  17.370  13.420   5.560
  464POPC   C4A 3466  17.550  13.380   5.130
  464POPC   C1B 3467  18.110  14.320   6.060
  464POPC   C2B 3468  18.330  14.730   5.830
  464POPC   C3B 3469  18.570  15.110   5.690
  464POPC   C4B 3470  18.890  15.460   5.750
  465POPC   NC3 3471   3.330  14.820   6.880
  465POPC   PO4 3472   2.960  14.770   6.970
  465POPC   GL1 3473   3.000  15.000   6.610
  465POPC   GL2 3474   2.820  14.960   6.440
  465POPC   C1A 3475   3.390  14.860   6.400
  465POPC   D2A 3476   3.240  14.540   6.060
  465POPC   C3A 3477   3.070  14.290   5.730
  465POPC   C4A 3478   2.850  14.000   5.420
  465POPC   C1B 3479   3.090  15.060   6.050
  465POPC   C2B 3480   3.530  14.930   5.920
  465POPC   C3B 3481   3.920  14.820   5.670
  465POPC   C4B 3482   4.340  14.930   5.760
  466POPC   NC3 3483   0.760   0.490   6.730
  466POPC   PO4 3484   0.850   0.820   6.520
  466POPC   GL1 3485   0.790   0.760   6.220
  466POPC   GL2 3486   0.620   0.670   6.050
  466POPC   C1A 3487   1.090   0.510   5.940
  466POPC   D2A 3488   1.270   0.040   5.970
  466POPC   C3A 3489   1.610  -0.100   5.820
  466POPC   C4A 3490   1.680   0.040   5.390
  466POPC   C1B 3491   0.650   0.470   5.670
  466POPC   C2B 3492   0.580   0.120   5.370
  466POPC   C3B 3493   0.750  -0.290   5.290
  466POPC   C4B 3494   1.090  -0.600   5.110
  467POPC   NC3 3495  10.940   9.440   6.770
  467POPC   PO4 3496  10.790   9.070   6.700
  467POPC   GL1 3497  11.120   8.980   6.520
  467POPC   GL2 3498  11.130   9.020   6.220
  467POPC   C1A 3499  11.440   9.300   6.580
  467POPC   D2A 3500  11.840   9.610   6.610
  467POPC   C3A 3501  11.920   9.890   6.250
  467POPC   C4A 3502  11.810  10.310   6.100
  467POPC   C1B 3503  11.610   8.930   6.250
  467POPC   C2B 3504  12.050   9.020   6.110
  467POPC   C3B 3505  12.310   9.280   5.780
  467POPC   C4B 3506  12.460   9.130   5.320
  468POPC   NC3 3507  10.740  15.940   7.260
  468POPC   PO4 3508  10.660  15.610   7.050
  468POPC   GL1 3509  10.760  15.600   6.690
  468POPC   GL2 3510  10.530  15.720   6.570
  468POPC   C1A 3511  10.770  15.460   6.230
  468POPC   D2A 3512  10.920  15.330   5.820
  468POPC   C3A 3513  11.000  15.590   5.530
  468POPC   C4A 3514  10.760  15.920   5.420
  468POPC   C1B 3515  10.160  15.680   6.320
  468POPC   C2B 3516   9.910  15.680   5.940
  468POPC   C3B 3517   9.640  15.520   5.680
  468POPC   C4B 3518   9.350  15.430   5.370
  469POPC   NC3 3519  14.250   4.350   6.950
  469POPC   PO4 3520  14.390   4.380   6.570
  469POPC   GL1 3521  14.320   4.570   6.290
  469POPC   GL2 3522  14.170   4.760   6.090
  469POPC   C1A 3523  14.670   4.730   5.990
  469POPC   D2A 3524  14.750   4.990   5.590
  469POPC   C3A 3525  14.860   5.400   5.490
  469POPC   C4A 3526  15.170   5.710   5.470
  469POPC   C1B 3527  14.290   4.670   5.680
  469POPC   C2B 3528  14.220   4.890   5.310
  469POPC   C3B 3529  14.040   5.010   4.900
  469POPC   C4B 3530  14.290   5.140   4.530
  470POPC   NC3 3531   4.700   9.660   7.120
  470POPC   PO4 3532   4.840   9.290   7.080
  470POPC   GL1 3533   5.100   9.210   6.920
  470POPC   GL2 3534   5.120   9.230   6.670
  470POPC   C1A 3535   5.430   8.880   6.830
  470POPC   D2A 3536   5.250   8.430   6.800
  470POPC   C3A 3537   5.460   8.190   6.450
  470POPC   C4A 3538   5.620   8.380   6.040
  470POPC   C1B 3539   4.820   9.540   6.510
  470POPC   C2B 3540   4.770   9.790   6.110
  470POPC   C3B 3541   4.590   9.790   5.630
  470POPC   C4B 3542   4.200   9.900   5.490
  471POPC   NC3 3543  12.660   4.170   7.270
  471POPC   PO4 3544  12.740   4.500   7.250
  471POPC   GL1 3545  12.970   4.410   6.970
  471POPC   GL2 3546  13.220   4.560   6.950
  471POPC   C1A 3547  13.070   4.000   6.750
  471POPC   D2A 3548  13.410   3.770   6.540
  471POPC   C3A 3549  13.480   3.890   6.090
  471POPC   C4A 3550  13.450   3.950   5.630
  471POPC   C1B 3551  13.370   4.790   6.600
  471POPC   C2B 3552  13.320   4.960   6.170
  471POPC   C3B 3553  13.400   5.070   5.730
  471POPC   C4B 3554  13.210   5.380   5.420
  472POPC   NC3 3555  17.720  15.280   7.090
  472POPC   PO4 3556  17.470  15.580   6.960
  472POPC   GL1 3557  17.300  15.450   6.670
  472POPC   GL2 3558  17.330  15.220   6.450
  472POPC   C1A 3559  17.340  15.640   6.220
  472POPC   D2A 3560  17.330  15.560   5.760
  472POPC   C3A 3561  17.550  15.470   5.350
  472POPC   C4A 3562  17.790  15.220   5.010
  472POPC   C1B 3563  17.310  14.940   6.070
  472POPC   C2B 3564  17.360  14.730   5.650
  472POPC   C3B 3565  17.430  14.380   5.400
  472POPC   C4B 3566  17.000  14.210   5.210
  473POPC   NC3 3567   6.160  13.610   7.730
  473POPC   PO4 3568   6.130  13.270   7.560
  473POPC   GL1 3569   5.920  13.250   7.160
  473POPC   GL2 3570   6.050  12.970   7.110
  473POPC   C1A 3571   5.580  13.020   6.940
  473POPC   D2A 3572   5.240  12.810   6.680
  473POPC   C3A 3573   4.890  12.970   6.420
  473POPC   C4A 3574   4.520  12.940   6.100
  473POPC   C1B 3575   6.050  12.930   6.650
  473POPC   C2B 3576   6.070  12.800   6.220
  473POPC   C3B 3577   5.880  12.490   5.940
  473POPC   C4B 3578   6.120  12.080   5.790
  474POPC   NC3 3579  12.450  17.440   7.020
  474POPC   PO4 3580  12.820  17.370   6.880
  474POPC   GL1 3581  12.820  17.100   6.640
  474POPC   GL2 3582  12.560  17.170   6.540
  474POPC   C1A 3583  12.910  16.870   6.250
  474POPC   D2A 3584  13.190  16.660   5.980
  474POPC   C3A 3585  13.190  16.340   5.660
  474POPC   C4A 3586  13.380  16.110   5.320
  474POPC   C1B 3587  12.460  17.160   6.110
  474POPC   C2B 3588  12.490  17.520   5.830
  474POPC   C3B 3589  12.140  17.750   5.610
  474POPC   C4B 3590  11.910  17.630   5.260
  475POPC   NC3 3591  10.960  17.990   6.710
  475POPC   PO4 3592  11.030  17.620   6.820
  475POPC   GL1 3593  10.770  17.610   6.470
  475POPC   GL2 3594  11.000  17.650   6.270
  475POPC   C1A 3595  10.570  17.650   6.040
  475POPC   D2A 3596  10.520  17.680   5.540
  475POPC   C3A 3597  10.400  18.060   5.260
  475POPC   C4A 3598  10.380  18.560   5.130
  475POPC   C1B 3599  11.140  17.770   5.820
  475POPC   C2B 3600  11.020  17.780   5.400
  475POPC   C3B 3601  10.820  17.770   4.950
  475POPC   C4B 3602  10.460  17.800   4.610
  476POPC   NC3 3603  10.530  13.270   6.070
  476POPC   PO4 3604  10.360  13.360   6.450
  476POPC   GL1 3605  10.410  13.710   6.320
  476POPC   GL2 3606  10.660  13.720   6.240
  476POPC   C1A 3607  10.380  14.100   6.030
  476POPC   D2A 3608  10.550  14.470   5.820
  476POPC   C3A 3609  10.390  14.550   5.420
  476POPC   C4A 3610  10.140  14.710   4.980
  476POPC   C1B 3611  10.730  13.700   5.790
  476POPC   C2B 3612  10.750  13.680   5.330
  476POPC   C3B 3613  10.980  13.760   4.940
  476POPC   C4B 3614  11.270  13.840   4.600
  477POPC   NC3 3615   7.320  14.110   6.980
  477POPC   PO4 3616   7.570  13.890   7.190
  477POPC   GL1 3617   7.650  13.840   6.790
  477POPC   GL2 3618   7.610  14.040   6.550
  477POPC   C1A 3619   7.890  13.700   6.410
  477POPC   D2A 3620   7.790  13.720   6.000
  477POPC   C3A 3621   7.450  13.420   5.910
  477POPC   C4A 3622   7.390  12.950   6.120
  477POPC   C1B 3623   7.630  14.460   6.320
  477POPC   C2B 3624   7.670  14.710   5.920
  477POPC   C3B 3625   7.890  14.640   5.520
  477POPC   C4B 3626   7.990  14.600   5.070
  478POPC   NC3 3627  13.750   2.270   7.190
  478POPC   PO4 3628  13.470   2.000   7.170
  478POPC   GL1 3629  13.420   2.110   6.780
  478POPC   GL2 3630  13.540   1.970   6.620
  478POPC   C1A 3631  13.060   2.250   6.520
  478POPC   D2A 3632  12.950   2.220   6.050
  478POPC   C3A 3633  12.950   2.580   5.770
  478POPC   C4A 3634  13.010   2.970   5.510
  478POPC   C1B 3635  13.870   2.160   6.400
  478POPC   C2B 3636  13.890   2.240   5.960
  478POPC   C3B 3637  13.730   2.390   5.550
  478POPC   C4B 3638  13.280   2.530   5.410
  479POPC   NC3 3639  14.120   8.670   7.290
  479POPC   PO4 3640  13.770   8.760   7.180
  479POPC   GL1 3641  13.590   8.810   6.870
  479POPC   GL2 3642  13.720   8.610   6.700
  479POPC   C1A 3643  13.490   8.960   6.440
  479POPC   D2A 3644  13.640   8.810   6.010
  479POPC   C3A 3645  14.060   8.650   5.940
  479POPC   C4A 3646  14.140   8.320   5.620
  479POPC   C1B 3647  13.810   8.400   6.320
  479POPC   C2B 3648  13.960   8.080   6.010
  479POPC   C3B 3649  14.170   7.780   5.650
  479POPC   C4B 3650  14.310   7.310   5.700
  480POPC   NC3 3651   4.930   5.890   7.740
  480POPC   PO4 3652   5.000   5.740   7.380
  480POPC   GL1 3653   5.020   5.950   6.980
  480POPC   GL2 3654   5.180   5.870   6.750
  480POPC   C1A 3655   4.630   5.850   6.740
  480POPC   D2A 3656   4.420   5.940   6.310
  480POPC   C3A 3657   4.190   5.900   5.880
  480POPC   C4A 3658   4.020   5.890   5.430
  480POPC   C1B 3659   5.330   5.900   6.290
  480POPC   C2B 3660   5.340   5.950   5.860
  480POPC   C3B 3661   5.400   6.200   5.470
  480POPC   C4B 3662   5.270   6.260   5.030
  481POPC   NC3 3663  13.270   1.510   6.530
  481POPC   PO4 3664  13.030   1.230   6.430
  481POPC   GL1 3665  13.000   1.400   6.070
  481POPC   GL2 3666  12.800   1.230   5.900
  481POPC   C1A 3667  12.880   1.780   5.820
  481POPC   D2A 3668  12.850   2.160   5.570
  481POPC   C3A 3669  12.930   2.320   5.140
  481POPC   C4A 3670  12.950   2.540   4.730
  481POPC   C1B 3671  12.440   1.460   5.670
  481POPC   C2B 3672  12.230   1.390   5.280
  481POPC   C3B 3673  12.230   1.450   4.860
  481POPC   C4B 3674  12.130   1.160   4.570
  482POPC   NC3 3675  14.380  10.520   7.200
  482POPC   PO4 3676  14.010  10.650   7.190
  482POPC   GL1 3677  14.070  10.850   6.820
  482POPC   GL2 3678  13.870  10.680   6.660
  482POPC   C1A 3679  13.850  11.200   6.560
  482POPC   D2A 3680  14.040  11.540   6.340
  482POPC   C3A 3681  14.330  11.590   6.020
  482POPC   C4A 3682  14.440  11.730   5.580
  482POPC   C1B 3683  13.690  10.670   6.190
  482POPC   C2B 3684  13.520  10.660   5.770
  482POPC   C3B 3685  13.710  10.500   5.390
  482POPC   C4B 3686  13.850  10.130   5.350
  483POPC   NC3 3687   4.840  15.380   6.960
  483POPC   PO4 3688   4.880  14.990   7.090
  483POPC   GL1 3689   4.880  14.860   6.750
  483POPC   GL2 3690   4.600  14.750   6.650
  483POPC   C1A 3691   5.060  14.580   6.420
  483POPC   D2A 3692   5.210  14.260   6.130
  483POPC   C3A 3693   5.020  14.220   5.720
  483POPC   C4A 3694   4.850  14.240   5.280
  483POPC   C1B 3695   4.690  14.930   6.240
  483POPC   C2B 3696   4.550  15.320   5.980
  483POPC   C3B 3697   4.680  15.510   5.610
  483POPC   C4B 3698   4.580  15.790   5.310
  484POPC   NC3 3699  11.890  17.990   6.850
  484POPC   PO4 3700  12.160  18.210   7.020
  484POPC   GL1 3701  12.280  18.340   6.660
  484POPC   GL2 3702  12.060  18.400   6.430
  484POPC   C1A 3703  12.530  18.210   6.290
  484POPC   D2A 3704  12.580  18.290   5.880
  484POPC   C3A 3705  12.590  17.930   5.580
  484POPC   C4A 3706  12.370  17.840   5.170
  484POPC   C1B 3707  11.700  18.430   6.100
  484POPC   C2B 3708  11.560  18.350   5.690
  484POPC   C3B 3709  11.140  18.310   5.500
  484POPC   C4B 3710  10.890  18.260   5.090
  485POPC   NC3 3711   7.200  15.030   7.090
  485POPC   PO4 3712   7.520  14.760   7.230
  485POPC   GL1 3713   7.390  14.800   6.760
  485POPC   GL2 3714   7.390  14.540   6.760
  485POPC   C1A 3715   7.320  14.940   6.320
  485POPC   D2A 3716   6.990  14.820   6.000
  485POPC   C3A 3717   7.210  14.870   5.590
  485POPC   C4A 3718   7.090  14.930   5.170
  485POPC   C1B 3719   7.050  14.530   6.430
  485POPC   C2B 3720   6.800  14.380   6.020
  485POPC   C3B 3721   6.470  14.530   5.740
  485POPC   C4B 3722   6.160  14.590   5.400
  486POPC   NC3 3723  12.230  11.610   7.220
  486POPC   PO4 3724  12.420  11.330   7.020
  486POPC   GL1 3725  12.520  11.090   6.740
  486POPC   GL2 3726  12.800  11.070   6.780
  486POPC   C1A 3727  12.150  11.100   6.490
  486POPC   D2A 3728  12.040  11.380   6.130
  486POPC   C3A 3729  11.650  11.610   5.950
  486POPC   C4A 3730  11.560  11.650   5.450
  486POPC   C1B 3731  12.900  11.200   6.320
  486POPC   C2B 3732  12.880  11.130   5.840
  486POPC   C3B 3733  12.820  10.960   5.440
  486POPC   C4B 3734  12.710  10.650   5.090
  487POPC   NC3 3735   9.390   4.050   7.410
  487POPC   PO4 3736   9.760   4.090   7.300
  487POPC   GL1 3737   9.620   4.050   6.920
  487POPC   GL2 3738   9.770   3.910   6.690
  487POPC   C1A 3739   9.100   3.930   6.850
  487POPC   D2A 3740   8.770   3.760   6.550
  487POPC   C3A 3741   8.550   3.980   6.230
  487POPC   C4A 3742   8.240   4.000   5.940
  487POPC   C1B 3743  10.110   3.830   6.360
  487POPC   C2B 3744  10.120   3.690   5.880
  487POPC   C3B 3745  10.490   3.560   5.610
  487POPC   C4B 3746  10.840   3.330   5.440
  488POPC   NC3 3747   0.750   8.740   7.190
  488POPC   PO4 3748   0.870   9.090   7.000
  488POPC   GL1 3749   0.840   9.270   6.650
  488POPC   GL2 3750   1.190   9.110   6.600
  488POPC   C1A 3751   0.440   9.460   6.430
  488POPC   D2A 3752   0.210   9.500   6.000
  488POPC   C3A 3753   0.150   9.220   5.660
  488POPC   C4A 3754   0.060   9.180   5.200
  488POPC   C1B 3755   0.970   9.050   6.200
  488POPC   C2B 3756   0.970   8.910   5.800
  488POPC   C3B 3757   0.810   8.700   5.440
  488POPC   C4B 3758   0.470   8.530   5.130
  489POPC   NC3 3759   0.190   9.380   7.410
  489POPC   PO4 3760   0.040   9.730   7.310
  489POPC   GL1 3761  -0.230   9.730   6.990
  489POPC   GL2 3762  -0.190   9.430   6.850
  489POPC   C1A 3763  -0.060   9.730   6.490
  489POPC   D2A 3764  -0.240   9.790   6.060
  489POPC   C3A 3765  -0.230   9.670   5.600
  489POPC   C4A 3766  -0.400   9.280   5.360
  489POPC   C1B 3767   0.070   9.070   6.650
  489POPC   C2B 3768  -0.080   8.900   6.310
  489POPC   C3B 3769  -0.130   8.840   5.850
  489POPC   C4B 3770  -0.310   8.450   5.730
  490POPC   NC3 3771  12.830   2.990   6.990
  490POPC   PO4 3772  12.900   2.680   7.180
  490POPC   GL1 3773  12.960   2.650   6.710
  490POPC   GL2 3774  13.160   2.790   6.660
  490POPC   C1A 3775  12.670   2.640   6.380
  490POPC   D2A 3776  12.720   2.920   6.020
  490POPC   C3A 3777  12.490   2.960   5.580
  490POPC   C4A 3778  12.130   3.020   5.310
  490POPC   C1B 3779  13.140   2.700   6.200
  490POPC   C2B 3780  13.410   2.760   5.830
  490POPC   C3B 3781  13.620   2.940   5.490
  490POPC   C4B 3782  13.950   2.880   5.170
  491POPC   NC3 3783  14.340  14.810   6.570
  491POPC   PO4 3784  14.280  15.210   6.630
  491POPC   GL1 3785  14.080  15.190   6.310
  491POPC   GL2 3786  14.010  14.900   6.170
  491POPC   C1A 3787  14.000  15.340   5.890
  491POPC   D2A 3788  13.820  15.350   5.420
  491POPC   C3A 3789  13.880  15.530   4.950
  491POPC   C4A 3790  13.920  15.590   4.480
  491POPC   C1B 3791  13.920  14.930   5.690
  491POPC   C2B 3792  13.930  14.660   5.300
  491POPC   C3B 3793  14.050  14.290   5.000
  491POPC   C4B 3794  14.400  14.090   4.740
  492POPC   NC3 3795   1.640   4.270   6.680
  492POPC   PO4 3796   1.410   4.620   6.600
  492POPC   GL1 3797   1.140   4.900   6.410
  492POPC   GL2 3798   0.880   4.900   6.310
  492POPC   C1A 3799   1.240   5.230   6.070
  492POPC   D2A 3800   1.230   5.580   5.800
  492POPC   C3A 3801   1.200   5.340   5.420
  492POPC   C4A 3802   1.550   5.280   5.100
  492POPC   C1B 3803   0.850   5.010   5.870
  492POPC   C2B 3804   0.710   5.190   5.510
  492POPC   C3B 3805   0.650   5.210   5.030
  492POPC   C4B 3806   0.860   5.220   4.620
  493POPC   NC3 3807  17.640   4.580   6.280
  493POPC   PO4 3808  17.790   4.190   6.290
  493POPC   GL1 3809  17.610   4.250   5.960
  493POPC   GL2 3810  17.290   4.370   5.930
  493POPC   C1A 3811  17.550   4.360   5.490
  493POPC   D2A 3812  17.520   4.510   5.050
  493POPC   C3A 3813  17.120   4.690   4.870
  493POPC   C4A 3814  16.780   5.040   4.930
  493POPC   C1B 3815  17.050   4.330   5.500
  493POPC   C2B 3816  16.870   4.150   5.100
  493POPC   C3B 3817  16.610   4.040   4.810
  493POPC   C4B 3818  16.400   4.200   4.400
  494POPC   NC3 3819   1.620  12.590   7.030
  494POPC   PO4 3820   1.840  12.300   6.900
  494POPC   GL1 3821   1.780  12.420   6.510
  494POPC   GL2 3822   1.970  12.180   6.420
  494POPC   C1A 3823   1.540  12.680   6.220
  494POPC   D2A 3824   1.580  12.510   5.830
  494POPC   C3A 3825   1.800  12.140   5.900
  494POPC   C4A 3826   2.070  11.920   5.620
  494POPC   C1B 3827   2.010  12.530   6.040
  494POPC   C2B 3828   2.080  12.480   5.620
  494POPC   C3B 3829   2.120  12.340   5.210
  494POPC   C4B 3830   1.870  12.540   4.800
  495POPC   NC3 3831   8.140   0.430   6.720
  495POPC   PO4 3832   8.090   0.060   6.770
  495POPC   GL1 3833   8.000  -0.130   6.360
  495POPC   GL2 3834   8.080   0.080   6.170
  495POPC   C1A 3835   8.300  -0.330   6.140
  495POPC   D2A 3836   8.530  -0.380   5.760
  495POPC   C3A 3837   8.550  -0.760   5.500
  495POPC   C4A 3838   8.600  -0.890   5.070
  495POPC   C1B 3839   7.930  -0.150   5.850
  495POPC   C2B 3840   8.100  -0.420   5.520
  495POPC   C3B 3841   7.980  -0.700   5.220
  495POPC   C4B 3842   8.130  -0.950   4.800
  496POPC   NC3 3843   9.750   2.500   6.980
  496POPC   PO4 3844   9.550   2.190   7.070
  496POPC   GL1 3845   9.400   2.190   6.580
  496POPC   GL2 3846   9.390   2.470   6.540
  496POPC   C1A 3847   9.340   2.130   6.180
  496POPC   D2A 3848   9.210   2.300   5.730
  496POPC   C3A 3849   9.420   2.230   5.320
  496POPC   C4A 3850   9.320   2.510   4.970
  496POPC   C1B 3851   9.800   2.620   6.390
  496POPC   C2B 3852   9.850   3.020   6.200
  496POPC   C3B 3853   9.890   3.260   5.850
  496POPC   C4B 3854  10.180   3.240   5.450
  497POPC   NC3 3855   0.610   2.910   6.370
  497POPC   PO4 3856   0.460   2.570   6.280
  497POPC   GL1 3857   0.370   2.800   5.950
  497POPC   GL2 3858   0.500   2.640   5.760
  497POPC   C1A 3859   0.040   2.760   5.660
  497POPC   D2A 3860  -0.390   2.730   5.480
  497POPC   C3A 3861  -0.420   2.790   5.050
  497POPC   C4A 3862  -0.270   2.580   4.680
  497POPC   C1B 3863   0.390   2.530   5.370
  497POPC   C2B 3864   0.520   2.490   4.940
  497POPC   C3B 3865   0.270   2.280   4.620
  497POPC   C4B 3866   0.050   2.470   4.200
  498POPC   NC3 3867   2.090   3.600   6.420
  498POPC   PO4 3868   2.270   3.930   6.570
  498POPC   GL1 3869   2.030   4.160   6.330
  498POPC   GL2 3870   2.160   3.980   6.060
  498POPC   C1A 3871   1.930   4.600   6.230
  498POPC   D2A 3872   1.510   4.810   6.080
  498POPC   C3A 3873   1.430   4.870   5.590
  498POPC   C4A 3874   1.560   4.720   5.170
  498POPC   C1B 3875   2.270   4.380   5.740
  498POPC   C2B 3876   2.120   4.590   5.340
  498POPC   C3B 3877   2.160   4.980   5.060
  498POPC   C4B 3878   1.900   5.150   4.690
  499POPC   NC3 3879  15.920  17.080   6.800
  499POPC   PO4 3880  15.700  16.760   6.880
  499POPC   GL1 3881  15.560  16.740   6.490
  499POPC   GL2 3882  15.610  16.960   6.390
  499POPC   C1A 3883  15.330  16.380   6.290
  499POPC   D2A 3884  15.170  16.300   5.870
  499POPC   C3A 3885  15.220  16.420   5.390
  499POPC   C4A 3886  15.090  16.470   4.930
  499POPC   C1B 3887  15.520  16.730   6.000
  499POPC   C2B 3888  15.520  16.720   5.570
  499POPC   C3B 3889  15.720  16.360   5.340
  499POPC   C4B 3890  15.910  15.990   5.090
  500POPC   NC3 3891  17.490   6.010   6.770
  500POPC   PO4 3892  17.850   6.140   6.800
  500POPC   GL1 3893  18.040   6.130   6.430
  500POPC   GL2 3894  18.020   6.280   6.290
  500POPC   C1A 3895  18.030   5.870   6.070
  500POPC   D2A 3896  18.090   5.550   5.710
  500POPC   C3A 3897  18.370   5.360   5.400
  500POPC   C4A 3898  18.590   5.050   5.120
  500POPC   C1B 3899  17.870   6.400   5.910
  500POPC   C2B 3900  17.680   6.410   5.490
  500POPC   C3B 3901  17.480   6.470   5.130
  500POPC   C4B 3902  17.120   6.500   4.820
  501POPC   NC3 3903  16.030   1.570   6.650
  501POPC   PO4 3904  15.930   1.950   6.590
  501POPC   GL1 3905  15.660   1.890   6.290
  501POPC   GL2 3906  15.820   1.640   6.190
  501POPC   C1A 3907  15.330   1.950   6.000
  501POPC   D2A 3908  14.870   1.990   6.160
  501POPC   C3A 3909  14.470   2.230   6.270
  501POPC   C4A 3910  14.220   2.580   6.330
  501POPC   C1B 3911  15.980   1.890   5.860
  501POPC   C2B 3912  16.090   2.030   5.370
  501POPC   C3B 3913  16.080   2.240   4.950
  501POPC   C4B 3914  15.710   2.220   4.620
  502POPC   NC3 3915   2.840   0.780   6.500
  502POPC   PO4 3916   3.170   0.590   6.590
  502POPC   GL1 3917   2.810   0.270   6.480
  502POPC   GL2 3918   2.910   0.300   6.250
  502POPC   C1A 3919   2.530  -0.050   6.240
  502POPC   D2A 3920   2.510  -0.380   5.900
  502POPC   C3A 3921   2.630  -0.210   5.480
  502POPC   C4A 3922   2.800  -0.070   5.040
  502POPC   C1B 3923   2.920  -0.060   5.880
  502POPC   C2B 3924   3.310  -0.230   5.750
  502POPC   C3B 3925   3.690  -0.370   5.460
  502POPC   C4B 3926   3.960  -0.560   5.200
  503POPC   NC3 3927  11.540   3.550   7.040
  503POPC   PO4 3928  11.930   3.470   7.160
  503POPC   GL1 3929  11.950   3.510   6.740
  503POPC   GL2 3930  12.170   3.660   6.740
  503POPC   C1A 3931  11.790   3.310   6.360
  503POPC   D2A 3932  11.570   3.450   5.970
  503POPC   C3A 3933  11.430   3.550   5.480
  503POPC   C4A 3934  11.520   3.730   5.070
  503POPC   C1B 3935  12.080   3.690   6.240
  503POPC   C2B 3936  12.060   3.350   5.880
  503POPC   C3B 3937  11.910   3.410   5.500
  503POPC   C4B 3938  11.850   3.330   4.990
  504POPC   NC3 3939  18.030   7.660   7.270
  504POPC   PO4 3940  17.980   7.540   6.910
  504POPC   GL1 3941  17.970   7.580   6.510
  504POPC   GL2 3942  17.970   7.860   6.420
  504POPC   C1A 3943  17.670   7.270   6.250
  504POPC   D2A 3944  17.690   6.950   5.950
  504POPC   C3A 3945  17.600   6.920   5.500
  504POPC   C4A 3946  17.620   7.280   5.200
  504POPC   C1B 3947  17.850   7.800   6.020
  504POPC   C2B 3948  17.430   7.980   5.890
  504POPC   C3B 3949  17.090   7.840   5.650
  504POPC   C4B 3950  16.800   7.620   5.410
  505POPC   NC3 3951   3.180  16.290   6.380
  505POPC   PO4 3952   2.890  16.420   6.640
  505POPC   GL1 3953   2.730  16.080   6.480
  505POPC   GL2 3954   2.900  15.880   6.410
  505POPC   C1A 3955   2.510  15.960   6.060
  505POPC   D2A 3956   2.320  15.900   5.640
  505POPC   C3A 3957   2.460  16.090   5.200
  505POPC   C4A 3958   2.370  16.190   4.750
  505POPC   C1B 3959   2.930  16.090   5.970
  505POPC   C2B 3960   3.000  16.100   5.500
  505POPC   C3B 3961   2.950  16.130   5.040
  505POPC   C4B 3962   2.830  16.530   4.710
  506POPC   NC3 3963   2.110   1.090   6.300
  506POPC   PO4 3964   2.410   1.060   6.540
  506POPC   GL1 3965   2.560   0.930   6.160
  506POPC   GL2 3966   2.420   1.130   5.950
  506POPC   C1A 3967   2.810   0.720   5.820
  506POPC   D2A 3968   2.890   0.830   5.360
  506POPC   C3A 3969   2.850   0.790   4.910
  506POPC   C4A 3970   2.660   1.130   4.620
  506POPC   C1B 3971   2.450   1.260   5.440
  506POPC   C2B 3972   2.380   1.310   4.970
  506POPC   C3B 3973   2.240   1.450   4.560
  506POPC   C4B 3974   2.440   1.780   4.320
  507POPC   NC3 3975  16.940  15.680   6.990
  507POPC   PO4 3976  16.850  15.360   6.720
  507POPC   GL1 3977  16.710  15.380   6.340
  507POPC   GL2 3978  16.860  15.670   6.380
  507POPC   C1A 3979  16.910  15.360   5.960
  507POPC   D2A 3980  16.780  15.560   5.540
  507POPC   C3A 3981  17.080  15.550   5.210
  507POPC   C4A 3982  17.450  15.580   4.890
  507POPC   C1B 3983  16.490  15.640   6.040
  507POPC   C2B 3984  16.290  15.720   5.650
  507POPC   C3B 3985  16.390  15.860   5.250
  507POPC   C4B 3986  16.170  15.660   4.880
  508POPC   NC3 3987  14.050  15.970   7.170
  508POPC   PO4 3988  14.070  16.330   7.220
  508POPC   GL1 3989  14.150  16.290   6.820
  508POPC   GL2 3990  14.410  16.410   6.790
  508POPC   C1A 3991  14.290  15.850   6.670
  508POPC   D2A 3992  14.340  15.620   6.320
  508POPC   C3A 3993  14.470  15.830   5.890
  508POPC   C4A 3994  14.830  15.840   5.580
  508POPC   C1B 3995  14.320  16.250   6.320
  508POPC   C2B 3996  14.110  16.150   5.940
  508POPC   C3B 3997  14.000  15.790   5.670
  508POPC   C4B 3998  13.860  15.940   5.240
  509POPC   NC3 3999   3.750  16.800   7.040
  509POPC   PO4 4000   3.560  17.180   7.090
  509POPC   GL1 4001   3.620  17.130   6.650
  509POPC   GL2 4002   3.720  17.300   6.390
  509POPC   C1A 4003   3.790  16.700   6.490
  509POPC   D2A 4004   3.720  16.300   6.250
  509POPC   C3A 4005   3.380  16.300   5.880
  509POPC   C4A 4006   2.980  16.600   5.910
  509POPC   C1B 4007   3.600  17.190   5.960
  509POPC   C2B 4008   3.510  17.270   5.510
  509POPC   C3B 4009   3.570  17.000   5.100
  509POPC   C4B 4010   3.730  16.670   4.840
  510POPC   NC3 4011   6.840   4.390   6.890
  510POPC   PO4 4012   7.230   4.320   6.820
  510POPC   GL1 4013   7.160   4.660   6.570
  510POPC   GL2 4014   6.950   4.530   6.470
  510POPC   C1A 4015   7.230   5.060   6.380
  510POPC   D2A 4016   7.340   5.490   6.140
  510POPC   C3A 4017   6.930   5.740   6.070
  510POPC   C4A 4018   6.720   6.110   6.090
  510POPC   C1B 4019   6.990   4.720   6.040
  510POPC   C2B 4020   7.020   5.170   5.940
  510POPC   C3B 4021   7.090   5.540   5.630
  510POPC   C4B 4022   6.910   5.700   5.240
  511POPC   NC3 4023   1.470   8.560   7.080
  511POPC   PO4 4024   1.430   8.360   6.730
  511POPC   GL1 4025   1.190   8.360   6.380
  511POPC   GL2 4026   1.300   8.660   6.370
  511POPC   C1A 4027   1.060   8.460   5.930
  511POPC   D2A 4028   1.240   8.470   5.520
  511POPC   C3A 4029   1.350   8.900   5.440
  511POPC   C4A 4030   1.360   9.320   5.460
  511POPC   C1B 4031   1.460   8.800   5.970
  511POPC   C2B 4032   1.820   8.920   5.630
  511POPC   C3B 4033   2.190   8.830   5.300
  511POPC   C4B 4034   2.470   8.800   4.950
  512POPC   NC3 4035   0.150   8.170   7.220
  512POPC   PO4 4036   0.240   8.550   7.180
  512POPC   GL1 4037   0.460   8.650   6.830
  512POPC   GL2 4038   0.540   8.940   6.660
  512POPC   C1A 4039   0.220   8.530   6.420
  512POPC   D2A 4040   0.050   8.420   6.040
  512POPC   C3A 4041  -0.130   8.000   5.850
  512POPC   C4A 4042  -0.350   7.820   5.520
  512POPC   C1B 4043   0.440   8.910   6.200
  512POPC   C2B 4044   0.610   9.240   5.840
  512POPC   C3B 4045   0.830   9.250   5.450
  512POPC   C4B 4046   0.970   9.510   5.150
  513POPC   NC3 4047  16.350   8.220   7.700
  513POPC   PO4 4048  16.110   8.170   7.360
  513POPC   GL1 4049  16.230   8.170   7.030
  513POPC   GL2 4050  16.140   8.010   6.870
  513POPC   C1A 4051  16.400   8.470   6.700
  513POPC   D2A 4052  16.520   8.500   6.260
  513POPC   C3A 4053  16.560   8.850   5.920
  513POPC   C4A 4054  16.730   9.070   5.520
  513POPC   C1B 4055  16.250   8.010   6.450
  513POPC   C2B 4056  16.310   7.970   6.020
  513POPC   C3B 4057  16.590   7.970   5.680
  513POPC   C4B 4058  16.790   8.090   5.250
  514POPC   NC3 4059   4.540   2.040   6.560
  514POPC   PO4 4060   4.440   1.650   6.420
  514POPC   GL1 4061   4.370   1.570   6.000
  514POPC   GL2 4062   4.040   1.580   5.910
  514POPC   C1A 4063   4.450   1.780   5.630
  514POPC   D2A 4064   4.780   1.780   5.280
  514POPC   C3A 4065   4.920   1.820   4.870
  514POPC   C4A 4066   5.100   1.590   4.500
  514POPC   C1B 4067   4.220   1.220   5.700
  514POPC   C2B 4068   4.340   0.930   5.430
  514POPC   C3B 4069   4.490   0.690   5.080
  514POPC   C4B 4070   4.790   0.420   4.890
  515POPC   NC3 4071  14.870  11.120   6.920
  515POPC   PO4 4072  14.870  11.380   7.200
  515POPC   GL1 4073  14.630  11.650   6.990
  515POPC   GL2 4074  14.460  11.480   6.840
  515POPC   C1A 4075  14.690  11.870   6.580
  515POPC   D2A 4076  14.440  12.120   6.310
  515POPC   C3A 4077  14.060  11.970   6.050
  515POPC   C4A 4078  13.940  11.870   5.650
  515POPC   C1B 4079  14.590  11.370   6.430
  515POPC   C2B 4080  14.820  11.260   6.020
  515POPC   C3B 4081  14.780  11.370   5.620
  515POPC   C4B 4082  15.090  11.520   5.240
  516POPC   NC3 4083   0.900  13.060   7.430
  516POPC   PO4 4084   0.740  12.960   7.080
  516POPC   GL1 4085   0.910  12.970   6.710
  516POPC   GL2 4086   0.700  12.960   6.540
  516POPC   C1A 4087   1.110  13.010   6.280
  516POPC   D2A 4088   0.960  12.740   5.900
  516POPC   C3A 4089   0.680  12.880   5.560
  516POPC   C4A 4090   0.480  12.660   5.210
  516POPC   C1B 4091   0.650  13.180   6.110
  516POPC   C2B 4092   0.570  13.330   5.700
  516POPC   C3B 4093   0.270  13.440   5.300
  516POPC   C4B 4094  -0.150  13.320   5.130
  517POPC   NC3 4095   9.600   1.830   7.410
  517POPC   PO4 4096   9.210   1.770   7.350
  517POPC   GL1 4097   9.400   1.760   6.980
  517POPC   GL2 4098   9.220   1.820   6.760
  517POPC   C1A 4099   9.580   1.660   6.480
  517POPC   D2A 4100   9.590   1.620   6.070
  517POPC   C3A 4101   9.290   1.770   5.800
  517POPC   C4A 4102   9.380   1.670   5.390
  517POPC   C1B 4103   9.010   1.810   6.350
  517POPC   C2B 4104   8.890   2.000   5.930
  517POPC   C3B 4105   8.780   2.050   5.490
  517POPC   C4B 4106   8.650   2.080   5.080
  518POPC   NC3 4107   6.310   7.800   7.130
  518POPC   PO4 4108   6.330   7.380   7.240
  518POPC   GL1 4109   6.330   7.230   6.870
  518POPC   GL2 4110   6.270   7.460   6.680
  518POPC   C1A 4111   6.170   6.890   6.640
  518POPC   D2A 4112   6.060   6.720   6.210
  518POPC   C3A 4113   5.770   6.540   5.890
  518POPC   C4A 4114   5.350   6.730   5.770
  518POPC   C1B 4115   5.990   7.250   6.310
  518POPC   C2B 4116   5.790   7.090   5.970
  518POPC   C3B 4117   5.530   7.190   5.560
  518POPC   C4B 4118   5.130   7.220   5.290
  519POPC   NC3 4119  10.030  16.370   7.130
  519POPC   PO4 4120   9.780  16.120   7.120
  519POPC   GL1 4121   9.860  15.940   6.820
  519POPC   GL2 4122  10.150  16.050   6.740
  519POPC   C1A 4123   9.670  15.810   6.420
  519POPC   D2A 4124   9.580  15.340   6.150
  519POPC   C3A 4125   9.210  15.340   5.880
  519POPC   C4A 4126   8.910  15.580   5.600
  519POPC   C1B 4127  10.080  16.160   6.310
  519POPC   C2B 4128   9.830  16.170   5.900
  519POPC   C3B 4129   9.540  16.420   5.680
  519POPC   C4B 4130   9.210  16.410   5.420
  520POPC   NC3 4131  16.330  12.760   7.020
  520POPC   PO4 4132  16.600  12.470   7.000
  520POPC   GL1 4133  16.360  12.420   6.650
  520POPC   GL2 4134  16.190  12.230   6.740
  520POPC   C1A 4135  16.320  12.800   6.430
  520POPC   D2A 4136  16.440  13.090   6.090
  520POPC   C3A 4137  16.270  13.110   5.700
  520POPC   C4A 4138  16.310  13.240   5.240
  520POPC   C1B 4139  15.940  12.000   6.450
  520POPC   C2B 4140  15.820  11.940   6.000
  520POPC   C3B 4141  15.760  11.840   5.580
  520POPC   C4B 4142  15.630  11.930   5.140
  521POPC   NC3 4143  12.420  15.690   7.360
  521POPC   PO4 4144  12.380  15.290   7.290
  521POPC   GL1 4145  12.370  15.180   6.920
  521POPC   GL2 4146  12.110  15.220   6.810
  521POPC   C1A 4147  12.390  14.820   6.570
  521POPC   D2A 4148  12.360  14.590   6.170
  521POPC   C3A 4149  12.540  14.830   5.860
  521POPC   C4A 4150  12.490  15.060   5.450
  521POPC   C1B 4151  11.930  15.100   6.400
  521POPC   C2B 4152  12.020  14.860   6.000
  521POPC   C3B 4153  12.120  14.780   5.550
  521POPC   C4B 4154  12.310  14.460   5.230
  522POPC   NC3 4155  16.860   9.590   7.310
  522POPC   PO4 4156  16.880   9.180   7.290
  522POPC   GL1 4157  16.830   9.190   6.920
  522POPC   GL2 4158  16.730   8.890   6.910
  522POPC   C1A 4159  17.070   9.340   6.520
  522POPC   D2A 4160  17.290   9.420   6.100
  522POPC   C3A 4161  17.500   9.870   6.000
  522POPC   C4A 4162  17.400  10.280   6.120
  522POPC   C1B 4163  16.740   8.970   6.430
  522POPC   C2B 4164  16.830   9.260   6.080
  522POPC   C3B 4165  16.910   9.560   5.740
  522POPC   C4B 4166  17.290   9.730   5.530
  523POPC   NC3 4167   2.710   8.150   6.890
  523POPC   PO4 4168   2.740   7.780   6.920
  523POPC   GL1 4169   2.970   7.640   6.660
  523POPC   GL2 4170   3.190   7.870   6.610
  523POPC   C1A 4171   2.950   7.400   6.250
  523POPC   D2A 4172   3.110   7.020   6.090
  523POPC   C3A 4173   3.170   6.990   5.620
  523POPC   C4A 4174   3.110   6.780   5.240
  523POPC   C1B 4175   3.230   7.810   6.160
  523POPC   C2B 4176   3.260   8.010   5.720
  523POPC   C3B 4177   3.200   8.160   5.340
  523POPC   C4B 4178   2.900   8.480   5.080
  524POPC   NC3 4179   4.680  14.460   7.120
  524POPC   PO4 4180   4.690  14.220   7.440
  524POPC   GL1 4181   4.770  13.970   7.140
  524POPC   GL2 4182   4.980  14.060   7.040
  524POPC   C1A 4183   4.640  13.720   6.830
  524POPC   D2A 4184   4.610  13.380   6.550
  524POPC   C3A 4185   4.200  13.240   6.380
  524POPC   C4A 4186   3.830  13.510   6.260
  524POPC   C1B 4187   4.680  14.180   6.670
  524POPC   C2B 4188   4.700  14.290   6.230
  524POPC   C3B 4189   4.790  14.640   5.890
  524POPC   C4B 4190   4.920  15.030   5.650
  525POPC   NC3 4191   2.990  10.110   6.820
  525POPC   PO4 4192   2.690  10.240   7.010
  525POPC   GL1 4193   2.620  10.480   6.650
  525POPC   GL2 4194   2.670  10.310   6.430
  525POPC   C1A 4195   2.760  10.820   6.370
  525POPC   D2A 4196   2.980  10.940   6.000
  525POPC   C3A 4197   2.970  10.980   5.470
  525POPC   C4A 4198   3.230  10.800   5.150
  525POPC   C1B 4199   2.780  10.410   5.990
  525POPC   C2B 4200   2.990  10.530   5.590
  525POPC   C3B 4201   3.420  10.450   5.540
  525POPC   C4B 4202   3.740  10.110   5.440
  526POPC   NC3 4203   2.100   9.660   6.590
  526POPC   PO4 4204   1.780   9.520   6.780
  526POPC   GL1 4205   1.700   9.480   6.290
  526POPC   GL2 4206   1.580   9.120   6.290
  526POPC   C1A 4207   1.610   9.770   5.940
  526POPC   D2A 4208   1.510   9.850   5.490
  526POPC   C3A 4209   1.330  10.250   5.300
  526POPC   C4A 4210   1.090  10.500   5.080
  526POPC   C1B 4211   1.380   9.280   5.950
  526POPC   C2B 4212   1.070   9.560   5.820
  526POPC   C3B 4213   0.990   9.900   5.500
  526POPC   C4B 4214   0.820  10.350   5.590
  527POPC   NC3 4215  10.410   2.330   7.370
  527POPC   PO4 4216  10.200   2.340   7.070
  527POPC   GL1 4217  10.060   2.380   6.680
  527POPC   GL2 4218   9.880   2.130   6.530
  527POPC   C1A 4219  10.210   2.320   6.230
  527POPC   D2A 4220  10.300   1.950   5.960
  527POPC   C3A 4221  10.280   1.910   5.480
  527POPC   C4A 4222  10.350   2.280   5.190
  527POPC   C1B 4223   9.830   2.030   6.130
  527POPC   C2B 4224   9.770   1.970   5.640
  527POPC   C3B 4225   9.840   1.990   5.130
  527POPC   C4B 4226  10.070   1.970   4.740
  528POPC   NC3 4227   6.960  17.340   7.040
  528POPC   PO4 4228   7.110  17.010   7.040
  528POPC   GL1 4229   7.030  16.850   6.750
  528POPC   GL2 4230   7.040  17.040   6.550
  528POPC   C1A 4231   7.280  16.560   6.450
  528POPC   D2A 4232   7.470  16.120   6.280
  528POPC   C3A 4233   7.390  15.960   5.860
  528POPC   C4A 4234   7.440  15.630   5.510
  528POPC   C1B 4235   7.020  17.350   6.200
  528POPC   C2B 4236   7.000  17.550   5.810
  528POPC   C3B 4237   7.210  17.670   5.460
  528POPC   C4B 4238   7.260  17.920   5.120
  529POPC   NC3 4239   3.960   5.020   7.280
  529POPC   PO4 4240   3.910   4.950   6.910
  529POPC   GL1 4241   4.170   4.950   6.670
  529POPC   GL2 4242   4.440   4.910   6.640
  529POPC   C1A 4243   4.180   4.870   6.190
  529POPC   D2A 4244   3.970   4.850   5.700
  529POPC   C3A 4245   4.210   4.610   5.340
  529POPC   C4A 4246   4.380   4.910   5.080
  529POPC   C1B 4247   4.640   4.980   6.240
  529POPC   C2B 4248   4.920   4.770   5.990
  529POPC   C3B 4249   5.090   4.910   5.550
  529POPC   C4B 4250   5.260   4.790   5.150
  530POPC   NC3 4251   7.040  15.800   7.280
  530POPC   PO4 4252   6.910  15.890   6.910
  530POPC   GL1 4253   6.890  15.990   6.530
  530POPC   GL2 4254   7.090  15.830   6.390
  530POPC   C1A 4255   6.990  16.260   6.150
  530POPC   D2A 4256   7.100  16.280   5.660
  530POPC   C3A 4257   7.310  16.070   5.180
  530POPC   C4A 4258   7.570  15.860   4.870
  530POPC   C1B 4259   7.250  15.460   6.260
  530POPC   C2B 4260   7.440  15.210   5.920
  530POPC   C3B 4261   7.640  15.090   5.530
  530POPC   C4B 4262   7.550  14.720   5.220
  531POPC   NC3 4263   3.960   8.940   6.940
  531POPC   PO4 4264   3.600   9.090   6.940
  531POPC   GL1 4265   3.670   9.090   6.590
  531POPC   GL2 4266   3.910   9.160   6.500
  531POPC   C1A 4267   3.450   9.350   6.350
  531POPC   D2A 4268   3.230   9.660   6.070
  531POPC   C3A 4269   3.100   9.540   5.700
  531POPC   C4A 4270   3.090   9.110   5.540
  531POPC   C1B 4271   3.970   9.310   6.120
  531POPC   C2B 4272   3.920   9.130   5.690
  531POPC   C3B 4273   3.810   8.730   5.410
  531POPC   C4B 4274   3.610   8.380   5.590
  532POPC   NC3 4275  12.760  14.920   6.900
  532POPC   PO4 4276  12.890  15.290   7.110
  532POPC   GL1 4277  12.840  15.340   6.620
  532POPC   GL2 4278  12.580  15.280   6.570
  532POPC   C1A 4279  13.020  14.980   6.390
  532POPC   D2A 4280  13.040  14.990   5.910
  532POPC   C3A 4281  12.920  15.280   5.640
  532POPC   C4A 4282  12.610  15.650   5.640
  532POPC   C1B 4283  12.370  15.190   6.170
  532POPC   C2B 4284  12.190  15.270   5.730
  532POPC   C3B 4285  12.010  15.510   5.400
  532POPC   C4B 4286  11.880  15.630   4.960
  533POPC   NC3 4287  17.300   5.690   7.340
  533POPC   PO4 4288  17.450   5.510   7.000
  533POPC   GL1 4289  17.580   5.500   6.610
  533POPC   GL2 4290  17.760   5.660   6.430
  533POPC   C1A 4291  17.230   5.620   6.300
  533POPC   D2A 4292  17.160   5.770   5.870
  533POPC   C3A 4293  17.200   5.710   5.430
  533POPC   C4A 4294  17.390   5.900   5.100
  533POPC   C1B 4295  17.590   6.020   6.190
  533POPC   C2B 4296  17.320   6.300   5.950
  533POPC   C3B 4297  17.230   6.530   5.560
  533POPC   C4B 4298  16.860   6.460   5.270
  534POPC   NC3 4299  14.350   3.820   6.520
  534POPC   PO4 4300  14.750   3.860   6.500
  534POPC   GL1 4301  14.540   3.870   6.080
  534POPC   GL2 4302  14.500   4.110   6.090
  534POPC   C1A 4303  14.670   3.880   5.620
  534POPC   D2A 4304  15.040   3.930   5.370
  534POPC   C3A 4305  14.960   4.220   4.970
  534POPC   C4A 4306  15.220   4.440   4.630
  534POPC   C1B 4307  14.760   4.320   5.750
  534POPC   C2B 4308  15.090   4.410   5.430
  534POPC   C3B 4309  15.330   4.600   5.060
  534POPC   C4B 4310  15.670   4.650   4.820
  535POPC   NC3 4311  18.120   8.060   6.880
  535POPC   PO4 4312  17.890   8.360   7.000
  535POPC   GL1 4313  18.000   8.460   6.630
  535POPC   GL2 4314  17.840   8.350   6.340
  535POPC   C1A 4315  17.840   8.810   6.350
  535POPC   D2A 4316  17.630   9.100   6.060
  535POPC   C3A 4317  17.600   9.230   5.660
  535POPC   C4A 4318  17.340   9.250   5.300
  535POPC   C1B 4319  17.490   8.570   6.060
  535POPC   C2B 4320  17.290   8.380   5.650
  535POPC   C3B 4321  17.320   8.220   5.250
  535POPC   C4B 4322  17.620   8.250   4.860
  536POPC   NC3 4323   3.810   1.800   6.320
  536POPC   PO4 4324   4.040   2.080   6.510
  536POPC   GL1 4325   4.220   2.380   6.340
  536POPC   GL2 4326   4.470   2.500   6.480
  536POPC   C1A 4327   4.150   2.480   5.890
  536POPC   D2A 4328   4.170   2.610   5.480
  536POPC   C3A 4329   3.780   2.470   5.280
  536POPC   C4A 4330   3.580   2.090   5.050
  536POPC   C1B 4331   4.600   2.360   6.100
  536POPC   C2B 4332   5.070   2.470   5.990
  536POPC   C3B 4333   5.480   2.340   5.720
  536POPC   C4B 4334   5.700   2.490   5.320
  537POPC   NC3 4335  15.960   3.870   7.000
  537POPC   PO4 4336  16.240   3.940   6.790
  537POPC   GL1 4337  16.030   4.110   6.500
  537POPC   GL2 4338  16.270   4.120   6.310
  537POPC   C1A 4339  15.850   4.080   6.080
  537POPC   D2A 4340  15.650   3.880   5.660
  537POPC   C3A 4341  15.380   3.630   5.430
  537POPC   C4A 4342  15.250   3.340   5.090
  537POPC   C1B 4343  16.310   3.950   5.910
  537POPC   C2B 4344  16.530   3.590   5.640
  537POPC   C3B 4345  16.490   3.320   5.240
  537POPC   C4B 4346  16.600   3.420   4.800
  538POPC   NC3 4347   9.210   1.260   7.080
  538POPC   PO4 4348   9.400   1.000   6.930
  538POPC   GL1 4349   9.540   0.890   6.540
  538POPC   GL2 4350   9.710   0.740   6.570
  538POPC   C1A 4351   9.380   1.140   6.160
  538POPC   D2A 4352   9.440   1.170   5.730
  538POPC   C3A 4353   9.130   1.200   5.400
  538POPC   C4A 4354   8.860   1.560   5.200
  538POPC   C1B 4355   9.760   0.730   6.130
  538POPC   C2B 4356   9.520   0.650   5.790
  538POPC   C3B 4357   9.420   0.780   5.370
  538POPC   C4B 4358   9.340   0.760   4.900
  539POPC   NC3 4359   8.600  16.110   7.110
  539POPC   PO4 4360   8.330  16.200   6.850
  539POPC   GL1 4361   8.180  16.340   6.490
  539POPC   GL2 4362   8.090  16.090   6.410
  539POPC   C1A 4363   7.780  16.530   6.380
  539POPC   D2A 4364   7.480  16.500   5.980
  539POPC   C3A 4365   7.610  16.720   5.600
  539POPC   C4A 4366   7.800  16.990   5.280
  539POPC   C1B 4367   7.920  16.060   5.950
  539POPC   C2B 4368   7.680  16.180   5.550
  539POPC   C3B 4369   7.600  16.440   5.160
  539POPC   C4B 4370   7.510  16.800   4.880
  540POPC   NC3 4371  14.850   2.350   7.120
  540POPC   PO4 4372  15.050   2.430   6.810
  540POPC   GL1 4373  15.020   2.350   6.450
  540POPC   GL2 4374  15.270   2.430   6.280
  540POPC   C1A 4375  14.840   2.530   6.060
  540POPC   D2A 4376  14.420   2.600   5.850
  540POPC   C3A 4377  14.230   2.990   6.090
  540POPC   C4A 4378  14.230   3.140   6.530
  540POPC   C1B 4379  15.260   2.460   5.810
  540POPC   C2B 4380  15.300   2.590   5.370
  540POPC   C3B 4381  15.410   2.520   4.890
  540POPC   C4B 4382  15.300   2.380   4.460
  541POPC   NC3 4383  14.050  16.630   6.490
  541POPC   PO4 4384  13.860  16.660   6.850
  541POPC   GL1 4385  13.550  16.680   6.620
  541POPC   GL2 4386  13.640  16.910   6.370
  541POPC   C1A 4387  13.230  16.430   6.380
  541POPC   D2A 4388  12.820  16.350   6.280
  541POPC   C3A 4389  12.740  16.190   5.820
  541POPC   C4A 4390  12.760  16.250   5.390
  541POPC   C1B 4391  13.580  16.960   5.860
  541POPC   C2B 4392  13.310  16.940   5.540
  541POPC   C3B 4393  12.890  16.720   5.410
  541POPC   C4B 4394  12.710  16.620   5.050
  542POPC   NC3 4395  15.410   7.760   7.200
  542POPC   PO4 4396  15.740   7.890   7.290
  542POPC   GL1 4397  15.650   7.980   6.880
  542POPC   GL2 4398  15.410   7.830   6.690
  542POPC   C1A 4399  15.650   8.320   6.610
  542POPC   D2A 4400  15.450   8.430   6.160
  542POPC   C3A 4401  15.720   8.310   5.820
  542POPC   C4A 4402  16.080   8.160   5.550
  542POPC   C1B 4403  15.160   7.460   6.600
  542POPC   C2B 4404  14.730   7.370   6.460
  542POPC   C3B 4405  14.500   7.570   6.150
  542POPC   C4B 4406  14.010   7.610   6.060
  543POPC   NC3 4407   7.900  16.450   6.920
  543POPC   PO4 4408   7.930  16.840   6.960
  543POPC   GL1 4409   7.870  17.060   6.600
  543POPC   GL2 4410   7.590  17.120   6.620
  543POPC   C1A 4411   7.870  17.230   6.170
  543POPC   D2A 4412   8.270  17.270   5.960
  543POPC   C3A 4413   8.460  17.010   5.620
  543POPC   C4A 4414   8.650  17.020   5.180
  543POPC   C1B 4415   7.470  16.910   6.210
  543POPC   C2B 4416   7.320  17.130   5.800
  543POPC   C3B 4417   7.360  17.110   5.340
  543POPC   C4B 4418   7.260  17.270   4.930
  544POPC   NC3 4419  16.440   2.790   6.350
  544POPC   PO4 4420  16.790   2.680   6.200
  544POPC   GL1 4421  17.010   2.850   5.880
  544POPC   GL2 4422  16.990   2.570   5.720
  544POPC   C1A 4423  17.290   2.990   5.580
  544POPC   D2A 4424  17.540   2.670   5.380
  544POPC   C3A 4425  17.470   2.740   4.910
  544POPC   C4A 4426  17.430   2.770   4.430
  544POPC   C1B 4427  16.990   2.610   5.280
  544POPC   C2B 4428  17.140   2.330   4.950
  544POPC   C3B 4429  17.470   2.240   4.650
  544POPC   C4B 4430  17.680   1.960   4.350
  545POPC   NC3 4431  16.910   6.560   7.520
  545POPC   PO4 4432  17.310   6.570   7.520
  545POPC   GL1 4433  17.190   6.620   7.030
  545POPC   GL2 4434  17.090   6.510   6.810
  545POPC   C1A 4435  17.410   6.950   6.740
  545POPC   D2A 4436  17.200   7.160   6.450
  545POPC   C3A 4437  16.760   7.130   6.270
  545POPC   C4A 4438  16.430   7.050   5.960
  545POPC   C1B 4439  17.000   6.740   6.440
  545POPC   C2B 4440  17.110   6.840   6.020
  545POPC   C3B 4441  16.780   6.790   5.700
  545POPC   C4B 4442  16.470   7.100   5.470
  546POPC   NC3 4443   9.120   3.170   7.140
  546POPC   PO4 4444   9.420   3.120   7.330
  546POPC   GL1 4445   9.610   3.120   6.910
  546POPC   GL2 4446   9.870   3.030   6.840
  546POPC   C1A 4447   9.490   2.970   6.500
  546POPC   D2A 4448   9.390   2.720   6.070
  546POPC   C3A 4449   9.540   2.920   5.690
  546POPC   C4A 4450   9.630   3.250   5.380
  546POPC   C1B 4451   9.720   3.430   6.590
  546POPC   C2B 4452   9.620   3.730   6.200
  546POPC   C3B 4453   9.770   4.150   6.110
  546POPC   C4B 4454   9.630   4.400   5.750
  547POPC   NC3 4455   0.730  11.670   6.520
  547POPC   PO4 4456   0.370  11.510   6.470
  547POPC   GL1 4457   0.470  11.420   6.070
  547POPC   GL2 4458   0.270  11.570   5.970
  547POPC   C1A 4459   0.680  11.350   5.640
  547POPC   D2A 4460   0.640  11.100   5.250
  547POPC   C3A 4461   0.460  10.710   5.070
  547POPC   C4A 4462   0.180  10.330   4.850
  547POPC   C1B 4463   0.150  11.730   5.550
  547POPC   C2B 4464   0.130  11.740   5.090
  547POPC   C3B 4465  -0.050  11.850   4.690
  547POPC   C4B 4466  -0.250  12.080   4.360
  548POPC   NC3 4467   5.770   8.140   7.330
  548POPC   PO4 4468   5.870   7.780   7.380
  548POPC   GL1 4469   5.740   7.750   7.000
  548POPC   GL2 4470   5.840   7.970   6.860
  548POPC   C1A 4471   5.380   7.750   6.740
  548POPC   D2A 4472   5.110   7.660   6.380
  548POPC   C3A 4473   5.240   7.970   6.080
  548POPC   C4A 4474   5.140   8.210   5.660
  548POPC   C1B 4475   5.940   7.820   6.430
  548POPC   C2B 4476   6.180   7.620   6.050
  548POPC   C3B 4477   6.510   7.760   5.760
  548POPC   C4B 4478   6.690   8.150   5.590
  549POPC   NC3 4479   9.790  18.060   6.790
  549POPC   PO4 4480  10.110  18.270   6.740
  549POPC   GL1 4481  10.040  18.140   6.320
  549POPC   GL2 4482   9.790  18.330   6.340
  549POPC   C1A 4483  10.360  18.080   5.950
  549POPC   D2A 4484  10.750  18.110   5.750
  549POPC   C3A 4485  11.160  18.170   6.090
  549POPC   C4A 4486  11.400  18.050   6.480
  549POPC   C1B 4487   9.780  18.150   5.970
  549POPC   C2B 4488   9.560  17.860   5.630
  549POPC   C3B 4489   9.450  17.960   5.160
  549POPC   C4B 4490   9.560  17.660   4.830
  550POPC   NC3 4491   2.310   5.100   6.630
  550POPC   PO4 4492   2.510   4.740   6.500
  550POPC   GL1 4493   2.330   4.790   6.240
  550POPC   GL2 4494   2.490   4.770   6.000
  550POPC   C1A 4495   1.920   5.060   6.200
  550POPC   D2A 4496   1.730   5.280   5.860
  550POPC   C3A 4497   1.890   5.300   5.480
  550POPC   C4A 4498   2.120   5.480   5.070
  550POPC   C1B 4499   2.810   4.690   5.720
  550POPC   C2B 4500   3.060   4.630   5.340
  550POPC   C3B 4501   2.980   4.870   4.960
  550POPC   C4B 4502   2.940   5.240   4.620
  551POPC   NC3 4503  15.390  13.780   6.710
  551POPC   PO4 4504  15.320  14.020   6.990
  551POPC   GL1 4505  15.340  14.240   6.640
  551POPC   GL2 4506  15.090  14.430   6.580
  551POPC   C1A 4507  15.630  14.320   6.270
  551POPC   D2A 4508  15.680  14.450   5.820
  551POPC   C3A 4509  15.610  14.450   5.330
  551POPC   C4A 4510  15.660  14.220   4.910
  551POPC   C1B 4511  14.960  14.340   6.120
  551POPC   C2B 4512  14.720  14.330   5.680
  551POPC   C3B 4513  14.640  14.490   5.220
  551POPC   C4B 4514  14.770  14.460   4.800
  552POPC   NC3 4515   6.940   0.980   6.770
  552POPC   PO4 4516   6.640   0.750   6.740
  552POPC   GL1 4517   6.600   0.850   6.360
  552POPC   GL2 4518   6.860   0.870   6.230
  552POPC   C1A 4519   6.590   1.120   5.920
  552POPC   D2A 4520   6.700   1.060   5.460
  552POPC   C3A 4521   6.670   1.390   5.140
  552POPC   C4A 4522   6.940   1.490   4.750
  552POPC   C1B 4523   6.850   0.540   5.930
  552POPC   C2B 4524   6.970   0.580   5.470
  552POPC   C3B 4525   7.140   0.230   5.200
  552POPC   C4B 4526   7.260   0.050   4.820
  553POPC   NC3 4527  14.940   1.520   6.530
  553POPC   PO4 4528  14.570   1.580   6.650
  553POPC   GL1 4529  14.380   1.740   6.260
  553POPC   GL2 4530  14.520   1.540   6.110
  553POPC   C1A 4531  14.260   1.890   5.860
  553POPC   D2A 4532  14.180   2.230   5.560
  553POPC   C3A 4533  14.360   2.620   5.400
  553POPC   C4A 4534  14.530   3.020   5.270
  553POPC   C1B 4535  14.320   1.410   5.700
  553POPC   C2B 4536  14.210   1.250   5.250
  553POPC   C3B 4537  14.020   1.130   4.860
  553POPC   C4B 4538  14.060   0.960   4.420
  554POPC   NC3 4539   3.030  13.850   6.770
  554POPC   PO4 4540   3.130  13.730   7.150
  554POPC   GL1 4541   3.490  13.850   7.000
  554POPC   GL2 4542   3.560  13.560   6.840
  554POPC   C1A 4543   3.490  13.970   6.540
  554POPC   D2A 4544   3.280  14.060   6.180
  554POPC   C3A 4545   2.820  14.150   6.130
  554POPC   C4A 4546   2.450  14.090   5.820
  554POPC   C1B 4547   3.390  13.510   6.500
  554POPC   C2B 4548   3.170  13.580   6.110
  554POPC   C3B 4549   3.150  13.650   5.630
  554POPC   C4B 4550   3.070  13.390   5.260
  555POPC   NC3 4551  17.560   9.880   7.000
  555POPC   PO4 4552  17.310   9.890   7.330
  555POPC   GL1 4553  17.160  10.060   7.010
  555POPC   GL2 4554  16.970   9.860   6.940
  555POPC   C1A 4555  16.930  10.290   6.620
  555POPC   D2A 4556  16.880  10.600   6.230
  555POPC   C3A 4557  16.570  10.450   5.950
  555POPC   C4A 4558  16.420  10.240   5.550
  555POPC   C1B 4559  16.680   9.650   6.650
  555POPC   C2B 4560  16.390   9.280   6.590
  555POPC   C3B 4561  16.210   9.080   6.210
  555POPC   C4B 4562  15.890   9.190   5.890
  556POPC   NC3 4563   8.090   2.700   7.530
  556POPC   PO4 4564   8.190   2.740   7.170
  556POPC   GL1 4565   8.120   2.790   6.820
  556POPC   GL2 4566   8.390   2.810   6.680
  556POPC   C1A 4567   7.710   2.950   6.570
  556POPC   D2A 4568   7.650   3.300   6.250
  556POPC   C3A 4569   7.790   3.210   5.840
  556POPC   C4A 4570   8.180   3.080   5.530
  556POPC   C1B 4571   8.510   2.720   6.270
  556POPC   C2B 4572   8.550   2.950   5.870
  556POPC   C3B 4573   8.650   3.020   5.460
  556POPC   C4B 4574   8.700   2.820   5.010
  557POPC   NC3 4575   6.610   6.350   7.420
  557POPC   PO4 4576   6.810   6.030   7.290
  557POPC   GL1 4577   6.520   6.020   7.030
  557POPC   GL2 4578   6.470   5.760   6.910
  557POPC   C1A 4579   6.150   5.960   6.700
  557POPC   D2A 4580   5.710   5.930   6.710
  557POPC   C3A 4581   5.410   6.250   6.670
  557POPC   C4A 4582   5.320   6.440   6.230
  557POPC   C1B 4583   6.570   5.780   6.400
  557POPC   C2B 4584   6.440   5.660   5.940
  557POPC   C3B 4585   6.100   5.630   5.680
  557POPC   C4B 4586   5.670   5.750   5.480
  558POPC   NC3 4587   6.000   6.840   7.630
  558POPC   PO4 4588   6.070   6.440   7.520
  558POPC   GL1 4589   6.180   6.320   7.200
  558POPC   GL2 4590   5.910   6.320   7.040
  558POPC   C1A 4591   6.460   6.460   6.830
  558POPC   D2A 4592   6.350   6.350   6.380
  558POPC   C3A 4593   6.570   6.650   6.120
  558POPC   C4A 4594   6.760   6.860   5.730
  558POPC   C1B 4595   5.890   6.390   6.610
  558POPC   C2B 4596   5.750   6.160   6.240
  558POPC   C3B 4597   5.810   6.070   5.810
  558POPC   C4B 4598   6.070   6.040   5.420
  559POPC   NC3 4599   4.630  11.040   7.390
  559POPC   PO4 4600   4.320  10.830   7.230
  559POPC   GL1 4601   4.560  10.690   6.980
  559POPC   GL2 4602   4.680  10.980   6.860
  559POPC   C1A 4603   4.580  10.500   6.570
  559POPC   D2A 4604   4.510  10.240   6.230
  559POPC   C3A 4605   4.290   9.850   6.180
  559POPC   C4A 4606   4.240   9.540   5.830
  559POPC   C1B 4607   4.590  10.980   6.390
  559POPC   C2B 4608   4.570  11.140   5.950
  559POPC   C3B 4609   4.930  10.980   5.640
  559POPC   C4B 4610   5.120  10.620   5.610
  560POPC   NC3 4611   4.820   8.750   6.830
  560POPC   PO4 4612   4.870   8.500   7.120
  560POPC   GL1 4613   4.740   8.190   6.870
  560POPC   GL2 4614   4.910   7.990   6.740
  560POPC   C1A 4615   4.380   8.310   6.540
  560POPC   D2A 4616   4.440   8.410   6.100
  560POPC   C3A 4617   4.610   8.310   5.690
  560POPC   C4A 4618   4.840   8.480   5.330
  560POPC   C1B 4619   4.870   8.270   6.370
  560POPC   C2B 4620   4.930   8.530   6.000
  560POPC   C3B 4621   4.670   8.850   5.810
  560POPC   C4B 4622   4.360   9.110   5.550
  561POPC   NC3 4623  11.430  12.190   6.850
  561POPC   PO4 4624  11.490  12.560   6.970
  561POPC   GL1 4625  11.760  12.440   6.730
  561POPC   GL2 4626  11.650  12.510   6.440
  561POPC   C1A 4627  12.200  12.640   6.620
  561POPC   D2A 4628  12.470  12.910   6.340
  561POPC   C3A 4629  12.320  13.060   5.950
  561POPC   C4A 4630  12.320  13.430   5.670
  561POPC   C1B 4631  11.590  12.500   6.020
  561POPC   C2B 4632  11.360  12.580   5.610
  561POPC   C3B 4633  11.050  12.970   5.560
  561POPC   C4B 4634  10.990  13.260   5.290
  562POPC   NC3 4635  10.620   8.610   6.870
  562POPC   PO4 4636  11.030   8.570   6.910
  562POPC   GL1 4637  11.110   8.310   6.580
  562POPC   GL2 4638  11.290   8.510   6.450
  562POPC   C1A 4639  11.530   8.070   6.460
  562POPC   D2A 4640  11.950   7.980   6.310
  562POPC   C3A 4641  12.190   8.100   5.940
  562POPC   C4A 4642  12.540   8.250   5.600
  562POPC   C1B 4643  11.180   8.340   6.050
  562POPC   C2B 4644  11.180   8.090   5.630
  562POPC   C3B 4645  11.330   7.800   5.340
  562POPC   C4B 4646  11.470   7.480   5.040
  563POPC   NC3 4647   6.420   4.220   7.800
  563POPC   PO4 4648   6.140   4.190   7.530
  563POPC   GL1 4649   6.190   4.230   7.150
  563POPC   GL2 4650   6.420   4.110   6.920
  563POPC   C1A 4651   5.900   4.270   6.780
  563POPC   D2A 4652   5.520   4.180   6.490
  563POPC   C3A 4653   5.400   3.930   6.080
  563POPC   C4A 4654   5.550   3.840   5.640
  563POPC   C1B 4655   6.450   4.350   6.520
  563POPC   C2B 4656   6.550   4.740   6.250
  563POPC   C3B 4657   6.580   5.010   5.840
  563POPC   C4B 4658   6.660   5.400   5.540
  564POPC   NC3 4659  17.500  16.440   6.570
  564POPC   PO4 4660  17.640  16.100   6.760
  564POPC   GL1 4661  17.690  15.920   6.400
  564POPC   GL2 4662  17.820  15.720   6.350
  564POPC   C1A 4663  17.660  15.920   5.920
  564POPC   D2A 4664  17.900  15.640   5.620
  564POPC   C3A 4665  18.070  15.160   5.660
  564POPC   C4A 4666  18.280  14.870   5.330
  564POPC   C1B 4667  17.710  15.360   6.080
  564POPC   C2B 4668  17.590  15.170   5.690
  564POPC   C3B 4669  17.720  14.840   5.350
  564POPC   C4B 4670  17.460  14.650   5.020
  565POPC   NC3 4671   5.060  10.470   7.040
  565POPC   PO4 4672   5.030  10.830   7.200
  565POPC   GL1 4673   5.100  10.870   6.780
  565POPC   GL2 4674   5.310  11.080   6.780
  565POPC   C1A 4675   5.050  10.600   6.450
  565POPC   D2A 4676   4.870  10.630   6.000
  565POPC   C3A 4677   4.400  10.650   5.860
  565POPC   C4A 4678   4.090  10.310   5.800
  565POPC   C1B 4679   5.280  11.380   6.390
  565POPC   C2B 4680   5.590  11.610   6.130
  565POPC   C3B 4681   5.590  12.100   6.080
  565POPC   C4B 4682   5.340  12.350   5.800
  566POPC   NC3 4683   4.480   5.600   7.270
  566POPC   PO4 4684   4.070   5.480   7.210
  566POPC   GL1 4685   4.130   5.460   6.810
  566POPC   GL2 4686   4.180   5.700   6.640
  566POPC   C1A 4687   4.580   5.400   6.590
  566POPC   D2A 4688   4.930   5.660   6.370
  566POPC   C3A 4689   5.180   5.500   6.050
  566POPC   C4A 4690   5.250   5.470   5.570
  566POPC   C1B 4691   4.110   5.440   6.240
  566POPC   C2B 4692   4.140   5.350   5.740
  566POPC   C3B 4693   4.040   5.190   5.360
  566POPC   C4B 4694   3.940   5.490   5.020
  567POPC   NC3 4695   5.110   7.140   7.470
  567POPC   PO4 4696   5.440   6.990   7.280
  567POPC   GL1 4697   5.390   6.880   6.880
  567POPC   GL2 4698   5.630   6.770   6.830
  567POPC   C1A 4699   5.080   6.800   6.550
  567POPC   D2A 4700   4.910   6.700   6.130
  567POPC   C3A 4701   4.640   6.440   5.910
  567POPC   C4A 4702   4.370   6.220   5.550
  567POPC   C1B 4703   5.570   6.850   6.350
  567POPC   C2B 4704   5.280   7.150   6.150
  567POPC   C3B 4705   5.090   7.480   5.860
  567POPC   C4B 4706   5.120   7.700   5.460
  568POPC   NC3 4707   1.630  10.970   6.820
  568POPC   PO4 4708   1.270  11.170   6.710
  568POPC   GL1 4709   1.430  11.330   6.380
  568POPC   GL2 4710   1.700  11.410   6.460
  568POPC   C1A 4711   1.620  11.180   5.990
  568POPC   D2A 4712   1.440  11.190   5.550
  568POPC   C3A 4713   1.140  11.230   5.200
  568POPC   C4A 4714   0.970  10.900   4.820
  568POPC   C1B 4715   1.680  11.630   6.100
  568POPC   C2B 4716   1.610  11.680   5.620
  568POPC   C3B 4717   1.440  11.660   5.190
  568POPC   C4B 4718   1.300  11.870   4.850
  569POPC   NC3 4719   1.020  10.290   7.090
  569POPC   PO4 4720   0.680  10.190   6.940
  569POPC   GL1 4721   0.370  10.230   6.570
  569POPC   GL2 4722   0.610  10.310   6.410
  569POPC   C1A 4723   0.310   9.990   6.210
  569POPC   D2A 4724   0.110  10.100   5.800
  569POPC   C3A 4725   0.360  10.300   5.500
  569POPC   C4A 4726   0.600  10.120   5.190
  569POPC   C1B 4727   0.390  10.520   6.000
  569POPC   C2B 4728  -0.030  10.620   5.800
  569POPC   C3B 4729  -0.190  10.370   5.420
  569POPC   C4B 4730  -0.020  10.040   5.140
  570POPC   NC3 4731   2.250  14.150   7.180
  570POPC   PO4 4732   2.370  14.510   7.220
  570POPC   GL1 4733   2.560  14.480   6.830
  570POPC   GL2 4734   2.480  14.740   6.750
  570POPC   C1A 4735   2.650  14.060   6.560
  570POPC   D2A 4736   2.710  13.630   6.420
  570POPC   C3A 4737   2.720  13.650   5.960
  570POPC   C4A 4738   2.660  13.530   5.530
  570POPC   C1B 4739   2.540  14.500   6.350
  570POPC   C2B 4740   2.770  14.680   5.990
  570POPC   C3B 4741   3.050  14.820   5.620
  570POPC   C4B 4742   3.110  14.890   5.170
  571POPC   NC3 4743  14.400   9.450   7.420
  571POPC   PO4 4744  14.100   9.710   7.240
  571POPC   GL1 4745  14.250   9.430   6.980
  571POPC   GL2 4746  14.410   9.490   6.830
  571POPC   C1A 4747  14.000   9.450   6.560
  571POPC   D2A 4748  13.940   9.690   6.230
  571POPC   C3A 4749  13.590   9.710   5.980
  571POPC   C4A 4750  13.270   9.630   5.670
  571POPC   C1B 4751  14.570   9.650   6.440
  571POPC   C2B 4752  14.820   9.780   6.100
  571POPC   C3B 4753  14.730   9.860   5.660
  571POPC   C4B 4754  14.540   9.780   5.250
  572POPC   NC3 4755  11.130   6.130   6.550
  572POPC   PO4 4756  11.520   6.010   6.700
  572POPC   GL1 4757  11.640   6.170   6.420
  572POPC   GL2 4758  11.820   5.950   6.290
  572POPC   C1A 4759  11.630   6.270   5.960
  572POPC   D2A 4760  11.330   6.280   5.630
  572POPC   C3A 4761  11.170   6.720   5.480
  572POPC   C4A 4762  11.230   7.180   5.280
  572POPC   C1B 4763  11.910   5.860   5.790
  572POPC   C2B 4764  12.230   5.630   5.480
  572POPC   C3B 4765  12.300   5.490   5.010
  572POPC   C4B 4766  12.510   5.330   4.640
  573POPC   NC3 4767  17.170  17.330   6.110
  573POPC   PO4 4768  17.490  17.290   6.380
  573POPC   GL1 4769  17.680  17.570   6.090
  573POPC   GL2 4770  17.650  17.470   5.850
  573POPC   C1A 4771  17.590  17.930   5.710
  573POPC   D2A 4772  17.210  18.130   5.500
  573POPC   C3A 4773  17.160  18.090   5.030
  573POPC   C4A 4774  17.210  17.990   4.560
  573POPC   C1B 4775  17.340  17.580   5.520
  573POPC   C2B 4776  17.100  17.560   5.130
  573POPC   C3B 4777  16.800  17.830   4.860
  573POPC   C4B 4778  16.740  18.180   4.560
  574POPC   NC3 4779   4.990   0.080   6.600
  574POPC   PO4 4780   4.770   0.420   6.620
  574POPC   GL1 4781   4.830   0.490   6.210
  574POPC   GL2 4782   4.680   0.300   6.120
  574POPC   C1A 4783   5.080   0.540   5.830
  574POPC   D2A 4784   5.560   0.540   5.830
  574POPC   C3A 4785   5.590   0.150   5.550
  574POPC   C4A 4786   5.870  -0.240   5.480
  574POPC   C1B 4787   4.620   0.200   5.640
  574POPC   C2B 4788   4.660   0.080   5.220
  574POPC   C3B 4789   4.610  -0.110   4.810
  574POPC   C4B 4790   4.510  -0.320   4.400
  575POPC   NC3 4791  14.800   1.090   6.700
  575POPC   PO4 4792  14.450   0.950   6.550
  575POPC   GL1 4793  14.310   0.960   6.180
  575POPC   GL2 4794  14.250   0.760   6.030
  575POPC   C1A 4795  13.960   1.140   5.890
  575POPC   D2A 4796  13.740   1.090   5.490
  575POPC   C3A 4797  13.700   1.490   5.260
  575POPC   C4A 4798  13.660   1.820   4.920
  575POPC   C1B 4799  14.240   0.850   5.600
  575POPC   C2B 4800  14.020   0.700   5.230
  575POPC   C3B 4801  13.880   0.600   4.800
  575POPC   C4B 4802  13.730   0.550   4.410
  576POPC   NC3 4803   5.560  15.820   7.360
  576POPC   PO4 4804   5.760  15.670   7.040
  576POPC   GL1 4805   5.790  15.860   6.750
  576POPC   GL2 4806   6.060  15.920   6.700
  576POPC   C1A 4807   5.430  16.040   6.450
  576POPC   D2A 4808   5.410  16.220   6.070
  576POPC   C3A 4809   5.020  16.330   5.850
  576POPC   C4A 4810   4.680  16.020   5.780
  576POPC   C1B 4811   6.060  16.100   6.320
  576POPC   C2B 4812   6.200  16.220   5.870
  576POPC   C3B 4813   6.120  16.320   5.410
  576POPC   C4B 4814   5.880  16.660   5.230
  577POPC   NC3 4815  12.030   1.850   6.170
  577POPC   PO4 4816  12.030   2.020   6.530
  577POPC   GL1 4817  11.960   2.320   6.210
  577POPC   GL2 4818  12.240   2.330   6.190
  577POPC   C1A 4819  11.900   2.170   5.770
  577POPC   D2A 4820  11.660   2.090   5.390
  577POPC   C3A 4821  11.320   1.780   5.300
  577POPC   C4A 4822  10.960   1.550   5.440
  577POPC   C1B 4823  12.400   2.410   5.730
  577POPC   C2B 4824  12.410   2.530   5.290
  577POPC   C3B 4825  12.490   2.390   4.810
  577POPC   C4B 4826  12.610   2.270   4.420
  578POPC   NC3 4827  11.610  13.470   7.080
  578POPC   PO4 4828  11.960  13.280   7.190
  578POPC   GL1 4829  12.040  13.380   6.800
  578POPC   GL2 4830  12.100  13.110   6.740
  578POPC   C1A 4831  11.710  13.340   6.460
  578POPC   D2A 4832  11.620  13.710   6.200
  578POPC   C3A 4833  11.330  13.780   5.860
  578POPC   C4A 4834  11.250  13.740   5.400
  578POPC   C1B 4835  11.910  12.940   6.320
  578POPC   C2B 4836  11.980  12.750   5.870
  578POPC   C3B 4837  12.190  12.800   5.460
  578POPC   C4B 4838  12.030  12.930   4.990
  579POPC   NC3 4839   6.790   7.260   7.220
  579POPC   PO4 4840   6.800   7.540   6.990
  579POPC   GL1 4841   6.630   7.780   6.680
  579POPC   GL2 4842   6.750   7.770   6.450
  579POPC   C1A 4843   6.370   8.150   6.610
  579POPC   D2A 4844   5.970   8.310   6.390
  579POPC   C3A 4845   6.120   8.520   5.940
  579POPC   C4A 4846   6.140   8.760   5.610
  579POPC   C1B 4847   6.660   7.410   6.170
  579POPC   C2B 4848   6.320   7.130   5.950
  579POPC   C3B 4849   6.240   6.760   5.690
  579POPC   C4B 4850   6.290   6.320   5.850
  580POPC   NC3 4851  14.770   4.670   6.520
  580POPC   PO4 4852  14.640   4.850   6.860
  580POPC   GL1 4853  14.600   5.110   6.550
  580POPC   GL2 4854  14.340   5.080   6.420
  580POPC   C1A 4855  14.920   5.170   6.220
  580POPC   D2A 4856  15.150   5.290   5.870
  580POPC   C3A 4857  15.020   5.670   5.980
  580POPC   C4A 4858  14.880   6.030   6.110
  580POPC   C1B 4859  14.390   5.190   5.970
  580POPC   C2B 4860  14.370   5.360   5.520
  580POPC   C3B 4861  14.230   5.580   5.130
  580POPC   C4B 4862  13.990   5.950   4.900
  581POPC   NC3 4863   1.580   7.530   6.340
  581POPC   PO4 4864   1.400   7.820   6.540
  581POPC   GL1 4865   1.160   7.590   6.470
  581POPC   GL2 4866   0.840   7.690   6.390
  581POPC   C1A 4867   1.140   7.500   5.990
  581POPC   D2A 4868   1.390   7.320   5.640
  581POPC   C3A 4869   1.270   7.580   5.250
  581POPC   C4A 4870   1.210   7.500   4.780
  581POPC   C1B 4871   0.810   8.140   6.240
  581POPC   C2B 4872   0.590   8.500   6.060
  581POPC   C3B 4873   0.390   8.750   5.710
  581POPC   C4B 4874   0.470   8.980   5.300
  582POPC   NC3 4875   2.470  14.980   7.280
  582POPC   PO4 4876   2.060  14.940   7.250
  582POPC   GL1 4877   2.020  14.740   6.940
  582POPC   GL2 4878   1.940  14.410   6.880
  582POPC   C1A 4879   2.060  14.620   6.430
  582POPC   D2A 4880   2.060  14.290   6.120
  582POPC   C3A 4881   1.980  14.080   5.700
  582POPC   C4A 4882   1.890  13.780   5.360
  582POPC   C1B 4883   2.160  14.080   6.560
  582POPC   C2B 4884   2.300  13.860   6.210
  582POPC   C3B 4885   2.220  13.630   5.830
  582POPC   C4B 4886   2.210  13.440   5.410
  583POPC   NC3 4887  17.420   0.360   6.440
  583POPC   PO4 4888  17.710   0.520   6.230
  583POPC   GL1 4889  17.910   0.650   5.890
  583POPC   GL2 4890  17.820   0.910   5.760
  583POPC   C1A 4891  17.870   0.670   5.380
  583POPC   D2A 4892  17.670   0.630   4.980
  583POPC   C3A 4893  17.870   0.490   4.610
  583POPC   C4A 4894  17.900   0.130   4.330
  583POPC   C1B 4895  17.490   1.190   5.690
  583POPC   C2B 4896  17.100   1.360   5.500
  583POPC   C3B 4897  16.870   1.230   5.140
  583POPC   C4B 4898  16.690   1.410   4.800
  584POPC   NC3 4899   4.070  15.460   6.790
  584POPC   PO4 4900   4.310  15.220   7.000
  584POPC   GL1 4901   4.130  14.840   6.760
  584POPC   GL2 4902   4.200  14.560   6.920
  584POPC   C1A 4903   4.200  14.920   6.310
  584POPC   D2A 4904   3.990  15.230   5.970
  584POPC   C3A 4905   3.730  15.330   5.640
  584POPC   C4A 4906   3.750  15.240   5.190
  584POPC   C1B 4907   4.210  14.420   6.480
  584POPC   C2B 4908   4.240  14.510   6.030
  584POPC   C3B 4909   4.430  14.450   5.630
  584POPC   C4B 4910   4.650  14.720   5.340
  585POPC   NC3 4911  15.510  11.700   7.120
  585POPC   PO4 4912  15.330  11.360   7.080
  585POPC   GL1 4913  15.270  11.370   6.700
  585POPC   GL2 4914  15.500  11.180   6.620
  585POPC   C1A 4915  15.060  11.610   6.370
  585POPC   D2A 4916  14.760  11.740   6.100
  585POPC   C3A 4917  14.680  12.140   5.830
  585POPC   C4A 4918  14.640  12.540   5.640
  585POPC   C1B 4919  15.810  11.220   6.260
  585POPC   C2B 4920  15.970  10.930   5.940
  585POPC   C3B 4921  16.160  10.900   5.520
  585POPC   C4B 4922  16.470  10.830   5.120
  586POPC   NC3 4923   5.610   1.080   6.700
  586POPC   PO4 4924   5.710   0.680   6.620
  586POPC   GL1 4925   5.720   0.730   6.220
  586POPC   GL2 4926   5.410   0.840   6.190
  586POPC   C1A 4927   5.980   0.810   5.850
  586POPC   D2A 4928   6.200   1.070   5.580
  586POPC   C3A 4929   6.360   0.880   5.160
  586POPC   C4A 4930   6.190   0.770   4.760
  586POPC   C1B 4931   5.620   1.130   5.990
  586POPC   C2B 4932   5.610   1.300   5.580
  586POPC   C3B 4933   5.710   1.510   5.130
  586POPC   C4B 4934   5.600   1.660   4.780
  587POPC   NC3 4935   4.070  12.110   6.980
  587POPC   PO4 4936   3.750  12.070   7.190
  587POPC   GL1 4937   3.680  12.000   6.780
  587POPC   GL2 4938   3.720  12.340   6.720
  587POPC   C1A 4939   3.660  12.100   6.270
  587POPC   D2A 4940   3.540  12.120   5.820
  587POPC   C3A 4941   3.550  11.830   5.560
  587POPC   C4A 4942   3.690  11.430   5.570
  587POPC   C1B 4943   3.530  12.540   6.400
  587POPC   C2B 4944   3.550  12.630   5.940
  587POPC   C3B 4945   3.620  12.890   5.570
  587POPC   C4B 4946   3.470  13.170   5.200
  588POPC   NC3 4947   0.890   5.640   6.980
  588POPC   PO4 4948   1.010   6.000   6.820
  588POPC   GL1 4949   0.930   5.880   6.470
  588POPC   GL2 4950   1.190   5.760   6.270
  588POPC   C1A 4951   0.830   6.130   6.130
  588POPC   D2A 4952   0.890   6.560   5.970
  588POPC   C3A 4953   0.880   6.630   5.480
  588POPC   C4A 4954   0.680   6.690   5.030
  588POPC   C1B 4955   1.380   6.100   6.000
  588POPC   C2B 4956   1.580   6.520   5.960
  588POPC   C3B 4957   1.610   6.770   5.580
  588POPC   C4B 4958   1.720   6.830   5.150
  589POPC   NC3 4959   4.480   0.120   6.960
  589POPC   PO4 4960   4.490  -0.240   6.770
  589POPC   GL1 4961   4.580  -0.060   6.390
  589POPC   GL2 4962   4.780  -0.180   6.250
  589POPC   C1A 4963   4.380  -0.190   6.010
  589POPC   D2A 4964   4.390  -0.270   5.610
  589POPC   C3A 4965   4.410  -0.340   5.140
  589POPC   C4A 4966   4.120  -0.450   4.760
  589POPC   C1B 4967   4.870  -0.280   5.760
  589POPC   C2B 4968   4.850  -0.340   5.290
  589POPC   C3B 4969   5.050  -0.400   4.900
  589POPC   C4B 4970   5.440  -0.410   4.660
  590POPC   NC3 4971  12.820   4.940   6.910
  590POPC   PO4 4972  12.500   5.070   7.070
  590POPC   GL1 4973  12.420   5.270   6.670
  590POPC   GL2 4974  12.300   5.580   6.660
  590POPC   C1A 4975  12.150   5.120   6.320
  590POPC   D2A 4976  11.740   4.940   6.090
  590POPC   C3A 4977  11.680   4.920   5.650
  590POPC   C4A 4978  11.740   4.810   5.230
  590POPC   C1B 4979  12.640   5.690   6.320
  590POPC   C2B 4980  12.870   5.730   5.910
  590POPC   C3B 4981  12.770   5.990   5.590
  590POPC   C4B 4982  12.700   6.390   5.310
  591POPC   NC3 4983  12.410  12.980   7.370
  591POPC   PO4 4984  12.760  13.020   7.240
  591POPC   GL1 4985  12.600  13.050   6.850
  591POPC   GL2 4986  12.800  12.840   6.700
  591POPC   C1A 4987  12.580  13.340   6.510
  591POPC   D2A 4988  12.740  13.380   6.040
  591POPC   C3A 4989  12.880  13.530   5.620
  591POPC   C4A 4990  12.700  13.660   5.200
  591POPC   C1B 4991  12.830  12.520   6.380
  591POPC   C2B 4992  12.690  12.430   5.890
  591POPC   C3B 4993  12.730  12.410   5.450
  591POPC   C4B 4994  12.520  12.660   5.130
  592POPC   NC3 4995  13.810   6.710   7.670
  592POPC   PO4 4996  14.140   6.600   7.470
  592POPC   GL1 4997  14.250   6.670   7.090
  592POPC   GL2 4998  14.020   6.790   6.930
  592POPC   C1A 4999  14.520   6.440   6.780
  592POPC   D2A 5000  14.960   6.420   6.700
  592POPC   C3A 5001  15.070   6.560   6.290
  592POPC   C4A 5002  14.990   6.690   5.850
  592POPC   C1B 5003  14.150   6.690   6.480
  592POPC   C2B 5004  14.060   6.470   6.110
  592POPC   C3B 5005  14.060   6.400   5.620
  592POPC   C4B 5006  14.110   6.250   5.250
  593POPC   NC3 5007   5.310   1.750   6.530
  593POPC   PO4 5008   4.950   1.790   6.690
  593POPC   GL1 5009   4.900   1.920   6.210
  593POPC   GL2 5010   4.780   1.860   5.970
  593POPC   C1A 5011   5.350   2.010   6.020
  593POPC   D2A 5012   5.680   1.830   5.780
  593POPC   C3A 5013   5.780   2.000   5.360
  593POPC   C4A 5014   5.980   1.920   4.930
  593POPC   C1B 5015   5.020   2.080   5.630
  593POPC   C2B 5016   5.130   2.220   5.160
  593POPC   C3B 5017   5.550   2.210   4.890
  593POPC   C4B 5018   5.930   2.460   4.650
  594POPC   NC3 5019   7.850  15.890   6.990
  594POPC   PO4 5020   8.200  15.810   7.130
  594POPC   GL1 5021   8.330  15.690   6.810
  594POPC   GL2 5022   8.100  15.600   6.660
  594POPC   C1A 5023   8.640  15.350   6.650
  594POPC   D2A 5024   9.050  15.080   6.700
  594POPC   C3A 5025   9.490  15.170   6.720
  594POPC   C4A 5026   9.840  15.370   6.580
  594POPC   C1B 5027   8.310  15.570   6.280
  594POPC   C2B 5028   8.480  15.350   5.860
  594POPC   C3B 5029   8.440  15.370   5.380
  594POPC   C4B 5030   8.300  15.680   5.070
  595POPC   NC3 5031   3.630  12.330   7.710
  595POPC   PO4 5032   3.910  12.610   7.560
  595POPC   GL1 5033   3.850  12.610   7.140
  595POPC   GL2 5034   4.170  12.680   7.080
  595POPC   C1A 5035   3.520  12.790   6.840
  595POPC   D2A 5036   3.210  13.040   6.620
  595POPC   C3A 5037   3.310  13.130   6.180
  595POPC   C4A 5038   3.160  13.160   5.740
  595POPC   C1B 5039   4.070  12.680   6.670
  595POPC   C2B 5040   4.040  12.620   6.230
  595POPC   C3B 5041   4.180  12.710   5.780
  595POPC   C4B 5042   4.180  12.820   5.340
  596POPC   NC3 5043   2.110  15.720   7.350
  596POPC   PO4 5044   1.890  15.480   7.170
  596POPC   GL1 5045   1.970  15.170   6.810
  596POPC   GL2 5046   2.250  15.180   6.790
  596POPC   C1A 5047   1.790  15.160   6.390
  596POPC   D2A 5048   1.850  15.030   5.980
  596POPC   C3A 5049   2.110  15.030   5.550
  596POPC   C4A 5050   2.110  15.050   5.140
  596POPC   C1B 5051   2.310  15.120   6.350
  596POPC   C2B 5052   2.280  14.800   6.030
  596POPC   C3B 5053   2.330  14.580   5.690
  596POPC   C4B 5054   2.660  14.430   5.460
  597POPC   NC3 5055  11.810   4.430   6.870
  597POPC   PO4 5056  11.860   4.800   7.060
  597POPC   GL1 5057  11.600   4.810   6.690
  597POPC   GL2 5058  11.780   4.920   6.540
  597POPC   C1A 5059  11.330   4.780   6.300
  597POPC   D2A 5060  11.090   4.710   5.920
  597POPC   C3A 5061  11.280   4.590   5.470
  597POPC   C4A 5062  11.250   4.590   4.980
  597POPC   C1B 5063  11.910   4.520   6.280
  597POPC   C2B 5064  11.890   4.130   6.060
  597POPC   C3B 5065  12.100   3.880   5.740
  597POPC   C4B 5066  12.010   3.910   5.260
  598POPC   NC3 5067   5.530  14.930   6.690
  598POPC   PO4 5068   5.280  15.200   6.820
  598POPC   GL1 5069   5.270  15.340   6.480
  598POPC   GL2 5070   5.000  15.400   6.460
  598POPC   C1A 5071   5.260  15.490   6.030
  598POPC   D2A 5072   5.320  15.740   5.620
  598POPC   C3A 5073   5.110  15.530   5.270
  598POPC   C4A 5074   5.130  15.300   4.870
  598POPC   C1B 5075   5.140  15.000   6.170
  598POPC   C2B 5076   5.390  14.810   5.860
  598POPC   C3B 5077   5.540  14.490   5.580
  598POPC   C4B 5078   5.390  14.040   5.410
  599POPC   NC3 5079  12.870  12.250   7.630
  599POPC   PO4 5080  12.610  12.550   7.590
  599POPC   GL1 5081  12.950  12.620   7.270
  599POPC   GL2 5082  13.130  12.720   7.190
  599POPC   C1A 5083  12.950  12.330   6.900
  599POPC   D2A 5084  13.100  11.890   6.810
  599POPC   C3A 5085  13.130  11.750   6.380
  599POPC   C4A 5086  13.110  11.570   5.970
  599POPC   C1B 5087  13.300  12.720   6.750
  599POPC   C2B 5088  13.330  12.690   6.300
  599POPC   C3B 5089  13.230  12.590   5.840
  599POPC   C4B 5090  13.280  12.460   5.430
  600POPC   NC3 5091   0.090   6.090   6.760
  600POPC   PO4 5092   0.120   6.430   6.580
  600POPC   GL1 5093  -0.040   6.690   6.210
  600POPC   GL2 5094  -0.020   6.410   6.090
  600POPC   C1A 5095  -0.130   7.020   5.870
  600POPC   D2A 5096  -0.140   6.860   5.460
  600POPC   C3A 5097  -0.120   7.150   5.100
  600POPC   C4A 5098  -0.140   7.620   5.110
  600POPC   C1B 5099  -0.050   6.410   5.610
  600POPC   C2B 5100   0.060   6.130   5.250
  600POPC   C3B 5101  -0.020   6.150   4.840
  600POPC   C4B 5102  -0.230   5.920   4.490
  601POPC   NC3 5103  17.140   5.200   6.700
  601POPC   PO4 5104  16.840   5.430   6.800
  601POPC   GL1 5105  16.850   5.650   6.440
  601POPC   GL2 5106  16.520   5.690   6.490
  601POPC   C1A 5107  16.710   5.590   6.030
  601POPC   D2A 5108  16.410   5.680   5.660
  601POPC   C3A 5109  16.220   6.110   5.550
  601POPC   C4A 5110  16.100   6.380   5.210
  601POPC   C1B 5111  16.270   5.550   6.150
  601POPC   C2B 5112  16.040   5.350   5.770
  601POPC   C3B 5113  16.060   5.310   5.310
  601POPC   C4B 5114  16.200   5.350   4.890
  602POPC   NC3 5115  15.650  15.570   6.710
  602POPC   PO4 5116  15.770  15.890   6.900
  602POPC   GL1 5117  15.860  16.030   6.530
  602POPC   GL2 5118  16.120  15.960   6.380
  602POPC   C1A 5119  15.590  15.880   6.210
  602POPC   D2A 5120  15.180  15.800   5.990
  602POPC   C3A 5121  14.810  16.010   6.180
  602POPC   C4A 5122  14.800  16.340   6.500
  602POPC   C1B 5123  16.190  16.130   5.970
  602POPC   C2B 5124  16.160  16.220   5.490
  602POPC   C3B 5125  16.260  16.340   5.090
  602POPC   C4B 5126  16.080  16.190   4.670
  603POPC   NC3 5127   8.850  17.810   6.490
  603POPC   PO4 5128   8.690  18.100   6.660
  603POPC   GL1 5129   8.840  18.390   6.410
  603POPC   GL2 5130   8.790  18.170   6.180
  603POPC   C1A 5131   8.940  18.830   6.240
  603POPC   D2A 5132   8.730  19.040   5.880
  603POPC   C3A 5133   8.260  19.120   5.960
  603POPC   C4A 5134   8.150  19.390   5.610
  603POPC   C1B 5135   8.620  18.080   5.800
  603POPC   C2B 5136   8.480  18.220   5.350
  603POPC   C3B 5137   8.260  18.630   5.170
  603POPC   C4B 5138   8.000  19.000   5.160
  604POPC   NC3 5139   5.840   0.170   6.680
  604POPC   PO4 5140   5.970   0.340   7.000
  604POPC   GL1 5141   6.280   0.380   6.690
  604POPC   GL2 5142   6.180   0.550   6.500
  604POPC   C1A 5143   6.560   0.230   6.330
  604POPC   D2A 5144   6.520   0.170   5.870
  604POPC   C3A 5145   6.270  -0.200   5.740
  604POPC   C4A 5146   6.390  -0.410   5.370
  604POPC   C1B 5147   6.320   0.580   6.070
  604POPC   C2B 5148   6.430   0.640   5.650
  604POPC   C3B 5149   6.590   0.470   5.190
  604POPC   C4B 5150   6.670   0.210   4.860
  605POPC   NC3 5151  18.150  11.350   6.750
  605POPC   PO4 5152  17.840  11.570   6.630
  605POPC   GL1 5153  17.960  11.710   6.240
  605POPC   GL2 5154  18.180  11.590   6.270
  605POPC   C1A 5155  17.630  11.590   5.880
  605POPC   D2A 5156  17.470  11.500   5.500
  605POPC   C3A 5157  17.430  11.700   5.090
  605POPC   C4A 5158  17.120  12.000   5.020
  605POPC   C1B 5159  18.170  11.520   5.790
  605POPC   C2B 5160  18.320  11.550   5.320
  605POPC   C3B 5161  18.470  11.650   4.880
  605POPC   C4B 5162  18.680  11.960   4.590
  606POPC   NC3 5163   3.660   4.780   6.580
  606POPC   PO4 5164   3.670   4.390   6.630
  606POPC   GL1 5165   3.380   4.410   6.300
  606POPC   GL2 5166   3.600   4.540   6.100
  606POPC   C1A 5167   3.500   4.080   6.010
  606POPC   D2A 5168   3.820   3.890   5.760
  606POPC   C3A 5169   3.710   3.740   5.310
  606POPC   C4A 5170   3.850   3.900   4.950
  606POPC   C1B 5171   3.430   4.460   5.700
  606POPC   C2B 5172   3.570   4.650   5.310
  606POPC   C3B 5173   3.850   4.860   5.040
  606POPC   C4B 5174   4.100   5.120   4.730
  607POPC   NC3 5175  12.690   3.690   7.880
  607POPC   PO4 5176  12.720   3.740   7.480
  607POPC   GL1 5177  12.830   3.660   7.090
  607POPC   GL2 5178  12.610   3.740   6.950
  607POPC   C1A 5179  13.090   3.440   6.790
  607POPC   D2A 5180  13.310   3.200   6.430
  607POPC   C3A 5181  13.250   3.220   5.970
  607POPC   C4A 5182  13.290   3.350   5.540
  607POPC   C1B 5183  12.540   3.810   6.480
  607POPC   C2B 5184  12.530   3.560   6.090
  607POPC   C3B 5185  12.860   3.470   5.790
  607POPC   C4B 5186  13.010   3.790   5.460
  608POPC   NC3 5187   3.310  12.230   6.970
  608POPC   PO4 5188   2.970  12.060   7.040
  608POPC   GL1 5189   2.720  12.010   6.690
  608POPC   GL2 5190   2.540  12.180   6.560
  608POPC   C1A 5191   2.800  11.840   6.260
  608POPC   D2A 5192   3.140  11.730   5.950
  608POPC   C3A 5193   3.220  11.310   5.780
  608POPC   C4A 5194   3.460  10.960   5.630
  608POPC   C1B 5195   2.600  12.220   6.060
  608POPC   C2B 5196   2.560  12.200   5.610
  608POPC   C3B 5197   2.740  12.170   5.160
  608POPC   C4B 5198   2.760  12.040   4.710
  609POPC   NC3 5199   7.280  18.000   6.840
  609POPC   PO4 5200   6.920  17.820   6.930
  609POPC   GL1 5201   6.920  17.900   6.610
  609POPC   GL2 5202   6.710  18.130   6.540
  609POPC   C1A 5203   6.810  17.760   6.210
  609POPC   D2A 5204   6.580  17.420   5.940
  609POPC   C3A 5205   6.510  17.370   5.510
  609POPC   C4A 5206   6.800  17.190   5.210
  609POPC   C1B 5207   6.720  18.250   6.130
  609POPC   C2B 5208   6.660  18.310   5.660
  609POPC   C3B 5209   6.320  18.180   5.400
  609POPC   C4B 5210   5.890  18.270   5.280
  610POPC   NC3 5211   3.230   5.620   6.810
  610POPC   PO4 5212   2.910   5.470   6.690
  610POPC   GL1 5213   2.780   5.360   6.420
  610POPC   GL2 5214   2.760   5.110   6.370
  610POPC   C1A 5215   2.690   5.600   6.040
  610POPC   D2A 5216   2.270   5.700   5.770
  610POPC   C3A 5217   2.500   5.470   5.430
  610POPC   C4A 5218   2.510   5.010   5.460
  610POPC   C1B 5219   2.800   5.140   5.880
  610POPC   C2B 5220   2.950   5.330   5.470
  610POPC   C3B 5221   3.100   5.390   5.070
  610POPC   C4B 5222   3.220   5.660   4.660
  611POPC   NC3 5223  15.160   3.660   6.720
  611POPC   PO4 5224  15.220   4.080   6.710
  611POPC   GL1 5225  15.380   4.000   6.250
  611POPC   GL2 5226  15.450   4.300   6.180
  611POPC   C1A 5227  15.120   3.900   5.880
  611POPC   D2A 5228  14.920   3.450   5.750
  611POPC   C3A 5229  14.830   3.460   5.300
  611POPC   C4A 5230  14.600   3.330   4.920
  611POPC   C1B 5231  15.520   4.390   5.710
  611POPC   C2B 5232  15.580   4.230   5.330
  611POPC   C3B 5233  15.460   4.060   4.960
  611POPC   C4B 5234  15.370   3.880   4.550
  612POPC   NC3 5235   1.570   1.770   6.130
  612POPC   PO4 5236   1.860   2.000   6.110
  612POPC   GL1 5237   1.750   2.090   5.760
  612POPC   GL2 5238   1.410   2.140   5.770
  612POPC   C1A 5239   1.720   2.480   5.470
  612POPC   D2A 5240   2.010   2.780   5.250
  612POPC   C3A 5241   2.430   3.020   5.290
  612POPC   C4A 5242   2.880   3.060   5.410
  612POPC   C1B 5243   1.330   2.160   5.280
  612POPC   C2B 5244   1.530   2.040   4.900
  612POPC   C3B 5245   1.610   1.900   4.500
  612POPC   C4B 5246   1.920   1.720   4.250
  613POPC   NC3 5247  10.190   4.250   7.540
  613POPC   PO4 5248  10.410   4.350   7.170
  613POPC   GL1 5249  10.390   4.240   6.780
  613POPC   GL2 5250  10.390   4.510   6.680
  613POPC   C1A 5251  10.640   4.080   6.410
  613POPC   D2A 5252  10.680   3.760   6.060
  613POPC   C3A 5253  11.040   3.540   5.950
  613POPC   C4A 5254  11.220   3.180   5.770
  613POPC   C1B 5255  10.170   4.390   6.300
  613POPC   C2B 5256  10.310   4.110   5.980
  613POPC   C3B 5257  10.500   4.130   5.570
  613POPC   C4B 5258  10.350   4.310   5.210
  614POPC   NC3 5259  10.820  16.800   7.070
  614POPC   PO4 5260  11.110  16.890   6.830
  614POPC   GL1 5261  11.110  16.870   6.390
  614POPC   GL2 5262  11.000  16.740   6.280
  614POPC   C1A 5263  11.290  17.180   6.080
  614POPC   D2A 5264  11.350  17.390   5.650
  614POPC   C3A 5265  11.760  17.490   5.710
  614POPC   C4A 5266  12.040  17.480   6.070
  614POPC   C1B 5267  10.860  16.860   5.810
  614POPC   C2B 5268  10.740  16.820   5.360
  614POPC   C3B 5269  10.760  16.990   4.940
  614POPC   C4B 5270  10.650  17.280   4.550
  615POPC   NC3 5271   3.840   9.960   7.120
  615POPC   PO4 5272   4.200   9.770   7.200
  615POPC   GL1 5273   4.070   9.530   6.850
  615POPC   GL2 5274   4.280   9.300   6.890
  615POPC   C1A 5275   3.810   9.640   6.470
  615POPC   D2A 5276   3.740   9.800   6.060
  615POPC   C3A 5277   3.640  10.240   5.970
  615POPC   C4A 5278   3.370  10.570   6.020
  615POPC   C1B 5279   4.380   9.330   6.410
  615POPC   C2B 5280   4.640   9.350   6.030
  615POPC   C3B 5281   4.840   9.290   5.590
  615POPC   C4B 5282   5.350   9.320   5.580
  616POPC   NC3 5283  16.920  10.620   7.590
  616POPC   PO4 5284  16.680  10.880   7.440
  616POPC   GL1 5285  16.780  10.710   7.100
  616POPC   GL2 5286  17.040  10.590   7.100
  616POPC   C1A 5287  16.550  10.740   6.660
  616POPC   D2A 5288  16.360  10.790   6.210
  616POPC   C3A 5289  16.480  11.050   5.860
  616POPC   C4A 5290  16.540  11.270   5.430
  616POPC   C1B 5291  17.120  10.870   6.680
  616POPC   C2B 5292  17.360  10.850   6.240
  616POPC   C3B 5293  17.190  10.690   5.810
  616POPC   C4B 5294  16.760  10.720   5.580
  617POPC   NC3 5295   1.770  10.020   6.730
  617POPC   PO4 5296   1.490  10.250   6.850
  617POPC   GL1 5297   1.440  10.200   6.430
  617POPC   GL2 5298   1.460   9.820   6.440
  617POPC   C1A 5299   1.860  10.100   6.240
  617POPC   D2A 5300   2.280   9.960   6.040
  617POPC   C3A 5301   2.360  10.250   5.680
  617POPC   C4A 5302   2.050  10.480   5.420
  617POPC   C1B 5303   1.050  10.010   6.350
  617POPC   C2B 5304   0.820   9.950   6.000
  617POPC   C3B 5305   0.520   9.800   5.640
  617POPC   C4B 5306   0.230   9.620   5.290
  618POPC   NC3 5307   1.840  17.640   6.660
  618POPC   PO4 5308   1.510  17.750   6.470
  618POPC   GL1 5309   1.650  17.960   6.150
  618POPC   GL2 5310   1.740  17.660   6.040
  618POPC   C1A 5311   1.800  18.090   5.720
  618POPC   D2A 5312   2.000  18.280   5.300
  618POPC   C3A 5313   1.980  18.020   4.920
  618POPC   C4A 5314   1.930  18.140   4.490
  618POPC   C1B 5315   1.770  17.580   5.600
  618POPC   C2B 5316   1.680  17.730   5.170
  618POPC   C3B 5317   1.550  17.840   4.710
  618POPC   C4B 5318   1.200  17.710   4.430
  619POPC   NC3 5319   6.230  17.480   6.350
  619POPC   PO4 5320   5.840  17.510   6.430
  619POPC   GL1 5321   5.760  17.590   6.060
  619POPC   GL2 5322   5.930  17.410   5.890
  619POPC   C1A 5323   5.490  17.240   5.830
  619POPC   D2A 5324   5.280  17.190   5.400
  619POPC   C3A 5325   5.520  17.130   5.030
  619POPC   C4A 5326   5.650  16.770   4.760
  619POPC   C1B 5327   6.020  17.250   5.480
  619POPC   C2B 5328   6.060  17.120   5.040
  619POPC   C3B 5329   6.050  17.090   4.580
  619POPC   C4B 5330   5.840  16.960   4.180
  620POPC   NC3 5331  14.290   3.220   7.620
  620POPC   PO4 5332  14.170   3.160   7.240
  620POPC   GL1 5333  13.890   3.180   6.960
  620POPC   GL2 5334  13.770   3.470   6.750
  620POPC   C1A 5335  13.730   2.910   6.640
  620POPC   D2A 5336  13.730   2.700   6.210
  620POPC   C3A 5337  13.920   2.730   5.830
  620POPC   C4A 5338  14.140   3.080   5.620
  620POPC   C1B 5339  13.800   3.270   6.320
  620POPC   C2B 5340  13.800   3.340   5.870
  620POPC   C3B 5341  13.780   3.410   5.420
  620POPC   C4B 5342  13.540   3.690   5.100
  621POPC   NC3 5343   5.360  17.090   6.820
  621POPC   PO4 5344   5.710  16.910   6.830
  621POPC   GL1 5345   5.910  16.820   6.430
  621POPC   GL2 5346   5.970  17.010   6.200
  621POPC   C1A 5347   5.810  16.530   6.080
  621POPC   D2A 5348   5.710  16.350   5.710
  621POPC   C3A 5349   5.370  16.190   5.440
  621POPC   C4A 5350   4.920  16.080   5.400
  621POPC   C1B 5351   5.860  16.910   5.780
  621POPC   C2B 5352   5.450  16.720   5.590
  621POPC   C3B 5353   5.240  16.610   5.210
  621POPC   C4B 5354   5.110  16.520   4.740
  622POPC   NC3 5355  15.400   2.790   6.800
  622POPC   PO4 5356  15.580   2.780   6.410
  622POPC   GL1 5357  15.640   2.570   6.030
  622POPC   GL2 5358  15.770   2.290   6.060
  622POPC   C1A 5359  15.710   2.860   5.670
  622POPC   D2A 5360  15.810   3.090   5.290
  622POPC   C3A 5361  16.110   3.220   4.940
  622POPC   C4A 5362  16.090   3.380   4.490
  622POPC   C1B 5363  15.600   2.120   5.630
  622POPC   C2B 5364  15.600   2.150   5.180
  622POPC   C3B 5365  15.350   2.000   4.780
  622POPC   C4B 5366  15.340   1.630   4.400
  623POPC   NC3 5367  16.330  15.030   7.180
  623POPC   PO4 5368  16.450  15.060   6.820
  623POPC   GL1 5369  16.420  15.060   6.490
  623POPC   GL2 5370  16.190  14.880   6.440
  623POPC   C1A 5371  16.710  14.890   6.140
  623POPC   D2A 5372  16.860  14.930   5.750
  623POPC   C3A 5373  17.120  15.160   5.540
  623POPC   C4A 5374  17.260  15.120   5.090
  623POPC   C1B 5375  16.290  15.170   6.070
  623POPC   C2B 5376  16.460  15.180   5.650
  623POPC   C3B 5377  16.700  15.140   5.300
  623POPC   C4B 5378  17.010  14.770   5.290
  624POPC   NC3 5379  18.280   0.770   6.140
  624POPC   PO4 5380  18.030   0.990   6.300
  624POPC   GL1 5381  18.190   1.190   6.010
  624POPC   GL2 5382  18.300   1.360   6.200
  624POPC   C1A 5383  18.350   0.910   5.620
  624POPC   D2A 5384  18.620   0.930   5.170
  624POPC   C3A 5385  18.510   1.120   4.770
  624POPC   C4A 5386  18.320   1.120   4.360
  624POPC   C1B 5387  18.540   1.410   5.830
  624POPC   C2B 5388  18.790   1.360   5.440
  624POPC   C3B 5389  18.980   1.260   5.030
  624POPC   C4B 5390  19.000   1.240   4.550
  625POPC   NC3 5391  17.070   1.370   6.720
  625POPC   PO4 5392  17.110   1.270   6.300
  625POPC   GL1 5393  16.970   1.140   5.890
  625POPC   GL2 5394  16.620   1.310   5.890
  625POPC   C1A 5395  16.830   0.850   5.530
  625POPC   D2A 5396  16.600   0.710   5.220
  625POPC   C3A 5397  16.570   0.910   4.780
  625POPC   C4A 5398  16.400   0.760   4.400
  625POPC   C1B 5399  16.410   1.090   5.540
  625POPC   C2B 5400  16.300   1.200   5.110
  625POPC   C3B 5401  16.140   1.220   4.660
  625POPC   C4B 5402  16.100   1.530   4.360
  626POPC   NC3 5403   2.450  15.740   6.630
  626POPC   PO4 5404   2.070  15.680   6.750
  626POPC   GL1 5405   1.880  15.670   6.410
  626POPC   GL2 5406   2.120  15.760   6.250
  626POPC   C1A 5407   1.670  15.580   6.040
  626POPC   D2A 5408   1.230  15.640   5.920
  626POPC   C3A 5409   1.140  15.380   5.470
  626POPC   C4A 5410   1.350  15.140   5.140
  626POPC   C1B 5411   2.330  15.520   5.930
  626POPC   C2B 5412   2.600  15.150   5.800
  626POPC   C3B 5413   2.600  14.900   5.400
  626POPC   C4B 5414   2.510  14.630   5.030
  627POPC   NC3 5415  17.740  11.680   7.100
  627POPC   PO4 5416  17.620  11.320   7.050
  627POPC   GL1 5417  17.470  11.210   6.650
  627POPC   GL2 5418  17.750  11.010   6.550
  627POPC   C1A 5419  17.280  11.410   6.300
  627POPC   D2A 5420  17.150  11.690   5.910
  627POPC   C3A 5421  16.950  11.570   5.470
  627POPC   C4A 5422  16.730  11.570   5.040
  627POPC   C1B 5423  17.810  11.200   6.110
  627POPC   C2B 5424  17.500  11.080   5.780
  627POPC   C3B 5425  17.490  10.820   5.380
  627POPC   C4B 5426  17.610  10.430   5.110
  628POPC   NC3 5427   0.160   2.280   6.040
  628POPC   PO4 5428   0.270   1.930   6.080
  628POPC   GL1 5429   0.240   1.850   5.700
  628POPC   GL2 5430   0.460   2.050   5.650
  628POPC   C1A 5431   0.160   1.450   5.570
  628POPC   D2A 5432  -0.210   1.150   5.680
  628POPC   C3A 5433  -0.300   0.850   5.360
  628POPC   C4A 5434  -0.620   0.910   5.050
  628POPC   C1B 5435   0.300   1.940   5.160
  628POPC   C2B 5436   0.110   1.630   4.820
  628POPC   C3B 5437   0.010   1.840   4.390
  628POPC   C4B 5438  -0.010   1.790   3.930
  629POPC   NC3 5439  16.830  11.620   7.060
  629POPC   PO4 5440  16.880  11.980   7.020
  629POPC   GL1 5441  16.880  11.850   6.640
  629POPC   GL2 5442  16.680  12.110   6.550
  629POPC   C1A 5443  16.780  11.620   6.260
  629POPC   D2A 5444  16.620  11.590   5.820
  629POPC   C3A 5445  16.170  11.500   5.890
  629POPC   C4A 5446  15.790  11.370   5.810
  629POPC   C1B 5447  16.370  11.940   6.240
  629POPC   C2B 5448  16.250  11.940   5.760
  629POPC   C3B 5449  16.240  11.670   5.330
  629POPC   C4B 5450  16.250  11.340   5.040
  630POPC   NC3 5451   0.760   7.630   6.950
  630POPC   PO4 5452   0.430   7.790   6.790
  630POPC   GL1 5453   0.200   7.760   6.480
  630POPC   GL2 5454   0.340   8.010   6.340
  630POPC   C1A 5455   0.150   7.650   6.070
  630POPC   D2A 5456   0.120   7.680   5.570
  630POPC   C3A 5457  -0.240   7.330   5.540
  630POPC   C4A 5458  -0.590   7.010   5.690
  630POPC   C1B 5459   0.400   8.050   5.870
  630POPC   C2B 5460   0.210   8.300   5.550
  630POPC   C3B 5461   0.060   8.720   5.350
  630POPC   C4B 5462  -0.360   8.870   5.130
  631POPC   NC3 5463   9.360  16.130   6.740
  631POPC   PO4 5464   8.990  16.010   6.820
  631POPC   GL1 5465   9.030  15.990   6.360
  631POPC   GL2 5466   8.910  16.200   6.260
  631POPC   C1A 5467   8.750  15.770   6.070
  631POPC   D2A 5468   8.500  15.880   5.650
  631POPC   C3A 5469   8.190  16.160   5.570
  631POPC   C4A 5470   8.120  16.600   5.410
  631POPC   C1B 5471   8.470  16.170   6.030
  631POPC   C2B 5472   8.120  16.500   6.050
  631POPC   C3B 5473   8.000  16.880   5.860
  631POPC   C4B 5474   7.780  17.290   5.710
  632POPC   NC3 5475   9.350   0.390   6.890
  632POPC   PO4 5476   8.960   0.330   6.970
  632POPC   GL1 5477   8.840   0.500   6.640
  632POPC   GL2 5478   8.940   0.780   6.740
  632POPC   C1A 5479   8.820   0.430   6.160
  632POPC   D2A 5480   8.640   0.440   5.710
  632POPC   C3A 5481   8.790   0.800   5.470
  632POPC   C4A 5482   8.860   0.960   5.050
  632POPC   C1B 5483   8.890   0.960   6.310
  632POPC   C2B 5484   8.940   1.310   6.040
  632POPC   C3B 5485   8.840   1.530   5.680
  632POPC   C4B 5486   8.450   1.720   5.480
  633POPC   NC3 5487  12.930   5.910   7.160
  633POPC   PO4 5488  13.140   5.600   7.280
  633POPC   GL1 5489  13.350   5.720   6.970
  633POPC   GL2 5490  13.160   5.700   6.690
  633POPC   C1A 5491  13.710   5.790   6.730
  633POPC   D2A 5492  13.880   6.050   6.430
  633POPC   C3A 5493  13.780   6.000   5.990
  633POPC   C4A 5494  13.660   6.070   5.500
  633POPC   C1B 5495  13.000   5.320   6.550
  633POPC   C2B 5496  12.690   5.000   6.410
  633POPC   C3B 5497  12.410   4.720   6.190
  633POPC   C4B 5498  12.180   4.830   5.820
  634POPC   NC3 5499  17.630  13.400   7.070
  634POPC   PO4 5500  17.340  13.630   6.920
  634POPC   GL1 5501  17.180  13.500   6.480
  634POPC   GL2 5502  17.020  13.730   6.370
  634POPC   C1A 5503  17.400  13.120   6.320
  634POPC   D2A 5504  17.360  12.730   6.080
  634POPC   C3A 5505  17.140  12.450   5.770
  634POPC   C4A 5506  16.820  12.380   5.460
  634POPC   C1B 5507  17.020  13.860   5.940
  634POPC   C2B 5508  17.280  13.940   5.540
  634POPC   C3B 5509  17.350  13.880   5.110
  634POPC   C4B 5510  17.440  14.190   4.740
  635POPC   NC3 5511   5.350   3.690   7.300
  635POPC   PO4 5512   5.580   3.550   7.010
  635POPC   GL1 5513   5.540   3.280   6.720
  635POPC   GL2 5514   5.780   3.350   6.590
  635POPC   C1A 5515   5.590   2.980   6.370
  635POPC   D2A 5516   5.370   2.830   6.020
  635POPC   C3A 5517   5.020   2.880   5.720
  635POPC   C4A 5518   4.870   2.860   5.240
  635POPC   C1B 5519   5.830   3.690   6.250
  635POPC   C2B 5520   5.900   4.090   6.190
  635POPC   C3B 5521   6.170   4.370   6.030
  635POPC   C4B 5522   6.290   4.670   5.680
  636POPC   NC3 5523   5.840   3.110   7.060
  636POPC   PO4 5524   6.190   3.120   6.960
  636POPC   GL1 5525   5.970   2.820   6.710
  636POPC   GL2 5526   5.770   2.580   6.640
  636POPC   C1A 5527   6.090   2.900   6.280
  636POPC   D2A 5528   6.170   3.020   5.890
  636POPC   C3A 5529   5.750   3.160   5.690
  636POPC   C4A 5530   5.460   2.930   5.390
  636POPC   C1B 5531   5.730   2.520   6.170
  636POPC   C2B 5532   5.980   2.620   5.780
  636POPC   C3B 5533   6.020   2.870   5.370
  636POPC   C4B 5534   6.350   3.060   5.150
  637POPC   NC3 5535  11.930   3.080   6.890
  637POPC   PO4 5536  11.740   2.740   6.890
  637POPC   GL1 5537  11.760   2.520   6.520
  637POPC   GL2 5538  11.880   2.780   6.390
  637POPC   C1A 5539  11.540   2.510   6.100
  637POPC   D2A 5540  11.350   2.570   5.720
  637POPC   C3A 5541  11.150   2.280   5.480
  637POPC   C4A 5542  10.860   2.120   5.140
  637POPC   C1B 5543  11.710   2.920   5.990
  637POPC   C2B 5544  11.610   3.010   5.530
  637POPC   C3B 5545  11.390   3.190   5.170
  637POPC   C4B 5546  11.000   3.100   4.940
  638POPC   NC3 5547  11.940   0.510   6.560
  638POPC   PO4 5548  12.110   0.840   6.590
  638POPC   GL1 5549  12.200   1.060   6.310
  638POPC   GL2 5550  12.490   1.200   6.280
  638POPC   C1A 5551  11.980   1.310   6.000
  638POPC   D2A 5552  11.790   1.640   5.720
  638POPC   C3A 5553  11.380   1.880   5.780
  638POPC   C4A 5554  11.180   2.210   5.990
  638POPC   C1B 5555  12.380   1.000   5.850
  638POPC   C2B 5556  12.460   0.940   5.410
  638POPC   C3B 5557  12.620   1.110   4.920
  638POPC   C4B 5558  12.720   1.480   4.740
  639POPC   NC3 5559  14.840  14.800   6.320
  639POPC   PO4 5560  14.760  15.030   6.610
  639POPC   GL1 5561  14.640  15.240   6.300
  639POPC   GL2 5562  14.890  15.400   6.280
  639POPC   C1A 5563  14.380  15.090   5.930
  639POPC   D2A 5564  14.390  14.910   5.440
  639POPC   C3A 5565  14.210  15.230   5.140
  639POPC   C4A 5566  14.430  15.460   4.790
  639POPC   C1B 5567  14.780  15.450   5.840
  639POPC   C2B 5568  14.460  15.440   5.490
  639POPC   C3B 5569  14.320  15.740   5.190
  639POPC   C4B 5570  14.120  15.950   4.810
  640POPC   NC3 5571  10.840   2.570   7.170
  640POPC   PO4 5572  10.590   2.890   7.300
  640POPC   GL1 5573  10.570   2.990   6.910
  640POPC   GL2 5574  10.350   2.950   6.880
  640POPC   C1A 5575  10.730   2.950   6.480
  640POPC   D2A 5576  10.650   2.610   6.160
  640POPC   C3A 5577  10.930   2.670   5.830
  640POPC   C4A 5578  11.000   2.780   5.390
  640POPC   C1B 5579  10.270   2.980   6.430
  640POPC   C2B 5580  10.240   2.820   5.960
  640POPC   C3B 5581  10.010   2.780   5.600
  640POPC   C4B 5582   9.850   2.540   5.300
  641POPC   NC3 5583   0.140   6.960   6.560
  641POPC   PO4 5584   0.520   6.820   6.620
  641POPC   GL1 5585   0.440   6.870   6.160
  641POPC   GL2 5586   0.430   6.600   6.210
  641POPC   C1A 5587   0.390   6.730   5.670
  641POPC   D2A 5588   0.240   6.590   5.250
  641POPC   C3A 5589   0.220   6.790   4.790
  641POPC   C4A 5590   0.270   7.100   4.510
  641POPC   C1B 5591   0.440   6.290   5.850
  641POPC   C2B 5592   0.590   6.230   5.400
  641POPC   C3B 5593   0.890   6.170   5.120
  641POPC   C4B 5594   1.250   6.100   4.880
  642POPC   NC3 5595  12.320   1.930   6.900
  642POPC   PO4 5596  12.030   1.690   6.900
  642POPC   GL1 5597  11.940   1.500   6.470
  642POPC   GL2 5598  11.800   1.220   6.480
  642POPC   C1A 5599  11.560   1.520   6.160
  642POPC   D2A 5600  11.350   1.390   5.770
  642POPC   C3A 5601  11.580   0.990   5.780
  642POPC   C4A 5602  11.590   0.590   5.530
  642POPC   C1B 5603  11.450   1.020   6.310
  642POPC   C2B 5604  11.170   0.760   6.010
  642POPC   C3B 5605  11.130   0.510   5.620
  642POPC   C4B 5606  11.180   0.600   5.160
  643POPC   NC3 5607  11.800   8.400   7.490
  643POPC   PO4 5608  12.020   8.560   7.220
  643POPC   GL1 5609  12.060   8.550   6.850
  643POPC   GL2 5610  12.100   8.240   6.740
  643POPC   C1A 5611  12.250   8.620   6.460
  643POPC   D2A 5612  12.450   8.500   6.090
  643POPC   C3A 5613  12.710   8.840   5.970
  643POPC   C4A 5614  12.860   9.210   5.620
  643POPC   C1B 5615  12.400   8.140   6.420
  643POPC   C2B 5616  12.790   8.210   6.250
  643POPC   C3B 5617  12.960   8.280   5.840
  643POPC   C4B 5618  13.160   8.200   5.430
  644POPC   NC3 5619  10.390  14.110   6.580
  644POPC   PO4 5620  10.140  13.830   6.700
  644POPC   GL1 5621   9.950  13.940   6.340
  644POPC   GL2 5622   9.680  13.860   6.250
  644POPC   C1A 5623  10.130  13.690   5.950
  644POPC   D2A 5624  10.330  13.500   5.560
  644POPC   C3A 5625  10.230  13.450   5.150
  644POPC   C4A 5626  10.120  13.210   4.820
  644POPC   C1B 5627   9.600  13.860   5.790
  644POPC   C2B 5628   9.840  13.790   5.350
  644POPC   C3B 5629   9.780  13.740   4.910
  644POPC   C4B 5630   9.820  13.740   4.450
  645POPC   NC3 5631   0.150  16.640   6.830
  645POPC   PO4 5632   0.050  17.020   6.800
  645POPC   GL1 5633   0.120  17.030   6.380
  645POPC   GL2 5634   0.180  16.730   6.330
  645POPC   C1A 5635  -0.080  16.900   5.940
  645POPC   D2A 5636  -0.310  16.710   5.590
  645POPC   C3A 5637  -0.230  16.770   5.160
  645POPC   C4A 5638  -0.080  17.000   4.770
  645POPC   C1B 5639   0.390  16.540   5.950
  645POPC   C2B 5640   0.590  16.450   5.520
  645POPC   C3B 5641   0.770  16.490   5.130
  645POPC   C4B 5642   1.080  16.620   4.810
  646POPC   NC3 5643   1.770   1.410   5.760
  646POPC   PO4 5644   2.060   1.490   6.020
  646POPC   GL1 5645   2.180   1.540   5.700
  646POPC   GL2 5646   2.140   1.790   5.640
  646POPC   C1A 5647   1.980   1.520   5.260
  646POPC   D2A 5648   1.990   1.720   4.850
  646POPC   C3A 5649   1.500   1.560   4.890
  646POPC   C4A 5650   1.130   1.310   4.790
  646POPC   C1B 5651   2.530   1.750   5.370
  646POPC   C2B 5652   2.830   1.510   5.140
  646POPC   C3B 5653   3.080   1.240   4.870
  646POPC   C4B 5654   3.130   1.140   4.440
  647POPC   NC3 5655  15.150   9.950   7.440
  647POPC   PO4 5656  15.040   9.920   7.030
  647POPC   GL1 5657  15.210   9.810   6.760
  647POPC   GL2 5658  15.380   9.580   6.880
  647POPC   C1A 5659  15.260   9.770   6.310
  647POPC   D2A 5660  15.270   9.360   6.080
  647POPC   C3A 5661  15.420   9.250   5.630
  647POPC   C4A 5662  15.430   9.120   5.210
  647POPC   C1B 5663  15.720   9.810   6.660
  647POPC   C2B 5664  16.060   9.830   6.410
  647POPC   C3B 5665  16.330   9.560   6.180
  647POPC   C4B 5666  16.400   9.310   5.820
  648POPC   NC3 5667   6.460  15.090   6.820
  648POPC   PO4 5668   6.100  14.900   6.830
  648POPC   GL1 5669   5.950  14.850   6.480
  648POPC   GL2 5670   6.150  15.080   6.370
  648POPC   C1A 5671   5.640  15.150   6.240
  648POPC   D2A 5672   5.710  15.660   6.190
  648POPC   C3A 5673   5.760  15.900   5.800
  648POPC   C4A 5674   5.810  15.880   5.340
  648POPC   C1B 5675   6.030  15.240   5.960
  648POPC   C2B 5676   5.660  15.400   5.750
  648POPC   C3B 5677   5.370  15.140   5.470
  648POPC   C4B 5678   5.180  14.700   5.330
  649POPC   NC3 5679   1.670   6.520   6.420
  649POPC   PO4 5680   1.450   6.730   6.660
  649POPC   GL1 5681   1.510   7.020   6.350
  649POPC   GL2 5682   1.330   6.910   6.130
  649POPC   C1A 5683   1.760   7.090   5.930
  649POPC   D2A 5684   1.930   7.290   5.600
  649POPC   C3A 5685   1.900   7.590   5.320
  649POPC   C4A 5686   1.880   7.920   5.080
  649POPC   C1B 5687   0.960   7.020   5.870
  649POPC   C2B 5688   0.870   7.260   5.520
  649POPC   C3B 5689   0.970   7.110   5.120
  649POPC   C4B 5690   1.320   7.010   4.780
  650POPC   NC3 5691  16.560  17.840   6.210
  650POPC   PO4 5692  16.840  17.640   6.340
  650POPC   GL1 5693  16.810  17.630   5.940
  650POPC   GL2 5694  17.030  17.770   5.890
  650POPC   C1A 5695  16.730  17.580   5.490
  650POPC   D2A 5696  16.640  17.360   5.110
  650POPC   C3A 5697  16.440  16.940   5.090
  650POPC   C4A 5698  16.010  16.740   5.230
  650POPC   C1B 5699  16.780  18.170   5.850
  650POPC   C2B 5700  16.600  18.260   5.470
  650POPC   C3B 5701  16.340  18.380   5.140
  650POPC   C4B 5702  16.430  18.560   4.720
  651POPC   NC3 5703  17.850  17.050   6.630
  651POPC   PO4 5704  17.710  16.790   6.360
  651POPC   GL1 5705  17.630  16.970   6.020
  651POPC   GL2 5706  17.640  16.690   5.860
  651POPC   C1A 5707  17.350  17.060   5.620
  651POPC   D2A 5708  17.390  17.040   5.180
  651POPC   C3A 5709  17.630  16.680   5.050
  651POPC   C4A 5710  18.010  16.780   4.780
  651POPC   C1B 5711  17.760  16.440   5.470
  651POPC   C2B 5712  18.090  16.400   5.060
  651POPC   C3B 5713  18.160  16.390   4.540
  651POPC   C4B 5714  18.020  16.400   4.100
  652POPC   NC3 5715  16.600   0.380   5.730
  652POPC   PO4 5716  16.500   0.420   6.140
  652POPC   GL1 5717  16.170   0.430   5.910
  652POPC   GL2 5718  16.180   0.670   5.800
  652POPC   C1A 5719  16.200   0.160   5.550
  652POPC   D2A 5720  16.130  -0.040   5.150
  652POPC   C3A 5721  15.790  -0.050   4.880
  652POPC   C4A 5722  15.390  -0.240   4.790
  652POPC   C1B 5723  16.120   0.630   5.400
  652POPC   C2B 5724  16.260   0.460   5.000
  652POPC   C3B 5725  16.340   0.130   4.720
  652POPC   C4B 5726  16.020  -0.050   4.440
  653POPC   NC3 5727   4.860   7.980   7.300
  653POPC   PO4 5728   4.960   7.630   7.490
  653POPC   GL1 5729   4.930   7.430   7.110
  653POPC   GL2 5730   4.850   7.570   6.860
  653POPC   C1A 5731   5.180   7.290   6.710
  653POPC   D2A 5732   5.570   7.370   6.510
  653POPC   C3A 5733   5.590   7.630   6.130
  653POPC   C4A 5734   5.540   7.810   5.670
  653POPC   C1B 5735   4.610   7.710   6.520
  653POPC   C2B 5736   4.680   7.640   6.090
  653POPC   C3B 5737   4.640   7.730   5.600
  653POPC   C4B 5738   4.520   8.050   5.220
  654POPC   NC3 5739   1.170  12.580   6.560
  654POPC   PO4 5740   0.960  12.170   6.550
  654POPC   GL1 5741   0.870  12.450   6.230
  654POPC   GL2 5742   0.980  12.230   6.040
  654POPC   C1A 5743   0.500  12.630   6.070
  654POPC   D2A 5744   0.220  12.620   5.770
  654POPC   C3A 5745  -0.180  12.410   5.760
  654POPC   C4A 5746  -0.550  12.160   5.710
  654POPC   C1B 5747   0.760  12.300   5.610
  654POPC   C2B 5748   0.610  12.180   5.160
  654POPC   C3B 5749   0.270  12.220   4.850
  654POPC   C4B 5750   0.030  12.500   4.540
  655POPC   NC3 5751   5.200  11.370   7.150
  655POPC   PO4 5752   4.910  11.540   7.400
  655POPC   GL1 5753   4.890  11.780   7.060
  655POPC   GL2 5754   5.110  11.850   6.860
  655POPC   C1A 5755   4.900  11.430   6.740
  655POPC   D2A 5756   4.810  11.440   6.310
  655POPC   C3A 5757   4.930  11.460   5.840
  655POPC   C4A 5758   5.040  11.460   5.320
  655POPC   C1B 5759   4.980  12.260   6.680
  655POPC   C2B 5760   5.000  12.460   6.260
  655POPC   C3B 5761   4.960  12.760   5.950
  655POPC   C4B 5762   4.730  12.860   5.560
  656POPC   NC3 5763   6.450   2.720   6.840
  656POPC   PO4 5764   6.850   2.620   6.890
  656POPC   GL1 5765   7.050   2.410   6.610
  656POPC   GL2 5766   7.110   2.180   6.500
  656POPC   C1A 5767   6.960   2.570   6.200
  656POPC   D2A 5768   6.890   2.660   5.740
  656POPC   C3A 5769   7.240   2.600   5.390
  656POPC   C4A 5770   7.520   2.670   5.120
  656POPC   C1B 5771   7.360   2.120   6.090
  656POPC   C2B 5772   7.260   2.060   5.640
  656POPC   C3B 5773   7.390   2.140   5.200
  656POPC   C4B 5774   7.190   2.420   4.860
  657POPC   NC3 5775   6.710   2.970   7.360
  657POPC   PO4 5776   6.810   3.090   7.000
  657POPC   GL1 5777   6.730   3.220   6.690
  657POPC   GL2 5778   6.700   2.980   6.450
  657POPC   C1A 5779   6.830   3.480   6.340
  657POPC   D2A 5780   6.770   3.780   6.000
  657POPC   C3A 5781   7.030   3.980   5.670
  657POPC   C4A 5782   7.260   4.380   5.580
  657POPC   C1B 5783   6.720   3.040   5.990
  657POPC   C2B 5784   6.610   3.400   5.710
  657POPC   C3B 5785   6.230   3.470   5.420
  657POPC   C4B 5786   6.260   3.570   4.990
  658POPC   NC3 5787   4.390   1.180   6.240
  658POPC   PO4 5788   4.200   0.810   6.360
  658POPC   GL1 5789   4.030   0.500   6.170
  658POPC   GL2 5790   4.190   0.480   5.890
  658POPC   C1A 5791   3.740   0.390   5.850
  658POPC   D2A 5792   3.580   0.160   5.500
  658POPC   C3A 5793   3.660   0.480   5.140
  658POPC   C4A 5794   3.670   0.460   4.720
  658POPC   C1B 5795   4.180   0.390   5.440
  658POPC   C2B 5796   4.190   0.340   4.940
  658POPC   C3B 5797   4.240   0.260   4.520
  658POPC   C4B 5798   4.670   0.230   4.350
  659POPC   NC3 5799   0.620   1.180   6.310
  659POPC   PO4 5800   0.960   1.330   6.210
  659POPC   GL1 5801   0.900   1.280   5.800
  659POPC   GL2 5802   0.920   0.960   5.800
  659POPC   C1A 5803   1.060   1.230   5.400
  659POPC   D2A 5804   1.490   1.330   5.330
  659POPC   C3A 5805   1.450   0.910   5.070
  659POPC   C4A 5806   1.350   0.920   4.620
  659POPC   C1B 5807   1.070   0.760   5.450
  659POPC   C2B 5808   0.910   0.420   5.170
  659POPC   C3B 5809   0.740   0.310   4.720
  659POPC   C4B 5810   0.470   0.390   4.330
  660POPC   NC3 5811  13.680   4.090   7.220
  660POPC   PO4 5812  13.950   3.900   6.970
  660POPC   GL1 5813  13.880   3.880   6.590
  660POPC   GL2 5814  13.960   4.160   6.470
  660POPC   C1A 5815  14.000   3.750   6.170
  660POPC   D2A 5816  13.940   3.780   5.690
  660POPC   C3A 5817  14.050   3.970   5.270
  660POPC   C4A 5818  13.980   4.040   4.850
  660POPC   C1B 5819  13.940   4.200   6.010
  660POPC   C2B 5820  14.260   4.160   5.660
  660POPC   C3B 5821  14.450   4.320   5.300
  660POPC   C4B 5822  14.690   4.700   5.230
  661POPC   NC3 5823   1.030  14.920   6.890
  661POPC   PO4 5824   1.130  14.720   7.180
  661POPC   GL1 5825   1.170  14.530   6.810
  661POPC   GL2 5826   0.960  14.320   6.800
  661POPC   C1A 5827   1.350  14.300   6.420
  661POPC   D2A 5828   1.530  14.160   6.060
  661POPC   C3A 5829   1.390  13.880   5.720
  661POPC   C4A 5830   1.310  13.750   5.270
  661POPC   C1B 5831   0.850  14.140   6.360
  661POPC   C2B 5832   1.020  14.170   5.890
  661POPC   C3B 5833   1.080  14.200   5.450
  661POPC   C4B 5834   1.220  14.220   5.070
  662POPC   NC3 5835  10.320  14.880   7.230
  662POPC   PO4 5836   9.920  14.890   7.100
  662POPC   GL1 5837   9.950  14.950   6.730
  662POPC   GL2 5838  10.140  14.790   6.660
  662POPC   C1A 5839   9.750  14.880   6.330
  662POPC   D2A 5840   9.700  14.890   5.860
  662POPC   C3A 5841   9.390  14.900   5.510
  662POPC   C4A 5842   9.200  15.020   5.060
  662POPC   C1B 5843  10.160  14.570   6.250
  662POPC   C2B 5844  10.180  14.760   5.860
  662POPC   C3B 5845   9.930  14.780   5.450
  662POPC   C4B 5846   9.620  14.710   5.100
  663POPC   NC3 5847  16.750  16.590   6.470
  663POPC   PO4 5848  16.830  16.960   6.560
  663POPC   GL1 5849  16.700  16.960   6.160
  663POPC   GL2 5850  16.620  17.220   6.140
  663POPC   C1A 5851  16.960  16.680   5.880
  663POPC   D2A 5852  17.240  16.530   5.580
  663POPC   C3A 5853  17.140  16.540   5.140
  663POPC   C4A 5854  17.230  16.350   4.700
  663POPC   C1B 5855  16.780  17.140   5.750
  663POPC   C2B 5856  16.870  16.850   5.370
  663POPC   C3B 5857  16.930  17.000   4.950
  663POPC   C4B 5858  16.910  16.810   4.580
  664POPC   NC3 5859  10.930  10.170   7.410
  664POPC   PO4 5860  11.230  10.150   7.090
  664POPC   GL1 5861  11.420  10.280   6.860
  664POPC   GL2 5862  11.300  10.280   6.580
  664POPC   C1A 5863  11.810  10.140   6.670
  664POPC   D2A 5864  12.230   9.900   6.830
  664POPC   C3A 5865  12.560   9.820   6.470
  664POPC   C4A 5866  12.660   9.610   6.020
  664POPC   C1B 5867  11.400  10.630   6.220
  664POPC   C2B 5868  11.830  10.880   6.100
  664POPC   C3B 5869  12.020  10.890   5.710
  664POPC   C4B 5870  11.830  10.980   5.270
  665POPC   NC3 5871   2.640  11.720   7.090
  665POPC   PO4 5872   2.370  11.490   6.890
  665POPC   GL1 5873   2.180  11.620   6.440
  665POPC   GL2 5874   2.310  11.860   6.260
  665POPC   C1A 5875   2.110  11.410   6.010
  665POPC   D2A 5876   2.200  11.280   5.610
  665POPC   C3A 5877   2.530  11.270   5.340
  665POPC   C4A 5878   2.740  11.070   4.960
  665POPC   C1B 5879   2.470  11.770   5.880
  665POPC   C2B 5880   2.470  11.760   5.410
  665POPC   C3B 5881   2.740  11.640   5.050
  665POPC   C4B 5882   2.950  11.460   4.650
  666POPC   NC3 5883   2.410  16.690   6.650
  666POPC   PO4 5884   2.380  16.310   6.620
  666POPC   GL1 5885   2.350  16.280   6.270
  666POPC   GL2 5886   2.620  16.430   6.180
  666POPC   C1A 5887   2.180  16.610   5.960
  666POPC   D2A 5888   2.100  16.460   5.540
  666POPC   C3A 5889   2.140  16.750   5.200
  666POPC   C4A 5890   1.940  16.880   4.840
  666POPC   C1B 5891   2.560  16.390   5.710
  666POPC   C2B 5892   2.620  16.570   5.250
  666POPC   C3B 5893   2.470  16.820   4.830
  666POPC   C4B 5894   2.280  17.190   4.610
  667POPC   NC3 5895  11.500   5.190   6.940
  667POPC   PO4 5896  11.170   5.110   7.070
  667POPC   GL1 5897  11.080   5.170   6.680
  667POPC   GL2 5898  10.820   5.080   6.600
  667POPC   C1A 5899  11.100   5.320   6.210
  667POPC   D2A 5900  11.310   5.200   5.840
  667POPC   C3A 5901  10.930   5.070   5.630
  667POPC   C4A 5902  10.470   5.010   5.590
  667POPC   C1B 5903  10.660   4.790   6.300
  667POPC   C2B 5904  10.600   4.520   5.940
  667POPC   C3B 5905  10.730   4.610   5.520
  667POPC   C4B 5906  10.540   4.720   5.120
  668POPC   NC3 5907  16.520   5.100   7.280
  668POPC   PO4 5908  16.380   5.280   7.010
  668POPC   GL1 5909  16.190   5.410   6.650
  668POPC   GL2 5910  16.010   5.590   6.730
  668POPC   C1A 5911  15.840   5.360   6.280
  668POPC   D2A 5912  15.600   5.060   5.990
  668POPC   C3A 5913  15.690   4.920   5.510
  668POPC   C4A 5914  15.940   4.640   5.280
  668POPC   C1B 5915  15.840   5.880   6.360
  668POPC   C2B 5916  15.980   5.880   5.940
  668POPC   C3B 5917  15.760   5.920   5.500
  668POPC   C4B 5918  15.440   6.030   5.190
  669POPC   NC3 5919   0.180   3.750   6.340
  669POPC   PO4 5920  -0.090   3.450   6.320
  669POPC   GL1 5921  -0.100   3.640   5.960
  669POPC   GL2 5922   0.130   3.700   5.790
  669POPC   C1A 5923  -0.430   3.600   5.640
  669POPC   D2A 5924  -0.880   3.600   5.570
  669POPC   C3A 5925  -0.840   3.630   5.130
  669POPC   C4A 5926  -0.650   3.480   4.720
  669POPC   C1B 5927   0.010   3.710   5.340
  669POPC   C2B 5928  -0.340   3.790   5.040
  669POPC   C3B 5929  -0.520   3.980   4.670
  669POPC   C4B 5930  -0.650   4.410   4.550
  670POPC   NC3 5931   9.300  17.400   7.130
  670POPC   PO4 5932   9.540  17.710   7.090
  670POPC   GL1 5933   9.430  17.640   6.730
  670POPC   GL2 5934   9.680  17.600   6.640
  670POPC   C1A 5935   9.300  17.520   6.310
  670POPC   D2A 5936   9.440  17.390   5.950
  670POPC   C3A 5937   9.220  17.330   5.610
  670POPC   C4A 5938   9.100  17.540   5.180
  670POPC   C1B 5939   9.870  17.680   6.190
  670POPC   C2B 5940  10.080  17.610   5.740
  670POPC   C3B 5941   9.970  17.840   5.330
  670POPC   C4B 5942   9.990  17.830   4.870
  671POPC   NC3 5943   0.670  13.400   7.030
  671POPC   PO4 5944   1.010  13.500   7.040
  671POPC   GL1 5945   1.070  13.420   6.750
  671POPC   GL2 5946   0.820  13.410   6.480
  671POPC   C1A 5947   1.500  13.380   6.530
  671POPC   D2A 5948   1.600  13.190   6.140
  671POPC   C3A 5949   1.500  13.000   5.710
  671POPC   C4A 5950   1.640  12.700   5.350
  671POPC   C1B 5951   0.800  13.690   6.100
  671POPC   C2B 5952   0.840  13.820   5.620
  671POPC   C3B 5953   0.770  13.850   5.180
  671POPC   C4B 5954   0.980  13.890   4.820
  672POPC   NC3 5955   6.890  11.210   7.330
  672POPC   PO4 5956   6.940  10.820   7.270
  672POPC   GL1 5957   6.660  10.760   6.990
  672POPC   GL2 5958   6.510  10.960   6.980
  672POPC   C1A 5959   6.700  10.740   6.530
  672POPC   D2A 5960   6.570  10.880   6.130
  672POPC   C3A 5961   6.570  10.690   5.780
  672POPC   C4A 5962   6.730  10.360   5.510
  672POPC   C1B 5963   6.170  11.110   6.660
  672POPC   C2B 5964   5.930  11.420   6.440
  672POPC   C3B 5965   5.990  11.860   6.300
  672POPC   C4B 5966   5.970  12.320   6.380
  673POPC   NC3 5967  10.820   3.310   7.430
  673POPC   PO4 5968  11.060   3.350   7.120
  673POPC   GL1 5969  11.140   3.760   6.910
  673POPC   GL2 5970  10.880   3.870   6.760
  673POPC   C1A 5971  11.310   3.560   6.570
  673POPC   D2A 5972  11.260   3.180   6.250
  673POPC   C3A 5973  10.780   3.130   6.030
  673POPC   C4A 5974  10.400   3.340   6.100
  673POPC   C1B 5975  11.070   3.900   6.310
  673POPC   C2B 5976  11.420   3.910   6.020
  673POPC   C3B 5977  11.620   4.000   5.580
  673POPC   C4B 5978  11.710   4.290   5.200
  674POPC   NC3 5979  10.210   0.590   6.670
  674POPC   PO4 5980   9.970   0.360   6.810
  674POPC   GL1 5981   9.700   0.240   6.600
  674POPC   GL2 5982   9.610   0.030   6.790
  674POPC   C1A 5983   9.580   0.230   6.160
  674POPC   D2A 5984   9.190   0.320   5.860
  674POPC   C3A 5985   9.140   0.410   5.400
  674POPC   C4A 5986   9.110   0.310   4.970
  674POPC   C1B 5987   9.750  -0.230   6.400
  674POPC   C2B 5988   9.610  -0.290   6.020
  674POPC   C3B 5989   9.380  -0.370   5.610
  674POPC   C4B 5990   9.330  -0.050   5.290
  675POPC   NC3 5991  15.020  13.790   7.390
  675POPC   PO4 5992  14.810  13.760   7.060
  675POPC   GL1 5993  14.890  14.010   6.730
  675POPC   GL2 5994  14.620  13.910   6.520
  675POPC   C1A 5995  15.030  13.910   6.320
  675POPC   D2A 5996  14.920  13.520   6.080
  675POPC   C3A 5997  15.270  13.370   5.870
  675POPC   C4A 5998  15.420  13.530   5.470
  675POPC   C1B 5999  14.430  13.570   6.270
  675POPC   C2B 6000  14.520  13.260   5.950
  675POPC   C3B 6001  14.270  12.970   5.640
  675POPC   C4B 6002  14.230  12.790   5.260
  676POPC   NC3 6003   7.050   1.370   3.420
  676POPC   PO4 6004   7.260   1.570   3.120
  676POPC   GL1 6005   7.240   1.760   3.460
  676POPC   GL2 6006   7.510   1.750   3.690
  676POPC   C1A 6007   7.070   1.610   3.860
  676POPC   D2A 6008   7.020   1.650   4.270
  676POPC   C3A 6009   6.740   1.870   4.500
  676POPC   C4A 6010   6.420   1.650   4.780
  676POPC   C1B 6011   7.600   1.530   4.090
  676POPC   C2B 6012   7.630   1.650   4.520
  676POPC   C3B 6013   7.680   1.700   4.940
  676POPC   C4B 6014   7.560   1.500   5.350
  677POPC   NC3 6015  14.750  12.650   7.040
  677POPC   PO4 6016  14.430  12.750   7.130
  677POPC   GL1 6017  14.230  12.640   6.840
  677POPC   GL2 6018  14.180  12.940   6.740
  677POPC   C1A 6019  14.040  12.450   6.450
  677POPC   D2A 6020  13.670  12.360   6.250
  677POPC   C3A 6021  13.640  12.240   5.780
  677POPC   C4A 6022  13.490  12.000   5.410
  677POPC   C1B 6023  14.210  12.890   6.310
  677POPC   C2B 6024  14.260  12.560   5.990
  677POPC   C3B 6025  14.090  12.400   5.610
  677POPC   C4B 6026  13.900  12.290   5.190
  678POPC   NC3 6027   5.400   3.660   6.540
  678POPC   PO4 6028   5.110   3.600   6.800
  678POPC   GL1 6029   4.980   3.820   6.540
  678POPC   GL2 6030   4.990   4.100   6.520
  678POPC   C1A 6031   4.820   3.790   6.100
  678POPC   D2A 6032   4.980   3.720   5.700
  678POPC   C3A 6033   5.190   3.860   5.300
  678POPC   C4A 6034   5.470   3.920   4.910
  678POPC   C1B 6035   5.120   4.370   6.200
  678POPC   C2B 6036   5.190   4.370   5.730
  678POPC   C3B 6037   5.450   4.340   5.360
  678POPC   C4B 6038   5.820   4.290   5.060
  679POPC   NC3 6039   2.830   2.500   6.020
  679POPC   PO4 6040   3.070   2.560   6.290
  679POPC   GL1 6041   3.250   2.640   5.830
  679POPC   GL2 6042   3.040   2.650   5.630
  679POPC   C1A 6043   3.640   2.360   5.770
  679POPC   D2A 6044   3.940   2.030   5.730
  679POPC   C3A 6045   4.010   1.790   5.340
  679POPC   C4A 6046   3.910   1.700   4.860
  679POPC   C1B 6047   3.250   2.430   5.270
  679POPC   C2B 6048   3.200   2.290   4.760
  679POPC   C3B 6049   3.110   2.020   4.370
  679POPC   C4B 6050   2.970   1.720   4.080
  680POPC   NC3 6051  13.790   0.330   6.700
  680POPC   PO4 6052  14.200   0.420   6.720
  680POPC   GL1 6053  14.170   0.230   6.430
  680POPC   GL2 6054  14.020   0.340   6.210
  680POPC   C1A 6055  14.070  -0.150   6.190
  680POPC   D2A 6056  13.690  -0.420   6.080
  680POPC   C3A 6057  13.760  -0.710   5.700
  680POPC   C4A 6058  13.740  -0.750   5.240
  680POPC   C1B 6059  13.990   0.410   5.780
  680POPC   C2B 6060  13.670   0.480   5.460
  680POPC   C3B 6061  13.520   0.820   5.150
  680POPC   C4B 6062  13.580   1.000   4.690
  681POPC   NC3 6063   7.770   3.140   7.050
  681POPC   PO4 6064   7.440   3.360   7.080
  681POPC   GL1 6065   7.480   3.420   6.740
  681POPC   GL2 6066   7.280   3.270   6.550
  681POPC   C1A 6067   7.560   3.830   6.480
  681POPC   D2A 6068   7.480   4.240   6.300
  681POPC   C3A 6069   7.080   4.220   6.080
  681POPC   C4A 6070   6.630   4.340   5.870
  681POPC   C1B 6071   7.260   3.040   6.160
  681POPC   C2B 6072   7.140   3.080   5.750
  681POPC   C3B 6073   7.010   3.100   5.270
  681POPC   C4B 6074   7.100   3.050   4.760
  682POPC   NC3 6075  12.280   3.840   7.290
  682POPC   PO4 6076  11.960   4.020   7.070
  682POPC   GL1 6077  12.240   4.150   6.820
  682POPC   GL2 6078  12.200   4.130   6.550
  682POPC   C1A 6079  12.660   4.280   6.650
  682POPC   D2A 6080  12.860   4.420   6.220
  682POPC   C3A 6081  12.930   4.760   5.920
  682POPC   C4A 6082  12.920   5.200   5.940
  682POPC   C1B 6083  12.420   4.200   6.190
  682POPC   C2B 6084  12.340   4.330   5.760
  682POPC   C3B 6085  12.600   4.630   5.540
  682POPC   C4B 6086  12.990   4.960   5.490
  683POPC   NC3 6087  13.320  13.670   6.930
  683POPC   PO4 6088  13.720  13.800   6.900
  683POPC   GL1 6089  13.720  13.680   6.540
  683POPC   GL2 6090  13.490  13.800   6.460
  683POPC   C1A 6091  13.950  13.830   6.130
  683POPC   D2A 6092  13.840  13.800   5.670
  683POPC   C3A 6093  14.110  13.580   5.360
  683POPC   C4A 6094  13.950  13.220   5.160
  683POPC   C1B 6095  13.260  13.590   6.090
  683POPC   C2B 6096  13.330  13.130   5.880
  683POPC   C3B 6097  13.260  13.000   5.420
  683POPC   C4B 6098  13.400  12.980   5.000
  684POPC   NC3 6099  13.580  13.300   7.640
  684POPC   PO4 6100  13.670  13.470   7.320
  684POPC   GL1 6101  13.570  13.200   6.990
  684POPC   GL2 6102  13.830  13.290   6.800
  684POPC   C1A 6103  13.400  13.300   6.560
  684POPC   D2A 6104  13.030  13.150   6.360
  684POPC   C3A 6105  12.890  12.870   6.030
  684POPC   C4A 6106  12.780  13.040   5.620
  684POPC   C1B 6107  13.980  13.290   6.380
  684POPC   C2B 6108  14.050  13.350   5.920
  684POPC   C3B 6109  13.700  13.300   5.580
  684POPC   C4B 6110  13.520  13.430   5.180
  685POPC   NC3 6111   0.970  17.780   6.690
  685POPC   PO4 6112   0.800  17.460   6.740
  685POPC   GL1 6113   0.650  17.400   6.400
  685POPC   GL2 6114   0.570  17.160   6.370
  685POPC   C1A 6115   0.840  17.280   6.000
  685POPC   D2A 6116   1.220  17.020   6.020
  685POPC   C3A 6117   1.520  17.200   5.700
  685POPC   C4A 6118   1.810  16.960   5.500
  685POPC   C1B 6119   0.380  17.060   5.960
  685POPC   C2B 6120   0.250  16.870   5.580
  685POPC   C3B 6121   0.350  16.810   5.060
  685POPC   C4B 6122   0.690  16.850   4.760
  686POPC   NC3 6123  13.870  14.170   6.610
  686POPC   PO4 6124  14.100  14.470   6.800
  686POPC   GL1 6125  13.860  14.620   6.540
  686POPC   GL2 6126  13.550  14.580   6.490
  686POPC   C1A 6127  13.880  14.430   6.100
  686POPC   D2A 6128  13.760  14.390   5.690
  686POPC   C3A 6129  13.440  14.140   5.470
  686POPC   C4A 6130  13.170  13.860   5.190
  686POPC   C1B 6131  13.460  14.690   6.020
  686POPC   C2B 6132  13.270  14.580   5.590
  686POPC   C3B 6133  12.890  14.690   5.300
  686POPC   C4B 6134  12.830  14.560   4.850
  687POPC   NC3 6135   2.890   4.870   6.810
  687POPC   PO4 6136   3.220   5.030   6.770
  687POPC   GL1 6137   3.280   5.060   6.380
  687POPC   GL2 6138   3.240   5.330   6.310
  687POPC   C1A 6139   3.670   5.090   6.130
  687POPC   D2A 6140   3.670   5.250   5.730
  687POPC   C3A 6141   3.730   5.720   5.830
  687POPC   C4A 6142   3.530   6.160   5.730
  687POPC   C1B 6143   3.260   5.470   5.870
  687POPC   C2B 6144   3.420   5.610   5.470
  687POPC   C3B 6145   3.590   5.770   5.100
  687POPC   C4B 6146   3.670   5.830   4.630
  688POPC   NC3 6147  13.730   6.480   7.210
  688POPC   PO4 6148  13.350   6.630   7.350
  688POPC   GL1 6149  13.350   6.510   6.970
  688POPC   GL2 6150  13.060   6.380   6.940
  688POPC   C1A 6151  13.320   6.190   6.600
  688POPC   D2A 6152  13.350   5.940   6.220
  688POPC   C3A 6153  13.250   6.170   5.790
  688POPC   C4A 6154  13.220   6.480   5.470
  688POPC   C1B 6155  13.060   6.660   6.550
  688POPC   C2B 6156  13.100   7.030   6.430
  688POPC   C3B 6157  13.190   7.140   5.960
  688POPC   C4B 6158  13.230   6.940   5.580
  689POPC   NC3 6159  13.750   8.010   7.350
  689POPC   PO4 6160  13.940   8.240   7.040
  689POPC   GL1 6161  14.030   8.050   6.700
  689POPC   GL2 6162  13.720   8.090   6.660
  689POPC   C1A 6163  14.410   7.960   6.450
  689POPC   D2A 6164  14.900   7.870   6.470
  689POPC   C3A 6165  15.030   7.560   6.080
  689POPC   C4A 6166  15.090   7.530   5.650
  689POPC   C1B 6167  13.700   7.720   6.460
  689POPC   C2B 6168  13.580   7.430   6.110
  689POPC   C3B 6169  13.660   7.250   5.670
  689POPC   C4B 6170  13.890   7.500   5.320
  690POPC   NC3 6171  15.720   4.300   6.770
  690POPC   PO4 6172  15.790   4.680   6.800
  690POPC   GL1 6173  15.880   4.830   6.420
  690POPC   GL2 6174  15.910   4.520   6.330
  690POPC   C1A 6175  16.260   4.970   6.140
  690POPC   D2A 6176  16.530   5.040   5.790
  690POPC   C3A 6177  16.390   4.970   5.380
  690POPC   C4A 6178  16.190   4.840   4.970
  690POPC   C1B 6179  16.010   4.510   5.880
  690POPC   C2B 6180  16.040   4.220   5.540
  690POPC   C3B 6181  15.980   4.030   5.110
  690POPC   C4B 6182  16.150   4.370   4.770
  691POPC   NC3 6183  15.550  13.090   6.780
  691POPC   PO4 6184  15.180  13.000   6.720
  691POPC   GL1 6185  15.400  12.870   6.430
  691POPC   GL2 6186  15.420  12.610   6.420
  691POPC   C1A 6187  15.430  12.910   5.950
  691POPC   D2A 6188  15.490  12.940   5.450
  691POPC   C3A 6189  15.510  12.610   5.170
  691POPC   C4A 6190  15.900  12.330   5.050
  691POPC   C1B 6191  15.780  12.420   6.260
  691POPC   C2B 6192  16.150  12.400   5.980
  691POPC   C3B 6193  16.330  12.350   5.560
  691POPC   C4B 6194  16.400  12.460   5.150
  692POPC   NC3 6195   2.530   9.770   7.030
  692POPC   PO4 6196   2.810   9.520   6.860
  692POPC   GL1 6197   2.540   9.540   6.580
  692POPC   GL2 6198   2.640   9.800   6.470
  692POPC   C1A 6199   2.330   9.400   6.230
  692POPC   D2A 6200   1.980   9.220   5.950
  692POPC   C3A 6201   1.880   9.390   5.510
  692POPC   C4A 6202   1.650   9.480   5.110
  692POPC   C1B 6203   2.780   9.930   6.060
  692POPC   C2B 6204   2.610   9.690   5.670
  692POPC   C3B 6205   2.440   9.870   5.220
  692POPC   C4B 6206   2.320   9.690   4.800
  693POPC   NC3 6207   3.720  14.490   7.200
  693POPC   PO4 6208   3.870  14.140   7.060
  693POPC   GL1 6209   3.860  14.200   6.720
  693POPC   GL2 6210   3.720  14.510   6.640
  693POPC   C1A 6211   3.870  14.150   6.240
  693POPC   D2A 6212   3.630  13.840   5.940
  693POPC   C3A 6213   3.720  13.780   5.490
  693POPC   C4A 6214   3.670  13.620   5.040
  693POPC   C1B 6215   3.770  14.590   6.180
  693POPC   C2B 6216   3.630  14.470   5.770
  693POPC   C3B 6217   3.470  14.500   5.410
  693POPC   C4B 6218   3.530  14.680   4.980
  694POPC   NC3 6219   4.300   0.270   6.500
  694POPC   PO4 6220   3.910   0.230   6.510
  694POPC   GL1 6221   3.950   0.050   6.170
  694POPC   GL2 6222   3.670  -0.090   6.050
  694POPC   C1A 6223   4.010   0.040   5.740
  694POPC   D2A 6224   4.010  -0.040   5.280
  694POPC   C3A 6225   3.890   0.010   4.820
  694POPC   C4A 6226   3.650  -0.320   4.620
  694POPC   C1B 6227   3.930  -0.450   5.990
  694POPC   C2B 6228   4.300  -0.680   5.900
  694POPC   C3B 6229   4.760  -0.860   5.790
  694POPC   C4B 6230   4.770  -1.200   5.490
  695POPC   NC3 6231   3.670   1.270   6.770
  695POPC   PO4 6232   3.320   1.120   6.620
  695POPC   GL1 6233   3.380   0.900   6.240
  695POPC   GL2 6234   3.220   0.670   6.110
  695POPC   C1A 6235   3.460   0.870   5.760
  695POPC   D2A 6236   3.850   0.840   5.510
  695POPC   C3A 6237   3.860   0.930   5.070
  695POPC   C4A 6238   3.680   1.200   4.740
  695POPC   C1B 6239   3.260   0.400   5.760
  695POPC   C2B 6240   3.230   0.500   5.310
  695POPC   C3B 6241   3.170   0.280   4.940
  695POPC   C4B 6242   3.310   0.150   4.580
  696POPC   NC3 6243   0.230  14.610   7.070
  696POPC   PO4 6244   0.580  14.690   6.820
  696POPC   GL1 6245   0.750  14.830   6.510
  696POPC   GL2 6246   0.900  14.620   6.440
  696POPC   C1A 6247   0.600  15.160   6.230
  696POPC   D2A 6248   0.740  15.570   6.050
  696POPC   C3A 6249   0.600  15.570   5.580
  696POPC   C4A 6250   0.600  15.300   5.230
  696POPC   C1B 6251   1.170  14.670   6.040
  696POPC   C2B 6252   1.410  14.480   5.690
  696POPC   C3B 6253   1.600  14.200   5.410
  696POPC   C4B 6254   1.770  14.230   4.960
  697POPC   NC3 6255   1.750   0.220   6.210
  697POPC   PO4 6256   1.490   0.020   6.470
  697POPC   GL1 6257   1.500  -0.280   6.170
  697POPC   GL2 6258   1.250  -0.420   6.180
  697POPC   C1A 6259   1.590  -0.640   5.910
  697POPC   D2A 6260   1.390  -0.870   5.580
  697POPC   C3A 6261   1.570  -1.250   5.420
  697POPC   C4A 6262   1.780  -1.510   5.050
  697POPC   C1B 6263   1.200  -0.410   5.710
  697POPC   C2B 6264   1.560  -0.480   5.370
  697POPC   C3B 6265   1.500  -0.640   4.920
  697POPC   C4B 6266   1.130  -0.740   4.620
  698POPC   NC3 6267   8.590   2.990   7.370
  698POPC   PO4 6268   8.670   3.380   7.360
  698POPC   GL1 6269   8.800   3.470   6.940
  698POPC   GL2 6270   8.710   3.220   6.810
  698POPC   C1A 6271   9.200   3.480   6.660
  698POPC   D2A 6272   9.070   3.560   6.210
  698POPC   C3A 6273   9.030   3.380   5.810
  698POPC   C4A 6274   9.070   2.900   5.730
  698POPC   C1B 6275   8.610   3.220   6.350
  698POPC   C2B 6276   8.610   3.500   6.010
  698POPC   C3B 6277   8.500   3.600   5.580
  698POPC   C4B 6278   8.580   3.780   5.170
  699POPC   NC3 6279   3.670   4.360   2.940
  699POPC   PO4 6280   3.470   4.670   2.990
  699POPC   GL1 6281   3.530   4.790   3.420
  699POPC   GL2 6282   3.690   5.070   3.400
  699POPC   C1A 6283   3.750   4.570   3.790
  699POPC   D2A 6284   3.980   4.270   3.970
  699POPC   C3A 6285   4.160   4.250   4.390
  699POPC   C4A 6286   4.280   4.010   4.790
  699POPC   C1B 6287   3.720   5.090   3.910
  699POPC   C2B 6288   3.890   5.000   4.320
  699POPC   C3B 6289   3.850   4.630   4.510
  699POPC   C4B 6290   3.960   4.420   4.890
  700POPC   NC3 6291  16.250   7.720   7.250
  700POPC   PO4 6292  16.550   7.840   7.430
  700POPC   GL1 6293  16.770   7.850   7.070
  700POPC   GL2 6294  16.680   8.090   6.950
  700POPC   C1A 6295  16.500   7.650   6.760
  700POPC   D2A 6296  16.420   7.490   6.380
  700POPC   C3A 6297  16.000   7.500   6.140
  700POPC   C4A 6298  15.840   7.230   5.850
  700POPC   C1B 6299  16.720   8.090   6.470
  700POPC   C2B 6300  16.920   8.180   6.050
  700POPC   C3B 6301  16.780   8.460   5.670
  700POPC   C4B 6302  16.570   8.670   5.290
  701POPC   NC3 6303   0.230  17.440   6.560
  701POPC   PO4 6304  -0.050  17.720   6.470
  701POPC   GL1 6305  -0.170  17.620   6.080
  701POPC   GL2 6306   0.000  17.380   6.090
  701POPC   C1A 6307  -0.100  17.780   5.660
  701POPC   D2A 6308  -0.080  17.730   5.170
  701POPC   C3A 6309  -0.060  18.060   4.860
  701POPC   C4A 6310  -0.150  18.470   4.700
  701POPC   C1B 6311  -0.040  17.290   5.610
  701POPC   C2B 6312  -0.350  17.250   5.310
  701POPC   C3B 6313  -0.630  17.180   4.970
  701POPC   C4B 6314  -1.030  17.040   4.690
  702POPC   NC3 6315  12.470  13.400   7.070
  702POPC   PO4 6316  12.770  13.560   7.300
  702POPC   GL1 6317  12.810  13.740   6.960
  702POPC   GL2 6318  12.550  13.790   6.770
  702POPC   C1A 6319  12.980  14.080   6.680
  702POPC   D2A 6320  13.200  14.250   6.350
  702POPC   C3A 6321  13.350  14.100   5.940
  702POPC   C4A 6322  13.370  13.710   5.610
  702POPC   C1B 6323  12.840  13.770   6.360
  702POPC   C2B 6324  12.880  14.000   6.000
  702POPC   C3B 6325  12.950  14.170   5.600
  702POPC   C4B 6326  12.770  14.170   5.220
  703POPC   NC3 6327   2.050  12.620   7.260
  703POPC   PO4 6328   2.250  12.880   7.040
  703POPC   GL1 6329   2.430  12.880   6.660
  703POPC   GL2 6330   2.430  13.200   6.690
  703POPC   C1A 6331   2.440  12.620   6.280
  703POPC   D2A 6332   2.450  12.760   5.810
  703POPC   C3A 6333   2.450  12.660   5.360
  703POPC   C4A 6334   2.480  12.910   4.990
  703POPC   C1B 6335   2.780  13.140   6.390
  703POPC   C2B 6336   2.990  12.760   6.100
  703POPC   C3B 6337   2.980  12.570   5.700
  703POPC   C4B 6338   3.150  12.800   5.290
  704POPC   NC3 6339   6.590   9.230   7.650
  704POPC   PO4 6340   6.800   8.900   7.570
  704POPC   GL1 6341   6.470   8.780   7.290
  704POPC   GL2 6342   6.300   9.000   7.300
  704POPC   C1A 6343   6.640   8.520   6.920
  704POPC   D2A 6344   6.980   8.440   6.610
  704POPC   C3A 6345   6.910   8.210   6.230
  704POPC   C4A 6346   6.430   8.120   6.090
  704POPC   C1B 6347   6.500   8.960   6.830
  704POPC   C2B 6348   6.850   8.890   6.570
  704POPC   C3B 6349   7.070   8.700   6.220
  704POPC   C4B 6350   7.070   8.450   5.800
  705POPC   NC3 6351  16.680  13.980   6.700
  705POPC   PO4 6352  16.520  13.690   6.530
  705POPC   GL1 6353  16.420  13.590   6.110
  705POPC   GL2 6354  16.690  13.490   6.080
  705POPC   C1A 6355  16.320  13.680   5.690
  705POPC   D2A 6356  16.190  13.760   5.210
  705POPC   C3A 6357  15.700  13.770   5.150
  705POPC   C4A 6358  15.250  13.710   5.020
  705POPC   C1B 6359  16.870  13.480   5.640
  705POPC   C2B 6360  16.670  13.850   5.360
  705POPC   C3B 6361  16.480  14.160   5.070
  705POPC   C4B 6362  16.540  14.310   4.650
  706POPC   NC3 6363  12.110   2.600   7.250
  706POPC   PO4 6364  12.330   2.830   7.030
  706POPC   GL1 6365  12.420   2.960   6.710
  706POPC   GL2 6366  12.420   3.260   6.740
  706POPC   C1A 6367  12.850   3.100   6.510
  706POPC   D2A 6368  12.950   3.560   6.320
  706POPC   C3A 6369  12.940   3.960   6.070
  706POPC   C4A 6370  12.820   4.230   5.700
  706POPC   C1B 6371  12.300   3.140   6.330
  706POPC   C2B 6372  12.250   2.790   6.040
  706POPC   C3B 6373  11.930   2.640   5.660
  706POPC   C4B 6374  11.500   2.650   5.250
  707POPC   NC3 6375   5.050  16.510   6.310
  707POPC   PO4 6376   5.070  16.820   6.560
  707POPC   GL1 6377   5.050  16.950   6.230
  707POPC   GL2 6378   5.190  16.830   5.980
  707POPC   C1A 6379   4.970  17.290   5.870
  707POPC   D2A 6380   4.830  17.410   5.410
  707POPC   C3A 6381   4.820  17.130   5.000
  707POPC   C4A 6382   4.640  16.760   4.860
  707POPC   C1B 6383   5.000  16.850   5.600
  707POPC   C2B 6384   4.730  16.570   5.310
  707POPC   C3B 6385   4.510  16.250   5.050
  707POPC   C4B 6386   4.350  15.970   4.750
  708POPC   NC3 6387  10.910  12.670   6.990
  708POPC   PO4 6388  11.120  13.030   6.940
  708POPC   GL1 6389  11.310  13.320   6.690
  708POPC   GL2 6390  11.330  13.600   6.630
  708POPC   C1A 6391  11.280  13.370   6.180
  708POPC   D2A 6392  11.090  13.390   5.770
  708POPC   C3A 6393  11.450  13.310   5.450
  708POPC   C4A 6394  11.770  12.990   5.460
  708POPC   C1B 6395  11.100  13.920   6.340
  708POPC   C2B 6396  10.910  14.150   5.980
  708POPC   C3B 6397  10.960  14.160   5.560
  708POPC   C4B 6398  10.620  14.100   5.250
  709POPC   NC3 6399  11.840  11.370   6.930
  709POPC   PO4 6400  11.480  11.280   6.860
  709POPC   GL1 6401  11.480  11.110   6.610
  709POPC   GL2 6402  11.600  10.860   6.610
  709POPC   C1A 6403  11.440  11.180   6.150
  709POPC   D2A 6404  11.550  11.050   5.690
  709POPC   C3A 6405  11.630  10.600   5.670
  709POPC   C4A 6406  12.010  10.300   5.580
  709POPC   C1B 6407  11.980  10.630   6.520
  709POPC   C2B 6408  12.470  10.690   6.480
  709POPC   C3B 6409  12.750  10.650   6.120
  709POPC   C4B 6410  13.150  10.800   6.120
  710POPC   NC3 6411   1.980   0.820   6.680
  710POPC   PO4 6412   2.000   0.620   6.370
  710POPC   GL1 6413   2.180   0.760   6.020
  710POPC   GL2 6414   2.010   0.900   5.830
  710POPC   C1A 6415   2.420   0.760   5.550
  710POPC   D2A 6416   2.350   0.840   5.130
  710POPC   C3A 6417   2.190   0.880   4.680
  710POPC   C4A 6418   2.230   1.070   4.240
  710POPC   C1B 6419   1.910   1.030   5.420
  710POPC   C2B 6420   1.850   1.140   4.990
  710POPC   C3B 6421   1.730   1.170   4.590
  710POPC   C4B 6422   1.730   1.270   4.120
  711POPC   NC3 6423  15.860   6.940   7.320
  711POPC   PO4 6424  15.960   7.320   7.460
  711POPC   GL1 6425  15.870   7.450   7.140
  711POPC   GL2 6426  15.630   7.290   6.990
  711POPC   C1A 6427  15.940   7.640   6.660
  711POPC   D2A 6428  15.780   7.870   6.280
  711POPC   C3A 6429  15.820   7.830   5.790
  711POPC   C4A 6430  15.520   7.880   5.450
  711POPC   C1B 6431  16.020   7.140   6.740
  711POPC   C2B 6432  16.260   7.040   6.410
  711POPC   C3B 6433  16.460   6.650   6.220
  711POPC   C4B 6434  16.850   6.420   6.040
  712POPC   NC3 6435   7.630   4.540   7.170
  712POPC   PO4 6436   8.000   4.540   7.040
  712POPC   GL1 6437   8.170   4.460   6.690
  712POPC   GL2 6438   8.430   4.400   6.780
  712POPC   C1A 6439   8.360   4.460   6.250
  712POPC   D2A 6440   8.300   4.620   5.810
  712POPC   C3A 6441   8.640   4.570   5.470
  712POPC   C4A 6442   8.810   4.270   5.140
  712POPC   C1B 6443   8.810   4.250   6.570
  712POPC   C2B 6444   8.910   4.330   6.130
  712POPC   C3B 6445   9.110   4.540   5.810
  712POPC   C4B 6446   9.190   4.460   5.400
  713POPC   NC3 6447   8.510  13.650   7.090
  713POPC   PO4 6448   8.210  13.870   7.220
  713POPC   GL1 6449   8.100  14.090   6.920
  713POPC   GL2 6450   8.230  14.380   6.890
  713POPC   C1A 6451   8.070  14.150   6.460
  713POPC   D2A 6452   7.970  14.270   6.020
  713POPC   C3A 6453   8.270  14.230   5.700
  713POPC   C4A 6454   8.580  14.090   5.420
  713POPC   C1B 6455   8.490  14.730   6.650
  713POPC   C2B 6456   8.780  14.710   6.290
  713POPC   C3B 6457   8.790  14.900   5.860
  713POPC   C4B 6458   8.950  15.090   5.460
  714POPC   NC3 6459   1.800   8.360   6.370
  714POPC   PO4 6460   1.960   8.710   6.370
  714POPC   GL1 6461   1.990   8.700   5.960
  714POPC   GL2 6462   2.250   8.640   5.730
  714POPC   C1A 6463   1.700   8.350   5.830
  714POPC   D2A 6464   1.380   8.080   6.030
  714POPC   C3A 6465   1.080   8.020   5.660
  714POPC   C4A 6466   0.690   8.270   5.510
  714POPC   C1B 6467   1.970   8.390   5.430
  714POPC   C2B 6468   1.610   8.480   5.090
  714POPC   C3B 6469   1.530   8.750   4.700
  714POPC   C4B 6470   1.140   8.740   4.400
  715POPC   NC3 6471   1.870   5.740   6.950
  715POPC   PO4 6472   1.990   6.030   6.660
  715POPC   GL1 6473   2.140   5.920   6.340
  715POPC   GL2 6474   2.480   5.900   6.330
  715POPC   C1A 6475   2.080   6.220   5.940
  715POPC   D2A 6476   1.810   6.320   5.570
  715POPC   C3A 6477   1.950   6.030   5.200
  715POPC   C4A 6478   2.370   5.890   5.190
  715POPC   C1B 6479   2.550   6.170   5.980
  715POPC   C2B 6480   2.440   6.300   5.580
  715POPC   C3B 6481   2.230   6.450   5.220
  715POPC   C4B 6482   2.100   6.520   4.790
  716POPC   NC3 6483   4.760   3.120   6.890
  716POPC   PO4 6484   5.160   3.080   6.820
  716POPC   GL1 6485   5.080   3.280   6.460
  716POPC   GL2 6486   4.830   3.360   6.430
  716POPC   C1A 6487   5.290   3.420   6.080
  716POPC   D2A 6488   5.260   3.350   5.610
  716POPC   C3A 6489   5.530   3.500   5.310
  716POPC   C4A 6490   5.830   3.200   5.070
  716POPC   C1B 6491   4.820   3.280   5.990
  716POPC   C2B 6492   4.750   3.330   5.580
  716POPC   C3B 6493   4.600   3.690   5.270
  716POPC   C4B 6494   4.270   4.020   5.300
  717POPC   NC3 6495  11.620   1.820   6.730
  717POPC   PO4 6496  11.240   1.770   6.650
  717POPC   GL1 6497  10.970   1.640   6.390
  717POPC   GL2 6498  11.050   1.670   6.140
  717POPC   C1A 6499  10.940   1.190   6.120
  717POPC   D2A 6500  10.870   1.050   5.670
  717POPC   C3A 6501  11.230   1.080   5.370
  717POPC   C4A 6502  11.590   0.890   5.100
  717POPC   C1B 6503  10.810   1.890   5.760
  717POPC   C2B 6504  10.640   2.260   5.700
  717POPC   C3B 6505  10.210   2.380   5.700
  717POPC   C4B 6506   9.770   2.430   5.810
  718POPC   NC3 6507  17.740   2.930   6.480
  718POPC   PO4 6508  17.690   3.080   6.120
  718POPC   GL1 6509  17.600   3.430   5.890
  718POPC   GL2 6510  17.830   3.510   5.890
  718POPC   C1A 6511  17.550   3.490   5.400
  718POPC   D2A 6512  17.350   3.380   4.980
  718POPC   C3A 6513  17.630   3.270   4.580
  718POPC   C4A 6514  17.730   3.030   4.170
  718POPC   C1B 6515  18.030   3.530   5.480
  718POPC   C2B 6516  17.940   3.670   5.030
  718POPC   C3B 6517  18.070   3.430   4.630
  718POPC   C4B 6518  18.170   3.270   4.210
  719POPC   NC3 6519  16.000   5.700   7.480
  719POPC   PO4 6520  15.780   5.690   7.170
  719POPC   GL1 6521  15.840   6.050   6.980
  719POPC   GL2 6522  15.490   6.050   7.010
  719POPC   C1A 6523  16.180   6.070   6.650
  719POPC   D2A 6524  16.220   6.210   6.220
  719POPC   C3A 6525  16.530   6.060   5.940
  719POPC   C4A 6526  16.870   6.100   5.670
  719POPC   C1B 6527  15.620   6.290   6.640
  719POPC   C2B 6528  15.670   6.330   6.210
  719POPC   C3B 6529  15.900   6.370   5.800
  719POPC   C4B 6530  16.320   6.570   5.710
  720POPC   NC3 6531   2.930   6.930   6.570
  720POPC   PO4 6532   2.550   6.940   6.600
  720POPC   GL1 6533   2.600   6.880   6.220
  720POPC   GL2 6534   2.580   6.650   6.210
  720POPC   C1A 6535   2.690   6.900   5.770
  720POPC   D2A 6536   2.650   6.730   5.360
  720POPC   C3A 6537   2.700   6.720   4.920
  720POPC   C4A 6538   2.490   6.670   4.530
  720POPC   C1B 6539   2.980   6.560   5.950
  720POPC   C2B 6540   3.130   6.430   5.570
  720POPC   C3B 6541   2.880   6.330   5.190
  720POPC   C4B 6542   2.570   6.230   4.900
  721POPC   NC3 6543   4.320   6.530   7.410
  721POPC   PO4 6544   3.960   6.400   7.290
  721POPC   GL1 6545   4.000   6.570   6.990
  721POPC   GL2 6546   3.700   6.740   7.000
  721POPC   C1A 6547   4.100   6.330   6.590
  721POPC   D2A 6548   4.190   6.370   6.130
  721POPC   C3A 6549   4.000   6.480   5.750
  721POPC   C4A 6550   3.950   6.460   5.280
  721POPC   C1B 6551   3.930   6.870   6.610
  721POPC   C2B 6552   3.780   6.960   6.160
  721POPC   C3B 6553   3.830   7.020   5.700
  721POPC   C4B 6554   3.940   7.060   5.290
  722POPC   NC3 6555   2.470  10.920   6.820
  722POPC   PO4 6556   2.140  10.880   7.030
  722POPC   GL1 6557   2.040  11.050   6.690
  722POPC   GL2 6558   2.190  11.220   6.470
  722POPC   C1A 6559   1.840  10.870   6.330
  722POPC   D2A 6560   1.600  10.570   6.080
  722POPC   C3A 6561   1.410  10.700   5.730
  722POPC   C4A 6562   1.020  10.830   5.480
  722POPC   C1B 6563   2.560  11.390   6.200
  722POPC   C2B 6564   2.690  11.340   5.800
  722POPC   C3B 6565   2.970  11.610   5.480
  722POPC   C4B 6566   3.190  11.350   5.150
  723POPC   NC3 6567   2.510   2.420   6.760
  723POPC   PO4 6568   2.430   2.410   6.380
  723POPC   GL1 6569   2.140   2.400   6.120
  723POPC   GL2 6570   2.250   2.410   5.920
  723POPC   C1A 6571   1.770   2.630   5.920
  723POPC   D2A 6572   1.350   2.610   5.870
  723POPC   C3A 6573   1.000   2.410   5.650
  723POPC   C4A 6574   0.790   2.200   5.300
  723POPC   C1B 6575   2.190   2.260   5.500
  723POPC   C2B 6576   2.280   2.060   5.130
  723POPC   C3B 6577   2.580   1.850   4.850
  723POPC   C4B 6578   2.840   1.570   4.580
  724POPC   NC3 6579  17.360  17.830   6.270
  724POPC   PO4 6580  17.540  18.150   6.330
  724POPC   GL1 6581  17.750  18.390   6.020
  724POPC   GL2 6582  17.970  18.420   6.210
  724POPC   C1A 6583  17.650  18.360   5.570
  724POPC   D2A 6584  17.610  18.430   5.090
  724POPC   C3A 6585  17.630  18.050   4.780
  724POPC   C4A 6586  18.000  17.780   4.800
  724POPC   C1B 6587  18.050  18.610   5.770
  724POPC   C2B 6588  17.970  18.700   5.320
  724POPC   C3B 6589  17.820  19.060   5.030
  724POPC   C4B 6590  17.630  19.360   4.780
  725POPC   NC3 6591   6.350   2.020   6.670
  725POPC   PO4 6592   6.160   2.350   6.840
  725POPC   GL1 6593   6.290   2.530   6.450
  725POPC   GL2 6594   6.620   2.430   6.500
  725POPC   C1A 6595   6.460   2.580   6.000
  725POPC   D2A 6596   6.460   2.690   5.530
  725POPC   C3A 6597   6.730   2.680   5.190
  725POPC   C4A 6598   6.710   2.680   4.720
  725POPC   C1B 6599   6.420   2.140   6.190
  725POPC   C2B 6600   6.280   2.050   5.770
  725POPC   C3B 6601   6.240   2.220   5.350
  725POPC   C4B 6602   6.240   2.610   5.040
  726POPC   NC3 6603  13.500  11.800   7.230
  726POPC   PO4 6604  13.560  11.420   7.180
  726POPC   GL1 6605  13.470  11.350   6.770
  726POPC   GL2 6606  13.200  11.310   6.760
  726POPC   C1A 6607  13.440  11.380   6.290
  726POPC   D2A 6608  13.440  11.120   5.850
  726POPC   C3A 6609  13.270  11.170   5.400
  726POPC   C4A 6610  13.050  11.040   4.980
  726POPC   C1B 6611  13.320  10.890   6.590
  726POPC   C2B 6612  13.470  10.420   6.550
  726POPC   C3B 6613  13.670  10.150   6.220
  726POPC   C4B 6614  13.890  10.100   5.850
  727POPC   NC3 6615   3.060  11.050   7.300
  727POPC   PO4 6616   2.730  11.260   7.190
  727POPC   GL1 6617   2.920  11.190   6.800
  727POPC   GL2 6618   2.850  11.500   6.650
  727POPC   C1A 6619   3.380  11.240   6.810
  727POPC   D2A 6620   3.780  11.330   6.550
  727POPC   C3A 6621   3.990  11.770   6.480
  727POPC   C4A 6622   4.150  12.210   6.430
  727POPC   C1B 6623   3.110  11.290   6.330
  727POPC   C2B 6624   3.490  11.140   6.150
  727POPC   C3B 6625   3.760  10.780   6.230
  727POPC   C4B 6626   4.130  10.550   6.310
  728POPC   NC3 6627  11.860   9.820   7.160
  728POPC   PO4 6628  11.990  10.030   7.440
  728POPC   GL1 6629  12.360  10.090   7.250
  728POPC   GL2 6630  12.530  10.010   7.170
  728POPC   C1A 6631  12.310  10.390   6.870
  728POPC   D2A 6632  12.290  10.250   6.450
  728POPC   C3A 6633  12.260  10.510   6.050
  728POPC   C4A 6634  12.420  10.920   6.000
  728POPC   C1B 6635  12.760  10.140   6.760
  728POPC   C2B 6636  12.850  10.280   6.320
  728POPC   C3B 6637  13.210  10.330   6.040
  728POPC   C4B 6638  13.390  10.150   5.640
  729POPC   NC3 6639   2.350   1.880   6.090
  729POPC   PO4 6640   2.710   1.980   6.210
  729POPC   GL1 6641   2.830   1.690   5.960
  729POPC   GL2 6642   2.640   1.550   5.830
  729POPC   C1A 6643   3.110   1.670   5.560
  729POPC   D2A 6644   3.390   1.600   5.260
  729POPC   C3A 6645   3.260   1.690   4.840
  729POPC   C4A 6646   3.560   1.620   4.480
  729POPC   C1B 6647   2.880   1.220   5.680
  729POPC   C2B 6648   3.270   1.120   5.400
  729POPC   C3B 6649   3.350   0.850   4.960
  729POPC   C4B 6650   3.180   0.670   4.620
  730POPC   NC3 6651  13.700   4.870   7.060
  730POPC   PO4 6652  13.860   4.530   7.140
  730POPC   GL1 6653  13.710   4.490   6.800
  730POPC   GL2 6654  13.520   4.190   6.780
  730POPC   C1A 6655  13.790   4.620   6.360
  730POPC   D2A 6656  13.690   4.710   5.930
  730POPC   C3A 6657  13.760   4.430   5.600
  730POPC   C4A 6658  13.590   4.190   5.220
  730POPC   C1B 6659  13.340   4.310   6.350
  730POPC   C2B 6660  13.280   4.420   5.960
  730POPC   C3B 6661  13.270   4.570   5.530
  730POPC   C4B 6662  12.970   4.560   5.210
  731POPC   NC3 6663  14.600   0.180   6.620
  731POPC   PO4 6664  14.570   0.400   6.330
  731POPC   GL1 6665  14.700   0.480   6.020
  731POPC   GL2 6666  14.490   0.390   5.830
  731POPC   C1A 6667  14.700   0.900   5.800
  731POPC   D2A 6668  14.780   1.300   5.620
  731POPC   C3A 6669  14.730   1.790   5.760
  731POPC   C4A 6670  14.660   2.190   5.760
  731POPC   C1B 6671  14.580   0.560   5.420
  731POPC   C2B 6672  14.650   0.920   5.140
  731POPC   C3B 6673  14.480   1.090   4.670
  731POPC   C4B 6674  14.440   1.170   4.200
  732POPC   NC3 6675   0.520   4.860   6.660
  732POPC   PO4 6676   0.550   5.230   6.760
  732POPC   GL1 6677   0.550   5.300   6.350
  732POPC   GL2 6678   0.430   5.120   6.240
  732POPC   C1A 6679   0.800   5.470   5.980
  732POPC   D2A 6680   0.630   5.810   5.760
  732POPC   C3A 6681   1.000   6.080   5.700
  732POPC   C4A 6682   1.330   6.320   5.500
  732POPC   C1B 6683   0.330   5.350   5.800
  732POPC   C2B 6684   0.250   5.590   5.420
  732POPC   C3B 6685   0.190   5.690   4.950
  732POPC   C4B 6686   0.260   5.770   4.500
  733POPC   NC3 6687   4.020   2.730   6.640
  733POPC   PO4 6688   4.270   3.020   6.810
  733POPC   GL1 6689   4.420   3.210   6.530
  733POPC   GL2 6690   4.490   3.060   6.320
  733POPC   C1A 6691   4.260   3.470   6.140
  733POPC   D2A 6692   4.380   3.750   5.710
  733POPC   C3A 6693   4.160   3.560   5.360
  733POPC   C4A 6694   4.170   3.370   4.930
  733POPC   C1B 6695   4.600   2.820   6.000
  733POPC   C2B 6696   4.710   2.480   5.650
  733POPC   C3B 6697   4.450   2.210   5.400
  733POPC   C4B 6698   4.440   1.920   4.990
  734POPC   NC3 6699  14.940   8.840   7.050
  734POPC   PO4 6700  15.100   9.020   7.370
  734POPC   GL1 6701  15.110   9.230   6.920
  734POPC   GL2 6702  14.940   9.420   6.730
  734POPC   C1A 6703  15.360   9.150   6.560
  734POPC   D2A 6704  15.660   8.900   6.260
  734POPC   C3A 6705  15.580   8.780   5.860
  734POPC   C4A 6706  15.350   8.550   5.540
  734POPC   C1B 6707  14.900   9.230   6.330
  734POPC   C2B 6708  14.820   9.270   5.930
  734POPC   C3B 6709  14.470   9.210   5.600
  734POPC   C4B 6710  14.340   9.270   5.100
  735POPC   NC3 6711   6.960   3.570   6.880
  735POPC   PO4 6712   6.870   3.880   7.040
  735POPC   GL1 6713   6.780   3.950   6.670
  735POPC   GL2 6714   7.000   3.910   6.510
  735POPC   C1A 6715   6.390   3.880   6.400
  735POPC   D2A 6716   6.310   3.540   6.100
  735POPC   C3A 6717   6.010   3.640   5.760
  735POPC   C4A 6718   5.940   3.840   5.330
  735POPC   C1B 6719   7.240   3.650   6.160
  735POPC   C2B 6720   7.370   3.530   5.720
  735POPC   C3B 6721   7.470   3.690   5.300
  735POPC   C4B 6722   7.450   3.470   4.900
  736POPC   NC3 6723   8.530   0.130   6.950
  736POPC   PO4 6724   8.450  -0.250   6.860
  736POPC   GL1 6725   8.540  -0.220   6.550
  736POPC   GL2 6726   8.570   0.140   6.470
  736POPC   C1A 6727   8.780  -0.480   6.250
  736POPC   D2A 6728   9.180  -0.630   5.990
  736POPC   C3A 6729   9.060  -0.720   5.550
  736POPC   C4A 6730   8.920  -0.520   5.170
  736POPC   C1B 6731   8.530   0.040   6.010
  736POPC   C2B 6732   8.300   0.080   5.610
  736POPC   C3B 6733   8.110  -0.080   5.170
  736POPC   C4B 6734   7.900  -0.100   4.760
  737POPC   NC3 6735   0.310  15.370   7.100
  737POPC   PO4 6736   0.330  15.680   6.860
  737POPC   GL1 6737   0.460  15.680   6.440
  737POPC   GL2 6738   0.520  15.980   6.400
  737POPC   C1A 6739   0.230  15.590   6.060
  737POPC   D2A 6740  -0.060  15.810   5.770
  737POPC   C3A 6741  -0.170  15.690   5.330
  737POPC   C4A 6742  -0.580  15.810   5.050
  737POPC   C1B 6743   0.860  16.070   6.110
  737POPC   C2B 6744   0.910  15.960   5.610
  737POPC   C3B 6745   0.720  16.000   5.170
  737POPC   C4B 6746   0.420  16.000   4.770
  738POPC   NC3 6747  12.990   0.290   6.940
  738POPC   PO4 6748  13.290   0.090   6.730
  738POPC   GL1 6749  13.320   0.160   6.300
  738POPC   GL2 6750  13.560   0.200   6.210
  738POPC   C1A 6751  13.230  -0.200   6.070
  738POPC   D2A 6752  13.310  -0.490   5.670
  738POPC   C3A 6753  13.190  -0.470   5.240
  738POPC   C4A 6754  13.150  -0.660   4.850
  738POPC   C1B 6755  13.660   0.000   5.780
  738POPC   C2B 6756  13.630  -0.180   5.340
  738POPC   C3B 6757  13.820   0.110   4.980
  738POPC   C4B 6758  14.140   0.240   4.620
  739POPC   NC3 6759  13.970   0.890   6.460
  739POPC   PO4 6760  13.640   0.670   6.380
  739POPC   GL1 6761  13.650   0.600   5.980
  739POPC   GL2 6762  13.600   0.790   5.890
  739POPC   C1A 6763  13.300   0.370   5.840
  739POPC   D2A 6764  13.260   0.120   5.450
  739POPC   C3A 6765  13.110   0.460   5.170
  739POPC   C4A 6766  13.040   0.840   4.890
  739POPC   C1B 6767  13.240   0.840   5.580
  739POPC   C2B 6768  12.930   1.060   5.360
  739POPC   C3B 6769  12.770   1.430   5.310
  739POPC   C4B 6770  12.960   1.810   5.220
  740POPC   NC3 6771  11.220  14.050   6.870
  740POPC   PO4 6772  11.570  13.940   7.010
  740POPC   GL1 6773  11.800  14.030   6.680
  740POPC   GL2 6774  11.630  14.150   6.460
  740POPC   C1A 6775  12.120  13.760   6.520
  740POPC   D2A 6776  12.100  13.410   6.220
  740POPC   C3A 6777  11.810  13.260   5.920
  740POPC   C4A 6778  11.430  12.990   5.890
  740POPC   C1B 6779  11.440  14.200   6.080
  740POPC   C2B 6780  11.360  14.390   5.640
  740POPC   C3B 6781  11.340  14.660   5.280
  740POPC   C4B 6782  11.160  14.750   4.830
  741POPC   NC3 6783  15.980   2.440   6.540
  741POPC   PO4 6784  16.270   2.240   6.290
  741POPC   GL1 6785  16.270   2.440   6.040
  741POPC   GL2 6786  16.480   2.460   5.890
  741POPC   C1A 6787  16.050   2.450   5.650
  741POPC   D2A 6788  15.970   2.610   5.230
  741POPC   C3A 6789  15.850   2.800   4.790
  741POPC   C4A 6790  15.920   2.910   4.340
  741POPC   C1B 6791  16.520   2.340   5.460
  741POPC   C2B 6792  16.620   2.390   5.050
  741POPC   C3B 6793  16.500   2.400   4.660
  741POPC   C4B 6794  16.140   2.460   4.400
  742POPC   NC3 6795   1.590  15.530   6.770
  742POPC   PO4 6796   1.240  15.410   6.850
  742POPC   GL1 6797   1.180  15.200   6.520
  742POPC   GL2 6798   1.200  15.410   6.320
  742POPC   C1A 6799   1.430  14.820   6.470
  742POPC   D2A 6800   1.660  14.630   6.150
  742POPC   C3A 6801   1.880  14.640   5.700
  742POPC   C4A 6802   2.050  14.460   5.330
  742POPC   C1B 6803   1.340  15.150   5.920
  742POPC   C2B 6804   1.540  14.940   5.530
  742POPC   C3B 6805   1.710  14.780   5.140
  742POPC   C4B 6806   2.040  14.660   4.860
  743POPC   NC3 6807  15.350   6.540   3.340
  743POPC   PO4 6808  15.010   6.520   3.570
  743POPC   GL1 6809  14.780   6.520   3.820
  743POPC   GL2 6810  14.550   6.770   3.810
  743POPC   C1A 6811  14.990   6.750   4.200
  743POPC   D2A 6812  15.020   6.920   4.630
  743POPC   C3A 6813  14.900   6.680   4.990
  743POPC   C4A 6814  14.820   6.610   5.420
  743POPC   C1B 6815  14.420   6.490   4.160
  743POPC   C2B 6816  14.110   6.450   4.490
  743POPC   C3B 6817  14.210   6.690   4.910
  743POPC   C4B 6818  14.510   6.970   5.090
  744POPC   NC3 6819  14.810   8.740   3.570
  744POPC   PO4 6820  15.170   8.690   3.450
  744POPC   GL1 6821  15.210   8.720   3.920
  744POPC   GL2 6822  15.010   8.500   4.020
  744POPC   C1A 6823  15.590   8.790   4.150
  744POPC   D2A 6824  16.020   8.690   4.370
  744POPC   C3A 6825  16.070   8.970   4.750
  744POPC   C4A 6826  15.950   9.130   5.170
  744POPC   C1B 6827  15.280   8.260   4.310
  744POPC   C2B 6828  15.470   8.520   4.620
  744POPC   C3B 6829  15.690   8.690   4.980
  744POPC   C4B 6830  15.810   8.690   5.440
  745POPC   NC3 6831  14.150   2.200   2.210
  745POPC   PO4 6832  14.050   2.440   2.530
  745POPC   GL1 6833  13.980   2.450   2.900
  745POPC   GL2 6834  14.220   2.640   3.010
  745POPC   C1A 6835  14.000   2.380   3.370
  745POPC   D2A 6836  14.070   2.290   3.830
  745POPC   C3A 6837  14.270   2.180   4.220
  745POPC   C4A 6838  14.240   1.930   4.550
  745POPC   C1B 6839  14.590   2.560   3.270
  745POPC   C2B 6840  14.890   2.410   3.580
  745POPC   C3B 6841  15.250   2.490   3.900
  745POPC   C4B 6842  15.640   2.510   4.070
  746POPC   NC3 6843  15.680  13.370   2.570
  746POPC   PO4 6844  15.910  13.200   2.840
  746POPC   GL1 6845  15.720  13.000   3.180
  746POPC   GL2 6846  15.970  13.030   3.350
  746POPC   C1A 6847  15.490  13.140   3.560
  746POPC   D2A 6848  15.470  13.430   3.920
  746POPC   C3A 6849  15.760  13.570   4.190
  746POPC   C4A 6850  15.680  13.650   4.620
  746POPC   C1B 6851  16.080  12.770   3.670
  746POPC   C2B 6852  16.070  12.580   4.090
  746POPC   C3B 6853  15.950  12.710   4.540
  746POPC   C4B 6854  16.140  12.900   4.910
  747POPC   NC3 6855  17.620  16.530   2.540
  747POPC   PO4 6856  17.240  16.580   2.620
  747POPC   GL1 6857  17.320  16.530   3.000
  747POPC   GL2 6858  17.640  16.690   3.050
  747POPC   C1A 6859  17.280  16.590   3.460
  747POPC   D2A 6860  17.180  16.450   3.880
  747POPC   C3A 6861  17.280  16.710   4.230
  747POPC   C4A 6862  17.390  16.930   4.610
  747POPC   C1B 6863  17.460  17.030   3.270
  747POPC   C2B 6864  17.380  17.090   3.700
  747POPC   C3B 6865  17.310  17.190   4.140
  747POPC   C4B 6866  17.350  17.620   4.250
  748POPC   NC3 6867  14.860   5.450   3.000
  748POPC   PO4 6868  14.960   5.750   3.230
  748POPC   GL1 6869  14.800   5.600   3.670
  748POPC   GL2 6870  14.540   5.720   3.640
  748POPC   C1A 6871  14.840   5.710   4.110
  748POPC   D2A 6872  15.040   5.940   4.470
  748POPC   C3A 6873  15.310   5.790   4.760
  748POPC   C4A 6874  15.730   5.630   4.970
  748POPC   C1B 6875  14.470   5.320   3.820
  748POPC   C2B 6876  14.110   5.130   3.980
  748POPC   C3B 6877  13.830   5.100   4.390
  748POPC   C4B 6878  13.390   5.010   4.570
  749POPC   NC3 6879  17.030  10.160   3.080
  749POPC   PO4 6880  16.790  10.490   3.030
  749POPC   GL1 6881  16.820  10.430   3.490
  749POPC   GL2 6882  17.110  10.490   3.460
  749POPC   C1A 6883  16.680  10.580   3.910
  749POPC   D2A 6884  16.490  10.830   4.240
  749POPC   C3A 6885  16.280  10.890   4.620
  749POPC   C4A 6886  16.010  10.900   5.020
  749POPC   C1B 6887  17.400  10.630   3.840
  749POPC   C2B 6888  17.480  11.100   3.910
  749POPC   C3B 6889  17.300  11.520   4.020
  749POPC   C4B 6890  17.200  11.910   4.200
  750POPC   NC3 6891  17.290  17.990   2.090
  750POPC   PO4 6892  17.630  18.080   2.340
  750POPC   GL1 6893  17.460  18.160   2.640
  750POPC   GL2 6894  17.170  18.100   2.570
  750POPC   C1A 6895  17.590  18.300   3.050
  750POPC   D2A 6896  17.580  18.310   3.510
  750POPC   C3A 6897  17.310  18.310   3.870
  750POPC   C4A 6898  17.050  18.060   4.110
  750POPC   C1B 6899  17.080  18.380   2.920
  750POPC   C2B 6900  17.030  18.430   3.390
  750POPC   C3B 6901  16.850  18.080   3.630
  750POPC   C4B 6902  16.630  17.740   3.460
  751POPC   NC3 6903   9.620  17.540   2.870
  751POPC   PO4 6904  10.000  17.690   2.840
  751POPC   GL1 6905  10.020  17.640   3.200
  751POPC   GL2 6906   9.840  17.450   3.330
  751POPC   C1A 6907  10.120  17.860   3.570
  751POPC   D2A 6908   9.920  18.000   3.950
  751POPC   C3A 6909   9.960  17.770   4.340
  751POPC   C4A 6910  10.110  17.430   4.660
  751POPC   C1B 6911   9.880  17.460   3.800
  751POPC   C2B 6912   9.700  17.370   4.250
  751POPC   C3B 6913   9.300  17.510   4.450
  751POPC   C4B 6914   9.020  17.270   4.740
  752POPC   NC3 6915  11.750   1.850   3.300
  752POPC   PO4 6916  12.040   1.740   3.070
  752POPC   GL1 6917  12.330   1.830   3.280
  752POPC   GL2 6918  12.200   1.800   3.630
  752POPC   C1A 6919  12.750   1.740   3.490
  752POPC   D2A 6920  12.830   1.580   3.960
  752POPC   C3A 6921  12.910   1.740   4.390
  752POPC   C4A 6922  12.900   2.040   4.730
  752POPC   C1B 6923  11.960   1.680   4.050
  752POPC   C2B 6924  11.910   1.620   4.500
  752POPC   C3B 6925  11.790   1.370   4.900
  752POPC   C4B 6926  11.610   1.360   5.350
  753POPC   NC3 6927   5.060  17.750   2.530
  753POPC   PO4 6928   4.910  18.070   2.540
  753POPC   GL1 6929   4.750  18.020   2.890
  753POPC   GL2 6930   4.970  17.920   3.020
  753POPC   C1A 6931   4.700  18.360   3.250
  753POPC   D2A 6932   4.700  18.340   3.690
  753POPC   C3A 6933   4.780  18.300   4.120
  753POPC   C4A 6934   4.730  18.220   4.630
  753POPC   C1B 6935   4.990  17.910   3.450
  753POPC   C2B 6936   4.840  17.850   3.890
  753POPC   C3B 6937   4.750  17.780   4.350
  753POPC   C4B 6938   4.690  17.370   4.580
  754POPC   NC3 6939   4.260  13.680   3.510
  754POPC   PO4 6940   4.510  13.970   3.440
  754POPC   GL1 6941   4.680  13.920   3.790
  754POPC   GL2 6942   4.500  13.780   3.960
  754POPC   C1A 6943   5.030  13.970   4.050
  754POPC   D2A 6944   5.180  14.000   4.440
  754POPC   C3A 6945   5.490  13.700   4.630
  754POPC   C4A 6946   5.740  13.460   4.980
  754POPC   C1B 6947   4.650  13.830   4.430
  754POPC   C2B 6948   4.690  14.020   4.820
  754POPC   C3B 6949   4.380  14.250   5.120
  754POPC   C4B 6950   4.000  14.300   5.430
  755POPC   NC3 6951  16.190   6.130   2.970
  755POPC   PO4 6952  16.440   5.830   2.910
  755POPC   GL1 6953  16.440   5.870   3.250
  755POPC   GL2 6954  16.240   5.620   3.390
  755POPC   C1A 6955  16.160   6.100   3.450
  755POPC   D2A 6956  15.810   5.890   3.590
  755POPC   C3A 6957  15.680   5.670   4.080
  755POPC   C4A 6958  15.670   5.400   4.430
  755POPC   C1B 6959  16.260   5.730   3.860
  755POPC   C2B 6960  16.550   5.630   4.170
  755POPC   C3B 6961  16.720   5.440   4.530
  755POPC   C4B 6962  16.960   5.520   4.970
  756POPC   NC3 6963  14.020  14.080   2.600
  756POPC   PO4 6964  14.230  13.870   2.840
  756POPC   GL1 6965  14.150  13.830   3.210
  756POPC   GL2 6966  14.310  13.650   3.350
  756POPC   C1A 6967  13.930  14.110   3.490
  756POPC   D2A 6968  13.920  14.550   3.500
  756POPC   C3A 6969  14.080  14.610   3.970
  756POPC   C4A 6970  14.230  14.450   4.400
  756POPC   C1B 6971  14.640  13.670   3.620
  756POPC   C2B 6972  15.070  13.840   3.670
  756POPC   C3B 6973  15.270  14.030   4.020
  756POPC   C4B 6974  15.530  14.110   4.390
  757POPC   NC3 6975   1.090  15.130   2.840
  757POPC   PO4 6976   1.280  15.440   3.010
  757POPC   GL1 6977   1.240  15.610   3.430
  757POPC   GL2 6978   0.970  15.580   3.510
  757POPC   C1A 6979   1.180  15.820   3.890
  757POPC   D2A 6980   1.190  15.670   4.280
  757POPC   C3A 6981   0.930  15.290   4.380
  757POPC   C4A 6982   1.020  14.860   4.470
  757POPC   C1B 6983   0.750  15.620   3.910
  757POPC   C2B 6984   0.710  15.760   4.360
  757POPC   C3B 6985   0.660  15.560   4.750
  757POPC   C4B 6986   0.850  15.140   4.880
  758POPC   NC3 6987  12.720  16.910   2.740
  758POPC   PO4 6988  13.000  17.040   3.010
  758POPC   GL1 6989  13.030  16.980   3.380
  758POPC   GL2 6990  13.370  17.010   3.370
  758POPC   C1A 6991  12.850  16.710   3.700
  758POPC   D2A 6992  12.670  16.640   4.130
  758POPC   C3A 6993  12.860  16.580   4.580
  758POPC   C4A 6994  13.050  16.270   4.870
  758POPC   C1B 6995  13.310  17.210   3.840
  758POPC   C2B 6996  13.350  17.220   4.270
  758POPC   C3B 6997  13.330  17.140   4.750
  758POPC   C4B 6998  13.100  17.090   5.140
  759POPC   NC3 6999  12.020  17.860   2.860
  759POPC   PO4 7000  12.090  18.260   2.830
  759POPC   GL1 7001  11.970  18.250   3.220
  759POPC   GL2 7002  11.820  17.980   3.290
  759POPC   C1A 7003  11.970  18.490   3.610
  759POPC   D2A 7004  12.240  18.210   3.970
  759POPC   C3A 7005  12.350  18.350   4.380
  759POPC   C4A 7006  12.550  18.550   4.710
  759POPC   C1B 7007  11.730  17.750   3.650
  759POPC   C2B 7008  11.880  17.600   4.060
  759POPC   C3B 7009  12.070  17.500   4.480
  759POPC   C4B 7010  12.220  17.400   4.920
  760POPC   NC3 7011   1.460   3.730   2.450
  760POPC   PO4 7012   1.430   3.780   2.810
  760POPC   GL1 7013   1.180   3.700   3.180
  760POPC   GL2 7014   1.380   3.460   3.220
  760POPC   C1A 7015   1.090   3.910   3.580
  760POPC   D2A 7016   1.190   4.000   4.020
  760POPC   C3A 7017   1.640   3.840   4.160
  760POPC   C4A 7018   2.120   3.830   4.130
  760POPC   C1B 7019   1.320   3.500   3.660
  760POPC   C2B 7020   1.080   3.510   4.020
  760POPC   C3B 7021   0.770   3.770   4.280
  760POPC   C4B 7022   0.550   4.190   4.450
  761POPC   NC3 7023   6.800   4.410   3.550
  761POPC   PO4 7024   7.150   4.380   3.440
  761POPC   GL1 7025   7.270   4.370   3.850
  761POPC   GL2 7026   7.390   4.700   3.930
  761POPC   C1A 7027   7.510   4.390   4.320
  761POPC   D2A 7028   7.430   4.270   4.740
  761POPC   C3A 7029   7.200   4.110   5.120
  761POPC   C4A 7030   6.800   4.290   5.360
  761POPC   C1B 7031   7.030   4.680   4.290
  761POPC   C2B 7032   6.670   4.670   4.550
  761POPC   C3B 7033   6.330   4.650   4.850
  761POPC   C4B 7034   6.020   4.780   5.190
  762POPC   NC3 7035   8.890  14.170   3.700
  762POPC   PO4 7036   8.850  14.530   3.560
  762POPC   GL1 7037   9.160  14.790   3.810
  762POPC   GL2 7038   9.450  14.790   3.900
  762POPC   C1A 7039   8.850  14.980   4.140
  762POPC   D2A 7040   8.400  15.020   4.370
  762POPC   C3A 7041   8.320  15.110   4.780
  762POPC   C4A 7042   8.350  14.930   5.140
  762POPC   C1B 7043   9.650  14.620   4.260
  762POPC   C2B 7044   9.910  14.780   4.550
  762POPC   C3B 7045  10.010  15.160   4.790
  762POPC   C4B 7046  10.190  15.510   4.940
  763POPC   NC3 7047  12.370   8.220   7.150
  763POPC   PO4 7048  12.010   8.030   7.250
  763POPC   GL1 7049  12.040   7.750   7.020
  763POPC   GL2 7050  12.330   7.780   6.850
  763POPC   C1A 7051  11.750   7.690   6.690
  763POPC   D2A 7052  11.520   7.550   6.320
  763POPC   C3A 7053  11.800   7.180   6.140
  763POPC   C4A 7054  12.260   7.070   6.100
  763POPC   C1B 7055  12.560   7.630   6.450
  763POPC   C2B 7056  12.620   7.800   5.990
  763POPC   C3B 7057  12.860   7.770   5.580
  763POPC   C4B 7058  13.180   7.480   5.410
  764POPC   NC3 7059  16.640   8.560   3.250
  764POPC   PO4 7060  16.540   8.170   3.350
  764POPC   GL1 7061  16.640   7.890   3.710
  764POPC   GL2 7062  16.860   8.030   3.750
  764POPC   C1A 7063  16.690   7.880   4.190
  764POPC   D2A 7064  17.020   7.720   4.480
  764POPC   C3A 7065  17.440   7.950   4.500
  764POPC   C4A 7066  17.810   8.150   4.230
  764POPC   C1B 7067  16.570   8.310   3.950
  764POPC   C2B 7068  16.440   8.750   4.090
  764POPC   C3B 7069  16.510   9.000   4.430
  764POPC   C4B 7070  16.630   9.010   4.900
  765POPC   NC3 7071   2.390   9.120   3.240
  765POPC   PO4 7072   2.760   9.180   3.070
  765POPC   GL1 7073   2.760   9.070   3.510
  765POPC   GL2 7074   2.890   9.140   3.710
  765POPC   C1A 7075   2.410   8.790   3.650
  765POPC   D2A 7076   2.050   8.740   3.910
  765POPC   C3A 7077   2.010   8.860   4.360
  765POPC   C4A 7078   2.020   8.830   4.820
  765POPC   C1B 7079   3.030   9.190   4.150
  765POPC   C2B 7080   3.030   9.300   4.590
  765POPC   C3B 7081   2.680   9.390   4.890
  765POPC   C4B 7082   2.250   9.330   5.150
  766POPC   NC3 7083   1.200   1.850   2.540
  766POPC   PO4 7084   1.050   1.850   2.880
  766POPC   GL1 7085   0.780   2.100   3.080
  766POPC   GL2 7086   0.820   2.380   3.020
  766POPC   C1A 7087   0.680   1.950   3.500
  766POPC   D2A 7088   0.450   1.610   3.770
  766POPC   C3A 7089   0.460   1.580   4.250
  766POPC   C4A 7090   0.690   1.590   4.650
  766POPC   C1B 7091   0.730   2.420   3.450
  766POPC   C2B 7092   0.770   2.460   3.960
  766POPC   C3B 7093   0.780   2.500   4.450
  766POPC   C4B 7094   1.090   2.380   4.830
  767POPC   NC3 7095  10.170   3.240   3.070
  767POPC   PO4 7096  10.510   3.090   3.140
  767POPC   GL1 7097  10.640   3.150   3.580
  767POPC   GL2 7098  10.920   3.170   3.690
  767POPC   C1A 7099  10.510   3.340   3.940
  767POPC   D2A 7100  10.390   3.420   4.420
  767POPC   C3A 7101  10.840   3.330   4.540
  767POPC   C4A 7102  11.150   3.680   4.650
  767POPC   C1B 7103  10.810   3.000   4.150
  767POPC   C2B 7104  10.710   2.800   4.610
  767POPC   C3B 7105  10.630   2.660   5.050
  767POPC   C4B 7106  10.530   2.730   5.520
  768POPC   NC3 7107   2.590   6.200   3.100
  768POPC   PO4 7108   2.250   6.020   2.990
  768POPC   GL1 7109   2.300   5.920   3.390
  768POPC   GL2 7110   2.140   5.680   3.440
  768POPC   C1A 7111   2.280   6.260   3.730
  768POPC   D2A 7112   2.200   6.660   3.990
  768POPC   C3A 7113   1.960   6.530   4.330
  768POPC   C4A 7114   1.650   6.640   4.570
  768POPC   C1B 7115   1.880   5.950   3.760
  768POPC   C2B 7116   1.850   6.010   4.220
  768POPC   C3B 7117   1.720   6.150   4.680
  768POPC   C4B 7118   1.640   6.390   4.980
  769POPC   NC3 7119  16.850   0.600   2.160
  769POPC   PO4 7120  16.530   0.750   2.360
  769POPC   GL1 7121  16.510   0.570   2.710
  769POPC   GL2 7122  16.300   0.680   2.880
  769POPC   C1A 7123  16.800   0.290   2.990
  769POPC   D2A 7124  16.830   0.230   3.470
  769POPC   C3A 7125  16.500   0.380   3.830
  769POPC   C4A 7126  16.060   0.510   4.020
  769POPC   C1B 7127  16.200   1.030   3.170
  769POPC   C2B 7128  16.310   1.350   3.450
  769POPC   C3B 7129  16.320   1.440   3.930
  769POPC   C4B 7130  16.510   1.210   4.270
  770POPC   NC3 7131   1.600  15.660   2.750
  770POPC   PO4 7132   1.350  15.960   2.800
  770POPC   GL1 7133   1.170  15.930   3.110
  770POPC   GL2 7134   0.850  15.990   3.220
  770POPC   C1A 7135   1.230  16.160   3.530
  770POPC   D2A 7136   1.370  16.300   3.930
  770POPC   C3A 7137   1.140  16.200   4.270
  770POPC   C4A 7138   0.980  16.050   4.680
  770POPC   C1B 7139   0.490  15.790   3.490
  770POPC   C2B 7140   0.020  15.770   3.500
  770POPC   C3B 7141  -0.250  15.620   3.860
  770POPC   C4B 7142  -0.140  15.560   4.280
  771POPC   NC3 7143   3.550  10.830   3.130
  771POPC   PO4 7144   3.660  10.500   3.300
  771POPC   GL1 7145   3.530  10.450   3.660
  771POPC   GL2 7146   3.690  10.580   3.870
  771POPC   C1A 7147   3.120  10.410   3.790
  771POPC   D2A 7148   2.680  10.420   3.870
  771POPC   C3A 7149   2.730  10.770   4.160
  771POPC   C4A 7150   2.920  10.890   4.570
  771POPC   C1B 7151   3.350  10.670   4.170
  771POPC   C2B 7152   3.210  10.520   4.650
  771POPC   C3B 7153   3.120  10.190   5.020
  771POPC   C4B 7154   3.270   9.900   5.350
  772POPC   NC3 7155  13.000   6.210   2.910
  772POPC   PO4 7156  13.150   6.280   3.230
  772POPC   GL1 7157  13.080   6.340   3.540
  772POPC   GL2 7158  12.980   6.120   3.700
  772POPC   C1A 7159  13.270   6.430   3.940
  772POPC   D2A 7160  13.540   6.390   4.340
  772POPC   C3A 7161  13.780   5.970   4.450
  772POPC   C4A 7162  13.570   5.580   4.400
  772POPC   C1B 7163  13.000   6.130   4.190
  772POPC   C2B 7164  13.280   5.980   4.570
  772POPC   C3B 7165  13.270   5.600   4.850
  772POPC   C4B 7166  13.080   5.170   4.980
  773POPC   NC3 7167  15.540  12.430   7.400
  773POPC   PO4 7168  15.670  12.060   7.340
  773POPC   GL1 7169  15.670  12.140   7.020
  773POPC   GL2 7170  15.720  12.340   6.820
  773POPC   C1A 7171  15.560  11.850   6.660
  773POPC   D2A 7172  15.520  11.580   6.310
  773POPC   C3A 7173  15.300  11.730   5.910
  773POPC   C4A 7174  15.020  11.900   5.580
  773POPC   C1B 7175  15.900  12.720   6.640
  773POPC   C2B 7176  15.840  12.950   6.240
  773POPC   C3B 7177  15.870  12.790   5.810
  773POPC   C4B 7178  16.110  12.800   5.400
  774POPC   NC3 7179  11.600   6.890   3.660
  774POPC   PO4 7180  11.700   6.520   3.720
  774POPC   GL1 7181  11.660   6.270   3.930
  774POPC   GL2 7182  11.580   6.020   3.890
  774POPC   C1A 7183  11.450   6.220   4.390
  774POPC   D2A 7184  11.560   6.070   4.850
  774POPC   C3A 7185  11.290   5.900   5.170
  774POPC   C4A 7186  10.940   5.630   5.340
  774POPC   C1B 7187  11.940   6.040   4.210
  774POPC   C2B 7188  11.940   6.300   4.600
  774POPC   C3B 7189  11.720   6.540   4.950
  774POPC   C4B 7190  11.680   6.620   5.370
  775POPC   NC3 7191  17.210   7.040   3.190
  775POPC   PO4 7192  17.590   7.090   3.040
  775POPC   GL1 7193  17.630   7.160   3.400
  775POPC   GL2 7194  17.830   7.290   3.450
  775POPC   C1A 7195  17.380   7.420   3.730
  775POPC   D2A 7196  17.030   7.620   3.950
  775POPC   C3A 7197  16.760   7.340   4.250
  775POPC   C4A 7198  16.680   7.180   4.700
  775POPC   C1B 7199  17.760   7.100   3.870
  775POPC   C2B 7200  17.610   6.900   4.290
  775POPC   C3B 7201  17.710   6.660   4.680
  775POPC   C4B 7202  17.900   6.830   5.140
  776POPC   NC3 7203  16.100   6.660   2.820
  776POPC   PO4 7204  15.770   6.840   2.980
  776POPC   GL1 7205  15.910   6.760   3.330
  776POPC   GL2 7206  16.200   6.660   3.310
  776POPC   C1A 7207  15.850   6.420   3.690
  776POPC   D2A 7208  15.980   6.120   4.110
  776POPC   C3A 7209  16.400   6.080   4.310
  776POPC   C4A 7210  16.580   6.290   4.730
  776POPC   C1B 7211  16.120   6.880   3.740
  776POPC   C2B 7212  15.970   6.710   4.150
  776POPC   C3B 7213  15.770   6.960   4.540
  776POPC   C4B 7214  15.420   7.110   4.850
  777POPC   NC3 7215   4.620  15.060   3.160
  777POPC   PO4 7216   4.900  14.860   3.020
  777POPC   GL1 7217   5.010  15.060   3.380
  777POPC   GL2 7218   5.030  14.850   3.580
  777POPC   C1A 7219   4.910  15.320   3.750
  777POPC   D2A 7220   5.130  15.680   3.820
  777POPC   C3A 7221   4.920  15.980   3.600
  777POPC   C4A 7222   4.750  16.460   3.610
  777POPC   C1B 7223   4.630  14.750   3.790
  777POPC   C2B 7224   4.440  14.730   4.280
  777POPC   C3B 7225   4.210  15.000   4.530
  777POPC   C4B 7226   4.080  15.320   4.820
  778POPC   NC3 7227  16.930   5.770   2.710
  778POPC   PO4 7228  17.230   5.570   2.920
  778POPC   GL1 7229  17.080   5.800   3.370
  778POPC   GL2 7230  17.180   6.090   3.470
  778POPC   C1A 7231  17.250   5.630   3.820
  778POPC   D2A 7232  17.050   5.410   4.120
  778POPC   C3A 7233  17.220   5.580   4.530
  778POPC   C4A 7234  17.490   5.410   4.900
  778POPC   C1B 7235  17.430   6.130   3.820
  778POPC   C2B 7236  17.470   6.010   4.260
  778POPC   C3B 7237  17.640   5.880   4.660
  778POPC   C4B 7238  17.910   6.120   5.010
  779POPC   NC3 7239  10.840  16.530   2.740
  779POPC   PO4 7240  11.100  16.210   2.720
  779POPC   GL1 7241  11.020  16.190   3.110
  779POPC   GL2 7242  11.300  16.140   3.200
  779POPC   C1A 7243  10.880  16.080   3.540
  779POPC   D2A 7244  10.980  15.910   3.960
  779POPC   C3A 7245  10.930  16.130   4.390
  779POPC   C4A 7246  10.700  16.410   4.620
  779POPC   C1B 7247  11.360  16.450   3.490
  779POPC   C2B 7248  11.340  16.280   3.930
  779POPC   C3B 7249  11.450  16.350   4.360
  779POPC   C4B 7250  11.920  16.160   4.470
  780POPC   NC3 7251   5.680  10.560   7.190
  780POPC   PO4 7252   5.660  10.950   7.130
  780POPC   GL1 7253   5.680  10.830   6.810
  780POPC   GL2 7254   5.490  10.530   6.740
  780POPC   C1A 7255   5.660  10.990   6.410
  780POPC   D2A 7256   5.710  11.170   6.000
  780POPC   C3A 7257   5.540  11.420   5.670
  780POPC   C4A 7258   5.650  11.900   5.590
  780POPC   C1B 7259   5.380  10.160   6.470
  780POPC   C2B 7260   5.120  10.150   6.180
  780POPC   C3B 7261   4.870  10.170   5.790
  780POPC   C4B 7262   4.600  10.340   5.510
  781POPC   NC3 7263   1.450  14.450   3.220
  781POPC   PO4 7264   1.050  14.520   3.110
  781POPC   GL1 7265   0.980  14.580   3.510
  781POPC   GL2 7266   1.020  14.280   3.630
  781POPC   C1A 7267   0.850  14.660   3.930
  781POPC   D2A 7268   0.570  14.930   4.170
  781POPC   C3A 7269   0.530  14.710   4.580
  781POPC   C4A 7270   0.450  14.760   5.040
  781POPC   C1B 7271   0.790  13.980   3.860
  781POPC   C2B 7272   0.440  13.840   4.120
  781POPC   C3B 7273   0.210  13.520   4.390
  781POPC   C4B 7274   0.260  13.320   4.810
  782POPC   NC3 7275  15.560   0.140   2.880
  782POPC   PO4 7276  15.530  -0.120   2.630
  782POPC   GL1 7277  15.430  -0.250   3.080
  782POPC   GL2 7278  15.500  -0.560   2.910
  782POPC   C1A 7279  15.450  -0.110   3.500
  782POPC   D2A 7280  15.280  -0.070   3.960
  782POPC   C3A 7281  15.460  -0.400   4.220
  782POPC   C4A 7282  15.680  -0.560   4.540
  782POPC   C1B 7283  15.830  -0.550   3.260
  782POPC   C2B 7284  16.040  -0.310   3.630
  782POPC   C3B 7285  16.230  -0.010   3.960
  782POPC   C4B 7286  16.430   0.260   4.290
  783POPC   NC3 7287  11.110   5.090   3.720
  783POPC   PO4 7288  10.770   4.910   3.720
  783POPC   GL1 7289  10.530   4.610   3.920
  783POPC   GL2 7290  10.310   4.750   3.980
  783POPC   C1A 7291  10.660   4.340   4.270
  783POPC   D2A 7292  10.570   4.350   4.750
  783POPC   C3A 7293  10.840   4.340   5.080
  783POPC   C4A 7294  11.180   4.120   5.240
  783POPC   C1B 7295  10.480   4.770   4.410
  783POPC   C2B 7296  10.820   4.830   4.690
  783POPC   C3B 7297  10.970   4.990   5.090
  783POPC   C4B 7298  11.310   5.090   5.340
  784POPC   NC3 7299  11.690   4.470   3.460
  784POPC   PO4 7300  11.880   4.150   3.570
  784POPC   GL1 7301  12.110   4.030   3.830
  784POPC   GL2 7302  12.400   4.060   3.750
  784POPC   C1A 7303  12.080   4.010   4.290
  784POPC   D2A 7304  12.130   3.670   4.590
  784POPC   C3A 7305  12.400   3.720   4.910
  784POPC   C4A 7306  12.560   3.520   5.310
  784POPC   C1B 7307  12.500   3.810   4.130
  784POPC   C2B 7308  12.920   3.720   4.240
  784POPC   C3B 7309  13.220   3.490   4.600
  784POPC   C4B 7310  13.540   3.140   4.680
  785POPC   NC3 7311   1.160  10.290   3.060
  785POPC   PO4 7312   0.990  10.670   3.100
  785POPC   GL1 7313   0.840  10.780   3.500
  785POPC   GL2 7314   1.020  10.960   3.600
  785POPC   C1A 7315   0.630  10.860   3.890
  785POPC   D2A 7316   0.810  10.840   4.300
  785POPC   C3A 7317   1.220  10.940   4.420
  785POPC   C4A 7318   1.560  10.790   4.670
  785POPC   C1B 7319   1.170  10.750   3.930
  785POPC   C2B 7320   1.160  10.340   4.200
  785POPC   C3B 7321   1.220  10.020   4.510
  785POPC   C4B 7322   1.110   9.950   5.000
  786POPC   NC3 7323  11.190  17.210   2.180
  786POPC   PO4 7324  11.230  17.300   2.570
  786POPC   GL1 7325  11.190  17.010   2.870
  786POPC   GL2 7326  11.280  17.270   3.060
  786POPC   C1A 7327  11.050  16.840   3.300
  786POPC   D2A 7328  11.090  16.970   3.760
  786POPC   C3A 7329  10.650  16.940   4.020
  786POPC   C4A 7330  10.380  16.860   4.380
  786POPC   C1B 7331  11.430  17.370   3.490
  786POPC   C2B 7332  11.410  17.460   3.950
  786POPC   C3B 7333  11.470  17.860   4.210
  786POPC   C4B 7334  11.590  17.850   4.700
  787POPC   NC3 7335  15.510  15.300   2.520
  787POPC   PO4 7336  15.570  15.660   2.730
  787POPC   GL1 7337  15.520  15.970   3.000
  787POPC   GL2 7338  15.410  16.180   2.850
  787POPC   C1A 7339  15.790  16.210   3.330
  787POPC   D2A 7340  15.880  16.560   3.610
  787POPC   C3A 7341  16.160  16.500   3.940
  787POPC   C4A 7342  16.500  16.150   4.040
  787POPC   C1B 7343  15.440  16.530   3.130
  787POPC   C2B 7344  15.340  16.390   3.510
  787POPC   C3B 7345  15.350  16.480   3.940
  787POPC   C4B 7346  15.280  16.500   4.430
  788POPC   NC3 7347  16.220   2.010   2.290
  788POPC   PO4 7348  16.540   1.830   2.210
  788POPC   GL1 7349  16.710   1.700   2.550
  788POPC   GL2 7350  16.870   1.460   2.520
  788POPC   C1A 7351  17.100   1.770   2.860
  788POPC   D2A 7352  17.480   1.640   2.950
  788POPC   C3A 7353  17.600   1.760   3.370
  788POPC   C4A 7354  17.650   2.140   3.670
  788POPC   C1B 7355  16.660   1.450   2.960
  788POPC   C2B 7356  16.730   1.740   3.300
  788POPC   C3B 7357  16.790   1.800   3.790
  788POPC   C4B 7358  16.730   2.100   4.170
  789POPC   NC3 7359  17.060   8.220   3.280
  789POPC   PO4 7360  17.150   8.530   3.040
  789POPC   GL1 7361  17.080   8.720   3.340
  789POPC   GL2 7362  17.050   8.990   3.530
  789POPC   C1A 7363  16.910   8.570   3.740
  789POPC   D2A 7364  17.080   8.280   4.120
  789POPC   C3A 7365  16.740   8.490   4.380
  789POPC   C4A 7366  16.420   8.560   4.720
  789POPC   C1B 7367  16.920   9.130   3.940
  789POPC   C2B 7368  17.020   9.570   4.130
  789POPC   C3B 7369  17.170   9.850   4.450
  789POPC   C4B 7370  17.050   9.890   4.930
  790POPC   NC3 7371  12.330  12.070   3.140
  790POPC   PO4 7372  11.930  12.090   3.180
  790POPC   GL1 7373  12.070  12.270   3.480
  790POPC   GL2 7374  12.240  12.160   3.700
  790POPC   C1A 7375  11.870  12.330   3.940
  790POPC   D2A 7376  11.620  11.940   4.090
  790POPC   C3A 7377  11.910  11.790   4.410
  790POPC   C4A 7378  12.260  11.940   4.650
  790POPC   C1B 7379  12.320  11.870   4.060
  790POPC   C2B 7380  12.580  11.650   4.360
  790POPC   C3B 7381  12.760  11.810   4.730
  790POPC   C4B 7382  12.620  12.220   4.900
  791POPC   NC3 7383  15.790  12.220   2.960
  791POPC   PO4 7384  15.550  12.290   2.690
  791POPC   GL1 7385  15.560  12.620   3.010
  791POPC   GL2 7386  15.640  12.550   3.270
  791POPC   C1A 7387  15.240  12.840   3.260
  791POPC   D2A 7388  15.120  12.750   3.660
  791POPC   C3A 7389  15.230  12.950   4.070
  791POPC   C4A 7390  15.370  13.290   4.420
  791POPC   C1B 7391  15.600  12.700   3.690
  791POPC   C2B 7392  15.570  12.570   4.140
  791POPC   C3B 7393  15.410  12.740   4.550
  791POPC   C4B 7394  15.370  13.080   4.890
  792POPC   NC3 7395   8.700  15.970   2.820
  792POPC   PO4 7396   8.880  15.670   2.990
  792POPC   GL1 7397   8.800  15.870   3.280
  792POPC   GL2 7398   9.020  15.890   3.480
  792POPC   C1A 7399   8.480  16.000   3.590
  792POPC   D2A 7400   8.460  15.850   4.060
  792POPC   C3A 7401   8.670  16.200   4.280
  792POPC   C4A 7402   8.750  16.640   4.150
  792POPC   C1B 7403   9.330  16.140   3.680
  792POPC   C2B 7404   9.690  16.440   3.790
  792POPC   C3B 7405  10.110  16.520   3.960
  792POPC   C4B 7406  10.480  16.260   4.130
  793POPC   NC3 7407   9.080   2.420   2.990
  793POPC   PO4 7408   8.770   2.320   3.210
  793POPC   GL1 7409   8.620   2.200   3.570
  793POPC   GL2 7410   8.660   1.910   3.570
  793POPC   C1A 7411   8.320   2.160   3.990
  793POPC   D2A 7412   8.130   2.060   4.430
  793POPC   C3A 7413   7.680   2.180   4.520
  793POPC   C4A 7414   7.280   1.960   4.740
  793POPC   C1B 7415   8.590   1.730   4.000
  793POPC   C2B 7416   8.290   1.540   4.240
  793POPC   C3B 7417   8.210   1.630   4.690
  793POPC   C4B 7418   8.220   1.810   5.090
  794POPC   NC3 7419   1.190   5.130   3.170
  794POPC   PO4 7420   1.540   5.210   2.990
  794POPC   GL1 7421   1.610   5.180   3.390
  794POPC   GL2 7422   1.650   4.930   3.450
  794POPC   C1A 7423   1.860   5.360   3.750
  794POPC   D2A 7424   1.930   5.510   4.180
  794POPC   C3A 7425   1.740   5.640   4.550
  794POPC   C4A 7426   1.620   5.770   4.990
  794POPC   C1B 7427   1.860   4.510   3.550
  794POPC   C2B 7428   1.870   4.150   3.800
  794POPC   C3B 7429   1.950   4.250   4.240
  794POPC   C4B 7430   2.160   4.160   4.670
  795POPC   NC3 7431  15.390   2.540   2.200
  795POPC   PO4 7432  15.520   2.400   2.530
  795POPC   GL1 7433  15.630   2.590   2.890
  795POPC   GL2 7434  15.920   2.790   2.850
  795POPC   C1A 7435  15.650   2.880   3.250
  795POPC   D2A 7436  15.830   3.270   3.490
  795POPC   C3A 7437  15.730   3.320   3.910
  795POPC   C4A 7438  15.590   3.470   4.330
  795POPC   C1B 7439  16.410   2.770   2.910
  795POPC   C2B 7440  16.860   2.780   3.080
  795POPC   C3B 7441  17.300   2.660   3.300
  795POPC   C4B 7442  17.410   2.580   3.750
  796POPC   NC3 7443   7.360   8.420   4.670
  796POPC   PO4 7444   7.590   8.610   4.890
  796POPC   GL1 7445   7.370   8.480   5.170
  796POPC   GL2 7446   7.310   8.660   5.390
  796POPC   C1A 7447   6.890   8.460   5.180
  796POPC   D2A 7448   6.450   8.530   5.250
  796POPC   C3A 7449   6.230   8.910   5.130
  796POPC   C4A 7450   6.060   9.340   4.950
  796POPC   C1B 7451   7.100   8.910   5.640
  796POPC   C2B 7452   6.770   9.310   5.700
  796POPC   C3B 7453   6.720   9.630   5.980
  796POPC   C4B 7454   6.340   9.590   6.250
  797POPC   NC3 7455  12.160  13.340   2.880
  797POPC   PO4 7456  12.280  13.020   3.070
  797POPC   GL1 7457  12.440  13.280   3.330
  797POPC   GL2 7458  12.670  13.260   3.220
  797POPC   C1A 7459  12.550  13.220   3.740
  797POPC   D2A 7460  12.740  13.230   4.150
  797POPC   C3A 7461  12.980  13.200   4.540
  797POPC   C4A 7462  13.090  13.460   4.850
  797POPC   C1B 7463  12.970  13.430   3.460
  797POPC   C2B 7464  12.970  13.620   3.920
  797POPC   C3B 7465  13.140  13.650   4.350
  797POPC   C4B 7466  13.400  13.880   4.710
  798POPC   NC3 7467   9.100   3.180   3.080
  798POPC   PO4 7468   9.380   3.350   3.320
  798POPC   GL1 7469   9.260   3.290   3.690
  798POPC   GL2 7470   9.070   3.070   3.750
  798POPC   C1A 7471   9.320   3.600   4.050
  798POPC   D2A 7472   9.380   3.500   4.530
  798POPC   C3A 7473   9.630   3.410   4.930
  798POPC   C4A 7474   9.840   3.680   5.220
  798POPC   C1B 7475   8.680   2.940   4.020
  798POPC   C2B 7476   8.500   2.840   4.420
  798POPC   C3B 7477   8.300   2.940   4.840
  798POPC   C4B 7478   8.010   2.750   5.170
  799POPC   NC3 7479   5.510   3.570   2.900
  799POPC   PO4 7480   5.520   3.960   3.030
  799POPC   GL1 7481   5.430   3.860   3.400
  799POPC   GL2 7482   5.650   3.680   3.410
  799POPC   C1A 7483   4.990   3.820   3.600
  799POPC   D2A 7484   4.510   3.910   3.690
  799POPC   C3A 7485   4.370   3.900   4.120
  799POPC   C4A 7486   4.200   3.620   4.430
  799POPC   C1B 7487   5.660   3.760   3.900
  799POPC   C2B 7488   5.760   3.500   4.180
  799POPC   C3B 7489   5.640   3.120   4.480
  799POPC   C4B 7490   5.560   2.800   4.770
  800POPC   NC3 7491  14.000  16.180   2.760
  800POPC   PO4 7492  14.330  16.080   2.960
  800POPC   GL1 7493  14.440  16.290   3.280
  800POPC   GL2 7494  14.650  16.190   3.430
  800POPC   C1A 7495  14.440  16.670   3.490
  800POPC   D2A 7496  14.450  16.950   3.880
  800POPC   C3A 7497  14.220  17.320   3.920
  800POPC   C4A 7498  14.250  17.810   3.860
  800POPC   C1B 7499  14.830  16.150   3.830
  800POPC   C2B 7500  15.200  16.030   4.180
  800POPC   C3B 7501  15.120  16.080   4.660
  800POPC   C4B 7502  15.350  16.040   5.070
  801POPC   NC3 7503   0.920   3.030   2.100
  801POPC   PO4 7504   1.170   3.000   2.440
  801POPC   GL1 7505   1.120   2.900   2.890
  801POPC   GL2 7506   0.880   2.920   2.900
  801POPC   C1A 7507   1.250   2.580   3.160
  801POPC   D2A 7508   1.150   2.140   3.340
  801POPC   C3A 7509   1.570   2.100   3.510
  801POPC   C4A 7510   1.980   1.980   3.720
  801POPC   C1B 7511   0.940   2.840   3.390
  801POPC   C2B 7512   1.230   2.610   3.670
  801POPC   C3B 7513   1.190   2.190   3.800
  801POPC   C4B 7514   0.980   1.820   4.020
  802POPC   NC3 7515  16.650  14.030   2.800
  802POPC   PO4 7516  16.370  13.820   2.870
  802POPC   GL1 7517  16.370  13.910   3.200
  802POPC   GL2 7518  16.650  13.890   3.300
  802POPC   C1A 7519  16.250  13.750   3.580
  802POPC   D2A 7520  16.330  13.580   4.010
  802POPC   C3A 7521  16.300  13.820   4.400
  802POPC   C4A 7522  16.120  14.100   4.720
  802POPC   C1B 7523  16.860  14.120   3.610
  802POPC   C2B 7524  17.170  14.090   3.960
  802POPC   C3B 7525  17.160  14.380   4.290
  802POPC   C4B 7526  16.990  14.430   4.730
  803POPC   NC3 7527   5.690  12.360   7.520
  803POPC   PO4 7528   5.930  12.080   7.340
  803POPC   GL1 7529   5.720  12.010   6.970
  803POPC   GL2 7530   5.920  12.060   6.790
  803POPC   C1A 7531   5.540  11.740   6.640
  803POPC   D2A 7532   5.200  11.880   6.310
  803POPC   C3A 7533   5.190  11.850   5.850
  803POPC   C4A 7534   5.210  11.990   5.410
  803POPC   C1B 7535   6.330  12.030   6.660
  803POPC   C2B 7536   6.460  11.570   6.620
  803POPC   C3B 7537   6.640  11.180   6.490
  803POPC   C4B 7538   7.070  10.990   6.310
  804POPC   NC3 7539  11.000   1.230   3.040
  804POPC   PO4 7540  10.780   1.540   3.060
  804POPC   GL1 7541  10.620   1.450   3.460
  804POPC   GL2 7542  10.810   1.650   3.550
  804POPC   C1A 7543  10.620   1.250   3.860
  804POPC   D2A 7544  10.420   1.200   4.280
  804POPC   C3A 7545  10.400   1.490   4.620
  804POPC   C4A 7546  10.350   1.660   5.050
  804POPC   C1B 7547  10.900   1.730   4.040
  804POPC   C2B 7548  11.000   2.020   4.380
  804POPC   C3B 7549  11.090   2.350   4.600
  804POPC   C4B 7550  11.150   2.590   4.930
  805POPC   NC3 7551  14.490   9.510   3.090
  805POPC   PO4 7552  14.180   9.440   3.280
  805POPC   GL1 7553  14.180   9.410   3.710
  805POPC   GL2 7554  13.930   9.280   3.770
  805POPC   C1A 7555  14.350   9.670   4.030
  805POPC   D2A 7556  14.580   9.950   4.390
  805POPC   C3A 7557  14.350   9.770   4.780
  805POPC   C4A 7558  13.960   9.720   5.030
  805POPC   C1B 7559  13.800   9.370   4.230
  805POPC   C2B 7560  13.870   9.340   4.720
  805POPC   C3B 7561  13.820   9.220   5.200
  805POPC   C4B 7562  14.000   8.880   5.480
  806POPC   NC3 7563  13.730   2.910   2.930
  806POPC   PO4 7564  13.820   3.310   2.900
  806POPC   GL1 7565  13.800   3.540   3.220
  806POPC   GL2 7566  14.040   3.370   3.320
  806POPC   C1A 7567  13.790   3.600   3.670
  806POPC   D2A 7568  14.030   3.630   4.050
  806POPC   C3A 7569  13.710   3.640   4.480
  806POPC   C4A 7570  13.490   4.020   4.750
  806POPC   C1B 7571  14.110   2.920   3.450
  806POPC   C2B 7572  14.420   2.690   3.700
  806POPC   C3B 7573  14.410   2.740   4.140
  806POPC   C4B 7574  14.510   2.910   4.540
  807POPC   NC3 7575  12.170   0.670   3.000
  807POPC   PO4 7576  11.940   0.920   2.800
  807POPC   GL1 7577  11.880   1.060   3.270
  807POPC   GL2 7578  11.740   1.350   3.190
  807POPC   C1A 7579  12.170   0.930   3.690
  807POPC   D2A 7580  12.380   0.600   4.010
  807POPC   C3A 7581  12.190   0.300   4.340
  807POPC   C4A 7582  12.090   0.210   4.720
  807POPC   C1B 7583  11.860   1.350   3.650
  807POPC   C2B 7584  11.820   1.250   4.140
  807POPC   C3B 7585  11.620   1.080   4.500
  807POPC   C4B 7586  11.260   0.990   4.640
  808POPC   NC3 7587   3.890   1.630   3.190
  808POPC   PO4 7588   3.560   1.650   3.020
  808POPC   GL1 7589   3.560   2.130   3.240
  808POPC   GL2 7590   3.480   2.020   3.450
  808POPC   C1A 7591   3.200   2.410   3.330
  808POPC   D2A 7592   2.770   2.310   3.480
  808POPC   C3A 7593   2.680   2.350   3.970
  808POPC   C4A 7594   2.620   2.200   4.380
  808POPC   C1B 7595   3.370   1.700   3.750
  808POPC   C2B 7596   3.550   1.360   4.070
  808POPC   C3B 7597   3.980   1.270   4.280
  808POPC   C4B 7598   4.440   1.160   4.250
  809POPC   NC3 7599  17.560  13.960   3.150
  809POPC   PO4 7600  17.700  13.580   3.250
  809POPC   GL1 7601  17.630  13.590   3.640
  809POPC   GL2 7602  17.340  13.790   3.600
  809POPC   C1A 7603  17.290  13.390   3.880
  809POPC   D2A 7604  17.070  13.020   3.770
  809POPC   C3A 7605  17.060  12.810   4.170
  809POPC   C4A 7606  16.900  12.820   4.630
  809POPC   C1B 7607  17.670  14.070   3.830
  809POPC   C2B 7608  18.090  14.180   4.000
  809POPC   C3B 7609  18.300  14.360   4.420
  809POPC   C4B 7610  18.370  14.700   4.750
  810POPC   NC3 7611  17.620  11.680   2.940
  810POPC   PO4 7612  17.610  11.990   3.200
  810POPC   GL1 7613  17.720  11.920   3.570
  810POPC   GL2 7614  17.480  11.910   3.720
  810POPC   C1A 7615  18.170  11.900   3.780
  810POPC   D2A 7616  18.470  12.030   4.160
  810POPC   C3A 7617  18.930  12.090   4.180
  810POPC   C4A 7618  19.280  12.100   4.420
  810POPC   C1B 7619  17.780  11.600   3.900
  810POPC   C2B 7620  17.850  11.340   4.210
  810POPC   C3B 7621  17.740  11.160   4.580
  810POPC   C4B 7622  17.850  10.830   4.890
  811POPC   NC3 7623   1.970  10.080   3.430
  811POPC   PO4 7624   2.280  10.240   3.220
  811POPC   GL1 7625   2.370  10.270   3.620
  811POPC   GL2 7626   2.240  10.480   3.690
  811POPC   C1A 7627   2.340  10.030   4.030
  811POPC   D2A 7628   1.980   9.940   4.270
  811POPC   C3A 7629   1.880  10.020   4.740
  811POPC   C4A 7630   1.790  10.140   5.160
  811POPC   C1B 7631   2.130  10.530   4.150
  811POPC   C2B 7632   2.040  10.550   4.630
  811POPC   C3B 7633   1.820  10.590   5.020
  811POPC   C4B 7634   1.510  10.720   5.270
  812POPC   NC3 7635   2.820  16.940   2.220
  812POPC   PO4 7636   3.100  16.800   2.460
  812POPC   GL1 7637   2.890  16.810   2.810
  812POPC   GL2 7638   3.070  16.790   3.050
  812POPC   C1A 7639   2.540  16.650   3.050
  812POPC   D2A 7640   2.270  16.520   3.500
  812POPC   C3A 7641   2.340  16.760   3.930
  812POPC   C4A 7642   2.560  16.940   4.270
  812POPC   C1B 7643   3.110  16.860   3.500
  812POPC   C2B 7644   3.230  17.040   3.940
  812POPC   C3B 7645   3.010  17.220   4.330
  812POPC   C4B 7646   2.760  17.240   4.720
  813POPC   NC3 7647  14.330   4.970   3.470
  813POPC   PO4 7648  14.510   5.170   3.200
  813POPC   GL1 7649  14.800   5.100   3.460
  813POPC   GL2 7650  15.090   5.260   3.410
  813POPC   C1A 7651  15.010   5.010   3.830
  813POPC   D2A 7652  15.130   4.750   4.210
  813POPC   C3A 7653  14.790   4.730   4.480
  813POPC   C4A 7654  14.440   4.560   4.810
  813POPC   C1B 7655  15.470   5.100   3.560
  813POPC   C2B 7656  15.710   4.900   3.900
  813POPC   C3B 7657  15.630   4.630   4.260
  813POPC   C4B 7658  15.700   4.280   4.510
  814POPC   NC3 7659   2.260  16.170   3.140
  814POPC   PO4 7660   1.970  16.040   2.970
  814POPC   GL1 7661   1.550  16.140   3.150
  814POPC   GL2 7662   1.640  15.920   3.340
  814POPC   C1A 7663   1.570  16.580   3.330
  814POPC   D2A 7664   1.250  16.810   3.610
  814POPC   C3A 7665   1.440  16.800   4.040
  814POPC   C4A 7666   1.500  16.650   4.520
  814POPC   C1B 7667   1.630  15.910   3.760
  814POPC   C2B 7668   1.670  16.030   4.210
  814POPC   C3B 7669   1.490  15.780   4.630
  814POPC   C4B 7670   1.580  15.590   5.050
  815POPC   NC3 7671  18.140   8.500   3.650
  815POPC   PO4 7672  17.870   8.300   3.530
  815POPC   GL1 7673  17.520   8.190   3.690
  815POPC   GL2 7674  17.350   8.390   3.690
  815POPC   C1A 7675  17.440   7.890   4.020
  815POPC   D2A 7676  17.590   7.490   4.180
  815POPC   C3A 7677  17.480   7.380   4.610
  815POPC   C4A 7678  17.100   7.360   4.910
  815POPC   C1B 7679  17.300   8.720   4.040
  815POPC   C2B 7680  17.040   8.890   4.400
  815POPC   C3B 7681  17.150   9.010   4.770
  815POPC   C4B 7682  17.090   8.820   5.200
  816POPC   NC3 7683   2.220   7.410   2.720
  816POPC   PO4 7684   2.130   7.770   2.880
  816POPC   GL1 7685   1.930   7.650   3.140
  816POPC   GL2 7686   1.920   7.920   3.320
  816POPC   C1A 7687   2.050   7.420   3.540
  816POPC   D2A 7688   1.780   7.110   3.820
  816POPC   C3A 7689   1.470   6.780   3.680
  816POPC   C4A 7690   1.120   6.510   3.720
  816POPC   C1B 7691   2.140   7.810   3.720
  816POPC   C2B 7692   2.260   7.630   4.160
  816POPC   C3B 7693   1.930   7.500   4.510
  816POPC   C4B 7694   1.710   7.420   4.910
  817POPC   NC3 7695   5.830  11.900   3.710
  817POPC   PO4 7696   5.510  11.890   3.490
  817POPC   GL1 7697   5.480  12.200   3.830
  817POPC   GL2 7698   5.160  12.340   3.770
  817POPC   C1A 7699   5.590  12.040   4.300
  817POPC   D2A 7700   5.620  11.920   4.760
  817POPC   C3A 7701   5.880  11.940   5.100
  817POPC   C4A 7702   6.280  12.030   5.310
  817POPC   C1B 7703   5.290  12.480   4.160
  817POPC   C2B 7704   5.160  12.710   4.550
  817POPC   C3B 7705   5.060  12.760   4.960
  817POPC   C4B 7706   5.250  12.640   5.380
  818POPC   NC3 7707   7.000  10.430   4.390
  818POPC   PO4 7708   6.890  10.800   4.480
  818POPC   GL1 7709   6.650  10.690   4.760
  818POPC   GL2 7710   6.750  10.470   4.940
  818POPC   C1A 7711   6.250  10.900   4.880
  818POPC   D2A 7712   6.100  11.080   5.240
  818POPC   C3A 7713   5.980  10.950   5.640
  818POPC   C4A 7714   6.070  10.880   6.070
  818POPC   C1B 7715   6.420  10.630   5.250
  818POPC   C2B 7716   5.960  10.530   5.280
  818POPC   C3B 7717   5.760  10.170   5.400
  818POPC   C4B 7718   5.730   9.730   5.530
  819POPC   NC3 7719   6.400  12.400   4.100
  819POPC   PO4 7720   6.700  12.100   4.070
  819POPC   GL1 7721   6.480  12.060   4.460
  819POPC   GL2 7722   6.750  11.990   4.600
  819POPC   C1A 7723   6.030  12.270   4.530
  819POPC   D2A 7724   5.630  12.460   4.540
  819POPC   C3A 7725   5.380  12.300   4.880
  819POPC   C4A 7726   4.980  12.230   5.020
  819POPC   C1B 7727   6.760  11.920   5.040
  819POPC   C2B 7728   6.810  11.810   5.480
  819POPC   C3B 7729   6.400  11.690   5.660
  819POPC   C4B 7730   5.970  11.580   5.850
  820POPC   NC3 7731  15.890  17.620   2.250
  820POPC   PO4 7732  16.020  17.460   2.580
  820POPC   GL1 7733  16.320  17.620   2.870
  820POPC   GL2 7734  16.090  17.460   3.050
  820POPC   C1A 7735  16.240  17.920   3.240
  820POPC   D2A 7736  16.040  18.210   3.500
  820POPC   C3A 7737  15.890  18.660   3.450
  820POPC   C4A 7738  16.240  18.820   3.280
  820POPC   C1B 7739  16.130  17.560   3.530
  820POPC   C2B 7740  16.260  17.920   3.830
  820POPC   C3B 7741  16.560  18.190   4.110
  820POPC   C4B 7742  16.570  18.650   4.240
  821POPC   NC3 7743  11.960  13.730   3.250
  821POPC   PO4 7744  11.750  14.070   3.180
  821POPC   GL1 7745  11.550  13.900   3.450
  821POPC   GL2 7746  11.590  13.650   3.560
  821POPC   C1A 7747  11.320  14.080   3.830
  821POPC   D2A 7748  11.150  14.240   4.240
  821POPC   C3A 7749  11.420  14.300   4.600
  821POPC   C4A 7750  11.660  14.600   4.820
  821POPC   C1B 7751  11.940  13.900   3.790
  821POPC   C2B 7752  12.170  14.080   4.130
  821POPC   C3B 7753  12.410  14.410   4.280
  821POPC   C4B 7754  12.870  14.550   4.330
  822POPC   NC3 7755   5.180  17.050   2.640
  822POPC   PO4 7756   4.900  17.230   2.460
  822POPC   GL1 7757   5.020  17.430   2.900
  822POPC   GL2 7758   5.330  17.400   2.920
  822POPC   C1A 7759   5.040  17.420   3.400
  822POPC   D2A 7760   5.220  17.570   3.760
  822POPC   C3A 7761   5.260  18.050   3.830
  822POPC   C4A 7762   5.150  18.470   3.840
  822POPC   C1B 7763   5.580  17.440   3.330
  822POPC   C2B 7764   5.840  17.190   3.600
  822POPC   C3B 7765   6.250  17.180   3.740
  822POPC   C4B 7766   6.540  17.010   3.480
  823POPC   NC3 7767   6.860  17.570   3.060
  823POPC   PO4 7768   6.610  17.880   2.980
  823POPC   GL1 7769   6.510  17.730   3.330
  823POPC   GL2 7770   6.600  18.020   3.500
  823POPC   C1A 7771   6.720  17.560   3.740
  823POPC   D2A 7772   6.770  17.180   3.890
  823POPC   C3A 7773   6.850  16.970   4.290
  823POPC   C4A 7774   7.010  16.800   4.690
  823POPC   C1B 7775   7.010  17.870   3.560
  823POPC   C2B 7776   7.280  17.600   3.790
  823POPC   C3B 7777   7.200  17.330   4.150
  823POPC   C4B 7778   7.420  17.080   4.440
  824POPC   NC3 7779   7.000   0.550   2.740
  824POPC   PO4 7780   7.070   0.300   3.060
  824POPC   GL1 7781   7.110   0.320   3.430
  824POPC   GL2 7782   6.860   0.390   3.580
  824POPC   C1A 7783   7.360   0.140   3.760
  824POPC   D2A 7784   7.470   0.060   4.250
  824POPC   C3A 7785   7.430  -0.340   4.540
  824POPC   C4A 7786   7.180  -0.740   4.430
  824POPC   C1B 7787   6.910   0.210   4.000
  824POPC   C2B 7788   6.990  -0.020   4.400
  824POPC   C3B 7789   6.920  -0.270   4.810
  824POPC   C4B 7790   6.700  -0.640   5.040
  825POPC   NC3 7791  12.910  17.970   2.950
  825POPC   PO4 7792  12.650  17.720   3.040
  825POPC   GL1 7793  12.360  18.020   3.130
  825POPC   GL2 7794  12.330  17.990   3.410
  825POPC   C1A 7795  12.570  18.410   3.390
  825POPC   D2A 7796  12.880  18.340   3.760
  825POPC   C3A 7797  12.750  18.010   4.000
  825POPC   C4A 7798  12.400  17.770   4.160
  825POPC   C1B 7799  12.240  17.570   3.620
  825POPC   C2B 7800  12.300  17.320   4.080
  825POPC   C3B 7801  12.400  17.120   4.520
  825POPC   C4B 7802  12.820  17.060   4.730
  826POPC   NC3 7803   9.270  14.730   3.320
  826POPC   PO4 7804   9.400  15.070   3.460
  826POPC   GL1 7805   9.200  15.390   3.680
  826POPC   GL2 7806   9.460  15.550   3.760
  826POPC   C1A 7807   9.180  15.370   4.160
  826POPC   D2A 7808   9.130  15.390   4.610
  826POPC   C3A 7809   9.210  15.730   4.900
  826POPC   C4A 7810   9.380  16.100   5.080
  826POPC   C1B 7811   9.530  15.760   4.190
  826POPC   C2B 7812   9.580  15.930   4.620
  826POPC   C3B 7813   9.790  16.230   4.910
  826POPC   C4B 7814   9.710  16.650   5.190
  827POPC   NC3 7815  13.770   1.240   2.720
  827POPC   PO4 7816  14.070   1.320   2.490
  827POPC   GL1 7817  14.210   1.320   2.980
  827POPC   GL2 7818  14.330   1.610   3.020
  827POPC   C1A 7819  14.310   1.380   3.480
  827POPC   D2A 7820  14.600   1.490   3.810
  827POPC   C3A 7821  14.400   1.660   4.200
  827POPC   C4A 7822  14.030   1.450   4.460
  827POPC   C1B 7823  14.690   1.420   3.190
  827POPC   C2B 7824  14.890   1.160   3.550
  827POPC   C3B 7825  14.900   1.030   3.990
  827POPC   C4B 7826  14.750   0.800   4.380
  828POPC   NC3 7827  16.430  10.250   3.260
  828POPC   PO4 7828  16.250   9.910   3.220
  828POPC   GL1 7829  16.420   9.840   3.540
  828POPC   GL2 7830  16.350  10.020   3.730
  828POPC   C1A 7831  16.580   9.550   3.850
  828POPC   D2A 7832  16.630   9.450   4.310
  828POPC   C3A 7833  16.830   9.470   4.740
  828POPC   C4A 7834  16.950   9.450   5.180
  828POPC   C1B 7835  16.420   9.990   4.170
  828POPC   C2B 7836  16.560   9.900   4.580
  828POPC   C3B 7837  16.560   9.820   5.000
  828POPC   C4B 7838  16.500   9.790   5.510
  829POPC   NC3 7839   0.920  16.970   2.230
  829POPC   PO4 7840   0.880  17.200   2.470
  829POPC   GL1 7841   0.800  17.310   2.870
  829POPC   GL2 7842   1.030  17.520   2.860
  829POPC   C1A 7843   0.750  17.630   3.280
  829POPC   D2A 7844   0.920  17.650   3.670
  829POPC   C3A 7845   1.250  17.740   3.950
  829POPC   C4A 7846   1.590  18.020   4.090
  829POPC   C1B 7847   1.120  17.260   3.270
  829POPC   C2B 7848   1.290  17.330   3.700
  829POPC   C3B 7849   1.550  17.330   4.100
  829POPC   C4B 7850   1.420  17.250   4.500
  830POPC   NC3 7851   3.500   9.980   3.650
  830POPC   PO4 7852   3.320   9.770   3.370
  830POPC   GL1 7853   2.990   9.990   3.600
  830POPC   GL2 7854   2.780  10.140   3.490
  830POPC   C1A 7855   2.970   9.860   4.020
  830POPC   D2A 7856   3.070   9.840   4.570
  830POPC   C3A 7857   2.700  10.020   4.790
  830POPC   C4A 7858   2.330  10.220   4.950
  830POPC   C1B 7859   2.540   9.800   3.580
  830POPC   C2B 7860   2.580   9.540   3.880
  830POPC   C3B 7861   2.540   9.110   4.040
  830POPC   C4B 7862   2.660   8.930   4.450
  831POPC   NC3 7863  12.270   3.950   3.320
  831POPC   PO4 7864  12.540   4.200   3.150
  831POPC   GL1 7865  12.820   4.300   3.420
  831POPC   GL2 7866  13.110   4.340   3.430
  831POPC   C1A 7867  12.800   4.300   3.850
  831POPC   D2A 7868  12.800   4.250   4.350
  831POPC   C3A 7869  12.830   3.910   4.690
  831POPC   C4A 7870  13.050   4.050   5.070
  831POPC   C1B 7871  13.540   4.300   3.510
  831POPC   C2B 7872  13.810   4.280   3.880
  831POPC   C3B 7873  13.850   4.160   4.360
  831POPC   C4B 7874  14.290   4.390   4.350
  832POPC   NC3 7875   5.830  11.110   3.520
  832POPC   PO4 7876   5.880  11.340   3.820
  832POPC   GL1 7877   5.870  11.620   4.080
  832POPC   GL2 7878   5.750  11.490   4.270
  832POPC   C1A 7879   6.010  11.780   4.510
  832POPC   D2A 7880   6.310  11.860   4.840
  832POPC   C3A 7881   6.350  11.530   5.140
  832POPC   C4A 7882   5.980  11.550   5.380
  832POPC   C1B 7883   5.370  11.580   4.470
  832POPC   C2B 7884   5.030  11.370   4.750
  832POPC   C3B 7885   4.780  11.090   5.060
  832POPC   C4B 7886   4.510  10.890   5.350
  833POPC   NC3 7887   3.460   3.670   3.090
  833POPC   PO4 7888   3.080   3.560   3.190
  833POPC   GL1 7889   3.100   3.380   3.470
  833POPC   GL2 7890   3.460   3.330   3.500
  833POPC   C1A 7891   2.800   3.280   3.820
  833POPC   D2A 7892   2.780   3.040   4.230
  833POPC   C3A 7893   3.090   3.250   4.510
  833POPC   C4A 7894   3.130   3.260   4.930
  833POPC   C1B 7895   3.460   3.740   3.710
  833POPC   C2B 7896   3.490   4.130   3.970
  833POPC   C3B 7897   3.460   4.470   4.220
  833POPC   C4B 7898   3.400   4.890   4.210
  834POPC   NC3 7899   4.460  11.530   3.070
  834POPC   PO4 7900   4.430  11.150   3.210
  834POPC   GL1 7901   4.340  11.070   3.640
  834POPC   GL2 7902   4.540  11.160   3.770
  834POPC   C1A 7903   4.040  11.030   3.990
  834POPC   D2A 7904   3.730  10.990   4.360
  834POPC   C3A 7905   3.800  10.770   4.740
  834POPC   C4A 7906   3.560  10.480   5.020
  834POPC   C1B 7907   4.370  11.400   4.110
  834POPC   C2B 7908   3.970  11.440   4.350
  834POPC   C3B 7909   3.970  11.250   4.780
  834POPC   C4B 7910   4.100  11.240   5.240
  835POPC   NC3 7911   7.570  15.740   3.280
  835POPC   PO4 7912   7.230  15.580   3.130
  835POPC   GL1 7913   7.300  15.520   3.590
  835POPC   GL2 7914   7.120  15.520   3.810
  835POPC   C1A 7915   7.660  15.280   3.780
  835POPC   D2A 7916   7.700  14.880   4.010
  835POPC   C3A 7917   7.410  14.740   4.360
  835POPC   C4A 7918   7.290  14.800   4.780
  835POPC   C1B 7919   6.890  15.500   4.200
  835POPC   C2B 7920   6.620  15.480   4.590
  835POPC   C3B 7921   6.270  15.580   4.880
  835POPC   C4B 7922   6.000  15.830   4.920
  836POPC   NC3 7923   0.210  14.030   3.610
  836POPC   PO4 7924   0.230  13.830   3.280
  836POPC   GL1 7925   0.630  13.840   3.460
  836POPC   GL2 7926   0.640  13.590   3.580
  836POPC   C1A 7927   1.090  13.770   3.530
  836POPC   D2A 7928   1.430  14.050   3.500
  836POPC   C3A 7929   1.660  14.420   3.680
  836POPC   C4A 7930   2.050  14.320   3.930
  836POPC   C1B 7931   0.950  13.380   3.910
  836POPC   C2B 7932   1.290  13.210   4.180
  836POPC   C3B 7933   1.530  13.180   4.510
  836POPC   C4B 7934   1.550  12.960   4.890
  837POPC   NC3 7935  15.960   4.040   2.510
  837POPC   PO4 7936  16.120   3.660   2.430
  837POPC   GL1 7937  16.160   3.690   2.770
  837POPC   GL2 7938  15.920   3.730   2.920
  837POPC   C1A 7939  16.580   3.770   2.970
  837POPC   D2A 7940  16.860   4.080   3.140
  837POPC   C3A 7941  16.630   4.130   3.540
  837POPC   C4A 7942  16.380   4.050   3.900
  837POPC   C1B 7943  16.190   4.080   3.070
  837POPC   C2B 7944  16.390   4.440   3.200
  837POPC   C3B 7945  16.530   4.630   3.630
  837POPC   C4B 7946  16.500   4.610   4.080
  838POPC   NC3 7947  11.630  16.100   2.760
  838POPC   PO4 7948  11.980  16.220   2.710
  838POPC   GL1 7949  11.920  16.180   3.120
  838POPC   GL2 7950  11.840  16.320   3.370
  838POPC   C1A 7951  12.240  15.930   3.370
  838POPC   D2A 7952  12.530  15.800   3.690
  838POPC   C3A 7953  12.440  15.750   4.150
  838POPC   C4A 7954  12.060  15.720   4.470
  838POPC   C1B 7955  11.580  15.970   3.520
  838POPC   C2B 7956  11.340  15.650   3.730
  838POPC   C3B 7957  11.240  15.400   4.080
  838POPC   C4B 7958  11.110  15.640   4.480
  839POPC   NC3 7959   5.530   4.490   2.910
  839POPC   PO4 7960   5.870   4.400   3.080
  839POPC   GL1 7961   5.820   4.460   3.460
  839POPC   GL2 7962   5.730   4.130   3.530
  839POPC   C1A 7963   5.690   4.600   3.850
  839POPC   D2A 7964   5.550   4.700   4.270
  839POPC   C3A 7965   5.210   4.700   4.590
  839POPC   C4A 7966   4.820   4.820   4.800
  839POPC   C1B 7967   5.330   4.210   3.740
  839POPC   C2B 7968   5.070   3.950   4.040
  839POPC   C3B 7969   4.890   3.830   4.460
  839POPC   C4B 7970   4.790   3.780   4.860
  840POPC   NC3 7971  15.040  11.500   3.050
  840POPC   PO4 7972  15.310  11.490   3.320
  840POPC   GL1 7973  15.200  11.690   3.610
  840POPC   GL2 7974  14.860  11.750   3.500
  840POPC   C1A 7975  15.040  11.450   3.970
  840POPC   D2A 7976  14.930  11.140   4.350
  840POPC   C3A 7977  14.900  11.380   4.740
  840POPC   C4A 7978  14.750  11.770   4.990
  840POPC   C1B 7979  14.900  11.930   3.920
  840POPC   C2B 7980  14.860  11.890   4.370
  840POPC   C3B 7981  14.810  12.230   4.690
  840POPC   C4B 7982  14.580  12.560   4.970
  841POPC   NC3 7983   4.510   0.970   2.760
  841POPC   PO4 7984   4.640   0.580   2.660
  841POPC   GL1 7985   4.640   0.590   3.040
  841POPC   GL2 7986   4.550   0.300   3.070
  841POPC   C1A 7987   4.530   0.960   3.300
  841POPC   D2A 7988   4.450   1.150   3.680
  841POPC   C3A 7989   4.800   1.400   3.920
  841POPC   C4A 7990   5.150   1.620   3.960
  841POPC   C1B 7991   4.510   0.440   3.490
  841POPC   C2B 7992   4.650   0.520   3.890
  841POPC   C3B 7993   4.790   0.790   4.270
  841POPC   C4B 7994   5.200   0.930   4.320
  842POPC   NC3 7995   0.840   6.430   3.210
  842POPC   PO4 7996   0.850   6.050   3.220
  842POPC   GL1 7997   0.610   5.710   3.270
  842POPC   GL2 7998   0.750   5.430   3.230
  842POPC   C1A 7999   0.540   5.570   3.710
  842POPC   D2A 8000   0.200   5.480   4.060
  842POPC   C3A 8001  -0.180   5.720   4.030
  842POPC   C4A 8002  -0.330   5.910   3.600
  842POPC   C1B 8003   0.810   5.150   3.570
  842POPC   C2B 8004   0.890   4.950   3.960
  842POPC   C3B 8005   1.150   4.860   4.320
  842POPC   C4B 8006   1.220   4.590   4.680
  843POPC   NC3 8007  12.200   1.280   2.940
  843POPC   PO4 8008  12.510   1.010   2.920
  843POPC   GL1 8009  12.390   0.970   3.280
  843POPC   GL2 8010  12.430   1.260   3.380
  843POPC   C1A 8011  12.660   0.740   3.590
  843POPC   D2A 8012  12.820   0.450   3.900
  843POPC   C3A 8013  12.780   0.650   4.320
  843POPC   C4A 8014  12.770   1.060   4.430
  843POPC   C1B 8015  12.350   1.370   3.830
  843POPC   C2B 8016  12.410   1.470   4.260
  843POPC   C3B 8017  12.430   1.830   4.550
  843POPC   C4B 8018  12.450   1.930   4.980
  844POPC   NC3 8019   6.560  11.580   4.220
  844POPC   PO4 8020   6.370  11.470   3.880
  844POPC   GL1 8021   6.200  11.150   4.110
  844POPC   GL2 8022   6.000  10.860   4.070
  844POPC   C1A 8023   5.860  11.080   4.470
  844POPC   D2A 8024   5.450  11.090   4.630
  844POPC   C3A 8025   5.240  10.870   5.020
  844POPC   C4A 8026   5.490  10.600   5.280
  844POPC   C1B 8027   5.570  10.740   4.260
  844POPC   C2B 8028   5.110  10.870   4.430
  844POPC   C3B 8029   4.780  10.810   4.680
  844POPC   C4B 8030   4.740  10.510   4.970
  845POPC   NC3 8031   5.390   6.710   3.380
  845POPC   PO4 8032   5.520   6.400   3.190
  845POPC   GL1 8033   5.060   6.280   3.470
  845POPC   GL2 8034   4.870   6.550   3.590
  845POPC   C1A 8035   5.000   6.020   3.880
  845POPC   D2A 8036   5.120   5.690   4.210
  845POPC   C3A 8037   4.880   5.360   4.250
  845POPC   C4A 8038   4.770   4.910   4.330
  845POPC   C1B 8039   4.520   6.670   3.850
  845POPC   C2B 8040   4.120   6.380   3.910
  845POPC   C3B 8041   3.670   6.360   3.940
  845POPC   C4B 8042   3.330   6.430   3.670
  846POPC   NC3 8043  10.320   2.270   2.850
  846POPC   PO4 8044  10.100   2.300   3.170
  846POPC   GL1 8045  10.340   2.350   3.480
  846POPC   GL2 8046  10.120   2.390   3.660
  846POPC   C1A 8047  10.530   2.260   3.890
  846POPC   D2A 8048  10.770   2.440   4.190
  846POPC   C3A 8049  11.190   2.630   4.160
  846POPC   C4A 8050  11.420   3.060   4.130
  846POPC   C1B 8051  10.040   2.020   3.980
  846POPC   C2B 8052  10.020   1.670   4.260
  846POPC   C3B 8053   9.910   1.230   4.470
  846POPC   C4B 8054   9.850   0.900   4.870
  847POPC   NC3 8055  15.550   4.650   2.290
  847POPC   PO4 8056  15.680   4.500   2.630
  847POPC   GL1 8057  15.760   4.180   3.040
  847POPC   GL2 8058  15.800   4.400   3.230
  847POPC   C1A 8059  15.840   3.890   3.360
  847POPC   D2A 8060  16.050   3.760   3.700
  847POPC   C3A 8061  16.220   3.320   3.870
  847POPC   C4A 8062  16.580   3.000   3.870
  847POPC   C1B 8063  16.110   4.290   3.570
  847POPC   C2B 8064  16.050   4.460   4.040
  847POPC   C3B 8065  16.090   4.740   4.420
  847POPC   C4B 8066  15.870   5.040   4.700
  848POPC   NC3 8067  14.530   1.140   2.680
  848POPC   PO4 8068  14.860   0.950   2.580
  848POPC   GL1 8069  14.860   1.020   3.040
  848POPC   GL2 8070  15.160   0.990   3.000
  848POPC   C1A 8071  14.950   0.670   3.390
  848POPC   D2A 8072  15.040   0.240   3.580
  848POPC   C3A 8073  14.760   0.080   3.880
  848POPC   C4A 8074  14.530   0.030   4.300
  848POPC   C1B 8075  15.250   1.350   3.230
  848POPC   C2B 8076  14.980   1.640   3.490
  848POPC   C3B 8077  14.860   1.930   3.770
  848POPC   C4B 8078  14.760   2.330   4.050
  849POPC   NC3 8079   5.260   3.310   3.390
  849POPC   PO4 8080   5.630   3.240   3.250
  849POPC   GL1 8081   5.690   3.330   3.650
  849POPC   GL2 8082   5.660   3.040   3.710
  849POPC   C1A 8083   5.300   3.360   3.920
  849POPC   D2A 8084   4.890   3.480   4.020
  849POPC   C3A 8085   4.670   3.360   4.360
  849POPC   C4A 8086   4.700   3.240   4.770
  849POPC   C1B 8087   5.990   2.990   3.950
  849POPC   C2B 8088   6.380   3.220   4.160
  849POPC   C3B 8089   6.770   3.180   4.420
  849POPC   C4B 8090   6.680   3.270   4.880
  850POPC   NC3 8091   5.280   5.660   2.450
  850POPC   PO4 8092   5.500   5.630   2.790
  850POPC   GL1 8093   5.300   5.530   3.080
  850POPC   GL2 8094   5.050   5.430   3.150
  850POPC   C1A 8095   5.480   5.250   3.450
  850POPC   D2A 8096   5.840   4.960   3.480
  850POPC   C3A 8097   6.090   4.950   3.900
  850POPC   C4A 8098   6.110   4.690   4.250
  850POPC   C1B 8099   5.160   5.650   3.530
  850POPC   C2B 8100   5.460   5.620   3.900
  850POPC   C3B 8101   5.710   5.270   4.020
  850POPC   C4B 8102   5.820   5.090   4.380
  851POPC   NC3 8103  13.160  16.300   2.520
  851POPC   PO4 8104  12.860  16.440   2.740
  851POPC   GL1 8105  12.800  16.290   3.100
  851POPC   GL2 8106  13.030  16.410   3.280
  851POPC   C1A 8107  12.570  16.340   3.460
  851POPC   D2A 8108  12.260  16.240   3.760
  851POPC   C3A 8109  12.300  16.360   4.230
  851POPC   C4A 8110  12.360  16.440   4.670
  851POPC   C1B 8111  13.010  16.100   3.610
  851POPC   C2B 8112  12.760  16.160   4.020
  851POPC   C3B 8113  12.720  16.120   4.540
  851POPC   C4B 8114  12.520  15.970   4.940
  852POPC   NC3 8115  12.010   7.520   3.670
  852POPC   PO4 8116  11.760   7.750   3.880
  852POPC   GL1 8117  12.060   7.770   4.110
  852POPC   GL2 8118  12.370   7.720   3.950
  852POPC   C1A 8119  12.050   8.000   4.490
  852POPC   D2A 8120  12.080   8.400   4.730
  852POPC   C3A 8121  11.740   8.490   5.010
  852POPC   C4A 8122  11.450   8.510   5.380
  852POPC   C1B 8123  12.380   7.550   4.410
  852POPC   C2B 8124  12.670   7.540   4.770
  852POPC   C3B 8125  13.080   7.450   4.740
  852POPC   C4B 8126  13.150   7.070   4.930
  853POPC   NC3 8127   8.660   0.180   2.870
  853POPC   PO4 8128   8.950   0.400   2.740
  853POPC   GL1 8129   9.160   0.110   2.970
  853POPC   GL2 8130   9.160   0.270   3.180
  853POPC   C1A 8131   9.490  -0.060   3.180
  853POPC   D2A 8132   9.910  -0.160   3.390
  853POPC   C3A 8133   9.920   0.110   3.740
  853POPC   C4A 8134   9.780   0.370   4.090
  853POPC   C1B 8135   9.200   0.710   3.290
  853POPC   C2B 8136   9.230   1.020   3.640
  853POPC   C3B 8137   9.320   1.400   3.910
  853POPC   C4B 8138   9.660   1.690   3.770
  854POPC   NC3 8139   2.840  17.640   2.850
  854POPC   PO4 8140   3.210  17.740   2.750
  854POPC   GL1 8141   3.140  17.910   3.060
  854POPC   GL2 8142   3.400  17.880   3.230
  854POPC   C1A 8143   2.810  17.930   3.410
  854POPC   D2A 8144   2.740  17.780   3.800
  854POPC   C3A 8145   2.910  17.800   4.280
  854POPC   C4A 8146   2.780  17.770   4.770
  854POPC   C1B 8147   3.210  18.030   3.590
  854POPC   C2B 8148   3.070  18.300   3.980
  854POPC   C3B 8149   3.010  18.740   4.150
  854POPC   C4B 8150   3.290  19.060   4.380
  855POPC   NC3 8151   3.040   4.440   2.770
  855POPC   PO4 8152   2.720   4.620   2.700
  855POPC   GL1 8153   2.720   4.570   3.130
  855POPC   GL2 8154   2.900   4.470   3.310
  855POPC   C1A 8155   2.350   4.770   3.380
  855POPC   D2A 8156   2.120   4.980   3.650
  855POPC   C3A 8157   1.910   4.940   4.050
  855POPC   C4A 8158   1.600   4.770   4.340
  855POPC   C1B 8159   2.610   4.350   3.680
  855POPC   C2B 8160   2.240   4.490   3.880
  855POPC   C3B 8161   2.190   4.640   4.350
  855POPC   C4B 8162   1.910   4.630   4.740
  856POPC   NC3 8163   8.640  18.150   2.550
  856POPC   PO4 8164   8.310  18.000   2.500
  856POPC   GL1 8165   8.350  17.800   2.900
  856POPC   GL2 8166   8.260  17.560   2.980
  856POPC   C1A 8167   8.590  18.030   3.210
  856POPC   D2A 8168   8.750  18.100   3.600
  856POPC   C3A 8169   8.740  18.540   3.640
  856POPC   C4A 8170   8.500  18.880   3.830
  856POPC   C1B 8171   8.270  17.640   3.450
  856POPC   C2B 8172   8.380  17.790   3.870
  856POPC   C3B 8173   8.470  17.930   4.350
  856POPC   C4B 8174   8.420  17.980   4.770
  857POPC   NC3 8175   5.940   9.600   3.570
  857POPC   PO4 8176   6.190   9.510   3.880
  857POPC   GL1 8177   5.880   9.840   4.010
  857POPC   GL2 8178   5.870   9.700   4.280
  857POPC   C1A 8179   6.020  10.130   4.350
  857POPC   D2A 8180   6.020  10.590   4.520
  857POPC   C3A 8181   5.620  10.670   4.780
  857POPC   C4A 8182   5.170  10.430   4.780
  857POPC   C1B 8183   5.640   9.780   4.650
  857POPC   C2B 8184   5.320   9.910   4.980
  857POPC   C3B 8185   5.190  10.180   5.390
  857POPC   C4B 8186   5.440  10.240   5.800
  858POPC   NC3 8187  14.140   7.130   3.080
  858POPC   PO4 8188  13.990   6.820   3.310
  858POPC   GL1 8189  13.850   6.960   3.690
  858POPC   GL2 8190  14.110   7.010   3.830
  858POPC   C1A 8191  13.770   6.770   4.110
  858POPC   D2A 8192  13.750   6.780   4.560
  858POPC   C3A 8193  13.740   6.420   4.790
  858POPC   C4A 8194  13.490   6.040   5.010
  858POPC   C1B 8195  14.400   7.040   4.180
  858POPC   C2B 8196  14.540   6.780   4.530
  858POPC   C3B 8197  14.660   6.340   4.660
  858POPC   C4B 8198  15.060   6.210   4.920
  859POPC   NC3 8199   3.220   6.600   2.840
  859POPC   PO4 8200   3.420   6.410   3.060
  859POPC   GL1 8201   3.220   6.650   3.300
  859POPC   GL2 8202   2.970   6.450   3.230
  859POPC   C1A 8203   2.960   6.870   3.680
  859POPC   D2A 8204   2.560   6.990   3.890
  859POPC   C3A 8205   2.540   7.180   4.320
  859POPC   C4A 8206   2.500   7.210   4.770
  859POPC   C1B 8207   2.770   6.410   3.620
  859POPC   C2B 8208   2.620   6.420   4.070
  859POPC   C3B 8209   2.340   6.220   4.390
  859POPC   C4B 8210   2.170   5.880   4.710
  860POPC   NC3 8211   4.270   6.000   2.900
  860POPC   PO4 8212   4.170   5.810   3.210
  860POPC   GL1 8213   4.060   5.520   3.490
  860POPC   GL2 8214   3.930   5.540   3.800
  860POPC   C1A 8215   4.150   5.030   3.520
  860POPC   D2A 8216   4.270   4.610   3.630
  860POPC   C3A 8217   4.190   4.720   4.090
  860POPC   C4A 8218   4.360   4.650   4.580
  860POPC   C1B 8219   3.680   5.840   4.100
  860POPC   C2B 8220   3.430   6.210   4.350
  860POPC   C3B 8221   3.140   6.440   4.080
  860POPC   C4B 8222   2.930   6.820   4.220
  861POPC   NC3 8223   2.780  11.870   2.810
  861POPC   PO4 8224   3.160  12.050   2.790
  861POPC   GL1 8225   2.970  12.300   3.110
  861POPC   GL2 8226   2.770  12.110   3.230
  861POPC   C1A 8227   3.210  12.440   3.520
  861POPC   D2A 8228   3.600  12.600   3.660
  861POPC   C3A 8229   3.550  12.510   4.110
  861POPC   C4A 8230   3.640  12.430   4.540
  861POPC   C1B 8231   2.740  12.230   3.700
  861POPC   C2B 8232   2.780  12.280   4.210
  861POPC   C3B 8233   3.080  12.480   4.470
  861POPC   C4B 8234   3.000  12.520   4.910
  862POPC   NC3 8235  10.710  15.890   2.970
  862POPC   PO4 8236  11.040  15.730   2.850
  862POPC   GL1 8237  11.090  15.670   3.280
  862POPC   GL2 8238  10.800  15.610   3.380
  862POPC   C1A 8239  11.310  15.270   3.420
  862POPC   D2A 8240  11.420  15.080   3.800
  862POPC   C3A 8241  11.810  14.960   3.950
  862POPC   C4A 8242  12.090  14.750   4.270
  862POPC   C1B 8243  10.890  15.420   3.750
  862POPC   C2B 8244  10.710  15.350   4.200
  862POPC   C3B 8245  10.640  15.360   4.670
  862POPC   C4B 8246  10.660  15.580   5.060
  863POPC   NC3 8247   3.100   4.920   3.190
  863POPC   PO4 8248   3.310   5.200   3.040
  863POPC   GL1 8249   3.230   5.370   3.420
  863POPC   GL2 8250   2.940   5.280   3.580
  863POPC   C1A 8251   3.300   5.500   3.860
  863POPC   D2A 8252   3.480   5.390   4.290
  863POPC   C3A 8253   3.930   5.510   4.360
  863POPC   C4A 8254   4.370   5.680   4.440
  863POPC   C1B 8255   3.190   4.920   3.680
  863POPC   C2B 8256   3.080   4.530   3.860
  863POPC   C3B 8257   3.050   4.180   4.150
  863POPC   C4B 8258   2.830   3.870   4.410
  864POPC   NC3 8259  13.040  13.820   2.530
  864POPC   PO4 8260  12.940  13.640   2.880
  864POPC   GL1 8261  12.770  13.820   3.150
  864POPC   GL2 8262  12.490  13.710   3.160
  864POPC   C1A 8263  13.020  13.970   3.570
  864POPC   D2A 8264  13.440  13.900   3.730
  864POPC   C3A 8265  13.580  13.710   4.090
  864POPC   C4A 8266  13.870  13.360   4.160
  864POPC   C1B 8267  12.520  13.750   3.600
  864POPC   C2B 8268  12.660  14.000   3.890
  864POPC   C3B 8269  12.880  14.060   4.330
  864POPC   C4B 8270  12.870  13.930   4.780
  865POPC   NC3 8271   3.910  16.860   2.710
  865POPC   PO4 8272   4.300  16.840   2.770
  865POPC   GL1 8273   4.230  16.790   3.120
  865POPC   GL2 8274   4.030  16.610   3.210
  865POPC   C1A 8275   4.350  17.100   3.410
  865POPC   D2A 8276   3.990  17.270   3.680
  865POPC   C3A 8277   3.800  17.380   4.030
  865POPC   C4A 8278   3.490  17.240   4.350
  865POPC   C1B 8279   4.080  16.710   3.610
  865POPC   C2B 8280   4.280  16.980   3.930
  865POPC   C3B 8281   4.430  17.000   4.340
  865POPC   C4B 8282   4.290  17.080   4.800
  866POPC   NC3 8283   0.310   9.870   2.950
  866POPC   PO4 8284   0.710   9.750   3.110
  866POPC   GL1 8285   0.850   9.460   3.380
  866POPC   GL2 8286   0.980   9.410   3.650
  866POPC   C1A 8287   0.520   9.300   3.700
  866POPC   D2A 8288   0.290   9.040   4.000
  866POPC   C3A 8289   0.190   9.190   4.410
  866POPC   C4A 8290  -0.160   9.040   4.710
  866POPC   C1B 8291   1.040   9.190   4.070
  866POPC   C2B 8292   1.060   9.200   4.530
  866POPC   C3B 8293   1.290   9.110   5.000
  866POPC   C4B 8294   1.740   9.010   5.140
  867POPC   NC3 8295  13.300   5.240   3.070
  867POPC   PO4 8296  12.960   5.440   3.040
  867POPC   GL1 8297  12.960   5.150   3.370
  867POPC   GL2 8298  13.130   5.290   3.580
  867POPC   C1A 8299  13.210   4.800   3.580
  867POPC   D2A 8300  13.140   4.580   4.010
  867POPC   C3A 8301  12.940   4.760   4.360
  867POPC   C4A 8302  12.760   4.710   4.800
  867POPC   C1B 8303  12.910   5.310   3.970
  867POPC   C2B 8304  12.480   5.270   4.080
  867POPC   C3B 8305  12.220   4.980   4.390
  867POPC   C4B 8306  12.240   4.900   4.820
  868POPC   NC3 8307   5.690  16.020   2.650
  868POPC   PO4 8308   5.540  16.160   2.950
  868POPC   GL1 8309   5.640  16.210   3.350
  868POPC   GL2 8310   5.870  16.140   3.560
  868POPC   C1A 8311   5.420  16.070   3.730
  868POPC   D2A 8312   5.510  15.870   4.160
  868POPC   C3A 8313   5.460  15.480   4.390
  868POPC   C4A 8314   5.430  15.030   4.490
  868POPC   C1B 8315   5.880  16.270   4.010
  868POPC   C2B 8316   5.630  16.520   4.270
  868POPC   C3B 8317   5.290  16.820   4.290
  868POPC   C4B 8318   5.140  17.040   4.640
  869POPC   NC3 8319  15.420   4.660   3.000
  869POPC   PO4 8320  15.110   4.540   2.770
  869POPC   GL1 8321  15.090   4.240   3.080
  869POPC   GL2 8322  15.300   4.330   3.320
  869POPC   C1A 8323  15.400   3.880   3.180
  869POPC   D2A 8324  15.430   3.620   3.570
  869POPC   C3A 8325  15.450   3.800   3.970
  869POPC   C4A 8326  15.300   4.240   4.170
  869POPC   C1B 8327  15.060   4.160   3.720
  869POPC   C2B 8328  14.960   3.870   4.050
  869POPC   C3B 8329  14.990   3.570   4.360
  869POPC   C4B 8330  15.010   3.160   4.570
  870POPC   NC3 8331  13.080   9.800   3.570
  870POPC   PO4 8332  13.030  10.190   3.450
  870POPC   GL1 8333  12.920  10.320   3.810
  870POPC   GL2 8334  12.950  10.080   3.980
  870POPC   C1A 8335  13.080  10.630   4.120
  870POPC   D2A 8336  12.970  10.790   4.560
  870POPC   C3A 8337  13.120  10.500   4.860
  870POPC   C4A 8338  12.940  10.120   5.150
  870POPC   C1B 8339  13.370  10.230   4.230
  870POPC   C2B 8340  13.660  10.370   4.500
  870POPC   C3B 8341  13.940  10.280   4.850
  870POPC   C4B 8342  14.300  10.260   5.150
  871POPC   NC3 8343   4.880   9.580   3.110
  871POPC   PO4 8344   5.140   9.820   3.290
  871POPC   GL1 8345   5.040   9.910   3.710
  871POPC   GL2 8346   5.080  10.140   3.830
  871POPC   C1A 8347   5.000   9.600   4.040
  871POPC   D2A 8348   4.830   9.350   4.380
  871POPC   C3A 8349   4.740   9.510   4.800
  871POPC   C4A 8350   4.510   9.570   5.220
  871POPC   C1B 8351   5.240  10.330   4.270
  871POPC   C2B 8352   5.570  10.220   4.490
  871POPC   C3B 8353   5.820  10.210   4.900
  871POPC   C4B 8354   6.280  10.340   4.830
  872POPC   NC3 8355  13.700   9.070   3.240
  872POPC   PO4 8356  13.370   9.190   3.220
  872POPC   GL1 8357  13.400   9.110   3.600
  872POPC   GL2 8358  13.360   9.240   3.840
  872POPC   C1A 8359  13.070   8.840   3.880
  872POPC   D2A 8360  12.690   8.660   4.080
  872POPC   C3A 8361  12.830   8.310   4.350
  872POPC   C4A 8362  12.760   7.840   4.450
  872POPC   C1B 8363  13.260   9.340   4.290
  872POPC   C2B 8364  13.360   9.330   4.720
  872POPC   C3B 8365  13.440   9.700   5.030
  872POPC   C4B 8366  13.460  10.170   4.960
  873POPC   NC3 8367  15.750   8.580   3.320
  873POPC   PO4 8368  16.140   8.510   3.280
  873POPC   GL1 8369  16.170   8.400   3.660
  873POPC   GL2 8370  16.040   8.400   3.930
  873POPC   C1A 8371  16.230   7.950   3.850
  873POPC   D2A 8372  16.090   7.750   4.210
  873POPC   C3A 8373  16.420   7.620   4.480
  873POPC   C4A 8374  16.320   7.510   4.910
  873POPC   C1B 8375  16.250   8.200   4.300
  873POPC   C2B 8376  16.550   8.060   4.610
  873POPC   C3B 8377  16.770   7.720   4.900
  873POPC   C4B 8378  17.180   7.850   4.950
  874POPC   NC3 8379  11.170   0.480   2.660
  874POPC   PO4 8380  11.430   0.160   2.650
  874POPC   GL1 8381  11.600  -0.020   2.890
  874POPC   GL2 8382  11.750   0.140   3.110
  874POPC   C1A 8383  11.620  -0.330   3.210
  874POPC   D2A 8384  11.540  -0.360   3.650
  874POPC   C3A 8385  11.480  -0.030   3.960
  874POPC   C4A 8386  11.650   0.180   4.330
  874POPC   C1B 8387  11.810   0.070   3.580
  874POPC   C2B 8388  12.060  -0.040   3.940
  874POPC   C3B 8389  12.350  -0.180   4.400
  874POPC   C4B 8390  12.710  -0.320   4.660
  875POPC   NC3 8391   0.890  11.920   2.850
  875POPC   PO4 8392   0.620  12.230   2.720
  875POPC   GL1 8393   0.630  12.280   3.110
  875POPC   GL2 8394   0.440  12.130   3.280
  875POPC   C1A 8395   1.030  12.150   3.400
  875POPC   D2A 8396   1.200  11.940   3.780
  875POPC   C3A 8397   1.360  11.510   3.920
  875POPC   C4A 8398   1.090  11.270   4.100
  875POPC   C1B 8399   0.200  11.950   3.650
  875POPC   C2B 8400   0.250  12.190   4.040
  875POPC   C3B 8401   0.530  12.260   4.410
  875POPC   C4B 8402   0.890  12.190   4.570
  876POPC   NC3 8403   5.300   8.560   3.680
  876POPC   PO4 8404   5.670   8.640   3.630
  876POPC   GL1 8405   5.610   8.370   3.960
  876POPC   GL2 8406   5.950   8.220   3.990
  876POPC   C1A 8407   5.260   8.400   4.260
  876POPC   D2A 8408   5.150   8.440   4.750
  876POPC   C3A 8409   5.300   8.540   5.150
  876POPC   C4A 8410   5.210   8.710   5.580
  876POPC   C1B 8411   5.630   8.020   4.350
  876POPC   C2B 8412   5.460   8.050   4.790
  876POPC   C3B 8413   5.530   8.080   5.290
  876POPC   C4B 8414   5.620   8.390   5.570
  877POPC   NC3 8415   6.490   6.030   3.070
  877POPC   PO4 8416   6.150   6.000   3.270
  877POPC   GL1 8417   6.140   5.970   3.720
  877POPC   GL2 8418   5.950   6.180   3.780
  877POPC   C1A 8419   6.410   5.890   4.090
  877POPC   D2A 8420   6.340   5.880   4.590
  877POPC   C3A 8421   6.690   5.620   4.570
  877POPC   C4A 8422   7.110   5.540   4.630
  877POPC   C1B 8423   5.920   5.870   4.120
  877POPC   C2B 8424   5.720   5.570   4.420
  877POPC   C3B 8425   5.590   5.310   4.780
  877POPC   C4B 8426   5.750   5.190   5.210
  878POPC   NC3 8427   6.380  13.220   3.360
  878POPC   PO4 8428   6.410  13.580   3.410
  878POPC   GL1 8429   6.480  13.710   3.800
  878POPC   GL2 8430   6.680  13.970   3.770
  878POPC   C1A 8431   6.430  13.680   4.280
  878POPC   D2A 8432   6.580  13.530   4.630
  878POPC   C3A 8433   6.300  13.330   4.940
  878POPC   C4A 8434   6.510  13.320   5.380
  878POPC   C1B 8435   6.640  14.220   4.150
  878POPC   C2B 8436   6.570  14.250   4.580
  878POPC   C3B 8437   6.710  14.410   4.980
  878POPC   C4B 8438   6.910  14.430   5.430
  879POPC   NC3 8439  14.890   6.060   3.650
  879POPC   PO4 8440  15.250   6.040   3.510
  879POPC   GL1 8441  15.270   5.810   3.920
  879POPC   GL2 8442  15.200   5.540   3.890
  879POPC   C1A 8443  15.520   6.090   4.240
  879POPC   D2A 8444  15.690   6.260   4.590
  879POPC   C3A 8445  16.070   6.030   4.780
  879POPC   C4A 8446  16.440   5.800   4.730
  879POPC   C1B 8447  15.400   5.150   4.120
  879POPC   C2B 8448  15.350   5.030   4.550
  879POPC   C3B 8449  14.990   5.050   4.840
  879POPC   C4B 8450  14.530   5.190   5.000
  880POPC   NC3 8451  15.130   0.590   2.250
  880POPC   PO4 8452  14.770   0.460   2.290
  880POPC   GL1 8453  14.950   0.430   2.670
  880POPC   GL2 8454  15.170   0.430   2.740
  880POPC   C1A 8455  14.800   0.290   3.120
  880POPC   D2A 8456  14.450   0.250   3.510
  880POPC   C3A 8457  14.140   0.580   3.580
  880POPC   C4A 8458  13.920   0.630   3.990
  880POPC   C1B 8459  15.310   0.420   3.180
  880POPC   C2B 8460  15.510   0.510   3.660
  880POPC   C3B 8461  15.600   0.680   4.060
  880POPC   C4B 8462  15.390   0.660   4.510
  881POPC   NC3 8463   9.740  14.120   3.570
  881POPC   PO4 8464   9.420  14.270   3.600
  881POPC   GL1 8465   9.430  14.310   3.960
  881POPC   GL2 8466   9.170  14.370   4.110
  881POPC   C1A 8467   9.390  13.980   4.300
  881POPC   D2A 8468   9.240  13.890   4.720
  881POPC   C3A 8469   9.520  14.130   5.070
  881POPC   C4A 8470   9.860  14.330   5.290
  881POPC   C1B 8471   9.200  14.760   4.350
  881POPC   C2B 8472   9.450  14.980   4.680
  881POPC   C3B 8473   9.570  15.390   4.810
  881POPC   C4B 8474   9.730  15.690   5.110
  882POPC   NC3 8475   8.940   1.370   2.990
  882POPC   PO4 8476   9.300   1.450   2.860
  882POPC   GL1 8477   9.380   1.450   3.280
  882POPC   GL2 8478   9.670   1.430   3.240
  882POPC   C1A 8479   9.180   1.750   3.530
  882POPC   D2A 8480   9.160   1.940   3.940
  882POPC   C3A 8481   9.000   1.680   4.300
  882POPC   C4A 8482   8.710   1.850   4.570
  882POPC   C1B 8483   9.680   1.230   3.650
  882POPC   C2B 8484   9.620   0.990   4.010
  882POPC   C3B 8485   9.600   0.830   4.420
  882POPC   C4B 8486   9.480   0.340   4.510
  883POPC   NC3 8487  10.620  12.910   3.560
  883POPC   PO4 8488  10.940  12.990   3.730
  883POPC   GL1 8489  10.860  13.020   4.120
  883POPC   GL2 8490  10.800  13.280   4.130
  883POPC   C1A 8491  11.110  12.740   4.450
  883POPC   D2A 8492  11.360  12.490   4.730
  883POPC   C3A 8493  11.740  12.270   4.560
  883POPC   C4A 8494  12.140  12.290   4.340
  883POPC   C1B 8495  11.050  13.350   4.430
  883POPC   C2B 8496  11.220  13.320   4.850
  883POPC   C3B 8497  11.650  13.200   4.980
  883POPC   C4B 8498  11.980  13.370   5.250
  884POPC   NC3 8499   6.430   6.600   3.640
  884POPC   PO4 8500   6.610   6.920   3.580
  884POPC   GL1 8501   6.420   7.050   3.930
  884POPC   GL2 8502   6.500   7.170   4.180
  884POPC   C1A 8503   6.170   6.770   4.150
  884POPC   D2A 8504   5.830   6.460   4.220
  884POPC   C3A 8505   5.790   6.160   4.600
  884POPC   C4A 8506   5.760   6.070   5.060
  884POPC   C1B 8507   6.510   6.860   4.510
  884POPC   C2B 8508   6.430   6.680   4.950
  884POPC   C3B 8509   6.620   6.430   5.300
  884POPC   C4B 8510   6.760   6.150   5.540
  885POPC   NC3 8511   6.500  12.710   3.240
  885POPC   PO4 8512   6.790  12.890   3.360
  885POPC   GL1 8513   6.760  13.150   3.600
  885POPC   GL2 8514   6.810  13.420   3.660
  885POPC   C1A 8515   6.470  13.240   3.980
  885POPC   D2A 8516   6.250  13.180   4.410
  885POPC   C3A 8517   5.750  13.320   4.500
  885POPC   C4A 8518   5.360  13.250   4.690
  885POPC   C1B 8519   6.880  13.600   4.060
  885POPC   C2B 8520   6.950  13.880   4.410
  885POPC   C3B 8521   7.240  13.930   4.740
  885POPC   C4B 8522   7.100  13.880   5.180
  886POPC   NC3 8523   4.010   3.000   2.820
  886POPC   PO4 8524   3.950   3.430   2.760
  886POPC   GL1 8525   4.050   3.280   3.190
  886POPC   GL2 8526   4.300   3.120   3.210
  886POPC   C1A 8527   3.950   3.100   3.650
  886POPC   D2A 8528   3.980   2.830   3.950
  886POPC   C3A 8529   3.590   2.880   4.160
  886POPC   C4A 8530   3.410   2.910   4.620
  886POPC   C1B 8531   4.370   3.250   3.640
  886POPC   C2B 8532   4.090   3.370   4.040
  886POPC   C3B 8533   3.660   3.360   4.080
  886POPC   C4B 8534   3.230   3.230   4.000
  887POPC   NC3 8535   6.800   0.110   2.690
  887POPC   PO4 8536   6.500   0.330   2.640
  887POPC   GL1 8537   6.350   0.600   2.910
  887POPC   GL2 8538   6.610   0.530   3.080
  887POPC   C1A 8539   6.150   0.290   3.250
  887POPC   D2A 8540   5.980   0.200   3.670
  887POPC   C3A 8541   5.960   0.300   4.140
  887POPC   C4A 8542   6.150   0.340   4.550
  887POPC   C1B 8543   6.420   0.690   3.480
  887POPC   C2B 8544   6.440   0.460   3.880
  887POPC   C3B 8545   6.590   0.390   4.330
  887POPC   C4B 8546   6.750   0.680   4.590
  888POPC   NC3 8547  16.280  15.310   3.300
  888POPC   PO4 8548  16.580  15.130   3.070
  888POPC   GL1 8549  16.760  15.210   3.430
  888POPC   GL2 8550  16.740  15.560   3.340
  888POPC   C1A 8551  16.910  15.420   3.820
  888POPC   D2A 8552  17.150  15.400   4.240
  888POPC   C3A 8553  17.000  15.360   4.680
  888POPC   C4A 8554  16.650  15.500   5.000
  888POPC   C1B 8555  16.460  15.630   3.700
  888POPC   C2B 8556  16.480  15.560   4.090
  888POPC   C3B 8557  16.670  15.680   4.470
  888POPC   C4B 8558  17.110  15.830   4.630
  889POPC   NC3 8559  14.840   3.070   2.760
  889POPC   PO4 8560  15.030   3.320   2.490
  889POPC   GL1 8561  15.210   3.490   2.760
  889POPC   GL2 8562  15.060   3.490   3.030
  889POPC   C1A 8563  15.570   3.380   3.040
  889POPC   D2A 8564  16.030   3.230   3.020
  889POPC   C3A 8565  16.280   3.420   3.320
  889POPC   C4A 8566  16.530   3.650   3.550
  889POPC   C1B 8567  14.920   3.530   3.490
  889POPC   C2B 8568  15.040   3.380   3.910
  889POPC   C3B 8569  15.310   3.150   4.190
  889POPC   C4B 8570  15.450   2.860   4.490
  890POPC   NC3 8571  12.110   3.770   2.770
  890POPC   PO4 8572  12.100   3.400   2.900
  890POPC   GL1 8573  12.090   3.510   3.310
  890POPC   GL2 8574  11.790   3.620   3.430
  890POPC   C1A 8575  12.210   3.560   3.750
  890POPC   D2A 8576  11.990   3.510   4.100
  890POPC   C3A 8577  11.540   3.540   3.940
  890POPC   C4A 8578  11.080   3.500   4.150
  890POPC   C1B 8579  11.850   3.210   3.630
  890POPC   C2B 8580  11.920   3.030   4.070
  890POPC   C3B 8581  12.080   3.170   4.440
  890POPC   C4B 8582  12.330   3.250   4.840
  891POPC   NC3 8583  10.240   1.240   2.550
  891POPC   PO4 8584  10.160   1.050   2.880
  891POPC   GL1 8585  10.490   1.140   3.160
  891POPC   GL2 8586  10.310   1.140   3.410
  891POPC   C1A 8587  10.770   1.010   3.520
  891POPC   D2A 8588  10.940   0.750   3.800
  891POPC   C3A 8589  10.860   0.350   3.810
  891POPC   C4A 8590  10.700  -0.020   4.110
  891POPC   C1B 8591  10.120   1.090   3.870
  891POPC   C2B 8592  10.140   0.800   4.220
  891POPC   C3B 8593   9.950   0.440   4.530
  891POPC   C4B 8594   9.860   0.080   4.770
  892POPC   NC3 8595  14.800  17.750   2.610
  892POPC   PO4 8596  14.870  17.410   2.460
  892POPC   GL1 8597  14.880  17.210   2.930
  892POPC   GL2 8598  14.740  17.400   3.030
  892POPC   C1A 8599  15.230  17.100   3.200
  892POPC   D2A 8600  15.390  16.900   3.550
  892POPC   C3A 8601  15.570  16.940   3.960
  892POPC   C4A 8602  15.790  16.860   4.330
  892POPC   C1B 8603  15.010  17.530   3.370
  892POPC   C2B 8604  15.290  17.540   3.730
  892POPC   C3B 8605  15.370  17.340   4.160
  892POPC   C4B 8606  15.260  16.980   4.430
  893POPC   NC3 8607   4.440   8.690   3.120
  893POPC   PO4 8608   4.490   8.440   3.390
  893POPC   GL1 8609   4.700   8.400   3.710
  893POPC   GL2 8610   4.500   8.180   3.860
  893POPC   C1A 8611   4.790   8.570   4.120
  893POPC   D2A 8612   5.010   8.850   4.360
  893POPC   C3A 8613   5.040   8.940   4.810
  893POPC   C4A 8614   5.080   9.100   5.200
  893POPC   C1B 8615   4.490   7.990   4.330
  893POPC   C2B 8616   4.540   8.210   4.730
  893POPC   C3B 8617   4.610   8.630   4.840
  893POPC   C4B 8618   4.630   9.050   5.080
  894POPC   NC3 8619  15.360   9.220   3.310
  894POPC   PO4 8620  15.110   9.110   3.630
  894POPC   GL1 8621  14.920   9.390   3.920
  894POPC   GL2 8622  14.730   9.180   4.000
  894POPC   C1A 8623  14.820   9.500   4.400
  894POPC   D2A 8624  14.540   9.290   4.650
  894POPC   C3A 8625  14.630   8.810   4.730
  894POPC   C4A 8626  14.460   8.390   4.890
  894POPC   C1B 8627  14.710   8.780   4.220
  894POPC   C2B 8628  14.770   8.350   4.440
  894POPC   C3B 8629  15.050   8.180   4.770
  894POPC   C4B 8630  15.360   8.120   5.070
  895POPC   NC3 8631  17.930  17.280   2.500
  895POPC   PO4 8632  18.020  16.890   2.510
  895POPC   GL1 8633  18.010  16.980   2.940
  895POPC   GL2 8634  18.250  17.200   2.950
  895POPC   C1A 8635  17.950  16.990   3.360
  895POPC   D2A 8636  18.200  16.840   3.760
  895POPC   C3A 8637  18.580  16.580   3.730
  895POPC   C4A 8638  18.940  16.500   3.920
  895POPC   C1B 8639  18.100  17.700   3.080
  895POPC   C2B 8640  17.750  17.920   3.300
  895POPC   C3B 8641  17.310  17.910   3.130
  895POPC   C4B 8642  16.900  17.920   3.010
  896POPC   NC3 8643   7.000  16.260   2.980
  896POPC   PO4 8644   6.660  16.090   3.020
  896POPC   GL1 8645   6.790  16.250   3.490
  896POPC   GL2 8646   6.760  16.590   3.400
  896POPC   C1A 8647   6.880  16.410   3.970
  896POPC   D2A 8648   6.880  16.410   4.430
  896POPC   C3A 8649   6.530  16.560   4.600
  896POPC   C4A 8650   6.080  16.590   4.470
  896POPC   C1B 8651   6.440  16.580   3.690
  896POPC   C2B 8652   5.960  16.670   3.740
  896POPC   C3B 8653   5.520  16.540   3.690
  896POPC   C4B 8654   5.180  16.520   3.920
  897POPC   NC3 8655   7.110   3.080   2.560
  897POPC   PO4 8656   7.000   3.270   2.880
  897POPC   GL1 8657   7.150   3.020   3.250
  897POPC   GL2 8658   7.190   2.680   3.300
  897POPC   C1A 8659   6.730   2.840   3.410
  897POPC   D2A 8660   6.300   2.700   3.320
  897POPC   C3A 8661   6.000   2.590   3.650
  897POPC   C4A 8662   5.970   2.540   4.090
  897POPC   C1B 8663   7.160   2.720   3.760
  897POPC   C2B 8664   7.340   3.000   4.130
  897POPC   C3B 8665   7.520   3.120   4.500
  897POPC   C4B 8666   7.720   3.040   4.870
  898POPC   NC3 8667  10.410  17.370   2.700
  898POPC   PO4 8668  10.350  17.100   2.400
  898POPC   GL1 8669  10.440  16.910   2.800
  898POPC   GL2 8670  10.610  16.910   3.030
  898POPC   C1A 8671  10.270  17.160   3.190
  898POPC   D2A 8672  10.430  17.410   3.570
  898POPC   C3A 8673  10.780  17.460   3.810
  898POPC   C4A 8674  11.000  17.350   4.150
  898POPC   C1B 8675  10.760  17.290   3.260
  898POPC   C2B 8676  10.800  17.740   3.370
  898POPC   C3B 8677  10.960  18.150   3.470
  898POPC   C4B 8678  11.070  18.560   3.690
  899POPC   NC3 8679   6.870  15.810   3.380
  899POPC   PO4 8680   7.190  16.050   3.360
  899POPC   GL1 8681   7.460  16.020   3.620
  899POPC   GL2 8682   7.240  16.080   3.850
  899POPC   C1A 8683   7.680  15.870   3.980
  899POPC   D2A 8684   7.730  15.810   4.460
  899POPC   C3A 8685   7.940  15.570   4.760
  899POPC   C4A 8686   7.920  15.270   5.080
  899POPC   C1B 8687   7.290  15.970   4.300
  899POPC   C2B 8688   7.050  15.890   4.780
  899POPC   C3B 8689   6.700  15.790   4.990
  899POPC   C4B 8690   6.370  15.900   5.270
  900POPC   NC3 8691  14.310  12.590   2.930
  900POPC   PO4 8692  14.610  12.430   2.730
  900POPC   GL1 8693  14.760  12.480   3.080
  900POPC   GL2 8694  14.770  12.710   3.180
  900POPC   C1A 8695  15.050  12.350   3.420
  900POPC   D2A 8696  15.330  12.250   3.780
  900POPC   C3A 8697  15.290  12.160   4.240
  900POPC   C4A 8698  15.320  12.250   4.690
  900POPC   C1B 8699  14.600  12.900   3.590
  900POPC   C2B 8700  14.440  12.980   3.990
  900POPC   C3B 8701  14.300  13.130   4.370
  900POPC   C4B 8702  14.340  13.010   4.790
  901POPC   NC3 8703   7.070   1.850   2.610
  901POPC   PO4 8704   6.810   2.220   2.700
  901POPC   GL1 8705   6.800   2.140   3.090
  901POPC   GL2 8706   6.890   1.900   3.120
  901POPC   C1A 8707   7.080   2.210   3.440
  901POPC   D2A 8708   7.470   2.250   3.660
  901POPC   C3A 8709   7.510   2.470   4.080
  901POPC   C4A 8710   7.450   2.630   4.500
  901POPC   C1B 8711   6.720   1.870   3.580
  901POPC   C2B 8712   6.610   1.760   4.000
  901POPC   C3B 8713   6.560   1.450   4.370
  901POPC   C4B 8714   6.480   1.180   4.700
  902POPC   NC3 8715   1.190   7.320   2.940
  902POPC   PO4 8716   0.930   7.520   3.100
  902POPC   GL1 8717   1.120   7.390   3.390
  902POPC   GL2 8718   1.430   7.440   3.490
  902POPC   C1A 8719   1.080   7.580   3.860
  902POPC   D2A 8720   1.220   7.760   4.320
  902POPC   C3A 8721   0.970   7.930   4.650
  902POPC   C4A 8722   0.850   8.140   4.930
  902POPC   C1B 8723   1.680   7.610   3.810
  902POPC   C2B 8724   1.730   7.840   4.210
  902POPC   C3B 8725   1.560   7.910   4.660
  902POPC   C4B 8726   1.340   8.090   5.080
  903POPC   NC3 8727   9.050   4.130   3.320
  903POPC   PO4 8728   9.150   4.330   3.630
  903POPC   GL1 8729   9.520   4.440   3.800
  903POPC   GL2 8730   9.520   4.140   3.920
  903POPC   C1A 8731   9.650   4.510   4.270
  903POPC   D2A 8732   9.680   4.250   4.660
  903POPC   C3A 8733   9.480   3.960   4.920
  903POPC   C4A 8734   9.330   3.880   5.350
  903POPC   C1B 8735   9.730   3.990   4.250
  903POPC   C2B 8736   9.860   3.770   4.620
  903POPC   C3B 8737  10.180   3.460   4.870
  903POPC   C4B 8738  10.500   3.160   4.980
  904POPC   NC3 8739  13.820   9.870   3.150
  904POPC   PO4 8740  13.430  10.010   3.250
  904POPC   GL1 8741  13.600   9.990   3.590
  904POPC   GL2 8742  13.440  10.180   3.770
  904POPC   C1A 8743  13.850  10.140   4.000
  904POPC   D2A 8744  14.210  10.380   4.170
  904POPC   C3A 8745  14.340  10.410   4.590
  904POPC   C4A 8746  14.540  10.670   4.930
  904POPC   C1B 8747  13.640  10.600   3.910
  904POPC   C2B 8748  13.880  10.770   4.260
  904POPC   C3B 8749  14.010  10.780   4.700
  904POPC   C4B 8750  14.000  10.810   5.150
  905POPC   NC3 8751  16.640  10.930   2.810
  905POPC   PO4 8752  16.680  11.260   3.040
  905POPC   GL1 8753  16.890  11.180   3.360
  905POPC   GL2 8754  16.900  11.450   3.520
  905POPC   C1A 8755  16.880  11.100   3.810
  905POPC   D2A 8756  16.950  11.220   4.240
  905POPC   C3A 8757  17.290  11.080   4.510
  905POPC   C4A 8758  17.440  10.650   4.690
  905POPC   C1B 8759  16.810  11.630   3.920
  905POPC   C2B 8760  16.680  11.790   4.360
  905POPC   C3B 8761  16.300  11.780   4.560
  905POPC   C4B 8762  16.080  11.840   4.930
  906POPC   NC3 8763  13.290  16.630   2.930
  906POPC   PO4 8764  13.540  16.360   2.870
  906POPC   GL1 8765  13.520  16.310   3.180
  906POPC   GL2 8766  13.520  16.540   3.410
  906POPC   C1A 8767  13.510  16.050   3.550
  906POPC   D2A 8768  13.350  16.180   3.970
  906POPC   C3A 8769  13.400  16.180   4.400
  906POPC   C4A 8770  13.570  16.200   4.780
  906POPC   C1B 8771  13.400  16.690   3.820
  906POPC   C2B 8772  13.210  16.760   4.190
  906POPC   C3B 8773  13.320  16.590   4.640
  906POPC   C4B 8774  13.370  16.600   5.080
  907POPC   NC3 8775  10.060  16.190   3.010
  907POPC   PO4 8776  10.390  16.260   2.850
  907POPC   GL1 8777  10.460  16.310   3.310
  907POPC   GL2 8778  10.640  16.480   3.330
  907POPC   C1A 8779  10.380  16.050   3.680
  907POPC   D2A 8780   9.950  15.930   3.940
  907POPC   C3A 8781   9.910  15.510   3.970
  907POPC   C4A 8782   9.680  15.300   4.350
  907POPC   C1B 8783  10.790  16.530   3.750
  907POPC   C2B 8784  10.970  16.570   4.170
  907POPC   C3B 8785  10.990  16.900   4.540
  907POPC   C4B 8786  11.310  17.030   4.800
  908POPC   NC3 8787   0.460  15.960   2.920
  908POPC   PO4 8788   0.280  15.670   2.750
  908POPC   GL1 8789   0.390  15.470   3.170
  908POPC   GL2 8790   0.140  15.370   3.220
  908POPC   C1A 8791   0.600  15.250   3.540
  908POPC   D2A 8792   0.980  15.180   3.860
  908POPC   C3A 8793   1.410  15.380   3.820
  908POPC   C4A 8794   1.690  15.550   4.140
  908POPC   C1B 8795  -0.220  15.300   3.490
  908POPC   C2B 8796  -0.210  15.150   3.930
  908POPC   C3B 8797   0.100  15.110   4.280
  908POPC   C4B 8798   0.330  15.210   4.620
  909POPC   NC3 8799  12.410   4.950   3.080
  909POPC   PO4 8800  12.540   5.260   3.250
  909POPC   GL1 8801  12.470   5.080   3.580
  909POPC   GL2 8802  12.680   4.920   3.780
  909POPC   C1A 8803  12.210   4.900   3.890
  909POPC   D2A 8804  12.050   4.490   3.970
  909POPC   C3A 8805  11.840   4.430   4.370
  909POPC   C4A 8806  11.810   4.610   4.800
  909POPC   C1B 8807  12.530   4.600   4.120
  909POPC   C2B 8808  12.390   4.490   4.530
  909POPC   C3B 8809  12.530   4.250   4.910
  909POPC   C4B 8810  12.480   4.070   5.340
  910POPC   NC3 8811  17.700   1.600   2.450
  910POPC   PO4 8812  17.440   1.390   2.280
  910POPC   GL1 8813  17.300   1.270   2.600
  910POPC   GL2 8814  17.160   1.260   2.820
  910POPC   C1A 8815  17.690   1.210   2.900
  910POPC   D2A 8816  17.630   1.050   3.330
  910POPC   C3A 8817  17.560   1.300   3.690
  910POPC   C4A 8818  17.550   1.380   4.160
  910POPC   C1B 8819  17.220   1.340   3.320
  910POPC   C2B 8820  17.230   1.670   3.640
  910POPC   C3B 8821  17.310   1.880   4.000
  910POPC   C4B 8822  17.190   1.850   4.410
  911POPC   NC3 8823   3.280   5.700   3.000
  911POPC   PO4 8824   3.070   6.060   2.960
  911POPC   GL1 8825   3.020   5.980   3.350
  911POPC   GL2 8826   3.350   5.970   3.390
  911POPC   C1A 8827   2.640   5.910   3.650
  911POPC   D2A 8828   2.300   5.860   4.030
  911POPC   C3A 8829   2.620   5.560   4.180
  911POPC   C4A 8830   2.960   5.170   4.140
  911POPC   C1B 8831   3.100   6.010   3.820
  911POPC   C2B 8832   3.020   5.960   4.250
  911POPC   C3B 8833   2.900   6.340   4.540
  911POPC   C4B 8834   3.200   6.620   4.740
  912POPC   NC3 8835  16.220   9.370   3.440
  912POPC   PO4 8836  15.780   9.340   3.540
  912POPC   GL1 8837  15.930   9.290   3.850
  912POPC   GL2 8838  16.040   9.520   3.930
  912POPC   C1A 8839  15.900   9.130   4.270
  912POPC   D2A 8840  15.590   9.030   4.630
  912POPC   C3A 8841  15.140   9.280   4.750
  912POPC   C4A 8842  14.880   9.630   4.930
  912POPC   C1B 8843  16.100   9.660   4.390
  912POPC   C2B 8844  16.090   9.910   4.790
  912POPC   C3B 8845  16.070   9.870   5.250
  912POPC   C4B 8846  15.920   9.560   5.540
  913POPC   NC3 8847  13.060  10.490   3.060
  913POPC   PO4 8848  12.980  10.750   3.350
  913POPC   GL1 8849  13.040  11.140   3.540
  913POPC   GL2 8850  13.190  10.990   3.720
  913POPC   C1A 8851  13.150  11.530   3.780
  913POPC   D2A 8852  13.040  11.690   4.270
  913POPC   C3A 8853  13.090  11.450   4.650
  913POPC   C4A 8854  13.180  11.590   5.060
  913POPC   C1B 8855  12.790  11.060   3.960
  913POPC   C2B 8856  12.680  11.160   4.430
  913POPC   C3B 8857  12.660  11.350   4.890
  913POPC   C4B 8858  12.810  11.520   5.360
  914POPC   NC3 8859  14.700   4.800   2.830
  914POPC   PO4 8860  14.370   4.700   2.960
  914POPC   GL1 8861  14.660   4.750   3.280
  914POPC   GL2 8862  14.760   4.490   3.230
  914POPC   C1A 8863  15.090   4.740   3.400
  914POPC   D2A 8864  15.320   4.590   3.770
  914POPC   C3A 8865  15.670   4.280   3.840
  914POPC   C4A 8866  15.910   4.010   4.150
  914POPC   C1B 8867  14.730   4.560   3.700
  914POPC   C2B 8868  14.810   4.380   4.100
  914POPC   C3B 8869  14.880   4.070   4.450
  914POPC   C4B 8870  14.980   3.750   4.820
  915POPC   NC3 8871   5.050  13.190   3.260
  915POPC   PO4 8872   5.300  13.500   3.290
  915POPC   GL1 8873   5.200  13.380   3.680
  915POPC   GL2 8874   4.980  13.460   3.910
  915POPC   C1A 8875   5.420  13.300   4.080
  915POPC   D2A 8876   5.510  12.890   4.280
  915POPC   C3A 8877   5.640  12.880   4.750
  915POPC   C4A 8878   5.480  13.020   5.160
  915POPC   C1B 8879   5.000  13.530   4.350
  915POPC   C2B 8880   5.000  13.670   4.770
  915POPC   C3B 8881   4.640  13.630   5.090
  915POPC   C4B 8882   4.630  13.390   5.470
  916POPC   NC3 8883   2.700   3.690   2.900
  916POPC   PO4 8884   2.710   4.130   3.000
  916POPC   GL1 8885   2.590   3.940   3.310
  916POPC   GL2 8886   2.680   3.780   3.480
  916POPC   C1A 8887   2.160   3.860   3.510
  916POPC   D2A 8888   1.830   3.630   3.700
[truncated: 1,049,447 more chars]
