# Supplementary material for: Phospholipids are imported into mitochondria by VDAC, a dimeric beta barrel scramblase
Source: Nat Commun. 2023 Dec 8;14:8115. doi: 10.1038/s41467-023-43570-y (PMC10709637; doi:10.1038/s41467-023-43570-y)
Supplement: Supplementary file 6 — Source Data [file 41467_2023_43570_MOESM6_ESM.zip › Fig 4/fig4-d/scrambling_bar.dat]

@ grid --
# @ xlabel VDAC structure
@ ylabel scrambling rate [% $\mu$s$^{-1}$]
# @ xfontsize 14
@ yfontsize 14
@ xticksfontsize 14
@ yticksfontsize 12
@ yrange 0 1.75
@ xrange -1 4 1
@ xticksnames #1 #1* #3 monomer
$ type bar
$ color #ff9000 #b50073 #0d9900 #e32b1d
0 1.587 0.111
1 0.349 0.042
2 0.203 0.020
3 0.094 0.026
