# Supplementary material for: Phospholipids are imported into mitochondria by VDAC, a dimeric beta barrel scramblase
Source: Nat Commun. 2023 Dec 8;14:8115. doi: 10.1038/s41467-023-43570-y (PMC10709637; doi:10.1038/s41467-023-43570-y)
Supplement: Supplementary file 6 — Source Data [file 41467_2023_43570_MOESM6_ESM.zip › Fig 4/fig4-c/average_scrambling.py]

# calculates average scrambling rate from various .dat files

import sys
import numpy as np

N_FILES = len(sys.argv) - 1
RUNNING_AV_BACKWARDS = 10
RUNNING_AV_FORWARDS = 10
COLOR = "black"
OUTPUT = "scrambling_average.dat"

times = [[] for i in range(N_FILES)]
scrambled = [[] for i in range(N_FILES)]

for (i, file) in enumerate(sys.argv[1:]):
    with open(file) as input_:
        for line in input_:
            if line.strip() != "" and line.strip()[0] not in ["$","#","@"]:
                splitted = line.split()
                times[i].append(float(splitted[0]))
                scrambled[i].append(float(splitted[1]))

av_scrambling = []
std_scrambling = []
for i in range(len(scrambled[0])):
    dataset = [scrambled[a][i] for a in range(N_FILES)]
    av_scrambling.append(np.average(dataset))
    std_scrambling.append(np.std(dataset))

upper_bound = [av_scrambling[i] + std_scrambling[i] for i in range(len(scrambled[0]))]
lower_bound = [av_scrambling[i] - std_scrambling[i] for i in range(len(scrambled[0]))]

with open(OUTPUT,"w") as output:
    output.write(f"# Average scrambling from files {' '.join(sys.argv[1:])}\n")
    output.write("@ xlabel time [ns]\n")
    output.write("@ ylabel scrambled lipids [%]\n")
    output.write("$ linewidth 3\n")
    output.write(f"$ color {COLOR}\n")
    for i in range(len(times[0])):
        if i < len(times[0]) - RUNNING_AV_FORWARDS and i > RUNNING_AV_BACKWARDS-1:
            av = np.average([av_scrambling[x] for x in range(i-RUNNING_AV_BACKWARDS, i+1+RUNNING_AV_FORWARDS)])
            output.write(f"{times[0][i]} {av}\n")
    
    output.write("$\n$ type plotfill\n")
    output.write(f"$ color {COLOR}\n")
    output.write("$ alpha 0.5\n")
    for i in range(len(times[0])):
        if i < len(times[0]) - RUNNING_AV_FORWARDS and i > RUNNING_AV_BACKWARDS-1:
            av_upper = np.average([upper_bound[x] for x in range(i-RUNNING_AV_BACKWARDS, i+1+RUNNING_AV_FORWARDS)])
            av_lower = np.average([lower_bound[x] for x in range(i-RUNNING_AV_BACKWARDS, i+1+RUNNING_AV_FORWARDS)])
            output.write(f"{times[0][i]} {av_lower} {av_upper}\n")
