# Supplementary material for: Phospholipids are imported into mitochondria by VDAC, a dimeric beta barrel scramblase
Source: Nat Commun. 2023 Dec 8;14:8115. doi: 10.1038/s41467-023-43570-y (PMC10709637; doi:10.1038/s41467-023-43570-y)
Supplement: Supplementary file 6 — Source Data [file 41467_2023_43570_MOESM6_ESM.zip › Fig 4/fig4-c/scrambling_dimer-1-star_n1.dat]

@ xlabel time [ns]
@ ylabel scrambled lipids [%]
$ label dimer #1 (relaxation)
$ linewidth 3
$ color #0097a8
100.0 0.09952380952380954
110.0 0.11000000000000003
120.0 0.12571428571428575
130.0 0.14142857142857143
140.0 0.15714285714285717
150.0 0.17285714285714288
160.0 0.18333333333333335
170.0 0.19380952380952382
180.0 0.2042857142857143
190.0 0.2147619047619048
200.0 0.22523809523809527
210.0 0.24047619047619045
220.0 0.25571428571428567
230.0 0.27095238095238094
240.0 0.28619047619047616
250.0 0.3014285714285713
260.0 0.31666666666666665
270.0 0.3371428571428571
280.0 0.35761904761904756
290.0 0.3780952380952381
300.0 0.3933333333333334
310.0 0.41380952380952385
320.0 0.4290476190476191
330.0 0.4442857142857143
340.0 0.4595238095238096
350.0 0.4747619047619048
360.0 0.49000000000000005
370.0 0.5052380952380953
380.0 0.5257142857142858
390.0 0.5461904761904762
400.0 0.5666666666666667
410.0 0.5871428571428572
420.0 0.608095238095238
430.0 0.6395238095238095
440.0 0.6761904761904761
450.0 0.7176190476190476
460.0 0.7642857142857141
470.0 0.8057142857142858
480.0 0.8471428571428571
490.0 0.8938095238095238
500.0 0.9404761904761905
510.0 0.981904761904762
520.0 1.0180952380952382
530.0 1.0595238095238095
540.0 1.0957142857142859
550.0 1.131904761904762
560.0 1.1733333333333333
570.0 1.214761904761905
580.0 1.256190476190476
590.0 1.2923809523809522
600.0 1.3285714285714285
610.0 1.3647619047619046
620.0 1.406190476190476
630.0 1.437142857142857
640.0 1.4576190476190474
650.0 1.478095238095238
660.0 1.4938095238095235
670.0 1.509523809523809
680.0 1.525238095238095
690.0 1.5409523809523806
700.0 1.551428571428571
710.0 1.5619047619047615
720.0 1.5776190476190475
730.0 1.5985714285714283
740.0 1.6142857142857143
750.0 1.63
760.0 1.645714285714286
770.0 1.650952380952381
780.0 1.6666666666666667
790.0 1.6771428571428568
800.0 1.6928571428571426
810.0 1.7085714285714286
820.0 1.7242857142857144
830.0 1.7347619047619047
840.0 1.7504761904761907
850.0 1.7766666666666668
860.0 1.7871428571428571
870.0 1.797619047619048
880.0 1.8028571428571432
890.0 1.8133333333333337
900.0 1.823809523809524
910.0 1.8342857142857145
920.0 1.8447619047619048
930.0 1.8552380952380954
940.0 1.8604761904761904
950.0 1.8709523809523811
960.0 1.8866666666666665
970.0 1.9023809523809525
980.0 1.9233333333333333
990.0 1.9285714285714286
1000.0 1.9442857142857142
1010.0 1.954761904761905
1020.0 1.9700000000000002
1030.0 1.9804761904761907
1040.0 1.990952380952381
1050.0 2.0014285714285713
1060.0 2.0014285714285713
1070.0 2.011904761904762
1080.0 2.0223809523809524
1090.0 2.0376190476190477
1100.0 2.0476190476190474
1110.0 2.068095238095238
1120.0 2.0733333333333333
1130.0 2.0785714285714283
1140.0 2.0885714285714285
1150.0 2.0938095238095236
1160.0 2.109047619047619
1170.0 2.119047619047619
1180.0 2.1290476190476193
1190.0 2.139047619047619
1200.0 2.1542857142857144
1210.0 2.1642857142857146
1220.0 2.1742857142857144
1230.0 2.1795238095238094
1240.0 2.2
1250.0 2.22047619047619
1260.0 2.2357142857142858
1270.0 2.256190476190476
1280.0 2.276666666666667
1290.0 2.2971428571428567
1300.0 2.3128571428571427
1310.0 2.3285714285714283
1320.0 2.333809523809524
1330.0 2.354285714285714
1340.0 2.374761904761905
1350.0 2.3904761904761904
1360.0 2.4109523809523807
1370.0 2.4214285714285713
1380.0 2.431904761904762
1390.0 2.4423809523809523
1400.0 2.4476190476190474
1410.0 2.458095238095238
1420.0 2.473809523809524
1430.0 2.4895238095238095
1440.0 2.505238095238095
1450.0 2.5104761904761905
1460.0 2.5157142857142856
1470.0 2.520952380952381
1480.0 2.520952380952381
1490.0 2.526190476190476
1500.0 2.531428571428571
1510.0 2.5366666666666666
1520.0 2.5419047619047617
1530.0 2.5471428571428567
1540.0 2.552380952380952
1550.0 2.5576190476190472
1560.0 2.5628571428571427
1570.0 2.5680952380952378
1580.0 2.573333333333333
1590.0 2.5785714285714283
1600.0 2.5838095238095233
1610.0 2.594285714285714
1620.0 2.599523809523809
1630.0 2.599523809523809
1640.0 2.6099999999999994
1650.0 2.6099999999999994
1660.0 2.6099999999999994
1670.0 2.6099999999999994
1680.0 2.62047619047619
1690.0 2.636190476190476
1700.0 2.6414285714285715
1710.0 2.6466666666666665
1720.0 2.651904761904762
1730.0 2.657142857142857
1740.0 2.6676190476190476
1750.0 2.6780952380952376
1760.0 2.688571428571428
1770.0 2.6938095238095237
1780.0 2.7042857142857137
1790.0 2.7147619047619043
1800.0 2.725238095238095
1810.0 2.7357142857142853
1820.0 2.7461904761904754
1830.0 2.7566666666666664
1840.0 2.767142857142857
1850.0 2.767142857142857
1860.0 2.7776190476190474
1870.0 2.788095238095238
1880.0 2.7985714285714285
1890.0 2.8038095238095235
1900.0 2.8038095238095235
1910.0 2.8138095238095238
1920.0 2.8238095238095235
1930.0 2.833809523809524
1940.0 2.8438095238095236
1950.0 2.8485714285714288
1960.0 2.8533333333333335
1970.0 2.8580952380952382
1980.0 2.868095238095238
1990.0 2.8728571428571428
2000.0 2.8776190476190475
2010.0 2.8876190476190473
2020.0 2.9028571428571426
2030.0 2.918095238095238
2040.0 2.933333333333333
2050.0 2.9485714285714284
2060.0 2.9638095238095237
2070.0 2.984285714285714
2080.0 3.0047619047619043
2090.0 3.025238095238095
2100.0 3.0457142857142854
2110.0 3.066190476190476
2120.0 3.0819047619047617
2130.0 3.0976190476190473
2140.0 3.1133333333333333
2150.0 3.129047619047619
2160.0 3.1447619047619044
2170.0 3.155238095238095
2180.0 3.1709523809523805
2190.0 3.1866666666666665
2200.0 3.2023809523809526
2210.0 3.218095238095238
2220.0 3.2285714285714286
2230.0 3.2285714285714286
2240.0 3.2390476190476187
2250.0 3.2495238095238093
2260.0 3.26
2270.0 3.2704761904761903
2280.0 3.2757142857142854
2290.0 3.2809523809523804
2300.0 3.286190476190476
2310.0 3.291428571428571
2320.0 3.291428571428571
2330.0 3.296666666666666
2340.0 3.3071428571428565
2350.0 3.322857142857142
2360.0 3.3333333333333326
2370.0 3.3438095238095236
2380.0 3.3699999999999997
2390.0 3.3857142857142852
2400.0 3.4014285714285712
2410.0 3.4171428571428573
2420.0 3.4328571428571437
2430.0 3.4485714285714293
2440.0 3.4695238095238103
2450.0 3.485238095238096
2460.0 3.4957142857142864
2470.0 3.5161904761904763
2480.0 3.531904761904762
2490.0 3.5423809523809524
2500.0 3.5528571428571434
2510.0 3.563333333333334
2520.0 3.5738095238095244
2530.0 3.58952380952381
2540.0 3.6000000000000005
2550.0 3.6152380952380954
2560.0 3.625238095238095
2570.0 3.645714285714285
2580.0 3.66095238095238
2590.0 3.6609523809523807
2600.0 3.6709523809523805
2610.0 3.6761904761904765
2620.0 3.6861904761904762
2630.0 3.7014285714285715
2640.0 3.716666666666666
2650.0 3.7319047619047616
2660.0 3.7471428571428564
2670.0 3.767619047619047
2680.0 3.7780952380952377
2690.0 3.7933333333333326
2700.0 3.8190476190476184
2710.0 3.8447619047619037
2720.0 3.87047619047619
2730.0 3.8961904761904753
2740.0 3.9271428571428566
2750.0 3.958095238095237
2760.0 3.9738095238095226
2770.0 3.9999999999999987
2780.0 4.020952380952379
2790.0 4.047142857142855
2800.0 4.072857142857141
2810.0 4.099047619047617
2820.0 4.135238095238093
2830.0 4.166666666666664
2840.0 4.19285714285714
2850.0 4.219047619047617
2860.0 4.2452380952380935
2870.0 4.2661904761904745
2880.0 4.292380952380951
2890.0 4.318571428571427
2900.0 4.344761904761904
2910.0 4.3704761904761895
2920.0 4.406666666666666
2930.0 4.432380952380952
2940.0 4.468571428571429
2950.0 4.49952380952381
2960.0 4.535714285714286
2970.0 4.5876190476190475
2980.0 4.639047619047618
2990.0 4.685714285714285
3000.0 4.732380952380952
3010.0 4.784285714285714
3020.0 4.825714285714286
3030.0 4.861904761904761
3040.0 4.908095238095238
3050.0 4.954285714285714
3060.0 5.005714285714286
3070.0 5.062380952380953
3080.0 5.1190476190476195
3090.0 5.170476190476192
3100.0 5.221904761904763
3110.0 5.273333333333334
3120.0 5.320000000000001
3130.0 5.356190476190477
3140.0 5.408095238095239
3150.0 5.449523809523811
3160.0 5.4857142857142875
3170.0 5.5219047619047625
3180.0 5.552857142857144
3190.0 5.573809523809525
3200.0 5.599523809523811
3210.0 5.625238095238097
3220.0 5.650952380952383
3230.0 5.681904761904763
3240.0 5.712857142857144
3250.0 5.733809523809525
3260.0 5.754761904761906
3270.0 5.770476190476192
3280.0 5.775714285714287
3290.0 5.786190476190477
3300.0 5.796666666666668
3310.0 5.807142857142858
3320.0 5.817619047619049
3330.0 5.828095238095239
3340.0 5.838571428571429
3350.0 5.843809523809524
3360.0 5.84904761904762
3370.0 5.864761904761905
3380.0 5.875238095238096
3390.0 5.880476190476192
3400.0 5.885714285714287
3410.0 5.890952380952382
3420.0 5.896190476190477
3430.0 5.901428571428572
3440.0 5.906666666666668
3450.0 5.911904761904763
3460.0 5.917142857142859
3470.0 5.922380952380953
3480.0 5.927619047619049
3490.0 5.938095238095239
3500.0 5.943333333333335
3510.0 5.94857142857143
3520.0 5.953809523809525
3530.0 5.95904761904762
3540.0 5.964285714285715
3550.0 5.969523809523811
3560.0 5.974761904761906
3570.0 5.980000000000001
3580.0 5.980000000000001
3590.0 5.980000000000001
3600.0 5.980000000000001
3610.0 5.980000000000001
3620.0 5.980000000000001
3630.0 5.980000000000001
3640.0 5.980000000000001
3650.0 5.980000000000001
3660.0 5.980000000000001
3670.0 5.980000000000001
3680.0 5.980000000000001
3690.0 5.980000000000001
3700.0 5.980000000000001
3710.0 5.980000000000001
3720.0 5.980000000000001
3730.0 5.980000000000001
3740.0 5.980000000000001
3750.0 5.980000000000001
3760.0 5.980000000000001
3770.0 5.980000000000001
3780.0 5.980000000000001
3790.0 5.980000000000001
3800.0 5.974761904761906
3810.0 5.974761904761906
3820.0 5.974761904761906
3830.0 5.974761904761906
3840.0 5.974761904761906
3850.0 5.974761904761906
3860.0 5.974761904761906
3870.0 5.974761904761906
3880.0 5.980000000000001
3890.0 5.985238095238096
3900.0 5.990476190476191
3910.0 5.995714285714287
3920.0 6.000952380952382
3930.0 6.006190476190477
3940.0 6.0114285714285725
3950.0 6.0166666666666675
3960.0 6.0219047619047625
3970.0 6.0271428571428585
3980.0 6.0323809523809535
3990.0 6.0376190476190486
4000.0 6.042857142857144
4010.0 6.053333333333335
4020.0 6.05857142857143
4030.0 6.063809523809525
4040.0 6.06904761904762
4050.0 6.074285714285715
4060.0 6.079523809523811
4070.0 6.084761904761906
4080.0 6.090000000000001
4090.0 6.090000000000001
4100.0 6.090000000000001
4110.0 6.090000000000001
4120.0 6.090000000000001
4130.0 6.090000000000001
4140.0 6.090000000000001
4150.0 6.090000000000001
4160.0 6.090000000000001
4170.0 6.090000000000001
4180.0 6.090000000000001
4190.0 6.090000000000001
4200.0 6.090000000000001
4210.0 6.090000000000001
4220.0 6.090000000000001
4230.0 6.090000000000001
4240.0 6.090000000000001
4250.0 6.090000000000001
4260.0 6.090000000000001
4270.0 6.090000000000001
4280.0 6.090000000000001
4290.0 6.090000000000001
4300.0 6.090000000000001
4310.0 6.090000000000001
4320.0 6.090000000000001
4330.0 6.090000000000001
4340.0 6.090000000000001
4350.0 6.090000000000001
4360.0 6.090000000000001
4370.0 6.090000000000001
4380.0 6.090000000000001
4390.0 6.090000000000001
4400.0 6.090000000000001
4410.0 6.090000000000001
4420.0 6.090000000000001
4430.0 6.090000000000001
4440.0 6.095238095238095
4450.0 6.100476190476191
4460.0 6.100476190476191
4470.0 6.100476190476191
4480.0 6.100476190476191
4490.0 6.100476190476191
4500.0 6.100476190476191
4510.0 6.100476190476191
4520.0 6.100476190476191
4530.0 6.100476190476191
4540.0 6.100476190476191
4550.0 6.100476190476191
4560.0 6.100476190476191
4570.0 6.100476190476191
4580.0 6.100476190476191
4590.0 6.100476190476191
4600.0 6.100476190476191
4610.0 6.105714285714286
4620.0 6.115714285714286
4630.0 6.125714285714286
4640.0 6.130952380952381
4650.0 6.135714285714285
4660.0 6.135714285714285
4670.0 6.14095238095238
4680.0 6.150952380952382
4690.0 6.160952380952381
4700.0 6.170952380952381
4710.0 6.180952380952381
4720.0 6.19095238095238
4730.0 6.200952380952381
4740.0 6.2109523809523814
4750.0 6.22095238095238
4760.0 6.230952380952381
4770.0 6.236190476190475
4780.0 6.241428571428571
4790.0 6.251428571428572
4800.0 6.261428571428572
4810.0 6.266666666666667
4820.0 6.271428571428572
4830.0 6.266666666666667
4840.0 6.2666666666666675
4850.0 6.271428571428572
4860.0 6.271428571428572
4870.0 6.281428571428571
4880.0 6.291428571428572
4890.0 6.296666666666666
4900.0 6.301904761904762
4910.0 6.307142857142857
4920.0 6.307142857142857
4930.0 6.312380952380953
4940.0 6.312380952380953
4950.0 6.312380952380953
4960.0 6.317619047619047
4970.0 6.317619047619047
4980.0 6.327619047619048
4990.0 6.3376190476190475
5000.0 6.3428571428571425
5010.0 6.3480952380952385
5020.0 6.358095238095237
5030.0 6.363333333333333
5040.0 6.373333333333333
5050.0 6.378571428571428
5060.0 6.394285714285714
5070.0 6.404761904761905
5080.0 6.410000000000001
5090.0 6.420476190476189
5100.0 6.43095238095238
5110.0 6.44142857142857
5120.0 6.451904761904761
5130.0 6.472857142857143
5140.0 6.488571428571428
5150.0 6.509523809523809
5160.0 6.53047619047619
5170.0 6.546190476190477
5180.0 6.567142857142857
5190.0 6.582857142857142
5200.0 6.598571428571428
5210.0 6.614285714285715
5220.0 6.63
5230.0 6.645714285714286
5240.0 6.661428571428571
5250.0 6.677142857142857
5260.0 6.692857142857143
5270.0 6.698095238095238
5280.0 6.708571428571428
5290.0 6.719047619047619
5300.0 6.724285714285715
5310.0 6.729523809523809
5320.0 6.734761904761905
5330.0 6.740000000000001
5340.0 6.740000000000001
5350.0 6.740000000000001
5360.0 6.740000000000001
5370.0 6.740000000000001
5380.0 6.745238095238095
5390.0 6.75047619047619
5400.0 6.75047619047619
5410.0 6.750476190476191
5420.0 6.750476190476191
5430.0 6.750476190476191
5440.0 6.750476190476191
5450.0 6.750476190476191
5460.0 6.750476190476191
5470.0 6.750476190476191
5480.0 6.750476190476191
5490.0 6.750476190476191
5500.0 6.760952380952382
5510.0 6.760952380952382
5520.0 6.760952380952382
5530.0 6.760952380952382
5540.0 6.760952380952382
5550.0 6.760952380952382
5560.0 6.760952380952382
5570.0 6.760952380952382
5580.0 6.760952380952382
5590.0 6.755714285714286
5600.0 6.750476190476191
5610.0 6.750476190476191
5620.0 6.750476190476191
5630.0 6.750476190476191
5640.0 6.750476190476191
5650.0 6.750476190476191
5660.0 6.750476190476191
5670.0 6.755714285714286
5680.0 6.76095238095238
5690.0 6.766190476190475
5700.0 6.7714285714285705
5710.0 6.766190476190475
5720.0 6.776666666666666
5730.0 6.781904761904761
5740.0 6.787142857142856
5750.0 6.7923809523809515
5760.0 6.797619047619047
5770.0 6.8028571428571425
5780.0 6.808095238095237
5790.0 6.813333333333333
5800.0 6.818571428571427
5810.0 6.823809523809523
5820.0 6.829047619047618
5830.0 6.834285714285714
5840.0 6.839523809523808
5850.0 6.844761904761904
5860.0 6.849999999999999
5870.0 6.855238095238095
5880.0 6.855238095238095
5890.0 6.86047619047619
5900.0 6.86047619047619
5910.0 6.860476190476189
5920.0 6.860476190476189
5930.0 6.855238095238095
5940.0 6.855238095238095
5950.0 6.865714285714285
5960.0 6.865714285714285
5970.0 6.865714285714285
5980.0 6.865714285714285
5990.0 6.865714285714285
6000.0 6.865714285714285
6010.0 6.865714285714285
6020.0 6.865714285714285
6030.0 6.870952380952381
6040.0 6.876190476190477
6050.0 6.886666666666666
6060.0 6.891904761904762
6070.0 6.897142857142858
6080.0 6.902380952380954
6090.0 6.907619047619048
6100.0 6.907619047619048
6110.0 6.912857142857142
6120.0 6.918095238095238
6130.0 6.923333333333333
6140.0 6.928571428571429
6150.0 6.933809523809523
6160.0 6.928571428571429
6170.0 6.933809523809523
6180.0 6.939047619047619
6190.0 6.944285714285715
6200.0 6.949523809523809
6210.0 6.954761904761905
6220.0 6.96
6230.0 6.965238095238096
6240.0 6.965238095238096
6250.0 6.965238095238096
6260.0 6.96
6270.0 6.96
6280.0 6.96
6290.0 6.96
6300.0 6.96
6310.0 6.96
6320.0 6.96
6330.0 6.96
6340.0 6.96
6350.0 6.96
6360.0 6.96
6370.0 6.96
6380.0 6.96
6390.0 6.96
6400.0 6.96
6410.0 6.96
6420.0 6.96
6430.0 6.96
6440.0 6.96
6450.0 6.96
6460.0 6.96
6470.0 6.96
6480.0 6.96
6490.0 6.96
6500.0 6.96
6510.0 6.96
6520.0 6.96
6530.0 6.96
6540.0 6.96
6550.0 6.96
6560.0 6.96
6570.0 6.96
6580.0 6.96
6590.0 6.96
6600.0 6.96
6610.0 6.96
6620.0 6.96
6630.0 6.96
6640.0 6.96
6650.0 6.96
6660.0 6.96
6670.0 6.96
6680.0 6.96
6690.0 6.96
6700.0 6.96
6710.0 6.96
6720.0 6.96
6730.0 6.96
6740.0 6.96
6750.0 6.96
6760.0 6.96
6770.0 6.96
6780.0 6.96
6790.0 6.965238095238094
6800.0 6.965238095238094
6810.0 6.965238095238096
6820.0 6.965238095238096
6830.0 6.965238095238096
6840.0 6.965238095238096
6850.0 6.965238095238096
6860.0 6.965238095238096
6870.0 6.965238095238096
6880.0 6.965238095238096
6890.0 6.965238095238096
6900.0 6.965238095238096
6910.0 6.965238095238096
6920.0 6.965238095238096
6930.0 6.965238095238096
6940.0 6.965238095238096
6950.0 6.965238095238096
6960.0 6.965238095238096
6970.0 6.965238095238096
6980.0 6.965238095238096
6990.0 6.965238095238096
7000.0 6.965238095238094
7010.0 6.970476190476189
7020.0 6.975714285714285
7030.0 6.980952380952379
7040.0 6.986190476190475
7050.0 6.991428571428569
7060.0 6.996666666666665
7070.0 7.00190476190476
7080.0 7.007142857142856
7090.0 7.012380952380952
7100.0 7.017619047619046
7110.0 7.022857142857142
7120.0 7.028095238095237
7130.0 7.033333333333333
7140.0 7.038571428571427
7150.0 7.043809523809523
7160.0 7.0490476190476175
7170.0 7.054285714285713
7180.0 7.059523809523808
7190.0 7.064761904761904
7200.0 7.0699999999999985
7210.0 7.0699999999999985
7220.0 7.0699999999999985
7230.0 7.0699999999999985
7240.0 7.0699999999999985
7250.0 7.0699999999999985
7260.0 7.0699999999999985
7270.0 7.0699999999999985
7280.0 7.0699999999999985
7290.0 7.0699999999999985
7300.0 7.0699999999999985
7310.0 7.074761904761903
7320.0 7.079523809523808
7330.0 7.084285714285712
7340.0 7.0890476190476175
7350.0 7.099047619047618
7360.0 7.103809523809523
7370.0 7.108571428571428
7380.0 7.1133333333333315
7390.0 7.118095238095238
7400.0 7.128095238095238
7410.0 7.1380952380952385
7420.0 7.148095238095239
7430.0 7.158095238095238
7440.0 7.168095238095238
7450.0 7.1780952380952385
7460.0 7.188095238095239
7470.0 7.198095238095238
7480.0 7.208095238095238
7490.0 7.218095238095238
7500.0 7.2228571428571415
7510.0 7.227619047619046
7520.0 7.227619047619045
7530.0 7.227619047619045
7540.0 7.227619047619045
7550.0 7.227619047619045
7560.0 7.22238095238095
7570.0 7.22238095238095
7580.0 7.22238095238095
7590.0 7.22238095238095
7600.0 7.22238095238095
7610.0 7.217142857142854
7620.0 7.21190476190476
7630.0 7.206666666666664
7640.0 7.201428571428569
7650.0 7.196190476190473
7660.0 7.190952380952379
7670.0 7.185714285714283
7680.0 7.180476190476189
7690.0 7.175238095238093
7700.0 7.169999999999998
7710.0 7.169999999999998
7720.0 7.169999999999998
7730.0 7.169999999999998
7740.0 7.169999999999998
7750.0 7.169999999999998
7760.0 7.169999999999998
7770.0 7.169999999999998
7780.0 7.169999999999998
7790.0 7.169999999999998
7800.0 7.169999999999998
7810.0 7.169999999999998
7820.0 7.169999999999998
7830.0 7.169999999999998
7840.0 7.169999999999998
7850.0 7.169999999999998
7860.0 7.169999999999998
7870.0 7.169999999999998
7880.0 7.169999999999998
7890.0 7.169999999999998
7900.0 7.169999999999998
7910.0 7.169999999999998
7920.0 7.169999999999998
7930.0 7.169999999999998
7940.0 7.169999999999998
7950.0 7.169999999999998
7960.0 7.169999999999998
7970.0 7.169999999999998
7980.0 7.169999999999998
7990.0 7.169999999999998
8000.0 7.169999999999998
8010.0 7.169999999999998
8020.0 7.169999999999998
8030.0 7.165238095238093
8040.0 7.1604761904761896
8050.0 7.155714285714285
8060.0 7.15095238095238
8070.0 7.146190476190474
8080.0 7.146190476190474
8090.0 7.146190476190474
8100.0 7.146190476190474
8110.0 7.1461904761904735
8120.0 7.146190476190474
8130.0 7.146190476190474
8140.0 7.146190476190474
8150.0 7.146190476190474
8160.0 7.146190476190474
8170.0 7.146190476190474
8180.0 7.15142857142857
8190.0 7.15142857142857
8200.0 7.156666666666666
8210.0 7.16190476190476
8220.0 7.167142857142856
8230.0 7.167142857142856
8240.0 7.177142857142857
8250.0 7.18190476190476
8260.0 7.202380952380951
8270.0 7.2071428571428555
8280.0 7.21190476190476
8290.0 7.21190476190476
8300.0 7.21190476190476
8310.0 7.21190476190476
8320.0 7.217142857142856
8330.0 7.217142857142856
8340.0 7.222380952380952
8350.0 7.227619047619046
8360.0 7.232857142857142
8370.0 7.238095238095238
8380.0 7.243333333333332
8390.0 7.243333333333332
8400.0 7.248571428571428
8410.0 7.248571428571428
8420.0 7.253809523809523
8430.0 7.259047619047617
8440.0 7.269523809523807
8450.0 7.2747619047619025
8460.0 7.285238095238093
8470.0 7.279999999999997
8480.0 7.290476190476188
8490.0 7.300952380952378
8500.0 7.31142857142857
8510.0 7.32190476190476
8520.0 7.332380952380951
8530.0 7.337619047619045
8540.0 7.348095238095236
8550.0 7.353333333333332
8560.0 7.358571428571426
8570.0 7.363809523809522
8580.0 7.369047619047616
8590.0 7.374285714285712
8600.0 7.379523809523807
8610.0 7.384761904761903
8620.0 7.389999999999997
8630.0 7.389999999999997
8640.0 7.389999999999997
8650.0 7.389999999999997
8660.0 7.389999999999997
8670.0 7.389999999999997
8680.0 7.389999999999997
8690.0 7.389999999999997
8700.0 7.389999999999997
8710.0 7.395238095238093
8720.0 7.395238095238093
8730.0 7.400476190476189
8740.0 7.405714285714285
8750.0 7.410952380952381
8760.0 7.416190476190477
8770.0 7.421428571428571
8780.0 7.426666666666667
8790.0 7.431904761904762
8800.0 7.437142857142858
8810.0 7.442380952380954
8820.0 7.447619047619048
8830.0 7.452857142857143
8840.0 7.458095238095238
8850.0 7.463333333333334
8860.0 7.468571428571429
8870.0 7.473809523809523
8880.0 7.479047619047619
8890.0 7.484285714285715
8900.0 7.48952380952381
8910.0 7.494761904761904
8920.0 7.494761904761904
8930.0 7.5
8940.0 7.5
8950.0 7.505238095238096
8960.0 7.505238095238096
8970.0 7.505238095238096
8980.0 7.505238095238096
8990.0 7.505238095238096
9000.0 7.505238095238096
9010.0 7.505238095238096
9020.0 7.510476190476192
9030.0 7.510476190476192
9040.0 7.510476190476192
9050.0 7.51047619047619
9060.0 7.51047619047619
9070.0 7.51047619047619
9080.0 7.51047619047619
9090.0 7.51047619047619
9100.0 7.51047619047619
9110.0 7.51047619047619
9120.0 7.51047619047619
9130.0 7.51047619047619
9140.0 7.51047619047619
9150.0 7.51047619047619
9160.0 7.505238095238096
9170.0 7.505238095238096
9180.0 7.505238095238096
9190.0 7.505238095238096
9200.0 7.505238095238096
9210.0 7.505238095238096
9220.0 7.505238095238096
9230.0 7.5
9240.0 7.5
9250.0 7.5
9260.0 7.5
9270.0 7.5
9280.0 7.5
9290.0 7.5
9300.0 7.5
9310.0 7.5
9320.0 7.5
9330.0 7.5
9340.0 7.5
9350.0 7.5
9360.0 7.5
9370.0 7.5
9380.0 7.5
9390.0 7.5
9400.0 7.5
9410.0 7.5
9420.0 7.5
9430.0 7.5
9440.0 7.5
9450.0 7.5
9460.0 7.5
9470.0 7.5
9480.0 7.505238095238096
9490.0 7.510476190476192
9500.0 7.515714285714288
9510.0 7.520952380952384
9520.0 7.526190476190478
9530.0 7.531428571428574
9540.0 7.536666666666669
9550.0 7.541904761904765
9560.0 7.547142857142861
9570.0 7.552380952380955
9580.0 7.557619047619051
9590.0 7.562857142857145
9600.0 7.568095238095241
9610.0 7.573333333333336
9620.0 7.583809523809526
9630.0 7.594285714285715
9640.0 7.604761904761905
9650.0 7.615238095238096
9660.0 7.6257142857142854
9670.0 7.6361904761904755
9680.0 7.646666666666667
9690.0 7.6519047619047615
9700.0 7.651904761904763
9710.0 7.651904761904763
9720.0 7.657142857142859
9730.0 7.662380952380953
9740.0 7.6676190476190484
9750.0 7.672857142857143
9760.0 7.6780952380952385
9770.0 7.683333333333333
9780.0 7.688571428571429
9790.0 7.693809523809524
9800.0 7.69904761904762
9810.0 7.704285714285714
9820.0 7.70952380952381
9830.0 7.70952380952381
9840.0 7.70952380952381
9850.0 7.70952380952381
9860.0 7.70952380952381
9870.0 7.70952380952381
9880.0 7.70952380952381
9890.0 7.70952380952381
9900.0 7.70952380952381
$
$ type plotfill
$ color orange
$ alpha 0.5
100.0 0.09952380952380954 0.09952380952380954
110.0 0.11000000000000003 0.11000000000000003
120.0 0.12571428571428575 0.12571428571428575
130.0 0.14142857142857143 0.14142857142857143
140.0 0.15714285714285717 0.15714285714285717
150.0 0.17285714285714288 0.17285714285714288
160.0 0.18333333333333335 0.18333333333333335
170.0 0.19380952380952382 0.19380952380952382
180.0 0.2042857142857143 0.2042857142857143
190.0 0.2147619047619048 0.2147619047619048
200.0 0.22523809523809527 0.22523809523809527
210.0 0.24047619047619045 0.24047619047619045
220.0 0.25571428571428567 0.25571428571428567
230.0 0.27095238095238094 0.27095238095238094
240.0 0.28619047619047616 0.28619047619047616
250.0 0.3014285714285713 0.3014285714285713
260.0 0.31666666666666665 0.31666666666666665
270.0 0.3371428571428571 0.3371428571428571
280.0 0.35761904761904756 0.35761904761904756
290.0 0.3780952380952381 0.3780952380952381
300.0 0.3933333333333334 0.3933333333333334
310.0 0.41380952380952385 0.41380952380952385
320.0 0.4290476190476191 0.4290476190476191
330.0 0.4442857142857143 0.4442857142857143
340.0 0.4595238095238096 0.4595238095238096
350.0 0.4747619047619048 0.4747619047619048
360.0 0.49000000000000005 0.49000000000000005
370.0 0.5052380952380953 0.5052380952380953
380.0 0.5257142857142858 0.5257142857142858
390.0 0.5461904761904762 0.5461904761904762
400.0 0.5666666666666667 0.5666666666666667
410.0 0.5871428571428572 0.5871428571428572
420.0 0.608095238095238 0.608095238095238
430.0 0.6395238095238095 0.6395238095238095
440.0 0.6761904761904761 0.6761904761904761
450.0 0.7176190476190476 0.7176190476190476
460.0 0.7642857142857141 0.7642857142857141
470.0 0.8057142857142858 0.8057142857142858
480.0 0.8471428571428571 0.8471428571428571
490.0 0.8938095238095238 0.8938095238095238
500.0 0.9404761904761905 0.9404761904761905
510.0 0.981904761904762 0.981904761904762
520.0 1.0180952380952382 1.0180952380952382
530.0 1.0595238095238095 1.0595238095238095
540.0 1.0957142857142859 1.0957142857142859
550.0 1.131904761904762 1.131904761904762
560.0 1.1733333333333333 1.1733333333333333
570.0 1.214761904761905 1.214761904761905
580.0 1.256190476190476 1.256190476190476
590.0 1.2923809523809522 1.2923809523809522
600.0 1.3285714285714285 1.3285714285714285
610.0 1.3647619047619046 1.3647619047619046
620.0 1.406190476190476 1.406190476190476
630.0 1.437142857142857 1.437142857142857
640.0 1.4576190476190474 1.4576190476190474
650.0 1.478095238095238 1.478095238095238
660.0 1.4938095238095235 1.4938095238095235
670.0 1.509523809523809 1.509523809523809
680.0 1.525238095238095 1.525238095238095
690.0 1.5409523809523806 1.5409523809523806
700.0 1.551428571428571 1.551428571428571
710.0 1.5619047619047615 1.5619047619047615
720.0 1.5776190476190475 1.5776190476190475
730.0 1.5985714285714283 1.5985714285714283
740.0 1.6142857142857143 1.6142857142857143
750.0 1.63 1.63
760.0 1.645714285714286 1.645714285714286
770.0 1.650952380952381 1.650952380952381
780.0 1.6666666666666667 1.6666666666666667
790.0 1.6771428571428568 1.6771428571428568
800.0 1.6928571428571426 1.6928571428571426
810.0 1.7085714285714286 1.7085714285714286
820.0 1.7242857142857144 1.7242857142857144
830.0 1.7347619047619047 1.7347619047619047
840.0 1.7504761904761907 1.7504761904761907
850.0 1.7766666666666668 1.7766666666666668
860.0 1.7871428571428571 1.7871428571428571
870.0 1.797619047619048 1.797619047619048
880.0 1.8028571428571432 1.8028571428571432
890.0 1.8133333333333337 1.8133333333333337
900.0 1.823809523809524 1.823809523809524
910.0 1.8342857142857145 1.8342857142857145
920.0 1.8447619047619048 1.8447619047619048
930.0 1.8552380952380954 1.8552380952380954
940.0 1.8604761904761904 1.8604761904761904
950.0 1.8709523809523811 1.8709523809523811
960.0 1.8866666666666665 1.8866666666666665
970.0 1.9023809523809525 1.9023809523809525
980.0 1.9233333333333333 1.9233333333333333
990.0 1.9285714285714286 1.9285714285714286
1000.0 1.9442857142857142 1.9442857142857142
1010.0 1.954761904761905 1.954761904761905
1020.0 1.9700000000000002 1.9700000000000002
1030.0 1.9804761904761907 1.9804761904761907
1040.0 1.990952380952381 1.990952380952381
1050.0 2.0014285714285713 2.0014285714285713
1060.0 2.0014285714285713 2.0014285714285713
1070.0 2.011904761904762 2.011904761904762
1080.0 2.0223809523809524 2.0223809523809524
1090.0 2.0376190476190477 2.0376190476190477
1100.0 2.0476190476190474 2.0476190476190474
1110.0 2.068095238095238 2.068095238095238
1120.0 2.0733333333333333 2.0733333333333333
1130.0 2.0785714285714283 2.0785714285714283
1140.0 2.0885714285714285 2.0885714285714285
1150.0 2.0938095238095236 2.0938095238095236
1160.0 2.109047619047619 2.109047619047619
1170.0 2.119047619047619 2.119047619047619
1180.0 2.1290476190476193 2.1290476190476193
1190.0 2.139047619047619 2.139047619047619
1200.0 2.1542857142857144 2.1542857142857144
1210.0 2.1642857142857146 2.1642857142857146
1220.0 2.1742857142857144 2.1742857142857144
1230.0 2.1795238095238094 2.1795238095238094
1240.0 2.2 2.2
1250.0 2.22047619047619 2.22047619047619
1260.0 2.2357142857142858 2.2357142857142858
1270.0 2.256190476190476 2.256190476190476
1280.0 2.276666666666667 2.276666666666667
1290.0 2.2971428571428567 2.2971428571428567
1300.0 2.3128571428571427 2.3128571428571427
1310.0 2.3285714285714283 2.3285714285714283
1320.0 2.333809523809524 2.333809523809524
1330.0 2.354285714285714 2.354285714285714
1340.0 2.374761904761905 2.374761904761905
1350.0 2.3904761904761904 2.3904761904761904
1360.0 2.4109523809523807 2.4109523809523807
1370.0 2.4214285714285713 2.4214285714285713
1380.0 2.431904761904762 2.431904761904762
1390.0 2.4423809523809523 2.4423809523809523
1400.0 2.4476190476190474 2.4476190476190474
1410.0 2.458095238095238 2.458095238095238
1420.0 2.473809523809524 2.473809523809524
1430.0 2.4895238095238095 2.4895238095238095
1440.0 2.505238095238095 2.505238095238095
1450.0 2.5104761904761905 2.5104761904761905
1460.0 2.5157142857142856 2.5157142857142856
1470.0 2.520952380952381 2.520952380952381
1480.0 2.520952380952381 2.520952380952381
1490.0 2.526190476190476 2.526190476190476
1500.0 2.531428571428571 2.531428571428571
1510.0 2.5366666666666666 2.5366666666666666
1520.0 2.5419047619047617 2.5419047619047617
1530.0 2.5471428571428567 2.5471428571428567
1540.0 2.552380952380952 2.552380952380952
1550.0 2.5576190476190472 2.5576190476190472
1560.0 2.5628571428571427 2.5628571428571427
1570.0 2.5680952380952378 2.5680952380952378
1580.0 2.573333333333333 2.573333333333333
1590.0 2.5785714285714283 2.5785714285714283
1600.0 2.5838095238095233 2.5838095238095233
1610.0 2.594285714285714 2.594285714285714
1620.0 2.599523809523809 2.599523809523809
1630.0 2.599523809523809 2.599523809523809
1640.0 2.6099999999999994 2.6099999999999994
1650.0 2.6099999999999994 2.6099999999999994
1660.0 2.6099999999999994 2.6099999999999994
1670.0 2.6099999999999994 2.6099999999999994
1680.0 2.62047619047619 2.62047619047619
1690.0 2.636190476190476 2.636190476190476
1700.0 2.6414285714285715 2.6414285714285715
1710.0 2.6466666666666665 2.6466666666666665
1720.0 2.651904761904762 2.651904761904762
1730.0 2.657142857142857 2.657142857142857
1740.0 2.6676190476190476 2.6676190476190476
1750.0 2.6780952380952376 2.6780952380952376
1760.0 2.688571428571428 2.688571428571428
1770.0 2.6938095238095237 2.6938095238095237
1780.0 2.7042857142857137 2.7042857142857137
1790.0 2.7147619047619043 2.7147619047619043
1800.0 2.725238095238095 2.725238095238095
1810.0 2.7357142857142853 2.7357142857142853
1820.0 2.7461904761904754 2.7461904761904754
1830.0 2.7566666666666664 2.7566666666666664
1840.0 2.767142857142857 2.767142857142857
1850.0 2.767142857142857 2.767142857142857
1860.0 2.7776190476190474 2.7776190476190474
1870.0 2.788095238095238 2.788095238095238
1880.0 2.7985714285714285 2.7985714285714285
1890.0 2.8038095238095235 2.8038095238095235
1900.0 2.8038095238095235 2.8038095238095235
1910.0 2.8138095238095238 2.8138095238095238
1920.0 2.8238095238095235 2.8238095238095235
1930.0 2.833809523809524 2.833809523809524
1940.0 2.8438095238095236 2.8438095238095236
1950.0 2.8485714285714288 2.8485714285714288
1960.0 2.8533333333333335 2.8533333333333335
1970.0 2.8580952380952382 2.8580952380952382
1980.0 2.868095238095238 2.868095238095238
1990.0 2.8728571428571428 2.8728571428571428
2000.0 2.8776190476190475 2.8776190476190475
2010.0 2.8876190476190473 2.8876190476190473
2020.0 2.9028571428571426 2.9028571428571426
2030.0 2.918095238095238 2.918095238095238
2040.0 2.933333333333333 2.933333333333333
2050.0 2.9485714285714284 2.9485714285714284
2060.0 2.9638095238095237 2.9638095238095237
2070.0 2.984285714285714 2.984285714285714
2080.0 3.0047619047619043 3.0047619047619043
2090.0 3.025238095238095 3.025238095238095
2100.0 3.0457142857142854 3.0457142857142854
2110.0 3.066190476190476 3.066190476190476
2120.0 3.0819047619047617 3.0819047619047617
2130.0 3.0976190476190473 3.0976190476190473
2140.0 3.1133333333333333 3.1133333333333333
2150.0 3.129047619047619 3.129047619047619
2160.0 3.1447619047619044 3.1447619047619044
2170.0 3.155238095238095 3.155238095238095
2180.0 3.1709523809523805 3.1709523809523805
2190.0 3.1866666666666665 3.1866666666666665
2200.0 3.2023809523809526 3.2023809523809526
2210.0 3.218095238095238 3.218095238095238
2220.0 3.2285714285714286 3.2285714285714286
2230.0 3.2285714285714286 3.2285714285714286
2240.0 3.2390476190476187 3.2390476190476187
2250.0 3.2495238095238093 3.2495238095238093
2260.0 3.26 3.26
2270.0 3.2704761904761903 3.2704761904761903
2280.0 3.2757142857142854 3.2757142857142854
2290.0 3.2809523809523804 3.2809523809523804
2300.0 3.286190476190476 3.286190476190476
2310.0 3.291428571428571 3.291428571428571
2320.0 3.291428571428571 3.291428571428571
2330.0 3.296666666666666 3.296666666666666
2340.0 3.3071428571428565 3.3071428571428565
2350.0 3.322857142857142 3.322857142857142
2360.0 3.3333333333333326 3.3333333333333326
2370.0 3.3438095238095236 3.3438095238095236
2380.0 3.3699999999999997 3.3699999999999997
2390.0 3.3857142857142852 3.3857142857142852
2400.0 3.4014285714285712 3.4014285714285712
2410.0 3.4171428571428573 3.4171428571428573
2420.0 3.4328571428571437 3.4328571428571437
2430.0 3.4485714285714293 3.4485714285714293
2440.0 3.4695238095238103 3.4695238095238103
2450.0 3.485238095238096 3.485238095238096
2460.0 3.4957142857142864 3.4957142857142864
2470.0 3.5161904761904763 3.5161904761904763
2480.0 3.531904761904762 3.531904761904762
2490.0 3.5423809523809524 3.5423809523809524
2500.0 3.5528571428571434 3.5528571428571434
2510.0 3.563333333333334 3.563333333333334
2520.0 3.5738095238095244 3.5738095238095244
2530.0 3.58952380952381 3.58952380952381
2540.0 3.6000000000000005 3.6000000000000005
2550.0 3.6152380952380954 3.6152380952380954
2560.0 3.625238095238095 3.625238095238095
2570.0 3.645714285714285 3.645714285714285
2580.0 3.66095238095238 3.66095238095238
2590.0 3.6609523809523807 3.6609523809523807
2600.0 3.6709523809523805 3.6709523809523805
2610.0 3.6761904761904765 3.6761904761904765
2620.0 3.6861904761904762 3.6861904761904762
2630.0 3.7014285714285715 3.7014285714285715
2640.0 3.716666666666666 3.716666666666666
2650.0 3.7319047619047616 3.7319047619047616
2660.0 3.7471428571428564 3.7471428571428564
2670.0 3.767619047619047 3.767619047619047
2680.0 3.7780952380952377 3.7780952380952377
2690.0 3.7933333333333326 3.7933333333333326
2700.0 3.8190476190476184 3.8190476190476184
2710.0 3.8447619047619037 3.8447619047619037
2720.0 3.87047619047619 3.87047619047619
2730.0 3.8961904761904753 3.8961904761904753
2740.0 3.9271428571428566 3.9271428571428566
2750.0 3.958095238095237 3.958095238095237
2760.0 3.9738095238095226 3.9738095238095226
2770.0 3.9999999999999987 3.9999999999999987
2780.0 4.020952380952379 4.020952380952379
2790.0 4.047142857142855 4.047142857142855
2800.0 4.072857142857141 4.072857142857141
2810.0 4.099047619047617 4.099047619047617
2820.0 4.135238095238093 4.135238095238093
2830.0 4.166666666666664 4.166666666666664
2840.0 4.19285714285714 4.19285714285714
2850.0 4.219047619047617 4.219047619047617
2860.0 4.2452380952380935 4.2452380952380935
2870.0 4.2661904761904745 4.2661904761904745
2880.0 4.292380952380951 4.292380952380951
2890.0 4.318571428571427 4.318571428571427
2900.0 4.344761904761904 4.344761904761904
2910.0 4.3704761904761895 4.3704761904761895
2920.0 4.406666666666666 4.406666666666666
2930.0 4.432380952380952 4.432380952380952
2940.0 4.468571428571429 4.468571428571429
2950.0 4.49952380952381 4.49952380952381
2960.0 4.535714285714286 4.535714285714286
2970.0 4.5876190476190475 4.5876190476190475
2980.0 4.639047619047618 4.639047619047618
2990.0 4.685714285714285 4.685714285714285
3000.0 4.732380952380952 4.732380952380952
3010.0 4.784285714285714 4.784285714285714
3020.0 4.825714285714286 4.825714285714286
3030.0 4.861904761904761 4.861904761904761
3040.0 4.908095238095238 4.908095238095238
3050.0 4.954285714285714 4.954285714285714
3060.0 5.005714285714286 5.005714285714286
3070.0 5.062380952380953 5.062380952380953
3080.0 5.1190476190476195 5.1190476190476195
3090.0 5.170476190476192 5.170476190476192
3100.0 5.221904761904763 5.221904761904763
3110.0 5.273333333333334 5.273333333333334
3120.0 5.320000000000001 5.320000000000001
3130.0 5.356190476190477 5.356190476190477
3140.0 5.408095238095239 5.408095238095239
3150.0 5.449523809523811 5.449523809523811
3160.0 5.4857142857142875 5.4857142857142875
3170.0 5.5219047619047625 5.5219047619047625
3180.0 5.552857142857144 5.552857142857144
3190.0 5.573809523809525 5.573809523809525
3200.0 5.599523809523811 5.599523809523811
3210.0 5.625238095238097 5.625238095238097
3220.0 5.650952380952383 5.650952380952383
3230.0 5.681904761904763 5.681904761904763
3240.0 5.712857142857144 5.712857142857144
3250.0 5.733809523809525 5.733809523809525
3260.0 5.754761904761906 5.754761904761906
3270.0 5.770476190476192 5.770476190476192
3280.0 5.775714285714287 5.775714285714287
3290.0 5.786190476190477 5.786190476190477
3300.0 5.796666666666668 5.796666666666668
3310.0 5.807142857142858 5.807142857142858
3320.0 5.817619047619049 5.817619047619049
3330.0 5.828095238095239 5.828095238095239
3340.0 5.838571428571429 5.838571428571429
3350.0 5.843809523809524 5.843809523809524
3360.0 5.84904761904762 5.84904761904762
3370.0 5.864761904761905 5.864761904761905
3380.0 5.875238095238096 5.875238095238096
3390.0 5.880476190476192 5.880476190476192
3400.0 5.885714285714287 5.885714285714287
3410.0 5.890952380952382 5.890952380952382
3420.0 5.896190476190477 5.896190476190477
3430.0 5.901428571428572 5.901428571428572
3440.0 5.906666666666668 5.906666666666668
3450.0 5.911904761904763 5.911904761904763
3460.0 5.917142857142859 5.917142857142859
3470.0 5.922380952380953 5.922380952380953
3480.0 5.927619047619049 5.927619047619049
3490.0 5.938095238095239 5.938095238095239
3500.0 5.943333333333335 5.943333333333335
3510.0 5.94857142857143 5.94857142857143
3520.0 5.953809523809525 5.953809523809525
3530.0 5.95904761904762 5.95904761904762
3540.0 5.964285714285715 5.964285714285715
3550.0 5.969523809523811 5.969523809523811
3560.0 5.974761904761906 5.974761904761906
3570.0 5.980000000000001 5.980000000000001
3580.0 5.980000000000001 5.980000000000001
3590.0 5.980000000000001 5.980000000000001
3600.0 5.980000000000001 5.980000000000001
3610.0 5.980000000000001 5.980000000000001
3620.0 5.980000000000001 5.980000000000001
3630.0 5.980000000000001 5.980000000000001
3640.0 5.980000000000001 5.980000000000001
3650.0 5.980000000000001 5.980000000000001
3660.0 5.980000000000001 5.980000000000001
3670.0 5.980000000000001 5.980000000000001
3680.0 5.980000000000001 5.980000000000001
3690.0 5.980000000000001 5.980000000000001
3700.0 5.980000000000001 5.980000000000001
3710.0 5.980000000000001 5.980000000000001
3720.0 5.980000000000001 5.980000000000001
3730.0 5.980000000000001 5.980000000000001
3740.0 5.980000000000001 5.980000000000001
3750.0 5.980000000000001 5.980000000000001
3760.0 5.980000000000001 5.980000000000001
3770.0 5.980000000000001 5.980000000000001
3780.0 5.980000000000001 5.980000000000001
3790.0 5.980000000000001 5.980000000000001
3800.0 5.974761904761906 5.974761904761906
3810.0 5.974761904761906 5.974761904761906
3820.0 5.974761904761906 5.974761904761906
3830.0 5.974761904761906 5.974761904761906
3840.0 5.974761904761906 5.974761904761906
3850.0 5.974761904761906 5.974761904761906
3860.0 5.974761904761906 5.974761904761906
3870.0 5.974761904761906 5.974761904761906
3880.0 5.980000000000001 5.980000000000001
3890.0 5.985238095238096 5.985238095238096
3900.0 5.990476190476191 5.990476190476191
3910.0 5.995714285714287 5.995714285714287
3920.0 6.000952380952382 6.000952380952382
3930.0 6.006190476190477 6.006190476190477
3940.0 6.0114285714285725 6.0114285714285725
3950.0 6.0166666666666675 6.0166666666666675
3960.0 6.0219047619047625 6.0219047619047625
3970.0 6.0271428571428585 6.0271428571428585
3980.0 6.0323809523809535 6.0323809523809535
3990.0 6.0376190476190486 6.0376190476190486
4000.0 6.042857142857144 6.042857142857144
4010.0 6.053333333333335 6.053333333333335
4020.0 6.05857142857143 6.05857142857143
4030.0 6.063809523809525 6.063809523809525
4040.0 6.06904761904762 6.06904761904762
4050.0 6.074285714285715 6.074285714285715
4060.0 6.079523809523811 6.079523809523811
4070.0 6.084761904761906 6.084761904761906
4080.0 6.090000000000001 6.090000000000001
4090.0 6.090000000000001 6.090000000000001
4100.0 6.090000000000001 6.090000000000001
4110.0 6.090000000000001 6.090000000000001
4120.0 6.090000000000001 6.090000000000001
4130.0 6.090000000000001 6.090000000000001
4140.0 6.090000000000001 6.090000000000001
4150.0 6.090000000000001 6.090000000000001
4160.0 6.090000000000001 6.090000000000001
4170.0 6.090000000000001 6.090000000000001
4180.0 6.090000000000001 6.090000000000001
4190.0 6.090000000000001 6.090000000000001
4200.0 6.090000000000001 6.090000000000001
4210.0 6.090000000000001 6.090000000000001
4220.0 6.090000000000001 6.090000000000001
4230.0 6.090000000000001 6.090000000000001
4240.0 6.090000000000001 6.090000000000001
4250.0 6.090000000000001 6.090000000000001
4260.0 6.090000000000001 6.090000000000001
4270.0 6.090000000000001 6.090000000000001
4280.0 6.090000000000001 6.090000000000001
4290.0 6.090000000000001 6.090000000000001
4300.0 6.090000000000001 6.090000000000001
4310.0 6.090000000000001 6.090000000000001
4320.0 6.090000000000001 6.090000000000001
4330.0 6.090000000000001 6.090000000000001
4340.0 6.090000000000001 6.090000000000001
4350.0 6.090000000000001 6.090000000000001
4360.0 6.090000000000001 6.090000000000001
4370.0 6.090000000000001 6.090000000000001
4380.0 6.090000000000001 6.090000000000001
4390.0 6.090000000000001 6.090000000000001
4400.0 6.090000000000001 6.090000000000001
4410.0 6.090000000000001 6.090000000000001
4420.0 6.090000000000001 6.090000000000001
4430.0 6.090000000000001 6.090000000000001
4440.0 6.095238095238095 6.095238095238095
4450.0 6.100476190476191 6.100476190476191
4460.0 6.100476190476191 6.100476190476191
4470.0 6.100476190476191 6.100476190476191
4480.0 6.100476190476191 6.100476190476191
4490.0 6.100476190476191 6.100476190476191
4500.0 6.100476190476191 6.100476190476191
4510.0 6.100476190476191 6.100476190476191
4520.0 6.100476190476191 6.100476190476191
4530.0 6.100476190476191 6.100476190476191
4540.0 6.100476190476191 6.100476190476191
4550.0 6.100476190476191 6.100476190476191
4560.0 6.100476190476191 6.100476190476191
4570.0 6.100476190476191 6.100476190476191
4580.0 6.100476190476191 6.100476190476191
4590.0 6.100476190476191 6.100476190476191
4600.0 6.100476190476191 6.100476190476191
4610.0 6.105714285714286 6.105714285714286
4620.0 6.115714285714286 6.115714285714286
4630.0 6.125714285714286 6.125714285714286
4640.0 6.130952380952381 6.130952380952381
4650.0 6.135714285714285 6.135714285714285
4660.0 6.135714285714285 6.135714285714285
4670.0 6.14095238095238 6.14095238095238
4680.0 6.150952380952382 6.150952380952382
4690.0 6.160952380952381 6.160952380952381
4700.0 6.170952380952381 6.170952380952381
4710.0 6.180952380952381 6.180952380952381
4720.0 6.19095238095238 6.19095238095238
4730.0 6.200952380952381 6.200952380952381
4740.0 6.2109523809523814 6.2109523809523814
4750.0 6.22095238095238 6.22095238095238
4760.0 6.230952380952381 6.230952380952381
4770.0 6.236190476190475 6.236190476190475
4780.0 6.241428571428571 6.241428571428571
4790.0 6.251428571428572 6.251428571428572
4800.0 6.261428571428572 6.261428571428572
4810.0 6.266666666666667 6.266666666666667
4820.0 6.271428571428572 6.271428571428572
4830.0 6.266666666666667 6.266666666666667
4840.0 6.2666666666666675 6.2666666666666675
4850.0 6.271428571428572 6.271428571428572
4860.0 6.271428571428572 6.271428571428572
4870.0 6.281428571428571 6.281428571428571
4880.0 6.291428571428572 6.291428571428572
4890.0 6.296666666666666 6.296666666666666
4900.0 6.301904761904762 6.301904761904762
4910.0 6.307142857142857 6.307142857142857
4920.0 6.307142857142857 6.307142857142857
4930.0 6.312380952380953 6.312380952380953
4940.0 6.312380952380953 6.312380952380953
4950.0 6.312380952380953 6.312380952380953
4960.0 6.317619047619047 6.317619047619047
4970.0 6.317619047619047 6.317619047619047
4980.0 6.327619047619048 6.327619047619048
4990.0 6.3376190476190475 6.3376190476190475
5000.0 6.3428571428571425 6.3428571428571425
5010.0 6.3480952380952385 6.3480952380952385
5020.0 6.358095238095237 6.358095238095237
5030.0 6.363333333333333 6.363333333333333
5040.0 6.373333333333333 6.373333333333333
5050.0 6.378571428571428 6.378571428571428
5060.0 6.394285714285714 6.394285714285714
5070.0 6.404761904761905 6.404761904761905
5080.0 6.410000000000001 6.410000000000001
5090.0 6.420476190476189 6.420476190476189
5100.0 6.43095238095238 6.43095238095238
5110.0 6.44142857142857 6.44142857142857
5120.0 6.451904761904761 6.451904761904761
5130.0 6.472857142857143 6.472857142857143
5140.0 6.488571428571428 6.488571428571428
5150.0 6.509523809523809 6.509523809523809
5160.0 6.53047619047619 6.53047619047619
5170.0 6.546190476190477 6.546190476190477
5180.0 6.567142857142857 6.567142857142857
5190.0 6.582857142857142 6.582857142857142
5200.0 6.598571428571428 6.598571428571428
5210.0 6.614285714285715 6.614285714285715
5220.0 6.63 6.63
5230.0 6.645714285714286 6.645714285714286
5240.0 6.661428571428571 6.661428571428571
5250.0 6.677142857142857 6.677142857142857
5260.0 6.692857142857143 6.692857142857143
5270.0 6.698095238095238 6.698095238095238
5280.0 6.708571428571428 6.708571428571428
5290.0 6.719047619047619 6.719047619047619
5300.0 6.724285714285715 6.724285714285715
5310.0 6.729523809523809 6.729523809523809
5320.0 6.734761904761905 6.734761904761905
5330.0 6.740000000000001 6.740000000000001
5340.0 6.740000000000001 6.740000000000001
5350.0 6.740000000000001 6.740000000000001
5360.0 6.740000000000001 6.740000000000001
5370.0 6.740000000000001 6.740000000000001
5380.0 6.745238095238095 6.745238095238095
5390.0 6.75047619047619 6.75047619047619
5400.0 6.75047619047619 6.75047619047619
5410.0 6.750476190476191 6.750476190476191
5420.0 6.750476190476191 6.750476190476191
5430.0 6.750476190476191 6.750476190476191
5440.0 6.750476190476191 6.750476190476191
5450.0 6.750476190476191 6.750476190476191
5460.0 6.750476190476191 6.750476190476191
5470.0 6.750476190476191 6.750476190476191
5480.0 6.750476190476191 6.750476190476191
5490.0 6.750476190476191 6.750476190476191
5500.0 6.760952380952382 6.760952380952382
5510.0 6.760952380952382 6.760952380952382
5520.0 6.760952380952382 6.760952380952382
5530.0 6.760952380952382 6.760952380952382
5540.0 6.760952380952382 6.760952380952382
5550.0 6.760952380952382 6.760952380952382
5560.0 6.760952380952382 6.760952380952382
5570.0 6.760952380952382 6.760952380952382
5580.0 6.760952380952382 6.760952380952382
5590.0 6.755714285714286 6.755714285714286
5600.0 6.750476190476191 6.750476190476191
5610.0 6.750476190476191 6.750476190476191
5620.0 6.750476190476191 6.750476190476191
5630.0 6.750476190476191 6.750476190476191
5640.0 6.750476190476191 6.750476190476191
5650.0 6.750476190476191 6.750476190476191
5660.0 6.750476190476191 6.750476190476191
5670.0 6.755714285714286 6.755714285714286
5680.0 6.76095238095238 6.76095238095238
5690.0 6.766190476190475 6.766190476190475
5700.0 6.7714285714285705 6.7714285714285705
5710.0 6.766190476190475 6.766190476190475
5720.0 6.776666666666666 6.776666666666666
5730.0 6.781904761904761 6.781904761904761
5740.0 6.787142857142856 6.787142857142856
5750.0 6.7923809523809515 6.7923809523809515
5760.0 6.797619047619047 6.797619047619047
5770.0 6.8028571428571425 6.8028571428571425
5780.0 6.808095238095237 6.808095238095237
5790.0 6.813333333333333 6.813333333333333
5800.0 6.818571428571427 6.818571428571427
5810.0 6.823809523809523 6.823809523809523
5820.0 6.829047619047618 6.829047619047618
5830.0 6.834285714285714 6.834285714285714
5840.0 6.839523809523808 6.839523809523808
5850.0 6.844761904761904 6.844761904761904
5860.0 6.849999999999999 6.849999999999999
5870.0 6.855238095238095 6.855238095238095
5880.0 6.855238095238095 6.855238095238095
5890.0 6.86047619047619 6.86047619047619
5900.0 6.86047619047619 6.86047619047619
5910.0 6.860476190476189 6.860476190476189
5920.0 6.860476190476189 6.860476190476189
5930.0 6.855238095238095 6.855238095238095
5940.0 6.855238095238095 6.855238095238095
5950.0 6.865714285714285 6.865714285714285
5960.0 6.865714285714285 6.865714285714285
5970.0 6.865714285714285 6.865714285714285
5980.0 6.865714285714285 6.865714285714285
5990.0 6.865714285714285 6.865714285714285
6000.0 6.865714285714285 6.865714285714285
6010.0 6.865714285714285 6.865714285714285
6020.0 6.865714285714285 6.865714285714285
6030.0 6.870952380952381 6.870952380952381
6040.0 6.876190476190477 6.876190476190477
6050.0 6.886666666666666 6.886666666666666
6060.0 6.891904761904762 6.891904761904762
6070.0 6.897142857142858 6.897142857142858
6080.0 6.902380952380954 6.902380952380954
6090.0 6.907619047619048 6.907619047619048
6100.0 6.907619047619048 6.907619047619048
6110.0 6.912857142857142 6.912857142857142
6120.0 6.918095238095238 6.918095238095238
6130.0 6.923333333333333 6.923333333333333
6140.0 6.928571428571429 6.928571428571429
6150.0 6.933809523809523 6.933809523809523
6160.0 6.928571428571429 6.928571428571429
6170.0 6.933809523809523 6.933809523809523
6180.0 6.939047619047619 6.939047619047619
6190.0 6.944285714285715 6.944285714285715
6200.0 6.949523809523809 6.949523809523809
6210.0 6.954761904761905 6.954761904761905
6220.0 6.96 6.96
6230.0 6.965238095238096 6.965238095238096
6240.0 6.965238095238096 6.965238095238096
6250.0 6.965238095238096 6.965238095238096
6260.0 6.96 6.96
6270.0 6.96 6.96
6280.0 6.96 6.96
6290.0 6.96 6.96
6300.0 6.96 6.96
6310.0 6.96 6.96
6320.0 6.96 6.96
6330.0 6.96 6.96
6340.0 6.96 6.96
6350.0 6.96 6.96
6360.0 6.96 6.96
6370.0 6.96 6.96
6380.0 6.96 6.96
6390.0 6.96 6.96
6400.0 6.96 6.96
6410.0 6.96 6.96
6420.0 6.96 6.96
6430.0 6.96 6.96
6440.0 6.96 6.96
6450.0 6.96 6.96
6460.0 6.96 6.96
6470.0 6.96 6.96
6480.0 6.96 6.96
6490.0 6.96 6.96
6500.0 6.96 6.96
6510.0 6.96 6.96
6520.0 6.96 6.96
6530.0 6.96 6.96
6540.0 6.96 6.96
6550.0 6.96 6.96
6560.0 6.96 6.96
6570.0 6.96 6.96
6580.0 6.96 6.96
6590.0 6.96 6.96
6600.0 6.96 6.96
6610.0 6.96 6.96
6620.0 6.96 6.96
6630.0 6.96 6.96
6640.0 6.96 6.96
6650.0 6.96 6.96
6660.0 6.96 6.96
6670.0 6.96 6.96
6680.0 6.96 6.96
6690.0 6.96 6.96
6700.0 6.96 6.96
6710.0 6.96 6.96
6720.0 6.96 6.96
6730.0 6.96 6.96
6740.0 6.96 6.96
6750.0 6.96 6.96
6760.0 6.96 6.96
6770.0 6.96 6.96
6780.0 6.96 6.96
6790.0 6.965238095238094 6.965238095238094
6800.0 6.965238095238094 6.965238095238094
6810.0 6.965238095238096 6.965238095238096
6820.0 6.965238095238096 6.965238095238096
6830.0 6.965238095238096 6.965238095238096
6840.0 6.965238095238096 6.965238095238096
6850.0 6.965238095238096 6.965238095238096
6860.0 6.965238095238096 6.965238095238096
6870.0 6.965238095238096 6.965238095238096
6880.0 6.965238095238096 6.965238095238096
6890.0 6.965238095238096 6.965238095238096
6900.0 6.965238095238096 6.965238095238096
6910.0 6.965238095238096 6.965238095238096
6920.0 6.965238095238096 6.965238095238096
6930.0 6.965238095238096 6.965238095238096
6940.0 6.965238095238096 6.965238095238096
6950.0 6.965238095238096 6.965238095238096
6960.0 6.965238095238096 6.965238095238096
6970.0 6.965238095238096 6.965238095238096
6980.0 6.965238095238096 6.965238095238096
6990.0 6.965238095238096 6.965238095238096
7000.0 6.965238095238094 6.965238095238094
7010.0 6.970476190476189 6.970476190476189
7020.0 6.975714285714285 6.975714285714285
7030.0 6.980952380952379 6.980952380952379
7040.0 6.986190476190475 6.986190476190475
7050.0 6.991428571428569 6.991428571428569
7060.0 6.996666666666665 6.996666666666665
7070.0 7.00190476190476 7.00190476190476
7080.0 7.007142857142856 7.007142857142856
7090.0 7.012380952380952 7.012380952380952
7100.0 7.017619047619046 7.017619047619046
7110.0 7.022857142857142 7.022857142857142
7120.0 7.028095238095237 7.028095238095237
7130.0 7.033333333333333 7.033333333333333
7140.0 7.038571428571427 7.038571428571427
7150.0 7.043809523809523 7.043809523809523
7160.0 7.0490476190476175 7.0490476190476175
7170.0 7.054285714285713 7.054285714285713
7180.0 7.059523809523808 7.059523809523808
7190.0 7.064761904761904 7.064761904761904
7200.0 7.0699999999999985 7.0699999999999985
7210.0 7.0699999999999985 7.0699999999999985
7220.0 7.0699999999999985 7.0699999999999985
7230.0 7.0699999999999985 7.0699999999999985
7240.0 7.0699999999999985 7.0699999999999985
7250.0 7.0699999999999985 7.0699999999999985
7260.0 7.0699999999999985 7.0699999999999985
7270.0 7.0699999999999985 7.0699999999999985
7280.0 7.0699999999999985 7.0699999999999985
7290.0 7.0699999999999985 7.0699999999999985
7300.0 7.0699999999999985 7.0699999999999985
7310.0 7.074761904761903 7.074761904761903
7320.0 7.079523809523808 7.079523809523808
7330.0 7.084285714285712 7.084285714285712
7340.0 7.0890476190476175 7.0890476190476175
7350.0 7.099047619047618 7.099047619047618
7360.0 7.103809523809523 7.103809523809523
7370.0 7.108571428571428 7.108571428571428
7380.0 7.1133333333333315 7.1133333333333315
7390.0 7.118095238095238 7.118095238095238
7400.0 7.128095238095238 7.128095238095238
7410.0 7.1380952380952385 7.1380952380952385
7420.0 7.148095238095239 7.148095238095239
7430.0 7.158095238095238 7.158095238095238
7440.0 7.168095238095238 7.168095238095238
7450.0 7.1780952380952385 7.1780952380952385
7460.0 7.188095238095239 7.188095238095239
7470.0 7.198095238095238 7.198095238095238
7480.0 7.208095238095238 7.208095238095238
7490.0 7.218095238095238 7.218095238095238
7500.0 7.2228571428571415 7.2228571428571415
7510.0 7.227619047619046 7.227619047619046
7520.0 7.227619047619045 7.227619047619045
7530.0 7.227619047619045 7.227619047619045
7540.0 7.227619047619045 7.227619047619045
7550.0 7.227619047619045 7.227619047619045
7560.0 7.22238095238095 7.22238095238095
7570.0 7.22238095238095 7.22238095238095
7580.0 7.22238095238095 7.22238095238095
7590.0 7.22238095238095 7.22238095238095
7600.0 7.22238095238095 7.22238095238095
7610.0 7.217142857142854 7.217142857142854
7620.0 7.21190476190476 7.21190476190476
7630.0 7.206666666666664 7.206666666666664
7640.0 7.201428571428569 7.201428571428569
7650.0 7.196190476190473 7.196190476190473
7660.0 7.190952380952379 7.190952380952379
7670.0 7.185714285714283 7.185714285714283
7680.0 7.180476190476189 7.180476190476189
7690.0 7.175238095238093 7.175238095238093
7700.0 7.169999999999998 7.169999999999998
7710.0 7.169999999999998 7.169999999999998
7720.0 7.169999999999998 7.169999999999998
7730.0 7.169999999999998 7.169999999999998
7740.0 7.169999999999998 7.169999999999998
7750.0 7.169999999999998 7.169999999999998
7760.0 7.169999999999998 7.169999999999998
7770.0 7.169999999999998 7.169999999999998
7780.0 7.169999999999998 7.169999999999998
7790.0 7.169999999999998 7.169999999999998
7800.0 7.169999999999998 7.169999999999998
7810.0 7.169999999999998 7.169999999999998
7820.0 7.169999999999998 7.169999999999998
7830.0 7.169999999999998 7.169999999999998
7840.0 7.169999999999998 7.169999999999998
7850.0 7.169999999999998 7.169999999999998
7860.0 7.169999999999998 7.169999999999998
7870.0 7.169999999999998 7.169999999999998
7880.0 7.169999999999998 7.169999999999998
7890.0 7.169999999999998 7.169999999999998
7900.0 7.169999999999998 7.169999999999998
7910.0 7.169999999999998 7.169999999999998
7920.0 7.169999999999998 7.169999999999998
7930.0 7.169999999999998 7.169999999999998
7940.0 7.169999999999998 7.169999999999998
7950.0 7.169999999999998 7.169999999999998
7960.0 7.169999999999998 7.169999999999998
7970.0 7.169999999999998 7.169999999999998
7980.0 7.169999999999998 7.169999999999998
7990.0 7.169999999999998 7.169999999999998
8000.0 7.169999999999998 7.169999999999998
8010.0 7.169999999999998 7.169999999999998
8020.0 7.169999999999998 7.169999999999998
8030.0 7.165238095238093 7.165238095238093
8040.0 7.1604761904761896 7.1604761904761896
8050.0 7.155714285714285 7.155714285714285
8060.0 7.15095238095238 7.15095238095238
8070.0 7.146190476190474 7.146190476190474
8080.0 7.146190476190474 7.146190476190474
8090.0 7.146190476190474 7.146190476190474
8100.0 7.146190476190474 7.146190476190474
8110.0 7.1461904761904735 7.1461904761904735
8120.0 7.146190476190474 7.146190476190474
8130.0 7.146190476190474 7.146190476190474
8140.0 7.146190476190474 7.146190476190474
8150.0 7.146190476190474 7.146190476190474
8160.0 7.146190476190474 7.146190476190474
8170.0 7.146190476190474 7.146190476190474
8180.0 7.15142857142857 7.15142857142857
8190.0 7.15142857142857 7.15142857142857
8200.0 7.156666666666666 7.156666666666666
8210.0 7.16190476190476 7.16190476190476
8220.0 7.167142857142856 7.167142857142856
8230.0 7.167142857142856 7.167142857142856
8240.0 7.177142857142857 7.177142857142857
8250.0 7.18190476190476 7.18190476190476
8260.0 7.202380952380951 7.202380952380951
8270.0 7.2071428571428555 7.2071428571428555
8280.0 7.21190476190476 7.21190476190476
8290.0 7.21190476190476 7.21190476190476
8300.0 7.21190476190476 7.21190476190476
8310.0 7.21190476190476 7.21190476190476
8320.0 7.217142857142856 7.217142857142856
8330.0 7.217142857142856 7.217142857142856
8340.0 7.222380952380952 7.222380952380952
8350.0 7.227619047619046 7.227619047619046
8360.0 7.232857142857142 7.232857142857142
8370.0 7.238095238095238 7.238095238095238
8380.0 7.243333333333332 7.243333333333332
8390.0 7.243333333333332 7.243333333333332
8400.0 7.248571428571428 7.248571428571428
8410.0 7.248571428571428 7.248571428571428
8420.0 7.253809523809523 7.253809523809523
8430.0 7.259047619047617 7.259047619047617
8440.0 7.269523809523807 7.269523809523807
8450.0 7.2747619047619025 7.2747619047619025
8460.0 7.285238095238093 7.285238095238093
8470.0 7.279999999999997 7.279999999999997
8480.0 7.290476190476188 7.290476190476188
8490.0 7.300952380952378 7.300952380952378
8500.0 7.31142857142857 7.31142857142857
8510.0 7.32190476190476 7.32190476190476
8520.0 7.332380952380951 7.332380952380951
8530.0 7.337619047619045 7.337619047619045
8540.0 7.348095238095236 7.348095238095236
8550.0 7.353333333333332 7.353333333333332
8560.0 7.358571428571426 7.358571428571426
8570.0 7.363809523809522 7.363809523809522
8580.0 7.369047619047616 7.369047619047616
8590.0 7.374285714285712 7.374285714285712
8600.0 7.379523809523807 7.379523809523807
8610.0 7.384761904761903 7.384761904761903
8620.0 7.389999999999997 7.389999999999997
8630.0 7.389999999999997 7.389999999999997
8640.0 7.389999999999997 7.389999999999997
8650.0 7.389999999999997 7.389999999999997
8660.0 7.389999999999997 7.389999999999997
8670.0 7.389999999999997 7.389999999999997
8680.0 7.389999999999997 7.389999999999997
8690.0 7.389999999999997 7.389999999999997
8700.0 7.389999999999997 7.389999999999997
8710.0 7.395238095238093 7.395238095238093
8720.0 7.395238095238093 7.395238095238093
8730.0 7.400476190476189 7.400476190476189
8740.0 7.405714285714285 7.405714285714285
8750.0 7.410952380952381 7.410952380952381
8760.0 7.416190476190477 7.416190476190477
8770.0 7.421428571428571 7.421428571428571
8780.0 7.426666666666667 7.426666666666667
8790.0 7.431904761904762 7.431904761904762
8800.0 7.437142857142858 7.437142857142858
8810.0 7.442380952380954 7.442380952380954
8820.0 7.447619047619048 7.447619047619048
8830.0 7.452857142857143 7.452857142857143
8840.0 7.458095238095238 7.458095238095238
8850.0 7.463333333333334 7.463333333333334
8860.0 7.468571428571429 7.468571428571429
8870.0 7.473809523809523 7.473809523809523
8880.0 7.479047619047619 7.479047619047619
8890.0 7.484285714285715 7.484285714285715
8900.0 7.48952380952381 7.48952380952381
8910.0 7.494761904761904 7.494761904761904
8920.0 7.494761904761904 7.494761904761904
8930.0 7.5 7.5
8940.0 7.5 7.5
8950.0 7.505238095238096 7.505238095238096
8960.0 7.505238095238096 7.505238095238096
8970.0 7.505238095238096 7.505238095238096
8980.0 7.505238095238096 7.505238095238096
8990.0 7.505238095238096 7.505238095238096
9000.0 7.505238095238096 7.505238095238096
9010.0 7.505238095238096 7.505238095238096
9020.0 7.510476190476192 7.510476190476192
9030.0 7.510476190476192 7.510476190476192
9040.0 7.510476190476192 7.510476190476192
9050.0 7.51047619047619 7.51047619047619
9060.0 7.51047619047619 7.51047619047619
9070.0 7.51047619047619 7.51047619047619
9080.0 7.51047619047619 7.51047619047619
9090.0 7.51047619047619 7.51047619047619
9100.0 7.51047619047619 7.51047619047619
9110.0 7.51047619047619 7.51047619047619
9120.0 7.51047619047619 7.51047619047619
9130.0 7.51047619047619 7.51047619047619
9140.0 7.51047619047619 7.51047619047619
9150.0 7.51047619047619 7.51047619047619
9160.0 7.505238095238096 7.505238095238096
9170.0 7.505238095238096 7.505238095238096
9180.0 7.505238095238096 7.505238095238096
9190.0 7.505238095238096 7.505238095238096
9200.0 7.505238095238096 7.505238095238096
9210.0 7.505238095238096 7.505238095238096
9220.0 7.505238095238096 7.505238095238096
9230.0 7.5 7.5
9240.0 7.5 7.5
9250.0 7.5 7.5
9260.0 7.5 7.5
9270.0 7.5 7.5
9280.0 7.5 7.5
9290.0 7.5 7.5
9300.0 7.5 7.5
9310.0 7.5 7.5
9320.0 7.5 7.5
9330.0 7.5 7.5
9340.0 7.5 7.5
9350.0 7.5 7.5
9360.0 7.5 7.5
9370.0 7.5 7.5
9380.0 7.5 7.5
9390.0 7.5 7.5
9400.0 7.5 7.5
9410.0 7.5 7.5
9420.0 7.5 7.5
9430.0 7.5 7.5
9440.0 7.5 7.5
9450.0 7.5 7.5
9460.0 7.5 7.5
9470.0 7.5 7.5
9480.0 7.505238095238096 7.505238095238096
9490.0 7.510476190476192 7.510476190476192
9500.0 7.515714285714288 7.515714285714288
9510.0 7.520952380952384 7.520952380952384
9520.0 7.526190476190478 7.526190476190478
9530.0 7.531428571428574 7.531428571428574
9540.0 7.536666666666669 7.536666666666669
9550.0 7.541904761904765 7.541904761904765
9560.0 7.547142857142861 7.547142857142861
9570.0 7.552380952380955 7.552380952380955
9580.0 7.557619047619051 7.557619047619051
9590.0 7.562857142857145 7.562857142857145
9600.0 7.568095238095241 7.568095238095241
9610.0 7.573333333333336 7.573333333333336
9620.0 7.583809523809526 7.583809523809526
9630.0 7.594285714285715 7.594285714285715
9640.0 7.604761904761905 7.604761904761905
9650.0 7.615238095238096 7.615238095238096
9660.0 7.6257142857142854 7.6257142857142854
9670.0 7.6361904761904755 7.6361904761904755
9680.0 7.646666666666667 7.646666666666667
9690.0 7.6519047619047615 7.6519047619047615
9700.0 7.651904761904763 7.651904761904763
9710.0 7.651904761904763 7.651904761904763
9720.0 7.657142857142859 7.657142857142859
9730.0 7.662380952380953 7.662380952380953
9740.0 7.6676190476190484 7.6676190476190484
9750.0 7.672857142857143 7.672857142857143
9760.0 7.6780952380952385 7.6780952380952385
9770.0 7.683333333333333 7.683333333333333
9780.0 7.688571428571429 7.688571428571429
9790.0 7.693809523809524 7.693809523809524
9800.0 7.69904761904762 7.69904761904762
9810.0 7.704285714285714 7.704285714285714
9820.0 7.70952380952381 7.70952380952381
9830.0 7.70952380952381 7.70952380952381
9840.0 7.70952380952381 7.70952380952381
9850.0 7.70952380952381 7.70952380952381
9860.0 7.70952380952381 7.70952380952381
9870.0 7.70952380952381 7.70952380952381
9880.0 7.70952380952381 7.70952380952381
9890.0 7.70952380952381 7.70952380952381
9900.0 7.70952380952381 7.70952380952381
