# Supplementary material for: Phospholipids are imported into mitochondria by VDAC, a dimeric beta barrel scramblase
Source: Nat Commun. 2023 Dec 8;14:8115. doi: 10.1038/s41467-023-43570-y (PMC10709637; doi:10.1038/s41467-023-43570-y)
Supplement: Supplementary file 6 — Source Data [file 41467_2023_43570_MOESM6_ESM.zip › Fig 4/fig4-c/scrambling_dimer-1-star_n2.dat]

@ xlabel time [ns]
@ ylabel scrambled lipids [%]
# $ label '
# $ label simulation #2
$ linewidth 3
$ color #9aa800
100.0 0.12047619047619049
110.0 0.13095238095238096
120.0 0.1361904761904762
130.0 0.14142857142857146
140.0 0.14666666666666672
150.0 0.15190476190476193
160.0 0.1571428571428572
170.0 0.16238095238095243
180.0 0.16761904761904767
190.0 0.1728571428571429
200.0 0.18333333333333338
210.0 0.19380952380952382
220.0 0.20428571428571432
230.0 0.20952380952380953
240.0 0.22
250.0 0.22523809523809527
260.0 0.23047619047619047
270.0 0.23571428571428568
280.0 0.24095238095238095
290.0 0.24619047619047615
300.0 0.25142857142857133
310.0 0.25142857142857133
320.0 0.25142857142857133
330.0 0.2566666666666666
340.0 0.26190476190476186
350.0 0.2671428571428571
360.0 0.2671428571428571
370.0 0.2671428571428571
380.0 0.2671428571428571
390.0 0.2723809523809524
400.0 0.2776190476190476
410.0 0.2776190476190476
420.0 0.2776190476190476
430.0 0.2776190476190476
440.0 0.2776190476190476
450.0 0.2776190476190476
460.0 0.2776190476190476
470.0 0.28285714285714286
480.0 0.2880952380952381
490.0 0.29333333333333333
500.0 0.30380952380952386
510.0 0.31428571428571433
520.0 0.31952380952380954
530.0 0.3247619047619048
540.0 0.3247619047619048
550.0 0.3247619047619048
560.0 0.32476190476190475
570.0 0.33
580.0 0.34047619047619054
590.0 0.350952380952381
600.0 0.3561904761904763
610.0 0.3561904761904763
620.0 0.3561904761904763
630.0 0.3561904761904763
640.0 0.3561904761904763
650.0 0.3561904761904762
660.0 0.3614285714285715
670.0 0.3666666666666667
680.0 0.3666666666666667
690.0 0.3666666666666667
700.0 0.3666666666666667
710.0 0.3614285714285715
720.0 0.3561904761904762
730.0 0.3561904761904762
740.0 0.3561904761904762
750.0 0.3561904761904762
760.0 0.3614285714285715
770.0 0.3614285714285715
780.0 0.3614285714285715
790.0 0.3561904761904762
800.0 0.350952380952381
810.0 0.34571428571428575
820.0 0.34571428571428575
830.0 0.34571428571428575
840.0 0.350952380952381
850.0 0.360952380952381
860.0 0.370952380952381
870.0 0.38095238095238093
880.0 0.3961904761904763
890.0 0.4166666666666667
900.0 0.4371428571428572
910.0 0.4523809523809524
920.0 0.46761904761904766
930.0 0.482857142857143
940.0 0.5033333333333333
950.0 0.5185714285714286
960.0 0.5390476190476191
970.0 0.5490476190476191
980.0 0.5695238095238095
990.0 0.5900000000000001
1000.0 0.6104761904761905
1010.0 0.6309523809523809
1020.0 0.6514285714285715
1030.0 0.677142857142857
1040.0 0.6976190476190476
1050.0 0.718095238095238
1060.0 0.7338095238095237
1070.0 0.7547619047619046
1080.0 0.76
1090.0 0.7652380952380953
1100.0 0.7652380952380953
1110.0 0.7652380952380953
1120.0 0.7704761904761904
1130.0 0.7757142857142857
1140.0 0.7914285714285713
1150.0 0.8019047619047619
1160.0 0.822857142857143
1170.0 0.8385714285714287
1180.0 0.8647619047619047
1190.0 0.8804761904761904
1200.0 0.9014285714285715
1210.0 0.9223809523809523
1220.0 0.9485714285714285
1230.0 0.9747619047619045
1240.0 0.9957142857142856
1250.0 1.027142857142857
1260.0 1.0480952380952377
1270.0 1.074285714285714
1280.0 1.1052380952380951
1290.0 1.1466666666666665
1300.0 1.1780952380952379
1310.0 1.214761904761905
1320.0 1.2461904761904763
1330.0 1.2828571428571431
1340.0 1.3142857142857147
1350.0 1.3452380952380953
1360.0 1.3761904761904762
1370.0 1.401904761904762
1380.0 1.4276190476190476
1390.0 1.4480952380952377
1400.0 1.4790476190476187
1410.0 1.499523809523809
1420.0 1.5199999999999996
1430.0 1.535238095238095
1440.0 1.5504761904761903
1450.0 1.5709523809523807
1460.0 1.5809523809523807
1470.0 1.6014285714285712
1480.0 1.6166666666666665
1490.0 1.6271428571428568
1500.0 1.6376190476190473
1510.0 1.6528571428571428
1520.0 1.668095238095238
1530.0 1.688571428571429
1540.0 1.703809523809524
1550.0 1.7242857142857144
1560.0 1.7347619047619052
1570.0 1.7452380952380955
1580.0 1.7661904761904763
1590.0 1.7871428571428571
1600.0 1.8080952380952384
1610.0 1.823809523809524
1620.0 1.8447619047619048
1630.0 1.8657142857142857
1640.0 1.8866666666666665
1650.0 1.912857142857143
1660.0 1.9338095238095239
1670.0 1.9599999999999997
1680.0 1.9861904761904758
1690.0 2.012380952380952
1700.0 2.033333333333333
1710.0 2.0595238095238093
1720.0 2.08047619047619
1730.0 2.1014285714285714
1740.0 2.122380952380952
1750.0 2.1485714285714286
1760.0 2.1747619047619047
1770.0 2.206190476190476
1780.0 2.232380952380952
1790.0 2.2480952380952375
1800.0 2.2638095238095235
1810.0 2.279523809523809
1820.0 2.30047619047619
1830.0 2.3161904761904757
1840.0 2.3371428571428567
1850.0 2.3580952380952374
1860.0 2.3738095238095234
1870.0 2.389523809523809
1880.0 2.3999999999999995
1890.0 2.4052380952380945
1900.0 2.415714285714285
1910.0 2.4261904761904756
1920.0 2.431428571428571
1930.0 2.4419047619047616
1940.0 2.452380952380952
1950.0 2.4676190476190474
1960.0 2.4728571428571424
1970.0 2.4880952380952377
1980.0 2.498095238095238
1990.0 2.513333333333333
2000.0 2.5285714285714285
2010.0 2.5438095238095237
2020.0 2.559047619047619
2030.0 2.569047619047619
2040.0 2.584285714285714
2050.0 2.5942857142857143
2060.0 2.604285714285714
2070.0 2.6195238095238094
2080.0 2.6347619047619046
2090.0 2.655238095238095
2100.0 2.6757142857142857
2110.0 2.6909523809523805
2120.0 2.7061904761904763
2130.0 2.7214285714285715
2140.0 2.736666666666667
2150.0 2.7519047619047616
2160.0 2.762380952380952
2170.0 2.782857142857143
2180.0 2.788095238095238
2190.0 2.793333333333333
2200.0 2.7985714285714285
2210.0 2.8038095238095235
2220.0 2.809047619047619
2230.0 2.814285714285714
2240.0 2.819523809523809
2250.0 2.8247619047619046
2260.0 2.8352380952380947
2270.0 2.8509523809523807
2280.0 2.8614285714285708
2290.0 2.8719047619047613
2300.0 2.882380952380952
2310.0 2.903333333333333
2320.0 2.919047619047619
2330.0 2.9347619047619045
2340.0 2.95047619047619
2350.0 2.9661904761904756
2360.0 2.9819047619047616
2370.0 3.0028571428571427
2380.0 3.0185714285714287
2390.0 3.0395238095238097
2400.0 3.060476190476191
2410.0 3.081428571428572
2420.0 3.1023809523809525
2430.0 3.123333333333334
2440.0 3.14952380952381
2450.0 3.170476190476191
2460.0 3.1914285714285717
2470.0 3.2019047619047623
2480.0 3.212380952380953
2490.0 3.2228571428571424
2500.0 3.2333333333333334
2510.0 3.238571428571428
2520.0 3.2333333333333334
2530.0 3.233333333333333
2540.0 3.233333333333333
2550.0 3.233333333333332
2560.0 3.233333333333332
2570.0 3.233333333333332
2580.0 3.228095238095237
2590.0 3.222857142857142
2600.0 3.2176190476190465
2610.0 3.2123809523809514
2620.0 3.2071428571428564
2630.0 3.201904761904761
2640.0 3.196666666666666
2650.0 3.1861904761904754
2660.0 3.1809523809523803
2670.0 3.175714285714285
2680.0 3.175714285714285
2690.0 3.175714285714285
2700.0 3.1757142857142857
2710.0 3.1757142857142857
2720.0 3.1809523809523816
2730.0 3.1809523809523816
2740.0 3.1809523809523816
2750.0 3.1809523809523808
2760.0 3.1809523809523808
2770.0 3.1809523809523803
2780.0 3.1809523809523803
2790.0 3.1809523809523803
2800.0 3.1809523809523803
2810.0 3.1809523809523803
2820.0 3.1809523809523803
2830.0 3.1809523809523803
2840.0 3.1809523809523803
2850.0 3.1809523809523803
2860.0 3.1809523809523803
2870.0 3.1809523809523803
2880.0 3.1809523809523803
2890.0 3.1809523809523803
2900.0 3.175714285714285
2910.0 3.17047619047619
2920.0 3.1652380952380943
2930.0 3.1599999999999993
2940.0 3.1599999999999993
2950.0 3.1599999999999993
2960.0 3.1599999999999993
2970.0 3.1599999999999993
2980.0 3.1599999999999993
2990.0 3.1599999999999993
3000.0 3.1599999999999993
3010.0 3.1599999999999993
3020.0 3.1599999999999993
3030.0 3.1599999999999993
3040.0 3.1599999999999993
3050.0 3.1599999999999993
3060.0 3.1599999999999993
3070.0 3.1599999999999993
3080.0 3.1599999999999993
3090.0 3.1599999999999993
3100.0 3.1599999999999993
3110.0 3.1599999999999993
3120.0 3.1599999999999993
3130.0 3.1599999999999993
3140.0 3.1599999999999993
3150.0 3.1599999999999993
3160.0 3.1599999999999993
3170.0 3.1599999999999993
3180.0 3.1599999999999993
3190.0 3.1599999999999993
3200.0 3.1652380952380943
3210.0 3.165238095238095
3220.0 3.165238095238095
3230.0 3.165238095238095
3240.0 3.165238095238095
3250.0 3.1652380952380943
3260.0 3.1652380952380943
3270.0 3.1652380952380943
3280.0 3.1652380952380943
3290.0 3.1652380952380943
3300.0 3.1652380952380943
3310.0 3.1652380952380943
3320.0 3.1652380952380943
3330.0 3.17047619047619
3340.0 3.1757142857142857
3350.0 3.1861904761904762
3360.0 3.196666666666667
3370.0 3.2019047619047623
3380.0 3.2071428571428577
3390.0 3.212380952380953
3400.0 3.217619047619048
3410.0 3.217619047619048
3420.0 3.2280952380952384
3430.0 3.2333333333333334
3440.0 3.238571428571429
3450.0 3.243809523809524
3460.0 3.2490476190476194
3470.0 3.2542857142857144
3480.0 3.2595238095238095
3490.0 3.264761904761905
3500.0 3.27
3510.0 3.275238095238096
3520.0 3.280476190476191
3530.0 3.2857142857142865
3540.0 3.2857142857142865
3550.0 3.2857142857142865
3560.0 3.280476190476191
3570.0 3.275238095238096
3580.0 3.275238095238096
3590.0 3.275238095238096
3600.0 3.275238095238096
3610.0 3.275238095238096
3620.0 3.275238095238096
3630.0 3.27
3640.0 3.27
3650.0 3.27
3660.0 3.27
3670.0 3.27
3680.0 3.27
3690.0 3.27
3700.0 3.27
3710.0 3.27
3720.0 3.27
3730.0 3.27
3740.0 3.27
3750.0 3.27
3760.0 3.27
3770.0 3.27
3780.0 3.27
3790.0 3.27
3800.0 3.27
3810.0 3.27
3820.0 3.27
3830.0 3.27
3840.0 3.27
3850.0 3.27
3860.0 3.27
3870.0 3.27
3880.0 3.27
3890.0 3.27
3900.0 3.27
3910.0 3.27
3920.0 3.27
3930.0 3.27
3940.0 3.27
3950.0 3.27
3960.0 3.27
3970.0 3.27
3980.0 3.27
3990.0 3.27
4000.0 3.27
4010.0 3.27
4020.0 3.27
4030.0 3.27
4040.0 3.27
4050.0 3.27
4060.0 3.27
4070.0 3.27
4080.0 3.27
4090.0 3.27
4100.0 3.27
4110.0 3.27
4120.0 3.27
4130.0 3.27
4140.0 3.2752380952380955
4150.0 3.2752380952380955
4160.0 3.2752380952380955
4170.0 3.2752380952380955
4180.0 3.2752380952380955
4190.0 3.275238095238096
4200.0 3.275238095238096
4210.0 3.275238095238096
4220.0 3.275238095238096
4230.0 3.275238095238096
4240.0 3.275238095238096
4250.0 3.275238095238096
4260.0 3.275238095238096
4270.0 3.275238095238096
4280.0 3.275238095238096
4290.0 3.275238095238096
4300.0 3.275238095238096
4310.0 3.275238095238096
4320.0 3.275238095238096
4330.0 3.275238095238096
4340.0 3.275238095238096
4350.0 3.27
4360.0 3.27
4370.0 3.27
4380.0 3.27
4390.0 3.27
4400.0 3.27
4410.0 3.27
4420.0 3.27
4430.0 3.27
4440.0 3.27
4450.0 3.27
4460.0 3.27
4470.0 3.27
4480.0 3.27
4490.0 3.27
4500.0 3.27
4510.0 3.27
4520.0 3.27
4530.0 3.27
4540.0 3.27
4550.0 3.2752380952380955
4560.0 3.2804761904761905
4570.0 3.2857142857142856
4580.0 3.290952380952381
4590.0 3.296190476190476
4600.0 3.301428571428572
4610.0 3.306666666666667
4620.0 3.3119047619047626
4630.0 3.3171428571428576
4640.0 3.3223809523809527
4650.0 3.327619047619048
4660.0 3.332857142857143
4670.0 3.3380952380952387
4680.0 3.3433333333333337
4690.0 3.3485714285714288
4700.0 3.3538095238095242
4710.0 3.3590476190476193
4720.0 3.3642857142857148
4730.0 3.369523809523809
4740.0 3.3747619047619044
4750.0 3.3799999999999994
4760.0 3.3799999999999994
4770.0 3.3799999999999994
4780.0 3.385238095238095
4790.0 3.39047619047619
4800.0 3.39047619047619
4810.0 3.395714285714285
4820.0 3.395714285714285
4830.0 3.395714285714285
4840.0 3.395714285714285
4850.0 3.395714285714285
4860.0 3.4009523809523805
4870.0 3.4009523809523805
4880.0 3.4009523809523805
4890.0 3.4009523809523805
4900.0 3.4009523809523805
4910.0 3.4009523809523805
4920.0 3.4009523809523805
4930.0 3.4009523809523805
4940.0 3.4009523809523805
4950.0 3.4009523809523805
4960.0 3.4009523809523805
4970.0 3.4009523809523805
4980.0 3.4009523809523805
4990.0 3.395714285714285
5000.0 3.39047619047619
5010.0 3.39047619047619
5020.0 3.385238095238095
5030.0 3.385238095238095
5040.0 3.385238095238095
5050.0 3.385238095238095
5060.0 3.385238095238095
5070.0 3.3799999999999994
5080.0 3.3799999999999994
5090.0 3.3799999999999994
5100.0 3.3799999999999994
5110.0 3.3799999999999994
5120.0 3.3799999999999994
5130.0 3.3799999999999994
5140.0 3.3799999999999994
5150.0 3.3799999999999994
5160.0 3.3799999999999994
5170.0 3.3799999999999994
5180.0 3.3799999999999994
5190.0 3.3799999999999994
5200.0 3.3799999999999994
5210.0 3.3799999999999994
5220.0 3.3799999999999994
5230.0 3.3799999999999994
5240.0 3.3799999999999994
5250.0 3.3799999999999994
5260.0 3.3799999999999994
5270.0 3.3799999999999994
5280.0 3.3799999999999994
5290.0 3.3799999999999994
5300.0 3.3799999999999994
5310.0 3.3799999999999994
5320.0 3.3799999999999994
5330.0 3.3799999999999994
5340.0 3.3799999999999994
5350.0 3.3799999999999994
5360.0 3.3799999999999994
5370.0 3.3799999999999994
5380.0 3.3799999999999994
5390.0 3.3799999999999994
5400.0 3.3799999999999994
5410.0 3.3799999999999994
5420.0 3.3799999999999994
5430.0 3.3799999999999994
5440.0 3.3799999999999994
5450.0 3.3799999999999994
5460.0 3.3799999999999994
5470.0 3.3799999999999994
5480.0 3.3799999999999994
5490.0 3.3799999999999994
5500.0 3.3799999999999994
5510.0 3.3799999999999994
5520.0 3.3799999999999994
5530.0 3.3799999999999994
5540.0 3.3799999999999994
5550.0 3.3799999999999994
5560.0 3.385238095238095
5570.0 3.385238095238095
5580.0 3.385238095238095
5590.0 3.385238095238095
5600.0 3.385238095238095
5610.0 3.385238095238095
5620.0 3.385238095238095
5630.0 3.385238095238095
5640.0 3.385238095238095
5650.0 3.385238095238095
5660.0 3.385238095238095
5670.0 3.385238095238095
5680.0 3.385238095238095
5690.0 3.385238095238095
5700.0 3.385238095238095
5710.0 3.385238095238095
5720.0 3.385238095238095
5730.0 3.385238095238095
5740.0 3.385238095238095
5750.0 3.385238095238095
5760.0 3.385238095238095
5770.0 3.3799999999999994
5780.0 3.3799999999999994
5790.0 3.3799999999999994
5800.0 3.3799999999999994
5810.0 3.3799999999999994
5820.0 3.3799999999999994
5830.0 3.3799999999999994
5840.0 3.3799999999999994
5850.0 3.3799999999999994
5860.0 3.3799999999999994
5870.0 3.3799999999999994
5880.0 3.3799999999999994
5890.0 3.3799999999999994
5900.0 3.3799999999999994
5910.0 3.3799999999999994
5920.0 3.3799999999999994
5930.0 3.3799999999999994
5940.0 3.3799999999999994
5950.0 3.3799999999999994
5960.0 3.3799999999999994
5970.0 3.3799999999999994
5980.0 3.3799999999999994
5990.0 3.3799999999999994
6000.0 3.3799999999999994
6010.0 3.3799999999999994
6020.0 3.3799999999999994
6030.0 3.3799999999999994
6040.0 3.3799999999999994
6050.0 3.3799999999999994
6060.0 3.3799999999999994
6070.0 3.385238095238095
6080.0 3.385238095238095
6090.0 3.385238095238095
6100.0 3.385238095238095
6110.0 3.385238095238095
6120.0 3.385238095238095
6130.0 3.385238095238095
6140.0 3.385238095238095
6150.0 3.385238095238095
6160.0 3.385238095238095
6170.0 3.385238095238095
6180.0 3.385238095238095
6190.0 3.385238095238095
6200.0 3.385238095238095
6210.0 3.385238095238095
6220.0 3.385238095238095
6230.0 3.385238095238095
6240.0 3.385238095238095
6250.0 3.385238095238095
6260.0 3.385238095238095
6270.0 3.385238095238095
6280.0 3.3799999999999994
6290.0 3.3799999999999994
6300.0 3.3799999999999994
6310.0 3.3799999999999994
6320.0 3.3799999999999994
6330.0 3.3799999999999994
6340.0 3.3799999999999994
6350.0 3.3799999999999994
6360.0 3.3799999999999994
6370.0 3.3799999999999994
6380.0 3.3799999999999994
6390.0 3.3799999999999994
6400.0 3.3799999999999994
6410.0 3.3799999999999994
6420.0 3.3799999999999994
6430.0 3.3799999999999994
6440.0 3.3799999999999994
6450.0 3.3799999999999994
6460.0 3.3799999999999994
6470.0 3.3799999999999994
6480.0 3.3799999999999994
6490.0 3.3799999999999994
6500.0 3.3799999999999994
6510.0 3.3799999999999994
6520.0 3.3799999999999994
6530.0 3.3799999999999994
6540.0 3.3799999999999994
6550.0 3.3799999999999994
6560.0 3.3799999999999994
6570.0 3.3799999999999994
6580.0 3.3799999999999994
6590.0 3.3799999999999994
6600.0 3.3799999999999994
6610.0 3.3799999999999994
6620.0 3.3799999999999994
6630.0 3.3799999999999994
6640.0 3.3799999999999994
6650.0 3.3799999999999994
6660.0 3.3799999999999994
6670.0 3.3799999999999994
6680.0 3.385238095238095
6690.0 3.39047619047619
6700.0 3.395714285714285
6710.0 3.4057142857142857
6720.0 3.4109523809523807
6730.0 3.4161904761904758
6740.0 3.4214285714285704
6750.0 3.4266666666666663
6760.0 3.431904761904762
6770.0 3.437142857142857
6780.0 3.442380952380952
6790.0 3.4476190476190474
6800.0 3.4528571428571424
6810.0 3.4580952380952374
6820.0 3.463333333333333
6830.0 3.468571428571428
6840.0 3.4738095238095235
6850.0 3.479047619047619
6860.0 3.4890476190476196
6870.0 3.4942857142857147
6880.0 3.4995238095238093
6890.0 3.4995238095238093
6900.0 3.4995238095238093
6910.0 3.4995238095238093
6920.0 3.494761904761905
6930.0 3.494761904761905
6940.0 3.494761904761905
6950.0 3.494761904761905
6960.0 3.494761904761905
6970.0 3.494761904761905
6980.0 3.494761904761905
6990.0 3.494761904761905
7000.0 3.494761904761905
7010.0 3.494761904761905
7020.0 3.494761904761905
7030.0 3.494761904761905
7040.0 3.494761904761905
7050.0 3.494761904761905
7060.0 3.494761904761905
7070.0 3.4899999999999998
7080.0 3.4899999999999998
7090.0 3.4899999999999998
7100.0 3.4899999999999998
7110.0 3.4899999999999998
7120.0 3.4899999999999998
7130.0 3.4899999999999998
7140.0 3.4899999999999998
7150.0 3.4899999999999998
7160.0 3.494761904761905
7170.0 3.494761904761905
7180.0 3.494761904761905
7190.0 3.494761904761904
7200.0 3.494761904761905
7210.0 3.494761904761905
7220.0 3.494761904761905
7230.0 3.494761904761905
7240.0 3.494761904761905
7250.0 3.494761904761905
7260.0 3.494761904761905
7270.0 3.494761904761905
7280.0 3.494761904761905
7290.0 3.494761904761905
7300.0 3.494761904761905
7310.0 3.494761904761905
7320.0 3.494761904761905
7330.0 3.494761904761905
7340.0 3.494761904761905
7350.0 3.494761904761905
7360.0 3.494761904761905
7370.0 3.4899999999999998
7380.0 3.4899999999999998
7390.0 3.4899999999999998
7400.0 3.4899999999999998
7410.0 3.4899999999999998
7420.0 3.4899999999999998
7430.0 3.4899999999999998
7440.0 3.4899999999999998
7450.0 3.4899999999999998
7460.0 3.4899999999999998
7470.0 3.4899999999999998
7480.0 3.4899999999999998
7490.0 3.4899999999999998
7500.0 3.4899999999999998
7510.0 3.4899999999999998
7520.0 3.4899999999999998
7530.0 3.4899999999999998
7540.0 3.4899999999999998
7550.0 3.4899999999999998
7560.0 3.4899999999999998
7570.0 3.4899999999999998
7580.0 3.4899999999999998
7590.0 3.4899999999999998
7600.0 3.4899999999999998
7610.0 3.4899999999999998
7620.0 3.4899999999999998
7630.0 3.4899999999999998
7640.0 3.4899999999999998
7650.0 3.4899999999999998
7660.0 3.4899999999999998
7670.0 3.4899999999999998
7680.0 3.4899999999999998
7690.0 3.4899999999999998
7700.0 3.4899999999999998
7710.0 3.4899999999999998
7720.0 3.4899999999999998
7730.0 3.4899999999999998
7740.0 3.4899999999999998
7750.0 3.4899999999999998
7760.0 3.4899999999999998
7770.0 3.4899999999999998
7780.0 3.4899999999999998
7790.0 3.4899999999999998
7800.0 3.4899999999999998
7810.0 3.4899999999999998
7820.0 3.4899999999999998
7830.0 3.4899999999999998
7840.0 3.494761904761905
7850.0 3.49952380952381
7860.0 3.5042857142857153
7870.0 3.5090476190476196
7880.0 3.513809523809525
7890.0 3.518571428571429
7900.0 3.5233333333333343
7910.0 3.528095238095239
7920.0 3.5328571428571434
7930.0 3.5376190476190486
7940.0 3.5423809523809533
7950.0 3.5471428571428576
7960.0 3.551904761904763
7970.0 3.556666666666667
7980.0 3.5614285714285723
7990.0 3.566190476190477
8000.0 3.5709523809523813
8010.0 3.5757142857142865
8020.0 3.5804761904761913
8030.0 3.5852380952380956
8040.0 3.5900000000000007
8050.0 3.5900000000000007
8060.0 3.5900000000000007
8070.0 3.5900000000000007
8080.0 3.5900000000000007
8090.0 3.5900000000000007
8100.0 3.5900000000000007
8110.0 3.5900000000000007
8120.0 3.5900000000000007
8130.0 3.5900000000000007
8140.0 3.5900000000000007
8150.0 3.5900000000000007
8160.0 3.5900000000000007
8170.0 3.5900000000000007
8180.0 3.5900000000000007
8190.0 3.5900000000000007
8200.0 3.5900000000000007
8210.0 3.5900000000000007
8220.0 3.5900000000000007
8230.0 3.5900000000000007
8240.0 3.5900000000000007
8250.0 3.5900000000000007
8260.0 3.5900000000000007
8270.0 3.5900000000000007
8280.0 3.5900000000000007
8290.0 3.5900000000000007
8300.0 3.5900000000000007
8310.0 3.5900000000000007
8320.0 3.5900000000000007
8330.0 3.5900000000000007
8340.0 3.5900000000000007
8350.0 3.5900000000000007
8360.0 3.5900000000000007
8370.0 3.5900000000000007
8380.0 3.5900000000000007
8390.0 3.5900000000000007
8400.0 3.5900000000000007
8410.0 3.5900000000000007
8420.0 3.5900000000000007
8430.0 3.5900000000000007
8440.0 3.5900000000000007
8450.0 3.595238095238096
8460.0 3.595238095238096
8470.0 3.6004761904761913
8480.0 3.6004761904761913
8490.0 3.6004761904761913
8500.0 3.6004761904761913
8510.0 3.6004761904761913
8520.0 3.6004761904761913
8530.0 3.6004761904761913
8540.0 3.6057142857142863
8550.0 3.6109523809523814
8560.0 3.616190476190477
8570.0 3.621428571428572
8580.0 3.6266666666666674
8590.0 3.6319047619047624
8600.0 3.6371428571428575
8610.0 3.642380952380953
8620.0 3.647619047619048
8630.0 3.652857142857143
8640.0 3.6580952380952385
8650.0 3.6633333333333344
8660.0 3.6633333333333344
8670.0 3.6685714285714295
8680.0 3.6685714285714295
8690.0 3.673809523809525
8700.0 3.67904761904762
8710.0 3.684285714285715
8720.0 3.6895238095238105
8730.0 3.6947619047619056
8740.0 3.7000000000000006
8750.0 3.7000000000000006
8760.0 3.7000000000000006
8770.0 3.7000000000000006
8780.0 3.7000000000000006
8790.0 3.7000000000000006
8800.0 3.7000000000000006
8810.0 3.705238095238096
8820.0 3.710476190476191
8830.0 3.7157142857142866
8840.0 3.7209523809523817
8850.0 3.7261904761904767
8860.0 3.731428571428572
8870.0 3.7366666666666672
8880.0 3.7419047619047623
8890.0 3.7471428571428578
8900.0 3.752380952380953
8910.0 3.752380952380953
8920.0 3.752380952380953
8930.0 3.752380952380953
8940.0 3.752380952380953
8950.0 3.7576190476190483
8960.0 3.7628571428571433
8970.0 3.773333333333334
8980.0 3.7838095238095244
8990.0 3.7942857142857145
9000.0 3.804761904761905
9010.0 3.8152380952380955
9020.0 3.8204761904761906
9030.0 3.825714285714286
9040.0 3.825714285714286
9050.0 3.830952380952381
9060.0 3.836190476190477
9070.0 3.841428571428572
9080.0 3.8466666666666676
9090.0 3.8519047619047626
9100.0 3.8571428571428577
9110.0 3.862380952380953
9120.0 3.8728571428571437
9130.0 3.8833333333333337
9140.0 3.8938095238095243
9150.0 3.904285714285715
9160.0 3.90952380952381
9170.0 3.9147619047619053
9180.0 3.9147619047619053
9190.0 3.9147619047619053
9200.0 3.9147619047619053
9210.0 3.9147619047619053
9220.0 3.9147619047619053
9230.0 3.9147619047619053
9240.0 3.9147619047619053
9250.0 3.9200000000000004
9260.0 3.9200000000000004
9270.0 3.9200000000000004
9280.0 3.9200000000000004
9290.0 3.9200000000000004
9300.0 3.9200000000000004
9310.0 3.9200000000000004
9320.0 3.9200000000000004
9330.0 3.9200000000000004
9340.0 3.9200000000000004
9350.0 3.9200000000000004
9360.0 3.9200000000000004
9370.0 3.9200000000000004
9380.0 3.9200000000000004
9390.0 3.9200000000000004
9400.0 3.9200000000000004
9410.0 3.9252380952380954
9420.0 3.930476190476191
9430.0 3.935714285714286
9440.0 3.940952380952381
9450.0 3.9461904761904765
9460.0 3.9514285714285715
9470.0 3.956666666666667
9480.0 3.961904761904762
9490.0 3.967142857142857
9500.0 3.9723809523809526
9510.0 3.9776190476190476
9520.0 3.982857142857143
9530.0 3.988095238095238
9540.0 3.9880952380952386
9550.0 3.993333333333334
9560.0 3.993333333333334
9570.0 3.993333333333334
9580.0 3.993333333333334
9590.0 3.993333333333334
9600.0 3.993333333333334
9610.0 3.993333333333334
9620.0 3.9880952380952386
9630.0 3.9828571428571435
9640.0 3.9776190476190485
9650.0 3.972380952380953
9660.0 3.967142857142858
9670.0 3.961904761904762
9680.0 3.956666666666667
9690.0 3.9514285714285715
9700.0 3.9461904761904765
9710.0 3.940952380952381
9720.0 3.935714285714286
9730.0 3.930476190476191
9740.0 3.9252380952380954
9750.0 3.9252380952380954
9760.0 3.9200000000000004
9770.0 3.9200000000000004
9780.0 3.9200000000000004
9790.0 3.9200000000000004
9800.0 3.9200000000000004
9810.0 3.9200000000000004
9820.0 3.9200000000000004
9830.0 3.9200000000000004
9840.0 3.9200000000000004
9850.0 3.9200000000000004
9860.0 3.9200000000000004
9870.0 3.9252380952380954
9880.0 3.930476190476191
9890.0 3.940952380952381
9900.0 3.9514285714285715
$
$ type plotfill
$ color orange
$ alpha 0.5
100.0 0.12047619047619049 0.12047619047619049
110.0 0.13095238095238096 0.13095238095238096
120.0 0.1361904761904762 0.1361904761904762
130.0 0.14142857142857146 0.14142857142857146
140.0 0.14666666666666672 0.14666666666666672
150.0 0.15190476190476193 0.15190476190476193
160.0 0.1571428571428572 0.1571428571428572
170.0 0.16238095238095243 0.16238095238095243
180.0 0.16761904761904767 0.16761904761904767
190.0 0.1728571428571429 0.1728571428571429
200.0 0.18333333333333338 0.18333333333333338
210.0 0.19380952380952382 0.19380952380952382
220.0 0.20428571428571432 0.20428571428571432
230.0 0.20952380952380953 0.20952380952380953
240.0 0.22 0.22
250.0 0.22523809523809527 0.22523809523809527
260.0 0.23047619047619047 0.23047619047619047
270.0 0.23571428571428568 0.23571428571428568
280.0 0.24095238095238095 0.24095238095238095
290.0 0.24619047619047615 0.24619047619047615
300.0 0.25142857142857133 0.25142857142857133
310.0 0.25142857142857133 0.25142857142857133
320.0 0.25142857142857133 0.25142857142857133
330.0 0.2566666666666666 0.2566666666666666
340.0 0.26190476190476186 0.26190476190476186
350.0 0.2671428571428571 0.2671428571428571
360.0 0.2671428571428571 0.2671428571428571
370.0 0.2671428571428571 0.2671428571428571
380.0 0.2671428571428571 0.2671428571428571
390.0 0.2723809523809524 0.2723809523809524
400.0 0.2776190476190476 0.2776190476190476
410.0 0.2776190476190476 0.2776190476190476
420.0 0.2776190476190476 0.2776190476190476
430.0 0.2776190476190476 0.2776190476190476
440.0 0.2776190476190476 0.2776190476190476
450.0 0.2776190476190476 0.2776190476190476
460.0 0.2776190476190476 0.2776190476190476
470.0 0.28285714285714286 0.28285714285714286
480.0 0.2880952380952381 0.2880952380952381
490.0 0.29333333333333333 0.29333333333333333
500.0 0.30380952380952386 0.30380952380952386
510.0 0.31428571428571433 0.31428571428571433
520.0 0.31952380952380954 0.31952380952380954
530.0 0.3247619047619048 0.3247619047619048
540.0 0.3247619047619048 0.3247619047619048
550.0 0.3247619047619048 0.3247619047619048
560.0 0.32476190476190475 0.32476190476190475
570.0 0.33 0.33
580.0 0.34047619047619054 0.34047619047619054
590.0 0.350952380952381 0.350952380952381
600.0 0.3561904761904763 0.3561904761904763
610.0 0.3561904761904763 0.3561904761904763
620.0 0.3561904761904763 0.3561904761904763
630.0 0.3561904761904763 0.3561904761904763
640.0 0.3561904761904763 0.3561904761904763
650.0 0.3561904761904762 0.3561904761904762
660.0 0.3614285714285715 0.3614285714285715
670.0 0.3666666666666667 0.3666666666666667
680.0 0.3666666666666667 0.3666666666666667
690.0 0.3666666666666667 0.3666666666666667
700.0 0.3666666666666667 0.3666666666666667
710.0 0.3614285714285715 0.3614285714285715
720.0 0.3561904761904762 0.3561904761904762
730.0 0.3561904761904762 0.3561904761904762
740.0 0.3561904761904762 0.3561904761904762
750.0 0.3561904761904762 0.3561904761904762
760.0 0.3614285714285715 0.3614285714285715
770.0 0.3614285714285715 0.3614285714285715
780.0 0.3614285714285715 0.3614285714285715
790.0 0.3561904761904762 0.3561904761904762
800.0 0.350952380952381 0.350952380952381
810.0 0.34571428571428575 0.34571428571428575
820.0 0.34571428571428575 0.34571428571428575
830.0 0.34571428571428575 0.34571428571428575
840.0 0.350952380952381 0.350952380952381
850.0 0.360952380952381 0.360952380952381
860.0 0.370952380952381 0.370952380952381
870.0 0.38095238095238093 0.38095238095238093
880.0 0.3961904761904763 0.3961904761904763
890.0 0.4166666666666667 0.4166666666666667
900.0 0.4371428571428572 0.4371428571428572
910.0 0.4523809523809524 0.4523809523809524
920.0 0.46761904761904766 0.46761904761904766
930.0 0.482857142857143 0.482857142857143
940.0 0.5033333333333333 0.5033333333333333
950.0 0.5185714285714286 0.5185714285714286
960.0 0.5390476190476191 0.5390476190476191
970.0 0.5490476190476191 0.5490476190476191
980.0 0.5695238095238095 0.5695238095238095
990.0 0.5900000000000001 0.5900000000000001
1000.0 0.6104761904761905 0.6104761904761905
1010.0 0.6309523809523809 0.6309523809523809
1020.0 0.6514285714285715 0.6514285714285715
1030.0 0.677142857142857 0.677142857142857
1040.0 0.6976190476190476 0.6976190476190476
1050.0 0.718095238095238 0.718095238095238
1060.0 0.7338095238095237 0.7338095238095237
1070.0 0.7547619047619046 0.7547619047619046
1080.0 0.76 0.76
1090.0 0.7652380952380953 0.7652380952380953
1100.0 0.7652380952380953 0.7652380952380953
1110.0 0.7652380952380953 0.7652380952380953
1120.0 0.7704761904761904 0.7704761904761904
1130.0 0.7757142857142857 0.7757142857142857
1140.0 0.7914285714285713 0.7914285714285713
1150.0 0.8019047619047619 0.8019047619047619
1160.0 0.822857142857143 0.822857142857143
1170.0 0.8385714285714287 0.8385714285714287
1180.0 0.8647619047619047 0.8647619047619047
1190.0 0.8804761904761904 0.8804761904761904
1200.0 0.9014285714285715 0.9014285714285715
1210.0 0.9223809523809523 0.9223809523809523
1220.0 0.9485714285714285 0.9485714285714285
1230.0 0.9747619047619045 0.9747619047619045
1240.0 0.9957142857142856 0.9957142857142856
1250.0 1.027142857142857 1.027142857142857
1260.0 1.0480952380952377 1.0480952380952377
1270.0 1.074285714285714 1.074285714285714
1280.0 1.1052380952380951 1.1052380952380951
1290.0 1.1466666666666665 1.1466666666666665
1300.0 1.1780952380952379 1.1780952380952379
1310.0 1.214761904761905 1.214761904761905
1320.0 1.2461904761904763 1.2461904761904763
1330.0 1.2828571428571431 1.2828571428571431
1340.0 1.3142857142857147 1.3142857142857147
1350.0 1.3452380952380953 1.3452380952380953
1360.0 1.3761904761904762 1.3761904761904762
1370.0 1.401904761904762 1.401904761904762
1380.0 1.4276190476190476 1.4276190476190476
1390.0 1.4480952380952377 1.4480952380952377
1400.0 1.4790476190476187 1.4790476190476187
1410.0 1.499523809523809 1.499523809523809
1420.0 1.5199999999999996 1.5199999999999996
1430.0 1.535238095238095 1.535238095238095
1440.0 1.5504761904761903 1.5504761904761903
1450.0 1.5709523809523807 1.5709523809523807
1460.0 1.5809523809523807 1.5809523809523807
1470.0 1.6014285714285712 1.6014285714285712
1480.0 1.6166666666666665 1.6166666666666665
1490.0 1.6271428571428568 1.6271428571428568
1500.0 1.6376190476190473 1.6376190476190473
1510.0 1.6528571428571428 1.6528571428571428
1520.0 1.668095238095238 1.668095238095238
1530.0 1.688571428571429 1.688571428571429
1540.0 1.703809523809524 1.703809523809524
1550.0 1.7242857142857144 1.7242857142857144
1560.0 1.7347619047619052 1.7347619047619052
1570.0 1.7452380952380955 1.7452380952380955
1580.0 1.7661904761904763 1.7661904761904763
1590.0 1.7871428571428571 1.7871428571428571
1600.0 1.8080952380952384 1.8080952380952384
1610.0 1.823809523809524 1.823809523809524
1620.0 1.8447619047619048 1.8447619047619048
1630.0 1.8657142857142857 1.8657142857142857
1640.0 1.8866666666666665 1.8866666666666665
1650.0 1.912857142857143 1.912857142857143
1660.0 1.9338095238095239 1.9338095238095239
1670.0 1.9599999999999997 1.9599999999999997
1680.0 1.9861904761904758 1.9861904761904758
1690.0 2.012380952380952 2.012380952380952
1700.0 2.033333333333333 2.033333333333333
1710.0 2.0595238095238093 2.0595238095238093
1720.0 2.08047619047619 2.08047619047619
1730.0 2.1014285714285714 2.1014285714285714
1740.0 2.122380952380952 2.122380952380952
1750.0 2.1485714285714286 2.1485714285714286
1760.0 2.1747619047619047 2.1747619047619047
1770.0 2.206190476190476 2.206190476190476
1780.0 2.232380952380952 2.232380952380952
1790.0 2.2480952380952375 2.2480952380952375
1800.0 2.2638095238095235 2.2638095238095235
1810.0 2.279523809523809 2.279523809523809
1820.0 2.30047619047619 2.30047619047619
1830.0 2.3161904761904757 2.3161904761904757
1840.0 2.3371428571428567 2.3371428571428567
1850.0 2.3580952380952374 2.3580952380952374
1860.0 2.3738095238095234 2.3738095238095234
1870.0 2.389523809523809 2.389523809523809
1880.0 2.3999999999999995 2.3999999999999995
1890.0 2.4052380952380945 2.4052380952380945
1900.0 2.415714285714285 2.415714285714285
1910.0 2.4261904761904756 2.4261904761904756
1920.0 2.431428571428571 2.431428571428571
1930.0 2.4419047619047616 2.4419047619047616
1940.0 2.452380952380952 2.452380952380952
1950.0 2.4676190476190474 2.4676190476190474
1960.0 2.4728571428571424 2.4728571428571424
1970.0 2.4880952380952377 2.4880952380952377
1980.0 2.498095238095238 2.498095238095238
1990.0 2.513333333333333 2.513333333333333
2000.0 2.5285714285714285 2.5285714285714285
2010.0 2.5438095238095237 2.5438095238095237
2020.0 2.559047619047619 2.559047619047619
2030.0 2.569047619047619 2.569047619047619
2040.0 2.584285714285714 2.584285714285714
2050.0 2.5942857142857143 2.5942857142857143
2060.0 2.604285714285714 2.604285714285714
2070.0 2.6195238095238094 2.6195238095238094
2080.0 2.6347619047619046 2.6347619047619046
2090.0 2.655238095238095 2.655238095238095
2100.0 2.6757142857142857 2.6757142857142857
2110.0 2.6909523809523805 2.6909523809523805
2120.0 2.7061904761904763 2.7061904761904763
2130.0 2.7214285714285715 2.7214285714285715
2140.0 2.736666666666667 2.736666666666667
2150.0 2.7519047619047616 2.7519047619047616
2160.0 2.762380952380952 2.762380952380952
2170.0 2.782857142857143 2.782857142857143
2180.0 2.788095238095238 2.788095238095238
2190.0 2.793333333333333 2.793333333333333
2200.0 2.7985714285714285 2.7985714285714285
2210.0 2.8038095238095235 2.8038095238095235
2220.0 2.809047619047619 2.809047619047619
2230.0 2.814285714285714 2.814285714285714
2240.0 2.819523809523809 2.819523809523809
2250.0 2.8247619047619046 2.8247619047619046
2260.0 2.8352380952380947 2.8352380952380947
2270.0 2.8509523809523807 2.8509523809523807
2280.0 2.8614285714285708 2.8614285714285708
2290.0 2.8719047619047613 2.8719047619047613
2300.0 2.882380952380952 2.882380952380952
2310.0 2.903333333333333 2.903333333333333
2320.0 2.919047619047619 2.919047619047619
2330.0 2.9347619047619045 2.9347619047619045
2340.0 2.95047619047619 2.95047619047619
2350.0 2.9661904761904756 2.9661904761904756
2360.0 2.9819047619047616 2.9819047619047616
2370.0 3.0028571428571427 3.0028571428571427
2380.0 3.0185714285714287 3.0185714285714287
2390.0 3.0395238095238097 3.0395238095238097
2400.0 3.060476190476191 3.060476190476191
2410.0 3.081428571428572 3.081428571428572
2420.0 3.1023809523809525 3.1023809523809525
2430.0 3.123333333333334 3.123333333333334
2440.0 3.14952380952381 3.14952380952381
2450.0 3.170476190476191 3.170476190476191
2460.0 3.1914285714285717 3.1914285714285717
2470.0 3.2019047619047623 3.2019047619047623
2480.0 3.212380952380953 3.212380952380953
2490.0 3.2228571428571424 3.2228571428571424
2500.0 3.2333333333333334 3.2333333333333334
2510.0 3.238571428571428 3.238571428571428
2520.0 3.2333333333333334 3.2333333333333334
2530.0 3.233333333333333 3.233333333333333
2540.0 3.233333333333333 3.233333333333333
2550.0 3.233333333333332 3.233333333333332
2560.0 3.233333333333332 3.233333333333332
2570.0 3.233333333333332 3.233333333333332
2580.0 3.228095238095237 3.228095238095237
2590.0 3.222857142857142 3.222857142857142
2600.0 3.2176190476190465 3.2176190476190465
2610.0 3.2123809523809514 3.2123809523809514
2620.0 3.2071428571428564 3.2071428571428564
2630.0 3.201904761904761 3.201904761904761
2640.0 3.196666666666666 3.196666666666666
2650.0 3.1861904761904754 3.1861904761904754
2660.0 3.1809523809523803 3.1809523809523803
2670.0 3.175714285714285 3.175714285714285
2680.0 3.175714285714285 3.175714285714285
2690.0 3.175714285714285 3.175714285714285
2700.0 3.1757142857142857 3.1757142857142857
2710.0 3.1757142857142857 3.1757142857142857
2720.0 3.1809523809523816 3.1809523809523816
2730.0 3.1809523809523816 3.1809523809523816
2740.0 3.1809523809523816 3.1809523809523816
2750.0 3.1809523809523808 3.1809523809523808
2760.0 3.1809523809523808 3.1809523809523808
2770.0 3.1809523809523803 3.1809523809523803
2780.0 3.1809523809523803 3.1809523809523803
2790.0 3.1809523809523803 3.1809523809523803
2800.0 3.1809523809523803 3.1809523809523803
2810.0 3.1809523809523803 3.1809523809523803
2820.0 3.1809523809523803 3.1809523809523803
2830.0 3.1809523809523803 3.1809523809523803
2840.0 3.1809523809523803 3.1809523809523803
2850.0 3.1809523809523803 3.1809523809523803
2860.0 3.1809523809523803 3.1809523809523803
2870.0 3.1809523809523803 3.1809523809523803
2880.0 3.1809523809523803 3.1809523809523803
2890.0 3.1809523809523803 3.1809523809523803
2900.0 3.175714285714285 3.175714285714285
2910.0 3.17047619047619 3.17047619047619
2920.0 3.1652380952380943 3.1652380952380943
2930.0 3.1599999999999993 3.1599999999999993
2940.0 3.1599999999999993 3.1599999999999993
2950.0 3.1599999999999993 3.1599999999999993
2960.0 3.1599999999999993 3.1599999999999993
2970.0 3.1599999999999993 3.1599999999999993
2980.0 3.1599999999999993 3.1599999999999993
2990.0 3.1599999999999993 3.1599999999999993
3000.0 3.1599999999999993 3.1599999999999993
3010.0 3.1599999999999993 3.1599999999999993
3020.0 3.1599999999999993 3.1599999999999993
3030.0 3.1599999999999993 3.1599999999999993
3040.0 3.1599999999999993 3.1599999999999993
3050.0 3.1599999999999993 3.1599999999999993
3060.0 3.1599999999999993 3.1599999999999993
3070.0 3.1599999999999993 3.1599999999999993
3080.0 3.1599999999999993 3.1599999999999993
3090.0 3.1599999999999993 3.1599999999999993
3100.0 3.1599999999999993 3.1599999999999993
3110.0 3.1599999999999993 3.1599999999999993
3120.0 3.1599999999999993 3.1599999999999993
3130.0 3.1599999999999993 3.1599999999999993
3140.0 3.1599999999999993 3.1599999999999993
3150.0 3.1599999999999993 3.1599999999999993
3160.0 3.1599999999999993 3.1599999999999993
3170.0 3.1599999999999993 3.1599999999999993
3180.0 3.1599999999999993 3.1599999999999993
3190.0 3.1599999999999993 3.1599999999999993
3200.0 3.1652380952380943 3.1652380952380943
3210.0 3.165238095238095 3.165238095238095
3220.0 3.165238095238095 3.165238095238095
3230.0 3.165238095238095 3.165238095238095
3240.0 3.165238095238095 3.165238095238095
3250.0 3.1652380952380943 3.1652380952380943
3260.0 3.1652380952380943 3.1652380952380943
3270.0 3.1652380952380943 3.1652380952380943
3280.0 3.1652380952380943 3.1652380952380943
3290.0 3.1652380952380943 3.1652380952380943
3300.0 3.1652380952380943 3.1652380952380943
3310.0 3.1652380952380943 3.1652380952380943
3320.0 3.1652380952380943 3.1652380952380943
3330.0 3.17047619047619 3.17047619047619
3340.0 3.1757142857142857 3.1757142857142857
3350.0 3.1861904761904762 3.1861904761904762
3360.0 3.196666666666667 3.196666666666667
3370.0 3.2019047619047623 3.2019047619047623
3380.0 3.2071428571428577 3.2071428571428577
3390.0 3.212380952380953 3.212380952380953
3400.0 3.217619047619048 3.217619047619048
3410.0 3.217619047619048 3.217619047619048
3420.0 3.2280952380952384 3.2280952380952384
3430.0 3.2333333333333334 3.2333333333333334
3440.0 3.238571428571429 3.238571428571429
3450.0 3.243809523809524 3.243809523809524
3460.0 3.2490476190476194 3.2490476190476194
3470.0 3.2542857142857144 3.2542857142857144
3480.0 3.2595238095238095 3.2595238095238095
3490.0 3.264761904761905 3.264761904761905
3500.0 3.27 3.27
3510.0 3.275238095238096 3.275238095238096
3520.0 3.280476190476191 3.280476190476191
3530.0 3.2857142857142865 3.2857142857142865
3540.0 3.2857142857142865 3.2857142857142865
3550.0 3.2857142857142865 3.2857142857142865
3560.0 3.280476190476191 3.280476190476191
3570.0 3.275238095238096 3.275238095238096
3580.0 3.275238095238096 3.275238095238096
3590.0 3.275238095238096 3.275238095238096
3600.0 3.275238095238096 3.275238095238096
3610.0 3.275238095238096 3.275238095238096
3620.0 3.275238095238096 3.275238095238096
3630.0 3.27 3.27
3640.0 3.27 3.27
3650.0 3.27 3.27
3660.0 3.27 3.27
3670.0 3.27 3.27
3680.0 3.27 3.27
3690.0 3.27 3.27
3700.0 3.27 3.27
3710.0 3.27 3.27
3720.0 3.27 3.27
3730.0 3.27 3.27
3740.0 3.27 3.27
3750.0 3.27 3.27
3760.0 3.27 3.27
3770.0 3.27 3.27
3780.0 3.27 3.27
3790.0 3.27 3.27
3800.0 3.27 3.27
3810.0 3.27 3.27
3820.0 3.27 3.27
3830.0 3.27 3.27
3840.0 3.27 3.27
3850.0 3.27 3.27
3860.0 3.27 3.27
3870.0 3.27 3.27
3880.0 3.27 3.27
3890.0 3.27 3.27
3900.0 3.27 3.27
3910.0 3.27 3.27
3920.0 3.27 3.27
3930.0 3.27 3.27
3940.0 3.27 3.27
3950.0 3.27 3.27
3960.0 3.27 3.27
3970.0 3.27 3.27
3980.0 3.27 3.27
3990.0 3.27 3.27
4000.0 3.27 3.27
4010.0 3.27 3.27
4020.0 3.27 3.27
4030.0 3.27 3.27
4040.0 3.27 3.27
4050.0 3.27 3.27
4060.0 3.27 3.27
4070.0 3.27 3.27
4080.0 3.27 3.27
4090.0 3.27 3.27
4100.0 3.27 3.27
4110.0 3.27 3.27
4120.0 3.27 3.27
4130.0 3.27 3.27
4140.0 3.2752380952380955 3.2752380952380955
4150.0 3.2752380952380955 3.2752380952380955
4160.0 3.2752380952380955 3.2752380952380955
4170.0 3.2752380952380955 3.2752380952380955
4180.0 3.2752380952380955 3.2752380952380955
4190.0 3.275238095238096 3.275238095238096
4200.0 3.275238095238096 3.275238095238096
4210.0 3.275238095238096 3.275238095238096
4220.0 3.275238095238096 3.275238095238096
4230.0 3.275238095238096 3.275238095238096
4240.0 3.275238095238096 3.275238095238096
4250.0 3.275238095238096 3.275238095238096
4260.0 3.275238095238096 3.275238095238096
4270.0 3.275238095238096 3.275238095238096
4280.0 3.275238095238096 3.275238095238096
4290.0 3.275238095238096 3.275238095238096
4300.0 3.275238095238096 3.275238095238096
4310.0 3.275238095238096 3.275238095238096
4320.0 3.275238095238096 3.275238095238096
4330.0 3.275238095238096 3.275238095238096
4340.0 3.275238095238096 3.275238095238096
4350.0 3.27 3.27
4360.0 3.27 3.27
4370.0 3.27 3.27
4380.0 3.27 3.27
4390.0 3.27 3.27
4400.0 3.27 3.27
4410.0 3.27 3.27
4420.0 3.27 3.27
4430.0 3.27 3.27
4440.0 3.27 3.27
4450.0 3.27 3.27
4460.0 3.27 3.27
4470.0 3.27 3.27
4480.0 3.27 3.27
4490.0 3.27 3.27
4500.0 3.27 3.27
4510.0 3.27 3.27
4520.0 3.27 3.27
4530.0 3.27 3.27
4540.0 3.27 3.27
4550.0 3.2752380952380955 3.2752380952380955
4560.0 3.2804761904761905 3.2804761904761905
4570.0 3.2857142857142856 3.2857142857142856
4580.0 3.290952380952381 3.290952380952381
4590.0 3.296190476190476 3.296190476190476
4600.0 3.301428571428572 3.301428571428572
4610.0 3.306666666666667 3.306666666666667
4620.0 3.3119047619047626 3.3119047619047626
4630.0 3.3171428571428576 3.3171428571428576
4640.0 3.3223809523809527 3.3223809523809527
4650.0 3.327619047619048 3.327619047619048
4660.0 3.332857142857143 3.332857142857143
4670.0 3.3380952380952387 3.3380952380952387
4680.0 3.3433333333333337 3.3433333333333337
4690.0 3.3485714285714288 3.3485714285714288
4700.0 3.3538095238095242 3.3538095238095242
4710.0 3.3590476190476193 3.3590476190476193
4720.0 3.3642857142857148 3.3642857142857148
4730.0 3.369523809523809 3.369523809523809
4740.0 3.3747619047619044 3.3747619047619044
4750.0 3.3799999999999994 3.3799999999999994
4760.0 3.3799999999999994 3.3799999999999994
4770.0 3.3799999999999994 3.3799999999999994
4780.0 3.385238095238095 3.385238095238095
4790.0 3.39047619047619 3.39047619047619
4800.0 3.39047619047619 3.39047619047619
4810.0 3.395714285714285 3.395714285714285
4820.0 3.395714285714285 3.395714285714285
4830.0 3.395714285714285 3.395714285714285
4840.0 3.395714285714285 3.395714285714285
4850.0 3.395714285714285 3.395714285714285
4860.0 3.4009523809523805 3.4009523809523805
4870.0 3.4009523809523805 3.4009523809523805
4880.0 3.4009523809523805 3.4009523809523805
4890.0 3.4009523809523805 3.4009523809523805
4900.0 3.4009523809523805 3.4009523809523805
4910.0 3.4009523809523805 3.4009523809523805
4920.0 3.4009523809523805 3.4009523809523805
4930.0 3.4009523809523805 3.4009523809523805
4940.0 3.4009523809523805 3.4009523809523805
4950.0 3.4009523809523805 3.4009523809523805
4960.0 3.4009523809523805 3.4009523809523805
4970.0 3.4009523809523805 3.4009523809523805
4980.0 3.4009523809523805 3.4009523809523805
4990.0 3.395714285714285 3.395714285714285
5000.0 3.39047619047619 3.39047619047619
5010.0 3.39047619047619 3.39047619047619
5020.0 3.385238095238095 3.385238095238095
5030.0 3.385238095238095 3.385238095238095
5040.0 3.385238095238095 3.385238095238095
5050.0 3.385238095238095 3.385238095238095
5060.0 3.385238095238095 3.385238095238095
5070.0 3.3799999999999994 3.3799999999999994
5080.0 3.3799999999999994 3.3799999999999994
5090.0 3.3799999999999994 3.3799999999999994
5100.0 3.3799999999999994 3.3799999999999994
5110.0 3.3799999999999994 3.3799999999999994
5120.0 3.3799999999999994 3.3799999999999994
5130.0 3.3799999999999994 3.3799999999999994
5140.0 3.3799999999999994 3.3799999999999994
5150.0 3.3799999999999994 3.3799999999999994
5160.0 3.3799999999999994 3.3799999999999994
5170.0 3.3799999999999994 3.3799999999999994
5180.0 3.3799999999999994 3.3799999999999994
5190.0 3.3799999999999994 3.3799999999999994
5200.0 3.3799999999999994 3.3799999999999994
5210.0 3.3799999999999994 3.3799999999999994
5220.0 3.3799999999999994 3.3799999999999994
5230.0 3.3799999999999994 3.3799999999999994
5240.0 3.3799999999999994 3.3799999999999994
5250.0 3.3799999999999994 3.3799999999999994
5260.0 3.3799999999999994 3.3799999999999994
5270.0 3.3799999999999994 3.3799999999999994
5280.0 3.3799999999999994 3.3799999999999994
5290.0 3.3799999999999994 3.3799999999999994
5300.0 3.3799999999999994 3.3799999999999994
5310.0 3.3799999999999994 3.3799999999999994
5320.0 3.3799999999999994 3.3799999999999994
5330.0 3.3799999999999994 3.3799999999999994
5340.0 3.3799999999999994 3.3799999999999994
5350.0 3.3799999999999994 3.3799999999999994
5360.0 3.3799999999999994 3.3799999999999994
5370.0 3.3799999999999994 3.3799999999999994
5380.0 3.3799999999999994 3.3799999999999994
5390.0 3.3799999999999994 3.3799999999999994
5400.0 3.3799999999999994 3.3799999999999994
5410.0 3.3799999999999994 3.3799999999999994
5420.0 3.3799999999999994 3.3799999999999994
5430.0 3.3799999999999994 3.3799999999999994
5440.0 3.3799999999999994 3.3799999999999994
5450.0 3.3799999999999994 3.3799999999999994
5460.0 3.3799999999999994 3.3799999999999994
5470.0 3.3799999999999994 3.3799999999999994
5480.0 3.3799999999999994 3.3799999999999994
5490.0 3.3799999999999994 3.3799999999999994
5500.0 3.3799999999999994 3.3799999999999994
5510.0 3.3799999999999994 3.3799999999999994
5520.0 3.3799999999999994 3.3799999999999994
5530.0 3.3799999999999994 3.3799999999999994
5540.0 3.3799999999999994 3.3799999999999994
5550.0 3.3799999999999994 3.3799999999999994
5560.0 3.385238095238095 3.385238095238095
5570.0 3.385238095238095 3.385238095238095
5580.0 3.385238095238095 3.385238095238095
5590.0 3.385238095238095 3.385238095238095
5600.0 3.385238095238095 3.385238095238095
5610.0 3.385238095238095 3.385238095238095
5620.0 3.385238095238095 3.385238095238095
5630.0 3.385238095238095 3.385238095238095
5640.0 3.385238095238095 3.385238095238095
5650.0 3.385238095238095 3.385238095238095
5660.0 3.385238095238095 3.385238095238095
5670.0 3.385238095238095 3.385238095238095
5680.0 3.385238095238095 3.385238095238095
5690.0 3.385238095238095 3.385238095238095
5700.0 3.385238095238095 3.385238095238095
5710.0 3.385238095238095 3.385238095238095
5720.0 3.385238095238095 3.385238095238095
5730.0 3.385238095238095 3.385238095238095
5740.0 3.385238095238095 3.385238095238095
5750.0 3.385238095238095 3.385238095238095
5760.0 3.385238095238095 3.385238095238095
5770.0 3.3799999999999994 3.3799999999999994
5780.0 3.3799999999999994 3.3799999999999994
5790.0 3.3799999999999994 3.3799999999999994
5800.0 3.3799999999999994 3.3799999999999994
5810.0 3.3799999999999994 3.3799999999999994
5820.0 3.3799999999999994 3.3799999999999994
5830.0 3.3799999999999994 3.3799999999999994
5840.0 3.3799999999999994 3.3799999999999994
5850.0 3.3799999999999994 3.3799999999999994
5860.0 3.3799999999999994 3.3799999999999994
5870.0 3.3799999999999994 3.3799999999999994
5880.0 3.3799999999999994 3.3799999999999994
5890.0 3.3799999999999994 3.3799999999999994
5900.0 3.3799999999999994 3.3799999999999994
5910.0 3.3799999999999994 3.3799999999999994
5920.0 3.3799999999999994 3.3799999999999994
5930.0 3.3799999999999994 3.3799999999999994
5940.0 3.3799999999999994 3.3799999999999994
5950.0 3.3799999999999994 3.3799999999999994
5960.0 3.3799999999999994 3.3799999999999994
5970.0 3.3799999999999994 3.3799999999999994
5980.0 3.3799999999999994 3.3799999999999994
5990.0 3.3799999999999994 3.3799999999999994
6000.0 3.3799999999999994 3.3799999999999994
6010.0 3.3799999999999994 3.3799999999999994
6020.0 3.3799999999999994 3.3799999999999994
6030.0 3.3799999999999994 3.3799999999999994
6040.0 3.3799999999999994 3.3799999999999994
6050.0 3.3799999999999994 3.3799999999999994
6060.0 3.3799999999999994 3.3799999999999994
6070.0 3.385238095238095 3.385238095238095
6080.0 3.385238095238095 3.385238095238095
6090.0 3.385238095238095 3.385238095238095
6100.0 3.385238095238095 3.385238095238095
6110.0 3.385238095238095 3.385238095238095
6120.0 3.385238095238095 3.385238095238095
6130.0 3.385238095238095 3.385238095238095
6140.0 3.385238095238095 3.385238095238095
6150.0 3.385238095238095 3.385238095238095
6160.0 3.385238095238095 3.385238095238095
6170.0 3.385238095238095 3.385238095238095
6180.0 3.385238095238095 3.385238095238095
6190.0 3.385238095238095 3.385238095238095
6200.0 3.385238095238095 3.385238095238095
6210.0 3.385238095238095 3.385238095238095
6220.0 3.385238095238095 3.385238095238095
6230.0 3.385238095238095 3.385238095238095
6240.0 3.385238095238095 3.385238095238095
6250.0 3.385238095238095 3.385238095238095
6260.0 3.385238095238095 3.385238095238095
6270.0 3.385238095238095 3.385238095238095
6280.0 3.3799999999999994 3.3799999999999994
6290.0 3.3799999999999994 3.3799999999999994
6300.0 3.3799999999999994 3.3799999999999994
6310.0 3.3799999999999994 3.3799999999999994
6320.0 3.3799999999999994 3.3799999999999994
6330.0 3.3799999999999994 3.3799999999999994
6340.0 3.3799999999999994 3.3799999999999994
6350.0 3.3799999999999994 3.3799999999999994
6360.0 3.3799999999999994 3.3799999999999994
6370.0 3.3799999999999994 3.3799999999999994
6380.0 3.3799999999999994 3.3799999999999994
6390.0 3.3799999999999994 3.3799999999999994
6400.0 3.3799999999999994 3.3799999999999994
6410.0 3.3799999999999994 3.3799999999999994
6420.0 3.3799999999999994 3.3799999999999994
6430.0 3.3799999999999994 3.3799999999999994
6440.0 3.3799999999999994 3.3799999999999994
6450.0 3.3799999999999994 3.3799999999999994
6460.0 3.3799999999999994 3.3799999999999994
6470.0 3.3799999999999994 3.3799999999999994
6480.0 3.3799999999999994 3.3799999999999994
6490.0 3.3799999999999994 3.3799999999999994
6500.0 3.3799999999999994 3.3799999999999994
6510.0 3.3799999999999994 3.3799999999999994
6520.0 3.3799999999999994 3.3799999999999994
6530.0 3.3799999999999994 3.3799999999999994
6540.0 3.3799999999999994 3.3799999999999994
6550.0 3.3799999999999994 3.3799999999999994
6560.0 3.3799999999999994 3.3799999999999994
6570.0 3.3799999999999994 3.3799999999999994
6580.0 3.3799999999999994 3.3799999999999994
6590.0 3.3799999999999994 3.3799999999999994
6600.0 3.3799999999999994 3.3799999999999994
6610.0 3.3799999999999994 3.3799999999999994
6620.0 3.3799999999999994 3.3799999999999994
6630.0 3.3799999999999994 3.3799999999999994
6640.0 3.3799999999999994 3.3799999999999994
6650.0 3.3799999999999994 3.3799999999999994
6660.0 3.3799999999999994 3.3799999999999994
6670.0 3.3799999999999994 3.3799999999999994
6680.0 3.385238095238095 3.385238095238095
6690.0 3.39047619047619 3.39047619047619
6700.0 3.395714285714285 3.395714285714285
6710.0 3.4057142857142857 3.4057142857142857
6720.0 3.4109523809523807 3.4109523809523807
6730.0 3.4161904761904758 3.4161904761904758
6740.0 3.4214285714285704 3.4214285714285704
6750.0 3.4266666666666663 3.4266666666666663
6760.0 3.431904761904762 3.431904761904762
6770.0 3.437142857142857 3.437142857142857
6780.0 3.442380952380952 3.442380952380952
6790.0 3.4476190476190474 3.4476190476190474
6800.0 3.4528571428571424 3.4528571428571424
6810.0 3.4580952380952374 3.4580952380952374
6820.0 3.463333333333333 3.463333333333333
6830.0 3.468571428571428 3.468571428571428
6840.0 3.4738095238095235 3.4738095238095235
6850.0 3.479047619047619 3.479047619047619
6860.0 3.4890476190476196 3.4890476190476196
6870.0 3.4942857142857147 3.4942857142857147
6880.0 3.4995238095238093 3.4995238095238093
6890.0 3.4995238095238093 3.4995238095238093
6900.0 3.4995238095238093 3.4995238095238093
6910.0 3.4995238095238093 3.4995238095238093
6920.0 3.494761904761905 3.494761904761905
6930.0 3.494761904761905 3.494761904761905
6940.0 3.494761904761905 3.494761904761905
6950.0 3.494761904761905 3.494761904761905
6960.0 3.494761904761905 3.494761904761905
6970.0 3.494761904761905 3.494761904761905
6980.0 3.494761904761905 3.494761904761905
6990.0 3.494761904761905 3.494761904761905
7000.0 3.494761904761905 3.494761904761905
7010.0 3.494761904761905 3.494761904761905
7020.0 3.494761904761905 3.494761904761905
7030.0 3.494761904761905 3.494761904761905
7040.0 3.494761904761905 3.494761904761905
7050.0 3.494761904761905 3.494761904761905
7060.0 3.494761904761905 3.494761904761905
7070.0 3.4899999999999998 3.4899999999999998
7080.0 3.4899999999999998 3.4899999999999998
7090.0 3.4899999999999998 3.4899999999999998
7100.0 3.4899999999999998 3.4899999999999998
7110.0 3.4899999999999998 3.4899999999999998
7120.0 3.4899999999999998 3.4899999999999998
7130.0 3.4899999999999998 3.4899999999999998
7140.0 3.4899999999999998 3.4899999999999998
7150.0 3.4899999999999998 3.4899999999999998
7160.0 3.494761904761905 3.494761904761905
7170.0 3.494761904761905 3.494761904761905
7180.0 3.494761904761905 3.494761904761905
7190.0 3.494761904761904 3.494761904761904
7200.0 3.494761904761905 3.494761904761905
7210.0 3.494761904761905 3.494761904761905
7220.0 3.494761904761905 3.494761904761905
7230.0 3.494761904761905 3.494761904761905
7240.0 3.494761904761905 3.494761904761905
7250.0 3.494761904761905 3.494761904761905
7260.0 3.494761904761905 3.494761904761905
7270.0 3.494761904761905 3.494761904761905
7280.0 3.494761904761905 3.494761904761905
7290.0 3.494761904761905 3.494761904761905
7300.0 3.494761904761905 3.494761904761905
7310.0 3.494761904761905 3.494761904761905
7320.0 3.494761904761905 3.494761904761905
7330.0 3.494761904761905 3.494761904761905
7340.0 3.494761904761905 3.494761904761905
7350.0 3.494761904761905 3.494761904761905
7360.0 3.494761904761905 3.494761904761905
7370.0 3.4899999999999998 3.4899999999999998
7380.0 3.4899999999999998 3.4899999999999998
7390.0 3.4899999999999998 3.4899999999999998
7400.0 3.4899999999999998 3.4899999999999998
7410.0 3.4899999999999998 3.4899999999999998
7420.0 3.4899999999999998 3.4899999999999998
7430.0 3.4899999999999998 3.4899999999999998
7440.0 3.4899999999999998 3.4899999999999998
7450.0 3.4899999999999998 3.4899999999999998
7460.0 3.4899999999999998 3.4899999999999998
7470.0 3.4899999999999998 3.4899999999999998
7480.0 3.4899999999999998 3.4899999999999998
7490.0 3.4899999999999998 3.4899999999999998
7500.0 3.4899999999999998 3.4899999999999998
7510.0 3.4899999999999998 3.4899999999999998
7520.0 3.4899999999999998 3.4899999999999998
7530.0 3.4899999999999998 3.4899999999999998
7540.0 3.4899999999999998 3.4899999999999998
7550.0 3.4899999999999998 3.4899999999999998
7560.0 3.4899999999999998 3.4899999999999998
7570.0 3.4899999999999998 3.4899999999999998
7580.0 3.4899999999999998 3.4899999999999998
7590.0 3.4899999999999998 3.4899999999999998
7600.0 3.4899999999999998 3.4899999999999998
7610.0 3.4899999999999998 3.4899999999999998
7620.0 3.4899999999999998 3.4899999999999998
7630.0 3.4899999999999998 3.4899999999999998
7640.0 3.4899999999999998 3.4899999999999998
7650.0 3.4899999999999998 3.4899999999999998
7660.0 3.4899999999999998 3.4899999999999998
7670.0 3.4899999999999998 3.4899999999999998
7680.0 3.4899999999999998 3.4899999999999998
7690.0 3.4899999999999998 3.4899999999999998
7700.0 3.4899999999999998 3.4899999999999998
7710.0 3.4899999999999998 3.4899999999999998
7720.0 3.4899999999999998 3.4899999999999998
7730.0 3.4899999999999998 3.4899999999999998
7740.0 3.4899999999999998 3.4899999999999998
7750.0 3.4899999999999998 3.4899999999999998
7760.0 3.4899999999999998 3.4899999999999998
7770.0 3.4899999999999998 3.4899999999999998
7780.0 3.4899999999999998 3.4899999999999998
7790.0 3.4899999999999998 3.4899999999999998
7800.0 3.4899999999999998 3.4899999999999998
7810.0 3.4899999999999998 3.4899999999999998
7820.0 3.4899999999999998 3.4899999999999998
7830.0 3.4899999999999998 3.4899999999999998
7840.0 3.494761904761905 3.494761904761905
7850.0 3.49952380952381 3.49952380952381
7860.0 3.5042857142857153 3.5042857142857153
7870.0 3.5090476190476196 3.5090476190476196
7880.0 3.513809523809525 3.513809523809525
7890.0 3.518571428571429 3.518571428571429
7900.0 3.5233333333333343 3.5233333333333343
7910.0 3.528095238095239 3.528095238095239
7920.0 3.5328571428571434 3.5328571428571434
7930.0 3.5376190476190486 3.5376190476190486
7940.0 3.5423809523809533 3.5423809523809533
7950.0 3.5471428571428576 3.5471428571428576
7960.0 3.551904761904763 3.551904761904763
7970.0 3.556666666666667 3.556666666666667
7980.0 3.5614285714285723 3.5614285714285723
7990.0 3.566190476190477 3.566190476190477
8000.0 3.5709523809523813 3.5709523809523813
8010.0 3.5757142857142865 3.5757142857142865
8020.0 3.5804761904761913 3.5804761904761913
8030.0 3.5852380952380956 3.5852380952380956
8040.0 3.5900000000000007 3.5900000000000007
8050.0 3.5900000000000007 3.5900000000000007
8060.0 3.5900000000000007 3.5900000000000007
8070.0 3.5900000000000007 3.5900000000000007
8080.0 3.5900000000000007 3.5900000000000007
8090.0 3.5900000000000007 3.5900000000000007
8100.0 3.5900000000000007 3.5900000000000007
8110.0 3.5900000000000007 3.5900000000000007
8120.0 3.5900000000000007 3.5900000000000007
8130.0 3.5900000000000007 3.5900000000000007
8140.0 3.5900000000000007 3.5900000000000007
8150.0 3.5900000000000007 3.5900000000000007
8160.0 3.5900000000000007 3.5900000000000007
8170.0 3.5900000000000007 3.5900000000000007
8180.0 3.5900000000000007 3.5900000000000007
8190.0 3.5900000000000007 3.5900000000000007
8200.0 3.5900000000000007 3.5900000000000007
8210.0 3.5900000000000007 3.5900000000000007
8220.0 3.5900000000000007 3.5900000000000007
8230.0 3.5900000000000007 3.5900000000000007
8240.0 3.5900000000000007 3.5900000000000007
8250.0 3.5900000000000007 3.5900000000000007
8260.0 3.5900000000000007 3.5900000000000007
8270.0 3.5900000000000007 3.5900000000000007
8280.0 3.5900000000000007 3.5900000000000007
8290.0 3.5900000000000007 3.5900000000000007
8300.0 3.5900000000000007 3.5900000000000007
8310.0 3.5900000000000007 3.5900000000000007
8320.0 3.5900000000000007 3.5900000000000007
8330.0 3.5900000000000007 3.5900000000000007
8340.0 3.5900000000000007 3.5900000000000007
8350.0 3.5900000000000007 3.5900000000000007
8360.0 3.5900000000000007 3.5900000000000007
8370.0 3.5900000000000007 3.5900000000000007
8380.0 3.5900000000000007 3.5900000000000007
8390.0 3.5900000000000007 3.5900000000000007
8400.0 3.5900000000000007 3.5900000000000007
8410.0 3.5900000000000007 3.5900000000000007
8420.0 3.5900000000000007 3.5900000000000007
8430.0 3.5900000000000007 3.5900000000000007
8440.0 3.5900000000000007 3.5900000000000007
8450.0 3.595238095238096 3.595238095238096
8460.0 3.595238095238096 3.595238095238096
8470.0 3.6004761904761913 3.6004761904761913
8480.0 3.6004761904761913 3.6004761904761913
8490.0 3.6004761904761913 3.6004761904761913
8500.0 3.6004761904761913 3.6004761904761913
8510.0 3.6004761904761913 3.6004761904761913
8520.0 3.6004761904761913 3.6004761904761913
8530.0 3.6004761904761913 3.6004761904761913
8540.0 3.6057142857142863 3.6057142857142863
8550.0 3.6109523809523814 3.6109523809523814
8560.0 3.616190476190477 3.616190476190477
8570.0 3.621428571428572 3.621428571428572
8580.0 3.6266666666666674 3.6266666666666674
8590.0 3.6319047619047624 3.6319047619047624
8600.0 3.6371428571428575 3.6371428571428575
8610.0 3.642380952380953 3.642380952380953
8620.0 3.647619047619048 3.647619047619048
8630.0 3.652857142857143 3.652857142857143
8640.0 3.6580952380952385 3.6580952380952385
8650.0 3.6633333333333344 3.6633333333333344
8660.0 3.6633333333333344 3.6633333333333344
8670.0 3.6685714285714295 3.6685714285714295
8680.0 3.6685714285714295 3.6685714285714295
8690.0 3.673809523809525 3.673809523809525
8700.0 3.67904761904762 3.67904761904762
8710.0 3.684285714285715 3.684285714285715
8720.0 3.6895238095238105 3.6895238095238105
8730.0 3.6947619047619056 3.6947619047619056
8740.0 3.7000000000000006 3.7000000000000006
8750.0 3.7000000000000006 3.7000000000000006
8760.0 3.7000000000000006 3.7000000000000006
8770.0 3.7000000000000006 3.7000000000000006
8780.0 3.7000000000000006 3.7000000000000006
8790.0 3.7000000000000006 3.7000000000000006
8800.0 3.7000000000000006 3.7000000000000006
8810.0 3.705238095238096 3.705238095238096
8820.0 3.710476190476191 3.710476190476191
8830.0 3.7157142857142866 3.7157142857142866
8840.0 3.7209523809523817 3.7209523809523817
8850.0 3.7261904761904767 3.7261904761904767
8860.0 3.731428571428572 3.731428571428572
8870.0 3.7366666666666672 3.7366666666666672
8880.0 3.7419047619047623 3.7419047619047623
8890.0 3.7471428571428578 3.7471428571428578
8900.0 3.752380952380953 3.752380952380953
8910.0 3.752380952380953 3.752380952380953
8920.0 3.752380952380953 3.752380952380953
8930.0 3.752380952380953 3.752380952380953
8940.0 3.752380952380953 3.752380952380953
8950.0 3.7576190476190483 3.7576190476190483
8960.0 3.7628571428571433 3.7628571428571433
8970.0 3.773333333333334 3.773333333333334
8980.0 3.7838095238095244 3.7838095238095244
8990.0 3.7942857142857145 3.7942857142857145
9000.0 3.804761904761905 3.804761904761905
9010.0 3.8152380952380955 3.8152380952380955
9020.0 3.8204761904761906 3.8204761904761906
9030.0 3.825714285714286 3.825714285714286
9040.0 3.825714285714286 3.825714285714286
9050.0 3.830952380952381 3.830952380952381
9060.0 3.836190476190477 3.836190476190477
9070.0 3.841428571428572 3.841428571428572
9080.0 3.8466666666666676 3.8466666666666676
9090.0 3.8519047619047626 3.8519047619047626
9100.0 3.8571428571428577 3.8571428571428577
9110.0 3.862380952380953 3.862380952380953
9120.0 3.8728571428571437 3.8728571428571437
9130.0 3.8833333333333337 3.8833333333333337
9140.0 3.8938095238095243 3.8938095238095243
9150.0 3.904285714285715 3.904285714285715
9160.0 3.90952380952381 3.90952380952381
9170.0 3.9147619047619053 3.9147619047619053
9180.0 3.9147619047619053 3.9147619047619053
9190.0 3.9147619047619053 3.9147619047619053
9200.0 3.9147619047619053 3.9147619047619053
9210.0 3.9147619047619053 3.9147619047619053
9220.0 3.9147619047619053 3.9147619047619053
9230.0 3.9147619047619053 3.9147619047619053
9240.0 3.9147619047619053 3.9147619047619053
9250.0 3.9200000000000004 3.9200000000000004
9260.0 3.9200000000000004 3.9200000000000004
9270.0 3.9200000000000004 3.9200000000000004
9280.0 3.9200000000000004 3.9200000000000004
9290.0 3.9200000000000004 3.9200000000000004
9300.0 3.9200000000000004 3.9200000000000004
9310.0 3.9200000000000004 3.9200000000000004
9320.0 3.9200000000000004 3.9200000000000004
9330.0 3.9200000000000004 3.9200000000000004
9340.0 3.9200000000000004 3.9200000000000004
9350.0 3.9200000000000004 3.9200000000000004
9360.0 3.9200000000000004 3.9200000000000004
9370.0 3.9200000000000004 3.9200000000000004
9380.0 3.9200000000000004 3.9200000000000004
9390.0 3.9200000000000004 3.9200000000000004
9400.0 3.9200000000000004 3.9200000000000004
9410.0 3.9252380952380954 3.9252380952380954
9420.0 3.930476190476191 3.930476190476191
9430.0 3.935714285714286 3.935714285714286
9440.0 3.940952380952381 3.940952380952381
9450.0 3.9461904761904765 3.9461904761904765
9460.0 3.9514285714285715 3.9514285714285715
9470.0 3.956666666666667 3.956666666666667
9480.0 3.961904761904762 3.961904761904762
9490.0 3.967142857142857 3.967142857142857
9500.0 3.9723809523809526 3.9723809523809526
9510.0 3.9776190476190476 3.9776190476190476
9520.0 3.982857142857143 3.982857142857143
9530.0 3.988095238095238 3.988095238095238
9540.0 3.9880952380952386 3.9880952380952386
9550.0 3.993333333333334 3.993333333333334
9560.0 3.993333333333334 3.993333333333334
9570.0 3.993333333333334 3.993333333333334
9580.0 3.993333333333334 3.993333333333334
9590.0 3.993333333333334 3.993333333333334
9600.0 3.993333333333334 3.993333333333334
9610.0 3.993333333333334 3.993333333333334
9620.0 3.9880952380952386 3.9880952380952386
9630.0 3.9828571428571435 3.9828571428571435
9640.0 3.9776190476190485 3.9776190476190485
9650.0 3.972380952380953 3.972380952380953
9660.0 3.967142857142858 3.967142857142858
9670.0 3.961904761904762 3.961904761904762
9680.0 3.956666666666667 3.956666666666667
9690.0 3.9514285714285715 3.9514285714285715
9700.0 3.9461904761904765 3.9461904761904765
9710.0 3.940952380952381 3.940952380952381
9720.0 3.935714285714286 3.935714285714286
9730.0 3.930476190476191 3.930476190476191
9740.0 3.9252380952380954 3.9252380952380954
9750.0 3.9252380952380954 3.9252380952380954
9760.0 3.9200000000000004 3.9200000000000004
9770.0 3.9200000000000004 3.9200000000000004
9780.0 3.9200000000000004 3.9200000000000004
9790.0 3.9200000000000004 3.9200000000000004
9800.0 3.9200000000000004 3.9200000000000004
9810.0 3.9200000000000004 3.9200000000000004
9820.0 3.9200000000000004 3.9200000000000004
9830.0 3.9200000000000004 3.9200000000000004
9840.0 3.9200000000000004 3.9200000000000004
9850.0 3.9200000000000004 3.9200000000000004
9860.0 3.9200000000000004 3.9200000000000004
9870.0 3.9252380952380954 3.9252380952380954
9880.0 3.930476190476191 3.930476190476191
9890.0 3.940952380952381 3.940952380952381
9900.0 3.9514285714285715 3.9514285714285715
