# Supplementary material for: Phospholipids are imported into mitochondria by VDAC, a dimeric beta barrel scramblase
Source: Nat Commun. 2023 Dec 8;14:8115. doi: 10.1038/s41467-023-43570-y (PMC10709637; doi:10.1038/s41467-023-43570-y)
Supplement: Supplementary file 6 — Source Data [file 41467_2023_43570_MOESM6_ESM.zip › Fig 4/fig4-c/scrambling_dimer-1-star_n3.dat]

@ xlabel time [ns]
@ ylabel scrambled lipids [%]
# $ label '
# $ label simulation #3
$ linewidth 3
$ color #9500a8
100.0 0.09428571428571429
110.0 0.11
120.0 0.13095238095238096
130.0 0.14666666666666667
140.0 0.16238095238095238
150.0 0.1780952380952381
160.0 0.19380952380952382
170.0 0.2147619047619048
180.0 0.23571428571428577
190.0 0.2566666666666667
200.0 0.2771428571428572
210.0 0.30285714285714294
220.0 0.3285714285714286
230.0 0.35428571428571437
240.0 0.38000000000000006
250.0 0.4057142857142858
260.0 0.43666666666666676
270.0 0.46238095238095245
280.0 0.4828571428571429
290.0 0.5033333333333334
300.0 0.5185714285714287
310.0 0.5390476190476191
320.0 0.5542857142857144
330.0 0.5695238095238095
340.0 0.5952380952380952
350.0 0.6157142857142857
360.0 0.6414285714285713
370.0 0.6619047619047619
380.0 0.6823809523809522
390.0 0.7028571428571427
400.0 0.7233333333333332
410.0 0.739047619047619
420.0 0.7547619047619046
430.0 0.7704761904761903
440.0 0.7861904761904761
450.0 0.7966666666666666
460.0 0.8123809523809525
470.0 0.8176190476190477
480.0 0.8280952380952381
490.0 0.8385714285714285
500.0 0.8595238095238096
510.0 0.8857142857142856
520.0 0.9066666666666666
530.0 0.9328571428571428
540.0 0.9485714285714285
550.0 0.959047619047619
560.0 0.9799999999999999
570.0 0.9904761904761903
580.0 1.006190476190476
590.0 1.0166666666666668
600.0 1.0219047619047619
610.0 1.0376190476190477
620.0 1.048095238095238
630.0 1.0585714285714285
640.0 1.069047619047619
650.0 1.0795238095238093
660.0 1.0952380952380951
670.0 1.1057142857142854
680.0 1.1161904761904762
690.0 1.1266666666666665
700.0 1.1423809523809523
710.0 1.1476190476190475
720.0 1.1423809523809523
730.0 1.137142857142857
740.0 1.131904761904762
750.0 1.131904761904762
760.0 1.131904761904762
770.0 1.131904761904762
780.0 1.137142857142857
790.0 1.1423809523809523
800.0 1.1476190476190475
810.0 1.1580952380952378
820.0 1.1580952380952378
830.0 1.1685714285714284
840.0 1.1842857142857142
850.0 1.1947619047619047
860.0 1.2104761904761905
870.0 1.2261904761904763
880.0 1.241904761904762
890.0 1.2676190476190476
900.0 1.2933333333333334
910.0 1.3138095238095238
920.0 1.334285714285714
930.0 1.3599999999999999
940.0 1.3857142857142855
950.0 1.4114285714285713
960.0 1.442380952380952
970.0 1.4785714285714284
980.0 1.504285714285714
990.0 1.535238095238095
1000.0 1.560952380952381
1010.0 1.591904761904762
1020.0 1.6228571428571428
1030.0 1.6538095238095236
1040.0 1.6795238095238096
1050.0 1.7000000000000002
1060.0 1.7204761904761905
1070.0 1.7357142857142858
1080.0 1.750952380952381
1090.0 1.7661904761904763
1100.0 1.7766666666666668
1110.0 1.7871428571428576
1120.0 1.797619047619048
1130.0 1.8185714285714287
1140.0 1.8395238095238096
1150.0 1.8552380952380956
1160.0 1.8709523809523811
1170.0 1.8814285714285717
1180.0 1.886666666666667
1190.0 1.8971428571428572
1200.0 1.9023809523809525
1210.0 1.912857142857143
1220.0 1.9233333333333333
1230.0 1.9338095238095239
1240.0 1.9442857142857146
1250.0 1.954761904761905
1260.0 1.9652380952380955
1270.0 1.9757142857142858
1280.0 1.9861904761904763
1290.0 1.9966666666666666
1300.0 2.007142857142857
1310.0 2.0176190476190476
1320.0 2.0280952380952377
1330.0 2.0385714285714283
1340.0 2.0385714285714283
1350.0 2.0385714285714283
1360.0 2.0438095238095237
1370.0 2.049047619047619
1380.0 2.054285714285714
1390.0 2.064761904761905
1400.0 2.0804761904761904
1410.0 2.090952380952381
1420.0 2.106666666666667
1430.0 2.111904761904762
1440.0 2.1223809523809525
1450.0 2.1276190476190475
1460.0 2.132857142857143
1470.0 2.132857142857143
1480.0 2.138095238095238
1490.0 2.143333333333333
1500.0 2.1485714285714286
1510.0 2.1538095238095236
1520.0 2.1590476190476187
1530.0 2.164285714285714
1540.0 2.164285714285714
1550.0 2.1642857142857146
1560.0 2.1642857142857146
1570.0 2.1642857142857146
1580.0 2.1642857142857146
1590.0 2.174761904761905
1600.0 2.16952380952381
1610.0 2.159047619047619
1620.0 2.153809523809524
1630.0 2.143333333333333
1640.0 2.138095238095238
1650.0 2.1276190476190475
1660.0 2.1223809523809525
1670.0 2.1223809523809525
1680.0 2.1223809523809525
1690.0 2.117142857142857
1700.0 2.111904761904762
1710.0 2.111904761904762
1720.0 2.111904761904762
1730.0 2.111904761904762
1740.0 2.111904761904762
1750.0 2.117142857142857
1760.0 2.1223809523809525
1770.0 2.132857142857143
1780.0 2.1485714285714286
1790.0 2.164285714285714
1800.0 2.169523809523809
1810.0 2.1852380952380948
1820.0 2.2009523809523808
1830.0 2.226666666666666
1840.0 2.252380952380952
1850.0 2.2780952380952377
1860.0 2.3038095238095235
1870.0 2.3295238095238093
1880.0 2.3499999999999996
1890.0 2.375714285714286
1900.0 2.4014285714285712
1910.0 2.432380952380952
1920.0 2.452857142857143
1930.0 2.473333333333333
1940.0 2.4938095238095235
1950.0 2.5142857142857142
1960.0 2.54
1970.0 2.570952380952381
1980.0 2.5966666666666662
1990.0 2.617142857142857
2000.0 2.637619047619047
2010.0 2.6580952380952376
2020.0 2.6785714285714284
2030.0 2.6990476190476187
2040.0 2.7095238095238092
2050.0 2.7199999999999998
2060.0 2.7357142857142853
2070.0 2.7461904761904754
2080.0 2.756666666666666
2090.0 2.7671428571428565
2100.0 2.7723809523809515
2110.0 2.7828571428571425
2120.0 2.7880952380952375
2130.0 2.798571428571428
2140.0 2.809047619047619
2150.0 2.819523809523809
2160.0 2.8352380952380947
2170.0 2.8509523809523807
2180.0 2.8561904761904757
2190.0 2.8614285714285708
2200.0 2.8666666666666663
2210.0 2.8719047619047613
2220.0 2.882380952380952
2230.0 2.8980952380952374
2240.0 2.908571428571428
2250.0 2.9242857142857135
2260.0 2.934761904761904
2270.0 2.939999999999999
2280.0 2.9504761904761896
2290.0 2.966190476190475
2300.0 2.976666666666666
2310.0 2.9871428571428567
2320.0 2.997619047619047
2330.0 3.0133333333333328
2340.0 3.0290476190476183
2350.0 3.044761904761904
2360.0 3.0604761904761895
2370.0 3.07095238095238
2380.0 3.076190476190475
2390.0 3.091904761904761
2400.0 3.102380952380952
2410.0 3.1180952380952385
2420.0 3.1338095238095245
2430.0 3.14952380952381
2440.0 3.1600000000000006
2450.0 3.175714285714286
2460.0 3.1861904761904767
2470.0 3.2071428571428577
2480.0 3.2328571428571435
2490.0 3.2690476190476194
2500.0 3.3000000000000007
2510.0 3.336190476190476
2520.0 3.377619047619048
2530.0 3.41904761904762
2540.0 3.455238095238095
2550.0 3.491428571428572
2560.0 3.5276190476190483
2570.0 3.5638095238095238
2580.0 3.6000000000000005
2590.0 3.636190476190476
2600.0 3.6671428571428573
2610.0 3.703333333333334
2620.0 3.7395238095238095
2630.0 3.775714285714286
2640.0 3.806666666666667
2650.0 3.837619047619048
2660.0 3.8738095238095243
2670.0 3.91
2680.0 3.940952380952381
2690.0 3.967142857142857
2700.0 3.982857142857143
2710.0 3.9985714285714287
2720.0 4.014285714285714
2730.0 4.024761904761904
2740.0 4.035238095238095
2750.0 4.045714285714285
2760.0 4.0561904761904755
2770.0 4.066666666666666
2780.0 4.0771428571428565
2790.0 4.0876190476190475
2800.0 4.098095238095238
2810.0 4.108571428571428
2820.0 4.1242857142857146
2830.0 4.12952380952381
2840.0 4.134761904761905
2850.0 4.14
2860.0 4.145238095238095
2870.0 4.145238095238095
2880.0 4.150476190476191
2890.0 4.150476190476191
2900.0 4.150476190476191
2910.0 4.150476190476191
2920.0 4.150476190476191
2930.0 4.150476190476191
2940.0 4.150476190476191
2950.0 4.150476190476191
2960.0 4.150476190476191
2970.0 4.150476190476191
2980.0 4.150476190476191
2990.0 4.150476190476191
3000.0 4.150476190476191
3010.0 4.150476190476191
3020.0 4.155714285714287
3030.0 4.155714285714286
3040.0 4.160952380952381
3050.0 4.171428571428571
3060.0 4.176666666666667
3070.0 4.187142857142858
3080.0 4.192380952380953
3090.0 4.192380952380952
3100.0 4.197619047619047
3110.0 4.202857142857143
3120.0 4.208095238095238
3130.0 4.213333333333334
3140.0 4.213333333333334
3150.0 4.213333333333334
3160.0 4.213333333333334
3170.0 4.213333333333334
3180.0 4.213333333333334
3190.0 4.213333333333334
3200.0 4.213333333333334
3210.0 4.213333333333334
3220.0 4.213333333333334
3230.0 4.208095238095238
3240.0 4.202857142857143
3250.0 4.197619047619048
3260.0 4.187142857142858
3270.0 4.181904761904763
3280.0 4.171428571428572
3290.0 4.166190476190477
3300.0 4.160952380952382
3310.0 4.155714285714286
3320.0 4.150476190476191
3330.0 4.145238095238095
3340.0 4.14
3350.0 4.14
3360.0 4.14
3370.0 4.14
3380.0 4.14
3390.0 4.14
3400.0 4.14
3410.0 4.14
3420.0 4.14
3430.0 4.14
3440.0 4.14
3450.0 4.14
3460.0 4.14
3470.0 4.14
3480.0 4.14
3490.0 4.14
3500.0 4.14
3510.0 4.14
3520.0 4.14
3530.0 4.14
3540.0 4.14
3550.0 4.14
3560.0 4.14
3570.0 4.14
3580.0 4.145238095238095
3590.0 4.150476190476191
3600.0 4.155714285714286
3610.0 4.160952380952381
3620.0 4.166190476190476
3630.0 4.171428571428571
3640.0 4.176666666666667
3650.0 4.181904761904762
3660.0 4.187142857142858
3670.0 4.192380952380953
3680.0 4.197619047619048
3690.0 4.202857142857143
3700.0 4.208095238095238
3710.0 4.213333333333334
3720.0 4.218571428571429
3730.0 4.223809523809524
3740.0 4.229047619047619
3750.0 4.234285714285714
3760.0 4.23952380952381
3770.0 4.244761904761905
3780.0 4.25
3790.0 4.255238095238095
3800.0 4.255238095238095
3810.0 4.255238095238095
3820.0 4.255238095238095
3830.0 4.255238095238095
3840.0 4.255238095238095
3850.0 4.255238095238095
3860.0 4.255238095238095
3870.0 4.255238095238095
3880.0 4.255238095238095
3890.0 4.255238095238095
3900.0 4.255238095238095
3910.0 4.255238095238095
3920.0 4.255238095238095
3930.0 4.255238095238095
3940.0 4.255238095238095
3950.0 4.255238095238095
3960.0 4.255238095238095
3970.0 4.255238095238095
3980.0 4.255238095238095
3990.0 4.26047619047619
4000.0 4.255238095238095
4010.0 4.255238095238095
4020.0 4.255238095238095
4030.0 4.255238095238095
4040.0 4.255238095238095
4050.0 4.255238095238095
4060.0 4.26047619047619
4070.0 4.26047619047619
4080.0 4.26047619047619
4090.0 4.26047619047619
4100.0 4.26047619047619
4110.0 4.26047619047619
4120.0 4.265714285714286
4130.0 4.270952380952381
4140.0 4.276190476190476
4150.0 4.281428571428571
4160.0 4.286666666666666
4170.0 4.291904761904762
4180.0 4.297142857142857
4190.0 4.302380952380952
4200.0 4.302380952380952
4210.0 4.307619047619047
4220.0 4.312857142857142
4230.0 4.318095238095237
4240.0 4.323333333333333
4250.0 4.328571428571428
4260.0 4.333809523809523
4270.0 4.333809523809523
4280.0 4.339047619047618
4290.0 4.344285714285714
4300.0 4.349523809523809
4310.0 4.354761904761905
4320.0 4.36
4330.0 4.36
4340.0 4.36
4350.0 4.365238095238095
4360.0 4.365238095238095
4370.0 4.365238095238095
4380.0 4.365238095238095
4390.0 4.365238095238095
4400.0 4.365238095238095
4410.0 4.365238095238095
4420.0 4.365238095238095
4430.0 4.365238095238095
4440.0 4.365238095238095
4450.0 4.3757142857142854
4460.0 4.3757142857142854
4470.0 4.3757142857142854
4480.0 4.3757142857142854
4490.0 4.3757142857142854
4500.0 4.3757142857142854
4510.0 4.3757142857142854
4520.0 4.3757142857142854
4530.0 4.3757142857142854
4540.0 4.3757142857142854
4550.0 4.3757142857142854
4560.0 4.370476190476191
4570.0 4.370476190476191
4580.0 4.375714285714286
4590.0 4.375714285714286
4600.0 4.375714285714286
4610.0 4.375714285714286
4620.0 4.375714285714286
4630.0 4.380952380952381
4640.0 4.386190476190476
4650.0 4.3914285714285715
4660.0 4.386190476190476
4670.0 4.3914285714285715
4680.0 4.3966666666666665
4690.0 4.4019047619047615
4700.0 4.407142857142857
4710.0 4.4123809523809525
4720.0 4.417619047619048
4730.0 4.422857142857143
4740.0 4.428095238095238
4750.0 4.433333333333333
4760.0 4.443809523809524
4770.0 4.449047619047619
4780.0 4.454285714285714
4790.0 4.454285714285714
4800.0 4.464761904761905
4810.0 4.475238095238095
4820.0 4.485714285714286
4830.0 4.496190476190476
4840.0 4.501428571428571
4850.0 4.506666666666667
4860.0 4.511904761904762
4870.0 4.517142857142857
4880.0 4.522380952380952
4890.0 4.527619047619048
4900.0 4.532857142857143
4910.0 4.538095238095238
4920.0 4.543333333333333
4930.0 4.548571428571428
4940.0 4.553809523809524
4950.0 4.559047619047619
4960.0 4.569047619047619
4970.0 4.573809523809524
4980.0 4.5790476190476195
4990.0 4.589047619047619
5000.0 4.59904761904762
5010.0 4.603809523809524
5020.0 4.60857142857143
5030.0 4.613333333333334
5040.0 4.618095238095239
5050.0 4.6228571428571446
5060.0 4.627619047619049
5070.0 4.632380952380954
5080.0 4.637142857142858
5090.0 4.641904761904763
5100.0 4.646666666666667
5110.0 4.651428571428573
5120.0 4.656190476190478
5130.0 4.6609523809523825
5140.0 4.665714285714286
5150.0 4.670476190476191
5160.0 4.675238095238097
5170.0 4.675238095238097
5180.0 4.675238095238097
5190.0 4.6800000000000015
5200.0 4.6800000000000015
5210.0 4.6800000000000015
5220.0 4.6800000000000015
5230.0 4.6800000000000015
5240.0 4.6800000000000015
5250.0 4.6800000000000015
5260.0 4.6800000000000015
5270.0 4.6800000000000015
5280.0 4.6800000000000015
5290.0 4.6800000000000015
5300.0 4.6852380952380965
5310.0 4.690476190476192
5320.0 4.690476190476192
5330.0 4.690476190476192
5340.0 4.7009523809523825
5350.0 4.7009523809523825
5360.0 4.706190476190478
5370.0 4.711428571428573
5380.0 4.711428571428573
5390.0 4.711428571428573
5400.0 4.711428571428573
5410.0 4.706666666666668
5420.0 4.701904761904762
5430.0 4.6971428571428575
5440.0 4.697142857142857
5450.0 4.697142857142857
5460.0 4.6971428571428575
5470.0 4.6971428571428575
5480.0 4.6971428571428575
5490.0 4.6971428571428575
5500.0 4.6971428571428575
5510.0 4.691904761904763
5520.0 4.686666666666667
5530.0 4.686666666666667
5540.0 4.686666666666667
5550.0 4.676190476190477
5560.0 4.681428571428572
5570.0 4.676190476190477
5580.0 4.670952380952381
5590.0 4.6761904761904765
5600.0 4.676190476190477
5610.0 4.676190476190477
5620.0 4.680952380952381
5630.0 4.690952380952381
5640.0 4.695714285714287
5650.0 4.695714285714287
5660.0 4.695714285714287
5670.0 4.695714285714287
5680.0 4.695714285714287
5690.0 4.695714285714287
5700.0 4.695714285714287
5710.0 4.695714285714287
5720.0 4.695714285714287
5730.0 4.695714285714287
5740.0 4.695714285714287
5750.0 4.695714285714287
5760.0 4.695714285714287
5770.0 4.695714285714287
5780.0 4.695714285714287
5790.0 4.695714285714287
5800.0 4.690476190476191
5810.0 4.690476190476192
5820.0 4.690476190476192
5830.0 4.690476190476192
5840.0 4.685238095238096
5850.0 4.685238095238096
5860.0 4.685238095238096
5870.0 4.685238095238096
5880.0 4.685238095238096
5890.0 4.685238095238096
5900.0 4.685238095238096
5910.0 4.685238095238096
5920.0 4.685238095238096
5930.0 4.685238095238096
5940.0 4.685238095238096
5950.0 4.690476190476192
5960.0 4.695714285714287
5970.0 4.695714285714287
5980.0 4.690476190476192
5990.0 4.690476190476192
6000.0 4.690476190476192
6010.0 4.695714285714287
6020.0 4.7009523809523825
6030.0 4.706190476190478
6040.0 4.716666666666668
6050.0 4.721904761904763
6060.0 4.727142857142859
6070.0 4.732380952380954
6080.0 4.737619047619049
6090.0 4.742857142857145
6100.0 4.748095238095239
6110.0 4.753333333333335
6120.0 4.75857142857143
6130.0 4.763809523809526
6140.0 4.76904761904762
6150.0 4.774285714285716
6160.0 4.774285714285715
6170.0 4.774285714285716
6180.0 4.779523809523811
6190.0 4.784761904761906
6200.0 4.790000000000002
6210.0 4.795238095238097
6220.0 4.795238095238097
6230.0 4.795238095238097
6240.0 4.795238095238097
6250.0 4.790000000000002
6260.0 4.790000000000002
6270.0 4.790000000000002
6280.0 4.790000000000002
6290.0 4.790000000000002
6300.0 4.790000000000002
6310.0 4.790000000000002
6320.0 4.790000000000002
6330.0 4.790000000000002
6340.0 4.790000000000002
6350.0 4.790000000000002
6360.0 4.790000000000002
6370.0 4.790000000000002
6380.0 4.790000000000002
6390.0 4.790000000000002
6400.0 4.790000000000002
6410.0 4.790000000000002
6420.0 4.790000000000002
6430.0 4.790000000000002
6440.0 4.790000000000002
6450.0 4.790000000000002
6460.0 4.790000000000002
6470.0 4.790000000000002
6480.0 4.795238095238097
6490.0 4.800476190476192
6500.0 4.805714285714287
6510.0 4.810952380952382
6520.0 4.816190476190478
6530.0 4.821428571428573
6540.0 4.826666666666669
6550.0 4.837142857142858
6560.0 4.84761904761905
6570.0 4.85809523809524
6580.0 4.86857142857143
6590.0 4.879047619047621
6600.0 4.889523809523811
6610.0 4.900000000000001
6620.0 4.910476190476192
6630.0 4.920952380952382
6640.0 4.931428571428573
6650.0 4.941904761904763
6660.0 4.952380952380953
6670.0 4.962857142857144
6680.0 4.9785714285714295
6690.0 4.9890476190476205
6700.0 4.999523809523811
6710.0 5.010000000000001
6720.0 5.020476190476192
6730.0 5.030952380952382
6740.0 5.041428571428573
6750.0 5.051904761904763
6760.0 5.057142857142858
6770.0 5.062380952380953
6780.0 5.067619047619049
6790.0 5.072857142857144
6800.0 5.078095238095239
6810.0 5.083333333333334
6820.0 5.088571428571429
6830.0 5.093809523809524
6840.0 5.09904761904762
6850.0 5.104285714285716
6860.0 5.10952380952381
6870.0 5.114761904761906
6880.0 5.120000000000001
6890.0 5.125238095238096
6900.0 5.125238095238096
6910.0 5.125238095238096
6920.0 5.125238095238096
6930.0 5.125238095238096
6940.0 5.125238095238096
6950.0 5.125238095238096
6960.0 5.125238095238096
6970.0 5.125238095238096
6980.0 5.125238095238096
6990.0 5.125238095238096
7000.0 5.125238095238096
7010.0 5.125238095238096
7020.0 5.125238095238096
7030.0 5.125238095238096
7040.0 5.125238095238096
7050.0 5.125238095238096
7060.0 5.125238095238096
7070.0 5.125238095238096
7080.0 5.125238095238096
7090.0 5.125238095238096
7100.0 5.120000000000001
7110.0 5.120000000000001
7120.0 5.120000000000001
7130.0 5.120000000000001
7140.0 5.120000000000001
7150.0 5.120000000000001
7160.0 5.120000000000001
7170.0 5.120000000000001
7180.0 5.120000000000001
7190.0 5.120000000000001
7200.0 5.120000000000001
7210.0 5.120000000000001
7220.0 5.120000000000001
7230.0 5.120000000000001
7240.0 5.120000000000001
7250.0 5.120000000000001
7260.0 5.120000000000001
7270.0 5.120000000000001
7280.0 5.120000000000001
7290.0 5.120000000000001
7300.0 5.120000000000001
7310.0 5.120000000000001
7320.0 5.120000000000001
7330.0 5.120000000000001
7340.0 5.120000000000001
7350.0 5.120000000000001
7360.0 5.120000000000001
7370.0 5.120000000000001
7380.0 5.120000000000001
7390.0 5.120000000000001
7400.0 5.120000000000001
7410.0 5.120000000000001
7420.0 5.120000000000001
7430.0 5.120000000000001
7440.0 5.120000000000001
7450.0 5.120000000000001
7460.0 5.120000000000001
7470.0 5.120000000000001
7480.0 5.120000000000001
7490.0 5.120000000000001
7500.0 5.120000000000001
7510.0 5.120000000000001
7520.0 5.125238095238096
7530.0 5.130476190476192
7540.0 5.135714285714287
7550.0 5.140952380952382
7560.0 5.146190476190477
7570.0 5.146190476190477
7580.0 5.146190476190478
7590.0 5.146190476190477
7600.0 5.146190476190478
7610.0 5.146190476190478
7620.0 5.146190476190478
7630.0 5.151428571428573
7640.0 5.156666666666668
7650.0 5.161904761904763
7660.0 5.167142857142859
7670.0 5.172380952380954
7680.0 5.177619047619049
7690.0 5.182857142857144
7700.0 5.188095238095239
7710.0 5.193333333333335
7720.0 5.19857142857143
7730.0 5.19857142857143
7740.0 5.19857142857143
7750.0 5.19857142857143
7760.0 5.19857142857143
7770.0 5.19857142857143
7780.0 5.203809523809525
7790.0 5.20904761904762
7800.0 5.214285714285715
7810.0 5.219523809523811
7820.0 5.224761904761906
7830.0 5.230000000000001
7840.0 5.235238095238096
7850.0 5.240476190476191
7860.0 5.245714285714287
7870.0 5.250952380952382
7880.0 5.256190476190477
7890.0 5.2614285714285725
7900.0 5.2666666666666675
7910.0 5.2719047619047625
7920.0 5.2771428571428585
7930.0 5.2823809523809535
7940.0 5.2876190476190486
7950.0 5.292857142857144
7960.0 5.298095238095239
7970.0 5.303333333333335
7980.0 5.30857142857143
7990.0 5.313809523809525
8000.0 5.31904761904762
8010.0 5.324285714285715
8020.0 5.329523809523811
8030.0 5.334761904761906
8040.0 5.340000000000001
8050.0 5.340000000000001
8060.0 5.340000000000001
8070.0 5.340000000000001
8080.0 5.340000000000001
8090.0 5.340000000000001
8100.0 5.340000000000001
8110.0 5.340000000000001
8120.0 5.340000000000001
8130.0 5.340000000000001
8140.0 5.340000000000001
8150.0 5.340000000000001
8160.0 5.340000000000001
8170.0 5.340000000000001
8180.0 5.340000000000001
8190.0 5.340000000000001
8200.0 5.340000000000001
8210.0 5.340000000000001
8220.0 5.340000000000001
8230.0 5.340000000000001
8240.0 5.340000000000001
8250.0 5.340000000000001
8260.0 5.340000000000001
8270.0 5.340000000000001
8280.0 5.340000000000001
8290.0 5.340000000000001
8300.0 5.340000000000001
8310.0 5.340000000000001
8320.0 5.340000000000001
8330.0 5.340000000000001
8340.0 5.340000000000001
8350.0 5.345238095238096
8360.0 5.350476190476191
8370.0 5.355714285714287
8380.0 5.366190476190477
8390.0 5.376666666666667
8400.0 5.387142857142858
8410.0 5.397619047619048
8420.0 5.408095238095238
8430.0 5.418571428571429
8440.0 5.429047619047619
8450.0 5.43952380952381
8460.0 5.454761904761905
8470.0 5.465238095238095
8480.0 5.475714285714285
8490.0 5.486190476190476
8500.0 5.496666666666666
8510.0 5.507142857142857
8520.0 5.517619047619048
8530.0 5.528095238095238
8540.0 5.538571428571428
8550.0 5.549047619047619
8560.0 5.554285714285715
8570.0 5.559523809523809
8580.0 5.564761904761905
8590.0 5.564761904761905
8600.0 5.55952380952381
8610.0 5.554285714285715
8620.0 5.54904761904762
8630.0 5.543809523809524
8640.0 5.538571428571429
8650.0 5.533333333333333
8660.0 5.528095238095239
8670.0 5.518095238095238
8680.0 5.512857142857143
8690.0 5.507619047619048
8700.0 5.502380952380953
8710.0 5.497142857142857
8720.0 5.497142857142857
8730.0 5.497142857142857
8740.0 5.497142857142857
8750.0 5.497142857142857
8760.0 5.497142857142857
8770.0 5.497142857142857
8780.0 5.497142857142857
8790.0 5.497142857142857
8800.0 5.497142857142857
8810.0 5.502380952380953
8820.0 5.507619047619048
8830.0 5.512857142857143
8840.0 5.518095238095238
8850.0 5.523333333333333
8860.0 5.528571428571429
8870.0 5.533809523809524
8880.0 5.539047619047619
8890.0 5.5442857142857145
8900.0 5.5495238095238095
8910.0 5.564761904761904
8920.0 5.57
8930.0 5.57
8940.0 5.57
8950.0 5.574761904761904
8960.0 5.584761904761904
8970.0 5.589523809523809
8980.0 5.594285714285713
8990.0 5.599047619047617
9000.0 5.603809523809523
9010.0 5.608571428571428
9020.0 5.6133333333333315
9030.0 5.618095238095237
9040.0 5.628095238095237
9050.0 5.638095238095237
9060.0 5.6480952380952365
9070.0 5.663333333333331
9080.0 5.678571428571427
9090.0 5.699047619047617
9100.0 5.714285714285713
9110.0 5.729523809523808
9120.0 5.734761904761903
9130.0 5.749999999999998
9140.0 5.765238095238094
9150.0 5.780476190476189
9160.0 5.785714285714285
9170.0 5.785714285714285
9180.0 5.79095238095238
9190.0 5.796190476190475
9200.0 5.80142857142857
9210.0 5.806666666666665
9220.0 5.811904761904761
9230.0 5.817142857142856
9240.0 5.822380952380951
9250.0 5.822380952380951
9260.0 5.822380952380951
9270.0 5.827619047619046
9280.0 5.822380952380951
9290.0 5.817142857142856
9300.0 5.811904761904761
9310.0 5.806666666666665
9320.0 5.80142857142857
9330.0 5.796190476190475
9340.0 5.79095238095238
9350.0 5.785714285714285
9360.0 5.780476190476189
9370.0 5.785714285714285
9380.0 5.79095238095238
9390.0 5.796190476190475
9400.0 5.80142857142857
9410.0 5.806666666666665
9420.0 5.811904761904761
9430.0 5.817142857142856
9440.0 5.822380952380951
9450.0 5.827619047619046
9460.0 5.832857142857141
9470.0 5.838095238095237
9480.0 5.838095238095237
9490.0 5.843333333333332
9500.0 5.848571428571427
9510.0 5.848571428571427
9520.0 5.859047619047617
9530.0 5.869523809523808
9540.0 5.885238095238094
9550.0 5.900952380952379
9560.0 5.916666666666665
9570.0 5.932380952380951
9580.0 5.942857142857142
9590.0 5.953333333333332
9600.0 5.963809523809523
9610.0 5.974285714285713
9620.0 5.984761904761903
9630.0 5.995238095238094
9640.0 6.0057142857142845
9650.0 6.016190476190475
9660.0 6.0266666666666655
9670.0 6.037142857142856
9680.0 6.047619047619047
9690.0 6.063333333333332
9700.0 6.073809523809523
9710.0 6.084285714285713
9720.0 6.094761904761903
9730.0 6.099999999999999
9740.0 6.105238095238095
9750.0 6.105238095238095
9760.0 6.105238095238095
9770.0 6.105238095238095
9780.0 6.105238095238095
9790.0 6.105238095238095
9800.0 6.105238095238095
9810.0 6.105238095238095
9820.0 6.105238095238095
9830.0 6.105238095238095
9840.0 6.105238095238095
9850.0 6.110476190476189
9860.0 6.120952380952379
9870.0 6.126190476190475
9880.0 6.13142857142857
9890.0 6.136666666666666
9900.0 6.136666666666666
$
$ type plotfill
$ color orange
$ alpha 0.5
100.0 0.09428571428571429 0.09428571428571429
110.0 0.11 0.11
120.0 0.13095238095238096 0.13095238095238096
130.0 0.14666666666666667 0.14666666666666667
140.0 0.16238095238095238 0.16238095238095238
150.0 0.1780952380952381 0.1780952380952381
160.0 0.19380952380952382 0.19380952380952382
170.0 0.2147619047619048 0.2147619047619048
180.0 0.23571428571428577 0.23571428571428577
190.0 0.2566666666666667 0.2566666666666667
200.0 0.2771428571428572 0.2771428571428572
210.0 0.30285714285714294 0.30285714285714294
220.0 0.3285714285714286 0.3285714285714286
230.0 0.35428571428571437 0.35428571428571437
240.0 0.38000000000000006 0.38000000000000006
250.0 0.4057142857142858 0.4057142857142858
260.0 0.43666666666666676 0.43666666666666676
270.0 0.46238095238095245 0.46238095238095245
280.0 0.4828571428571429 0.4828571428571429
290.0 0.5033333333333334 0.5033333333333334
300.0 0.5185714285714287 0.5185714285714287
310.0 0.5390476190476191 0.5390476190476191
320.0 0.5542857142857144 0.5542857142857144
330.0 0.5695238095238095 0.5695238095238095
340.0 0.5952380952380952 0.5952380952380952
350.0 0.6157142857142857 0.6157142857142857
360.0 0.6414285714285713 0.6414285714285713
370.0 0.6619047619047619 0.6619047619047619
380.0 0.6823809523809522 0.6823809523809522
390.0 0.7028571428571427 0.7028571428571427
400.0 0.7233333333333332 0.7233333333333332
410.0 0.739047619047619 0.739047619047619
420.0 0.7547619047619046 0.7547619047619046
430.0 0.7704761904761903 0.7704761904761903
440.0 0.7861904761904761 0.7861904761904761
450.0 0.7966666666666666 0.7966666666666666
460.0 0.8123809523809525 0.8123809523809525
470.0 0.8176190476190477 0.8176190476190477
480.0 0.8280952380952381 0.8280952380952381
490.0 0.8385714285714285 0.8385714285714285
500.0 0.8595238095238096 0.8595238095238096
510.0 0.8857142857142856 0.8857142857142856
520.0 0.9066666666666666 0.9066666666666666
530.0 0.9328571428571428 0.9328571428571428
540.0 0.9485714285714285 0.9485714285714285
550.0 0.959047619047619 0.959047619047619
560.0 0.9799999999999999 0.9799999999999999
570.0 0.9904761904761903 0.9904761904761903
580.0 1.006190476190476 1.006190476190476
590.0 1.0166666666666668 1.0166666666666668
600.0 1.0219047619047619 1.0219047619047619
610.0 1.0376190476190477 1.0376190476190477
620.0 1.048095238095238 1.048095238095238
630.0 1.0585714285714285 1.0585714285714285
640.0 1.069047619047619 1.069047619047619
650.0 1.0795238095238093 1.0795238095238093
660.0 1.0952380952380951 1.0952380952380951
670.0 1.1057142857142854 1.1057142857142854
680.0 1.1161904761904762 1.1161904761904762
690.0 1.1266666666666665 1.1266666666666665
700.0 1.1423809523809523 1.1423809523809523
710.0 1.1476190476190475 1.1476190476190475
720.0 1.1423809523809523 1.1423809523809523
730.0 1.137142857142857 1.137142857142857
740.0 1.131904761904762 1.131904761904762
750.0 1.131904761904762 1.131904761904762
760.0 1.131904761904762 1.131904761904762
770.0 1.131904761904762 1.131904761904762
780.0 1.137142857142857 1.137142857142857
790.0 1.1423809523809523 1.1423809523809523
800.0 1.1476190476190475 1.1476190476190475
810.0 1.1580952380952378 1.1580952380952378
820.0 1.1580952380952378 1.1580952380952378
830.0 1.1685714285714284 1.1685714285714284
840.0 1.1842857142857142 1.1842857142857142
850.0 1.1947619047619047 1.1947619047619047
860.0 1.2104761904761905 1.2104761904761905
870.0 1.2261904761904763 1.2261904761904763
880.0 1.241904761904762 1.241904761904762
890.0 1.2676190476190476 1.2676190476190476
900.0 1.2933333333333334 1.2933333333333334
910.0 1.3138095238095238 1.3138095238095238
920.0 1.334285714285714 1.334285714285714
930.0 1.3599999999999999 1.3599999999999999
940.0 1.3857142857142855 1.3857142857142855
950.0 1.4114285714285713 1.4114285714285713
960.0 1.442380952380952 1.442380952380952
970.0 1.4785714285714284 1.4785714285714284
980.0 1.504285714285714 1.504285714285714
990.0 1.535238095238095 1.535238095238095
1000.0 1.560952380952381 1.560952380952381
1010.0 1.591904761904762 1.591904761904762
1020.0 1.6228571428571428 1.6228571428571428
1030.0 1.6538095238095236 1.6538095238095236
1040.0 1.6795238095238096 1.6795238095238096
1050.0 1.7000000000000002 1.7000000000000002
1060.0 1.7204761904761905 1.7204761904761905
1070.0 1.7357142857142858 1.7357142857142858
1080.0 1.750952380952381 1.750952380952381
1090.0 1.7661904761904763 1.7661904761904763
1100.0 1.7766666666666668 1.7766666666666668
1110.0 1.7871428571428576 1.7871428571428576
1120.0 1.797619047619048 1.797619047619048
1130.0 1.8185714285714287 1.8185714285714287
1140.0 1.8395238095238096 1.8395238095238096
1150.0 1.8552380952380956 1.8552380952380956
1160.0 1.8709523809523811 1.8709523809523811
1170.0 1.8814285714285717 1.8814285714285717
1180.0 1.886666666666667 1.886666666666667
1190.0 1.8971428571428572 1.8971428571428572
1200.0 1.9023809523809525 1.9023809523809525
1210.0 1.912857142857143 1.912857142857143
1220.0 1.9233333333333333 1.9233333333333333
1230.0 1.9338095238095239 1.9338095238095239
1240.0 1.9442857142857146 1.9442857142857146
1250.0 1.954761904761905 1.954761904761905
1260.0 1.9652380952380955 1.9652380952380955
1270.0 1.9757142857142858 1.9757142857142858
1280.0 1.9861904761904763 1.9861904761904763
1290.0 1.9966666666666666 1.9966666666666666
1300.0 2.007142857142857 2.007142857142857
1310.0 2.0176190476190476 2.0176190476190476
1320.0 2.0280952380952377 2.0280952380952377
1330.0 2.0385714285714283 2.0385714285714283
1340.0 2.0385714285714283 2.0385714285714283
1350.0 2.0385714285714283 2.0385714285714283
1360.0 2.0438095238095237 2.0438095238095237
1370.0 2.049047619047619 2.049047619047619
1380.0 2.054285714285714 2.054285714285714
1390.0 2.064761904761905 2.064761904761905
1400.0 2.0804761904761904 2.0804761904761904
1410.0 2.090952380952381 2.090952380952381
1420.0 2.106666666666667 2.106666666666667
1430.0 2.111904761904762 2.111904761904762
1440.0 2.1223809523809525 2.1223809523809525
1450.0 2.1276190476190475 2.1276190476190475
1460.0 2.132857142857143 2.132857142857143
1470.0 2.132857142857143 2.132857142857143
1480.0 2.138095238095238 2.138095238095238
1490.0 2.143333333333333 2.143333333333333
1500.0 2.1485714285714286 2.1485714285714286
1510.0 2.1538095238095236 2.1538095238095236
1520.0 2.1590476190476187 2.1590476190476187
1530.0 2.164285714285714 2.164285714285714
1540.0 2.164285714285714 2.164285714285714
1550.0 2.1642857142857146 2.1642857142857146
1560.0 2.1642857142857146 2.1642857142857146
1570.0 2.1642857142857146 2.1642857142857146
1580.0 2.1642857142857146 2.1642857142857146
1590.0 2.174761904761905 2.174761904761905
1600.0 2.16952380952381 2.16952380952381
1610.0 2.159047619047619 2.159047619047619
1620.0 2.153809523809524 2.153809523809524
1630.0 2.143333333333333 2.143333333333333
1640.0 2.138095238095238 2.138095238095238
1650.0 2.1276190476190475 2.1276190476190475
1660.0 2.1223809523809525 2.1223809523809525
1670.0 2.1223809523809525 2.1223809523809525
1680.0 2.1223809523809525 2.1223809523809525
1690.0 2.117142857142857 2.117142857142857
1700.0 2.111904761904762 2.111904761904762
1710.0 2.111904761904762 2.111904761904762
1720.0 2.111904761904762 2.111904761904762
1730.0 2.111904761904762 2.111904761904762
1740.0 2.111904761904762 2.111904761904762
1750.0 2.117142857142857 2.117142857142857
1760.0 2.1223809523809525 2.1223809523809525
1770.0 2.132857142857143 2.132857142857143
1780.0 2.1485714285714286 2.1485714285714286
1790.0 2.164285714285714 2.164285714285714
1800.0 2.169523809523809 2.169523809523809
1810.0 2.1852380952380948 2.1852380952380948
1820.0 2.2009523809523808 2.2009523809523808
1830.0 2.226666666666666 2.226666666666666
1840.0 2.252380952380952 2.252380952380952
1850.0 2.2780952380952377 2.2780952380952377
1860.0 2.3038095238095235 2.3038095238095235
1870.0 2.3295238095238093 2.3295238095238093
1880.0 2.3499999999999996 2.3499999999999996
1890.0 2.375714285714286 2.375714285714286
1900.0 2.4014285714285712 2.4014285714285712
1910.0 2.432380952380952 2.432380952380952
1920.0 2.452857142857143 2.452857142857143
1930.0 2.473333333333333 2.473333333333333
1940.0 2.4938095238095235 2.4938095238095235
1950.0 2.5142857142857142 2.5142857142857142
1960.0 2.54 2.54
1970.0 2.570952380952381 2.570952380952381
1980.0 2.5966666666666662 2.5966666666666662
1990.0 2.617142857142857 2.617142857142857
2000.0 2.637619047619047 2.637619047619047
2010.0 2.6580952380952376 2.6580952380952376
2020.0 2.6785714285714284 2.6785714285714284
2030.0 2.6990476190476187 2.6990476190476187
2040.0 2.7095238095238092 2.7095238095238092
2050.0 2.7199999999999998 2.7199999999999998
2060.0 2.7357142857142853 2.7357142857142853
2070.0 2.7461904761904754 2.7461904761904754
2080.0 2.756666666666666 2.756666666666666
2090.0 2.7671428571428565 2.7671428571428565
2100.0 2.7723809523809515 2.7723809523809515
2110.0 2.7828571428571425 2.7828571428571425
2120.0 2.7880952380952375 2.7880952380952375
2130.0 2.798571428571428 2.798571428571428
2140.0 2.809047619047619 2.809047619047619
2150.0 2.819523809523809 2.819523809523809
2160.0 2.8352380952380947 2.8352380952380947
2170.0 2.8509523809523807 2.8509523809523807
2180.0 2.8561904761904757 2.8561904761904757
2190.0 2.8614285714285708 2.8614285714285708
2200.0 2.8666666666666663 2.8666666666666663
2210.0 2.8719047619047613 2.8719047619047613
2220.0 2.882380952380952 2.882380952380952
2230.0 2.8980952380952374 2.8980952380952374
2240.0 2.908571428571428 2.908571428571428
2250.0 2.9242857142857135 2.9242857142857135
2260.0 2.934761904761904 2.934761904761904
2270.0 2.939999999999999 2.939999999999999
2280.0 2.9504761904761896 2.9504761904761896
2290.0 2.966190476190475 2.966190476190475
2300.0 2.976666666666666 2.976666666666666
2310.0 2.9871428571428567 2.9871428571428567
2320.0 2.997619047619047 2.997619047619047
2330.0 3.0133333333333328 3.0133333333333328
2340.0 3.0290476190476183 3.0290476190476183
2350.0 3.044761904761904 3.044761904761904
2360.0 3.0604761904761895 3.0604761904761895
2370.0 3.07095238095238 3.07095238095238
2380.0 3.076190476190475 3.076190476190475
2390.0 3.091904761904761 3.091904761904761
2400.0 3.102380952380952 3.102380952380952
2410.0 3.1180952380952385 3.1180952380952385
2420.0 3.1338095238095245 3.1338095238095245
2430.0 3.14952380952381 3.14952380952381
2440.0 3.1600000000000006 3.1600000000000006
2450.0 3.175714285714286 3.175714285714286
2460.0 3.1861904761904767 3.1861904761904767
2470.0 3.2071428571428577 3.2071428571428577
2480.0 3.2328571428571435 3.2328571428571435
2490.0 3.2690476190476194 3.2690476190476194
2500.0 3.3000000000000007 3.3000000000000007
2510.0 3.336190476190476 3.336190476190476
2520.0 3.377619047619048 3.377619047619048
2530.0 3.41904761904762 3.41904761904762
2540.0 3.455238095238095 3.455238095238095
2550.0 3.491428571428572 3.491428571428572
2560.0 3.5276190476190483 3.5276190476190483
2570.0 3.5638095238095238 3.5638095238095238
2580.0 3.6000000000000005 3.6000000000000005
2590.0 3.636190476190476 3.636190476190476
2600.0 3.6671428571428573 3.6671428571428573
2610.0 3.703333333333334 3.703333333333334
2620.0 3.7395238095238095 3.7395238095238095
2630.0 3.775714285714286 3.775714285714286
2640.0 3.806666666666667 3.806666666666667
2650.0 3.837619047619048 3.837619047619048
2660.0 3.8738095238095243 3.8738095238095243
2670.0 3.91 3.91
2680.0 3.940952380952381 3.940952380952381
2690.0 3.967142857142857 3.967142857142857
2700.0 3.982857142857143 3.982857142857143
2710.0 3.9985714285714287 3.9985714285714287
2720.0 4.014285714285714 4.014285714285714
2730.0 4.024761904761904 4.024761904761904
2740.0 4.035238095238095 4.035238095238095
2750.0 4.045714285714285 4.045714285714285
2760.0 4.0561904761904755 4.0561904761904755
2770.0 4.066666666666666 4.066666666666666
2780.0 4.0771428571428565 4.0771428571428565
2790.0 4.0876190476190475 4.0876190476190475
2800.0 4.098095238095238 4.098095238095238
2810.0 4.108571428571428 4.108571428571428
2820.0 4.1242857142857146 4.1242857142857146
2830.0 4.12952380952381 4.12952380952381
2840.0 4.134761904761905 4.134761904761905
2850.0 4.14 4.14
2860.0 4.145238095238095 4.145238095238095
2870.0 4.145238095238095 4.145238095238095
2880.0 4.150476190476191 4.150476190476191
2890.0 4.150476190476191 4.150476190476191
2900.0 4.150476190476191 4.150476190476191
2910.0 4.150476190476191 4.150476190476191
2920.0 4.150476190476191 4.150476190476191
2930.0 4.150476190476191 4.150476190476191
2940.0 4.150476190476191 4.150476190476191
2950.0 4.150476190476191 4.150476190476191
2960.0 4.150476190476191 4.150476190476191
2970.0 4.150476190476191 4.150476190476191
2980.0 4.150476190476191 4.150476190476191
2990.0 4.150476190476191 4.150476190476191
3000.0 4.150476190476191 4.150476190476191
3010.0 4.150476190476191 4.150476190476191
3020.0 4.155714285714287 4.155714285714287
3030.0 4.155714285714286 4.155714285714286
3040.0 4.160952380952381 4.160952380952381
3050.0 4.171428571428571 4.171428571428571
3060.0 4.176666666666667 4.176666666666667
3070.0 4.187142857142858 4.187142857142858
3080.0 4.192380952380953 4.192380952380953
3090.0 4.192380952380952 4.192380952380952
3100.0 4.197619047619047 4.197619047619047
3110.0 4.202857142857143 4.202857142857143
3120.0 4.208095238095238 4.208095238095238
3130.0 4.213333333333334 4.213333333333334
3140.0 4.213333333333334 4.213333333333334
3150.0 4.213333333333334 4.213333333333334
3160.0 4.213333333333334 4.213333333333334
3170.0 4.213333333333334 4.213333333333334
3180.0 4.213333333333334 4.213333333333334
3190.0 4.213333333333334 4.213333333333334
3200.0 4.213333333333334 4.213333333333334
3210.0 4.213333333333334 4.213333333333334
3220.0 4.213333333333334 4.213333333333334
3230.0 4.208095238095238 4.208095238095238
3240.0 4.202857142857143 4.202857142857143
3250.0 4.197619047619048 4.197619047619048
3260.0 4.187142857142858 4.187142857142858
3270.0 4.181904761904763 4.181904761904763
3280.0 4.171428571428572 4.171428571428572
3290.0 4.166190476190477 4.166190476190477
3300.0 4.160952380952382 4.160952380952382
3310.0 4.155714285714286 4.155714285714286
3320.0 4.150476190476191 4.150476190476191
3330.0 4.145238095238095 4.145238095238095
3340.0 4.14 4.14
3350.0 4.14 4.14
3360.0 4.14 4.14
3370.0 4.14 4.14
3380.0 4.14 4.14
3390.0 4.14 4.14
3400.0 4.14 4.14
3410.0 4.14 4.14
3420.0 4.14 4.14
3430.0 4.14 4.14
3440.0 4.14 4.14
3450.0 4.14 4.14
3460.0 4.14 4.14
3470.0 4.14 4.14
3480.0 4.14 4.14
3490.0 4.14 4.14
3500.0 4.14 4.14
3510.0 4.14 4.14
3520.0 4.14 4.14
3530.0 4.14 4.14
3540.0 4.14 4.14
3550.0 4.14 4.14
3560.0 4.14 4.14
3570.0 4.14 4.14
3580.0 4.145238095238095 4.145238095238095
3590.0 4.150476190476191 4.150476190476191
3600.0 4.155714285714286 4.155714285714286
3610.0 4.160952380952381 4.160952380952381
3620.0 4.166190476190476 4.166190476190476
3630.0 4.171428571428571 4.171428571428571
3640.0 4.176666666666667 4.176666666666667
3650.0 4.181904761904762 4.181904761904762
3660.0 4.187142857142858 4.187142857142858
3670.0 4.192380952380953 4.192380952380953
3680.0 4.197619047619048 4.197619047619048
3690.0 4.202857142857143 4.202857142857143
3700.0 4.208095238095238 4.208095238095238
3710.0 4.213333333333334 4.213333333333334
3720.0 4.218571428571429 4.218571428571429
3730.0 4.223809523809524 4.223809523809524
3740.0 4.229047619047619 4.229047619047619
3750.0 4.234285714285714 4.234285714285714
3760.0 4.23952380952381 4.23952380952381
3770.0 4.244761904761905 4.244761904761905
3780.0 4.25 4.25
3790.0 4.255238095238095 4.255238095238095
3800.0 4.255238095238095 4.255238095238095
3810.0 4.255238095238095 4.255238095238095
3820.0 4.255238095238095 4.255238095238095
3830.0 4.255238095238095 4.255238095238095
3840.0 4.255238095238095 4.255238095238095
3850.0 4.255238095238095 4.255238095238095
3860.0 4.255238095238095 4.255238095238095
3870.0 4.255238095238095 4.255238095238095
3880.0 4.255238095238095 4.255238095238095
3890.0 4.255238095238095 4.255238095238095
3900.0 4.255238095238095 4.255238095238095
3910.0 4.255238095238095 4.255238095238095
3920.0 4.255238095238095 4.255238095238095
3930.0 4.255238095238095 4.255238095238095
3940.0 4.255238095238095 4.255238095238095
3950.0 4.255238095238095 4.255238095238095
3960.0 4.255238095238095 4.255238095238095
3970.0 4.255238095238095 4.255238095238095
3980.0 4.255238095238095 4.255238095238095
3990.0 4.26047619047619 4.26047619047619
4000.0 4.255238095238095 4.255238095238095
4010.0 4.255238095238095 4.255238095238095
4020.0 4.255238095238095 4.255238095238095
4030.0 4.255238095238095 4.255238095238095
4040.0 4.255238095238095 4.255238095238095
4050.0 4.255238095238095 4.255238095238095
4060.0 4.26047619047619 4.26047619047619
4070.0 4.26047619047619 4.26047619047619
4080.0 4.26047619047619 4.26047619047619
4090.0 4.26047619047619 4.26047619047619
4100.0 4.26047619047619 4.26047619047619
4110.0 4.26047619047619 4.26047619047619
4120.0 4.265714285714286 4.265714285714286
4130.0 4.270952380952381 4.270952380952381
4140.0 4.276190476190476 4.276190476190476
4150.0 4.281428571428571 4.281428571428571
4160.0 4.286666666666666 4.286666666666666
4170.0 4.291904761904762 4.291904761904762
4180.0 4.297142857142857 4.297142857142857
4190.0 4.302380952380952 4.302380952380952
4200.0 4.302380952380952 4.302380952380952
4210.0 4.307619047619047 4.307619047619047
4220.0 4.312857142857142 4.312857142857142
4230.0 4.318095238095237 4.318095238095237
4240.0 4.323333333333333 4.323333333333333
4250.0 4.328571428571428 4.328571428571428
4260.0 4.333809523809523 4.333809523809523
4270.0 4.333809523809523 4.333809523809523
4280.0 4.339047619047618 4.339047619047618
4290.0 4.344285714285714 4.344285714285714
4300.0 4.349523809523809 4.349523809523809
4310.0 4.354761904761905 4.354761904761905
4320.0 4.36 4.36
4330.0 4.36 4.36
4340.0 4.36 4.36
4350.0 4.365238095238095 4.365238095238095
4360.0 4.365238095238095 4.365238095238095
4370.0 4.365238095238095 4.365238095238095
4380.0 4.365238095238095 4.365238095238095
4390.0 4.365238095238095 4.365238095238095
4400.0 4.365238095238095 4.365238095238095
4410.0 4.365238095238095 4.365238095238095
4420.0 4.365238095238095 4.365238095238095
4430.0 4.365238095238095 4.365238095238095
4440.0 4.365238095238095 4.365238095238095
4450.0 4.3757142857142854 4.3757142857142854
4460.0 4.3757142857142854 4.3757142857142854
4470.0 4.3757142857142854 4.3757142857142854
4480.0 4.3757142857142854 4.3757142857142854
4490.0 4.3757142857142854 4.3757142857142854
4500.0 4.3757142857142854 4.3757142857142854
4510.0 4.3757142857142854 4.3757142857142854
4520.0 4.3757142857142854 4.3757142857142854
4530.0 4.3757142857142854 4.3757142857142854
4540.0 4.3757142857142854 4.3757142857142854
4550.0 4.3757142857142854 4.3757142857142854
4560.0 4.370476190476191 4.370476190476191
4570.0 4.370476190476191 4.370476190476191
4580.0 4.375714285714286 4.375714285714286
4590.0 4.375714285714286 4.375714285714286
4600.0 4.375714285714286 4.375714285714286
4610.0 4.375714285714286 4.375714285714286
4620.0 4.375714285714286 4.375714285714286
4630.0 4.380952380952381 4.380952380952381
4640.0 4.386190476190476 4.386190476190476
4650.0 4.3914285714285715 4.3914285714285715
4660.0 4.386190476190476 4.386190476190476
4670.0 4.3914285714285715 4.3914285714285715
4680.0 4.3966666666666665 4.3966666666666665
4690.0 4.4019047619047615 4.4019047619047615
4700.0 4.407142857142857 4.407142857142857
4710.0 4.4123809523809525 4.4123809523809525
4720.0 4.417619047619048 4.417619047619048
4730.0 4.422857142857143 4.422857142857143
4740.0 4.428095238095238 4.428095238095238
4750.0 4.433333333333333 4.433333333333333
4760.0 4.443809523809524 4.443809523809524
4770.0 4.449047619047619 4.449047619047619
4780.0 4.454285714285714 4.454285714285714
4790.0 4.454285714285714 4.454285714285714
4800.0 4.464761904761905 4.464761904761905
4810.0 4.475238095238095 4.475238095238095
4820.0 4.485714285714286 4.485714285714286
4830.0 4.496190476190476 4.496190476190476
4840.0 4.501428571428571 4.501428571428571
4850.0 4.506666666666667 4.506666666666667
4860.0 4.511904761904762 4.511904761904762
4870.0 4.517142857142857 4.517142857142857
4880.0 4.522380952380952 4.522380952380952
4890.0 4.527619047619048 4.527619047619048
4900.0 4.532857142857143 4.532857142857143
4910.0 4.538095238095238 4.538095238095238
4920.0 4.543333333333333 4.543333333333333
4930.0 4.548571428571428 4.548571428571428
4940.0 4.553809523809524 4.553809523809524
4950.0 4.559047619047619 4.559047619047619
4960.0 4.569047619047619 4.569047619047619
4970.0 4.573809523809524 4.573809523809524
4980.0 4.5790476190476195 4.5790476190476195
4990.0 4.589047619047619 4.589047619047619
5000.0 4.59904761904762 4.59904761904762
5010.0 4.603809523809524 4.603809523809524
5020.0 4.60857142857143 4.60857142857143
5030.0 4.613333333333334 4.613333333333334
5040.0 4.618095238095239 4.618095238095239
5050.0 4.6228571428571446 4.6228571428571446
5060.0 4.627619047619049 4.627619047619049
5070.0 4.632380952380954 4.632380952380954
5080.0 4.637142857142858 4.637142857142858
5090.0 4.641904761904763 4.641904761904763
5100.0 4.646666666666667 4.646666666666667
5110.0 4.651428571428573 4.651428571428573
5120.0 4.656190476190478 4.656190476190478
5130.0 4.6609523809523825 4.6609523809523825
5140.0 4.665714285714286 4.665714285714286
5150.0 4.670476190476191 4.670476190476191
5160.0 4.675238095238097 4.675238095238097
5170.0 4.675238095238097 4.675238095238097
5180.0 4.675238095238097 4.675238095238097
5190.0 4.6800000000000015 4.6800000000000015
5200.0 4.6800000000000015 4.6800000000000015
5210.0 4.6800000000000015 4.6800000000000015
5220.0 4.6800000000000015 4.6800000000000015
5230.0 4.6800000000000015 4.6800000000000015
5240.0 4.6800000000000015 4.6800000000000015
5250.0 4.6800000000000015 4.6800000000000015
5260.0 4.6800000000000015 4.6800000000000015
5270.0 4.6800000000000015 4.6800000000000015
5280.0 4.6800000000000015 4.6800000000000015
5290.0 4.6800000000000015 4.6800000000000015
5300.0 4.6852380952380965 4.6852380952380965
5310.0 4.690476190476192 4.690476190476192
5320.0 4.690476190476192 4.690476190476192
5330.0 4.690476190476192 4.690476190476192
5340.0 4.7009523809523825 4.7009523809523825
5350.0 4.7009523809523825 4.7009523809523825
5360.0 4.706190476190478 4.706190476190478
5370.0 4.711428571428573 4.711428571428573
5380.0 4.711428571428573 4.711428571428573
5390.0 4.711428571428573 4.711428571428573
5400.0 4.711428571428573 4.711428571428573
5410.0 4.706666666666668 4.706666666666668
5420.0 4.701904761904762 4.701904761904762
5430.0 4.6971428571428575 4.6971428571428575
5440.0 4.697142857142857 4.697142857142857
5450.0 4.697142857142857 4.697142857142857
5460.0 4.6971428571428575 4.6971428571428575
5470.0 4.6971428571428575 4.6971428571428575
5480.0 4.6971428571428575 4.6971428571428575
5490.0 4.6971428571428575 4.6971428571428575
5500.0 4.6971428571428575 4.6971428571428575
5510.0 4.691904761904763 4.691904761904763
5520.0 4.686666666666667 4.686666666666667
5530.0 4.686666666666667 4.686666666666667
5540.0 4.686666666666667 4.686666666666667
5550.0 4.676190476190477 4.676190476190477
5560.0 4.681428571428572 4.681428571428572
5570.0 4.676190476190477 4.676190476190477
5580.0 4.670952380952381 4.670952380952381
5590.0 4.6761904761904765 4.6761904761904765
5600.0 4.676190476190477 4.676190476190477
5610.0 4.676190476190477 4.676190476190477
5620.0 4.680952380952381 4.680952380952381
5630.0 4.690952380952381 4.690952380952381
5640.0 4.695714285714287 4.695714285714287
5650.0 4.695714285714287 4.695714285714287
5660.0 4.695714285714287 4.695714285714287
5670.0 4.695714285714287 4.695714285714287
5680.0 4.695714285714287 4.695714285714287
5690.0 4.695714285714287 4.695714285714287
5700.0 4.695714285714287 4.695714285714287
5710.0 4.695714285714287 4.695714285714287
5720.0 4.695714285714287 4.695714285714287
5730.0 4.695714285714287 4.695714285714287
5740.0 4.695714285714287 4.695714285714287
5750.0 4.695714285714287 4.695714285714287
5760.0 4.695714285714287 4.695714285714287
5770.0 4.695714285714287 4.695714285714287
5780.0 4.695714285714287 4.695714285714287
5790.0 4.695714285714287 4.695714285714287
5800.0 4.690476190476191 4.690476190476191
5810.0 4.690476190476192 4.690476190476192
5820.0 4.690476190476192 4.690476190476192
5830.0 4.690476190476192 4.690476190476192
5840.0 4.685238095238096 4.685238095238096
5850.0 4.685238095238096 4.685238095238096
5860.0 4.685238095238096 4.685238095238096
5870.0 4.685238095238096 4.685238095238096
5880.0 4.685238095238096 4.685238095238096
5890.0 4.685238095238096 4.685238095238096
5900.0 4.685238095238096 4.685238095238096
5910.0 4.685238095238096 4.685238095238096
5920.0 4.685238095238096 4.685238095238096
5930.0 4.685238095238096 4.685238095238096
5940.0 4.685238095238096 4.685238095238096
5950.0 4.690476190476192 4.690476190476192
5960.0 4.695714285714287 4.695714285714287
5970.0 4.695714285714287 4.695714285714287
5980.0 4.690476190476192 4.690476190476192
5990.0 4.690476190476192 4.690476190476192
6000.0 4.690476190476192 4.690476190476192
6010.0 4.695714285714287 4.695714285714287
6020.0 4.7009523809523825 4.7009523809523825
6030.0 4.706190476190478 4.706190476190478
6040.0 4.716666666666668 4.716666666666668
6050.0 4.721904761904763 4.721904761904763
6060.0 4.727142857142859 4.727142857142859
6070.0 4.732380952380954 4.732380952380954
6080.0 4.737619047619049 4.737619047619049
6090.0 4.742857142857145 4.742857142857145
6100.0 4.748095238095239 4.748095238095239
6110.0 4.753333333333335 4.753333333333335
6120.0 4.75857142857143 4.75857142857143
6130.0 4.763809523809526 4.763809523809526
6140.0 4.76904761904762 4.76904761904762
6150.0 4.774285714285716 4.774285714285716
6160.0 4.774285714285715 4.774285714285715
6170.0 4.774285714285716 4.774285714285716
6180.0 4.779523809523811 4.779523809523811
6190.0 4.784761904761906 4.784761904761906
6200.0 4.790000000000002 4.790000000000002
6210.0 4.795238095238097 4.795238095238097
6220.0 4.795238095238097 4.795238095238097
6230.0 4.795238095238097 4.795238095238097
6240.0 4.795238095238097 4.795238095238097
6250.0 4.790000000000002 4.790000000000002
6260.0 4.790000000000002 4.790000000000002
6270.0 4.790000000000002 4.790000000000002
6280.0 4.790000000000002 4.790000000000002
6290.0 4.790000000000002 4.790000000000002
6300.0 4.790000000000002 4.790000000000002
6310.0 4.790000000000002 4.790000000000002
6320.0 4.790000000000002 4.790000000000002
6330.0 4.790000000000002 4.790000000000002
6340.0 4.790000000000002 4.790000000000002
6350.0 4.790000000000002 4.790000000000002
6360.0 4.790000000000002 4.790000000000002
6370.0 4.790000000000002 4.790000000000002
6380.0 4.790000000000002 4.790000000000002
6390.0 4.790000000000002 4.790000000000002
6400.0 4.790000000000002 4.790000000000002
6410.0 4.790000000000002 4.790000000000002
6420.0 4.790000000000002 4.790000000000002
6430.0 4.790000000000002 4.790000000000002
6440.0 4.790000000000002 4.790000000000002
6450.0 4.790000000000002 4.790000000000002
6460.0 4.790000000000002 4.790000000000002
6470.0 4.790000000000002 4.790000000000002
6480.0 4.795238095238097 4.795238095238097
6490.0 4.800476190476192 4.800476190476192
6500.0 4.805714285714287 4.805714285714287
6510.0 4.810952380952382 4.810952380952382
6520.0 4.816190476190478 4.816190476190478
6530.0 4.821428571428573 4.821428571428573
6540.0 4.826666666666669 4.826666666666669
6550.0 4.837142857142858 4.837142857142858
6560.0 4.84761904761905 4.84761904761905
6570.0 4.85809523809524 4.85809523809524
6580.0 4.86857142857143 4.86857142857143
6590.0 4.879047619047621 4.879047619047621
6600.0 4.889523809523811 4.889523809523811
6610.0 4.900000000000001 4.900000000000001
6620.0 4.910476190476192 4.910476190476192
6630.0 4.920952380952382 4.920952380952382
6640.0 4.931428571428573 4.931428571428573
6650.0 4.941904761904763 4.941904761904763
6660.0 4.952380952380953 4.952380952380953
6670.0 4.962857142857144 4.962857142857144
6680.0 4.9785714285714295 4.9785714285714295
6690.0 4.9890476190476205 4.9890476190476205
6700.0 4.999523809523811 4.999523809523811
6710.0 5.010000000000001 5.010000000000001
6720.0 5.020476190476192 5.020476190476192
6730.0 5.030952380952382 5.030952380952382
6740.0 5.041428571428573 5.041428571428573
6750.0 5.051904761904763 5.051904761904763
6760.0 5.057142857142858 5.057142857142858
6770.0 5.062380952380953 5.062380952380953
6780.0 5.067619047619049 5.067619047619049
6790.0 5.072857142857144 5.072857142857144
6800.0 5.078095238095239 5.078095238095239
6810.0 5.083333333333334 5.083333333333334
6820.0 5.088571428571429 5.088571428571429
6830.0 5.093809523809524 5.093809523809524
6840.0 5.09904761904762 5.09904761904762
6850.0 5.104285714285716 5.104285714285716
6860.0 5.10952380952381 5.10952380952381
6870.0 5.114761904761906 5.114761904761906
6880.0 5.120000000000001 5.120000000000001
6890.0 5.125238095238096 5.125238095238096
6900.0 5.125238095238096 5.125238095238096
6910.0 5.125238095238096 5.125238095238096
6920.0 5.125238095238096 5.125238095238096
6930.0 5.125238095238096 5.125238095238096
6940.0 5.125238095238096 5.125238095238096
6950.0 5.125238095238096 5.125238095238096
6960.0 5.125238095238096 5.125238095238096
6970.0 5.125238095238096 5.125238095238096
6980.0 5.125238095238096 5.125238095238096
6990.0 5.125238095238096 5.125238095238096
7000.0 5.125238095238096 5.125238095238096
7010.0 5.125238095238096 5.125238095238096
7020.0 5.125238095238096 5.125238095238096
7030.0 5.125238095238096 5.125238095238096
7040.0 5.125238095238096 5.125238095238096
7050.0 5.125238095238096 5.125238095238096
7060.0 5.125238095238096 5.125238095238096
7070.0 5.125238095238096 5.125238095238096
7080.0 5.125238095238096 5.125238095238096
7090.0 5.125238095238096 5.125238095238096
7100.0 5.120000000000001 5.120000000000001
7110.0 5.120000000000001 5.120000000000001
7120.0 5.120000000000001 5.120000000000001
7130.0 5.120000000000001 5.120000000000001
7140.0 5.120000000000001 5.120000000000001
7150.0 5.120000000000001 5.120000000000001
7160.0 5.120000000000001 5.120000000000001
7170.0 5.120000000000001 5.120000000000001
7180.0 5.120000000000001 5.120000000000001
7190.0 5.120000000000001 5.120000000000001
7200.0 5.120000000000001 5.120000000000001
7210.0 5.120000000000001 5.120000000000001
7220.0 5.120000000000001 5.120000000000001
7230.0 5.120000000000001 5.120000000000001
7240.0 5.120000000000001 5.120000000000001
7250.0 5.120000000000001 5.120000000000001
7260.0 5.120000000000001 5.120000000000001
7270.0 5.120000000000001 5.120000000000001
7280.0 5.120000000000001 5.120000000000001
7290.0 5.120000000000001 5.120000000000001
7300.0 5.120000000000001 5.120000000000001
7310.0 5.120000000000001 5.120000000000001
7320.0 5.120000000000001 5.120000000000001
7330.0 5.120000000000001 5.120000000000001
7340.0 5.120000000000001 5.120000000000001
7350.0 5.120000000000001 5.120000000000001
7360.0 5.120000000000001 5.120000000000001
7370.0 5.120000000000001 5.120000000000001
7380.0 5.120000000000001 5.120000000000001
7390.0 5.120000000000001 5.120000000000001
7400.0 5.120000000000001 5.120000000000001
7410.0 5.120000000000001 5.120000000000001
7420.0 5.120000000000001 5.120000000000001
7430.0 5.120000000000001 5.120000000000001
7440.0 5.120000000000001 5.120000000000001
7450.0 5.120000000000001 5.120000000000001
7460.0 5.120000000000001 5.120000000000001
7470.0 5.120000000000001 5.120000000000001
7480.0 5.120000000000001 5.120000000000001
7490.0 5.120000000000001 5.120000000000001
7500.0 5.120000000000001 5.120000000000001
7510.0 5.120000000000001 5.120000000000001
7520.0 5.125238095238096 5.125238095238096
7530.0 5.130476190476192 5.130476190476192
7540.0 5.135714285714287 5.135714285714287
7550.0 5.140952380952382 5.140952380952382
7560.0 5.146190476190477 5.146190476190477
7570.0 5.146190476190477 5.146190476190477
7580.0 5.146190476190478 5.146190476190478
7590.0 5.146190476190477 5.146190476190477
7600.0 5.146190476190478 5.146190476190478
7610.0 5.146190476190478 5.146190476190478
7620.0 5.146190476190478 5.146190476190478
7630.0 5.151428571428573 5.151428571428573
7640.0 5.156666666666668 5.156666666666668
7650.0 5.161904761904763 5.161904761904763
7660.0 5.167142857142859 5.167142857142859
7670.0 5.172380952380954 5.172380952380954
7680.0 5.177619047619049 5.177619047619049
7690.0 5.182857142857144 5.182857142857144
7700.0 5.188095238095239 5.188095238095239
7710.0 5.193333333333335 5.193333333333335
7720.0 5.19857142857143 5.19857142857143
7730.0 5.19857142857143 5.19857142857143
7740.0 5.19857142857143 5.19857142857143
7750.0 5.19857142857143 5.19857142857143
7760.0 5.19857142857143 5.19857142857143
7770.0 5.19857142857143 5.19857142857143
7780.0 5.203809523809525 5.203809523809525
7790.0 5.20904761904762 5.20904761904762
7800.0 5.214285714285715 5.214285714285715
7810.0 5.219523809523811 5.219523809523811
7820.0 5.224761904761906 5.224761904761906
7830.0 5.230000000000001 5.230000000000001
7840.0 5.235238095238096 5.235238095238096
7850.0 5.240476190476191 5.240476190476191
7860.0 5.245714285714287 5.245714285714287
7870.0 5.250952380952382 5.250952380952382
7880.0 5.256190476190477 5.256190476190477
7890.0 5.2614285714285725 5.2614285714285725
7900.0 5.2666666666666675 5.2666666666666675
7910.0 5.2719047619047625 5.2719047619047625
7920.0 5.2771428571428585 5.2771428571428585
7930.0 5.2823809523809535 5.2823809523809535
7940.0 5.2876190476190486 5.2876190476190486
7950.0 5.292857142857144 5.292857142857144
7960.0 5.298095238095239 5.298095238095239
7970.0 5.303333333333335 5.303333333333335
7980.0 5.30857142857143 5.30857142857143
7990.0 5.313809523809525 5.313809523809525
8000.0 5.31904761904762 5.31904761904762
8010.0 5.324285714285715 5.324285714285715
8020.0 5.329523809523811 5.329523809523811
8030.0 5.334761904761906 5.334761904761906
8040.0 5.340000000000001 5.340000000000001
8050.0 5.340000000000001 5.340000000000001
8060.0 5.340000000000001 5.340000000000001
8070.0 5.340000000000001 5.340000000000001
8080.0 5.340000000000001 5.340000000000001
8090.0 5.340000000000001 5.340000000000001
8100.0 5.340000000000001 5.340000000000001
8110.0 5.340000000000001 5.340000000000001
8120.0 5.340000000000001 5.340000000000001
8130.0 5.340000000000001 5.340000000000001
8140.0 5.340000000000001 5.340000000000001
8150.0 5.340000000000001 5.340000000000001
8160.0 5.340000000000001 5.340000000000001
8170.0 5.340000000000001 5.340000000000001
8180.0 5.340000000000001 5.340000000000001
8190.0 5.340000000000001 5.340000000000001
8200.0 5.340000000000001 5.340000000000001
8210.0 5.340000000000001 5.340000000000001
8220.0 5.340000000000001 5.340000000000001
8230.0 5.340000000000001 5.340000000000001
8240.0 5.340000000000001 5.340000000000001
8250.0 5.340000000000001 5.340000000000001
8260.0 5.340000000000001 5.340000000000001
8270.0 5.340000000000001 5.340000000000001
8280.0 5.340000000000001 5.340000000000001
8290.0 5.340000000000001 5.340000000000001
8300.0 5.340000000000001 5.340000000000001
8310.0 5.340000000000001 5.340000000000001
8320.0 5.340000000000001 5.340000000000001
8330.0 5.340000000000001 5.340000000000001
8340.0 5.340000000000001 5.340000000000001
8350.0 5.345238095238096 5.345238095238096
8360.0 5.350476190476191 5.350476190476191
8370.0 5.355714285714287 5.355714285714287
8380.0 5.366190476190477 5.366190476190477
8390.0 5.376666666666667 5.376666666666667
8400.0 5.387142857142858 5.387142857142858
8410.0 5.397619047619048 5.397619047619048
8420.0 5.408095238095238 5.408095238095238
8430.0 5.418571428571429 5.418571428571429
8440.0 5.429047619047619 5.429047619047619
8450.0 5.43952380952381 5.43952380952381
8460.0 5.454761904761905 5.454761904761905
8470.0 5.465238095238095 5.465238095238095
8480.0 5.475714285714285 5.475714285714285
8490.0 5.486190476190476 5.486190476190476
8500.0 5.496666666666666 5.496666666666666
8510.0 5.507142857142857 5.507142857142857
8520.0 5.517619047619048 5.517619047619048
8530.0 5.528095238095238 5.528095238095238
8540.0 5.538571428571428 5.538571428571428
8550.0 5.549047619047619 5.549047619047619
8560.0 5.554285714285715 5.554285714285715
8570.0 5.559523809523809 5.559523809523809
8580.0 5.564761904761905 5.564761904761905
8590.0 5.564761904761905 5.564761904761905
8600.0 5.55952380952381 5.55952380952381
8610.0 5.554285714285715 5.554285714285715
8620.0 5.54904761904762 5.54904761904762
8630.0 5.543809523809524 5.543809523809524
8640.0 5.538571428571429 5.538571428571429
8650.0 5.533333333333333 5.533333333333333
8660.0 5.528095238095239 5.528095238095239
8670.0 5.518095238095238 5.518095238095238
8680.0 5.512857142857143 5.512857142857143
8690.0 5.507619047619048 5.507619047619048
8700.0 5.502380952380953 5.502380952380953
8710.0 5.497142857142857 5.497142857142857
8720.0 5.497142857142857 5.497142857142857
8730.0 5.497142857142857 5.497142857142857
8740.0 5.497142857142857 5.497142857142857
8750.0 5.497142857142857 5.497142857142857
8760.0 5.497142857142857 5.497142857142857
8770.0 5.497142857142857 5.497142857142857
8780.0 5.497142857142857 5.497142857142857
8790.0 5.497142857142857 5.497142857142857
8800.0 5.497142857142857 5.497142857142857
8810.0 5.502380952380953 5.502380952380953
8820.0 5.507619047619048 5.507619047619048
8830.0 5.512857142857143 5.512857142857143
8840.0 5.518095238095238 5.518095238095238
8850.0 5.523333333333333 5.523333333333333
8860.0 5.528571428571429 5.528571428571429
8870.0 5.533809523809524 5.533809523809524
8880.0 5.539047619047619 5.539047619047619
8890.0 5.5442857142857145 5.5442857142857145
8900.0 5.5495238095238095 5.5495238095238095
8910.0 5.564761904761904 5.564761904761904
8920.0 5.57 5.57
8930.0 5.57 5.57
8940.0 5.57 5.57
8950.0 5.574761904761904 5.574761904761904
8960.0 5.584761904761904 5.584761904761904
8970.0 5.589523809523809 5.589523809523809
8980.0 5.594285714285713 5.594285714285713
8990.0 5.599047619047617 5.599047619047617
9000.0 5.603809523809523 5.603809523809523
9010.0 5.608571428571428 5.608571428571428
9020.0 5.6133333333333315 5.6133333333333315
9030.0 5.618095238095237 5.618095238095237
9040.0 5.628095238095237 5.628095238095237
9050.0 5.638095238095237 5.638095238095237
9060.0 5.6480952380952365 5.6480952380952365
9070.0 5.663333333333331 5.663333333333331
9080.0 5.678571428571427 5.678571428571427
9090.0 5.699047619047617 5.699047619047617
9100.0 5.714285714285713 5.714285714285713
9110.0 5.729523809523808 5.729523809523808
9120.0 5.734761904761903 5.734761904761903
9130.0 5.749999999999998 5.749999999999998
9140.0 5.765238095238094 5.765238095238094
9150.0 5.780476190476189 5.780476190476189
9160.0 5.785714285714285 5.785714285714285
9170.0 5.785714285714285 5.785714285714285
9180.0 5.79095238095238 5.79095238095238
9190.0 5.796190476190475 5.796190476190475
9200.0 5.80142857142857 5.80142857142857
9210.0 5.806666666666665 5.806666666666665
9220.0 5.811904761904761 5.811904761904761
9230.0 5.817142857142856 5.817142857142856
9240.0 5.822380952380951 5.822380952380951
9250.0 5.822380952380951 5.822380952380951
9260.0 5.822380952380951 5.822380952380951
9270.0 5.827619047619046 5.827619047619046
9280.0 5.822380952380951 5.822380952380951
9290.0 5.817142857142856 5.817142857142856
9300.0 5.811904761904761 5.811904761904761
9310.0 5.806666666666665 5.806666666666665
9320.0 5.80142857142857 5.80142857142857
9330.0 5.796190476190475 5.796190476190475
9340.0 5.79095238095238 5.79095238095238
9350.0 5.785714285714285 5.785714285714285
9360.0 5.780476190476189 5.780476190476189
9370.0 5.785714285714285 5.785714285714285
9380.0 5.79095238095238 5.79095238095238
9390.0 5.796190476190475 5.796190476190475
9400.0 5.80142857142857 5.80142857142857
9410.0 5.806666666666665 5.806666666666665
9420.0 5.811904761904761 5.811904761904761
9430.0 5.817142857142856 5.817142857142856
9440.0 5.822380952380951 5.822380952380951
9450.0 5.827619047619046 5.827619047619046
9460.0 5.832857142857141 5.832857142857141
9470.0 5.838095238095237 5.838095238095237
9480.0 5.838095238095237 5.838095238095237
9490.0 5.843333333333332 5.843333333333332
9500.0 5.848571428571427 5.848571428571427
9510.0 5.848571428571427 5.848571428571427
9520.0 5.859047619047617 5.859047619047617
9530.0 5.869523809523808 5.869523809523808
9540.0 5.885238095238094 5.885238095238094
9550.0 5.900952380952379 5.900952380952379
9560.0 5.916666666666665 5.916666666666665
9570.0 5.932380952380951 5.932380952380951
9580.0 5.942857142857142 5.942857142857142
9590.0 5.953333333333332 5.953333333333332
9600.0 5.963809523809523 5.963809523809523
9610.0 5.974285714285713 5.974285714285713
9620.0 5.984761904761903 5.984761904761903
9630.0 5.995238095238094 5.995238095238094
9640.0 6.0057142857142845 6.0057142857142845
9650.0 6.016190476190475 6.016190476190475
9660.0 6.0266666666666655 6.0266666666666655
9670.0 6.037142857142856 6.037142857142856
9680.0 6.047619047619047 6.047619047619047
9690.0 6.063333333333332 6.063333333333332
9700.0 6.073809523809523 6.073809523809523
9710.0 6.084285714285713 6.084285714285713
9720.0 6.094761904761903 6.094761904761903
9730.0 6.099999999999999 6.099999999999999
9740.0 6.105238095238095 6.105238095238095
9750.0 6.105238095238095 6.105238095238095
9760.0 6.105238095238095 6.105238095238095
9770.0 6.105238095238095 6.105238095238095
9780.0 6.105238095238095 6.105238095238095
9790.0 6.105238095238095 6.105238095238095
9800.0 6.105238095238095 6.105238095238095
9810.0 6.105238095238095 6.105238095238095
9820.0 6.105238095238095 6.105238095238095
9830.0 6.105238095238095 6.105238095238095
9840.0 6.105238095238095 6.105238095238095
9850.0 6.110476190476189 6.110476190476189
9860.0 6.120952380952379 6.120952380952379
9870.0 6.126190476190475 6.126190476190475
9880.0 6.13142857142857 6.13142857142857
9890.0 6.136666666666666 6.136666666666666
9900.0 6.136666666666666 6.136666666666666
