# Supplementary material for: Phospholipids are imported into mitochondria by VDAC, a dimeric beta barrel scramblase
Source: Nat Commun. 2023 Dec 8;14:8115. doi: 10.1038/s41467-023-43570-y (PMC10709637; doi:10.1038/s41467-023-43570-y)
Supplement: Supplementary file 6 — Source Data [file 41467_2023_43570_MOESM6_ESM.zip › Fig 4/fig4-c/scrambling_purePOPC.dat]

@ xlabel simulation time [ns]
@ ylabel scrambled lipids [%]
@ xfontsize 16
@ yfontsize 16
@ xticksfontsize 13
@ yticksfontsize 13
@ legendfontsize 14
# @ legendfontsize 12
@ grid --
@ xrange 0 10000
# @ yrange -0.1 9.3
$ label pure membrane
$ linewidth 3
$ color #214794
0.0 0.00
10.0 0.00
20.0 0.00
30.0 0.00
40.0 0.00
50.0 0.00
60.0 0.00
70.0 0.00
80.0 0.00
90.0 0.00
100.0 0.00
110.0 0.00
120.0 0.00
130.0 0.00
140.0 0.00
150.0 0.00
160.0 0.00
170.0 0.00
180.0 0.00
190.0 0.00
200.0 0.00
210.0 0.00
220.0 0.00
230.0 0.00
240.0 0.00
250.0 0.00
260.0 0.00
270.0 0.00
280.0 0.00
290.0 0.00
300.0 0.00
310.0 0.00
320.0 0.00
330.0 0.00
340.0 0.00
350.0 0.00
360.0 0.00
370.0 0.00
380.0 0.00
390.0 0.00
400.0 0.00
410.0 0.00
420.0 0.00
430.0 0.00
440.0 0.00
450.0 0.00
460.0 0.00
470.0 0.00
480.0 0.00
490.0 0.00
500.0 0.00
510.0 0.00
520.0 0.00
530.0 0.00
540.0 0.00
550.0 0.00
560.0 0.00
570.0 0.00
580.0 0.00
590.0 0.00
600.0 0.00
610.0 0.00
620.0 0.00
630.0 0.00
640.0 0.00
650.0 0.00
660.0 0.00
670.0 0.00
680.0 0.00
690.0 0.00
700.0 0.00
710.0 0.00
720.0 0.00
730.0 0.00
740.0 0.00
750.0 0.00
760.0 0.00
770.0 0.00
780.0 0.00
790.0 0.00
800.0 0.00
810.0 0.00
820.0 0.00
830.0 0.00
840.0 0.00
850.0 0.00
860.0 0.00
870.0 0.00
880.0 0.00
890.0 0.00
900.0 0.00
910.0 0.00
920.0 0.00
930.0 0.00
940.0 0.00
950.0 0.00
960.0 0.00
970.0 0.00
980.0 0.00
990.0 0.00
1000.0 0.00
1010.0 0.00
1020.0 0.00
1030.0 0.00
1040.0 0.00
1050.0 0.00
1060.0 0.00
1070.0 0.00
1080.0 0.00
1090.0 0.00
1100.0 0.00
1110.0 0.00
1120.0 0.00
1130.0 0.00
1140.0 0.00
1150.0 0.00
1160.0 0.00
1170.0 0.00
1180.0 0.00
1190.0 0.00
1200.0 0.00
1210.0 0.00
1220.0 0.00
1230.0 0.00
1240.0 0.00
1250.0 0.00
1260.0 0.00
1270.0 0.00
1280.0 0.00
1290.0 0.00
1300.0 0.00
1310.0 0.00
1320.0 0.00
1330.0 0.00
1340.0 0.00
1350.0 0.00
1360.0 0.00
1370.0 0.00
1380.0 0.00
1390.0 0.00
1400.0 0.00
1410.0 0.00
1420.0 0.00
1430.0 0.00
1440.0 0.00
1450.0 0.00
1460.0 0.00
1470.0 0.00
1480.0 0.00
1490.0 0.00
1500.0 0.00
1510.0 0.00
1520.0 0.00
1530.0 0.00
1540.0 0.00
1550.0 0.00
1560.0 0.00
1570.0 0.00
1580.0 0.00
1590.0 0.00
1600.0 0.00
1610.0 0.00
1620.0 0.00
1630.0 0.00
1640.0 0.00
1650.0 0.00
1660.0 0.00
1670.0 0.00
1680.0 0.00
1690.0 0.00
1700.0 0.00
1710.0 0.00
1720.0 0.00
1730.0 0.00
1740.0 0.00
1750.0 0.00
1760.0 0.00
1770.0 0.00
1780.0 0.00
1790.0 0.00
1800.0 0.00
1810.0 0.00
1820.0 0.00
1830.0 0.00
1840.0 0.00
1850.0 0.00
1860.0 0.00
1870.0 0.00
1880.0 0.00
1890.0 0.00
1900.0 0.00
1910.0 0.00
1920.0 0.00
1930.0 0.00
1940.0 0.00
1950.0 0.00
1960.0 0.00
1970.0 0.00
1980.0 0.00
1990.0 0.00
2000.0 0.00
2010.0 0.00
2020.0 0.00
2030.0 0.00
2040.0 0.00
2050.0 0.00
2060.0 0.00
2070.0 0.00
2080.0 0.00
2090.0 0.00
2100.0 0.00
2110.0 0.00
2120.0 0.00
2130.0 0.00
2140.0 0.00
2150.0 0.00
2160.0 0.00
2170.0 0.00
2180.0 0.00
2190.0 0.00
2200.0 0.00
2210.0 0.00
2220.0 0.00
2230.0 0.00
2240.0 0.00
2250.0 0.00
2260.0 0.00
2270.0 0.00
2280.0 0.00
2290.0 0.00
2300.0 0.00
2310.0 0.00
2320.0 0.00
2330.0 0.00
2340.0 0.00
2350.0 0.00
2360.0 0.00
2370.0 0.00
2380.0 0.00
2390.0 0.00
2400.0 0.00
2410.0 0.00
2420.0 0.00
2430.0 0.00
2440.0 0.00
2450.0 0.00
2460.0 0.00
2470.0 0.00
2480.0 0.00
2490.0 0.00
2500.0 0.00
2510.0 0.00
2520.0 0.00
2530.0 0.00
2540.0 0.00
2550.0 0.00
2560.0 0.00
2570.0 0.00
2580.0 0.00
2590.0 0.00
2600.0 0.00
2610.0 0.00
2620.0 0.00
2630.0 0.00
2640.0 0.00
2650.0 0.00
2660.0 0.00
2670.0 0.00
2680.0 0.00
2690.0 0.00
2700.0 0.00
2710.0 0.00
2720.0 0.00
2730.0 0.00
2740.0 0.00
2750.0 0.00
2760.0 0.00
2770.0 0.00
2780.0 0.00
2790.0 0.00
2800.0 0.00
2810.0 0.00
2820.0 0.00
2830.0 0.00
2840.0 0.00
2850.0 0.00
2860.0 0.00
2870.0 0.00
2880.0 0.00
2890.0 0.00
2900.0 0.00
2910.0 0.00
2920.0 0.00
2930.0 0.00
2940.0 0.00
2950.0 0.00
2960.0 0.00
2970.0 0.00
2980.0 0.00
2990.0 0.00
3000.0 0.00
3010.0 0.00
3020.0 0.00
3030.0 0.00
3040.0 0.00
3050.0 0.00
3060.0 0.00
3070.0 0.00
3080.0 0.00
3090.0 0.00
3100.0 0.00
3110.0 0.00
3120.0 0.00
3130.0 0.00
3140.0 0.00
3150.0 0.00
3160.0 0.00
3170.0 0.00
3180.0 0.00
3190.0 0.00
3200.0 0.00
3210.0 0.00
3220.0 0.00
3230.0 0.00
3240.0 0.00
3250.0 0.00
3260.0 0.00
3270.0 0.00
3280.0 0.00
3290.0 0.00
3300.0 0.00
3310.0 0.00
3320.0 0.00
3330.0 0.00
3340.0 0.00
3350.0 0.00
3360.0 0.00
3370.0 0.00
3380.0 0.00
3390.0 0.00
3400.0 0.00
3410.0 0.00
3420.0 0.00
3430.0 0.00
3440.0 0.00
3450.0 0.00
3460.0 0.00
3470.0 0.00
3480.0 0.00
3490.0 0.00
3500.0 0.00
3510.0 0.00
3520.0 0.00
3530.0 0.00
3540.0 0.00
3550.0 0.00
3560.0 0.00
3570.0 0.00
3580.0 0.00
3590.0 0.00
3600.0 0.00
3610.0 0.00
3620.0 0.00
3630.0 0.00
3640.0 0.00
3650.0 0.00
3660.0 0.00
3670.0 0.00
3680.0 0.00
3690.0 0.00
3700.0 0.00
3710.0 0.00
3720.0 0.00
3730.0 0.00
3740.0 0.00
3750.0 0.00
3760.0 0.00
3770.0 0.00
3780.0 0.00
3790.0 0.00
3800.0 0.00
3810.0 0.00
3820.0 0.00
3830.0 0.00
3840.0 0.00
3850.0 0.00
3860.0 0.00
3870.0 0.00
3880.0 0.00
3890.0 0.00
3900.0 0.00
3910.0 0.00
3920.0 0.00
3930.0 0.00
3940.0 0.00
3950.0 0.00
3960.0 0.00
3970.0 0.00
3980.0 0.00
3990.0 0.00
4000.0 0.00
4010.0 0.00
4020.0 0.00
4030.0 0.00
4040.0 0.00
4050.0 0.00
4060.0 0.00
4070.0 0.00
4080.0 0.00
4090.0 0.00
4100.0 0.00
4110.0 0.00
4120.0 0.00
4130.0 0.00
4140.0 0.00
4150.0 0.00
4160.0 0.00
4170.0 0.00
4180.0 0.00
4190.0 0.00
4200.0 0.00
4210.0 0.00
4220.0 0.00
4230.0 0.00
4240.0 0.00
4250.0 0.00
4260.0 0.00
4270.0 0.00
4280.0 0.00
4290.0 0.00
4300.0 0.00
4310.0 0.00
4320.0 0.00
4330.0 0.00
4340.0 0.00
4350.0 0.00
4360.0 0.00
4370.0 0.00
4380.0 0.00
4390.0 0.00
4400.0 0.00
4410.0 0.00
4420.0 0.00
4430.0 0.00
4440.0 0.00
4450.0 0.00
4460.0 0.00
4470.0 0.00
4480.0 0.00
4490.0 0.00
4500.0 0.00
4510.0 0.00
4520.0 0.00
4530.0 0.00
4540.0 0.00
4550.0 0.00
4560.0 0.00
4570.0 0.00
4580.0 0.00
4590.0 0.00
4600.0 0.00
4610.0 0.00
4620.0 0.00
4630.0 0.00
4640.0 0.00
4650.0 0.00
4660.0 0.00
4670.0 0.00
4680.0 0.00
4690.0 0.00
4700.0 0.00
4710.0 0.00
4720.0 0.00
4730.0 0.00
4740.0 0.00
4750.0 0.00
4760.0 0.00
4770.0 0.00
4780.0 0.00
4790.0 0.00
4800.0 0.00
4810.0 0.00
4820.0 0.00
4830.0 0.00
4840.0 0.00
4850.0 0.00
4860.0 0.00
4870.0 0.00
4880.0 0.00
4890.0 0.00
4900.0 0.00
4910.0 0.00
4920.0 0.00
4930.0 0.00
4940.0 0.00
4950.0 0.00
4960.0 0.00
4970.0 0.00
4980.0 0.00
4990.0 0.00
5000.0 0.00
5010.0 0.00
5020.0 0.00
5030.0 0.00
5040.0 0.00
5050.0 0.00
5060.0 0.00
5070.0 0.00
5080.0 0.00
5090.0 0.00
5100.0 0.00
5110.0 0.00
5120.0 0.00
5130.0 0.00
5140.0 0.00
5150.0 0.00
5160.0 0.00
5170.0 0.00
5180.0 0.00
5190.0 0.00
5200.0 0.00
5210.0 0.00
5220.0 0.00
5230.0 0.00
5240.0 0.00
5250.0 0.00
5260.0 0.00
5270.0 0.00
5280.0 0.00
5290.0 0.00
5300.0 0.00
5310.0 0.00
5320.0 0.00
5330.0 0.00
5340.0 0.00
5350.0 0.00
5360.0 0.00
5370.0 0.00
5380.0 0.00
5390.0 0.00
5400.0 0.00
5410.0 0.00
5420.0 0.00
5430.0 0.00
5440.0 0.00
5450.0 0.00
5460.0 0.00
5470.0 0.00
5480.0 0.00
5490.0 0.00
5500.0 0.00
5510.0 0.00
5520.0 0.00
5530.0 0.00
5540.0 0.00
5550.0 0.00
5560.0 0.00
5570.0 0.00
5580.0 0.00
5590.0 0.00
5600.0 0.00
5610.0 0.00
5620.0 0.00
5630.0 0.00
5640.0 0.00
5650.0 0.00
5660.0 0.00
5670.0 0.00
5680.0 0.00
5690.0 0.00
5700.0 0.00
5710.0 0.00
5720.0 0.00
5730.0 0.00
5740.0 0.00
5750.0 0.00
5760.0 0.00
5770.0 0.00
5780.0 0.00
5790.0 0.00
5800.0 0.00
5810.0 0.00
5820.0 0.00
5830.0 0.00
5840.0 0.00
5850.0 0.00
5860.0 0.00
5870.0 0.00
5880.0 0.00
5890.0 0.00
5900.0 0.00
5910.0 0.00
5920.0 0.00
5930.0 0.00
5940.0 0.00
5950.0 0.00
5960.0 0.00
5970.0 0.00
5980.0 0.00
5990.0 0.00
6000.0 0.00
6010.0 0.00
6020.0 0.00
6030.0 0.00
6040.0 0.00
6050.0 0.00
6060.0 0.00
6070.0 0.00
6080.0 0.00
6090.0 0.00
6100.0 0.00
6110.0 0.00
6120.0 0.00
6130.0 0.00
6140.0 0.00
6150.0 0.00
6160.0 0.00
6170.0 0.00
6180.0 0.00
6190.0 0.00
6200.0 0.00
6210.0 0.00
6220.0 0.00
6230.0 0.00
6240.0 0.00
6250.0 0.00
6260.0 0.00
6270.0 0.00
6280.0 0.00
6290.0 0.00
6300.0 0.00
6310.0 0.00
6320.0 0.00
6330.0 0.00
6340.0 0.00
6350.0 0.00
6360.0 0.00
6370.0 0.00
6380.0 0.00
6390.0 0.00
6400.0 0.00
6410.0 0.00
6420.0 0.00
6430.0 0.00
6440.0 0.00
6450.0 0.00
6460.0 0.00
6470.0 0.00
6480.0 0.00
6490.0 0.00
6500.0 0.00
6510.0 0.00
6520.0 0.00
6530.0 0.00
6540.0 0.00
6550.0 0.00
6560.0 0.00
6570.0 0.00
6580.0 0.00
6590.0 0.00
6600.0 0.00
6610.0 0.00
6620.0 0.00
6630.0 0.00
6640.0 0.00
6650.0 0.00
6660.0 0.00
6670.0 0.00
6680.0 0.00
6690.0 0.00
6700.0 0.00
6710.0 0.00
6720.0 0.00
6730.0 0.00
6740.0 0.00
6750.0 0.00
6760.0 0.00
6770.0 0.00
6780.0 0.00
6790.0 0.00
6800.0 0.00
6810.0 0.00
6820.0 0.00
6830.0 0.00
6840.0 0.00
6850.0 0.00
6860.0 0.00
6870.0 0.00
6880.0 0.00
6890.0 0.00
6900.0 0.00
6910.0 0.00
6920.0 0.00
6930.0 0.00
6940.0 0.00
6950.0 0.00
6960.0 0.00
6970.0 0.00
6980.0 0.00
6990.0 0.00
7000.0 0.00
7010.0 0.00
7020.0 0.00
7030.0 0.00
7040.0 0.00
7050.0 0.00
7060.0 0.00
7070.0 0.00
7080.0 0.00
7090.0 0.00
7100.0 0.00
7110.0 0.00
7120.0 0.00
7130.0 0.00
7140.0 0.00
7150.0 0.00
7160.0 0.00
7170.0 0.00
7180.0 0.00
7190.0 0.00
7200.0 0.00
7210.0 0.00
7220.0 0.00
7230.0 0.00
7240.0 0.00
7250.0 0.00
7260.0 0.00
7270.0 0.00
7280.0 0.00
7290.0 0.00
7300.0 0.00
7310.0 0.00
7320.0 0.00
7330.0 0.00
7340.0 0.00
7350.0 0.00
7360.0 0.00
7370.0 0.00
7380.0 0.00
7390.0 0.00
7400.0 0.00
7410.0 0.00
7420.0 0.00
7430.0 0.00
7440.0 0.00
7450.0 0.00
7460.0 0.00
7470.0 0.00
7480.0 0.00
7490.0 0.00
7500.0 0.00
7510.0 0.00
7520.0 0.00
7530.0 0.00
7540.0 0.00
7550.0 0.00
7560.0 0.00
7570.0 0.00
7580.0 0.00
7590.0 0.00
7600.0 0.00
7610.0 0.00
7620.0 0.00
7630.0 0.00
7640.0 0.00
7650.0 0.00
7660.0 0.00
7670.0 0.00
7680.0 0.00
7690.0 0.00
7700.0 0.00
7710.0 0.00
7720.0 0.00
7730.0 0.00
7740.0 0.00
7750.0 0.00
7760.0 0.00
7770.0 0.00
7780.0 0.00
7790.0 0.00
7800.0 0.00
7810.0 0.00
7820.0 0.00
7830.0 0.00
7840.0 0.00
7850.0 0.00
7860.0 0.00
7870.0 0.00
7880.0 0.00
7890.0 0.00
7900.0 0.00
7910.0 0.00
7920.0 0.00
7930.0 0.00
7940.0 0.00
7950.0 0.00
7960.0 0.00
7970.0 0.00
7980.0 0.00
7990.0 0.00
8000.0 0.00
8010.0 0.00
8020.0 0.00
8030.0 0.00
8040.0 0.00
8050.0 0.00
8060.0 0.00
8070.0 0.00
8080.0 0.00
8090.0 0.00
8100.0 0.00
8110.0 0.00
8120.0 0.00
8130.0 0.00
8140.0 0.00
8150.0 0.00
8160.0 0.00
8170.0 0.00
8180.0 0.00
8190.0 0.00
8200.0 0.00
8210.0 0.00
8220.0 0.00
8230.0 0.00
8240.0 0.00
8250.0 0.00
8260.0 0.00
8270.0 0.00
8280.0 0.00
8290.0 0.00
8300.0 0.00
8310.0 0.00
8320.0 0.00
8330.0 0.00
8340.0 0.00
8350.0 0.00
8360.0 0.00
8370.0 0.00
8380.0 0.00
8390.0 0.00
8400.0 0.00
8410.0 0.00
8420.0 0.00
8430.0 0.00
8440.0 0.00
8450.0 0.00
8460.0 0.00
8470.0 0.00
8480.0 0.00
8490.0 0.00
8500.0 0.00
8510.0 0.00
8520.0 0.00
8530.0 0.00
8540.0 0.00
8550.0 0.00
8560.0 0.00
8570.0 0.00
8580.0 0.00
8590.0 0.00
8600.0 0.00
8610.0 0.00
8620.0 0.00
8630.0 0.00
8640.0 0.00
8650.0 0.00
8660.0 0.00
8670.0 0.00
8680.0 0.00
8690.0 0.00
8700.0 0.00
8710.0 0.00
8720.0 0.00
8730.0 0.00
8740.0 0.00
8750.0 0.00
8760.0 0.00
8770.0 0.00
8780.0 0.00
8790.0 0.00
8800.0 0.00
8810.0 0.00
8820.0 0.00
8830.0 0.00
8840.0 0.00
8850.0 0.00
8860.0 0.00
8870.0 0.00
8880.0 0.00
8890.0 0.00
8900.0 0.00
8910.0 0.00
8920.0 0.00
8930.0 0.00
8940.0 0.00
8950.0 0.00
8960.0 0.00
8970.0 0.00
8980.0 0.00
8990.0 0.00
9000.0 0.00
9010.0 0.00
9020.0 0.00
9030.0 0.00
9040.0 0.00
9050.0 0.00
9060.0 0.00
9070.0 0.00
9080.0 0.00
9090.0 0.00
9100.0 0.00
9110.0 0.00
9120.0 0.00
9130.0 0.00
9140.0 0.00
9150.0 0.00
9160.0 0.00
9170.0 0.00
9180.0 0.00
9190.0 0.00
9200.0 0.00
9210.0 0.00
9220.0 0.00
9230.0 0.00
9240.0 0.00
9250.0 0.00
9260.0 0.00
9270.0 0.00
9280.0 0.00
9290.0 0.00
9300.0 0.00
9310.0 0.00
9320.0 0.00
9330.0 0.00
9340.0 0.00
9350.0 0.00
9360.0 0.00
9370.0 0.00
9380.0 0.00
9390.0 0.00
9400.0 0.00
9410.0 0.00
9420.0 0.00
9430.0 0.00
9440.0 0.00
9450.0 0.00
9460.0 0.00
9470.0 0.00
9480.0 0.00
9490.0 0.00
9500.0 0.00
9510.0 0.00
9520.0 0.00
9530.0 0.00
9540.0 0.00
9550.0 0.00
9560.0 0.00
9570.0 0.00
9580.0 0.00
9590.0 0.00
9600.0 0.00
9610.0 0.00
9620.0 0.00
9630.0 0.00
9640.0 0.00
9650.0 0.00
9660.0 0.00
9670.0 0.00
9680.0 0.00
9690.0 0.00
9700.0 0.00
9710.0 0.00
9720.0 0.00
9730.0 0.00
9740.0 0.00
9750.0 0.00
9760.0 0.00
9770.0 0.00
9780.0 0.00
9790.0 0.00
9800.0 0.00
9810.0 0.00
9820.0 0.00
9830.0 0.00
9840.0 0.00
9850.0 0.00
9860.0 0.00
9870.0 0.00
9880.0 0.00
9890.0 0.00
9900.0 0.00
9910.0 0.00
9920.0 0.00
9930.0 0.00
9940.0 0.00
9950.0 0.00
9960.0 0.00
9970.0 0.00
9980.0 0.00
9990.0 0.00
10000.0 0.00
