# Supplementary material for: Phospholipids are imported into mitochondria by VDAC, a dimeric beta barrel scramblase
Source: Nat Commun. 2023 Dec 8;14:8115. doi: 10.1038/s41467-023-43570-y (PMC10709637; doi:10.1038/s41467-023-43570-y)
Supplement: Supplementary file 6 — Source Data [file 41467_2023_43570_MOESM6_ESM.zip › Fig 4/fig4-c/scrambling_monomer_n2.dat]

@ xlabel time [ns]
@ ylabel scrambled lipids [%]
$ linewidth 3
0.0 0.00
10.0 0.00
20.0 0.00
30.0 0.00
40.0 0.00
50.0 0.00
60.0 0.00
70.0 0.00
80.0 0.00
90.0 0.00
100.0 0.00
110.0 0.00
120.0 0.00
130.0 0.00
140.0 0.00
150.0 0.00
160.0 0.00
170.0 0.00
180.0 0.00
190.0 0.00
200.0 0.00
210.0 0.00
220.0 0.00
230.0 0.15
240.0 0.00
250.0 0.00
260.0 0.00
270.0 0.00
280.0 0.00
290.0 0.00
300.0 0.00
310.0 0.00
320.0 0.00
330.0 0.00
340.0 0.00
350.0 0.00
360.0 0.00
370.0 0.00
380.0 0.00
390.0 0.00
400.0 0.00
410.0 0.00
420.0 0.00
430.0 0.00
440.0 0.00
450.0 0.00
460.0 0.00
470.0 0.00
480.0 0.00
490.0 0.00
500.0 0.00
510.0 0.00
520.0 0.00
530.0 0.00
540.0 0.00
550.0 0.00
560.0 0.00
570.0 0.00
580.0 0.00
590.0 0.00
600.0 0.00
610.0 0.00
620.0 0.00
630.0 0.00
640.0 0.00
650.0 0.00
660.0 0.00
670.0 0.00
680.0 0.00
690.0 0.00
700.0 0.00
710.0 0.00
720.0 0.00
730.0 0.00
740.0 0.00
750.0 0.00
760.0 0.00
770.0 0.00
780.0 0.00
790.0 0.00
800.0 0.00
810.0 0.00
820.0 0.00
830.0 0.00
840.0 0.00
850.0 0.00
860.0 0.00
870.0 0.15
880.0 0.15
890.0 0.15
900.0 0.15
910.0 0.15
920.0 0.15
930.0 0.15
940.0 0.15
950.0 0.15
960.0 0.15
970.0 0.15
980.0 0.15
990.0 0.15
1000.0 0.15
1010.0 0.15
1020.0 0.15
1030.0 0.15
1040.0 0.15
1050.0 0.15
1060.0 0.15
1070.0 0.15
1080.0 0.15
1090.0 0.15
1100.0 0.15
1110.0 0.15
1120.0 0.15
1130.0 0.15
1140.0 0.15
1150.0 0.15
1160.0 0.15
1170.0 0.15
1180.0 0.15
1190.0 0.15
1200.0 0.15
1210.0 0.15
1220.0 0.15
1230.0 0.15
1240.0 0.15
1250.0 0.15
1260.0 0.15
1270.0 0.15
1280.0 0.15
1290.0 0.15
1300.0 0.15
1310.0 0.15
1320.0 0.15
1330.0 0.15
1340.0 0.15
1350.0 0.15
1360.0 0.15
1370.0 0.15
1380.0 0.15
1390.0 0.15
1400.0 0.15
1410.0 0.15
1420.0 0.15
1430.0 0.15
1440.0 0.15
1450.0 0.15
1460.0 0.15
1470.0 0.15
1480.0 0.15
1490.0 0.15
1500.0 0.15
1510.0 0.15
1520.0 0.15
1530.0 0.15
1540.0 0.15
1550.0 0.31
1560.0 0.31
1570.0 0.31
1580.0 0.31
1590.0 0.31
1600.0 0.31
1610.0 0.31
1620.0 0.31
1630.0 0.31
1640.0 0.31
1650.0 0.31
1660.0 0.31
1670.0 0.31
1680.0 0.31
1690.0 0.31
1700.0 0.31
1710.0 0.31
1720.0 0.31
1730.0 0.31
1740.0 0.31
1750.0 0.31
1760.0 0.31
1770.0 0.31
1780.0 0.31
1790.0 0.31
1800.0 0.31
1810.0 0.31
1820.0 0.31
1830.0 0.31
1840.0 0.31
1850.0 0.31
1860.0 0.31
1870.0 0.31
1880.0 0.31
1890.0 0.31
1900.0 0.31
1910.0 0.31
1920.0 0.31
1930.0 0.31
1940.0 0.31
1950.0 0.31
1960.0 0.31
1970.0 0.31
1980.0 0.31
1990.0 0.31
2000.0 0.31
2010.0 0.31
2020.0 0.31
2030.0 0.31
2040.0 0.31
2050.0 0.31
2060.0 0.31
2070.0 0.31
2080.0 0.31
2090.0 0.31
2100.0 0.31
2110.0 0.31
2120.0 0.31
2130.0 0.31
2140.0 0.31
2150.0 0.31
2160.0 0.31
2170.0 0.31
2180.0 0.31
2190.0 0.31
2200.0 0.31
2210.0 0.31
2220.0 0.31
2230.0 0.31
2240.0 0.31
2250.0 0.31
2260.0 0.31
2270.0 0.31
2280.0 0.31
2290.0 0.31
2300.0 0.31
2310.0 0.31
2320.0 0.31
2330.0 0.31
2340.0 0.31
2350.0 0.31
2360.0 0.31
2370.0 0.31
2380.0 0.31
2390.0 0.31
2400.0 0.31
2410.0 0.31
2420.0 0.31
2430.0 0.31
2440.0 0.31
2450.0 0.31
2460.0 0.31
2470.0 0.31
2480.0 0.31
2490.0 0.31
2500.0 0.31
2510.0 0.31
2520.0 0.31
2530.0 0.31
2540.0 0.31
2550.0 0.31
2560.0 0.31
2570.0 0.31
2580.0 0.31
2590.0 0.31
2600.0 0.31
2610.0 0.31
2620.0 0.31
2630.0 0.31
2640.0 0.31
2650.0 0.31
2660.0 0.31
2670.0 0.31
2680.0 0.31
2690.0 0.31
2700.0 0.31
2710.0 0.31
2720.0 0.31
2730.0 0.46
2740.0 0.31
2750.0 0.31
2760.0 0.31
2770.0 0.31
2780.0 0.31
2790.0 0.31
2800.0 0.31
2810.0 0.31
2820.0 0.31
2830.0 0.31
2840.0 0.31
2850.0 0.31
2860.0 0.31
2870.0 0.31
2880.0 0.31
2890.0 0.31
2900.0 0.31
2910.0 0.31
2920.0 0.31
2930.0 0.31
2940.0 0.31
2950.0 0.46
2960.0 0.46
2970.0 0.46
2980.0 0.46
2990.0 0.46
3000.0 0.46
3010.0 0.46
3020.0 0.46
3030.0 0.46
3040.0 0.46
3050.0 0.46
3060.0 0.46
3070.0 0.46
3080.0 0.46
3090.0 0.46
3100.0 0.46
3110.0 0.46
3120.0 0.46
3130.0 0.46
3140.0 0.46
3150.0 0.46
3160.0 0.46
3170.0 0.46
3180.0 0.46
3190.0 0.46
3200.0 0.46
3210.0 0.46
3220.0 0.46
3230.0 0.46
3240.0 0.46
3250.0 0.46
3260.0 0.46
3270.0 0.46
3280.0 0.46
3290.0 0.46
3300.0 0.46
3310.0 0.46
3320.0 0.46
3330.0 0.46
3340.0 0.46
3350.0 0.46
3360.0 0.46
3370.0 0.46
3380.0 0.46
3390.0 0.46
3400.0 0.46
3410.0 0.46
3420.0 0.46
3430.0 0.46
3440.0 0.46
3450.0 0.46
3460.0 0.46
3470.0 0.46
3480.0 0.46
3490.0 0.46
3500.0 0.46
3510.0 0.46
3520.0 0.46
3530.0 0.46
3540.0 0.46
3550.0 0.46
3560.0 0.46
3570.0 0.46
3580.0 0.46
3590.0 0.46
3600.0 0.46
3610.0 0.61
3620.0 0.61
3630.0 0.61
3640.0 0.61
3650.0 0.61
3660.0 0.61
3670.0 0.61
3680.0 0.61
3690.0 0.61
3700.0 0.61
3710.0 0.61
3720.0 0.61
3730.0 0.76
3740.0 0.76
3750.0 0.76
3760.0 0.76
3770.0 0.76
3780.0 0.76
3790.0 0.76
3800.0 0.76
3810.0 0.76
3820.0 0.76
3830.0 0.76
3840.0 0.76
3850.0 0.76
3860.0 0.76
3870.0 0.76
3880.0 0.76
3890.0 0.76
3900.0 0.76
3910.0 0.76
3920.0 0.76
3930.0 0.76
3940.0 0.76
3950.0 0.76
3960.0 0.76
3970.0 0.76
3980.0 0.76
3990.0 0.76
4000.0 0.76
4010.0 0.76
4020.0 0.76
4030.0 0.76
4040.0 0.76
4050.0 0.76
4060.0 0.76
4070.0 0.76
4080.0 0.76
4090.0 0.76
4100.0 0.76
4110.0 0.76
4120.0 0.76
4130.0 0.76
4140.0 0.76
4150.0 0.76
4160.0 0.76
4170.0 0.76
4180.0 0.76
4190.0 0.76
4200.0 0.76
4210.0 0.76
4220.0 0.76
4230.0 0.76
4240.0 0.76
4250.0 0.76
4260.0 0.76
4270.0 0.76
4280.0 0.76
4290.0 0.76
4300.0 0.76
4310.0 0.76
4320.0 0.76
4330.0 0.76
4340.0 0.76
4350.0 0.76
4360.0 0.76
4370.0 0.92
4380.0 0.92
4390.0 0.92
4400.0 0.92
4410.0 1.07
4420.0 0.92
4430.0 0.92
4440.0 0.92
4450.0 0.92
4460.0 0.92
4470.0 0.92
4480.0 0.92
4490.0 0.92
4500.0 0.92
4510.0 0.92
4520.0 0.92
4530.0 0.92
4540.0 0.92
4550.0 0.92
4560.0 0.92
4570.0 0.92
4580.0 0.92
4590.0 0.92
4600.0 0.92
4610.0 0.92
4620.0 0.92
4630.0 0.92
4640.0 0.92
4650.0 0.92
4660.0 0.92
4670.0 0.92
4680.0 0.92
4690.0 0.92
4700.0 0.92
4710.0 0.92
4720.0 0.92
4730.0 0.92
4740.0 0.92
4750.0 0.92
4760.0 0.92
4770.0 0.92
4780.0 0.92
4790.0 0.92
4800.0 0.92
4810.0 0.92
4820.0 0.92
4830.0 0.92
4840.0 0.92
4850.0 0.92
4860.0 0.92
4870.0 0.92
4880.0 0.92
4890.0 0.92
4900.0 0.92
4910.0 0.92
4920.0 0.92
4930.0 0.92
4940.0 0.92
4950.0 0.92
4960.0 0.92
4970.0 0.92
4980.0 0.92
4990.0 0.92
5000.0 0.92
5010.0 0.92
5020.0 0.92
5030.0 0.92
5040.0 1.07
5050.0 1.07
5060.0 1.07
5070.0 1.07
5080.0 1.07
5090.0 1.07
5100.0 1.07
5110.0 1.07
5120.0 1.07
5130.0 1.07
5140.0 1.07
5150.0 1.07
5160.0 1.07
5170.0 1.07
5180.0 1.07
5190.0 1.07
5200.0 1.07
5210.0 1.07
5220.0 1.07
5230.0 1.07
5240.0 1.07
5250.0 1.07
5260.0 1.07
5270.0 1.07
5280.0 1.07
5290.0 1.07
5300.0 1.07
5310.0 1.07
5320.0 1.07
5330.0 1.07
5340.0 1.07
5350.0 1.07
5360.0 1.07
5370.0 1.07
5380.0 1.07
5390.0 1.07
5400.0 1.07
5410.0 1.07
5420.0 1.07
5430.0 1.07
5440.0 1.07
5450.0 1.07
5460.0 1.07
5470.0 1.07
5480.0 1.07
5490.0 1.07
5500.0 1.07
5510.0 1.07
5520.0 1.07
5530.0 1.07
5540.0 1.07
5550.0 1.07
5560.0 1.07
5570.0 1.07
5580.0 1.07
5590.0 1.07
5600.0 1.07
5610.0 1.07
5620.0 1.07
5630.0 1.07
5640.0 1.07
5650.0 1.07
5660.0 1.07
5670.0 1.07
5680.0 1.07
5690.0 1.07
5700.0 1.07
5710.0 1.07
5720.0 1.22
5730.0 1.22
5740.0 1.22
5750.0 1.22
5760.0 1.38
5770.0 1.22
5780.0 1.22
5790.0 1.22
5800.0 1.22
5810.0 1.22
5820.0 1.22
5830.0 1.22
5840.0 1.22
5850.0 1.22
5860.0 1.22
5870.0 1.22
5880.0 1.22
5890.0 1.22
5900.0 1.22
5910.0 1.22
5920.0 1.22
5930.0 1.22
5940.0 1.22
5950.0 1.22
5960.0 1.22
5970.0 1.22
5980.0 1.22
5990.0 1.22
6000.0 1.22
6010.0 1.22
6020.0 1.22
6030.0 1.22
6040.0 1.22
6050.0 1.22
6060.0 1.22
6070.0 1.22
6080.0 1.22
6090.0 1.22
6100.0 1.22
6110.0 1.22
6120.0 1.22
6130.0 1.22
6140.0 1.22
6150.0 1.22
6160.0 1.22
6170.0 1.22
6180.0 1.22
6190.0 1.22
6200.0 1.22
6210.0 1.22
6220.0 1.22
6230.0 1.22
6240.0 1.22
6250.0 1.22
6260.0 1.22
6270.0 1.22
6280.0 1.22
6290.0 1.22
6300.0 1.22
6310.0 1.22
6320.0 1.22
6330.0 1.22
6340.0 1.22
6350.0 1.22
6360.0 1.22
6370.0 1.22
6380.0 1.22
6390.0 1.22
6400.0 1.22
6410.0 1.22
6420.0 1.22
6430.0 1.22
6440.0 1.22
6450.0 1.22
6460.0 1.22
6470.0 1.22
6480.0 1.22
6490.0 1.22
6500.0 1.22
6510.0 1.22
6520.0 1.22
6530.0 1.22
6540.0 1.22
6550.0 1.22
6560.0 1.22
6570.0 1.22
6580.0 1.22
6590.0 1.22
6600.0 1.22
6610.0 1.22
6620.0 1.22
6630.0 1.22
6640.0 1.22
6650.0 1.22
6660.0 1.22
6670.0 1.22
6680.0 1.22
6690.0 1.22
6700.0 1.22
6710.0 1.22
6720.0 1.22
6730.0 1.22
6740.0 1.22
6750.0 1.22
6760.0 1.22
6770.0 1.22
6780.0 1.22
6790.0 1.22
6800.0 1.22
6810.0 1.22
6820.0 1.22
6830.0 1.22
6840.0 1.22
6850.0 1.22
6860.0 1.22
6870.0 1.22
6880.0 1.22
6890.0 1.22
6900.0 1.22
6910.0 1.22
6920.0 1.22
6930.0 1.22
6940.0 1.22
6950.0 1.22
6960.0 1.22
6970.0 1.22
6980.0 1.22
6990.0 1.38
7000.0 1.22
7010.0 1.22
7020.0 1.22
7030.0 1.22
7040.0 1.22
7050.0 1.22
7060.0 1.22
7070.0 1.22
7080.0 1.22
7090.0 1.22
7100.0 1.22
7110.0 1.22
7120.0 1.22
7130.0 1.22
7140.0 1.22
7150.0 1.22
7160.0 1.22
7170.0 1.22
7180.0 1.22
7190.0 1.22
7200.0 1.22
7210.0 1.22
7220.0 1.22
7230.0 1.22
7240.0 1.22
7250.0 1.22
7260.0 1.22
7270.0 1.22
7280.0 1.22
7290.0 1.22
7300.0 1.22
7310.0 1.22
7320.0 1.22
7330.0 1.22
7340.0 1.22
7350.0 1.22
7360.0 1.22
7370.0 1.22
7380.0 1.22
7390.0 1.22
7400.0 1.22
7410.0 1.22
7420.0 1.22
7430.0 1.22
7440.0 1.22
7450.0 1.22
7460.0 1.22
7470.0 1.22
7480.0 1.22
7490.0 1.22
7500.0 1.22
7510.0 1.22
7520.0 1.22
7530.0 1.22
7540.0 1.22
7550.0 1.22
7560.0 1.22
7570.0 1.22
7580.0 1.22
7590.0 1.22
7600.0 1.22
7610.0 1.22
7620.0 1.22
7630.0 1.22
7640.0 1.22
7650.0 1.22
7660.0 1.22
7670.0 1.22
7680.0 1.22
7690.0 1.22
7700.0 1.22
7710.0 1.22
7720.0 1.22
7730.0 1.22
7740.0 1.22
7750.0 1.22
7760.0 1.22
7770.0 1.22
7780.0 1.22
7790.0 1.22
7800.0 1.22
7810.0 1.22
7820.0 1.22
7830.0 1.22
7840.0 1.22
7850.0 1.22
7860.0 1.22
7870.0 1.22
7880.0 1.22
7890.0 1.22
7900.0 1.22
7910.0 1.22
7920.0 1.22
7930.0 1.22
7940.0 1.22
7950.0 1.22
7960.0 1.22
7970.0 1.22
7980.0 1.22
7990.0 1.22
8000.0 1.22
8010.0 1.22
8020.0 1.22
8030.0 1.22
8040.0 1.22
8050.0 1.22
8060.0 1.22
8070.0 1.22
8080.0 1.22
8090.0 1.22
8100.0 1.22
8110.0 1.22
8120.0 1.22
8130.0 1.22
8140.0 1.22
8150.0 1.22
8160.0 1.22
8170.0 1.22
8180.0 1.22
8190.0 1.22
8200.0 1.22
8210.0 1.22
8220.0 1.22
8230.0 1.22
8240.0 1.22
8250.0 1.22
8260.0 1.22
8270.0 1.22
8280.0 1.22
8290.0 1.22
8300.0 1.22
8310.0 1.22
8320.0 1.22
8330.0 1.22
8340.0 1.22
8350.0 1.22
8360.0 1.22
8370.0 1.22
8380.0 1.22
8390.0 1.22
8400.0 1.22
8410.0 1.22
8420.0 1.22
8430.0 1.22
8440.0 1.22
8450.0 1.22
8460.0 1.22
8470.0 1.22
8480.0 1.22
8490.0 1.22
8500.0 1.22
8510.0 1.22
8520.0 1.22
8530.0 1.22
8540.0 1.22
8550.0 1.22
8560.0 1.22
8570.0 1.22
8580.0 1.22
8590.0 1.22
8600.0 1.22
8610.0 1.22
8620.0 1.22
8630.0 1.22
8640.0 1.22
8650.0 1.22
8660.0 1.22
8670.0 1.22
8680.0 1.22
8690.0 1.22
8700.0 1.22
8710.0 1.22
8720.0 1.22
8730.0 1.22
8740.0 1.22
8750.0 1.22
8760.0 1.22
8770.0 1.22
8780.0 1.22
8790.0 1.22
8800.0 1.22
8810.0 1.22
8820.0 1.22
8830.0 1.22
8840.0 1.22
8850.0 1.22
8860.0 1.22
8870.0 1.22
8880.0 1.22
8890.0 1.22
8900.0 1.22
8910.0 1.22
8920.0 1.22
8930.0 1.22
8940.0 1.22
8950.0 1.22
8960.0 1.22
8970.0 1.22
8980.0 1.22
8990.0 1.22
9000.0 1.22
9010.0 1.22
9020.0 1.22
9030.0 1.22
9040.0 1.22
9050.0 1.22
9060.0 1.22
9070.0 1.22
9080.0 1.22
9090.0 1.22
9100.0 1.22
9110.0 1.22
9120.0 1.22
9130.0 1.22
9140.0 1.22
9150.0 1.22
9160.0 1.22
9170.0 1.22
9180.0 1.22
9190.0 1.22
9200.0 1.22
9210.0 1.22
9220.0 1.22
9230.0 1.22
9240.0 1.22
9250.0 1.22
9260.0 1.22
9270.0 1.22
9280.0 1.22
9290.0 1.22
9300.0 1.22
9310.0 1.22
9320.0 1.22
9330.0 1.22
9340.0 1.22
9350.0 1.22
9360.0 1.22
9370.0 1.22
9380.0 1.22
9390.0 1.22
9400.0 1.22
9410.0 1.22
9420.0 1.22
9430.0 1.22
9440.0 1.22
9450.0 1.22
9460.0 1.22
9470.0 1.22
9480.0 1.22
9490.0 1.22
9500.0 1.22
9510.0 1.22
9520.0 1.22
9530.0 1.22
9540.0 1.22
9550.0 1.22
9560.0 1.22
9570.0 1.22
9580.0 1.22
9590.0 1.22
9600.0 1.22
9610.0 1.22
9620.0 1.22
9630.0 1.22
9640.0 1.22
9650.0 1.22
9660.0 1.22
9670.0 1.22
9680.0 1.22
9690.0 1.22
9700.0 1.22
9710.0 1.22
9720.0 1.22
9730.0 1.22
9740.0 1.22
9750.0 1.22
9760.0 1.22
9770.0 1.22
9780.0 1.22
9790.0 1.22
9800.0 1.22
9810.0 1.22
9820.0 1.22
9830.0 1.22
9840.0 1.22
9850.0 1.22
9860.0 1.22
9870.0 1.22
9880.0 1.22
9890.0 1.38
9900.0 1.38
9910.0 1.38
9920.0 1.38
9930.0 1.38
9940.0 1.38
9950.0 1.38
9960.0 1.38
9970.0 1.38
9980.0 1.38
9990.0 1.38
10000.0 1.38
