# Supplementary material for: Phospholipids are imported into mitochondria by VDAC, a dimeric beta barrel scramblase
Source: Nat Commun. 2023 Dec 8;14:8115. doi: 10.1038/s41467-023-43570-y (PMC10709637; doi:10.1038/s41467-023-43570-y)
Supplement: Supplementary file 6 — Source Data [file 41467_2023_43570_MOESM6_ESM.zip › Fig 4/fig4-c/average_scrambling_dimer-1_restrained.dat]

# Average scrambling from files scrambling_dimer-1_restrained_n1.dat scrambling_dimer-1_restrained_n2.dat scrambling_dimer-1_restrained_n3.dat
@ xfontsize 16
@ yfontsize 16
@ xticksfontsize 13
@ yticksfontsize 13
@ legendfontsize 14
@ legend false
@ xlabel time [ns]
@ ylabel scrambled lipids [%]
@ grid --
@ xrange 0 10000
$ label dimer #1
$ linewidth 3
$ color #ff9000
100.0 0.1274603174603175
110.0 0.1396825396825397
120.0 0.1501587301587302
130.0 0.16063492063492069
140.0 0.1728571428571429
150.0 0.18682539682539687
160.0 0.19904761904761908
170.0 0.2180952380952381
180.0 0.2353968253968254
190.0 0.2561904761904762
200.0 0.2734920634920635
210.0 0.2976190476190476
220.0 0.3217460317460318
230.0 0.3457142857142857
240.0 0.3715873015873016
250.0 0.3922222222222223
260.0 0.4128571428571429
270.0 0.4317460317460318
280.0 0.44365079365079363
290.0 0.4590476190476191
300.0 0.4795238095238095
310.0 0.49825396825396834
320.0 0.5204761904761904
330.0 0.5461904761904761
340.0 0.5753968253968255
350.0 0.6011111111111112
360.0 0.6338095238095239
370.0 0.6647619047619048
380.0 0.6906349206349208
390.0 0.7130158730158731
400.0 0.7387301587301588
410.0 0.767936507936508
420.0 0.7955555555555556
430.0 0.8214285714285714
440.0 0.8492063492063493
450.0 0.8785714285714287
460.0 0.9079365079365083
470.0 0.9390476190476191
480.0 0.9701587301587302
490.0 1.0047619047619047
500.0 1.0376190476190477
510.0 1.0653968253968256
520.0 1.094920634920635
530.0 1.1244444444444444
540.0 1.1522222222222223
550.0 1.178253968253968
560.0 1.2042857142857142
570.0 1.2215873015873013
580.0 1.2388888888888887
590.0 1.2596825396825395
600.0 1.2822222222222224
610.0 1.297936507936508
620.0 1.3136507936507937
630.0 1.3241269841269843
640.0 1.3380952380952382
650.0 1.3450793650793653
660.0 1.3538095238095242
670.0 1.3642857142857143
680.0 1.3765079365079367
690.0 1.3904761904761906
700.0 1.4061904761904762
710.0 1.4236507936507938
720.0 1.4411111111111115
730.0 1.4601587301587304
740.0 1.4774603174603178
750.0 1.4914285714285715
760.0 1.5053968253968253
770.0 1.5226984126984124
780.0 1.5399999999999998
790.0 1.5660317460317459
800.0 1.5868253968253967
810.0 1.6126984126984123
820.0 1.6350793650793651
830.0 1.655714285714286
840.0 1.685079365079365
850.0 1.7092063492063494
860.0 1.7333333333333336
870.0 1.7592063492063492
880.0 1.79031746031746
890.0 1.8214285714285714
900.0 1.8507936507936509
910.0 1.8801587301587301
920.0 1.9095238095238096
930.0 1.9388888888888889
940.0 1.9631746031746036
950.0 1.9822222222222226
960.0 2.00984126984127
970.0 2.0392063492063492
980.0 2.066984126984127
990.0 2.093015873015873
1000.0 2.115396825396825
1010.0 2.1395238095238094
1020.0 2.1603174603174606
1030.0 2.182857142857143
1040.0 2.2071428571428573
1050.0 2.2226984126984126
1060.0 2.2399999999999998
1070.0 2.264126984126984
1080.0 2.2814285714285716
1090.0 2.2968253968253967
1100.0 2.308730158730159
1110.0 2.3276190476190473
1120.0 2.3430158730158728
1130.0 2.3566666666666665
1140.0 2.375555555555555
1150.0 2.396190476190476
1160.0 2.4203174603174604
1170.0 2.4322222222222223
1180.0 2.4441269841269837
1190.0 2.4542857142857146
1200.0 2.4679365079365074
1210.0 2.4765079365079368
1220.0 2.488571428571429
1230.0 2.4988888888888887
1240.0 2.512698412698413
1250.0 2.524761904761905
1260.0 2.536825396825397
1270.0 2.5506349206349213
1280.0 2.55936507936508
1290.0 2.56968253968254
1300.0 2.578412698412698
1310.0 2.588888888888889
1320.0 2.5976190476190473
1330.0 2.6080952380952374
1340.0 2.6185714285714283
1350.0 2.6290476190476193
1360.0 2.63952380952381
1370.0 2.651746031746032
1380.0 2.669206349206349
1390.0 2.688412698412699
1400.0 2.7058730158730158
1410.0 2.7250793650793645
1420.0 2.744285714285714
1430.0 2.7617460317460316
1440.0 2.7809523809523804
1450.0 2.801746031746031
1460.0 2.8226984126984127
1470.0 2.843492063492063
1480.0 2.8626984126984123
1490.0 2.8836507936507934
1500.0 2.907936507936508
1510.0 2.9306349206349207
1520.0 2.956666666666667
1530.0 2.974126984126984
1540.0 2.9898412698412695
1550.0 3.0073015873015874
1560.0 3.0211111111111117
1570.0 3.038412698412699
1580.0 3.0557142857142856
1590.0 3.0746031746031752
1600.0 3.0917460317460317
1610.0 3.110634920634921
1620.0 3.1277777777777778
1630.0 3.1500000000000004
1640.0 3.168888888888889
1650.0 3.18936507936508
1660.0 3.2117460317460322
1670.0 3.2339682539682535
1680.0 3.253015873015873
1690.0 3.2734920634920632
1700.0 3.2904761904761908
1710.0 3.307619047619048
1720.0 3.326507936507936
1730.0 3.345396825396825
1740.0 3.3607936507936502
1750.0 3.384920634920634
1760.0 3.407301587301587
1770.0 3.42984126984127
1780.0 3.448888888888889
1790.0 3.466031746031746
1800.0 3.488571428571428
1810.0 3.5023809523809524
1820.0 3.5161904761904763
1830.0 3.53
1840.0 3.5404761904761903
1850.0 3.5560317460317457
1860.0 3.57
1870.0 3.576984126984127
1880.0 3.583968253968255
1890.0 3.5960317460317466
1900.0 3.6049206349206355
1910.0 3.615396825396826
1920.0 3.622380952380952
1930.0 3.630952380952382
1940.0 3.636190476190477
1950.0 3.653492063492064
1960.0 3.662063492063493
1970.0 3.6706349206349205
1980.0 3.6809523809523808
1990.0 3.687777777777777
2000.0 3.698253968253968
2010.0 3.7017460317460316
2020.0 3.712222222222222
2030.0 3.7261904761904767
2040.0 3.741904761904762
2050.0 3.7576190476190474
2060.0 3.7715873015873016
2070.0 3.785555555555555
2080.0 3.79952380952381
2090.0 3.8152380952380955
2100.0 3.8274603174603175
2110.0 3.843015873015873
2120.0 3.86047619047619
2130.0 3.8796825396825394
2140.0 3.8988888888888886
2150.0 3.921269841269842
2160.0 3.938412698412699
2170.0 3.959047619047619
2180.0 3.9831746031746027
2190.0 4.0055555555555555
2200.0 4.0331746031746025
2210.0 4.055555555555555
2220.0 4.077936507936507
2230.0 4.098571428571428
2240.0 4.115714285714286
2250.0 4.12936507936508
2260.0 4.15
2270.0 4.167142857142858
2280.0 4.1807936507936505
2290.0 4.196190476190476
2300.0 4.2115873015873015
2310.0 4.230476190476192
2320.0 4.247619047619047
2330.0 4.2647619047619045
2340.0 4.283492063492063
2350.0 4.298730158730159
2360.0 4.309206349206349
2370.0 4.323015873015872
2380.0 4.333333333333333
2390.0 4.341904761904762
2400.0 4.348730158730158
2410.0 4.357301587301587
2420.0 4.367619047619047
2430.0 4.381428571428572
2440.0 4.396984126984127
2450.0 4.414285714285715
2460.0 4.431587301587301
2470.0 4.4419047619047625
2480.0 4.455714285714286
2490.0 4.471269841269841
2500.0 4.492063492063491
2510.0 4.509365079365079
2520.0 4.523174603174603
2530.0 4.538730158730159
2540.0 4.554285714285714
2550.0 4.568253968253968
2560.0 4.585714285714285
2570.0 4.603015873015873
2580.0 4.618730158730157
2590.0 4.637936507936507
2600.0 4.658888888888888
2610.0 4.679841269841269
2620.0 4.70063492063492
2630.0 4.723333333333334
2640.0 4.744285714285714
2650.0 4.7634920634920634
2660.0 4.7844444444444445
2670.0 4.805238095238095
2680.0 4.826031746031747
2690.0 4.848571428571429
2700.0 4.876349206349206
2710.0 4.902380952380953
2720.0 4.9249206349206345
2730.0 4.949206349206349
2740.0 4.975079365079365
2750.0 4.9957142857142856
2760.0 5.01984126984127
2770.0 5.047460317460318
2780.0 5.075079365079365
2790.0 5.1026984126984125
2800.0 5.125079365079365
2810.0 5.1439682539682545
2820.0 5.162857142857143
2830.0 5.18015873015873
2840.0 5.200793650793651
2850.0 5.219682539682539
2860.0 5.24031746031746
2870.0 5.257460317460317
2880.0 5.276507936507936
2890.0 5.293809523809524
2900.0 5.311111111111111
2910.0 5.323174603174603
2920.0 5.333492063492064
2930.0 5.349047619047619
2940.0 5.367936507936507
2950.0 5.385238095238095
2960.0 5.406190476190476
2970.0 5.423650793650793
2980.0 5.44095238095238
2990.0 5.456507936507937
3000.0 5.473809523809524
3010.0 5.4911111111111115
3020.0 5.513650793650793
3030.0 5.536190476190477
3040.0 5.553492063492063
3050.0 5.569047619047618
3060.0 5.584761904761903
3070.0 5.60031746031746
3080.0 5.610793650793649
3090.0 5.617777777777777
3100.0 5.628253968253968
3110.0 5.638730158730159
3120.0 5.65079365079365
3130.0 5.664603174603175
3140.0 5.678412698412698
3150.0 5.694126984126985
3160.0 5.70984126984127
3170.0 5.727142857142858
3180.0 5.740952380952381
3190.0 5.753174603174602
3200.0 5.768888888888888
3210.0 5.777619047619048
3220.0 5.795079365079366
3230.0 5.80904761904762
3240.0 5.821269841269841
3250.0 5.836984126984127
3260.0 5.849206349206351
3270.0 5.861269841269843
3280.0 5.873492063492065
3290.0 5.890793650793652
3300.0 5.909841269841271
3310.0 5.92888888888889
3320.0 5.9444444444444455
3330.0 5.966984126984128
3340.0 5.982539682539683
3350.0 5.99968253968254
3360.0 6.011746031746031
3370.0 6.0219047619047625
3380.0 6.03031746031746
3390.0 6.045714285714285
3400.0 6.057619047619046
3410.0 6.067777777777776
3420.0 6.083174603174602
3430.0 6.098571428571427
3440.0 6.11047619047619
3450.0 6.12936507936508
3460.0 6.146507936507936
3470.0 6.165396825396827
3480.0 6.18952380952381
3490.0 6.213650793650794
3500.0 6.237777777777778
3510.0 6.261904761904762
3520.0 6.286031746031746
3530.0 6.311904761904761
3540.0 6.332698412698413
3550.0 6.355238095238095
3560.0 6.381428571428571
3570.0 6.405714285714287
3580.0 6.431904761904763
3590.0 6.4596825396825395
3600.0 6.482380952380952
3610.0 6.508571428571427
3620.0 6.531269841269842
3630.0 6.555714285714286
3640.0 6.574761904761904
3650.0 6.597301587301587
3660.0 6.61984126984127
3670.0 6.644126984126984
3680.0 6.668412698412698
3690.0 6.683968253968253
3700.0 6.703015873015873
3710.0 6.725555555555554
3720.0 6.7463492063492065
3730.0 6.768888888888889
3740.0 6.789682539682539
3750.0 6.806984126984125
3760.0 6.826031746031746
3770.0 6.8415873015873006
3780.0 6.857142857142857
3790.0 6.874285714285714
3800.0 6.888095238095237
3810.0 6.901746031746031
3820.0 6.915396825396825
3830.0 6.934285714285714
3840.0 6.954761904761904
3850.0 6.973650793650795
3860.0 6.992539682539682
3870.0 7.004444444444444
3880.0 7.018095238095239
3890.0 7.02825396825397
3900.0 7.043650793650794
3910.0 7.055555555555556
3920.0 7.067460317460317
3930.0 7.0811111111111105
3940.0 7.091269841269841
3950.0 7.09968253968254
3960.0 7.109841269841269
3970.0 7.121746031746031
3980.0 7.13015873015873
3990.0 7.142063492063492
4000.0 7.150634920634919
4010.0 7.166190476190475
4020.0 7.179999999999999
4030.0 7.188571428571428
4040.0 7.1953968253968235
4050.0 7.200634920634919
4060.0 7.204126984126982
4070.0 7.209365079365078
4080.0 7.2163492063492045
4090.0 7.223333333333334
4100.0 7.232063492063492
4110.0 7.246031746031747
4120.0 7.2634920634920634
4130.0 7.280952380952381
4140.0 7.294920634920637
4150.0 7.3158730158730165
4160.0 7.3350793650793635
4170.0 7.354285714285714
4180.0 7.371746031746032
4190.0 7.3926984126984125
4200.0 7.413650793650794
4210.0 7.434603174603175
4220.0 7.45031746031746
4230.0 7.47126984126984
4240.0 7.49222222222222
4250.0 7.5149206349206334
4260.0 7.5306349206349195
4270.0 7.548095238095239
4280.0 7.567301587301587
4290.0 7.590000000000001
4300.0 7.616190476190476
4310.0 7.63888888888889
4320.0 7.654603174603174
4330.0 7.66857142857143
4340.0 7.680634920634922
4350.0 7.696190476190476
4360.0 7.7134920634920645
4370.0 7.729047619047619
4380.0 7.74984126984127
4390.0 7.768888888888889
4400.0 7.787936507936509
4410.0 7.805238095238097
4420.0 7.824285714285715
4430.0 7.845079365079365
4440.0 7.865714285714285
4450.0 7.884761904761904
4460.0 7.908888888888889
4470.0 7.936507936507936
4480.0 7.964126984126983
4490.0 7.988253968253967
4500.0 8.01222222222222
4510.0 8.027619047619046
4520.0 8.048095238095238
4530.0 8.066825396825394
4540.0 8.082222222222223
4550.0 8.096031746031745
4560.0 8.111587301587301
4570.0 8.123492063492062
4580.0 8.135396825396823
4590.0 8.143809523809525
4600.0 8.152222222222221
4610.0 8.165873015873014
4620.0 8.176031746031745
4630.0 8.184444444444447
4640.0 8.192857142857143
4650.0 8.19793650793651
4660.0 8.20809523809524
4670.0 8.211428571428574
4680.0 8.218253968253968
4690.0 8.225079365079367
4700.0 8.235396825396824
4710.0 8.242380952380952
4720.0 8.254444444444443
4730.0 8.268412698412698
4740.0 8.285873015873015
4750.0 8.306666666666667
4760.0 8.325714285714284
4770.0 8.348253968253967
4780.0 8.367460317460317
4790.0 8.390158730158731
4800.0 8.409365079365081
4810.0 8.435555555555558
4820.0 8.456507936507938
4830.0 8.482698412698413
4840.0 8.51063492063492
4850.0 8.535079365079364
4860.0 8.566507936507936
4870.0 8.596031746031745
4880.0 8.62222222222222
4890.0 8.651587301587302
4900.0 8.680952380952382
4910.0 8.706984126984127
4920.0 8.736349206349205
4930.0 8.75888888888889
4940.0 8.77793650793651
4950.0 8.796825396825398
4960.0 8.817460317460318
4970.0 8.83984126984127
4980.0 8.856984126984127
4990.0 8.874126984126983
5000.0 8.89126984126984
5010.0 8.91190476190476
5020.0 8.929047619047617
5030.0 8.944444444444443
5040.0 8.9615873015873
5050.0 8.978571428571428
5060.0 8.993968253968253
5070.0 9.005873015873016
5080.0 9.01793650793651
5090.0 9.035079365079365
5100.0 9.047142857142859
5110.0 9.057619047619049
5120.0 9.073174603174603
5130.0 9.083650793650794
5140.0 9.097460317460317
5150.0 9.114761904761904
5160.0 9.13206349206349
5170.0 9.146031746031746
5180.0 9.158253968253968
5190.0 9.173968253968255
5200.0 9.184444444444443
5210.0 9.196666666666665
5220.0 9.206984126984125
5230.0 9.217301587301586
5240.0 9.227619047619045
5250.0 9.236190476190476
5260.0 9.241587301587302
5270.0 9.255396825396824
5280.0 9.27095238095238
5290.0 9.288253968253969
5300.0 9.302063492063493
5310.0 9.316031746031744
5320.0 9.333333333333332
5330.0 9.345396825396822
5340.0 9.359206349206348
5350.0 9.3747619047619
5360.0 9.388571428571428
5370.0 9.399047619047618
5380.0 9.409365079365077
5390.0 9.421428571428569
5400.0 9.435238095238095
5410.0 9.45079365079365
5420.0 9.464603174603175
5430.0 9.47857142857143
5440.0 9.490793650793654
5450.0 9.504761904761907
5460.0 9.518730158730161
5470.0 9.534285714285716
5480.0 9.544761904761906
5490.0 9.548253968253968
5500.0 9.550000000000002
5510.0 9.556984126984128
5520.0 9.565714285714288
5530.0 9.56920634920635
5540.0 9.574444444444445
5550.0 9.583015873015873
5560.0 9.59
5570.0 9.598571428571429
5580.0 9.607301587301587
5590.0 9.614285714285714
5600.0 9.62126984126984
5610.0 9.624761904761904
5620.0 9.629841269841268
5630.0 9.635079365079363
5640.0 9.638571428571428
5650.0 9.645555555555553
5660.0 9.649047619047618
5670.0 9.654126984126982
5680.0 9.659206349206348
5690.0 9.666031746031743
5700.0 9.676349206349206
5710.0 9.686666666666666
5720.0 9.695238095238096
5730.0 9.705555555555557
5740.0 9.714126984126986
5750.0 9.720952380952383
5760.0 9.726190476190478
5770.0 9.72952380952381
5780.0 9.729523809523808
5790.0 9.734603174603174
5800.0 9.743174603174603
5810.0 9.751746031746032
5820.0 9.756825396825397
5830.0 9.760317460317461
5840.0 9.76888888888889
5850.0 9.775714285714288
5860.0 9.782539682539683
5870.0 9.789365079365082
5880.0 9.792857142857144
5890.0 9.799682539682541
5900.0 9.804761904761907
5910.0 9.811746031746033
5920.0 9.816984126984128
5930.0 9.825714285714286
5940.0 9.830952380952382
5950.0 9.83968253968254
5960.0 9.851904761904763
5970.0 9.858888888888888
5980.0 9.871111111111112
5990.0 9.8815873015873
6000.0 9.892063492063492
6010.0 9.90079365079365
6020.0 9.909365079365083
6030.0 9.91968253968254
6040.0 9.935238095238097
6050.0 9.947301587301588
6060.0 9.962857142857144
6070.0 9.976666666666668
6080.0 9.992222222222221
6090.0 10.004285714285714
6100.0 10.01126984126984
6110.0 10.020000000000001
6120.0 10.02857142857143
6130.0 10.040634920634922
6140.0 10.047460317460317
6150.0 10.057619047619047
6160.0 10.069523809523806
6170.0 10.08142857142857
6180.0 10.098571428571427
6190.0 10.11047619047619
6200.0 10.12936507936508
6210.0 10.141269841269843
6220.0 10.156666666666666
6230.0 10.173968253968255
6240.0 10.193015873015872
6250.0 10.206825396825398
6260.0 10.22238095238095
6270.0 10.239682539682539
6280.0 10.253492063492061
6290.0 10.269047619047619
6300.0 10.286349206349206
6310.0 10.307142857142859
6320.0 10.331428571428571
6330.0 10.350476190476192
6340.0 10.371269841269841
6350.0 10.392063492063492
6360.0 10.411111111111111
6370.0 10.431904761904761
6380.0 10.45095238095238
6390.0 10.469999999999999
6400.0 10.494285714285713
6410.0 10.511587301587301
6420.0 10.535873015873017
6430.0 10.55142857142857
6440.0 10.565238095238096
6450.0 10.575555555555555
6460.0 10.589365079365079
6470.0 10.604920634920637
6480.0 10.61873015873016
6490.0 10.634285714285713
6500.0 10.649841269841271
6510.0 10.663650793650794
6520.0 10.677460317460318
6530.0 10.687777777777777
6540.0 10.703333333333333
6550.0 10.715396825396825
6560.0 10.727460317460315
6570.0 10.739682539682537
6580.0 10.750158730158727
6590.0 10.757142857142853
6600.0 10.76412698412698
6610.0 10.767619047619045
6620.0 10.774603174603172
6630.0 10.778095238095236
6640.0 10.786825396825392
6650.0 10.79206349206349
6660.0 10.80253968253968
6670.0 10.813015873015871
6680.0 10.818253968253966
6690.0 10.82174603174603
6700.0 10.830476190476189
6710.0 10.84095238095238
6720.0 10.853174603174603
6730.0 10.865396825396825
6740.0 10.872380952380952
6750.0 10.877619047619048
6760.0 10.886349206349207
6770.0 10.895079365079365
6780.0 10.900317460317462
6790.0 10.903809523809525
6800.0 10.91079365079365
6810.0 10.916031746031749
6820.0 10.923015873015876
6830.0 10.933492063492064
6840.0 10.942222222222222
6850.0 10.949206349206351
6860.0 10.963174603174604
6870.0 10.973650793650794
6880.0 10.982380952380952
6890.0 10.99111111111111
6900.0 10.998095238095239
6910.0 11.003333333333334
6920.0 11.005079365079364
6930.0 11.008571428571429
6940.0 11.012063492063492
6950.0 11.020793650793651
6960.0 11.02777777777778
6970.0 11.033015873015875
6980.0 11.03984126984127
6990.0 11.050158730158731
7000.0 11.060634920634921
7010.0 11.06761904761905
7020.0 11.072857142857144
7030.0 11.07809523809524
7040.0 11.079841269841271
7050.0 11.079841269841271
7060.0 11.083333333333334
7070.0 11.086666666666668
7080.0 11.090000000000002
7090.0 11.093492063492066
7100.0 11.101904761904764
7110.0 11.110476190476193
7120.0 11.117301587301588
7130.0 11.124126984126985
7140.0 11.130952380952383
7150.0 11.136031746031748
7160.0 11.151428571428573
7170.0 11.165079365079366
7180.0 11.182222222222222
7190.0 11.194285714285716
7200.0 11.206349206349207
7210.0 11.21825396825397
7220.0 11.233650793650794
7230.0 11.252539682539682
7240.0 11.274920634920633
7250.0 11.302539682539683
7260.0 11.333650793650794
7270.0 11.363015873015874
7280.0 11.387301587301586
7290.0 11.4115873015873
7300.0 11.437460317460316
7310.0 11.461746031746031
7320.0 11.487619047619047
7330.0 11.513492063492063
7340.0 11.541111111111109
7350.0 11.57047619047619
7360.0 11.606825396825396
7370.0 11.629365079365078
7380.0 11.655396825396824
7390.0 11.674444444444443
7400.0 11.70047619047619
7410.0 11.724761904761904
7420.0 11.752539682539682
7430.0 11.776825396825396
7440.0 11.799365079365078
7450.0 11.823650793650792
7460.0 11.842539682539684
7470.0 11.859841269841269
7480.0 11.87888888888889
7490.0 11.901428571428571
7500.0 11.922222222222222
7510.0 11.941269841269841
7520.0 11.958730158730159
7530.0 11.976190476190476
7540.0 11.995238095238095
7550.0 12.012539682539684
7560.0 12.026507936507935
7570.0 12.033492063492064
7580.0 12.042222222222223
7590.0 12.052539682539683
7600.0 12.062857142857142
7610.0 12.069841269841271
7620.0 12.078412698412698
7630.0 12.088730158730158
7640.0 12.10063492063492
7650.0 12.11095238095238
7660.0 12.119365079365078
7670.0 12.127936507936507
7680.0 12.139841269841268
7690.0 12.156984126984128
7700.0 12.172380952380953
7710.0 12.189523809523811
7720.0 12.206666666666665
7730.0 12.227301587301584
7740.0 12.247936507936506
7750.0 12.268730158730158
7760.0 12.28952380952381
7770.0 12.311904761904762
7780.0 12.332539682539684
7790.0 12.354920634920637
7800.0 12.372222222222222
7810.0 12.394761904761905
7820.0 12.42063492063492
7830.0 12.446666666666667
7840.0 12.465714285714288
7850.0 12.490158730158731
7860.0 12.512698412698413
7870.0 12.533650793650793
7880.0 12.552857142857144
7890.0 12.573809523809524
7900.0 12.586031746031747
7910.0 12.600000000000001
7920.0 12.613968253968252
7930.0 12.629682539682541
7940.0 12.641904761904764
7950.0 12.657619047619047
7960.0 12.666349206349205
7970.0 12.682063492063492
7980.0 12.697777777777778
7990.0 12.715238095238098
8000.0 12.732539682539684
8010.0 12.756825396825398
8020.0 12.77761904761905
8030.0 12.793174603174604
8040.0 12.80698412698413
8050.0 12.822539682539684
8060.0 12.83825396825397
8070.0 12.852222222222224
8080.0 12.864444444444446
8090.0 12.876666666666669
8100.0 12.888730158730157
8110.0 12.90761904761905
8120.0 12.91968253968254
8130.0 12.931746031746032
8140.0 12.945555555555554
8150.0 12.959365079365078
8160.0 12.974761904761904
8170.0 12.998888888888887
8180.0 13.014285714285712
8190.0 13.027936507936507
8200.0 13.041587301587303
8210.0 13.055396825396823
8220.0 13.06920634920635
8230.0 13.084603174603174
8240.0 13.100000000000001
8250.0 13.115396825396825
8260.0 13.134285714285713
8270.0 13.151269841269839
8280.0 13.173492063492063
8290.0 13.197460317460317
8300.0 13.221428571428573
8310.0 13.242063492063494
8320.0 13.257619047619048
8330.0 13.281746031746033
8340.0 13.302380952380954
8350.0 13.317777777777776
8360.0 13.334920634920634
8370.0 13.345238095238093
8380.0 13.353809523809524
8390.0 13.369365079365082
8400.0 13.381428571428572
8410.0 13.395238095238094
8420.0 13.41253968253968
8430.0 13.42285714285714
8440.0 13.435079365079364
8450.0 13.449047619047617
8460.0 13.466507936507934
8470.0 13.485714285714286
8480.0 13.501428571428573
8490.0 13.515396825396827
8500.0 13.524126984126983
8510.0 13.539841269841268
8520.0 13.548571428571428
8530.0 13.564285714285715
8540.0 13.573015873015871
8550.0 13.59047619047619
8560.0 13.60968253968254
8570.0 13.625396825396825
8580.0 13.641111111111112
8590.0 13.658571428571431
8600.0 13.670793650793652
8610.0 13.689999999999998
8620.0 13.70920634920635
8630.0 13.726666666666667
8640.0 13.74936507936508
8650.0 13.765079365079368
8660.0 13.786031746031746
8670.0 13.803333333333333
8680.0 13.815555555555555
8690.0 13.824285714285717
8700.0 13.834761904761908
8710.0 13.850476190476193
8720.0 13.86095238095238
8730.0 13.883492063492062
8740.0 13.899047619047616
8750.0 13.916349206349205
8760.0 13.930158730158729
8770.0 13.945555555555554
8780.0 13.962857142857144
8790.0 13.983492063492065
8800.0 14.004126984126989
8810.0 14.023015873015874
8820.0 14.040158730158728
8830.0 14.059047619047616
8840.0 14.072698412698411
8850.0 14.08793650793651
8860.0 14.104920634920635
8870.0 14.116666666666665
8880.0 14.13206349206349
8890.0 14.143809523809523
8900.0 14.164285714285715
8910.0 14.186507936507935
8920.0 14.203492063492062
8930.0 14.220476190476191
8940.0 14.23238095238095
8950.0 14.249523809523808
8960.0 14.266666666666666
8970.0 14.283809523809524
8980.0 14.29936507936508
8990.0 14.316507936507936
9000.0 14.337301587301589
9010.0 14.347619047619048
9020.0 14.361428571428572
9030.0 14.373492063492066
9040.0 14.38206349206349
9050.0 14.394126984126983
9060.0 14.406349206349208
9070.0 14.418571428571427
9080.0 14.434285714285714
9090.0 14.45
9100.0 14.470952380952383
9110.0 14.48666666666667
9120.0 14.502380952380953
9130.0 14.523333333333333
9140.0 14.544285714285712
9150.0 14.570317460317458
9160.0 14.59111111111111
9170.0 14.613809523809524
9180.0 14.631269841269841
9190.0 14.653809523809523
9200.0 14.676349206349206
9210.0 14.695396825396827
9220.0 14.72142857142857
9230.0 14.743968253968253
9240.0 14.768253968253966
9250.0 14.79253968253968
9260.0 14.816825396825395
9270.0 14.834126984126984
9280.0 14.849682539682542
9290.0 14.863492063492066
9300.0 14.875555555555557
9310.0 14.885873015873017
9320.0 14.894444444444446
9330.0 14.903015873015875
9340.0 14.909841269841268
9350.0 14.914920634920634
9360.0 14.913174603174603
9370.0 14.921904761904763
9380.0 14.926984126984125
9390.0 14.940793650793651
9400.0 14.94603174603175
9410.0 14.951269841269843
9420.0 14.958253968253969
9430.0 14.965238095238092
9440.0 14.977301587301584
9450.0 14.989365079365076
9460.0 15.008412698412696
9470.0 15.017142857142858
9480.0 15.032698412698412
9490.0 15.048412698412697
9500.0 15.065714285714286
9510.0 15.077936507936508
9520.0 15.093650793650795
9530.0 15.11095238095238
9540.0 15.131746031746031
9550.0 15.154285714285715
9560.0 15.173333333333336
9570.0 15.192380952380953
9580.0 15.202698412698416
9590.0 15.21650793650794
9600.0 15.226825396825399
9610.0 15.24587301587302
9620.0 15.264761904761905
9630.0 15.285396825396825
9640.0 15.299047619047618
9650.0 15.31285714285714
9660.0 15.326666666666664
9670.0 15.333492063492063
9680.0 15.355714285714285
9690.0 15.37126984126984
9700.0 15.395396825396823
9710.0 15.414444444444442
9720.0 15.438571428571427
9730.0 15.462698412698414
9740.0 15.488730158730158
9750.0 15.514603174603176
9760.0 15.535396825396829
9770.0 15.559682539682543
9780.0 15.589206349206352
9790.0 15.620317460317462
9800.0 15.651587301587302
9810.0 15.684444444444445
9820.0 15.706984126984128
9830.0 15.726190476190476
9840.0 15.741904761904758
9850.0 15.766190476190475
9860.0 15.79047619047619
9870.0 15.813015873015873
9880.0 15.837460317460316
9890.0 15.853174603174605
9900.0 15.872222222222225
$
$ type plotfill
$ color #ff9000
$ alpha 0.5
100.0 0.06837531986567799 0.18654531505495694
110.0 0.07812828031232814 0.20123679905275121
120.0 0.08860447078851863 0.21171298952894166
130.0 0.09908066126470912 0.22218918000513213
140.0 0.11130288348693133 0.23441140222735438
150.0 0.12346351237827881 0.2501872812725148
160.0 0.13387810952359452 0.26421712857164353
170.0 0.15131096484511306 0.2848795113453631
180.0 0.1696989699331817 0.30109468086046903
190.0 0.18824783729449426 0.3241331150864581
200.0 0.2035049439083252 0.3434791830758017
210.0 0.22558744734755307 0.3696506478905422
220.0 0.24629283179884717 0.39719923169321636
230.0 0.2656349226752114 0.42579364875336007
240.0 0.28339333805194555 0.4597812651226576
250.0 0.3001761529222034 0.48426829152224105
260.0 0.3169589677924612 0.5087553179218245
270.0 0.33360307324901184 0.5298889902430515
280.0 0.3438930714276732 0.5434085158739139
290.0 0.3594827581753046 0.5586124799199335
300.0 0.3756820617990166 0.5833655572486025
310.0 0.3926045954522688 0.6039033410556678
320.0 0.41076302686998156 0.6301893540823993
330.0 0.43004352441547106 0.6623374279654813
340.0 0.45271682104173877 0.698076829751912
350.0 0.47436731595151516 0.7278549062707071
360.0 0.49632268249645894 0.7712963651225887
370.0 0.5187212897438828 0.810802519779927
380.0 0.5358476705611355 0.845422170708706
390.0 0.5483579581886001 0.877673787843146
400.0 0.5587938491186262 0.9186664683416913
410.0 0.5759020269059993 0.9599709889670167
420.0 0.5904552571802166 1.0006558539308945
430.0 0.6062688573208556 1.0365882855362873
440.0 0.6283585927328031 1.0700541056798951
450.0 0.6498879954105253 1.1072548617323317
460.0 0.6685140882300689 1.1473589276429468
470.0 0.6859541268892448 1.1921411112059928
480.0 0.7041910074917336 1.2361264528257263
490.0 0.722885767604411 1.2866380419193983
500.0 0.7422386602466937 1.3329994349914014
510.0 0.7567050491604173 1.3740886016332332
520.0 0.7705133055445353 1.419327964296734
530.0 0.7889818919318937 1.459906996956995
540.0 0.8056702796618699 1.4987741647825747
550.0 0.8182426382815274 1.538265298226409
560.0 0.8308149969011851 1.5777564316702435
570.0 0.8431440772165499 1.6000305259580532
580.0 0.8515436214783734 1.6262341562994045
590.0 0.8657807479443946 1.6535843314206848
600.0 0.8851252778927348 1.6793191665517102
610.0 0.8967290498185353 1.6991439660544805
620.0 0.9084521097029212 1.7188494775986662
630.0 0.9125239100561277 1.735730058197841
640.0 0.9215799894019765 1.7546104867884995
650.0 0.9149021321988714 1.7752565979598582
660.0 0.9113360061295316 1.7962830414895161
670.0 0.9106194741940622 1.8179519543773668
680.0 0.9134274734448233 1.8395883995710498
690.0 0.9152679537992314 1.8656844271531496
700.0 0.9202588557469775 1.892122096633975
710.0 0.924591625165118 1.9227099621364696
720.0 0.9289243945832585 1.953297827638964
730.0 0.9363130072270781 1.9840044530903826
740.0 0.9407109761428947 2.0142096587777405
750.0 0.9464185936058881 2.0364385492512547
760.0 0.9521262110688812 2.0586674397247693
770.0 0.9564647074247161 2.088932117972109
780.0 0.9608032037805511 2.1191967962194487
790.0 0.9726349877334712 2.159428504330021
800.0 0.9759767454937651 2.1976740481570283
810.0 0.9835947994356612 2.241802025961164
820.0 0.9996149184387038 2.2705438117200267
830.0 1.0121968167041706 2.299231754724401
840.0 1.0350699263327254 2.3350888038260047
850.0 1.0496833689262763 2.3687293294864222
860.0 1.0684838403140269 2.39818282635264
870.0 1.0954202888396054 2.422992409573093
880.0 1.1248252364801365 2.455809684154784
890.0 1.1548792233963145 2.4879779194608282
900.0 1.1800440589453927 2.5215432426419078
910.0 1.2059400721038767 2.554377388213583
920.0 1.2318360852623604 2.5872115337852586
930.0 1.2577320984208442 2.620045679356934
940.0 1.2775143057760774 2.6488349005731293
950.0 1.2928689289606945 2.67157551548375
960.0 1.3148247599307934 2.704857779751747
970.0 1.3362879624668529 2.7421247359458456
980.0 1.3628363812172477 2.7711318727510066
990.0 1.3871957363532057 2.7988360096785407
1000.0 1.4130561204254246 2.8177375303682264
1010.0 1.4386278484421995 2.8404197706054193
1020.0 1.4633373157370873 2.857297604897833
1030.0 1.4801872258735895 2.8855270598406952
1040.0 1.4995423932892376 2.914743320996476
1050.0 1.5119871595607355 2.9334096658360895
1060.0 1.5267396679487415 2.9532603320512587
1070.0 1.5451394488268648 2.983114519427103
1080.0 1.5542983131652084 3.008558829691934
1090.0 1.5564127172548194 3.0372380763959743
1100.0 1.558796386333806 3.058663931126511
1110.0 1.5716166883847345 3.0836214068533603
1120.0 1.5819057155731688 3.104126030458577
1130.0 1.5893908316051704 3.1239425017281626
1140.0 1.6016632400576665 3.1494478710534444
1150.0 1.6216140361006155 3.1707669162803365
1160.0 1.6357207721399056 3.2049141484950145
1170.0 1.6407404567893484 3.223703987655096
1180.0 1.645983612752639 3.242270355501329
1190.0 1.647510673608753 3.2610607549626756
1200.0 1.6540412450221278 3.2818317708508884
1210.0 1.65600667585563 3.2970091971602424
1220.0 1.6594667466739235 3.3176761104689336
1230.0 1.6627091669046337 3.3350686108731447
1240.0 1.6758331723574804 3.349563653039345
1250.0 1.6864519205311812 3.363071888992628
1260.0 1.6970706687048824 3.376580124945911
1270.0 1.7103418608670118 3.3909279804028296
1280.0 1.7224461464066696 3.396284012323489
1290.0 1.7302081532094238 3.409156926155655
1300.0 1.7418294056307104 3.4149959911946857
1310.0 1.752997787917544 3.4247799898602334
1320.0 1.7609114562303443 3.4343266390077516
1330.0 1.7706954548958913 3.445495021294585
1340.0 1.7798338588119795 3.4573089983308773
1350.0 1.7942723417714461 3.4638228963237916
1360.0 1.8012370425819617 3.4778105764656573
1370.0 1.814847843589261 3.488644219902803
1380.0 1.8298678701760522 3.508544828236645
1390.0 1.851089408248625 3.525735988576772
1400.0 1.8696181409057353 3.5421278908402964
1410.0 1.8873309729079886 3.5628277572507416
1420.0 1.9007750242588015 3.587796404312627
1430.0 1.918991435717724 3.60450062777434
1440.0 1.9372510112546426 3.6246537506501193
1450.0 1.954001555758448 3.6494905077336157
1460.0 1.9714424470451537 3.673954378351672
1470.0 1.9881929915489596 3.6987911354351675
1480.0 1.999126868378335 3.72626995701849
1490.0 2.0093484878435093 3.757953099458077
1500.0 2.028215402544597 3.7876576133284177
1510.0 2.0446009556638742 3.816668885605966
1520.0 2.06316756938151 3.8501657639518214
1530.0 2.0708498479548547 3.877404120299113
1540.0 2.0798855864902475 3.8997969531922907
1550.0 2.0923708309315323 3.9222323436716406
1560.0 2.0972500654907544 3.944972156731467
1570.0 2.104910031518198 3.971915365307198
1580.0 2.1192588109189834 3.9921697605095865
1590.0 2.1333950723492197 4.015811276857129
1600.0 2.1412428949744573 4.042249168517606
1610.0 2.1553457243980927 4.0659241168717495
1620.0 2.166735819513729 4.088819736041827
1630.0 2.1835631086580567 4.116436891341944
1640.0 2.194238149514171 4.143539628263607
1650.0 2.20377889463738 4.174951264092779
1660.0 2.212997733727098 4.210494329764965
1670.0 2.2215262260339155 4.246410281902593
1680.0 2.2285610049691384 4.277470741062609
1690.0 2.245111224239259 4.3018729027448686
1700.0 2.2596359614235766 4.321316419528805
1710.0 2.2744170764760887 4.340821018762007
1720.0 2.287999383540187 4.365016489475686
1730.0 2.2981645095107317 4.39262914128292
1740.0 2.3129931677338056 4.408594133853496
1750.0 2.3309567132019557 4.438884556639313
1760.0 2.3464344262911334 4.46816874831204
1770.0 2.361916610177474 4.497765929505064
1780.0 2.3740092221982545 4.523768555579522
1790.0 2.384809100093367 4.547254391970124
1800.0 2.399961484341943 4.577181372800913
1810.0 2.4117550666543166 4.593006838107587
1820.0 2.4199864475837543 4.612394504797197
1830.0 2.431492795447937 4.628507204552061
1840.0 2.441606039291572 4.639346341660807
1850.0 2.4565047577386587 4.655558734324832
1860.0 2.4686069780740176 4.671393021925981
1870.0 2.475920310064925 4.678047943903327
1880.0 2.4832336420558327 4.684702865880674
1890.0 2.4920550660513605 4.700008426012131
1900.0 2.491440932630489 4.71840033721078
1910.0 2.494050286537476 4.736743364256175
1920.0 2.4946158997236663 4.750146005038238
1930.0 2.5021276840982627 4.7597770778065
1940.0 2.511264212726411 4.7611167396545415
1950.0 2.5232072234955596 4.783776903488568
1960.0 2.5280993648941927 4.796027619232792
1970.0 2.5326190682150616 4.80865077305478
1980.0 2.540281810948436 4.821622950956327
1990.0 2.5464360119533445 4.829119543602212
2000.0 2.5538736415555885 4.842634294952348
2010.0 2.557596384782222 4.845895678709842
2020.0 2.5650340143844654 4.859410430059978
2030.0 2.578084961584333 4.874295990796619
2040.0 2.594880383890289 4.8889291399192345
2050.0 2.607129781393744 4.908108313844351
2060.0 2.6201807285936107 4.922993874580992
2070.0 2.637115455602772 4.933995655508339
2080.0 2.6507545045642456 4.948293114483373
2090.0 2.667154229586398 4.963321960889792
2100.0 2.6809639211402425 4.9739567137803915
2110.0 2.7004385157719057 4.985593230259839
2120.0 2.722776140348001 4.998176240604379
2130.0 2.744419766194887 5.014945313170191
2140.0 2.76607635929742 5.031701418480357
2150.0 2.7888928852320487 5.053646797307634
2160.0 2.8097150295477014 5.067110367277695
2170.0 2.8332894367224757 5.084805801372763
2180.0 2.863064803567004 5.103284402782203
2190.0 2.8870099964208307 5.124101114690281
2200.0 2.9232530124430003 5.1430961939062065
2210.0 2.9503411369160206 5.160769974195091
2220.0 2.977429261389041 5.1784437544839745
2230.0 3.0012450803263535 5.195897776816504
2240.0 3.0194475816660433 5.2119809897625275
2250.0 3.0313448289849307 5.2273853297452275
2260.0 3.054876470656931 5.2451235293430685
2270.0 3.0763154616341057 5.257970252651608
2280.0 3.092014913168658 5.269572388418643
2290.0 3.1103084596025625 5.28207249277839
2300.0 3.125168271729236 5.298006331445368
2310.0 3.1466367746871065 5.314315606265274
2320.0 3.16466785850062 5.330570236737475
2330.0 3.1868205727962673 5.342703236727543
2340.0 3.2119780123255763 5.355006114658551
2350.0 3.2311320896891105 5.366328227771207
2360.0 3.245653367364045 5.372759331048654
2370.0 3.2670068496446176 5.379024896387129
2380.0 3.2817681594540438 5.384898507212623
2390.0 3.293186780050454 5.39062274375907
2400.0 3.304806702846087 5.392653614614231
2410.0 3.31179314543129 5.402810029171884
2420.0 3.3258909137838635 5.409347181454231
2430.0 3.338031826375266 5.4248253164818765
2440.0 3.3539742409027467 5.439994013065507
2450.0 3.3730293745362405 5.455542054035189
2460.0 3.3920845081697344 5.47109009500487
2470.0 3.3995052474501146 5.484304276359409
2480.0 3.409364701186066 5.502063870242505
2490.0 3.421425095689106 5.521114586850577
2500.0 3.443149860289063 5.540977123837922
2510.0 3.461905767629189 5.55682439110097
2520.0 3.474655647241881 5.571693559107326
2530.0 3.490925722203034 5.586534595257284
2540.0 3.4990341439652624 5.609537284606167
2550.0 3.5081080542621614 5.628399882245775
2560.0 3.519202145700857 5.652226425727714
2570.0 3.5305765690812683 5.675455176950479
2580.0 3.538544108961715 5.698916208498603
2590.0 3.5528289776316035 5.7230440382414125
2600.0 3.569874522362171 5.747903255415606
2610.0 3.586920067092738 5.772762472589801
2620.0 3.60058123381308 5.80068860745676
2630.0 3.6169134204898703 5.8297532461767965
2640.0 3.6383949978426218 5.850176430728807
2650.0 3.6565009076409583 5.8704832193431695
2660.0 3.677453288593339 5.89143560029555
2670.0 3.6946428759403047 5.915833314535886
2680.0 3.715830500200573 5.936232991862919
2690.0 3.7396943242026155 5.957448532940242
2700.0 3.769320692907936 5.983377719790476
2710.0 3.791748375492997 6.013013529268907
2720.0 3.816043652477482 6.033797617363787
2730.0 3.839031086861756 6.059381611550942
2740.0 3.865046440163217 6.085112289995513
2750.0 3.8890834073927207 6.10234516403585
2760.0 3.911819791820353 6.127862747862188
2770.0 3.940498483636233 6.154422151284401
2780.0 3.969177175452113 6.180981554706617
2790.0 3.9978558672679934 6.207540958128832
2800.0 4.021386092827784 6.228772637330946
2810.0 4.038896066963618 6.249040440972889
2820.0 4.056406041099452 6.269308244614833
2830.0 4.077852855308011 6.282464605009448
2840.0 4.097950762672779 6.303636538914521
2850.0 4.114856135122759 6.324508944242321
2860.0 4.135279620861126 6.345355299773796
2870.0 4.14625911441652 6.368661520504116
2880.0 4.16409571727056 6.388920155745312
2890.0 4.178667802361453 6.408951245257594
2900.0 4.19292026968688 6.429301952535342
2910.0 4.198362631363919 6.447986574985286
2920.0 4.204698425140418 6.462285701843709
2930.0 4.212808540023874 6.485286698071364
2940.0 4.230874454708645 6.504998561164371
2950.0 4.242527659292688 6.527948531183504
2960.0 4.256825424063727 6.5555555283172255
2970.0 4.268453557868303 6.578848029433283
2980.0 4.280106762452347 6.601797999452416
2990.0 4.288663699169128 6.624352173846745
3000.0 4.30031690375317 6.647302143865876
3010.0 4.3079597340301286 6.674262488192093
3020.0 4.324821962356567 6.7024796249450205
3030.0 4.3416841906830035 6.730696761697949
3040.0 4.349998663094307 6.75698546388982
3050.0 4.358731204030642 6.779364034064595
3060.0 4.363825872129768 6.80569793739404
3070.0 4.37188677093176 6.828748149703161
3080.0 4.3778946625278605 6.843692639059441
3090.0 4.3781714412922055 6.8573841142633505
3100.0 4.3847697599656055 6.87173817654233
3110.0 4.391237075508204 6.886223241952112
3120.0 4.404113106683215 6.897474194904087
3130.0 4.4195877307478755 6.9096186184584765
3140.0 4.435062354812536 6.921763042012863
3150.0 4.453815201400768 6.9344387668532015
3160.0 4.475850279572834 6.943832260109707
3170.0 4.501275830586075 6.95300988369964
3180.0 4.520775200622895 6.961129561281868
3190.0 4.537586161365828 6.968763044983378
3200.0 4.560685924890812 6.977091852886964
3210.0 4.574922128910071 6.980315966328026
3220.0 4.603638628467893 6.986520101690836
3230.0 4.627113495298632 6.990981742796608
3240.0 4.64730939325554 6.995230289284142
3250.0 4.673465113898651 7.000503140069603
3260.0 4.689939924806472 7.008472773606225
3270.0 4.710052608551505 7.012487073988178
3280.0 4.726527419459326 7.0204567075248026
3290.0 4.749195548478433 7.032391753108871
3300.0 4.773844965653588 7.045837574028954
3310.0 4.79776869572259 7.06000908205519
3320.0 4.816360107124664 7.072528781764225
3330.0 4.845844867450539 7.088123386517716
3340.0 4.86449266066067 7.100586704418695
3350.0 4.8825450067368035 7.1168200726282755
3360.0 4.89535354877865 7.128138514713415
3370.0 4.901582274729816 7.142227249079709
3380.0 4.904445598619274 7.156189322015647
3390.0 4.919127904610502 7.172300666818069
3400.0 4.928072182714599 7.187165912523496
3410.0 4.933823925903907 7.201731629651649
3420.0 4.94534296073168 7.2210062456175255
3430.0 4.959843877566454 7.237298979576402
3440.0 4.967761800633245 7.253190580319137
3450.0 4.981128904369774 7.277601254360388
3460.0 4.995975539991189 7.297040333024687
3470.0 5.0133673896998765 7.317426261093777
3480.0 5.04006479976048 7.338982819287141
3490.0 5.066762209821085 7.360539377480502
3500.0 5.092804110899212 7.382751444656343
3510.0 5.119501520959817 7.404308002849707
3520.0 5.1389643381620065 7.433099153901486
3530.0 5.160883577985686 7.462925945823839
3540.0 5.171676050575611 7.493720774821215
3550.0 5.184798707309817 7.525677483166373
3560.0 5.203754906416117 7.559102236441025
3570.0 5.215277789918528 7.596150781510043
3580.0 5.234233989024828 7.629575534784695
3590.0 5.248513427354153 7.670851652010929
3600.0 5.261576825335102 7.703185079426803
3610.0 5.2796273112896825 7.737515545853175
3620.0 5.29585398043409 7.766685702105595
3630.0 5.314558650066109 7.796869921362463
3640.0 5.314660326788052 7.834863482735758
3650.0 5.320626807318863 7.873976367284312
3660.0 5.3296611712918605 7.91002136839068
3670.0 5.337216003379971 7.951037964873997
3680.0 5.345579190728421 7.991246206096976
3690.0 5.34597546983518 8.021961038101328
3700.0 5.3481747239596205 8.057857022072126
3710.0 5.3562604307922355 8.094850680318874
3720.0 5.364988946422137 8.127709466276274
3730.0 5.377159351533413 8.160618426244366
3740.0 5.386873334023198 8.192491745341883
3750.0 5.393805643896378 8.220162610071878
3760.0 5.407294501321449 8.244768990742044
3770.0 5.414896906038345 8.26827769713626
3780.0 5.426561946653242 8.287723767632473
3790.0 5.4403761450330155 8.308195283538414
3800.0 5.456442137699262 8.319748338491214
3810.0 5.468488755653832 8.335003307838232
3820.0 5.480479137223431 8.350314513570218
3830.0 5.493652023625619 8.37491940494581
3840.0 5.510009402132557 8.399514407391251
3850.0 5.534189017389761 8.413112569911826
3860.0 5.558368632646966 8.426710732432399
3870.0 5.577947374065815 8.430941514823077
3880.0 5.601007706054178 8.4351827701363
3890.0 5.621257624097573 8.435250312410366
3900.0 5.639531668631006 8.447769918670582
3910.0 5.66012155011601 8.450989560995103
3920.0 5.676581483561419 8.458339151359215
3930.0 5.6882502478972405 8.473971974324982
3940.0 5.70535853881273 8.477181143726952
3950.0 5.7189379397418785 8.480427139623199
3960.0 5.734775089348896 8.484907450333642
3970.0 5.749963881485836 8.493528182006227
3980.0 5.763543282414984 8.496774177902473
3990.0 5.780003215860393 8.504123768266588
4000.0 5.789628571804535 8.511641269465304
4010.0 5.809632546618597 8.522748405762352
4020.0 5.824617322786071 8.535382677213928
4030.0 5.834242678730213 8.542900178412642
4040.0 5.8445093466519396 8.54628430414171
4050.0 5.852705361779431 8.548564479490409
4060.0 5.857309537108793 8.550944431145174
4070.0 5.861321641170737 8.55740851755942
4080.0 5.864696523832942 8.56800188886547
4090.0 5.868162233753277 8.57850443291339
4100.0 5.875109534243128 8.589017449883857
4110.0 5.892905457190005 8.599158034873486
4120.0 5.915148490563187 8.611835636420938
4130.0 5.93318347476713 8.62872128713763
4140.0 5.948142747184493 8.641698522656776
4150.0 5.969095128136873 8.662650903609157
4160.0 5.98756233631167 8.682596393847058
4170.0 6.007517943570091 8.701053485001339
4180.0 6.023727403067019 8.719764660425046
4190.0 6.0475194999256665 8.737877325471159
4200.0 6.069916296710901 8.757385290590687
4210.0 6.093584234804605 8.775622114401745
4220.0 6.107566540215032 8.793068380419891
4230.0 6.12967981324727 8.812859869292414
4240.0 6.153347751340973 8.831096693103472
4250.0 6.18069088362663 8.849150386214642
4260.0 6.1933085033254285 8.867961337944413
4270.0 6.209517962822356 8.886672513368119
4280.0 6.232045991879622 8.902557182723553
4290.0 6.259410506565915 8.920589493434086
4300.0 6.291108964740163 8.94127198764079
4310.0 6.319566404133364 8.958211373644414
4320.0 6.337812442469277 8.971393906737072
4330.0 6.346997980524667 8.990144876618192
4340.0 6.3646702589661475 8.996599582303693
4350.0 6.385298564627101 9.00708238775385
4360.0 6.406716248513496 9.02026787847063
4370.0 6.42254115429809 9.035554083797148
4380.0 6.445785606486437 9.053896933196102
4390.0 6.471480661664681 9.066297116113095
4400.0 6.49358751963115 9.082285496241866
4410.0 6.513560787684691 9.096915402791499
4420.0 6.535336151198134 9.113235277373294
4430.0 6.558152925286273 9.132005804872456
4440.0 6.579268069447042 9.152160501981529
4450.0 6.598800190800106 9.170723618723704
4460.0 6.6195952944719325 9.198182483305843
4470.0 6.64982612498845 9.223189748027421
4480.0 6.680056955504966 9.248197012748998
4490.0 6.702318226596888 9.274189709911049
4500.0 6.731219869636364 9.293224574808079
4510.0 6.740738293783655 9.31449980145444
4520.0 6.756950751334358 9.339239724856117
4530.0 6.773633659748333 9.360017133902462
4540.0 6.787336624145292 9.37710782029915
4550.0 6.795004392656815 9.397059099406674
4560.0 6.808734323595775 9.414440279578825
4570.0 6.816001105659332 9.430983021324792
4580.0 6.832087434745212 9.438706216048436
4590.0 6.840306773843098 9.447312273775948
4600.0 6.8507920052743945 9.453652439170048
4610.0 6.861771118173233 9.469974913572797
4620.0 6.8695493105706396 9.482514181492853
4630.0 6.879780095421843 9.489108793467048
4640.0 6.894424776335884 9.491289509378403
4650.0 6.903278605803101 9.492594410069918
4660.0 6.921974176052048 9.494216300138428
4670.0 6.9357315697902795 9.487125573066864
4680.0 6.950705050156144 9.485802886351792
4690.0 6.965678530522008 9.48448019963672
4700.0 6.986116809670366 9.484676841123283
4710.0 6.999314919921488 9.485446984840413
4720.0 7.026028710883271 9.482860178005616
4730.0 7.052488759326709 9.484336637498686
4740.0 7.08051718004095 9.491228851705081
4750.0 7.115757153439879 9.497576179893453
4760.0 7.147260096056099 9.504168475372472
4770.0 7.179613973273801 9.516893963234136
4780.0 7.205332452473731 9.529588182446904
4790.0 7.231779611094983 9.548537849222477
4800.0 7.254928065538985 9.563802093191173
4810.0 7.28437625453423 9.586734856576882
4820.0 7.315156182465349 9.597859690550525
4830.0 7.351406063684034 9.613990761712792
4840.0 7.38555655488754 9.635713286382304
4850.0 7.412274834152454 9.657883896006277
4860.0 7.445302457115758 9.687713415900115
4870.0 7.475985574292373 9.716077917771116
4880.0 7.501165974936467 9.743278469507976
4890.0 7.534288950516459 9.768885652658142
4900.0 7.567411926096451 9.79449283580831
4910.0 7.593413717159639 9.820554536808613
4920.0 7.61795278552987 9.854745627168544
4930.0 7.638210793244763 9.879566984533014
4940.0 7.6552695288556345 9.900603487017381
4950.0 7.673657159733294 9.919993633917503
4960.0 7.695578579555759 9.939342055364879
4970.0 7.721237030160932 9.95844550952161
4980.0 7.740058708724353 9.9739095452439
4990.0 7.764632214005404 9.983621754248563
5000.0 7.791871926703563 9.990667755836117
5010.0 7.820739820311406 10.003069703498117
5020.0 7.839483622409982 10.018611615685256
5030.0 7.858811111821374 10.030077777067515
5040.0 7.877579899987913 10.045594703186689
5050.0 7.89059766413394 10.066545193008919
5060.0 7.90443620918082 10.083500298755688
5070.0 7.919172288701043 10.092573743044989
5080.0 7.928853164061515 10.1070198518115
5090.0 7.947596966160089 10.122561763998641
5100.0 7.954770005562838 10.139515708722875
5110.0 7.96249288183634 10.152745213401753
5120.0 7.983531745911002 10.162817460438202
5130.0 7.999445093243553 10.167856494058034
5140.0 8.014095898123497 10.180824736797138
5150.0 8.03460303373303 10.194920775790779
5160.0 8.051180820465216 10.212946163661766
5170.0 8.063285191851088 10.228778300212403
5180.0 8.073153789332245 10.24335414717569
5190.0 8.093059794938776 10.254876712997731
5200.0 8.103535985414968 10.26535290347392
5210.0 8.113404582896123 10.279928750437207
5220.0 8.121083368991117 10.292884884977136
5230.0 8.131616164482317 10.302987010120855
5240.0 8.138002960785212 10.317235134452883
5250.0 8.144948458332959 10.327432494047994
5260.0 8.156018053597764 10.32715654957684
5270.0 8.175266058448344 10.335527592345308
5280.0 8.194036321359025 10.347868440545739
5290.0 8.216217036318715 10.360290900189218
5300.0 8.232605255732892 10.371521728394091
5310.0 8.253103522223402 10.378959969840091
5320.0 8.272434623158276 10.394232043508389
5330.0 8.2851987971828 10.40559485361085
5340.0 8.300314521963044 10.418098176449655
5350.0 8.318935026717153 10.430588782806652
5360.0 8.331118619502995 10.44602423763986
5370.0 8.344444424004001 10.453650814091233
5380.0 8.356270485869242 10.462459672860914
5390.0 8.370332321639196 10.472524821217947
5400.0 8.386695342264053 10.483780848212136
5410.0 8.402465326186737 10.499121975400564
5420.0 8.415886680138133 10.513319669068219
5430.0 8.432218294537298 10.524924562605563
5440.0 8.449156456965826 10.53243084462148
5450.0 8.469649701090491 10.539874108433319
5460.0 8.490151007638827 10.547309309821491
5470.0 8.5101239425921 10.558447485979329
5480.0 8.524806572663659 10.564717236860153
5490.0 8.530651215931115 10.565856720576821
5500.0 8.532763691269635 10.567236308730363
5510.0 8.540234071847667 10.573734182120589
5520.0 8.554057809646054 10.577370761782518
5530.0 8.562711551881605 10.575701146531093
5540.0 8.57058100540795 10.578307883480939
5550.0 8.582665897704494 10.583365848327253
5560.0 8.59151635087011 10.588483649129891
5570.0 8.603552378649963 10.593590478492894
5580.0 8.611796283786216 10.602806890816955
5590.0 8.619349075206403 10.609222353365023
5600.0 8.626901866626586 10.615637815913093
5610.0 8.625701236929379 10.623822572594426
5620.0 8.634780319327765 10.624902220354773
5630.0 8.64297359256651 10.62718513759222
5640.0 8.648818235833966 10.62832462130889
5650.0 8.656248101355278 10.634863009755831
5660.0 8.657931114897233 10.640164123198005
5670.0 8.662840551971621 10.645413416282347
5680.0 8.66774998904601 10.650662709366687
5690.0 8.676247432866663 10.655816059196829
5700.0 8.689128276495639 10.663570136202773
5710.0 8.700778220514431 10.6725551128189
5720.0 8.708698330200091 10.681777860276096
5730.0 8.716107392337047 10.69500371877406
5740.0 8.724065683483625 10.70418828477034
5750.0 8.729958649314593 10.711946112590164
5760.0 8.735196744552688 10.71718420782826
5770.0 8.737801737928246 10.721245881119371
5780.0 8.737801737928246 10.72124588111937
5790.0 8.739728654614204 10.729477694592143
5800.0 8.747571743227853 10.738777463121348
5810.0 8.755414831841506 10.748077231650555
5820.0 8.764493914239893 10.7491568794109
5830.0 8.767337463472373 10.75329745716255
5840.0 8.775180552086024 10.762597225691755
5850.0 8.783653086455047 10.767775484973523
5860.0 8.789304404785483 10.775774960293882
5870.0 8.797776939154508 10.780953219575652
5880.0 8.800745954781295 10.78496833093299
5890.0 8.807934267634142 10.791430811730933
5900.0 8.81153457374073 10.79798923578308
5910.0 8.817602454956967 10.805889608535095
5920.0 8.819895149662731 10.814073104305521
5930.0 8.828942292131568 10.822486279297001
5940.0 8.832147124928754 10.829757636976007
5950.0 8.837224650902327 10.842140428462752
5960.0 8.84896073035668 10.854848793452842
5970.0 8.850477688152925 10.867300089624852
5980.0 8.861227589004347 10.880994633217876
5990.0 8.86861208779406 10.894562515380542
6000.0 8.879088278270249 10.905038705856734
6010.0 8.883041748789386 10.918545552797918
6020.0 8.88977450917607 10.928955649554089
6030.0 8.895877823807382 10.943487255557697
6040.0 8.907262228926689 10.963213961549505
6050.0 8.916881533795747 10.977721640807427
6060.0 8.929314767883985 10.996399517830302
6070.0 8.942377447727594 11.010955885605739
6080.0 8.957879159445772 11.026565284998672
6090.0 8.966218247981802 11.042353180589627
6100.0 8.970905481798875 11.051634200740807
6110.0 8.975025273108843 11.064974726891156
6120.0 8.980242804870999 11.076900052271858
6130.0 8.992852088211972 11.088417753057872
6140.0 8.99513269252635 11.099787942394284
6150.0 9.000403403490552 11.114834691747548
6160.0 9.009039516516456 11.130008102531164
6170.0 9.016881879870448 11.145975262986695
6180.0 9.03488959065691 11.162253266485946
6190.0 9.042462793554487 11.178489587397893
6200.0 9.063915762340624 11.194814396389532
6210.0 9.077655543555299 11.204884138984383
6220.0 9.096204817345532 11.2171285159878
6230.0 9.111357472583334 11.236579035353174
6240.0 9.130016921772826 11.256014824258921
6250.0 9.142283032528251 11.271367761122544
6260.0 9.153922434712905 11.290839470049
6270.0 9.169029197079295 11.310335882285788
6280.0 9.177225224289401 11.329758902694728
6290.0 9.185838187920172 11.352257050175066
6300.0 9.198128360682489 11.374570052015926
6310.0 9.213336504988305 11.40094920929741
6320.0 9.234350187039325 11.42850695581782
6330.0 9.247354529500772 11.453597851451612
6340.0 9.266222747052453 11.47631693548723
6350.0 9.289269410301207 11.494857573825778
6360.0 9.315635518607296 11.506586703614929
6370.0 9.341872600564548 11.521936923244974
6380.0 9.364982618162935 11.536922143741826
6390.0 9.387799555651505 11.552200444348495
6400.0 9.420409992259195 11.56816143631223
6410.0 9.439781671748088 11.583392931426514
6420.0 9.46938453243632 11.602361499309712
6430.0 9.486639126111733 11.61621801674541
6440.0 9.504511048472025 11.625965142004166
6450.0 9.515583025461556 11.635528085649554
6460.0 9.53345494782185 11.64527521090831
6470.0 9.557097807184558 11.65274346265671
6480.0 9.573923798197434 11.663536519262884
6490.0 9.59492278491659 11.673648643654838
6500.0 9.615174097035142 11.684508442647397
6510.0 9.633333406315192 11.693968180986396
6520.0 9.650846978983738 11.704073655936895
6530.0 9.666241748515787 11.709313807039766
6540.0 9.69036148036346 11.716305186303202
6550.0 9.707731554251742 11.723062096541904
6560.0 9.725298038253857 11.729622596666772
6570.0 9.739082953726935 11.740282125638139
6580.0 9.75339905381515 11.746918406502305
6590.0 9.761850862895114 11.752434851390596
6600.0 9.769813351425157 11.758440616828807
6610.0 9.776173921266613 11.759064173971476
6620.0 9.788073331342847 11.761133017863498
6630.0 9.795647680823688 11.760542795366783
6640.0 9.810980455314658 11.76267033833613
6650.0 9.820144521758822 11.763982462368157
6660.0 9.835016033816109 11.770063331263254
6670.0 9.84962557827754 11.776406167754205
6680.0 9.856059710484105 11.780448226023827
6690.0 9.862399975884223 11.78109208760784
6700.0 9.873589524414191 11.78736285653819
6710.0 9.88737529457123 11.794529467333533
6720.0 9.904128913832253 11.802220292516958
6730.0 9.921268814964517 11.809524835829135
6740.0 9.932760837280894 11.812001067481011
6750.0 9.941420698406995 11.813817396831098
6760.0 9.951992754722166 11.820705657976246
6770.0 9.962368400923502 11.827790329235224
6780.0 9.971543417707787 11.829091502927133
6790.0 9.977076727275643 11.830542320343405
6800.0 9.988324012357458 11.833263289229844
6810.0 10.001362171317576 11.830701320745918
6820.0 10.013277855674326 11.83275389035742
6830.0 10.02761718832635 11.83936693865778
6840.0 10.03903625940495 11.845408185039497
6850.0 10.04719831230324 11.851214386109463
6860.0 10.063843210826235 11.862505995522977
6870.0 10.078073815155184 11.869227772146406
6880.0 10.089273235660912 11.875488669100992
6890.0 10.104227070019402 11.877995152202821
6900.0 10.116143536770448 11.880046939420028
6910.0 10.12875237099808 11.877914295668589
6920.0 10.13626070059965 11.873898029559083
6930.0 10.146378597986343 11.870764259156518
6940.0 10.15254730603315 11.871579678093838
6950.0 10.16792915609142 11.873658145495886
6960.0 10.180269942455473 11.875285613100086
6970.0 10.193490489353369 11.872541256678382
6980.0 10.213112450690602 11.86657008899194
6990.0 10.234587166417112 11.865730293900352
7000.0 10.256653571772556 11.864616269497288
7010.0 10.27685578320183 11.85838231203627
7020.0 10.285858172163682 11.859856113550608
7030.0 10.294860561125532 11.861329915064946
7040.0 10.301536063828937 11.858146475853603
7050.0 10.308656200071228 11.851026339611314
7060.0 10.318111122772502 11.84855554389417
7070.0 10.330947984537707 11.842385348795627
7080.0 10.343784846302915 11.83621515369709
7090.0 10.357153956897267 11.829830170086863
7100.0 10.375219224069019 11.828590299740508
7110.0 10.393550331562462 11.82740204938992
7120.0 10.409077527899475 11.825525646703701
7130.0 10.424371267785476 11.823882700468491
7140.0 10.43966500767148 11.822239754233285
7150.0 10.455681977587023 11.816381514476472
7160.0 10.481877197922913 11.820979944934233
7170.0 10.505159916971573 11.82499881318716
7180.0 10.534673712620364 11.82977073182408
7190.0 10.555430456168622 11.833140972402806
7200.0 10.568678173930566 11.844020238767849
7210.0 10.585296981043237 11.8512109554647
7220.0 10.60046932809683 11.86683225920476
7230.0 10.625225848659827 11.879853516419537
7240.0 10.655236211326157 11.894605058515115
7250.0 10.69245533120128 11.912624033878084
7260.0 10.732150079110944 11.935151508190646
7270.0 10.77681824670464 11.949213499327108
7280.0 10.813741741171675 11.960861433431502
7290.0 10.850665235638708 11.972509367535896
7300.0 10.88910507776142 11.985815557159217
7310.0 10.923712834864494 11.99977922862757
7320.0 10.961092119253319 12.014145975984778
7330.0 10.998471403642144 12.028512723341985
7340.0 11.033077999865569 12.049144222356658
7350.0 11.069666645709137 12.071285735243245
7360.0 11.119497720616717 12.094153073034079
7370.0 11.14650826194085 12.112221896789311
7380.0 11.181693947790066 12.129099703003588
7390.0 11.20577968244306 12.14310920644583
7400.0 11.233796443673018 12.167155937279365
7410.0 11.267427187494288 12.182096622029523
7420.0 11.302712342653015 12.202367022426353
7430.0 11.336343086474285 12.21730770717651
7440.0 11.367074212083322 12.231655946646836
7450.0 11.393690846362578 12.253610740939006
7460.0 11.409599377867337 12.275479987212028
7470.0 11.426096045958147 12.293586493724392
7480.0 11.440589745661265 12.31718803211651
7490.0 11.460732958920255 12.342124183936887
7500.0 11.479723467032763 12.36472097741168
7510.0 11.49842568241954 12.38411400012014
7520.0 11.51133208053536 12.406128236924959
7530.0 11.528446994334839 12.423933958046112
7540.0 11.548773133639992 12.441703056836198
7550.0 11.571871961110546 12.453207403968818
7560.0 11.586722694519173 12.466293178496699
7570.0 11.58833099886379 12.478653128120335
7580.0 11.59589703107433 12.488547413370114
7590.0 11.599563114692804 12.50551625038656
7600.0 11.6029747827514 12.522739502962887
7610.0 11.608820765375715 12.530861774306825
7620.0 11.61635644551656 12.540468951308837
7630.0 11.619768113575155 12.557692203885164
7640.0 11.625942933899944 12.575326907369899
7650.0 11.636567933440901 12.585336828463861
7660.0 11.644301895280169 12.594428263449991
7670.0 11.655877426335957 12.599995589537059
7680.0 11.666150991125292 12.613531548557246
7690.0 11.682464248346433 12.631504005621817
7700.0 11.698770655873453 12.645991248888452
7710.0 11.716229768546956 12.66281785050066
7720.0 11.727963535030867 12.68536979830246
7730.0 11.74644542014851 12.708157754454662
7740.0 11.760718789582493 12.735154226290522
7750.0 11.771065463767448 12.766394853692868
7760.0 11.781412137952408 12.79763548109521
7770.0 11.798024856579147 12.825784667230375
7780.0 11.811428570626907 12.85365079445246
7790.0 11.827401116472613 12.882440153368659
7800.0 11.842190332881332 12.902254111563114
7810.0 11.862172582208526 12.927351227315285
7820.0 11.888119676035645 12.953150165234195
7830.0 11.906995727428617 12.986337605904716
7840.0 11.92510435101371 13.006324220414857
7850.0 11.9480655589377 13.032251901379755
7860.0 11.96456776067391 13.060829064722911
7870.0 11.985520141626292 13.081781445675293
7880.0 12.003590065001772 13.102124220712513
7890.0 12.02092735799857 13.126691689620476
7900.0 12.03068031844522 13.14138317361827
7910.0 12.036115981485407 13.16388401851459
7920.0 12.041551644525594 13.186384863410911
7930.0 12.053851968208505 13.205513111156574
7940.0 12.063612688941348 13.22019683486818
7950.0 12.075402500333304 13.239835594904795
7960.0 12.086594160552844 13.24610425214557
7970.0 12.101668273486096 13.262458710640889
7980.0 12.11674238641935 13.278813169136207
7990.0 12.13907963874399 13.291396551732202
8000.0 12.163927776940637 13.301151588138728
8010.0 12.194692721332412 13.318958072318386
8020.0 12.218416684858864 13.336821410379235
8030.0 12.236952981396419 13.349396224952788
8040.0 12.259585557896262 13.354382696071994
8050.0 12.281069226596921 13.364010138482447
8060.0 12.304528707978363 13.371979228529575
8070.0 12.324296096962499 13.380148347481947
8080.0 12.33802572006916 13.39086316881973
8090.0 12.347441270175366 13.40589206315797
8100.0 12.360237007645678 13.41722330981464
8110.0 12.381367619088302 13.433870476149796
8120.0 12.394808526891776 13.444556552473305
8130.0 12.408249434695252 13.455242628796814
8140.0 12.421129850381808 13.469981260729304
8150.0 12.434010266068366 13.484719892661793
8160.0 12.453458874335363 13.496064935188445
8170.0 12.472786544808319 13.52499123296946
8180.0 12.485051654417223 13.543519774154204
8190.0 12.501931430886279 13.553941584986738
8200.0 12.510843814901662 13.572330788272941
8210.0 12.513975072028204 13.596818578765445
8220.0 12.51999072590202 13.618421972510681
8230.0 12.533097411347077 13.636108937859277
8240.0 12.538517597587383 13.66148240241262
8250.0 12.543937783827687 13.686855866965965
8260.0 12.555920294602547 13.71265113396888
8270.0 12.566642462439967 13.735897220099714
8280.0 12.57945046169073 13.7675336652934
8290.0 12.598497352743168 13.796423282177468
8300.0 12.624901303773868 13.817955839083274
8310.0 12.649371527499543 13.83475545662744
8320.0 12.664783647223368 13.850454448014725
8330.0 12.691148303565951 13.872343759926109
8340.0 12.71155939492709 13.89320250983481
8350.0 12.726731741980684 13.90882381357487
8360.0 12.744803707246506 13.925037562594763
8370.0 12.751378771060539 13.939097419415651
8380.0 12.762288011796617 13.945331035822429
8390.0 12.774224509824483 13.964505648905671
8400.0 12.783059019069713 13.979798123787427
8410.0 12.799508665792647 13.990967524683542
8420.0 12.818119394401906 14.006959970677455
8430.0 12.82483483942959 14.020879446284694
8440.0 12.830699683112021 14.039459047046709
8450.0 12.846799788515401 14.051295449579836
8460.0 12.864773519660885 14.068242353354988
8470.0 12.882516896034288 14.088911675394282
8480.0 12.894306707426246 14.1085504354309
8490.0 12.909418740086315 14.121374910707335
8500.0 12.915776514154075 14.132477454099893
8510.0 12.927436665055954 14.15224587462659
8520.0 12.930380477092337 14.166762380050525
8530.0 12.942040627994212 14.186530800577218
8540.0 12.949287550203916 14.19674419582783
8550.0 12.971669230580048 14.209283150372332
8560.0 12.993007431221526 14.226357648143553
8570.0 13.01105459106319 14.239739059730463
8580.0 13.02968424185494 14.252537980367284
8590.0 13.05206592223107 14.265076934911788
8600.0 13.072657355518865 14.268929946068438
8610.0 13.094965378995628 14.285034621004375
8620.0 13.112856052892607 14.305556645520095
8630.0 13.135240619103584 14.31809271422975
8640.0 13.166650431780754 14.3320797269494
8650.0 13.196982732540093 14.333175997618634
8660.0 13.221878211439359 14.35018528062413
8670.0 13.24391267012679 14.36275399653988
8680.0 13.261011827213334 14.370099283897778
8690.0 13.275355081493217 14.373216347078214
8700.0 13.290762442659606 14.378761366864204
8710.0 13.310610891647555 14.390341489304825
8720.0 13.325141216936155 14.396763544968607
8730.0 13.346367265155271 14.420616861828856
8740.0 13.358876974508895 14.439218263586346
8750.0 13.373959447517423 14.458738965180993
8760.0 13.379161589428165 14.481155870889298
8770.0 13.390676796775375 14.50043431433574
8780.0 13.403406692344712 14.522307593369574
8790.0 13.420955386764334 14.546028740219795
8800.0 13.433765591402752 14.574488376851221
8810.0 13.447904326753754 14.59812741927799
8820.0 13.462097640237456 14.618219820080006
8830.0 13.4829037895578 14.635191448537435
8840.0 13.495212120848882 14.650184704547945
8850.0 13.51007924103341 14.66579377483961
8860.0 13.517649145046075 14.692192124795197
8870.0 13.523320227410093 14.710013105923245
8880.0 13.54288499070737 14.721241993419618
8890.0 13.552532735731395 14.735086311887652
8900.0 13.570174478800183 14.758396949771244
8910.0 13.586321751640392 14.786694121375481
8920.0 13.6053290370982 14.801655089885932
8930.0 13.620214877360322 14.820737503592062
8940.0 13.63712133355742 14.827640571204487
8950.0 13.658928474652168 14.840119144395452
8960.0 13.677312181119156 14.856021152214174
8970.0 13.699119322213907 14.86849972540514
8980.0 13.718556495819081 14.880173662911076
8990.0 13.736475197733862 14.896540675282008
9000.0 13.760355074742812 14.91424809986036
9010.0 13.774554153109891 14.920683942128202
9020.0 13.794597066977753 14.92826007587939
9030.0 13.808126866179943 14.938857260804179
9040.0 13.811728434790885 14.952398549336097
9050.0 13.821519301258506 14.966734666995457
9060.0 13.827864814188077 14.984833598510336
9070.0 13.837617774634726 14.999525082508129
9080.0 13.849559183921398 15.019012244650028
9090.0 13.854550085869148 15.04544991413085
9100.0 13.867829412972366 15.0740753489324
9110.0 13.875870644837486 15.097462688495849
9120.0 13.887812054124156 15.116949850637749
9130.0 13.89758855189495 15.149078114771715
9140.0 13.91476251027668 15.173808918294744
9150.0 13.933610949324946 15.207023971309974
9160.0 13.947291703272212 15.234930518950012
9170.0 13.966937516441593 15.260681531177458
9180.0 13.978493106039164 15.284046576500517
9190.0 13.991717630160235 15.315901417458813
9200.0 14.008553410868739 15.344145001829672
9210.0 14.019704619427639 15.371089031366015
9220.0 14.038623468612995 15.404233674244145
9230.0 14.051534774999167 15.436401732937338
9240.0 14.067675349651827 15.468832586856108
9250.0 14.087846788802448 15.497232576276918
9260.0 14.107151457676904 15.52649933597389
9270.0 14.11832979081878 15.549924177435193
9280.0 14.12670203939085 15.572663039974229
9290.0 14.138514551158554 15.588469575825576
9300.0 14.140492496579059 15.610618614532056
9310.0 14.150243860500677 15.621502171245362
9320.0 14.157493078433301 15.63139581045559
9330.0 14.164067494962907 15.641964251068842
9340.0 14.171360362949315 15.64832217673323
9350.0 14.167848759301862 15.661992510539411
9360.0 14.16328668563778 15.663062520711424
9370.0 14.17098460158127 15.672824922228253
9380.0 14.169004855565255 15.684963398402996
9390.0 14.178108916870729 15.703478384716572
9400.0 14.183097904137515 15.708965587925977
9410.0 14.184696718814482 15.717842963725197
9420.0 14.189229476255074 15.72727846025286
9430.0 14.189799941212389 15.740676249263794
9440.0 14.198839870626992 15.755763303976174
9450.0 14.2118477957201 15.766882363010057
9460.0 14.229386802176247 15.787438594649148
9470.0 14.2332119811076 15.801073733178116
9480.0 14.244724430373306 15.820672395023516
9490.0 14.256256286535054 15.840569110290343
9500.0 14.267852241061442 15.863576330367131
9510.0 14.277634172410139 15.87823884346288
9520.0 14.286776865486361 15.900524721815227
9530.0 14.301567604653526 15.92033715725124
9540.0 14.319094293069792 15.944397770422272
9550.0 14.33592834283427 15.972643085737158
9560.0 14.354899118188287 15.991767548478379
9570.0 14.373241340509313 16.011520564252596
9580.0 14.379595115809204 16.025801709587622
9590.0 14.392385790561445 16.040630082454427
9600.0 14.398116736671993 16.055534056978797
9610.0 14.408234066469308 16.08351196527672
9620.0 14.418187898347005 16.111335911176802
9630.0 14.424206387592351 16.146587263201305
9640.0 14.429124059512507 16.168971178582737
9650.0 14.426149493677128 16.19956479203716
9660.0 14.42399080042025 16.229342532913083
9670.0 14.415551253188838 16.251432873795288
9680.0 14.431381097967439 16.28004747346113
9690.0 14.439085318380725 16.303454364158956
9700.0 14.460785446129508 16.33000820466414
9710.0 14.477414197394104 16.35147469149478
9720.0 14.497751013729967 16.37939184341289
9730.0 14.514282248143058 16.41111457725377
9740.0 14.53127994038172 16.446180377078598
9750.0 14.547951503573987 16.481254845632368
9760.0 14.560893819225365 16.509899831568287
9770.0 14.573301929072958 16.546063150292127
9780.0 14.584591713063437 16.59382098534926
9790.0 14.599704873328692 16.64093004730623
9800.0 14.613998190876478 16.689176412298124
9810.0 14.63222060053908 16.73666828834981
9820.0 14.643582454362404 16.77038579960585
9830.0 14.65621684417599 16.796164108204962
9840.0 14.666439443313195 16.817370080496328
9850.0 14.688962050483465 16.84341890189749
9860.0 14.712338275835902 16.86861410511648
9870.0 14.727535195017005 16.898496551014745
9880.0 14.743084097450042 16.9318365374706
9890.0 14.74975629164376 16.956592914705453
9900.0 14.76382233754919 16.980622106895257
