# Supplementary material for: Phospholipids are imported into mitochondria by VDAC, a dimeric beta barrel scramblase
Source: Nat Commun. 2023 Dec 8;14:8115. doi: 10.1038/s41467-023-43570-y (PMC10709637; doi:10.1038/s41467-023-43570-y)
Supplement: Supplementary file 6 — Source Data [file 41467_2023_43570_MOESM6_ESM.zip › Fig 4/fig4-c/scrambling_monomer_n3.dat]

@ xlabel time [ns]
@ ylabel scrambled lipids [%]
$ linewidth 3
0.0 0.00
10.0 0.00
20.0 0.00
30.0 0.00
40.0 0.00
50.0 0.00
60.0 0.00
70.0 0.00
80.0 0.00
90.0 0.00
100.0 0.00
110.0 0.00
120.0 0.15
130.0 0.00
140.0 0.00
150.0 0.15
160.0 0.15
170.0 0.15
180.0 0.15
190.0 0.15
200.0 0.15
210.0 0.15
220.0 0.15
230.0 0.15
240.0 0.15
250.0 0.15
260.0 0.15
270.0 0.15
280.0 0.15
290.0 0.15
300.0 0.15
310.0 0.15
320.0 0.15
330.0 0.15
340.0 0.15
350.0 0.31
360.0 0.31
370.0 0.31
380.0 0.31
390.0 0.31
400.0 0.31
410.0 0.31
420.0 0.31
430.0 0.31
440.0 0.31
450.0 0.31
460.0 0.31
470.0 0.31
480.0 0.31
490.0 0.46
500.0 0.46
510.0 0.46
520.0 0.46
530.0 0.46
540.0 0.46
550.0 0.46
560.0 0.46
570.0 0.46
580.0 0.46
590.0 0.46
600.0 0.46
610.0 0.46
620.0 0.46
630.0 0.46
640.0 0.46
650.0 0.46
660.0 0.46
670.0 0.46
680.0 0.46
690.0 0.46
700.0 0.46
710.0 0.46
720.0 0.46
730.0 0.46
740.0 0.46
750.0 0.46
760.0 0.46
770.0 0.46
780.0 0.46
790.0 0.46
800.0 0.46
810.0 0.46
820.0 0.46
830.0 0.46
840.0 0.46
850.0 0.46
860.0 0.46
870.0 0.46
880.0 0.46
890.0 0.46
900.0 0.46
910.0 0.46
920.0 0.46
930.0 0.46
940.0 0.46
950.0 0.46
960.0 0.46
970.0 0.46
980.0 0.46
990.0 0.46
1000.0 0.46
1010.0 0.46
1020.0 0.46
1030.0 0.46
1040.0 0.46
1050.0 0.46
1060.0 0.46
1070.0 0.46
1080.0 0.46
1090.0 0.46
1100.0 0.46
1110.0 0.46
1120.0 0.46
1130.0 0.46
1140.0 0.46
1150.0 0.46
1160.0 0.46
1170.0 0.46
1180.0 0.46
1190.0 0.46
1200.0 0.46
1210.0 0.46
1220.0 0.46
1230.0 0.46
1240.0 0.46
1250.0 0.46
1260.0 0.46
1270.0 0.46
1280.0 0.46
1290.0 0.46
1300.0 0.46
1310.0 0.46
1320.0 0.46
1330.0 0.46
1340.0 0.46
1350.0 0.46
1360.0 0.46
1370.0 0.46
1380.0 0.46
1390.0 0.46
1400.0 0.46
1410.0 0.46
1420.0 0.46
1430.0 0.46
1440.0 0.46
1450.0 0.46
1460.0 0.46
1470.0 0.46
1480.0 0.46
1490.0 0.46
1500.0 0.46
1510.0 0.46
1520.0 0.46
1530.0 0.46
1540.0 0.46
1550.0 0.46
1560.0 0.46
1570.0 0.46
1580.0 0.46
1590.0 0.46
1600.0 0.46
1610.0 0.46
1620.0 0.46
1630.0 0.46
1640.0 0.46
1650.0 0.46
1660.0 0.46
1670.0 0.46
1680.0 0.46
1690.0 0.46
1700.0 0.46
1710.0 0.46
1720.0 0.46
1730.0 0.46
1740.0 0.46
1750.0 0.46
1760.0 0.46
1770.0 0.46
1780.0 0.46
1790.0 0.46
1800.0 0.46
1810.0 0.46
1820.0 0.46
1830.0 0.46
1840.0 0.46
1850.0 0.46
1860.0 0.46
1870.0 0.46
1880.0 0.46
1890.0 0.46
1900.0 0.46
1910.0 0.46
1920.0 0.46
1930.0 0.46
1940.0 0.46
1950.0 0.46
1960.0 0.46
1970.0 0.46
1980.0 0.46
1990.0 0.46
2000.0 0.46
2010.0 0.46
2020.0 0.46
2030.0 0.46
2040.0 0.46
2050.0 0.46
2060.0 0.46
2070.0 0.46
2080.0 0.46
2090.0 0.46
2100.0 0.46
2110.0 0.46
2120.0 0.46
2130.0 0.46
2140.0 0.46
2150.0 0.46
2160.0 0.46
2170.0 0.46
2180.0 0.46
2190.0 0.46
2200.0 0.46
2210.0 0.46
2220.0 0.46
2230.0 0.46
2240.0 0.46
2250.0 0.46
2260.0 0.46
2270.0 0.46
2280.0 0.46
2290.0 0.46
2300.0 0.46
2310.0 0.46
2320.0 0.46
2330.0 0.46
2340.0 0.46
2350.0 0.46
2360.0 0.46
2370.0 0.46
2380.0 0.46
2390.0 0.46
2400.0 0.46
2410.0 0.46
2420.0 0.46
2430.0 0.46
2440.0 0.46
2450.0 0.46
2460.0 0.46
2470.0 0.46
2480.0 0.46
2490.0 0.46
2500.0 0.46
2510.0 0.46
2520.0 0.46
2530.0 0.46
2540.0 0.46
2550.0 0.46
2560.0 0.46
2570.0 0.46
2580.0 0.46
2590.0 0.46
2600.0 0.46
2610.0 0.46
2620.0 0.46
2630.0 0.46
2640.0 0.46
2650.0 0.46
2660.0 0.46
2670.0 0.46
2680.0 0.46
2690.0 0.46
2700.0 0.46
2710.0 0.46
2720.0 0.46
2730.0 0.46
2740.0 0.46
2750.0 0.46
2760.0 0.46
2770.0 0.46
2780.0 0.46
2790.0 0.46
2800.0 0.46
2810.0 0.46
2820.0 0.46
2830.0 0.46
2840.0 0.46
2850.0 0.46
2860.0 0.46
2870.0 0.46
2880.0 0.46
2890.0 0.46
2900.0 0.46
2910.0 0.46
2920.0 0.46
2930.0 0.46
2940.0 0.46
2950.0 0.46
2960.0 0.46
2970.0 0.46
2980.0 0.46
2990.0 0.46
3000.0 0.46
3010.0 0.46
3020.0 0.46
3030.0 0.46
3040.0 0.46
3050.0 0.46
3060.0 0.46
3070.0 0.46
3080.0 0.46
3090.0 0.46
3100.0 0.46
3110.0 0.46
3120.0 0.46
3130.0 0.46
3140.0 0.46
3150.0 0.46
3160.0 0.46
3170.0 0.46
3180.0 0.46
3190.0 0.46
3200.0 0.46
3210.0 0.46
3220.0 0.46
3230.0 0.46
3240.0 0.46
3250.0 0.46
3260.0 0.46
3270.0 0.46
3280.0 0.46
3290.0 0.46
3300.0 0.46
3310.0 0.46
3320.0 0.46
3330.0 0.46
3340.0 0.46
3350.0 0.46
3360.0 0.46
3370.0 0.46
3380.0 0.46
3390.0 0.46
3400.0 0.46
3410.0 0.46
3420.0 0.46
3430.0 0.46
3440.0 0.46
3450.0 0.46
3460.0 0.46
3470.0 0.46
3480.0 0.46
3490.0 0.46
3500.0 0.46
3510.0 0.46
3520.0 0.46
3530.0 0.46
3540.0 0.46
3550.0 0.46
3560.0 0.46
3570.0 0.46
3580.0 0.46
3590.0 0.46
3600.0 0.46
3610.0 0.46
3620.0 0.46
3630.0 0.46
3640.0 0.46
3650.0 0.46
3660.0 0.46
3670.0 0.46
3680.0 0.46
3690.0 0.46
3700.0 0.46
3710.0 0.46
3720.0 0.46
3730.0 0.46
3740.0 0.46
3750.0 0.46
3760.0 0.46
3770.0 0.46
3780.0 0.46
3790.0 0.46
3800.0 0.46
3810.0 0.46
3820.0 0.46
3830.0 0.46
3840.0 0.46
3850.0 0.46
3860.0 0.46
3870.0 0.46
3880.0 0.46
3890.0 0.46
3900.0 0.46
3910.0 0.46
3920.0 0.46
3930.0 0.46
3940.0 0.46
3950.0 0.46
3960.0 0.46
3970.0 0.46
3980.0 0.46
3990.0 0.46
4000.0 0.46
4010.0 0.46
4020.0 0.46
4030.0 0.46
4040.0 0.46
4050.0 0.46
4060.0 0.46
4070.0 0.46
4080.0 0.46
4090.0 0.46
4100.0 0.46
4110.0 0.46
4120.0 0.46
4130.0 0.46
4140.0 0.46
4150.0 0.46
4160.0 0.46
4170.0 0.46
4180.0 0.46
4190.0 0.46
4200.0 0.46
4210.0 0.46
4220.0 0.46
4230.0 0.46
4240.0 0.46
4250.0 0.46
4260.0 0.46
4270.0 0.46
4280.0 0.46
4290.0 0.46
4300.0 0.46
4310.0 0.46
4320.0 0.46
4330.0 0.46
4340.0 0.46
4350.0 0.46
4360.0 0.46
4370.0 0.46
4380.0 0.46
4390.0 0.46
4400.0 0.46
4410.0 0.46
4420.0 0.46
4430.0 0.46
4440.0 0.46
4450.0 0.46
4460.0 0.46
4470.0 0.46
4480.0 0.46
4490.0 0.46
4500.0 0.46
4510.0 0.46
4520.0 0.46
4530.0 0.46
4540.0 0.46
4550.0 0.46
4560.0 0.46
4570.0 0.46
4580.0 0.46
4590.0 0.46
4600.0 0.46
4610.0 0.46
4620.0 0.46
4630.0 0.46
4640.0 0.46
4650.0 0.46
4660.0 0.46
4670.0 0.46
4680.0 0.46
4690.0 0.46
4700.0 0.46
4710.0 0.46
4720.0 0.46
4730.0 0.46
4740.0 0.46
4750.0 0.46
4760.0 0.46
4770.0 0.46
4780.0 0.46
4790.0 0.46
4800.0 0.46
4810.0 0.46
4820.0 0.46
4830.0 0.46
4840.0 0.46
4850.0 0.46
4860.0 0.46
4870.0 0.46
4880.0 0.46
4890.0 0.46
4900.0 0.46
4910.0 0.46
4920.0 0.46
4930.0 0.46
4940.0 0.46
4950.0 0.46
4960.0 0.46
4970.0 0.46
4980.0 0.46
4990.0 0.46
5000.0 0.46
5010.0 0.46
5020.0 0.46
5030.0 0.46
5040.0 0.46
5050.0 0.46
5060.0 0.46
5070.0 0.46
5080.0 0.46
5090.0 0.46
5100.0 0.46
5110.0 0.46
5120.0 0.46
5130.0 0.46
5140.0 0.46
5150.0 0.46
5160.0 0.46
5170.0 0.46
5180.0 0.46
5190.0 0.46
5200.0 0.46
5210.0 0.46
5220.0 0.46
5230.0 0.46
5240.0 0.46
5250.0 0.46
5260.0 0.46
5270.0 0.46
5280.0 0.46
5290.0 0.46
5300.0 0.46
5310.0 0.46
5320.0 0.46
5330.0 0.46
5340.0 0.46
5350.0 0.46
5360.0 0.46
5370.0 0.46
5380.0 0.46
5390.0 0.46
5400.0 0.46
5410.0 0.46
5420.0 0.46
5430.0 0.46
5440.0 0.46
5450.0 0.46
5460.0 0.46
5470.0 0.46
5480.0 0.46
5490.0 0.46
5500.0 0.46
5510.0 0.46
5520.0 0.46
5530.0 0.46
5540.0 0.46
5550.0 0.46
5560.0 0.46
5570.0 0.46
5580.0 0.46
5590.0 0.46
5600.0 0.46
5610.0 0.46
5620.0 0.46
5630.0 0.46
5640.0 0.46
5650.0 0.46
5660.0 0.46
5670.0 0.46
5680.0 0.46
5690.0 0.46
5700.0 0.46
5710.0 0.46
5720.0 0.46
5730.0 0.46
5740.0 0.46
5750.0 0.46
5760.0 0.46
5770.0 0.46
5780.0 0.46
5790.0 0.46
5800.0 0.46
5810.0 0.46
5820.0 0.61
5830.0 0.61
5840.0 0.61
5850.0 0.61
5860.0 0.61
5870.0 0.61
5880.0 0.61
5890.0 0.61
5900.0 0.61
5910.0 0.61
5920.0 0.61
5930.0 0.61
5940.0 0.61
5950.0 0.61
5960.0 0.61
5970.0 0.61
5980.0 0.61
5990.0 0.61
6000.0 0.61
6010.0 0.61
6020.0 0.61
6030.0 0.61
6040.0 0.61
6050.0 0.61
6060.0 0.61
6070.0 0.76
6080.0 0.76
6090.0 0.76
6100.0 0.76
6110.0 0.76
6120.0 0.76
6130.0 0.76
6140.0 0.76
6150.0 0.76
6160.0 0.76
6170.0 0.76
6180.0 0.76
6190.0 0.76
6200.0 0.76
6210.0 0.76
6220.0 0.76
6230.0 0.76
6240.0 0.76
6250.0 0.76
6260.0 0.76
6270.0 0.76
6280.0 0.76
6290.0 0.76
6300.0 0.76
6310.0 0.76
6320.0 0.76
6330.0 0.76
6340.0 0.76
6350.0 0.76
6360.0 0.76
6370.0 0.76
6380.0 0.76
6390.0 0.76
6400.0 0.76
6410.0 0.76
6420.0 0.76
6430.0 0.76
6440.0 0.76
6450.0 0.76
6460.0 0.76
6470.0 0.76
6480.0 0.76
6490.0 0.76
6500.0 0.76
6510.0 0.76
6520.0 0.76
6530.0 0.76
6540.0 0.76
6550.0 0.76
6560.0 0.76
6570.0 0.76
6580.0 0.76
6590.0 0.76
6600.0 0.76
6610.0 0.76
6620.0 0.76
6630.0 0.76
6640.0 0.76
6650.0 0.76
6660.0 0.76
6670.0 0.76
6680.0 0.76
6690.0 0.76
6700.0 0.76
6710.0 0.76
6720.0 0.76
6730.0 0.76
6740.0 0.76
6750.0 0.76
6760.0 0.76
6770.0 0.76
6780.0 0.76
6790.0 0.76
6800.0 0.76
6810.0 0.76
6820.0 0.76
6830.0 0.76
6840.0 0.76
6850.0 0.76
6860.0 0.76
6870.0 0.76
6880.0 0.76
6890.0 0.76
6900.0 0.76
6910.0 0.76
6920.0 0.76
6930.0 0.76
6940.0 0.76
6950.0 0.76
6960.0 0.76
6970.0 0.76
6980.0 0.76
6990.0 0.76
7000.0 0.76
7010.0 0.76
7020.0 0.76
7030.0 0.76
7040.0 0.76
7050.0 0.76
7060.0 0.76
7070.0 0.76
7080.0 0.76
7090.0 0.76
7100.0 0.76
7110.0 0.76
7120.0 0.76
7130.0 0.76
7140.0 0.76
7150.0 0.76
7160.0 0.76
7170.0 0.76
7180.0 0.76
7190.0 0.76
7200.0 0.76
7210.0 0.76
7220.0 0.76
7230.0 0.76
7240.0 0.76
7250.0 0.76
7260.0 0.76
7270.0 0.76
7280.0 0.76
7290.0 0.76
7300.0 0.76
7310.0 0.76
7320.0 0.76
7330.0 0.76
7340.0 0.76
7350.0 0.76
7360.0 0.76
7370.0 0.76
7380.0 0.76
7390.0 0.76
7400.0 0.76
7410.0 0.76
7420.0 0.76
7430.0 0.76
7440.0 0.76
7450.0 0.76
7460.0 0.76
7470.0 0.76
7480.0 0.76
7490.0 0.76
7500.0 0.76
7510.0 0.76
7520.0 0.76
7530.0 0.76
7540.0 0.76
7550.0 0.76
7560.0 0.76
7570.0 0.76
7580.0 0.76
7590.0 0.76
7600.0 0.76
7610.0 0.76
7620.0 0.76
7630.0 0.76
7640.0 0.76
7650.0 0.76
7660.0 0.76
7670.0 0.76
7680.0 0.76
7690.0 0.76
7700.0 0.76
7710.0 0.76
7720.0 0.76
7730.0 0.76
7740.0 0.76
7750.0 0.76
7760.0 0.76
7770.0 0.76
7780.0 0.76
7790.0 0.76
7800.0 0.76
7810.0 0.76
7820.0 0.76
7830.0 0.76
7840.0 0.76
7850.0 0.76
7860.0 0.76
7870.0 0.76
7880.0 0.76
7890.0 0.76
7900.0 0.76
7910.0 0.76
7920.0 0.76
7930.0 0.76
7940.0 0.76
7950.0 0.76
7960.0 0.76
7970.0 0.76
7980.0 0.76
7990.0 0.76
8000.0 0.76
8010.0 0.76
8020.0 0.76
8030.0 0.76
8040.0 0.76
8050.0 0.92
8060.0 0.76
8070.0 0.76
8080.0 0.76
8090.0 0.76
8100.0 0.76
8110.0 0.76
8120.0 0.76
8130.0 0.76
8140.0 0.76
8150.0 0.76
8160.0 0.76
8170.0 0.76
8180.0 0.76
8190.0 0.76
8200.0 0.76
8210.0 0.76
8220.0 0.76
8230.0 0.76
8240.0 0.76
8250.0 0.76
8260.0 0.76
8270.0 0.76
8280.0 0.76
8290.0 0.76
8300.0 0.76
8310.0 0.76
8320.0 0.76
8330.0 0.76
8340.0 0.76
8350.0 0.76
8360.0 0.76
8370.0 0.76
8380.0 0.76
8390.0 0.76
8400.0 0.76
8410.0 0.76
8420.0 0.76
8430.0 0.76
8440.0 0.76
8450.0 0.76
8460.0 0.76
8470.0 0.76
8480.0 0.76
8490.0 0.76
8500.0 0.76
8510.0 0.76
8520.0 0.76
8530.0 0.76
8540.0 0.76
8550.0 0.76
8560.0 0.76
8570.0 0.76
8580.0 0.76
8590.0 0.76
8600.0 0.76
8610.0 0.76
8620.0 0.76
8630.0 0.76
8640.0 0.76
8650.0 0.76
8660.0 0.76
8670.0 0.76
8680.0 0.76
8690.0 0.76
8700.0 0.76
8710.0 0.76
8720.0 0.76
8730.0 0.76
8740.0 0.76
8750.0 0.76
8760.0 0.76
8770.0 0.76
8780.0 0.76
8790.0 0.76
8800.0 0.76
8810.0 0.92
8820.0 0.76
8830.0 0.76
8840.0 0.76
8850.0 0.76
8860.0 0.76
8870.0 0.76
8880.0 0.76
8890.0 0.76
8900.0 0.76
8910.0 0.76
8920.0 0.76
8930.0 0.76
8940.0 0.76
8950.0 0.76
8960.0 0.76
8970.0 0.76
8980.0 0.76
8990.0 0.76
9000.0 0.76
9010.0 0.76
9020.0 0.76
9030.0 0.76
9040.0 0.76
9050.0 0.76
9060.0 0.76
9070.0 0.76
9080.0 0.76
9090.0 0.76
9100.0 0.76
9110.0 0.76
9120.0 0.76
9130.0 0.76
9140.0 0.76
9150.0 0.76
9160.0 0.76
9170.0 0.76
9180.0 0.76
9190.0 0.76
9200.0 0.76
9210.0 0.76
9220.0 0.76
9230.0 0.76
9240.0 0.76
9250.0 0.76
9260.0 0.76
9270.0 0.76
9280.0 0.76
9290.0 0.76
9300.0 0.76
9310.0 0.76
9320.0 0.76
9330.0 0.76
9340.0 0.76
9350.0 0.76
9360.0 0.76
9370.0 0.76
9380.0 0.76
9390.0 0.76
9400.0 0.76
9410.0 0.76
9420.0 0.76
9430.0 0.76
9440.0 0.76
9450.0 0.76
9460.0 0.76
9470.0 0.76
9480.0 0.76
9490.0 0.76
9500.0 0.76
9510.0 0.76
9520.0 0.76
9530.0 0.76
9540.0 0.76
9550.0 0.76
9560.0 0.76
9570.0 0.76
9580.0 0.76
9590.0 0.76
9600.0 0.76
9610.0 0.76
9620.0 0.76
9630.0 0.76
9640.0 0.76
9650.0 0.76
9660.0 0.76
9670.0 0.76
9680.0 0.76
9690.0 0.76
9700.0 0.76
9710.0 0.76
9720.0 0.76
9730.0 0.76
9740.0 0.76
9750.0 0.76
9760.0 0.76
9770.0 0.76
9780.0 0.76
9790.0 0.76
9800.0 0.76
9810.0 0.76
9820.0 0.76
9830.0 0.76
9840.0 0.76
9850.0 0.76
9860.0 0.76
9870.0 0.76
9880.0 0.76
9890.0 0.76
9900.0 0.76
9910.0 0.76
9920.0 0.76
9930.0 0.76
9940.0 0.76
9950.0 0.76
9960.0 0.76
9970.0 0.76
9980.0 0.76
9990.0 0.76
10000.0 0.76
