# Supplementary material for: Phospholipids are imported into mitochondria by VDAC, a dimeric beta barrel scramblase
Source: Nat Commun. 2023 Dec 8;14:8115. doi: 10.1038/s41467-023-43570-y (PMC10709637; doi:10.1038/s41467-023-43570-y)
Supplement: Supplementary file 6 — Source Data [file 41467_2023_43570_MOESM6_ESM.zip › Fig 4/fig4-c/readme.txt]

The final chart is produced from files:
average_scrambling_dimer-1_restrained.dat
scrambling_dimer-1-star_n1.dat
scrambling_dimer-1-star_n2.dat
scrambling_dimer-1-star_n3.dat
average_scrambling_monomer.dat
scrambling_purePOPC.dat

File 'average_scrambling_dimer-1_restrained.dat' is obtained by using 'average_scrambling.py' with 'scrambling_dimer-1_restrained_n{1..3}'.
File 'average_scrambling_monomer.dat' is obtained by using 'average_scrambling.py' with 'scrambling_monomer_n{1..3}'.

Files 'scrambling_*_n{1..3}.dat' and 'scrambling_purePOPC.dat' are obtained using the 'scramblyzer rate' (available from https://github.com/Ladme/scramblyzer or '../../programs/scramblyzer') with the individual simulation trajectories.
