# Supplementary material for: Phospholipids are imported into mitochondria by VDAC, a dimeric beta barrel scramblase
Source: Nat Commun. 2023 Dec 8;14:8115. doi: 10.1038/s41467-023-43570-y (PMC10709637; doi:10.1038/s41467-023-43570-y)
Supplement: Supplementary file 6 — Source Data [file 41467_2023_43570_MOESM6_ESM.zip › Fig 4/fig4-c/average_scrambling_monomer.dat]

# Average scrambling from files scrambling_monomer_n1.dat scrambling_monomer_n2.dat scrambling_monomer_n3.dat
@ xlabel time [ns]
@ ylabel scrambled lipids [%]
$ label monomeric VDAC
$ linewidth 3
$ color #e32b1d
100.0 0.016666666666666666
110.0 0.019047619047619046
120.0 0.021428571428571425
130.0 0.026190476190476188
140.0 0.02857142857142857
150.0 0.030952380952380953
160.0 0.03333333333333334
170.0 0.03571428571428572
180.0 0.038095238095238106
190.0 0.040476190476190485
200.0 0.042857142857142864
210.0 0.045238095238095244
220.0 0.04761904761904763
230.0 0.04761904761904763
240.0 0.05
250.0 0.05492063492063492
260.0 0.057460317460317455
270.0 0.05999999999999999
280.0 0.06253968253968252
290.0 0.06507936507936506
300.0 0.0676190476190476
310.0 0.07015873015873014
320.0 0.07269841269841268
330.0 0.07523809523809522
340.0 0.07539682539682538
350.0 0.07793650793650791
360.0 0.08285714285714285
370.0 0.08777777777777776
380.0 0.09269841269841268
390.0 0.09999999999999998
400.0 0.10730158730158729
410.0 0.11460317460317458
420.0 0.12190476190476189
430.0 0.12920634920634916
440.0 0.13650793650793647
450.0 0.14380952380952375
460.0 0.14857142857142852
470.0 0.15333333333333327
480.0 0.15809523809523804
490.0 0.16539682539682538
500.0 0.17269841269841266
510.0 0.18000000000000002
520.0 0.1873015873015873
530.0 0.19460317460317467
540.0 0.20190476190476195
550.0 0.20920634920634926
560.0 0.21650793650793657
570.0 0.22142857142857145
580.0 0.22634920634920638
590.0 0.2312698412698413
600.0 0.23380952380952383
610.0 0.23634920634920636
620.0 0.23888888888888887
630.0 0.24142857142857144
640.0 0.243968253968254
650.0 0.2465079365079365
660.0 0.24904761904761907
670.0 0.25158730158730164
680.0 0.25412698412698415
690.0 0.2566666666666667
700.0 0.2566666666666667
710.0 0.2566666666666667
720.0 0.2566666666666667
730.0 0.2566666666666667
740.0 0.2566666666666667
750.0 0.2566666666666667
760.0 0.2566666666666667
770.0 0.26142857142857145
780.0 0.2661904761904762
790.0 0.27095238095238094
800.0 0.2757142857142857
810.0 0.28047619047619043
820.0 0.2852380952380952
830.0 0.2899999999999999
840.0 0.29476190476190467
850.0 0.2995238095238094
860.0 0.3042857142857142
870.0 0.30904761904761896
880.0 0.31380952380952376
890.0 0.3185714285714285
900.0 0.32333333333333325
910.0 0.32809523809523805
920.0 0.33285714285714285
930.0 0.3376190476190476
940.0 0.34238095238095234
950.0 0.3471428571428571
960.0 0.3519047619047619
970.0 0.35666666666666663
980.0 0.35666666666666663
990.0 0.35666666666666663
1000.0 0.35666666666666663
1010.0 0.35666666666666663
1020.0 0.35666666666666663
1030.0 0.35666666666666663
1040.0 0.35666666666666663
1050.0 0.35666666666666663
1060.0 0.35666666666666663
1070.0 0.35666666666666663
1080.0 0.35666666666666663
1090.0 0.35666666666666663
1100.0 0.35666666666666663
1110.0 0.35666666666666663
1120.0 0.35666666666666663
1130.0 0.35666666666666663
1140.0 0.35666666666666663
1150.0 0.35666666666666663
1160.0 0.35666666666666663
1170.0 0.35666666666666663
1180.0 0.35666666666666663
1190.0 0.35666666666666663
1200.0 0.35666666666666663
1210.0 0.35666666666666663
1220.0 0.35666666666666663
1230.0 0.35666666666666663
1240.0 0.35666666666666663
1250.0 0.35666666666666663
1260.0 0.35666666666666663
1270.0 0.35666666666666663
1280.0 0.35666666666666663
1290.0 0.35666666666666663
1300.0 0.35666666666666663
1310.0 0.35666666666666663
1320.0 0.35666666666666663
1330.0 0.35666666666666663
1340.0 0.35666666666666663
1350.0 0.35666666666666663
1360.0 0.35666666666666663
1370.0 0.35666666666666663
1380.0 0.35666666666666663
1390.0 0.35666666666666663
1400.0 0.35666666666666663
1410.0 0.35666666666666663
1420.0 0.35666666666666663
1430.0 0.35666666666666663
1440.0 0.35666666666666663
1450.0 0.3592063492063492
1460.0 0.36174603174603176
1470.0 0.3642857142857143
1480.0 0.36682539682539683
1490.0 0.3693650793650794
1500.0 0.3719047619047619
1510.0 0.37444444444444447
1520.0 0.37698412698412703
1530.0 0.37952380952380954
1540.0 0.38206349206349205
1550.0 0.38460317460317456
1560.0 0.3871428571428572
1570.0 0.3896825396825397
1580.0 0.3922222222222222
1590.0 0.3947619047619047
1600.0 0.3973015873015873
1610.0 0.39984126984126983
1620.0 0.40238095238095234
1630.0 0.40492063492063496
1640.0 0.40746031746031747
1650.0 0.41
1660.0 0.41
1670.0 0.41
1680.0 0.41
1690.0 0.41
1700.0 0.41
1710.0 0.41
1720.0 0.41
1730.0 0.41
1740.0 0.41
1750.0 0.41
1760.0 0.41
1770.0 0.41
1780.0 0.41
1790.0 0.41
1800.0 0.41
1810.0 0.41
1820.0 0.41
1830.0 0.41
1840.0 0.41
1850.0 0.41
1860.0 0.41
1870.0 0.41
1880.0 0.41
1890.0 0.41
1900.0 0.41
1910.0 0.41
1920.0 0.41
1930.0 0.41
1940.0 0.41
1950.0 0.41
1960.0 0.41
1970.0 0.41
1980.0 0.41
1990.0 0.41
2000.0 0.41
2010.0 0.41
2020.0 0.41
2030.0 0.41
2040.0 0.41
2050.0 0.41
2060.0 0.41
2070.0 0.41
2080.0 0.41
2090.0 0.41
2100.0 0.41
2110.0 0.41
2120.0 0.41
2130.0 0.41
2140.0 0.41
2150.0 0.41
2160.0 0.41
2170.0 0.41
2180.0 0.41
2190.0 0.41
2200.0 0.41
2210.0 0.41
2220.0 0.41
2230.0 0.41
2240.0 0.41
2250.0 0.41
2260.0 0.41
2270.0 0.41
2280.0 0.41
2290.0 0.41
2300.0 0.41
2310.0 0.41
2320.0 0.41
2330.0 0.41
2340.0 0.41
2350.0 0.41
2360.0 0.41
2370.0 0.41
2380.0 0.41
2390.0 0.41
2400.0 0.41
2410.0 0.41
2420.0 0.41
2430.0 0.41
2440.0 0.41
2450.0 0.41
2460.0 0.41
2470.0 0.41
2480.0 0.41
2490.0 0.41
2500.0 0.41
2510.0 0.41
2520.0 0.41
2530.0 0.41
2540.0 0.41
2550.0 0.41
2560.0 0.41
2570.0 0.41
2580.0 0.41
2590.0 0.41
2600.0 0.41
2610.0 0.41
2620.0 0.41
2630.0 0.4123809523809524
2640.0 0.4123809523809524
2650.0 0.4123809523809524
2660.0 0.4123809523809524
2670.0 0.4123809523809524
2680.0 0.4123809523809524
2690.0 0.4123809523809524
2700.0 0.4123809523809524
2710.0 0.4123809523809524
2720.0 0.4123809523809524
2730.0 0.4123809523809524
2740.0 0.4123809523809524
2750.0 0.4123809523809524
2760.0 0.4123809523809524
2770.0 0.4123809523809524
2780.0 0.4123809523809524
2790.0 0.4123809523809524
2800.0 0.4123809523809524
2810.0 0.4123809523809524
2820.0 0.4123809523809524
2830.0 0.4123809523809524
2840.0 0.41
2850.0 0.4123809523809524
2860.0 0.4147619047619048
2870.0 0.4171428571428572
2880.0 0.4195238095238095
2890.0 0.42190476190476195
2900.0 0.42428571428571427
2910.0 0.4266666666666668
2920.0 0.4290476190476191
2930.0 0.43142857142857155
2940.0 0.433809523809524
2950.0 0.4361904761904763
2960.0 0.4385714285714287
2970.0 0.44095238095238104
2980.0 0.44333333333333347
2990.0 0.44571428571428584
3000.0 0.4480952380952382
3010.0 0.4504761904761906
3020.0 0.452857142857143
3030.0 0.45523809523809533
3040.0 0.45761904761904776
3050.0 0.4600000000000002
3060.0 0.4600000000000002
3070.0 0.4600000000000002
3080.0 0.4600000000000002
3090.0 0.4600000000000002
3100.0 0.4600000000000002
3110.0 0.4600000000000002
3120.0 0.4600000000000002
3130.0 0.4600000000000002
3140.0 0.4600000000000002
3150.0 0.4600000000000002
3160.0 0.4600000000000002
3170.0 0.4600000000000002
3180.0 0.4600000000000002
3190.0 0.4600000000000002
3200.0 0.4600000000000002
3210.0 0.4600000000000002
3220.0 0.4600000000000002
3230.0 0.4600000000000002
3240.0 0.4600000000000002
3250.0 0.4600000000000002
3260.0 0.4600000000000002
3270.0 0.4600000000000002
3280.0 0.4600000000000002
3290.0 0.4600000000000002
3300.0 0.4600000000000002
3310.0 0.4600000000000002
3320.0 0.4600000000000002
3330.0 0.4600000000000002
3340.0 0.4600000000000002
3350.0 0.4600000000000002
3360.0 0.4600000000000002
3370.0 0.4600000000000002
3380.0 0.4600000000000002
3390.0 0.4600000000000002
3400.0 0.4600000000000002
3410.0 0.4600000000000002
3420.0 0.4600000000000002
3430.0 0.4600000000000002
3440.0 0.4600000000000002
3450.0 0.4600000000000002
3460.0 0.4600000000000002
3470.0 0.4600000000000002
3480.0 0.4600000000000002
3490.0 0.4600000000000002
3500.0 0.4600000000000002
3510.0 0.4623809523809525
3520.0 0.4647619047619048
3530.0 0.4671428571428572
3540.0 0.4695238095238095
3550.0 0.47190476190476194
3560.0 0.47428571428571425
3570.0 0.4766666666666667
3580.0 0.479047619047619
3590.0 0.48142857142857143
3600.0 0.4838095238095238
3610.0 0.4861904761904762
3620.0 0.48857142857142855
3630.0 0.4933333333333333
3640.0 0.49809523809523815
3650.0 0.5028571428571429
3660.0 0.5076190476190477
3670.0 0.5123809523809525
3680.0 0.5171428571428572
3690.0 0.521904761904762
3700.0 0.5266666666666667
3710.0 0.5314285714285715
3720.0 0.533809523809524
3730.0 0.5361904761904762
3740.0 0.5385714285714286
3750.0 0.540952380952381
3760.0 0.5433333333333334
3770.0 0.5457142857142857
3780.0 0.5480952380952382
3790.0 0.5504761904761905
3800.0 0.5528571428571429
3810.0 0.5552380952380953
3820.0 0.5576190476190478
3830.0 0.56
3840.0 0.56
3850.0 0.56
3860.0 0.56
3870.0 0.56
3880.0 0.56
3890.0 0.56
3900.0 0.56
3910.0 0.56
3920.0 0.56
3930.0 0.56
3940.0 0.56
3950.0 0.56
3960.0 0.56
3970.0 0.56
3980.0 0.5623809523809524
3990.0 0.5647619047619047
4000.0 0.5647619047619047
4010.0 0.5647619047619047
4020.0 0.5647619047619047
4030.0 0.5647619047619047
4040.0 0.5647619047619048
4050.0 0.5647619047619048
4060.0 0.5647619047619048
4070.0 0.5647619047619048
4080.0 0.5671428571428572
4090.0 0.5671428571428572
4100.0 0.5671428571428572
4110.0 0.5671428571428572
4120.0 0.5671428571428572
4130.0 0.5671428571428573
4140.0 0.5671428571428573
4150.0 0.5671428571428573
4160.0 0.5671428571428573
4170.0 0.5671428571428573
4180.0 0.5671428571428573
4190.0 0.5647619047619048
4200.0 0.5623809523809524
4210.0 0.5623809523809524
4220.0 0.5623809523809524
4230.0 0.5623809523809524
4240.0 0.5623809523809524
4250.0 0.5623809523809524
4260.0 0.5623809523809524
4270.0 0.5649206349206349
4280.0 0.5674603174603174
4290.0 0.5676190476190476
4300.0 0.5701587301587301
4310.0 0.5750793650793651
4320.0 0.5776190476190476
4330.0 0.5801587301587302
4340.0 0.5826984126984127
4350.0 0.5852380952380952
4360.0 0.5877777777777778
4370.0 0.5903174603174602
4380.0 0.5928571428571429
4390.0 0.5953968253968254
4400.0 0.597936507936508
4410.0 0.6004761904761905
4420.0 0.603015873015873
4430.0 0.6055555555555555
4440.0 0.608095238095238
4450.0 0.6106349206349206
4460.0 0.6131746031746032
4470.0 0.6157142857142857
4480.0 0.6157142857142857
4490.0 0.6157142857142857
4500.0 0.6157142857142857
4510.0 0.6157142857142857
4520.0 0.6133333333333334
4530.0 0.6133333333333334
4540.0 0.6133333333333334
4550.0 0.6133333333333334
4560.0 0.6133333333333334
4570.0 0.6133333333333334
4580.0 0.6133333333333334
4590.0 0.6133333333333334
4600.0 0.6133333333333334
4610.0 0.6133333333333334
4620.0 0.6133333333333334
4630.0 0.6133333333333334
4640.0 0.6133333333333334
4650.0 0.6133333333333334
4660.0 0.6109523809523809
4670.0 0.6085714285714285
4680.0 0.6061904761904762
4690.0 0.6038095238095237
4700.0 0.6014285714285713
4710.0 0.5990476190476189
4720.0 0.5966666666666666
4730.0 0.5942857142857141
4740.0 0.5919047619047617
4750.0 0.5895238095238093
4760.0 0.587142857142857
4770.0 0.5847619047619046
4780.0 0.5823809523809522
4790.0 0.5799999999999998
4800.0 0.5776190476190475
4810.0 0.5752380952380951
4820.0 0.5728571428571427
4830.0 0.5704761904761904
4840.0 0.5704761904761904
4850.0 0.5704761904761904
4860.0 0.5704761904761904
4870.0 0.5728571428571428
4880.0 0.5752380952380952
4890.0 0.5776190476190476
4900.0 0.58
4910.0 0.5823809523809524
4920.0 0.5847619047619048
4930.0 0.5871428571428572
4940.0 0.5919047619047619
4950.0 0.5966666666666667
4960.0 0.6014285714285715
4970.0 0.6061904761904764
4980.0 0.6109523809523811
4990.0 0.6157142857142859
5000.0 0.6204761904761907
5010.0 0.6252380952380955
5020.0 0.6300000000000002
5030.0 0.634761904761905
5040.0 0.6395238095238097
5050.0 0.6419047619047621
5060.0 0.6442857142857145
5070.0 0.646666666666667
5080.0 0.6490476190476192
5090.0 0.6514285714285716
5100.0 0.653809523809524
5110.0 0.6561904761904764
5120.0 0.6585714285714287
5130.0 0.6609523809523811
5140.0 0.6633333333333334
5150.0 0.6633333333333334
5160.0 0.6633333333333334
5170.0 0.6633333333333334
5180.0 0.6633333333333334
5190.0 0.6633333333333334
5200.0 0.6633333333333334
5210.0 0.6633333333333334
5220.0 0.6633333333333334
5230.0 0.6633333333333334
5240.0 0.6633333333333334
5250.0 0.6633333333333334
5260.0 0.6633333333333334
5270.0 0.6633333333333334
5280.0 0.6633333333333334
5290.0 0.6633333333333334
5300.0 0.6633333333333334
5310.0 0.6633333333333334
5320.0 0.6633333333333334
5330.0 0.6633333333333334
5340.0 0.6633333333333334
5350.0 0.6633333333333334
5360.0 0.6633333333333334
5370.0 0.6633333333333334
5380.0 0.6633333333333334
5390.0 0.6633333333333334
5400.0 0.6657142857142858
5410.0 0.6680952380952382
5420.0 0.6704761904761904
5430.0 0.6728571428571428
5440.0 0.6752380952380952
5450.0 0.6776190476190476
5460.0 0.6799999999999999
5470.0 0.6823809523809523
5480.0 0.6847619047619047
5490.0 0.687142857142857
5500.0 0.6895238095238094
5510.0 0.6919047619047619
5520.0 0.6942857142857142
5530.0 0.6966666666666665
5540.0 0.6990476190476189
5550.0 0.7014285714285714
5560.0 0.7038095238095238
5570.0 0.7061904761904761
5580.0 0.7085714285714285
5590.0 0.7109523809523809
5600.0 0.7133333333333333
5610.0 0.7133333333333333
5620.0 0.7157142857142856
5630.0 0.7180952380952381
5640.0 0.7204761904761905
5650.0 0.722857142857143
5660.0 0.7277777777777779
5670.0 0.7301587301587302
5680.0 0.7325396825396826
5690.0 0.734920634920635
5700.0 0.7373015873015873
5710.0 0.7396825396825397
5720.0 0.7444444444444445
5730.0 0.7492063492063492
5740.0 0.7539682539682538
5750.0 0.7587301587301585
5760.0 0.7634920634920632
5770.0 0.7682539682539681
5780.0 0.7730158730158729
5790.0 0.7777777777777776
5800.0 0.7825396825396824
5810.0 0.7873015873015871
5820.0 0.7920634920634919
5830.0 0.7944444444444443
5840.0 0.7968253968253967
5850.0 0.7992063492063489
5860.0 0.8015873015873014
5870.0 0.8014285714285714
5880.0 0.8038095238095236
5890.0 0.806190476190476
5900.0 0.8085714285714284
5910.0 0.8109523809523809
5920.0 0.8133333333333332
5930.0 0.8133333333333332
5940.0 0.8133333333333332
5950.0 0.8133333333333332
5960.0 0.8133333333333332
5970.0 0.8157142857142856
5980.0 0.8180952380952379
5990.0 0.8204761904761905
6000.0 0.8228571428571427
6010.0 0.8252380952380953
6020.0 0.8276190476190476
6030.0 0.83
6040.0 0.8323809523809524
6050.0 0.8371428571428572
6060.0 0.8395238095238095
6070.0 0.841904761904762
6080.0 0.8442857142857143
6090.0 0.8466666666666667
6100.0 0.8490476190476189
6110.0 0.8514285714285715
6120.0 0.8538095238095238
6130.0 0.8561904761904762
6140.0 0.8585714285714287
6150.0 0.8609523809523809
6160.0 0.8633333333333333
6170.0 0.8657142857142857
6180.0 0.8657142857142857
6190.0 0.8657142857142857
6200.0 0.8657142857142857
6210.0 0.8657142857142857
6220.0 0.8657142857142857
6230.0 0.8657142857142857
6240.0 0.8657142857142857
6250.0 0.8657142857142857
6260.0 0.8633333333333333
6270.0 0.8633333333333333
6280.0 0.8633333333333333
6290.0 0.8633333333333333
6300.0 0.8633333333333333
6310.0 0.8633333333333333
6320.0 0.8633333333333333
6330.0 0.8633333333333333
6340.0 0.8633333333333333
6350.0 0.8633333333333333
6360.0 0.8633333333333333
6370.0 0.8657142857142857
6380.0 0.8657142857142857
6390.0 0.8657142857142857
6400.0 0.8657142857142857
6410.0 0.8657142857142857
6420.0 0.8657142857142857
6430.0 0.8657142857142857
6440.0 0.8657142857142857
6450.0 0.8657142857142857
6460.0 0.8657142857142857
6470.0 0.8657142857142857
6480.0 0.8657142857142857
6490.0 0.8657142857142857
6500.0 0.8657142857142857
6510.0 0.8657142857142857
6520.0 0.8657142857142857
6530.0 0.8657142857142857
6540.0 0.8657142857142857
6550.0 0.8657142857142857
6560.0 0.8657142857142857
6570.0 0.8657142857142857
6580.0 0.8633333333333333
6590.0 0.8633333333333333
6600.0 0.8633333333333333
6610.0 0.8633333333333333
6620.0 0.8633333333333333
6630.0 0.8633333333333333
6640.0 0.8633333333333333
6650.0 0.8633333333333333
6660.0 0.8633333333333333
6670.0 0.8633333333333333
6680.0 0.8633333333333333
6690.0 0.8633333333333333
6700.0 0.8633333333333333
6710.0 0.8633333333333333
6720.0 0.8633333333333333
6730.0 0.8633333333333333
6740.0 0.8633333333333333
6750.0 0.8633333333333333
6760.0 0.8633333333333333
6770.0 0.8633333333333333
6780.0 0.8633333333333333
6790.0 0.8633333333333333
6800.0 0.8633333333333333
6810.0 0.8633333333333333
6820.0 0.8633333333333333
6830.0 0.8633333333333333
6840.0 0.8633333333333333
6850.0 0.8633333333333333
6860.0 0.8633333333333333
6870.0 0.8633333333333333
6880.0 0.8633333333333333
6890.0 0.8658730158730159
6900.0 0.8658730158730159
6910.0 0.8658730158730159
6920.0 0.8658730158730157
6930.0 0.8658730158730157
6940.0 0.8658730158730157
6950.0 0.8658730158730157
6960.0 0.8658730158730157
6970.0 0.8658730158730157
6980.0 0.8658730158730157
6990.0 0.8658730158730157
7000.0 0.8658730158730157
7010.0 0.8682539682539682
7020.0 0.8706349206349205
7030.0 0.8730158730158729
7040.0 0.8753968253968254
7050.0 0.8777777777777778
7060.0 0.8801587301587303
7070.0 0.8825396825396826
7080.0 0.884920634920635
7090.0 0.8873015873015875
7100.0 0.8871428571428572
7110.0 0.8895238095238097
7120.0 0.8919047619047621
7130.0 0.8942857142857145
7140.0 0.896666666666667
7150.0 0.8990476190476192
7160.0 0.9014285714285716
7170.0 0.903809523809524
7180.0 0.9061904761904764
7190.0 0.9085714285714288
7200.0 0.9109523809523813
7210.0 0.9133333333333334
7220.0 0.9133333333333334
7230.0 0.9133333333333334
7240.0 0.9133333333333334
7250.0 0.9133333333333334
7260.0 0.9133333333333334
7270.0 0.9133333333333334
7280.0 0.9133333333333334
7290.0 0.9133333333333334
7300.0 0.9133333333333334
7310.0 0.9133333333333334
7320.0 0.9133333333333334
7330.0 0.9133333333333334
7340.0 0.9133333333333334
7350.0 0.9133333333333334
7360.0 0.9133333333333334
7370.0 0.9133333333333334
7380.0 0.9133333333333334
7390.0 0.9133333333333334
7400.0 0.9133333333333334
7410.0 0.9133333333333334
7420.0 0.9133333333333334
7430.0 0.9133333333333334
7440.0 0.9133333333333334
7450.0 0.9133333333333334
7460.0 0.9133333333333334
7470.0 0.9133333333333334
7480.0 0.9133333333333334
7490.0 0.9133333333333334
7500.0 0.9133333333333334
7510.0 0.9133333333333334
7520.0 0.9133333333333334
7530.0 0.9133333333333334
7540.0 0.9133333333333334
7550.0 0.9133333333333334
7560.0 0.9133333333333334
7570.0 0.9133333333333334
7580.0 0.9133333333333334
7590.0 0.9133333333333334
7600.0 0.9133333333333334
7610.0 0.9133333333333334
7620.0 0.9133333333333334
7630.0 0.9133333333333334
7640.0 0.9133333333333334
7650.0 0.9133333333333334
7660.0 0.9133333333333334
7670.0 0.9133333333333334
7680.0 0.9133333333333334
7690.0 0.9133333333333334
7700.0 0.9133333333333334
7710.0 0.9133333333333334
7720.0 0.9133333333333334
7730.0 0.9133333333333334
7740.0 0.9133333333333334
7750.0 0.9133333333333334
7760.0 0.9133333333333334
7770.0 0.9133333333333334
7780.0 0.9133333333333334
7790.0 0.9133333333333334
7800.0 0.9133333333333334
7810.0 0.9133333333333334
7820.0 0.9133333333333334
7830.0 0.9133333333333334
7840.0 0.9133333333333334
7850.0 0.9133333333333334
7860.0 0.9133333333333334
7870.0 0.9133333333333334
7880.0 0.9133333333333334
7890.0 0.9133333333333334
7900.0 0.9133333333333334
7910.0 0.9133333333333334
7920.0 0.9133333333333334
7930.0 0.9133333333333334
7940.0 0.9133333333333334
7950.0 0.915873015873016
7960.0 0.915873015873016
7970.0 0.915873015873016
7980.0 0.9158730158730161
7990.0 0.9158730158730161
8000.0 0.9158730158730161
8010.0 0.9158730158730161
8020.0 0.9158730158730161
8030.0 0.9158730158730161
8040.0 0.9158730158730161
8050.0 0.9158730158730161
8060.0 0.9158730158730161
8070.0 0.9158730158730161
8080.0 0.9158730158730161
8090.0 0.9158730158730161
8100.0 0.9158730158730161
8110.0 0.9158730158730161
8120.0 0.9158730158730161
8130.0 0.9158730158730161
8140.0 0.9158730158730161
8150.0 0.9158730158730161
8160.0 0.9133333333333334
8170.0 0.9133333333333334
8180.0 0.9133333333333334
8190.0 0.9133333333333334
8200.0 0.9133333333333334
8210.0 0.9133333333333334
8220.0 0.9133333333333334
8230.0 0.9133333333333334
8240.0 0.9133333333333334
8250.0 0.9133333333333334
8260.0 0.9133333333333334
8270.0 0.9133333333333334
8280.0 0.9133333333333334
8290.0 0.9133333333333334
8300.0 0.9133333333333334
8310.0 0.9133333333333334
8320.0 0.9133333333333334
8330.0 0.9133333333333334
8340.0 0.915873015873016
8350.0 0.915873015873016
8360.0 0.915873015873016
8370.0 0.9158730158730161
8380.0 0.9158730158730161
8390.0 0.9158730158730161
8400.0 0.9158730158730161
8410.0 0.9158730158730161
8420.0 0.9158730158730161
8430.0 0.9158730158730161
8440.0 0.9158730158730161
8450.0 0.9158730158730161
8460.0 0.9158730158730161
8470.0 0.9158730158730161
8480.0 0.9158730158730161
8490.0 0.9158730158730161
8500.0 0.9158730158730161
8510.0 0.9158730158730161
8520.0 0.9158730158730161
8530.0 0.9158730158730161
8540.0 0.9158730158730161
8550.0 0.9133333333333334
8560.0 0.9133333333333334
8570.0 0.9133333333333334
8580.0 0.9133333333333334
8590.0 0.9133333333333334
8600.0 0.9133333333333334
8610.0 0.9133333333333334
8620.0 0.9133333333333334
8630.0 0.9133333333333334
8640.0 0.9133333333333334
8650.0 0.9133333333333334
8660.0 0.9133333333333334
8670.0 0.9133333333333334
8680.0 0.9133333333333334
8690.0 0.9133333333333334
8700.0 0.9133333333333334
8710.0 0.915873015873016
8720.0 0.915873015873016
8730.0 0.915873015873016
8740.0 0.9158730158730161
8750.0 0.9158730158730161
8760.0 0.9158730158730161
8770.0 0.9158730158730161
8780.0 0.9158730158730161
8790.0 0.9158730158730161
8800.0 0.9158730158730161
8810.0 0.9158730158730161
8820.0 0.9158730158730161
8830.0 0.9158730158730161
8840.0 0.9158730158730161
8850.0 0.9158730158730161
8860.0 0.9158730158730161
8870.0 0.9158730158730161
8880.0 0.9158730158730161
8890.0 0.9158730158730161
8900.0 0.9158730158730161
8910.0 0.9158730158730161
8920.0 0.9133333333333334
8930.0 0.9133333333333334
8940.0 0.9133333333333334
8950.0 0.9133333333333334
8960.0 0.9133333333333334
8970.0 0.9133333333333334
8980.0 0.9133333333333334
8990.0 0.9133333333333334
9000.0 0.9133333333333334
9010.0 0.9133333333333334
9020.0 0.9133333333333334
9030.0 0.9133333333333334
9040.0 0.9133333333333334
9050.0 0.9133333333333334
9060.0 0.9133333333333334
9070.0 0.9133333333333334
9080.0 0.9133333333333334
9090.0 0.9133333333333334
9100.0 0.9133333333333334
9110.0 0.9133333333333334
9120.0 0.9133333333333334
9130.0 0.9133333333333334
9140.0 0.9133333333333334
9150.0 0.9133333333333334
9160.0 0.9133333333333334
9170.0 0.9133333333333334
9180.0 0.9133333333333334
9190.0 0.9133333333333334
9200.0 0.9133333333333334
9210.0 0.9133333333333334
9220.0 0.9133333333333334
9230.0 0.9133333333333334
9240.0 0.9133333333333334
9250.0 0.9133333333333334
9260.0 0.9133333333333334
9270.0 0.9133333333333334
9280.0 0.9133333333333334
9290.0 0.9133333333333334
9300.0 0.9133333333333334
9310.0 0.9133333333333334
9320.0 0.9133333333333334
9330.0 0.9133333333333334
9340.0 0.9133333333333334
9350.0 0.9133333333333334
9360.0 0.9133333333333334
9370.0 0.9133333333333334
9380.0 0.9133333333333334
9390.0 0.9133333333333334
9400.0 0.9133333333333334
9410.0 0.9133333333333334
9420.0 0.9133333333333334
9430.0 0.9133333333333334
9440.0 0.9133333333333334
9450.0 0.9133333333333334
9460.0 0.9133333333333334
9470.0 0.9133333333333334
9480.0 0.9133333333333334
9490.0 0.9133333333333334
9500.0 0.9133333333333334
9510.0 0.9133333333333334
9520.0 0.9133333333333334
9530.0 0.9133333333333334
9540.0 0.9133333333333334
9550.0 0.9133333333333334
9560.0 0.9133333333333334
9570.0 0.9133333333333334
9580.0 0.9133333333333334
9590.0 0.9133333333333334
9600.0 0.9133333333333334
9610.0 0.9133333333333334
9620.0 0.9133333333333334
9630.0 0.9133333333333334
9640.0 0.9133333333333334
9650.0 0.9133333333333334
9660.0 0.9133333333333334
9670.0 0.9133333333333334
9680.0 0.9133333333333334
9690.0 0.9133333333333334
9700.0 0.9133333333333334
9710.0 0.9133333333333334
9720.0 0.9133333333333334
9730.0 0.9133333333333334
9740.0 0.9133333333333334
9750.0 0.9133333333333334
9760.0 0.9133333333333334
9770.0 0.9133333333333334
9780.0 0.9133333333333334
9790.0 0.915873015873016
9800.0 0.9184126984126983
9810.0 0.9209523809523807
9820.0 0.9234920634920634
9830.0 0.9260317460317458
9840.0 0.9285714285714284
9850.0 0.931111111111111
9860.0 0.9336507936507934
9870.0 0.936190476190476
9880.0 0.9387301587301584
9890.0 0.941269841269841
9900.0 0.9438095238095234
$
$ type plotfill
$ color #e32b1d
$ alpha 0.5
100.0 -0.006903559372884919 0.040236892706218254
110.0 -0.007889782140439908 0.045985020235678
120.0 -0.008876004907994898 0.05173314776513775
130.0 -0.007481275294597504 0.059862227675549884
140.0 -0.008467498062152492 0.06561035520500962
150.0 -0.009453720829707482 0.07135848273446938
160.0 -0.01043994359726247 0.0771066102639291
170.0 -0.011426166364817459 0.08285473779338885
180.0 -0.012412389132372446 0.0886028653228486
190.0 -0.013398611899927434 0.09435099285230836
200.0 -0.014384834667482421 0.10009912038176812
210.0 -0.015371057435037408 0.10584724791122788
220.0 -0.016357280202592393 0.11159537544068764
230.0 -0.016357280202592393 0.11159537544068764
240.0 -0.017343502970147383 0.1173435029701474
250.0 -0.019381696689761026 0.12922296653103088
260.0 -0.02043366764181968 0.13535430256245462
270.0 -0.021485638593878337 0.14148563859387836
280.0 -0.022537609545936987 0.1476169746253021
290.0 -0.023589580497995644 0.15374831065672584
300.0 -0.024641551450054294 0.15987964668814958
310.0 -0.02569352240211295 0.16601098271957332
320.0 -0.026745493354171607 0.17214231875099703
330.0 -0.02779746430623026 0.17827365478242077
340.0 -0.031230387639241294 0.1820240384328921
350.0 -0.03228235859129995 0.18815537446431585
360.0 -0.03002211599709339 0.19573640171137913
370.0 -0.02776187340288682 0.20331742895844238
380.0 -0.02550163080868026 0.21089845620550568
390.0 -0.023953984484654568 0.2239539844846546
400.0 -0.022406338160628876 0.23700951276380344
410.0 -0.02085869183660318 0.2500650410429523
420.0 -0.01931104551257749 0.26312056932210126
430.0 -0.017763399188551802 0.2761760976012501
440.0 -0.016215752864526107 0.2892316258803991
450.0 -0.01466810654050042 0.30228715415954793
460.0 -0.012068489264416076 0.3092113464072731
470.0 -0.009468871988331736 0.31613553865499827
480.0 -0.006869254712247391 0.32305973090272344
490.0 -0.0017299548964805054 0.3325236056901313
500.0 0.0034093449192863804 0.341987480477539
510.0 0.008548644735053266 0.35145135526494675
520.0 0.01368794455082015 0.3609152300523545
530.0 0.01882724436658704 0.37037910483976216
540.0 0.023966544182353926 0.3798429796271699
550.0 0.02910584399812081 0.3893068544145776
560.0 0.0342451438138877 0.39877072920198536
570.0 0.03607223008338936 0.4067849127737534
580.0 0.037899316352891024 0.41479909634552165
590.0 0.039726402622392694 0.42281327991728984
600.0 0.04226608516207523 0.4253529624569723
610.0 0.04480576770175777 0.42789264499665486
620.0 0.04734545024144031 0.4304323275363373
630.0 0.049885132781122846 0.43297201007601993
640.0 0.0524248153208054 0.4355116926157025
650.0 0.05496449786048794 0.43805137515538495
660.0 0.057504180400170475 0.4405910576950675
670.0 0.06004386293985301 0.44313074023475013
680.0 0.06258354547953554 0.4456704227744326
690.0 0.06512322801921808 0.44821010531411515
700.0 0.06512322801921808 0.44821010531411515
710.0 0.06512322801921808 0.44821010531411515
720.0 0.06512322801921808 0.44821010531411515
730.0 0.06512322801921808 0.44821010531411515
740.0 0.06512322801921808 0.44821010531411515
750.0 0.06512322801921808 0.44821010531411515
760.0 0.06512322801921808 0.44821010531411515
770.0 0.07204742026694326 0.4508097225901996
780.0 0.07897161251466844 0.45340933986628396
790.0 0.08589580476239363 0.4560089571423683
800.0 0.09281999701011881 0.4586085744184526
810.0 0.09974418925784401 0.46120819169453703
820.0 0.10666838150556918 0.46380780897062135
830.0 0.11359257375329437 0.4664074262467057
840.0 0.12051676600101956 0.46900704352279005
850.0 0.12744095824874474 0.47160666079887437
860.0 0.1343651504964699 0.47420627807495874
870.0 0.1412893427441951 0.47680589535104306
880.0 0.1482135349919203 0.4794055126271274
890.0 0.15513772723964547 0.4820051299032118
900.0 0.16206191948737064 0.48460474717929614
910.0 0.16898611173509584 0.4872043644553805
920.0 0.175910303982821 0.48980398173146483
930.0 0.1828344962305462 0.49240359900754915
940.0 0.18975868847827138 0.4950032162836336
950.0 0.19668288072599655 0.4976028335597179
960.0 0.20360707297372171 0.5002024508358022
970.0 0.21053126522144688 0.5028020681118865
980.0 0.21053126522144688 0.5028020681118865
990.0 0.21053126522144688 0.5028020681118865
1000.0 0.21053126522144688 0.5028020681118865
1010.0 0.21053126522144688 0.5028020681118865
1020.0 0.21053126522144688 0.5028020681118865
1030.0 0.21053126522144688 0.5028020681118865
1040.0 0.21053126522144688 0.5028020681118865
1050.0 0.21053126522144688 0.5028020681118865
1060.0 0.21053126522144688 0.5028020681118865
1070.0 0.21053126522144688 0.5028020681118865
1080.0 0.21053126522144688 0.5028020681118865
1090.0 0.21053126522144688 0.5028020681118865
1100.0 0.21053126522144688 0.5028020681118865
1110.0 0.21053126522144688 0.5028020681118865
1120.0 0.21053126522144688 0.5028020681118865
1130.0 0.21053126522144688 0.5028020681118865
1140.0 0.21053126522144688 0.5028020681118865
1150.0 0.21053126522144688 0.5028020681118865
1160.0 0.21053126522144688 0.5028020681118865
1170.0 0.21053126522144688 0.5028020681118865
1180.0 0.21053126522144688 0.5028020681118865
1190.0 0.21053126522144688 0.5028020681118865
1200.0 0.21053126522144688 0.5028020681118865
1210.0 0.21053126522144688 0.5028020681118865
1220.0 0.21053126522144688 0.5028020681118865
1230.0 0.21053126522144688 0.5028020681118865
1240.0 0.21053126522144688 0.5028020681118865
1250.0 0.21053126522144688 0.5028020681118865
1260.0 0.21053126522144688 0.5028020681118865
1270.0 0.21053126522144688 0.5028020681118865
1280.0 0.21053126522144688 0.5028020681118865
1290.0 0.21053126522144688 0.5028020681118865
1300.0 0.21053126522144688 0.5028020681118865
1310.0 0.21053126522144688 0.5028020681118865
1320.0 0.21053126522144688 0.5028020681118865
1330.0 0.21053126522144688 0.5028020681118865
1340.0 0.21053126522144688 0.5028020681118865
1350.0 0.21053126522144688 0.5028020681118865
1360.0 0.21053126522144688 0.5028020681118865
1370.0 0.21053126522144688 0.5028020681118865
1380.0 0.21053126522144688 0.5028020681118865
1390.0 0.21053126522144688 0.5028020681118865
1400.0 0.21053126522144688 0.5028020681118865
1410.0 0.21053126522144688 0.5028020681118865
1420.0 0.21053126522144688 0.5028020681118865
1430.0 0.21053126522144688 0.5028020681118865
1440.0 0.21053126522144688 0.5028020681118865
1450.0 0.21666260125287062 0.5017500971598279
1460.0 0.22279393728429436 0.5006981262077692
1470.0 0.2289252733157181 0.4996461552557106
1480.0 0.23505660934714184 0.49859418430365193
1490.0 0.24118794537856555 0.49754221335159327
1500.0 0.24731928140998927 0.4964902423995346
1510.0 0.253450617441413 0.49543827144747593
1520.0 0.2595819534728368 0.49438630049541726
1530.0 0.26571328950426054 0.4933343295433586
1540.0 0.2718446255356842 0.49228235859129993
1550.0 0.27797596156710797 0.4912303876392413
1560.0 0.2841072975985317 0.49017841668718265
1570.0 0.29023863362995544 0.489126445735124
1580.0 0.2963699696613792 0.4880744747830653
1590.0 0.30250130569280287 0.48702250383100665
1600.0 0.3086326417242266 0.4859705328789481
1610.0 0.31476397775565035 0.4849185619268894
1620.0 0.3208953137870741 0.48386659097483076
1630.0 0.3270266498184978 0.4828146200227721
1640.0 0.3331579858499215 0.4817626490707134
1650.0 0.33928932188134525 0.48071067811865476
1660.0 0.33928932188134525 0.48071067811865476
1670.0 0.33928932188134525 0.48071067811865476
1680.0 0.33928932188134525 0.48071067811865476
1690.0 0.33928932188134525 0.48071067811865476
1700.0 0.33928932188134525 0.48071067811865476
1710.0 0.33928932188134525 0.48071067811865476
1720.0 0.33928932188134525 0.48071067811865476
1730.0 0.33928932188134525 0.48071067811865476
1740.0 0.33928932188134525 0.48071067811865476
1750.0 0.33928932188134525 0.48071067811865476
1760.0 0.33928932188134525 0.48071067811865476
1770.0 0.33928932188134525 0.48071067811865476
1780.0 0.33928932188134525 0.48071067811865476
1790.0 0.33928932188134525 0.48071067811865476
1800.0 0.33928932188134525 0.48071067811865476
1810.0 0.33928932188134525 0.48071067811865476
1820.0 0.33928932188134525 0.48071067811865476
1830.0 0.33928932188134525 0.48071067811865476
1840.0 0.33928932188134525 0.48071067811865476
1850.0 0.33928932188134525 0.48071067811865476
1860.0 0.33928932188134525 0.48071067811865476
1870.0 0.33928932188134525 0.48071067811865476
1880.0 0.33928932188134525 0.48071067811865476
1890.0 0.33928932188134525 0.48071067811865476
1900.0 0.33928932188134525 0.48071067811865476
1910.0 0.33928932188134525 0.48071067811865476
1920.0 0.33928932188134525 0.48071067811865476
1930.0 0.33928932188134525 0.48071067811865476
1940.0 0.33928932188134525 0.48071067811865476
1950.0 0.33928932188134525 0.48071067811865476
1960.0 0.33928932188134525 0.48071067811865476
1970.0 0.33928932188134525 0.48071067811865476
1980.0 0.33928932188134525 0.48071067811865476
1990.0 0.33928932188134525 0.48071067811865476
2000.0 0.33928932188134525 0.48071067811865476
2010.0 0.33928932188134525 0.48071067811865476
2020.0 0.33928932188134525 0.48071067811865476
2030.0 0.33928932188134525 0.48071067811865476
2040.0 0.33928932188134525 0.48071067811865476
2050.0 0.33928932188134525 0.48071067811865476
2060.0 0.33928932188134525 0.48071067811865476
2070.0 0.33928932188134525 0.48071067811865476
2080.0 0.33928932188134525 0.48071067811865476
2090.0 0.33928932188134525 0.48071067811865476
2100.0 0.33928932188134525 0.48071067811865476
2110.0 0.33928932188134525 0.48071067811865476
2120.0 0.33928932188134525 0.48071067811865476
2130.0 0.33928932188134525 0.48071067811865476
2140.0 0.33928932188134525 0.48071067811865476
2150.0 0.33928932188134525 0.48071067811865476
2160.0 0.33928932188134525 0.48071067811865476
2170.0 0.33928932188134525 0.48071067811865476
2180.0 0.33928932188134525 0.48071067811865476
2190.0 0.33928932188134525 0.48071067811865476
2200.0 0.33928932188134525 0.48071067811865476
2210.0 0.33928932188134525 0.48071067811865476
2220.0 0.33928932188134525 0.48071067811865476
2230.0 0.33928932188134525 0.48071067811865476
2240.0 0.33928932188134525 0.48071067811865476
2250.0 0.33928932188134525 0.48071067811865476
2260.0 0.33928932188134525 0.48071067811865476
2270.0 0.33928932188134525 0.48071067811865476
2280.0 0.33928932188134525 0.48071067811865476
2290.0 0.33928932188134525 0.48071067811865476
2300.0 0.33928932188134525 0.48071067811865476
2310.0 0.33928932188134525 0.48071067811865476
2320.0 0.33928932188134525 0.48071067811865476
2330.0 0.33928932188134525 0.48071067811865476
2340.0 0.33928932188134525 0.48071067811865476
2350.0 0.33928932188134525 0.48071067811865476
2360.0 0.33928932188134525 0.48071067811865476
2370.0 0.33928932188134525 0.48071067811865476
2380.0 0.33928932188134525 0.48071067811865476
2390.0 0.33928932188134525 0.48071067811865476
2400.0 0.33928932188134525 0.48071067811865476
2410.0 0.33928932188134525 0.48071067811865476
2420.0 0.33928932188134525 0.48071067811865476
2430.0 0.33928932188134525 0.48071067811865476
2440.0 0.33928932188134525 0.48071067811865476
2450.0 0.33928932188134525 0.48071067811865476
2460.0 0.33928932188134525 0.48071067811865476
2470.0 0.33928932188134525 0.48071067811865476
2480.0 0.33928932188134525 0.48071067811865476
2490.0 0.33928932188134525 0.48071067811865476
2500.0 0.33928932188134525 0.48071067811865476
2510.0 0.33928932188134525 0.48071067811865476
2520.0 0.33928932188134525 0.48071067811865476
2530.0 0.33928932188134525 0.48071067811865476
2540.0 0.33928932188134525 0.48071067811865476
2550.0 0.33928932188134525 0.48071067811865476
2560.0 0.33928932188134525 0.48071067811865476
2570.0 0.33928932188134525 0.48071067811865476
2580.0 0.33928932188134525 0.48071067811865476
2590.0 0.33928932188134525 0.48071067811865476
2600.0 0.33928932188134525 0.48071067811865476
2610.0 0.33928932188134525 0.48071067811865476
2620.0 0.33928932188134525 0.48071067811865476
2630.0 0.345037449410805 0.4797244553510998
2640.0 0.345037449410805 0.4797244553510998
2650.0 0.345037449410805 0.4797244553510998
2660.0 0.345037449410805 0.4797244553510998
2670.0 0.345037449410805 0.4797244553510998
2680.0 0.34503744941080505 0.4797244553510998
2690.0 0.34503744941080505 0.4797244553510998
2700.0 0.34503744941080505 0.4797244553510998
2710.0 0.34503744941080505 0.4797244553510998
2720.0 0.34503744941080505 0.4797244553510998
2730.0 0.34503744941080505 0.4797244553510998
2740.0 0.34503744941080505 0.4797244553510998
2750.0 0.34503744941080505 0.4797244553510998
2760.0 0.34503744941080505 0.4797244553510998
2770.0 0.34503744941080505 0.4797244553510998
2780.0 0.34503744941080505 0.4797244553510998
2790.0 0.34503744941080505 0.4797244553510998
2800.0 0.34503744941080505 0.4797244553510998
2810.0 0.34503744941080505 0.4797244553510998
2820.0 0.34503744941080505 0.4797244553510998
2830.0 0.34503744941080505 0.4797244553510998
2840.0 0.33928932188134525 0.48071067811865476
2850.0 0.345037449410805 0.4797244553510998
2860.0 0.35078557694026474 0.47873823258354486
2870.0 0.3565337044697245 0.4777520098159899
2880.0 0.36228183199918423 0.476765787048435
2890.0 0.3680299595286439 0.47577956428088003
2900.0 0.3737780870581037 0.474793341513325
2910.0 0.37952621458756347 0.47380711874577003
2920.0 0.3852743421170232 0.47282089597821503
2930.0 0.391022469646483 0.4718346732106601
2940.0 0.3967705971759428 0.470848450443105
2950.0 0.4025187247054025 0.4698622276755501
2960.0 0.40826685223486225 0.468876004907995
2970.0 0.41401497976432206 0.46788978214044
2980.0 0.4197631072937818 0.4669035593728851
2990.0 0.4255112348232416 0.46591733660533
3000.0 0.43125936235270135 0.4649311138377751
3010.0 0.43700748988216115 0.4639448910702201
3020.0 0.44275561741162084 0.4629586683026651
3030.0 0.44850374494108064 0.4619724455351101
3040.0 0.4542518724705404 0.46098622276755513
3050.0 0.4600000000000002 0.4600000000000002
3060.0 0.4600000000000002 0.4600000000000002
3070.0 0.4600000000000002 0.4600000000000002
3080.0 0.4600000000000002 0.4600000000000002
3090.0 0.4600000000000002 0.4600000000000002
3100.0 0.4600000000000002 0.4600000000000002
3110.0 0.4600000000000002 0.4600000000000002
3120.0 0.4600000000000002 0.4600000000000002
3130.0 0.4600000000000002 0.4600000000000002
3140.0 0.4600000000000002 0.4600000000000002
3150.0 0.4600000000000002 0.4600000000000002
3160.0 0.4600000000000002 0.4600000000000002
3170.0 0.4600000000000002 0.4600000000000002
3180.0 0.4600000000000002 0.4600000000000002
3190.0 0.4600000000000002 0.4600000000000002
3200.0 0.4600000000000002 0.4600000000000002
3210.0 0.4600000000000002 0.4600000000000002
3220.0 0.4600000000000002 0.4600000000000002
3230.0 0.4600000000000002 0.4600000000000002
3240.0 0.4600000000000002 0.4600000000000002
3250.0 0.4600000000000002 0.4600000000000002
3260.0 0.4600000000000002 0.4600000000000002
3270.0 0.4600000000000002 0.4600000000000002
3280.0 0.4600000000000002 0.4600000000000002
3290.0 0.4600000000000002 0.4600000000000002
3300.0 0.4600000000000002 0.4600000000000002
3310.0 0.4600000000000002 0.4600000000000002
3320.0 0.4600000000000002 0.4600000000000002
3330.0 0.4600000000000002 0.4600000000000002
3340.0 0.4600000000000002 0.4600000000000002
3350.0 0.4600000000000002 0.4600000000000002
3360.0 0.4600000000000002 0.4600000000000002
3370.0 0.4600000000000002 0.4600000000000002
3380.0 0.4600000000000002 0.4600000000000002
3390.0 0.4600000000000002 0.4600000000000002
3400.0 0.4600000000000002 0.4600000000000002
3410.0 0.4600000000000002 0.4600000000000002
3420.0 0.4600000000000002 0.4600000000000002
3430.0 0.4600000000000002 0.4600000000000002
3440.0 0.4600000000000002 0.4600000000000002
3450.0 0.4600000000000002 0.4600000000000002
3460.0 0.4600000000000002 0.4600000000000002
3470.0 0.4600000000000002 0.4600000000000002
3480.0 0.4600000000000002 0.4600000000000002
3490.0 0.4600000000000002 0.4600000000000002
3500.0 0.4600000000000002 0.4600000000000002
3510.0 0.45901377723244513 0.4657481275294599
3520.0 0.45802755446489013 0.47149625505891957
3530.0 0.4570413316973351 0.47724438258837926
3540.0 0.4560551089297801 0.48299251011783895
3550.0 0.4550688861622251 0.48874063764729875
3560.0 0.45408266339467007 0.49448876517675844
3570.0 0.4530964406271151 0.5002368927062182
3580.0 0.45211021785956007 0.5059850202356779
3590.0 0.4511239950920051 0.5117331477651377
3600.0 0.4501377723244502 0.5174812752945974
3610.0 0.4491515495568952 0.5232294028240572
3620.0 0.44816532678934023 0.5289775303535169
3630.0 0.44619288125423023 0.5404737854124365
3640.0 0.44422043571912034 0.551970040471356
3650.0 0.44224799018401034 0.5634662955302755
3660.0 0.4402755446489004 0.5749625505891951
3670.0 0.4383030991137904 0.5864588056481145
3680.0 0.4363306535786804 0.5979550607070341
3690.0 0.43435820804357045 0.6094513157659536
3700.0 0.43238576250846045 0.6209475708248731
3710.0 0.4304133169733505 0.6324438258837926
3720.0 0.42942709420579545 0.6381919534132523
3730.0 0.4284408714382405 0.643940080942712
3740.0 0.42745464867068544 0.6496882084721717
3750.0 0.4264684259031305 0.6554363360016315
3760.0 0.4254822031355755 0.6611844635310913
3770.0 0.42449598036802055 0.666932591060551
3780.0 0.4235097576004655 0.6726807185900108
3790.0 0.42252353483291055 0.6784288461194705
3800.0 0.4215373120653555 0.6841769736489303
3810.0 0.4205510892978005 0.68992510117839
3820.0 0.41956486653024544 0.6956732287078498
3830.0 0.4185786437626905 0.7014213562373095
3840.0 0.4185786437626905 0.7014213562373095
3850.0 0.4185786437626905 0.7014213562373095
3860.0 0.4185786437626905 0.7014213562373095
3870.0 0.4185786437626905 0.7014213562373095
3880.0 0.4185786437626905 0.7014213562373095
3890.0 0.4185786437626905 0.7014213562373095
3900.0 0.4185786437626905 0.7014213562373095
3910.0 0.4185786437626905 0.7014213562373095
3920.0 0.4185786437626905 0.7014213562373095
3930.0 0.4185786437626905 0.7014213562373095
3940.0 0.4185786437626905 0.7014213562373095
3950.0 0.4185786437626905 0.7014213562373095
3960.0 0.4185786437626905 0.7014213562373095
3970.0 0.4185786437626905 0.7014213562373095
3980.0 0.42186182800545957 0.7029000767564453
3990.0 0.42514501224822865 0.704378797275581
4000.0 0.42514501224822865 0.704378797275581
4010.0 0.4251450122482287 0.704378797275581
4020.0 0.4251450122482287 0.704378797275581
4030.0 0.4251450122482287 0.704378797275581
4040.0 0.4251450122482287 0.704378797275581
4050.0 0.4251450122482287 0.704378797275581
4060.0 0.4251450122482287 0.704378797275581
4070.0 0.4251450122482287 0.704378797275581
4080.0 0.4284281964909978 0.7058575177947166
4090.0 0.4284281964909978 0.7058575177947166
4100.0 0.4284281964909978 0.7058575177947166
4110.0 0.4284281964909978 0.7058575177947166
4120.0 0.4284281964909978 0.7058575177947166
4130.0 0.4284281964909978 0.7058575177947166
4140.0 0.4284281964909978 0.7058575177947166
4150.0 0.4284281964909978 0.7058575177947166
4160.0 0.4284281964909978 0.7058575177947166
4170.0 0.4284281964909978 0.7058575177947166
4180.0 0.4284281964909978 0.7058575177947166
4190.0 0.4251450122482287 0.704378797275581
4200.0 0.4218618280054597 0.7029000767564453
4210.0 0.4218618280054597 0.7029000767564453
4220.0 0.4218618280054597 0.7029000767564453
4230.0 0.4218618280054597 0.7029000767564453
4240.0 0.4218618280054597 0.7029000767564453
4250.0 0.4218618280054597 0.7029000767564453
4260.0 0.4218618280054597 0.7029000767564453
4270.0 0.420809857053401 0.709031412787869
4280.0 0.41975788610134235 0.7151627488192926
4290.0 0.4154227309065145 0.7198153643315807
4300.0 0.41437075995445594 0.7259467003630043
4310.0 0.4123325662348422 0.7378261639238878
4320.0 0.41128059528278366 0.7439574999553115
4330.0 0.410228624330725 0.7500888359867353
4340.0 0.4091766533786663 0.756220172018159
4350.0 0.40812468242660765 0.7623515080495828
4360.0 0.40707271147454904 0.7684828440810065
4370.0 0.4060207405224904 0.7746141801124302
4380.0 0.4049687695704317 0.7807455161438539
4390.0 0.40391679861837304 0.7868768521752778
4400.0 0.4028648276663145 0.7930081882067015
4410.0 0.4018128567142558 0.7991395242381252
4420.0 0.40076088576219715 0.8052708602695491
4430.0 0.3997089148101385 0.8114021963009728
4440.0 0.39865694385807987 0.8175335323323965
4450.0 0.3976049729060212 0.8236648683638201
4460.0 0.39655300195396254 0.829796204395244
4470.0 0.39550103100190387 0.8359275404266677
4480.0 0.39550103100190387 0.8359275404266677
4490.0 0.39550103100190387 0.8359275404266677
4500.0 0.39550103100190387 0.8359275404266677
4510.0 0.39550103100190387 0.8359275404266677
4520.0 0.3964872537694589 0.8301794128972079
4530.0 0.3964872537694589 0.8301794128972079
4540.0 0.3964872537694589 0.8301794128972079
4550.0 0.3964872537694589 0.8301794128972079
4560.0 0.3964872537694589 0.8301794128972079
4570.0 0.3964872537694589 0.8301794128972079
4580.0 0.3964872537694589 0.8301794128972079
4590.0 0.3964872537694589 0.8301794128972079
4600.0 0.3964872537694589 0.8301794128972079
4610.0 0.3964872537694589 0.8301794128972079
4620.0 0.3964872537694589 0.8301794128972079
4630.0 0.3964872537694589 0.8301794128972079
4640.0 0.3964872537694589 0.8301794128972079
4650.0 0.3964872537694589 0.8301794128972079
4660.0 0.3920737580916614 0.8298310038131007
4670.0 0.38766026241386375 0.8294825947289934
4680.0 0.3832467667360662 0.8291341856448863
4690.0 0.3788332710582686 0.8287857765607791
4700.0 0.374419775380471 0.8284373674766718
4710.0 0.37000627970267347 0.8280889583925647
4720.0 0.36559278402487594 0.8277405493084574
4730.0 0.36117928834707835 0.8273921402243503
4740.0 0.3567657926692808 0.827043731140243
4750.0 0.3523522969914833 0.8266953220561358
4760.0 0.3479388013136857 0.8263469129720287
4770.0 0.3435253056358882 0.8259985038879214
4780.0 0.33911180995809065 0.8256500948038142
4790.0 0.3346983142802931 0.8253016857197069
4800.0 0.33028481860249553 0.8249532766355996
4810.0 0.325871322924698 0.8246048675514924
4820.0 0.3214578272469004 0.8242564584673853
4830.0 0.31704433156910283 0.823908049383278
4840.0 0.3170443315691029 0.823908049383278
4850.0 0.3170443315691029 0.823908049383278
4860.0 0.3170443315691029 0.823908049383278
4870.0 0.32145782724690053 0.8242564584673853
4880.0 0.32587132292469806 0.8246048675514924
4890.0 0.3302848186024957 0.8249532766355996
4900.0 0.33469831428029323 0.8253016857197069
4910.0 0.33911180995809076 0.825650094803814
4920.0 0.3435253056358883 0.8259985038879213
4930.0 0.3479388013136858 0.8263469129720284
4940.0 0.35136607422392835 0.8324434495855955
4950.0 0.35479334713417093 0.8385399861991625
4960.0 0.35822062004441346 0.8446365228127294
4970.0 0.36164789295465594 0.8507330594262964
4980.0 0.36507516586489847 0.8568295960398638
4990.0 0.36850243877514105 0.8629261326534303
5000.0 0.3719297116853836 0.8690226692669973
5010.0 0.3753569845956261 0.8751192058805644
5020.0 0.37878425750586875 0.8812157424941314
5030.0 0.38221153041611133 0.8873122791076983
5040.0 0.3856388033263538 0.8934088157212653
5050.0 0.38465258055879886 0.899156943250725
5060.0 0.38366635779124386 0.9049050707801849
5070.0 0.3826801350236889 0.9106531983096446
5080.0 0.38169391225613386 0.9164013258391044
5090.0 0.38070768948857886 0.9221494533685641
5100.0 0.37972146672102386 0.927897580898024
5110.0 0.37873524395346886 0.9336457084274837
5120.0 0.3777490211859139 0.9393938359569435
5130.0 0.37676279841835886 0.9451419634864033
5140.0 0.37577657565080386 0.9508900910158631
5150.0 0.37577657565080386 0.9508900910158631
5160.0 0.37577657565080386 0.9508900910158631
5170.0 0.37577657565080386 0.9508900910158631
5180.0 0.37577657565080386 0.9508900910158631
5190.0 0.37577657565080386 0.9508900910158631
5200.0 0.37577657565080386 0.9508900910158631
5210.0 0.37577657565080386 0.9508900910158631
5220.0 0.37577657565080386 0.9508900910158631
5230.0 0.37577657565080386 0.9508900910158631
5240.0 0.37577657565080386 0.9508900910158631
5250.0 0.37577657565080386 0.9508900910158631
5260.0 0.37577657565080386 0.9508900910158631
5270.0 0.37577657565080386 0.9508900910158631
5280.0 0.37577657565080386 0.9508900910158631
5290.0 0.37577657565080386 0.9508900910158631
5300.0 0.37577657565080386 0.9508900910158631
5310.0 0.37577657565080386 0.9508900910158631
5320.0 0.37577657565080386 0.9508900910158631
5330.0 0.37577657565080386 0.9508900910158631
5340.0 0.37577657565080386 0.9508900910158631
5350.0 0.37577657565080386 0.9508900910158631
5360.0 0.37577657565080386 0.9508900910158631
5370.0 0.37577657565080386 0.9508900910158631
5380.0 0.37577657565080386 0.9508900910158631
5390.0 0.37577657565080386 0.9508900910158631
5400.0 0.3794921598834185 0.9519364115451532
5410.0 0.38320774411603303 0.9529827320744433
5420.0 0.38692332834864773 0.9540290526037334
5430.0 0.39063891258126227 0.9550753731330234
5440.0 0.3943544968138769 0.9561216936623135
5450.0 0.3980700810464915 0.9571680141916038
5460.0 0.4017856652791061 0.9582143347208939
5470.0 0.4055012495117206 0.9592606552501841
5480.0 0.4092168337443352 0.9603069757794742
5490.0 0.4129324179769498 0.9613532963087644
5500.0 0.4166480022095643 0.9623996168380545
5510.0 0.420363586442179 0.9634459373673449
5520.0 0.42407917067479356 0.9644922578966351
5530.0 0.42779475490740804 0.9655385784259252
5540.0 0.43151033914002274 0.9665848989552155
5550.0 0.43522592337263727 0.9676312194845055
5560.0 0.43894150760525186 0.9686775400137958
5570.0 0.44265709183786645 0.969723860543086
5580.0 0.446372676070481 0.9707701810723761
5590.0 0.45008826030309557 0.9718165016016664
5600.0 0.45380384453571015 0.9728628221309565
5610.0 0.45380384453571015 0.9728628221309565
5620.0 0.4528925181547164 0.9785360532738552
5630.0 0.45198119177372265 0.9842092844167537
5640.0 0.45106986539272886 0.9898825155596521
5650.0 0.45015853901173514 0.9955557467025506
5660.0 0.4482464636651933 1.0073090918903622
5670.0 0.44733513728419944 1.0129823230332609
5680.0 0.4464238109032056 1.0186555541761595
5690.0 0.44551248452221187 1.024328785319058
5700.0 0.44460115814121803 1.0300020164619563
5710.0 0.44368983176022414 1.035675247604855
5720.0 0.44711710467046667 1.041771784218422
5730.0 0.4505443775807092 1.047868320831989
5740.0 0.4539716504909518 1.0539648574455562
5750.0 0.45739892340119437 1.0600613940591233
5760.0 0.46082619631143684 1.0661579306726903
5770.0 0.4642534692216794 1.0722544672862573
5780.0 0.46768074213192207 1.078351003899824
5790.0 0.47110801504216454 1.084447540513391
5800.0 0.4745352879524071 1.090544077126958
5810.0 0.4779625608626497 1.096640613740525
5820.0 0.48138983377289224 1.102737150354092
5830.0 0.48572843306412866 1.1031604558247603
5840.0 0.49006703235536503 1.1035837612954287
5850.0 0.49440563164660145 1.104007066766097
5860.0 0.49874423093783776 1.1044303722367654
5870.0 0.5040835791946221 1.0987735636625207
5880.0 0.5084221784858586 1.099196869133189
5890.0 0.512760777777095 1.0996201746038576
5900.0 0.5170993770683312 1.1000434800745258
5910.0 0.5214379763595676 1.1004667855451942
5920.0 0.525776575650804 1.1008900910158625
5930.0 0.525776575650804 1.1008900910158625
5940.0 0.525776575650804 1.1008900910158625
5950.0 0.525776575650804 1.1008900910158625
5960.0 0.525776575650804 1.1008900910158625
5970.0 0.5294921598834186 1.1019364115451526
5980.0 0.5332077441160331 1.1029827320744428
5990.0 0.5369233283486478 1.1040290526037329
6000.0 0.5406389125812623 1.105075373133023
6010.0 0.5443544968138768 1.106121693662313
6020.0 0.5480700810464916 1.1071680141916032
6030.0 0.5517856652791061 1.1082143347208935
6040.0 0.5555012495117206 1.1092606552501838
6050.0 0.5636303294221328 1.110655384863581
6060.0 0.5673459136547473 1.111701705392871
6070.0 0.5710614978873619 1.1127480259221616
6080.0 0.5747770821199765 1.1137943464514517
6090.0 0.578492666352591 1.1148406669807418
6100.0 0.5822082505852056 1.115886987510032
6110.0 0.5859238348178203 1.116933308039322
6120.0 0.5896394190504348 1.1179796285686123
6130.0 0.5933550032830495 1.1190259490979024
6140.0 0.597070587515664 1.1200722696271925
6150.0 0.6007861717482785 1.1211185901564829
6160.0 0.6045017559808932 1.122164910685773
6170.0 0.6082173402135077 1.123211231215063
6180.0 0.6082173402135077 1.123211231215063
6190.0 0.6082173402135077 1.123211231215063
6200.0 0.6082173402135077 1.123211231215063
6210.0 0.6082173402135077 1.123211231215063
6220.0 0.6082173402135077 1.123211231215063
6230.0 0.6082173402135077 1.123211231215063
6240.0 0.6082173402135077 1.123211231215063
6250.0 0.6082173402135077 1.123211231215063
6260.0 0.6038038445357101 1.122862822130956
6270.0 0.6038038445357101 1.122862822130956
6280.0 0.6038038445357101 1.122862822130956
6290.0 0.6038038445357101 1.122862822130956
6300.0 0.6038038445357101 1.122862822130956
6310.0 0.6038038445357101 1.122862822130956
6320.0 0.6038038445357101 1.122862822130956
6330.0 0.6038038445357101 1.122862822130956
6340.0 0.6038038445357101 1.122862822130956
6350.0 0.6038038445357101 1.122862822130956
6360.0 0.6038038445357101 1.122862822130956
6370.0 0.6082173402135077 1.123211231215063
6380.0 0.6082173402135077 1.123211231215063
6390.0 0.6082173402135077 1.123211231215063
6400.0 0.6082173402135077 1.123211231215063
6410.0 0.6082173402135077 1.123211231215063
6420.0 0.6082173402135077 1.123211231215063
6430.0 0.6082173402135077 1.123211231215063
6440.0 0.6082173402135077 1.123211231215063
6450.0 0.6082173402135077 1.123211231215063
6460.0 0.6082173402135077 1.123211231215063
6470.0 0.6082173402135077 1.123211231215063
6480.0 0.6082173402135077 1.123211231215063
6490.0 0.6082173402135077 1.123211231215063
6500.0 0.6082173402135077 1.123211231215063
6510.0 0.6082173402135077 1.123211231215063
6520.0 0.6082173402135077 1.123211231215063
6530.0 0.6082173402135077 1.123211231215063
6540.0 0.6082173402135077 1.123211231215063
6550.0 0.6082173402135077 1.123211231215063
6560.0 0.6082173402135077 1.123211231215063
6570.0 0.6082173402135077 1.123211231215063
6580.0 0.6038038445357101 1.122862822130956
6590.0 0.6038038445357101 1.122862822130956
6600.0 0.6038038445357101 1.122862822130956
6610.0 0.6038038445357101 1.122862822130956
6620.0 0.6038038445357101 1.122862822130956
6630.0 0.6038038445357101 1.122862822130956
6640.0 0.6038038445357101 1.122862822130956
6650.0 0.6038038445357101 1.122862822130956
6660.0 0.6038038445357101 1.122862822130956
6670.0 0.6038038445357101 1.122862822130956
6680.0 0.6038038445357101 1.122862822130956
6690.0 0.6038038445357101 1.122862822130956
6700.0 0.6038038445357101 1.122862822130956
6710.0 0.6038038445357101 1.122862822130956
6720.0 0.6038038445357101 1.122862822130956
6730.0 0.6038038445357101 1.122862822130956
6740.0 0.6038038445357101 1.122862822130956
6750.0 0.6038038445357101 1.122862822130956
6760.0 0.6038038445357101 1.122862822130956
6770.0 0.6038038445357101 1.122862822130956
6780.0 0.6038038445357101 1.122862822130956
6790.0 0.6038038445357101 1.122862822130956
6800.0 0.6038038445357101 1.122862822130956
6810.0 0.6038038445357101 1.122862822130956
6820.0 0.6038038445357101 1.122862822130956
6830.0 0.6038038445357101 1.122862822130956
6840.0 0.6038038445357101 1.122862822130956
6850.0 0.6038038445357101 1.122862822130956
6860.0 0.6038038445357101 1.122862822130956
6870.0 0.6038038445357101 1.122862822130956
6880.0 0.6038038445357101 1.122862822130956
6890.0 0.6028306456689383 1.1289153860770929
6900.0 0.6028306456689383 1.1289153860770929
6910.0 0.6028306456689383 1.1289153860770929
6920.0 0.6028306456689383 1.1289153860770929
6930.0 0.6028306456689383 1.1289153860770929
6940.0 0.6028306456689383 1.1289153860770929
6950.0 0.6028306456689383 1.1289153860770929
6960.0 0.6028306456689383 1.1289153860770929
6970.0 0.6028306456689383 1.1289153860770929
6980.0 0.6028306456689383 1.1289153860770929
6990.0 0.6028306456689383 1.1289153860770929
7000.0 0.6028306456689383 1.1289153860770929
7010.0 0.6072441413467358 1.1292637951612001
7020.0 0.6116576370245334 1.1296122042453074
7030.0 0.6160711327023309 1.1299606133294144
7040.0 0.6204846283801284 1.1303090224135217
7050.0 0.624898124057926 1.130657431497629
7060.0 0.6293116197357235 1.1310058405817363
7070.0 0.6337251154135211 1.1313542496658433
7080.0 0.6381386110913185 1.1317026587499506
7090.0 0.6425521067691161 1.1320510678340578
7100.0 0.6479388013136856 1.126346912972028
7110.0 0.6523522969914831 1.126695322056135
7120.0 0.6567657926692807 1.1270437311402424
7130.0 0.6611792883470782 1.1273921402243499
7140.0 0.6655927840248758 1.1277405493084571
7150.0 0.6700062797026733 1.1280889583925644
7160.0 0.6744197753804709 1.1284373674766717
7170.0 0.6788332710582685 1.1287857765607787
7180.0 0.683246766736066 1.129134185644886
7190.0 0.6876602624138636 1.1294825947289933
7200.0 0.6920737580916612 1.1298310038131003
7210.0 0.6964872537694587 1.1301794128972076
7220.0 0.6964872537694587 1.1301794128972076
7230.0 0.6964872537694587 1.1301794128972076
7240.0 0.6964872537694587 1.1301794128972076
7250.0 0.6964872537694587 1.1301794128972076
7260.0 0.6964872537694587 1.1301794128972076
7270.0 0.6964872537694587 1.1301794128972076
7280.0 0.6964872537694587 1.1301794128972076
7290.0 0.6964872537694587 1.1301794128972076
7300.0 0.6964872537694587 1.1301794128972076
7310.0 0.6964872537694587 1.1301794128972076
7320.0 0.6964872537694587 1.1301794128972076
7330.0 0.6964872537694587 1.1301794128972076
7340.0 0.6964872537694587 1.1301794128972076
7350.0 0.6964872537694587 1.1301794128972076
7360.0 0.6964872537694587 1.1301794128972076
7370.0 0.6964872537694587 1.1301794128972076
7380.0 0.6964872537694587 1.1301794128972076
7390.0 0.6964872537694587 1.1301794128972076
7400.0 0.6964872537694587 1.1301794128972076
7410.0 0.6964872537694587 1.1301794128972076
7420.0 0.6964872537694587 1.1301794128972076
7430.0 0.6964872537694587 1.1301794128972076
7440.0 0.6964872537694587 1.1301794128972076
7450.0 0.6964872537694587 1.1301794128972076
7460.0 0.6964872537694587 1.1301794128972076
7470.0 0.6964872537694587 1.1301794128972076
7480.0 0.6964872537694587 1.1301794128972076
7490.0 0.6964872537694587 1.1301794128972076
7500.0 0.6964872537694587 1.1301794128972076
7510.0 0.6964872537694587 1.1301794128972076
7520.0 0.6964872537694587 1.1301794128972076
7530.0 0.6964872537694587 1.1301794128972076
7540.0 0.6964872537694587 1.1301794128972076
7550.0 0.6964872537694587 1.1301794128972076
7560.0 0.6964872537694587 1.1301794128972076
7570.0 0.6964872537694587 1.1301794128972076
7580.0 0.6964872537694587 1.1301794128972076
7590.0 0.6964872537694587 1.1301794128972076
7600.0 0.6964872537694587 1.1301794128972076
7610.0 0.6964872537694587 1.1301794128972076
7620.0 0.6964872537694587 1.1301794128972076
7630.0 0.6964872537694587 1.1301794128972076
7640.0 0.6964872537694587 1.1301794128972076
7650.0 0.6964872537694587 1.1301794128972076
7660.0 0.6964872537694587 1.1301794128972076
7670.0 0.6964872537694587 1.1301794128972076
7680.0 0.6964872537694587 1.1301794128972076
7690.0 0.6964872537694587 1.1301794128972076
7700.0 0.6964872537694587 1.1301794128972076
7710.0 0.6964872537694587 1.1301794128972076
7720.0 0.6964872537694587 1.1301794128972076
7730.0 0.6964872537694587 1.1301794128972076
7740.0 0.6964872537694587 1.1301794128972076
7750.0 0.6964872537694587 1.1301794128972076
7760.0 0.6964872537694587 1.1301794128972076
7770.0 0.6964872537694587 1.1301794128972076
7780.0 0.6964872537694587 1.1301794128972076
7790.0 0.6964872537694587 1.1301794128972076
7800.0 0.6964872537694587 1.1301794128972076
7810.0 0.6964872537694587 1.1301794128972076
7820.0 0.6964872537694587 1.1301794128972076
7830.0 0.6964872537694587 1.1301794128972076
7840.0 0.6964872537694587 1.1301794128972076
7850.0 0.6964872537694587 1.1301794128972076
7860.0 0.6964872537694587 1.1301794128972076
7870.0 0.6964872537694587 1.1301794128972076
7880.0 0.6964872537694587 1.1301794128972076
7890.0 0.6964872537694587 1.1301794128972076
7900.0 0.6964872537694587 1.1301794128972076
7910.0 0.6964872537694587 1.1301794128972076
7920.0 0.6964872537694587 1.1301794128972076
7930.0 0.6964872537694587 1.1301794128972076
7940.0 0.6964872537694587 1.1301794128972076
7950.0 0.7002733530210241 1.1314726787250073
7960.0 0.7002733530210241 1.1314726787250076
7970.0 0.7002733530210241 1.1314726787250076
7980.0 0.7002733530210241 1.1314726787250076
7990.0 0.7002733530210241 1.1314726787250076
8000.0 0.7002733530210241 1.1314726787250071
8010.0 0.7002733530210241 1.1314726787250071
8020.0 0.7002733530210241 1.1314726787250071
8030.0 0.7002733530210241 1.1314726787250071
8040.0 0.7002733530210241 1.1314726787250071
8050.0 0.7002733530210241 1.1314726787250071
8060.0 0.7002733530210241 1.1314726787250071
8070.0 0.7002733530210241 1.1314726787250071
8080.0 0.7002733530210241 1.1314726787250071
8090.0 0.7002733530210241 1.1314726787250071
8100.0 0.7002733530210241 1.1314726787250071
8110.0 0.7002733530210241 1.1314726787250071
8120.0 0.7002733530210241 1.1314726787250071
8130.0 0.7002733530210241 1.1314726787250071
8140.0 0.7002733530210241 1.1314726787250071
8150.0 0.7002733530210241 1.1314726787250071
8160.0 0.6964872537694587 1.1301794128972076
8170.0 0.6964872537694587 1.1301794128972076
8180.0 0.6964872537694587 1.1301794128972076
8190.0 0.6964872537694587 1.1301794128972076
8200.0 0.6964872537694587 1.1301794128972076
8210.0 0.6964872537694587 1.1301794128972076
8220.0 0.6964872537694587 1.1301794128972076
8230.0 0.6964872537694587 1.1301794128972076
8240.0 0.6964872537694587 1.1301794128972076
8250.0 0.6964872537694587 1.1301794128972076
8260.0 0.6964872537694587 1.1301794128972076
8270.0 0.6964872537694587 1.1301794128972076
8280.0 0.6964872537694587 1.1301794128972076
8290.0 0.6964872537694587 1.1301794128972076
8300.0 0.6964872537694587 1.1301794128972076
8310.0 0.6964872537694587 1.1301794128972076
8320.0 0.6964872537694587 1.1301794128972076
8330.0 0.6964872537694587 1.1301794128972076
8340.0 0.7002733530210241 1.1314726787250073
8350.0 0.7002733530210241 1.1314726787250076
8360.0 0.7002733530210241 1.1314726787250076
8370.0 0.7002733530210241 1.1314726787250076
8380.0 0.7002733530210241 1.1314726787250076
8390.0 0.7002733530210241 1.1314726787250071
8400.0 0.7002733530210241 1.1314726787250071
8410.0 0.7002733530210241 1.1314726787250071
8420.0 0.7002733530210241 1.1314726787250071
8430.0 0.7002733530210241 1.1314726787250071
8440.0 0.7002733530210241 1.1314726787250071
8450.0 0.7002733530210241 1.1314726787250071
8460.0 0.7002733530210241 1.1314726787250071
8470.0 0.7002733530210241 1.1314726787250071
8480.0 0.7002733530210241 1.1314726787250071
8490.0 0.7002733530210241 1.1314726787250071
8500.0 0.7002733530210241 1.1314726787250071
8510.0 0.7002733530210241 1.1314726787250071
8520.0 0.7002733530210241 1.1314726787250071
8530.0 0.7002733530210241 1.1314726787250071
8540.0 0.7002733530210241 1.1314726787250071
8550.0 0.6964872537694587 1.1301794128972076
8560.0 0.6964872537694587 1.1301794128972076
8570.0 0.6964872537694587 1.1301794128972076
8580.0 0.6964872537694587 1.1301794128972076
8590.0 0.6964872537694587 1.1301794128972076
8600.0 0.6964872537694587 1.1301794128972076
8610.0 0.6964872537694587 1.1301794128972076
8620.0 0.6964872537694587 1.1301794128972076
8630.0 0.6964872537694587 1.1301794128972076
8640.0 0.6964872537694587 1.1301794128972076
8650.0 0.6964872537694587 1.1301794128972076
8660.0 0.6964872537694587 1.1301794128972076
8670.0 0.6964872537694587 1.1301794128972076
8680.0 0.6964872537694587 1.1301794128972076
8690.0 0.6964872537694587 1.1301794128972076
8700.0 0.6964872537694587 1.1301794128972076
8710.0 0.7002733530210241 1.1314726787250073
8720.0 0.7002733530210241 1.1314726787250076
8730.0 0.7002733530210241 1.1314726787250076
8740.0 0.7002733530210241 1.1314726787250076
8750.0 0.7002733530210241 1.1314726787250076
8760.0 0.7002733530210241 1.1314726787250071
8770.0 0.7002733530210241 1.1314726787250071
8780.0 0.7002733530210241 1.1314726787250071
8790.0 0.7002733530210241 1.1314726787250071
8800.0 0.7002733530210241 1.1314726787250071
8810.0 0.7002733530210241 1.1314726787250071
8820.0 0.7002733530210241 1.1314726787250071
8830.0 0.7002733530210241 1.1314726787250071
8840.0 0.7002733530210241 1.1314726787250071
8850.0 0.7002733530210241 1.1314726787250071
8860.0 0.7002733530210241 1.1314726787250071
8870.0 0.7002733530210241 1.1314726787250071
8880.0 0.7002733530210241 1.1314726787250071
8890.0 0.7002733530210241 1.1314726787250071
8900.0 0.7002733530210241 1.1314726787250071
8910.0 0.7002733530210241 1.1314726787250071
8920.0 0.6964872537694587 1.1301794128972076
8930.0 0.6964872537694587 1.1301794128972076
8940.0 0.6964872537694587 1.1301794128972076
8950.0 0.6964872537694587 1.1301794128972076
8960.0 0.6964872537694587 1.1301794128972076
8970.0 0.6964872537694587 1.1301794128972076
8980.0 0.6964872537694587 1.1301794128972076
8990.0 0.6964872537694587 1.1301794128972076
9000.0 0.6964872537694587 1.1301794128972076
9010.0 0.6964872537694587 1.1301794128972076
9020.0 0.6964872537694587 1.1301794128972076
9030.0 0.6964872537694587 1.1301794128972076
9040.0 0.6964872537694587 1.1301794128972076
9050.0 0.6964872537694587 1.1301794128972076
9060.0 0.6964872537694587 1.1301794128972076
9070.0 0.6964872537694587 1.1301794128972076
9080.0 0.6964872537694587 1.1301794128972076
9090.0 0.6964872537694587 1.1301794128972076
9100.0 0.6964872537694587 1.1301794128972076
9110.0 0.6964872537694587 1.1301794128972076
9120.0 0.6964872537694587 1.1301794128972076
9130.0 0.6964872537694587 1.1301794128972076
9140.0 0.6964872537694587 1.1301794128972076
9150.0 0.6964872537694587 1.1301794128972076
9160.0 0.6964872537694587 1.1301794128972076
9170.0 0.6964872537694587 1.1301794128972076
9180.0 0.6964872537694587 1.1301794128972076
9190.0 0.6964872537694587 1.1301794128972076
9200.0 0.6964872537694587 1.1301794128972076
9210.0 0.6964872537694587 1.1301794128972076
9220.0 0.6964872537694587 1.1301794128972076
9230.0 0.6964872537694587 1.1301794128972076
9240.0 0.6964872537694587 1.1301794128972076
9250.0 0.6964872537694587 1.1301794128972076
9260.0 0.6964872537694587 1.1301794128972076
9270.0 0.6964872537694587 1.1301794128972076
9280.0 0.6964872537694587 1.1301794128972076
9290.0 0.6964872537694587 1.1301794128972076
9300.0 0.6964872537694587 1.1301794128972076
9310.0 0.6964872537694587 1.1301794128972076
9320.0 0.6964872537694587 1.1301794128972076
9330.0 0.6964872537694587 1.1301794128972076
9340.0 0.6964872537694587 1.1301794128972076
9350.0 0.6964872537694587 1.1301794128972076
9360.0 0.6964872537694587 1.1301794128972076
9370.0 0.6964872537694587 1.1301794128972076
9380.0 0.6964872537694587 1.1301794128972076
9390.0 0.6964872537694587 1.1301794128972076
9400.0 0.6964872537694587 1.1301794128972076
9410.0 0.6964872537694587 1.1301794128972076
9420.0 0.6964872537694587 1.1301794128972076
9430.0 0.6964872537694587 1.1301794128972076
9440.0 0.6964872537694587 1.1301794128972076
9450.0 0.6964872537694587 1.1301794128972076
9460.0 0.6964872537694587 1.1301794128972076
9470.0 0.6964872537694587 1.1301794128972076
9480.0 0.6964872537694587 1.1301794128972076
9490.0 0.6964872537694587 1.1301794128972076
9500.0 0.6964872537694587 1.1301794128972076
9510.0 0.6964872537694587 1.1301794128972076
9520.0 0.6964872537694587 1.1301794128972076
9530.0 0.6964872537694587 1.1301794128972076
9540.0 0.6964872537694587 1.1301794128972076
9550.0 0.6964872537694587 1.1301794128972076
9560.0 0.6964872537694587 1.1301794128972076
9570.0 0.6964872537694587 1.1301794128972076
9580.0 0.6964872537694587 1.1301794128972076
9590.0 0.6964872537694587 1.1301794128972076
9600.0 0.6964872537694587 1.1301794128972076
9610.0 0.6964872537694587 1.1301794128972076
9620.0 0.6964872537694587 1.1301794128972076
9630.0 0.6964872537694587 1.1301794128972076
9640.0 0.6964872537694587 1.1301794128972076
9650.0 0.6964872537694587 1.1301794128972076
9660.0 0.6964872537694587 1.1301794128972076
9670.0 0.6964872537694587 1.1301794128972076
9680.0 0.6964872537694587 1.1301794128972076
9690.0 0.6964872537694587 1.1301794128972076
9700.0 0.6964872537694587 1.1301794128972076
9710.0 0.6964872537694587 1.1301794128972076
9720.0 0.6964872537694587 1.1301794128972076
9730.0 0.6964872537694587 1.1301794128972076
9740.0 0.6964872537694587 1.1301794128972076
9750.0 0.6964872537694587 1.1301794128972076
9760.0 0.6964872537694587 1.1301794128972076
9770.0 0.6964872537694587 1.1301794128972076
9780.0 0.6964872537694587 1.1301794128972076
9790.0 0.6954352828174001 1.1363107489286315
9800.0 0.6943833118653414 1.1424420849600554
9810.0 0.6933313409132827 1.1485734209914793
9820.0 0.6922793699612241 1.154704757022903
9830.0 0.6912273990091654 1.160836093054327
9840.0 0.6901754280571067 1.1669674290857506
9850.0 0.6891234571050481 1.1730987651171743
9860.0 0.6880714861529894 1.179230101148598
9870.0 0.6870195152009307 1.1853614371800216
9880.0 0.6859675442488721 1.1914927732114453
9890.0 0.6849155732968134 1.197624109242869
9900.0 0.6838636023447547 1.2037554452742927
