# Supplementary material for: Phospholipids are imported into mitochondria by VDAC, a dimeric beta barrel scramblase
Source: Nat Commun. 2023 Dec 8;14:8115. doi: 10.1038/s41467-023-43570-y (PMC10709637; doi:10.1038/s41467-023-43570-y)
Supplement: Supplementary file 6 — Source Data [file 41467_2023_43570_MOESM6_ESM.zip › Fig 4/fig4-c/scrambling_dimer-1_restrained_n3.dat]

@ xlabel time [ns]
@ ylabel scrambled lipids [%]
$ linewidth 3
0.0 0.00
10.0 0.00
20.0 0.00
30.0 0.00
40.0 0.00
50.0 0.11
60.0 0.11
70.0 0.33
80.0 0.11
90.0 0.22
100.0 0.22
110.0 0.22
120.0 0.22
130.0 0.22
140.0 0.22
150.0 0.11
160.0 0.22
170.0 0.33
180.0 0.33
190.0 0.22
200.0 0.33
210.0 0.33
220.0 0.33
230.0 0.22
240.0 0.33
250.0 0.33
260.0 0.33
270.0 0.33
280.0 0.33
290.0 0.44
300.0 0.33
310.0 0.65
320.0 0.65
330.0 0.65
340.0 0.65
350.0 0.65
360.0 0.65
370.0 0.65
380.0 0.65
390.0 0.65
400.0 0.76
410.0 0.76
420.0 0.87
430.0 0.98
440.0 0.98
450.0 0.98
460.0 1.42
470.0 1.31
480.0 1.31
490.0 1.42
500.0 1.63
510.0 1.63
520.0 1.74
530.0 1.74
540.0 1.74
550.0 1.85
560.0 1.74
570.0 1.85
580.0 1.74
590.0 1.85
600.0 1.74
610.0 1.74
620.0 1.85
630.0 1.85
640.0 1.96
650.0 1.96
660.0 1.96
670.0 1.96
680.0 1.96
690.0 1.96
700.0 1.96
710.0 2.07
720.0 2.07
730.0 2.18
740.0 2.18
750.0 2.29
760.0 2.40
770.0 2.29
780.0 2.40
790.0 2.40
800.0 2.51
810.0 2.51
820.0 2.51
830.0 2.61
840.0 2.61
850.0 2.51
860.0 2.51
870.0 2.72
880.0 2.72
890.0 2.94
900.0 2.94
910.0 3.05
920.0 2.72
930.0 2.72
940.0 2.94
950.0 2.94
960.0 2.94
970.0 2.83
980.0 2.94
990.0 3.05
1000.0 3.05
1010.0 3.16
1020.0 3.16
1030.0 3.16
1040.0 3.16
1050.0 3.05
1060.0 3.16
1070.0 3.27
1080.0 3.27
1090.0 3.27
1100.0 3.27
1110.0 3.38
1120.0 3.38
1130.0 3.38
1140.0 3.38
1150.0 3.38
1160.0 3.38
1170.0 3.59
1180.0 3.49
1190.0 3.70
1200.0 3.59
1210.0 3.70
1220.0 3.70
1230.0 3.70
1240.0 3.81
1250.0 3.70
1260.0 3.92
1270.0 3.70
1280.0 3.81
1290.0 3.81
1300.0 3.81
1310.0 3.70
1320.0 3.92
1330.0 3.81
1340.0 3.70
1350.0 3.70
1360.0 3.70
1370.0 3.70
1380.0 3.70
1390.0 3.81
1400.0 3.81
1410.0 3.81
1420.0 3.92
1430.0 3.92
1440.0 3.92
1450.0 3.92
1460.0 4.03
1470.0 4.14
1480.0 4.14
1490.0 4.14
1500.0 4.14
1510.0 4.25
1520.0 4.25
1530.0 4.25
1540.0 4.25
1550.0 4.25
1560.0 4.25
1570.0 4.25
1580.0 4.36
1590.0 4.47
1600.0 4.47
1610.0 4.47
1620.0 4.58
1630.0 4.58
1640.0 4.47
1650.0 4.47
1660.0 4.47
1670.0 4.68
1680.0 4.58
1690.0 4.68
1700.0 4.79
1710.0 4.68
1720.0 4.79
1730.0 4.90
1740.0 4.90
1750.0 5.01
1760.0 5.12
1770.0 5.12
1780.0 5.01
1790.0 4.90
1800.0 4.90
1810.0 4.90
1820.0 5.01
1830.0 5.23
1840.0 4.90
1850.0 5.12
1860.0 5.12
1870.0 5.12
1880.0 5.23
1890.0 5.12
1900.0 5.34
1910.0 5.12
1920.0 5.12
1930.0 5.12
1940.0 5.12
1950.0 5.23
1960.0 5.34
1970.0 5.23
1980.0 5.23
1990.0 5.34
2000.0 5.34
2010.0 5.34
2020.0 5.23
2030.0 5.23
2040.0 5.23
2050.0 5.45
2060.0 5.45
2070.0 5.45
2080.0 5.45
2090.0 5.45
2100.0 5.45
2110.0 5.45
2120.0 5.45
2130.0 5.45
2140.0 5.45
2150.0 5.56
2160.0 5.56
2170.0 5.56
2180.0 5.56
2190.0 5.56
2200.0 5.56
2210.0 5.56
2220.0 5.56
2230.0 5.56
2240.0 5.56
2250.0 5.66
2260.0 5.66
2270.0 5.77
2280.0 5.77
2290.0 5.88
2300.0 5.77
2310.0 5.77
2320.0 5.77
2330.0 5.77
2340.0 5.77
2350.0 5.77
2360.0 5.88
2370.0 5.77
2380.0 5.77
2390.0 5.77
2400.0 5.88
2410.0 5.88
2420.0 5.88
2430.0 5.77
2440.0 5.77
2450.0 5.77
2460.0 5.77
2470.0 5.77
2480.0 5.88
2490.0 5.88
2500.0 5.88
2510.0 5.99
2520.0 5.88
2530.0 6.10
2540.0 6.10
2550.0 6.10
2560.0 6.10
2570.0 6.21
2580.0 6.21
2590.0 6.21
2600.0 6.21
2610.0 6.21
2620.0 6.21
2630.0 6.21
2640.0 6.32
2650.0 6.21
2660.0 6.32
2670.0 6.32
2680.0 6.32
2690.0 6.43
2700.0 6.43
2710.0 6.43
2720.0 6.64
2730.0 6.54
2740.0 6.54
2750.0 6.54
2760.0 6.54
2770.0 6.64
2780.0 6.64
2790.0 6.64
2800.0 6.75
2810.0 6.86
2820.0 6.64
2830.0 6.75
2840.0 6.75
2850.0 6.64
2860.0 6.75
2870.0 6.86
2880.0 6.86
2890.0 6.86
2900.0 6.86
2910.0 6.86
2920.0 6.86
2930.0 6.86
2940.0 6.97
2950.0 6.97
2960.0 6.97
2970.0 7.08
2980.0 7.08
2990.0 7.08
3000.0 7.08
3010.0 7.19
3020.0 7.19
3030.0 7.19
3040.0 7.19
3050.0 7.30
3060.0 7.30
3070.0 7.30
3080.0 7.41
3090.0 7.41
3100.0 7.41
3110.0 7.52
3120.0 7.52
3130.0 7.52
3140.0 7.52
3150.0 7.52
3160.0 7.63
3170.0 7.52
3180.0 7.41
3190.0 7.41
3200.0 7.41
3210.0 7.41
3220.0 7.41
3230.0 7.41
3240.0 7.41
3250.0 7.41
3260.0 7.41
3270.0 7.41
3280.0 7.41
3290.0 7.52
3300.0 7.52
3310.0 7.41
3320.0 7.52
3330.0 7.52
3340.0 7.52
3350.0 7.52
3360.0 7.63
3370.0 7.63
3380.0 7.63
3390.0 7.63
3400.0 7.63
3410.0 7.63
3420.0 7.63
3430.0 7.63
3440.0 7.63
3450.0 7.73
3460.0 7.63
3470.0 7.73
3480.0 7.73
3490.0 7.73
3500.0 7.84
3510.0 7.84
3520.0 7.84
3530.0 7.84
3540.0 7.84
3550.0 8.06
3560.0 7.95
3570.0 8.06
3580.0 8.06
3590.0 8.06
3600.0 8.06
3610.0 8.06
3620.0 8.28
3630.0 8.28
3640.0 8.39
3650.0 8.39
3660.0 8.50
3670.0 8.50
3680.0 8.50
3690.0 8.71
3700.0 8.50
3710.0 8.61
3720.0 8.50
3730.0 8.50
3740.0 8.82
3750.0 8.82
3760.0 8.93
3770.0 8.93
3780.0 9.04
3790.0 8.82
3800.0 8.93
3810.0 8.93
3820.0 8.82
3830.0 9.04
3840.0 9.04
3850.0 9.04
3860.0 8.93
3870.0 9.04
3880.0 8.93
3890.0 8.93
3900.0 8.93
3910.0 8.82
3920.0 8.93
3930.0 9.04
3940.0 9.04
3950.0 9.04
3960.0 9.04
3970.0 8.93
3980.0 8.93
3990.0 8.93
4000.0 9.04
4010.0 8.93
4020.0 9.04
4030.0 9.15
4040.0 9.04
4050.0 9.04
4060.0 9.04
4070.0 9.04
4080.0 9.04
4090.0 9.04
4100.0 9.04
4110.0 9.04
4120.0 9.04
4130.0 9.04
4140.0 9.04
4150.0 9.04
4160.0 9.04
4170.0 9.15
4180.0 9.15
4190.0 9.15
4200.0 9.15
4210.0 9.15
4220.0 9.15
4230.0 9.37
4240.0 9.37
4250.0 9.48
4260.0 9.37
4270.0 9.37
4280.0 9.37
4290.0 9.37
4300.0 9.37
4310.0 9.37
4320.0 9.37
4330.0 9.37
4340.0 9.37
4350.0 9.37
4360.0 9.37
4370.0 9.37
4380.0 9.37
4390.0 9.48
4400.0 9.48
4410.0 9.37
4420.0 9.37
4430.0 9.48
4440.0 9.37
4450.0 9.48
4460.0 9.59
4470.0 9.59
4480.0 9.59
4490.0 9.48
4500.0 9.59
4510.0 9.59
4520.0 9.59
4530.0 9.59
4540.0 9.69
4550.0 9.59
4560.0 9.80
4570.0 9.80
4580.0 9.80
4590.0 9.91
4600.0 9.80
4610.0 9.91
4620.0 9.91
4630.0 9.80
4640.0 9.80
4650.0 9.80
4660.0 9.80
4670.0 10.02
4680.0 9.80
4690.0 9.91
4700.0 9.69
4710.0 10.02
4720.0 9.91
4730.0 9.80
4740.0 9.80
4750.0 9.80
4760.0 9.69
4770.0 9.69
4780.0 9.80
4790.0 9.80
4800.0 9.91
4810.0 9.80
4820.0 9.80
4830.0 9.91
4840.0 9.91
4850.0 9.91
4860.0 9.91
4870.0 10.13
4880.0 10.24
4890.0 10.24
4900.0 10.24
4910.0 10.24
4920.0 10.24
4930.0 10.24
4940.0 10.24
4950.0 10.24
4960.0 10.46
4970.0 10.35
4980.0 10.35
4990.0 10.35
5000.0 10.35
5010.0 10.46
5020.0 10.57
5030.0 10.35
5040.0 10.35
5050.0 10.35
5060.0 10.35
5070.0 10.35
5080.0 10.46
5090.0 10.46
5100.0 10.35
5110.0 10.46
5120.0 10.57
5130.0 10.46
5140.0 10.57
5150.0 10.78
5160.0 10.68
5170.0 10.68
5180.0 10.68
5190.0 10.68
5200.0 10.78
5210.0 10.68
5220.0 10.68
5230.0 10.68
5240.0 10.68
5250.0 10.68
5260.0 10.78
5270.0 10.68
5280.0 10.68
5290.0 10.68
5300.0 10.68
5310.0 10.68
5320.0 10.78
5330.0 10.78
5340.0 10.78
5350.0 10.78
5360.0 10.68
5370.0 10.78
5380.0 10.89
5390.0 10.89
5400.0 10.89
5410.0 10.89
5420.0 11.00
5430.0 10.89
5440.0 10.89
5450.0 10.89
5460.0 11.00
5470.0 10.89
5480.0 10.89
5490.0 10.89
5500.0 10.89
5510.0 11.00
5520.0 11.00
5530.0 11.00
5540.0 10.89
5550.0 10.89
5560.0 10.89
5570.0 10.89
5580.0 10.89
5590.0 10.89
5600.0 10.89
5610.0 11.00
5620.0 10.89
5630.0 10.89
5640.0 10.89
5650.0 11.00
5660.0 11.00
5670.0 11.11
5680.0 11.11
5690.0 11.00
5700.0 11.00
5710.0 11.11
5720.0 11.00
5730.0 11.00
5740.0 11.00
5750.0 11.00
5760.0 11.00
5770.0 11.00
5780.0 11.00
5790.0 11.00
5800.0 11.00
5810.0 11.11
5820.0 11.22
5830.0 11.22
5840.0 11.11
5850.0 11.11
5860.0 11.11
5870.0 11.11
5880.0 11.11
5890.0 11.33
5900.0 11.22
5910.0 11.22
5920.0 11.11
5930.0 11.11
5940.0 11.22
5950.0 11.11
5960.0 11.22
5970.0 11.11
5980.0 11.11
5990.0 11.11
6000.0 11.11
6010.0 11.22
6020.0 11.33
6030.0 11.44
6040.0 11.44
6050.0 11.44
6060.0 11.44
6070.0 11.44
6080.0 11.44
6090.0 11.44
6100.0 11.55
6110.0 11.55
6120.0 11.44
6130.0 11.44
6140.0 11.55
6150.0 11.55
6160.0 11.55
6170.0 11.55
6180.0 11.44
6190.0 11.44
6200.0 11.33
6210.0 11.44
6220.0 11.44
6230.0 11.55
6240.0 11.66
6250.0 11.76
6260.0 11.76
6270.0 11.76
6280.0 11.76
6290.0 11.76
6300.0 11.76
6310.0 11.76
6320.0 11.76
6330.0 11.87
6340.0 11.87
6350.0 11.87
6360.0 11.98
6370.0 11.98
6380.0 11.98
6390.0 11.98
6400.0 11.98
6410.0 11.98
6420.0 12.09
6430.0 12.09
6440.0 12.09
6450.0 12.09
6460.0 11.98
6470.0 12.09
6480.0 12.09
6490.0 12.09
6500.0 12.09
6510.0 12.09
6520.0 12.09
6530.0 12.09
6540.0 12.09
6550.0 12.09
6560.0 12.09
6570.0 12.09
6580.0 12.20
6590.0 12.20
6600.0 12.20
6610.0 12.20
6620.0 12.20
6630.0 12.20
6640.0 12.20
6650.0 12.20
6660.0 12.20
6670.0 12.20
6680.0 12.20
6690.0 12.20
6700.0 12.20
6710.0 12.09
6720.0 12.09
6730.0 12.09
6740.0 12.09
6750.0 12.09
6760.0 12.20
6770.0 12.20
6780.0 12.20
6790.0 12.20
6800.0 12.31
6810.0 12.31
6820.0 12.31
6830.0 12.31
6840.0 12.20
6850.0 12.20
6860.0 12.31
6870.0 12.31
6880.0 12.20
6890.0 12.20
6900.0 12.20
6910.0 12.09
6920.0 12.09
6930.0 12.20
6940.0 12.20
6950.0 12.20
6960.0 12.31
6970.0 12.31
6980.0 12.31
6990.0 12.20
7000.0 12.20
7010.0 12.20
7020.0 12.20
7030.0 12.20
7040.0 12.31
7050.0 12.20
7060.0 12.20
7070.0 12.20
7080.0 12.09
7090.0 12.09
7100.0 12.09
7110.0 11.98
7120.0 12.09
7130.0 12.09
7140.0 12.09
7150.0 11.98
7160.0 12.09
7170.0 12.09
7180.0 12.09
7190.0 12.09
7200.0 12.09
7210.0 12.09
7220.0 12.09
7230.0 12.09
7240.0 12.09
7250.0 12.09
7260.0 12.20
7270.0 12.20
7280.0 12.20
7290.0 12.09
7300.0 12.31
7310.0 12.20
7320.0 12.31
7330.0 12.31
7340.0 12.31
7350.0 12.31
7360.0 12.31
7370.0 12.20
7380.0 12.20
7390.0 12.20
7400.0 12.20
7410.0 12.20
7420.0 12.20
7430.0 12.20
7440.0 12.31
7450.0 12.42
7460.0 12.42
7470.0 12.42
7480.0 12.42
7490.0 12.42
7500.0 12.53
7510.0 12.53
7520.0 12.53
7530.0 12.53
7540.0 12.53
7550.0 12.75
7560.0 12.85
7570.0 12.75
7580.0 12.75
7590.0 12.75
7600.0 12.64
7610.0 12.64
7620.0 12.75
7630.0 12.64
7640.0 12.64
7650.0 12.64
7660.0 12.75
7670.0 12.75
7680.0 12.75
7690.0 12.85
7700.0 12.85
7710.0 12.75
7720.0 12.75
7730.0 12.96
7740.0 12.96
7750.0 12.75
7760.0 12.96
7770.0 12.96
7780.0 13.07
7790.0 13.18
7800.0 13.07
7810.0 13.07
7820.0 13.18
7830.0 13.29
7840.0 13.29
7850.0 13.40
7860.0 13.40
7870.0 13.40
7880.0 13.40
7890.0 13.40
7900.0 13.29
7910.0 13.40
7920.0 13.29
7930.0 13.51
7940.0 13.40
7950.0 13.51
7960.0 13.40
7970.0 13.40
7980.0 13.40
7990.0 13.62
8000.0 13.51
8010.0 13.62
8020.0 13.62
8030.0 13.62
8040.0 13.62
8050.0 13.73
8060.0 13.51
8070.0 13.73
8080.0 13.73
8090.0 13.62
8100.0 13.51
8110.0 13.62
8120.0 13.73
8130.0 13.51
8140.0 13.51
8150.0 13.51
8160.0 13.62
8170.0 13.51
8180.0 13.62
8190.0 13.73
8200.0 13.83
8210.0 13.83
8220.0 13.83
8230.0 13.83
8240.0 13.94
8250.0 13.94
8260.0 13.94
8270.0 14.16
8280.0 14.16
8290.0 13.94
8300.0 14.05
8310.0 14.16
8320.0 14.16
8330.0 14.16
8340.0 14.16
8350.0 14.16
8360.0 14.16
8370.0 14.16
8380.0 14.27
8390.0 14.27
8400.0 14.16
8410.0 14.16
8420.0 14.16
8430.0 14.27
8440.0 14.27
8450.0 14.27
8460.0 14.27
8470.0 14.27
8480.0 14.27
8490.0 14.60
8500.0 14.27
8510.0 14.27
8520.0 14.49
8530.0 14.49
8540.0 14.60
8550.0 14.38
8560.0 14.49
8570.0 14.60
8580.0 14.60
8590.0 14.49
8600.0 14.49
8610.0 14.60
8620.0 14.49
8630.0 14.60
8640.0 14.49
8650.0 14.49
8660.0 14.60
8670.0 14.49
8680.0 14.49
8690.0 14.49
8700.0 14.60
8710.0 14.60
8720.0 14.71
8730.0 14.71
8740.0 14.71
8750.0 14.49
8760.0 14.71
8770.0 14.71
8780.0 14.71
8790.0 14.60
8800.0 14.60
8810.0 14.71
8820.0 14.71
8830.0 15.03
8840.0 15.03
8850.0 14.92
8860.0 15.03
8870.0 15.03
8880.0 15.03
8890.0 15.03
8900.0 15.14
8910.0 15.14
8920.0 15.03
8930.0 15.03
8940.0 15.03
8950.0 15.03
8960.0 15.14
8970.0 15.14
8980.0 14.92
8990.0 15.03
9000.0 15.14
9010.0 15.25
9020.0 15.03
9030.0 15.14
9040.0 15.14
9050.0 15.25
9060.0 15.25
9070.0 15.25
9080.0 15.25
9090.0 15.36
9100.0 15.36
9110.0 15.25
9120.0 15.25
9130.0 15.25
9140.0 15.36
9150.0 15.36
9160.0 15.47
9170.0 15.47
9180.0 15.58
9190.0 15.58
9200.0 15.69
9210.0 15.69
9220.0 15.69
9230.0 15.80
9240.0 15.69
9250.0 15.90
9260.0 15.90
9270.0 15.80
9280.0 15.80
9290.0 16.01
9300.0 16.01
9310.0 16.01
9320.0 16.01
9330.0 16.01
9340.0 16.01
9350.0 16.01
9360.0 16.01
9370.0 16.01
9380.0 16.01
9390.0 15.90
9400.0 16.12
9410.0 15.90
9420.0 15.90
9430.0 15.90
9440.0 15.90
9450.0 16.01
9460.0 15.90
9470.0 16.12
9480.0 16.12
9490.0 16.23
9500.0 16.12
9510.0 16.23
9520.0 16.23
9530.0 16.34
9540.0 16.34
9550.0 16.23
9560.0 16.45
9570.0 16.34
9580.0 16.45
9590.0 16.45
9600.0 16.45
9610.0 16.45
9620.0 16.45
9630.0 16.34
9640.0 16.45
9650.0 16.56
9660.0 16.45
9670.0 16.34
9680.0 16.45
9690.0 16.45
9700.0 16.56
9710.0 16.78
9720.0 16.88
9730.0 17.10
9740.0 16.88
9750.0 17.10
9760.0 16.99
9770.0 16.99
9780.0 16.99
9790.0 16.99
9800.0 16.99
9810.0 16.88
9820.0 16.99
9830.0 17.10
9840.0 17.10
9850.0 17.21
9860.0 17.10
9870.0 17.21
9880.0 17.43
9890.0 17.54
9900.0 17.54
9910.0 17.65
9920.0 17.54
9930.0 17.43
9940.0 17.54
9950.0 17.43
9960.0 17.65
9970.0 17.65
9980.0 17.76
9990.0 17.54
10000.0 17.54
