# Supplementary material for: Phospholipids are imported into mitochondria by VDAC, a dimeric beta barrel scramblase
Source: Nat Commun. 2023 Dec 8;14:8115. doi: 10.1038/s41467-023-43570-y (PMC10709637; doi:10.1038/s41467-023-43570-y)
Supplement: Supplementary file 6 — Source Data [file 41467_2023_43570_MOESM6_ESM.zip › Fig 4/fig4-c/scrambling_dimer-1_restrained_n2.dat]

@ xlabel time [ns]
@ ylabel scrambled lipids [%]
$ linewidth 3
0.0 0.00
10.0 0.00
20.0 0.00
30.0 0.11
40.0 0.11
50.0 0.11
60.0 0.00
70.0 0.00
80.0 0.11
90.0 0.11
100.0 0.11
110.0 0.22
120.0 0.33
130.0 0.11
140.0 0.11
150.0 0.22
160.0 0.22
170.0 0.33
180.0 0.22
190.0 0.22
200.0 0.22
210.0 0.22
220.0 0.22
230.0 0.22
240.0 0.22
250.0 0.22
260.0 0.22
270.0 0.44
280.0 0.44
290.0 0.44
300.0 0.44
310.0 0.44
320.0 0.44
330.0 0.54
340.0 0.44
350.0 0.44
360.0 0.44
370.0 0.44
380.0 0.44
390.0 0.44
400.0 0.54
410.0 0.54
420.0 0.54
430.0 0.54
440.0 0.65
450.0 0.65
460.0 0.65
470.0 0.65
480.0 0.65
490.0 0.65
500.0 0.65
510.0 0.76
520.0 0.76
530.0 0.87
540.0 1.09
550.0 0.98
560.0 0.98
570.0 0.87
580.0 0.87
590.0 0.87
600.0 0.87
610.0 0.87
620.0 0.87
630.0 0.98
640.0 0.98
650.0 0.98
660.0 0.98
670.0 0.98
680.0 0.87
690.0 0.98
700.0 0.98
710.0 0.87
720.0 0.98
730.0 0.98
740.0 1.09
750.0 0.98
760.0 0.98
770.0 0.98
780.0 1.09
790.0 0.98
800.0 1.09
810.0 1.09
820.0 1.20
830.0 1.20
840.0 1.31
850.0 1.31
860.0 1.31
870.0 1.31
880.0 1.31
890.0 1.53
900.0 1.42
910.0 1.63
920.0 1.63
930.0 1.63
940.0 1.85
950.0 1.74
960.0 1.63
970.0 1.96
980.0 1.96
990.0 1.96
1000.0 2.07
1010.0 2.07
1020.0 2.07
1030.0 2.07
1040.0 2.07
1050.0 1.96
1060.0 2.18
1070.0 2.18
1080.0 2.18
1090.0 2.07
1100.0 2.18
1110.0 2.07
1120.0 2.07
1130.0 1.96
1140.0 2.07
1150.0 2.07
1160.0 2.07
1170.0 2.18
1180.0 2.07
1190.0 1.96
1200.0 2.07
1210.0 2.18
1220.0 2.07
1230.0 1.96
1240.0 2.18
1250.0 2.18
1260.0 2.07
1270.0 2.07
1280.0 1.96
1290.0 1.96
1300.0 2.07
1310.0 1.96
1320.0 1.96
1330.0 2.18
1340.0 2.18
1350.0 2.18
1360.0 2.18
1370.0 2.29
1380.0 2.29
1390.0 2.07
1400.0 2.07
1410.0 2.18
1420.0 2.29
1430.0 2.40
1440.0 2.40
1450.0 2.40
1460.0 2.29
1470.0 2.29
1480.0 2.40
1490.0 2.51
1500.0 2.40
1510.0 2.51
1520.0 2.51
1530.0 2.51
1540.0 2.51
1550.0 2.61
1560.0 2.51
1570.0 2.61
1580.0 2.51
1590.0 2.51
1600.0 2.61
1610.0 2.51
1620.0 2.61
1630.0 2.51
1640.0 2.51
1650.0 2.51
1660.0 2.61
1670.0 2.51
1680.0 2.72
1690.0 2.72
1700.0 2.61
1710.0 2.72
1720.0 2.72
1730.0 2.72
1740.0 2.72
1750.0 2.72
1760.0 2.83
1770.0 2.83
1780.0 2.83
1790.0 2.94
1800.0 2.83
1810.0 2.94
1820.0 2.94
1830.0 2.94
1840.0 2.94
1850.0 3.16
1860.0 3.05
1870.0 3.16
1880.0 3.16
1890.0 3.05
1900.0 3.27
1910.0 3.05
1920.0 3.05
1930.0 3.16
1940.0 3.05
1950.0 3.16
1960.0 3.16
1970.0 3.16
1980.0 3.16
1990.0 3.16
2000.0 3.16
2010.0 3.05
2020.0 3.05
2030.0 3.05
2040.0 3.05
2050.0 3.05
2060.0 3.05
2070.0 2.94
2080.0 3.16
2090.0 2.94
2100.0 3.05
2110.0 3.05
2120.0 3.05
2130.0 3.27
2140.0 3.27
2150.0 3.27
2160.0 3.38
2170.0 3.38
2180.0 3.27
2190.0 3.38
2200.0 3.38
2210.0 3.49
2220.0 3.49
2230.0 3.49
2240.0 3.49
2250.0 3.70
2260.0 3.70
2270.0 3.70
2280.0 3.70
2290.0 3.59
2300.0 3.70
2310.0 3.70
2320.0 3.70
2330.0 3.70
2340.0 3.70
2350.0 3.70
2360.0 3.92
2370.0 3.92
2380.0 3.81
2390.0 3.81
2400.0 3.81
2410.0 3.81
2420.0 3.92
2430.0 3.92
2440.0 3.92
2450.0 3.81
2460.0 3.92
2470.0 3.81
2480.0 3.81
2490.0 3.81
2500.0 3.81
2510.0 3.92
2520.0 3.92
2530.0 4.03
2540.0 3.92
2550.0 3.92
2560.0 3.92
2570.0 3.92
2580.0 3.92
2590.0 4.03
2600.0 4.03
2610.0 4.14
2620.0 4.03
2630.0 4.14
2640.0 4.14
2650.0 4.14
2660.0 4.14
2670.0 4.14
2680.0 4.14
2690.0 4.14
2700.0 4.25
2710.0 4.25
2720.0 4.25
2730.0 4.36
2740.0 4.36
2750.0 4.25
2760.0 4.36
2770.0 4.36
2780.0 4.25
2790.0 4.47
2800.0 4.47
2810.0 4.58
2820.0 4.58
2830.0 4.58
2840.0 4.68
2850.0 4.68
2860.0 4.68
2870.0 4.79
2880.0 4.79
2890.0 4.79
2900.0 4.68
2910.0 4.68
2920.0 4.68
2930.0 4.79
2940.0 4.90
2950.0 4.90
2960.0 4.79
2970.0 4.68
2980.0 4.68
2990.0 4.68
3000.0 4.90
3010.0 4.79
3020.0 4.79
3030.0 4.79
3040.0 4.79
3050.0 4.79
3060.0 4.90
3070.0 4.90
3080.0 4.90
3090.0 4.90
3100.0 4.90
3110.0 4.79
3120.0 4.79
3130.0 4.79
3140.0 4.79
3150.0 5.01
3160.0 5.01
3170.0 5.01
3180.0 5.01
3190.0 4.90
3200.0 4.90
3210.0 5.12
3220.0 5.12
3230.0 5.23
3240.0 5.23
3250.0 5.34
3260.0 5.45
3270.0 5.45
3280.0 5.34
3290.0 5.34
3300.0 5.34
3310.0 5.34
3320.0 5.56
3330.0 5.45
3340.0 5.45
3350.0 5.45
3360.0 5.45
3370.0 5.45
3380.0 5.45
3390.0 5.34
3400.0 5.45
3410.0 5.56
3420.0 5.56
3430.0 5.88
3440.0 5.66
3450.0 5.66
3460.0 5.66
3470.0 5.66
3480.0 5.66
3490.0 5.77
3500.0 5.66
3510.0 5.66
3520.0 5.66
3530.0 5.99
3540.0 5.88
3550.0 5.88
3560.0 5.77
3570.0 5.88
3580.0 5.99
3590.0 5.99
3600.0 5.99
3610.0 5.99
3620.0 5.99
3630.0 6.10
3640.0 6.10
3650.0 5.99
3660.0 6.10
3670.0 6.10
3680.0 6.10
3690.0 6.10
3700.0 6.10
3710.0 6.21
3720.0 6.10
3730.0 6.21
3740.0 6.10
3750.0 6.10
3760.0 6.21
3770.0 6.21
3780.0 6.21
3790.0 6.21
3800.0 6.32
3810.0 6.43
3820.0 6.43
3830.0 6.43
3840.0 6.43
3850.0 6.43
3860.0 6.43
3870.0 6.43
3880.0 6.43
3890.0 6.54
3900.0 6.43
3910.0 6.43
3920.0 6.54
3930.0 6.54
3940.0 6.64
3950.0 6.64
3960.0 6.64
3970.0 6.64
3980.0 6.64
3990.0 6.64
4000.0 6.64
4010.0 6.64
4020.0 6.75
4030.0 6.75
4040.0 6.75
4050.0 6.75
4060.0 6.86
4070.0 6.86
4080.0 6.75
4090.0 6.75
4100.0 6.86
4110.0 7.08
4120.0 6.86
4130.0 6.86
4140.0 6.86
4150.0 6.86
4160.0 6.86
4170.0 6.86
4180.0 6.86
4190.0 6.86
4200.0 6.86
4210.0 7.19
4220.0 7.08
4230.0 7.19
4240.0 7.19
4250.0 7.19
4260.0 7.41
4270.0 7.41
4280.0 7.41
4290.0 7.30
4300.0 7.41
4310.0 7.41
4320.0 7.52
4330.0 7.52
4340.0 7.41
4350.0 7.41
4360.0 7.41
4370.0 7.41
4380.0 7.52
4390.0 7.41
4400.0 7.63
4410.0 7.63
4420.0 7.63
4430.0 7.63
4440.0 7.73
4450.0 7.73
4460.0 7.95
4470.0 7.95
4480.0 8.17
4490.0 8.06
4500.0 7.95
4510.0 7.95
4520.0 8.06
4530.0 8.28
4540.0 8.17
4550.0 8.17
4560.0 8.28
4570.0 8.17
4580.0 8.17
4590.0 8.06
4600.0 8.06
4610.0 8.06
4620.0 8.06
4630.0 8.06
4640.0 8.06
4650.0 8.06
4660.0 8.17
4670.0 8.06
4680.0 8.06
4690.0 8.06
4700.0 8.06
4710.0 8.06
4720.0 8.06
4730.0 8.06
4740.0 8.06
4750.0 8.06
4760.0 8.17
4770.0 8.17
4780.0 8.17
4790.0 8.17
4800.0 8.17
4810.0 8.17
4820.0 8.28
4830.0 8.28
4840.0 8.39
4850.0 8.39
4860.0 8.39
4870.0 8.39
4880.0 8.50
4890.0 8.39
4900.0 8.39
4910.0 8.39
4920.0 8.39
4930.0 8.50
4940.0 8.61
4950.0 8.61
4960.0 8.61
4970.0 8.61
4980.0 8.50
4990.0 8.71
5000.0 8.71
5010.0 8.71
5020.0 8.71
5030.0 8.71
5040.0 8.71
5050.0 8.71
5060.0 8.71
5070.0 8.71
5080.0 8.71
5090.0 8.71
5100.0 8.71
5110.0 8.82
5120.0 8.71
5130.0 8.71
5140.0 8.82
5150.0 8.71
5160.0 8.71
5170.0 8.71
5180.0 8.82
5190.0 8.82
5200.0 8.82
5210.0 8.82
5220.0 8.93
5230.0 8.82
5240.0 8.82
5250.0 8.93
5260.0 8.93
5270.0 9.04
5280.0 8.93
5290.0 9.04
5300.0 8.93
5310.0 8.93
5320.0 8.93
5330.0 8.93
5340.0 8.93
5350.0 9.04
5360.0 9.04
5370.0 9.15
5380.0 9.15
5390.0 9.26
5400.0 9.15
5410.0 9.15
5420.0 9.15
5430.0 9.26
5440.0 9.26
5450.0 9.26
5460.0 9.26
5470.0 9.26
5480.0 9.15
5490.0 9.15
5500.0 9.37
5510.0 9.26
5520.0 9.15
5530.0 9.26
5540.0 9.26
5550.0 9.26
5560.0 9.37
5570.0 9.37
5580.0 9.37
5590.0 9.26
5600.0 9.37
5610.0 9.37
5620.0 9.48
5630.0 9.37
5640.0 9.48
5650.0 9.37
5660.0 9.37
5670.0 9.37
5680.0 9.37
5690.0 9.37
5700.0 9.37
5710.0 9.37
5720.0 9.37
5730.0 9.37
5740.0 9.37
5750.0 9.48
5760.0 9.37
5770.0 9.48
5780.0 9.48
5790.0 9.48
5800.0 9.59
5810.0 9.48
5820.0 9.48
5830.0 9.59
5840.0 9.48
5850.0 9.48
5860.0 9.48
5870.0 9.37
5880.0 9.37
5890.0 9.37
5900.0 9.48
5910.0 9.48
5920.0 9.48
5930.0 9.37
5940.0 9.48
5950.0 9.48
5960.0 9.48
5970.0 9.48
5980.0 9.48
5990.0 9.69
6000.0 9.69
6010.0 9.59
6020.0 9.48
6030.0 9.48
6040.0 9.48
6050.0 9.48
6060.0 9.48
6070.0 9.48
6080.0 9.48
6090.0 9.48
6100.0 9.59
6110.0 9.59
6120.0 9.69
6130.0 9.69
6140.0 9.69
6150.0 9.69
6160.0 9.69
6170.0 9.69
6180.0 9.80
6190.0 9.80
6200.0 9.80
6210.0 9.80
6220.0 9.91
6230.0 9.80
6240.0 9.80
6250.0 9.80
6260.0 9.80
6270.0 9.91
6280.0 9.91
6290.0 9.91
6300.0 9.91
6310.0 9.80
6320.0 10.02
6330.0 10.02
6340.0 10.02
6350.0 10.02
6360.0 10.02
6370.0 10.02
6380.0 10.02
6390.0 10.02
6400.0 10.02
6410.0 10.02
6420.0 10.13
6430.0 10.02
6440.0 10.02
6450.0 10.02
6460.0 10.13
6470.0 10.02
6480.0 10.13
6490.0 10.13
6500.0 10.24
6510.0 10.13
6520.0 10.46
6530.0 10.13
6540.0 10.13
6550.0 10.13
6560.0 10.13
6570.0 10.35
6580.0 10.24
6590.0 10.13
6600.0 10.24
6610.0 10.02
6620.0 10.13
6630.0 10.13
6640.0 10.24
6650.0 10.24
6660.0 10.13
6670.0 10.35
6680.0 10.24
6690.0 10.24
6700.0 10.35
6710.0 10.24
6720.0 10.35
6730.0 10.35
6740.0 10.24
6750.0 10.24
6760.0 10.24
6770.0 10.24
6780.0 10.24
6790.0 10.24
6800.0 10.35
6810.0 10.57
6820.0 10.46
6830.0 10.46
6840.0 10.46
6850.0 10.46
6860.0 10.57
6870.0 10.57
6880.0 10.46
6890.0 10.46
6900.0 10.57
6910.0 10.46
6920.0 10.46
6930.0 10.57
6940.0 10.46
6950.0 10.35
6960.0 10.46
6970.0 10.46
6980.0 10.46
6990.0 10.46
7000.0 10.46
7010.0 10.35
7020.0 10.46
7030.0 10.46
7040.0 10.46
7050.0 10.57
7060.0 10.46
7070.0 10.68
7080.0 10.78
7090.0 10.78
7100.0 10.68
7110.0 10.68
7120.0 10.57
7130.0 10.57
7140.0 10.57
7150.0 10.46
7160.0 10.46
7170.0 10.57
7180.0 10.57
7190.0 10.68
7200.0 10.78
7210.0 10.78
7220.0 10.78
7230.0 10.78
7240.0 10.78
7250.0 10.78
7260.0 11.11
7270.0 11.00
7280.0 11.11
7290.0 11.11
7300.0 11.00
7310.0 11.00
7320.0 11.00
7330.0 11.00
7340.0 11.00
7350.0 11.11
7360.0 11.11
7370.0 11.22
7380.0 11.22
7390.0 11.22
7400.0 11.22
7410.0 11.22
7420.0 11.22
7430.0 11.22
7440.0 11.11
7450.0 11.22
7460.0 11.55
7470.0 11.33
7480.0 11.44
7490.0 11.44
7500.0 11.44
7510.0 11.55
7520.0 11.55
7530.0 11.55
7540.0 11.55
7550.0 11.55
7560.0 11.55
7570.0 11.55
7580.0 11.55
7590.0 11.66
7600.0 11.55
7610.0 11.66
7620.0 11.55
7630.0 11.66
7640.0 11.76
7650.0 11.76
7660.0 11.66
7670.0 11.66
7680.0 11.66
7690.0 11.55
7700.0 11.55
7710.0 11.66
7720.0 11.76
7730.0 11.66
7740.0 11.76
7750.0 11.87
7760.0 11.76
7770.0 11.87
7780.0 11.98
7790.0 12.09
7800.0 12.09
7810.0 12.09
7820.0 11.98
7830.0 12.09
7840.0 12.09
7850.0 12.09
7860.0 12.09
7870.0 12.09
7880.0 11.98
7890.0 11.98
7900.0 11.87
7910.0 11.98
7920.0 12.20
7930.0 12.20
7940.0 12.09
7950.0 12.20
7960.0 12.20
7970.0 12.20
7980.0 12.31
7990.0 12.31
8000.0 12.31
8010.0 12.31
8020.0 12.31
8030.0 12.42
8040.0 12.42
8050.0 12.53
8060.0 12.42
8070.0 12.64
8080.0 12.64
8090.0 12.64
8100.0 12.85
8110.0 12.85
8120.0 12.85
8130.0 12.85
8140.0 12.85
8150.0 12.85
8160.0 12.75
8170.0 12.75
8180.0 12.64
8190.0 12.64
8200.0 12.75
8210.0 12.85
8220.0 12.64
8230.0 12.64
8240.0 12.64
8250.0 12.64
8260.0 12.75
8270.0 12.75
8280.0 12.64
8290.0 12.75
8300.0 12.64
8310.0 12.64
8320.0 12.75
8330.0 12.85
8340.0 12.85
8350.0 12.85
8360.0 12.96
8370.0 13.07
8380.0 12.96
8390.0 13.07
8400.0 13.18
8410.0 13.18
8420.0 13.18
8430.0 13.18
8440.0 13.07
8450.0 12.96
8460.0 13.07
8470.0 12.96
8480.0 12.96
8490.0 12.96
8500.0 12.85
8510.0 13.07
8520.0 13.07
8530.0 12.96
8540.0 12.96
8550.0 13.07
8560.0 13.07
8570.0 13.18
8580.0 13.18
8590.0 13.07
8600.0 12.96
8610.0 13.18
8620.0 12.96
8630.0 13.18
8640.0 13.18
8650.0 13.40
8660.0 13.29
8670.0 13.18
8680.0 13.18
8690.0 13.40
8700.0 13.29
8710.0 13.40
8720.0 13.40
8730.0 13.51
8740.0 13.62
8750.0 13.51
8760.0 13.62
8770.0 13.51
8780.0 13.51
8790.0 13.40
8800.0 13.51
8810.0 13.40
8820.0 13.51
8830.0 13.51
8840.0 13.51
8850.0 13.51
8860.0 13.51
8870.0 13.51
8880.0 13.62
8890.0 13.62
8900.0 13.62
8910.0 13.62
8920.0 13.62
8930.0 13.73
8940.0 13.73
8950.0 13.83
8960.0 13.83
8970.0 13.83
8980.0 13.94
8990.0 13.83
9000.0 13.94
9010.0 13.94
9020.0 13.94
9030.0 13.94
9040.0 13.94
9050.0 13.94
9060.0 13.94
9070.0 13.94
9080.0 13.94
9090.0 13.94
9100.0 14.05
9110.0 13.94
9120.0 14.05
9130.0 13.94
9140.0 13.83
9150.0 14.05
9160.0 14.05
9170.0 14.05
9180.0 14.05
9190.0 14.16
9200.0 14.05
9210.0 14.05
9220.0 14.16
9230.0 14.16
9240.0 14.27
9250.0 14.38
9260.0 14.49
9270.0 14.60
9280.0 14.38
9290.0 14.38
9300.0 14.49
9310.0 14.60
9320.0 14.60
9330.0 14.49
9340.0 14.49
9350.0 14.49
9360.0 14.60
9370.0 14.49
9380.0 14.27
9390.0 14.60
9400.0 14.49
9410.0 14.60
9420.0 14.49
9430.0 14.60
9440.0 14.60
9450.0 14.60
9460.0 14.60
9470.0 14.60
9480.0 14.60
9490.0 14.60
9500.0 14.60
9510.0 14.49
9520.0 14.71
9530.0 14.71
9540.0 14.81
9550.0 14.81
9560.0 14.92
9570.0 14.71
9580.0 14.81
9590.0 14.71
9600.0 14.81
9610.0 14.71
9620.0 14.71
9630.0 14.81
9640.0 14.92
9650.0 14.92
9660.0 14.81
9670.0 14.92
9680.0 14.81
9690.0 14.81
9700.0 14.92
9710.0 14.92
9720.0 14.92
9730.0 14.92
9740.0 14.92
9750.0 15.03
9760.0 14.92
9770.0 15.14
9780.0 15.14
9790.0 15.14
9800.0 15.36
9810.0 15.36
9820.0 15.47
9830.0 15.47
9840.0 15.47
9850.0 15.58
9860.0 15.69
9870.0 15.58
9880.0 15.58
9890.0 15.47
9900.0 15.58
9910.0 15.58
9920.0 15.47
9930.0 15.47
9940.0 15.47
9950.0 15.47
9960.0 15.47
9970.0 15.47
9980.0 15.58
9990.0 15.58
10000.0 15.47
