# Supplementary material for: Phospholipids are imported into mitochondria by VDAC, a dimeric beta barrel scramblase
Source: Nat Commun. 2023 Dec 8;14:8115. doi: 10.1038/s41467-023-43570-y (PMC10709637; doi:10.1038/s41467-023-43570-y)
Supplement: Supplementary file 6 — Source Data [file 41467_2023_43570_MOESM6_ESM.zip › Fig 4/fig4-c/scrambling_dimer-1_restrained_n1.dat]

@ xlabel time [ns]
@ ylabel scrambled lipids [%]
$ linewidth 3
0.0 0.00
10.0 0.11
20.0 0.00
30.0 0.00
40.0 0.00
50.0 0.00
60.0 0.00
70.0 0.00
80.0 0.00
90.0 0.00
100.0 0.00
110.0 0.00
120.0 0.11
130.0 0.11
140.0 0.22
150.0 0.22
160.0 0.11
170.0 0.22
180.0 0.11
190.0 0.22
200.0 0.22
210.0 0.22
220.0 0.22
230.0 0.22
240.0 0.33
250.0 0.44
260.0 0.44
270.0 0.54
280.0 0.65
290.0 0.65
300.0 0.65
310.0 0.76
320.0 0.87
330.0 0.98
340.0 0.98
350.0 0.76
360.0 0.76
370.0 0.65
380.0 0.54
390.0 0.54
400.0 0.65
410.0 0.65
420.0 0.76
430.0 0.87
440.0 0.87
450.0 0.87
460.0 0.98
470.0 0.98
480.0 0.98
490.0 0.76
500.0 0.87
510.0 0.87
520.0 1.09
530.0 0.98
540.0 1.09
550.0 1.09
560.0 0.98
570.0 1.09
580.0 1.09
590.0 1.09
600.0 1.09
610.0 1.09
620.0 1.09
630.0 1.20
640.0 1.20
650.0 1.20
660.0 1.20
670.0 1.20
680.0 1.20
690.0 1.31
700.0 1.31
710.0 1.20
720.0 1.20
730.0 1.09
740.0 1.20
750.0 1.09
760.0 1.09
770.0 1.09
780.0 1.09
790.0 1.20
800.0 1.20
810.0 1.20
820.0 1.09
830.0 1.20
840.0 1.20
850.0 1.20
860.0 1.20
870.0 1.20
880.0 1.20
890.0 1.20
900.0 1.20
910.0 1.20
920.0 1.20
930.0 1.20
940.0 1.31
950.0 1.31
960.0 1.31
970.0 1.31
980.0 1.42
990.0 1.53
1000.0 1.31
1010.0 1.42
1020.0 1.42
1030.0 1.42
1040.0 1.31
1050.0 1.31
1060.0 1.42
1070.0 1.42
1080.0 1.53
1090.0 1.53
1100.0 1.63
1110.0 1.63
1120.0 1.74
1130.0 1.63
1140.0 1.63
1150.0 1.63
1160.0 1.63
1170.0 1.63
1180.0 1.63
1190.0 1.63
1200.0 1.63
1210.0 1.74
1220.0 1.85
1230.0 1.85
1240.0 1.85
1250.0 1.96
1260.0 1.85
1270.0 1.74
1280.0 1.85
1290.0 1.85
1300.0 1.85
1310.0 1.96
1320.0 1.96
1330.0 1.85
1340.0 1.96
1350.0 1.96
1360.0 1.96
1370.0 1.96
1380.0 1.96
1390.0 1.96
1400.0 1.96
1410.0 1.96
1420.0 1.96
1430.0 1.96
1440.0 1.85
1450.0 2.18
1460.0 2.18
1470.0 2.18
1480.0 2.07
1490.0 2.18
1500.0 2.18
1510.0 2.18
1520.0 2.07
1530.0 2.18
1540.0 2.29
1550.0 2.29
1560.0 2.40
1570.0 2.29
1580.0 2.29
1590.0 2.29
1600.0 2.29
1610.0 2.29
1620.0 2.40
1630.0 2.18
1640.0 2.29
1650.0 2.29
1660.0 2.29
1670.0 2.40
1680.0 2.40
1690.0 2.40
1700.0 2.51
1710.0 2.51
1720.0 2.51
1730.0 2.61
1740.0 2.51
1750.0 2.61
1760.0 2.61
1770.0 2.61
1780.0 2.51
1790.0 2.61
1800.0 2.61
1810.0 2.61
1820.0 2.51
1830.0 2.61
1840.0 2.40
1850.0 2.51
1860.0 2.51
1870.0 2.51
1880.0 2.40
1890.0 2.61
1900.0 2.61
1910.0 2.61
1920.0 2.61
1930.0 2.61
1940.0 2.72
1950.0 2.72
1960.0 2.72
1970.0 2.61
1980.0 2.61
1990.0 2.61
2000.0 2.51
2010.0 2.61
2020.0 2.61
2030.0 2.72
2040.0 2.83
2050.0 2.83
2060.0 2.83
2070.0 2.83
2080.0 2.83
2090.0 2.83
2100.0 2.94
2110.0 2.94
2120.0 2.94
2130.0 2.94
2140.0 3.16
2150.0 3.05
2160.0 3.05
2170.0 3.16
2180.0 3.05
2190.0 3.05
2200.0 2.94
2210.0 2.94
2220.0 3.05
2230.0 3.05
2240.0 3.16
2250.0 3.16
2260.0 3.05
2270.0 3.16
2280.0 3.27
2290.0 3.38
2300.0 3.49
2310.0 3.38
2320.0 3.38
2330.0 3.27
2340.0 3.27
2350.0 3.27
2360.0 3.38
2370.0 3.38
2380.0 3.38
2390.0 3.27
2400.0 3.27
2410.0 3.38
2420.0 3.27
2430.0 3.49
2440.0 3.59
2450.0 3.59
2460.0 3.49
2470.0 3.70
2480.0 3.59
2490.0 3.59
2500.0 3.59
2510.0 3.59
2520.0 3.70
2530.0 3.59
2540.0 3.70
2550.0 3.81
2560.0 3.81
2570.0 3.70
2580.0 3.81
2590.0 3.70
2600.0 3.92
2610.0 3.70
2620.0 3.70
2630.0 3.70
2640.0 3.70
2650.0 3.81
2660.0 3.81
2670.0 3.81
2680.0 3.81
2690.0 3.92
2700.0 3.92
2710.0 3.92
2720.0 3.92
2730.0 4.03
2740.0 4.14
2750.0 4.14
2760.0 4.25
2770.0 4.14
2780.0 4.25
2790.0 4.25
2800.0 4.47
2810.0 4.36
2820.0 4.25
2830.0 4.14
2840.0 4.25
2850.0 4.14
2860.0 4.25
2870.0 4.36
2880.0 4.36
2890.0 4.36
2900.0 4.36
2910.0 4.25
2920.0 4.25
2930.0 4.25
2940.0 4.36
2950.0 4.36
2960.0 4.47
2970.0 4.47
2980.0 4.58
2990.0 4.47
3000.0 4.47
3010.0 4.47
3020.0 4.47
3030.0 4.47
3040.0 4.68
3050.0 4.68
3060.0 4.58
3070.0 4.58
3080.0 4.79
3090.0 4.68
3100.0 4.79
3110.0 4.68
3120.0 4.90
3130.0 4.90
3140.0 4.68
3150.0 4.68
3160.0 4.58
3170.0 4.68
3180.0 4.47
3190.0 4.47
3200.0 4.58
3210.0 4.58
3220.0 4.68
3230.0 4.68
3240.0 4.68
3250.0 4.90
3260.0 4.90
3270.0 5.01
3280.0 4.90
3290.0 5.01
3300.0 5.12
3310.0 4.90
3320.0 5.01
3330.0 5.12
3340.0 5.01
3350.0 5.01
3360.0 4.90
3370.0 4.90
3380.0 4.90
3390.0 5.01
3400.0 4.90
3410.0 4.90
3420.0 4.90
3430.0 5.12
3440.0 5.01
3450.0 5.01
3460.0 5.12
3470.0 5.01
3480.0 5.01
3490.0 5.12
3500.0 5.12
3510.0 5.12
3520.0 5.12
3530.0 5.23
3540.0 5.12
3550.0 5.23
3560.0 5.34
3570.0 5.23
3580.0 5.45
3590.0 5.45
3600.0 5.45
3610.0 5.45
3620.0 5.34
3630.0 5.34
3640.0 5.45
3650.0 5.34
3660.0 5.45
3670.0 5.34
3680.0 5.45
3690.0 5.34
3700.0 5.45
3710.0 5.45
3720.0 5.45
3730.0 5.45
3740.0 5.34
3750.0 5.34
3760.0 5.45
3770.0 5.45
3780.0 5.45
3790.0 5.45
3800.0 5.45
3810.0 5.56
3820.0 5.56
3830.0 5.56
3840.0 5.56
3850.0 5.56
3860.0 5.56
3870.0 5.56
3880.0 5.56
3890.0 5.66
3900.0 5.66
3910.0 5.66
3920.0 5.66
3930.0 5.66
3940.0 5.77
3950.0 5.77
3960.0 5.77
3970.0 5.77
3980.0 5.88
3990.0 5.77
4000.0 5.77
4010.0 5.88
4020.0 5.88
4030.0 5.77
4040.0 5.88
4050.0 5.77
4060.0 5.77
4070.0 5.77
4080.0 5.77
4090.0 5.88
4100.0 5.77
4110.0 5.88
4120.0 5.88
4130.0 5.77
4140.0 5.77
4150.0 5.88
4160.0 5.77
4170.0 5.77
4180.0 5.77
4190.0 5.88
4200.0 5.88
4210.0 5.99
4220.0 6.32
4230.0 6.21
4240.0 5.99
4250.0 6.32
4260.0 5.99
4270.0 6.10
4280.0 5.99
4290.0 6.21
4300.0 6.21
4310.0 6.21
4320.0 6.10
4330.0 6.21
4340.0 6.21
4350.0 6.32
4360.0 5.99
4370.0 5.99
4380.0 6.10
4390.0 6.32
4400.0 6.43
4410.0 6.32
4420.0 6.32
4430.0 6.32
4440.0 6.43
4450.0 6.32
4460.0 6.54
4470.0 6.21
4480.0 6.43
4490.0 6.43
4500.0 6.54
4510.0 6.54
4520.0 6.54
4530.0 6.43
4540.0 6.54
4550.0 6.43
4560.0 6.54
4570.0 6.54
4580.0 6.54
4590.0 6.54
4600.0 6.86
4610.0 6.54
4620.0 6.64
4630.0 6.64
4640.0 6.54
4650.0 6.54
4660.0 6.54
4670.0 6.75
4680.0 6.64
4690.0 6.75
4700.0 6.75
4710.0 6.86
4720.0 6.75
4730.0 6.86
4740.0 6.97
4750.0 6.86
4760.0 6.97
4770.0 6.97
4780.0 6.97
4790.0 6.97
4800.0 7.08
4810.0 7.19
4820.0 7.19
4830.0 7.30
4840.0 7.30
4850.0 7.41
4860.0 7.30
4870.0 7.41
4880.0 7.30
4890.0 7.30
4900.0 7.30
4910.0 7.52
4920.0 7.63
4930.0 7.63
4940.0 7.63
4950.0 7.52
4960.0 7.63
4970.0 7.73
4980.0 7.63
4990.0 7.73
5000.0 7.73
5010.0 7.63
5020.0 7.73
5030.0 7.63
5040.0 7.63
5050.0 7.73
5060.0 7.95
5070.0 7.95
5080.0 7.84
5090.0 7.95
5100.0 7.95
5110.0 7.95
5120.0 7.95
5130.0 8.06
5140.0 8.06
5150.0 8.06
5160.0 7.95
5170.0 8.06
5180.0 7.95
5190.0 8.06
5200.0 7.95
5210.0 7.95
5220.0 8.17
5230.0 8.17
5240.0 8.06
5250.0 8.17
5260.0 8.17
5270.0 8.17
5280.0 8.17
5290.0 8.28
5300.0 8.17
5310.0 8.17
5320.0 8.17
5330.0 8.17
5340.0 8.17
5350.0 8.17
5360.0 8.17
5370.0 8.28
5380.0 8.39
5390.0 8.39
5400.0 8.39
5410.0 8.39
5420.0 8.39
5430.0 8.39
5440.0 8.39
5450.0 8.39
5460.0 8.39
5470.0 8.39
5480.0 8.50
5490.0 8.50
5500.0 8.61
5510.0 8.50
5520.0 8.50
5530.0 8.50
5540.0 8.50
5550.0 8.61
5560.0 8.61
5570.0 8.61
5580.0 8.61
5590.0 8.50
5600.0 8.39
5610.0 8.50
5620.0 8.61
5630.0 8.50
5640.0 8.50
5650.0 8.71
5660.0 8.61
5670.0 8.71
5680.0 8.61
5690.0 8.61
5700.0 8.61
5710.0 8.61
5720.0 8.71
5730.0 8.61
5740.0 8.61
5750.0 8.61
5760.0 8.61
5770.0 8.71
5780.0 8.71
5790.0 8.82
5800.0 8.71
5810.0 8.71
5820.0 8.71
5830.0 8.82
5840.0 8.71
5850.0 8.71
5860.0 8.82
5870.0 8.71
5880.0 8.71
5890.0 8.71
5900.0 8.82
5910.0 8.82
5920.0 8.82
5930.0 8.82
5940.0 8.82
5950.0 8.82
5960.0 8.82
5970.0 8.82
5980.0 8.82
5990.0 8.82
6000.0 8.82
6010.0 8.93
6020.0 8.82
6030.0 9.04
6040.0 9.04
6050.0 8.93
6060.0 9.15
6070.0 8.93
6080.0 9.04
6090.0 8.93
6100.0 8.93
6110.0 8.93
6120.0 8.93
6130.0 8.93
6140.0 9.04
6150.0 9.04
6160.0 9.15
6170.0 9.15
6180.0 9.15
6190.0 8.93
6200.0 8.93
6210.0 8.93
6220.0 8.93
6230.0 9.04
6240.0 8.93
6250.0 9.04
6260.0 9.04
6270.0 9.15
6280.0 9.26
6290.0 9.04
6300.0 9.37
6310.0 9.26
6320.0 9.26
6330.0 9.26
6340.0 9.37
6350.0 9.26
6360.0 9.26
6370.0 9.48
6380.0 9.26
6390.0 9.37
6400.0 9.26
6410.0 9.37
6420.0 9.48
6430.0 9.37
6440.0 9.59
6450.0 9.59
6460.0 9.69
6470.0 9.80
6480.0 9.80
6490.0 9.91
6500.0 9.91
6510.0 9.91
6520.0 9.80
6530.0 9.80
6540.0 9.80
6550.0 9.69
6560.0 9.80
6570.0 9.80
6580.0 9.91
6590.0 9.91
6600.0 9.91
6610.0 9.91
6620.0 9.91
6630.0 10.02
6640.0 10.02
6650.0 10.02
6660.0 10.13
6670.0 10.02
6680.0 10.13
6690.0 10.02
6700.0 10.02
6710.0 10.13
6720.0 10.13
6730.0 10.13
6740.0 10.24
6750.0 10.02
6760.0 10.13
6770.0 10.24
6780.0 10.13
6790.0 10.13
6800.0 10.13
6810.0 10.13
6820.0 10.13
6830.0 10.24
6840.0 10.13
6850.0 10.13
6860.0 10.13
6870.0 10.13
6880.0 10.24
6890.0 10.13
6900.0 10.13
6910.0 10.35
6920.0 10.35
6930.0 10.46
6940.0 10.46
6950.0 10.46
6960.0 10.46
6970.0 10.46
6980.0 10.46
6990.0 10.46
7000.0 10.35
7010.0 10.57
7020.0 10.46
7030.0 10.46
7040.0 10.46
7050.0 10.57
7060.0 10.57
7070.0 10.46
7080.0 10.57
7090.0 10.68
7100.0 10.68
7110.0 10.68
7120.0 10.57
7130.0 10.57
7140.0 10.68
7150.0 10.68
7160.0 10.68
7170.0 10.78
7180.0 10.78
7190.0 10.68
7200.0 10.78
7210.0 10.68
7220.0 10.68
7230.0 10.68
7240.0 10.68
7250.0 10.68
7260.0 11.00
7270.0 10.89
7280.0 11.11
7290.0 11.00
7300.0 11.00
7310.0 11.00
7320.0 11.00
7330.0 11.11
7340.0 11.33
7350.0 11.66
7360.0 11.66
7370.0 11.66
7380.0 11.55
7390.0 11.55
7400.0 11.66
7410.0 11.76
7420.0 11.76
7430.0 11.76
7440.0 11.87
7450.0 11.76
7460.0 11.87
7470.0 11.98
7480.0 11.87
7490.0 11.76
7500.0 11.87
7510.0 11.76
7520.0 11.87
7530.0 11.76
7540.0 11.76
7550.0 11.87
7560.0 11.87
7570.0 11.87
7580.0 11.98
7590.0 11.98
7600.0 12.09
7610.0 11.98
7620.0 11.98
7630.0 11.98
7640.0 11.98
7650.0 11.98
7660.0 11.87
7670.0 11.87
7680.0 11.87
7690.0 11.98
7700.0 11.87
7710.0 11.87
7720.0 11.87
7730.0 11.98
7740.0 11.87
7750.0 11.87
7760.0 11.98
7770.0 11.98
7780.0 11.87
7790.0 12.09
7800.0 12.20
7810.0 12.20
7820.0 12.20
7830.0 12.20
7840.0 12.20
7850.0 12.20
7860.0 12.20
7870.0 12.20
7880.0 12.20
7890.0 12.31
7900.0 12.31
7910.0 12.31
7920.0 12.42
7930.0 12.31
7940.0 12.31
7950.0 12.42
7960.0 12.31
7970.0 12.42
7980.0 12.31
7990.0 12.31
8000.0 12.31
8010.0 12.31
8020.0 12.31
8030.0 12.31
8040.0 12.31
8050.0 12.31
8060.0 12.31
8070.0 12.31
8080.0 12.31
8090.0 12.42
8100.0 12.42
8110.0 12.53
8120.0 12.42
8130.0 12.53
8140.0 12.53
8150.0 12.42
8160.0 12.75
8170.0 12.53
8180.0 12.53
8190.0 12.42
8200.0 12.42
8210.0 12.64
8220.0 12.53
8230.0 12.53
8240.0 12.64
8250.0 12.64
8260.0 12.85
8270.0 12.85
8280.0 12.85
8290.0 12.85
8300.0 12.85
8310.0 12.85
8320.0 12.96
8330.0 12.96
8340.0 12.85
8350.0 12.85
8360.0 12.85
8370.0 12.96
8380.0 12.96
8390.0 12.96
8400.0 12.96
8410.0 12.96
8420.0 12.96
8430.0 13.07
8440.0 12.96
8450.0 12.96
8460.0 12.96
8470.0 12.96
8480.0 13.07
8490.0 13.07
8500.0 13.18
8510.0 13.07
8520.0 13.18
8530.0 13.07
8540.0 13.18
8550.0 13.29
8560.0 13.40
8570.0 13.40
8580.0 13.40
8590.0 13.51
8600.0 13.40
8610.0 13.51
8620.0 13.40
8630.0 13.51
8640.0 13.40
8650.0 13.51
8660.0 13.51
8670.0 13.62
8680.0 13.51
8690.0 13.51
8700.0 13.51
8710.0 13.51
8720.0 13.51
8730.0 13.62
8740.0 13.62
8750.0 13.73
8760.0 13.73
8770.0 13.83
8780.0 13.73
8790.0 13.73
8800.0 13.62
8810.0 13.73
8820.0 13.73
8830.0 13.73
8840.0 13.73
8850.0 13.73
8860.0 13.73
8870.0 13.83
8880.0 13.73
8890.0 13.83
8900.0 13.94
8910.0 13.83
8920.0 13.94
8930.0 14.05
8940.0 13.94
8950.0 14.05
8960.0 13.83
8970.0 13.83
8980.0 14.16
8990.0 13.83
9000.0 13.94
9010.0 13.94
9020.0 13.94
9030.0 13.94
9040.0 13.94
9050.0 14.16
9060.0 14.05
9070.0 14.16
9080.0 14.16
9090.0 14.16
9100.0 14.38
9110.0 14.16
9120.0 14.16
9130.0 14.16
9140.0 14.16
9150.0 14.05
9160.0 14.16
9170.0 14.05
9180.0 14.16
9190.0 14.27
9200.0 14.27
9210.0 14.27
9220.0 14.27
9230.0 14.27
9240.0 14.38
9250.0 14.38
9260.0 14.27
9270.0 14.27
9280.0 14.27
9290.0 14.38
9300.0 14.38
9310.0 14.38
9320.0 14.38
9330.0 14.38
9340.0 14.38
9350.0 14.38
9360.0 14.38
9370.0 14.27
9380.0 14.27
9390.0 14.16
9400.0 14.16
9410.0 14.16
9420.0 14.16
9430.0 14.16
9440.0 14.16
9450.0 14.05
9460.0 14.05
9470.0 14.49
9480.0 14.27
9490.0 14.49
9500.0 14.38
9510.0 14.49
9520.0 14.49
9530.0 14.38
9540.0 14.49
9550.0 14.60
9560.0 14.71
9570.0 14.49
9580.0 14.49
9590.0 14.38
9600.0 14.49
9610.0 14.38
9620.0 14.49
9630.0 14.49
9640.0 14.60
9650.0 14.60
9660.0 14.60
9670.0 14.49
9680.0 14.60
9690.0 14.60
9700.0 14.49
9710.0 14.60
9720.0 14.60
9730.0 14.71
9740.0 14.49
9750.0 14.38
9760.0 14.60
9770.0 14.38
9780.0 14.81
9790.0 14.60
9800.0 14.71
9810.0 14.71
9820.0 14.60
9830.0 14.60
9840.0 14.71
9850.0 14.81
9860.0 14.60
9870.0 14.60
9880.0 14.60
9890.0 14.81
9900.0 14.71
9910.0 14.81
9920.0 14.71
9930.0 14.71
9940.0 14.71
9950.0 14.92
9960.0 14.92
9970.0 14.81
9980.0 14.71
9990.0 14.81
10000.0 14.92
