# Supplementary material for: Phospholipids are imported into mitochondria by VDAC, a dimeric beta barrel scramblase
Source: Nat Commun. 2023 Dec 8;14:8115. doi: 10.1038/s41467-023-43570-y (PMC10709637; doi:10.1038/s41467-023-43570-y)
Supplement: Supplementary file 6 — Source Data [file 41467_2023_43570_MOESM6_ESM.zip › Fig 4/fig4-h/membrane_planes.gro]

Membrane planes
61902
    0LOW     XX    0   0.000   0.000   7.154  0.0000  0.0000  0.0000
    1LOW     XX    1   0.100   0.000   7.194  0.0000  0.0000  0.0000
    2LOW     XX    2   0.200   0.000   7.200  0.0000  0.0000  0.0000
    3LOW     XX    3   0.300   0.000   7.209  0.0000  0.0000  0.0000
    4LOW     XX    4   0.400   0.000   7.232  0.0000  0.0000  0.0000
    5LOW     XX    5   0.500   0.000   7.214  0.0000  0.0000  0.0000
    6LOW     XX    6   0.600   0.000   7.222  0.0000  0.0000  0.0000
    7LOW     XX    7   0.700   0.000   7.234  0.0000  0.0000  0.0000
    8LOW     XX    8   0.800   0.000   7.222  0.0000  0.0000  0.0000
    9LOW     XX    9   0.900   0.000   7.208  0.0000  0.0000  0.0000
   10LOW     XX   10   1.000   0.000   7.198  0.0000  0.0000  0.0000
   11LOW     XX   11   1.100   0.000   7.227  0.0000  0.0000  0.0000
   12LOW     XX   12   1.200   0.000   7.208  0.0000  0.0000  0.0000
   13LOW     XX   13   1.300   0.000   7.179  0.0000  0.0000  0.0000
   14LOW     XX   14   1.400   0.000   7.200  0.0000  0.0000  0.0000
   15LOW     XX   15   1.500   0.000   7.226  0.0000  0.0000  0.0000
   16LOW     XX   16   1.600   0.000   7.210  0.0000  0.0000  0.0000
   17LOW     XX   17   1.700   0.000   7.206  0.0000  0.0000  0.0000
   18LOW     XX   18   1.800   0.000   7.199  0.0000  0.0000  0.0000
   19LOW     XX   19   1.900   0.000   7.215  0.0000  0.0000  0.0000
   20LOW     XX   20   2.000   0.000   7.223  0.0000  0.0000  0.0000
   21LOW     XX   21   2.100   0.000   7.211  0.0000  0.0000  0.0000
   22LOW     XX   22   2.200   0.000   7.223  0.0000  0.0000  0.0000
   23LOW     XX   23   2.300   0.000   7.196  0.0000  0.0000  0.0000
   24LOW     XX   24   2.400   0.000   7.184  0.0000  0.0000  0.0000
   25LOW     XX   25   2.500   0.000   7.213  0.0000  0.0000  0.0000
   26LOW     XX   26   2.600   0.000   7.232  0.0000  0.0000  0.0000
   27LOW     XX   27   2.700   0.000   7.226  0.0000  0.0000  0.0000
   28LOW     XX   28   2.800   0.000   7.196  0.0000  0.0000  0.0000
   29LOW     XX   29   2.900   0.000   7.223  0.0000  0.0000  0.0000
   30LOW     XX   30   3.000   0.000   7.193  0.0000  0.0000  0.0000
   31LOW     XX   31   3.100   0.000   7.207  0.0000  0.0000  0.0000
   32LOW     XX   32   3.200   0.000   7.195  0.0000  0.0000  0.0000
   33LOW     XX   33   3.300   0.000   7.198  0.0000  0.0000  0.0000
   34LOW     XX   34   3.400   0.000   7.206  0.0000  0.0000  0.0000
   35LOW     XX   35   3.500   0.000   7.204  0.0000  0.0000  0.0000
   36LOW     XX   36   3.600   0.000   7.211  0.0000  0.0000  0.0000
   37LOW     XX   37   3.700   0.000   7.203  0.0000  0.0000  0.0000
   38LOW     XX   38   3.800   0.000   7.219  0.0000  0.0000  0.0000
   39LOW     XX   39   3.900   0.000   7.207  0.0000  0.0000  0.0000
   40LOW     XX   40   4.000   0.000   7.234  0.0000  0.0000  0.0000
   41LOW     XX   41   4.100   0.000   7.192  0.0000  0.0000  0.0000
   42LOW     XX   42   4.200   0.000   7.185  0.0000  0.0000  0.0000
   43LOW     XX   43   4.300   0.000   7.212  0.0000  0.0000  0.0000
   44LOW     XX   44   4.400   0.000   7.222  0.0000  0.0000  0.0000
   45LOW     XX   45   4.500   0.000   7.205  0.0000  0.0000  0.0000
   46LOW     XX   46   4.600   0.000   7.213  0.0000  0.0000  0.0000
   47LOW     XX   47   4.700   0.000   7.197  0.0000  0.0000  0.0000
   48LOW     XX   48   4.800   0.000   7.198  0.0000  0.0000  0.0000
   49LOW     XX   49   4.900   0.000   7.197  0.0000  0.0000  0.0000
   50LOW     XX   50   5.000   0.000   7.207  0.0000  0.0000  0.0000
   51LOW     XX   51   5.100   0.000   7.198  0.0000  0.0000  0.0000
   52LOW     XX   52   5.200   0.000   7.178  0.0000  0.0000  0.0000
   53LOW     XX   53   5.300   0.000   7.170  0.0000  0.0000  0.0000
   54LOW     XX   54   5.400   0.000   7.204  0.0000  0.0000  0.0000
   55LOW     XX   55   5.500   0.000   7.193  0.0000  0.0000  0.0000
   56LOW     XX   56   5.600   0.000   7.195  0.0000  0.0000  0.0000
   57LOW     XX   57   5.700   0.000   7.196  0.0000  0.0000  0.0000
   58LOW     XX   58   5.800   0.000   7.197  0.0000  0.0000  0.0000
   59LOW     XX   59   5.900   0.000   7.202  0.0000  0.0000  0.0000
   60LOW     XX   60   6.000   0.000   7.221  0.0000  0.0000  0.0000
   61LOW     XX   61   6.100   0.000   7.184  0.0000  0.0000  0.0000
   62LOW     XX   62   6.200   0.000   7.184  0.0000  0.0000  0.0000
   63LOW     XX   63   6.300   0.000   7.208  0.0000  0.0000  0.0000
   64LOW     XX   64   6.400   0.000   7.190  0.0000  0.0000  0.0000
   65LOW     XX   65   6.500   0.000   7.203  0.0000  0.0000  0.0000
   66LOW     XX   66   6.600   0.000   7.205  0.0000  0.0000  0.0000
   67LOW     XX   67   6.700   0.000   7.194  0.0000  0.0000  0.0000
   68LOW     XX   68   6.800   0.000   7.200  0.0000  0.0000  0.0000
   69LOW     XX   69   6.900   0.000   7.161  0.0000  0.0000  0.0000
   70LOW     XX   70   7.000   0.000   7.195  0.0000  0.0000  0.0000
   71LOW     XX   71   7.100   0.000   7.203  0.0000  0.0000  0.0000
   72LOW     XX   72   7.200   0.000   7.204  0.0000  0.0000  0.0000
   73LOW     XX   73   7.300   0.000   7.178  0.0000  0.0000  0.0000
   74LOW     XX   74   7.400   0.000   7.157  0.0000  0.0000  0.0000
   75LOW     XX   75   7.500   0.000   7.181  0.0000  0.0000  0.0000
   76LOW     XX   76   7.600   0.000   7.182  0.0000  0.0000  0.0000
   77LOW     XX   77   7.700   0.000   7.198  0.0000  0.0000  0.0000
   78LOW     XX   78   7.800   0.000   7.211  0.0000  0.0000  0.0000
   79LOW     XX   79   7.900   0.000   7.213  0.0000  0.0000  0.0000
   80LOW     XX   80   8.000   0.000   7.189  0.0000  0.0000  0.0000
   81LOW     XX   81   8.100   0.000   7.193  0.0000  0.0000  0.0000
   82LOW     XX   82   8.200   0.000   7.186  0.0000  0.0000  0.0000
   83LOW     XX   83   8.300   0.000   7.199  0.0000  0.0000  0.0000
   84LOW     XX   84   8.400   0.000   7.175  0.0000  0.0000  0.0000
   85LOW     XX   85   8.500   0.000   7.228  0.0000  0.0000  0.0000
   86LOW     XX   86   8.600   0.000   7.171  0.0000  0.0000  0.0000
   87LOW     XX   87   8.700   0.000   7.201  0.0000  0.0000  0.0000
   88LOW     XX   88   8.800   0.000   7.209  0.0000  0.0000  0.0000
   89LOW     XX   89   8.900   0.000   7.208  0.0000  0.0000  0.0000
   90LOW     XX   90   9.000   0.000   7.177  0.0000  0.0000  0.0000
   91LOW     XX   91   9.100   0.000   7.194  0.0000  0.0000  0.0000
   92LOW     XX   92   9.200   0.000   7.189  0.0000  0.0000  0.0000
   93LOW     XX   93   9.300   0.000   7.207  0.0000  0.0000  0.0000
   94LOW     XX   94   9.400   0.000   7.216  0.0000  0.0000  0.0000
   95LOW     XX   95   9.500   0.000   7.190  0.0000  0.0000  0.0000
   96LOW     XX   96   9.600   0.000   7.195  0.0000  0.0000  0.0000
   97LOW     XX   97   9.700   0.000   7.210  0.0000  0.0000  0.0000
   98LOW     XX   98   9.800   0.000   7.193  0.0000  0.0000  0.0000
   99LOW     XX   99   9.900   0.000   7.187  0.0000  0.0000  0.0000
  100LOW     XX  100  10.000   0.000   7.202  0.0000  0.0000  0.0000
  101LOW     XX  101  10.100   0.000   7.181  0.0000  0.0000  0.0000
  102LOW     XX  102  10.200   0.000   7.185  0.0000  0.0000  0.0000
  103LOW     XX  103  10.300   0.000   7.188  0.0000  0.0000  0.0000
  104LOW     XX  104  10.400   0.000   7.215  0.0000  0.0000  0.0000
  105LOW     XX  105  10.500   0.000   7.209  0.0000  0.0000  0.0000
  106LOW     XX  106  10.600   0.000   7.176  0.0000  0.0000  0.0000
  107LOW     XX  107  10.700   0.000   7.185  0.0000  0.0000  0.0000
  108LOW     XX  108  10.800   0.000   7.191  0.0000  0.0000  0.0000
  109LOW     XX  109  10.900   0.000   7.211  0.0000  0.0000  0.0000
  110LOW     XX  110  11.000   0.000   7.198  0.0000  0.0000  0.0000
  111LOW     XX  111  11.100   0.000   7.173  0.0000  0.0000  0.0000
  112LOW     XX  112  11.200   0.000   7.196  0.0000  0.0000  0.0000
  113LOW     XX  113  11.300   0.000   7.176  0.0000  0.0000  0.0000
  114LOW     XX  114  11.400   0.000   7.222  0.0000  0.0000  0.0000
  115LOW     XX  115  11.500   0.000   7.198  0.0000  0.0000  0.0000
  116LOW     XX  116  11.600   0.000   7.197  0.0000  0.0000  0.0000
  117LOW     XX  117  11.700   0.000   7.206  0.0000  0.0000  0.0000
  118LOW     XX  118  11.800   0.000   7.203  0.0000  0.0000  0.0000
  119LOW     XX  119  11.900   0.000   7.184  0.0000  0.0000  0.0000
  120LOW     XX  120  12.000   0.000   7.203  0.0000  0.0000  0.0000
  121LOW     XX  121  12.100   0.000   7.158  0.0000  0.0000  0.0000
  122LOW     XX  122  12.200   0.000   7.173  0.0000  0.0000  0.0000
  123LOW     XX  123  12.300   0.000   7.177  0.0000  0.0000  0.0000
  124LOW     XX  124  12.400   0.000   7.190  0.0000  0.0000  0.0000
  125LOW     XX  125  12.500   0.000   7.221  0.0000  0.0000  0.0000
  126LOW     XX  126  12.600   0.000   7.224  0.0000  0.0000  0.0000
  127LOW     XX  127  12.700   0.000   7.183  0.0000  0.0000  0.0000
  128LOW     XX  128  12.800   0.000   7.220  0.0000  0.0000  0.0000
  129LOW     XX  129  12.900   0.000   7.155  0.0000  0.0000  0.0000
  130LOW     XX  130  13.000   0.000   7.184  0.0000  0.0000  0.0000
  131LOW     XX  131  13.100   0.000   7.197  0.0000  0.0000  0.0000
  132LOW     XX  132  13.200   0.000   7.179  0.0000  0.0000  0.0000
  133LOW     XX  133  13.300   0.000   7.194  0.0000  0.0000  0.0000
  134LOW     XX  134  13.400   0.000   7.176  0.0000  0.0000  0.0000
  135LOW     XX  135  13.500   0.000   7.184  0.0000  0.0000  0.0000
  136LOW     XX  136  13.600   0.000   7.207  0.0000  0.0000  0.0000
  137LOW     XX  137  13.700   0.000   7.192  0.0000  0.0000  0.0000
  138LOW     XX  138  13.800   0.000   7.231  0.0000  0.0000  0.0000
  139LOW     XX  139  13.900   0.000   7.223  0.0000  0.0000  0.0000
  140LOW     XX  140  14.000   0.000   7.215  0.0000  0.0000  0.0000
  141LOW     XX  141  14.100   0.000   7.214  0.0000  0.0000  0.0000
  142LOW     XX  142  14.200   0.000   7.209  0.0000  0.0000  0.0000
  143LOW     XX  143  14.300   0.000   7.188  0.0000  0.0000  0.0000
  144LOW     XX  144  14.400   0.000   7.204  0.0000  0.0000  0.0000
  145LOW     XX  145  14.500   0.000   7.233  0.0000  0.0000  0.0000
  146LOW     XX  146  14.600   0.000   7.194  0.0000  0.0000  0.0000
  147LOW     XX  147  14.700   0.000   7.210  0.0000  0.0000  0.0000
  148LOW     XX  148  14.800   0.000   7.207  0.0000  0.0000  0.0000
  149LOW     XX  149  14.900   0.000   7.221  0.0000  0.0000  0.0000
  150LOW     XX  150  15.000   0.000   7.205  0.0000  0.0000  0.0000
  151LOW     XX  151  15.100   0.000   7.237  0.0000  0.0000  0.0000
  152LOW     XX  152  15.200   0.000   7.210  0.0000  0.0000  0.0000
  153LOW     XX  153  15.300   0.000   7.217  0.0000  0.0000  0.0000
  154LOW     XX  154  15.400   0.000   7.205  0.0000  0.0000  0.0000
  155LOW     XX  155  15.500   0.000   7.181  0.0000  0.0000  0.0000
  156LOW     XX  156  15.600   0.000   7.203  0.0000  0.0000  0.0000
  157LOW     XX  157  15.700   0.000   7.173  0.0000  0.0000  0.0000
  158LOW     XX  158  15.800   0.000   7.219  0.0000  0.0000  0.0000
  159LOW     XX  159  15.900   0.000   7.236  0.0000  0.0000  0.0000
  160LOW     XX  160  16.000   0.000   7.236  0.0000  0.0000  0.0000
  161LOW     XX  161  16.100   0.000   7.204  0.0000  0.0000  0.0000
  162LOW     XX  162  16.200   0.000   7.198  0.0000  0.0000  0.0000
  163LOW     XX  163  16.300   0.000   7.204  0.0000  0.0000  0.0000
  164LOW     XX  164  16.400   0.000   7.225  0.0000  0.0000  0.0000
  165LOW     XX  165  16.500   0.000   7.209  0.0000  0.0000  0.0000
  166LOW     XX  166  16.600   0.000   7.198  0.0000  0.0000  0.0000
  167LOW     XX  167  16.700   0.000   7.183  0.0000  0.0000  0.0000
  168LOW     XX  168  16.800   0.000   7.223  0.0000  0.0000  0.0000
  169LOW     XX  169  16.900   0.000   7.190  0.0000  0.0000  0.0000
  170LOW     XX  170  17.000   0.000   7.198  0.0000  0.0000  0.0000
  171LOW     XX  171  17.100   0.000   7.249  0.0000  0.0000  0.0000
  172LOW     XX  172  17.200   0.000   7.195  0.0000  0.0000  0.0000
  173LOW     XX  173  17.300   0.000   7.206  0.0000  0.0000  0.0000
  174LOW     XX  174  17.400   0.000   7.209  0.0000  0.0000  0.0000
  175LOW     XX  175  17.500   0.000   7.234  0.0000  0.0000  0.0000
  176LOW     XX  176  17.600   0.000   7.208  0.0000  0.0000  0.0000
  177LOW     XX  177  17.700   0.000   7.232  0.0000  0.0000  0.0000
  178LOW     XX  178  17.800   0.000   7.218  0.0000  0.0000  0.0000
  179LOW     XX  179  17.900   0.000   7.200  0.0000  0.0000  0.0000
  180LOW     XX  180  18.000   0.000   7.219  0.0000  0.0000  0.0000
  181LOW     XX  181  18.100   0.000   7.209  0.0000  0.0000  0.0000
  182LOW     XX  182   0.000   0.100   7.217  0.0000  0.0000  0.0000
  183LOW     XX  183   0.100   0.100   7.218  0.0000  0.0000  0.0000
  184LOW     XX  184   0.200   0.100   7.228  0.0000  0.0000  0.0000
  185LOW     XX  185   0.300   0.100   7.219  0.0000  0.0000  0.0000
  186LOW     XX  186   0.400   0.100   7.215  0.0000  0.0000  0.0000
  187LOW     XX  187   0.500   0.100   7.206  0.0000  0.0000  0.0000
  188LOW     XX  188   0.600   0.100   7.225  0.0000  0.0000  0.0000
  189LOW     XX  189   0.700   0.100   7.215  0.0000  0.0000  0.0000
  190LOW     XX  190   0.800   0.100   7.209  0.0000  0.0000  0.0000
  191LOW     XX  191   0.900   0.100   7.219  0.0000  0.0000  0.0000
  192LOW     XX  192   1.000   0.100   7.213  0.0000  0.0000  0.0000
  193LOW     XX  193   1.100   0.100   7.208  0.0000  0.0000  0.0000
  194LOW     XX  194   1.200   0.100   7.219  0.0000  0.0000  0.0000
  195LOW     XX  195   1.300   0.100   7.222  0.0000  0.0000  0.0000
  196LOW     XX  196   1.400   0.100   7.214  0.0000  0.0000  0.0000
  197LOW     XX  197   1.500   0.100   7.213  0.0000  0.0000  0.0000
  198LOW     XX  198   1.600   0.100   7.214  0.0000  0.0000  0.0000
  199LOW     XX  199   1.700   0.100   7.205  0.0000  0.0000  0.0000
  200LOW     XX  200   1.800   0.100   7.205  0.0000  0.0000  0.0000
  201LOW     XX  201   1.900   0.100   7.207  0.0000  0.0000  0.0000
  202LOW     XX  202   2.000   0.100   7.219  0.0000  0.0000  0.0000
  203LOW     XX  203   2.100   0.100   7.210  0.0000  0.0000  0.0000
  204LOW     XX  204   2.200   0.100   7.213  0.0000  0.0000  0.0000
  205LOW     XX  205   2.300   0.100   7.215  0.0000  0.0000  0.0000
  206LOW     XX  206   2.400   0.100   7.205  0.0000  0.0000  0.0000
  207LOW     XX  207   2.500   0.100   7.201  0.0000  0.0000  0.0000
  208LOW     XX  208   2.600   0.100   7.202  0.0000  0.0000  0.0000
  209LOW     XX  209   2.700   0.100   7.197  0.0000  0.0000  0.0000
  210LOW     XX  210   2.800   0.100   7.198  0.0000  0.0000  0.0000
  211LOW     XX  211   2.900   0.100   7.213  0.0000  0.0000  0.0000
  212LOW     XX  212   3.000   0.100   7.196  0.0000  0.0000  0.0000
  213LOW     XX  213   3.100   0.100   7.203  0.0000  0.0000  0.0000
  214LOW     XX  214   3.200   0.100   7.193  0.0000  0.0000  0.0000
  215LOW     XX  215   3.300   0.100   7.220  0.0000  0.0000  0.0000
  216LOW     XX  216   3.400   0.100   7.210  0.0000  0.0000  0.0000
  217LOW     XX  217   3.500   0.100   7.208  0.0000  0.0000  0.0000
  218LOW     XX  218   3.600   0.100   7.201  0.0000  0.0000  0.0000
  219LOW     XX  219   3.700   0.100   7.193  0.0000  0.0000  0.0000
  220LOW     XX  220   3.800   0.100   7.190  0.0000  0.0000  0.0000
  221LOW     XX  221   3.900   0.100   7.200  0.0000  0.0000  0.0000
  222LOW     XX  222   4.000   0.100   7.207  0.0000  0.0000  0.0000
  223LOW     XX  223   4.100   0.100   7.213  0.0000  0.0000  0.0000
  224LOW     XX  224   4.200   0.100   7.194  0.0000  0.0000  0.0000
  225LOW     XX  225   4.300   0.100   7.190  0.0000  0.0000  0.0000
  226LOW     XX  226   4.400   0.100   7.206  0.0000  0.0000  0.0000
  227LOW     XX  227   4.500   0.100   7.189  0.0000  0.0000  0.0000
  228LOW     XX  228   4.600   0.100   7.177  0.0000  0.0000  0.0000
  229LOW     XX  229   4.700   0.100   7.216  0.0000  0.0000  0.0000
  230LOW     XX  230   4.800   0.100   7.175  0.0000  0.0000  0.0000
  231LOW     XX  231   4.900   0.100   7.179  0.0000  0.0000  0.0000
  232LOW     XX  232   5.000   0.100   7.190  0.0000  0.0000  0.0000
  233LOW     XX  233   5.100   0.100   7.194  0.0000  0.0000  0.0000
  234LOW     XX  234   5.200   0.100   7.178  0.0000  0.0000  0.0000
  235LOW     XX  235   5.300   0.100   7.199  0.0000  0.0000  0.0000
  236LOW     XX  236   5.400   0.100   7.188  0.0000  0.0000  0.0000
  237LOW     XX  237   5.500   0.100   7.179  0.0000  0.0000  0.0000
  238LOW     XX  238   5.600   0.100   7.205  0.0000  0.0000  0.0000
  239LOW     XX  239   5.700   0.100   7.188  0.0000  0.0000  0.0000
  240LOW     XX  240   5.800   0.100   7.176  0.0000  0.0000  0.0000
  241LOW     XX  241   5.900   0.100   7.171  0.0000  0.0000  0.0000
  242LOW     XX  242   6.000   0.100   7.171  0.0000  0.0000  0.0000
  243LOW     XX  243   6.100   0.100   7.188  0.0000  0.0000  0.0000
  244LOW     XX  244   6.200   0.100   7.213  0.0000  0.0000  0.0000
  245LOW     XX  245   6.300   0.100   7.199  0.0000  0.0000  0.0000
  246LOW     XX  246   6.400   0.100   7.189  0.0000  0.0000  0.0000
  247LOW     XX  247   6.500   0.100   7.204  0.0000  0.0000  0.0000
  248LOW     XX  248   6.600   0.100   7.176  0.0000  0.0000  0.0000
  249LOW     XX  249   6.700   0.100   7.202  0.0000  0.0000  0.0000
  250LOW     XX  250   6.800   0.100   7.191  0.0000  0.0000  0.0000
  251LOW     XX  251   6.900   0.100   7.182  0.0000  0.0000  0.0000
  252LOW     XX  252   7.000   0.100   7.166  0.0000  0.0000  0.0000
  253LOW     XX  253   7.100   0.100   7.179  0.0000  0.0000  0.0000
  254LOW     XX  254   7.200   0.100   7.194  0.0000  0.0000  0.0000
  255LOW     XX  255   7.300   0.100   7.204  0.0000  0.0000  0.0000
  256LOW     XX  256   7.400   0.100   7.189  0.0000  0.0000  0.0000
  257LOW     XX  257   7.500   0.100   7.190  0.0000  0.0000  0.0000
  258LOW     XX  258   7.600   0.100   7.197  0.0000  0.0000  0.0000
  259LOW     XX  259   7.700   0.100   7.183  0.0000  0.0000  0.0000
  260LOW     XX  260   7.800   0.100   7.200  0.0000  0.0000  0.0000
  261LOW     XX  261   7.900   0.100   7.186  0.0000  0.0000  0.0000
  262LOW     XX  262   8.000   0.100   7.192  0.0000  0.0000  0.0000
  263LOW     XX  263   8.100   0.100   7.199  0.0000  0.0000  0.0000
  264LOW     XX  264   8.200   0.100   7.195  0.0000  0.0000  0.0000
  265LOW     XX  265   8.300   0.100   7.191  0.0000  0.0000  0.0000
  266LOW     XX  266   8.400   0.100   7.192  0.0000  0.0000  0.0000
  267LOW     XX  267   8.500   0.100   7.185  0.0000  0.0000  0.0000
  268LOW     XX  268   8.600   0.100   7.194  0.0000  0.0000  0.0000
  269LOW     XX  269   8.700   0.100   7.195  0.0000  0.0000  0.0000
  270LOW     XX  270   8.800   0.100   7.181  0.0000  0.0000  0.0000
  271LOW     XX  271   8.900   0.100   7.191  0.0000  0.0000  0.0000
  272LOW     XX  272   9.000   0.100   7.199  0.0000  0.0000  0.0000
  273LOW     XX  273   9.100   0.100   7.200  0.0000  0.0000  0.0000
  274LOW     XX  274   9.200   0.100   7.196  0.0000  0.0000  0.0000
  275LOW     XX  275   9.300   0.100   7.198  0.0000  0.0000  0.0000
  276LOW     XX  276   9.400   0.100   7.191  0.0000  0.0000  0.0000
  277LOW     XX  277   9.500   0.100   7.205  0.0000  0.0000  0.0000
  278LOW     XX  278   9.600   0.100   7.191  0.0000  0.0000  0.0000
  279LOW     XX  279   9.700   0.100   7.205  0.0000  0.0000  0.0000
  280LOW     XX  280   9.800   0.100   7.180  0.0000  0.0000  0.0000
  281LOW     XX  281   9.900   0.100   7.187  0.0000  0.0000  0.0000
  282LOW     XX  282  10.000   0.100   7.196  0.0000  0.0000  0.0000
  283LOW     XX  283  10.100   0.100   7.188  0.0000  0.0000  0.0000
  284LOW     XX  284  10.200   0.100   7.194  0.0000  0.0000  0.0000
  285LOW     XX  285  10.300   0.100   7.200  0.0000  0.0000  0.0000
  286LOW     XX  286  10.400   0.100   7.200  0.0000  0.0000  0.0000
  287LOW     XX  287  10.500   0.100   7.184  0.0000  0.0000  0.0000
  288LOW     XX  288  10.600   0.100   7.193  0.0000  0.0000  0.0000
  289LOW     XX  289  10.700   0.100   7.188  0.0000  0.0000  0.0000
  290LOW     XX  290  10.800   0.100   7.188  0.0000  0.0000  0.0000
  291LOW     XX  291  10.900   0.100   7.210  0.0000  0.0000  0.0000
  292LOW     XX  292  11.000   0.100   7.210  0.0000  0.0000  0.0000
  293LOW     XX  293  11.100   0.100   7.202  0.0000  0.0000  0.0000
  294LOW     XX  294  11.200   0.100   7.199  0.0000  0.0000  0.0000
  295LOW     XX  295  11.300   0.100   7.192  0.0000  0.0000  0.0000
  296LOW     XX  296  11.400   0.100   7.201  0.0000  0.0000  0.0000
  297LOW     XX  297  11.500   0.100   7.207  0.0000  0.0000  0.0000
  298LOW     XX  298  11.600   0.100   7.172  0.0000  0.0000  0.0000
  299LOW     XX  299  11.700   0.100   7.205  0.0000  0.0000  0.0000
  300LOW     XX  300  11.800   0.100   7.199  0.0000  0.0000  0.0000
  301LOW     XX  301  11.900   0.100   7.166  0.0000  0.0000  0.0000
  302LOW     XX  302  12.000   0.100   7.196  0.0000  0.0000  0.0000
  303LOW     XX  303  12.100   0.100   7.199  0.0000  0.0000  0.0000
  304LOW     XX  304  12.200   0.100   7.196  0.0000  0.0000  0.0000
  305LOW     XX  305  12.300   0.100   7.191  0.0000  0.0000  0.0000
  306LOW     XX  306  12.400   0.100   7.199  0.0000  0.0000  0.0000
  307LOW     XX  307  12.500   0.100   7.214  0.0000  0.0000  0.0000
  308LOW     XX  308  12.600   0.100   7.198  0.0000  0.0000  0.0000
  309LOW     XX  309  12.700   0.100   7.206  0.0000  0.0000  0.0000
  310LOW     XX  310  12.800   0.100   7.190  0.0000  0.0000  0.0000
  311LOW     XX  311  12.900   0.100   7.200  0.0000  0.0000  0.0000
  312LOW     XX  312  13.000   0.100   7.184  0.0000  0.0000  0.0000
  313LOW     XX  313  13.100   0.100   7.173  0.0000  0.0000  0.0000
  314LOW     XX  314  13.200   0.100   7.195  0.0000  0.0000  0.0000
  315LOW     XX  315  13.300   0.100   7.173  0.0000  0.0000  0.0000
  316LOW     XX  316  13.400   0.100   7.198  0.0000  0.0000  0.0000
  317LOW     XX  317  13.500   0.100   7.208  0.0000  0.0000  0.0000
  318LOW     XX  318  13.600   0.100   7.195  0.0000  0.0000  0.0000
  319LOW     XX  319  13.700   0.100   7.210  0.0000  0.0000  0.0000
  320LOW     XX  320  13.800   0.100   7.205  0.0000  0.0000  0.0000
  321LOW     XX  321  13.900   0.100   7.214  0.0000  0.0000  0.0000
  322LOW     XX  322  14.000   0.100   7.206  0.0000  0.0000  0.0000
  323LOW     XX  323  14.100   0.100   7.189  0.0000  0.0000  0.0000
  324LOW     XX  324  14.200   0.100   7.198  0.0000  0.0000  0.0000
  325LOW     XX  325  14.300   0.100   7.224  0.0000  0.0000  0.0000
  326LOW     XX  326  14.400   0.100   7.193  0.0000  0.0000  0.0000
  327LOW     XX  327  14.500   0.100   7.213  0.0000  0.0000  0.0000
  328LOW     XX  328  14.600   0.100   7.189  0.0000  0.0000  0.0000
  329LOW     XX  329  14.700   0.100   7.201  0.0000  0.0000  0.0000
  330LOW     XX  330  14.800   0.100   7.187  0.0000  0.0000  0.0000
  331LOW     XX  331  14.900   0.100   7.208  0.0000  0.0000  0.0000
  332LOW     XX  332  15.000   0.100   7.215  0.0000  0.0000  0.0000
  333LOW     XX  333  15.100   0.100   7.206  0.0000  0.0000  0.0000
  334LOW     XX  334  15.200   0.100   7.223  0.0000  0.0000  0.0000
  335LOW     XX  335  15.300   0.100   7.218  0.0000  0.0000  0.0000
  336LOW     XX  336  15.400   0.100   7.208  0.0000  0.0000  0.0000
  337LOW     XX  337  15.500   0.100   7.228  0.0000  0.0000  0.0000
  338LOW     XX  338  15.600   0.100   7.210  0.0000  0.0000  0.0000
  339LOW     XX  339  15.700   0.100   7.221  0.0000  0.0000  0.0000
  340LOW     XX  340  15.800   0.100   7.217  0.0000  0.0000  0.0000
  341LOW     XX  341  15.900   0.100   7.208  0.0000  0.0000  0.0000
  342LOW     XX  342  16.000   0.100   7.194  0.0000  0.0000  0.0000
  343LOW     XX  343  16.100   0.100   7.210  0.0000  0.0000  0.0000
  344LOW     XX  344  16.200   0.100   7.232  0.0000  0.0000  0.0000
  345LOW     XX  345  16.300   0.100   7.224  0.0000  0.0000  0.0000
  346LOW     XX  346  16.400   0.100   7.215  0.0000  0.0000  0.0000
  347LOW     XX  347  16.500   0.100   7.215  0.0000  0.0000  0.0000
  348LOW     XX  348  16.600   0.100   7.219  0.0000  0.0000  0.0000
  349LOW     XX  349  16.700   0.100   7.214  0.0000  0.0000  0.0000
  350LOW     XX  350  16.800   0.100   7.210  0.0000  0.0000  0.0000
  351LOW     XX  351  16.900   0.100   7.220  0.0000  0.0000  0.0000
  352LOW     XX  352  17.000   0.100   7.236  0.0000  0.0000  0.0000
  353LOW     XX  353  17.100   0.100   7.214  0.0000  0.0000  0.0000
  354LOW     XX  354  17.200   0.100   7.226  0.0000  0.0000  0.0000
  355LOW     XX  355  17.300   0.100   7.218  0.0000  0.0000  0.0000
  356LOW     XX  356  17.400   0.100   7.213  0.0000  0.0000  0.0000
  357LOW     XX  357  17.500   0.100   7.225  0.0000  0.0000  0.0000
  358LOW     XX  358  17.600   0.100   7.229  0.0000  0.0000  0.0000
  359LOW     XX  359  17.700   0.100   7.206  0.0000  0.0000  0.0000
  360LOW     XX  360  17.800   0.100   7.207  0.0000  0.0000  0.0000
  361LOW     XX  361  17.900   0.100   7.224  0.0000  0.0000  0.0000
  362LOW     XX  362  18.000   0.100   7.226  0.0000  0.0000  0.0000
  363LOW     XX  363  18.100   0.100   7.226  0.0000  0.0000  0.0000
  364LOW     XX  364  18.200   0.100   7.201  0.0000  0.0000  0.0000
  365LOW     XX  365   0.000   0.200   7.179  0.0000  0.0000  0.0000
  366LOW     XX  366   0.100   0.200   7.236  0.0000  0.0000  0.0000
  367LOW     XX  367   0.200   0.200   7.217  0.0000  0.0000  0.0000
  368LOW     XX  368   0.300   0.200   7.202  0.0000  0.0000  0.0000
  369LOW     XX  369   0.400   0.200   7.225  0.0000  0.0000  0.0000
  370LOW     XX  370   0.500   0.200   7.216  0.0000  0.0000  0.0000
  371LOW     XX  371   0.600   0.200   7.210  0.0000  0.0000  0.0000
  372LOW     XX  372   0.700   0.200   7.213  0.0000  0.0000  0.0000
  373LOW     XX  373   0.800   0.200   7.210  0.0000  0.0000  0.0000
  374LOW     XX  374   0.900   0.200   7.210  0.0000  0.0000  0.0000
  375LOW     XX  375   1.000   0.200   7.218  0.0000  0.0000  0.0000
  376LOW     XX  376   1.100   0.200   7.203  0.0000  0.0000  0.0000
  377LOW     XX  377   1.200   0.200   7.228  0.0000  0.0000  0.0000
  378LOW     XX  378   1.300   0.200   7.214  0.0000  0.0000  0.0000
  379LOW     XX  379   1.400   0.200   7.215  0.0000  0.0000  0.0000
  380LOW     XX  380   1.500   0.200   7.213  0.0000  0.0000  0.0000
  381LOW     XX  381   1.600   0.200   7.212  0.0000  0.0000  0.0000
  382LOW     XX  382   1.700   0.200   7.213  0.0000  0.0000  0.0000
  383LOW     XX  383   1.800   0.200   7.219  0.0000  0.0000  0.0000
  384LOW     XX  384   1.900   0.200   7.218  0.0000  0.0000  0.0000
  385LOW     XX  385   2.000   0.200   7.204  0.0000  0.0000  0.0000
  386LOW     XX  386   2.100   0.200   7.213  0.0000  0.0000  0.0000
  387LOW     XX  387   2.200   0.200   7.213  0.0000  0.0000  0.0000
  388LOW     XX  388   2.300   0.200   7.205  0.0000  0.0000  0.0000
  389LOW     XX  389   2.400   0.200   7.219  0.0000  0.0000  0.0000
  390LOW     XX  390   2.500   0.200   7.199  0.0000  0.0000  0.0000
  391LOW     XX  391   2.600   0.200   7.198  0.0000  0.0000  0.0000
  392LOW     XX  392   2.700   0.200   7.197  0.0000  0.0000  0.0000
  393LOW     XX  393   2.800   0.200   7.205  0.0000  0.0000  0.0000
  394LOW     XX  394   2.900   0.200   7.214  0.0000  0.0000  0.0000
  395LOW     XX  395   3.000   0.200   7.205  0.0000  0.0000  0.0000
  396LOW     XX  396   3.100   0.200   7.187  0.0000  0.0000  0.0000
  397LOW     XX  397   3.200   0.200   7.199  0.0000  0.0000  0.0000
  398LOW     XX  398   3.300   0.200   7.213  0.0000  0.0000  0.0000
  399LOW     XX  399   3.400   0.200   7.187  0.0000  0.0000  0.0000
  400LOW     XX  400   3.500   0.200   7.206  0.0000  0.0000  0.0000
  401LOW     XX  401   3.600   0.200   7.190  0.0000  0.0000  0.0000
  402LOW     XX  402   3.700   0.200   7.199  0.0000  0.0000  0.0000
  403LOW     XX  403   3.800   0.200   7.202  0.0000  0.0000  0.0000
  404LOW     XX  404   3.900   0.200   7.192  0.0000  0.0000  0.0000
  405LOW     XX  405   4.000   0.200   7.204  0.0000  0.0000  0.0000
  406LOW     XX  406   4.100   0.200   7.195  0.0000  0.0000  0.0000
  407LOW     XX  407   4.200   0.200   7.197  0.0000  0.0000  0.0000
  408LOW     XX  408   4.300   0.200   7.212  0.0000  0.0000  0.0000
  409LOW     XX  409   4.400   0.200   7.207  0.0000  0.0000  0.0000
  410LOW     XX  410   4.500   0.200   7.206  0.0000  0.0000  0.0000
  411LOW     XX  411   4.600   0.200   7.205  0.0000  0.0000  0.0000
  412LOW     XX  412   4.700   0.200   7.202  0.0000  0.0000  0.0000
  413LOW     XX  413   4.800   0.200   7.200  0.0000  0.0000  0.0000
  414LOW     XX  414   4.900   0.200   7.182  0.0000  0.0000  0.0000
  415LOW     XX  415   5.000   0.200   7.204  0.0000  0.0000  0.0000
  416LOW     XX  416   5.100   0.200   7.187  0.0000  0.0000  0.0000
  417LOW     XX  417   5.200   0.200   7.184  0.0000  0.0000  0.0000
  418LOW     XX  418   5.300   0.200   7.194  0.0000  0.0000  0.0000
  419LOW     XX  419   5.400   0.200   7.198  0.0000  0.0000  0.0000
  420LOW     XX  420   5.500   0.200   7.198  0.0000  0.0000  0.0000
  421LOW     XX  421   5.600   0.200   7.205  0.0000  0.0000  0.0000
  422LOW     XX  422   5.700   0.200   7.203  0.0000  0.0000  0.0000
  423LOW     XX  423   5.800   0.200   7.181  0.0000  0.0000  0.0000
  424LOW     XX  424   5.900   0.200   7.194  0.0000  0.0000  0.0000
  425LOW     XX  425   6.000   0.200   7.182  0.0000  0.0000  0.0000
  426LOW     XX  426   6.100   0.200   7.187  0.0000  0.0000  0.0000
  427LOW     XX  427   6.200   0.200   7.201  0.0000  0.0000  0.0000
  428LOW     XX  428   6.300   0.200   7.177  0.0000  0.0000  0.0000
  429LOW     XX  429   6.400   0.200   7.188  0.0000  0.0000  0.0000
  430LOW     XX  430   6.500   0.200   7.173  0.0000  0.0000  0.0000
  431LOW     XX  431   6.600   0.200   7.203  0.0000  0.0000  0.0000
  432LOW     XX  432   6.700   0.200   7.190  0.0000  0.0000  0.0000
  433LOW     XX  433   6.800   0.200   7.186  0.0000  0.0000  0.0000
  434LOW     XX  434   6.900   0.200   7.172  0.0000  0.0000  0.0000
  435LOW     XX  435   7.000   0.200   7.200  0.0000  0.0000  0.0000
  436LOW     XX  436   7.100   0.200   7.186  0.0000  0.0000  0.0000
  437LOW     XX  437   7.200   0.200   7.182  0.0000  0.0000  0.0000
  438LOW     XX  438   7.300   0.200   7.188  0.0000  0.0000  0.0000
  439LOW     XX  439   7.400   0.200   7.188  0.0000  0.0000  0.0000
  440LOW     XX  440   7.500   0.200   7.193  0.0000  0.0000  0.0000
  441LOW     XX  441   7.600   0.200   7.186  0.0000  0.0000  0.0000
  442LOW     XX  442   7.700   0.200   7.196  0.0000  0.0000  0.0000
  443LOW     XX  443   7.800   0.200   7.183  0.0000  0.0000  0.0000
  444LOW     XX  444   7.900   0.200   7.186  0.0000  0.0000  0.0000
  445LOW     XX  445   8.000   0.200   7.187  0.0000  0.0000  0.0000
  446LOW     XX  446   8.100   0.200   7.199  0.0000  0.0000  0.0000
  447LOW     XX  447   8.200   0.200   7.196  0.0000  0.0000  0.0000
  448LOW     XX  448   8.300   0.200   7.202  0.0000  0.0000  0.0000
  449LOW     XX  449   8.400   0.200   7.198  0.0000  0.0000  0.0000
  450LOW     XX  450   8.500   0.200   7.170  0.0000  0.0000  0.0000
  451LOW     XX  451   8.600   0.200   7.193  0.0000  0.0000  0.0000
  452LOW     XX  452   8.700   0.200   7.189  0.0000  0.0000  0.0000
  453LOW     XX  453   8.800   0.200   7.197  0.0000  0.0000  0.0000
  454LOW     XX  454   8.900   0.200   7.198  0.0000  0.0000  0.0000
  455LOW     XX  455   9.000   0.200   7.189  0.0000  0.0000  0.0000
  456LOW     XX  456   9.100   0.200   7.191  0.0000  0.0000  0.0000
  457LOW     XX  457   9.200   0.200   7.192  0.0000  0.0000  0.0000
  458LOW     XX  458   9.300   0.200   7.194  0.0000  0.0000  0.0000
  459LOW     XX  459   9.400   0.200   7.182  0.0000  0.0000  0.0000
  460LOW     XX  460   9.500   0.200   7.216  0.0000  0.0000  0.0000
  461LOW     XX  461   9.600   0.200   7.207  0.0000  0.0000  0.0000
  462LOW     XX  462   9.700   0.200   7.202  0.0000  0.0000  0.0000
  463LOW     XX  463   9.800   0.200   7.192  0.0000  0.0000  0.0000
  464LOW     XX  464   9.900   0.200   7.199  0.0000  0.0000  0.0000
  465LOW     XX  465  10.000   0.200   7.191  0.0000  0.0000  0.0000
  466LOW     XX  466  10.100   0.200   7.194  0.0000  0.0000  0.0000
  467LOW     XX  467  10.200   0.200   7.184  0.0000  0.0000  0.0000
  468LOW     XX  468  10.300   0.200   7.181  0.0000  0.0000  0.0000
  469LOW     XX  469  10.400   0.200   7.194  0.0000  0.0000  0.0000
  470LOW     XX  470  10.500   0.200   7.172  0.0000  0.0000  0.0000
  471LOW     XX  471  10.600   0.200   7.199  0.0000  0.0000  0.0000
  472LOW     XX  472  10.700   0.200   7.191  0.0000  0.0000  0.0000
  473LOW     XX  473  10.800   0.200   7.214  0.0000  0.0000  0.0000
  474LOW     XX  474  10.900   0.200   7.196  0.0000  0.0000  0.0000
  475LOW     XX  475  11.000   0.200   7.185  0.0000  0.0000  0.0000
  476LOW     XX  476  11.100   0.200   7.185  0.0000  0.0000  0.0000
  477LOW     XX  477  11.200   0.200   7.202  0.0000  0.0000  0.0000
  478LOW     XX  478  11.300   0.200   7.199  0.0000  0.0000  0.0000
  479LOW     XX  479  11.400   0.200   7.195  0.0000  0.0000  0.0000
  480LOW     XX  480  11.500   0.200   7.189  0.0000  0.0000  0.0000
  481LOW     XX  481  11.600   0.200   7.208  0.0000  0.0000  0.0000
  482LOW     XX  482  11.700   0.200   7.201  0.0000  0.0000  0.0000
  483LOW     XX  483  11.800   0.200   7.209  0.0000  0.0000  0.0000
  484LOW     XX  484  11.900   0.200   7.194  0.0000  0.0000  0.0000
  485LOW     XX  485  12.000   0.200   7.197  0.0000  0.0000  0.0000
  486LOW     XX  486  12.100   0.200   7.197  0.0000  0.0000  0.0000
  487LOW     XX  487  12.200   0.200   7.203  0.0000  0.0000  0.0000
  488LOW     XX  488  12.300   0.200   7.187  0.0000  0.0000  0.0000
  489LOW     XX  489  12.400   0.200   7.192  0.0000  0.0000  0.0000
  490LOW     XX  490  12.500   0.200   7.180  0.0000  0.0000  0.0000
  491LOW     XX  491  12.600   0.200   7.207  0.0000  0.0000  0.0000
  492LOW     XX  492  12.700   0.200   7.178  0.0000  0.0000  0.0000
  493LOW     XX  493  12.800   0.200   7.195  0.0000  0.0000  0.0000
  494LOW     XX  494  12.900   0.200   7.191  0.0000  0.0000  0.0000
  495LOW     XX  495  13.000   0.200   7.202  0.0000  0.0000  0.0000
  496LOW     XX  496  13.100   0.200   7.189  0.0000  0.0000  0.0000
  497LOW     XX  497  13.200   0.200   7.181  0.0000  0.0000  0.0000
  498LOW     XX  498  13.300   0.200   7.198  0.0000  0.0000  0.0000
  499LOW     XX  499  13.400   0.200   7.198  0.0000  0.0000  0.0000
  500LOW     XX  500  13.500   0.200   7.206  0.0000  0.0000  0.0000
  501LOW     XX  501  13.600   0.200   7.208  0.0000  0.0000  0.0000
  502LOW     XX  502  13.700   0.200   7.217  0.0000  0.0000  0.0000
  503LOW     XX  503  13.800   0.200   7.205  0.0000  0.0000  0.0000
  504LOW     XX  504  13.900   0.200   7.184  0.0000  0.0000  0.0000
  505LOW     XX  505  14.000   0.200   7.219  0.0000  0.0000  0.0000
  506LOW     XX  506  14.100   0.200   7.192  0.0000  0.0000  0.0000
  507LOW     XX  507  14.200   0.200   7.194  0.0000  0.0000  0.0000
  508LOW     XX  508  14.300   0.200   7.215  0.0000  0.0000  0.0000
  509LOW     XX  509  14.400   0.200   7.212  0.0000  0.0000  0.0000
  510LOW     XX  510  14.500   0.200   7.204  0.0000  0.0000  0.0000
  511LOW     XX  511  14.600   0.200   7.210  0.0000  0.0000  0.0000
  512LOW     XX  512  14.700   0.200   7.205  0.0000  0.0000  0.0000
  513LOW     XX  513  14.800   0.200   7.210  0.0000  0.0000  0.0000
  514LOW     XX  514  14.900   0.200   7.194  0.0000  0.0000  0.0000
  515LOW     XX  515  15.000   0.200   7.200  0.0000  0.0000  0.0000
  516LOW     XX  516  15.100   0.200   7.200  0.0000  0.0000  0.0000
  517LOW     XX  517  15.200   0.200   7.212  0.0000  0.0000  0.0000
  518LOW     XX  518  15.300   0.200   7.207  0.0000  0.0000  0.0000
  519LOW     XX  519  15.400   0.200   7.213  0.0000  0.0000  0.0000
  520LOW     XX  520  15.500   0.200   7.226  0.0000  0.0000  0.0000
  521LOW     XX  521  15.600   0.200   7.191  0.0000  0.0000  0.0000
  522LOW     XX  522  15.700   0.200   7.224  0.0000  0.0000  0.0000
  523LOW     XX  523  15.800   0.200   7.233  0.0000  0.0000  0.0000
  524LOW     XX  524  15.900   0.200   7.219  0.0000  0.0000  0.0000
  525LOW     XX  525  16.000   0.200   7.242  0.0000  0.0000  0.0000
  526LOW     XX  526  16.100   0.200   7.218  0.0000  0.0000  0.0000
  527LOW     XX  527  16.200   0.200   7.226  0.0000  0.0000  0.0000
  528LOW     XX  528  16.300   0.200   7.226  0.0000  0.0000  0.0000
  529LOW     XX  529  16.400   0.200   7.222  0.0000  0.0000  0.0000
  530LOW     XX  530  16.500   0.200   7.222  0.0000  0.0000  0.0000
  531LOW     XX  531  16.600   0.200   7.216  0.0000  0.0000  0.0000
  532LOW     XX  532  16.700   0.200   7.208  0.0000  0.0000  0.0000
  533LOW     XX  533  16.800   0.200   7.193  0.0000  0.0000  0.0000
  534LOW     XX  534  16.900   0.200   7.231  0.0000  0.0000  0.0000
  535LOW     XX  535  17.000   0.200   7.211  0.0000  0.0000  0.0000
  536LOW     XX  536  17.100   0.200   7.205  0.0000  0.0000  0.0000
  537LOW     XX  537  17.200   0.200   7.202  0.0000  0.0000  0.0000
  538LOW     XX  538  17.300   0.200   7.224  0.0000  0.0000  0.0000
  539LOW     XX  539  17.400   0.200   7.218  0.0000  0.0000  0.0000
  540LOW     XX  540  17.500   0.200   7.225  0.0000  0.0000  0.0000
  541LOW     XX  541  17.600   0.200   7.253  0.0000  0.0000  0.0000
  542LOW     XX  542  17.700   0.200   7.212  0.0000  0.0000  0.0000
  543LOW     XX  543  17.800   0.200   7.216  0.0000  0.0000  0.0000
  544LOW     XX  544  17.900   0.200   7.230  0.0000  0.0000  0.0000
  545LOW     XX  545  18.000   0.200   7.236  0.0000  0.0000  0.0000
  546LOW     XX  546  18.100   0.200   7.229  0.0000  0.0000  0.0000
  547LOW     XX  547  18.200   0.200   7.249  0.0000  0.0000  0.0000
  548LOW     XX  548   0.000   0.300   7.204  0.0000  0.0000  0.0000
  549LOW     XX  549   0.100   0.300   7.204  0.0000  0.0000  0.0000
  550LOW     XX  550   0.200   0.300   7.223  0.0000  0.0000  0.0000
  551LOW     XX  551   0.300   0.300   7.220  0.0000  0.0000  0.0000
  552LOW     XX  552   0.400   0.300   7.210  0.0000  0.0000  0.0000
  553LOW     XX  553   0.500   0.300   7.212  0.0000  0.0000  0.0000
  554LOW     XX  554   0.600   0.300   7.214  0.0000  0.0000  0.0000
  555LOW     XX  555   0.700   0.300   7.217  0.0000  0.0000  0.0000
  556LOW     XX  556   0.800   0.300   7.227  0.0000  0.0000  0.0000
  557LOW     XX  557   0.900   0.300   7.223  0.0000  0.0000  0.0000
  558LOW     XX  558   1.000   0.300   7.194  0.0000  0.0000  0.0000
  559LOW     XX  559   1.100   0.300   7.206  0.0000  0.0000  0.0000
  560LOW     XX  560   1.200   0.300   7.212  0.0000  0.0000  0.0000
  561LOW     XX  561   1.300   0.300   7.212  0.0000  0.0000  0.0000
  562LOW     XX  562   1.400   0.300   7.215  0.0000  0.0000  0.0000
  563LOW     XX  563   1.500   0.300   7.211  0.0000  0.0000  0.0000
  564LOW     XX  564   1.600   0.300   7.209  0.0000  0.0000  0.0000
  565LOW     XX  565   1.700   0.300   7.202  0.0000  0.0000  0.0000
  566LOW     XX  566   1.800   0.300   7.203  0.0000  0.0000  0.0000
  567LOW     XX  567   1.900   0.300   7.208  0.0000  0.0000  0.0000
  568LOW     XX  568   2.000   0.300   7.216  0.0000  0.0000  0.0000
  569LOW     XX  569   2.100   0.300   7.183  0.0000  0.0000  0.0000
  570LOW     XX  570   2.200   0.300   7.204  0.0000  0.0000  0.0000
  571LOW     XX  571   2.300   0.300   7.211  0.0000  0.0000  0.0000
  572LOW     XX  572   2.400   0.300   7.200  0.0000  0.0000  0.0000
  573LOW     XX  573   2.500   0.300   7.211  0.0000  0.0000  0.0000
  574LOW     XX  574   2.600   0.300   7.201  0.0000  0.0000  0.0000
  575LOW     XX  575   2.700   0.300   7.194  0.0000  0.0000  0.0000
  576LOW     XX  576   2.800   0.300   7.209  0.0000  0.0000  0.0000
  577LOW     XX  577   2.900   0.300   7.201  0.0000  0.0000  0.0000
  578LOW     XX  578   3.000   0.300   7.205  0.0000  0.0000  0.0000
  579LOW     XX  579   3.100   0.300   7.205  0.0000  0.0000  0.0000
  580LOW     XX  580   3.200   0.300   7.190  0.0000  0.0000  0.0000
  581LOW     XX  581   3.300   0.300   7.213  0.0000  0.0000  0.0000
  582LOW     XX  582   3.400   0.300   7.207  0.0000  0.0000  0.0000
  583LOW     XX  583   3.500   0.300   7.204  0.0000  0.0000  0.0000
  584LOW     XX  584   3.600   0.300   7.213  0.0000  0.0000  0.0000
  585LOW     XX  585   3.700   0.300   7.201  0.0000  0.0000  0.0000
  586LOW     XX  586   3.800   0.300   7.195  0.0000  0.0000  0.0000
  587LOW     XX  587   3.900   0.300   7.200  0.0000  0.0000  0.0000
  588LOW     XX  588   4.000   0.300   7.201  0.0000  0.0000  0.0000
  589LOW     XX  589   4.100   0.300   7.198  0.0000  0.0000  0.0000
  590LOW     XX  590   4.200   0.300   7.200  0.0000  0.0000  0.0000
  591LOW     XX  591   4.300   0.300   7.205  0.0000  0.0000  0.0000
  592LOW     XX  592   4.400   0.300   7.203  0.0000  0.0000  0.0000
  593LOW     XX  593   4.500   0.300   7.195  0.0000  0.0000  0.0000
  594LOW     XX  594   4.600   0.300   7.185  0.0000  0.0000  0.0000
  595LOW     XX  595   4.700   0.300   7.181  0.0000  0.0000  0.0000
  596LOW     XX  596   4.800   0.300   7.199  0.0000  0.0000  0.0000
  597LOW     XX  597   4.900   0.300   7.201  0.0000  0.0000  0.0000
  598LOW     XX  598   5.000   0.300   7.198  0.0000  0.0000  0.0000
  599LOW     XX  599   5.100   0.300   7.183  0.0000  0.0000  0.0000
  600LOW     XX  600   5.200   0.300   7.187  0.0000  0.0000  0.0000
  601LOW     XX  601   5.300   0.300   7.192  0.0000  0.0000  0.0000
  602LOW     XX  602   5.400   0.300   7.185  0.0000  0.0000  0.0000
  603LOW     XX  603   5.500   0.300   7.194  0.0000  0.0000  0.0000
  604LOW     XX  604   5.600   0.300   7.196  0.0000  0.0000  0.0000
  605LOW     XX  605   5.700   0.300   7.182  0.0000  0.0000  0.0000
  606LOW     XX  606   5.800   0.300   7.176  0.0000  0.0000  0.0000
  607LOW     XX  607   5.900   0.300   7.199  0.0000  0.0000  0.0000
  608LOW     XX  608   6.000   0.300   7.191  0.0000  0.0000  0.0000
  609LOW     XX  609   6.100   0.300   7.183  0.0000  0.0000  0.0000
  610LOW     XX  610   6.200   0.300   7.197  0.0000  0.0000  0.0000
  611LOW     XX  611   6.300   0.300   7.193  0.0000  0.0000  0.0000
  612LOW     XX  612   6.400   0.300   7.192  0.0000  0.0000  0.0000
  613LOW     XX  613   6.500   0.300   7.186  0.0000  0.0000  0.0000
  614LOW     XX  614   6.600   0.300   7.190  0.0000  0.0000  0.0000
  615LOW     XX  615   6.700   0.300   7.194  0.0000  0.0000  0.0000
  616LOW     XX  616   6.800   0.300   7.176  0.0000  0.0000  0.0000
  617LOW     XX  617   6.900   0.300   7.187  0.0000  0.0000  0.0000
  618LOW     XX  618   7.000   0.300   7.171  0.0000  0.0000  0.0000
  619LOW     XX  619   7.100   0.300   7.184  0.0000  0.0000  0.0000
  620LOW     XX  620   7.200   0.300   7.193  0.0000  0.0000  0.0000
  621LOW     XX  621   7.300   0.300   7.194  0.0000  0.0000  0.0000
  622LOW     XX  622   7.400   0.300   7.186  0.0000  0.0000  0.0000
  623LOW     XX  623   7.500   0.300   7.203  0.0000  0.0000  0.0000
  624LOW     XX  624   7.600   0.300   7.179  0.0000  0.0000  0.0000
  625LOW     XX  625   7.700   0.300   7.197  0.0000  0.0000  0.0000
  626LOW     XX  626   7.800   0.300   7.203  0.0000  0.0000  0.0000
  627LOW     XX  627   7.900   0.300   7.218  0.0000  0.0000  0.0000
  628LOW     XX  628   8.000   0.300   7.182  0.0000  0.0000  0.0000
  629LOW     XX  629   8.100   0.300   7.197  0.0000  0.0000  0.0000
  630LOW     XX  630   8.200   0.300   7.185  0.0000  0.0000  0.0000
  631LOW     XX  631   8.300   0.300   7.193  0.0000  0.0000  0.0000
  632LOW     XX  632   8.400   0.300   7.189  0.0000  0.0000  0.0000
  633LOW     XX  633   8.500   0.300   7.208  0.0000  0.0000  0.0000
  634LOW     XX  634   8.600   0.300   7.188  0.0000  0.0000  0.0000
  635LOW     XX  635   8.700   0.300   7.189  0.0000  0.0000  0.0000
  636LOW     XX  636   8.800   0.300   7.196  0.0000  0.0000  0.0000
  637LOW     XX  637   8.900   0.300   7.196  0.0000  0.0000  0.0000
  638LOW     XX  638   9.000   0.300   7.198  0.0000  0.0000  0.0000
  639LOW     XX  639   9.100   0.300   7.207  0.0000  0.0000  0.0000
  640LOW     XX  640   9.200   0.300   7.199  0.0000  0.0000  0.0000
  641LOW     XX  641   9.300   0.300   7.195  0.0000  0.0000  0.0000
  642LOW     XX  642   9.400   0.300   7.192  0.0000  0.0000  0.0000
  643LOW     XX  643   9.500   0.300   7.217  0.0000  0.0000  0.0000
  644LOW     XX  644   9.600   0.300   7.203  0.0000  0.0000  0.0000
  645LOW     XX  645   9.700   0.300   7.204  0.0000  0.0000  0.0000
  646LOW     XX  646   9.800   0.300   7.200  0.0000  0.0000  0.0000
  647LOW     XX  647   9.900   0.300   7.205  0.0000  0.0000  0.0000
  648LOW     XX  648  10.000   0.300   7.192  0.0000  0.0000  0.0000
  649LOW     XX  649  10.100   0.300   7.197  0.0000  0.0000  0.0000
  650LOW     XX  650  10.200   0.300   7.200  0.0000  0.0000  0.0000
  651LOW     XX  651  10.300   0.300   7.206  0.0000  0.0000  0.0000
  652LOW     XX  652  10.400   0.300   7.199  0.0000  0.0000  0.0000
  653LOW     XX  653  10.500   0.300   7.200  0.0000  0.0000  0.0000
  654LOW     XX  654  10.600   0.300   7.198  0.0000  0.0000  0.0000
  655LOW     XX  655  10.700   0.300   7.202  0.0000  0.0000  0.0000
  656LOW     XX  656  10.800   0.300   7.194  0.0000  0.0000  0.0000
  657LOW     XX  657  10.900   0.300   7.187  0.0000  0.0000  0.0000
  658LOW     XX  658  11.000   0.300   7.189  0.0000  0.0000  0.0000
  659LOW     XX  659  11.100   0.300   7.197  0.0000  0.0000  0.0000
  660LOW     XX  660  11.200   0.300   7.197  0.0000  0.0000  0.0000
  661LOW     XX  661  11.300   0.300   7.191  0.0000  0.0000  0.0000
  662LOW     XX  662  11.400   0.300   7.193  0.0000  0.0000  0.0000
  663LOW     XX  663  11.500   0.300   7.196  0.0000  0.0000  0.0000
  664LOW     XX  664  11.600   0.300   7.196  0.0000  0.0000  0.0000
  665LOW     XX  665  11.700   0.300   7.189  0.0000  0.0000  0.0000
  666LOW     XX  666  11.800   0.300   7.193  0.0000  0.0000  0.0000
  667LOW     XX  667  11.900   0.300   7.192  0.0000  0.0000  0.0000
  668LOW     XX  668  12.000   0.300   7.187  0.0000  0.0000  0.0000
  669LOW     XX  669  12.100   0.300   7.207  0.0000  0.0000  0.0000
  670LOW     XX  670  12.200   0.300   7.196  0.0000  0.0000  0.0000
  671LOW     XX  671  12.300   0.300   7.187  0.0000  0.0000  0.0000
  672LOW     XX  672  12.400   0.300   7.188  0.0000  0.0000  0.0000
  673LOW     XX  673  12.500   0.300   7.194  0.0000  0.0000  0.0000
  674LOW     XX  674  12.600   0.300   7.186  0.0000  0.0000  0.0000
  675LOW     XX  675  12.700   0.300   7.214  0.0000  0.0000  0.0000
  676LOW     XX  676  12.800   0.300   7.204  0.0000  0.0000  0.0000
  677LOW     XX  677  12.900   0.300   7.194  0.0000  0.0000  0.0000
  678LOW     XX  678  13.000   0.300   7.184  0.0000  0.0000  0.0000
  679LOW     XX  679  13.100   0.300   7.201  0.0000  0.0000  0.0000
  680LOW     XX  680  13.200   0.300   7.201  0.0000  0.0000  0.0000
  681LOW     XX  681  13.300   0.300   7.196  0.0000  0.0000  0.0000
  682LOW     XX  682  13.400   0.300   7.211  0.0000  0.0000  0.0000
  683LOW     XX  683  13.500   0.300   7.207  0.0000  0.0000  0.0000
  684LOW     XX  684  13.600   0.300   7.211  0.0000  0.0000  0.0000
  685LOW     XX  685  13.700   0.300   7.200  0.0000  0.0000  0.0000
  686LOW     XX  686  13.800   0.300   7.221  0.0000  0.0000  0.0000
  687LOW     XX  687  13.900   0.300   7.191  0.0000  0.0000  0.0000
  688LOW     XX  688  14.000   0.300   7.191  0.0000  0.0000  0.0000
  689LOW     XX  689  14.100   0.300   7.192  0.0000  0.0000  0.0000
  690LOW     XX  690  14.200   0.300   7.201  0.0000  0.0000  0.0000
  691LOW     XX  691  14.300   0.300   7.225  0.0000  0.0000  0.0000
  692LOW     XX  692  14.400   0.300   7.204  0.0000  0.0000  0.0000
  693LOW     XX  693  14.500   0.300   7.206  0.0000  0.0000  0.0000
  694LOW     XX  694  14.600   0.300   7.210  0.0000  0.0000  0.0000
  695LOW     XX  695  14.700   0.300   7.205  0.0000  0.0000  0.0000
  696LOW     XX  696  14.800   0.300   7.208  0.0000  0.0000  0.0000
  697LOW     XX  697  14.900   0.300   7.191  0.0000  0.0000  0.0000
  698LOW     XX  698  15.000   0.300   7.226  0.0000  0.0000  0.0000
  699LOW     XX  699  15.100   0.300   7.206  0.0000  0.0000  0.0000
  700LOW     XX  700  15.200   0.300   7.210  0.0000  0.0000  0.0000
  701LOW     XX  701  15.300   0.300   7.206  0.0000  0.0000  0.0000
  702LOW     XX  702  15.400   0.300   7.214  0.0000  0.0000  0.0000
  703LOW     XX  703  15.500   0.300   7.213  0.0000  0.0000  0.0000
  704LOW     XX  704  15.600   0.300   7.207  0.0000  0.0000  0.0000
  705LOW     XX  705  15.700   0.300   7.216  0.0000  0.0000  0.0000
  706LOW     XX  706  15.800   0.300   7.194  0.0000  0.0000  0.0000
  707LOW     XX  707  15.900   0.300   7.208  0.0000  0.0000  0.0000
  708LOW     XX  708  16.000   0.300   7.224  0.0000  0.0000  0.0000
  709LOW     XX  709  16.100   0.300   7.193  0.0000  0.0000  0.0000
  710LOW     XX  710  16.200   0.300   7.226  0.0000  0.0000  0.0000
  711LOW     XX  711  16.300   0.300   7.227  0.0000  0.0000  0.0000
  712LOW     XX  712  16.400   0.300   7.241  0.0000  0.0000  0.0000
  713LOW     XX  713  16.500   0.300   7.226  0.0000  0.0000  0.0000
  714LOW     XX  714  16.600   0.300   7.229  0.0000  0.0000  0.0000
  715LOW     XX  715  16.700   0.300   7.227  0.0000  0.0000  0.0000
  716LOW     XX  716  16.800   0.300   7.225  0.0000  0.0000  0.0000
  717LOW     XX  717  16.900   0.300   7.211  0.0000  0.0000  0.0000
  718LOW     XX  718  17.000   0.300   7.215  0.0000  0.0000  0.0000
  719LOW     XX  719  17.100   0.300   7.223  0.0000  0.0000  0.0000
  720LOW     XX  720  17.200   0.300   7.209  0.0000  0.0000  0.0000
  721LOW     XX  721  17.300   0.300   7.226  0.0000  0.0000  0.0000
  722LOW     XX  722  17.400   0.300   7.210  0.0000  0.0000  0.0000
  723LOW     XX  723  17.500   0.300   7.209  0.0000  0.0000  0.0000
  724LOW     XX  724  17.600   0.300   7.218  0.0000  0.0000  0.0000
  725LOW     XX  725  17.700   0.300   7.216  0.0000  0.0000  0.0000
  726LOW     XX  726  17.800   0.300   7.212  0.0000  0.0000  0.0000
  727LOW     XX  727  17.900   0.300   7.217  0.0000  0.0000  0.0000
  728LOW     XX  728  18.000   0.300   7.213  0.0000  0.0000  0.0000
  729LOW     XX  729  18.100   0.300   7.231  0.0000  0.0000  0.0000
  730LOW     XX  730  18.200   0.300   7.186  0.0000  0.0000  0.0000
  731LOW     XX  731   0.000   0.400   7.217  0.0000  0.0000  0.0000
  732LOW     XX  732   0.100   0.400   7.218  0.0000  0.0000  0.0000
  733LOW     XX  733   0.200   0.400   7.231  0.0000  0.0000  0.0000
  734LOW     XX  734   0.300   0.400   7.207  0.0000  0.0000  0.0000
  735LOW     XX  735   0.400   0.400   7.226  0.0000  0.0000  0.0000
  736LOW     XX  736   0.500   0.400   7.215  0.0000  0.0000  0.0000
  737LOW     XX  737   0.600   0.400   7.229  0.0000  0.0000  0.0000
  738LOW     XX  738   0.700   0.400   7.220  0.0000  0.0000  0.0000
  739LOW     XX  739   0.800   0.400   7.206  0.0000  0.0000  0.0000
  740LOW     XX  740   0.900   0.400   7.214  0.0000  0.0000  0.0000
  741LOW     XX  741   1.000   0.400   7.218  0.0000  0.0000  0.0000
  742LOW     XX  742   1.100   0.400   7.215  0.0000  0.0000  0.0000
  743LOW     XX  743   1.200   0.400   7.224  0.0000  0.0000  0.0000
  744LOW     XX  744   1.300   0.400   7.211  0.0000  0.0000  0.0000
  745LOW     XX  745   1.400   0.400   7.206  0.0000  0.0000  0.0000
  746LOW     XX  746   1.500   0.400   7.207  0.0000  0.0000  0.0000
  747LOW     XX  747   1.600   0.400   7.209  0.0000  0.0000  0.0000
  748LOW     XX  748   1.700   0.400   7.201  0.0000  0.0000  0.0000
  749LOW     XX  749   1.800   0.400   7.219  0.0000  0.0000  0.0000
  750LOW     XX  750   1.900   0.400   7.209  0.0000  0.0000  0.0000
  751LOW     XX  751   2.000   0.400   7.213  0.0000  0.0000  0.0000
  752LOW     XX  752   2.100   0.400   7.203  0.0000  0.0000  0.0000
  753LOW     XX  753   2.200   0.400   7.214  0.0000  0.0000  0.0000
  754LOW     XX  754   2.300   0.400   7.222  0.0000  0.0000  0.0000
  755LOW     XX  755   2.400   0.400   7.201  0.0000  0.0000  0.0000
  756LOW     XX  756   2.500   0.400   7.212  0.0000  0.0000  0.0000
  757LOW     XX  757   2.600   0.400   7.212  0.0000  0.0000  0.0000
  758LOW     XX  758   2.700   0.400   7.219  0.0000  0.0000  0.0000
  759LOW     XX  759   2.800   0.400   7.213  0.0000  0.0000  0.0000
  760LOW     XX  760   2.900   0.400   7.202  0.0000  0.0000  0.0000
  761LOW     XX  761   3.000   0.400   7.197  0.0000  0.0000  0.0000
  762LOW     XX  762   3.100   0.400   7.202  0.0000  0.0000  0.0000
  763LOW     XX  763   3.200   0.400   7.204  0.0000  0.0000  0.0000
  764LOW     XX  764   3.300   0.400   7.198  0.0000  0.0000  0.0000
  765LOW     XX  765   3.400   0.400   7.198  0.0000  0.0000  0.0000
  766LOW     XX  766   3.500   0.400   7.188  0.0000  0.0000  0.0000
  767LOW     XX  767   3.600   0.400   7.193  0.0000  0.0000  0.0000
  768LOW     XX  768   3.700   0.400   7.197  0.0000  0.0000  0.0000
  769LOW     XX  769   3.800   0.400   7.217  0.0000  0.0000  0.0000
  770LOW     XX  770   3.900   0.400   7.197  0.0000  0.0000  0.0000
  771LOW     XX  771   4.000   0.400   7.188  0.0000  0.0000  0.0000
  772LOW     XX  772   4.100   0.400   7.194  0.0000  0.0000  0.0000
  773LOW     XX  773   4.200   0.400   7.178  0.0000  0.0000  0.0000
  774LOW     XX  774   4.300   0.400   7.209  0.0000  0.0000  0.0000
  775LOW     XX  775   4.400   0.400   7.183  0.0000  0.0000  0.0000
  776LOW     XX  776   4.500   0.400   7.189  0.0000  0.0000  0.0000
  777LOW     XX  777   4.600   0.400   7.188  0.0000  0.0000  0.0000
  778LOW     XX  778   4.700   0.400   7.203  0.0000  0.0000  0.0000
  779LOW     XX  779   4.800   0.400   7.200  0.0000  0.0000  0.0000
  780LOW     XX  780   4.900   0.400   7.187  0.0000  0.0000  0.0000
  781LOW     XX  781   5.000   0.400   7.186  0.0000  0.0000  0.0000
  782LOW     XX  782   5.100   0.400   7.199  0.0000  0.0000  0.0000
  783LOW     XX  783   5.200   0.400   7.185  0.0000  0.0000  0.0000
  784LOW     XX  784   5.300   0.400   7.192  0.0000  0.0000  0.0000
  785LOW     XX  785   5.400   0.400   7.193  0.0000  0.0000  0.0000
  786LOW     XX  786   5.500   0.400   7.194  0.0000  0.0000  0.0000
  787LOW     XX  787   5.600   0.400   7.179  0.0000  0.0000  0.0000
  788LOW     XX  788   5.700   0.400   7.188  0.0000  0.0000  0.0000
  789LOW     XX  789   5.800   0.400   7.192  0.0000  0.0000  0.0000
  790LOW     XX  790   5.900   0.400   7.189  0.0000  0.0000  0.0000
  791LOW     XX  791   6.000   0.400   7.196  0.0000  0.0000  0.0000
  792LOW     XX  792   6.100   0.400   7.177  0.0000  0.0000  0.0000
  793LOW     XX  793   6.200   0.400   7.183  0.0000  0.0000  0.0000
  794LOW     XX  794   6.300   0.400   7.196  0.0000  0.0000  0.0000
  795LOW     XX  795   6.400   0.400   7.175  0.0000  0.0000  0.0000
  796LOW     XX  796   6.500   0.400   7.202  0.0000  0.0000  0.0000
  797LOW     XX  797   6.600   0.400   7.182  0.0000  0.0000  0.0000
  798LOW     XX  798   6.700   0.400   7.183  0.0000  0.0000  0.0000
  799LOW     XX  799   6.800   0.400   7.170  0.0000  0.0000  0.0000
  800LOW     XX  800   6.900   0.400   7.184  0.0000  0.0000  0.0000
  801LOW     XX  801   7.000   0.400   7.187  0.0000  0.0000  0.0000
  802LOW     XX  802   7.100   0.400   7.190  0.0000  0.0000  0.0000
  803LOW     XX  803   7.200   0.400   7.193  0.0000  0.0000  0.0000
  804LOW     XX  804   7.300   0.400   7.175  0.0000  0.0000  0.0000
  805LOW     XX  805   7.400   0.400   7.188  0.0000  0.0000  0.0000
  806LOW     XX  806   7.500   0.400   7.188  0.0000  0.0000  0.0000
  807LOW     XX  807   7.600   0.400   7.195  0.0000  0.0000  0.0000
  808LOW     XX  808   7.700   0.400   7.178  0.0000  0.0000  0.0000
  809LOW     XX  809   7.800   0.400   7.179  0.0000  0.0000  0.0000
  810LOW     XX  810   7.900   0.400   7.198  0.0000  0.0000  0.0000
  811LOW     XX  811   8.000   0.400   7.193  0.0000  0.0000  0.0000
  812LOW     XX  812   8.100   0.400   7.182  0.0000  0.0000  0.0000
  813LOW     XX  813   8.200   0.400   7.195  0.0000  0.0000  0.0000
  814LOW     XX  814   8.300   0.400   7.193  0.0000  0.0000  0.0000
  815LOW     XX  815   8.400   0.400   7.195  0.0000  0.0000  0.0000
  816LOW     XX  816   8.500   0.400   7.199  0.0000  0.0000  0.0000
  817LOW     XX  817   8.600   0.400   7.201  0.0000  0.0000  0.0000
  818LOW     XX  818   8.700   0.400   7.209  0.0000  0.0000  0.0000
  819LOW     XX  819   8.800   0.400   7.189  0.0000  0.0000  0.0000
  820LOW     XX  820   8.900   0.400   7.192  0.0000  0.0000  0.0000
  821LOW     XX  821   9.000   0.400   7.200  0.0000  0.0000  0.0000
  822LOW     XX  822   9.100   0.400   7.185  0.0000  0.0000  0.0000
  823LOW     XX  823   9.200   0.400   7.204  0.0000  0.0000  0.0000
  824LOW     XX  824   9.300   0.400   7.188  0.0000  0.0000  0.0000
  825LOW     XX  825   9.400   0.400   7.178  0.0000  0.0000  0.0000
  826LOW     XX  826   9.500   0.400   7.210  0.0000  0.0000  0.0000
  827LOW     XX  827   9.600   0.400   7.216  0.0000  0.0000  0.0000
  828LOW     XX  828   9.700   0.400   7.202  0.0000  0.0000  0.0000
  829LOW     XX  829   9.800   0.400   7.196  0.0000  0.0000  0.0000
  830LOW     XX  830   9.900   0.400   7.191  0.0000  0.0000  0.0000
  831LOW     XX  831  10.000   0.400   7.195  0.0000  0.0000  0.0000
  832LOW     XX  832  10.100   0.400   7.209  0.0000  0.0000  0.0000
  833LOW     XX  833  10.200   0.400   7.203  0.0000  0.0000  0.0000
  834LOW     XX  834  10.300   0.400   7.189  0.0000  0.0000  0.0000
  835LOW     XX  835  10.400   0.400   7.192  0.0000  0.0000  0.0000
  836LOW     XX  836  10.500   0.400   7.193  0.0000  0.0000  0.0000
  837LOW     XX  837  10.600   0.400   7.191  0.0000  0.0000  0.0000
  838LOW     XX  838  10.700   0.400   7.181  0.0000  0.0000  0.0000
  839LOW     XX  839  10.800   0.400   7.185  0.0000  0.0000  0.0000
  840LOW     XX  840  10.900   0.400   7.210  0.0000  0.0000  0.0000
  841LOW     XX  841  11.000   0.400   7.200  0.0000  0.0000  0.0000
  842LOW     XX  842  11.100   0.400   7.198  0.0000  0.0000  0.0000
  843LOW     XX  843  11.200   0.400   7.202  0.0000  0.0000  0.0000
  844LOW     XX  844  11.300   0.400   7.202  0.0000  0.0000  0.0000
  845LOW     XX  845  11.400   0.400   7.184  0.0000  0.0000  0.0000
  846LOW     XX  846  11.500   0.400   7.192  0.0000  0.0000  0.0000
  847LOW     XX  847  11.600   0.400   7.194  0.0000  0.0000  0.0000
  848LOW     XX  848  11.700   0.400   7.194  0.0000  0.0000  0.0000
  849LOW     XX  849  11.800   0.400   7.200  0.0000  0.0000  0.0000
  850LOW     XX  850  11.900   0.400   7.191  0.0000  0.0000  0.0000
  851LOW     XX  851  12.000   0.400   7.190  0.0000  0.0000  0.0000
  852LOW     XX  852  12.100   0.400   7.174  0.0000  0.0000  0.0000
  853LOW     XX  853  12.200   0.400   7.191  0.0000  0.0000  0.0000
  854LOW     XX  854  12.300   0.400   7.192  0.0000  0.0000  0.0000
  855LOW     XX  855  12.400   0.400   7.183  0.0000  0.0000  0.0000
  856LOW     XX  856  12.500   0.400   7.197  0.0000  0.0000  0.0000
  857LOW     XX  857  12.600   0.400   7.199  0.0000  0.0000  0.0000
  858LOW     XX  858  12.700   0.400   7.190  0.0000  0.0000  0.0000
  859LOW     XX  859  12.800   0.400   7.190  0.0000  0.0000  0.0000
  860LOW     XX  860  12.900   0.400   7.191  0.0000  0.0000  0.0000
  861LOW     XX  861  13.000   0.400   7.199  0.0000  0.0000  0.0000
  862LOW     XX  862  13.100   0.400   7.194  0.0000  0.0000  0.0000
  863LOW     XX  863  13.200   0.400   7.200  0.0000  0.0000  0.0000
  864LOW     XX  864  13.300   0.400   7.176  0.0000  0.0000  0.0000
  865LOW     XX  865  13.400   0.400   7.189  0.0000  0.0000  0.0000
  866LOW     XX  866  13.500   0.400   7.193  0.0000  0.0000  0.0000
  867LOW     XX  867  13.600   0.400   7.218  0.0000  0.0000  0.0000
  868LOW     XX  868  13.700   0.400   7.207  0.0000  0.0000  0.0000
  869LOW     XX  869  13.800   0.400   7.204  0.0000  0.0000  0.0000
  870LOW     XX  870  13.900   0.400   7.197  0.0000  0.0000  0.0000
  871LOW     XX  871  14.000   0.400   7.208  0.0000  0.0000  0.0000
  872LOW     XX  872  14.100   0.400   7.202  0.0000  0.0000  0.0000
  873LOW     XX  873  14.200   0.400   7.201  0.0000  0.0000  0.0000
  874LOW     XX  874  14.300   0.400   7.207  0.0000  0.0000  0.0000
  875LOW     XX  875  14.400   0.400   7.208  0.0000  0.0000  0.0000
  876LOW     XX  876  14.500   0.400   7.213  0.0000  0.0000  0.0000
  877LOW     XX  877  14.600   0.400   7.203  0.0000  0.0000  0.0000
  878LOW     XX  878  14.700   0.400   7.196  0.0000  0.0000  0.0000
  879LOW     XX  879  14.800   0.400   7.204  0.0000  0.0000  0.0000
  880LOW     XX  880  14.900   0.400   7.206  0.0000  0.0000  0.0000
  881LOW     XX  881  15.000   0.400   7.214  0.0000  0.0000  0.0000
  882LOW     XX  882  15.100   0.400   7.195  0.0000  0.0000  0.0000
  883LOW     XX  883  15.200   0.400   7.224  0.0000  0.0000  0.0000
  884LOW     XX  884  15.300   0.400   7.222  0.0000  0.0000  0.0000
  885LOW     XX  885  15.400   0.400   7.192  0.0000  0.0000  0.0000
  886LOW     XX  886  15.500   0.400   7.210  0.0000  0.0000  0.0000
  887LOW     XX  887  15.600   0.400   7.227  0.0000  0.0000  0.0000
  888LOW     XX  888  15.700   0.400   7.201  0.0000  0.0000  0.0000
  889LOW     XX  889  15.800   0.400   7.200  0.0000  0.0000  0.0000
  890LOW     XX  890  15.900   0.400   7.224  0.0000  0.0000  0.0000
  891LOW     XX  891  16.000   0.400   7.206  0.0000  0.0000  0.0000
  892LOW     XX  892  16.100   0.400   7.245  0.0000  0.0000  0.0000
  893LOW     XX  893  16.200   0.400   7.211  0.0000  0.0000  0.0000
  894LOW     XX  894  16.300   0.400   7.226  0.0000  0.0000  0.0000
  895LOW     XX  895  16.400   0.400   7.211  0.0000  0.0000  0.0000
  896LOW     XX  896  16.500   0.400   7.234  0.0000  0.0000  0.0000
  897LOW     XX  897  16.600   0.400   7.240  0.0000  0.0000  0.0000
  898LOW     XX  898  16.700   0.400   7.209  0.0000  0.0000  0.0000
  899LOW     XX  899  16.800   0.400   7.222  0.0000  0.0000  0.0000
  900LOW     XX  900  16.900   0.400   7.218  0.0000  0.0000  0.0000
  901LOW     XX  901  17.000   0.400   7.219  0.0000  0.0000  0.0000
  902LOW     XX  902  17.100   0.400   7.215  0.0000  0.0000  0.0000
  903LOW     XX  903  17.200   0.400   7.209  0.0000  0.0000  0.0000
  904LOW     XX  904  17.300   0.400   7.211  0.0000  0.0000  0.0000
  905LOW     XX  905  17.400   0.400   7.220  0.0000  0.0000  0.0000
  906LOW     XX  906  17.500   0.400   7.227  0.0000  0.0000  0.0000
  907LOW     XX  907  17.600   0.400   7.217  0.0000  0.0000  0.0000
  908LOW     XX  908  17.700   0.400   7.217  0.0000  0.0000  0.0000
  909LOW     XX  909  17.800   0.400   7.218  0.0000  0.0000  0.0000
  910LOW     XX  910  17.900   0.400   7.225  0.0000  0.0000  0.0000
  911LOW     XX  911  18.000   0.400   7.220  0.0000  0.0000  0.0000
  912LOW     XX  912  18.100   0.400   7.210  0.0000  0.0000  0.0000
  913LOW     XX  913  18.200   0.400   7.230  0.0000  0.0000  0.0000
  914LOW     XX  914   0.000   0.500   7.208  0.0000  0.0000  0.0000
  915LOW     XX  915   0.100   0.500   7.212  0.0000  0.0000  0.0000
  916LOW     XX  916   0.200   0.500   7.245  0.0000  0.0000  0.0000
  917LOW     XX  917   0.300   0.500   7.213  0.0000  0.0000  0.0000
  918LOW     XX  918   0.400   0.500   7.209  0.0000  0.0000  0.0000
  919LOW     XX  919   0.500   0.500   7.221  0.0000  0.0000  0.0000
  920LOW     XX  920   0.600   0.500   7.211  0.0000  0.0000  0.0000
  921LOW     XX  921   0.700   0.500   7.220  0.0000  0.0000  0.0000
  922LOW     XX  922   0.800   0.500   7.208  0.0000  0.0000  0.0000
  923LOW     XX  923   0.900   0.500   7.223  0.0000  0.0000  0.0000
  924LOW     XX  924   1.000   0.500   7.216  0.0000  0.0000  0.0000
  925LOW     XX  925   1.100   0.500   7.210  0.0000  0.0000  0.0000
  926LOW     XX  926   1.200   0.500   7.199  0.0000  0.0000  0.0000
  927LOW     XX  927   1.300   0.500   7.204  0.0000  0.0000  0.0000
  928LOW     XX  928   1.400   0.500   7.202  0.0000  0.0000  0.0000
  929LOW     XX  929   1.500   0.500   7.218  0.0000  0.0000  0.0000
  930LOW     XX  930   1.600   0.500   7.214  0.0000  0.0000  0.0000
  931LOW     XX  931   1.700   0.500   7.201  0.0000  0.0000  0.0000
  932LOW     XX  932   1.800   0.500   7.202  0.0000  0.0000  0.0000
  933LOW     XX  933   1.900   0.500   7.222  0.0000  0.0000  0.0000
  934LOW     XX  934   2.000   0.500   7.222  0.0000  0.0000  0.0000
  935LOW     XX  935   2.100   0.500   7.212  0.0000  0.0000  0.0000
  936LOW     XX  936   2.200   0.500   7.210  0.0000  0.0000  0.0000
  937LOW     XX  937   2.300   0.500   7.220  0.0000  0.0000  0.0000
  938LOW     XX  938   2.400   0.500   7.212  0.0000  0.0000  0.0000
  939LOW     XX  939   2.500   0.500   7.209  0.0000  0.0000  0.0000
  940LOW     XX  940   2.600   0.500   7.194  0.0000  0.0000  0.0000
  941LOW     XX  941   2.700   0.500   7.206  0.0000  0.0000  0.0000
  942LOW     XX  942   2.800   0.500   7.211  0.0000  0.0000  0.0000
  943LOW     XX  943   2.900   0.500   7.210  0.0000  0.0000  0.0000
  944LOW     XX  944   3.000   0.500   7.202  0.0000  0.0000  0.0000
  945LOW     XX  945   3.100   0.500   7.196  0.0000  0.0000  0.0000
  946LOW     XX  946   3.200   0.500   7.203  0.0000  0.0000  0.0000
  947LOW     XX  947   3.300   0.500   7.203  0.0000  0.0000  0.0000
  948LOW     XX  948   3.400   0.500   7.209  0.0000  0.0000  0.0000
  949LOW     XX  949   3.500   0.500   7.194  0.0000  0.0000  0.0000
  950LOW     XX  950   3.600   0.500   7.191  0.0000  0.0000  0.0000
  951LOW     XX  951   3.700   0.500   7.190  0.0000  0.0000  0.0000
  952LOW     XX  952   3.800   0.500   7.183  0.0000  0.0000  0.0000
  953LOW     XX  953   3.900   0.500   7.204  0.0000  0.0000  0.0000
  954LOW     XX  954   4.000   0.500   7.204  0.0000  0.0000  0.0000
  955LOW     XX  955   4.100   0.500   7.197  0.0000  0.0000  0.0000
  956LOW     XX  956   4.200   0.500   7.205  0.0000  0.0000  0.0000
  957LOW     XX  957   4.300   0.500   7.204  0.0000  0.0000  0.0000
  958LOW     XX  958   4.400   0.500   7.190  0.0000  0.0000  0.0000
  959LOW     XX  959   4.500   0.500   7.193  0.0000  0.0000  0.0000
  960LOW     XX  960   4.600   0.500   7.192  0.0000  0.0000  0.0000
  961LOW     XX  961   4.700   0.500   7.187  0.0000  0.0000  0.0000
  962LOW     XX  962   4.800   0.500   7.191  0.0000  0.0000  0.0000
  963LOW     XX  963   4.900   0.500   7.194  0.0000  0.0000  0.0000
  964LOW     XX  964   5.000   0.500   7.197  0.0000  0.0000  0.0000
  965LOW     XX  965   5.100   0.500   7.200  0.0000  0.0000  0.0000
  966LOW     XX  966   5.200   0.500   7.172  0.0000  0.0000  0.0000
  967LOW     XX  967   5.300   0.500   7.194  0.0000  0.0000  0.0000
  968LOW     XX  968   5.400   0.500   7.185  0.0000  0.0000  0.0000
  969LOW     XX  969   5.500   0.500   7.197  0.0000  0.0000  0.0000
  970LOW     XX  970   5.600   0.500   7.184  0.0000  0.0000  0.0000
  971LOW     XX  971   5.700   0.500   7.190  0.0000  0.0000  0.0000
  972LOW     XX  972   5.800   0.500   7.185  0.0000  0.0000  0.0000
  973LOW     XX  973   5.900   0.500   7.181  0.0000  0.0000  0.0000
  974LOW     XX  974   6.000   0.500   7.176  0.0000  0.0000  0.0000
  975LOW     XX  975   6.100   0.500   7.178  0.0000  0.0000  0.0000
  976LOW     XX  976   6.200   0.500   7.187  0.0000  0.0000  0.0000
  977LOW     XX  977   6.300   0.500   7.176  0.0000  0.0000  0.0000
  978LOW     XX  978   6.400   0.500   7.177  0.0000  0.0000  0.0000
  979LOW     XX  979   6.500   0.500   7.190  0.0000  0.0000  0.0000
  980LOW     XX  980   6.600   0.500   7.184  0.0000  0.0000  0.0000
  981LOW     XX  981   6.700   0.500   7.179  0.0000  0.0000  0.0000
  982LOW     XX  982   6.800   0.500   7.186  0.0000  0.0000  0.0000
  983LOW     XX  983   6.900   0.500   7.179  0.0000  0.0000  0.0000
  984LOW     XX  984   7.000   0.500   7.196  0.0000  0.0000  0.0000
  985LOW     XX  985   7.100   0.500   7.196  0.0000  0.0000  0.0000
  986LOW     XX  986   7.200   0.500   7.198  0.0000  0.0000  0.0000
  987LOW     XX  987   7.300   0.500   7.173  0.0000  0.0000  0.0000
  988LOW     XX  988   7.400   0.500   7.205  0.0000  0.0000  0.0000
  989LOW     XX  989   7.500   0.500   7.188  0.0000  0.0000  0.0000
  990LOW     XX  990   7.600   0.500   7.188  0.0000  0.0000  0.0000
  991LOW     XX  991   7.700   0.500   7.176  0.0000  0.0000  0.0000
  992LOW     XX  992   7.800   0.500   7.190  0.0000  0.0000  0.0000
  993LOW     XX  993   7.900   0.500   7.189  0.0000  0.0000  0.0000
  994LOW     XX  994   8.000   0.500   7.186  0.0000  0.0000  0.0000
  995LOW     XX  995   8.100   0.500   7.202  0.0000  0.0000  0.0000
  996LOW     XX  996   8.200   0.500   7.201  0.0000  0.0000  0.0000
  997LOW     XX  997   8.300   0.500   7.187  0.0000  0.0000  0.0000
  998LOW     XX  998   8.400   0.500   7.203  0.0000  0.0000  0.0000
  999LOW     XX  999   8.500   0.500   7.189  0.0000  0.0000  0.0000
 1000LOW     XX 1000   8.600   0.500   7.201  0.0000  0.0000  0.0000
 1001LOW     XX 1001   8.700   0.500   7.204  0.0000  0.0000  0.0000
 1002LOW     XX 1002   8.800   0.500   7.203  0.0000  0.0000  0.0000
 1003LOW     XX 1003   8.900   0.500   7.206  0.0000  0.0000  0.0000
 1004LOW     XX 1004   9.000   0.500   7.190  0.0000  0.0000  0.0000
 1005LOW     XX 1005   9.100   0.500   7.194  0.0000  0.0000  0.0000
 1006LOW     XX 1006   9.200   0.500   7.199  0.0000  0.0000  0.0000
 1007LOW     XX 1007   9.300   0.500   7.201  0.0000  0.0000  0.0000
 1008LOW     XX 1008   9.400   0.500   7.191  0.0000  0.0000  0.0000
 1009LOW     XX 1009   9.500   0.500   7.181  0.0000  0.0000  0.0000
 1010LOW     XX 1010   9.600   0.500   7.192  0.0000  0.0000  0.0000
 1011LOW     XX 1011   9.700   0.500   7.177  0.0000  0.0000  0.0000
 1012LOW     XX 1012   9.800   0.500   7.208  0.0000  0.0000  0.0000
 1013LOW     XX 1013   9.900   0.500   7.195  0.0000  0.0000  0.0000
 1014LOW     XX 1014  10.000   0.500   7.203  0.0000  0.0000  0.0000
 1015LOW     XX 1015  10.100   0.500   7.202  0.0000  0.0000  0.0000
 1016LOW     XX 1016  10.200   0.500   7.205  0.0000  0.0000  0.0000
 1017LOW     XX 1017  10.300   0.500   7.204  0.0000  0.0000  0.0000
 1018LOW     XX 1018  10.400   0.500   7.201  0.0000  0.0000  0.0000
 1019LOW     XX 1019  10.500   0.500   7.198  0.0000  0.0000  0.0000
 1020LOW     XX 1020  10.600   0.500   7.193  0.0000  0.0000  0.0000
 1021LOW     XX 1021  10.700   0.500   7.199  0.0000  0.0000  0.0000
 1022LOW     XX 1022  10.800   0.500   7.193  0.0000  0.0000  0.0000
 1023LOW     XX 1023  10.900   0.500   7.183  0.0000  0.0000  0.0000
 1024LOW     XX 1024  11.000   0.500   7.190  0.0000  0.0000  0.0000
 1025LOW     XX 1025  11.100   0.500   7.183  0.0000  0.0000  0.0000
 1026LOW     XX 1026  11.200   0.500   7.200  0.0000  0.0000  0.0000
 1027LOW     XX 1027  11.300   0.500   7.197  0.0000  0.0000  0.0000
 1028LOW     XX 1028  11.400   0.500   7.191  0.0000  0.0000  0.0000
 1029LOW     XX 1029  11.500   0.500   7.210  0.0000  0.0000  0.0000
 1030LOW     XX 1030  11.600   0.500   7.196  0.0000  0.0000  0.0000
 1031LOW     XX 1031  11.700   0.500   7.183  0.0000  0.0000  0.0000
 1032LOW     XX 1032  11.800   0.500   7.200  0.0000  0.0000  0.0000
 1033LOW     XX 1033  11.900   0.500   7.199  0.0000  0.0000  0.0000
 1034LOW     XX 1034  12.000   0.500   7.189  0.0000  0.0000  0.0000
 1035LOW     XX 1035  12.100   0.500   7.201  0.0000  0.0000  0.0000
 1036LOW     XX 1036  12.200   0.500   7.202  0.0000  0.0000  0.0000
 1037LOW     XX 1037  12.300   0.500   7.189  0.0000  0.0000  0.0000
 1038LOW     XX 1038  12.400   0.500   7.217  0.0000  0.0000  0.0000
 1039LOW     XX 1039  12.500   0.500   7.201  0.0000  0.0000  0.0000
 1040LOW     XX 1040  12.600   0.500   7.192  0.0000  0.0000  0.0000
 1041LOW     XX 1041  12.700   0.500   7.198  0.0000  0.0000  0.0000
 1042LOW     XX 1042  12.800   0.500   7.184  0.0000  0.0000  0.0000
 1043LOW     XX 1043  12.900   0.500   7.213  0.0000  0.0000  0.0000
 1044LOW     XX 1044  13.000   0.500   7.199  0.0000  0.0000  0.0000
 1045LOW     XX 1045  13.100   0.500   7.179  0.0000  0.0000  0.0000
 1046LOW     XX 1046  13.200   0.500   7.201  0.0000  0.0000  0.0000
 1047LOW     XX 1047  13.300   0.500   7.196  0.0000  0.0000  0.0000
 1048LOW     XX 1048  13.400   0.500   7.208  0.0000  0.0000  0.0000
 1049LOW     XX 1049  13.500   0.500   7.212  0.0000  0.0000  0.0000
 1050LOW     XX 1050  13.600   0.500   7.206  0.0000  0.0000  0.0000
 1051LOW     XX 1051  13.700   0.500   7.192  0.0000  0.0000  0.0000
 1052LOW     XX 1052  13.800   0.500   7.203  0.0000  0.0000  0.0000
 1053LOW     XX 1053  13.900   0.500   7.205  0.0000  0.0000  0.0000
 1054LOW     XX 1054  14.000   0.500   7.195  0.0000  0.0000  0.0000
 1055LOW     XX 1055  14.100   0.500   7.212  0.0000  0.0000  0.0000
 1056LOW     XX 1056  14.200   0.500   7.215  0.0000  0.0000  0.0000
 1057LOW     XX 1057  14.300   0.500   7.204  0.0000  0.0000  0.0000
 1058LOW     XX 1058  14.400   0.500   7.206  0.0000  0.0000  0.0000
 1059LOW     XX 1059  14.500   0.500   7.223  0.0000  0.0000  0.0000
 1060LOW     XX 1060  14.600   0.500   7.202  0.0000  0.0000  0.0000
 1061LOW     XX 1061  14.700   0.500   7.219  0.0000  0.0000  0.0000
 1062LOW     XX 1062  14.800   0.500   7.187  0.0000  0.0000  0.0000
 1063LOW     XX 1063  14.900   0.500   7.201  0.0000  0.0000  0.0000
 1064LOW     XX 1064  15.000   0.500   7.202  0.0000  0.0000  0.0000
 1065LOW     XX 1065  15.100   0.500   7.184  0.0000  0.0000  0.0000
 1066LOW     XX 1066  15.200   0.500   7.226  0.0000  0.0000  0.0000
 1067LOW     XX 1067  15.300   0.500   7.201  0.0000  0.0000  0.0000
 1068LOW     XX 1068  15.400   0.500   7.220  0.0000  0.0000  0.0000
 1069LOW     XX 1069  15.500   0.500   7.213  0.0000  0.0000  0.0000
 1070LOW     XX 1070  15.600   0.500   7.210  0.0000  0.0000  0.0000
 1071LOW     XX 1071  15.700   0.500   7.209  0.0000  0.0000  0.0000
 1072LOW     XX 1072  15.800   0.500   7.221  0.0000  0.0000  0.0000
 1073LOW     XX 1073  15.900   0.500   7.230  0.0000  0.0000  0.0000
 1074LOW     XX 1074  16.000   0.500   7.226  0.0000  0.0000  0.0000
 1075LOW     XX 1075  16.100   0.500   7.201  0.0000  0.0000  0.0000
 1076LOW     XX 1076  16.200   0.500   7.215  0.0000  0.0000  0.0000
 1077LOW     XX 1077  16.300   0.500   7.205  0.0000  0.0000  0.0000
 1078LOW     XX 1078  16.400   0.500   7.212  0.0000  0.0000  0.0000
 1079LOW     XX 1079  16.500   0.500   7.212  0.0000  0.0000  0.0000
 1080LOW     XX 1080  16.600   0.500   7.209  0.0000  0.0000  0.0000
 1081LOW     XX 1081  16.700   0.500   7.213  0.0000  0.0000  0.0000
 1082LOW     XX 1082  16.800   0.500   7.224  0.0000  0.0000  0.0000
 1083LOW     XX 1083  16.900   0.500   7.209  0.0000  0.0000  0.0000
 1084LOW     XX 1084  17.000   0.500   7.211  0.0000  0.0000  0.0000
 1085LOW     XX 1085  17.100   0.500   7.210  0.0000  0.0000  0.0000
 1086LOW     XX 1086  17.200   0.500   7.210  0.0000  0.0000  0.0000
 1087LOW     XX 1087  17.300   0.500   7.218  0.0000  0.0000  0.0000
 1088LOW     XX 1088  17.400   0.500   7.224  0.0000  0.0000  0.0000
 1089LOW     XX 1089  17.500   0.500   7.211  0.0000  0.0000  0.0000
 1090LOW     XX 1090  17.600   0.500   7.234  0.0000  0.0000  0.0000
 1091LOW     XX 1091  17.700   0.500   7.216  0.0000  0.0000  0.0000
 1092LOW     XX 1092  17.800   0.500   7.208  0.0000  0.0000  0.0000
 1093LOW     XX 1093  17.900   0.500   7.223  0.0000  0.0000  0.0000
 1094LOW     XX 1094  18.000   0.500   7.213  0.0000  0.0000  0.0000
 1095LOW     XX 1095  18.100   0.500   7.225  0.0000  0.0000  0.0000
 1096LOW     XX 1096  18.200   0.500   7.235  0.0000  0.0000  0.0000
 1097LOW     XX 1097   0.000   0.600   7.201  0.0000  0.0000  0.0000
 1098LOW     XX 1098   0.100   0.600   7.230  0.0000  0.0000  0.0000
 1099LOW     XX 1099   0.200   0.600   7.223  0.0000  0.0000  0.0000
 1100LOW     XX 1100   0.300   0.600   7.222  0.0000  0.0000  0.0000
 1101LOW     XX 1101   0.400   0.600   7.231  0.0000  0.0000  0.0000
 1102LOW     XX 1102   0.500   0.600   7.224  0.0000  0.0000  0.0000
 1103LOW     XX 1103   0.600   0.600   7.219  0.0000  0.0000  0.0000
 1104LOW     XX 1104   0.700   0.600   7.224  0.0000  0.0000  0.0000
 1105LOW     XX 1105   0.800   0.600   7.215  0.0000  0.0000  0.0000
 1106LOW     XX 1106   0.900   0.600   7.220  0.0000  0.0000  0.0000
 1107LOW     XX 1107   1.000   0.600   7.216  0.0000  0.0000  0.0000
 1108LOW     XX 1108   1.100   0.600   7.196  0.0000  0.0000  0.0000
 1109LOW     XX 1109   1.200   0.600   7.203  0.0000  0.0000  0.0000
 1110LOW     XX 1110   1.300   0.600   7.205  0.0000  0.0000  0.0000
 1111LOW     XX 1111   1.400   0.600   7.216  0.0000  0.0000  0.0000
 1112LOW     XX 1112   1.500   0.600   7.192  0.0000  0.0000  0.0000
 1113LOW     XX 1113   1.600   0.600   7.210  0.0000  0.0000  0.0000
 1114LOW     XX 1114   1.700   0.600   7.211  0.0000  0.0000  0.0000
 1115LOW     XX 1115   1.800   0.600   7.216  0.0000  0.0000  0.0000
 1116LOW     XX 1116   1.900   0.600   7.207  0.0000  0.0000  0.0000
 1117LOW     XX 1117   2.000   0.600   7.214  0.0000  0.0000  0.0000
 1118LOW     XX 1118   2.100   0.600   7.211  0.0000  0.0000  0.0000
 1119LOW     XX 1119   2.200   0.600   7.204  0.0000  0.0000  0.0000
 1120LOW     XX 1120   2.300   0.600   7.209  0.0000  0.0000  0.0000
 1121LOW     XX 1121   2.400   0.600   7.206  0.0000  0.0000  0.0000
 1122LOW     XX 1122   2.500   0.600   7.200  0.0000  0.0000  0.0000
 1123LOW     XX 1123   2.600   0.600   7.197  0.0000  0.0000  0.0000
 1124LOW     XX 1124   2.700   0.600   7.204  0.0000  0.0000  0.0000
 1125LOW     XX 1125   2.800   0.600   7.193  0.0000  0.0000  0.0000
 1126LOW     XX 1126   2.900   0.600   7.208  0.0000  0.0000  0.0000
 1127LOW     XX 1127   3.000   0.600   7.206  0.0000  0.0000  0.0000
 1128LOW     XX 1128   3.100   0.600   7.214  0.0000  0.0000  0.0000
 1129LOW     XX 1129   3.200   0.600   7.201  0.0000  0.0000  0.0000
 1130LOW     XX 1130   3.300   0.600   7.197  0.0000  0.0000  0.0000
 1131LOW     XX 1131   3.400   0.600   7.188  0.0000  0.0000  0.0000
 1132LOW     XX 1132   3.500   0.600   7.197  0.0000  0.0000  0.0000
 1133LOW     XX 1133   3.600   0.600   7.200  0.0000  0.0000  0.0000
 1134LOW     XX 1134   3.700   0.600   7.202  0.0000  0.0000  0.0000
 1135LOW     XX 1135   3.800   0.600   7.197  0.0000  0.0000  0.0000
 1136LOW     XX 1136   3.900   0.600   7.205  0.0000  0.0000  0.0000
 1137LOW     XX 1137   4.000   0.600   7.192  0.0000  0.0000  0.0000
 1138LOW     XX 1138   4.100   0.600   7.209  0.0000  0.0000  0.0000
 1139LOW     XX 1139   4.200   0.600   7.199  0.0000  0.0000  0.0000
 1140LOW     XX 1140   4.300   0.600   7.193  0.0000  0.0000  0.0000
 1141LOW     XX 1141   4.400   0.600   7.199  0.0000  0.0000  0.0000
 1142LOW     XX 1142   4.500   0.600   7.182  0.0000  0.0000  0.0000
 1143LOW     XX 1143   4.600   0.600   7.188  0.0000  0.0000  0.0000
 1144LOW     XX 1144   4.700   0.600   7.181  0.0000  0.0000  0.0000
 1145LOW     XX 1145   4.800   0.600   7.188  0.0000  0.0000  0.0000
 1146LOW     XX 1146   4.900   0.600   7.186  0.0000  0.0000  0.0000
 1147LOW     XX 1147   5.000   0.600   7.195  0.0000  0.0000  0.0000
 1148LOW     XX 1148   5.100   0.600   7.177  0.0000  0.0000  0.0000
 1149LOW     XX 1149   5.200   0.600   7.183  0.0000  0.0000  0.0000
 1150LOW     XX 1150   5.300   0.600   7.200  0.0000  0.0000  0.0000
 1151LOW     XX 1151   5.400   0.600   7.191  0.0000  0.0000  0.0000
 1152LOW     XX 1152   5.500   0.600   7.187  0.0000  0.0000  0.0000
 1153LOW     XX 1153   5.600   0.600   7.201  0.0000  0.0000  0.0000
 1154LOW     XX 1154   5.700   0.600   7.189  0.0000  0.0000  0.0000
 1155LOW     XX 1155   5.800   0.600   7.166  0.0000  0.0000  0.0000
 1156LOW     XX 1156   5.900   0.600   7.191  0.0000  0.0000  0.0000
 1157LOW     XX 1157   6.000   0.600   7.195  0.0000  0.0000  0.0000
 1158LOW     XX 1158   6.100   0.600   7.189  0.0000  0.0000  0.0000
 1159LOW     XX 1159   6.200   0.600   7.192  0.0000  0.0000  0.0000
 1160LOW     XX 1160   6.300   0.600   7.183  0.0000  0.0000  0.0000
 1161LOW     XX 1161   6.400   0.600   7.200  0.0000  0.0000  0.0000
 1162LOW     XX 1162   6.500   0.600   7.174  0.0000  0.0000  0.0000
 1163LOW     XX 1163   6.600   0.600   7.192  0.0000  0.0000  0.0000
 1164LOW     XX 1164   6.700   0.600   7.182  0.0000  0.0000  0.0000
 1165LOW     XX 1165   6.800   0.600   7.188  0.0000  0.0000  0.0000
 1166LOW     XX 1166   6.900   0.600   7.183  0.0000  0.0000  0.0000
 1167LOW     XX 1167   7.000   0.600   7.178  0.0000  0.0000  0.0000
 1168LOW     XX 1168   7.100   0.600   7.195  0.0000  0.0000  0.0000
 1169LOW     XX 1169   7.200   0.600   7.186  0.0000  0.0000  0.0000
 1170LOW     XX 1170   7.300   0.600   7.186  0.0000  0.0000  0.0000
 1171LOW     XX 1171   7.400   0.600   7.182  0.0000  0.0000  0.0000
 1172LOW     XX 1172   7.500   0.600   7.184  0.0000  0.0000  0.0000
 1173LOW     XX 1173   7.600   0.600   7.178  0.0000  0.0000  0.0000
 1174LOW     XX 1174   7.700   0.600   7.188  0.0000  0.0000  0.0000
 1175LOW     XX 1175   7.800   0.600   7.182  0.0000  0.0000  0.0000
 1176LOW     XX 1176   7.900   0.600   7.186  0.0000  0.0000  0.0000
 1177LOW     XX 1177   8.000   0.600   7.191  0.0000  0.0000  0.0000
 1178LOW     XX 1178   8.100   0.600   7.199  0.0000  0.0000  0.0000
 1179LOW     XX 1179   8.200   0.600   7.195  0.0000  0.0000  0.0000
 1180LOW     XX 1180   8.300   0.600   7.186  0.0000  0.0000  0.0000
 1181LOW     XX 1181   8.400   0.600   7.213  0.0000  0.0000  0.0000
 1182LOW     XX 1182   8.500   0.600   7.201  0.0000  0.0000  0.0000
 1183LOW     XX 1183   8.600   0.600   7.204  0.0000  0.0000  0.0000
 1184LOW     XX 1184   8.700   0.600   7.191  0.0000  0.0000  0.0000
 1185LOW     XX 1185   8.800   0.600   7.197  0.0000  0.0000  0.0000
 1186LOW     XX 1186   8.900   0.600   7.200  0.0000  0.0000  0.0000
 1187LOW     XX 1187   9.000   0.600   7.198  0.0000  0.0000  0.0000
 1188LOW     XX 1188   9.100   0.600   7.199  0.0000  0.0000  0.0000
 1189LOW     XX 1189   9.200   0.600   7.200  0.0000  0.0000  0.0000
 1190LOW     XX 1190   9.300   0.600   7.196  0.0000  0.0000  0.0000
 1191LOW     XX 1191   9.400   0.600   7.180  0.0000  0.0000  0.0000
 1192LOW     XX 1192   9.500   0.600   7.188  0.0000  0.0000  0.0000
 1193LOW     XX 1193   9.600   0.600   7.219  0.0000  0.0000  0.0000
 1194LOW     XX 1194   9.700   0.600   7.189  0.0000  0.0000  0.0000
 1195LOW     XX 1195   9.800   0.600   7.202  0.0000  0.0000  0.0000
 1196LOW     XX 1196   9.900   0.600   7.187  0.0000  0.0000  0.0000
 1197LOW     XX 1197  10.000   0.600   7.202  0.0000  0.0000  0.0000
 1198LOW     XX 1198  10.100   0.600   7.200  0.0000  0.0000  0.0000
 1199LOW     XX 1199  10.200   0.600   7.197  0.0000  0.0000  0.0000
 1200LOW     XX 1200  10.300   0.600   7.216  0.0000  0.0000  0.0000
 1201LOW     XX 1201  10.400   0.600   7.197  0.0000  0.0000  0.0000
 1202LOW     XX 1202  10.500   0.600   7.198  0.0000  0.0000  0.0000
 1203LOW     XX 1203  10.600   0.600   7.206  0.0000  0.0000  0.0000
 1204LOW     XX 1204  10.700   0.600   7.183  0.0000  0.0000  0.0000
 1205LOW     XX 1205  10.800   0.600   7.208  0.0000  0.0000  0.0000
 1206LOW     XX 1206  10.900   0.600   7.191  0.0000  0.0000  0.0000
 1207LOW     XX 1207  11.000   0.600   7.199  0.0000  0.0000  0.0000
 1208LOW     XX 1208  11.100   0.600   7.206  0.0000  0.0000  0.0000
 1209LOW     XX 1209  11.200   0.600   7.184  0.0000  0.0000  0.0000
 1210LOW     XX 1210  11.300   0.600   7.199  0.0000  0.0000  0.0000
 1211LOW     XX 1211  11.400   0.600   7.202  0.0000  0.0000  0.0000
 1212LOW     XX 1212  11.500   0.600   7.201  0.0000  0.0000  0.0000
 1213LOW     XX 1213  11.600   0.600   7.209  0.0000  0.0000  0.0000
 1214LOW     XX 1214  11.700   0.600   7.208  0.0000  0.0000  0.0000
 1215LOW     XX 1215  11.800   0.600   7.204  0.0000  0.0000  0.0000
 1216LOW     XX 1216  11.900   0.600   7.199  0.0000  0.0000  0.0000
 1217LOW     XX 1217  12.000   0.600   7.197  0.0000  0.0000  0.0000
 1218LOW     XX 1218  12.100   0.600   7.198  0.0000  0.0000  0.0000
 1219LOW     XX 1219  12.200   0.600   7.198  0.0000  0.0000  0.0000
 1220LOW     XX 1220  12.300   0.600   7.196  0.0000  0.0000  0.0000
 1221LOW     XX 1221  12.400   0.600   7.206  0.0000  0.0000  0.0000
 1222LOW     XX 1222  12.500   0.600   7.210  0.0000  0.0000  0.0000
 1223LOW     XX 1223  12.600   0.600   7.192  0.0000  0.0000  0.0000
 1224LOW     XX 1224  12.700   0.600   7.206  0.0000  0.0000  0.0000
 1225LOW     XX 1225  12.800   0.600   7.199  0.0000  0.0000  0.0000
 1226LOW     XX 1226  12.900   0.600   7.195  0.0000  0.0000  0.0000
 1227LOW     XX 1227  13.000   0.600   7.202  0.0000  0.0000  0.0000
 1228LOW     XX 1228  13.100   0.600   7.186  0.0000  0.0000  0.0000
 1229LOW     XX 1229  13.200   0.600   7.197  0.0000  0.0000  0.0000
 1230LOW     XX 1230  13.300   0.600   7.196  0.0000  0.0000  0.0000
 1231LOW     XX 1231  13.400   0.600   7.191  0.0000  0.0000  0.0000
 1232LOW     XX 1232  13.500   0.600   7.190  0.0000  0.0000  0.0000
 1233LOW     XX 1233  13.600   0.600   7.214  0.0000  0.0000  0.0000
 1234LOW     XX 1234  13.700   0.600   7.197  0.0000  0.0000  0.0000
 1235LOW     XX 1235  13.800   0.600   7.192  0.0000  0.0000  0.0000
 1236LOW     XX 1236  13.900   0.600   7.191  0.0000  0.0000  0.0000
 1237LOW     XX 1237  14.000   0.600   7.197  0.0000  0.0000  0.0000
 1238LOW     XX 1238  14.100   0.600   7.195  0.0000  0.0000  0.0000
 1239LOW     XX 1239  14.200   0.600   7.233  0.0000  0.0000  0.0000
 1240LOW     XX 1240  14.300   0.600   7.199  0.0000  0.0000  0.0000
 1241LOW     XX 1241  14.400   0.600   7.213  0.0000  0.0000  0.0000
 1242LOW     XX 1242  14.500   0.600   7.208  0.0000  0.0000  0.0000
 1243LOW     XX 1243  14.600   0.600   7.207  0.0000  0.0000  0.0000
 1244LOW     XX 1244  14.700   0.600   7.217  0.0000  0.0000  0.0000
 1245LOW     XX 1245  14.800   0.600   7.192  0.0000  0.0000  0.0000
 1246LOW     XX 1246  14.900   0.600   7.219  0.0000  0.0000  0.0000
 1247LOW     XX 1247  15.000   0.600   7.204  0.0000  0.0000  0.0000
 1248LOW     XX 1248  15.100   0.600   7.205  0.0000  0.0000  0.0000
 1249LOW     XX 1249  15.200   0.600   7.212  0.0000  0.0000  0.0000
 1250LOW     XX 1250  15.300   0.600   7.221  0.0000  0.0000  0.0000
 1251LOW     XX 1251  15.400   0.600   7.206  0.0000  0.0000  0.0000
 1252LOW     XX 1252  15.500   0.600   7.209  0.0000  0.0000  0.0000
 1253LOW     XX 1253  15.600   0.600   7.202  0.0000  0.0000  0.0000
 1254LOW     XX 1254  15.700   0.600   7.219  0.0000  0.0000  0.0000
 1255LOW     XX 1255  15.800   0.600   7.205  0.0000  0.0000  0.0000
 1256LOW     XX 1256  15.900   0.600   7.215  0.0000  0.0000  0.0000
 1257LOW     XX 1257  16.000   0.600   7.216  0.0000  0.0000  0.0000
 1258LOW     XX 1258  16.100   0.600   7.219  0.0000  0.0000  0.0000
 1259LOW     XX 1259  16.200   0.600   7.208  0.0000  0.0000  0.0000
 1260LOW     XX 1260  16.300   0.600   7.209  0.0000  0.0000  0.0000
 1261LOW     XX 1261  16.400   0.600   7.211  0.0000  0.0000  0.0000
 1262LOW     XX 1262  16.500   0.600   7.199  0.0000  0.0000  0.0000
 1263LOW     XX 1263  16.600   0.600   7.197  0.0000  0.0000  0.0000
 1264LOW     XX 1264  16.700   0.600   7.203  0.0000  0.0000  0.0000
 1265LOW     XX 1265  16.800   0.600   7.215  0.0000  0.0000  0.0000
 1266LOW     XX 1266  16.900   0.600   7.220  0.0000  0.0000  0.0000
 1267LOW     XX 1267  17.000   0.600   7.210  0.0000  0.0000  0.0000
 1268LOW     XX 1268  17.100   0.600   7.223  0.0000  0.0000  0.0000
 1269LOW     XX 1269  17.200   0.600   7.215  0.0000  0.0000  0.0000
 1270LOW     XX 1270  17.300   0.600   7.222  0.0000  0.0000  0.0000
 1271LOW     XX 1271  17.400   0.600   7.202  0.0000  0.0000  0.0000
 1272LOW     XX 1272  17.500   0.600   7.209  0.0000  0.0000  0.0000
 1273LOW     XX 1273  17.600   0.600   7.226  0.0000  0.0000  0.0000
 1274LOW     XX 1274  17.700   0.600   7.227  0.0000  0.0000  0.0000
 1275LOW     XX 1275  17.800   0.600   7.234  0.0000  0.0000  0.0000
 1276LOW     XX 1276  17.900   0.600   7.221  0.0000  0.0000  0.0000
 1277LOW     XX 1277  18.000   0.600   7.235  0.0000  0.0000  0.0000
 1278LOW     XX 1278  18.100   0.600   7.225  0.0000  0.0000  0.0000
 1279LOW     XX 1279  18.200   0.600   7.221  0.0000  0.0000  0.0000
 1280LOW     XX 1280   0.000   0.700   7.248  0.0000  0.0000  0.0000
 1281LOW     XX 1281   0.100   0.700   7.215  0.0000  0.0000  0.0000
 1282LOW     XX 1282   0.200   0.700   7.223  0.0000  0.0000  0.0000
 1283LOW     XX 1283   0.300   0.700   7.226  0.0000  0.0000  0.0000
 1284LOW     XX 1284   0.400   0.700   7.209  0.0000  0.0000  0.0000
 1285LOW     XX 1285   0.500   0.700   7.221  0.0000  0.0000  0.0000
 1286LOW     XX 1286   0.600   0.700   7.215  0.0000  0.0000  0.0000
 1287LOW     XX 1287   0.700   0.700   7.212  0.0000  0.0000  0.0000
 1288LOW     XX 1288   0.800   0.700   7.216  0.0000  0.0000  0.0000
 1289LOW     XX 1289   0.900   0.700   7.208  0.0000  0.0000  0.0000
 1290LOW     XX 1290   1.000   0.700   7.226  0.0000  0.0000  0.0000
 1291LOW     XX 1291   1.100   0.700   7.204  0.0000  0.0000  0.0000
 1292LOW     XX 1292   1.200   0.700   7.208  0.0000  0.0000  0.0000
 1293LOW     XX 1293   1.300   0.700   7.210  0.0000  0.0000  0.0000
 1294LOW     XX 1294   1.400   0.700   7.207  0.0000  0.0000  0.0000
 1295LOW     XX 1295   1.500   0.700   7.236  0.0000  0.0000  0.0000
 1296LOW     XX 1296   1.600   0.700   7.214  0.0000  0.0000  0.0000
 1297LOW     XX 1297   1.700   0.700   7.213  0.0000  0.0000  0.0000
 1298LOW     XX 1298   1.800   0.700   7.210  0.0000  0.0000  0.0000
 1299LOW     XX 1299   1.900   0.700   7.215  0.0000  0.0000  0.0000
 1300LOW     XX 1300   2.000   0.700   7.221  0.0000  0.0000  0.0000
 1301LOW     XX 1301   2.100   0.700   7.208  0.0000  0.0000  0.0000
 1302LOW     XX 1302   2.200   0.700   7.198  0.0000  0.0000  0.0000
 1303LOW     XX 1303   2.300   0.700   7.211  0.0000  0.0000  0.0000
 1304LOW     XX 1304   2.400   0.700   7.201  0.0000  0.0000  0.0000
 1305LOW     XX 1305   2.500   0.700   7.201  0.0000  0.0000  0.0000
 1306LOW     XX 1306   2.600   0.700   7.204  0.0000  0.0000  0.0000
 1307LOW     XX 1307   2.700   0.700   7.203  0.0000  0.0000  0.0000
 1308LOW     XX 1308   2.800   0.700   7.203  0.0000  0.0000  0.0000
 1309LOW     XX 1309   2.900   0.700   7.191  0.0000  0.0000  0.0000
 1310LOW     XX 1310   3.000   0.700   7.197  0.0000  0.0000  0.0000
 1311LOW     XX 1311   3.100   0.700   7.211  0.0000  0.0000  0.0000
 1312LOW     XX 1312   3.200   0.700   7.195  0.0000  0.0000  0.0000
 1313LOW     XX 1313   3.300   0.700   7.197  0.0000  0.0000  0.0000
 1314LOW     XX 1314   3.400   0.700   7.200  0.0000  0.0000  0.0000
 1315LOW     XX 1315   3.500   0.700   7.195  0.0000  0.0000  0.0000
 1316LOW     XX 1316   3.600   0.700   7.195  0.0000  0.0000  0.0000
 1317LOW     XX 1317   3.700   0.700   7.202  0.0000  0.0000  0.0000
 1318LOW     XX 1318   3.800   0.700   7.198  0.0000  0.0000  0.0000
 1319LOW     XX 1319   3.900   0.700   7.190  0.0000  0.0000  0.0000
 1320LOW     XX 1320   4.000   0.700   7.192  0.0000  0.0000  0.0000
 1321LOW     XX 1321   4.100   0.700   7.202  0.0000  0.0000  0.0000
 1322LOW     XX 1322   4.200   0.700   7.194  0.0000  0.0000  0.0000
 1323LOW     XX 1323   4.300   0.700   7.202  0.0000  0.0000  0.0000
 1324LOW     XX 1324   4.400   0.700   7.189  0.0000  0.0000  0.0000
 1325LOW     XX 1325   4.500   0.700   7.193  0.0000  0.0000  0.0000
 1326LOW     XX 1326   4.600   0.700   7.193  0.0000  0.0000  0.0000
 1327LOW     XX 1327   4.700   0.700   7.189  0.0000  0.0000  0.0000
 1328LOW     XX 1328   4.800   0.700   7.181  0.0000  0.0000  0.0000
 1329LOW     XX 1329   4.900   0.700   7.205  0.0000  0.0000  0.0000
 1330LOW     XX 1330   5.000   0.700   7.189  0.0000  0.0000  0.0000
 1331LOW     XX 1331   5.100   0.700   7.207  0.0000  0.0000  0.0000
 1332LOW     XX 1332   5.200   0.700   7.168  0.0000  0.0000  0.0000
 1333LOW     XX 1333   5.300   0.700   7.184  0.0000  0.0000  0.0000
 1334LOW     XX 1334   5.400   0.700   7.188  0.0000  0.0000  0.0000
 1335LOW     XX 1335   5.500   0.700   7.194  0.0000  0.0000  0.0000
 1336LOW     XX 1336   5.600   0.700   7.178  0.0000  0.0000  0.0000
 1337LOW     XX 1337   5.700   0.700   7.181  0.0000  0.0000  0.0000
 1338LOW     XX 1338   5.800   0.700   7.186  0.0000  0.0000  0.0000
 1339LOW     XX 1339   5.900   0.700   7.180  0.0000  0.0000  0.0000
 1340LOW     XX 1340   6.000   0.700   7.188  0.0000  0.0000  0.0000
 1341LOW     XX 1341   6.100   0.700   7.193  0.0000  0.0000  0.0000
 1342LOW     XX 1342   6.200   0.700   7.180  0.0000  0.0000  0.0000
 1343LOW     XX 1343   6.300   0.700   7.187  0.0000  0.0000  0.0000
 1344LOW     XX 1344   6.400   0.700   7.182  0.0000  0.0000  0.0000
 1345LOW     XX 1345   6.500   0.700   7.173  0.0000  0.0000  0.0000
 1346LOW     XX 1346   6.600   0.700   7.190  0.0000  0.0000  0.0000
 1347LOW     XX 1347   6.700   0.700   7.183  0.0000  0.0000  0.0000
 1348LOW     XX 1348   6.800   0.700   7.185  0.0000  0.0000  0.0000
 1349LOW     XX 1349   6.900   0.700   7.193  0.0000  0.0000  0.0000
 1350LOW     XX 1350   7.000   0.700   7.186  0.0000  0.0000  0.0000
 1351LOW     XX 1351   7.100   0.700   7.193  0.0000  0.0000  0.0000
 1352LOW     XX 1352   7.200   0.700   7.190  0.0000  0.0000  0.0000
 1353LOW     XX 1353   7.300   0.700   7.192  0.0000  0.0000  0.0000
 1354LOW     XX 1354   7.400   0.700   7.197  0.0000  0.0000  0.0000
 1355LOW     XX 1355   7.500   0.700   7.195  0.0000  0.0000  0.0000
 1356LOW     XX 1356   7.600   0.700   7.198  0.0000  0.0000  0.0000
 1357LOW     XX 1357   7.700   0.700   7.194  0.0000  0.0000  0.0000
 1358LOW     XX 1358   7.800   0.700   7.194  0.0000  0.0000  0.0000
 1359LOW     XX 1359   7.900   0.700   7.175  0.0000  0.0000  0.0000
 1360LOW     XX 1360   8.000   0.700   7.196  0.0000  0.0000  0.0000
 1361LOW     XX 1361   8.100   0.700   7.202  0.0000  0.0000  0.0000
 1362LOW     XX 1362   8.200   0.700   7.192  0.0000  0.0000  0.0000
 1363LOW     XX 1363   8.300   0.700   7.195  0.0000  0.0000  0.0000
 1364LOW     XX 1364   8.400   0.700   7.202  0.0000  0.0000  0.0000
 1365LOW     XX 1365   8.500   0.700   7.187  0.0000  0.0000  0.0000
 1366LOW     XX 1366   8.600   0.700   7.203  0.0000  0.0000  0.0000
 1367LOW     XX 1367   8.700   0.700   7.200  0.0000  0.0000  0.0000
 1368LOW     XX 1368   8.800   0.700   7.199  0.0000  0.0000  0.0000
 1369LOW     XX 1369   8.900   0.700   7.210  0.0000  0.0000  0.0000
 1370LOW     XX 1370   9.000   0.700   7.200  0.0000  0.0000  0.0000
 1371LOW     XX 1371   9.100   0.700   7.187  0.0000  0.0000  0.0000
 1372LOW     XX 1372   9.200   0.700   7.196  0.0000  0.0000  0.0000
 1373LOW     XX 1373   9.300   0.700   7.208  0.0000  0.0000  0.0000
 1374LOW     XX 1374   9.400   0.700   7.215  0.0000  0.0000  0.0000
 1375LOW     XX 1375   9.500   0.700   7.197  0.0000  0.0000  0.0000
 1376LOW     XX 1376   9.600   0.700   7.207  0.0000  0.0000  0.0000
 1377LOW     XX 1377   9.700   0.700   7.204  0.0000  0.0000  0.0000
 1378LOW     XX 1378   9.800   0.700   7.197  0.0000  0.0000  0.0000
 1379LOW     XX 1379   9.900   0.700   7.199  0.0000  0.0000  0.0000
 1380LOW     XX 1380  10.000   0.700   7.203  0.0000  0.0000  0.0000
 1381LOW     XX 1381  10.100   0.700   7.203  0.0000  0.0000  0.0000
 1382LOW     XX 1382  10.200   0.700   7.210  0.0000  0.0000  0.0000
 1383LOW     XX 1383  10.300   0.700   7.192  0.0000  0.0000  0.0000
 1384LOW     XX 1384  10.400   0.700   7.202  0.0000  0.0000  0.0000
 1385LOW     XX 1385  10.500   0.700   7.186  0.0000  0.0000  0.0000
 1386LOW     XX 1386  10.600   0.700   7.210  0.0000  0.0000  0.0000
 1387LOW     XX 1387  10.700   0.700   7.202  0.0000  0.0000  0.0000
 1388LOW     XX 1388  10.800   0.700   7.198  0.0000  0.0000  0.0000
 1389LOW     XX 1389  10.900   0.700   7.200  0.0000  0.0000  0.0000
 1390LOW     XX 1390  11.000   0.700   7.188  0.0000  0.0000  0.0000
 1391LOW     XX 1391  11.100   0.700   7.205  0.0000  0.0000  0.0000
 1392LOW     XX 1392  11.200   0.700   7.192  0.0000  0.0000  0.0000
 1393LOW     XX 1393  11.300   0.700   7.198  0.0000  0.0000  0.0000
 1394LOW     XX 1394  11.400   0.700   7.204  0.0000  0.0000  0.0000
 1395LOW     XX 1395  11.500   0.700   7.198  0.0000  0.0000  0.0000
 1396LOW     XX 1396  11.600   0.700   7.208  0.0000  0.0000  0.0000
 1397LOW     XX 1397  11.700   0.700   7.206  0.0000  0.0000  0.0000
 1398LOW     XX 1398  11.800   0.700   7.216  0.0000  0.0000  0.0000
 1399LOW     XX 1399  11.900   0.700   7.199  0.0000  0.0000  0.0000
 1400LOW     XX 1400  12.000   0.700   7.204  0.0000  0.0000  0.0000
 1401LOW     XX 1401  12.100   0.700   7.208  0.0000  0.0000  0.0000
 1402LOW     XX 1402  12.200   0.700   7.192  0.0000  0.0000  0.0000
 1403LOW     XX 1403  12.300   0.700   7.188  0.0000  0.0000  0.0000
 1404LOW     XX 1404  12.400   0.700   7.203  0.0000  0.0000  0.0000
 1405LOW     XX 1405  12.500   0.700   7.206  0.0000  0.0000  0.0000
 1406LOW     XX 1406  12.600   0.700   7.199  0.0000  0.0000  0.0000
 1407LOW     XX 1407  12.700   0.700   7.191  0.0000  0.0000  0.0000
 1408LOW     XX 1408  12.800   0.700   7.198  0.0000  0.0000  0.0000
 1409LOW     XX 1409  12.900   0.700   7.201  0.0000  0.0000  0.0000
 1410LOW     XX 1410  13.000   0.700   7.192  0.0000  0.0000  0.0000
 1411LOW     XX 1411  13.100   0.700   7.202  0.0000  0.0000  0.0000
 1412LOW     XX 1412  13.200   0.700   7.206  0.0000  0.0000  0.0000
 1413LOW     XX 1413  13.300   0.700   7.198  0.0000  0.0000  0.0000
 1414LOW     XX 1414  13.400   0.700   7.193  0.0000  0.0000  0.0000
 1415LOW     XX 1415  13.500   0.700   7.218  0.0000  0.0000  0.0000
 1416LOW     XX 1416  13.600   0.700   7.201  0.0000  0.0000  0.0000
 1417LOW     XX 1417  13.700   0.700   7.188  0.0000  0.0000  0.0000
 1418LOW     XX 1418  13.800   0.700   7.211  0.0000  0.0000  0.0000
 1419LOW     XX 1419  13.900   0.700   7.203  0.0000  0.0000  0.0000
 1420LOW     XX 1420  14.000   0.700   7.211  0.0000  0.0000  0.0000
 1421LOW     XX 1421  14.100   0.700   7.211  0.0000  0.0000  0.0000
 1422LOW     XX 1422  14.200   0.700   7.202  0.0000  0.0000  0.0000
 1423LOW     XX 1423  14.300   0.700   7.205  0.0000  0.0000  0.0000
 1424LOW     XX 1424  14.400   0.700   7.208  0.0000  0.0000  0.0000
 1425LOW     XX 1425  14.500   0.700   7.192  0.0000  0.0000  0.0000
 1426LOW     XX 1426  14.600   0.700   7.202  0.0000  0.0000  0.0000
 1427LOW     XX 1427  14.700   0.700   7.210  0.0000  0.0000  0.0000
 1428LOW     XX 1428  14.800   0.700   7.215  0.0000  0.0000  0.0000
 1429LOW     XX 1429  14.900   0.700   7.213  0.0000  0.0000  0.0000
 1430LOW     XX 1430  15.000   0.700   7.221  0.0000  0.0000  0.0000
 1431LOW     XX 1431  15.100   0.700   7.204  0.0000  0.0000  0.0000
 1432LOW     XX 1432  15.200   0.700   7.205  0.0000  0.0000  0.0000
 1433LOW     XX 1433  15.300   0.700   7.205  0.0000  0.0000  0.0000
 1434LOW     XX 1434  15.400   0.700   7.203  0.0000  0.0000  0.0000
 1435LOW     XX 1435  15.500   0.700   7.214  0.0000  0.0000  0.0000
 1436LOW     XX 1436  15.600   0.700   7.212  0.0000  0.0000  0.0000
 1437LOW     XX 1437  15.700   0.700   7.210  0.0000  0.0000  0.0000
 1438LOW     XX 1438  15.800   0.700   7.200  0.0000  0.0000  0.0000
 1439LOW     XX 1439  15.900   0.700   7.219  0.0000  0.0000  0.0000
 1440LOW     XX 1440  16.000   0.700   7.218  0.0000  0.0000  0.0000
 1441LOW     XX 1441  16.100   0.700   7.231  0.0000  0.0000  0.0000
 1442LOW     XX 1442  16.200   0.700   7.212  0.0000  0.0000  0.0000
 1443LOW     XX 1443  16.300   0.700   7.212  0.0000  0.0000  0.0000
 1444LOW     XX 1444  16.400   0.700   7.197  0.0000  0.0000  0.0000
 1445LOW     XX 1445  16.500   0.700   7.214  0.0000  0.0000  0.0000
 1446LOW     XX 1446  16.600   0.700   7.217  0.0000  0.0000  0.0000
 1447LOW     XX 1447  16.700   0.700   7.217  0.0000  0.0000  0.0000
 1448LOW     XX 1448  16.800   0.700   7.211  0.0000  0.0000  0.0000
 1449LOW     XX 1449  16.900   0.700   7.222  0.0000  0.0000  0.0000
 1450LOW     XX 1450  17.000   0.700   7.223  0.0000  0.0000  0.0000
 1451LOW     XX 1451  17.100   0.700   7.219  0.0000  0.0000  0.0000
 1452LOW     XX 1452  17.200   0.700   7.215  0.0000  0.0000  0.0000
 1453LOW     XX 1453  17.300   0.700   7.201  0.0000  0.0000  0.0000
 1454LOW     XX 1454  17.400   0.700   7.218  0.0000  0.0000  0.0000
 1455LOW     XX 1455  17.500   0.700   7.216  0.0000  0.0000  0.0000
 1456LOW     XX 1456  17.600   0.700   7.217  0.0000  0.0000  0.0000
 1457LOW     XX 1457  17.700   0.700   7.206  0.0000  0.0000  0.0000
 1458LOW     XX 1458  17.800   0.700   7.207  0.0000  0.0000  0.0000
 1459LOW     XX 1459  17.900   0.700   7.205  0.0000  0.0000  0.0000
 1460LOW     XX 1460  18.000   0.700   7.211  0.0000  0.0000  0.0000
 1461LOW     XX 1461  18.100   0.700   7.232  0.0000  0.0000  0.0000
 1462LOW     XX 1462  18.200   0.700   7.190  0.0000  0.0000  0.0000
 1463LOW     XX 1463   0.000   0.800   7.213  0.0000  0.0000  0.0000
 1464LOW     XX 1464   0.100   0.800   7.184  0.0000  0.0000  0.0000
 1465LOW     XX 1465   0.200   0.800   7.203  0.0000  0.0000  0.0000
 1466LOW     XX 1466   0.300   0.800   7.213  0.0000  0.0000  0.0000
 1467LOW     XX 1467   0.400   0.800   7.213  0.0000  0.0000  0.0000
 1468LOW     XX 1468   0.500   0.800   7.208  0.0000  0.0000  0.0000
 1469LOW     XX 1469   0.600   0.800   7.219  0.0000  0.0000  0.0000
 1470LOW     XX 1470   0.700   0.800   7.213  0.0000  0.0000  0.0000
 1471LOW     XX 1471   0.800   0.800   7.211  0.0000  0.0000  0.0000
 1472LOW     XX 1472   0.900   0.800   7.203  0.0000  0.0000  0.0000
 1473LOW     XX 1473   1.000   0.800   7.223  0.0000  0.0000  0.0000
 1474LOW     XX 1474   1.100   0.800   7.226  0.0000  0.0000  0.0000
 1475LOW     XX 1475   1.200   0.800   7.210  0.0000  0.0000  0.0000
 1476LOW     XX 1476   1.300   0.800   7.221  0.0000  0.0000  0.0000
 1477LOW     XX 1477   1.400   0.800   7.203  0.0000  0.0000  0.0000
 1478LOW     XX 1478   1.500   0.800   7.207  0.0000  0.0000  0.0000
 1479LOW     XX 1479   1.600   0.800   7.213  0.0000  0.0000  0.0000
 1480LOW     XX 1480   1.700   0.800   7.221  0.0000  0.0000  0.0000
 1481LOW     XX 1481   1.800   0.800   7.206  0.0000  0.0000  0.0000
 1482LOW     XX 1482   1.900   0.800   7.211  0.0000  0.0000  0.0000
 1483LOW     XX 1483   2.000   0.800   7.209  0.0000  0.0000  0.0000
 1484LOW     XX 1484   2.100   0.800   7.200  0.0000  0.0000  0.0000
 1485LOW     XX 1485   2.200   0.800   7.202  0.0000  0.0000  0.0000
 1486LOW     XX 1486   2.300   0.800   7.208  0.0000  0.0000  0.0000
 1487LOW     XX 1487   2.400   0.800   7.218  0.0000  0.0000  0.0000
 1488LOW     XX 1488   2.500   0.800   7.208  0.0000  0.0000  0.0000
 1489LOW     XX 1489   2.600   0.800   7.219  0.0000  0.0000  0.0000
 1490LOW     XX 1490   2.700   0.800   7.193  0.0000  0.0000  0.0000
 1491LOW     XX 1491   2.800   0.800   7.193  0.0000  0.0000  0.0000
 1492LOW     XX 1492   2.900   0.800   7.208  0.0000  0.0000  0.0000
 1493LOW     XX 1493   3.000   0.800   7.216  0.0000  0.0000  0.0000
 1494LOW     XX 1494   3.100   0.800   7.221  0.0000  0.0000  0.0000
 1495LOW     XX 1495   3.200   0.800   7.181  0.0000  0.0000  0.0000
 1496LOW     XX 1496   3.300   0.800   7.199  0.0000  0.0000  0.0000
 1497LOW     XX 1497   3.400   0.800   7.206  0.0000  0.0000  0.0000
 1498LOW     XX 1498   3.500   0.800   7.194  0.0000  0.0000  0.0000
 1499LOW     XX 1499   3.600   0.800   7.211  0.0000  0.0000  0.0000
 1500LOW     XX 1500   3.700   0.800   7.191  0.0000  0.0000  0.0000
 1501LOW     XX 1501   3.800   0.800   7.189  0.0000  0.0000  0.0000
 1502LOW     XX 1502   3.900   0.800   7.204  0.0000  0.0000  0.0000
 1503LOW     XX 1503   4.000   0.800   7.196  0.0000  0.0000  0.0000
 1504LOW     XX 1504   4.100   0.800   7.202  0.0000  0.0000  0.0000
 1505LOW     XX 1505   4.200   0.800   7.192  0.0000  0.0000  0.0000
 1506LOW     XX 1506   4.300   0.800   7.202  0.0000  0.0000  0.0000
 1507LOW     XX 1507   4.400   0.800   7.214  0.0000  0.0000  0.0000
 1508LOW     XX 1508   4.500   0.800   7.198  0.0000  0.0000  0.0000
 1509LOW     XX 1509   4.600   0.800   7.180  0.0000  0.0000  0.0000
 1510LOW     XX 1510   4.700   0.800   7.196  0.0000  0.0000  0.0000
 1511LOW     XX 1511   4.800   0.800   7.189  0.0000  0.0000  0.0000
 1512LOW     XX 1512   4.900   0.800   7.189  0.0000  0.0000  0.0000
 1513LOW     XX 1513   5.000   0.800   7.197  0.0000  0.0000  0.0000
 1514LOW     XX 1514   5.100   0.800   7.182  0.0000  0.0000  0.0000
 1515LOW     XX 1515   5.200   0.800   7.176  0.0000  0.0000  0.0000
 1516LOW     XX 1516   5.300   0.800   7.187  0.0000  0.0000  0.0000
 1517LOW     XX 1517   5.400   0.800   7.181  0.0000  0.0000  0.0000
 1518LOW     XX 1518   5.500   0.800   7.191  0.0000  0.0000  0.0000
 1519LOW     XX 1519   5.600   0.800   7.190  0.0000  0.0000  0.0000
 1520LOW     XX 1520   5.700   0.800   7.190  0.0000  0.0000  0.0000
 1521LOW     XX 1521   5.800   0.800   7.191  0.0000  0.0000  0.0000
 1522LOW     XX 1522   5.900   0.800   7.184  0.0000  0.0000  0.0000
 1523LOW     XX 1523   6.000   0.800   7.191  0.0000  0.0000  0.0000
 1524LOW     XX 1524   6.100   0.800   7.183  0.0000  0.0000  0.0000
 1525LOW     XX 1525   6.200   0.800   7.176  0.0000  0.0000  0.0000
 1526LOW     XX 1526   6.300   0.800   7.181  0.0000  0.0000  0.0000
 1527LOW     XX 1527   6.400   0.800   7.187  0.0000  0.0000  0.0000
 1528LOW     XX 1528   6.500   0.800   7.176  0.0000  0.0000  0.0000
 1529LOW     XX 1529   6.600   0.800   7.197  0.0000  0.0000  0.0000
 1530LOW     XX 1530   6.700   0.800   7.196  0.0000  0.0000  0.0000
 1531LOW     XX 1531   6.800   0.800   7.195  0.0000  0.0000  0.0000
 1532LOW     XX 1532   6.900   0.800   7.189  0.0000  0.0000  0.0000
 1533LOW     XX 1533   7.000   0.800   7.179  0.0000  0.0000  0.0000
 1534LOW     XX 1534   7.100   0.800   7.193  0.0000  0.0000  0.0000
 1535LOW     XX 1535   7.200   0.800   7.180  0.0000  0.0000  0.0000
 1536LOW     XX 1536   7.300   0.800   7.191  0.0000  0.0000  0.0000
 1537LOW     XX 1537   7.400   0.800   7.198  0.0000  0.0000  0.0000
 1538LOW     XX 1538   7.500   0.800   7.191  0.0000  0.0000  0.0000
 1539LOW     XX 1539   7.600   0.800   7.179  0.0000  0.0000  0.0000
 1540LOW     XX 1540   7.700   0.800   7.186  0.0000  0.0000  0.0000
 1541LOW     XX 1541   7.800   0.800   7.182  0.0000  0.0000  0.0000
 1542LOW     XX 1542   7.900   0.800   7.194  0.0000  0.0000  0.0000
 1543LOW     XX 1543   8.000   0.800   7.204  0.0000  0.0000  0.0000
 1544LOW     XX 1544   8.100   0.800   7.192  0.0000  0.0000  0.0000
 1545LOW     XX 1545   8.200   0.800   7.196  0.0000  0.0000  0.0000
 1546LOW     XX 1546   8.300   0.800   7.204  0.0000  0.0000  0.0000
 1547LOW     XX 1547   8.400   0.800   7.187  0.0000  0.0000  0.0000
 1548LOW     XX 1548   8.500   0.800   7.197  0.0000  0.0000  0.0000
 1549LOW     XX 1549   8.600   0.800   7.200  0.0000  0.0000  0.0000
 1550LOW     XX 1550   8.700   0.800   7.185  0.0000  0.0000  0.0000
 1551LOW     XX 1551   8.800   0.800   7.186  0.0000  0.0000  0.0000
 1552LOW     XX 1552   8.900   0.800   7.190  0.0000  0.0000  0.0000
 1553LOW     XX 1553   9.000   0.800   7.204  0.0000  0.0000  0.0000
 1554LOW     XX 1554   9.100   0.800   7.203  0.0000  0.0000  0.0000
 1555LOW     XX 1555   9.200   0.800   7.197  0.0000  0.0000  0.0000
 1556LOW     XX 1556   9.300   0.800   7.206  0.0000  0.0000  0.0000
 1557LOW     XX 1557   9.400   0.800   7.191  0.0000  0.0000  0.0000
 1558LOW     XX 1558   9.500   0.800   7.195  0.0000  0.0000  0.0000
 1559LOW     XX 1559   9.600   0.800   7.204  0.0000  0.0000  0.0000
 1560LOW     XX 1560   9.700   0.800   7.196  0.0000  0.0000  0.0000
 1561LOW     XX 1561   9.800   0.800   7.199  0.0000  0.0000  0.0000
 1562LOW     XX 1562   9.900   0.800   7.203  0.0000  0.0000  0.0000
 1563LOW     XX 1563  10.000   0.800   7.204  0.0000  0.0000  0.0000
 1564LOW     XX 1564  10.100   0.800   7.193  0.0000  0.0000  0.0000
 1565LOW     XX 1565  10.200   0.800   7.212  0.0000  0.0000  0.0000
 1566LOW     XX 1566  10.300   0.800   7.204  0.0000  0.0000  0.0000
 1567LOW     XX 1567  10.400   0.800   7.196  0.0000  0.0000  0.0000
 1568LOW     XX 1568  10.500   0.800   7.188  0.0000  0.0000  0.0000
 1569LOW     XX 1569  10.600   0.800   7.194  0.0000  0.0000  0.0000
 1570LOW     XX 1570  10.700   0.800   7.203  0.0000  0.0000  0.0000
 1571LOW     XX 1571  10.800   0.800   7.195  0.0000  0.0000  0.0000
 1572LOW     XX 1572  10.900   0.800   7.196  0.0000  0.0000  0.0000
 1573LOW     XX 1573  11.000   0.800   7.221  0.0000  0.0000  0.0000
 1574LOW     XX 1574  11.100   0.800   7.189  0.0000  0.0000  0.0000
 1575LOW     XX 1575  11.200   0.800   7.191  0.0000  0.0000  0.0000
 1576LOW     XX 1576  11.300   0.800   7.194  0.0000  0.0000  0.0000
 1577LOW     XX 1577  11.400   0.800   7.196  0.0000  0.0000  0.0000
 1578LOW     XX 1578  11.500   0.800   7.196  0.0000  0.0000  0.0000
 1579LOW     XX 1579  11.600   0.800   7.196  0.0000  0.0000  0.0000
 1580LOW     XX 1580  11.700   0.800   7.207  0.0000  0.0000  0.0000
 1581LOW     XX 1581  11.800   0.800   7.196  0.0000  0.0000  0.0000
 1582LOW     XX 1582  11.900   0.800   7.205  0.0000  0.0000  0.0000
 1583LOW     XX 1583  12.000   0.800   7.211  0.0000  0.0000  0.0000
 1584LOW     XX 1584  12.100   0.800   7.204  0.0000  0.0000  0.0000
 1585LOW     XX 1585  12.200   0.800   7.215  0.0000  0.0000  0.0000
 1586LOW     XX 1586  12.300   0.800   7.210  0.0000  0.0000  0.0000
 1587LOW     XX 1587  12.400   0.800   7.196  0.0000  0.0000  0.0000
 1588LOW     XX 1588  12.500   0.800   7.199  0.0000  0.0000  0.0000
 1589LOW     XX 1589  12.600   0.800   7.192  0.0000  0.0000  0.0000
 1590LOW     XX 1590  12.700   0.800   7.198  0.0000  0.0000  0.0000
 1591LOW     XX 1591  12.800   0.800   7.206  0.0000  0.0000  0.0000
 1592LOW     XX 1592  12.900   0.800   7.190  0.0000  0.0000  0.0000
 1593LOW     XX 1593  13.000   0.800   7.192  0.0000  0.0000  0.0000
 1594LOW     XX 1594  13.100   0.800   7.205  0.0000  0.0000  0.0000
 1595LOW     XX 1595  13.200   0.800   7.194  0.0000  0.0000  0.0000
 1596LOW     XX 1596  13.300   0.800   7.212  0.0000  0.0000  0.0000
 1597LOW     XX 1597  13.400   0.800   7.204  0.0000  0.0000  0.0000
 1598LOW     XX 1598  13.500   0.800   7.225  0.0000  0.0000  0.0000
 1599LOW     XX 1599  13.600   0.800   7.199  0.0000  0.0000  0.0000
 1600LOW     XX 1600  13.700   0.800   7.188  0.0000  0.0000  0.0000
 1601LOW     XX 1601  13.800   0.800   7.198  0.0000  0.0000  0.0000
 1602LOW     XX 1602  13.900   0.800   7.201  0.0000  0.0000  0.0000
 1603LOW     XX 1603  14.000   0.800   7.212  0.0000  0.0000  0.0000
 1604LOW     XX 1604  14.100   0.800   7.202  0.0000  0.0000  0.0000
 1605LOW     XX 1605  14.200   0.800   7.212  0.0000  0.0000  0.0000
 1606LOW     XX 1606  14.300   0.800   7.214  0.0000  0.0000  0.0000
 1607LOW     XX 1607  14.400   0.800   7.183  0.0000  0.0000  0.0000
 1608LOW     XX 1608  14.500   0.800   7.193  0.0000  0.0000  0.0000
 1609LOW     XX 1609  14.600   0.800   7.222  0.0000  0.0000  0.0000
 1610LOW     XX 1610  14.700   0.800   7.208  0.0000  0.0000  0.0000
 1611LOW     XX 1611  14.800   0.800   7.199  0.0000  0.0000  0.0000
 1612LOW     XX 1612  14.900   0.800   7.210  0.0000  0.0000  0.0000
 1613LOW     XX 1613  15.000   0.800   7.213  0.0000  0.0000  0.0000
 1614LOW     XX 1614  15.100   0.800   7.216  0.0000  0.0000  0.0000
 1615LOW     XX 1615  15.200   0.800   7.201  0.0000  0.0000  0.0000
 1616LOW     XX 1616  15.300   0.800   7.207  0.0000  0.0000  0.0000
 1617LOW     XX 1617  15.400   0.800   7.210  0.0000  0.0000  0.0000
 1618LOW     XX 1618  15.500   0.800   7.215  0.0000  0.0000  0.0000
 1619LOW     XX 1619  15.600   0.800   7.203  0.0000  0.0000  0.0000
 1620LOW     XX 1620  15.700   0.800   7.212  0.0000  0.0000  0.0000
 1621LOW     XX 1621  15.800   0.800   7.202  0.0000  0.0000  0.0000
 1622LOW     XX 1622  15.900   0.800   7.214  0.0000  0.0000  0.0000
 1623LOW     XX 1623  16.000   0.800   7.201  0.0000  0.0000  0.0000
 1624LOW     XX 1624  16.100   0.800   7.222  0.0000  0.0000  0.0000
 1625LOW     XX 1625  16.200   0.800   7.219  0.0000  0.0000  0.0000
 1626LOW     XX 1626  16.300   0.800   7.206  0.0000  0.0000  0.0000
 1627LOW     XX 1627  16.400   0.800   7.226  0.0000  0.0000  0.0000
 1628LOW     XX 1628  16.500   0.800   7.216  0.0000  0.0000  0.0000
 1629LOW     XX 1629  16.600   0.800   7.218  0.0000  0.0000  0.0000
 1630LOW     XX 1630  16.700   0.800   7.197  0.0000  0.0000  0.0000
 1631LOW     XX 1631  16.800   0.800   7.225  0.0000  0.0000  0.0000
 1632LOW     XX 1632  16.900   0.800   7.217  0.0000  0.0000  0.0000
 1633LOW     XX 1633  17.000   0.800   7.211  0.0000  0.0000  0.0000
 1634LOW     XX 1634  17.100   0.800   7.207  0.0000  0.0000  0.0000
 1635LOW     XX 1635  17.200   0.800   7.229  0.0000  0.0000  0.0000
 1636LOW     XX 1636  17.300   0.800   7.218  0.0000  0.0000  0.0000
 1637LOW     XX 1637  17.400   0.800   7.204  0.0000  0.0000  0.0000
 1638LOW     XX 1638  17.500   0.800   7.212  0.0000  0.0000  0.0000
 1639LOW     XX 1639  17.600   0.800   7.216  0.0000  0.0000  0.0000
 1640LOW     XX 1640  17.700   0.800   7.218  0.0000  0.0000  0.0000
 1641LOW     XX 1641  17.800   0.800   7.215  0.0000  0.0000  0.0000
 1642LOW     XX 1642  17.900   0.800   7.216  0.0000  0.0000  0.0000
 1643LOW     XX 1643  18.000   0.800   7.227  0.0000  0.0000  0.0000
 1644LOW     XX 1644  18.100   0.800   7.196  0.0000  0.0000  0.0000
 1645LOW     XX 1645  18.200   0.800   7.207  0.0000  0.0000  0.0000
 1646LOW     XX 1646   0.000   0.900   7.247  0.0000  0.0000  0.0000
 1647LOW     XX 1647   0.100   0.900   7.220  0.0000  0.0000  0.0000
 1648LOW     XX 1648   0.200   0.900   7.213  0.0000  0.0000  0.0000
 1649LOW     XX 1649   0.300   0.900   7.211  0.0000  0.0000  0.0000
 1650LOW     XX 1650   0.400   0.900   7.206  0.0000  0.0000  0.0000
 1651LOW     XX 1651   0.500   0.900   7.222  0.0000  0.0000  0.0000
 1652LOW     XX 1652   0.600   0.900   7.211  0.0000  0.0000  0.0000
 1653LOW     XX 1653   0.700   0.900   7.230  0.0000  0.0000  0.0000
 1654LOW     XX 1654   0.800   0.900   7.222  0.0000  0.0000  0.0000
 1655LOW     XX 1655   0.900   0.900   7.199  0.0000  0.0000  0.0000
 1656LOW     XX 1656   1.000   0.900   7.225  0.0000  0.0000  0.0000
 1657LOW     XX 1657   1.100   0.900   7.196  0.0000  0.0000  0.0000
 1658LOW     XX 1658   1.200   0.900   7.220  0.0000  0.0000  0.0000
 1659LOW     XX 1659   1.300   0.900   7.205  0.0000  0.0000  0.0000
 1660LOW     XX 1660   1.400   0.900   7.216  0.0000  0.0000  0.0000
 1661LOW     XX 1661   1.500   0.900   7.204  0.0000  0.0000  0.0000
 1662LOW     XX 1662   1.600   0.900   7.206  0.0000  0.0000  0.0000
 1663LOW     XX 1663   1.700   0.900   7.209  0.0000  0.0000  0.0000
 1664LOW     XX 1664   1.800   0.900   7.204  0.0000  0.0000  0.0000
 1665LOW     XX 1665   1.900   0.900   7.215  0.0000  0.0000  0.0000
 1666LOW     XX 1666   2.000   0.900   7.207  0.0000  0.0000  0.0000
 1667LOW     XX 1667   2.100   0.900   7.214  0.0000  0.0000  0.0000
 1668LOW     XX 1668   2.200   0.900   7.229  0.0000  0.0000  0.0000
 1669LOW     XX 1669   2.300   0.900   7.202  0.0000  0.0000  0.0000
 1670LOW     XX 1670   2.400   0.900   7.198  0.0000  0.0000  0.0000
 1671LOW     XX 1671   2.500   0.900   7.213  0.0000  0.0000  0.0000
 1672LOW     XX 1672   2.600   0.900   7.214  0.0000  0.0000  0.0000
 1673LOW     XX 1673   2.700   0.900   7.205  0.0000  0.0000  0.0000
 1674LOW     XX 1674   2.800   0.900   7.208  0.0000  0.0000  0.0000
 1675LOW     XX 1675   2.900   0.900   7.208  0.0000  0.0000  0.0000
 1676LOW     XX 1676   3.000   0.900   7.195  0.0000  0.0000  0.0000
 1677LOW     XX 1677   3.100   0.900   7.199  0.0000  0.0000  0.0000
 1678LOW     XX 1678   3.200   0.900   7.195  0.0000  0.0000  0.0000
 1679LOW     XX 1679   3.300   0.900   7.206  0.0000  0.0000  0.0000
 1680LOW     XX 1680   3.400   0.900   7.175  0.0000  0.0000  0.0000
 1681LOW     XX 1681   3.500   0.900   7.199  0.0000  0.0000  0.0000
 1682LOW     XX 1682   3.600   0.900   7.187  0.0000  0.0000  0.0000
 1683LOW     XX 1683   3.700   0.900   7.191  0.0000  0.0000  0.0000
 1684LOW     XX 1684   3.800   0.900   7.201  0.0000  0.0000  0.0000
 1685LOW     XX 1685   3.900   0.900   7.197  0.0000  0.0000  0.0000
 1686LOW     XX 1686   4.000   0.900   7.194  0.0000  0.0000  0.0000
 1687LOW     XX 1687   4.100   0.900   7.200  0.0000  0.0000  0.0000
 1688LOW     XX 1688   4.200   0.900   7.194  0.0000  0.0000  0.0000
 1689LOW     XX 1689   4.300   0.900   7.197  0.0000  0.0000  0.0000
 1690LOW     XX 1690   4.400   0.900   7.186  0.0000  0.0000  0.0000
 1691LOW     XX 1691   4.500   0.900   7.194  0.0000  0.0000  0.0000
 1692LOW     XX 1692   4.600   0.900   7.194  0.0000  0.0000  0.0000
 1693LOW     XX 1693   4.700   0.900   7.194  0.0000  0.0000  0.0000
 1694LOW     XX 1694   4.800   0.900   7.188  0.0000  0.0000  0.0000
 1695LOW     XX 1695   4.900   0.900   7.202  0.0000  0.0000  0.0000
 1696LOW     XX 1696   5.000   0.900   7.184  0.0000  0.0000  0.0000
 1697LOW     XX 1697   5.100   0.900   7.181  0.0000  0.0000  0.0000
 1698LOW     XX 1698   5.200   0.900   7.184  0.0000  0.0000  0.0000
 1699LOW     XX 1699   5.300   0.900   7.183  0.0000  0.0000  0.0000
 1700LOW     XX 1700   5.400   0.900   7.185  0.0000  0.0000  0.0000
 1701LOW     XX 1701   5.500   0.900   7.161  0.0000  0.0000  0.0000
 1702LOW     XX 1702   5.600   0.900   7.198  0.0000  0.0000  0.0000
 1703LOW     XX 1703   5.700   0.900   7.177  0.0000  0.0000  0.0000
 1704LOW     XX 1704   5.800   0.900   7.192  0.0000  0.0000  0.0000
 1705LOW     XX 1705   5.900   0.900   7.181  0.0000  0.0000  0.0000
 1706LOW     XX 1706   6.000   0.900   7.189  0.0000  0.0000  0.0000
 1707LOW     XX 1707   6.100   0.900   7.185  0.0000  0.0000  0.0000
 1708LOW     XX 1708   6.200   0.900   7.177  0.0000  0.0000  0.0000
 1709LOW     XX 1709   6.300   0.900   7.177  0.0000  0.0000  0.0000
 1710LOW     XX 1710   6.400   0.900   7.198  0.0000  0.0000  0.0000
 1711LOW     XX 1711   6.500   0.900   7.185  0.0000  0.0000  0.0000
 1712LOW     XX 1712   6.600   0.900   7.205  0.0000  0.0000  0.0000
 1713LOW     XX 1713   6.700   0.900   7.184  0.0000  0.0000  0.0000
 1714LOW     XX 1714   6.800   0.900   7.181  0.0000  0.0000  0.0000
 1715LOW     XX 1715   6.900   0.900   7.192  0.0000  0.0000  0.0000
 1716LOW     XX 1716   7.000   0.900   7.184  0.0000  0.0000  0.0000
 1717LOW     XX 1717   7.100   0.900   7.192  0.0000  0.0000  0.0000
 1718LOW     XX 1718   7.200   0.900   7.182  0.0000  0.0000  0.0000
 1719LOW     XX 1719   7.300   0.900   7.194  0.0000  0.0000  0.0000
 1720LOW     XX 1720   7.400   0.900   7.197  0.0000  0.0000  0.0000
 1721LOW     XX 1721   7.500   0.900   7.196  0.0000  0.0000  0.0000
 1722LOW     XX 1722   7.600   0.900   7.199  0.0000  0.0000  0.0000
 1723LOW     XX 1723   7.700   0.900   7.195  0.0000  0.0000  0.0000
 1724LOW     XX 1724   7.800   0.900   7.186  0.0000  0.0000  0.0000
 1725LOW     XX 1725   7.900   0.900   7.185  0.0000  0.0000  0.0000
 1726LOW     XX 1726   8.000   0.900   7.204  0.0000  0.0000  0.0000
 1727LOW     XX 1727   8.100   0.900   7.212  0.0000  0.0000  0.0000
 1728LOW     XX 1728   8.200   0.900   7.192  0.0000  0.0000  0.0000
 1729LOW     XX 1729   8.300   0.900   7.212  0.0000  0.0000  0.0000
 1730LOW     XX 1730   8.400   0.900   7.205  0.0000  0.0000  0.0000
 1731LOW     XX 1731   8.500   0.900   7.201  0.0000  0.0000  0.0000
 1732LOW     XX 1732   8.600   0.900   7.214  0.0000  0.0000  0.0000
 1733LOW     XX 1733   8.700   0.900   7.205  0.0000  0.0000  0.0000
 1734LOW     XX 1734   8.800   0.900   7.207  0.0000  0.0000  0.0000
 1735LOW     XX 1735   8.900   0.900   7.209  0.0000  0.0000  0.0000
 1736LOW     XX 1736   9.000   0.900   7.208  0.0000  0.0000  0.0000
 1737LOW     XX 1737   9.100   0.900   7.184  0.0000  0.0000  0.0000
 1738LOW     XX 1738   9.200   0.900   7.212  0.0000  0.0000  0.0000
 1739LOW     XX 1739   9.300   0.900   7.210  0.0000  0.0000  0.0000
 1740LOW     XX 1740   9.400   0.900   7.201  0.0000  0.0000  0.0000
 1741LOW     XX 1741   9.500   0.900   7.208  0.0000  0.0000  0.0000
 1742LOW     XX 1742   9.600   0.900   7.204  0.0000  0.0000  0.0000
 1743LOW     XX 1743   9.700   0.900   7.227  0.0000  0.0000  0.0000
 1744LOW     XX 1744   9.800   0.900   7.195  0.0000  0.0000  0.0000
 1745LOW     XX 1745   9.900   0.900   7.196  0.0000  0.0000  0.0000
 1746LOW     XX 1746  10.000   0.900   7.217  0.0000  0.0000  0.0000
 1747LOW     XX 1747  10.100   0.900   7.210  0.0000  0.0000  0.0000
 1748LOW     XX 1748  10.200   0.900   7.204  0.0000  0.0000  0.0000
 1749LOW     XX 1749  10.300   0.900   7.195  0.0000  0.0000  0.0000
 1750LOW     XX 1750  10.400   0.900   7.216  0.0000  0.0000  0.0000
 1751LOW     XX 1751  10.500   0.900   7.214  0.0000  0.0000  0.0000
 1752LOW     XX 1752  10.600   0.900   7.204  0.0000  0.0000  0.0000
 1753LOW     XX 1753  10.700   0.900   7.189  0.0000  0.0000  0.0000
 1754LOW     XX 1754  10.800   0.900   7.196  0.0000  0.0000  0.0000
 1755LOW     XX 1755  10.900   0.900   7.184  0.0000  0.0000  0.0000
 1756LOW     XX 1756  11.000   0.900   7.194  0.0000  0.0000  0.0000
 1757LOW     XX 1757  11.100   0.900   7.184  0.0000  0.0000  0.0000
 1758LOW     XX 1758  11.200   0.900   7.198  0.0000  0.0000  0.0000
 1759LOW     XX 1759  11.300   0.900   7.213  0.0000  0.0000  0.0000
 1760LOW     XX 1760  11.400   0.900   7.188  0.0000  0.0000  0.0000
 1761LOW     XX 1761  11.500   0.900   7.199  0.0000  0.0000  0.0000
 1762LOW     XX 1762  11.600   0.900   7.208  0.0000  0.0000  0.0000
 1763LOW     XX 1763  11.700   0.900   7.197  0.0000  0.0000  0.0000
 1764LOW     XX 1764  11.800   0.900   7.210  0.0000  0.0000  0.0000
 1765LOW     XX 1765  11.900   0.900   7.199  0.0000  0.0000  0.0000
 1766LOW     XX 1766  12.000   0.900   7.214  0.0000  0.0000  0.0000
 1767LOW     XX 1767  12.100   0.900   7.205  0.0000  0.0000  0.0000
 1768LOW     XX 1768  12.200   0.900   7.215  0.0000  0.0000  0.0000
 1769LOW     XX 1769  12.300   0.900   7.193  0.0000  0.0000  0.0000
 1770LOW     XX 1770  12.400   0.900   7.195  0.0000  0.0000  0.0000
 1771LOW     XX 1771  12.500   0.900   7.202  0.0000  0.0000  0.0000
 1772LOW     XX 1772  12.600   0.900   7.205  0.0000  0.0000  0.0000
 1773LOW     XX 1773  12.700   0.900   7.196  0.0000  0.0000  0.0000
 1774LOW     XX 1774  12.800   0.900   7.199  0.0000  0.0000  0.0000
 1775LOW     XX 1775  12.900   0.900   7.194  0.0000  0.0000  0.0000
 1776LOW     XX 1776  13.000   0.900   7.197  0.0000  0.0000  0.0000
 1777LOW     XX 1777  13.100   0.900   7.205  0.0000  0.0000  0.0000
 1778LOW     XX 1778  13.200   0.900   7.216  0.0000  0.0000  0.0000
 1779LOW     XX 1779  13.300   0.900   7.208  0.0000  0.0000  0.0000
 1780LOW     XX 1780  13.400   0.900   7.203  0.0000  0.0000  0.0000
 1781LOW     XX 1781  13.500   0.900   7.201  0.0000  0.0000  0.0000
 1782LOW     XX 1782  13.600   0.900   7.208  0.0000  0.0000  0.0000
 1783LOW     XX 1783  13.700   0.900   7.187  0.0000  0.0000  0.0000
 1784LOW     XX 1784  13.800   0.900   7.194  0.0000  0.0000  0.0000
 1785LOW     XX 1785  13.900   0.900   7.219  0.0000  0.0000  0.0000
 1786LOW     XX 1786  14.000   0.900   7.212  0.0000  0.0000  0.0000
 1787LOW     XX 1787  14.100   0.900   7.209  0.0000  0.0000  0.0000
 1788LOW     XX 1788  14.200   0.900   7.206  0.0000  0.0000  0.0000
 1789LOW     XX 1789  14.300   0.900   7.207  0.0000  0.0000  0.0000
 1790LOW     XX 1790  14.400   0.900   7.203  0.0000  0.0000  0.0000
 1791LOW     XX 1791  14.500   0.900   7.218  0.0000  0.0000  0.0000
 1792LOW     XX 1792  14.600   0.900   7.210  0.0000  0.0000  0.0000
 1793LOW     XX 1793  14.700   0.900   7.204  0.0000  0.0000  0.0000
 1794LOW     XX 1794  14.800   0.900   7.220  0.0000  0.0000  0.0000
 1795LOW     XX 1795  14.900   0.900   7.194  0.0000  0.0000  0.0000
 1796LOW     XX 1796  15.000   0.900   7.215  0.0000  0.0000  0.0000
 1797LOW     XX 1797  15.100   0.900   7.212  0.0000  0.0000  0.0000
 1798LOW     XX 1798  15.200   0.900   7.213  0.0000  0.0000  0.0000
 1799LOW     XX 1799  15.300   0.900   7.222  0.0000  0.0000  0.0000
 1800LOW     XX 1800  15.400   0.900   7.227  0.0000  0.0000  0.0000
 1801LOW     XX 1801  15.500   0.900   7.212  0.0000  0.0000  0.0000
 1802LOW     XX 1802  15.600   0.900   7.209  0.0000  0.0000  0.0000
 1803LOW     XX 1803  15.700   0.900   7.205  0.0000  0.0000  0.0000
 1804LOW     XX 1804  15.800   0.900   7.227  0.0000  0.0000  0.0000
 1805LOW     XX 1805  15.900   0.900   7.222  0.0000  0.0000  0.0000
 1806LOW     XX 1806  16.000   0.900   7.211  0.0000  0.0000  0.0000
 1807LOW     XX 1807  16.100   0.900   7.219  0.0000  0.0000  0.0000
 1808LOW     XX 1808  16.200   0.900   7.220  0.0000  0.0000  0.0000
 1809LOW     XX 1809  16.300   0.900   7.212  0.0000  0.0000  0.0000
 1810LOW     XX 1810  16.400   0.900   7.219  0.0000  0.0000  0.0000
 1811LOW     XX 1811  16.500   0.900   7.212  0.0000  0.0000  0.0000
 1812LOW     XX 1812  16.600   0.900   7.224  0.0000  0.0000  0.0000
 1813LOW     XX 1813  16.700   0.900   7.218  0.0000  0.0000  0.0000
 1814LOW     XX 1814  16.800   0.900   7.209  0.0000  0.0000  0.0000
 1815LOW     XX 1815  16.900   0.900   7.222  0.0000  0.0000  0.0000
 1816LOW     XX 1816  17.000   0.900   7.229  0.0000  0.0000  0.0000
 1817LOW     XX 1817  17.100   0.900   7.212  0.0000  0.0000  0.0000
 1818LOW     XX 1818  17.200   0.900   7.199  0.0000  0.0000  0.0000
 1819LOW     XX 1819  17.300   0.900   7.228  0.0000  0.0000  0.0000
 1820LOW     XX 1820  17.400   0.900   7.204  0.0000  0.0000  0.0000
 1821LOW     XX 1821  17.500   0.900   7.211  0.0000  0.0000  0.0000
 1822LOW     XX 1822  17.600   0.900   7.227  0.0000  0.0000  0.0000
 1823LOW     XX 1823  17.700   0.900   7.237  0.0000  0.0000  0.0000
 1824LOW     XX 1824  17.800   0.900   7.230  0.0000  0.0000  0.0000
 1825LOW     XX 1825  17.900   0.900   7.221  0.0000  0.0000  0.0000
 1826LOW     XX 1826  18.000   0.900   7.218  0.0000  0.0000  0.0000
 1827LOW     XX 1827  18.100   0.900   7.213  0.0000  0.0000  0.0000
 1828LOW     XX 1828  18.200   0.900   7.239  0.0000  0.0000  0.0000
 1829LOW     XX 1829   0.000   1.000   7.236  0.0000  0.0000  0.0000
 1830LOW     XX 1830   0.100   1.000   7.234  0.0000  0.0000  0.0000
 1831LOW     XX 1831   0.200   1.000   7.206  0.0000  0.0000  0.0000
 1832LOW     XX 1832   0.300   1.000   7.212  0.0000  0.0000  0.0000
 1833LOW     XX 1833   0.400   1.000   7.216  0.0000  0.0000  0.0000
 1834LOW     XX 1834   0.500   1.000   7.212  0.0000  0.0000  0.0000
 1835LOW     XX 1835   0.600   1.000   7.219  0.0000  0.0000  0.0000
 1836LOW     XX 1836   0.700   1.000   7.221  0.0000  0.0000  0.0000
 1837LOW     XX 1837   0.800   1.000   7.204  0.0000  0.0000  0.0000
 1838LOW     XX 1838   0.900   1.000   7.229  0.0000  0.0000  0.0000
 1839LOW     XX 1839   1.000   1.000   7.216  0.0000  0.0000  0.0000
 1840LOW     XX 1840   1.100   1.000   7.192  0.0000  0.0000  0.0000
 1841LOW     XX 1841   1.200   1.000   7.217  0.0000  0.0000  0.0000
 1842LOW     XX 1842   1.300   1.000   7.221  0.0000  0.0000  0.0000
 1843LOW     XX 1843   1.400   1.000   7.225  0.0000  0.0000  0.0000
 1844LOW     XX 1844   1.500   1.000   7.215  0.0000  0.0000  0.0000
 1845LOW     XX 1845   1.600   1.000   7.222  0.0000  0.0000  0.0000
 1846LOW     XX 1846   1.700   1.000   7.212  0.0000  0.0000  0.0000
 1847LOW     XX 1847   1.800   1.000   7.205  0.0000  0.0000  0.0000
 1848LOW     XX 1848   1.900   1.000   7.220  0.0000  0.0000  0.0000
 1849LOW     XX 1849   2.000   1.000   7.219  0.0000  0.0000  0.0000
 1850LOW     XX 1850   2.100   1.000   7.214  0.0000  0.0000  0.0000
 1851LOW     XX 1851   2.200   1.000   7.189  0.0000  0.0000  0.0000
 1852LOW     XX 1852   2.300   1.000   7.199  0.0000  0.0000  0.0000
 1853LOW     XX 1853   2.400   1.000   7.204  0.0000  0.0000  0.0000
 1854LOW     XX 1854   2.500   1.000   7.216  0.0000  0.0000  0.0000
 1855LOW     XX 1855   2.600   1.000   7.205  0.0000  0.0000  0.0000
 1856LOW     XX 1856   2.700   1.000   7.207  0.0000  0.0000  0.0000
 1857LOW     XX 1857   2.800   1.000   7.211  0.0000  0.0000  0.0000
 1858LOW     XX 1858   2.900   1.000   7.210  0.0000  0.0000  0.0000
 1859LOW     XX 1859   3.000   1.000   7.210  0.0000  0.0000  0.0000
 1860LOW     XX 1860   3.100   1.000   7.217  0.0000  0.0000  0.0000
 1861LOW     XX 1861   3.200   1.000   7.204  0.0000  0.0000  0.0000
 1862LOW     XX 1862   3.300   1.000   7.189  0.0000  0.0000  0.0000
 1863LOW     XX 1863   3.400   1.000   7.200  0.0000  0.0000  0.0000
 1864LOW     XX 1864   3.500   1.000   7.207  0.0000  0.0000  0.0000
 1865LOW     XX 1865   3.600   1.000   7.190  0.0000  0.0000  0.0000
 1866LOW     XX 1866   3.700   1.000   7.204  0.0000  0.0000  0.0000
 1867LOW     XX 1867   3.800   1.000   7.207  0.0000  0.0000  0.0000
 1868LOW     XX 1868   3.900   1.000   7.208  0.0000  0.0000  0.0000
 1869LOW     XX 1869   4.000   1.000   7.196  0.0000  0.0000  0.0000
 1870LOW     XX 1870   4.100   1.000   7.204  0.0000  0.0000  0.0000
 1871LOW     XX 1871   4.200   1.000   7.189  0.0000  0.0000  0.0000
 1872LOW     XX 1872   4.300   1.000   7.202  0.0000  0.0000  0.0000
 1873LOW     XX 1873   4.400   1.000   7.187  0.0000  0.0000  0.0000
 1874LOW     XX 1874   4.500   1.000   7.185  0.0000  0.0000  0.0000
 1875LOW     XX 1875   4.600   1.000   7.187  0.0000  0.0000  0.0000
 1876LOW     XX 1876   4.700   1.000   7.200  0.0000  0.0000  0.0000
 1877LOW     XX 1877   4.800   1.000   7.205  0.0000  0.0000  0.0000
 1878LOW     XX 1878   4.900   1.000   7.179  0.0000  0.0000  0.0000
 1879LOW     XX 1879   5.000   1.000   7.191  0.0000  0.0000  0.0000
 1880LOW     XX 1880   5.100   1.000   7.190  0.0000  0.0000  0.0000
 1881LOW     XX 1881   5.200   1.000   7.200  0.0000  0.0000  0.0000
 1882LOW     XX 1882   5.300   1.000   7.195  0.0000  0.0000  0.0000
 1883LOW     XX 1883   5.400   1.000   7.189  0.0000  0.0000  0.0000
 1884LOW     XX 1884   5.500   1.000   7.181  0.0000  0.0000  0.0000
 1885LOW     XX 1885   5.600   1.000   7.194  0.0000  0.0000  0.0000
 1886LOW     XX 1886   5.700   1.000   7.171  0.0000  0.0000  0.0000
 1887LOW     XX 1887   5.800   1.000   7.189  0.0000  0.0000  0.0000
 1888LOW     XX 1888   5.900   1.000   7.188  0.0000  0.0000  0.0000
 1889LOW     XX 1889   6.000   1.000   7.189  0.0000  0.0000  0.0000
 1890LOW     XX 1890   6.100   1.000   7.186  0.0000  0.0000  0.0000
 1891LOW     XX 1891   6.200   1.000   7.179  0.0000  0.0000  0.0000
 1892LOW     XX 1892   6.300   1.000   7.194  0.0000  0.0000  0.0000
 1893LOW     XX 1893   6.400   1.000   7.186  0.0000  0.0000  0.0000
 1894LOW     XX 1894   6.500   1.000   7.187  0.0000  0.0000  0.0000
 1895LOW     XX 1895   6.600   1.000   7.178  0.0000  0.0000  0.0000
 1896LOW     XX 1896   6.700   1.000   7.185  0.0000  0.0000  0.0000
 1897LOW     XX 1897   6.800   1.000   7.201  0.0000  0.0000  0.0000
 1898LOW     XX 1898   6.900   1.000   7.192  0.0000  0.0000  0.0000
 1899LOW     XX 1899   7.000   1.000   7.190  0.0000  0.0000  0.0000
 1900LOW     XX 1900   7.100   1.000   7.198  0.0000  0.0000  0.0000
 1901LOW     XX 1901   7.200   1.000   7.188  0.0000  0.0000  0.0000
 1902LOW     XX 1902   7.300   1.000   7.182  0.0000  0.0000  0.0000
 1903LOW     XX 1903   7.400   1.000   7.194  0.0000  0.0000  0.0000
 1904LOW     XX 1904   7.500   1.000   7.191  0.0000  0.0000  0.0000
 1905LOW     XX 1905   7.600   1.000   7.187  0.0000  0.0000  0.0000
 1906LOW     XX 1906   7.700   1.000   7.187  0.0000  0.0000  0.0000
 1907LOW     XX 1907   7.800   1.000   7.203  0.0000  0.0000  0.0000
 1908LOW     XX 1908   7.900   1.000   7.215  0.0000  0.0000  0.0000
 1909LOW     XX 1909   8.000   1.000   7.193  0.0000  0.0000  0.0000
 1910LOW     XX 1910   8.100   1.000   7.210  0.0000  0.0000  0.0000
 1911LOW     XX 1911   8.200   1.000   7.197  0.0000  0.0000  0.0000
 1912LOW     XX 1912   8.300   1.000   7.191  0.0000  0.0000  0.0000
 1913LOW     XX 1913   8.400   1.000   7.204  0.0000  0.0000  0.0000
 1914LOW     XX 1914   8.500   1.000   7.208  0.0000  0.0000  0.0000
 1915LOW     XX 1915   8.600   1.000   7.200  0.0000  0.0000  0.0000
 1916LOW     XX 1916   8.700   1.000   7.199  0.0000  0.0000  0.0000
 1917LOW     XX 1917   8.800   1.000   7.195  0.0000  0.0000  0.0000
 1918LOW     XX 1918   8.900   1.000   7.193  0.0000  0.0000  0.0000
 1919LOW     XX 1919   9.000   1.000   7.219  0.0000  0.0000  0.0000
 1920LOW     XX 1920   9.100   1.000   7.194  0.0000  0.0000  0.0000
 1921LOW     XX 1921   9.200   1.000   7.202  0.0000  0.0000  0.0000
 1922LOW     XX 1922   9.300   1.000   7.200  0.0000  0.0000  0.0000
 1923LOW     XX 1923   9.400   1.000   7.216  0.0000  0.0000  0.0000
 1924LOW     XX 1924   9.500   1.000   7.212  0.0000  0.0000  0.0000
 1925LOW     XX 1925   9.600   1.000   7.205  0.0000  0.0000  0.0000
 1926LOW     XX 1926   9.700   1.000   7.211  0.0000  0.0000  0.0000
 1927LOW     XX 1927   9.800   1.000   7.215  0.0000  0.0000  0.0000
 1928LOW     XX 1928   9.900   1.000   7.196  0.0000  0.0000  0.0000
 1929LOW     XX 1929  10.000   1.000   7.194  0.0000  0.0000  0.0000
 1930LOW     XX 1930  10.100   1.000   7.208  0.0000  0.0000  0.0000
 1931LOW     XX 1931  10.200   1.000   7.198  0.0000  0.0000  0.0000
 1932LOW     XX 1932  10.300   1.000   7.199  0.0000  0.0000  0.0000
 1933LOW     XX 1933  10.400   1.000   7.224  0.0000  0.0000  0.0000
 1934LOW     XX 1934  10.500   1.000   7.202  0.0000  0.0000  0.0000
 1935LOW     XX 1935  10.600   1.000   7.203  0.0000  0.0000  0.0000
 1936LOW     XX 1936  10.700   1.000   7.205  0.0000  0.0000  0.0000
 1937LOW     XX 1937  10.800   1.000   7.197  0.0000  0.0000  0.0000
 1938LOW     XX 1938  10.900   1.000   7.180  0.0000  0.0000  0.0000
 1939LOW     XX 1939  11.000   1.000   7.201  0.0000  0.0000  0.0000
 1940LOW     XX 1940  11.100   1.000   7.203  0.0000  0.0000  0.0000
 1941LOW     XX 1941  11.200   1.000   7.202  0.0000  0.0000  0.0000
 1942LOW     XX 1942  11.300   1.000   7.200  0.0000  0.0000  0.0000
 1943LOW     XX 1943  11.400   1.000   7.210  0.0000  0.0000  0.0000
 1944LOW     XX 1944  11.500   1.000   7.209  0.0000  0.0000  0.0000
 1945LOW     XX 1945  11.600   1.000   7.189  0.0000  0.0000  0.0000
 1946LOW     XX 1946  11.700   1.000   7.208  0.0000  0.0000  0.0000
 1947LOW     XX 1947  11.800   1.000   7.212  0.0000  0.0000  0.0000
 1948LOW     XX 1948  11.900   1.000   7.200  0.0000  0.0000  0.0000
 1949LOW     XX 1949  12.000   1.000   7.199  0.0000  0.0000  0.0000
 1950LOW     XX 1950  12.100   1.000   7.184  0.0000  0.0000  0.0000
 1951LOW     XX 1951  12.200   1.000   7.203  0.0000  0.0000  0.0000
 1952LOW     XX 1952  12.300   1.000   7.214  0.0000  0.0000  0.0000
 1953LOW     XX 1953  12.400   1.000   7.207  0.0000  0.0000  0.0000
 1954LOW     XX 1954  12.500   1.000   7.201  0.0000  0.0000  0.0000
 1955LOW     XX 1955  12.600   1.000   7.211  0.0000  0.0000  0.0000
 1956LOW     XX 1956  12.700   1.000   7.198  0.0000  0.0000  0.0000
 1957LOW     XX 1957  12.800   1.000   7.205  0.0000  0.0000  0.0000
 1958LOW     XX 1958  12.900   1.000   7.194  0.0000  0.0000  0.0000
 1959LOW     XX 1959  13.000   1.000   7.204  0.0000  0.0000  0.0000
 1960LOW     XX 1960  13.100   1.000   7.214  0.0000  0.0000  0.0000
 1961LOW     XX 1961  13.200   1.000   7.204  0.0000  0.0000  0.0000
 1962LOW     XX 1962  13.300   1.000   7.220  0.0000  0.0000  0.0000
 1963LOW     XX 1963  13.400   1.000   7.214  0.0000  0.0000  0.0000
 1964LOW     XX 1964  13.500   1.000   7.200  0.0000  0.0000  0.0000
 1965LOW     XX 1965  13.600   1.000   7.210  0.0000  0.0000  0.0000
 1966LOW     XX 1966  13.700   1.000   7.206  0.0000  0.0000  0.0000
 1967LOW     XX 1967  13.800   1.000   7.209  0.0000  0.0000  0.0000
 1968LOW     XX 1968  13.900   1.000   7.195  0.0000  0.0000  0.0000
 1969LOW     XX 1969  14.000   1.000   7.198  0.0000  0.0000  0.0000
 1970LOW     XX 1970  14.100   1.000   7.200  0.0000  0.0000  0.0000
 1971LOW     XX 1971  14.200   1.000   7.213  0.0000  0.0000  0.0000
 1972LOW     XX 1972  14.300   1.000   7.212  0.0000  0.0000  0.0000
 1973LOW     XX 1973  14.400   1.000   7.207  0.0000  0.0000  0.0000
 1974LOW     XX 1974  14.500   1.000   7.214  0.0000  0.0000  0.0000
 1975LOW     XX 1975  14.600   1.000   7.202  0.0000  0.0000  0.0000
 1976LOW     XX 1976  14.700   1.000   7.217  0.0000  0.0000  0.0000
 1977LOW     XX 1977  14.800   1.000   7.212  0.0000  0.0000  0.0000
 1978LOW     XX 1978  14.900   1.000   7.222  0.0000  0.0000  0.0000
 1979LOW     XX 1979  15.000   1.000   7.199  0.0000  0.0000  0.0000
 1980LOW     XX 1980  15.100   1.000   7.208  0.0000  0.0000  0.0000
 1981LOW     XX 1981  15.200   1.000   7.218  0.0000  0.0000  0.0000
 1982LOW     XX 1982  15.300   1.000   7.209  0.0000  0.0000  0.0000
 1983LOW     XX 1983  15.400   1.000   7.213  0.0000  0.0000  0.0000
 1984LOW     XX 1984  15.500   1.000   7.207  0.0000  0.0000  0.0000
 1985LOW     XX 1985  15.600   1.000   7.213  0.0000  0.0000  0.0000
 1986LOW     XX 1986  15.700   1.000   7.218  0.0000  0.0000  0.0000
 1987LOW     XX 1987  15.800   1.000   7.202  0.0000  0.0000  0.0000
 1988LOW     XX 1988  15.900   1.000   7.196  0.0000  0.0000  0.0000
 1989LOW     XX 1989  16.000   1.000   7.215  0.0000  0.0000  0.0000
 1990LOW     XX 1990  16.100   1.000   7.220  0.0000  0.0000  0.0000
 1991LOW     XX 1991  16.200   1.000   7.220  0.0000  0.0000  0.0000
 1992LOW     XX 1992  16.300   1.000   7.219  0.0000  0.0000  0.0000
 1993LOW     XX 1993  16.400   1.000   7.209  0.0000  0.0000  0.0000
 1994LOW     XX 1994  16.500   1.000   7.240  0.0000  0.0000  0.0000
 1995LOW     XX 1995  16.600   1.000   7.215  0.0000  0.0000  0.0000
 1996LOW     XX 1996  16.700   1.000   7.228  0.0000  0.0000  0.0000
 1997LOW     XX 1997  16.800   1.000   7.209  0.0000  0.0000  0.0000
 1998LOW     XX 1998  16.900   1.000   7.215  0.0000  0.0000  0.0000
 1999LOW     XX 1999  17.000   1.000   7.235  0.0000  0.0000  0.0000
 2000LOW     XX 2000  17.100   1.000   7.237  0.0000  0.0000  0.0000
 2001LOW     XX 2001  17.200   1.000   7.219  0.0000  0.0000  0.0000
 2002LOW     XX 2002  17.300   1.000   7.240  0.0000  0.0000  0.0000
 2003LOW     XX 2003  17.400   1.000   7.220  0.0000  0.0000  0.0000
 2004LOW     XX 2004  17.500   1.000   7.211  0.0000  0.0000  0.0000
 2005LOW     XX 2005  17.600   1.000   7.216  0.0000  0.0000  0.0000
 2006LOW     XX 2006  17.700   1.000   7.212  0.0000  0.0000  0.0000
 2007LOW     XX 2007  17.800   1.000   7.222  0.0000  0.0000  0.0000
 2008LOW     XX 2008  17.900   1.000   7.215  0.0000  0.0000  0.0000
 2009LOW     XX 2009  18.000   1.000   7.210  0.0000  0.0000  0.0000
 2010LOW     XX 2010  18.100   1.000   7.212  0.0000  0.0000  0.0000
 2011LOW     XX 2011  18.200   1.000   7.200  0.0000  0.0000  0.0000
 2012LOW     XX 2012   0.000   1.100   7.205  0.0000  0.0000  0.0000
 2013LOW     XX 2013   0.100   1.100   7.212  0.0000  0.0000  0.0000
 2014LOW     XX 2014   0.200   1.100   7.231  0.0000  0.0000  0.0000
 2015LOW     XX 2015   0.300   1.100   7.215  0.0000  0.0000  0.0000
 2016LOW     XX 2016   0.400   1.100   7.212  0.0000  0.0000  0.0000
 2017LOW     XX 2017   0.500   1.100   7.209  0.0000  0.0000  0.0000
 2018LOW     XX 2018   0.600   1.100   7.222  0.0000  0.0000  0.0000
 2019LOW     XX 2019   0.700   1.100   7.213  0.0000  0.0000  0.0000
 2020LOW     XX 2020   0.800   1.100   7.224  0.0000  0.0000  0.0000
 2021LOW     XX 2021   0.900   1.100   7.224  0.0000  0.0000  0.0000
 2022LOW     XX 2022   1.000   1.100   7.232  0.0000  0.0000  0.0000
 2023LOW     XX 2023   1.100   1.100   7.208  0.0000  0.0000  0.0000
 2024LOW     XX 2024   1.200   1.100   7.206  0.0000  0.0000  0.0000
 2025LOW     XX 2025   1.300   1.100   7.198  0.0000  0.0000  0.0000
 2026LOW     XX 2026   1.400   1.100   7.204  0.0000  0.0000  0.0000
 2027LOW     XX 2027   1.500   1.100   7.200  0.0000  0.0000  0.0000
 2028LOW     XX 2028   1.600   1.100   7.200  0.0000  0.0000  0.0000
 2029LOW     XX 2029   1.700   1.100   7.220  0.0000  0.0000  0.0000
 2030LOW     XX 2030   1.800   1.100   7.210  0.0000  0.0000  0.0000
 2031LOW     XX 2031   1.900   1.100   7.222  0.0000  0.0000  0.0000
 2032LOW     XX 2032   2.000   1.100   7.220  0.0000  0.0000  0.0000
 2033LOW     XX 2033   2.100   1.100   7.207  0.0000  0.0000  0.0000
 2034LOW     XX 2034   2.200   1.100   7.193  0.0000  0.0000  0.0000
 2035LOW     XX 2035   2.300   1.100   7.195  0.0000  0.0000  0.0000
 2036LOW     XX 2036   2.400   1.100   7.200  0.0000  0.0000  0.0000
 2037LOW     XX 2037   2.500   1.100   7.202  0.0000  0.0000  0.0000
 2038LOW     XX 2038   2.600   1.100   7.216  0.0000  0.0000  0.0000
 2039LOW     XX 2039   2.700   1.100   7.208  0.0000  0.0000  0.0000
 2040LOW     XX 2040   2.800   1.100   7.225  0.0000  0.0000  0.0000
 2041LOW     XX 2041   2.900   1.100   7.197  0.0000  0.0000  0.0000
 2042LOW     XX 2042   3.000   1.100   7.212  0.0000  0.0000  0.0000
 2043LOW     XX 2043   3.100   1.100   7.202  0.0000  0.0000  0.0000
 2044LOW     XX 2044   3.200   1.100   7.209  0.0000  0.0000  0.0000
 2045LOW     XX 2045   3.300   1.100   7.196  0.0000  0.0000  0.0000
 2046LOW     XX 2046   3.400   1.100   7.187  0.0000  0.0000  0.0000
 2047LOW     XX 2047   3.500   1.100   7.196  0.0000  0.0000  0.0000
 2048LOW     XX 2048   3.600   1.100   7.194  0.0000  0.0000  0.0000
 2049LOW     XX 2049   3.700   1.100   7.209  0.0000  0.0000  0.0000
 2050LOW     XX 2050   3.800   1.100   7.203  0.0000  0.0000  0.0000
 2051LOW     XX 2051   3.900   1.100   7.197  0.0000  0.0000  0.0000
 2052LOW     XX 2052   4.000   1.100   7.186  0.0000  0.0000  0.0000
 2053LOW     XX 2053   4.100   1.100   7.203  0.0000  0.0000  0.0000
 2054LOW     XX 2054   4.200   1.100   7.189  0.0000  0.0000  0.0000
 2055LOW     XX 2055   4.300   1.100   7.207  0.0000  0.0000  0.0000
 2056LOW     XX 2056   4.400   1.100   7.192  0.0000  0.0000  0.0000
 2057LOW     XX 2057   4.500   1.100   7.190  0.0000  0.0000  0.0000
 2058LOW     XX 2058   4.600   1.100   7.189  0.0000  0.0000  0.0000
 2059LOW     XX 2059   4.700   1.100   7.194  0.0000  0.0000  0.0000
 2060LOW     XX 2060   4.800   1.100   7.194  0.0000  0.0000  0.0000
 2061LOW     XX 2061   4.900   1.100   7.200  0.0000  0.0000  0.0000
 2062LOW     XX 2062   5.000   1.100   7.185  0.0000  0.0000  0.0000
 2063LOW     XX 2063   5.100   1.100   7.204  0.0000  0.0000  0.0000
 2064LOW     XX 2064   5.200   1.100   7.188  0.0000  0.0000  0.0000
 2065LOW     XX 2065   5.300   1.100   7.194  0.0000  0.0000  0.0000
 2066LOW     XX 2066   5.400   1.100   7.179  0.0000  0.0000  0.0000
 2067LOW     XX 2067   5.500   1.100   7.188  0.0000  0.0000  0.0000
 2068LOW     XX 2068   5.600   1.100   7.187  0.0000  0.0000  0.0000
 2069LOW     XX 2069   5.700   1.100   7.190  0.0000  0.0000  0.0000
 2070LOW     XX 2070   5.800   1.100   7.180  0.0000  0.0000  0.0000
 2071LOW     XX 2071   5.900   1.100   7.193  0.0000  0.0000  0.0000
 2072LOW     XX 2072   6.000   1.100   7.203  0.0000  0.0000  0.0000
 2073LOW     XX 2073   6.100   1.100   7.194  0.0000  0.0000  0.0000
 2074LOW     XX 2074   6.200   1.100   7.181  0.0000  0.0000  0.0000
 2075LOW     XX 2075   6.300   1.100   7.186  0.0000  0.0000  0.0000
 2076LOW     XX 2076   6.400   1.100   7.195  0.0000  0.0000  0.0000
 2077LOW     XX 2077   6.500   1.100   7.192  0.0000  0.0000  0.0000
 2078LOW     XX 2078   6.600   1.100   7.202  0.0000  0.0000  0.0000
 2079LOW     XX 2079   6.700   1.100   7.184  0.0000  0.0000  0.0000
 2080LOW     XX 2080   6.800   1.100   7.173  0.0000  0.0000  0.0000
 2081LOW     XX 2081   6.900   1.100   7.181  0.0000  0.0000  0.0000
 2082LOW     XX 2082   7.000   1.100   7.194  0.0000  0.0000  0.0000
 2083LOW     XX 2083   7.100   1.100   7.190  0.0000  0.0000  0.0000
 2084LOW     XX 2084   7.200   1.100   7.202  0.0000  0.0000  0.0000
 2085LOW     XX 2085   7.300   1.100   7.184  0.0000  0.0000  0.0000
 2086LOW     XX 2086   7.400   1.100   7.194  0.0000  0.0000  0.0000
 2087LOW     XX 2087   7.500   1.100   7.204  0.0000  0.0000  0.0000
 2088LOW     XX 2088   7.600   1.100   7.201  0.0000  0.0000  0.0000
 2089LOW     XX 2089   7.700   1.100   7.201  0.0000  0.0000  0.0000
 2090LOW     XX 2090   7.800   1.100   7.193  0.0000  0.0000  0.0000
 2091LOW     XX 2091   7.900   1.100   7.215  0.0000  0.0000  0.0000
 2092LOW     XX 2092   8.000   1.100   7.204  0.0000  0.0000  0.0000
 2093LOW     XX 2093   8.100   1.100   7.196  0.0000  0.0000  0.0000
 2094LOW     XX 2094   8.200   1.100   7.187  0.0000  0.0000  0.0000
 2095LOW     XX 2095   8.300   1.100   7.187  0.0000  0.0000  0.0000
 2096LOW     XX 2096   8.400   1.100   7.207  0.0000  0.0000  0.0000
 2097LOW     XX 2097   8.500   1.100   7.197  0.0000  0.0000  0.0000
 2098LOW     XX 2098   8.600   1.100   7.210  0.0000  0.0000  0.0000
 2099LOW     XX 2099   8.700   1.100   7.185  0.0000  0.0000  0.0000
 2100LOW     XX 2100   8.800   1.100   7.184  0.0000  0.0000  0.0000
 2101LOW     XX 2101   8.900   1.100   7.206  0.0000  0.0000  0.0000
 2102LOW     XX 2102   9.000   1.100   7.195  0.0000  0.0000  0.0000
 2103LOW     XX 2103   9.100   1.100   7.205  0.0000  0.0000  0.0000
 2104LOW     XX 2104   9.200   1.100   7.209  0.0000  0.0000  0.0000
 2105LOW     XX 2105   9.300   1.100   7.218  0.0000  0.0000  0.0000
 2106LOW     XX 2106   9.400   1.100   7.204  0.0000  0.0000  0.0000
 2107LOW     XX 2107   9.500   1.100   7.195  0.0000  0.0000  0.0000
 2108LOW     XX 2108   9.600   1.100   7.209  0.0000  0.0000  0.0000
 2109LOW     XX 2109   9.700   1.100   7.212  0.0000  0.0000  0.0000
 2110LOW     XX 2110   9.800   1.100   7.208  0.0000  0.0000  0.0000
 2111LOW     XX 2111   9.900   1.100   7.205  0.0000  0.0000  0.0000
 2112LOW     XX 2112  10.000   1.100   7.207  0.0000  0.0000  0.0000
 2113LOW     XX 2113  10.100   1.100   7.202  0.0000  0.0000  0.0000
 2114LOW     XX 2114  10.200   1.100   7.211  0.0000  0.0000  0.0000
 2115LOW     XX 2115  10.300   1.100   7.212  0.0000  0.0000  0.0000
 2116LOW     XX 2116  10.400   1.100   7.210  0.0000  0.0000  0.0000
 2117LOW     XX 2117  10.500   1.100   7.208  0.0000  0.0000  0.0000
 2118LOW     XX 2118  10.600   1.100   7.202  0.0000  0.0000  0.0000
 2119LOW     XX 2119  10.700   1.100   7.207  0.0000  0.0000  0.0000
 2120LOW     XX 2120  10.800   1.100   7.209  0.0000  0.0000  0.0000
 2121LOW     XX 2121  10.900   1.100   7.209  0.0000  0.0000  0.0000
 2122LOW     XX 2122  11.000   1.100   7.215  0.0000  0.0000  0.0000
 2123LOW     XX 2123  11.100   1.100   7.211  0.0000  0.0000  0.0000
 2124LOW     XX 2124  11.200   1.100   7.208  0.0000  0.0000  0.0000
 2125LOW     XX 2125  11.300   1.100   7.216  0.0000  0.0000  0.0000
 2126LOW     XX 2126  11.400   1.100   7.201  0.0000  0.0000  0.0000
 2127LOW     XX 2127  11.500   1.100   7.203  0.0000  0.0000  0.0000
 2128LOW     XX 2128  11.600   1.100   7.212  0.0000  0.0000  0.0000
 2129LOW     XX 2129  11.700   1.100   7.206  0.0000  0.0000  0.0000
 2130LOW     XX 2130  11.800   1.100   7.195  0.0000  0.0000  0.0000
 2131LOW     XX 2131  11.900   1.100   7.206  0.0000  0.0000  0.0000
 2132LOW     XX 2132  12.000   1.100   7.199  0.0000  0.0000  0.0000
 2133LOW     XX 2133  12.100   1.100   7.215  0.0000  0.0000  0.0000
 2134LOW     XX 2134  12.200   1.100   7.207  0.0000  0.0000  0.0000
 2135LOW     XX 2135  12.300   1.100   7.204  0.0000  0.0000  0.0000
 2136LOW     XX 2136  12.400   1.100   7.207  0.0000  0.0000  0.0000
 2137LOW     XX 2137  12.500   1.100   7.204  0.0000  0.0000  0.0000
 2138LOW     XX 2138  12.600   1.100   7.207  0.0000  0.0000  0.0000
 2139LOW     XX 2139  12.700   1.100   7.209  0.0000  0.0000  0.0000
 2140LOW     XX 2140  12.800   1.100   7.192  0.0000  0.0000  0.0000
 2141LOW     XX 2141  12.900   1.100   7.208  0.0000  0.0000  0.0000
 2142LOW     XX 2142  13.000   1.100   7.203  0.0000  0.0000  0.0000
 2143LOW     XX 2143  13.100   1.100   7.196  0.0000  0.0000  0.0000
 2144LOW     XX 2144  13.200   1.100   7.206  0.0000  0.0000  0.0000
 2145LOW     XX 2145  13.300   1.100   7.196  0.0000  0.0000  0.0000
 2146LOW     XX 2146  13.400   1.100   7.208  0.0000  0.0000  0.0000
 2147LOW     XX 2147  13.500   1.100   7.197  0.0000  0.0000  0.0000
 2148LOW     XX 2148  13.600   1.100   7.206  0.0000  0.0000  0.0000
 2149LOW     XX 2149  13.700   1.100   7.208  0.0000  0.0000  0.0000
 2150LOW     XX 2150  13.800   1.100   7.201  0.0000  0.0000  0.0000
 2151LOW     XX 2151  13.900   1.100   7.202  0.0000  0.0000  0.0000
 2152LOW     XX 2152  14.000   1.100   7.213  0.0000  0.0000  0.0000
 2153LOW     XX 2153  14.100   1.100   7.221  0.0000  0.0000  0.0000
 2154LOW     XX 2154  14.200   1.100   7.203  0.0000  0.0000  0.0000
 2155LOW     XX 2155  14.300   1.100   7.206  0.0000  0.0000  0.0000
 2156LOW     XX 2156  14.400   1.100   7.215  0.0000  0.0000  0.0000
 2157LOW     XX 2157  14.500   1.100   7.197  0.0000  0.0000  0.0000
 2158LOW     XX 2158  14.600   1.100   7.231  0.0000  0.0000  0.0000
 2159LOW     XX 2159  14.700   1.100   7.224  0.0000  0.0000  0.0000
 2160LOW     XX 2160  14.800   1.100   7.213  0.0000  0.0000  0.0000
 2161LOW     XX 2161  14.900   1.100   7.213  0.0000  0.0000  0.0000
 2162LOW     XX 2162  15.000   1.100   7.211  0.0000  0.0000  0.0000
 2163LOW     XX 2163  15.100   1.100   7.209  0.0000  0.0000  0.0000
 2164LOW     XX 2164  15.200   1.100   7.219  0.0000  0.0000  0.0000
 2165LOW     XX 2165  15.300   1.100   7.209  0.0000  0.0000  0.0000
 2166LOW     XX 2166  15.400   1.100   7.215  0.0000  0.0000  0.0000
 2167LOW     XX 2167  15.500   1.100   7.197  0.0000  0.0000  0.0000
 2168LOW     XX 2168  15.600   1.100   7.220  0.0000  0.0000  0.0000
 2169LOW     XX 2169  15.700   1.100   7.213  0.0000  0.0000  0.0000
 2170LOW     XX 2170  15.800   1.100   7.221  0.0000  0.0000  0.0000
 2171LOW     XX 2171  15.900   1.100   7.211  0.0000  0.0000  0.0000
 2172LOW     XX 2172  16.000   1.100   7.210  0.0000  0.0000  0.0000
 2173LOW     XX 2173  16.100   1.100   7.216  0.0000  0.0000  0.0000
 2174LOW     XX 2174  16.200   1.100   7.227  0.0000  0.0000  0.0000
 2175LOW     XX 2175  16.300   1.100   7.222  0.0000  0.0000  0.0000
 2176LOW     XX 2176  16.400   1.100   7.212  0.0000  0.0000  0.0000
 2177LOW     XX 2177  16.500   1.100   7.227  0.0000  0.0000  0.0000
 2178LOW     XX 2178  16.600   1.100   7.239  0.0000  0.0000  0.0000
 2179LOW     XX 2179  16.700   1.100   7.218  0.0000  0.0000  0.0000
 2180LOW     XX 2180  16.800   1.100   7.210  0.0000  0.0000  0.0000
 2181LOW     XX 2181  16.900   1.100   7.218  0.0000  0.0000  0.0000
 2182LOW     XX 2182  17.000   1.100   7.218  0.0000  0.0000  0.0000
 2183LOW     XX 2183  17.100   1.100   7.213  0.0000  0.0000  0.0000
 2184LOW     XX 2184  17.200   1.100   7.192  0.0000  0.0000  0.0000
 2185LOW     XX 2185  17.300   1.100   7.221  0.0000  0.0000  0.0000
 2186LOW     XX 2186  17.400   1.100   7.215  0.0000  0.0000  0.0000
 2187LOW     XX 2187  17.500   1.100   7.227  0.0000  0.0000  0.0000
 2188LOW     XX 2188  17.600   1.100   7.219  0.0000  0.0000  0.0000
 2189LOW     XX 2189  17.700   1.100   7.221  0.0000  0.0000  0.0000
 2190LOW     XX 2190  17.800   1.100   7.225  0.0000  0.0000  0.0000
 2191LOW     XX 2191  17.900   1.100   7.222  0.0000  0.0000  0.0000
 2192LOW     XX 2192  18.000   1.100   7.240  0.0000  0.0000  0.0000
 2193LOW     XX 2193  18.100   1.100   7.215  0.0000  0.0000  0.0000
 2194LOW     XX 2194  18.200   1.100   7.215  0.0000  0.0000  0.0000
 2195LOW     XX 2195   0.000   1.200   7.199  0.0000  0.0000  0.0000
 2196LOW     XX 2196   0.100   1.200   7.237  0.0000  0.0000  0.0000
 2197LOW     XX 2197   0.200   1.200   7.215  0.0000  0.0000  0.0000
 2198LOW     XX 2198   0.300   1.200   7.225  0.0000  0.0000  0.0000
 2199LOW     XX 2199   0.400   1.200   7.224  0.0000  0.0000  0.0000
 2200LOW     XX 2200   0.500   1.200   7.226  0.0000  0.0000  0.0000
 2201LOW     XX 2201   0.600   1.200   7.210  0.0000  0.0000  0.0000
 2202LOW     XX 2202   0.700   1.200   7.205  0.0000  0.0000  0.0000
 2203LOW     XX 2203   0.800   1.200   7.228  0.0000  0.0000  0.0000
 2204LOW     XX 2204   0.900   1.200   7.231  0.0000  0.0000  0.0000
 2205LOW     XX 2205   1.000   1.200   7.210  0.0000  0.0000  0.0000
 2206LOW     XX 2206   1.100   1.200   7.202  0.0000  0.0000  0.0000
 2207LOW     XX 2207   1.200   1.200   7.214  0.0000  0.0000  0.0000
 2208LOW     XX 2208   1.300   1.200   7.223  0.0000  0.0000  0.0000
 2209LOW     XX 2209   1.400   1.200   7.219  0.0000  0.0000  0.0000
 2210LOW     XX 2210   1.500   1.200   7.216  0.0000  0.0000  0.0000
 2211LOW     XX 2211   1.600   1.200   7.211  0.0000  0.0000  0.0000
 2212LOW     XX 2212   1.700   1.200   7.217  0.0000  0.0000  0.0000
 2213LOW     XX 2213   1.800   1.200   7.226  0.0000  0.0000  0.0000
 2214LOW     XX 2214   1.900   1.200   7.216  0.0000  0.0000  0.0000
 2215LOW     XX 2215   2.000   1.200   7.204  0.0000  0.0000  0.0000
 2216LOW     XX 2216   2.100   1.200   7.201  0.0000  0.0000  0.0000
 2217LOW     XX 2217   2.200   1.200   7.204  0.0000  0.0000  0.0000
 2218LOW     XX 2218   2.300   1.200   7.224  0.0000  0.0000  0.0000
 2219LOW     XX 2219   2.400   1.200   7.215  0.0000  0.0000  0.0000
 2220LOW     XX 2220   2.500   1.200   7.204  0.0000  0.0000  0.0000
 2221LOW     XX 2221   2.600   1.200   7.196  0.0000  0.0000  0.0000
 2222LOW     XX 2222   2.700   1.200   7.206  0.0000  0.0000  0.0000
 2223LOW     XX 2223   2.800   1.200   7.198  0.0000  0.0000  0.0000
 2224LOW     XX 2224   2.900   1.200   7.210  0.0000  0.0000  0.0000
 2225LOW     XX 2225   3.000   1.200   7.195  0.0000  0.0000  0.0000
 2226LOW     XX 2226   3.100   1.200   7.199  0.0000  0.0000  0.0000
 2227LOW     XX 2227   3.200   1.200   7.217  0.0000  0.0000  0.0000
 2228LOW     XX 2228   3.300   1.200   7.213  0.0000  0.0000  0.0000
 2229LOW     XX 2229   3.400   1.200   7.202  0.0000  0.0000  0.0000
 2230LOW     XX 2230   3.500   1.200   7.190  0.0000  0.0000  0.0000
 2231LOW     XX 2231   3.600   1.200   7.199  0.0000  0.0000  0.0000
 2232LOW     XX 2232   3.700   1.200   7.197  0.0000  0.0000  0.0000
 2233LOW     XX 2233   3.800   1.200   7.205  0.0000  0.0000  0.0000
 2234LOW     XX 2234   3.900   1.200   7.197  0.0000  0.0000  0.0000
 2235LOW     XX 2235   4.000   1.200   7.187  0.0000  0.0000  0.0000
 2236LOW     XX 2236   4.100   1.200   7.188  0.0000  0.0000  0.0000
 2237LOW     XX 2237   4.200   1.200   7.195  0.0000  0.0000  0.0000
 2238LOW     XX 2238   4.300   1.200   7.194  0.0000  0.0000  0.0000
 2239LOW     XX 2239   4.400   1.200   7.192  0.0000  0.0000  0.0000
 2240LOW     XX 2240   4.500   1.200   7.186  0.0000  0.0000  0.0000
 2241LOW     XX 2241   4.600   1.200   7.173  0.0000  0.0000  0.0000
 2242LOW     XX 2242   4.700   1.200   7.183  0.0000  0.0000  0.0000
 2243LOW     XX 2243   4.800   1.200   7.200  0.0000  0.0000  0.0000
 2244LOW     XX 2244   4.900   1.200   7.195  0.0000  0.0000  0.0000
 2245LOW     XX 2245   5.000   1.200   7.183  0.0000  0.0000  0.0000
 2246LOW     XX 2246   5.100   1.200   7.199  0.0000  0.0000  0.0000
 2247LOW     XX 2247   5.200   1.200   7.213  0.0000  0.0000  0.0000
 2248LOW     XX 2248   5.300   1.200   7.187  0.0000  0.0000  0.0000
 2249LOW     XX 2249   5.400   1.200   7.184  0.0000  0.0000  0.0000
 2250LOW     XX 2250   5.500   1.200   7.190  0.0000  0.0000  0.0000
 2251LOW     XX 2251   5.600   1.200   7.178  0.0000  0.0000  0.0000
 2252LOW     XX 2252   5.700   1.200   7.192  0.0000  0.0000  0.0000
 2253LOW     XX 2253   5.800   1.200   7.193  0.0000  0.0000  0.0000
 2254LOW     XX 2254   5.900   1.200   7.198  0.0000  0.0000  0.0000
 2255LOW     XX 2255   6.000   1.200   7.198  0.0000  0.0000  0.0000
 2256LOW     XX 2256   6.100   1.200   7.178  0.0000  0.0000  0.0000
 2257LOW     XX 2257   6.200   1.200   7.177  0.0000  0.0000  0.0000
 2258LOW     XX 2258   6.300   1.200   7.193  0.0000  0.0000  0.0000
 2259LOW     XX 2259   6.400   1.200   7.178  0.0000  0.0000  0.0000
 2260LOW     XX 2260   6.500   1.200   7.179  0.0000  0.0000  0.0000
 2261LOW     XX 2261   6.600   1.200   7.200  0.0000  0.0000  0.0000
 2262LOW     XX 2262   6.700   1.200   7.187  0.0000  0.0000  0.0000
 2263LOW     XX 2263   6.800   1.200   7.170  0.0000  0.0000  0.0000
 2264LOW     XX 2264   6.900   1.200   7.196  0.0000  0.0000  0.0000
 2265LOW     XX 2265   7.000   1.200   7.190  0.0000  0.0000  0.0000
 2266LOW     XX 2266   7.100   1.200   7.209  0.0000  0.0000  0.0000
 2267LOW     XX 2267   7.200   1.200   7.194  0.0000  0.0000  0.0000
 2268LOW     XX 2268   7.300   1.200   7.194  0.0000  0.0000  0.0000
 2269LOW     XX 2269   7.400   1.200   7.197  0.0000  0.0000  0.0000
 2270LOW     XX 2270   7.500   1.200   7.197  0.0000  0.0000  0.0000
 2271LOW     XX 2271   7.600   1.200   7.196  0.0000  0.0000  0.0000
 2272LOW     XX 2272   7.700   1.200   7.199  0.0000  0.0000  0.0000
 2273LOW     XX 2273   7.800   1.200   7.200  0.0000  0.0000  0.0000
 2274LOW     XX 2274   7.900   1.200   7.200  0.0000  0.0000  0.0000
 2275LOW     XX 2275   8.000   1.200   7.211  0.0000  0.0000  0.0000
 2276LOW     XX 2276   8.100   1.200   7.201  0.0000  0.0000  0.0000
 2277LOW     XX 2277   8.200   1.200   7.205  0.0000  0.0000  0.0000
 2278LOW     XX 2278   8.300   1.200   7.211  0.0000  0.0000  0.0000
 2279LOW     XX 2279   8.400   1.200   7.196  0.0000  0.0000  0.0000
 2280LOW     XX 2280   8.500   1.200   7.212  0.0000  0.0000  0.0000
 2281LOW     XX 2281   8.600   1.200   7.201  0.0000  0.0000  0.0000
 2282LOW     XX 2282   8.700   1.200   7.204  0.0000  0.0000  0.0000
 2283LOW     XX 2283   8.800   1.200   7.214  0.0000  0.0000  0.0000
 2284LOW     XX 2284   8.900   1.200   7.198  0.0000  0.0000  0.0000
 2285LOW     XX 2285   9.000   1.200   7.221  0.0000  0.0000  0.0000
 2286LOW     XX 2286   9.100   1.200   7.205  0.0000  0.0000  0.0000
 2287LOW     XX 2287   9.200   1.200   7.199  0.0000  0.0000  0.0000
 2288LOW     XX 2288   9.300   1.200   7.202  0.0000  0.0000  0.0000
 2289LOW     XX 2289   9.400   1.200   7.211  0.0000  0.0000  0.0000
 2290LOW     XX 2290   9.500   1.200   7.215  0.0000  0.0000  0.0000
 2291LOW     XX 2291   9.600   1.200   7.212  0.0000  0.0000  0.0000
 2292LOW     XX 2292   9.700   1.200   7.204  0.0000  0.0000  0.0000
 2293LOW     XX 2293   9.800   1.200   7.196  0.0000  0.0000  0.0000
 2294LOW     XX 2294   9.900   1.200   7.198  0.0000  0.0000  0.0000
 2295LOW     XX 2295  10.000   1.200   7.203  0.0000  0.0000  0.0000
 2296LOW     XX 2296  10.100   1.200   7.208  0.0000  0.0000  0.0000
 2297LOW     XX 2297  10.200   1.200   7.202  0.0000  0.0000  0.0000
 2298LOW     XX 2298  10.300   1.200   7.202  0.0000  0.0000  0.0000
 2299LOW     XX 2299  10.400   1.200   7.209  0.0000  0.0000  0.0000
 2300LOW     XX 2300  10.500   1.200   7.215  0.0000  0.0000  0.0000
 2301LOW     XX 2301  10.600   1.200   7.208  0.0000  0.0000  0.0000
 2302LOW     XX 2302  10.700   1.200   7.192  0.0000  0.0000  0.0000
 2303LOW     XX 2303  10.800   1.200   7.194  0.0000  0.0000  0.0000
 2304LOW     XX 2304  10.900   1.200   7.198  0.0000  0.0000  0.0000
 2305LOW     XX 2305  11.000   1.200   7.204  0.0000  0.0000  0.0000
 2306LOW     XX 2306  11.100   1.200   7.212  0.0000  0.0000  0.0000
 2307LOW     XX 2307  11.200   1.200   7.207  0.0000  0.0000  0.0000
 2308LOW     XX 2308  11.300   1.200   7.207  0.0000  0.0000  0.0000
 2309LOW     XX 2309  11.400   1.200   7.219  0.0000  0.0000  0.0000
 2310LOW     XX 2310  11.500   1.200   7.197  0.0000  0.0000  0.0000
 2311LOW     XX 2311  11.600   1.200   7.208  0.0000  0.0000  0.0000
 2312LOW     XX 2312  11.700   1.200   7.225  0.0000  0.0000  0.0000
 2313LOW     XX 2313  11.800   1.200   7.186  0.0000  0.0000  0.0000
 2314LOW     XX 2314  11.900   1.200   7.201  0.0000  0.0000  0.0000
 2315LOW     XX 2315  12.000   1.200   7.215  0.0000  0.0000  0.0000
 2316LOW     XX 2316  12.100   1.200   7.214  0.0000  0.0000  0.0000
 2317LOW     XX 2317  12.200   1.200   7.210  0.0000  0.0000  0.0000
 2318LOW     XX 2318  12.300   1.200   7.210  0.0000  0.0000  0.0000
 2319LOW     XX 2319  12.400   1.200   7.203  0.0000  0.0000  0.0000
 2320LOW     XX 2320  12.500   1.200   7.215  0.0000  0.0000  0.0000
 2321LOW     XX 2321  12.600   1.200   7.207  0.0000  0.0000  0.0000
 2322LOW     XX 2322  12.700   1.200   7.201  0.0000  0.0000  0.0000
 2323LOW     XX 2323  12.800   1.200   7.203  0.0000  0.0000  0.0000
 2324LOW     XX 2324  12.900   1.200   7.204  0.0000  0.0000  0.0000
 2325LOW     XX 2325  13.000   1.200   7.194  0.0000  0.0000  0.0000
 2326LOW     XX 2326  13.100   1.200   7.201  0.0000  0.0000  0.0000
 2327LOW     XX 2327  13.200   1.200   7.220  0.0000  0.0000  0.0000
 2328LOW     XX 2328  13.300   1.200   7.201  0.0000  0.0000  0.0000
 2329LOW     XX 2329  13.400   1.200   7.210  0.0000  0.0000  0.0000
 2330LOW     XX 2330  13.500   1.200   7.216  0.0000  0.0000  0.0000
 2331LOW     XX 2331  13.600   1.200   7.220  0.0000  0.0000  0.0000
 2332LOW     XX 2332  13.700   1.200   7.217  0.0000  0.0000  0.0000
 2333LOW     XX 2333  13.800   1.200   7.208  0.0000  0.0000  0.0000
 2334LOW     XX 2334  13.900   1.200   7.226  0.0000  0.0000  0.0000
 2335LOW     XX 2335  14.000   1.200   7.190  0.0000  0.0000  0.0000
 2336LOW     XX 2336  14.100   1.200   7.203  0.0000  0.0000  0.0000
 2337LOW     XX 2337  14.200   1.200   7.203  0.0000  0.0000  0.0000
 2338LOW     XX 2338  14.300   1.200   7.204  0.0000  0.0000  0.0000
 2339LOW     XX 2339  14.400   1.200   7.194  0.0000  0.0000  0.0000
 2340LOW     XX 2340  14.500   1.200   7.204  0.0000  0.0000  0.0000
 2341LOW     XX 2341  14.600   1.200   7.218  0.0000  0.0000  0.0000
 2342LOW     XX 2342  14.700   1.200   7.223  0.0000  0.0000  0.0000
 2343LOW     XX 2343  14.800   1.200   7.199  0.0000  0.0000  0.0000
 2344LOW     XX 2344  14.900   1.200   7.197  0.0000  0.0000  0.0000
 2345LOW     XX 2345  15.000   1.200   7.213  0.0000  0.0000  0.0000
 2346LOW     XX 2346  15.100   1.200   7.203  0.0000  0.0000  0.0000
 2347LOW     XX 2347  15.200   1.200   7.205  0.0000  0.0000  0.0000
 2348LOW     XX 2348  15.300   1.200   7.214  0.0000  0.0000  0.0000
 2349LOW     XX 2349  15.400   1.200   7.216  0.0000  0.0000  0.0000
 2350LOW     XX 2350  15.500   1.200   7.207  0.0000  0.0000  0.0000
 2351LOW     XX 2351  15.600   1.200   7.213  0.0000  0.0000  0.0000
 2352LOW     XX 2352  15.700   1.200   7.220  0.0000  0.0000  0.0000
 2353LOW     XX 2353  15.800   1.200   7.209  0.0000  0.0000  0.0000
 2354LOW     XX 2354  15.900   1.200   7.218  0.0000  0.0000  0.0000
 2355LOW     XX 2355  16.000   1.200   7.229  0.0000  0.0000  0.0000
 2356LOW     XX 2356  16.100   1.200   7.237  0.0000  0.0000  0.0000
 2357LOW     XX 2357  16.200   1.200   7.217  0.0000  0.0000  0.0000
 2358LOW     XX 2358  16.300   1.200   7.213  0.0000  0.0000  0.0000
 2359LOW     XX 2359  16.400   1.200   7.208  0.0000  0.0000  0.0000
 2360LOW     XX 2360  16.500   1.200   7.206  0.0000  0.0000  0.0000
 2361LOW     XX 2361  16.600   1.200   7.229  0.0000  0.0000  0.0000
 2362LOW     XX 2362  16.700   1.200   7.228  0.0000  0.0000  0.0000
 2363LOW     XX 2363  16.800   1.200   7.221  0.0000  0.0000  0.0000
 2364LOW     XX 2364  16.900   1.200   7.204  0.0000  0.0000  0.0000
 2365LOW     XX 2365  17.000   1.200   7.224  0.0000  0.0000  0.0000
 2366LOW     XX 2366  17.100   1.200   7.222  0.0000  0.0000  0.0000
 2367LOW     XX 2367  17.200   1.200   7.211  0.0000  0.0000  0.0000
 2368LOW     XX 2368  17.300   1.200   7.214  0.0000  0.0000  0.0000
 2369LOW     XX 2369  17.400   1.200   7.217  0.0000  0.0000  0.0000
 2370LOW     XX 2370  17.500   1.200   7.221  0.0000  0.0000  0.0000
 2371LOW     XX 2371  17.600   1.200   7.203  0.0000  0.0000  0.0000
 2372LOW     XX 2372  17.700   1.200   7.222  0.0000  0.0000  0.0000
 2373LOW     XX 2373  17.800   1.200   7.214  0.0000  0.0000  0.0000
 2374LOW     XX 2374  17.900   1.200   7.231  0.0000  0.0000  0.0000
 2375LOW     XX 2375  18.000   1.200   7.214  0.0000  0.0000  0.0000
 2376LOW     XX 2376  18.100   1.200   7.219  0.0000  0.0000  0.0000
 2377LOW     XX 2377  18.200   1.200   7.208  0.0000  0.0000  0.0000
 2378LOW     XX 2378   0.000   1.300   7.197  0.0000  0.0000  0.0000
 2379LOW     XX 2379   0.100   1.300   7.224  0.0000  0.0000  0.0000
 2380LOW     XX 2380   0.200   1.300   7.232  0.0000  0.0000  0.0000
 2381LOW     XX 2381   0.300   1.300   7.228  0.0000  0.0000  0.0000
 2382LOW     XX 2382   0.400   1.300   7.218  0.0000  0.0000  0.0000
 2383LOW     XX 2383   0.500   1.300   7.229  0.0000  0.0000  0.0000
 2384LOW     XX 2384   0.600   1.300   7.215  0.0000  0.0000  0.0000
 2385LOW     XX 2385   0.700   1.300   7.222  0.0000  0.0000  0.0000
 2386LOW     XX 2386   0.800   1.300   7.202  0.0000  0.0000  0.0000
 2387LOW     XX 2387   0.900   1.300   7.220  0.0000  0.0000  0.0000
 2388LOW     XX 2388   1.000   1.300   7.218  0.0000  0.0000  0.0000
 2389LOW     XX 2389   1.100   1.300   7.242  0.0000  0.0000  0.0000
 2390LOW     XX 2390   1.200   1.300   7.220  0.0000  0.0000  0.0000
 2391LOW     XX 2391   1.300   1.300   7.211  0.0000  0.0000  0.0000
 2392LOW     XX 2392   1.400   1.300   7.204  0.0000  0.0000  0.0000
 2393LOW     XX 2393   1.500   1.300   7.211  0.0000  0.0000  0.0000
 2394LOW     XX 2394   1.600   1.300   7.202  0.0000  0.0000  0.0000
 2395LOW     XX 2395   1.700   1.300   7.207  0.0000  0.0000  0.0000
 2396LOW     XX 2396   1.800   1.300   7.218  0.0000  0.0000  0.0000
 2397LOW     XX 2397   1.900   1.300   7.209  0.0000  0.0000  0.0000
 2398LOW     XX 2398   2.000   1.300   7.205  0.0000  0.0000  0.0000
 2399LOW     XX 2399   2.100   1.300   7.220  0.0000  0.0000  0.0000
 2400LOW     XX 2400   2.200   1.300   7.205  0.0000  0.0000  0.0000
 2401LOW     XX 2401   2.300   1.300   7.220  0.0000  0.0000  0.0000
 2402LOW     XX 2402   2.400   1.300   7.204  0.0000  0.0000  0.0000
 2403LOW     XX 2403   2.500   1.300   7.205  0.0000  0.0000  0.0000
 2404LOW     XX 2404   2.600   1.300   7.220  0.0000  0.0000  0.0000
 2405LOW     XX 2405   2.700   1.300   7.209  0.0000  0.0000  0.0000
 2406LOW     XX 2406   2.800   1.300   7.196  0.0000  0.0000  0.0000
 2407LOW     XX 2407   2.900   1.300   7.208  0.0000  0.0000  0.0000
 2408LOW     XX 2408   3.000   1.300   7.197  0.0000  0.0000  0.0000
 2409LOW     XX 2409   3.100   1.300   7.197  0.0000  0.0000  0.0000
 2410LOW     XX 2410   3.200   1.300   7.189  0.0000  0.0000  0.0000
 2411LOW     XX 2411   3.300   1.300   7.215  0.0000  0.0000  0.0000
 2412LOW     XX 2412   3.400   1.300   7.194  0.0000  0.0000  0.0000
 2413LOW     XX 2413   3.500   1.300   7.203  0.0000  0.0000  0.0000
 2414LOW     XX 2414   3.600   1.300   7.192  0.0000  0.0000  0.0000
 2415LOW     XX 2415   3.700   1.300   7.193  0.0000  0.0000  0.0000
 2416LOW     XX 2416   3.800   1.300   7.192  0.0000  0.0000  0.0000
 2417LOW     XX 2417   3.900   1.300   7.199  0.0000  0.0000  0.0000
 2418LOW     XX 2418   4.000   1.300   7.193  0.0000  0.0000  0.0000
 2419LOW     XX 2419   4.100   1.300   7.191  0.0000  0.0000  0.0000
 2420LOW     XX 2420   4.200   1.300   7.201  0.0000  0.0000  0.0000
 2421LOW     XX 2421   4.300   1.300   7.190  0.0000  0.0000  0.0000
 2422LOW     XX 2422   4.400   1.300   7.194  0.0000  0.0000  0.0000
 2423LOW     XX 2423   4.500   1.300   7.206  0.0000  0.0000  0.0000
 2424LOW     XX 2424   4.600   1.300   7.182  0.0000  0.0000  0.0000
 2425LOW     XX 2425   4.700   1.300   7.181  0.0000  0.0000  0.0000
 2426LOW     XX 2426   4.800   1.300   7.178  0.0000  0.0000  0.0000
 2427LOW     XX 2427   4.900   1.300   7.191  0.0000  0.0000  0.0000
 2428LOW     XX 2428   5.000   1.300   7.196  0.0000  0.0000  0.0000
 2429LOW     XX 2429   5.100   1.300   7.199  0.0000  0.0000  0.0000
 2430LOW     XX 2430   5.200   1.300   7.190  0.0000  0.0000  0.0000
 2431LOW     XX 2431   5.300   1.300   7.186  0.0000  0.0000  0.0000
 2432LOW     XX 2432   5.400   1.300   7.187  0.0000  0.0000  0.0000
 2433LOW     XX 2433   5.500   1.300   7.183  0.0000  0.0000  0.0000
 2434LOW     XX 2434   5.600   1.300   7.184  0.0000  0.0000  0.0000
 2435LOW     XX 2435   5.700   1.300   7.201  0.0000  0.0000  0.0000
 2436LOW     XX 2436   5.800   1.300   7.192  0.0000  0.0000  0.0000
 2437LOW     XX 2437   5.900   1.300   7.189  0.0000  0.0000  0.0000
 2438LOW     XX 2438   6.000   1.300   7.202  0.0000  0.0000  0.0000
 2439LOW     XX 2439   6.100   1.300   7.209  0.0000  0.0000  0.0000
 2440LOW     XX 2440   6.200   1.300   7.184  0.0000  0.0000  0.0000
 2441LOW     XX 2441   6.300   1.300   7.186  0.0000  0.0000  0.0000
 2442LOW     XX 2442   6.400   1.300   7.180  0.0000  0.0000  0.0000
 2443LOW     XX 2443   6.500   1.300   7.202  0.0000  0.0000  0.0000
 2444LOW     XX 2444   6.600   1.300   7.198  0.0000  0.0000  0.0000
 2445LOW     XX 2445   6.700   1.300   7.201  0.0000  0.0000  0.0000
 2446LOW     XX 2446   6.800   1.300   7.200  0.0000  0.0000  0.0000
 2447LOW     XX 2447   6.900   1.300   7.205  0.0000  0.0000  0.0000
 2448LOW     XX 2448   7.000   1.300   7.197  0.0000  0.0000  0.0000
 2449LOW     XX 2449   7.100   1.300   7.189  0.0000  0.0000  0.0000
 2450LOW     XX 2450   7.200   1.300   7.194  0.0000  0.0000  0.0000
 2451LOW     XX 2451   7.300   1.300   7.199  0.0000  0.0000  0.0000
 2452LOW     XX 2452   7.400   1.300   7.205  0.0000  0.0000  0.0000
 2453LOW     XX 2453   7.500   1.300   7.199  0.0000  0.0000  0.0000
 2454LOW     XX 2454   7.600   1.300   7.203  0.0000  0.0000  0.0000
 2455LOW     XX 2455   7.700   1.300   7.184  0.0000  0.0000  0.0000
 2456LOW     XX 2456   7.800   1.300   7.209  0.0000  0.0000  0.0000
 2457LOW     XX 2457   7.900   1.300   7.191  0.0000  0.0000  0.0000
 2458LOW     XX 2458   8.000   1.300   7.196  0.0000  0.0000  0.0000
 2459LOW     XX 2459   8.100   1.300   7.200  0.0000  0.0000  0.0000
 2460LOW     XX 2460   8.200   1.300   7.198  0.0000  0.0000  0.0000
 2461LOW     XX 2461   8.300   1.300   7.207  0.0000  0.0000  0.0000
 2462LOW     XX 2462   8.400   1.300   7.218  0.0000  0.0000  0.0000
 2463LOW     XX 2463   8.500   1.300   7.201  0.0000  0.0000  0.0000
 2464LOW     XX 2464   8.600   1.300   7.223  0.0000  0.0000  0.0000
 2465LOW     XX 2465   8.700   1.300   7.210  0.0000  0.0000  0.0000
 2466LOW     XX 2466   8.800   1.300   7.202  0.0000  0.0000  0.0000
 2467LOW     XX 2467   8.900   1.300   7.209  0.0000  0.0000  0.0000
 2468LOW     XX 2468   9.000   1.300   7.203  0.0000  0.0000  0.0000
 2469LOW     XX 2469   9.100   1.300   7.202  0.0000  0.0000  0.0000
 2470LOW     XX 2470   9.200   1.300   7.211  0.0000  0.0000  0.0000
 2471LOW     XX 2471   9.300   1.300   7.222  0.0000  0.0000  0.0000
 2472LOW     XX 2472   9.400   1.300   7.215  0.0000  0.0000  0.0000
 2473LOW     XX 2473   9.500   1.300   7.212  0.0000  0.0000  0.0000
 2474LOW     XX 2474   9.600   1.300   7.227  0.0000  0.0000  0.0000
 2475LOW     XX 2475   9.700   1.300   7.210  0.0000  0.0000  0.0000
 2476LOW     XX 2476   9.800   1.300   7.206  0.0000  0.0000  0.0000
 2477LOW     XX 2477   9.900   1.300   7.213  0.0000  0.0000  0.0000
 2478LOW     XX 2478  10.000   1.300   7.216  0.0000  0.0000  0.0000
 2479LOW     XX 2479  10.100   1.300   7.201  0.0000  0.0000  0.0000
 2480LOW     XX 2480  10.200   1.300   7.218  0.0000  0.0000  0.0000
 2481LOW     XX 2481  10.300   1.300   7.211  0.0000  0.0000  0.0000
 2482LOW     XX 2482  10.400   1.300   7.207  0.0000  0.0000  0.0000
 2483LOW     XX 2483  10.500   1.300   7.209  0.0000  0.0000  0.0000
 2484LOW     XX 2484  10.600   1.300   7.231  0.0000  0.0000  0.0000
 2485LOW     XX 2485  10.700   1.300   7.187  0.0000  0.0000  0.0000
 2486LOW     XX 2486  10.800   1.300   7.208  0.0000  0.0000  0.0000
 2487LOW     XX 2487  10.900   1.300   7.217  0.0000  0.0000  0.0000
 2488LOW     XX 2488  11.000   1.300   7.215  0.0000  0.0000  0.0000
 2489LOW     XX 2489  11.100   1.300   7.195  0.0000  0.0000  0.0000
 2490LOW     XX 2490  11.200   1.300   7.198  0.0000  0.0000  0.0000
 2491LOW     XX 2491  11.300   1.300   7.210  0.0000  0.0000  0.0000
 2492LOW     XX 2492  11.400   1.300   7.207  0.0000  0.0000  0.0000
 2493LOW     XX 2493  11.500   1.300   7.209  0.0000  0.0000  0.0000
 2494LOW     XX 2494  11.600   1.300   7.211  0.0000  0.0000  0.0000
 2495LOW     XX 2495  11.700   1.300   7.211  0.0000  0.0000  0.0000
 2496LOW     XX 2496  11.800   1.300   7.197  0.0000  0.0000  0.0000
 2497LOW     XX 2497  11.900   1.300   7.208  0.0000  0.0000  0.0000
 2498LOW     XX 2498  12.000   1.300   7.200  0.0000  0.0000  0.0000
 2499LOW     XX 2499  12.100   1.300   7.208  0.0000  0.0000  0.0000
 2500LOW     XX 2500  12.200   1.300   7.206  0.0000  0.0000  0.0000
 2501LOW     XX 2501  12.300   1.300   7.209  0.0000  0.0000  0.0000
 2502LOW     XX 2502  12.400   1.300   7.221  0.0000  0.0000  0.0000
 2503LOW     XX 2503  12.500   1.300   7.204  0.0000  0.0000  0.0000
 2504LOW     XX 2504  12.600   1.300   7.213  0.0000  0.0000  0.0000
 2505LOW     XX 2505  12.700   1.300   7.208  0.0000  0.0000  0.0000
 2506LOW     XX 2506  12.800   1.300   7.216  0.0000  0.0000  0.0000
 2507LOW     XX 2507  12.900   1.300   7.226  0.0000  0.0000  0.0000
 2508LOW     XX 2508  13.000   1.300   7.203  0.0000  0.0000  0.0000
 2509LOW     XX 2509  13.100   1.300   7.215  0.0000  0.0000  0.0000
 2510LOW     XX 2510  13.200   1.300   7.207  0.0000  0.0000  0.0000
 2511LOW     XX 2511  13.300   1.300   7.202  0.0000  0.0000  0.0000
 2512LOW     XX 2512  13.400   1.300   7.208  0.0000  0.0000  0.0000
 2513LOW     XX 2513  13.500   1.300   7.203  0.0000  0.0000  0.0000
 2514LOW     XX 2514  13.600   1.300   7.216  0.0000  0.0000  0.0000
 2515LOW     XX 2515  13.700   1.300   7.203  0.0000  0.0000  0.0000
 2516LOW     XX 2516  13.800   1.300   7.203  0.0000  0.0000  0.0000
 2517LOW     XX 2517  13.900   1.300   7.206  0.0000  0.0000  0.0000
 2518LOW     XX 2518  14.000   1.300   7.202  0.0000  0.0000  0.0000
 2519LOW     XX 2519  14.100   1.300   7.213  0.0000  0.0000  0.0000
 2520LOW     XX 2520  14.200   1.300   7.216  0.0000  0.0000  0.0000
 2521LOW     XX 2521  14.300   1.300   7.201  0.0000  0.0000  0.0000
 2522LOW     XX 2522  14.400   1.300   7.208  0.0000  0.0000  0.0000
 2523LOW     XX 2523  14.500   1.300   7.210  0.0000  0.0000  0.0000
 2524LOW     XX 2524  14.600   1.300   7.214  0.0000  0.0000  0.0000
 2525LOW     XX 2525  14.700   1.300   7.226  0.0000  0.0000  0.0000
 2526LOW     XX 2526  14.800   1.300   7.213  0.0000  0.0000  0.0000
 2527LOW     XX 2527  14.900   1.300   7.220  0.0000  0.0000  0.0000
 2528LOW     XX 2528  15.000   1.300   7.219  0.0000  0.0000  0.0000
 2529LOW     XX 2529  15.100   1.300   7.213  0.0000  0.0000  0.0000
 2530LOW     XX 2530  15.200   1.300   7.226  0.0000  0.0000  0.0000
 2531LOW     XX 2531  15.300   1.300   7.211  0.0000  0.0000  0.0000
 2532LOW     XX 2532  15.400   1.300   7.202  0.0000  0.0000  0.0000
 2533LOW     XX 2533  15.500   1.300   7.208  0.0000  0.0000  0.0000
 2534LOW     XX 2534  15.600   1.300   7.219  0.0000  0.0000  0.0000
 2535LOW     XX 2535  15.700   1.300   7.212  0.0000  0.0000  0.0000
 2536LOW     XX 2536  15.800   1.300   7.218  0.0000  0.0000  0.0000
 2537LOW     XX 2537  15.900   1.300   7.218  0.0000  0.0000  0.0000
 2538LOW     XX 2538  16.000   1.300   7.212  0.0000  0.0000  0.0000
 2539LOW     XX 2539  16.100   1.300   7.221  0.0000  0.0000  0.0000
 2540LOW     XX 2540  16.200   1.300   7.227  0.0000  0.0000  0.0000
 2541LOW     XX 2541  16.300   1.300   7.231  0.0000  0.0000  0.0000
 2542LOW     XX 2542  16.400   1.300   7.209  0.0000  0.0000  0.0000
 2543LOW     XX 2543  16.500   1.300   7.219  0.0000  0.0000  0.0000
 2544LOW     XX 2544  16.600   1.300   7.223  0.0000  0.0000  0.0000
 2545LOW     XX 2545  16.700   1.300   7.205  0.0000  0.0000  0.0000
 2546LOW     XX 2546  16.800   1.300   7.225  0.0000  0.0000  0.0000
 2547LOW     XX 2547  16.900   1.300   7.225  0.0000  0.0000  0.0000
 2548LOW     XX 2548  17.000   1.300   7.216  0.0000  0.0000  0.0000
 2549LOW     XX 2549  17.100   1.300   7.208  0.0000  0.0000  0.0000
 2550LOW     XX 2550  17.200   1.300   7.212  0.0000  0.0000  0.0000
 2551LOW     XX 2551  17.300   1.300   7.218  0.0000  0.0000  0.0000
 2552LOW     XX 2552  17.400   1.300   7.228  0.0000  0.0000  0.0000
 2553LOW     XX 2553  17.500   1.300   7.212  0.0000  0.0000  0.0000
 2554LOW     XX 2554  17.600   1.300   7.219  0.0000  0.0000  0.0000
 2555LOW     XX 2555  17.700   1.300   7.216  0.0000  0.0000  0.0000
 2556LOW     XX 2556  17.800   1.300   7.224  0.0000  0.0000  0.0000
 2557LOW     XX 2557  17.900   1.300   7.229  0.0000  0.0000  0.0000
 2558LOW     XX 2558  18.000   1.300   7.203  0.0000  0.0000  0.0000
 2559LOW     XX 2559  18.100   1.300   7.211  0.0000  0.0000  0.0000
 2560LOW     XX 2560  18.200   1.300   7.221  0.0000  0.0000  0.0000
 2561LOW     XX 2561   0.000   1.400   7.228  0.0000  0.0000  0.0000
 2562LOW     XX 2562   0.100   1.400   7.236  0.0000  0.0000  0.0000
 2563LOW     XX 2563   0.200   1.400   7.213  0.0000  0.0000  0.0000
 2564LOW     XX 2564   0.300   1.400   7.215  0.0000  0.0000  0.0000
 2565LOW     XX 2565   0.400   1.400   7.233  0.0000  0.0000  0.0000
 2566LOW     XX 2566   0.500   1.400   7.208  0.0000  0.0000  0.0000
 2567LOW     XX 2567   0.600   1.400   7.212  0.0000  0.0000  0.0000
 2568LOW     XX 2568   0.700   1.400   7.222  0.0000  0.0000  0.0000
 2569LOW     XX 2569   0.800   1.400   7.205  0.0000  0.0000  0.0000
 2570LOW     XX 2570   0.900   1.400   7.217  0.0000  0.0000  0.0000
 2571LOW     XX 2571   1.000   1.400   7.203  0.0000  0.0000  0.0000
 2572LOW     XX 2572   1.100   1.400   7.225  0.0000  0.0000  0.0000
 2573LOW     XX 2573   1.200   1.400   7.212  0.0000  0.0000  0.0000
 2574LOW     XX 2574   1.300   1.400   7.205  0.0000  0.0000  0.0000
 2575LOW     XX 2575   1.400   1.400   7.220  0.0000  0.0000  0.0000
 2576LOW     XX 2576   1.500   1.400   7.206  0.0000  0.0000  0.0000
 2577LOW     XX 2577   1.600   1.400   7.207  0.0000  0.0000  0.0000
 2578LOW     XX 2578   1.700   1.400   7.218  0.0000  0.0000  0.0000
 2579LOW     XX 2579   1.800   1.400   7.216  0.0000  0.0000  0.0000
 2580LOW     XX 2580   1.900   1.400   7.214  0.0000  0.0000  0.0000
 2581LOW     XX 2581   2.000   1.400   7.203  0.0000  0.0000  0.0000
 2582LOW     XX 2582   2.100   1.400   7.203  0.0000  0.0000  0.0000
 2583LOW     XX 2583   2.200   1.400   7.210  0.0000  0.0000  0.0000
 2584LOW     XX 2584   2.300   1.400   7.208  0.0000  0.0000  0.0000
 2585LOW     XX 2585   2.400   1.400   7.205  0.0000  0.0000  0.0000
 2586LOW     XX 2586   2.500   1.400   7.199  0.0000  0.0000  0.0000
 2587LOW     XX 2587   2.600   1.400   7.213  0.0000  0.0000  0.0000
 2588LOW     XX 2588   2.700   1.400   7.206  0.0000  0.0000  0.0000
 2589LOW     XX 2589   2.800   1.400   7.217  0.0000  0.0000  0.0000
 2590LOW     XX 2590   2.900   1.400   7.205  0.0000  0.0000  0.0000
 2591LOW     XX 2591   3.000   1.400   7.205  0.0000  0.0000  0.0000
 2592LOW     XX 2592   3.100   1.400   7.208  0.0000  0.0000  0.0000
 2593LOW     XX 2593   3.200   1.400   7.200  0.0000  0.0000  0.0000
 2594LOW     XX 2594   3.300   1.400   7.201  0.0000  0.0000  0.0000
 2595LOW     XX 2595   3.400   1.400   7.203  0.0000  0.0000  0.0000
 2596LOW     XX 2596   3.500   1.400   7.206  0.0000  0.0000  0.0000
 2597LOW     XX 2597   3.600   1.400   7.197  0.0000  0.0000  0.0000
 2598LOW     XX 2598   3.700   1.400   7.198  0.0000  0.0000  0.0000
 2599LOW     XX 2599   3.800   1.400   7.198  0.0000  0.0000  0.0000
 2600LOW     XX 2600   3.900   1.400   7.197  0.0000  0.0000  0.0000
 2601LOW     XX 2601   4.000   1.400   7.199  0.0000  0.0000  0.0000
 2602LOW     XX 2602   4.100   1.400   7.189  0.0000  0.0000  0.0000
 2603LOW     XX 2603   4.200   1.400   7.193  0.0000  0.0000  0.0000
 2604LOW     XX 2604   4.300   1.400   7.213  0.0000  0.0000  0.0000
 2605LOW     XX 2605   4.400   1.400   7.187  0.0000  0.0000  0.0000
 2606LOW     XX 2606   4.500   1.400   7.179  0.0000  0.0000  0.0000
 2607LOW     XX 2607   4.600   1.400   7.188  0.0000  0.0000  0.0000
 2608LOW     XX 2608   4.700   1.400   7.209  0.0000  0.0000  0.0000
 2609LOW     XX 2609   4.800   1.400   7.180  0.0000  0.0000  0.0000
 2610LOW     XX 2610   4.900   1.400   7.192  0.0000  0.0000  0.0000
 2611LOW     XX 2611   5.000   1.400   7.189  0.0000  0.0000  0.0000
 2612LOW     XX 2612   5.100   1.400   7.192  0.0000  0.0000  0.0000
 2613LOW     XX 2613   5.200   1.400   7.180  0.0000  0.0000  0.0000
 2614LOW     XX 2614   5.300   1.400   7.180  0.0000  0.0000  0.0000
 2615LOW     XX 2615   5.400   1.400   7.186  0.0000  0.0000  0.0000
 2616LOW     XX 2616   5.500   1.400   7.188  0.0000  0.0000  0.0000
 2617LOW     XX 2617   5.600   1.400   7.191  0.0000  0.0000  0.0000
 2618LOW     XX 2618   5.700   1.400   7.183  0.0000  0.0000  0.0000
 2619LOW     XX 2619   5.800   1.400   7.186  0.0000  0.0000  0.0000
 2620LOW     XX 2620   5.900   1.400   7.197  0.0000  0.0000  0.0000
 2621LOW     XX 2621   6.000   1.400   7.195  0.0000  0.0000  0.0000
 2622LOW     XX 2622   6.100   1.400   7.188  0.0000  0.0000  0.0000
 2623LOW     XX 2623   6.200   1.400   7.188  0.0000  0.0000  0.0000
 2624LOW     XX 2624   6.300   1.400   7.195  0.0000  0.0000  0.0000
 2625LOW     XX 2625   6.400   1.400   7.173  0.0000  0.0000  0.0000
 2626LOW     XX 2626   6.500   1.400   7.192  0.0000  0.0000  0.0000
 2627LOW     XX 2627   6.600   1.400   7.196  0.0000  0.0000  0.0000
 2628LOW     XX 2628   6.700   1.400   7.206  0.0000  0.0000  0.0000
 2629LOW     XX 2629   6.800   1.400   7.188  0.0000  0.0000  0.0000
 2630LOW     XX 2630   6.900   1.400   7.203  0.0000  0.0000  0.0000
 2631LOW     XX 2631   7.000   1.400   7.216  0.0000  0.0000  0.0000
 2632LOW     XX 2632   7.100   1.400   7.197  0.0000  0.0000  0.0000
 2633LOW     XX 2633   7.200   1.400   7.195  0.0000  0.0000  0.0000
 2634LOW     XX 2634   7.300   1.400   7.196  0.0000  0.0000  0.0000
 2635LOW     XX 2635   7.400   1.400   7.192  0.0000  0.0000  0.0000
 2636LOW     XX 2636   7.500   1.400   7.198  0.0000  0.0000  0.0000
 2637LOW     XX 2637   7.600   1.400   7.204  0.0000  0.0000  0.0000
 2638LOW     XX 2638   7.700   1.400   7.213  0.0000  0.0000  0.0000
 2639LOW     XX 2639   7.800   1.400   7.212  0.0000  0.0000  0.0000
 2640LOW     XX 2640   7.900   1.400   7.195  0.0000  0.0000  0.0000
 2641LOW     XX 2641   8.000   1.400   7.180  0.0000  0.0000  0.0000
 2642LOW     XX 2642   8.100   1.400   7.207  0.0000  0.0000  0.0000
 2643LOW     XX 2643   8.200   1.400   7.191  0.0000  0.0000  0.0000
 2644LOW     XX 2644   8.300   1.400   7.212  0.0000  0.0000  0.0000
 2645LOW     XX 2645   8.400   1.400   7.206  0.0000  0.0000  0.0000
 2646LOW     XX 2646   8.500   1.400   7.197  0.0000  0.0000  0.0000
 2647LOW     XX 2647   8.600   1.400   7.216  0.0000  0.0000  0.0000
 2648LOW     XX 2648   8.700   1.400   7.207  0.0000  0.0000  0.0000
 2649LOW     XX 2649   8.800   1.400   7.203  0.0000  0.0000  0.0000
 2650LOW     XX 2650   8.900   1.400   7.202  0.0000  0.0000  0.0000
 2651LOW     XX 2651   9.000   1.400   7.202  0.0000  0.0000  0.0000
 2652LOW     XX 2652   9.100   1.400   7.220  0.0000  0.0000  0.0000
 2653LOW     XX 2653   9.200   1.400   7.198  0.0000  0.0000  0.0000
 2654LOW     XX 2654   9.300   1.400   7.223  0.0000  0.0000  0.0000
 2655LOW     XX 2655   9.400   1.400   7.196  0.0000  0.0000  0.0000
 2656LOW     XX 2656   9.500   1.400   7.208  0.0000  0.0000  0.0000
 2657LOW     XX 2657   9.600   1.400   7.213  0.0000  0.0000  0.0000
 2658LOW     XX 2658   9.700   1.400   7.215  0.0000  0.0000  0.0000
 2659LOW     XX 2659   9.800   1.400   7.210  0.0000  0.0000  0.0000
 2660LOW     XX 2660   9.900   1.400   7.202  0.0000  0.0000  0.0000
 2661LOW     XX 2661  10.000   1.400   7.216  0.0000  0.0000  0.0000
 2662LOW     XX 2662  10.100   1.400   7.222  0.0000  0.0000  0.0000
 2663LOW     XX 2663  10.200   1.400   7.226  0.0000  0.0000  0.0000
 2664LOW     XX 2664  10.300   1.400   7.226  0.0000  0.0000  0.0000
 2665LOW     XX 2665  10.400   1.400   7.219  0.0000  0.0000  0.0000
 2666LOW     XX 2666  10.500   1.400   7.210  0.0000  0.0000  0.0000
 2667LOW     XX 2667  10.600   1.400   7.210  0.0000  0.0000  0.0000
 2668LOW     XX 2668  10.700   1.400   7.202  0.0000  0.0000  0.0000
 2669LOW     XX 2669  10.800   1.400   7.218  0.0000  0.0000  0.0000
 2670LOW     XX 2670  10.900   1.400   7.215  0.0000  0.0000  0.0000
 2671LOW     XX 2671  11.000   1.400   7.205  0.0000  0.0000  0.0000
 2672LOW     XX 2672  11.100   1.400   7.209  0.0000  0.0000  0.0000
 2673LOW     XX 2673  11.200   1.400   7.212  0.0000  0.0000  0.0000
 2674LOW     XX 2674  11.300   1.400   7.216  0.0000  0.0000  0.0000
 2675LOW     XX 2675  11.400   1.400   7.206  0.0000  0.0000  0.0000
 2676LOW     XX 2676  11.500   1.400   7.205  0.0000  0.0000  0.0000
 2677LOW     XX 2677  11.600   1.400   7.224  0.0000  0.0000  0.0000
 2678LOW     XX 2678  11.700   1.400   7.200  0.0000  0.0000  0.0000
 2679LOW     XX 2679  11.800   1.400   7.211  0.0000  0.0000  0.0000
 2680LOW     XX 2680  11.900   1.400   7.206  0.0000  0.0000  0.0000
 2681LOW     XX 2681  12.000   1.400   7.213  0.0000  0.0000  0.0000
 2682LOW     XX 2682  12.100   1.400   7.203  0.0000  0.0000  0.0000
 2683LOW     XX 2683  12.200   1.400   7.211  0.0000  0.0000  0.0000
 2684LOW     XX 2684  12.300   1.400   7.223  0.0000  0.0000  0.0000
 2685LOW     XX 2685  12.400   1.400   7.206  0.0000  0.0000  0.0000
 2686LOW     XX 2686  12.500   1.400   7.207  0.0000  0.0000  0.0000
 2687LOW     XX 2687  12.600   1.400   7.215  0.0000  0.0000  0.0000
 2688LOW     XX 2688  12.700   1.400   7.211  0.0000  0.0000  0.0000
 2689LOW     XX 2689  12.800   1.400   7.212  0.0000  0.0000  0.0000
 2690LOW     XX 2690  12.900   1.400   7.208  0.0000  0.0000  0.0000
 2691LOW     XX 2691  13.000   1.400   7.197  0.0000  0.0000  0.0000
 2692LOW     XX 2692  13.100   1.400   7.214  0.0000  0.0000  0.0000
 2693LOW     XX 2693  13.200   1.400   7.207  0.0000  0.0000  0.0000
 2694LOW     XX 2694  13.300   1.400   7.200  0.0000  0.0000  0.0000
 2695LOW     XX 2695  13.400   1.400   7.205  0.0000  0.0000  0.0000
 2696LOW     XX 2696  13.500   1.400   7.212  0.0000  0.0000  0.0000
 2697LOW     XX 2697  13.600   1.400   7.205  0.0000  0.0000  0.0000
 2698LOW     XX 2698  13.700   1.400   7.218  0.0000  0.0000  0.0000
 2699LOW     XX 2699  13.800   1.400   7.214  0.0000  0.0000  0.0000
 2700LOW     XX 2700  13.900   1.400   7.201  0.0000  0.0000  0.0000
 2701LOW     XX 2701  14.000   1.400   7.206  0.0000  0.0000  0.0000
 2702LOW     XX 2702  14.100   1.400   7.216  0.0000  0.0000  0.0000
 2703LOW     XX 2703  14.200   1.400   7.209  0.0000  0.0000  0.0000
 2704LOW     XX 2704  14.300   1.400   7.216  0.0000  0.0000  0.0000
 2705LOW     XX 2705  14.400   1.400   7.216  0.0000  0.0000  0.0000
 2706LOW     XX 2706  14.500   1.400   7.222  0.0000  0.0000  0.0000
 2707LOW     XX 2707  14.600   1.400   7.223  0.0000  0.0000  0.0000
 2708LOW     XX 2708  14.700   1.400   7.216  0.0000  0.0000  0.0000
 2709LOW     XX 2709  14.800   1.400   7.206  0.0000  0.0000  0.0000
 2710LOW     XX 2710  14.900   1.400   7.217  0.0000  0.0000  0.0000
 2711LOW     XX 2711  15.000   1.400   7.214  0.0000  0.0000  0.0000
 2712LOW     XX 2712  15.100   1.400   7.219  0.0000  0.0000  0.0000
 2713LOW     XX 2713  15.200   1.400   7.211  0.0000  0.0000  0.0000
 2714LOW     XX 2714  15.300   1.400   7.232  0.0000  0.0000  0.0000
 2715LOW     XX 2715  15.400   1.400   7.219  0.0000  0.0000  0.0000
 2716LOW     XX 2716  15.500   1.400   7.209  0.0000  0.0000  0.0000
 2717LOW     XX 2717  15.600   1.400   7.211  0.0000  0.0000  0.0000
 2718LOW     XX 2718  15.700   1.400   7.221  0.0000  0.0000  0.0000
 2719LOW     XX 2719  15.800   1.400   7.210  0.0000  0.0000  0.0000
 2720LOW     XX 2720  15.900   1.400   7.214  0.0000  0.0000  0.0000
 2721LOW     XX 2721  16.000   1.400   7.219  0.0000  0.0000  0.0000
 2722LOW     XX 2722  16.100   1.400   7.233  0.0000  0.0000  0.0000
 2723LOW     XX 2723  16.200   1.400   7.215  0.0000  0.0000  0.0000
 2724LOW     XX 2724  16.300   1.400   7.214  0.0000  0.0000  0.0000
 2725LOW     XX 2725  16.400   1.400   7.215  0.0000  0.0000  0.0000
 2726LOW     XX 2726  16.500   1.400   7.211  0.0000  0.0000  0.0000
 2727LOW     XX 2727  16.600   1.400   7.217  0.0000  0.0000  0.0000
 2728LOW     XX 2728  16.700   1.400   7.219  0.0000  0.0000  0.0000
 2729LOW     XX 2729  16.800   1.400   7.218  0.0000  0.0000  0.0000
 2730LOW     XX 2730  16.900   1.400   7.219  0.0000  0.0000  0.0000
 2731LOW     XX 2731  17.000   1.400   7.215  0.0000  0.0000  0.0000
 2732LOW     XX 2732  17.100   1.400   7.218  0.0000  0.0000  0.0000
 2733LOW     XX 2733  17.200   1.400   7.226  0.0000  0.0000  0.0000
 2734LOW     XX 2734  17.300   1.400   7.219  0.0000  0.0000  0.0000
 2735LOW     XX 2735  17.400   1.400   7.208  0.0000  0.0000  0.0000
 2736LOW     XX 2736  17.500   1.400   7.216  0.0000  0.0000  0.0000
 2737LOW     XX 2737  17.600   1.400   7.224  0.0000  0.0000  0.0000
 2738LOW     XX 2738  17.700   1.400   7.218  0.0000  0.0000  0.0000
 2739LOW     XX 2739  17.800   1.400   7.219  0.0000  0.0000  0.0000
 2740LOW     XX 2740  17.900   1.400   7.216  0.0000  0.0000  0.0000
 2741LOW     XX 2741  18.000   1.400   7.222  0.0000  0.0000  0.0000
 2742LOW     XX 2742  18.100   1.400   7.214  0.0000  0.0000  0.0000
 2743LOW     XX 2743  18.200   1.400   7.221  0.0000  0.0000  0.0000
 2744LOW     XX 2744   0.000   1.500   7.249  0.0000  0.0000  0.0000
 2745LOW     XX 2745   0.100   1.500   7.240  0.0000  0.0000  0.0000
 2746LOW     XX 2746   0.200   1.500   7.209  0.0000  0.0000  0.0000
 2747LOW     XX 2747   0.300   1.500   7.229  0.0000  0.0000  0.0000
 2748LOW     XX 2748   0.400   1.500   7.234  0.0000  0.0000  0.0000
 2749LOW     XX 2749   0.500   1.500   7.220  0.0000  0.0000  0.0000
 2750LOW     XX 2750   0.600   1.500   7.215  0.0000  0.0000  0.0000
 2751LOW     XX 2751   0.700   1.500   7.227  0.0000  0.0000  0.0000
 2752LOW     XX 2752   0.800   1.500   7.223  0.0000  0.0000  0.0000
 2753LOW     XX 2753   0.900   1.500   7.226  0.0000  0.0000  0.0000
 2754LOW     XX 2754   1.000   1.500   7.217  0.0000  0.0000  0.0000
 2755LOW     XX 2755   1.100   1.500   7.220  0.0000  0.0000  0.0000
 2756LOW     XX 2756   1.200   1.500   7.206  0.0000  0.0000  0.0000
 2757LOW     XX 2757   1.300   1.500   7.212  0.0000  0.0000  0.0000
 2758LOW     XX 2758   1.400   1.500   7.208  0.0000  0.0000  0.0000
 2759LOW     XX 2759   1.500   1.500   7.221  0.0000  0.0000  0.0000
 2760LOW     XX 2760   1.600   1.500   7.205  0.0000  0.0000  0.0000
 2761LOW     XX 2761   1.700   1.500   7.214  0.0000  0.0000  0.0000
 2762LOW     XX 2762   1.800   1.500   7.219  0.0000  0.0000  0.0000
 2763LOW     XX 2763   1.900   1.500   7.205  0.0000  0.0000  0.0000
 2764LOW     XX 2764   2.000   1.500   7.212  0.0000  0.0000  0.0000
 2765LOW     XX 2765   2.100   1.500   7.206  0.0000  0.0000  0.0000
 2766LOW     XX 2766   2.200   1.500   7.229  0.0000  0.0000  0.0000
 2767LOW     XX 2767   2.300   1.500   7.206  0.0000  0.0000  0.0000
 2768LOW     XX 2768   2.400   1.500   7.214  0.0000  0.0000  0.0000
 2769LOW     XX 2769   2.500   1.500   7.214  0.0000  0.0000  0.0000
 2770LOW     XX 2770   2.600   1.500   7.208  0.0000  0.0000  0.0000
 2771LOW     XX 2771   2.700   1.500   7.201  0.0000  0.0000  0.0000
 2772LOW     XX 2772   2.800   1.500   7.202  0.0000  0.0000  0.0000
 2773LOW     XX 2773   2.900   1.500   7.192  0.0000  0.0000  0.0000
 2774LOW     XX 2774   3.000   1.500   7.203  0.0000  0.0000  0.0000
 2775LOW     XX 2775   3.100   1.500   7.184  0.0000  0.0000  0.0000
 2776LOW     XX 2776   3.200   1.500   7.222  0.0000  0.0000  0.0000
 2777LOW     XX 2777   3.300   1.500   7.190  0.0000  0.0000  0.0000
 2778LOW     XX 2778   3.400   1.500   7.198  0.0000  0.0000  0.0000
 2779LOW     XX 2779   3.500   1.500   7.216  0.0000  0.0000  0.0000
 2780LOW     XX 2780   3.600   1.500   7.199  0.0000  0.0000  0.0000
 2781LOW     XX 2781   3.700   1.500   7.192  0.0000  0.0000  0.0000
 2782LOW     XX 2782   3.800   1.500   7.208  0.0000  0.0000  0.0000
 2783LOW     XX 2783   3.900   1.500   7.204  0.0000  0.0000  0.0000
 2784LOW     XX 2784   4.000   1.500   7.187  0.0000  0.0000  0.0000
 2785LOW     XX 2785   4.100   1.500   7.196  0.0000  0.0000  0.0000
 2786LOW     XX 2786   4.200   1.500   7.193  0.0000  0.0000  0.0000
 2787LOW     XX 2787   4.300   1.500   7.196  0.0000  0.0000  0.0000
 2788LOW     XX 2788   4.400   1.500   7.192  0.0000  0.0000  0.0000
 2789LOW     XX 2789   4.500   1.500   7.196  0.0000  0.0000  0.0000
 2790LOW     XX 2790   4.600   1.500   7.204  0.0000  0.0000  0.0000
 2791LOW     XX 2791   4.700   1.500   7.205  0.0000  0.0000  0.0000
 2792LOW     XX 2792   4.800   1.500   7.190  0.0000  0.0000  0.0000
 2793LOW     XX 2793   4.900   1.500   7.192  0.0000  0.0000  0.0000
 2794LOW     XX 2794   5.000   1.500   7.185  0.0000  0.0000  0.0000
 2795LOW     XX 2795   5.100   1.500   7.191  0.0000  0.0000  0.0000
 2796LOW     XX 2796   5.200   1.500   7.191  0.0000  0.0000  0.0000
 2797LOW     XX 2797   5.300   1.500   7.190  0.0000  0.0000  0.0000
 2798LOW     XX 2798   5.400   1.500   7.187  0.0000  0.0000  0.0000
 2799LOW     XX 2799   5.500   1.500   7.181  0.0000  0.0000  0.0000
 2800LOW     XX 2800   5.600   1.500   7.194  0.0000  0.0000  0.0000
 2801LOW     XX 2801   5.700   1.500   7.182  0.0000  0.0000  0.0000
 2802LOW     XX 2802   5.800   1.500   7.186  0.0000  0.0000  0.0000
 2803LOW     XX 2803   5.900   1.500   7.202  0.0000  0.0000  0.0000
 2804LOW     XX 2804   6.000   1.500   7.196  0.0000  0.0000  0.0000
 2805LOW     XX 2805   6.100   1.500   7.197  0.0000  0.0000  0.0000
 2806LOW     XX 2806   6.200   1.500   7.194  0.0000  0.0000  0.0000
 2807LOW     XX 2807   6.300   1.500   7.200  0.0000  0.0000  0.0000
 2808LOW     XX 2808   6.400   1.500   7.186  0.0000  0.0000  0.0000
 2809LOW     XX 2809   6.500   1.500   7.204  0.0000  0.0000  0.0000
 2810LOW     XX 2810   6.600   1.500   7.197  0.0000  0.0000  0.0000
 2811LOW     XX 2811   6.700   1.500   7.197  0.0000  0.0000  0.0000
 2812LOW     XX 2812   6.800   1.500   7.193  0.0000  0.0000  0.0000
 2813LOW     XX 2813   6.900   1.500   7.202  0.0000  0.0000  0.0000
 2814LOW     XX 2814   7.000   1.500   7.191  0.0000  0.0000  0.0000
 2815LOW     XX 2815   7.100   1.500   7.186  0.0000  0.0000  0.0000
 2816LOW     XX 2816   7.200   1.500   7.192  0.0000  0.0000  0.0000
 2817LOW     XX 2817   7.300   1.500   7.204  0.0000  0.0000  0.0000
 2818LOW     XX 2818   7.400   1.500   7.197  0.0000  0.0000  0.0000
 2819LOW     XX 2819   7.500   1.500   7.211  0.0000  0.0000  0.0000
 2820LOW     XX 2820   7.600   1.500   7.218  0.0000  0.0000  0.0000
 2821LOW     XX 2821   7.700   1.500   7.194  0.0000  0.0000  0.0000
 2822LOW     XX 2822   7.800   1.500   7.198  0.0000  0.0000  0.0000
 2823LOW     XX 2823   7.900   1.500   7.210  0.0000  0.0000  0.0000
 2824LOW     XX 2824   8.000   1.500   7.215  0.0000  0.0000  0.0000
 2825LOW     XX 2825   8.100   1.500   7.208  0.0000  0.0000  0.0000
 2826LOW     XX 2826   8.200   1.500   7.202  0.0000  0.0000  0.0000
 2827LOW     XX 2827   8.300   1.500   7.228  0.0000  0.0000  0.0000
 2828LOW     XX 2828   8.400   1.500   7.204  0.0000  0.0000  0.0000
 2829LOW     XX 2829   8.500   1.500   7.229  0.0000  0.0000  0.0000
 2830LOW     XX 2830   8.600   1.500   7.201  0.0000  0.0000  0.0000
 2831LOW     XX 2831   8.700   1.500   7.202  0.0000  0.0000  0.0000
 2832LOW     XX 2832   8.800   1.500   7.229  0.0000  0.0000  0.0000
 2833LOW     XX 2833   8.900   1.500   7.200  0.0000  0.0000  0.0000
 2834LOW     XX 2834   9.000   1.500   7.208  0.0000  0.0000  0.0000
 2835LOW     XX 2835   9.100   1.500   7.208  0.0000  0.0000  0.0000
 2836LOW     XX 2836   9.200   1.500   7.216  0.0000  0.0000  0.0000
 2837LOW     XX 2837   9.300   1.500   7.230  0.0000  0.0000  0.0000
 2838LOW     XX 2838   9.400   1.500   7.213  0.0000  0.0000  0.0000
 2839LOW     XX 2839   9.500   1.500   7.211  0.0000  0.0000  0.0000
 2840LOW     XX 2840   9.600   1.500   7.211  0.0000  0.0000  0.0000
 2841LOW     XX 2841   9.700   1.500   7.209  0.0000  0.0000  0.0000
 2842LOW     XX 2842   9.800   1.500   7.227  0.0000  0.0000  0.0000
 2843LOW     XX 2843   9.900   1.500   7.215  0.0000  0.0000  0.0000
 2844LOW     XX 2844  10.000   1.500   7.216  0.0000  0.0000  0.0000
 2845LOW     XX 2845  10.100   1.500   7.230  0.0000  0.0000  0.0000
 2846LOW     XX 2846  10.200   1.500   7.217  0.0000  0.0000  0.0000
 2847LOW     XX 2847  10.300   1.500   7.207  0.0000  0.0000  0.0000
 2848LOW     XX 2848  10.400   1.500   7.228  0.0000  0.0000  0.0000
 2849LOW     XX 2849  10.500   1.500   7.232  0.0000  0.0000  0.0000
 2850LOW     XX 2850  10.600   1.500   7.207  0.0000  0.0000  0.0000
 2851LOW     XX 2851  10.700   1.500   7.224  0.0000  0.0000  0.0000
 2852LOW     XX 2852  10.800   1.500   7.204  0.0000  0.0000  0.0000
 2853LOW     XX 2853  10.900   1.500   7.223  0.0000  0.0000  0.0000
 2854LOW     XX 2854  11.000   1.500   7.221  0.0000  0.0000  0.0000
 2855LOW     XX 2855  11.100   1.500   7.206  0.0000  0.0000  0.0000
 2856LOW     XX 2856  11.200   1.500   7.224  0.0000  0.0000  0.0000
 2857LOW     XX 2857  11.300   1.500   7.210  0.0000  0.0000  0.0000
 2858LOW     XX 2858  11.400   1.500   7.217  0.0000  0.0000  0.0000
 2859LOW     XX 2859  11.500   1.500   7.213  0.0000  0.0000  0.0000
 2860LOW     XX 2860  11.600   1.500   7.222  0.0000  0.0000  0.0000
 2861LOW     XX 2861  11.700   1.500   7.214  0.0000  0.0000  0.0000
 2862LOW     XX 2862  11.800   1.500   7.209  0.0000  0.0000  0.0000
 2863LOW     XX 2863  11.900   1.500   7.212  0.0000  0.0000  0.0000
 2864LOW     XX 2864  12.000   1.500   7.202  0.0000  0.0000  0.0000
 2865LOW     XX 2865  12.100   1.500   7.206  0.0000  0.0000  0.0000
 2866LOW     XX 2866  12.200   1.500   7.214  0.0000  0.0000  0.0000
 2867LOW     XX 2867  12.300   1.500   7.215  0.0000  0.0000  0.0000
 2868LOW     XX 2868  12.400   1.500   7.206  0.0000  0.0000  0.0000
 2869LOW     XX 2869  12.500   1.500   7.228  0.0000  0.0000  0.0000
 2870LOW     XX 2870  12.600   1.500   7.204  0.0000  0.0000  0.0000
 2871LOW     XX 2871  12.700   1.500   7.217  0.0000  0.0000  0.0000
 2872LOW     XX 2872  12.800   1.500   7.212  0.0000  0.0000  0.0000
 2873LOW     XX 2873  12.900   1.500   7.208  0.0000  0.0000  0.0000
 2874LOW     XX 2874  13.000   1.500   7.210  0.0000  0.0000  0.0000
 2875LOW     XX 2875  13.100   1.500   7.201  0.0000  0.0000  0.0000
 2876LOW     XX 2876  13.200   1.500   7.204  0.0000  0.0000  0.0000
 2877LOW     XX 2877  13.300   1.500   7.212  0.0000  0.0000  0.0000
 2878LOW     XX 2878  13.400   1.500   7.216  0.0000  0.0000  0.0000
 2879LOW     XX 2879  13.500   1.500   7.210  0.0000  0.0000  0.0000
 2880LOW     XX 2880  13.600   1.500   7.209  0.0000  0.0000  0.0000
 2881LOW     XX 2881  13.700   1.500   7.208  0.0000  0.0000  0.0000
 2882LOW     XX 2882  13.800   1.500   7.220  0.0000  0.0000  0.0000
 2883LOW     XX 2883  13.900   1.500   7.212  0.0000  0.0000  0.0000
 2884LOW     XX 2884  14.000   1.500   7.209  0.0000  0.0000  0.0000
 2885LOW     XX 2885  14.100   1.500   7.222  0.0000  0.0000  0.0000
 2886LOW     XX 2886  14.200   1.500   7.197  0.0000  0.0000  0.0000
 2887LOW     XX 2887  14.300   1.500   7.222  0.0000  0.0000  0.0000
 2888LOW     XX 2888  14.400   1.500   7.217  0.0000  0.0000  0.0000
 2889LOW     XX 2889  14.500   1.500   7.214  0.0000  0.0000  0.0000
 2890LOW     XX 2890  14.600   1.500   7.202  0.0000  0.0000  0.0000
 2891LOW     XX 2891  14.700   1.500   7.211  0.0000  0.0000  0.0000
 2892LOW     XX 2892  14.800   1.500   7.214  0.0000  0.0000  0.0000
 2893LOW     XX 2893  14.900   1.500   7.204  0.0000  0.0000  0.0000
 2894LOW     XX 2894  15.000   1.500   7.202  0.0000  0.0000  0.0000
 2895LOW     XX 2895  15.100   1.500   7.208  0.0000  0.0000  0.0000
 2896LOW     XX 2896  15.200   1.500   7.226  0.0000  0.0000  0.0000
 2897LOW     XX 2897  15.300   1.500   7.215  0.0000  0.0000  0.0000
 2898LOW     XX 2898  15.400   1.500   7.211  0.0000  0.0000  0.0000
 2899LOW     XX 2899  15.500   1.500   7.204  0.0000  0.0000  0.0000
 2900LOW     XX 2900  15.600   1.500   7.219  0.0000  0.0000  0.0000
 2901LOW     XX 2901  15.700   1.500   7.223  0.0000  0.0000  0.0000
 2902LOW     XX 2902  15.800   1.500   7.208  0.0000  0.0000  0.0000
 2903LOW     XX 2903  15.900   1.500   7.206  0.0000  0.0000  0.0000
 2904LOW     XX 2904  16.000   1.500   7.226  0.0000  0.0000  0.0000
 2905LOW     XX 2905  16.100   1.500   7.212  0.0000  0.0000  0.0000
 2906LOW     XX 2906  16.200   1.500   7.206  0.0000  0.0000  0.0000
 2907LOW     XX 2907  16.300   1.500   7.230  0.0000  0.0000  0.0000
 2908LOW     XX 2908  16.400   1.500   7.213  0.0000  0.0000  0.0000
 2909LOW     XX 2909  16.500   1.500   7.223  0.0000  0.0000  0.0000
 2910LOW     XX 2910  16.600   1.500   7.211  0.0000  0.0000  0.0000
 2911LOW     XX 2911  16.700   1.500   7.209  0.0000  0.0000  0.0000
 2912LOW     XX 2912  16.800   1.500   7.213  0.0000  0.0000  0.0000
 2913LOW     XX 2913  16.900   1.500   7.206  0.0000  0.0000  0.0000
 2914LOW     XX 2914  17.000   1.500   7.210  0.0000  0.0000  0.0000
 2915LOW     XX 2915  17.100   1.500   7.217  0.0000  0.0000  0.0000
 2916LOW     XX 2916  17.200   1.500   7.220  0.0000  0.0000  0.0000
 2917LOW     XX 2917  17.300   1.500   7.230  0.0000  0.0000  0.0000
 2918LOW     XX 2918  17.400   1.500   7.214  0.0000  0.0000  0.0000
 2919LOW     XX 2919  17.500   1.500   7.225  0.0000  0.0000  0.0000
 2920LOW     XX 2920  17.600   1.500   7.236  0.0000  0.0000  0.0000
 2921LOW     XX 2921  17.700   1.500   7.232  0.0000  0.0000  0.0000
 2922LOW     XX 2922  17.800   1.500   7.217  0.0000  0.0000  0.0000
 2923LOW     XX 2923  17.900   1.500   7.221  0.0000  0.0000  0.0000
 2924LOW     XX 2924  18.000   1.500   7.223  0.0000  0.0000  0.0000
 2925LOW     XX 2925  18.100   1.500   7.213  0.0000  0.0000  0.0000
 2926LOW     XX 2926  18.200   1.500   7.220  0.0000  0.0000  0.0000
 2927LOW     XX 2927   0.000   1.600   7.184  0.0000  0.0000  0.0000
 2928LOW     XX 2928   0.100   1.600   7.223  0.0000  0.0000  0.0000
 2929LOW     XX 2929   0.200   1.600   7.211  0.0000  0.0000  0.0000
 2930LOW     XX 2930   0.300   1.600   7.220  0.0000  0.0000  0.0000
 2931LOW     XX 2931   0.400   1.600   7.211  0.0000  0.0000  0.0000
 2932LOW     XX 2932   0.500   1.600   7.213  0.0000  0.0000  0.0000
 2933LOW     XX 2933   0.600   1.600   7.223  0.0000  0.0000  0.0000
 2934LOW     XX 2934   0.700   1.600   7.224  0.0000  0.0000  0.0000
 2935LOW     XX 2935   0.800   1.600   7.230  0.0000  0.0000  0.0000
 2936LOW     XX 2936   0.900   1.600   7.218  0.0000  0.0000  0.0000
 2937LOW     XX 2937   1.000   1.600   7.220  0.0000  0.0000  0.0000
 2938LOW     XX 2938   1.100   1.600   7.215  0.0000  0.0000  0.0000
 2939LOW     XX 2939   1.200   1.600   7.218  0.0000  0.0000  0.0000
 2940LOW     XX 2940   1.300   1.600   7.211  0.0000  0.0000  0.0000
 2941LOW     XX 2941   1.400   1.600   7.218  0.0000  0.0000  0.0000
 2942LOW     XX 2942   1.500   1.600   7.200  0.0000  0.0000  0.0000
 2943LOW     XX 2943   1.600   1.600   7.232  0.0000  0.0000  0.0000
 2944LOW     XX 2944   1.700   1.600   7.222  0.0000  0.0000  0.0000
 2945LOW     XX 2945   1.800   1.600   7.227  0.0000  0.0000  0.0000
 2946LOW     XX 2946   1.900   1.600   7.203  0.0000  0.0000  0.0000
 2947LOW     XX 2947   2.000   1.600   7.213  0.0000  0.0000  0.0000
 2948LOW     XX 2948   2.100   1.600   7.224  0.0000  0.0000  0.0000
 2949LOW     XX 2949   2.200   1.600   7.213  0.0000  0.0000  0.0000
 2950LOW     XX 2950   2.300   1.600   7.211  0.0000  0.0000  0.0000
 2951LOW     XX 2951   2.400   1.600   7.217  0.0000  0.0000  0.0000
 2952LOW     XX 2952   2.500   1.600   7.212  0.0000  0.0000  0.0000
 2953LOW     XX 2953   2.600   1.600   7.190  0.0000  0.0000  0.0000
 2954LOW     XX 2954   2.700   1.600   7.221  0.0000  0.0000  0.0000
 2955LOW     XX 2955   2.800   1.600   7.201  0.0000  0.0000  0.0000
 2956LOW     XX 2956   2.900   1.600   7.206  0.0000  0.0000  0.0000
 2957LOW     XX 2957   3.000   1.600   7.218  0.0000  0.0000  0.0000
 2958LOW     XX 2958   3.100   1.600   7.199  0.0000  0.0000  0.0000
 2959LOW     XX 2959   3.200   1.600   7.214  0.0000  0.0000  0.0000
 2960LOW     XX 2960   3.300   1.600   7.200  0.0000  0.0000  0.0000
 2961LOW     XX 2961   3.400   1.600   7.190  0.0000  0.0000  0.0000
 2962LOW     XX 2962   3.500   1.600   7.205  0.0000  0.0000  0.0000
 2963LOW     XX 2963   3.600   1.600   7.203  0.0000  0.0000  0.0000
 2964LOW     XX 2964   3.700   1.600   7.185  0.0000  0.0000  0.0000
 2965LOW     XX 2965   3.800   1.600   7.202  0.0000  0.0000  0.0000
 2966LOW     XX 2966   3.900   1.600   7.207  0.0000  0.0000  0.0000
 2967LOW     XX 2967   4.000   1.600   7.211  0.0000  0.0000  0.0000
 2968LOW     XX 2968   4.100   1.600   7.206  0.0000  0.0000  0.0000
 2969LOW     XX 2969   4.200   1.600   7.199  0.0000  0.0000  0.0000
 2970LOW     XX 2970   4.300   1.600   7.206  0.0000  0.0000  0.0000
 2971LOW     XX 2971   4.400   1.600   7.197  0.0000  0.0000  0.0000
 2972LOW     XX 2972   4.500   1.600   7.214  0.0000  0.0000  0.0000
 2973LOW     XX 2973   4.600   1.600   7.196  0.0000  0.0000  0.0000
 2974LOW     XX 2974   4.700   1.600   7.177  0.0000  0.0000  0.0000
 2975LOW     XX 2975   4.800   1.600   7.186  0.0000  0.0000  0.0000
 2976LOW     XX 2976   4.900   1.600   7.201  0.0000  0.0000  0.0000
 2977LOW     XX 2977   5.000   1.600   7.202  0.0000  0.0000  0.0000
 2978LOW     XX 2978   5.100   1.600   7.212  0.0000  0.0000  0.0000
 2979LOW     XX 2979   5.200   1.600   7.185  0.0000  0.0000  0.0000
 2980LOW     XX 2980   5.300   1.600   7.203  0.0000  0.0000  0.0000
 2981LOW     XX 2981   5.400   1.600   7.194  0.0000  0.0000  0.0000
 2982LOW     XX 2982   5.500   1.600   7.194  0.0000  0.0000  0.0000
 2983LOW     XX 2983   5.600   1.600   7.190  0.0000  0.0000  0.0000
 2984LOW     XX 2984   5.700   1.600   7.203  0.0000  0.0000  0.0000
 2985LOW     XX 2985   5.800   1.600   7.215  0.0000  0.0000  0.0000
 2986LOW     XX 2986   5.900   1.600   7.190  0.0000  0.0000  0.0000
 2987LOW     XX 2987   6.000   1.600   7.195  0.0000  0.0000  0.0000
 2988LOW     XX 2988   6.100   1.600   7.195  0.0000  0.0000  0.0000
 2989LOW     XX 2989   6.200   1.600   7.187  0.0000  0.0000  0.0000
 2990LOW     XX 2990   6.300   1.600   7.184  0.0000  0.0000  0.0000
 2991LOW     XX 2991   6.400   1.600   7.186  0.0000  0.0000  0.0000
 2992LOW     XX 2992   6.500   1.600   7.185  0.0000  0.0000  0.0000
 2993LOW     XX 2993   6.600   1.600   7.193  0.0000  0.0000  0.0000
 2994LOW     XX 2994   6.700   1.600   7.198  0.0000  0.0000  0.0000
 2995LOW     XX 2995   6.800   1.600   7.187  0.0000  0.0000  0.0000
 2996LOW     XX 2996   6.900   1.600   7.196  0.0000  0.0000  0.0000
 2997LOW     XX 2997   7.000   1.600   7.195  0.0000  0.0000  0.0000
 2998LOW     XX 2998   7.100   1.600   7.205  0.0000  0.0000  0.0000
 2999LOW     XX 2999   7.200   1.600   7.201  0.0000  0.0000  0.0000
 3000LOW     XX 3000   7.300   1.600   7.188  0.0000  0.0000  0.0000
 3001LOW     XX 3001   7.400   1.600   7.192  0.0000  0.0000  0.0000
 3002LOW     XX 3002   7.500   1.600   7.204  0.0000  0.0000  0.0000
 3003LOW     XX 3003   7.600   1.600   7.202  0.0000  0.0000  0.0000
 3004LOW     XX 3004   7.700   1.600   7.197  0.0000  0.0000  0.0000
 3005LOW     XX 3005   7.800   1.600   7.211  0.0000  0.0000  0.0000
 3006LOW     XX 3006   7.900   1.600   7.204  0.0000  0.0000  0.0000
 3007LOW     XX 3007   8.000   1.600   7.221  0.0000  0.0000  0.0000
 3008LOW     XX 3008   8.100   1.600   7.212  0.0000  0.0000  0.0000
 3009LOW     XX 3009   8.200   1.600   7.209  0.0000  0.0000  0.0000
 3010LOW     XX 3010   8.300   1.600   7.215  0.0000  0.0000  0.0000
 3011LOW     XX 3011   8.400   1.600   7.216  0.0000  0.0000  0.0000
 3012LOW     XX 3012   8.500   1.600   7.213  0.0000  0.0000  0.0000
 3013LOW     XX 3013   8.600   1.600   7.216  0.0000  0.0000  0.0000
 3014LOW     XX 3014   8.700   1.600   7.213  0.0000  0.0000  0.0000
 3015LOW     XX 3015   8.800   1.600   7.221  0.0000  0.0000  0.0000
 3016LOW     XX 3016   8.900   1.600   7.228  0.0000  0.0000  0.0000
 3017LOW     XX 3017   9.000   1.600   7.208  0.0000  0.0000  0.0000
 3018LOW     XX 3018   9.100   1.600   7.208  0.0000  0.0000  0.0000
 3019LOW     XX 3019   9.200   1.600   7.209  0.0000  0.0000  0.0000
 3020LOW     XX 3020   9.300   1.600   7.220  0.0000  0.0000  0.0000
 3021LOW     XX 3021   9.400   1.600   7.238  0.0000  0.0000  0.0000
 3022LOW     XX 3022   9.500   1.600   7.204  0.0000  0.0000  0.0000
 3023LOW     XX 3023   9.600   1.600   7.206  0.0000  0.0000  0.0000
 3024LOW     XX 3024   9.700   1.600   7.234  0.0000  0.0000  0.0000
 3025LOW     XX 3025   9.800   1.600   7.204  0.0000  0.0000  0.0000
 3026LOW     XX 3026   9.900   1.600   7.222  0.0000  0.0000  0.0000
 3027LOW     XX 3027  10.000   1.600   7.212  0.0000  0.0000  0.0000
 3028LOW     XX 3028  10.100   1.600   7.213  0.0000  0.0000  0.0000
 3029LOW     XX 3029  10.200   1.600   7.229  0.0000  0.0000  0.0000
 3030LOW     XX 3030  10.300   1.600   7.212  0.0000  0.0000  0.0000
 3031LOW     XX 3031  10.400   1.600   7.224  0.0000  0.0000  0.0000
 3032LOW     XX 3032  10.500   1.600   7.225  0.0000  0.0000  0.0000
 3033LOW     XX 3033  10.600   1.600   7.207  0.0000  0.0000  0.0000
 3034LOW     XX 3034  10.700   1.600   7.223  0.0000  0.0000  0.0000
 3035LOW     XX 3035  10.800   1.600   7.216  0.0000  0.0000  0.0000
 3036LOW     XX 3036  10.900   1.600   7.221  0.0000  0.0000  0.0000
 3037LOW     XX 3037  11.000   1.600   7.213  0.0000  0.0000  0.0000
 3038LOW     XX 3038  11.100   1.600   7.223  0.0000  0.0000  0.0000
 3039LOW     XX 3039  11.200   1.600   7.222  0.0000  0.0000  0.0000
 3040LOW     XX 3040  11.300   1.600   7.224  0.0000  0.0000  0.0000
 3041LOW     XX 3041  11.400   1.600   7.226  0.0000  0.0000  0.0000
 3042LOW     XX 3042  11.500   1.600   7.226  0.0000  0.0000  0.0000
 3043LOW     XX 3043  11.600   1.600   7.221  0.0000  0.0000  0.0000
 3044LOW     XX 3044  11.700   1.600   7.224  0.0000  0.0000  0.0000
 3045LOW     XX 3045  11.800   1.600   7.215  0.0000  0.0000  0.0000
 3046LOW     XX 3046  11.900   1.600   7.208  0.0000  0.0000  0.0000
 3047LOW     XX 3047  12.000   1.600   7.212  0.0000  0.0000  0.0000
 3048LOW     XX 3048  12.100   1.600   7.216  0.0000  0.0000  0.0000
 3049LOW     XX 3049  12.200   1.600   7.217  0.0000  0.0000  0.0000
 3050LOW     XX 3050  12.300   1.600   7.215  0.0000  0.0000  0.0000
 3051LOW     XX 3051  12.400   1.600   7.210  0.0000  0.0000  0.0000
 3052LOW     XX 3052  12.500   1.600   7.223  0.0000  0.0000  0.0000
 3053LOW     XX 3053  12.600   1.600   7.224  0.0000  0.0000  0.0000
 3054LOW     XX 3054  12.700   1.600   7.217  0.0000  0.0000  0.0000
 3055LOW     XX 3055  12.800   1.600   7.203  0.0000  0.0000  0.0000
 3056LOW     XX 3056  12.900   1.600   7.204  0.0000  0.0000  0.0000
 3057LOW     XX 3057  13.000   1.600   7.210  0.0000  0.0000  0.0000
 3058LOW     XX 3058  13.100   1.600   7.202  0.0000  0.0000  0.0000
 3059LOW     XX 3059  13.200   1.600   7.212  0.0000  0.0000  0.0000
 3060LOW     XX 3060  13.300   1.600   7.207  0.0000  0.0000  0.0000
 3061LOW     XX 3061  13.400   1.600   7.226  0.0000  0.0000  0.0000
 3062LOW     XX 3062  13.500   1.600   7.227  0.0000  0.0000  0.0000
 3063LOW     XX 3063  13.600   1.600   7.205  0.0000  0.0000  0.0000
 3064LOW     XX 3064  13.700   1.600   7.211  0.0000  0.0000  0.0000
 3065LOW     XX 3065  13.800   1.600   7.191  0.0000  0.0000  0.0000
 3066LOW     XX 3066  13.900   1.600   7.208  0.0000  0.0000  0.0000
 3067LOW     XX 3067  14.000   1.600   7.217  0.0000  0.0000  0.0000
 3068LOW     XX 3068  14.100   1.600   7.212  0.0000  0.0000  0.0000
 3069LOW     XX 3069  14.200   1.600   7.210  0.0000  0.0000  0.0000
 3070LOW     XX 3070  14.300   1.600   7.226  0.0000  0.0000  0.0000
 3071LOW     XX 3071  14.400   1.600   7.212  0.0000  0.0000  0.0000
 3072LOW     XX 3072  14.500   1.600   7.224  0.0000  0.0000  0.0000
 3073LOW     XX 3073  14.600   1.600   7.228  0.0000  0.0000  0.0000
 3074LOW     XX 3074  14.700   1.600   7.213  0.0000  0.0000  0.0000
 3075LOW     XX 3075  14.800   1.600   7.207  0.0000  0.0000  0.0000
 3076LOW     XX 3076  14.900   1.600   7.222  0.0000  0.0000  0.0000
 3077LOW     XX 3077  15.000   1.600   7.220  0.0000  0.0000  0.0000
 3078LOW     XX 3078  15.100   1.600   7.222  0.0000  0.0000  0.0000
 3079LOW     XX 3079  15.200   1.600   7.206  0.0000  0.0000  0.0000
 3080LOW     XX 3080  15.300   1.600   7.205  0.0000  0.0000  0.0000
 3081LOW     XX 3081  15.400   1.600   7.217  0.0000  0.0000  0.0000
 3082LOW     XX 3082  15.500   1.600   7.201  0.0000  0.0000  0.0000
 3083LOW     XX 3083  15.600   1.600   7.219  0.0000  0.0000  0.0000
 3084LOW     XX 3084  15.700   1.600   7.217  0.0000  0.0000  0.0000
 3085LOW     XX 3085  15.800   1.600   7.215  0.0000  0.0000  0.0000
 3086LOW     XX 3086  15.900   1.600   7.216  0.0000  0.0000  0.0000
 3087LOW     XX 3087  16.000   1.600   7.231  0.0000  0.0000  0.0000
 3088LOW     XX 3088  16.100   1.600   7.225  0.0000  0.0000  0.0000
 3089LOW     XX 3089  16.200   1.600   7.232  0.0000  0.0000  0.0000
 3090LOW     XX 3090  16.300   1.600   7.224  0.0000  0.0000  0.0000
 3091LOW     XX 3091  16.400   1.600   7.221  0.0000  0.0000  0.0000
 3092LOW     XX 3092  16.500   1.600   7.227  0.0000  0.0000  0.0000
 3093LOW     XX 3093  16.600   1.600   7.210  0.0000  0.0000  0.0000
 3094LOW     XX 3094  16.700   1.600   7.217  0.0000  0.0000  0.0000
 3095LOW     XX 3095  16.800   1.600   7.216  0.0000  0.0000  0.0000
 3096LOW     XX 3096  16.900   1.600   7.221  0.0000  0.0000  0.0000
 3097LOW     XX 3097  17.000   1.600   7.220  0.0000  0.0000  0.0000
 3098LOW     XX 3098  17.100   1.600   7.221  0.0000  0.0000  0.0000
 3099LOW     XX 3099  17.200   1.600   7.229  0.0000  0.0000  0.0000
 3100LOW     XX 3100  17.300   1.600   7.223  0.0000  0.0000  0.0000
 3101LOW     XX 3101  17.400   1.600   7.206  0.0000  0.0000  0.0000
 3102LOW     XX 3102  17.500   1.600   7.213  0.0000  0.0000  0.0000
 3103LOW     XX 3103  17.600   1.600   7.216  0.0000  0.0000  0.0000
 3104LOW     XX 3104  17.700   1.600   7.205  0.0000  0.0000  0.0000
 3105LOW     XX 3105  17.800   1.600   7.218  0.0000  0.0000  0.0000
 3106LOW     XX 3106  17.900   1.600   7.214  0.0000  0.0000  0.0000
 3107LOW     XX 3107  18.000   1.600   7.216  0.0000  0.0000  0.0000
 3108LOW     XX 3108  18.100   1.600   7.202  0.0000  0.0000  0.0000
 3109LOW     XX 3109  18.200   1.600   7.202  0.0000  0.0000  0.0000
 3110LOW     XX 3110   0.000   1.700   7.221  0.0000  0.0000  0.0000
 3111LOW     XX 3111   0.100   1.700   7.195  0.0000  0.0000  0.0000
 3112LOW     XX 3112   0.200   1.700   7.234  0.0000  0.0000  0.0000
 3113LOW     XX 3113   0.300   1.700   7.229  0.0000  0.0000  0.0000
 3114LOW     XX 3114   0.400   1.700   7.218  0.0000  0.0000  0.0000
 3115LOW     XX 3115   0.500   1.700   7.220  0.0000  0.0000  0.0000
 3116LOW     XX 3116   0.600   1.700   7.214  0.0000  0.0000  0.0000
 3117LOW     XX 3117   0.700   1.700   7.230  0.0000  0.0000  0.0000
 3118LOW     XX 3118   0.800   1.700   7.237  0.0000  0.0000  0.0000
 3119LOW     XX 3119   0.900   1.700   7.226  0.0000  0.0000  0.0000
 3120LOW     XX 3120   1.000   1.700   7.208  0.0000  0.0000  0.0000
 3121LOW     XX 3121   1.100   1.700   7.230  0.0000  0.0000  0.0000
 3122LOW     XX 3122   1.200   1.700   7.227  0.0000  0.0000  0.0000
 3123LOW     XX 3123   1.300   1.700   7.214  0.0000  0.0000  0.0000
 3124LOW     XX 3124   1.400   1.700   7.230  0.0000  0.0000  0.0000
 3125LOW     XX 3125   1.500   1.700   7.229  0.0000  0.0000  0.0000
 3126LOW     XX 3126   1.600   1.700   7.205  0.0000  0.0000  0.0000
 3127LOW     XX 3127   1.700   1.700   7.215  0.0000  0.0000  0.0000
 3128LOW     XX 3128   1.800   1.700   7.217  0.0000  0.0000  0.0000
 3129LOW     XX 3129   1.900   1.700   7.235  0.0000  0.0000  0.0000
 3130LOW     XX 3130   2.000   1.700   7.209  0.0000  0.0000  0.0000
 3131LOW     XX 3131   2.100   1.700   7.205  0.0000  0.0000  0.0000
 3132LOW     XX 3132   2.200   1.700   7.215  0.0000  0.0000  0.0000
 3133LOW     XX 3133   2.300   1.700   7.203  0.0000  0.0000  0.0000
 3134LOW     XX 3134   2.400   1.700   7.203  0.0000  0.0000  0.0000
 3135LOW     XX 3135   2.500   1.700   7.195  0.0000  0.0000  0.0000
 3136LOW     XX 3136   2.600   1.700   7.207  0.0000  0.0000  0.0000
 3137LOW     XX 3137   2.700   1.700   7.217  0.0000  0.0000  0.0000
 3138LOW     XX 3138   2.800   1.700   7.209  0.0000  0.0000  0.0000
 3139LOW     XX 3139   2.900   1.700   7.192  0.0000  0.0000  0.0000
 3140LOW     XX 3140   3.000   1.700   7.204  0.0000  0.0000  0.0000
 3141LOW     XX 3141   3.100   1.700   7.188  0.0000  0.0000  0.0000
 3142LOW     XX 3142   3.200   1.700   7.212  0.0000  0.0000  0.0000
 3143LOW     XX 3143   3.300   1.700   7.198  0.0000  0.0000  0.0000
 3144LOW     XX 3144   3.400   1.700   7.207  0.0000  0.0000  0.0000
 3145LOW     XX 3145   3.500   1.700   7.198  0.0000  0.0000  0.0000
 3146LOW     XX 3146   3.600   1.700   7.192  0.0000  0.0000  0.0000
 3147LOW     XX 3147   3.700   1.700   7.202  0.0000  0.0000  0.0000
 3148LOW     XX 3148   3.800   1.700   7.203  0.0000  0.0000  0.0000
 3149LOW     XX 3149   3.900   1.700   7.204  0.0000  0.0000  0.0000
 3150LOW     XX 3150   4.000   1.700   7.204  0.0000  0.0000  0.0000
 3151LOW     XX 3151   4.100   1.700   7.180  0.0000  0.0000  0.0000
 3152LOW     XX 3152   4.200   1.700   7.205  0.0000  0.0000  0.0000
 3153LOW     XX 3153   4.300   1.700   7.185  0.0000  0.0000  0.0000
 3154LOW     XX 3154   4.400   1.700   7.186  0.0000  0.0000  0.0000
 3155LOW     XX 3155   4.500   1.700   7.208  0.0000  0.0000  0.0000
 3156LOW     XX 3156   4.600   1.700   7.206  0.0000  0.0000  0.0000
 3157LOW     XX 3157   4.700   1.700   7.213  0.0000  0.0000  0.0000
 3158LOW     XX 3158   4.800   1.700   7.192  0.0000  0.0000  0.0000
 3159LOW     XX 3159   4.900   1.700   7.199  0.0000  0.0000  0.0000
 3160LOW     XX 3160   5.000   1.700   7.186  0.0000  0.0000  0.0000
 3161LOW     XX 3161   5.100   1.700   7.185  0.0000  0.0000  0.0000
 3162LOW     XX 3162   5.200   1.700   7.186  0.0000  0.0000  0.0000
 3163LOW     XX 3163   5.300   1.700   7.184  0.0000  0.0000  0.0000
 3164LOW     XX 3164   5.400   1.700   7.186  0.0000  0.0000  0.0000
 3165LOW     XX 3165   5.500   1.700   7.194  0.0000  0.0000  0.0000
 3166LOW     XX 3166   5.600   1.700   7.201  0.0000  0.0000  0.0000
 3167LOW     XX 3167   5.700   1.700   7.170  0.0000  0.0000  0.0000
 3168LOW     XX 3168   5.800   1.700   7.191  0.0000  0.0000  0.0000
 3169LOW     XX 3169   5.900   1.700   7.183  0.0000  0.0000  0.0000
 3170LOW     XX 3170   6.000   1.700   7.201  0.0000  0.0000  0.0000
 3171LOW     XX 3171   6.100   1.700   7.187  0.0000  0.0000  0.0000
 3172LOW     XX 3172   6.200   1.700   7.197  0.0000  0.0000  0.0000
 3173LOW     XX 3173   6.300   1.700   7.193  0.0000  0.0000  0.0000
 3174LOW     XX 3174   6.400   1.700   7.192  0.0000  0.0000  0.0000
 3175LOW     XX 3175   6.500   1.700   7.199  0.0000  0.0000  0.0000
 3176LOW     XX 3176   6.600   1.700   7.210  0.0000  0.0000  0.0000
 3177LOW     XX 3177   6.700   1.700   7.210  0.0000  0.0000  0.0000
 3178LOW     XX 3178   6.800   1.700   7.192  0.0000  0.0000  0.0000
 3179LOW     XX 3179   6.900   1.700   7.212  0.0000  0.0000  0.0000
 3180LOW     XX 3180   7.000   1.700   7.188  0.0000  0.0000  0.0000
 3181LOW     XX 3181   7.100   1.700   7.196  0.0000  0.0000  0.0000
 3182LOW     XX 3182   7.200   1.700   7.210  0.0000  0.0000  0.0000
 3183LOW     XX 3183   7.300   1.700   7.205  0.0000  0.0000  0.0000
 3184LOW     XX 3184   7.400   1.700   7.214  0.0000  0.0000  0.0000
 3185LOW     XX 3185   7.500   1.700   7.217  0.0000  0.0000  0.0000
 3186LOW     XX 3186   7.600   1.700   7.211  0.0000  0.0000  0.0000
 3187LOW     XX 3187   7.700   1.700   7.206  0.0000  0.0000  0.0000
 3188LOW     XX 3188   7.800   1.700   7.213  0.0000  0.0000  0.0000
 3189LOW     XX 3189   7.900   1.700   7.210  0.0000  0.0000  0.0000
 3190LOW     XX 3190   8.000   1.700   7.220  0.0000  0.0000  0.0000
 3191LOW     XX 3191   8.100   1.700   7.212  0.0000  0.0000  0.0000
 3192LOW     XX 3192   8.200   1.700   7.209  0.0000  0.0000  0.0000
 3193LOW     XX 3193   8.300   1.700   7.215  0.0000  0.0000  0.0000
 3194LOW     XX 3194   8.400   1.700   7.210  0.0000  0.0000  0.0000
 3195LOW     XX 3195   8.500   1.700   7.212  0.0000  0.0000  0.0000
 3196LOW     XX 3196   8.600   1.700   7.215  0.0000  0.0000  0.0000
 3197LOW     XX 3197   8.700   1.700   7.217  0.0000  0.0000  0.0000
 3198LOW     XX 3198   8.800   1.700   7.219  0.0000  0.0000  0.0000
 3199LOW     XX 3199   8.900   1.700   7.227  0.0000  0.0000  0.0000
 3200LOW     XX 3200   9.000   1.700   7.219  0.0000  0.0000  0.0000
 3201LOW     XX 3201   9.100   1.700   7.219  0.0000  0.0000  0.0000
 3202LOW     XX 3202   9.200   1.700   7.215  0.0000  0.0000  0.0000
 3203LOW     XX 3203   9.300   1.700   7.212  0.0000  0.0000  0.0000
 3204LOW     XX 3204   9.400   1.700   7.216  0.0000  0.0000  0.0000
 3205LOW     XX 3205   9.500   1.700   7.211  0.0000  0.0000  0.0000
 3206LOW     XX 3206   9.600   1.700   7.209  0.0000  0.0000  0.0000
 3207LOW     XX 3207   9.700   1.700   7.233  0.0000  0.0000  0.0000
 3208LOW     XX 3208   9.800   1.700   7.225  0.0000  0.0000  0.0000
 3209LOW     XX 3209   9.900   1.700   7.218  0.0000  0.0000  0.0000
 3210LOW     XX 3210  10.000   1.700   7.215  0.0000  0.0000  0.0000
 3211LOW     XX 3211  10.100   1.700   7.230  0.0000  0.0000  0.0000
 3212LOW     XX 3212  10.200   1.700   7.205  0.0000  0.0000  0.0000
 3213LOW     XX 3213  10.300   1.700   7.227  0.0000  0.0000  0.0000
 3214LOW     XX 3214  10.400   1.700   7.228  0.0000  0.0000  0.0000
 3215LOW     XX 3215  10.500   1.700   7.226  0.0000  0.0000  0.0000
 3216LOW     XX 3216  10.600   1.700   7.210  0.0000  0.0000  0.0000
 3217LOW     XX 3217  10.700   1.700   7.222  0.0000  0.0000  0.0000
 3218LOW     XX 3218  10.800   1.700   7.215  0.0000  0.0000  0.0000
 3219LOW     XX 3219  10.900   1.700   7.214  0.0000  0.0000  0.0000
 3220LOW     XX 3220  11.000   1.700   7.219  0.0000  0.0000  0.0000
 3221LOW     XX 3221  11.100   1.700   7.224  0.0000  0.0000  0.0000
 3222LOW     XX 3222  11.200   1.700   7.213  0.0000  0.0000  0.0000
 3223LOW     XX 3223  11.300   1.700   7.225  0.0000  0.0000  0.0000
 3224LOW     XX 3224  11.400   1.700   7.230  0.0000  0.0000  0.0000
 3225LOW     XX 3225  11.500   1.700   7.214  0.0000  0.0000  0.0000
 3226LOW     XX 3226  11.600   1.700   7.214  0.0000  0.0000  0.0000
 3227LOW     XX 3227  11.700   1.700   7.208  0.0000  0.0000  0.0000
 3228LOW     XX 3228  11.800   1.700   7.226  0.0000  0.0000  0.0000
 3229LOW     XX 3229  11.900   1.700   7.217  0.0000  0.0000  0.0000
 3230LOW     XX 3230  12.000   1.700   7.221  0.0000  0.0000  0.0000
 3231LOW     XX 3231  12.100   1.700   7.218  0.0000  0.0000  0.0000
 3232LOW     XX 3232  12.200   1.700   7.212  0.0000  0.0000  0.0000
 3233LOW     XX 3233  12.300   1.700   7.221  0.0000  0.0000  0.0000
 3234LOW     XX 3234  12.400   1.700   7.198  0.0000  0.0000  0.0000
 3235LOW     XX 3235  12.500   1.700   7.209  0.0000  0.0000  0.0000
 3236LOW     XX 3236  12.600   1.700   7.197  0.0000  0.0000  0.0000
 3237LOW     XX 3237  12.700   1.700   7.210  0.0000  0.0000  0.0000
 3238LOW     XX 3238  12.800   1.700   7.208  0.0000  0.0000  0.0000
 3239LOW     XX 3239  12.900   1.700   7.210  0.0000  0.0000  0.0000
 3240LOW     XX 3240  13.000   1.700   7.229  0.0000  0.0000  0.0000
 3241LOW     XX 3241  13.100   1.700   7.231  0.0000  0.0000  0.0000
 3242LOW     XX 3242  13.200   1.700   7.212  0.0000  0.0000  0.0000
 3243LOW     XX 3243  13.300   1.700   7.231  0.0000  0.0000  0.0000
 3244LOW     XX 3244  13.400   1.700   7.216  0.0000  0.0000  0.0000
 3245LOW     XX 3245  13.500   1.700   7.204  0.0000  0.0000  0.0000
 3246LOW     XX 3246  13.600   1.700   7.216  0.0000  0.0000  0.0000
 3247LOW     XX 3247  13.700   1.700   7.212  0.0000  0.0000  0.0000
 3248LOW     XX 3248  13.800   1.700   7.223  0.0000  0.0000  0.0000
 3249LOW     XX 3249  13.900   1.700   7.217  0.0000  0.0000  0.0000
 3250LOW     XX 3250  14.000   1.700   7.204  0.0000  0.0000  0.0000
 3251LOW     XX 3251  14.100   1.700   7.215  0.0000  0.0000  0.0000
 3252LOW     XX 3252  14.200   1.700   7.211  0.0000  0.0000  0.0000
 3253LOW     XX 3253  14.300   1.700   7.221  0.0000  0.0000  0.0000
 3254LOW     XX 3254  14.400   1.700   7.209  0.0000  0.0000  0.0000
 3255LOW     XX 3255  14.500   1.700   7.224  0.0000  0.0000  0.0000
 3256LOW     XX 3256  14.600   1.700   7.225  0.0000  0.0000  0.0000
 3257LOW     XX 3257  14.700   1.700   7.210  0.0000  0.0000  0.0000
 3258LOW     XX 3258  14.800   1.700   7.237  0.0000  0.0000  0.0000
 3259LOW     XX 3259  14.900   1.700   7.220  0.0000  0.0000  0.0000
 3260LOW     XX 3260  15.000   1.700   7.213  0.0000  0.0000  0.0000
 3261LOW     XX 3261  15.100   1.700   7.214  0.0000  0.0000  0.0000
 3262LOW     XX 3262  15.200   1.700   7.215  0.0000  0.0000  0.0000
 3263LOW     XX 3263  15.300   1.700   7.217  0.0000  0.0000  0.0000
 3264LOW     XX 3264  15.400   1.700   7.216  0.0000  0.0000  0.0000
 3265LOW     XX 3265  15.500   1.700   7.221  0.0000  0.0000  0.0000
 3266LOW     XX 3266  15.600   1.700   7.213  0.0000  0.0000  0.0000
 3267LOW     XX 3267  15.700   1.700   7.223  0.0000  0.0000  0.0000
 3268LOW     XX 3268  15.800   1.700   7.232  0.0000  0.0000  0.0000
 3269LOW     XX 3269  15.900   1.700   7.217  0.0000  0.0000  0.0000
 3270LOW     XX 3270  16.000   1.700   7.219  0.0000  0.0000  0.0000
 3271LOW     XX 3271  16.100   1.700   7.215  0.0000  0.0000  0.0000
 3272LOW     XX 3272  16.200   1.700   7.226  0.0000  0.0000  0.0000
 3273LOW     XX 3273  16.300   1.700   7.225  0.0000  0.0000  0.0000
 3274LOW     XX 3274  16.400   1.700   7.222  0.0000  0.0000  0.0000
 3275LOW     XX 3275  16.500   1.700   7.223  0.0000  0.0000  0.0000
 3276LOW     XX 3276  16.600   1.700   7.214  0.0000  0.0000  0.0000
 3277LOW     XX 3277  16.700   1.700   7.241  0.0000  0.0000  0.0000
 3278LOW     XX 3278  16.800   1.700   7.230  0.0000  0.0000  0.0000
 3279LOW     XX 3279  16.900   1.700   7.220  0.0000  0.0000  0.0000
 3280LOW     XX 3280  17.000   1.700   7.210  0.0000  0.0000  0.0000
 3281LOW     XX 3281  17.100   1.700   7.237  0.0000  0.0000  0.0000
 3282LOW     XX 3282  17.200   1.700   7.232  0.0000  0.0000  0.0000
 3283LOW     XX 3283  17.300   1.700   7.233  0.0000  0.0000  0.0000
 3284LOW     XX 3284  17.400   1.700   7.227  0.0000  0.0000  0.0000
 3285LOW     XX 3285  17.500   1.700   7.216  0.0000  0.0000  0.0000
 3286LOW     XX 3286  17.600   1.700   7.212  0.0000  0.0000  0.0000
 3287LOW     XX 3287  17.700   1.700   7.200  0.0000  0.0000  0.0000
 3288LOW     XX 3288  17.800   1.700   7.223  0.0000  0.0000  0.0000
 3289LOW     XX 3289  17.900   1.700   7.221  0.0000  0.0000  0.0000
 3290LOW     XX 3290  18.000   1.700   7.221  0.0000  0.0000  0.0000
 3291LOW     XX 3291  18.100   1.700   7.228  0.0000  0.0000  0.0000
 3292LOW     XX 3292  18.200   1.700   7.234  0.0000  0.0000  0.0000
 3293LOW     XX 3293   0.000   1.800   7.223  0.0000  0.0000  0.0000
 3294LOW     XX 3294   0.100   1.800   7.210  0.0000  0.0000  0.0000
 3295LOW     XX 3295   0.200   1.800   7.213  0.0000  0.0000  0.0000
 3296LOW     XX 3296   0.300   1.800   7.206  0.0000  0.0000  0.0000
 3297LOW     XX 3297   0.400   1.800   7.234  0.0000  0.0000  0.0000
 3298LOW     XX 3298   0.500   1.800   7.226  0.0000  0.0000  0.0000
 3299LOW     XX 3299   0.600   1.800   7.208  0.0000  0.0000  0.0000
 3300LOW     XX 3300   0.700   1.800   7.217  0.0000  0.0000  0.0000
 3301LOW     XX 3301   0.800   1.800   7.214  0.0000  0.0000  0.0000
 3302LOW     XX 3302   0.900   1.800   7.221  0.0000  0.0000  0.0000
 3303LOW     XX 3303   1.000   1.800   7.220  0.0000  0.0000  0.0000
 3304LOW     XX 3304   1.100   1.800   7.232  0.0000  0.0000  0.0000
 3305LOW     XX 3305   1.200   1.800   7.208  0.0000  0.0000  0.0000
 3306LOW     XX 3306   1.300   1.800   7.228  0.0000  0.0000  0.0000
 3307LOW     XX 3307   1.400   1.800   7.220  0.0000  0.0000  0.0000
 3308LOW     XX 3308   1.500   1.800   7.195  0.0000  0.0000  0.0000
 3309LOW     XX 3309   1.600   1.800   7.206  0.0000  0.0000  0.0000
 3310LOW     XX 3310   1.700   1.800   7.227  0.0000  0.0000  0.0000
 3311LOW     XX 3311   1.800   1.800   7.206  0.0000  0.0000  0.0000
 3312LOW     XX 3312   1.900   1.800   7.232  0.0000  0.0000  0.0000
 3313LOW     XX 3313   2.000   1.800   7.220  0.0000  0.0000  0.0000
 3314LOW     XX 3314   2.100   1.800   7.227  0.0000  0.0000  0.0000
 3315LOW     XX 3315   2.200   1.800   7.228  0.0000  0.0000  0.0000
 3316LOW     XX 3316   2.300   1.800   7.212  0.0000  0.0000  0.0000
 3317LOW     XX 3317   2.400   1.800   7.213  0.0000  0.0000  0.0000
 3318LOW     XX 3318   2.500   1.800   7.206  0.0000  0.0000  0.0000
 3319LOW     XX 3319   2.600   1.800   7.206  0.0000  0.0000  0.0000
 3320LOW     XX 3320   2.700   1.800   7.213  0.0000  0.0000  0.0000
 3321LOW     XX 3321   2.800   1.800   7.198  0.0000  0.0000  0.0000
 3322LOW     XX 3322   2.900   1.800   7.213  0.0000  0.0000  0.0000
 3323LOW     XX 3323   3.000   1.800   7.209  0.0000  0.0000  0.0000
 3324LOW     XX 3324   3.100   1.800   7.212  0.0000  0.0000  0.0000
 3325LOW     XX 3325   3.200   1.800   7.214  0.0000  0.0000  0.0000
 3326LOW     XX 3326   3.300   1.800   7.202  0.0000  0.0000  0.0000
 3327LOW     XX 3327   3.400   1.800   7.193  0.0000  0.0000  0.0000
 3328LOW     XX 3328   3.500   1.800   7.201  0.0000  0.0000  0.0000
 3329LOW     XX 3329   3.600   1.800   7.194  0.0000  0.0000  0.0000
 3330LOW     XX 3330   3.700   1.800   7.208  0.0000  0.0000  0.0000
 3331LOW     XX 3331   3.800   1.800   7.190  0.0000  0.0000  0.0000
 3332LOW     XX 3332   3.900   1.800   7.203  0.0000  0.0000  0.0000
 3333LOW     XX 3333   4.000   1.800   7.207  0.0000  0.0000  0.0000
 3334LOW     XX 3334   4.100   1.800   7.217  0.0000  0.0000  0.0000
 3335LOW     XX 3335   4.200   1.800   7.203  0.0000  0.0000  0.0000
 3336LOW     XX 3336   4.300   1.800   7.214  0.0000  0.0000  0.0000
 3337LOW     XX 3337   4.400   1.800   7.183  0.0000  0.0000  0.0000
 3338LOW     XX 3338   4.500   1.800   7.198  0.0000  0.0000  0.0000
 3339LOW     XX 3339   4.600   1.800   7.203  0.0000  0.0000  0.0000
 3340LOW     XX 3340   4.700   1.800   7.195  0.0000  0.0000  0.0000
 3341LOW     XX 3341   4.800   1.800   7.192  0.0000  0.0000  0.0000
 3342LOW     XX 3342   4.900   1.800   7.198  0.0000  0.0000  0.0000
 3343LOW     XX 3343   5.000   1.800   7.208  0.0000  0.0000  0.0000
 3344LOW     XX 3344   5.100   1.800   7.200  0.0000  0.0000  0.0000
 3345LOW     XX 3345   5.200   1.800   7.185  0.0000  0.0000  0.0000
 3346LOW     XX 3346   5.300   1.800   7.189  0.0000  0.0000  0.0000
 3347LOW     XX 3347   5.400   1.800   7.193  0.0000  0.0000  0.0000
 3348LOW     XX 3348   5.500   1.800   7.206  0.0000  0.0000  0.0000
 3349LOW     XX 3349   5.600   1.800   7.192  0.0000  0.0000  0.0000
 3350LOW     XX 3350   5.700   1.800   7.201  0.0000  0.0000  0.0000
 3351LOW     XX 3351   5.800   1.800   7.201  0.0000  0.0000  0.0000
 3352LOW     XX 3352   5.900   1.800   7.192  0.0000  0.0000  0.0000
 3353LOW     XX 3353   6.000   1.800   7.207  0.0000  0.0000  0.0000
 3354LOW     XX 3354   6.100   1.800   7.193  0.0000  0.0000  0.0000
 3355LOW     XX 3355   6.200   1.800   7.182  0.0000  0.0000  0.0000
 3356LOW     XX 3356   6.300   1.800   7.196  0.0000  0.0000  0.0000
 3357LOW     XX 3357   6.400   1.800   7.207  0.0000  0.0000  0.0000
 3358LOW     XX 3358   6.500   1.800   7.191  0.0000  0.0000  0.0000
 3359LOW     XX 3359   6.600   1.800   7.209  0.0000  0.0000  0.0000
 3360LOW     XX 3360   6.700   1.800   7.200  0.0000  0.0000  0.0000
 3361LOW     XX 3361   6.800   1.800   7.204  0.0000  0.0000  0.0000
 3362LOW     XX 3362   6.900   1.800   7.199  0.0000  0.0000  0.0000
 3363LOW     XX 3363   7.000   1.800   7.201  0.0000  0.0000  0.0000
 3364LOW     XX 3364   7.100   1.800   7.200  0.0000  0.0000  0.0000
 3365LOW     XX 3365   7.200   1.800   7.215  0.0000  0.0000  0.0000
 3366LOW     XX 3366   7.300   1.800   7.199  0.0000  0.0000  0.0000
 3367LOW     XX 3367   7.400   1.800   7.204  0.0000  0.0000  0.0000
 3368LOW     XX 3368   7.500   1.800   7.202  0.0000  0.0000  0.0000
 3369LOW     XX 3369   7.600   1.800   7.208  0.0000  0.0000  0.0000
 3370LOW     XX 3370   7.700   1.800   7.224  0.0000  0.0000  0.0000
 3371LOW     XX 3371   7.800   1.800   7.203  0.0000  0.0000  0.0000
 3372LOW     XX 3372   7.900   1.800   7.199  0.0000  0.0000  0.0000
 3373LOW     XX 3373   8.000   1.800   7.209  0.0000  0.0000  0.0000
 3374LOW     XX 3374   8.100   1.800   7.203  0.0000  0.0000  0.0000
 3375LOW     XX 3375   8.200   1.800   7.209  0.0000  0.0000  0.0000
 3376LOW     XX 3376   8.300   1.800   7.222  0.0000  0.0000  0.0000
 3377LOW     XX 3377   8.400   1.800   7.216  0.0000  0.0000  0.0000
 3378LOW     XX 3378   8.500   1.800   7.212  0.0000  0.0000  0.0000
 3379LOW     XX 3379   8.600   1.800   7.217  0.0000  0.0000  0.0000
 3380LOW     XX 3380   8.700   1.800   7.203  0.0000  0.0000  0.0000
 3381LOW     XX 3381   8.800   1.800   7.218  0.0000  0.0000  0.0000
 3382LOW     XX 3382   8.900   1.800   7.224  0.0000  0.0000  0.0000
 3383LOW     XX 3383   9.000   1.800   7.212  0.0000  0.0000  0.0000
 3384LOW     XX 3384   9.100   1.800   7.218  0.0000  0.0000  0.0000
 3385LOW     XX 3385   9.200   1.800   7.216  0.0000  0.0000  0.0000
 3386LOW     XX 3386   9.300   1.800   7.213  0.0000  0.0000  0.0000
 3387LOW     XX 3387   9.400   1.800   7.225  0.0000  0.0000  0.0000
 3388LOW     XX 3388   9.500   1.800   7.224  0.0000  0.0000  0.0000
 3389LOW     XX 3389   9.600   1.800   7.212  0.0000  0.0000  0.0000
 3390LOW     XX 3390   9.700   1.800   7.218  0.0000  0.0000  0.0000
 3391LOW     XX 3391   9.800   1.800   7.227  0.0000  0.0000  0.0000
 3392LOW     XX 3392   9.900   1.800   7.225  0.0000  0.0000  0.0000
 3393LOW     XX 3393  10.000   1.800   7.211  0.0000  0.0000  0.0000
 3394LOW     XX 3394  10.100   1.800   7.225  0.0000  0.0000  0.0000
 3395LOW     XX 3395  10.200   1.800   7.223  0.0000  0.0000  0.0000
 3396LOW     XX 3396  10.300   1.800   7.226  0.0000  0.0000  0.0000
 3397LOW     XX 3397  10.400   1.800   7.222  0.0000  0.0000  0.0000
 3398LOW     XX 3398  10.500   1.800   7.216  0.0000  0.0000  0.0000
 3399LOW     XX 3399  10.600   1.800   7.230  0.0000  0.0000  0.0000
 3400LOW     XX 3400  10.700   1.800   7.223  0.0000  0.0000  0.0000
 3401LOW     XX 3401  10.800   1.800   7.227  0.0000  0.0000  0.0000
 3402LOW     XX 3402  10.900   1.800   7.216  0.0000  0.0000  0.0000
 3403LOW     XX 3403  11.000   1.800   7.219  0.0000  0.0000  0.0000
 3404LOW     XX 3404  11.100   1.800   7.223  0.0000  0.0000  0.0000
 3405LOW     XX 3405  11.200   1.800   7.216  0.0000  0.0000  0.0000
 3406LOW     XX 3406  11.300   1.800   7.209  0.0000  0.0000  0.0000
 3407LOW     XX 3407  11.400   1.800   7.218  0.0000  0.0000  0.0000
 3408LOW     XX 3408  11.500   1.800   7.219  0.0000  0.0000  0.0000
 3409LOW     XX 3409  11.600   1.800   7.219  0.0000  0.0000  0.0000
 3410LOW     XX 3410  11.700   1.800   7.215  0.0000  0.0000  0.0000
 3411LOW     XX 3411  11.800   1.800   7.238  0.0000  0.0000  0.0000
 3412LOW     XX 3412  11.900   1.800   7.212  0.0000  0.0000  0.0000
 3413LOW     XX 3413  12.000   1.800   7.220  0.0000  0.0000  0.0000
 3414LOW     XX 3414  12.100   1.800   7.204  0.0000  0.0000  0.0000
 3415LOW     XX 3415  12.200   1.800   7.221  0.0000  0.0000  0.0000
 3416LOW     XX 3416  12.300   1.800   7.221  0.0000  0.0000  0.0000
 3417LOW     XX 3417  12.400   1.800   7.222  0.0000  0.0000  0.0000
 3418LOW     XX 3418  12.500   1.800   7.225  0.0000  0.0000  0.0000
 3419LOW     XX 3419  12.600   1.800   7.217  0.0000  0.0000  0.0000
 3420LOW     XX 3420  12.700   1.800   7.230  0.0000  0.0000  0.0000
 3421LOW     XX 3421  12.800   1.800   7.213  0.0000  0.0000  0.0000
 3422LOW     XX 3422  12.900   1.800   7.217  0.0000  0.0000  0.0000
 3423LOW     XX 3423  13.000   1.800   7.210  0.0000  0.0000  0.0000
 3424LOW     XX 3424  13.100   1.800   7.218  0.0000  0.0000  0.0000
 3425LOW     XX 3425  13.200   1.800   7.218  0.0000  0.0000  0.0000
 3426LOW     XX 3426  13.300   1.800   7.219  0.0000  0.0000  0.0000
 3427LOW     XX 3427  13.400   1.800   7.210  0.0000  0.0000  0.0000
 3428LOW     XX 3428  13.500   1.800   7.218  0.0000  0.0000  0.0000
 3429LOW     XX 3429  13.600   1.800   7.218  0.0000  0.0000  0.0000
 3430LOW     XX 3430  13.700   1.800   7.224  0.0000  0.0000  0.0000
 3431LOW     XX 3431  13.800   1.800   7.199  0.0000  0.0000  0.0000
 3432LOW     XX 3432  13.900   1.800   7.221  0.0000  0.0000  0.0000
 3433LOW     XX 3433  14.000   1.800   7.229  0.0000  0.0000  0.0000
 3434LOW     XX 3434  14.100   1.800   7.213  0.0000  0.0000  0.0000
 3435LOW     XX 3435  14.200   1.800   7.222  0.0000  0.0000  0.0000
 3436LOW     XX 3436  14.300   1.800   7.225  0.0000  0.0000  0.0000
 3437LOW     XX 3437  14.400   1.800   7.212  0.0000  0.0000  0.0000
 3438LOW     XX 3438  14.500   1.800   7.224  0.0000  0.0000  0.0000
 3439LOW     XX 3439  14.600   1.800   7.226  0.0000  0.0000  0.0000
 3440LOW     XX 3440  14.700   1.800   7.224  0.0000  0.0000  0.0000
 3441LOW     XX 3441  14.800   1.800   7.210  0.0000  0.0000  0.0000
 3442LOW     XX 3442  14.900   1.800   7.233  0.0000  0.0000  0.0000
 3443LOW     XX 3443  15.000   1.800   7.217  0.0000  0.0000  0.0000
 3444LOW     XX 3444  15.100   1.800   7.218  0.0000  0.0000  0.0000
 3445LOW     XX 3445  15.200   1.800   7.206  0.0000  0.0000  0.0000
 3446LOW     XX 3446  15.300   1.800   7.225  0.0000  0.0000  0.0000
 3447LOW     XX 3447  15.400   1.800   7.212  0.0000  0.0000  0.0000
 3448LOW     XX 3448  15.500   1.800   7.205  0.0000  0.0000  0.0000
 3449LOW     XX 3449  15.600   1.800   7.216  0.0000  0.0000  0.0000
 3450LOW     XX 3450  15.700   1.800   7.218  0.0000  0.0000  0.0000
 3451LOW     XX 3451  15.800   1.800   7.216  0.0000  0.0000  0.0000
 3452LOW     XX 3452  15.900   1.800   7.230  0.0000  0.0000  0.0000
 3453LOW     XX 3453  16.000   1.800   7.215  0.0000  0.0000  0.0000
 3454LOW     XX 3454  16.100   1.800   7.215  0.0000  0.0000  0.0000
 3455LOW     XX 3455  16.200   1.800   7.230  0.0000  0.0000  0.0000
 3456LOW     XX 3456  16.300   1.800   7.223  0.0000  0.0000  0.0000
 3457LOW     XX 3457  16.400   1.800   7.221  0.0000  0.0000  0.0000
 3458LOW     XX 3458  16.500   1.800   7.222  0.0000  0.0000  0.0000
 3459LOW     XX 3459  16.600   1.800   7.213  0.0000  0.0000  0.0000
 3460LOW     XX 3460  16.700   1.800   7.218  0.0000  0.0000  0.0000
 3461LOW     XX 3461  16.800   1.800   7.242  0.0000  0.0000  0.0000
 3462LOW     XX 3462  16.900   1.800   7.219  0.0000  0.0000  0.0000
 3463LOW     XX 3463  17.000   1.800   7.218  0.0000  0.0000  0.0000
 3464LOW     XX 3464  17.100   1.800   7.228  0.0000  0.0000  0.0000
 3465LOW     XX 3465  17.200   1.800   7.218  0.0000  0.0000  0.0000
 3466LOW     XX 3466  17.300   1.800   7.218  0.0000  0.0000  0.0000
 3467LOW     XX 3467  17.400   1.800   7.227  0.0000  0.0000  0.0000
 3468LOW     XX 3468  17.500   1.800   7.232  0.0000  0.0000  0.0000
 3469LOW     XX 3469  17.600   1.800   7.233  0.0000  0.0000  0.0000
 3470LOW     XX 3470  17.700   1.800   7.226  0.0000  0.0000  0.0000
 3471LOW     XX 3471  17.800   1.800   7.211  0.0000  0.0000  0.0000
 3472LOW     XX 3472  17.900   1.800   7.229  0.0000  0.0000  0.0000
 3473LOW     XX 3473  18.000   1.800   7.226  0.0000  0.0000  0.0000
 3474LOW     XX 3474  18.100   1.800   7.210  0.0000  0.0000  0.0000
 3475LOW     XX 3475  18.200   1.800   7.237  0.0000  0.0000  0.0000
 3476LOW     XX 3476   0.000   1.900   7.229  0.0000  0.0000  0.0000
 3477LOW     XX 3477   0.100   1.900   7.220  0.0000  0.0000  0.0000
 3478LOW     XX 3478   0.200   1.900   7.235  0.0000  0.0000  0.0000
 3479LOW     XX 3479   0.300   1.900   7.206  0.0000  0.0000  0.0000
 3480LOW     XX 3480   0.400   1.900   7.226  0.0000  0.0000  0.0000
 3481LOW     XX 3481   0.500   1.900   7.217  0.0000  0.0000  0.0000
 3482LOW     XX 3482   0.600   1.900   7.231  0.0000  0.0000  0.0000
 3483LOW     XX 3483   0.700   1.900   7.228  0.0000  0.0000  0.0000
 3484LOW     XX 3484   0.800   1.900   7.229  0.0000  0.0000  0.0000
 3485LOW     XX 3485   0.900   1.900   7.208  0.0000  0.0000  0.0000
 3486LOW     XX 3486   1.000   1.900   7.208  0.0000  0.0000  0.0000
 3487LOW     XX 3487   1.100   1.900   7.219  0.0000  0.0000  0.0000
 3488LOW     XX 3488   1.200   1.900   7.220  0.0000  0.0000  0.0000
 3489LOW     XX 3489   1.300   1.900   7.226  0.0000  0.0000  0.0000
 3490LOW     XX 3490   1.400   1.900   7.232  0.0000  0.0000  0.0000
 3491LOW     XX 3491   1.500   1.900   7.219  0.0000  0.0000  0.0000
 3492LOW     XX 3492   1.600   1.900   7.207  0.0000  0.0000  0.0000
 3493LOW     XX 3493   1.700   1.900   7.222  0.0000  0.0000  0.0000
 3494LOW     XX 3494   1.800   1.900   7.228  0.0000  0.0000  0.0000
 3495LOW     XX 3495   1.900   1.900   7.216  0.0000  0.0000  0.0000
 3496LOW     XX 3496   2.000   1.900   7.219  0.0000  0.0000  0.0000
 3497LOW     XX 3497   2.100   1.900   7.211  0.0000  0.0000  0.0000
 3498LOW     XX 3498   2.200   1.900   7.226  0.0000  0.0000  0.0000
 3499LOW     XX 3499   2.300   1.900   7.225  0.0000  0.0000  0.0000
 3500LOW     XX 3500   2.400   1.900   7.210  0.0000  0.0000  0.0000
 3501LOW     XX 3501   2.500   1.900   7.205  0.0000  0.0000  0.0000
 3502LOW     XX 3502   2.600   1.900   7.208  0.0000  0.0000  0.0000
 3503LOW     XX 3503   2.700   1.900   7.210  0.0000  0.0000  0.0000
 3504LOW     XX 3504   2.800   1.900   7.214  0.0000  0.0000  0.0000
 3505LOW     XX 3505   2.900   1.900   7.203  0.0000  0.0000  0.0000
 3506LOW     XX 3506   3.000   1.900   7.214  0.0000  0.0000  0.0000
 3507LOW     XX 3507   3.100   1.900   7.202  0.0000  0.0000  0.0000
 3508LOW     XX 3508   3.200   1.900   7.216  0.0000  0.0000  0.0000
 3509LOW     XX 3509   3.300   1.900   7.205  0.0000  0.0000  0.0000
 3510LOW     XX 3510   3.400   1.900   7.216  0.0000  0.0000  0.0000
 3511LOW     XX 3511   3.500   1.900   7.219  0.0000  0.0000  0.0000
 3512LOW     XX 3512   3.600   1.900   7.205  0.0000  0.0000  0.0000
 3513LOW     XX 3513   3.700   1.900   7.204  0.0000  0.0000  0.0000
 3514LOW     XX 3514   3.800   1.900   7.200  0.0000  0.0000  0.0000
 3515LOW     XX 3515   3.900   1.900   7.197  0.0000  0.0000  0.0000
 3516LOW     XX 3516   4.000   1.900   7.207  0.0000  0.0000  0.0000
 3517LOW     XX 3517   4.100   1.900   7.208  0.0000  0.0000  0.0000
 3518LOW     XX 3518   4.200   1.900   7.224  0.0000  0.0000  0.0000
 3519LOW     XX 3519   4.300   1.900   7.195  0.0000  0.0000  0.0000
 3520LOW     XX 3520   4.400   1.900   7.201  0.0000  0.0000  0.0000
 3521LOW     XX 3521   4.500   1.900   7.193  0.0000  0.0000  0.0000
 3522LOW     XX 3522   4.600   1.900   7.211  0.0000  0.0000  0.0000
 3523LOW     XX 3523   4.700   1.900   7.200  0.0000  0.0000  0.0000
 3524LOW     XX 3524   4.800   1.900   7.191  0.0000  0.0000  0.0000
 3525LOW     XX 3525   4.900   1.900   7.189  0.0000  0.0000  0.0000
 3526LOW     XX 3526   5.000   1.900   7.187  0.0000  0.0000  0.0000
 3527LOW     XX 3527   5.100   1.900   7.190  0.0000  0.0000  0.0000
 3528LOW     XX 3528   5.200   1.900   7.199  0.0000  0.0000  0.0000
 3529LOW     XX 3529   5.300   1.900   7.197  0.0000  0.0000  0.0000
 3530LOW     XX 3530   5.400   1.900   7.190  0.0000  0.0000  0.0000
 3531LOW     XX 3531   5.500   1.900   7.194  0.0000  0.0000  0.0000
 3532LOW     XX 3532   5.600   1.900   7.184  0.0000  0.0000  0.0000
 3533LOW     XX 3533   5.700   1.900   7.208  0.0000  0.0000  0.0000
 3534LOW     XX 3534   5.800   1.900   7.197  0.0000  0.0000  0.0000
 3535LOW     XX 3535   5.900   1.900   7.197  0.0000  0.0000  0.0000
 3536LOW     XX 3536   6.000   1.900   7.194  0.0000  0.0000  0.0000
 3537LOW     XX 3537   6.100   1.900   7.209  0.0000  0.0000  0.0000
 3538LOW     XX 3538   6.200   1.900   7.192  0.0000  0.0000  0.0000
 3539LOW     XX 3539   6.300   1.900   7.206  0.0000  0.0000  0.0000
 3540LOW     XX 3540   6.400   1.900   7.181  0.0000  0.0000  0.0000
 3541LOW     XX 3541   6.500   1.900   7.207  0.0000  0.0000  0.0000
 3542LOW     XX 3542   6.600   1.900   7.199  0.0000  0.0000  0.0000
 3543LOW     XX 3543   6.700   1.900   7.205  0.0000  0.0000  0.0000
 3544LOW     XX 3544   6.800   1.900   7.201  0.0000  0.0000  0.0000
 3545LOW     XX 3545   6.900   1.900   7.198  0.0000  0.0000  0.0000
 3546LOW     XX 3546   7.000   1.900   7.200  0.0000  0.0000  0.0000
 3547LOW     XX 3547   7.100   1.900   7.194  0.0000  0.0000  0.0000
 3548LOW     XX 3548   7.200   1.900   7.204  0.0000  0.0000  0.0000
 3549LOW     XX 3549   7.300   1.900   7.215  0.0000  0.0000  0.0000
 3550LOW     XX 3550   7.400   1.900   7.208  0.0000  0.0000  0.0000
 3551LOW     XX 3551   7.500   1.900   7.215  0.0000  0.0000  0.0000
 3552LOW     XX 3552   7.600   1.900   7.211  0.0000  0.0000  0.0000
 3553LOW     XX 3553   7.700   1.900   7.207  0.0000  0.0000  0.0000
 3554LOW     XX 3554   7.800   1.900   7.215  0.0000  0.0000  0.0000
 3555LOW     XX 3555   7.900   1.900   7.198  0.0000  0.0000  0.0000
 3556LOW     XX 3556   8.000   1.900   7.206  0.0000  0.0000  0.0000
 3557LOW     XX 3557   8.100   1.900   7.223  0.0000  0.0000  0.0000
 3558LOW     XX 3558   8.200   1.900   7.223  0.0000  0.0000  0.0000
 3559LOW     XX 3559   8.300   1.900   7.200  0.0000  0.0000  0.0000
 3560LOW     XX 3560   8.400   1.900   7.217  0.0000  0.0000  0.0000
 3561LOW     XX 3561   8.500   1.900   7.231  0.0000  0.0000  0.0000
 3562LOW     XX 3562   8.600   1.900   7.223  0.0000  0.0000  0.0000
 3563LOW     XX 3563   8.700   1.900   7.219  0.0000  0.0000  0.0000
 3564LOW     XX 3564   8.800   1.900   7.222  0.0000  0.0000  0.0000
 3565LOW     XX 3565   8.900   1.900   7.230  0.0000  0.0000  0.0000
 3566LOW     XX 3566   9.000   1.900   7.238  0.0000  0.0000  0.0000
 3567LOW     XX 3567   9.100   1.900   7.215  0.0000  0.0000  0.0000
 3568LOW     XX 3568   9.200   1.900   7.228  0.0000  0.0000  0.0000
 3569LOW     XX 3569   9.300   1.900   7.228  0.0000  0.0000  0.0000
 3570LOW     XX 3570   9.400   1.900   7.219  0.0000  0.0000  0.0000
 3571LOW     XX 3571   9.500   1.900   7.228  0.0000  0.0000  0.0000
 3572LOW     XX 3572   9.600   1.900   7.213  0.0000  0.0000  0.0000
 3573LOW     XX 3573   9.700   1.900   7.214  0.0000  0.0000  0.0000
 3574LOW     XX 3574   9.800   1.900   7.216  0.0000  0.0000  0.0000
 3575LOW     XX 3575   9.900   1.900   7.231  0.0000  0.0000  0.0000
 3576LOW     XX 3576  10.000   1.900   7.222  0.0000  0.0000  0.0000
 3577LOW     XX 3577  10.100   1.900   7.220  0.0000  0.0000  0.0000
 3578LOW     XX 3578  10.200   1.900   7.224  0.0000  0.0000  0.0000
 3579LOW     XX 3579  10.300   1.900   7.210  0.0000  0.0000  0.0000
 3580LOW     XX 3580  10.400   1.900   7.220  0.0000  0.0000  0.0000
 3581LOW     XX 3581  10.500   1.900   7.214  0.0000  0.0000  0.0000
 3582LOW     XX 3582  10.600   1.900   7.229  0.0000  0.0000  0.0000
 3583LOW     XX 3583  10.700   1.900   7.225  0.0000  0.0000  0.0000
 3584LOW     XX 3584  10.800   1.900   7.217  0.0000  0.0000  0.0000
 3585LOW     XX 3585  10.900   1.900   7.212  0.0000  0.0000  0.0000
 3586LOW     XX 3586  11.000   1.900   7.226  0.0000  0.0000  0.0000
 3587LOW     XX 3587  11.100   1.900   7.220  0.0000  0.0000  0.0000
 3588LOW     XX 3588  11.200   1.900   7.235  0.0000  0.0000  0.0000
 3589LOW     XX 3589  11.300   1.900   7.223  0.0000  0.0000  0.0000
 3590LOW     XX 3590  11.400   1.900   7.222  0.0000  0.0000  0.0000
 3591LOW     XX 3591  11.500   1.900   7.210  0.0000  0.0000  0.0000
 3592LOW     XX 3592  11.600   1.900   7.232  0.0000  0.0000  0.0000
 3593LOW     XX 3593  11.700   1.900   7.224  0.0000  0.0000  0.0000
 3594LOW     XX 3594  11.800   1.900   7.221  0.0000  0.0000  0.0000
 3595LOW     XX 3595  11.900   1.900   7.224  0.0000  0.0000  0.0000
 3596LOW     XX 3596  12.000   1.900   7.223  0.0000  0.0000  0.0000
 3597LOW     XX 3597  12.100   1.900   7.235  0.0000  0.0000  0.0000
 3598LOW     XX 3598  12.200   1.900   7.235  0.0000  0.0000  0.0000
 3599LOW     XX 3599  12.300   1.900   7.223  0.0000  0.0000  0.0000
 3600LOW     XX 3600  12.400   1.900   7.224  0.0000  0.0000  0.0000
 3601LOW     XX 3601  12.500   1.900   7.235  0.0000  0.0000  0.0000
 3602LOW     XX 3602  12.600   1.900   7.231  0.0000  0.0000  0.0000
 3603LOW     XX 3603  12.700   1.900   7.225  0.0000  0.0000  0.0000
 3604LOW     XX 3604  12.800   1.900   7.220  0.0000  0.0000  0.0000
 3605LOW     XX 3605  12.900   1.900   7.213  0.0000  0.0000  0.0000
 3606LOW     XX 3606  13.000   1.900   7.200  0.0000  0.0000  0.0000
 3607LOW     XX 3607  13.100   1.900   7.217  0.0000  0.0000  0.0000
 3608LOW     XX 3608  13.200   1.900   7.219  0.0000  0.0000  0.0000
 3609LOW     XX 3609  13.300   1.900   7.216  0.0000  0.0000  0.0000
 3610LOW     XX 3610  13.400   1.900   7.220  0.0000  0.0000  0.0000
 3611LOW     XX 3611  13.500   1.900   7.225  0.0000  0.0000  0.0000
 3612LOW     XX 3612  13.600   1.900   7.227  0.0000  0.0000  0.0000
 3613LOW     XX 3613  13.700   1.900   7.216  0.0000  0.0000  0.0000
 3614LOW     XX 3614  13.800   1.900   7.227  0.0000  0.0000  0.0000
 3615LOW     XX 3615  13.900   1.900   7.215  0.0000  0.0000  0.0000
 3616LOW     XX 3616  14.000   1.900   7.213  0.0000  0.0000  0.0000
 3617LOW     XX 3617  14.100   1.900   7.233  0.0000  0.0000  0.0000
 3618LOW     XX 3618  14.200   1.900   7.209  0.0000  0.0000  0.0000
 3619LOW     XX 3619  14.300   1.900   7.215  0.0000  0.0000  0.0000
 3620LOW     XX 3620  14.400   1.900   7.216  0.0000  0.0000  0.0000
 3621LOW     XX 3621  14.500   1.900   7.238  0.0000  0.0000  0.0000
 3622LOW     XX 3622  14.600   1.900   7.232  0.0000  0.0000  0.0000
 3623LOW     XX 3623  14.700   1.900   7.217  0.0000  0.0000  0.0000
 3624LOW     XX 3624  14.800   1.900   7.214  0.0000  0.0000  0.0000
 3625LOW     XX 3625  14.900   1.900   7.222  0.0000  0.0000  0.0000
 3626LOW     XX 3626  15.000   1.900   7.214  0.0000  0.0000  0.0000
 3627LOW     XX 3627  15.100   1.900   7.214  0.0000  0.0000  0.0000
 3628LOW     XX 3628  15.200   1.900   7.207  0.0000  0.0000  0.0000
 3629LOW     XX 3629  15.300   1.900   7.214  0.0000  0.0000  0.0000
 3630LOW     XX 3630  15.400   1.900   7.226  0.0000  0.0000  0.0000
 3631LOW     XX 3631  15.500   1.900   7.218  0.0000  0.0000  0.0000
 3632LOW     XX 3632  15.600   1.900   7.223  0.0000  0.0000  0.0000
 3633LOW     XX 3633  15.700   1.900   7.218  0.0000  0.0000  0.0000
 3634LOW     XX 3634  15.800   1.900   7.230  0.0000  0.0000  0.0000
 3635LOW     XX 3635  15.900   1.900   7.218  0.0000  0.0000  0.0000
 3636LOW     XX 3636  16.000   1.900   7.224  0.0000  0.0000  0.0000
 3637LOW     XX 3637  16.100   1.900   7.222  0.0000  0.0000  0.0000
 3638LOW     XX 3638  16.200   1.900   7.214  0.0000  0.0000  0.0000
 3639LOW     XX 3639  16.300   1.900   7.218  0.0000  0.0000  0.0000
 3640LOW     XX 3640  16.400   1.900   7.231  0.0000  0.0000  0.0000
 3641LOW     XX 3641  16.500   1.900   7.226  0.0000  0.0000  0.0000
 3642LOW     XX 3642  16.600   1.900   7.223  0.0000  0.0000  0.0000
 3643LOW     XX 3643  16.700   1.900   7.218  0.0000  0.0000  0.0000
 3644LOW     XX 3644  16.800   1.900   7.209  0.0000  0.0000  0.0000
 3645LOW     XX 3645  16.900   1.900   7.222  0.0000  0.0000  0.0000
 3646LOW     XX 3646  17.000   1.900   7.224  0.0000  0.0000  0.0000
 3647LOW     XX 3647  17.100   1.900   7.237  0.0000  0.0000  0.0000
 3648LOW     XX 3648  17.200   1.900   7.228  0.0000  0.0000  0.0000
 3649LOW     XX 3649  17.300   1.900   7.226  0.0000  0.0000  0.0000
 3650LOW     XX 3650  17.400   1.900   7.215  0.0000  0.0000  0.0000
 3651LOW     XX 3651  17.500   1.900   7.221  0.0000  0.0000  0.0000
 3652LOW     XX 3652  17.600   1.900   7.215  0.0000  0.0000  0.0000
 3653LOW     XX 3653  17.700   1.900   7.225  0.0000  0.0000  0.0000
 3654LOW     XX 3654  17.800   1.900   7.219  0.0000  0.0000  0.0000
 3655LOW     XX 3655  17.900   1.900   7.226  0.0000  0.0000  0.0000
 3656LOW     XX 3656  18.000   1.900   7.232  0.0000  0.0000  0.0000
 3657LOW     XX 3657  18.100   1.900   7.226  0.0000  0.0000  0.0000
 3658LOW     XX 3658  18.200   1.900   7.245  0.0000  0.0000  0.0000
 3659LOW     XX 3659   0.000   2.000   7.226  0.0000  0.0000  0.0000
 3660LOW     XX 3660   0.100   2.000   7.213  0.0000  0.0000  0.0000
 3661LOW     XX 3661   0.200   2.000   7.232  0.0000  0.0000  0.0000
 3662LOW     XX 3662   0.300   2.000   7.213  0.0000  0.0000  0.0000
 3663LOW     XX 3663   0.400   2.000   7.231  0.0000  0.0000  0.0000
 3664LOW     XX 3664   0.500   2.000   7.211  0.0000  0.0000  0.0000
 3665LOW     XX 3665   0.600   2.000   7.232  0.0000  0.0000  0.0000
 3666LOW     XX 3666   0.700   2.000   7.224  0.0000  0.0000  0.0000
 3667LOW     XX 3667   0.800   2.000   7.211  0.0000  0.0000  0.0000
 3668LOW     XX 3668   0.900   2.000   7.238  0.0000  0.0000  0.0000
 3669LOW     XX 3669   1.000   2.000   7.227  0.0000  0.0000  0.0000
 3670LOW     XX 3670   1.100   2.000   7.219  0.0000  0.0000  0.0000
 3671LOW     XX 3671   1.200   2.000   7.228  0.0000  0.0000  0.0000
 3672LOW     XX 3672   1.300   2.000   7.212  0.0000  0.0000  0.0000
 3673LOW     XX 3673   1.400   2.000   7.226  0.0000  0.0000  0.0000
 3674LOW     XX 3674   1.500   2.000   7.222  0.0000  0.0000  0.0000
 3675LOW     XX 3675   1.600   2.000   7.237  0.0000  0.0000  0.0000
 3676LOW     XX 3676   1.700   2.000   7.225  0.0000  0.0000  0.0000
 3677LOW     XX 3677   1.800   2.000   7.218  0.0000  0.0000  0.0000
 3678LOW     XX 3678   1.900   2.000   7.226  0.0000  0.0000  0.0000
 3679LOW     XX 3679   2.000   2.000   7.226  0.0000  0.0000  0.0000
 3680LOW     XX 3680   2.100   2.000   7.214  0.0000  0.0000  0.0000
 3681LOW     XX 3681   2.200   2.000   7.215  0.0000  0.0000  0.0000
 3682LOW     XX 3682   2.300   2.000   7.222  0.0000  0.0000  0.0000
 3683LOW     XX 3683   2.400   2.000   7.206  0.0000  0.0000  0.0000
 3684LOW     XX 3684   2.500   2.000   7.200  0.0000  0.0000  0.0000
 3685LOW     XX 3685   2.600   2.000   7.200  0.0000  0.0000  0.0000
 3686LOW     XX 3686   2.700   2.000   7.211  0.0000  0.0000  0.0000
 3687LOW     XX 3687   2.800   2.000   7.226  0.0000  0.0000  0.0000
 3688LOW     XX 3688   2.900   2.000   7.218  0.0000  0.0000  0.0000
 3689LOW     XX 3689   3.000   2.000   7.221  0.0000  0.0000  0.0000
 3690LOW     XX 3690   3.100   2.000   7.235  0.0000  0.0000  0.0000
 3691LOW     XX 3691   3.200   2.000   7.218  0.0000  0.0000  0.0000
 3692LOW     XX 3692   3.300   2.000   7.200  0.0000  0.0000  0.0000
 3693LOW     XX 3693   3.400   2.000   7.213  0.0000  0.0000  0.0000
 3694LOW     XX 3694   3.500   2.000   7.218  0.0000  0.0000  0.0000
 3695LOW     XX 3695   3.600   2.000   7.209  0.0000  0.0000  0.0000
 3696LOW     XX 3696   3.700   2.000   7.208  0.0000  0.0000  0.0000
 3697LOW     XX 3697   3.800   2.000   7.205  0.0000  0.0000  0.0000
 3698LOW     XX 3698   3.900   2.000   7.207  0.0000  0.0000  0.0000
 3699LOW     XX 3699   4.000   2.000   7.192  0.0000  0.0000  0.0000
 3700LOW     XX 3700   4.100   2.000   7.210  0.0000  0.0000  0.0000
 3701LOW     XX 3701   4.200   2.000   7.201  0.0000  0.0000  0.0000
 3702LOW     XX 3702   4.300   2.000   7.189  0.0000  0.0000  0.0000
 3703LOW     XX 3703   4.400   2.000   7.184  0.0000  0.0000  0.0000
 3704LOW     XX 3704   4.500   2.000   7.190  0.0000  0.0000  0.0000
 3705LOW     XX 3705   4.600   2.000   7.201  0.0000  0.0000  0.0000
 3706LOW     XX 3706   4.700   2.000   7.206  0.0000  0.0000  0.0000
 3707LOW     XX 3707   4.800   2.000   7.194  0.0000  0.0000  0.0000
 3708LOW     XX 3708   4.900   2.000   7.183  0.0000  0.0000  0.0000
 3709LOW     XX 3709   5.000   2.000   7.194  0.0000  0.0000  0.0000
 3710LOW     XX 3710   5.100   2.000   7.188  0.0000  0.0000  0.0000
 3711LOW     XX 3711   5.200   2.000   7.210  0.0000  0.0000  0.0000
 3712LOW     XX 3712   5.300   2.000   7.201  0.0000  0.0000  0.0000
 3713LOW     XX 3713   5.400   2.000   7.200  0.0000  0.0000  0.0000
 3714LOW     XX 3714   5.500   2.000   7.208  0.0000  0.0000  0.0000
 3715LOW     XX 3715   5.600   2.000   7.195  0.0000  0.0000  0.0000
 3716LOW     XX 3716   5.700   2.000   7.212  0.0000  0.0000  0.0000
 3717LOW     XX 3717   5.800   2.000   7.201  0.0000  0.0000  0.0000
 3718LOW     XX 3718   5.900   2.000   7.185  0.0000  0.0000  0.0000
 3719LOW     XX 3719   6.000   2.000   7.211  0.0000  0.0000  0.0000
 3720LOW     XX 3720   6.100   2.000   7.203  0.0000  0.0000  0.0000
 3721LOW     XX 3721   6.200   2.000   7.210  0.0000  0.0000  0.0000
 3722LOW     XX 3722   6.300   2.000   7.198  0.0000  0.0000  0.0000
 3723LOW     XX 3723   6.400   2.000   7.188  0.0000  0.0000  0.0000
 3724LOW     XX 3724   6.500   2.000   7.204  0.0000  0.0000  0.0000
 3725LOW     XX 3725   6.600   2.000   7.193  0.0000  0.0000  0.0000
 3726LOW     XX 3726   6.700   2.000   7.203  0.0000  0.0000  0.0000
 3727LOW     XX 3727   6.800   2.000   7.199  0.0000  0.0000  0.0000
 3728LOW     XX 3728   6.900   2.000   7.189  0.0000  0.0000  0.0000
 3729LOW     XX 3729   7.000   2.000   7.204  0.0000  0.0000  0.0000
 3730LOW     XX 3730   7.100   2.000   7.208  0.0000  0.0000  0.0000
 3731LOW     XX 3731   7.200   2.000   7.207  0.0000  0.0000  0.0000
 3732LOW     XX 3732   7.300   2.000   7.210  0.0000  0.0000  0.0000
 3733LOW     XX 3733   7.400   2.000   7.195  0.0000  0.0000  0.0000
 3734LOW     XX 3734   7.500   2.000   7.198  0.0000  0.0000  0.0000
 3735LOW     XX 3735   7.600   2.000   7.220  0.0000  0.0000  0.0000
 3736LOW     XX 3736   7.700   2.000   7.206  0.0000  0.0000  0.0000
 3737LOW     XX 3737   7.800   2.000   7.219  0.0000  0.0000  0.0000
 3738LOW     XX 3738   7.900   2.000   7.202  0.0000  0.0000  0.0000
 3739LOW     XX 3739   8.000   2.000   7.202  0.0000  0.0000  0.0000
 3740LOW     XX 3740   8.100   2.000   7.207  0.0000  0.0000  0.0000
 3741LOW     XX 3741   8.200   2.000   7.214  0.0000  0.0000  0.0000
 3742LOW     XX 3742   8.300   2.000   7.220  0.0000  0.0000  0.0000
 3743LOW     XX 3743   8.400   2.000   7.218  0.0000  0.0000  0.0000
 3744LOW     XX 3744   8.500   2.000   7.218  0.0000  0.0000  0.0000
 3745LOW     XX 3745   8.600   2.000   7.232  0.0000  0.0000  0.0000
 3746LOW     XX 3746   8.700   2.000   7.214  0.0000  0.0000  0.0000
 3747LOW     XX 3747   8.800   2.000   7.216  0.0000  0.0000  0.0000
 3748LOW     XX 3748   8.900   2.000   7.221  0.0000  0.0000  0.0000
 3749LOW     XX 3749   9.000   2.000   7.226  0.0000  0.0000  0.0000
 3750LOW     XX 3750   9.100   2.000   7.213  0.0000  0.0000  0.0000
 3751LOW     XX 3751   9.200   2.000   7.226  0.0000  0.0000  0.0000
 3752LOW     XX 3752   9.300   2.000   7.232  0.0000  0.0000  0.0000
 3753LOW     XX 3753   9.400   2.000   7.228  0.0000  0.0000  0.0000
 3754LOW     XX 3754   9.500   2.000   7.220  0.0000  0.0000  0.0000
 3755LOW     XX 3755   9.600   2.000   7.212  0.0000  0.0000  0.0000
 3756LOW     XX 3756   9.700   2.000   7.232  0.0000  0.0000  0.0000
 3757LOW     XX 3757   9.800   2.000   7.226  0.0000  0.0000  0.0000
 3758LOW     XX 3758   9.900   2.000   7.235  0.0000  0.0000  0.0000
 3759LOW     XX 3759  10.000   2.000   7.216  0.0000  0.0000  0.0000
 3760LOW     XX 3760  10.100   2.000   7.223  0.0000  0.0000  0.0000
 3761LOW     XX 3761  10.200   2.000   7.229  0.0000  0.0000  0.0000
 3762LOW     XX 3762  10.300   2.000   7.229  0.0000  0.0000  0.0000
 3763LOW     XX 3763  10.400   2.000   7.221  0.0000  0.0000  0.0000
 3764LOW     XX 3764  10.500   2.000   7.224  0.0000  0.0000  0.0000
 3765LOW     XX 3765  10.600   2.000   7.223  0.0000  0.0000  0.0000
 3766LOW     XX 3766  10.700   2.000   7.225  0.0000  0.0000  0.0000
 3767LOW     XX 3767  10.800   2.000   7.217  0.0000  0.0000  0.0000
 3768LOW     XX 3768  10.900   2.000   7.222  0.0000  0.0000  0.0000
 3769LOW     XX 3769  11.000   2.000   7.229  0.0000  0.0000  0.0000
 3770LOW     XX 3770  11.100   2.000   7.231  0.0000  0.0000  0.0000
 3771LOW     XX 3771  11.200   2.000   7.223  0.0000  0.0000  0.0000
 3772LOW     XX 3772  11.300   2.000   7.218  0.0000  0.0000  0.0000
 3773LOW     XX 3773  11.400   2.000   7.236  0.0000  0.0000  0.0000
 3774LOW     XX 3774  11.500   2.000   7.217  0.0000  0.0000  0.0000
 3775LOW     XX 3775  11.600   2.000   7.219  0.0000  0.0000  0.0000
 3776LOW     XX 3776  11.700   2.000   7.229  0.0000  0.0000  0.0000
 3777LOW     XX 3777  11.800   2.000   7.225  0.0000  0.0000  0.0000
 3778LOW     XX 3778  11.900   2.000   7.231  0.0000  0.0000  0.0000
 3779LOW     XX 3779  12.000   2.000   7.214  0.0000  0.0000  0.0000
 3780LOW     XX 3780  12.100   2.000   7.232  0.0000  0.0000  0.0000
 3781LOW     XX 3781  12.200   2.000   7.242  0.0000  0.0000  0.0000
 3782LOW     XX 3782  12.300   2.000   7.223  0.0000  0.0000  0.0000
 3783LOW     XX 3783  12.400   2.000   7.224  0.0000  0.0000  0.0000
 3784LOW     XX 3784  12.500   2.000   7.234  0.0000  0.0000  0.0000
 3785LOW     XX 3785  12.600   2.000   7.212  0.0000  0.0000  0.0000
 3786LOW     XX 3786  12.700   2.000   7.231  0.0000  0.0000  0.0000
 3787LOW     XX 3787  12.800   2.000   7.216  0.0000  0.0000  0.0000
 3788LOW     XX 3788  12.900   2.000   7.218  0.0000  0.0000  0.0000
 3789LOW     XX 3789  13.000   2.000   7.224  0.0000  0.0000  0.0000
 3790LOW     XX 3790  13.100   2.000   7.212  0.0000  0.0000  0.0000
 3791LOW     XX 3791  13.200   2.000   7.216  0.0000  0.0000  0.0000
 3792LOW     XX 3792  13.300   2.000   7.213  0.0000  0.0000  0.0000
 3793LOW     XX 3793  13.400   2.000   7.218  0.0000  0.0000  0.0000
 3794LOW     XX 3794  13.500   2.000   7.237  0.0000  0.0000  0.0000
 3795LOW     XX 3795  13.600   2.000   7.217  0.0000  0.0000  0.0000
 3796LOW     XX 3796  13.700   2.000   7.231  0.0000  0.0000  0.0000
 3797LOW     XX 3797  13.800   2.000   7.227  0.0000  0.0000  0.0000
 3798LOW     XX 3798  13.900   2.000   7.212  0.0000  0.0000  0.0000
 3799LOW     XX 3799  14.000   2.000   7.218  0.0000  0.0000  0.0000
 3800LOW     XX 3800  14.100   2.000   7.219  0.0000  0.0000  0.0000
 3801LOW     XX 3801  14.200   2.000   7.215  0.0000  0.0000  0.0000
 3802LOW     XX 3802  14.300   2.000   7.223  0.0000  0.0000  0.0000
 3803LOW     XX 3803  14.400   2.000   7.223  0.0000  0.0000  0.0000
 3804LOW     XX 3804  14.500   2.000   7.227  0.0000  0.0000  0.0000
 3805LOW     XX 3805  14.600   2.000   7.226  0.0000  0.0000  0.0000
 3806LOW     XX 3806  14.700   2.000   7.224  0.0000  0.0000  0.0000
 3807LOW     XX 3807  14.800   2.000   7.225  0.0000  0.0000  0.0000
 3808LOW     XX 3808  14.900   2.000   7.223  0.0000  0.0000  0.0000
 3809LOW     XX 3809  15.000   2.000   7.223  0.0000  0.0000  0.0000
 3810LOW     XX 3810  15.100   2.000   7.221  0.0000  0.0000  0.0000
 3811LOW     XX 3811  15.200   2.000   7.219  0.0000  0.0000  0.0000
 3812LOW     XX 3812  15.300   2.000   7.226  0.0000  0.0000  0.0000
 3813LOW     XX 3813  15.400   2.000   7.234  0.0000  0.0000  0.0000
 3814LOW     XX 3814  15.500   2.000   7.213  0.0000  0.0000  0.0000
 3815LOW     XX 3815  15.600   2.000   7.226  0.0000  0.0000  0.0000
 3816LOW     XX 3816  15.700   2.000   7.221  0.0000  0.0000  0.0000
 3817LOW     XX 3817  15.800   2.000   7.219  0.0000  0.0000  0.0000
 3818LOW     XX 3818  15.900   2.000   7.214  0.0000  0.0000  0.0000
 3819LOW     XX 3819  16.000   2.000   7.232  0.0000  0.0000  0.0000
 3820LOW     XX 3820  16.100   2.000   7.230  0.0000  0.0000  0.0000
 3821LOW     XX 3821  16.200   2.000   7.233  0.0000  0.0000  0.0000
 3822LOW     XX 3822  16.300   2.000   7.226  0.0000  0.0000  0.0000
 3823LOW     XX 3823  16.400   2.000   7.226  0.0000  0.0000  0.0000
 3824LOW     XX 3824  16.500   2.000   7.227  0.0000  0.0000  0.0000
 3825LOW     XX 3825  16.600   2.000   7.226  0.0000  0.0000  0.0000
 3826LOW     XX 3826  16.700   2.000   7.229  0.0000  0.0000  0.0000
 3827LOW     XX 3827  16.800   2.000   7.247  0.0000  0.0000  0.0000
 3828LOW     XX 3828  16.900   2.000   7.211  0.0000  0.0000  0.0000
 3829LOW     XX 3829  17.000   2.000   7.225  0.0000  0.0000  0.0000
 3830LOW     XX 3830  17.100   2.000   7.220  0.0000  0.0000  0.0000
 3831LOW     XX 3831  17.200   2.000   7.206  0.0000  0.0000  0.0000
 3832LOW     XX 3832  17.300   2.000   7.229  0.0000  0.0000  0.0000
 3833LOW     XX 3833  17.400   2.000   7.227  0.0000  0.0000  0.0000
 3834LOW     XX 3834  17.500   2.000   7.234  0.0000  0.0000  0.0000
 3835LOW     XX 3835  17.600   2.000   7.225  0.0000  0.0000  0.0000
 3836LOW     XX 3836  17.700   2.000   7.219  0.0000  0.0000  0.0000
 3837LOW     XX 3837  17.800   2.000   7.221  0.0000  0.0000  0.0000
 3838LOW     XX 3838  17.900   2.000   7.226  0.0000  0.0000  0.0000
 3839LOW     XX 3839  18.000   2.000   7.228  0.0000  0.0000  0.0000
 3840LOW     XX 3840  18.100   2.000   7.225  0.0000  0.0000  0.0000
 3841LOW     XX 3841  18.200   2.000   7.244  0.0000  0.0000  0.0000
 3842LOW     XX 3842   0.000   2.100   7.252  0.0000  0.0000  0.0000
 3843LOW     XX 3843   0.100   2.100   7.206  0.0000  0.0000  0.0000
 3844LOW     XX 3844   0.200   2.100   7.236  0.0000  0.0000  0.0000
 3845LOW     XX 3845   0.300   2.100   7.228  0.0000  0.0000  0.0000
 3846LOW     XX 3846   0.400   2.100   7.234  0.0000  0.0000  0.0000
 3847LOW     XX 3847   0.500   2.100   7.211  0.0000  0.0000  0.0000
 3848LOW     XX 3848   0.600   2.100   7.224  0.0000  0.0000  0.0000
 3849LOW     XX 3849   0.700   2.100   7.213  0.0000  0.0000  0.0000
 3850LOW     XX 3850   0.800   2.100   7.217  0.0000  0.0000  0.0000
 3851LOW     XX 3851   0.900   2.100   7.225  0.0000  0.0000  0.0000
 3852LOW     XX 3852   1.000   2.100   7.224  0.0000  0.0000  0.0000
 3853LOW     XX 3853   1.100   2.100   7.219  0.0000  0.0000  0.0000
 3854LOW     XX 3854   1.200   2.100   7.221  0.0000  0.0000  0.0000
 3855LOW     XX 3855   1.300   2.100   7.210  0.0000  0.0000  0.0000
 3856LOW     XX 3856   1.400   2.100   7.226  0.0000  0.0000  0.0000
 3857LOW     XX 3857   1.500   2.100   7.209  0.0000  0.0000  0.0000
 3858LOW     XX 3858   1.600   2.100   7.218  0.0000  0.0000  0.0000
 3859LOW     XX 3859   1.700   2.100   7.225  0.0000  0.0000  0.0000
 3860LOW     XX 3860   1.800   2.100   7.218  0.0000  0.0000  0.0000
 3861LOW     XX 3861   1.900   2.100   7.229  0.0000  0.0000  0.0000
 3862LOW     XX 3862   2.000   2.100   7.214  0.0000  0.0000  0.0000
 3863LOW     XX 3863   2.100   2.100   7.221  0.0000  0.0000  0.0000
 3864LOW     XX 3864   2.200   2.100   7.230  0.0000  0.0000  0.0000
 3865LOW     XX 3865   2.300   2.100   7.218  0.0000  0.0000  0.0000
 3866LOW     XX 3866   2.400   2.100   7.204  0.0000  0.0000  0.0000
 3867LOW     XX 3867   2.500   2.100   7.220  0.0000  0.0000  0.0000
 3868LOW     XX 3868   2.600   2.100   7.212  0.0000  0.0000  0.0000
 3869LOW     XX 3869   2.700   2.100   7.205  0.0000  0.0000  0.0000
 3870LOW     XX 3870   2.800   2.100   7.221  0.0000  0.0000  0.0000
 3871LOW     XX 3871   2.900   2.100   7.210  0.0000  0.0000  0.0000
 3872LOW     XX 3872   3.000   2.100   7.221  0.0000  0.0000  0.0000
 3873LOW     XX 3873   3.100   2.100   7.200  0.0000  0.0000  0.0000
 3874LOW     XX 3874   3.200   2.100   7.210  0.0000  0.0000  0.0000
 3875LOW     XX 3875   3.300   2.100   7.193  0.0000  0.0000  0.0000
 3876LOW     XX 3876   3.400   2.100   7.202  0.0000  0.0000  0.0000
 3877LOW     XX 3877   3.500   2.100   7.205  0.0000  0.0000  0.0000
 3878LOW     XX 3878   3.600   2.100   7.201  0.0000  0.0000  0.0000
 3879LOW     XX 3879   3.700   2.100   7.212  0.0000  0.0000  0.0000
 3880LOW     XX 3880   3.800   2.100   7.215  0.0000  0.0000  0.0000
 3881LOW     XX 3881   3.900   2.100   7.218  0.0000  0.0000  0.0000
 3882LOW     XX 3882   4.000   2.100   7.208  0.0000  0.0000  0.0000
 3883LOW     XX 3883   4.100   2.100   7.209  0.0000  0.0000  0.0000
 3884LOW     XX 3884   4.200   2.100   7.191  0.0000  0.0000  0.0000
 3885LOW     XX 3885   4.300   2.100   7.206  0.0000  0.0000  0.0000
 3886LOW     XX 3886   4.400   2.100   7.185  0.0000  0.0000  0.0000
 3887LOW     XX 3887   4.500   2.100   7.203  0.0000  0.0000  0.0000
 3888LOW     XX 3888   4.600   2.100   7.207  0.0000  0.0000  0.0000
 3889LOW     XX 3889   4.700   2.100   7.206  0.0000  0.0000  0.0000
 3890LOW     XX 3890   4.800   2.100   7.205  0.0000  0.0000  0.0000
 3891LOW     XX 3891   4.900   2.100   7.211  0.0000  0.0000  0.0000
 3892LOW     XX 3892   5.000   2.100   7.210  0.0000  0.0000  0.0000
 3893LOW     XX 3893   5.100   2.100   7.202  0.0000  0.0000  0.0000
 3894LOW     XX 3894   5.200   2.100   7.192  0.0000  0.0000  0.0000
 3895LOW     XX 3895   5.300   2.100   7.185  0.0000  0.0000  0.0000
 3896LOW     XX 3896   5.400   2.100   7.187  0.0000  0.0000  0.0000
 3897LOW     XX 3897   5.500   2.100   7.189  0.0000  0.0000  0.0000
 3898LOW     XX 3898   5.600   2.100   7.198  0.0000  0.0000  0.0000
 3899LOW     XX 3899   5.700   2.100   7.185  0.0000  0.0000  0.0000
 3900LOW     XX 3900   5.800   2.100   7.197  0.0000  0.0000  0.0000
 3901LOW     XX 3901   5.900   2.100   7.194  0.0000  0.0000  0.0000
 3902LOW     XX 3902   6.000   2.100   7.199  0.0000  0.0000  0.0000
 3903LOW     XX 3903   6.100   2.100   7.198  0.0000  0.0000  0.0000
 3904LOW     XX 3904   6.200   2.100   7.197  0.0000  0.0000  0.0000
 3905LOW     XX 3905   6.300   2.100   7.197  0.0000  0.0000  0.0000
 3906LOW     XX 3906   6.400   2.100   7.201  0.0000  0.0000  0.0000
 3907LOW     XX 3907   6.500   2.100   7.214  0.0000  0.0000  0.0000
 3908LOW     XX 3908   6.600   2.100   7.198  0.0000  0.0000  0.0000
 3909LOW     XX 3909   6.700   2.100   7.191  0.0000  0.0000  0.0000
 3910LOW     XX 3910   6.800   2.100   7.207  0.0000  0.0000  0.0000
 3911LOW     XX 3911   6.900   2.100   7.209  0.0000  0.0000  0.0000
 3912LOW     XX 3912   7.000   2.100   7.201  0.0000  0.0000  0.0000
 3913LOW     XX 3913   7.100   2.100   7.192  0.0000  0.0000  0.0000
 3914LOW     XX 3914   7.200   2.100   7.197  0.0000  0.0000  0.0000
 3915LOW     XX 3915   7.300   2.100   7.214  0.0000  0.0000  0.0000
 3916LOW     XX 3916   7.400   2.100   7.204  0.0000  0.0000  0.0000
 3917LOW     XX 3917   7.500   2.100   7.210  0.0000  0.0000  0.0000
 3918LOW     XX 3918   7.600   2.100   7.201  0.0000  0.0000  0.0000
 3919LOW     XX 3919   7.700   2.100   7.203  0.0000  0.0000  0.0000
 3920LOW     XX 3920   7.800   2.100   7.197  0.0000  0.0000  0.0000
 3921LOW     XX 3921   7.900   2.100   7.211  0.0000  0.0000  0.0000
 3922LOW     XX 3922   8.000   2.100   7.216  0.0000  0.0000  0.0000
 3923LOW     XX 3923   8.100   2.100   7.221  0.0000  0.0000  0.0000
 3924LOW     XX 3924   8.200   2.100   7.215  0.0000  0.0000  0.0000
 3925LOW     XX 3925   8.300   2.100   7.221  0.0000  0.0000  0.0000
 3926LOW     XX 3926   8.400   2.100   7.226  0.0000  0.0000  0.0000
 3927LOW     XX 3927   8.500   2.100   7.222  0.0000  0.0000  0.0000
 3928LOW     XX 3928   8.600   2.100   7.224  0.0000  0.0000  0.0000
 3929LOW     XX 3929   8.700   2.100   7.219  0.0000  0.0000  0.0000
 3930LOW     XX 3930   8.800   2.100   7.220  0.0000  0.0000  0.0000
 3931LOW     XX 3931   8.900   2.100   7.205  0.0000  0.0000  0.0000
 3932LOW     XX 3932   9.000   2.100   7.210  0.0000  0.0000  0.0000
 3933LOW     XX 3933   9.100   2.100   7.216  0.0000  0.0000  0.0000
 3934LOW     XX 3934   9.200   2.100   7.219  0.0000  0.0000  0.0000
 3935LOW     XX 3935   9.300   2.100   7.233  0.0000  0.0000  0.0000
 3936LOW     XX 3936   9.400   2.100   7.223  0.0000  0.0000  0.0000
 3937LOW     XX 3937   9.500   2.100   7.218  0.0000  0.0000  0.0000
 3938LOW     XX 3938   9.600   2.100   7.220  0.0000  0.0000  0.0000
 3939LOW     XX 3939   9.700   2.100   7.220  0.0000  0.0000  0.0000
 3940LOW     XX 3940   9.800   2.100   7.218  0.0000  0.0000  0.0000
 3941LOW     XX 3941   9.900   2.100   7.209  0.0000  0.0000  0.0000
 3942LOW     XX 3942  10.000   2.100   7.210  0.0000  0.0000  0.0000
 3943LOW     XX 3943  10.100   2.100   7.229  0.0000  0.0000  0.0000
 3944LOW     XX 3944  10.200   2.100   7.232  0.0000  0.0000  0.0000
 3945LOW     XX 3945  10.300   2.100   7.236  0.0000  0.0000  0.0000
 3946LOW     XX 3946  10.400   2.100   7.235  0.0000  0.0000  0.0000
 3947LOW     XX 3947  10.500   2.100   7.226  0.0000  0.0000  0.0000
 3948LOW     XX 3948  10.600   2.100   7.250  0.0000  0.0000  0.0000
 3949LOW     XX 3949  10.700   2.100   7.236  0.0000  0.0000  0.0000
 3950LOW     XX 3950  10.800   2.100   7.239  0.0000  0.0000  0.0000
 3951LOW     XX 3951  10.900   2.100   7.236  0.0000  0.0000  0.0000
 3952LOW     XX 3952  11.000   2.100   7.222  0.0000  0.0000  0.0000
 3953LOW     XX 3953  11.100   2.100   7.229  0.0000  0.0000  0.0000
 3954LOW     XX 3954  11.200   2.100   7.234  0.0000  0.0000  0.0000
 3955LOW     XX 3955  11.300   2.100   7.233  0.0000  0.0000  0.0000
 3956LOW     XX 3956  11.400   2.100   7.226  0.0000  0.0000  0.0000
 3957LOW     XX 3957  11.500   2.100   7.228  0.0000  0.0000  0.0000
 3958LOW     XX 3958  11.600   2.100   7.219  0.0000  0.0000  0.0000
 3959LOW     XX 3959  11.700   2.100   7.232  0.0000  0.0000  0.0000
 3960LOW     XX 3960  11.800   2.100   7.238  0.0000  0.0000  0.0000
 3961LOW     XX 3961  11.900   2.100   7.234  0.0000  0.0000  0.0000
 3962LOW     XX 3962  12.000   2.100   7.218  0.0000  0.0000  0.0000
 3963LOW     XX 3963  12.100   2.100   7.239  0.0000  0.0000  0.0000
 3964LOW     XX 3964  12.200   2.100   7.233  0.0000  0.0000  0.0000
 3965LOW     XX 3965  12.300   2.100   7.216  0.0000  0.0000  0.0000
 3966LOW     XX 3966  12.400   2.100   7.215  0.0000  0.0000  0.0000
 3967LOW     XX 3967  12.500   2.100   7.231  0.0000  0.0000  0.0000
 3968LOW     XX 3968  12.600   2.100   7.224  0.0000  0.0000  0.0000
 3969LOW     XX 3969  12.700   2.100   7.229  0.0000  0.0000  0.0000
 3970LOW     XX 3970  12.800   2.100   7.228  0.0000  0.0000  0.0000
 3971LOW     XX 3971  12.900   2.100   7.228  0.0000  0.0000  0.0000
 3972LOW     XX 3972  13.000   2.100   7.228  0.0000  0.0000  0.0000
 3973LOW     XX 3973  13.100   2.100   7.214  0.0000  0.0000  0.0000
 3974LOW     XX 3974  13.200   2.100   7.226  0.0000  0.0000  0.0000
 3975LOW     XX 3975  13.300   2.100   7.217  0.0000  0.0000  0.0000
 3976LOW     XX 3976  13.400   2.100   7.229  0.0000  0.0000  0.0000
 3977LOW     XX 3977  13.500   2.100   7.214  0.0000  0.0000  0.0000
 3978LOW     XX 3978  13.600   2.100   7.233  0.0000  0.0000  0.0000
 3979LOW     XX 3979  13.700   2.100   7.235  0.0000  0.0000  0.0000
 3980LOW     XX 3980  13.800   2.100   7.227  0.0000  0.0000  0.0000
 3981LOW     XX 3981  13.900   2.100   7.215  0.0000  0.0000  0.0000
 3982LOW     XX 3982  14.000   2.100   7.219  0.0000  0.0000  0.0000
 3983LOW     XX 3983  14.100   2.100   7.226  0.0000  0.0000  0.0000
 3984LOW     XX 3984  14.200   2.100   7.234  0.0000  0.0000  0.0000
 3985LOW     XX 3985  14.300   2.100   7.225  0.0000  0.0000  0.0000
 3986LOW     XX 3986  14.400   2.100   7.216  0.0000  0.0000  0.0000
 3987LOW     XX 3987  14.500   2.100   7.240  0.0000  0.0000  0.0000
 3988LOW     XX 3988  14.600   2.100   7.229  0.0000  0.0000  0.0000
 3989LOW     XX 3989  14.700   2.100   7.218  0.0000  0.0000  0.0000
 3990LOW     XX 3990  14.800   2.100   7.234  0.0000  0.0000  0.0000
 3991LOW     XX 3991  14.900   2.100   7.212  0.0000  0.0000  0.0000
 3992LOW     XX 3992  15.000   2.100   7.237  0.0000  0.0000  0.0000
 3993LOW     XX 3993  15.100   2.100   7.219  0.0000  0.0000  0.0000
 3994LOW     XX 3994  15.200   2.100   7.217  0.0000  0.0000  0.0000
 3995LOW     XX 3995  15.300   2.100   7.238  0.0000  0.0000  0.0000
 3996LOW     XX 3996  15.400   2.100   7.218  0.0000  0.0000  0.0000
 3997LOW     XX 3997  15.500   2.100   7.219  0.0000  0.0000  0.0000
 3998LOW     XX 3998  15.600   2.100   7.220  0.0000  0.0000  0.0000
 3999LOW     XX 3999  15.700   2.100   7.227  0.0000  0.0000  0.0000
 4000LOW     XX 4000  15.800   2.100   7.217  0.0000  0.0000  0.0000
 4001LOW     XX 4001  15.900   2.100   7.229  0.0000  0.0000  0.0000
 4002LOW     XX 4002  16.000   2.100   7.217  0.0000  0.0000  0.0000
 4003LOW     XX 4003  16.100   2.100   7.220  0.0000  0.0000  0.0000
 4004LOW     XX 4004  16.200   2.100   7.223  0.0000  0.0000  0.0000
 4005LOW     XX 4005  16.300   2.100   7.232  0.0000  0.0000  0.0000
 4006LOW     XX 4006  16.400   2.100   7.229  0.0000  0.0000  0.0000
 4007LOW     XX 4007  16.500   2.100   7.238  0.0000  0.0000  0.0000
 4008LOW     XX 4008  16.600   2.100   7.229  0.0000  0.0000  0.0000
 4009LOW     XX 4009  16.700   2.100   7.226  0.0000  0.0000  0.0000
 4010LOW     XX 4010  16.800   2.100   7.222  0.0000  0.0000  0.0000
 4011LOW     XX 4011  16.900   2.100   7.226  0.0000  0.0000  0.0000
 4012LOW     XX 4012  17.000   2.100   7.226  0.0000  0.0000  0.0000
 4013LOW     XX 4013  17.100   2.100   7.229  0.0000  0.0000  0.0000
 4014LOW     XX 4014  17.200   2.100   7.223  0.0000  0.0000  0.0000
 4015LOW     XX 4015  17.300   2.100   7.223  0.0000  0.0000  0.0000
 4016LOW     XX 4016  17.400   2.100   7.212  0.0000  0.0000  0.0000
 4017LOW     XX 4017  17.500   2.100   7.217  0.0000  0.0000  0.0000
 4018LOW     XX 4018  17.600   2.100   7.236  0.0000  0.0000  0.0000
 4019LOW     XX 4019  17.700   2.100   7.211  0.0000  0.0000  0.0000
 4020LOW     XX 4020  17.800   2.100   7.224  0.0000  0.0000  0.0000
 4021LOW     XX 4021  17.900   2.100   7.228  0.0000  0.0000  0.0000
 4022LOW     XX 4022  18.000   2.100   7.222  0.0000  0.0000  0.0000
 4023LOW     XX 4023  18.100   2.100   7.231  0.0000  0.0000  0.0000
 4024LOW     XX 4024  18.200   2.100   7.214  0.0000  0.0000  0.0000
 4025LOW     XX 4025   0.000   2.200   7.223  0.0000  0.0000  0.0000
 4026LOW     XX 4026   0.100   2.200   7.237  0.0000  0.0000  0.0000
 4027LOW     XX 4027   0.200   2.200   7.235  0.0000  0.0000  0.0000
 4028LOW     XX 4028   0.300   2.200   7.232  0.0000  0.0000  0.0000
 4029LOW     XX 4029   0.400   2.200   7.242  0.0000  0.0000  0.0000
 4030LOW     XX 4030   0.500   2.200   7.240  0.0000  0.0000  0.0000
 4031LOW     XX 4031   0.600   2.200   7.227  0.0000  0.0000  0.0000
 4032LOW     XX 4032   0.700   2.200   7.222  0.0000  0.0000  0.0000
 4033LOW     XX 4033   0.800   2.200   7.203  0.0000  0.0000  0.0000
 4034LOW     XX 4034   0.900   2.200   7.225  0.0000  0.0000  0.0000
 4035LOW     XX 4035   1.000   2.200   7.228  0.0000  0.0000  0.0000
 4036LOW     XX 4036   1.100   2.200   7.216  0.0000  0.0000  0.0000
 4037LOW     XX 4037   1.200   2.200   7.224  0.0000  0.0000  0.0000
 4038LOW     XX 4038   1.300   2.200   7.231  0.0000  0.0000  0.0000
 4039LOW     XX 4039   1.400   2.200   7.231  0.0000  0.0000  0.0000
 4040LOW     XX 4040   1.500   2.200   7.216  0.0000  0.0000  0.0000
 4041LOW     XX 4041   1.600   2.200   7.231  0.0000  0.0000  0.0000
 4042LOW     XX 4042   1.700   2.200   7.226  0.0000  0.0000  0.0000
 4043LOW     XX 4043   1.800   2.200   7.205  0.0000  0.0000  0.0000
 4044LOW     XX 4044   1.900   2.200   7.208  0.0000  0.0000  0.0000
 4045LOW     XX 4045   2.000   2.200   7.233  0.0000  0.0000  0.0000
 4046LOW     XX 4046   2.100   2.200   7.232  0.0000  0.0000  0.0000
 4047LOW     XX 4047   2.200   2.200   7.217  0.0000  0.0000  0.0000
 4048LOW     XX 4048   2.300   2.200   7.214  0.0000  0.0000  0.0000
 4049LOW     XX 4049   2.400   2.200   7.231  0.0000  0.0000  0.0000
 4050LOW     XX 4050   2.500   2.200   7.233  0.0000  0.0000  0.0000
 4051LOW     XX 4051   2.600   2.200   7.213  0.0000  0.0000  0.0000
 4052LOW     XX 4052   2.700   2.200   7.210  0.0000  0.0000  0.0000
 4053LOW     XX 4053   2.800   2.200   7.216  0.0000  0.0000  0.0000
 4054LOW     XX 4054   2.900   2.200   7.211  0.0000  0.0000  0.0000
 4055LOW     XX 4055   3.000   2.200   7.213  0.0000  0.0000  0.0000
 4056LOW     XX 4056   3.100   2.200   7.207  0.0000  0.0000  0.0000
 4057LOW     XX 4057   3.200   2.200   7.195  0.0000  0.0000  0.0000
 4058LOW     XX 4058   3.300   2.200   7.221  0.0000  0.0000  0.0000
 4059LOW     XX 4059   3.400   2.200   7.202  0.0000  0.0000  0.0000
 4060LOW     XX 4060   3.500   2.200   7.196  0.0000  0.0000  0.0000
 4061LOW     XX 4061   3.600   2.200   7.212  0.0000  0.0000  0.0000
 4062LOW     XX 4062   3.700   2.200   7.193  0.0000  0.0000  0.0000
 4063LOW     XX 4063   3.800   2.200   7.195  0.0000  0.0000  0.0000
 4064LOW     XX 4064   3.900   2.200   7.208  0.0000  0.0000  0.0000
 4065LOW     XX 4065   4.000   2.200   7.203  0.0000  0.0000  0.0000
 4066LOW     XX 4066   4.100   2.200   7.215  0.0000  0.0000  0.0000
 4067LOW     XX 4067   4.200   2.200   7.206  0.0000  0.0000  0.0000
 4068LOW     XX 4068   4.300   2.200   7.211  0.0000  0.0000  0.0000
 4069LOW     XX 4069   4.400   2.200   7.206  0.0000  0.0000  0.0000
 4070LOW     XX 4070   4.500   2.200   7.195  0.0000  0.0000  0.0000
 4071LOW     XX 4071   4.600   2.200   7.216  0.0000  0.0000  0.0000
 4072LOW     XX 4072   4.700   2.200   7.213  0.0000  0.0000  0.0000
 4073LOW     XX 4073   4.800   2.200   7.214  0.0000  0.0000  0.0000
 4074LOW     XX 4074   4.900   2.200   7.197  0.0000  0.0000  0.0000
 4075LOW     XX 4075   5.000   2.200   7.205  0.0000  0.0000  0.0000
 4076LOW     XX 4076   5.100   2.200   7.192  0.0000  0.0000  0.0000
 4077LOW     XX 4077   5.200   2.200   7.202  0.0000  0.0000  0.0000
 4078LOW     XX 4078   5.300   2.200   7.202  0.0000  0.0000  0.0000
 4079LOW     XX 4079   5.400   2.200   7.198  0.0000  0.0000  0.0000
 4080LOW     XX 4080   5.500   2.200   7.217  0.0000  0.0000  0.0000
 4081LOW     XX 4081   5.600   2.200   7.201  0.0000  0.0000  0.0000
 4082LOW     XX 4082   5.700   2.200   7.188  0.0000  0.0000  0.0000
 4083LOW     XX 4083   5.800   2.200   7.205  0.0000  0.0000  0.0000
 4084LOW     XX 4084   5.900   2.200   7.188  0.0000  0.0000  0.0000
 4085LOW     XX 4085   6.000   2.200   7.191  0.0000  0.0000  0.0000
 4086LOW     XX 4086   6.100   2.200   7.208  0.0000  0.0000  0.0000
 4087LOW     XX 4087   6.200   2.200   7.195  0.0000  0.0000  0.0000
 4088LOW     XX 4088   6.300   2.200   7.186  0.0000  0.0000  0.0000
 4089LOW     XX 4089   6.400   2.200   7.196  0.0000  0.0000  0.0000
 4090LOW     XX 4090   6.500   2.200   7.192  0.0000  0.0000  0.0000
 4091LOW     XX 4091   6.600   2.200   7.199  0.0000  0.0000  0.0000
 4092LOW     XX 4092   6.700   2.200   7.207  0.0000  0.0000  0.0000
 4093LOW     XX 4093   6.800   2.200   7.200  0.0000  0.0000  0.0000
 4094LOW     XX 4094   6.900   2.200   7.212  0.0000  0.0000  0.0000
 4095LOW     XX 4095   7.000   2.200   7.203  0.0000  0.0000  0.0000
 4096LOW     XX 4096   7.100   2.200   7.206  0.0000  0.0000  0.0000
 4097LOW     XX 4097   7.200   2.200   7.204  0.0000  0.0000  0.0000
 4098LOW     XX 4098   7.300   2.200   7.211  0.0000  0.0000  0.0000
 4099LOW     XX 4099   7.400   2.200   7.209  0.0000  0.0000  0.0000
 4100LOW     XX 4100   7.500   2.200   7.215  0.0000  0.0000  0.0000
 4101LOW     XX 4101   7.600   2.200   7.205  0.0000  0.0000  0.0000
 4102LOW     XX 4102   7.700   2.200   7.219  0.0000  0.0000  0.0000
 4103LOW     XX 4103   7.800   2.200   7.215  0.0000  0.0000  0.0000
 4104LOW     XX 4104   7.900   2.200   7.197  0.0000  0.0000  0.0000
 4105LOW     XX 4105   8.000   2.200   7.203  0.0000  0.0000  0.0000
 4106LOW     XX 4106   8.100   2.200   7.205  0.0000  0.0000  0.0000
 4107LOW     XX 4107   8.200   2.200   7.209  0.0000  0.0000  0.0000
 4108LOW     XX 4108   8.300   2.200   7.219  0.0000  0.0000  0.0000
 4109LOW     XX 4109   8.400   2.200   7.213  0.0000  0.0000  0.0000
 4110LOW     XX 4110   8.500   2.200   7.230  0.0000  0.0000  0.0000
 4111LOW     XX 4111   8.600   2.200   7.215  0.0000  0.0000  0.0000
 4112LOW     XX 4112   8.700   2.200   7.226  0.0000  0.0000  0.0000
 4113LOW     XX 4113   8.800   2.200   7.217  0.0000  0.0000  0.0000
 4114LOW     XX 4114   8.900   2.200   7.232  0.0000  0.0000  0.0000
 4115LOW     XX 4115   9.000   2.200   7.211  0.0000  0.0000  0.0000
 4116LOW     XX 4116   9.100   2.200   7.232  0.0000  0.0000  0.0000
 4117LOW     XX 4117   9.200   2.200   7.210  0.0000  0.0000  0.0000
 4118LOW     XX 4118   9.300   2.200   7.215  0.0000  0.0000  0.0000
 4119LOW     XX 4119   9.400   2.200   7.219  0.0000  0.0000  0.0000
 4120LOW     XX 4120   9.500   2.200   7.227  0.0000  0.0000  0.0000
 4121LOW     XX 4121   9.600   2.200   7.234  0.0000  0.0000  0.0000
 4122LOW     XX 4122   9.700   2.200   7.230  0.0000  0.0000  0.0000
 4123LOW     XX 4123   9.800   2.200   7.231  0.0000  0.0000  0.0000
 4124LOW     XX 4124   9.900   2.200   7.218  0.0000  0.0000  0.0000
 4125LOW     XX 4125  10.000   2.200   7.245  0.0000  0.0000  0.0000
 4126LOW     XX 4126  10.100   2.200   7.215  0.0000  0.0000  0.0000
 4127LOW     XX 4127  10.200   2.200   7.209  0.0000  0.0000  0.0000
 4128LOW     XX 4128  10.300   2.200   7.219  0.0000  0.0000  0.0000
 4129LOW     XX 4129  10.400   2.200   7.228  0.0000  0.0000  0.0000
 4130LOW     XX 4130  10.500   2.200   7.219  0.0000  0.0000  0.0000
 4131LOW     XX 4131  10.600   2.200   7.236  0.0000  0.0000  0.0000
 4132LOW     XX 4132  10.700   2.200   7.237  0.0000  0.0000  0.0000
 4133LOW     XX 4133  10.800   2.200   7.231  0.0000  0.0000  0.0000
 4134LOW     XX 4134  10.900   2.200   7.204  0.0000  0.0000  0.0000
 4135LOW     XX 4135  11.000   2.200   7.228  0.0000  0.0000  0.0000
 4136LOW     XX 4136  11.100   2.200   7.236  0.0000  0.0000  0.0000
 4137LOW     XX 4137  11.200   2.200   7.237  0.0000  0.0000  0.0000
 4138LOW     XX 4138  11.300   2.200   7.230  0.0000  0.0000  0.0000
 4139LOW     XX 4139  11.400   2.200   7.227  0.0000  0.0000  0.0000
 4140LOW     XX 4140  11.500   2.200   7.235  0.0000  0.0000  0.0000
 4141LOW     XX 4141  11.600   2.200   7.224  0.0000  0.0000  0.0000
 4142LOW     XX 4142  11.700   2.200   7.229  0.0000  0.0000  0.0000
 4143LOW     XX 4143  11.800   2.200   7.229  0.0000  0.0000  0.0000
 4144LOW     XX 4144  11.900   2.200   7.226  0.0000  0.0000  0.0000
 4145LOW     XX 4145  12.000   2.200   7.245  0.0000  0.0000  0.0000
 4146LOW     XX 4146  12.100   2.200   7.236  0.0000  0.0000  0.0000
 4147LOW     XX 4147  12.200   2.200   7.232  0.0000  0.0000  0.0000
 4148LOW     XX 4148  12.300   2.200   7.229  0.0000  0.0000  0.0000
 4149LOW     XX 4149  12.400   2.200   7.221  0.0000  0.0000  0.0000
 4150LOW     XX 4150  12.500   2.200   7.222  0.0000  0.0000  0.0000
 4151LOW     XX 4151  12.600   2.200   7.256  0.0000  0.0000  0.0000
 4152LOW     XX 4152  12.700   2.200   7.223  0.0000  0.0000  0.0000
 4153LOW     XX 4153  12.800   2.200   7.236  0.0000  0.0000  0.0000
 4154LOW     XX 4154  12.900   2.200   7.229  0.0000  0.0000  0.0000
 4155LOW     XX 4155  13.000   2.200   7.233  0.0000  0.0000  0.0000
 4156LOW     XX 4156  13.100   2.200   7.220  0.0000  0.0000  0.0000
 4157LOW     XX 4157  13.200   2.200   7.228  0.0000  0.0000  0.0000
 4158LOW     XX 4158  13.300   2.200   7.226  0.0000  0.0000  0.0000
 4159LOW     XX 4159  13.400   2.200   7.224  0.0000  0.0000  0.0000
 4160LOW     XX 4160  13.500   2.200   7.228  0.0000  0.0000  0.0000
 4161LOW     XX 4161  13.600   2.200   7.223  0.0000  0.0000  0.0000
 4162LOW     XX 4162  13.700   2.200   7.237  0.0000  0.0000  0.0000
 4163LOW     XX 4163  13.800   2.200   7.222  0.0000  0.0000  0.0000
 4164LOW     XX 4164  13.900   2.200   7.232  0.0000  0.0000  0.0000
 4165LOW     XX 4165  14.000   2.200   7.221  0.0000  0.0000  0.0000
 4166LOW     XX 4166  14.100   2.200   7.233  0.0000  0.0000  0.0000
 4167LOW     XX 4167  14.200   2.200   7.232  0.0000  0.0000  0.0000
 4168LOW     XX 4168  14.300   2.200   7.213  0.0000  0.0000  0.0000
 4169LOW     XX 4169  14.400   2.200   7.231  0.0000  0.0000  0.0000
 4170LOW     XX 4170  14.500   2.200   7.219  0.0000  0.0000  0.0000
 4171LOW     XX 4171  14.600   2.200   7.222  0.0000  0.0000  0.0000
 4172LOW     XX 4172  14.700   2.200   7.221  0.0000  0.0000  0.0000
 4173LOW     XX 4173  14.800   2.200   7.228  0.0000  0.0000  0.0000
 4174LOW     XX 4174  14.900   2.200   7.223  0.0000  0.0000  0.0000
 4175LOW     XX 4175  15.000   2.200   7.223  0.0000  0.0000  0.0000
 4176LOW     XX 4176  15.100   2.200   7.221  0.0000  0.0000  0.0000
 4177LOW     XX 4177  15.200   2.200   7.225  0.0000  0.0000  0.0000
 4178LOW     XX 4178  15.300   2.200   7.225  0.0000  0.0000  0.0000
 4179LOW     XX 4179  15.400   2.200   7.235  0.0000  0.0000  0.0000
 4180LOW     XX 4180  15.500   2.200   7.240  0.0000  0.0000  0.0000
 4181LOW     XX 4181  15.600   2.200   7.221  0.0000  0.0000  0.0000
 4182LOW     XX 4182  15.700   2.200   7.219  0.0000  0.0000  0.0000
 4183LOW     XX 4183  15.800   2.200   7.231  0.0000  0.0000  0.0000
 4184LOW     XX 4184  15.900   2.200   7.228  0.0000  0.0000  0.0000
 4185LOW     XX 4185  16.000   2.200   7.229  0.0000  0.0000  0.0000
 4186LOW     XX 4186  16.100   2.200   7.222  0.0000  0.0000  0.0000
 4187LOW     XX 4187  16.200   2.200   7.222  0.0000  0.0000  0.0000
 4188LOW     XX 4188  16.300   2.200   7.227  0.0000  0.0000  0.0000
 4189LOW     XX 4189  16.400   2.200   7.225  0.0000  0.0000  0.0000
 4190LOW     XX 4190  16.500   2.200   7.231  0.0000  0.0000  0.0000
 4191LOW     XX 4191  16.600   2.200   7.220  0.0000  0.0000  0.0000
 4192LOW     XX 4192  16.700   2.200   7.235  0.0000  0.0000  0.0000
 4193LOW     XX 4193  16.800   2.200   7.213  0.0000  0.0000  0.0000
 4194LOW     XX 4194  16.900   2.200   7.229  0.0000  0.0000  0.0000
 4195LOW     XX 4195  17.000   2.200   7.205  0.0000  0.0000  0.0000
 4196LOW     XX 4196  17.100   2.200   7.235  0.0000  0.0000  0.0000
 4197LOW     XX 4197  17.200   2.200   7.237  0.0000  0.0000  0.0000
 4198LOW     XX 4198  17.300   2.200   7.225  0.0000  0.0000  0.0000
 4199LOW     XX 4199  17.400   2.200   7.238  0.0000  0.0000  0.0000
 4200LOW     XX 4200  17.500   2.200   7.222  0.0000  0.0000  0.0000
 4201LOW     XX 4201  17.600   2.200   7.237  0.0000  0.0000  0.0000
 4202LOW     XX 4202  17.700   2.200   7.220  0.0000  0.0000  0.0000
 4203LOW     XX 4203  17.800   2.200   7.238  0.0000  0.0000  0.0000
 4204LOW     XX 4204  17.900   2.200   7.231  0.0000  0.0000  0.0000
 4205LOW     XX 4205  18.000   2.200   7.223  0.0000  0.0000  0.0000
 4206LOW     XX 4206  18.100   2.200   7.223  0.0000  0.0000  0.0000
 4207LOW     XX 4207  18.200   2.200   7.208  0.0000  0.0000  0.0000
 4208LOW     XX 4208   0.000   2.300   7.206  0.0000  0.0000  0.0000
 4209LOW     XX 4209   0.100   2.300   7.235  0.0000  0.0000  0.0000
 4210LOW     XX 4210   0.200   2.300   7.229  0.0000  0.0000  0.0000
 4211LOW     XX 4211   0.300   2.300   7.221  0.0000  0.0000  0.0000
 4212LOW     XX 4212   0.400   2.300   7.218  0.0000  0.0000  0.0000
 4213LOW     XX 4213   0.500   2.300   7.214  0.0000  0.0000  0.0000
 4214LOW     XX 4214   0.600   2.300   7.233  0.0000  0.0000  0.0000
 4215LOW     XX 4215   0.700   2.300   7.224  0.0000  0.0000  0.0000
 4216LOW     XX 4216   0.800   2.300   7.235  0.0000  0.0000  0.0000
 4217LOW     XX 4217   0.900   2.300   7.234  0.0000  0.0000  0.0000
 4218LOW     XX 4218   1.000   2.300   7.227  0.0000  0.0000  0.0000
 4219LOW     XX 4219   1.100   2.300   7.228  0.0000  0.0000  0.0000
 4220LOW     XX 4220   1.200   2.300   7.233  0.0000  0.0000  0.0000
 4221LOW     XX 4221   1.300   2.300   7.221  0.0000  0.0000  0.0000
 4222LOW     XX 4222   1.400   2.300   7.247  0.0000  0.0000  0.0000
 4223LOW     XX 4223   1.500   2.300   7.216  0.0000  0.0000  0.0000
 4224LOW     XX 4224   1.600   2.300   7.213  0.0000  0.0000  0.0000
 4225LOW     XX 4225   1.700   2.300   7.223  0.0000  0.0000  0.0000
 4226LOW     XX 4226   1.800   2.300   7.219  0.0000  0.0000  0.0000
 4227LOW     XX 4227   1.900   2.300   7.207  0.0000  0.0000  0.0000
 4228LOW     XX 4228   2.000   2.300   7.226  0.0000  0.0000  0.0000
 4229LOW     XX 4229   2.100   2.300   7.219  0.0000  0.0000  0.0000
 4230LOW     XX 4230   2.200   2.300   7.219  0.0000  0.0000  0.0000
 4231LOW     XX 4231   2.300   2.300   7.238  0.0000  0.0000  0.0000
 4232LOW     XX 4232   2.400   2.300   7.223  0.0000  0.0000  0.0000
 4233LOW     XX 4233   2.500   2.300   7.207  0.0000  0.0000  0.0000
 4234LOW     XX 4234   2.600   2.300   7.222  0.0000  0.0000  0.0000
 4235LOW     XX 4235   2.700   2.300   7.222  0.0000  0.0000  0.0000
 4236LOW     XX 4236   2.800   2.300   7.207  0.0000  0.0000  0.0000
 4237LOW     XX 4237   2.900   2.300   7.209  0.0000  0.0000  0.0000
 4238LOW     XX 4238   3.000   2.300   7.207  0.0000  0.0000  0.0000
 4239LOW     XX 4239   3.100   2.300   7.214  0.0000  0.0000  0.0000
 4240LOW     XX 4240   3.200   2.300   7.205  0.0000  0.0000  0.0000
 4241LOW     XX 4241   3.300   2.300   7.206  0.0000  0.0000  0.0000
 4242LOW     XX 4242   3.400   2.300   7.191  0.0000  0.0000  0.0000
 4243LOW     XX 4243   3.500   2.300   7.225  0.0000  0.0000  0.0000
 4244LOW     XX 4244   3.600   2.300   7.207  0.0000  0.0000  0.0000
 4245LOW     XX 4245   3.700   2.300   7.198  0.0000  0.0000  0.0000
 4246LOW     XX 4246   3.800   2.300   7.210  0.0000  0.0000  0.0000
 4247LOW     XX 4247   3.900   2.300   7.211  0.0000  0.0000  0.0000
 4248LOW     XX 4248   4.000   2.300   7.210  0.0000  0.0000  0.0000
 4249LOW     XX 4249   4.100   2.300   7.213  0.0000  0.0000  0.0000
 4250LOW     XX 4250   4.200   2.300   7.191  0.0000  0.0000  0.0000
 4251LOW     XX 4251   4.300   2.300   7.201  0.0000  0.0000  0.0000
 4252LOW     XX 4252   4.400   2.300   7.203  0.0000  0.0000  0.0000
 4253LOW     XX 4253   4.500   2.300   7.193  0.0000  0.0000  0.0000
 4254LOW     XX 4254   4.600   2.300   7.213  0.0000  0.0000  0.0000
 4255LOW     XX 4255   4.700   2.300   7.199  0.0000  0.0000  0.0000
 4256LOW     XX 4256   4.800   2.300   7.205  0.0000  0.0000  0.0000
 4257LOW     XX 4257   4.900   2.300   7.191  0.0000  0.0000  0.0000
 4258LOW     XX 4258   5.000   2.300   7.203  0.0000  0.0000  0.0000
 4259LOW     XX 4259   5.100   2.300   7.195  0.0000  0.0000  0.0000
 4260LOW     XX 4260   5.200   2.300   7.184  0.0000  0.0000  0.0000
 4261LOW     XX 4261   5.300   2.300   7.196  0.0000  0.0000  0.0000
 4262LOW     XX 4262   5.400   2.300   7.204  0.0000  0.0000  0.0000
 4263LOW     XX 4263   5.500   2.300   7.210  0.0000  0.0000  0.0000
 4264LOW     XX 4264   5.600   2.300   7.203  0.0000  0.0000  0.0000
 4265LOW     XX 4265   5.700   2.300   7.189  0.0000  0.0000  0.0000
 4266LOW     XX 4266   5.800   2.300   7.194  0.0000  0.0000  0.0000
 4267LOW     XX 4267   5.900   2.300   7.199  0.0000  0.0000  0.0000
 4268LOW     XX 4268   6.000   2.300   7.205  0.0000  0.0000  0.0000
 4269LOW     XX 4269   6.100   2.300   7.189  0.0000  0.0000  0.0000
 4270LOW     XX 4270   6.200   2.300   7.201  0.0000  0.0000  0.0000
 4271LOW     XX 4271   6.300   2.300   7.220  0.0000  0.0000  0.0000
 4272LOW     XX 4272   6.400   2.300   7.195  0.0000  0.0000  0.0000
 4273LOW     XX 4273   6.500   2.300   7.199  0.0000  0.0000  0.0000
 4274LOW     XX 4274   6.600   2.300   7.193  0.0000  0.0000  0.0000
 4275LOW     XX 4275   6.700   2.300   7.215  0.0000  0.0000  0.0000
 4276LOW     XX 4276   6.800   2.300   7.201  0.0000  0.0000  0.0000
 4277LOW     XX 4277   6.900   2.300   7.216  0.0000  0.0000  0.0000
 4278LOW     XX 4278   7.000   2.300   7.201  0.0000  0.0000  0.0000
 4279LOW     XX 4279   7.100   2.300   7.196  0.0000  0.0000  0.0000
 4280LOW     XX 4280   7.200   2.300   7.222  0.0000  0.0000  0.0000
 4281LOW     XX 4281   7.300   2.300   7.211  0.0000  0.0000  0.0000
 4282LOW     XX 4282   7.400   2.300   7.211  0.0000  0.0000  0.0000
 4283LOW     XX 4283   7.500   2.300   7.195  0.0000  0.0000  0.0000
 4284LOW     XX 4284   7.600   2.300   7.198  0.0000  0.0000  0.0000
 4285LOW     XX 4285   7.700   2.300   7.204  0.0000  0.0000  0.0000
 4286LOW     XX 4286   7.800   2.300   7.215  0.0000  0.0000  0.0000
 4287LOW     XX 4287   7.900   2.300   7.196  0.0000  0.0000  0.0000
 4288LOW     XX 4288   8.000   2.300   7.206  0.0000  0.0000  0.0000
 4289LOW     XX 4289   8.100   2.300   7.214  0.0000  0.0000  0.0000
 4290LOW     XX 4290   8.200   2.300   7.209  0.0000  0.0000  0.0000
 4291LOW     XX 4291   8.300   2.300   7.228  0.0000  0.0000  0.0000
 4292LOW     XX 4292   8.400   2.300   7.219  0.0000  0.0000  0.0000
 4293LOW     XX 4293   8.500   2.300   7.192  0.0000  0.0000  0.0000
 4294LOW     XX 4294   8.600   2.300   7.206  0.0000  0.0000  0.0000
 4295LOW     XX 4295   8.700   2.300   7.208  0.0000  0.0000  0.0000
 4296LOW     XX 4296   8.800   2.300   7.226  0.0000  0.0000  0.0000
 4297LOW     XX 4297   8.900   2.300   7.229  0.0000  0.0000  0.0000
 4298LOW     XX 4298   9.000   2.300   7.208  0.0000  0.0000  0.0000
 4299LOW     XX 4299   9.100   2.300   7.214  0.0000  0.0000  0.0000
 4300LOW     XX 4300   9.200   2.300   7.229  0.0000  0.0000  0.0000
 4301LOW     XX 4301   9.300   2.300   7.207  0.0000  0.0000  0.0000
 4302LOW     XX 4302   9.400   2.300   7.236  0.0000  0.0000  0.0000
 4303LOW     XX 4303   9.500   2.300   7.218  0.0000  0.0000  0.0000
 4304LOW     XX 4304   9.600   2.300   7.232  0.0000  0.0000  0.0000
 4305LOW     XX 4305   9.700   2.300   7.243  0.0000  0.0000  0.0000
 4306LOW     XX 4306   9.800   2.300   7.246  0.0000  0.0000  0.0000
 4307LOW     XX 4307   9.900   2.300   7.215  0.0000  0.0000  0.0000
 4308LOW     XX 4308  10.000   2.300   7.223  0.0000  0.0000  0.0000
 4309LOW     XX 4309  10.100   2.300   7.225  0.0000  0.0000  0.0000
 4310LOW     XX 4310  10.200   2.300   7.247  0.0000  0.0000  0.0000
 4311LOW     XX 4311  10.300   2.300   7.232  0.0000  0.0000  0.0000
 4312LOW     XX 4312  10.400   2.300   7.230  0.0000  0.0000  0.0000
 4313LOW     XX 4313  10.500   2.300   7.242  0.0000  0.0000  0.0000
 4314LOW     XX 4314  10.600   2.300   7.242  0.0000  0.0000  0.0000
 4315LOW     XX 4315  10.700   2.300   7.238  0.0000  0.0000  0.0000
 4316LOW     XX 4316  10.800   2.300   7.232  0.0000  0.0000  0.0000
 4317LOW     XX 4317  10.900   2.300   7.233  0.0000  0.0000  0.0000
 4318LOW     XX 4318  11.000   2.300   7.231  0.0000  0.0000  0.0000
 4319LOW     XX 4319  11.100   2.300   7.227  0.0000  0.0000  0.0000
 4320LOW     XX 4320  11.200   2.300   7.233  0.0000  0.0000  0.0000
 4321LOW     XX 4321  11.300   2.300   7.216  0.0000  0.0000  0.0000
 4322LOW     XX 4322  11.400   2.300   7.244  0.0000  0.0000  0.0000
 4323LOW     XX 4323  11.500   2.300   7.242  0.0000  0.0000  0.0000
 4324LOW     XX 4324  11.600   2.300   7.227  0.0000  0.0000  0.0000
 4325LOW     XX 4325  11.700   2.300   7.228  0.0000  0.0000  0.0000
 4326LOW     XX 4326  11.800   2.300   7.226  0.0000  0.0000  0.0000
 4327LOW     XX 4327  11.900   2.300   7.223  0.0000  0.0000  0.0000
 4328LOW     XX 4328  12.000   2.300   7.250  0.0000  0.0000  0.0000
 4329LOW     XX 4329  12.100   2.300   7.235  0.0000  0.0000  0.0000
 4330LOW     XX 4330  12.200   2.300   7.228  0.0000  0.0000  0.0000
 4331LOW     XX 4331  12.300   2.300   7.233  0.0000  0.0000  0.0000
 4332LOW     XX 4332  12.400   2.300   7.227  0.0000  0.0000  0.0000
 4333LOW     XX 4333  12.500   2.300   7.231  0.0000  0.0000  0.0000
 4334LOW     XX 4334  12.600   2.300   7.242  0.0000  0.0000  0.0000
 4335LOW     XX 4335  12.700   2.300   7.231  0.0000  0.0000  0.0000
 4336LOW     XX 4336  12.800   2.300   7.236  0.0000  0.0000  0.0000
 4337LOW     XX 4337  12.900   2.300   7.230  0.0000  0.0000  0.0000
 4338LOW     XX 4338  13.000   2.300   7.232  0.0000  0.0000  0.0000
 4339LOW     XX 4339  13.100   2.300   7.234  0.0000  0.0000  0.0000
 4340LOW     XX 4340  13.200   2.300   7.215  0.0000  0.0000  0.0000
 4341LOW     XX 4341  13.300   2.300   7.228  0.0000  0.0000  0.0000
 4342LOW     XX 4342  13.400   2.300   7.241  0.0000  0.0000  0.0000
 4343LOW     XX 4343  13.500   2.300   7.228  0.0000  0.0000  0.0000
 4344LOW     XX 4344  13.600   2.300   7.228  0.0000  0.0000  0.0000
 4345LOW     XX 4345  13.700   2.300   7.217  0.0000  0.0000  0.0000
 4346LOW     XX 4346  13.800   2.300   7.226  0.0000  0.0000  0.0000
 4347LOW     XX 4347  13.900   2.300   7.221  0.0000  0.0000  0.0000
 4348LOW     XX 4348  14.000   2.300   7.220  0.0000  0.0000  0.0000
 4349LOW     XX 4349  14.100   2.300   7.215  0.0000  0.0000  0.0000
 4350LOW     XX 4350  14.200   2.300   7.242  0.0000  0.0000  0.0000
 4351LOW     XX 4351  14.300   2.300   7.235  0.0000  0.0000  0.0000
 4352LOW     XX 4352  14.400   2.300   7.240  0.0000  0.0000  0.0000
 4353LOW     XX 4353  14.500   2.300   7.230  0.0000  0.0000  0.0000
 4354LOW     XX 4354  14.600   2.300   7.237  0.0000  0.0000  0.0000
 4355LOW     XX 4355  14.700   2.300   7.225  0.0000  0.0000  0.0000
 4356LOW     XX 4356  14.800   2.300   7.231  0.0000  0.0000  0.0000
 4357LOW     XX 4357  14.900   2.300   7.232  0.0000  0.0000  0.0000
 4358LOW     XX 4358  15.000   2.300   7.214  0.0000  0.0000  0.0000
 4359LOW     XX 4359  15.100   2.300   7.235  0.0000  0.0000  0.0000
 4360LOW     XX 4360  15.200   2.300   7.257  0.0000  0.0000  0.0000
 4361LOW     XX 4361  15.300   2.300   7.219  0.0000  0.0000  0.0000
 4362LOW     XX 4362  15.400   2.300   7.224  0.0000  0.0000  0.0000
 4363LOW     XX 4363  15.500   2.300   7.232  0.0000  0.0000  0.0000
 4364LOW     XX 4364  15.600   2.300   7.199  0.0000  0.0000  0.0000
 4365LOW     XX 4365  15.700   2.300   7.229  0.0000  0.0000  0.0000
 4366LOW     XX 4366  15.800   2.300   7.240  0.0000  0.0000  0.0000
 4367LOW     XX 4367  15.900   2.300   7.242  0.0000  0.0000  0.0000
 4368LOW     XX 4368  16.000   2.300   7.225  0.0000  0.0000  0.0000
 4369LOW     XX 4369  16.100   2.300   7.237  0.0000  0.0000  0.0000
 4370LOW     XX 4370  16.200   2.300   7.232  0.0000  0.0000  0.0000
 4371LOW     XX 4371  16.300   2.300   7.220  0.0000  0.0000  0.0000
 4372LOW     XX 4372  16.400   2.300   7.225  0.0000  0.0000  0.0000
 4373LOW     XX 4373  16.500   2.300   7.233  0.0000  0.0000  0.0000
 4374LOW     XX 4374  16.600   2.300   7.225  0.0000  0.0000  0.0000
 4375LOW     XX 4375  16.700   2.300   7.231  0.0000  0.0000  0.0000
 4376LOW     XX 4376  16.800   2.300   7.224  0.0000  0.0000  0.0000
 4377LOW     XX 4377  16.900   2.300   7.216  0.0000  0.0000  0.0000
 4378LOW     XX 4378  17.000   2.300   7.218  0.0000  0.0000  0.0000
 4379LOW     XX 4379  17.100   2.300   7.236  0.0000  0.0000  0.0000
 4380LOW     XX 4380  17.200   2.300   7.228  0.0000  0.0000  0.0000
 4381LOW     XX 4381  17.300   2.300   7.215  0.0000  0.0000  0.0000
 4382LOW     XX 4382  17.400   2.300   7.240  0.0000  0.0000  0.0000
 4383LOW     XX 4383  17.500   2.300   7.239  0.0000  0.0000  0.0000
 4384LOW     XX 4384  17.600   2.300   7.230  0.0000  0.0000  0.0000
 4385LOW     XX 4385  17.700   2.300   7.238  0.0000  0.0000  0.0000
 4386LOW     XX 4386  17.800   2.300   7.224  0.0000  0.0000  0.0000
 4387LOW     XX 4387  17.900   2.300   7.229  0.0000  0.0000  0.0000
 4388LOW     XX 4388  18.000   2.300   7.229  0.0000  0.0000  0.0000
 4389LOW     XX 4389  18.100   2.300   7.231  0.0000  0.0000  0.0000
 4390LOW     XX 4390  18.200   2.300   7.207  0.0000  0.0000  0.0000
 4391LOW     XX 4391   0.000   2.400   7.232  0.0000  0.0000  0.0000
 4392LOW     XX 4392   0.100   2.400   7.223  0.0000  0.0000  0.0000
 4393LOW     XX 4393   0.200   2.400   7.246  0.0000  0.0000  0.0000
 4394LOW     XX 4394   0.300   2.400   7.229  0.0000  0.0000  0.0000
 4395LOW     XX 4395   0.400   2.400   7.234  0.0000  0.0000  0.0000
 4396LOW     XX 4396   0.500   2.400   7.229  0.0000  0.0000  0.0000
 4397LOW     XX 4397   0.600   2.400   7.238  0.0000  0.0000  0.0000
 4398LOW     XX 4398   0.700   2.400   7.229  0.0000  0.0000  0.0000
 4399LOW     XX 4399   0.800   2.400   7.236  0.0000  0.0000  0.0000
 4400LOW     XX 4400   0.900   2.400   7.224  0.0000  0.0000  0.0000
 4401LOW     XX 4401   1.000   2.400   7.233  0.0000  0.0000  0.0000
 4402LOW     XX 4402   1.100   2.400   7.231  0.0000  0.0000  0.0000
 4403LOW     XX 4403   1.200   2.400   7.219  0.0000  0.0000  0.0000
 4404LOW     XX 4404   1.300   2.400   7.209  0.0000  0.0000  0.0000
 4405LOW     XX 4405   1.400   2.400   7.233  0.0000  0.0000  0.0000
 4406LOW     XX 4406   1.500   2.400   7.227  0.0000  0.0000  0.0000
 4407LOW     XX 4407   1.600   2.400   7.226  0.0000  0.0000  0.0000
 4408LOW     XX 4408   1.700   2.400   7.227  0.0000  0.0000  0.0000
 4409LOW     XX 4409   1.800   2.400   7.210  0.0000  0.0000  0.0000
 4410LOW     XX 4410   1.900   2.400   7.229  0.0000  0.0000  0.0000
 4411LOW     XX 4411   2.000   2.400   7.215  0.0000  0.0000  0.0000
 4412LOW     XX 4412   2.100   2.400   7.212  0.0000  0.0000  0.0000
 4413LOW     XX 4413   2.200   2.400   7.211  0.0000  0.0000  0.0000
 4414LOW     XX 4414   2.300   2.400   7.219  0.0000  0.0000  0.0000
 4415LOW     XX 4415   2.400   2.400   7.208  0.0000  0.0000  0.0000
 4416LOW     XX 4416   2.500   2.400   7.221  0.0000  0.0000  0.0000
 4417LOW     XX 4417   2.600   2.400   7.220  0.0000  0.0000  0.0000
 4418LOW     XX 4418   2.700   2.400   7.213  0.0000  0.0000  0.0000
 4419LOW     XX 4419   2.800   2.400   7.206  0.0000  0.0000  0.0000
 4420LOW     XX 4420   2.900   2.400   7.210  0.0000  0.0000  0.0000
 4421LOW     XX 4421   3.000   2.400   7.211  0.0000  0.0000  0.0000
 4422LOW     XX 4422   3.100   2.400   7.198  0.0000  0.0000  0.0000
 4423LOW     XX 4423   3.200   2.400   7.207  0.0000  0.0000  0.0000
 4424LOW     XX 4424   3.300   2.400   7.195  0.0000  0.0000  0.0000
 4425LOW     XX 4425   3.400   2.400   7.214  0.0000  0.0000  0.0000
 4426LOW     XX 4426   3.500   2.400   7.210  0.0000  0.0000  0.0000
 4427LOW     XX 4427   3.600   2.400   7.213  0.0000  0.0000  0.0000
 4428LOW     XX 4428   3.700   2.400   7.207  0.0000  0.0000  0.0000
 4429LOW     XX 4429   3.800   2.400   7.197  0.0000  0.0000  0.0000
 4430LOW     XX 4430   3.900   2.400   7.200  0.0000  0.0000  0.0000
 4431LOW     XX 4431   4.000   2.400   7.201  0.0000  0.0000  0.0000
 4432LOW     XX 4432   4.100   2.400   7.203  0.0000  0.0000  0.0000
 4433LOW     XX 4433   4.200   2.400   7.197  0.0000  0.0000  0.0000
 4434LOW     XX 4434   4.300   2.400   7.197  0.0000  0.0000  0.0000
 4435LOW     XX 4435   4.400   2.400   7.205  0.0000  0.0000  0.0000
 4436LOW     XX 4436   4.500   2.400   7.222  0.0000  0.0000  0.0000
 4437LOW     XX 4437   4.600   2.400   7.202  0.0000  0.0000  0.0000
 4438LOW     XX 4438   4.700   2.400   7.197  0.0000  0.0000  0.0000
 4439LOW     XX 4439   4.800   2.400   7.213  0.0000  0.0000  0.0000
 4440LOW     XX 4440   4.900   2.400   7.208  0.0000  0.0000  0.0000
 4441LOW     XX 4441   5.000   2.400   7.198  0.0000  0.0000  0.0000
 4442LOW     XX 4442   5.100   2.400   7.209  0.0000  0.0000  0.0000
 4443LOW     XX 4443   5.200   2.400   7.205  0.0000  0.0000  0.0000
 4444LOW     XX 4444   5.300   2.400   7.203  0.0000  0.0000  0.0000
 4445LOW     XX 4445   5.400   2.400   7.213  0.0000  0.0000  0.0000
 4446LOW     XX 4446   5.500   2.400   7.189  0.0000  0.0000  0.0000
 4447LOW     XX 4447   5.600   2.400   7.205  0.0000  0.0000  0.0000
 4448LOW     XX 4448   5.700   2.400   7.204  0.0000  0.0000  0.0000
 4449LOW     XX 4449   5.800   2.400   7.219  0.0000  0.0000  0.0000
 4450LOW     XX 4450   5.900   2.400   7.206  0.0000  0.0000  0.0000
 4451LOW     XX 4451   6.000   2.400   7.203  0.0000  0.0000  0.0000
 4452LOW     XX 4452   6.100   2.400   7.213  0.0000  0.0000  0.0000
 4453LOW     XX 4453   6.200   2.400   7.209  0.0000  0.0000  0.0000
 4454LOW     XX 4454   6.300   2.400   7.201  0.0000  0.0000  0.0000
 4455LOW     XX 4455   6.400   2.400   7.199  0.0000  0.0000  0.0000
 4456LOW     XX 4456   6.500   2.400   7.182  0.0000  0.0000  0.0000
 4457LOW     XX 4457   6.600   2.400   7.211  0.0000  0.0000  0.0000
 4458LOW     XX 4458   6.700   2.400   7.204  0.0000  0.0000  0.0000
 4459LOW     XX 4459   6.800   2.400   7.205  0.0000  0.0000  0.0000
 4460LOW     XX 4460   6.900   2.400   7.211  0.0000  0.0000  0.0000
 4461LOW     XX 4461   7.000   2.400   7.201  0.0000  0.0000  0.0000
 4462LOW     XX 4462   7.100   2.400   7.199  0.0000  0.0000  0.0000
 4463LOW     XX 4463   7.200   2.400   7.220  0.0000  0.0000  0.0000
 4464LOW     XX 4464   7.300   2.400   7.208  0.0000  0.0000  0.0000
 4465LOW     XX 4465   7.400   2.400   7.219  0.0000  0.0000  0.0000
 4466LOW     XX 4466   7.500   2.400   7.211  0.0000  0.0000  0.0000
 4467LOW     XX 4467   7.600   2.400   7.197  0.0000  0.0000  0.0000
 4468LOW     XX 4468   7.700   2.400   7.184  0.0000  0.0000  0.0000
 4469LOW     XX 4469   7.800   2.400   7.209  0.0000  0.0000  0.0000
 4470LOW     XX 4470   7.900   2.400   7.198  0.0000  0.0000  0.0000
 4471LOW     XX 4471   8.000   2.400   7.220  0.0000  0.0000  0.0000
 4472LOW     XX 4472   8.100   2.400   7.230  0.0000  0.0000  0.0000
 4473LOW     XX 4473   8.200   2.400   7.214  0.0000  0.0000  0.0000
 4474LOW     XX 4474   8.300   2.400   7.215  0.0000  0.0000  0.0000
 4475LOW     XX 4475   8.400   2.400   7.209  0.0000  0.0000  0.0000
 4476LOW     XX 4476   8.500   2.400   7.215  0.0000  0.0000  0.0000
 4477LOW     XX 4477   8.600   2.400   7.214  0.0000  0.0000  0.0000
 4478LOW     XX 4478   8.700   2.400   7.219  0.0000  0.0000  0.0000
 4479LOW     XX 4479   8.800   2.400   7.208  0.0000  0.0000  0.0000
 4480LOW     XX 4480   8.900   2.400   7.205  0.0000  0.0000  0.0000
 4481LOW     XX 4481   9.000   2.400   7.209  0.0000  0.0000  0.0000
 4482LOW     XX 4482   9.100   2.400   7.232  0.0000  0.0000  0.0000
 4483LOW     XX 4483   9.200   2.400   7.226  0.0000  0.0000  0.0000
 4484LOW     XX 4484   9.300   2.400   7.237  0.0000  0.0000  0.0000
 4485LOW     XX 4485   9.400   2.400   7.223  0.0000  0.0000  0.0000
 4486LOW     XX 4486   9.500   2.400   7.224  0.0000  0.0000  0.0000
 4487LOW     XX 4487   9.600   2.400   7.221  0.0000  0.0000  0.0000
 4488LOW     XX 4488   9.700   2.400   7.208  0.0000  0.0000  0.0000
 4489LOW     XX 4489   9.800   2.400   7.228  0.0000  0.0000  0.0000
 4490LOW     XX 4490   9.900   2.400   7.223  0.0000  0.0000  0.0000
 4491LOW     XX 4491  10.000   2.400   7.221  0.0000  0.0000  0.0000
 4492LOW     XX 4492  10.100   2.400   7.225  0.0000  0.0000  0.0000
 4493LOW     XX 4493  10.200   2.400   7.232  0.0000  0.0000  0.0000
 4494LOW     XX 4494  10.300   2.400   7.225  0.0000  0.0000  0.0000
 4495LOW     XX 4495  10.400   2.400   7.231  0.0000  0.0000  0.0000
 4496LOW     XX 4496  10.500   2.400   7.229  0.0000  0.0000  0.0000
 4497LOW     XX 4497  10.600   2.400   7.249  0.0000  0.0000  0.0000
 4498LOW     XX 4498  10.700   2.400   7.228  0.0000  0.0000  0.0000
 4499LOW     XX 4499  10.800   2.400   7.232  0.0000  0.0000  0.0000
 4500LOW     XX 4500  10.900   2.400   7.246  0.0000  0.0000  0.0000
 4501LOW     XX 4501  11.000   2.400   7.240  0.0000  0.0000  0.0000
 4502LOW     XX 4502  11.100   2.400   7.238  0.0000  0.0000  0.0000
 4503LOW     XX 4503  11.200   2.400   7.232  0.0000  0.0000  0.0000
 4504LOW     XX 4504  11.300   2.400   7.230  0.0000  0.0000  0.0000
 4505LOW     XX 4505  11.400   2.400   7.237  0.0000  0.0000  0.0000
 4506LOW     XX 4506  11.500   2.400   7.237  0.0000  0.0000  0.0000
 4507LOW     XX 4507  11.600   2.400   7.236  0.0000  0.0000  0.0000
 4508LOW     XX 4508  11.700   2.400   7.241  0.0000  0.0000  0.0000
 4509LOW     XX 4509  11.800   2.400   7.234  0.0000  0.0000  0.0000
 4510LOW     XX 4510  11.900   2.400   7.224  0.0000  0.0000  0.0000
 4511LOW     XX 4511  12.000   2.400   7.240  0.0000  0.0000  0.0000
 4512LOW     XX 4512  12.100   2.400   7.242  0.0000  0.0000  0.0000
 4513LOW     XX 4513  12.200   2.400   7.223  0.0000  0.0000  0.0000
 4514LOW     XX 4514  12.300   2.400   7.252  0.0000  0.0000  0.0000
 4515LOW     XX 4515  12.400   2.400   7.238  0.0000  0.0000  0.0000
 4516LOW     XX 4516  12.500   2.400   7.242  0.0000  0.0000  0.0000
 4517LOW     XX 4517  12.600   2.400   7.235  0.0000  0.0000  0.0000
 4518LOW     XX 4518  12.700   2.400   7.242  0.0000  0.0000  0.0000
 4519LOW     XX 4519  12.800   2.400   7.220  0.0000  0.0000  0.0000
 4520LOW     XX 4520  12.900   2.400   7.234  0.0000  0.0000  0.0000
 4521LOW     XX 4521  13.000   2.400   7.238  0.0000  0.0000  0.0000
 4522LOW     XX 4522  13.100   2.400   7.241  0.0000  0.0000  0.0000
 4523LOW     XX 4523  13.200   2.400   7.243  0.0000  0.0000  0.0000
 4524LOW     XX 4524  13.300   2.400   7.238  0.0000  0.0000  0.0000
 4525LOW     XX 4525  13.400   2.400   7.229  0.0000  0.0000  0.0000
 4526LOW     XX 4526  13.500   2.400   7.232  0.0000  0.0000  0.0000
 4527LOW     XX 4527  13.600   2.400   7.235  0.0000  0.0000  0.0000
 4528LOW     XX 4528  13.700   2.400   7.236  0.0000  0.0000  0.0000
 4529LOW     XX 4529  13.800   2.400   7.222  0.0000  0.0000  0.0000
 4530LOW     XX 4530  13.900   2.400   7.231  0.0000  0.0000  0.0000
 4531LOW     XX 4531  14.000   2.400   7.243  0.0000  0.0000  0.0000
 4532LOW     XX 4532  14.100   2.400   7.227  0.0000  0.0000  0.0000
 4533LOW     XX 4533  14.200   2.400   7.241  0.0000  0.0000  0.0000
 4534LOW     XX 4534  14.300   2.400   7.231  0.0000  0.0000  0.0000
 4535LOW     XX 4535  14.400   2.400   7.237  0.0000  0.0000  0.0000
 4536LOW     XX 4536  14.500   2.400   7.218  0.0000  0.0000  0.0000
 4537LOW     XX 4537  14.600   2.400   7.225  0.0000  0.0000  0.0000
 4538LOW     XX 4538  14.700   2.400   7.224  0.0000  0.0000  0.0000
 4539LOW     XX 4539  14.800   2.400   7.218  0.0000  0.0000  0.0000
 4540LOW     XX 4540  14.900   2.400   7.232  0.0000  0.0000  0.0000
 4541LOW     XX 4541  15.000   2.400   7.221  0.0000  0.0000  0.0000
 4542LOW     XX 4542  15.100   2.400   7.231  0.0000  0.0000  0.0000
 4543LOW     XX 4543  15.200   2.400   7.226  0.0000  0.0000  0.0000
 4544LOW     XX 4544  15.300   2.400   7.223  0.0000  0.0000  0.0000
 4545LOW     XX 4545  15.400   2.400   7.241  0.0000  0.0000  0.0000
 4546LOW     XX 4546  15.500   2.400   7.238  0.0000  0.0000  0.0000
 4547LOW     XX 4547  15.600   2.400   7.231  0.0000  0.0000  0.0000
 4548LOW     XX 4548  15.700   2.400   7.228  0.0000  0.0000  0.0000
 4549LOW     XX 4549  15.800   2.400   7.234  0.0000  0.0000  0.0000
 4550LOW     XX 4550  15.900   2.400   7.221  0.0000  0.0000  0.0000
 4551LOW     XX 4551  16.000   2.400   7.228  0.0000  0.0000  0.0000
 4552LOW     XX 4552  16.100   2.400   7.221  0.0000  0.0000  0.0000
 4553LOW     XX 4553  16.200   2.400   7.223  0.0000  0.0000  0.0000
 4554LOW     XX 4554  16.300   2.400   7.226  0.0000  0.0000  0.0000
 4555LOW     XX 4555  16.400   2.400   7.210  0.0000  0.0000  0.0000
 4556LOW     XX 4556  16.500   2.400   7.243  0.0000  0.0000  0.0000
 4557LOW     XX 4557  16.600   2.400   7.223  0.0000  0.0000  0.0000
 4558LOW     XX 4558  16.700   2.400   7.230  0.0000  0.0000  0.0000
 4559LOW     XX 4559  16.800   2.400   7.230  0.0000  0.0000  0.0000
 4560LOW     XX 4560  16.900   2.400   7.229  0.0000  0.0000  0.0000
 4561LOW     XX 4561  17.000   2.400   7.237  0.0000  0.0000  0.0000
 4562LOW     XX 4562  17.100   2.400   7.212  0.0000  0.0000  0.0000
 4563LOW     XX 4563  17.200   2.400   7.247  0.0000  0.0000  0.0000
 4564LOW     XX 4564  17.300   2.400   7.234  0.0000  0.0000  0.0000
 4565LOW     XX 4565  17.400   2.400   7.231  0.0000  0.0000  0.0000
 4566LOW     XX 4566  17.500   2.400   7.229  0.0000  0.0000  0.0000
 4567LOW     XX 4567  17.600   2.400   7.234  0.0000  0.0000  0.0000
 4568LOW     XX 4568  17.700   2.400   7.226  0.0000  0.0000  0.0000
 4569LOW     XX 4569  17.800   2.400   7.229  0.0000  0.0000  0.0000
 4570LOW     XX 4570  17.900   2.400   7.220  0.0000  0.0000  0.0000
 4571LOW     XX 4571  18.000   2.400   7.243  0.0000  0.0000  0.0000
 4572LOW     XX 4572  18.100   2.400   7.219  0.0000  0.0000  0.0000
 4573LOW     XX 4573  18.200   2.400   7.238  0.0000  0.0000  0.0000
 4574LOW     XX 4574   0.000   2.500   7.209  0.0000  0.0000  0.0000
 4575LOW     XX 4575   0.100   2.500   7.203  0.0000  0.0000  0.0000
 4576LOW     XX 4576   0.200   2.500   7.228  0.0000  0.0000  0.0000
 4577LOW     XX 4577   0.300   2.500   7.227  0.0000  0.0000  0.0000
 4578LOW     XX 4578   0.400   2.500   7.241  0.0000  0.0000  0.0000
 4579LOW     XX 4579   0.500   2.500   7.229  0.0000  0.0000  0.0000
 4580LOW     XX 4580   0.600   2.500   7.245  0.0000  0.0000  0.0000
 4581LOW     XX 4581   0.700   2.500   7.237  0.0000  0.0000  0.0000
 4582LOW     XX 4582   0.800   2.500   7.235  0.0000  0.0000  0.0000
 4583LOW     XX 4583   0.900   2.500   7.236  0.0000  0.0000  0.0000
 4584LOW     XX 4584   1.000   2.500   7.235  0.0000  0.0000  0.0000
 4585LOW     XX 4585   1.100   2.500   7.242  0.0000  0.0000  0.0000
 4586LOW     XX 4586   1.200   2.500   7.213  0.0000  0.0000  0.0000
 4587LOW     XX 4587   1.300   2.500   7.211  0.0000  0.0000  0.0000
 4588LOW     XX 4588   1.400   2.500   7.230  0.0000  0.0000  0.0000
 4589LOW     XX 4589   1.500   2.500   7.224  0.0000  0.0000  0.0000
 4590LOW     XX 4590   1.600   2.500   7.219  0.0000  0.0000  0.0000
 4591LOW     XX 4591   1.700   2.500   7.215  0.0000  0.0000  0.0000
 4592LOW     XX 4592   1.800   2.500   7.214  0.0000  0.0000  0.0000
 4593LOW     XX 4593   1.900   2.500   7.235  0.0000  0.0000  0.0000
 4594LOW     XX 4594   2.000   2.500   7.216  0.0000  0.0000  0.0000
 4595LOW     XX 4595   2.100   2.500   7.210  0.0000  0.0000  0.0000
 4596LOW     XX 4596   2.200   2.500   7.215  0.0000  0.0000  0.0000
 4597LOW     XX 4597   2.300   2.500   7.206  0.0000  0.0000  0.0000
 4598LOW     XX 4598   2.400   2.500   7.223  0.0000  0.0000  0.0000
 4599LOW     XX 4599   2.500   2.500   7.218  0.0000  0.0000  0.0000
 4600LOW     XX 4600   2.600   2.500   7.208  0.0000  0.0000  0.0000
 4601LOW     XX 4601   2.700   2.500   7.230  0.0000  0.0000  0.0000
 4602LOW     XX 4602   2.800   2.500   7.217  0.0000  0.0000  0.0000
 4603LOW     XX 4603   2.900   2.500   7.233  0.0000  0.0000  0.0000
 4604LOW     XX 4604   3.000   2.500   7.225  0.0000  0.0000  0.0000
 4605LOW     XX 4605   3.100   2.500   7.209  0.0000  0.0000  0.0000
 4606LOW     XX 4606   3.200   2.500   7.200  0.0000  0.0000  0.0000
 4607LOW     XX 4607   3.300   2.500   7.212  0.0000  0.0000  0.0000
 4608LOW     XX 4608   3.400   2.500   7.213  0.0000  0.0000  0.0000
 4609LOW     XX 4609   3.500   2.500   7.206  0.0000  0.0000  0.0000
 4610LOW     XX 4610   3.600   2.500   7.203  0.0000  0.0000  0.0000
 4611LOW     XX 4611   3.700   2.500   7.195  0.0000  0.0000  0.0000
 4612LOW     XX 4612   3.800   2.500   7.200  0.0000  0.0000  0.0000
 4613LOW     XX 4613   3.900   2.500   7.197  0.0000  0.0000  0.0000
 4614LOW     XX 4614   4.000   2.500   7.202  0.0000  0.0000  0.0000
 4615LOW     XX 4615   4.100   2.500   7.211  0.0000  0.0000  0.0000
 4616LOW     XX 4616   4.200   2.500   7.200  0.0000  0.0000  0.0000
 4617LOW     XX 4617   4.300   2.500   7.216  0.0000  0.0000  0.0000
 4618LOW     XX 4618   4.400   2.500   7.213  0.0000  0.0000  0.0000
 4619LOW     XX 4619   4.500   2.500   7.201  0.0000  0.0000  0.0000
 4620LOW     XX 4620   4.600   2.500   7.217  0.0000  0.0000  0.0000
 4621LOW     XX 4621   4.700   2.500   7.203  0.0000  0.0000  0.0000
 4622LOW     XX 4622   4.800   2.500   7.204  0.0000  0.0000  0.0000
 4623LOW     XX 4623   4.900   2.500   7.191  0.0000  0.0000  0.0000
 4624LOW     XX 4624   5.000   2.500   7.193  0.0000  0.0000  0.0000
 4625LOW     XX 4625   5.100   2.500   7.185  0.0000  0.0000  0.0000
 4626LOW     XX 4626   5.200   2.500   7.212  0.0000  0.0000  0.0000
 4627LOW     XX 4627   5.300   2.500   7.207  0.0000  0.0000  0.0000
 4628LOW     XX 4628   5.400   2.500   7.203  0.0000  0.0000  0.0000
 4629LOW     XX 4629   5.500   2.500   7.193  0.0000  0.0000  0.0000
 4630LOW     XX 4630   5.600   2.500   7.201  0.0000  0.0000  0.0000
 4631LOW     XX 4631   5.700   2.500   7.209  0.0000  0.0000  0.0000
 4632LOW     XX 4632   5.800   2.500   7.209  0.0000  0.0000  0.0000
 4633LOW     XX 4633   5.900   2.500   7.226  0.0000  0.0000  0.0000
 4634LOW     XX 4634   6.000   2.500   7.200  0.0000  0.0000  0.0000
 4635LOW     XX 4635   6.100   2.500   7.197  0.0000  0.0000  0.0000
 4636LOW     XX 4636   6.200   2.500   7.198  0.0000  0.0000  0.0000
 4637LOW     XX 4637   6.300   2.500   7.216  0.0000  0.0000  0.0000
 4638LOW     XX 4638   6.400   2.500   7.198  0.0000  0.0000  0.0000
 4639LOW     XX 4639   6.500   2.500   7.214  0.0000  0.0000  0.0000
 4640LOW     XX 4640   6.600   2.500   7.212  0.0000  0.0000  0.0000
 4641LOW     XX 4641   6.700   2.500   7.205  0.0000  0.0000  0.0000
 4642LOW     XX 4642   6.800   2.500   7.199  0.0000  0.0000  0.0000
 4643LOW     XX 4643   6.900   2.500   7.205  0.0000  0.0000  0.0000
 4644LOW     XX 4644   7.000   2.500   7.207  0.0000  0.0000  0.0000
 4645LOW     XX 4645   7.100   2.500   7.205  0.0000  0.0000  0.0000
 4646LOW     XX 4646   7.200   2.500   7.216  0.0000  0.0000  0.0000
 4647LOW     XX 4647   7.300   2.500   7.200  0.0000  0.0000  0.0000
 4648LOW     XX 4648   7.400   2.500   7.213  0.0000  0.0000  0.0000
 4649LOW     XX 4649   7.500   2.500   7.199  0.0000  0.0000  0.0000
 4650LOW     XX 4650   7.600   2.500   7.217  0.0000  0.0000  0.0000
 4651LOW     XX 4651   7.700   2.500   7.180  0.0000  0.0000  0.0000
 4652LOW     XX 4652   7.800   2.500   7.214  0.0000  0.0000  0.0000
 4653LOW     XX 4653   7.900   2.500   7.194  0.0000  0.0000  0.0000
 4654LOW     XX 4654   8.000   2.500   7.209  0.0000  0.0000  0.0000
 4655LOW     XX 4655   8.100   2.500   7.210  0.0000  0.0000  0.0000
 4656LOW     XX 4656   8.200   2.500   7.205  0.0000  0.0000  0.0000
 4657LOW     XX 4657   8.300   2.500   7.194  0.0000  0.0000  0.0000
 4658LOW     XX 4658   8.400   2.500   7.208  0.0000  0.0000  0.0000
 4659LOW     XX 4659   8.500   2.500   7.202  0.0000  0.0000  0.0000
 4660LOW     XX 4660   8.600   2.500   7.213  0.0000  0.0000  0.0000
 4661LOW     XX 4661   8.700   2.500   7.202  0.0000  0.0000  0.0000
 4662LOW     XX 4662   8.800   2.500   7.221  0.0000  0.0000  0.0000
 4663LOW     XX 4663   8.900   2.500   7.214  0.0000  0.0000  0.0000
 4664LOW     XX 4664   9.000   2.500   7.202  0.0000  0.0000  0.0000
 4665LOW     XX 4665   9.100   2.500   7.221  0.0000  0.0000  0.0000
 4666LOW     XX 4666   9.200   2.500   7.206  0.0000  0.0000  0.0000
 4667LOW     XX 4667   9.300   2.500   7.205  0.0000  0.0000  0.0000
 4668LOW     XX 4668   9.400   2.500   7.229  0.0000  0.0000  0.0000
 4669LOW     XX 4669   9.500   2.500   7.229  0.0000  0.0000  0.0000
 4670LOW     XX 4670   9.600   2.500   7.207  0.0000  0.0000  0.0000
 4671LOW     XX 4671   9.700   2.500   7.221  0.0000  0.0000  0.0000
 4672LOW     XX 4672   9.800   2.500   7.223  0.0000  0.0000  0.0000
 4673LOW     XX 4673   9.900   2.500   7.227  0.0000  0.0000  0.0000
 4674LOW     XX 4674  10.000   2.500   7.226  0.0000  0.0000  0.0000
 4675LOW     XX 4675  10.100   2.500   7.223  0.0000  0.0000  0.0000
 4676LOW     XX 4676  10.200   2.500   7.235  0.0000  0.0000  0.0000
 4677LOW     XX 4677  10.300   2.500   7.232  0.0000  0.0000  0.0000
 4678LOW     XX 4678  10.400   2.500   7.226  0.0000  0.0000  0.0000
 4679LOW     XX 4679  10.500   2.500   7.231  0.0000  0.0000  0.0000
 4680LOW     XX 4680  10.600   2.500   7.223  0.0000  0.0000  0.0000
 4681LOW     XX 4681  10.700   2.500   7.222  0.0000  0.0000  0.0000
 4682LOW     XX 4682  10.800   2.500   7.234  0.0000  0.0000  0.0000
 4683LOW     XX 4683  10.900   2.500   7.252  0.0000  0.0000  0.0000
 4684LOW     XX 4684  11.000   2.500   7.246  0.0000  0.0000  0.0000
 4685LOW     XX 4685  11.100   2.500   7.243  0.0000  0.0000  0.0000
 4686LOW     XX 4686  11.200   2.500   7.235  0.0000  0.0000  0.0000
 4687LOW     XX 4687  11.300   2.500   7.236  0.0000  0.0000  0.0000
 4688LOW     XX 4688  11.400   2.500   7.247  0.0000  0.0000  0.0000
 4689LOW     XX 4689  11.500   2.500   7.238  0.0000  0.0000  0.0000
 4690LOW     XX 4690  11.600   2.500   7.235  0.0000  0.0000  0.0000
 4691LOW     XX 4691  11.700   2.500   7.217  0.0000  0.0000  0.0000
 4692LOW     XX 4692  11.800   2.500   7.233  0.0000  0.0000  0.0000
 4693LOW     XX 4693  11.900   2.500   7.261  0.0000  0.0000  0.0000
 4694LOW     XX 4694  12.000   2.500   7.231  0.0000  0.0000  0.0000
 4695LOW     XX 4695  12.100   2.500   7.247  0.0000  0.0000  0.0000
 4696LOW     XX 4696  12.200   2.500   7.239  0.0000  0.0000  0.0000
 4697LOW     XX 4697  12.300   2.500   7.234  0.0000  0.0000  0.0000
 4698LOW     XX 4698  12.400   2.500   7.242  0.0000  0.0000  0.0000
 4699LOW     XX 4699  12.500   2.500   7.239  0.0000  0.0000  0.0000
 4700LOW     XX 4700  12.600   2.500   7.250  0.0000  0.0000  0.0000
 4701LOW     XX 4701  12.700   2.500   7.240  0.0000  0.0000  0.0000
 4702LOW     XX 4702  12.800   2.500   7.244  0.0000  0.0000  0.0000
 4703LOW     XX 4703  12.900   2.500   7.224  0.0000  0.0000  0.0000
 4704LOW     XX 4704  13.000   2.500   7.236  0.0000  0.0000  0.0000
 4705LOW     XX 4705  13.100   2.500   7.238  0.0000  0.0000  0.0000
 4706LOW     XX 4706  13.200   2.500   7.236  0.0000  0.0000  0.0000
 4707LOW     XX 4707  13.300   2.500   7.224  0.0000  0.0000  0.0000
 4708LOW     XX 4708  13.400   2.500   7.243  0.0000  0.0000  0.0000
 4709LOW     XX 4709  13.500   2.500   7.228  0.0000  0.0000  0.0000
 4710LOW     XX 4710  13.600   2.500   7.228  0.0000  0.0000  0.0000
 4711LOW     XX 4711  13.700   2.500   7.222  0.0000  0.0000  0.0000
 4712LOW     XX 4712  13.800   2.500   7.229  0.0000  0.0000  0.0000
 4713LOW     XX 4713  13.900   2.500   7.221  0.0000  0.0000  0.0000
 4714LOW     XX 4714  14.000   2.500   7.232  0.0000  0.0000  0.0000
 4715LOW     XX 4715  14.100   2.500   7.226  0.0000  0.0000  0.0000
 4716LOW     XX 4716  14.200   2.500   7.232  0.0000  0.0000  0.0000
 4717LOW     XX 4717  14.300   2.500   7.223  0.0000  0.0000  0.0000
 4718LOW     XX 4718  14.400   2.500   7.228  0.0000  0.0000  0.0000
 4719LOW     XX 4719  14.500   2.500   7.251  0.0000  0.0000  0.0000
 4720LOW     XX 4720  14.600   2.500   7.220  0.0000  0.0000  0.0000
 4721LOW     XX 4721  14.700   2.500   7.228  0.0000  0.0000  0.0000
 4722LOW     XX 4722  14.800   2.500   7.221  0.0000  0.0000  0.0000
 4723LOW     XX 4723  14.900   2.500   7.230  0.0000  0.0000  0.0000
 4724LOW     XX 4724  15.000   2.500   7.225  0.0000  0.0000  0.0000
 4725LOW     XX 4725  15.100   2.500   7.233  0.0000  0.0000  0.0000
 4726LOW     XX 4726  15.200   2.500   7.230  0.0000  0.0000  0.0000
 4727LOW     XX 4727  15.300   2.500   7.223  0.0000  0.0000  0.0000
 4728LOW     XX 4728  15.400   2.500   7.245  0.0000  0.0000  0.0000
 4729LOW     XX 4729  15.500   2.500   7.245  0.0000  0.0000  0.0000
 4730LOW     XX 4730  15.600   2.500   7.244  0.0000  0.0000  0.0000
 4731LOW     XX 4731  15.700   2.500   7.226  0.0000  0.0000  0.0000
 4732LOW     XX 4732  15.800   2.500   7.211  0.0000  0.0000  0.0000
 4733LOW     XX 4733  15.900   2.500   7.230  0.0000  0.0000  0.0000
 4734LOW     XX 4734  16.000   2.500   7.228  0.0000  0.0000  0.0000
 4735LOW     XX 4735  16.100   2.500   7.228  0.0000  0.0000  0.0000
 4736LOW     XX 4736  16.200   2.500   7.229  0.0000  0.0000  0.0000
 4737LOW     XX 4737  16.300   2.500   7.243  0.0000  0.0000  0.0000
 4738LOW     XX 4738  16.400   2.500   7.235  0.0000  0.0000  0.0000
 4739LOW     XX 4739  16.500   2.500   7.226  0.0000  0.0000  0.0000
 4740LOW     XX 4740  16.600   2.500   7.231  0.0000  0.0000  0.0000
 4741LOW     XX 4741  16.700   2.500   7.235  0.0000  0.0000  0.0000
 4742LOW     XX 4742  16.800   2.500   7.222  0.0000  0.0000  0.0000
 4743LOW     XX 4743  16.900   2.500   7.222  0.0000  0.0000  0.0000
 4744LOW     XX 4744  17.000   2.500   7.229  0.0000  0.0000  0.0000
 4745LOW     XX 4745  17.100   2.500   7.223  0.0000  0.0000  0.0000
 4746LOW     XX 4746  17.200   2.500   7.229  0.0000  0.0000  0.0000
 4747LOW     XX 4747  17.300   2.500   7.212  0.0000  0.0000  0.0000
 4748LOW     XX 4748  17.400   2.500   7.226  0.0000  0.0000  0.0000
 4749LOW     XX 4749  17.500   2.500   7.225  0.0000  0.0000  0.0000
 4750LOW     XX 4750  17.600   2.500   7.226  0.0000  0.0000  0.0000
 4751LOW     XX 4751  17.700   2.500   7.246  0.0000  0.0000  0.0000
 4752LOW     XX 4752  17.800   2.500   7.230  0.0000  0.0000  0.0000
 4753LOW     XX 4753  17.900   2.500   7.212  0.0000  0.0000  0.0000
 4754LOW     XX 4754  18.000   2.500   7.214  0.0000  0.0000  0.0000
 4755LOW     XX 4755  18.100   2.500   7.217  0.0000  0.0000  0.0000
 4756LOW     XX 4756  18.200   2.500   7.213  0.0000  0.0000  0.0000
 4757LOW     XX 4757   0.000   2.600   7.242  0.0000  0.0000  0.0000
 4758LOW     XX 4758   0.100   2.600   7.229  0.0000  0.0000  0.0000
 4759LOW     XX 4759   0.200   2.600   7.235  0.0000  0.0000  0.0000
 4760LOW     XX 4760   0.300   2.600   7.230  0.0000  0.0000  0.0000
 4761LOW     XX 4761   0.400   2.600   7.213  0.0000  0.0000  0.0000
 4762LOW     XX 4762   0.500   2.600   7.235  0.0000  0.0000  0.0000
 4763LOW     XX 4763   0.600   2.600   7.228  0.0000  0.0000  0.0000
 4764LOW     XX 4764   0.700   2.600   7.242  0.0000  0.0000  0.0000
 4765LOW     XX 4765   0.800   2.600   7.229  0.0000  0.0000  0.0000
 4766LOW     XX 4766   0.900   2.600   7.234  0.0000  0.0000  0.0000
 4767LOW     XX 4767   1.000   2.600   7.235  0.0000  0.0000  0.0000
 4768LOW     XX 4768   1.100   2.600   7.221  0.0000  0.0000  0.0000
 4769LOW     XX 4769   1.200   2.600   7.217  0.0000  0.0000  0.0000
 4770LOW     XX 4770   1.300   2.600   7.229  0.0000  0.0000  0.0000
 4771LOW     XX 4771   1.400   2.600   7.232  0.0000  0.0000  0.0000
 4772LOW     XX 4772   1.500   2.600   7.235  0.0000  0.0000  0.0000
 4773LOW     XX 4773   1.600   2.600   7.217  0.0000  0.0000  0.0000
 4774LOW     XX 4774   1.700   2.600   7.230  0.0000  0.0000  0.0000
 4775LOW     XX 4775   1.800   2.600   7.223  0.0000  0.0000  0.0000
 4776LOW     XX 4776   1.900   2.600   7.212  0.0000  0.0000  0.0000
 4777LOW     XX 4777   2.000   2.600   7.228  0.0000  0.0000  0.0000
 4778LOW     XX 4778   2.100   2.600   7.222  0.0000  0.0000  0.0000
 4779LOW     XX 4779   2.200   2.600   7.230  0.0000  0.0000  0.0000
 4780LOW     XX 4780   2.300   2.600   7.227  0.0000  0.0000  0.0000
 4781LOW     XX 4781   2.400   2.600   7.200  0.0000  0.0000  0.0000
 4782LOW     XX 4782   2.500   2.600   7.206  0.0000  0.0000  0.0000
 4783LOW     XX 4783   2.600   2.600   7.224  0.0000  0.0000  0.0000
 4784LOW     XX 4784   2.700   2.600   7.222  0.0000  0.0000  0.0000
 4785LOW     XX 4785   2.800   2.600   7.227  0.0000  0.0000  0.0000
 4786LOW     XX 4786   2.900   2.600   7.214  0.0000  0.0000  0.0000
 4787LOW     XX 4787   3.000   2.600   7.218  0.0000  0.0000  0.0000
 4788LOW     XX 4788   3.100   2.600   7.219  0.0000  0.0000  0.0000
 4789LOW     XX 4789   3.200   2.600   7.215  0.0000  0.0000  0.0000
 4790LOW     XX 4790   3.300   2.600   7.204  0.0000  0.0000  0.0000
 4791LOW     XX 4791   3.400   2.600   7.211  0.0000  0.0000  0.0000
 4792LOW     XX 4792   3.500   2.600   7.213  0.0000  0.0000  0.0000
 4793LOW     XX 4793   3.600   2.600   7.210  0.0000  0.0000  0.0000
 4794LOW     XX 4794   3.700   2.600   7.205  0.0000  0.0000  0.0000
 4795LOW     XX 4795   3.800   2.600   7.210  0.0000  0.0000  0.0000
 4796LOW     XX 4796   3.900   2.600   7.203  0.0000  0.0000  0.0000
 4797LOW     XX 4797   4.000   2.600   7.207  0.0000  0.0000  0.0000
 4798LOW     XX 4798   4.100   2.600   7.215  0.0000  0.0000  0.0000
 4799LOW     XX 4799   4.200   2.600   7.203  0.0000  0.0000  0.0000
 4800LOW     XX 4800   4.300   2.600   7.203  0.0000  0.0000  0.0000
 4801LOW     XX 4801   4.400   2.600   7.217  0.0000  0.0000  0.0000
 4802LOW     XX 4802   4.500   2.600   7.206  0.0000  0.0000  0.0000
 4803LOW     XX 4803   4.600   2.600   7.216  0.0000  0.0000  0.0000
 4804LOW     XX 4804   4.700   2.600   7.221  0.0000  0.0000  0.0000
 4805LOW     XX 4805   4.800   2.600   7.218  0.0000  0.0000  0.0000
 4806LOW     XX 4806   4.900   2.600   7.208  0.0000  0.0000  0.0000
 4807LOW     XX 4807   5.000   2.600   7.202  0.0000  0.0000  0.0000
 4808LOW     XX 4808   5.100   2.600   7.215  0.0000  0.0000  0.0000
 4809LOW     XX 4809   5.200   2.600   7.197  0.0000  0.0000  0.0000
 4810LOW     XX 4810   5.300   2.600   7.217  0.0000  0.0000  0.0000
 4811LOW     XX 4811   5.400   2.600   7.199  0.0000  0.0000  0.0000
 4812LOW     XX 4812   5.500   2.600   7.209  0.0000  0.0000  0.0000
 4813LOW     XX 4813   5.600   2.600   7.221  0.0000  0.0000  0.0000
 4814LOW     XX 4814   5.700   2.600   7.211  0.0000  0.0000  0.0000
 4815LOW     XX 4815   5.800   2.600   7.208  0.0000  0.0000  0.0000
 4816LOW     XX 4816   5.900   2.600   7.210  0.0000  0.0000  0.0000
 4817LOW     XX 4817   6.000   2.600   7.200  0.0000  0.0000  0.0000
 4818LOW     XX 4818   6.100   2.600   7.186  0.0000  0.0000  0.0000
 4819LOW     XX 4819   6.200   2.600   7.211  0.0000  0.0000  0.0000
 4820LOW     XX 4820   6.300   2.600   7.224  0.0000  0.0000  0.0000
 4821LOW     XX 4821   6.400   2.600   7.211  0.0000  0.0000  0.0000
 4822LOW     XX 4822   6.500   2.600   7.209  0.0000  0.0000  0.0000
 4823LOW     XX 4823   6.600   2.600   7.207  0.0000  0.0000  0.0000
 4824LOW     XX 4824   6.700   2.600   7.203  0.0000  0.0000  0.0000
 4825LOW     XX 4825   6.800   2.600   7.203  0.0000  0.0000  0.0000
 4826LOW     XX 4826   6.900   2.600   7.198  0.0000  0.0000  0.0000
 4827LOW     XX 4827   7.000   2.600   7.206  0.0000  0.0000  0.0000
 4828LOW     XX 4828   7.100   2.600   7.209  0.0000  0.0000  0.0000
 4829LOW     XX 4829   7.200   2.600   7.221  0.0000  0.0000  0.0000
 4830LOW     XX 4830   7.300   2.600   7.204  0.0000  0.0000  0.0000
 4831LOW     XX 4831   7.400   2.600   7.203  0.0000  0.0000  0.0000
 4832LOW     XX 4832   7.500   2.600   7.200  0.0000  0.0000  0.0000
 4833LOW     XX 4833   7.600   2.600   7.191  0.0000  0.0000  0.0000
 4834LOW     XX 4834   7.700   2.600   7.200  0.0000  0.0000  0.0000
 4835LOW     XX 4835   7.800   2.600   7.197  0.0000  0.0000  0.0000
 4836LOW     XX 4836   7.900   2.600   7.210  0.0000  0.0000  0.0000
 4837LOW     XX 4837   8.000   2.600   7.214  0.0000  0.0000  0.0000
 4838LOW     XX 4838   8.100   2.600   7.208  0.0000  0.0000  0.0000
 4839LOW     XX 4839   8.200   2.600   7.208  0.0000  0.0000  0.0000
 4840LOW     XX 4840   8.300   2.600   7.194  0.0000  0.0000  0.0000
 4841LOW     XX 4841   8.400   2.600   7.209  0.0000  0.0000  0.0000
 4842LOW     XX 4842   8.500   2.600   7.211  0.0000  0.0000  0.0000
 4843LOW     XX 4843   8.600   2.600   7.198  0.0000  0.0000  0.0000
 4844LOW     XX 4844   8.700   2.600   7.204  0.0000  0.0000  0.0000
 4845LOW     XX 4845   8.800   2.600   7.224  0.0000  0.0000  0.0000
 4846LOW     XX 4846   8.900   2.600   7.211  0.0000  0.0000  0.0000
 4847LOW     XX 4847   9.000   2.600   7.192  0.0000  0.0000  0.0000
 4848LOW     XX 4848   9.100   2.600   7.213  0.0000  0.0000  0.0000
 4849LOW     XX 4849   9.200   2.600   7.215  0.0000  0.0000  0.0000
 4850LOW     XX 4850   9.300   2.600   7.213  0.0000  0.0000  0.0000
 4851LOW     XX 4851   9.400   2.600   7.222  0.0000  0.0000  0.0000
 4852LOW     XX 4852   9.500   2.600   7.214  0.0000  0.0000  0.0000
 4853LOW     XX 4853   9.600   2.600   7.216  0.0000  0.0000  0.0000
 4854LOW     XX 4854   9.700   2.600   7.224  0.0000  0.0000  0.0000
 4855LOW     XX 4855   9.800   2.600   7.226  0.0000  0.0000  0.0000
 4856LOW     XX 4856   9.900   2.600   7.233  0.0000  0.0000  0.0000
 4857LOW     XX 4857  10.000   2.600   7.226  0.0000  0.0000  0.0000
 4858LOW     XX 4858  10.100   2.600   7.223  0.0000  0.0000  0.0000
 4859LOW     XX 4859  10.200   2.600   7.222  0.0000  0.0000  0.0000
 4860LOW     XX 4860  10.300   2.600   7.222  0.0000  0.0000  0.0000
 4861LOW     XX 4861  10.400   2.600   7.223  0.0000  0.0000  0.0000
 4862LOW     XX 4862  10.500   2.600   7.220  0.0000  0.0000  0.0000
 4863LOW     XX 4863  10.600   2.600   7.226  0.0000  0.0000  0.0000
 4864LOW     XX 4864  10.700   2.600   7.244  0.0000  0.0000  0.0000
 4865LOW     XX 4865  10.800   2.600   7.240  0.0000  0.0000  0.0000
 4866LOW     XX 4866  10.900   2.600   7.224  0.0000  0.0000  0.0000
 4867LOW     XX 4867  11.000   2.600   7.239  0.0000  0.0000  0.0000
 4868LOW     XX 4868  11.100   2.600   7.228  0.0000  0.0000  0.0000
 4869LOW     XX 4869  11.200   2.600   7.232  0.0000  0.0000  0.0000
 4870LOW     XX 4870  11.300   2.600   7.227  0.0000  0.0000  0.0000
 4871LOW     XX 4871  11.400   2.600   7.247  0.0000  0.0000  0.0000
 4872LOW     XX 4872  11.500   2.600   7.242  0.0000  0.0000  0.0000
 4873LOW     XX 4873  11.600   2.600   7.252  0.0000  0.0000  0.0000
 4874LOW     XX 4874  11.700   2.600   7.243  0.0000  0.0000  0.0000
 4875LOW     XX 4875  11.800   2.600   7.244  0.0000  0.0000  0.0000
 4876LOW     XX 4876  11.900   2.600   7.250  0.0000  0.0000  0.0000
 4877LOW     XX 4877  12.000   2.600   7.260  0.0000  0.0000  0.0000
 4878LOW     XX 4878  12.100   2.600   7.232  0.0000  0.0000  0.0000
 4879LOW     XX 4879  12.200   2.600   7.256  0.0000  0.0000  0.0000
 4880LOW     XX 4880  12.300   2.600   7.251  0.0000  0.0000  0.0000
 4881LOW     XX 4881  12.400   2.600   7.243  0.0000  0.0000  0.0000
 4882LOW     XX 4882  12.500   2.600   7.246  0.0000  0.0000  0.0000
 4883LOW     XX 4883  12.600   2.600   7.247  0.0000  0.0000  0.0000
 4884LOW     XX 4884  12.700   2.600   7.232  0.0000  0.0000  0.0000
 4885LOW     XX 4885  12.800   2.600   7.247  0.0000  0.0000  0.0000
 4886LOW     XX 4886  12.900   2.600   7.242  0.0000  0.0000  0.0000
 4887LOW     XX 4887  13.000   2.600   7.241  0.0000  0.0000  0.0000
 4888LOW     XX 4888  13.100   2.600   7.227  0.0000  0.0000  0.0000
 4889LOW     XX 4889  13.200   2.600   7.246  0.0000  0.0000  0.0000
 4890LOW     XX 4890  13.300   2.600   7.246  0.0000  0.0000  0.0000
 4891LOW     XX 4891  13.400   2.600   7.245  0.0000  0.0000  0.0000
 4892LOW     XX 4892  13.500   2.600   7.238  0.0000  0.0000  0.0000
 4893LOW     XX 4893  13.600   2.600   7.220  0.0000  0.0000  0.0000
 4894LOW     XX 4894  13.700   2.600   7.229  0.0000  0.0000  0.0000
 4895LOW     XX 4895  13.800   2.600   7.250  0.0000  0.0000  0.0000
 4896LOW     XX 4896  13.900   2.600   7.231  0.0000  0.0000  0.0000
 4897LOW     XX 4897  14.000   2.600   7.236  0.0000  0.0000  0.0000
 4898LOW     XX 4898  14.100   2.600   7.236  0.0000  0.0000  0.0000
 4899LOW     XX 4899  14.200   2.600   7.231  0.0000  0.0000  0.0000
 4900LOW     XX 4900  14.300   2.600   7.224  0.0000  0.0000  0.0000
 4901LOW     XX 4901  14.400   2.600   7.224  0.0000  0.0000  0.0000
 4902LOW     XX 4902  14.500   2.600   7.248  0.0000  0.0000  0.0000
 4903LOW     XX 4903  14.600   2.600   7.250  0.0000  0.0000  0.0000
 4904LOW     XX 4904  14.700   2.600   7.233  0.0000  0.0000  0.0000
 4905LOW     XX 4905  14.800   2.600   7.232  0.0000  0.0000  0.0000
 4906LOW     XX 4906  14.900   2.600   7.224  0.0000  0.0000  0.0000
 4907LOW     XX 4907  15.000   2.600   7.241  0.0000  0.0000  0.0000
 4908LOW     XX 4908  15.100   2.600   7.223  0.0000  0.0000  0.0000
 4909LOW     XX 4909  15.200   2.600   7.231  0.0000  0.0000  0.0000
 4910LOW     XX 4910  15.300   2.600   7.247  0.0000  0.0000  0.0000
 4911LOW     XX 4911  15.400   2.600   7.250  0.0000  0.0000  0.0000
 4912LOW     XX 4912  15.500   2.600   7.240  0.0000  0.0000  0.0000
 4913LOW     XX 4913  15.600   2.600   7.228  0.0000  0.0000  0.0000
 4914LOW     XX 4914  15.700   2.600   7.231  0.0000  0.0000  0.0000
 4915LOW     XX 4915  15.800   2.600   7.224  0.0000  0.0000  0.0000
 4916LOW     XX 4916  15.900   2.600   7.217  0.0000  0.0000  0.0000
 4917LOW     XX 4917  16.000   2.600   7.233  0.0000  0.0000  0.0000
 4918LOW     XX 4918  16.100   2.600   7.240  0.0000  0.0000  0.0000
 4919LOW     XX 4919  16.200   2.600   7.226  0.0000  0.0000  0.0000
 4920LOW     XX 4920  16.300   2.600   7.228  0.0000  0.0000  0.0000
 4921LOW     XX 4921  16.400   2.600   7.234  0.0000  0.0000  0.0000
 4922LOW     XX 4922  16.500   2.600   7.237  0.0000  0.0000  0.0000
 4923LOW     XX 4923  16.600   2.600   7.231  0.0000  0.0000  0.0000
 4924LOW     XX 4924  16.700   2.600   7.233  0.0000  0.0000  0.0000
 4925LOW     XX 4925  16.800   2.600   7.244  0.0000  0.0000  0.0000
 4926LOW     XX 4926  16.900   2.600   7.224  0.0000  0.0000  0.0000
 4927LOW     XX 4927  17.000   2.600   7.252  0.0000  0.0000  0.0000
 4928LOW     XX 4928  17.100   2.600   7.226  0.0000  0.0000  0.0000
 4929LOW     XX 4929  17.200   2.600   7.229  0.0000  0.0000  0.0000
 4930LOW     XX 4930  17.300   2.600   7.229  0.0000  0.0000  0.0000
 4931LOW     XX 4931  17.400   2.600   7.229  0.0000  0.0000  0.0000
 4932LOW     XX 4932  17.500   2.600   7.236  0.0000  0.0000  0.0000
 4933LOW     XX 4933  17.600   2.600   7.240  0.0000  0.0000  0.0000
 4934LOW     XX 4934  17.700   2.600   7.230  0.0000  0.0000  0.0000
 4935LOW     XX 4935  17.800   2.600   7.231  0.0000  0.0000  0.0000
 4936LOW     XX 4936  17.900   2.600   7.231  0.0000  0.0000  0.0000
 4937LOW     XX 4937  18.000   2.600   7.254  0.0000  0.0000  0.0000
 4938LOW     XX 4938  18.100   2.600   7.223  0.0000  0.0000  0.0000
 4939LOW     XX 4939  18.200   2.600   7.245  0.0000  0.0000  0.0000
 4940LOW     XX 4940   0.000   2.700   7.251  0.0000  0.0000  0.0000
 4941LOW     XX 4941   0.100   2.700   7.235  0.0000  0.0000  0.0000
 4942LOW     XX 4942   0.200   2.700   7.238  0.0000  0.0000  0.0000
 4943LOW     XX 4943   0.300   2.700   7.233  0.0000  0.0000  0.0000
 4944LOW     XX 4944   0.400   2.700   7.226  0.0000  0.0000  0.0000
 4945LOW     XX 4945   0.500   2.700   7.231  0.0000  0.0000  0.0000
 4946LOW     XX 4946   0.600   2.700   7.231  0.0000  0.0000  0.0000
 4947LOW     XX 4947   0.700   2.700   7.239  0.0000  0.0000  0.0000
 4948LOW     XX 4948   0.800   2.700   7.251  0.0000  0.0000  0.0000
 4949LOW     XX 4949   0.900   2.700   7.225  0.0000  0.0000  0.0000
 4950LOW     XX 4950   1.000   2.700   7.236  0.0000  0.0000  0.0000
 4951LOW     XX 4951   1.100   2.700   7.217  0.0000  0.0000  0.0000
 4952LOW     XX 4952   1.200   2.700   7.222  0.0000  0.0000  0.0000
 4953LOW     XX 4953   1.300   2.700   7.239  0.0000  0.0000  0.0000
 4954LOW     XX 4954   1.400   2.700   7.245  0.0000  0.0000  0.0000
 4955LOW     XX 4955   1.500   2.700   7.210  0.0000  0.0000  0.0000
 4956LOW     XX 4956   1.600   2.700   7.217  0.0000  0.0000  0.0000
 4957LOW     XX 4957   1.700   2.700   7.226  0.0000  0.0000  0.0000
 4958LOW     XX 4958   1.800   2.700   7.224  0.0000  0.0000  0.0000
 4959LOW     XX 4959   1.900   2.700   7.217  0.0000  0.0000  0.0000
 4960LOW     XX 4960   2.000   2.700   7.224  0.0000  0.0000  0.0000
 4961LOW     XX 4961   2.100   2.700   7.211  0.0000  0.0000  0.0000
 4962LOW     XX 4962   2.200   2.700   7.226  0.0000  0.0000  0.0000
 4963LOW     XX 4963   2.300   2.700   7.224  0.0000  0.0000  0.0000
 4964LOW     XX 4964   2.400   2.700   7.207  0.0000  0.0000  0.0000
 4965LOW     XX 4965   2.500   2.700   7.230  0.0000  0.0000  0.0000
 4966LOW     XX 4966   2.600   2.700   7.233  0.0000  0.0000  0.0000
 4967LOW     XX 4967   2.700   2.700   7.228  0.0000  0.0000  0.0000
 4968LOW     XX 4968   2.800   2.700   7.218  0.0000  0.0000  0.0000
 4969LOW     XX 4969   2.900   2.700   7.213  0.0000  0.0000  0.0000
 4970LOW     XX 4970   3.000   2.700   7.210  0.0000  0.0000  0.0000
 4971LOW     XX 4971   3.100   2.700   7.202  0.0000  0.0000  0.0000
 4972LOW     XX 4972   3.200   2.700   7.221  0.0000  0.0000  0.0000
 4973LOW     XX 4973   3.300   2.700   7.213  0.0000  0.0000  0.0000
 4974LOW     XX 4974   3.400   2.700   7.222  0.0000  0.0000  0.0000
 4975LOW     XX 4975   3.500   2.700   7.229  0.0000  0.0000  0.0000
 4976LOW     XX 4976   3.600   2.700   7.206  0.0000  0.0000  0.0000
 4977LOW     XX 4977   3.700   2.700   7.203  0.0000  0.0000  0.0000
 4978LOW     XX 4978   3.800   2.700   7.232  0.0000  0.0000  0.0000
 4979LOW     XX 4979   3.900   2.700   7.197  0.0000  0.0000  0.0000
 4980LOW     XX 4980   4.000   2.700   7.200  0.0000  0.0000  0.0000
 4981LOW     XX 4981   4.100   2.700   7.210  0.0000  0.0000  0.0000
 4982LOW     XX 4982   4.200   2.700   7.204  0.0000  0.0000  0.0000
 4983LOW     XX 4983   4.300   2.700   7.208  0.0000  0.0000  0.0000
 4984LOW     XX 4984   4.400   2.700   7.205  0.0000  0.0000  0.0000
 4985LOW     XX 4985   4.500   2.700   7.211  0.0000  0.0000  0.0000
 4986LOW     XX 4986   4.600   2.700   7.193  0.0000  0.0000  0.0000
 4987LOW     XX 4987   4.700   2.700   7.211  0.0000  0.0000  0.0000
 4988LOW     XX 4988   4.800   2.700   7.219  0.0000  0.0000  0.0000
 4989LOW     XX 4989   4.900   2.700   7.202  0.0000  0.0000  0.0000
 4990LOW     XX 4990   5.000   2.700   7.192  0.0000  0.0000  0.0000
 4991LOW     XX 4991   5.100   2.700   7.210  0.0000  0.0000  0.0000
 4992LOW     XX 4992   5.200   2.700   7.206  0.0000  0.0000  0.0000
 4993LOW     XX 4993   5.300   2.700   7.218  0.0000  0.0000  0.0000
 4994LOW     XX 4994   5.400   2.700   7.205  0.0000  0.0000  0.0000
 4995LOW     XX 4995   5.500   2.700   7.204  0.0000  0.0000  0.0000
 4996LOW     XX 4996   5.600   2.700   7.208  0.0000  0.0000  0.0000
 4997LOW     XX 4997   5.700   2.700   7.213  0.0000  0.0000  0.0000
 4998LOW     XX 4998   5.800   2.700   7.213  0.0000  0.0000  0.0000
 4999LOW     XX 4999   5.900   2.700   7.214  0.0000  0.0000  0.0000
 5000LOW     XX 5000   6.000   2.700   7.208  0.0000  0.0000  0.0000
 5001LOW     XX 5001   6.100   2.700   7.200  0.0000  0.0000  0.0000
 5002LOW     XX 5002   6.200   2.700   7.225  0.0000  0.0000  0.0000
 5003LOW     XX 5003   6.300   2.700   7.197  0.0000  0.0000  0.0000
 5004LOW     XX 5004   6.400   2.700   7.194  0.0000  0.0000  0.0000
 5005LOW     XX 5005   6.500   2.700   7.210  0.0000  0.0000  0.0000
 5006LOW     XX 5006   6.600   2.700   7.212  0.0000  0.0000  0.0000
 5007LOW     XX 5007   6.700   2.700   7.225  0.0000  0.0000  0.0000
 5008LOW     XX 5008   6.800   2.700   7.212  0.0000  0.0000  0.0000
 5009LOW     XX 5009   6.900   2.700   7.212  0.0000  0.0000  0.0000
 5010LOW     XX 5010   7.000   2.700   7.190  0.0000  0.0000  0.0000
 5011LOW     XX 5011   7.100   2.700   7.200  0.0000  0.0000  0.0000
 5012LOW     XX 5012   7.200   2.700   7.205  0.0000  0.0000  0.0000
 5013LOW     XX 5013   7.300   2.700   7.212  0.0000  0.0000  0.0000
 5014LOW     XX 5014   7.400   2.700   7.207  0.0000  0.0000  0.0000
 5015LOW     XX 5015   7.500   2.700   7.205  0.0000  0.0000  0.0000
 5016LOW     XX 5016   7.600   2.700   7.195  0.0000  0.0000  0.0000
 5017LOW     XX 5017   7.700   2.700   7.199  0.0000  0.0000  0.0000
 5018LOW     XX 5018   7.800   2.700   7.194  0.0000  0.0000  0.0000
 5019LOW     XX 5019   7.900   2.700   7.212  0.0000  0.0000  0.0000
 5020LOW     XX 5020   8.000   2.700   7.214  0.0000  0.0000  0.0000
 5021LOW     XX 5021   8.100   2.700   7.206  0.0000  0.0000  0.0000
 5022LOW     XX 5022   8.200   2.700   7.197  0.0000  0.0000  0.0000
 5023LOW     XX 5023   8.300   2.700   7.202  0.0000  0.0000  0.0000
 5024LOW     XX 5024   8.400   2.700   7.207  0.0000  0.0000  0.0000
 5025LOW     XX 5025   8.500   2.700   7.200  0.0000  0.0000  0.0000
 5026LOW     XX 5026   8.600   2.700   7.207  0.0000  0.0000  0.0000
 5027LOW     XX 5027   8.700   2.700   7.199  0.0000  0.0000  0.0000
 5028LOW     XX 5028   8.800   2.700   7.200  0.0000  0.0000  0.0000
 5029LOW     XX 5029   8.900   2.700   7.213  0.0000  0.0000  0.0000
 5030LOW     XX 5030   9.000   2.700   7.204  0.0000  0.0000  0.0000
 5031LOW     XX 5031   9.100   2.700   7.211  0.0000  0.0000  0.0000
 5032LOW     XX 5032   9.200   2.700   7.214  0.0000  0.0000  0.0000
 5033LOW     XX 5033   9.300   2.700   7.209  0.0000  0.0000  0.0000
 5034LOW     XX 5034   9.400   2.700   7.228  0.0000  0.0000  0.0000
 5035LOW     XX 5035   9.500   2.700   7.221  0.0000  0.0000  0.0000
 5036LOW     XX 5036   9.600   2.700   7.221  0.0000  0.0000  0.0000
 5037LOW     XX 5037   9.700   2.700   7.223  0.0000  0.0000  0.0000
 5038LOW     XX 5038   9.800   2.700   7.230  0.0000  0.0000  0.0000
 5039LOW     XX 5039   9.900   2.700   7.239  0.0000  0.0000  0.0000
 5040LOW     XX 5040  10.000   2.700   7.228  0.0000  0.0000  0.0000
 5041LOW     XX 5041  10.100   2.700   7.209  0.0000  0.0000  0.0000
 5042LOW     XX 5042  10.200   2.700   7.240  0.0000  0.0000  0.0000
 5043LOW     XX 5043  10.300   2.700   7.233  0.0000  0.0000  0.0000
 5044LOW     XX 5044  10.400   2.700   7.235  0.0000  0.0000  0.0000
 5045LOW     XX 5045  10.500   2.700   7.236  0.0000  0.0000  0.0000
 5046LOW     XX 5046  10.600   2.700   7.227  0.0000  0.0000  0.0000
 5047LOW     XX 5047  10.700   2.700   7.234  0.0000  0.0000  0.0000
 5048LOW     XX 5048  10.800   2.700   7.220  0.0000  0.0000  0.0000
 5049LOW     XX 5049  10.900   2.700   7.239  0.0000  0.0000  0.0000
 5050LOW     XX 5050  11.000   2.700   7.227  0.0000  0.0000  0.0000
 5051LOW     XX 5051  11.100   2.700   7.240  0.0000  0.0000  0.0000
 5052LOW     XX 5052  11.200   2.700   7.211  0.0000  0.0000  0.0000
 5053LOW     XX 5053  11.300   2.700   7.249  0.0000  0.0000  0.0000
 5054LOW     XX 5054  11.400   2.700   7.246  0.0000  0.0000  0.0000
 5055LOW     XX 5055  11.500   2.700   7.228  0.0000  0.0000  0.0000
 5056LOW     XX 5056  11.600   2.700   7.237  0.0000  0.0000  0.0000
 5057LOW     XX 5057  11.700   2.700   7.246  0.0000  0.0000  0.0000
 5058LOW     XX 5058  11.800   2.700   7.228  0.0000  0.0000  0.0000
 5059LOW     XX 5059  11.900   2.700   7.248  0.0000  0.0000  0.0000
 5060LOW     XX 5060  12.000   2.700   7.254  0.0000  0.0000  0.0000
 5061LOW     XX 5061  12.100   2.700   7.251  0.0000  0.0000  0.0000
 5062LOW     XX 5062  12.200   2.700   7.235  0.0000  0.0000  0.0000
 5063LOW     XX 5063  12.300   2.700   7.248  0.0000  0.0000  0.0000
 5064LOW     XX 5064  12.400   2.700   7.247  0.0000  0.0000  0.0000
 5065LOW     XX 5065  12.500   2.700   7.246  0.0000  0.0000  0.0000
 5066LOW     XX 5066  12.600   2.700   7.240  0.0000  0.0000  0.0000
 5067LOW     XX 5067  12.700   2.700   7.241  0.0000  0.0000  0.0000
 5068LOW     XX 5068  12.800   2.700   7.245  0.0000  0.0000  0.0000
 5069LOW     XX 5069  12.900   2.700   7.245  0.0000  0.0000  0.0000
 5070LOW     XX 5070  13.000   2.700   7.233  0.0000  0.0000  0.0000
 5071LOW     XX 5071  13.100   2.700   7.239  0.0000  0.0000  0.0000
 5072LOW     XX 5072  13.200   2.700   7.248  0.0000  0.0000  0.0000
 5073LOW     XX 5073  13.300   2.700   7.250  0.0000  0.0000  0.0000
 5074LOW     XX 5074  13.400   2.700   7.248  0.0000  0.0000  0.0000
 5075LOW     XX 5075  13.500   2.700   7.245  0.0000  0.0000  0.0000
 5076LOW     XX 5076  13.600   2.700   7.258  0.0000  0.0000  0.0000
 5077LOW     XX 5077  13.700   2.700   7.238  0.0000  0.0000  0.0000
 5078LOW     XX 5078  13.800   2.700   7.238  0.0000  0.0000  0.0000
 5079LOW     XX 5079  13.900   2.700   7.247  0.0000  0.0000  0.0000
 5080LOW     XX 5080  14.000   2.700   7.254  0.0000  0.0000  0.0000
 5081LOW     XX 5081  14.100   2.700   7.235  0.0000  0.0000  0.0000
 5082LOW     XX 5082  14.200   2.700   7.235  0.0000  0.0000  0.0000
 5083LOW     XX 5083  14.300   2.700   7.242  0.0000  0.0000  0.0000
 5084LOW     XX 5084  14.400   2.700   7.250  0.0000  0.0000  0.0000
 5085LOW     XX 5085  14.500   2.700   7.239  0.0000  0.0000  0.0000
 5086LOW     XX 5086  14.600   2.700   7.232  0.0000  0.0000  0.0000
 5087LOW     XX 5087  14.700   2.700   7.236  0.0000  0.0000  0.0000
 5088LOW     XX 5088  14.800   2.700   7.231  0.0000  0.0000  0.0000
 5089LOW     XX 5089  14.900   2.700   7.236  0.0000  0.0000  0.0000
 5090LOW     XX 5090  15.000   2.700   7.244  0.0000  0.0000  0.0000
 5091LOW     XX 5091  15.100   2.700   7.243  0.0000  0.0000  0.0000
 5092LOW     XX 5092  15.200   2.700   7.212  0.0000  0.0000  0.0000
 5093LOW     XX 5093  15.300   2.700   7.243  0.0000  0.0000  0.0000
 5094LOW     XX 5094  15.400   2.700   7.226  0.0000  0.0000  0.0000
 5095LOW     XX 5095  15.500   2.700   7.218  0.0000  0.0000  0.0000
 5096LOW     XX 5096  15.600   2.700   7.226  0.0000  0.0000  0.0000
 5097LOW     XX 5097  15.700   2.700   7.227  0.0000  0.0000  0.0000
 5098LOW     XX 5098  15.800   2.700   7.235  0.0000  0.0000  0.0000
 5099LOW     XX 5099  15.900   2.700   7.231  0.0000  0.0000  0.0000
 5100LOW     XX 5100  16.000   2.700   7.239  0.0000  0.0000  0.0000
 5101LOW     XX 5101  16.100   2.700   7.233  0.0000  0.0000  0.0000
 5102LOW     XX 5102  16.200   2.700   7.248  0.0000  0.0000  0.0000
 5103LOW     XX 5103  16.300   2.700   7.226  0.0000  0.0000  0.0000
 5104LOW     XX 5104  16.400   2.700   7.227  0.0000  0.0000  0.0000
 5105LOW     XX 5105  16.500   2.700   7.242  0.0000  0.0000  0.0000
 5106LOW     XX 5106  16.600   2.700   7.232  0.0000  0.0000  0.0000
 5107LOW     XX 5107  16.700   2.700   7.242  0.0000  0.0000  0.0000
 5108LOW     XX 5108  16.800   2.700   7.242  0.0000  0.0000  0.0000
 5109LOW     XX 5109  16.900   2.700   7.240  0.0000  0.0000  0.0000
 5110LOW     XX 5110  17.000   2.700   7.244  0.0000  0.0000  0.0000
 5111LOW     XX 5111  17.100   2.700   7.237  0.0000  0.0000  0.0000
 5112LOW     XX 5112  17.200   2.700   7.230  0.0000  0.0000  0.0000
 5113LOW     XX 5113  17.300   2.700   7.237  0.0000  0.0000  0.0000
 5114LOW     XX 5114  17.400   2.700   7.224  0.0000  0.0000  0.0000
 5115LOW     XX 5115  17.500   2.700   7.231  0.0000  0.0000  0.0000
 5116LOW     XX 5116  17.600   2.700   7.235  0.0000  0.0000  0.0000
 5117LOW     XX 5117  17.700   2.700   7.224  0.0000  0.0000  0.0000
 5118LOW     XX 5118  17.800   2.700   7.243  0.0000  0.0000  0.0000
 5119LOW     XX 5119  17.900   2.700   7.232  0.0000  0.0000  0.0000
 5120LOW     XX 5120  18.000   2.700   7.245  0.0000  0.0000  0.0000
 5121LOW     XX 5121  18.100   2.700   7.241  0.0000  0.0000  0.0000
 5122LOW     XX 5122  18.200   2.700   7.220  0.0000  0.0000  0.0000
 5123LOW     XX 5123   0.000   2.800   7.239  0.0000  0.0000  0.0000
 5124LOW     XX 5124   0.100   2.800   7.221  0.0000  0.0000  0.0000
 5125LOW     XX 5125   0.200   2.800   7.232  0.0000  0.0000  0.0000
 5126LOW     XX 5126   0.300   2.800   7.241  0.0000  0.0000  0.0000
 5127LOW     XX 5127   0.400   2.800   7.232  0.0000  0.0000  0.0000
 5128LOW     XX 5128   0.500   2.800   7.245  0.0000  0.0000  0.0000
 5129LOW     XX 5129   0.600   2.800   7.242  0.0000  0.0000  0.0000
 5130LOW     XX 5130   0.700   2.800   7.237  0.0000  0.0000  0.0000
 5131LOW     XX 5131   0.800   2.800   7.243  0.0000  0.0000  0.0000
 5132LOW     XX 5132   0.900   2.800   7.237  0.0000  0.0000  0.0000
 5133LOW     XX 5133   1.000   2.800   7.251  0.0000  0.0000  0.0000
 5134LOW     XX 5134   1.100   2.800   7.226  0.0000  0.0000  0.0000
 5135LOW     XX 5135   1.200   2.800   7.234  0.0000  0.0000  0.0000
 5136LOW     XX 5136   1.300   2.800   7.236  0.0000  0.0000  0.0000
 5137LOW     XX 5137   1.400   2.800   7.241  0.0000  0.0000  0.0000
 5138LOW     XX 5138   1.500   2.800   7.239  0.0000  0.0000  0.0000
 5139LOW     XX 5139   1.600   2.800   7.228  0.0000  0.0000  0.0000
 5140LOW     XX 5140   1.700   2.800   7.227  0.0000  0.0000  0.0000
 5141LOW     XX 5141   1.800   2.800   7.237  0.0000  0.0000  0.0000
 5142LOW     XX 5142   1.900   2.800   7.236  0.0000  0.0000  0.0000
 5143LOW     XX 5143   2.000   2.800   7.224  0.0000  0.0000  0.0000
 5144LOW     XX 5144   2.100   2.800   7.232  0.0000  0.0000  0.0000
 5145LOW     XX 5145   2.200   2.800   7.226  0.0000  0.0000  0.0000
 5146LOW     XX 5146   2.300   2.800   7.227  0.0000  0.0000  0.0000
 5147LOW     XX 5147   2.400   2.800   7.216  0.0000  0.0000  0.0000
 5148LOW     XX 5148   2.500   2.800   7.217  0.0000  0.0000  0.0000
 5149LOW     XX 5149   2.600   2.800   7.223  0.0000  0.0000  0.0000
 5150LOW     XX 5150   2.700   2.800   7.237  0.0000  0.0000  0.0000
 5151LOW     XX 5151   2.800   2.800   7.216  0.0000  0.0000  0.0000
 5152LOW     XX 5152   2.900   2.800   7.201  0.0000  0.0000  0.0000
 5153LOW     XX 5153   3.000   2.800   7.213  0.0000  0.0000  0.0000
 5154LOW     XX 5154   3.100   2.800   7.227  0.0000  0.0000  0.0000
 5155LOW     XX 5155   3.200   2.800   7.222  0.0000  0.0000  0.0000
 5156LOW     XX 5156   3.300   2.800   7.218  0.0000  0.0000  0.0000
 5157LOW     XX 5157   3.400   2.800   7.214  0.0000  0.0000  0.0000
 5158LOW     XX 5158   3.500   2.800   7.217  0.0000  0.0000  0.0000
 5159LOW     XX 5159   3.600   2.800   7.216  0.0000  0.0000  0.0000
 5160LOW     XX 5160   3.700   2.800   7.209  0.0000  0.0000  0.0000
 5161LOW     XX 5161   3.800   2.800   7.207  0.0000  0.0000  0.0000
 5162LOW     XX 5162   3.900   2.800   7.218  0.0000  0.0000  0.0000
 5163LOW     XX 5163   4.000   2.800   7.191  0.0000  0.0000  0.0000
 5164LOW     XX 5164   4.100   2.800   7.214  0.0000  0.0000  0.0000
 5165LOW     XX 5165   4.200   2.800   7.187  0.0000  0.0000  0.0000
 5166LOW     XX 5166   4.300   2.800   7.191  0.0000  0.0000  0.0000
 5167LOW     XX 5167   4.400   2.800   7.204  0.0000  0.0000  0.0000
 5168LOW     XX 5168   4.500   2.800   7.199  0.0000  0.0000  0.0000
 5169LOW     XX 5169   4.600   2.800   7.212  0.0000  0.0000  0.0000
 5170LOW     XX 5170   4.700   2.800   7.215  0.0000  0.0000  0.0000
 5171LOW     XX 5171   4.800   2.800   7.202  0.0000  0.0000  0.0000
 5172LOW     XX 5172   4.900   2.800   7.210  0.0000  0.0000  0.0000
 5173LOW     XX 5173   5.000   2.800   7.199  0.0000  0.0000  0.0000
 5174LOW     XX 5174   5.100   2.800   7.199  0.0000  0.0000  0.0000
 5175LOW     XX 5175   5.200   2.800   7.207  0.0000  0.0000  0.0000
 5176LOW     XX 5176   5.300   2.800   7.209  0.0000  0.0000  0.0000
 5177LOW     XX 5177   5.400   2.800   7.202  0.0000  0.0000  0.0000
 5178LOW     XX 5178   5.500   2.800   7.218  0.0000  0.0000  0.0000
 5179LOW     XX 5179   5.600   2.800   7.218  0.0000  0.0000  0.0000
 5180LOW     XX 5180   5.700   2.800   7.202  0.0000  0.0000  0.0000
 5181LOW     XX 5181   5.800   2.800   7.216  0.0000  0.0000  0.0000
 5182LOW     XX 5182   5.900   2.800   7.204  0.0000  0.0000  0.0000
 5183LOW     XX 5183   6.000   2.800   7.208  0.0000  0.0000  0.0000
 5184LOW     XX 5184   6.100   2.800   7.202  0.0000  0.0000  0.0000
 5185LOW     XX 5185   6.200   2.800   7.196  0.0000  0.0000  0.0000
 5186LOW     XX 5186   6.300   2.800   7.222  0.0000  0.0000  0.0000
 5187LOW     XX 5187   6.400   2.800   7.209  0.0000  0.0000  0.0000
 5188LOW     XX 5188   6.500   2.800   7.221  0.0000  0.0000  0.0000
 5189LOW     XX 5189   6.600   2.800   7.216  0.0000  0.0000  0.0000
 5190LOW     XX 5190   6.700   2.800   7.219  0.0000  0.0000  0.0000
 5191LOW     XX 5191   6.800   2.800   7.205  0.0000  0.0000  0.0000
 5192LOW     XX 5192   6.900   2.800   7.199  0.0000  0.0000  0.0000
 5193LOW     XX 5193   7.000   2.800   7.214  0.0000  0.0000  0.0000
 5194LOW     XX 5194   7.100   2.800   7.192  0.0000  0.0000  0.0000
 5195LOW     XX 5195   7.200   2.800   7.202  0.0000  0.0000  0.0000
 5196LOW     XX 5196   7.300   2.800   7.204  0.0000  0.0000  0.0000
 5197LOW     XX 5197   7.400   2.800   7.196  0.0000  0.0000  0.0000
 5198LOW     XX 5198   7.500   2.800   7.195  0.0000  0.0000  0.0000
 5199LOW     XX 5199   7.600   2.800   7.203  0.0000  0.0000  0.0000
 5200LOW     XX 5200   7.700   2.800   7.200  0.0000  0.0000  0.0000
 5201LOW     XX 5201   7.800   2.800   7.184  0.0000  0.0000  0.0000
 5202LOW     XX 5202   7.900   2.800   7.204  0.0000  0.0000  0.0000
 5203LOW     XX 5203   8.000   2.800   7.197  0.0000  0.0000  0.0000
 5204LOW     XX 5204   8.100   2.800   7.215  0.0000  0.0000  0.0000
 5205LOW     XX 5205   8.200   2.800   7.178  0.0000  0.0000  0.0000
 5206LOW     XX 5206   8.300   2.800   7.192  0.0000  0.0000  0.0000
 5207LOW     XX 5207   8.400   2.800   7.187  0.0000  0.0000  0.0000
 5208LOW     XX 5208   8.500   2.800   7.180  0.0000  0.0000  0.0000
 5209LOW     XX 5209   8.600   2.800   7.197  0.0000  0.0000  0.0000
 5210LOW     XX 5210   8.700   2.800   7.206  0.0000  0.0000  0.0000
 5211LOW     XX 5211   8.800   2.800   7.203  0.0000  0.0000  0.0000
 5212LOW     XX 5212   8.900   2.800   7.196  0.0000  0.0000  0.0000
 5213LOW     XX 5213   9.000   2.800   7.205  0.0000  0.0000  0.0000
 5214LOW     XX 5214   9.100   2.800   7.187  0.0000  0.0000  0.0000
 5215LOW     XX 5215   9.200   2.800   7.220  0.0000  0.0000  0.0000
 5216LOW     XX 5216   9.300   2.800   7.224  0.0000  0.0000  0.0000
 5217LOW     XX 5217   9.400   2.800   7.207  0.0000  0.0000  0.0000
 5218LOW     XX 5218   9.500   2.800   7.214  0.0000  0.0000  0.0000
 5219LOW     XX 5219   9.600   2.800   7.214  0.0000  0.0000  0.0000
 5220LOW     XX 5220   9.700   2.800   7.211  0.0000  0.0000  0.0000
 5221LOW     XX 5221   9.800   2.800   7.200  0.0000  0.0000  0.0000
 5222LOW     XX 5222   9.900   2.800   7.215  0.0000  0.0000  0.0000
 5223LOW     XX 5223  10.000   2.800   7.203  0.0000  0.0000  0.0000
 5224LOW     XX 5224  10.100   2.800   7.217  0.0000  0.0000  0.0000
 5225LOW     XX 5225  10.200   2.800   7.216  0.0000  0.0000  0.0000
 5226LOW     XX 5226  10.300   2.800   7.213  0.0000  0.0000  0.0000
 5227LOW     XX 5227  10.400   2.800   7.233  0.0000  0.0000  0.0000
 5228LOW     XX 5228  10.500   2.800   7.227  0.0000  0.0000  0.0000
 5229LOW     XX 5229  10.600   2.800   7.233  0.0000  0.0000  0.0000
 5230LOW     XX 5230  10.700   2.800   7.227  0.0000  0.0000  0.0000
 5231LOW     XX 5231  10.800   2.800   7.234  0.0000  0.0000  0.0000
 5232LOW     XX 5232  10.900   2.800   7.225  0.0000  0.0000  0.0000
 5233LOW     XX 5233  11.000   2.800   7.233  0.0000  0.0000  0.0000
 5234LOW     XX 5234  11.100   2.800   7.240  0.0000  0.0000  0.0000
 5235LOW     XX 5235  11.200   2.800   7.249  0.0000  0.0000  0.0000
 5236LOW     XX 5236  11.300   2.800   7.240  0.0000  0.0000  0.0000
 5237LOW     XX 5237  11.400   2.800   7.244  0.0000  0.0000  0.0000
 5238LOW     XX 5238  11.500   2.800   7.231  0.0000  0.0000  0.0000
 5239LOW     XX 5239  11.600   2.800   7.234  0.0000  0.0000  0.0000
 5240LOW     XX 5240  11.700   2.800   7.244  0.0000  0.0000  0.0000
 5241LOW     XX 5241  11.800   2.800   7.237  0.0000  0.0000  0.0000
 5242LOW     XX 5242  11.900   2.800   7.246  0.0000  0.0000  0.0000
 5243LOW     XX 5243  12.000   2.800   7.255  0.0000  0.0000  0.0000
 5244LOW     XX 5244  12.100   2.800   7.250  0.0000  0.0000  0.0000
 5245LOW     XX 5245  12.200   2.800   7.242  0.0000  0.0000  0.0000
 5246LOW     XX 5246  12.300   2.800   7.251  0.0000  0.0000  0.0000
 5247LOW     XX 5247  12.400   2.800   7.241  0.0000  0.0000  0.0000
 5248LOW     XX 5248  12.500   2.800   7.246  0.0000  0.0000  0.0000
 5249LOW     XX 5249  12.600   2.800   7.250  0.0000  0.0000  0.0000
 5250LOW     XX 5250  12.700   2.800   7.254  0.0000  0.0000  0.0000
 5251LOW     XX 5251  12.800   2.800   7.244  0.0000  0.0000  0.0000
 5252LOW     XX 5252  12.900   2.800   7.250  0.0000  0.0000  0.0000
 5253LOW     XX 5253  13.000   2.800   7.252  0.0000  0.0000  0.0000
 5254LOW     XX 5254  13.100   2.800   7.253  0.0000  0.0000  0.0000
 5255LOW     XX 5255  13.200   2.800   7.253  0.0000  0.0000  0.0000
 5256LOW     XX 5256  13.300   2.800   7.237  0.0000  0.0000  0.0000
 5257LOW     XX 5257  13.400   2.800   7.242  0.0000  0.0000  0.0000
 5258LOW     XX 5258  13.500   2.800   7.232  0.0000  0.0000  0.0000
 5259LOW     XX 5259  13.600   2.800   7.248  0.0000  0.0000  0.0000
 5260LOW     XX 5260  13.700   2.800   7.254  0.0000  0.0000  0.0000
 5261LOW     XX 5261  13.800   2.800   7.243  0.0000  0.0000  0.0000
 5262LOW     XX 5262  13.900   2.800   7.242  0.0000  0.0000  0.0000
 5263LOW     XX 5263  14.000   2.800   7.245  0.0000  0.0000  0.0000
 5264LOW     XX 5264  14.100   2.800   7.240  0.0000  0.0000  0.0000
 5265LOW     XX 5265  14.200   2.800   7.236  0.0000  0.0000  0.0000
 5266LOW     XX 5266  14.300   2.800   7.221  0.0000  0.0000  0.0000
 5267LOW     XX 5267  14.400   2.800   7.247  0.0000  0.0000  0.0000
 5268LOW     XX 5268  14.500   2.800   7.238  0.0000  0.0000  0.0000
 5269LOW     XX 5269  14.600   2.800   7.239  0.0000  0.0000  0.0000
 5270LOW     XX 5270  14.700   2.800   7.245  0.0000  0.0000  0.0000
 5271LOW     XX 5271  14.800   2.800   7.228  0.0000  0.0000  0.0000
 5272LOW     XX 5272  14.900   2.800   7.248  0.0000  0.0000  0.0000
 5273LOW     XX 5273  15.000   2.800   7.237  0.0000  0.0000  0.0000
 5274LOW     XX 5274  15.100   2.800   7.226  0.0000  0.0000  0.0000
 5275LOW     XX 5275  15.200   2.800   7.232  0.0000  0.0000  0.0000
 5276LOW     XX 5276  15.300   2.800   7.233  0.0000  0.0000  0.0000
 5277LOW     XX 5277  15.400   2.800   7.232  0.0000  0.0000  0.0000
 5278LOW     XX 5278  15.500   2.800   7.234  0.0000  0.0000  0.0000
 5279LOW     XX 5279  15.600   2.800   7.218  0.0000  0.0000  0.0000
 5280LOW     XX 5280  15.700   2.800   7.237  0.0000  0.0000  0.0000
 5281LOW     XX 5281  15.800   2.800   7.229  0.0000  0.0000  0.0000
 5282LOW     XX 5282  15.900   2.800   7.239  0.0000  0.0000  0.0000
 5283LOW     XX 5283  16.000   2.800   7.244  0.0000  0.0000  0.0000
 5284LOW     XX 5284  16.100   2.800   7.244  0.0000  0.0000  0.0000
 5285LOW     XX 5285  16.200   2.800   7.232  0.0000  0.0000  0.0000
 5286LOW     XX 5286  16.300   2.800   7.229  0.0000  0.0000  0.0000
 5287LOW     XX 5287  16.400   2.800   7.232  0.0000  0.0000  0.0000
 5288LOW     XX 5288  16.500   2.800   7.241  0.0000  0.0000  0.0000
 5289LOW     XX 5289  16.600   2.800   7.235  0.0000  0.0000  0.0000
 5290LOW     XX 5290  16.700   2.800   7.243  0.0000  0.0000  0.0000
 5291LOW     XX 5291  16.800   2.800   7.234  0.0000  0.0000  0.0000
 5292LOW     XX 5292  16.900   2.800   7.226  0.0000  0.0000  0.0000
 5293LOW     XX 5293  17.000   2.800   7.233  0.0000  0.0000  0.0000
 5294LOW     XX 5294  17.100   2.800   7.225  0.0000  0.0000  0.0000
 5295LOW     XX 5295  17.200   2.800   7.232  0.0000  0.0000  0.0000
 5296LOW     XX 5296  17.300   2.800   7.236  0.0000  0.0000  0.0000
 5297LOW     XX 5297  17.400   2.800   7.236  0.0000  0.0000  0.0000
 5298LOW     XX 5298  17.500   2.800   7.230  0.0000  0.0000  0.0000
 5299LOW     XX 5299  17.600   2.800   7.234  0.0000  0.0000  0.0000
 5300LOW     XX 5300  17.700   2.800   7.235  0.0000  0.0000  0.0000
 5301LOW     XX 5301  17.800   2.800   7.222  0.0000  0.0000  0.0000
 5302LOW     XX 5302  17.900   2.800   7.242  0.0000  0.0000  0.0000
 5303LOW     XX 5303  18.000   2.800   7.231  0.0000  0.0000  0.0000
 5304LOW     XX 5304  18.100   2.800   7.240  0.0000  0.0000  0.0000
 5305LOW     XX 5305  18.200   2.800   7.234  0.0000  0.0000  0.0000
 5306LOW     XX 5306   0.000   2.900   7.224  0.0000  0.0000  0.0000
 5307LOW     XX 5307   0.100   2.900   7.235  0.0000  0.0000  0.0000
 5308LOW     XX 5308   0.200   2.900   7.234  0.0000  0.0000  0.0000
 5309LOW     XX 5309   0.300   2.900   7.231  0.0000  0.0000  0.0000
 5310LOW     XX 5310   0.400   2.900   7.242  0.0000  0.0000  0.0000
 5311LOW     XX 5311   0.500   2.900   7.222  0.0000  0.0000  0.0000
 5312LOW     XX 5312   0.600   2.900   7.229  0.0000  0.0000  0.0000
 5313LOW     XX 5313   0.700   2.900   7.242  0.0000  0.0000  0.0000
 5314LOW     XX 5314   0.800   2.900   7.235  0.0000  0.0000  0.0000
 5315LOW     XX 5315   0.900   2.900   7.229  0.0000  0.0000  0.0000
 5316LOW     XX 5316   1.000   2.900   7.225  0.0000  0.0000  0.0000
 5317LOW     XX 5317   1.100   2.900   7.223  0.0000  0.0000  0.0000
 5318LOW     XX 5318   1.200   2.900   7.222  0.0000  0.0000  0.0000
 5319LOW     XX 5319   1.300   2.900   7.226  0.0000  0.0000  0.0000
 5320LOW     XX 5320   1.400   2.900   7.234  0.0000  0.0000  0.0000
 5321LOW     XX 5321   1.500   2.900   7.228  0.0000  0.0000  0.0000
 5322LOW     XX 5322   1.600   2.900   7.245  0.0000  0.0000  0.0000
 5323LOW     XX 5323   1.700   2.900   7.238  0.0000  0.0000  0.0000
 5324LOW     XX 5324   1.800   2.900   7.230  0.0000  0.0000  0.0000
 5325LOW     XX 5325   1.900   2.900   7.236  0.0000  0.0000  0.0000
 5326LOW     XX 5326   2.000   2.900   7.233  0.0000  0.0000  0.0000
 5327LOW     XX 5327   2.100   2.900   7.220  0.0000  0.0000  0.0000
 5328LOW     XX 5328   2.200   2.900   7.216  0.0000  0.0000  0.0000
 5329LOW     XX 5329   2.300   2.900   7.215  0.0000  0.0000  0.0000
 5330LOW     XX 5330   2.400   2.900   7.235  0.0000  0.0000  0.0000
 5331LOW     XX 5331   2.500   2.900   7.223  0.0000  0.0000  0.0000
 5332LOW     XX 5332   2.600   2.900   7.230  0.0000  0.0000  0.0000
 5333LOW     XX 5333   2.700   2.900   7.227  0.0000  0.0000  0.0000
 5334LOW     XX 5334   2.800   2.900   7.217  0.0000  0.0000  0.0000
 5335LOW     XX 5335   2.900   2.900   7.213  0.0000  0.0000  0.0000
 5336LOW     XX 5336   3.000   2.900   7.228  0.0000  0.0000  0.0000
 5337LOW     XX 5337   3.100   2.900   7.212  0.0000  0.0000  0.0000
 5338LOW     XX 5338   3.200   2.900   7.223  0.0000  0.0000  0.0000
 5339LOW     XX 5339   3.300   2.900   7.226  0.0000  0.0000  0.0000
 5340LOW     XX 5340   3.400   2.900   7.207  0.0000  0.0000  0.0000
 5341LOW     XX 5341   3.500   2.900   7.223  0.0000  0.0000  0.0000
 5342LOW     XX 5342   3.600   2.900   7.219  0.0000  0.0000  0.0000
 5343LOW     XX 5343   3.700   2.900   7.223  0.0000  0.0000  0.0000
 5344LOW     XX 5344   3.800   2.900   7.203  0.0000  0.0000  0.0000
 5345LOW     XX 5345   3.900   2.900   7.215  0.0000  0.0000  0.0000
 5346LOW     XX 5346   4.000   2.900   7.207  0.0000  0.0000  0.0000
 5347LOW     XX 5347   4.100   2.900   7.220  0.0000  0.0000  0.0000
 5348LOW     XX 5348   4.200   2.900   7.206  0.0000  0.0000  0.0000
 5349LOW     XX 5349   4.300   2.900   7.206  0.0000  0.0000  0.0000
 5350LOW     XX 5350   4.400   2.900   7.212  0.0000  0.0000  0.0000
 5351LOW     XX 5351   4.500   2.900   7.218  0.0000  0.0000  0.0000
 5352LOW     XX 5352   4.600   2.900   7.206  0.0000  0.0000  0.0000
 5353LOW     XX 5353   4.700   2.900   7.223  0.0000  0.0000  0.0000
 5354LOW     XX 5354   4.800   2.900   7.209  0.0000  0.0000  0.0000
 5355LOW     XX 5355   4.900   2.900   7.223  0.0000  0.0000  0.0000
 5356LOW     XX 5356   5.000   2.900   7.206  0.0000  0.0000  0.0000
 5357LOW     XX 5357   5.100   2.900   7.198  0.0000  0.0000  0.0000
 5358LOW     XX 5358   5.200   2.900   7.212  0.0000  0.0000  0.0000
 5359LOW     XX 5359   5.300   2.900   7.211  0.0000  0.0000  0.0000
 5360LOW     XX 5360   5.400   2.900   7.214  0.0000  0.0000  0.0000
 5361LOW     XX 5361   5.500   2.900   7.196  0.0000  0.0000  0.0000
 5362LOW     XX 5362   5.600   2.900   7.196  0.0000  0.0000  0.0000
 5363LOW     XX 5363   5.700   2.900   7.199  0.0000  0.0000  0.0000
 5364LOW     XX 5364   5.800   2.900   7.209  0.0000  0.0000  0.0000
 5365LOW     XX 5365   5.900   2.900   7.201  0.0000  0.0000  0.0000
 5366LOW     XX 5366   6.000   2.900   7.201  0.0000  0.0000  0.0000
 5367LOW     XX 5367   6.100   2.900   7.204  0.0000  0.0000  0.0000
 5368LOW     XX 5368   6.200   2.900   7.204  0.0000  0.0000  0.0000
 5369LOW     XX 5369   6.300   2.900   7.188  0.0000  0.0000  0.0000
 5370LOW     XX 5370   6.400   2.900   7.211  0.0000  0.0000  0.0000
 5371LOW     XX 5371   6.500   2.900   7.210  0.0000  0.0000  0.0000
 5372LOW     XX 5372   6.600   2.900   7.209  0.0000  0.0000  0.0000
 5373LOW     XX 5373   6.700   2.900   7.215  0.0000  0.0000  0.0000
 5374LOW     XX 5374   6.800   2.900   7.221  0.0000  0.0000  0.0000
 5375LOW     XX 5375   6.900   2.900   7.196  0.0000  0.0000  0.0000
 5376LOW     XX 5376   7.000   2.900   7.204  0.0000  0.0000  0.0000
 5377LOW     XX 5377   7.100   2.900   7.200  0.0000  0.0000  0.0000
 5378LOW     XX 5378   7.200   2.900   7.218  0.0000  0.0000  0.0000
 5379LOW     XX 5379   7.300   2.900   7.189  0.0000  0.0000  0.0000
 5380LOW     XX 5380   7.400   2.900   7.195  0.0000  0.0000  0.0000
 5381LOW     XX 5381   7.500   2.900   7.188  0.0000  0.0000  0.0000
 5382LOW     XX 5382   7.600   2.900   7.192  0.0000  0.0000  0.0000
 5383LOW     XX 5383   7.700   2.900   7.191  0.0000  0.0000  0.0000
 5384LOW     XX 5384   7.800   2.900   7.191  0.0000  0.0000  0.0000
 5385LOW     XX 5385   7.900   2.900   7.179  0.0000  0.0000  0.0000
 5386LOW     XX 5386   8.000   2.900   7.193  0.0000  0.0000  0.0000
 5387LOW     XX 5387   8.100   2.900   7.177  0.0000  0.0000  0.0000
 5388LOW     XX 5388   8.200   2.900   7.180  0.0000  0.0000  0.0000
 5389LOW     XX 5389   8.300   2.900   7.190  0.0000  0.0000  0.0000
 5390LOW     XX 5390   8.400   2.900   7.179  0.0000  0.0000  0.0000
 5391LOW     XX 5391   8.500   2.900   7.201  0.0000  0.0000  0.0000
 5392LOW     XX 5392   8.600   2.900   7.192  0.0000  0.0000  0.0000
 5393LOW     XX 5393   8.700   2.900   7.200  0.0000  0.0000  0.0000
 5394LOW     XX 5394   8.800   2.900   7.174  0.0000  0.0000  0.0000
 5395LOW     XX 5395   8.900   2.900   7.198  0.0000  0.0000  0.0000
 5396LOW     XX 5396   9.000   2.900   7.200  0.0000  0.0000  0.0000
 5397LOW     XX 5397   9.100   2.900   7.191  0.0000  0.0000  0.0000
 5398LOW     XX 5398   9.200   2.900   7.206  0.0000  0.0000  0.0000
 5399LOW     XX 5399   9.300   2.900   7.188  0.0000  0.0000  0.0000
 5400LOW     XX 5400   9.400   2.900   7.213  0.0000  0.0000  0.0000
 5401LOW     XX 5401   9.500   2.900   7.207  0.0000  0.0000  0.0000
 5402LOW     XX 5402   9.600   2.900   7.201  0.0000  0.0000  0.0000
 5403LOW     XX 5403   9.700   2.900   7.202  0.0000  0.0000  0.0000
 5404LOW     XX 5404   9.800   2.900   7.209  0.0000  0.0000  0.0000
 5405LOW     XX 5405   9.900   2.900   7.212  0.0000  0.0000  0.0000
 5406LOW     XX 5406  10.000   2.900   7.223  0.0000  0.0000  0.0000
 5407LOW     XX 5407  10.100   2.900   7.219  0.0000  0.0000  0.0000
 5408LOW     XX 5408  10.200   2.900   7.209  0.0000  0.0000  0.0000
 5409LOW     XX 5409  10.300   2.900   7.222  0.0000  0.0000  0.0000
 5410LOW     XX 5410  10.400   2.900   7.230  0.0000  0.0000  0.0000
 5411LOW     XX 5411  10.500   2.900   7.224  0.0000  0.0000  0.0000
 5412LOW     XX 5412  10.600   2.900   7.229  0.0000  0.0000  0.0000
 5413LOW     XX 5413  10.700   2.900   7.228  0.0000  0.0000  0.0000
 5414LOW     XX 5414  10.800   2.900   7.233  0.0000  0.0000  0.0000
 5415LOW     XX 5415  10.900   2.900   7.228  0.0000  0.0000  0.0000
 5416LOW     XX 5416  11.000   2.900   7.230  0.0000  0.0000  0.0000
 5417LOW     XX 5417  11.100   2.900   7.242  0.0000  0.0000  0.0000
 5418LOW     XX 5418  11.200   2.900   7.242  0.0000  0.0000  0.0000
 5419LOW     XX 5419  11.300   2.900   7.239  0.0000  0.0000  0.0000
 5420LOW     XX 5420  11.400   2.900   7.253  0.0000  0.0000  0.0000
 5421LOW     XX 5421  11.500   2.900   7.245  0.0000  0.0000  0.0000
 5422LOW     XX 5422  11.600   2.900   7.256  0.0000  0.0000  0.0000
 5423LOW     XX 5423  11.700   2.900   7.243  0.0000  0.0000  0.0000
 5424LOW     XX 5424  11.800   2.900   7.243  0.0000  0.0000  0.0000
 5425LOW     XX 5425  11.900   2.900   7.248  0.0000  0.0000  0.0000
 5426LOW     XX 5426  12.000   2.900   7.238  0.0000  0.0000  0.0000
 5427LOW     XX 5427  12.100   2.900   7.263  0.0000  0.0000  0.0000
 5428LOW     XX 5428  12.200   2.900   7.253  0.0000  0.0000  0.0000
 5429LOW     XX 5429  12.300   2.900   7.244  0.0000  0.0000  0.0000
 5430LOW     XX 5430  12.400   2.900   7.243  0.0000  0.0000  0.0000
 5431LOW     XX 5431  12.500   2.900   7.251  0.0000  0.0000  0.0000
 5432LOW     XX 5432  12.600   2.900   7.254  0.0000  0.0000  0.0000
 5433LOW     XX 5433  12.700   2.900   7.267  0.0000  0.0000  0.0000
 5434LOW     XX 5434  12.800   2.900   7.260  0.0000  0.0000  0.0000
 5435LOW     XX 5435  12.900   2.900   7.261  0.0000  0.0000  0.0000
 5436LOW     XX 5436  13.000   2.900   7.252  0.0000  0.0000  0.0000
 5437LOW     XX 5437  13.100   2.900   7.254  0.0000  0.0000  0.0000
 5438LOW     XX 5438  13.200   2.900   7.261  0.0000  0.0000  0.0000
 5439LOW     XX 5439  13.300   2.900   7.233  0.0000  0.0000  0.0000
 5440LOW     XX 5440  13.400   2.900   7.252  0.0000  0.0000  0.0000
 5441LOW     XX 5441  13.500   2.900   7.255  0.0000  0.0000  0.0000
 5442LOW     XX 5442  13.600   2.900   7.256  0.0000  0.0000  0.0000
 5443LOW     XX 5443  13.700   2.900   7.235  0.0000  0.0000  0.0000
 5444LOW     XX 5444  13.800   2.900   7.255  0.0000  0.0000  0.0000
 5445LOW     XX 5445  13.900   2.900   7.230  0.0000  0.0000  0.0000
 5446LOW     XX 5446  14.000   2.900   7.241  0.0000  0.0000  0.0000
 5447LOW     XX 5447  14.100   2.900   7.244  0.0000  0.0000  0.0000
 5448LOW     XX 5448  14.200   2.900   7.252  0.0000  0.0000  0.0000
 5449LOW     XX 5449  14.300   2.900   7.248  0.0000  0.0000  0.0000
 5450LOW     XX 5450  14.400   2.900   7.233  0.0000  0.0000  0.0000
 5451LOW     XX 5451  14.500   2.900   7.241  0.0000  0.0000  0.0000
 5452LOW     XX 5452  14.600   2.900   7.239  0.0000  0.0000  0.0000
 5453LOW     XX 5453  14.700   2.900   7.256  0.0000  0.0000  0.0000
 5454LOW     XX 5454  14.800   2.900   7.259  0.0000  0.0000  0.0000
 5455LOW     XX 5455  14.900   2.900   7.235  0.0000  0.0000  0.0000
 5456LOW     XX 5456  15.000   2.900   7.238  0.0000  0.0000  0.0000
 5457LOW     XX 5457  15.100   2.900   7.245  0.0000  0.0000  0.0000
 5458LOW     XX 5458  15.200   2.900   7.248  0.0000  0.0000  0.0000
 5459LOW     XX 5459  15.300   2.900   7.244  0.0000  0.0000  0.0000
 5460LOW     XX 5460  15.400   2.900   7.231  0.0000  0.0000  0.0000
 5461LOW     XX 5461  15.500   2.900   7.242  0.0000  0.0000  0.0000
 5462LOW     XX 5462  15.600   2.900   7.229  0.0000  0.0000  0.0000
 5463LOW     XX 5463  15.700   2.900   7.241  0.0000  0.0000  0.0000
 5464LOW     XX 5464  15.800   2.900   7.244  0.0000  0.0000  0.0000
 5465LOW     XX 5465  15.900   2.900   7.234  0.0000  0.0000  0.0000
 5466LOW     XX 5466  16.000   2.900   7.231  0.0000  0.0000  0.0000
 5467LOW     XX 5467  16.100   2.900   7.252  0.0000  0.0000  0.0000
 5468LOW     XX 5468  16.200   2.900   7.228  0.0000  0.0000  0.0000
 5469LOW     XX 5469  16.300   2.900   7.224  0.0000  0.0000  0.0000
 5470LOW     XX 5470  16.400   2.900   7.235  0.0000  0.0000  0.0000
 5471LOW     XX 5471  16.500   2.900   7.227  0.0000  0.0000  0.0000
 5472LOW     XX 5472  16.600   2.900   7.246  0.0000  0.0000  0.0000
 5473LOW     XX 5473  16.700   2.900   7.253  0.0000  0.0000  0.0000
 5474LOW     XX 5474  16.800   2.900   7.245  0.0000  0.0000  0.0000
 5475LOW     XX 5475  16.900   2.900   7.238  0.0000  0.0000  0.0000
 5476LOW     XX 5476  17.000   2.900   7.244  0.0000  0.0000  0.0000
 5477LOW     XX 5477  17.100   2.900   7.255  0.0000  0.0000  0.0000
 5478LOW     XX 5478  17.200   2.900   7.235  0.0000  0.0000  0.0000
 5479LOW     XX 5479  17.300   2.900   7.232  0.0000  0.0000  0.0000
 5480LOW     XX 5480  17.400   2.900   7.246  0.0000  0.0000  0.0000
 5481LOW     XX 5481  17.500   2.900   7.241  0.0000  0.0000  0.0000
 5482LOW     XX 5482  17.600   2.900   7.235  0.0000  0.0000  0.0000
 5483LOW     XX 5483  17.700   2.900   7.234  0.0000  0.0000  0.0000
 5484LOW     XX 5484  17.800   2.900   7.233  0.0000  0.0000  0.0000
 5485LOW     XX 5485  17.900   2.900   7.237  0.0000  0.0000  0.0000
 5486LOW     XX 5486  18.000   2.900   7.209  0.0000  0.0000  0.0000
 5487LOW     XX 5487  18.100   2.900   7.238  0.0000  0.0000  0.0000
 5488LOW     XX 5488  18.200   2.900   7.200  0.0000  0.0000  0.0000
 5489LOW     XX 5489   0.000   3.000   7.259  0.0000  0.0000  0.0000
 5490LOW     XX 5490   0.100   3.000   7.237  0.0000  0.0000  0.0000
 5491LOW     XX 5491   0.200   3.000   7.245  0.0000  0.0000  0.0000
 5492LOW     XX 5492   0.300   3.000   7.234  0.0000  0.0000  0.0000
 5493LOW     XX 5493   0.400   3.000   7.255  0.0000  0.0000  0.0000
 5494LOW     XX 5494   0.500   3.000   7.246  0.0000  0.0000  0.0000
 5495LOW     XX 5495   0.600   3.000   7.244  0.0000  0.0000  0.0000
 5496LOW     XX 5496   0.700   3.000   7.242  0.0000  0.0000  0.0000
 5497LOW     XX 5497   0.800   3.000   7.247  0.0000  0.0000  0.0000
 5498LOW     XX 5498   0.900   3.000   7.224  0.0000  0.0000  0.0000
 5499LOW     XX 5499   1.000   3.000   7.251  0.0000  0.0000  0.0000
 5500LOW     XX 5500   1.100   3.000   7.238  0.0000  0.0000  0.0000
 5501LOW     XX 5501   1.200   3.000   7.244  0.0000  0.0000  0.0000
 5502LOW     XX 5502   1.300   3.000   7.228  0.0000  0.0000  0.0000
 5503LOW     XX 5503   1.400   3.000   7.236  0.0000  0.0000  0.0000
 5504LOW     XX 5504   1.500   3.000   7.243  0.0000  0.0000  0.0000
 5505LOW     XX 5505   1.600   3.000   7.229  0.0000  0.0000  0.0000
 5506LOW     XX 5506   1.700   3.000   7.234  0.0000  0.0000  0.0000
 5507LOW     XX 5507   1.800   3.000   7.244  0.0000  0.0000  0.0000
 5508LOW     XX 5508   1.900   3.000   7.230  0.0000  0.0000  0.0000
 5509LOW     XX 5509   2.000   3.000   7.228  0.0000  0.0000  0.0000
 5510LOW     XX 5510   2.100   3.000   7.243  0.0000  0.0000  0.0000
 5511LOW     XX 5511   2.200   3.000   7.237  0.0000  0.0000  0.0000
 5512LOW     XX 5512   2.300   3.000   7.226  0.0000  0.0000  0.0000
 5513LOW     XX 5513   2.400   3.000   7.227  0.0000  0.0000  0.0000
 5514LOW     XX 5514   2.500   3.000   7.235  0.0000  0.0000  0.0000
 5515LOW     XX 5515   2.600   3.000   7.226  0.0000  0.0000  0.0000
 5516LOW     XX 5516   2.700   3.000   7.233  0.0000  0.0000  0.0000
 5517LOW     XX 5517   2.800   3.000   7.211  0.0000  0.0000  0.0000
 5518LOW     XX 5518   2.900   3.000   7.224  0.0000  0.0000  0.0000
 5519LOW     XX 5519   3.000   3.000   7.217  0.0000  0.0000  0.0000
 5520LOW     XX 5520   3.100   3.000   7.218  0.0000  0.0000  0.0000
 5521LOW     XX 5521   3.200   3.000   7.208  0.0000  0.0000  0.0000
 5522LOW     XX 5522   3.300   3.000   7.227  0.0000  0.0000  0.0000
 5523LOW     XX 5523   3.400   3.000   7.223  0.0000  0.0000  0.0000
 5524LOW     XX 5524   3.500   3.000   7.225  0.0000  0.0000  0.0000
 5525LOW     XX 5525   3.600   3.000   7.221  0.0000  0.0000  0.0000
 5526LOW     XX 5526   3.700   3.000   7.202  0.0000  0.0000  0.0000
 5527LOW     XX 5527   3.800   3.000   7.199  0.0000  0.0000  0.0000
 5528LOW     XX 5528   3.900   3.000   7.221  0.0000  0.0000  0.0000
 5529LOW     XX 5529   4.000   3.000   7.224  0.0000  0.0000  0.0000
 5530LOW     XX 5530   4.100   3.000   7.197  0.0000  0.0000  0.0000
 5531LOW     XX 5531   4.200   3.000   7.206  0.0000  0.0000  0.0000
 5532LOW     XX 5532   4.300   3.000   7.197  0.0000  0.0000  0.0000
 5533LOW     XX 5533   4.400   3.000   7.213  0.0000  0.0000  0.0000
 5534LOW     XX 5534   4.500   3.000   7.220  0.0000  0.0000  0.0000
 5535LOW     XX 5535   4.600   3.000   7.213  0.0000  0.0000  0.0000
 5536LOW     XX 5536   4.700   3.000   7.205  0.0000  0.0000  0.0000
 5537LOW     XX 5537   4.800   3.000   7.206  0.0000  0.0000  0.0000
 5538LOW     XX 5538   4.900   3.000   7.209  0.0000  0.0000  0.0000
 5539LOW     XX 5539   5.000   3.000   7.217  0.0000  0.0000  0.0000
 5540LOW     XX 5540   5.100   3.000   7.214  0.0000  0.0000  0.0000
 5541LOW     XX 5541   5.200   3.000   7.210  0.0000  0.0000  0.0000
 5542LOW     XX 5542   5.300   3.000   7.210  0.0000  0.0000  0.0000
 5543LOW     XX 5543   5.400   3.000   7.214  0.0000  0.0000  0.0000
 5544LOW     XX 5544   5.500   3.000   7.212  0.0000  0.0000  0.0000
 5545LOW     XX 5545   5.600   3.000   7.216  0.0000  0.0000  0.0000
 5546LOW     XX 5546   5.700   3.000   7.204  0.0000  0.0000  0.0000
 5547LOW     XX 5547   5.800   3.000   7.227  0.0000  0.0000  0.0000
 5548LOW     XX 5548   5.900   3.000   7.204  0.0000  0.0000  0.0000
 5549LOW     XX 5549   6.000   3.000   7.197  0.0000  0.0000  0.0000
 5550LOW     XX 5550   6.100   3.000   7.203  0.0000  0.0000  0.0000
 5551LOW     XX 5551   6.200   3.000   7.187  0.0000  0.0000  0.0000
 5552LOW     XX 5552   6.300   3.000   7.201  0.0000  0.0000  0.0000
 5553LOW     XX 5553   6.400   3.000   7.217  0.0000  0.0000  0.0000
 5554LOW     XX 5554   6.500   3.000   7.209  0.0000  0.0000  0.0000
 5555LOW     XX 5555   6.600   3.000   7.203  0.0000  0.0000  0.0000
 5556LOW     XX 5556   6.700   3.000   7.211  0.0000  0.0000  0.0000
 5557LOW     XX 5557   6.800   3.000   7.187  0.0000  0.0000  0.0000
 5558LOW     XX 5558   6.900   3.000   7.192  0.0000  0.0000  0.0000
 5559LOW     XX 5559   7.000   3.000   7.195  0.0000  0.0000  0.0000
 5560LOW     XX 5560   7.100   3.000   7.186  0.0000  0.0000  0.0000
 5561LOW     XX 5561   7.200   3.000   7.201  0.0000  0.0000  0.0000
 5562LOW     XX 5562   7.300   3.000   7.188  0.0000  0.0000  0.0000
 5563LOW     XX 5563   7.400   3.000   7.188  0.0000  0.0000  0.0000
 5564LOW     XX 5564   7.500   3.000   7.185  0.0000  0.0000  0.0000
 5565LOW     XX 5565   7.600   3.000   7.186  0.0000  0.0000  0.0000
 5566LOW     XX 5566   7.700   3.000   7.197  0.0000  0.0000  0.0000
 5567LOW     XX 5567   7.800   3.000   7.175  0.0000  0.0000  0.0000
 5568LOW     XX 5568   7.900   3.000   7.183  0.0000  0.0000  0.0000
 5569LOW     XX 5569   8.000   3.000   7.178  0.0000  0.0000  0.0000
 5570LOW     XX 5570   8.100   3.000   7.191  0.0000  0.0000  0.0000
 5571LOW     XX 5571   8.200   3.000   7.169  0.0000  0.0000  0.0000
 5572LOW     XX 5572   8.300   3.000   7.175  0.0000  0.0000  0.0000
 5573LOW     XX 5573   8.400   3.000   7.180  0.0000  0.0000  0.0000
 5574LOW     XX 5574   8.500   3.000   7.183  0.0000  0.0000  0.0000
 5575LOW     XX 5575   8.600   3.000   7.188  0.0000  0.0000  0.0000
 5576LOW     XX 5576   8.700   3.000   7.183  0.0000  0.0000  0.0000
 5577LOW     XX 5577   8.800   3.000   7.183  0.0000  0.0000  0.0000
 5578LOW     XX 5578   8.900   3.000   7.185  0.0000  0.0000  0.0000
 5579LOW     XX 5579   9.000   3.000   7.202  0.0000  0.0000  0.0000
 5580LOW     XX 5580   9.100   3.000   7.186  0.0000  0.0000  0.0000
 5581LOW     XX 5581   9.200   3.000   7.181  0.0000  0.0000  0.0000
 5582LOW     XX 5582   9.300   3.000   7.204  0.0000  0.0000  0.0000
 5583LOW     XX 5583   9.400   3.000   7.183  0.0000  0.0000  0.0000
 5584LOW     XX 5584   9.500   3.000   7.202  0.0000  0.0000  0.0000
 5585LOW     XX 5585   9.600   3.000   7.188  0.0000  0.0000  0.0000
 5586LOW     XX 5586   9.700   3.000   7.200  0.0000  0.0000  0.0000
 5587LOW     XX 5587   9.800   3.000   7.208  0.0000  0.0000  0.0000
 5588LOW     XX 5588   9.900   3.000   7.200  0.0000  0.0000  0.0000
 5589LOW     XX 5589  10.000   3.000   7.209  0.0000  0.0000  0.0000
 5590LOW     XX 5590  10.100   3.000   7.208  0.0000  0.0000  0.0000
 5591LOW     XX 5591  10.200   3.000   7.223  0.0000  0.0000  0.0000
 5592LOW     XX 5592  10.300   3.000   7.208  0.0000  0.0000  0.0000
 5593LOW     XX 5593  10.400   3.000   7.236  0.0000  0.0000  0.0000
 5594LOW     XX 5594  10.500   3.000   7.217  0.0000  0.0000  0.0000
 5595LOW     XX 5595  10.600   3.000   7.228  0.0000  0.0000  0.0000
 5596LOW     XX 5596  10.700   3.000   7.222  0.0000  0.0000  0.0000
 5597LOW     XX 5597  10.800   3.000   7.232  0.0000  0.0000  0.0000
 5598LOW     XX 5598  10.900   3.000   7.237  0.0000  0.0000  0.0000
 5599LOW     XX 5599  11.000   3.000   7.225  0.0000  0.0000  0.0000
 5600LOW     XX 5600  11.100   3.000   7.246  0.0000  0.0000  0.0000
 5601LOW     XX 5601  11.200   3.000   7.242  0.0000  0.0000  0.0000
 5602LOW     XX 5602  11.300   3.000   7.244  0.0000  0.0000  0.0000
 5603LOW     XX 5603  11.400   3.000   7.232  0.0000  0.0000  0.0000
 5604LOW     XX 5604  11.500   3.000   7.244  0.0000  0.0000  0.0000
 5605LOW     XX 5605  11.600   3.000   7.242  0.0000  0.0000  0.0000
 5606LOW     XX 5606  11.700   3.000   7.253  0.0000  0.0000  0.0000
 5607LOW     XX 5607  11.800   3.000   7.248  0.0000  0.0000  0.0000
 5608LOW     XX 5608  11.900   3.000   7.257  0.0000  0.0000  0.0000
 5609LOW     XX 5609  12.000   3.000   7.258  0.0000  0.0000  0.0000
 5610LOW     XX 5610  12.100   3.000   7.249  0.0000  0.0000  0.0000
 5611LOW     XX 5611  12.200   3.000   7.250  0.0000  0.0000  0.0000
 5612LOW     XX 5612  12.300   3.000   7.261  0.0000  0.0000  0.0000
 5613LOW     XX 5613  12.400   3.000   7.245  0.0000  0.0000  0.0000
 5614LOW     XX 5614  12.500   3.000   7.250  0.0000  0.0000  0.0000
 5615LOW     XX 5615  12.600   3.000   7.245  0.0000  0.0000  0.0000
 5616LOW     XX 5616  12.700   3.000   7.262  0.0000  0.0000  0.0000
 5617LOW     XX 5617  12.800   3.000   7.240  0.0000  0.0000  0.0000
 5618LOW     XX 5618  12.900   3.000   7.253  0.0000  0.0000  0.0000
 5619LOW     XX 5619  13.000   3.000   7.250  0.0000  0.0000  0.0000
 5620LOW     XX 5620  13.100   3.000   7.252  0.0000  0.0000  0.0000
 5621LOW     XX 5621  13.200   3.000   7.238  0.0000  0.0000  0.0000
 5622LOW     XX 5622  13.300   3.000   7.254  0.0000  0.0000  0.0000
 5623LOW     XX 5623  13.400   3.000   7.244  0.0000  0.0000  0.0000
 5624LOW     XX 5624  13.500   3.000   7.244  0.0000  0.0000  0.0000
 5625LOW     XX 5625  13.600   3.000   7.247  0.0000  0.0000  0.0000
 5626LOW     XX 5626  13.700   3.000   7.260  0.0000  0.0000  0.0000
 5627LOW     XX 5627  13.800   3.000   7.240  0.0000  0.0000  0.0000
 5628LOW     XX 5628  13.900   3.000   7.244  0.0000  0.0000  0.0000
 5629LOW     XX 5629  14.000   3.000   7.233  0.0000  0.0000  0.0000
 5630LOW     XX 5630  14.100   3.000   7.229  0.0000  0.0000  0.0000
 5631LOW     XX 5631  14.200   3.000   7.251  0.0000  0.0000  0.0000
 5632LOW     XX 5632  14.300   3.000   7.235  0.0000  0.0000  0.0000
 5633LOW     XX 5633  14.400   3.000   7.227  0.0000  0.0000  0.0000
 5634LOW     XX 5634  14.500   3.000   7.257  0.0000  0.0000  0.0000
 5635LOW     XX 5635  14.600   3.000   7.244  0.0000  0.0000  0.0000
 5636LOW     XX 5636  14.700   3.000   7.237  0.0000  0.0000  0.0000
 5637LOW     XX 5637  14.800   3.000   7.240  0.0000  0.0000  0.0000
 5638LOW     XX 5638  14.900   3.000   7.222  0.0000  0.0000  0.0000
 5639LOW     XX 5639  15.000   3.000   7.248  0.0000  0.0000  0.0000
 5640LOW     XX 5640  15.100   3.000   7.241  0.0000  0.0000  0.0000
 5641LOW     XX 5641  15.200   3.000   7.248  0.0000  0.0000  0.0000
 5642LOW     XX 5642  15.300   3.000   7.232  0.0000  0.0000  0.0000
 5643LOW     XX 5643  15.400   3.000   7.248  0.0000  0.0000  0.0000
 5644LOW     XX 5644  15.500   3.000   7.243  0.0000  0.0000  0.0000
 5645LOW     XX 5645  15.600   3.000   7.227  0.0000  0.0000  0.0000
 5646LOW     XX 5646  15.700   3.000   7.248  0.0000  0.0000  0.0000
 5647LOW     XX 5647  15.800   3.000   7.240  0.0000  0.0000  0.0000
 5648LOW     XX 5648  15.900   3.000   7.236  0.0000  0.0000  0.0000
 5649LOW     XX 5649  16.000   3.000   7.237  0.0000  0.0000  0.0000
 5650LOW     XX 5650  16.100   3.000   7.244  0.0000  0.0000  0.0000
 5651LOW     XX 5651  16.200   3.000   7.228  0.0000  0.0000  0.0000
 5652LOW     XX 5652  16.300   3.000   7.233  0.0000  0.0000  0.0000
 5653LOW     XX 5653  16.400   3.000   7.238  0.0000  0.0000  0.0000
 5654LOW     XX 5654  16.500   3.000   7.234  0.0000  0.0000  0.0000
 5655LOW     XX 5655  16.600   3.000   7.229  0.0000  0.0000  0.0000
 5656LOW     XX 5656  16.700   3.000   7.234  0.0000  0.0000  0.0000
 5657LOW     XX 5657  16.800   3.000   7.239  0.0000  0.0000  0.0000
 5658LOW     XX 5658  16.900   3.000   7.242  0.0000  0.0000  0.0000
 5659LOW     XX 5659  17.000   3.000   7.227  0.0000  0.0000  0.0000
 5660LOW     XX 5660  17.100   3.000   7.257  0.0000  0.0000  0.0000
 5661LOW     XX 5661  17.200   3.000   7.225  0.0000  0.0000  0.0000
 5662LOW     XX 5662  17.300   3.000   7.232  0.0000  0.0000  0.0000
 5663LOW     XX 5663  17.400   3.000   7.227  0.0000  0.0000  0.0000
 5664LOW     XX 5664  17.500   3.000   7.230  0.0000  0.0000  0.0000
 5665LOW     XX 5665  17.600   3.000   7.244  0.0000  0.0000  0.0000
 5666LOW     XX 5666  17.700   3.000   7.242  0.0000  0.0000  0.0000
 5667LOW     XX 5667  17.800   3.000   7.229  0.0000  0.0000  0.0000
 5668LOW     XX 5668  17.900   3.000   7.232  0.0000  0.0000  0.0000
 5669LOW     XX 5669  18.000   3.000   7.247  0.0000  0.0000  0.0000
 5670LOW     XX 5670  18.100   3.000   7.227  0.0000  0.0000  0.0000
 5671LOW     XX 5671  18.200   3.000   7.250  0.0000  0.0000  0.0000
 5672LOW     XX 5672   0.000   3.100   7.241  0.0000  0.0000  0.0000
 5673LOW     XX 5673   0.100   3.100   7.232  0.0000  0.0000  0.0000
 5674LOW     XX 5674   0.200   3.100   7.234  0.0000  0.0000  0.0000
 5675LOW     XX 5675   0.300   3.100   7.238  0.0000  0.0000  0.0000
 5676LOW     XX 5676   0.400   3.100   7.250  0.0000  0.0000  0.0000
 5677LOW     XX 5677   0.500   3.100   7.249  0.0000  0.0000  0.0000
 5678LOW     XX 5678   0.600   3.100   7.241  0.0000  0.0000  0.0000
 5679LOW     XX 5679   0.700   3.100   7.236  0.0000  0.0000  0.0000
 5680LOW     XX 5680   0.800   3.100   7.235  0.0000  0.0000  0.0000
 5681LOW     XX 5681   0.900   3.100   7.234  0.0000  0.0000  0.0000
 5682LOW     XX 5682   1.000   3.100   7.233  0.0000  0.0000  0.0000
 5683LOW     XX 5683   1.100   3.100   7.237  0.0000  0.0000  0.0000
 5684LOW     XX 5684   1.200   3.100   7.252  0.0000  0.0000  0.0000
 5685LOW     XX 5685   1.300   3.100   7.229  0.0000  0.0000  0.0000
 5686LOW     XX 5686   1.400   3.100   7.241  0.0000  0.0000  0.0000
 5687LOW     XX 5687   1.500   3.100   7.229  0.0000  0.0000  0.0000
 5688LOW     XX 5688   1.600   3.100   7.223  0.0000  0.0000  0.0000
 5689LOW     XX 5689   1.700   3.100   7.227  0.0000  0.0000  0.0000
 5690LOW     XX 5690   1.800   3.100   7.242  0.0000  0.0000  0.0000
 5691LOW     XX 5691   1.900   3.100   7.227  0.0000  0.0000  0.0000
 5692LOW     XX 5692   2.000   3.100   7.222  0.0000  0.0000  0.0000
 5693LOW     XX 5693   2.100   3.100   7.227  0.0000  0.0000  0.0000
 5694LOW     XX 5694   2.200   3.100   7.232  0.0000  0.0000  0.0000
 5695LOW     XX 5695   2.300   3.100   7.229  0.0000  0.0000  0.0000
 5696LOW     XX 5696   2.400   3.100   7.226  0.0000  0.0000  0.0000
 5697LOW     XX 5697   2.500   3.100   7.224  0.0000  0.0000  0.0000
 5698LOW     XX 5698   2.600   3.100   7.214  0.0000  0.0000  0.0000
 5699LOW     XX 5699   2.700   3.100   7.228  0.0000  0.0000  0.0000
 5700LOW     XX 5700   2.800   3.100   7.228  0.0000  0.0000  0.0000
 5701LOW     XX 5701   2.900   3.100   7.221  0.0000  0.0000  0.0000
 5702LOW     XX 5702   3.000   3.100   7.225  0.0000  0.0000  0.0000
 5703LOW     XX 5703   3.100   3.100   7.220  0.0000  0.0000  0.0000
 5704LOW     XX 5704   3.200   3.100   7.236  0.0000  0.0000  0.0000
 5705LOW     XX 5705   3.300   3.100   7.231  0.0000  0.0000  0.0000
 5706LOW     XX 5706   3.400   3.100   7.213  0.0000  0.0000  0.0000
 5707LOW     XX 5707   3.500   3.100   7.226  0.0000  0.0000  0.0000
 5708LOW     XX 5708   3.600   3.100   7.219  0.0000  0.0000  0.0000
 5709LOW     XX 5709   3.700   3.100   7.217  0.0000  0.0000  0.0000
 5710LOW     XX 5710   3.800   3.100   7.225  0.0000  0.0000  0.0000
 5711LOW     XX 5711   3.900   3.100   7.201  0.0000  0.0000  0.0000
 5712LOW     XX 5712   4.000   3.100   7.235  0.0000  0.0000  0.0000
 5713LOW     XX 5713   4.100   3.100   7.220  0.0000  0.0000  0.0000
 5714LOW     XX 5714   4.200   3.100   7.210  0.0000  0.0000  0.0000
 5715LOW     XX 5715   4.300   3.100   7.213  0.0000  0.0000  0.0000
 5716LOW     XX 5716   4.400   3.100   7.216  0.0000  0.0000  0.0000
 5717LOW     XX 5717   4.500   3.100   7.205  0.0000  0.0000  0.0000
 5718LOW     XX 5718   4.600   3.100   7.222  0.0000  0.0000  0.0000
 5719LOW     XX 5719   4.700   3.100   7.215  0.0000  0.0000  0.0000
 5720LOW     XX 5720   4.800   3.100   7.221  0.0000  0.0000  0.0000
 5721LOW     XX 5721   4.900   3.100   7.210  0.0000  0.0000  0.0000
 5722LOW     XX 5722   5.000   3.100   7.206  0.0000  0.0000  0.0000
 5723LOW     XX 5723   5.100   3.100   7.215  0.0000  0.0000  0.0000
 5724LOW     XX 5724   5.200   3.100   7.215  0.0000  0.0000  0.0000
 5725LOW     XX 5725   5.300   3.100   7.209  0.0000  0.0000  0.0000
 5726LOW     XX 5726   5.400   3.100   7.205  0.0000  0.0000  0.0000
 5727LOW     XX 5727   5.500   3.100   7.221  0.0000  0.0000  0.0000
 5728LOW     XX 5728   5.600   3.100   7.208  0.0000  0.0000  0.0000
 5729LOW     XX 5729   5.700   3.100   7.213  0.0000  0.0000  0.0000
 5730LOW     XX 5730   5.800   3.100   7.216  0.0000  0.0000  0.0000
 5731LOW     XX 5731   5.900   3.100   7.213  0.0000  0.0000  0.0000
 5732LOW     XX 5732   6.000   3.100   7.210  0.0000  0.0000  0.0000
 5733LOW     XX 5733   6.100   3.100   7.209  0.0000  0.0000  0.0000
 5734LOW     XX 5734   6.200   3.100   7.202  0.0000  0.0000  0.0000
 5735LOW     XX 5735   6.300   3.100   7.216  0.0000  0.0000  0.0000
 5736LOW     XX 5736   6.400   3.100   7.224  0.0000  0.0000  0.0000
 5737LOW     XX 5737   6.500   3.100   7.207  0.0000  0.0000  0.0000
 5738LOW     XX 5738   6.600   3.100   7.190  0.0000  0.0000  0.0000
 5739LOW     XX 5739   6.700   3.100   7.201  0.0000  0.0000  0.0000
 5740LOW     XX 5740   6.800   3.100   7.200  0.0000  0.0000  0.0000
 5741LOW     XX 5741   6.900   3.100   7.195  0.0000  0.0000  0.0000
 5742LOW     XX 5742   7.000   3.100   7.190  0.0000  0.0000  0.0000
 5743LOW     XX 5743   7.100   3.100   7.189  0.0000  0.0000  0.0000
 5744LOW     XX 5744   7.200   3.100   7.199  0.0000  0.0000  0.0000
 5745LOW     XX 5745   7.300   3.100   7.184  0.0000  0.0000  0.0000
 5746LOW     XX 5746   7.400   3.100   7.195  0.0000  0.0000  0.0000
 5747LOW     XX 5747   7.500   3.100   7.181  0.0000  0.0000  0.0000
 5748LOW     XX 5748   7.600   3.100   7.177  0.0000  0.0000  0.0000
 5749LOW     XX 5749   7.700   3.100   7.170  0.0000  0.0000  0.0000
 5750LOW     XX 5750   7.800   3.100   7.192  0.0000  0.0000  0.0000
 5751LOW     XX 5751   7.900   3.100   7.168  0.0000  0.0000  0.0000
 5752LOW     XX 5752   8.000   3.100   7.171  0.0000  0.0000  0.0000
 5753LOW     XX 5753   8.100   3.100   7.168  0.0000  0.0000  0.0000
 5754LOW     XX 5754   8.200   3.100   7.177  0.0000  0.0000  0.0000
 5755LOW     XX 5755   8.300   3.100   7.185  0.0000  0.0000  0.0000
 5756LOW     XX 5756   8.400   3.100   7.191  0.0000  0.0000  0.0000
 5757LOW     XX 5757   8.500   3.100   7.173  0.0000  0.0000  0.0000
 5758LOW     XX 5758   8.600   3.100   7.178  0.0000  0.0000  0.0000
 5759LOW     XX 5759   8.700   3.100   7.173  0.0000  0.0000  0.0000
 5760LOW     XX 5760   8.800   3.100   7.190  0.0000  0.0000  0.0000
 5761LOW     XX 5761   8.900   3.100   7.179  0.0000  0.0000  0.0000
 5762LOW     XX 5762   9.000   3.100   7.169  0.0000  0.0000  0.0000
 5763LOW     XX 5763   9.100   3.100   7.185  0.0000  0.0000  0.0000
 5764LOW     XX 5764   9.200   3.100   7.171  0.0000  0.0000  0.0000
 5765LOW     XX 5765   9.300   3.100   7.182  0.0000  0.0000  0.0000
 5766LOW     XX 5766   9.400   3.100   7.185  0.0000  0.0000  0.0000
 5767LOW     XX 5767   9.500   3.100   7.181  0.0000  0.0000  0.0000
 5768LOW     XX 5768   9.600   3.100   7.176  0.0000  0.0000  0.0000
 5769LOW     XX 5769   9.700   3.100   7.183  0.0000  0.0000  0.0000
 5770LOW     XX 5770   9.800   3.100   7.188  0.0000  0.0000  0.0000
 5771LOW     XX 5771   9.900   3.100   7.198  0.0000  0.0000  0.0000
 5772LOW     XX 5772  10.000   3.100   7.212  0.0000  0.0000  0.0000
 5773LOW     XX 5773  10.100   3.100   7.207  0.0000  0.0000  0.0000
 5774LOW     XX 5774  10.200   3.100   7.201  0.0000  0.0000  0.0000
 5775LOW     XX 5775  10.300   3.100   7.215  0.0000  0.0000  0.0000
 5776LOW     XX 5776  10.400   3.100   7.215  0.0000  0.0000  0.0000
 5777LOW     XX 5777  10.500   3.100   7.200  0.0000  0.0000  0.0000
 5778LOW     XX 5778  10.600   3.100   7.223  0.0000  0.0000  0.0000
 5779LOW     XX 5779  10.700   3.100   7.220  0.0000  0.0000  0.0000
 5780LOW     XX 5780  10.800   3.100   7.216  0.0000  0.0000  0.0000
 5781LOW     XX 5781  10.900   3.100   7.224  0.0000  0.0000  0.0000
 5782LOW     XX 5782  11.000   3.100   7.224  0.0000  0.0000  0.0000
 5783LOW     XX 5783  11.100   3.100   7.238  0.0000  0.0000  0.0000
 5784LOW     XX 5784  11.200   3.100   7.225  0.0000  0.0000  0.0000
 5785LOW     XX 5785  11.300   3.100   7.230  0.0000  0.0000  0.0000
 5786LOW     XX 5786  11.400   3.100   7.231  0.0000  0.0000  0.0000
 5787LOW     XX 5787  11.500   3.100   7.247  0.0000  0.0000  0.0000
 5788LOW     XX 5788  11.600   3.100   7.246  0.0000  0.0000  0.0000
 5789LOW     XX 5789  11.700   3.100   7.258  0.0000  0.0000  0.0000
 5790LOW     XX 5790  11.800   3.100   7.255  0.0000  0.0000  0.0000
 5791LOW     XX 5791  11.900   3.100   7.263  0.0000  0.0000  0.0000
 5792LOW     XX 5792  12.000   3.100   7.262  0.0000  0.0000  0.0000
 5793LOW     XX 5793  12.100   3.100   7.259  0.0000  0.0000  0.0000
 5794LOW     XX 5794  12.200   3.100   7.252  0.0000  0.0000  0.0000
 5795LOW     XX 5795  12.300   3.100   7.261  0.0000  0.0000  0.0000
[truncated: 3,871,346 more chars]
