# Supplementary material for: Phospholipids are imported into mitochondria by VDAC, a dimeric beta barrel scramblase
Source: Nat Commun. 2023 Dec 8;14:8115. doi: 10.1038/s41467-023-43570-y (PMC10709637; doi:10.1038/s41467-023-43570-y)
Supplement: Supplementary file 6 — Source Data [file 41467_2023_43570_MOESM6_ESM.zip › Fig 4/fig4-h/planes2beads.py]

import sys

positions1 = {}
positions2 = {}
positions = [positions1, positions2]

block = -1
for line in open(sys.argv[1]):
    if "$ type" in line:
        block += 1
        continue
    
    splitted = line.split()
    if splitted[0] in ["$", "@", "#"]:
        continue
    
    if block != -1:
        if splitted[2] == "nan":
            continue
        x, y, z = float(splitted[0]), float(splitted[1]), float(splitted[2])

        positions[block][(x,y)] = z

NAMES = ["LOW", "UPP"]
with open(f"{sys.argv[1].replace('.dat', '.gro')}", "w") as output:
    output.write("Membrane planes\n")
    output.write(f"{len(positions1) + len(positions2)}\n")
    for i in range(2):
        for (c, coor) in enumerate(positions[i]):
            
            real_x = coor[0]
            real_y = coor[1]
            output.write(f"{c:5d}{NAMES[i]}     XX{c:5d}{real_x: 8.3f}{real_y: 8.3f}{positions[i][coor]: 8.3f}  0.0000  0.0000  0.0000\n")

# NOTE: add last line (box dimensions) from eq5.gro to membrane_planes.gro
