# Supplementary material for: Phospholipids are imported into mitochondria by VDAC, a dimeric beta barrel scramblase
Source: Nat Commun. 2023 Dec 8;14:8115. doi: 10.1038/s41467-023-43570-y (PMC10709637; doi:10.1038/s41467-023-43570-y)
Supplement: Supplementary file 6 — Source Data [file 41467_2023_43570_MOESM6_ESM.zip › Fig 4/fig4-h/membrane_planes.dat]

# Generated with memplanes (C Membrane Planes Calculator) v2022/07/13
# Command line: memplanes -f traj_joined.xtc -c eq5.gro -l resname POPC -a 100 
$ label upper leaflet
$ type 3Dsurface
$ color red
0.000000 0.000000 1.8395
0.100000 0.000000 1.8790
0.200000 0.000000 1.8853
0.300000 0.000000 1.8944
0.400000 0.000000 1.9170
0.500000 0.000000 1.8991
0.600000 0.000000 1.9068
0.700000 0.000000 1.9192
0.800000 0.000000 1.9069
0.900000 0.000000 1.8928
1.000000 0.000000 1.8835
1.100000 0.000000 1.9119
1.200000 0.000000 1.8938
1.300000 0.000000 1.8642
1.400000 0.000000 1.8858
1.500000 0.000000 1.9111
1.600000 0.000000 1.8957
1.700000 0.000000 1.8912
1.800000 0.000000 1.8845
1.900000 0.000000 1.8998
2.000000 0.000000 1.9080
2.100000 0.000000 1.8967
2.200000 0.000000 1.9080
2.300000 0.000000 1.8813
2.400000 0.000000 1.8693
2.500000 0.000000 1.8985
2.600000 0.000000 1.9169
2.700000 0.000000 1.9118
2.800000 0.000000 1.8816
2.900000 0.000000 1.9078
3.000000 0.000000 1.8781
3.100000 0.000000 1.8919
3.200000 0.000000 1.8803
3.300000 0.000000 1.8829
3.400000 0.000000 1.8912
3.500000 0.000000 1.8892
3.600000 0.000000 1.8959
3.700000 0.000000 1.8886
3.800000 0.000000 1.9040
3.900000 0.000000 1.8924
4.000000 0.000000 1.9197
4.100000 0.000000 1.8776
4.200000 0.000000 1.8699
4.300000 0.000000 1.8973
4.400000 0.000000 1.9072
4.500000 0.000000 1.8902
4.600000 0.000000 1.8979
4.700000 0.000000 1.8826
4.800000 0.000000 1.8832
4.900000 0.000000 1.8821
5.000000 0.000000 1.8922
5.100000 0.000000 1.8829
5.200000 0.000000 1.8634
5.300000 0.000000 1.8548
5.400000 0.000000 1.8889
5.500000 0.000000 1.8783
5.600000 0.000000 1.8799
5.700000 0.000000 1.8810
5.800000 0.000000 1.8827
5.900000 0.000000 1.8872
6.000000 0.000000 1.9066
6.100000 0.000000 1.8695
6.200000 0.000000 1.8697
6.300000 0.000000 1.8934
6.400000 0.000000 1.8748
6.500000 0.000000 1.8878
6.600000 0.000000 1.8903
6.700000 0.000000 1.8795
6.800000 0.000000 1.8849
6.900000 0.000000 1.8462
7.000000 0.000000 1.8805
7.100000 0.000000 1.8882
7.200000 0.000000 1.8890
7.300000 0.000000 1.8634
7.400000 0.000000 1.8427
7.500000 0.000000 1.8662
7.600000 0.000000 1.8677
7.700000 0.000000 1.8831
7.800000 0.000000 1.8960
7.900000 0.000000 1.8979
8.000000 0.000000 1.8740
8.100000 0.000000 1.8785
8.200000 0.000000 1.8714
8.300000 0.000000 1.8840
8.400000 0.000000 1.8607
8.500000 0.000000 1.9129
8.600000 0.000000 1.8566
8.700000 0.000000 1.8861
8.800000 0.000000 1.8944
8.900000 0.000000 1.8931
9.000000 0.000000 1.8625
9.100000 0.000000 1.8791
9.200000 0.000000 1.8738
9.300000 0.000000 1.8919
9.400000 0.000000 1.9010
9.500000 0.000000 1.8756
9.600000 0.000000 1.8806
9.700000 0.000000 1.8955
9.800000 0.000000 1.8785
9.900000 0.000000 1.8727
10.000000 0.000000 1.8872
10.100000 0.000000 1.8668
10.200000 0.000000 1.8707
10.300000 0.000000 1.8737
10.400000 0.000000 1.9001
10.500000 0.000000 1.8941
10.600000 0.000000 1.8613
10.700000 0.000000 1.8699
10.800000 0.000000 1.8761
10.900000 0.000000 1.8966
11.000000 0.000000 1.8833
11.100000 0.000000 1.8584
11.200000 0.000000 1.8812
11.300000 0.000000 1.8612
11.400000 0.000000 1.9075
11.500000 0.000000 1.8834
11.600000 0.000000 1.8821
11.700000 0.000000 1.8917
11.800000 0.000000 1.8884
11.900000 0.000000 1.8693
12.000000 0.000000 1.8884
12.100000 0.000000 1.8432
12.200000 0.000000 1.8579
12.300000 0.000000 1.8620
12.400000 0.000000 1.8751
12.500000 0.000000 1.9063
12.600000 0.000000 1.9090
12.700000 0.000000 1.8679
12.800000 0.000000 1.9050
12.900000 0.000000 1.8404
13.000000 0.000000 1.8689
13.100000 0.000000 1.8818
13.200000 0.000000 1.8639
13.300000 0.000000 1.8796
13.400000 0.000000 1.8615
13.500000 0.000000 1.8689
13.600000 0.000000 1.8925
13.700000 0.000000 1.8768
13.800000 0.000000 1.9158
13.900000 0.000000 1.9082
14.000000 0.000000 1.9004
14.100000 0.000000 1.8991
14.200000 0.000000 1.8941
14.300000 0.000000 1.8728
14.400000 0.000000 1.8888
14.500000 0.000000 1.9181
14.600000 0.000000 1.8798
14.700000 0.000000 1.8958
14.800000 0.000000 1.8924
14.900000 0.000000 1.9065
15.000000 0.000000 1.8902
15.100000 0.000000 1.9221
15.200000 0.000000 1.8951
15.300000 0.000000 1.9027
15.400000 0.000000 1.8902
15.500000 0.000000 1.8667
15.600000 0.000000 1.8882
15.700000 0.000000 1.8586
15.800000 0.000000 1.9045
15.900000 0.000000 1.9216
16.000000 0.000000 1.9215
16.100000 0.000000 1.8889
16.200001 0.000000 1.8829
16.299999 0.000000 1.8891
16.400000 0.000000 1.9107
16.500000 0.000000 1.8942
16.600000 0.000000 1.8830
16.700001 0.000000 1.8678
16.799999 0.000000 1.9079
16.900000 0.000000 1.8749
17.000000 0.000000 1.8829
17.100000 0.000000 1.9346
17.200001 0.000000 1.8799
17.299999 0.000000 1.8915
17.400000 0.000000 1.8947
17.500000 0.000000 1.9197
17.600000 0.000000 1.8932
17.700001 0.000000 1.9171
17.799999 0.000000 1.9036
17.900000 0.000000 1.8851
18.000000 0.000000 1.9047
18.100000 0.000000 1.8944
18.200001 0.000000 nan
0.000000 0.100000 1.9026
0.100000 0.100000 1.9037
0.200000 0.100000 1.9136
0.300000 0.100000 1.9039
0.400000 0.100000 1.9001
0.500000 0.100000 1.8909
0.600000 0.100000 1.9107
0.700000 0.100000 1.8999
0.800000 0.100000 1.8945
0.900000 0.100000 1.9043
1.000000 0.100000 1.8982
1.100000 0.100000 1.8932
1.200000 0.100000 1.9042
1.300000 0.100000 1.9075
1.400000 0.100000 1.8994
1.500000 0.100000 1.8984
1.600000 0.100000 1.8990
1.700000 0.100000 1.8901
1.800000 0.100000 1.8901
1.900000 0.100000 1.8924
2.000000 0.100000 1.9045
2.100000 0.100000 1.8958
2.200000 0.100000 1.8978
2.300000 0.100000 1.9000
2.400000 0.100000 1.8903
2.500000 0.100000 1.8859
2.600000 0.100000 1.8874
2.700000 0.100000 1.8828
2.800000 0.100000 1.8835
2.900000 0.100000 1.8984
3.000000 0.100000 1.8812
3.100000 0.100000 1.8878
3.200000 0.100000 1.8783
3.300000 0.100000 1.9056
3.400000 0.100000 1.8950
3.500000 0.100000 1.8932
3.600000 0.100000 1.8860
3.700000 0.100000 1.8785
3.800000 0.100000 1.8753
3.900000 0.100000 1.8857
4.000000 0.100000 1.8923
4.100000 0.100000 1.8981
4.200000 0.100000 1.8793
4.300000 0.100000 1.8756
4.400000 0.100000 1.8910
4.500000 0.100000 1.8743
4.600000 0.100000 1.8626
4.700000 0.100000 1.9011
4.800000 0.100000 1.8607
4.900000 0.100000 1.8643
5.000000 0.100000 1.8752
5.100000 0.100000 1.8796
5.200000 0.100000 1.8628
5.300000 0.100000 1.8839
5.400000 0.100000 1.8737
5.500000 0.100000 1.8639
5.600000 0.100000 1.8903
5.700000 0.100000 1.8730
5.800000 0.100000 1.8612
5.900000 0.100000 1.8561
6.000000 0.100000 1.8567
6.100000 0.100000 1.8728
6.200000 0.100000 1.8982
6.300000 0.100000 1.8847
6.400000 0.100000 1.8743
6.500000 0.100000 1.8890
6.600000 0.100000 1.8611
6.700000 0.100000 1.8869
6.800000 0.100000 1.8758
6.900000 0.100000 1.8669
7.000000 0.100000 1.8515
7.100000 0.100000 1.8640
7.200000 0.100000 1.8797
7.300000 0.100000 1.8893
7.400000 0.100000 1.8745
7.500000 0.100000 1.8755
7.600000 0.100000 1.8823
7.700000 0.100000 1.8682
7.800000 0.100000 1.8854
7.900000 0.100000 1.8712
8.000000 0.100000 1.8770
8.100000 0.100000 1.8845
8.200000 0.100000 1.8807
8.300000 0.100000 1.8763
8.400000 0.100000 1.8768
8.500000 0.100000 1.8699
8.600000 0.100000 1.8790
8.700000 0.100000 1.8804
8.800000 0.100000 1.8660
8.900000 0.100000 1.8760
9.000000 0.100000 1.8843
9.100000 0.100000 1.8848
9.200000 0.100000 1.8810
9.300000 0.100000 1.8829
9.400000 0.100000 1.8762
9.500000 0.100000 1.8898
9.600000 0.100000 1.8761
9.700000 0.100000 1.8901
9.800000 0.100000 1.8655
9.900000 0.100000 1.8726
10.000000 0.100000 1.8815
10.100000 0.100000 1.8736
10.200000 0.100000 1.8790
10.300000 0.100000 1.8857
10.400000 0.100000 1.8849
10.500000 0.100000 1.8693
10.600000 0.100000 1.8781
10.700000 0.100000 1.8729
10.800000 0.100000 1.8732
10.900000 0.100000 1.8956
11.000000 0.100000 1.8957
11.100000 0.100000 1.8873
11.200000 0.100000 1.8844
11.300000 0.100000 1.8772
11.400000 0.100000 1.8865
11.500000 0.100000 1.8924
11.600000 0.100000 1.8571
11.700000 0.100000 1.8904
11.800000 0.100000 1.8845
11.900000 0.100000 1.8515
12.000000 0.100000 1.8817
12.100000 0.100000 1.8842
12.200000 0.100000 1.8809
12.300000 0.100000 1.8763
12.400000 0.100000 1.8845
12.500000 0.100000 1.8991
12.600000 0.100000 1.8834
12.700000 0.100000 1.8909
12.800000 0.100000 1.8752
12.900000 0.100000 1.8852
13.000000 0.100000 1.8698
13.100000 0.100000 1.8584
13.200000 0.100000 1.8807
13.300000 0.100000 1.8583
13.400000 0.100000 1.8832
13.500000 0.100000 1.8934
13.600000 0.100000 1.8805
13.700000 0.100000 1.8953
13.800000 0.100000 1.8904
13.900000 0.100000 1.8995
14.000000 0.100000 1.8916
14.100000 0.100000 1.8742
14.200000 0.100000 1.8829
14.300000 0.100000 1.9090
14.400000 0.100000 1.8782
14.500000 0.100000 1.8983
14.600000 0.100000 1.8742
14.700000 0.100000 1.8859
14.800000 0.100000 1.8718
14.900000 0.100000 1.8933
15.000000 0.100000 1.9007
15.100000 0.100000 1.8910
15.200000 0.100000 1.9081
15.300000 0.100000 1.9032
15.400000 0.100000 1.8928
15.500000 0.100000 1.9129
15.600000 0.100000 1.8957
15.700000 0.100000 1.9060
15.800000 0.100000 1.9027
15.900000 0.100000 1.8935
16.000000 0.100000 1.8788
16.100000 0.100000 1.8951
16.200001 0.100000 1.9171
16.299999 0.100000 1.9096
16.400000 0.100000 1.9003
16.500000 0.100000 1.9004
16.600000 0.100000 1.9044
16.700001 0.100000 1.8997
16.799999 0.100000 1.8948
16.900000 0.100000 1.9057
17.000000 0.100000 1.9215
17.100000 0.100000 1.8991
17.200001 0.100000 1.9114
17.299999 0.100000 1.9035
17.400000 0.100000 1.8979
17.500000 0.100000 1.9105
17.600000 0.100000 1.9138
17.700001 0.100000 1.8913
17.799999 0.100000 1.8925
17.900000 0.100000 1.9098
18.000000 0.100000 1.9112
18.100000 0.100000 1.9116
18.200001 0.100000 1.8861
0.000000 0.200000 1.8640
0.100000 0.200000 1.9208
0.200000 0.200000 1.9024
0.300000 0.200000 1.8869
0.400000 0.200000 1.9103
0.500000 0.200000 1.9009
0.600000 0.200000 1.8949
0.700000 0.200000 1.8987
0.800000 0.200000 1.8949
0.900000 0.200000 1.8955
1.000000 0.200000 1.9029
1.100000 0.200000 1.8880
1.200000 0.200000 1.9131
1.300000 0.200000 1.8994
1.400000 0.200000 1.9006
1.500000 0.200000 1.8979
1.600000 0.200000 1.8973
1.700000 0.200000 1.8980
1.800000 0.200000 1.9046
1.900000 0.200000 1.9031
2.000000 0.200000 1.8891
2.100000 0.200000 1.8982
2.200000 0.200000 1.8984
2.300000 0.200000 1.8900
2.400000 0.200000 1.9044
2.500000 0.200000 1.8844
2.600000 0.200000 1.8834
2.700000 0.200000 1.8820
2.800000 0.200000 1.8905
2.900000 0.200000 1.8996
3.000000 0.200000 1.8907
3.100000 0.200000 1.8724
3.200000 0.200000 1.8846
3.300000 0.200000 1.8985
3.400000 0.200000 1.8723
3.500000 0.200000 1.8908
3.600000 0.200000 1.8752
3.700000 0.200000 1.8842
3.800000 0.200000 1.8873
3.900000 0.200000 1.8770
4.000000 0.200000 1.8888
4.100000 0.200000 1.8799
4.200000 0.200000 1.8818
4.300000 0.200000 1.8976
4.400000 0.200000 1.8923
4.500000 0.200000 1.8911
4.600000 0.200000 1.8904
4.700000 0.200000 1.8873
4.800000 0.200000 1.8852
4.900000 0.200000 1.8676
5.000000 0.200000 1.8889
5.100000 0.200000 1.8721
5.200000 0.200000 1.8694
5.300000 0.200000 1.8790
5.400000 0.200000 1.8829
5.500000 0.200000 1.8832
5.600000 0.200000 1.8905
5.700000 0.200000 1.8882
5.800000 0.200000 1.8668
5.900000 0.200000 1.8793
6.000000 0.200000 1.8672
6.100000 0.200000 1.8722
6.200000 0.200000 1.8859
6.300000 0.200000 1.8623
6.400000 0.200000 1.8732
6.500000 0.200000 1.8580
6.600000 0.200000 1.8885
6.700000 0.200000 1.8756
6.800000 0.200000 1.8717
6.900000 0.200000 1.8576
7.000000 0.200000 1.8849
7.100000 0.200000 1.8710
7.200000 0.200000 1.8670
7.300000 0.200000 1.8733
7.400000 0.200000 1.8733
7.500000 0.200000 1.8786
7.600000 0.200000 1.8717
7.700000 0.200000 1.8817
7.800000 0.200000 1.8686
7.900000 0.200000 1.8708
8.000000 0.200000 1.8725
8.100000 0.200000 1.8838
8.200000 0.200000 1.8808
8.300000 0.200000 1.8870
8.400000 0.200000 1.8836
8.500000 0.200000 1.8553
8.600000 0.200000 1.8784
8.700000 0.200000 1.8738
8.800000 0.200000 1.8824
8.900000 0.200000 1.8834
9.000000 0.200000 1.8739
9.100000 0.200000 1.8764
9.200000 0.200000 1.8776
9.300000 0.200000 1.8792
9.400000 0.200000 1.8673
9.500000 0.200000 1.9013
9.600000 0.200000 1.8923
9.700000 0.200000 1.8875
9.800000 0.200000 1.8769
9.900000 0.200000 1.8841
10.000000 0.200000 1.8764
10.100000 0.200000 1.8796
10.200000 0.200000 1.8694
10.300000 0.200000 1.8665
10.400000 0.200000 1.8798
10.500000 0.200000 1.8577
10.600000 0.200000 1.8846
10.700000 0.200000 1.8765
10.800000 0.200000 1.8997
10.900000 0.200000 1.8811
11.000000 0.200000 1.8700
11.100000 0.200000 1.8706
11.200000 0.200000 1.8872
11.300000 0.200000 1.8843
11.400000 0.200000 1.8805
11.500000 0.200000 1.8739
11.600000 0.200000 1.8937
11.700000 0.200000 1.8859
11.800000 0.200000 1.8939
11.900000 0.200000 1.8791
12.000000 0.200000 1.8825
12.100000 0.200000 1.8820
12.200000 0.200000 1.8880
12.300000 0.200000 1.8720
12.400000 0.200000 1.8776
12.500000 0.200000 1.8650
12.600000 0.200000 1.8919
12.700000 0.200000 1.8631
12.800000 0.200000 1.8800
12.900000 0.200000 1.8761
13.000000 0.200000 1.8873
13.100000 0.200000 1.8744
13.200000 0.200000 1.8668
13.300000 0.200000 1.8837
13.400000 0.200000 1.8837
13.500000 0.200000 1.8911
13.600000 0.200000 1.8936
13.700000 0.200000 1.9021
13.800000 0.200000 1.8899
13.900000 0.200000 1.8696
14.000000 0.200000 1.9043
14.100000 0.200000 1.8778
14.200000 0.200000 1.8797
14.300000 0.200000 1.9004
14.400000 0.200000 1.8971
14.500000 0.200000 1.8892
14.600000 0.200000 1.8954
14.700000 0.200000 1.8904
14.800000 0.200000 1.8954
14.900000 0.200000 1.8794
15.000000 0.200000 1.8856
15.100000 0.200000 1.8851
15.200000 0.200000 1.8975
15.300000 0.200000 1.8918
15.400000 0.200000 1.8987
15.500000 0.200000 1.9108
15.600000 0.200000 1.8766
15.700000 0.200000 1.9091
15.800000 0.200000 1.9179
15.900000 0.200000 1.9044
16.000000 0.200000 1.9268
16.100000 0.200000 1.9033
16.200001 0.200000 1.9117
16.299999 0.200000 1.9109
16.400000 0.200000 1.9070
16.500000 0.200000 1.9071
16.600000 0.200000 1.9016
16.700001 0.200000 1.8937
16.799999 0.200000 1.8787
16.900000 0.200000 1.9160
17.000000 0.200000 1.8962
17.100000 0.200000 1.8902
17.200001 0.200000 1.8871
17.299999 0.200000 1.9095
17.400000 0.200000 1.9035
17.500000 0.200000 1.9107
17.600000 0.200000 1.9382
17.700001 0.200000 1.8970
17.799999 0.200000 1.9018
17.900000 0.200000 1.9156
18.000000 0.200000 1.9214
18.100000 0.200000 1.9147
18.200001 0.200000 1.9345
0.000000 0.300000 1.8891
0.100000 0.300000 1.8892
0.200000 0.300000 1.9079
0.300000 0.300000 1.9055
0.400000 0.300000 1.8949
0.500000 0.300000 1.8975
0.600000 0.300000 1.8991
0.700000 0.300000 1.9022
0.800000 0.300000 1.9122
0.900000 0.300000 1.9087
1.000000 0.300000 1.8790
1.100000 0.300000 1.8910
1.200000 0.300000 1.8969
1.300000 0.300000 1.8970
1.400000 0.300000 1.9005
1.500000 0.300000 1.8960
1.600000 0.300000 1.8942
1.700000 0.300000 1.8871
1.800000 0.300000 1.8885
1.900000 0.300000 1.8935
2.000000 0.300000 1.9012
2.100000 0.300000 1.8679
2.200000 0.300000 1.8895
2.300000 0.300000 1.8960
2.400000 0.300000 1.8850
2.500000 0.300000 1.8964
2.600000 0.300000 1.8865
2.700000 0.300000 1.8788
2.800000 0.300000 1.8946
2.900000 0.300000 1.8863
3.000000 0.300000 1.8906
3.100000 0.300000 1.8905
3.200000 0.300000 1.8757
3.300000 0.300000 1.8981
3.400000 0.300000 1.8924
3.500000 0.300000 1.8895
3.600000 0.300000 1.8978
3.700000 0.300000 1.8860
3.800000 0.300000 1.8805
3.900000 0.300000 1.8858
4.000000 0.300000 1.8866
4.100000 0.300000 1.8834
4.200000 0.300000 1.8848
4.300000 0.300000 1.8902
4.400000 0.300000 1.8879
4.500000 0.300000 1.8805
4.600000 0.300000 1.8707
4.700000 0.300000 1.8664
4.800000 0.300000 1.8843
4.900000 0.300000 1.8865
5.000000 0.300000 1.8834
5.100000 0.300000 1.8679
5.200000 0.300000 1.8722
5.300000 0.300000 1.8770
5.400000 0.300000 1.8707
5.500000 0.300000 1.8789
5.600000 0.300000 1.8812
5.700000 0.300000 1.8670
5.800000 0.300000 1.8610
5.900000 0.300000 1.8845
6.000000 0.300000 1.8759
6.100000 0.300000 1.8683
6.200000 0.300000 1.8821
6.300000 0.300000 1.8787
6.400000 0.300000 1.8776
6.500000 0.300000 1.8710
6.600000 0.300000 1.8748
6.700000 0.300000 1.8791
6.800000 0.300000 1.8618
6.900000 0.300000 1.8726
7.000000 0.300000 1.8559
7.100000 0.300000 1.8688
7.200000 0.300000 1.8787
7.300000 0.300000 1.8797
7.400000 0.300000 1.8717
7.500000 0.300000 1.8884
7.600000 0.300000 1.8646
7.700000 0.300000 1.8828
7.800000 0.300000 1.8884
7.900000 0.300000 1.9036
8.000000 0.300000 1.8674
8.100000 0.300000 1.8821
8.200000 0.300000 1.8705
8.300000 0.300000 1.8780
8.400000 0.300000 1.8745
8.500000 0.300000 1.8932
8.600000 0.300000 1.8731
8.700000 0.300000 1.8745
8.800000 0.300000 1.8814
8.900000 0.300000 1.8814
9.000000 0.300000 1.8829
9.100000 0.300000 1.8921
9.200000 0.300000 1.8842
9.300000 0.300000 1.8805
9.400000 0.300000 1.8773
9.500000 0.300000 1.9019
9.600000 0.300000 1.8878
9.700000 0.300000 1.8896
9.800000 0.300000 1.8858
9.900000 0.300000 1.8907
10.000000 0.300000 1.8776
10.100000 0.300000 1.8828
10.200000 0.300000 1.8849
10.300000 0.300000 1.8917
10.400000 0.300000 1.8844
10.500000 0.300000 1.8853
10.600000 0.300000 1.8830
10.700000 0.300000 1.8870
10.800000 0.300000 1.8790
10.900000 0.300000 1.8718
11.000000 0.300000 1.8743
11.100000 0.300000 1.8819
11.200000 0.300000 1.8827
11.300000 0.300000 1.8761
11.400000 0.300000 1.8784
11.500000 0.300000 1.8808
11.600000 0.300000 1.8808
11.700000 0.300000 1.8741
11.800000 0.300000 1.8784
11.900000 0.300000 1.8775
12.000000 0.300000 1.8723
12.100000 0.300000 1.8924
12.200000 0.300000 1.8814
12.300000 0.300000 1.8718
12.400000 0.300000 1.8733
12.500000 0.300000 1.8788
12.600000 0.300000 1.8713
12.700000 0.300000 1.8989
12.800000 0.300000 1.8895
12.900000 0.300000 1.8795
13.000000 0.300000 1.8694
13.100000 0.300000 1.8867
13.200000 0.300000 1.8863
13.300000 0.300000 1.8817
13.400000 0.300000 1.8966
13.500000 0.300000 1.8927
13.600000 0.300000 1.8965
13.700000 0.300000 1.8854
13.800000 0.300000 1.9061
13.900000 0.300000 1.8765
14.000000 0.300000 1.8759
14.100000 0.300000 1.8768
14.200000 0.300000 1.8866
14.300000 0.300000 1.9101
14.400000 0.300000 1.8895
14.500000 0.300000 1.8911
14.600000 0.300000 1.8957
14.700000 0.300000 1.8905
14.800000 0.300000 1.8932
14.900000 0.300000 1.8762
15.000000 0.300000 1.9115
15.100000 0.300000 1.8913
15.200000 0.300000 1.8951
15.300000 0.300000 1.8909
15.400000 0.300000 1.8991
15.500000 0.300000 1.8983
15.600000 0.300000 1.8927
15.700000 0.300000 1.9013
15.800000 0.300000 1.8796
15.900000 0.300000 1.8935
16.000000 0.300000 1.9089
16.100000 0.300000 1.8782
16.200001 0.300000 1.9110
16.299999 0.300000 1.9125
16.400000 0.300000 1.9260
16.500000 0.300000 1.9114
16.600000 0.300000 1.9147
16.700001 0.300000 1.9119
16.799999 0.300000 1.9102
16.900000 0.300000 1.8964
17.000000 0.300000 1.9007
17.100000 0.300000 1.9082
17.200001 0.300000 1.8939
17.299999 0.300000 1.9109
17.400000 0.300000 1.8949
17.500000 0.300000 1.8940
17.600000 0.300000 1.9032
17.700001 0.300000 1.9018
17.799999 0.300000 1.8968
17.900000 0.300000 1.9025
18.000000 0.300000 1.8985
18.100000 0.300000 1.9164
18.200001 0.300000 1.8715
0.000000 0.400000 1.9020
0.100000 0.400000 1.9033
0.200000 0.400000 1.9161
0.300000 0.400000 1.8918
0.400000 0.400000 1.9118
0.500000 0.400000 1.8999
0.600000 0.400000 1.9138
0.700000 0.400000 1.9055
0.800000 0.400000 1.8911
0.900000 0.400000 1.8994
1.000000 0.400000 1.9037
1.100000 0.400000 1.9000
1.200000 0.400000 1.9098
1.300000 0.400000 1.8962
1.400000 0.400000 1.8910
1.500000 0.400000 1.8919
1.600000 0.400000 1.8940
1.700000 0.400000 1.8866
1.800000 0.400000 1.9038
1.900000 0.400000 1.8939
2.000000 0.400000 1.8980
2.100000 0.400000 1.8879
2.200000 0.400000 1.8992
2.300000 0.400000 1.9068
2.400000 0.400000 1.8866
2.500000 0.400000 1.8974
2.600000 0.400000 1.8973
2.700000 0.400000 1.9043
2.800000 0.400000 1.8987
2.900000 0.400000 1.8873
3.000000 0.400000 1.8823
3.100000 0.400000 1.8870
3.200000 0.400000 1.8890
3.300000 0.400000 1.8830
3.400000 0.400000 1.8836
3.500000 0.400000 1.8729
3.600000 0.400000 1.8781
3.700000 0.400000 1.8819
3.800000 0.400000 1.9021
3.900000 0.400000 1.8826
4.000000 0.400000 1.8734
4.100000 0.400000 1.8793
4.200000 0.400000 1.8635
4.300000 0.400000 1.8941
4.400000 0.400000 1.8685
4.500000 0.400000 1.8745
4.600000 0.400000 1.8736
4.700000 0.400000 1.8880
4.800000 0.400000 1.8851
4.900000 0.400000 1.8721
5.000000 0.400000 1.8716
5.100000 0.400000 1.8841
5.200000 0.400000 1.8702
5.300000 0.400000 1.8771
5.400000 0.400000 1.8786
5.500000 0.400000 1.8795
5.600000 0.400000 1.8645
5.700000 0.400000 1.8732
5.800000 0.400000 1.8769
5.900000 0.400000 1.8740
6.000000 0.400000 1.8815
6.100000 0.400000 1.8623
6.200000 0.400000 1.8684
6.300000 0.400000 1.8816
6.400000 0.400000 1.8604
6.500000 0.400000 1.8874
6.600000 0.400000 1.8670
6.700000 0.400000 1.8685
6.800000 0.400000 1.8553
6.900000 0.400000 1.8698
7.000000 0.400000 1.8718
7.100000 0.400000 1.8752
7.200000 0.400000 1.8787
7.300000 0.400000 1.8604
7.400000 0.400000 1.8735
7.500000 0.400000 1.8729
7.600000 0.400000 1.8799
7.700000 0.400000 1.8631
7.800000 0.400000 1.8647
7.900000 0.400000 1.8831
8.000000 0.400000 1.8780
8.100000 0.400000 1.8676
8.200000 0.400000 1.8806
8.300000 0.400000 1.8783
8.400000 0.400000 1.8803
8.500000 0.400000 1.8841
8.600000 0.400000 1.8865
8.700000 0.400000 1.8940
8.800000 0.400000 1.8739
8.900000 0.400000 1.8775
9.000000 0.400000 1.8849
9.100000 0.400000 1.8704
9.200000 0.400000 1.8895
9.300000 0.400000 1.8737
9.400000 0.400000 1.8636
9.500000 0.400000 1.8952
9.600000 0.400000 1.9011
9.700000 0.400000 1.8872
9.800000 0.400000 1.8808
9.900000 0.400000 1.8759
10.000000 0.400000 1.8801
10.100000 0.400000 1.8944
10.200000 0.400000 1.8882
10.300000 0.400000 1.8743
10.400000 0.400000 1.8772
10.500000 0.400000 1.8785
10.600000 0.400000 1.8763
10.700000 0.400000 1.8666
10.800000 0.400000 1.8701
10.900000 0.400000 1.8953
11.000000 0.400000 1.8851
11.100000 0.400000 1.8829
11.200000 0.400000 1.8871
11.300000 0.400000 1.8872
11.400000 0.400000 1.8696
11.500000 0.400000 1.8772
11.600000 0.400000 1.8796
11.700000 0.400000 1.8792
11.800000 0.400000 1.8857
11.900000 0.400000 1.8765
12.000000 0.400000 1.8751
12.100000 0.400000 1.8593
12.200000 0.400000 1.8765
12.300000 0.400000 1.8772
12.400000 0.400000 1.8678
12.500000 0.400000 1.8825
12.600000 0.400000 1.8838
12.700000 0.400000 1.8751
12.800000 0.400000 1.8757
12.900000 0.400000 1.8759
13.000000 0.400000 1.8841
13.100000 0.400000 1.8796
13.200000 0.400000 1.8853
13.300000 0.400000 1.8612
13.400000 0.400000 1.8741
13.500000 0.400000 1.8784
13.600000 0.400000 1.9029
13.700000 0.400000 1.8925
13.800000 0.400000 1.8889
13.900000 0.400000 1.8827
14.000000 0.400000 1.8938
14.100000 0.400000 1.8871
14.200000 0.400000 1.8862
14.300000 0.400000 1.8924
14.400000 0.400000 1.8931
14.500000 0.400000 1.8979
14.600000 0.400000 1.8883
14.700000 0.400000 1.8814
14.800000 0.400000 1.8897
14.900000 0.400000 1.8916
15.000000 0.400000 1.8992
15.100000 0.400000 1.8805
15.200000 0.400000 1.9091
15.300000 0.400000 1.9068
15.400000 0.400000 1.8768
15.500000 0.400000 1.8955
15.600000 0.400000 1.9127
15.700000 0.400000 1.8860
15.800000 0.400000 1.8857
15.900000 0.400000 1.9092
16.000000 0.400000 1.8910
16.100000 0.400000 1.9301
16.200001 0.400000 1.8962
16.299999 0.400000 1.9111
16.400000 0.400000 1.8967
16.500000 0.400000 1.9191
16.600000 0.400000 1.9250
16.700001 0.400000 1.8947
16.799999 0.400000 1.9075
16.900000 0.400000 1.9037
17.000000 0.400000 1.9040
17.100000 0.400000 1.9001
17.200001 0.400000 1.8947
17.299999 0.400000 1.8963
17.400000 0.400000 1.9057
17.500000 0.400000 1.9124
17.600000 0.400000 1.9019
17.700001 0.400000 1.9023
17.799999 0.400000 1.9036
17.900000 0.400000 1.9106
18.000000 0.400000 1.9055
18.100000 0.400000 1.8952
18.200001 0.400000 1.9157
0.000000 0.500000 1.8931
0.100000 0.500000 1.8977
0.200000 0.500000 1.9307
0.300000 0.500000 1.8978
0.400000 0.500000 1.8947
0.500000 0.500000 1.9061
0.600000 0.500000 1.8962
0.700000 0.500000 1.9055
0.800000 0.500000 1.8934
0.900000 0.500000 1.9087
1.000000 0.500000 1.9012
1.100000 0.500000 1.8953
1.200000 0.500000 1.8843
1.300000 0.500000 1.8892
1.400000 0.500000 1.8877
1.500000 0.500000 1.9031
1.600000 0.500000 1.8990
1.700000 0.500000 1.8863
1.800000 0.500000 1.8873
1.900000 0.500000 1.9077
2.000000 0.500000 1.9073
2.100000 0.500000 1.8975
2.200000 0.500000 1.8951
2.300000 0.500000 1.9049
2.400000 0.500000 1.8973
2.500000 0.500000 1.8939
2.600000 0.500000 1.8795
2.700000 0.500000 1.8909
2.800000 0.500000 1.8967
2.900000 0.500000 1.8951
3.000000 0.500000 1.8871
3.100000 0.500000 1.8811
3.200000 0.500000 1.8883
3.300000 0.500000 1.8879
3.400000 0.500000 1.8944
3.500000 0.500000 1.8798
3.600000 0.500000 1.8765
3.700000 0.500000 1.8750
3.800000 0.500000 1.8679
3.900000 0.500000 1.8890
4.000000 0.500000 1.8891
4.100000 0.500000 1.8820
4.200000 0.500000 1.8899
4.300000 0.500000 1.8888
4.400000 0.500000 1.8757
4.500000 0.500000 1.8782
4.600000 0.500000 1.8778
4.700000 0.500000 1.8725
4.800000 0.500000 1.8764
4.900000 0.500000 1.8796
5.000000 0.500000 1.8821
5.100000 0.500000 1.8857
5.200000 0.500000 1.8575
5.300000 0.500000 1.8789
5.400000 0.500000 1.8700
5.500000 0.500000 1.8828
5.600000 0.500000 1.8696
5.700000 0.500000 1.8755
5.800000 0.500000 1.8704
5.900000 0.500000 1.8661
6.000000 0.500000 1.8611
6.100000 0.500000 1.8632
6.200000 0.500000 1.8725
6.300000 0.500000 1.8615
6.400000 0.500000 1.8624
6.500000 0.500000 1.8751
6.600000 0.500000 1.8693
6.700000 0.500000 1.8642
6.800000 0.500000 1.8713
6.900000 0.500000 1.8643
7.000000 0.500000 1.8809
7.100000 0.500000 1.8812
7.200000 0.500000 1.8831
7.300000 0.500000 1.8586
7.400000 0.500000 1.8905
7.500000 0.500000 1.8732
7.600000 0.500000 1.8730
7.700000 0.500000 1.8612
7.800000 0.500000 1.8757
7.900000 0.500000 1.8742
8.000000 0.500000 1.8709
8.100000 0.500000 1.8877
8.200000 0.500000 1.8864
8.300000 0.500000 1.8724
8.400000 0.500000 1.8880
8.500000 0.500000 1.8738
8.600000 0.500000 1.8859
8.700000 0.500000 1.8890
8.800000 0.500000 1.8883
8.900000 0.500000 1.8916
9.000000 0.500000 1.8751
9.100000 0.500000 1.8795
9.200000 0.500000 1.8839
9.300000 0.500000 1.8864
9.400000 0.500000 1.8760
9.500000 0.500000 1.8664
9.600000 0.500000 1.8778
9.700000 0.500000 1.8622
9.800000 0.500000 1.8932
9.900000 0.500000 1.8807
10.000000 0.500000 1.8885
10.100000 0.500000 1.8869
10.200000 0.500000 1.8905
10.300000 0.500000 1.8893
10.400000 0.500000 1.8867
10.500000 0.500000 1.8837
10.600000 0.500000 1.8782
10.700000 0.500000 1.8840
10.800000 0.500000 1.8781
10.900000 0.500000 1.8687
11.000000 0.500000 1.8756
11.100000 0.500000 1.8687
11.200000 0.500000 1.8853
11.300000 0.500000 1.8818
11.400000 0.500000 1.8760
11.500000 0.500000 1.8955
11.600000 0.500000 1.8814
11.700000 0.500000 1.8682
11.800000 0.500000 1.8852
11.900000 0.500000 1.8840
12.000000 0.500000 1.8739
12.100000 0.500000 1.8859
12.200000 0.500000 1.8870
12.300000 0.500000 1.8747
12.400000 0.500000 1.9019
12.500000 0.500000 1.8861
12.600000 0.500000 1.8777
12.700000 0.500000 1.8835
12.800000 0.500000 1.8690
12.900000 0.500000 1.8988
13.000000 0.500000 1.8847
13.100000 0.500000 1.8645
13.200000 0.500000 1.8862
13.300000 0.500000 1.8808
13.400000 0.500000 1.8932
13.500000 0.500000 1.8972
13.600000 0.500000 1.8914
13.700000 0.500000 1.8777
13.800000 0.500000 1.8884
13.900000 0.500000 1.8904
14.000000 0.500000 1.8802
14.100000 0.500000 1.8970
14.200000 0.500000 1.9004
14.300000 0.500000 1.8888
14.400000 0.500000 1.8909
14.500000 0.500000 1.9080
14.600000 0.500000 1.8870
14.700000 0.500000 1.9042
14.800000 0.500000 1.8726
14.900000 0.500000 1.8860
15.000000 0.500000 1.8875
15.100000 0.500000 1.8689
15.200000 0.500000 1.9110
15.300000 0.500000 1.8859
15.400000 0.500000 1.9049
15.500000 0.500000 1.8981
15.600000 0.500000 1.8956
15.700000 0.500000 1.8940
15.800000 0.500000 1.9060
15.900000 0.500000 1.9155
16.000000 0.500000 1.9115
16.100000 0.500000 1.8865
16.200001 0.500000 1.9000
16.299999 0.500000 1.8899
16.400000 0.500000 1.8977
16.500000 0.500000 1.8976
16.600000 0.500000 1.8947
16.700001 0.500000 1.8984
16.799999 0.500000 1.9091
16.900000 0.500000 1.8943
17.000000 0.500000 1.8963
17.100000 0.500000 1.8950
17.200001 0.500000 1.8954
17.299999 0.500000 1.9029
17.400000 0.500000 1.9094
17.500000 0.500000 1.8967
17.600000 0.500000 1.9197
17.700001 0.500000 1.9017
17.799999 0.500000 1.8932
17.900000 0.500000 1.9085
18.000000 0.500000 1.8984
18.100000 0.500000 1.9099
18.200001 0.500000 1.9201
0.000000 0.600000 1.8863
0.100000 0.600000 1.9153
0.200000 0.600000 1.9085
0.300000 0.600000 1.9072
0.400000 0.600000 1.9158
0.500000 0.600000 1.9091
0.600000 0.600000 1.9041
0.700000 0.600000 1.9090
0.800000 0.600000 1.9005
0.900000 0.600000 1.9055
1.000000 0.600000 1.9015
1.100000 0.600000 1.8812
1.200000 0.600000 1.8885
1.300000 0.600000 1.8907
1.400000 0.600000 1.9010
1.500000 0.600000 1.8774
1.600000 0.600000 1.8955
1.700000 0.600000 1.8959
1.800000 0.600000 1.9018
1.900000 0.600000 1.8921
2.000000 0.600000 1.8989
2.100000 0.600000 1.8963
2.200000 0.600000 1.8890
2.300000 0.600000 1.8946
2.400000 0.600000 1.8916
2.500000 0.600000 1.8853
2.600000 0.600000 1.8822
2.700000 0.600000 1.8896
2.800000 0.600000 1.8782
2.900000 0.600000 1.8935
3.000000 0.600000 1.8917
3.100000 0.600000 1.8992
3.200000 0.600000 1.8861
3.300000 0.600000 1.8828
3.400000 0.600000 1.8736
3.500000 0.600000 1.8821
3.600000 0.600000 1.8853
3.700000 0.600000 1.8877
3.800000 0.600000 1.8821
3.900000 0.600000 1.8906
4.000000 0.600000 1.8772
4.100000 0.600000 1.8945
4.200000 0.600000 1.8843
4.300000 0.600000 1.8780
4.400000 0.600000 1.8845
4.500000 0.600000 1.8677
4.600000 0.600000 1.8729
4.700000 0.600000 1.8665
4.800000 0.600000 1.8733
4.900000 0.600000 1.8709
5.000000 0.600000 1.8802
5.100000 0.600000 1.8621
5.200000 0.600000 1.8682
5.300000 0.600000 1.8858
5.400000 0.600000 1.8760
5.500000 0.600000 1.8721
5.600000 0.600000 1.8860
5.700000 0.600000 1.8742
5.800000 0.600000 1.8509
5.900000 0.600000 1.8761
6.000000 0.600000 1.8804
6.100000 0.600000 1.8744
6.200000 0.600000 1.8769
6.300000 0.600000 1.8679
6.400000 0.600000 1.8853
6.500000 0.600000 1.8589
6.600000 0.600000 1.8773
6.700000 0.600000 1.8675
6.800000 0.600000 1.8730
6.900000 0.600000 1.8682
7.000000 0.600000 1.8633
7.100000 0.600000 1.8800
7.200000 0.600000 1.8708
7.300000 0.600000 1.8710
7.400000 0.600000 1.8675
7.500000 0.600000 1.8693
7.600000 0.600000 1.8634
7.700000 0.600000 1.8737
7.800000 0.600000 1.8672
7.900000 0.600000 1.8708
8.000000 0.600000 1.8760
8.100000 0.600000 1.8839
8.200000 0.600000 1.8803
8.300000 0.600000 1.8713
8.400000 0.600000 1.8986
8.500000 0.600000 1.8865
8.600000 0.600000 1.8893
8.700000 0.600000 1.8760
8.800000 0.600000 1.8828
8.900000 0.600000 1.8858
9.000000 0.600000 1.8833
9.100000 0.600000 1.8842
9.200000 0.600000 1.8848
9.300000 0.600000 1.8817
9.400000 0.600000 1.8649
9.500000 0.600000 1.8735
9.600000 0.600000 1.9046
9.700000 0.600000 1.8744
9.800000 0.600000 1.8875
9.900000 0.600000 1.8722
10.000000 0.600000 1.8875
10.100000 0.600000 1.8851
10.200000 0.600000 1.8824
10.300000 0.600000 1.9015
10.400000 0.600000 1.8825
10.500000 0.600000 1.8836
10.600000 0.600000 1.8916
10.700000 0.600000 1.8686
10.800000 0.600000 1.8936
10.900000 0.600000 1.8766
11.000000 0.600000 1.8847
11.100000 0.600000 1.8917
11.200000 0.600000 1.8697
11.300000 0.600000 1.8841
11.400000 0.600000 1.8870
11.500000 0.600000 1.8864
11.600000 0.600000 1.8946
11.700000 0.600000 1.8930
11.800000 0.600000 1.8891
11.900000 0.600000 1.8846
12.000000 0.600000 1.8824
12.100000 0.600000 1.8836
12.200000 0.600000 1.8834
12.300000 0.600000 1.8815
12.400000 0.600000 1.8912
12.500000 0.600000 1.8957
12.600000 0.600000 1.8771
12.700000 0.600000 1.8914
12.800000 0.600000 1.8845
12.900000 0.600000 1.8802
13.000000 0.600000 1.8873
13.100000 0.600000 1.8717
13.200000 0.600000 1.8826
13.300000 0.600000 1.8816
13.400000 0.600000 1.8765
13.500000 0.600000 1.8748
13.600000 0.600000 1.8992
13.700000 0.600000 1.8825
13.800000 0.600000 1.8773
13.900000 0.600000 1.8760
14.000000 0.600000 1.8822
14.100000 0.600000 1.8799
14.200000 0.600000 1.9181
14.300000 0.600000 1.8845
14.400000 0.600000 1.8981
14.500000 0.600000 1.8938
14.600000 0.600000 1.8924
14.700000 0.600000 1.9024
14.800000 0.600000 1.8772
14.900000 0.600000 1.9039
15.000000 0.600000 1.8892
15.100000 0.600000 1.8903
15.200000 0.600000 1.8977
15.300000 0.600000 1.9058
15.400000 0.600000 1.8914
15.500000 0.600000 1.8942
15.600000 0.600000 1.8876
15.700000 0.600000 1.9038
15.800000 0.600000 1.8898
15.900000 0.600000 1.9005
16.000000 0.600000 1.9018
16.100000 0.600000 1.9043
16.200001 0.600000 1.8938
16.299999 0.600000 1.8945
16.400000 0.600000 1.8964
16.500000 0.600000 1.8845
16.600000 0.600000 1.8826
16.700001 0.600000 1.8887
16.799999 0.600000 1.8998
16.900000 0.600000 1.9053
17.000000 0.600000 1.8948
17.100000 0.600000 1.9079
17.200001 0.600000 1.9003
17.299999 0.600000 1.9076
17.400000 0.600000 1.8873
17.500000 0.600000 1.8942
17.600000 0.600000 1.9112
17.700001 0.600000 1.9127
17.799999 0.600000 1.9189
17.900000 0.600000 1.9066
18.000000 0.600000 1.9204
18.100000 0.600000 1.9103
18.200001 0.600000 1.9065
0.000000 0.700000 1.9336
0.100000 0.700000 1.9005
0.200000 0.700000 1.9087
0.300000 0.700000 1.9113
0.400000 0.700000 1.8942
0.500000 0.700000 1.9067
0.600000 0.700000 1.9005
0.700000 0.700000 1.8970
0.800000 0.700000 1.9014
0.900000 0.700000 1.8937
1.000000 0.700000 1.9108
1.100000 0.700000 1.8891
1.200000 0.700000 1.8937
1.300000 0.700000 1.8953
1.400000 0.700000 1.8927
1.500000 0.700000 1.9208
1.600000 0.700000 1.8997
1.700000 0.700000 1.8984
1.800000 0.700000 1.8949
1.900000 0.700000 1.9001
2.000000 0.700000 1.9058
2.100000 0.700000 1.8936
2.200000 0.700000 1.8831
2.300000 0.700000 1.8965
2.400000 0.700000 1.8866
2.500000 0.700000 1.8864
2.600000 0.700000 1.8892
2.700000 0.700000 1.8884
2.800000 0.700000 1.8883
2.900000 0.700000 1.8767
3.000000 0.700000 1.8820
3.100000 0.700000 1.8965
3.200000 0.700000 1.8804
3.300000 0.700000 1.8819
3.400000 0.700000 1.8853
3.500000 0.700000 1.8802
3.600000 0.700000 1.8804
3.700000 0.700000 1.8877
3.800000 0.700000 1.8830
3.900000 0.700000 1.8753
4.000000 0.700000 1.8768
4.100000 0.700000 1.8877
4.200000 0.700000 1.8795
4.300000 0.700000 1.8872
4.400000 0.700000 1.8745
4.500000 0.700000 1.8780
4.600000 0.700000 1.8782
4.700000 0.700000 1.8738
4.800000 0.700000 1.8665
4.900000 0.700000 1.8906
5.000000 0.700000 1.8746
5.100000 0.700000 1.8919
5.200000 0.700000 1.8532
5.300000 0.700000 1.8694
5.400000 0.700000 1.8729
5.500000 0.700000 1.8796
5.600000 0.700000 1.8633
5.700000 0.700000 1.8667
5.800000 0.700000 1.8713
5.900000 0.700000 1.8649
6.000000 0.700000 1.8732
6.100000 0.700000 1.8784
6.200000 0.700000 1.8653
6.300000 0.700000 1.8725
6.400000 0.700000 1.8669
6.500000 0.700000 1.8578
6.600000 0.700000 1.8748
6.700000 0.700000 1.8680
6.800000 0.700000 1.8700
6.900000 0.700000 1.8784
7.000000 0.700000 1.8717
7.100000 0.700000 1.8780
7.200000 0.700000 1.8756
7.300000 0.700000 1.8768
7.400000 0.700000 1.8820
7.500000 0.700000 1.8802
7.600000 0.700000 1.8834
7.700000 0.700000 1.8791
7.800000 0.700000 1.8789
7.900000 0.700000 1.8601
8.000000 0.700000 1.8815
8.100000 0.700000 1.8870
8.200000 0.700000 1.8768
8.300000 0.700000 1.8800
8.400000 0.700000 1.8873
8.500000 0.700000 1.8727
8.600000 0.700000 1.8886
8.700000 0.700000 1.8853
8.800000 0.700000 1.8846
8.900000 0.700000 1.8948
9.000000 0.700000 1.8852
9.100000 0.700000 1.8725
9.200000 0.700000 1.8812
9.300000 0.700000 1.8937
9.400000 0.700000 1.8999
9.500000 0.700000 1.8827
9.600000 0.700000 1.8921
9.700000 0.700000 1.8894
9.800000 0.700000 1.8828
9.900000 0.700000 1.8844
10.000000 0.700000 1.8881
10.100000 0.700000 1.8886
10.200000 0.700000 1.8950
10.300000 0.700000 1.8772
10.400000 0.700000 1.8871
10.500000 0.700000 1.8708
10.600000 0.700000 1.8957
10.700000 0.700000 1.8877
10.800000 0.700000 1.8831
10.900000 0.700000 1.8852
11.000000 0.700000 1.8733
11.100000 0.700000 1.8904
11.200000 0.700000 1.8775
11.300000 0.700000 1.8836
11.400000 0.700000 1.8890
11.500000 0.700000 1.8834
11.600000 0.700000 1.8936
11.700000 0.700000 1.8914
11.800000 0.700000 1.9011
11.900000 0.700000 1.8840
12.000000 0.700000 1.8888
12.100000 0.700000 1.8928
12.200000 0.700000 1.8775
12.300000 0.700000 1.8733
12.400000 0.700000 1.8886
12.500000 0.700000 1.8913
12.600000 0.700000 1.8841
12.700000 0.700000 1.8759
12.800000 0.700000 1.8829
12.900000 0.700000 1.8860
13.000000 0.700000 1.8774
13.100000 0.700000 1.8874
13.200000 0.700000 1.8914
13.300000 0.700000 1.8830
13.400000 0.700000 1.8785
13.500000 0.700000 1.9030
13.600000 0.700000 1.8867
13.700000 0.700000 1.8734
13.800000 0.700000 1.8961
13.900000 0.700000 1.8881
14.000000 0.700000 1.8961
14.100000 0.700000 1.8966
14.200000 0.700000 1.8868
14.300000 0.700000 1.8906
14.400000 0.700000 1.8934
14.500000 0.700000 1.8777
14.600000 0.700000 1.8870
14.700000 0.700000 1.8948
14.800000 0.700000 1.9000
14.900000 0.700000 1.8985
15.000000 0.700000 1.9060
15.100000 0.700000 1.8893
15.200000 0.700000 1.8905
15.300000 0.700000 1.8899
15.400000 0.700000 1.8882
15.500000 0.700000 1.8997
15.600000 0.700000 1.8968
15.700000 0.700000 1.8952
15.800000 0.700000 1.8857
15.900000 0.700000 1.9038
16.000000 0.700000 1.9028
16.100000 0.700000 1.9164
16.200001 0.700000 1.8973
16.299999 0.700000 1.8969
16.400000 0.700000 1.8821
16.500000 0.700000 1.8997
16.600000 0.700000 1.9020
16.700001 0.700000 1.9021
16.799999 0.700000 1.8960
16.900000 0.700000 1.9077
17.000000 0.700000 1.9086
17.100000 0.700000 1.9043
17.200001 0.700000 1.8998
17.299999 0.700000 1.8866
17.400000 0.700000 1.9037
17.500000 0.700000 1.9017
17.600000 0.700000 1.9023
17.700001 0.700000 1.8908
17.799999 0.700000 1.8925
17.900000 0.700000 1.8898
18.000000 0.700000 1.8963
18.100000 0.700000 1.9175
18.200001 0.700000 1.8751
0.000000 0.800000 1.8985
0.100000 0.800000 1.8688
0.200000 0.800000 1.8884
0.300000 0.800000 1.8981
0.400000 0.800000 1.8988
0.500000 0.800000 1.8934
0.600000 0.800000 1.9041
0.700000 0.800000 1.8987
0.800000 0.800000 1.8961
0.900000 0.800000 1.8885
1.000000 0.800000 1.9083
1.100000 0.800000 1.9113
1.200000 0.800000 1.8950
1.300000 0.800000 1.9064
1.400000 0.800000 1.8884
1.500000 0.800000 1.8918
1.600000 0.800000 1.8979
1.700000 0.800000 1.9061
1.800000 0.800000 1.8915
1.900000 0.800000 1.8959
2.000000 0.800000 1.8943
2.100000 0.800000 1.8856
2.200000 0.800000 1.8870
2.300000 0.800000 1.8933
2.400000 0.800000 1.9036
2.500000 0.800000 1.8931
2.600000 0.800000 1.9041
2.700000 0.800000 1.8780
2.800000 0.800000 1.8784
2.900000 0.800000 1.8929
3.000000 0.800000 1.9009
3.100000 0.800000 1.9058
3.200000 0.800000 1.8659
3.300000 0.800000 1.8842
3.400000 0.800000 1.8917
3.500000 0.800000 1.8789
3.600000 0.800000 1.8959
3.700000 0.800000 1.8765
3.800000 0.800000 1.8747
3.900000 0.800000 1.8895
4.000000 0.800000 1.8811
4.100000 0.800000 1.8869
4.200000 0.800000 1.8774
4.300000 0.800000 1.8875
4.400000 0.800000 1.8994
4.500000 0.800000 1.8830
4.600000 0.800000 1.8651
4.700000 0.800000 1.8810
4.800000 0.800000 1.8741
4.900000 0.800000 1.8745
5.000000 0.800000 1.8825
5.100000 0.800000 1.8677
5.200000 0.800000 1.8618
5.300000 0.800000 1.8725
5.400000 0.800000 1.8658
5.500000 0.800000 1.8759
5.600000 0.800000 1.8752
5.700000 0.800000 1.8753
5.800000 0.800000 1.8767
5.900000 0.800000 1.8688
6.000000 0.800000 1.8760
6.100000 0.800000 1.8682
6.200000 0.800000 1.8609
6.300000 0.800000 1.8663
6.400000 0.800000 1.8721
6.500000 0.800000 1.8609
6.600000 0.800000 1.8823
6.700000 0.800000 1.8814
6.800000 0.800000 1.8806
6.900000 0.800000 1.8742
7.000000 0.800000 1.8648
7.100000 0.800000 1.8779
7.200000 0.800000 1.8652
7.300000 0.800000 1.8758
7.400000 0.800000 1.8835
7.500000 0.800000 1.8765
7.600000 0.800000 1.8646
7.700000 0.800000 1.8717
7.800000 0.800000 1.8672
7.900000 0.800000 1.8794
8.000000 0.800000 1.8890
8.100000 0.800000 1.8771
8.200000 0.800000 1.8817
8.300000 0.800000 1.8891
8.400000 0.800000 1.8718
8.500000 0.800000 1.8820
8.600000 0.800000 1.8857
8.700000 0.800000 1.8705
8.800000 0.800000 1.8716
8.900000 0.800000 1.8751
9.000000 0.800000 1.8893
9.100000 0.800000 1.8883
9.200000 0.800000 1.8823
9.300000 0.800000 1.8913
9.400000 0.800000 1.8761
9.500000 0.800000 1.8804
9.600000 0.800000 1.8888
9.700000 0.800000 1.8808
9.800000 0.800000 1.8842
9.900000 0.800000 1.8883
10.000000 0.800000 1.8889
10.100000 0.800000 1.8785
10.200000 0.800000 1.8974
10.300000 0.800000 1.8888
10.400000 0.800000 1.8809
10.500000 0.800000 1.8730
10.600000 0.800000 1.8794
10.700000 0.800000 1.8883
10.800000 0.800000 1.8802
10.900000 0.800000 1.8817
11.000000 0.800000 1.9065
11.100000 0.800000 1.8739
11.200000 0.800000 1.8760
11.300000 0.800000 1.8797
11.400000 0.800000 1.8814
11.500000 0.800000 1.8808
11.600000 0.800000 1.8811
11.700000 0.800000 1.8922
11.800000 0.800000 1.8811
11.900000 0.800000 1.8902
12.000000 0.800000 1.8964
12.100000 0.800000 1.8890
12.200000 0.800000 1.9005
12.300000 0.800000 1.8953
12.400000 0.800000 1.8808
12.500000 0.800000 1.8843
12.600000 0.800000 1.8770
12.700000 0.800000 1.8832
12.800000 0.800000 1.8910
12.900000 0.800000 1.8753
13.000000 0.800000 1.8773
13.100000 0.800000 1.8905
13.200000 0.800000 1.8790
13.300000 0.800000 1.8973
13.400000 0.800000 1.8894
13.500000 0.800000 1.9105
13.600000 0.800000 1.8839
13.700000 0.800000 1.8730
13.800000 0.800000 1.8837
13.900000 0.800000 1.8862
14.000000 0.800000 1.8969
14.100000 0.800000 1.8876
14.200000 0.800000 1.8968
14.300000 0.800000 1.8991
14.400000 0.800000 1.8686
14.500000 0.800000 1.8785
14.600000 0.800000 1.9068
14.700000 0.800000 1.8932
14.800000 0.800000 1.8847
14.900000 0.800000 1.8956
15.000000 0.800000 1.8978
15.100000 0.800000 1.9011
15.200000 0.800000 1.8860
15.300000 0.800000 1.8920
15.400000 0.800000 1.8948
15.500000 0.800000 1.9003
15.600000 0.800000 1.8884
15.700000 0.800000 1.8976
15.800000 0.800000 1.8875
15.900000 0.800000 1.8989
16.000000 0.800000 1.8860
16.100000 0.800000 1.9068
16.200001 0.800000 1.9042
16.299999 0.800000 1.8917
16.400000 0.800000 1.9111
16.500000 0.800000 1.9017
16.600000 0.800000 1.9036
16.700001 0.800000 1.8826
16.799999 0.800000 1.9099
16.900000 0.800000 1.9027
17.000000 0.800000 1.8964
17.100000 0.800000 1.8918
17.200001 0.800000 1.9148
17.299999 0.800000 1.9033
17.400000 0.800000 1.8888
17.500000 0.800000 1.8975
17.600000 0.800000 1.9012
17.700001 0.800000 1.9030
17.799999 0.800000 1.9001
17.900000 0.800000 1.9014
18.000000 0.800000 1.9123
18.100000 0.800000 1.8811
18.200001 0.800000 1.8920
0.000000 0.900000 1.9324
0.100000 0.900000 1.9054
0.200000 0.900000 1.8980
0.300000 0.900000 1.8964
0.400000 0.900000 1.8917
0.500000 0.900000 1.9074
0.600000 0.900000 1.8962
0.700000 0.900000 1.9154
0.800000 0.900000 1.9069
0.900000 0.900000 1.8845
1.000000 0.900000 1.9100
1.100000 0.900000 1.8808
1.200000 0.900000 1.9050
1.300000 0.900000 1.8898
1.400000 0.900000 1.9012
1.500000 0.900000 1.8893
1.600000 0.900000 1.8917
1.700000 0.900000 1.8943
1.800000 0.900000 1.8895
1.900000 0.900000 1.9001
2.000000 0.900000 1.8927
2.100000 0.900000 1.8995
2.200000 0.900000 1.9145
2.300000 0.900000 1.8868
2.400000 0.900000 1.8834
2.500000 0.900000 1.8980
2.600000 0.900000 1.8994
2.700000 0.900000 1.8904
2.800000 0.900000 1.8928
2.900000 0.900000 1.8932
3.000000 0.900000 1.8799
3.100000 0.900000 1.8841
3.200000 0.900000 1.8802
3.300000 0.900000 1.8913
3.400000 0.900000 1.8607
3.500000 0.900000 1.8845
3.600000 0.900000 1.8725
3.700000 0.900000 1.8762
3.800000 0.900000 1.8860
3.900000 0.900000 1.8828
4.000000 0.900000 1.8788
4.100000 0.900000 1.8853
4.200000 0.900000 1.8794
4.300000 0.900000 1.8818
4.400000 0.900000 1.8715
4.500000 0.900000 1.8793
4.600000 0.900000 1.8796
4.700000 0.900000 1.8788
4.800000 0.900000 1.8734
4.900000 0.900000 1.8873
5.000000 0.900000 1.8690
5.100000 0.900000 1.8668
5.200000 0.900000 1.8693
5.300000 0.900000 1.8678
5.400000 0.900000 1.8705
5.500000 0.900000 1.8463
5.600000 0.900000 1.8830
5.700000 0.900000 1.8622
5.800000 0.900000 1.8777
5.900000 0.900000 1.8666
6.000000 0.900000 1.8747
6.100000 0.900000 1.8705
6.200000 0.900000 1.8624
6.300000 0.900000 1.8624
6.400000 0.900000 1.8834
6.500000 0.900000 1.8705
6.600000 0.900000 1.8905
6.700000 0.900000 1.8690
6.800000 0.900000 1.8668
6.900000 0.900000 1.8768
7.000000 0.900000 1.8693
7.100000 0.900000 1.8772
7.200000 0.900000 1.8670
7.300000 0.900000 1.8791
7.400000 0.900000 1.8818
7.500000 0.900000 1.8809
7.600000 0.900000 1.8845
7.700000 0.900000 1.8806
7.800000 0.900000 1.8715
7.900000 0.900000 1.8707
8.000000 0.900000 1.8896
8.100000 0.900000 1.8971
8.200000 0.900000 1.8768
8.300000 0.900000 1.8977
8.400000 0.900000 1.8905
8.500000 0.900000 1.8861
8.600000 0.900000 1.8992
8.700000 0.900000 1.8903
8.800000 0.900000 1.8919
8.900000 0.900000 1.8942
9.000000 0.900000 1.8929
9.100000 0.900000 1.8697
9.200000 0.900000 1.8972
9.300000 0.900000 1.8955
9.400000 0.900000 1.8863
9.500000 0.900000 1.8935
9.600000 0.900000 1.8892
9.700000 0.900000 1.9121
9.800000 0.900000 1.8801
9.900000 0.900000 1.8815
10.000000 0.900000 1.9023
10.100000 0.900000 1.8951
10.200000 0.900000 1.8893
10.300000 0.900000 1.8807
10.400000 0.900000 1.9018
10.500000 0.900000 1.8994
10.600000 0.900000 1.8897
10.700000 0.900000 1.8746
10.800000 0.900000 1.8810
10.900000 0.900000 1.8690
11.000000 0.900000 1.8789
11.100000 0.900000 1.8694
11.200000 0.900000 1.8835
11.300000 0.900000 1.8987
11.400000 0.900000 1.8735
11.500000 0.900000 1.8840
11.600000 0.900000 1.8931
11.700000 0.900000 1.8828
11.800000 0.900000 1.8957
11.900000 0.900000 1.8845
12.000000 0.900000 1.8996
12.100000 0.900000 1.8904
12.200000 0.900000 1.9004
12.300000 0.900000 1.8783
12.400000 0.900000 1.8799
12.500000 0.900000 1.8870
12.600000 0.900000 1.8901
12.700000 0.900000 1.8815
12.800000 0.900000 1.8843
12.900000 0.900000 1.8789
13.000000 0.900000 1.8822
13.100000 0.900000 1.8899
13.200000 0.900000 1.9018
13.300000 0.900000 1.8932
13.400000 0.900000 1.8879
13.500000 0.900000 1.8866
13.600000 0.900000 1.8936
13.700000 0.900000 1.8727
13.800000 0.900000 1.8790
13.900000 0.900000 1.9040
14.000000 0.900000 1.8968
14.100000 0.900000 1.8946
14.200000 0.900000 1.8913
14.300000 0.900000 1.8923
14.400000 0.900000 1.8885
14.500000 0.900000 1.9034
14.600000 0.900000 1.8955
14.700000 0.900000 1.8895
14.800000 0.900000 1.9054
14.900000 0.900000 1.8790
15.000000 0.900000 1.9007
15.100000 0.900000 1.8972
15.200000 0.900000 1.8982
15.300000 0.900000 1.9077
15.400000 0.900000 1.9123
15.500000 0.900000 1.8977
15.600000 0.900000 1.8940
15.700000 0.900000 1.8906
15.800000 0.900000 1.9126
15.900000 0.900000 1.9069
16.000000 0.900000 1.8963
16.100000 0.900000 1.9040
16.200001 0.900000 1.9057
16.299999 0.900000 1.8973
16.400000 0.900000 1.9046
16.500000 0.900000 1.8968
16.600000 0.900000 1.9092
16.700001 0.900000 1.9033
16.799999 0.900000 1.8943
16.900000 0.900000 1.9072
17.000000 0.900000 1.9138
17.100000 0.900000 1.8971
17.200001 0.900000 1.8838
17.299999 0.900000 1.9129
17.400000 0.900000 1.8892
17.500000 0.900000 1.8961
17.600000 0.900000 1.9126
17.700001 0.900000 1.9222
17.799999 0.900000 1.9157
17.900000 0.900000 1.9061
18.000000 0.900000 1.9037
18.100000 0.900000 1.8987
18.200001 0.900000 1.9245
0.000000 1.000000 1.9208
0.100000 1.000000 1.9191
0.200000 1.000000 1.8910
0.300000 1.000000 1.8973
0.400000 1.000000 1.9016
0.500000 1.000000 1.8974
0.600000 1.000000 1.9041
0.700000 1.000000 1.9064
0.800000 1.000000 1.8888
0.900000 1.000000 1.9148
1.000000 1.000000 1.9016
1.100000 1.000000 1.8769
1.200000 1.000000 1.9024
1.300000 1.000000 1.9060
1.400000 1.000000 1.9105
1.500000 1.000000 1.9005
1.600000 1.000000 1.9070
1.700000 1.000000 1.8972
1.800000 1.000000 1.8899
1.900000 1.000000 1.9049
2.000000 1.000000 1.9040
2.100000 1.000000 1.8995
2.200000 1.000000 1.8738
2.300000 1.000000 1.8839
2.400000 1.000000 1.8891
2.500000 1.000000 1.9016
2.600000 1.000000 1.8904
2.700000 1.000000 1.8921
2.800000 1.000000 1.8962
2.900000 1.000000 1.8957
3.000000 1.000000 1.8948
3.100000 1.000000 1.9025
3.200000 1.000000 1.8888
3.300000 1.000000 1.8743
3.400000 1.000000 1.8852
3.500000 1.000000 1.8920
3.600000 1.000000 1.8753
3.700000 1.000000 1.8890
3.800000 1.000000 1.8927
3.900000 1.000000 1.8937
4.000000 1.000000 1.8809
4.100000 1.000000 1.8893
4.200000 1.000000 1.8746
4.300000 1.000000 1.8873
4.400000 1.000000 1.8720
4.500000 1.000000 1.8699
4.600000 1.000000 1.8723
4.700000 1.000000 1.8848
4.800000 1.000000 1.8900
4.900000 1.000000 1.8644
5.000000 1.000000 1.8760
5.100000 1.000000 1.8757
5.200000 1.000000 1.8856
5.300000 1.000000 1.8803
5.400000 1.000000 1.8738
5.500000 1.000000 1.8659
5.600000 1.000000 1.8792
5.700000 1.000000 1.8566
5.800000 1.000000 1.8746
5.900000 1.000000 1.8734
6.000000 1.000000 1.8746
6.100000 1.000000 1.8714
6.200000 1.000000 1.8644
6.300000 1.000000 1.8792
6.400000 1.000000 1.8708
6.500000 1.000000 1.8726
6.600000 1.000000 1.8628
6.700000 1.000000 1.8699
6.800000 1.000000 1.8867
6.900000 1.000000 1.8769
7.000000 1.000000 1.8749
7.100000 1.000000 1.8830
7.200000 1.000000 1.8732
7.300000 1.000000 1.8671
7.400000 1.000000 1.8788
7.500000 1.000000 1.8760
7.600000 1.000000 1.8718
7.700000 1.000000 1.8720
7.800000 1.000000 1.8884
7.900000 1.000000 1.9007
8.000000 1.000000 1.8786
8.100000 1.000000 1.8954
8.200000 1.000000 1.8826
8.300000 1.000000 1.8759
8.400000 1.000000 1.8893
8.500000 1.000000 1.8935
8.600000 1.000000 1.8856
8.700000 1.000000 1.8845
8.800000 1.000000 1.8800
8.900000 1.000000 1.8787
9.000000 1.000000 1.9041
9.100000 1.000000 1.8790
9.200000 1.000000 1.8870
9.300000 1.000000 1.8848
9.400000 1.000000 1.9014
9.500000 1.000000 1.8977
9.600000 1.000000 1.8905
9.700000 1.000000 1.8959
9.800000 1.000000 1.9005
9.900000 1.000000 1.8817
10.000000 1.000000 1.8792
10.100000 1.000000 1.8934
10.200000 1.000000 1.8834
10.300000 1.000000 1.8844
10.400000 1.000000 1.9090
10.500000 1.000000 1.8876
10.600000 1.000000 1.8884
10.700000 1.000000 1.8902
10.800000 1.000000 1.8819
10.900000 1.000000 1.8656
11.000000 1.000000 1.8859
11.100000 1.000000 1.8886
11.200000 1.000000 1.8877
11.300000 1.000000 1.8854
11.400000 1.000000 1.8956
11.500000 1.000000 1.8942
11.600000 1.000000 1.8738
11.700000 1.000000 1.8933
11.800000 1.000000 1.8968
11.900000 1.000000 1.8853
12.000000 1.000000 1.8845
12.100000 1.000000 1.8697
12.200000 1.000000 1.8887
12.300000 1.000000 1.8989
12.400000 1.000000 1.8923
12.500000 1.000000 1.8860
12.600000 1.000000 1.8961
12.700000 1.000000 1.8833
12.800000 1.000000 1.8904
12.900000 1.000000 1.8792
13.000000 1.000000 1.8895
13.100000 1.000000 1.8993
13.200000 1.000000 1.8890
13.300000 1.000000 1.9055
13.400000 1.000000 1.8990
13.500000 1.000000 1.8853
13.600000 1.000000 1.8948
13.700000 1.000000 1.8910
13.800000 1.000000 1.8940
13.900000 1.000000 1.8801
14.000000 1.000000 1.8834
14.100000 1.000000 1.8855
14.200000 1.000000 1.8984
14.300000 1.000000 1.8968
14.400000 1.000000 1.8920
14.500000 1.000000 1.8990
14.600000 1.000000 1.8869
14.700000 1.000000 1.9023
14.800000 1.000000 1.8975
14.900000 1.000000 1.9070
15.000000 1.000000 1.8847
15.100000 1.000000 1.8929
15.200000 1.000000 1.9032
15.300000 1.000000 1.8945
15.400000 1.000000 1.8981
15.500000 1.000000 1.8925
15.600000 1.000000 1.8988
15.700000 1.000000 1.9034
15.800000 1.000000 1.8873
15.900000 1.000000 1.8814
16.000000 1.000000 1.8998
16.100000 1.000000 1.9050
16.200001 1.000000 1.9054
16.299999 1.000000 1.9039
16.400000 1.000000 1.8942
16.500000 1.000000 1.9254
16.600000 1.000000 1.9001
16.700001 1.000000 1.9131
16.799999 1.000000 1.8946
16.900000 1.000000 1.9003
17.000000 1.000000 1.9201
17.100000 1.000000 1.9226
17.200001 1.000000 1.9041
17.299999 1.000000 1.9253
17.400000 1.000000 1.9049
17.500000 1.000000 1.8966
17.600000 1.000000 1.9008
17.700001 1.000000 1.8973
17.799999 1.000000 1.9068
17.900000 1.000000 1.9001
18.000000 1.000000 1.8958
18.100000 1.000000 1.8976
18.200001 1.000000 1.8849
0.000000 1.100000 1.8907
0.100000 1.100000 1.8976
0.200000 1.100000 1.9161
0.300000 1.100000 1.8999
0.400000 1.100000 1.8977
0.500000 1.100000 1.8945
0.600000 1.100000 1.9072
0.700000 1.100000 1.8979
0.800000 1.100000 1.9097
0.900000 1.100000 1.9089
1.000000 1.100000 1.9177
1.100000 1.100000 1.8935
1.200000 1.100000 1.8910
1.300000 1.100000 1.8832
1.400000 1.100000 1.8896
1.500000 1.100000 1.8850
1.600000 1.100000 1.8851
1.700000 1.100000 1.9057
1.800000 1.100000 1.8949
1.900000 1.100000 1.9070
2.000000 1.100000 1.9055
2.100000 1.100000 1.8920
2.200000 1.100000 1.8781
2.300000 1.100000 1.8807
2.400000 1.100000 1.8853
2.500000 1.100000 1.8870
2.600000 1.100000 1.9008
2.700000 1.100000 1.8933
2.800000 1.100000 1.9100
2.900000 1.100000 1.8819
3.000000 1.100000 1.8976
3.100000 1.100000 1.8876
3.200000 1.100000 1.8939
3.300000 1.100000 1.8809
3.400000 1.100000 1.8723
3.500000 1.100000 1.8810
3.600000 1.100000 1.8796
3.700000 1.100000 1.8946
3.800000 1.100000 1.8878
3.900000 1.100000 1.8820
4.000000 1.100000 1.8717
4.100000 1.100000 1.8880
4.200000 1.100000 1.8739
4.300000 1.100000 1.8921
4.400000 1.100000 1.8768
4.500000 1.100000 1.8751
4.600000 1.100000 1.8738
4.700000 1.100000 1.8795
4.800000 1.100000 1.8797
4.900000 1.100000 1.8858
5.000000 1.100000 1.8707
5.100000 1.100000 1.8894
5.200000 1.100000 1.8729
5.300000 1.100000 1.8789
5.400000 1.100000 1.8648
5.500000 1.100000 1.8731
5.600000 1.100000 1.8721
5.700000 1.100000 1.8749
5.800000 1.100000 1.8651
5.900000 1.100000 1.8782
6.000000 1.100000 1.8886
6.100000 1.100000 1.8789
6.200000 1.100000 1.8666
6.300000 1.100000 1.8710
6.400000 1.100000 1.8800
6.500000 1.100000 1.8768
6.600000 1.100000 1.8869
6.700000 1.100000 1.8694
6.800000 1.100000 1.8586
6.900000 1.100000 1.8660
7.000000 1.100000 1.8795
7.100000 1.100000 1.8756
7.200000 1.100000 1.8877
7.300000 1.100000 1.8689
7.400000 1.100000 1.8789
7.500000 1.100000 1.8896
7.600000 1.100000 1.8865
7.700000 1.100000 1.8861
7.800000 1.100000 1.8782
7.900000 1.100000 1.9000
8.000000 1.100000 1.8896
8.100000 1.100000 1.8812
8.200000 1.100000 1.8723
8.300000 1.100000 1.8727
8.400000 1.100000 1.8924
8.500000 1.100000 1.8827
8.600000 1.100000 1.8957
8.700000 1.100000 1.8707
8.800000 1.100000 1.8690
8.900000 1.100000 1.8917
9.000000 1.100000 1.8805
9.100000 1.100000 1.8906
9.200000 1.100000 1.8944
9.300000 1.100000 1.9029
9.400000 1.100000 1.8894
9.500000 1.100000 1.8799
9.600000 1.100000 1.8941
9.700000 1.100000 1.8974
9.800000 1.100000 1.8933
9.900000 1.100000 1.8906
10.000000 1.100000 1.8920
10.100000 1.100000 1.8875
10.200000 1.100000 1.8967
10.300000 1.100000 1.8972
10.400000 1.100000 1.8950
10.500000 1.100000 1.8935
10.600000 1.100000 1.8869
10.700000 1.100000 1.8924
10.800000 1.100000 1.8939
10.900000 1.100000 1.8946
11.000000 1.100000 1.9007
11.100000 1.100000 1.8965
11.200000 1.100000 1.8934
11.300000 1.100000 1.9016
11.400000 1.100000 1.8867
11.500000 1.100000 1.8879
11.600000 1.100000 1.8975
11.700000 1.100000 1.8912
11.800000 1.100000 1.8806
11.900000 1.100000 1.8913
12.000000 1.100000 1.8838
12.100000 1.100000 1.9005
12.200000 1.100000 1.8921
12.300000 1.100000 1.8897
12.400000 1.100000 1.8919
12.500000 1.100000 1.8891
12.600000 1.100000 1.8925
12.700000 1.100000 1.8945
12.800000 1.100000 1.8773
12.900000 1.100000 1.8932
13.000000 1.100000 1.8884
13.100000 1.100000 1.8816
13.200000 1.100000 1.8915
13.300000 1.100000 1.8810
13.400000 1.100000 1.8938
13.500000 1.100000 1.8824
13.600000 1.100000 1.8908
13.700000 1.100000 1.8932
13.800000 1.100000 1.8860
13.900000 1.100000 1.8876
14.000000 1.100000 1.8982
14.100000 1.100000 1.9064
14.200000 1.100000 1.8878
14.300000 1.100000 1.8914
14.400000 1.100000 1.9001
14.500000 1.100000 1.8819
14.600000 1.100000 1.9164
14.700000 1.100000 1.9090
14.800000 1.100000 1.8981
14.900000 1.100000 1.8978
15.000000 1.100000 1.8959
15.100000 1.100000 1.8944
15.200000 1.100000 1.9039
15.300000 1.100000 1.8941
15.400000 1.100000 1.9004
15.500000 1.100000 1.8826
15.600000 1.100000 1.9055
15.700000 1.100000 1.8982
15.800000 1.100000 1.9067
15.900000 1.100000 1.8966
16.000000 1.100000 1.8954
16.100000 1.100000 1.9015
16.200001 1.100000 1.9125
16.299999 1.100000 1.9077
16.400000 1.100000 1.8969
16.500000 1.100000 1.9120
16.600000 1.100000 1.9238
16.700001 1.100000 1.9028
16.799999 1.100000 1.8956
16.900000 1.100000 1.9037
17.000000 1.100000 1.9030
17.100000 1.100000 1.8981
17.200001 1.100000 1.8777
17.299999 1.100000 1.9066
17.400000 1.100000 1.8998
17.500000 1.100000 1.9127
17.600000 1.100000 1.9041
17.700001 1.100000 1.9063
17.799999 1.100000 1.9099
17.900000 1.100000 1.9077
18.000000 1.100000 1.9248
18.100000 1.100000 1.9007
18.200001 1.100000 1.9004
0.000000 1.200000 1.8847
0.100000 1.200000 1.9227
0.200000 1.200000 1.8998
0.300000 1.200000 1.9105
0.400000 1.200000 1.9096
0.500000 1.200000 1.9111
0.600000 1.200000 1.8952
0.700000 1.200000 1.8904
0.800000 1.200000 1.9137
0.900000 1.200000 1.9164
1.000000 1.200000 1.8952
1.100000 1.200000 1.8875
1.200000 1.200000 1.8996
1.300000 1.200000 1.9082
1.400000 1.200000 1.9041
1.500000 1.200000 1.9011
1.600000 1.200000 1.8964
1.700000 1.200000 1.9023
1.800000 1.200000 1.9108
1.900000 1.200000 1.9008
2.000000 1.200000 1.8894
2.100000 1.200000 1.8859
2.200000 1.200000 1.8896
2.300000 1.200000 1.9092
2.400000 1.200000 1.9005
2.500000 1.200000 1.8890
2.600000 1.200000 1.8817
2.700000 1.200000 1.8912
2.800000 1.200000 1.8829
2.900000 1.200000 1.8953
3.000000 1.200000 1.8800
3.100000 1.200000 1.8839
3.200000 1.200000 1.9019
3.300000 1.200000 1.8978
3.400000 1.200000 1.8873
3.500000 1.200000 1.8750
3.600000 1.200000 1.8842
3.700000 1.200000 1.8824
3.800000 1.200000 1.8898
3.900000 1.200000 1.8827
4.000000 1.200000 1.8719
4.100000 1.200000 1.8735
4.200000 1.200000 1.8803
4.300000 1.200000 1.8794
4.400000 1.200000 1.8778
4.500000 1.200000 1.8711
4.600000 1.200000 1.8583
4.700000 1.200000 1.8682
4.800000 1.200000 1.8855
4.900000 1.200000 1.8803
5.000000 1.200000 1.8680
5.100000 1.200000 1.8846
5.200000 1.200000 1.8984
5.300000 1.200000 1.8720
5.400000 1.200000 1.8695
5.500000 1.200000 1.8756
5.600000 1.200000 1.8631
5.700000 1.200000 1.8768
5.800000 1.200000 1.8779
5.900000 1.200000 1.8837
6.000000 1.200000 1.8834
6.100000 1.200000 1.8636
6.200000 1.200000 1.8627
6.300000 1.200000 1.8787
6.400000 1.200000 1.8630
6.500000 1.200000 1.8640
6.600000 1.200000 1.8849
6.700000 1.200000 1.8719
6.800000 1.200000 1.8551
6.900000 1.200000 1.8812
7.000000 1.200000 1.8748
7.100000 1.200000 1.8944
7.200000 1.200000 1.8798
7.300000 1.200000 1.8791
7.400000 1.200000 1.8819
7.500000 1.200000 1.8820
7.600000 1.200000 1.8814
7.700000 1.200000 1.8847
7.800000 1.200000 1.8848
7.900000 1.200000 1.8849
8.000000 1.200000 1.8961
8.100000 1.200000 1.8862
8.200000 1.200000 1.8907
8.300000 1.200000 1.8965
8.400000 1.200000 1.8814
8.500000 1.200000 1.8976
8.600000 1.200000 1.8861
8.700000 1.200000 1.8894
8.800000 1.200000 1.8996
8.900000 1.200000 1.8830
9.000000 1.200000 1.9066
9.100000 1.200000 1.8901
9.200000 1.200000 1.8846
9.300000 1.200000 1.8872
9.400000 1.200000 1.8962
9.500000 1.200000 1.9007
9.600000 1.200000 1.8972
9.700000 1.200000 1.8895
9.800000 1.200000 1.8810
9.900000 1.200000 1.8834
10.000000 1.200000 1.8886
10.100000 1.200000 1.8932
10.200000 1.200000 1.8873
10.300000 1.200000 1.8869
10.400000 1.200000 1.8943
10.500000 1.200000 1.9007
10.600000 1.200000 1.8938
10.700000 1.200000 1.8770
10.800000 1.200000 1.8798
10.900000 1.200000 1.8836
11.000000 1.200000 1.8896
11.100000 1.200000 1.8969
11.200000 1.200000 1.8927
11.300000 1.200000 1.8920
11.400000 1.200000 1.9045
11.500000 1.200000 1.8822
11.600000 1.200000 1.8930
11.700000 1.200000 1.9106
11.800000 1.200000 1.8716
11.900000 1.200000 1.8859
12.000000 1.200000 1.9005
12.100000 1.200000 1.8990
12.200000 1.200000 1.8950
12.300000 1.200000 1.8953
12.400000 1.200000 1.8882
12.500000 1.200000 1.9001
12.600000 1.200000 1.8926
12.700000 1.200000 1.8861
12.800000 1.200000 1.8878
12.900000 1.200000 1.8891
13.000000 1.200000 1.8789
13.100000 1.200000 1.8862
13.200000 1.200000 1.9057
13.300000 1.200000 1.8862
13.400000 1.200000 1.8952
13.500000 1.200000 1.9016
13.600000 1.200000 1.9054
13.700000 1.200000 1.9024
13.800000 1.200000 1.8938
13.900000 1.200000 1.9113
14.000000 1.200000 1.8749
14.100000 1.200000 1.8883
14.200000 1.200000 1.8881
14.300000 1.200000 1.8888
14.400000 1.200000 1.8789
14.500000 1.200000 1.8895
14.600000 1.200000 1.9031
14.700000 1.200000 1.9082
14.800000 1.200000 1.8838
14.900000 1.200000 1.8821
15.000000 1.200000 1.8987
15.100000 1.200000 1.8885
15.200000 1.200000 1.8898
15.300000 1.200000 1.8992
15.400000 1.200000 1.9011
15.500000 1.200000 1.8919
15.600000 1.200000 1.8985
15.700000 1.200000 1.9048
15.800000 1.200000 1.8940
15.900000 1.200000 1.9034
16.000000 1.200000 1.9140
16.100000 1.200000 1.9227
16.200001 1.200000 1.9019
16.299999 1.200000 1.8979
16.400000 1.200000 1.8935
16.500000 1.200000 1.8915
16.600000 1.200000 1.9145
16.700001 1.200000 1.9134
16.799999 1.200000 1.9062
16.900000 1.200000 1.8894
17.000000 1.200000 1.9098
17.100000 1.200000 1.9072
17.200001 1.200000 1.8959
17.299999 1.200000 1.8995
17.400000 1.200000 1.9024
17.500000 1.200000 1.9065
17.600000 1.200000 1.8886
17.700001 1.200000 1.9075
17.799999 1.200000 1.8989
17.900000 1.200000 1.9159
18.000000 1.200000 1.8993
18.100000 1.200000 1.9040
18.200001 1.200000 1.8930
0.000000 1.300000 1.8822
0.100000 1.300000 1.9098
0.200000 1.300000 1.9174
0.300000 1.300000 1.9128
0.400000 1.300000 1.9034
0.500000 1.300000 1.9142
0.600000 1.300000 1.9003
0.700000 1.300000 1.9071
0.800000 1.300000 1.8870
0.900000 1.300000 1.9053
1.000000 1.300000 1.9028
1.100000 1.300000 1.9269
1.200000 1.300000 1.9055
1.300000 1.300000 1.8959
1.400000 1.300000 1.8892
1.500000 1.300000 1.8959
1.600000 1.300000 1.8872
1.700000 1.300000 1.8919
1.800000 1.300000 1.9035
1.900000 1.300000 1.8945
2.000000 1.300000 1.8899
2.100000 1.300000 1.9048
2.200000 1.300000 1.8898
2.300000 1.300000 1.9048
2.400000 1.300000 1.8892
2.500000 1.300000 1.8899
2.600000 1.300000 1.9049
2.700000 1.300000 1.8943
2.800000 1.300000 1.8815
2.900000 1.300000 1.8931
3.000000 1.300000 1.8828
3.100000 1.300000 1.8821
3.200000 1.300000 1.8740
3.300000 1.300000 1.9003
3.400000 1.300000 1.8790
3.500000 1.300000 1.8881
3.600000 1.300000 1.8768
3.700000 1.300000 1.8782
3.800000 1.300000 1.8772
3.900000 1.300000 1.8839
4.000000 1.300000 1.8782
4.100000 1.300000 1.8762
4.200000 1.300000 1.8864
4.300000 1.300000 1.8751
4.400000 1.300000 1.8796
4.500000 1.300000 1.8909
4.600000 1.300000 1.8674
4.700000 1.300000 1.8666
4.800000 1.300000 1.8628
4.900000 1.300000 1.8758
5.000000 1.300000 1.8808
5.100000 1.300000 1.8846
5.200000 1.300000 1.8750
5.300000 1.300000 1.8714
5.400000 1.300000 1.8723
5.500000 1.300000 1.8686
5.600000 1.300000 1.8694
5.700000 1.300000 1.8863
5.800000 1.300000 1.8774
5.900000 1.300000 1.8738
6.000000 1.300000 1.8868
6.100000 1.300000 1.8947
6.200000 1.300000 1.8692
6.300000 1.300000 1.8714
6.400000 1.300000 1.8652
6.500000 1.300000 1.8875
6.600000 1.300000 1.8837
6.700000 1.300000 1.8859
6.800000 1.300000 1.8856
6.900000 1.300000 1.8905
7.000000 1.300000 1.8819
7.100000 1.300000 1.8740
7.200000 1.300000 1.8794
7.300000 1.300000 1.8844
7.400000 1.300000 1.8907
7.500000 1.300000 1.8838
7.600000 1.300000 1.8882
7.700000 1.300000 1.8688
7.800000 1.300000 1.8943
7.900000 1.300000 1.8759
8.000000 1.300000 1.8809
8.100000 1.300000 1.8857
8.200000 1.300000 1.8833
8.300000 1.300000 1.8921
8.400000 1.300000 1.9030
8.500000 1.300000 1.8866
8.600000 1.300000 1.9078
8.700000 1.300000 1.8955
8.800000 1.300000 1.8873
8.900000 1.300000 1.8939
9.000000 1.300000 1.8884
9.100000 1.300000 1.8876
9.200000 1.300000 1.8960
9.300000 1.300000 1.9069
9.400000 1.300000 1.8998
9.500000 1.300000 1.8977
9.600000 1.300000 1.9123
9.700000 1.300000 1.8952
9.800000 1.300000 1.8913
9.900000 1.300000 1.8984
10.000000 1.300000 1.9008
10.100000 1.300000 1.8864
10.200000 1.300000 1.9031
10.300000 1.300000 1.8965
10.400000 1.300000 1.8922
10.500000 1.300000 1.8947
10.600000 1.300000 1.9161
10.700000 1.300000 1.8724
10.800000 1.300000 1.8933
10.900000 1.300000 1.9022
11.000000 1.300000 1.9006
11.100000 1.300000 1.8801
11.200000 1.300000 1.8833
11.300000 1.300000 1.8957
11.400000 1.300000 1.8920
11.500000 1.300000 1.8947
11.600000 1.300000 1.8962
11.700000 1.300000 1.8960
11.800000 1.300000 1.8827
11.900000 1.300000 1.8934
12.000000 1.300000 1.8848
12.100000 1.300000 1.8928
12.200000 1.300000 1.8910
12.300000 1.300000 1.8947
12.400000 1.300000 1.9063
12.500000 1.300000 1.8892
12.600000 1.300000 1.8981
12.700000 1.300000 1.8928
12.800000 1.300000 1.9011
12.900000 1.300000 1.9112
13.000000 1.300000 1.8886
13.100000 1.300000 1.9002
13.200000 1.300000 1.8926
13.300000 1.300000 1.8875
13.400000 1.300000 1.8937
13.500000 1.300000 1.8879
13.600000 1.300000 1.9016
13.700000 1.300000 1.8879
13.800000 1.300000 1.8884
13.900000 1.300000 1.8915
14.000000 1.300000 1.8869
14.100000 1.300000 1.8982
14.200000 1.300000 1.9018
14.300000 1.300000 1.8861
14.400000 1.300000 1.8930
14.500000 1.300000 1.8950
14.600000 1.300000 1.8991
14.700000 1.300000 1.9117
14.800000 1.300000 1.8978
14.900000 1.300000 1.9056
15.000000 1.300000 1.9038
15.100000 1.300000 1.8982
15.200000 1.300000 1.9112
15.300000 1.300000 1.8965
15.400000 1.300000 1.8877
15.500000 1.300000 1.8936
15.600000 1.300000 1.9039
15.700000 1.300000 1.8976
15.800000 1.300000 1.9029
15.900000 1.300000 1.9029
16.000000 1.300000 1.8976
16.100000 1.300000 1.9065
16.200001 1.300000 1.9119
16.299999 1.300000 1.9160
16.400000 1.300000 1.8939
16.500000 1.300000 1.9039
16.600000 1.300000 1.9085
16.700001 1.300000 1.8904
16.799999 1.300000 1.9101
16.900000 1.300000 1.9104
17.000000 1.300000 1.9011
17.100000 1.300000 1.8931
17.200001 1.300000 1.8969
17.299999 1.300000 1.9037
17.400000 1.300000 1.9132
17.500000 1.300000 1.8970
17.600000 1.300000 1.9044
17.700001 1.300000 1.9009
17.799999 1.300000 1.9091
17.900000 1.300000 1.9142
18.000000 1.300000 1.8886
18.100000 1.300000 1.8964
18.200001 1.300000 1.9058
0.000000 1.400000 1.9135
0.100000 1.400000 1.9213
0.200000 1.400000 1.8983
0.300000 1.400000 1.8998
0.400000 1.400000 1.9185
0.500000 1.400000 1.8931
0.600000 1.400000 1.8970
0.700000 1.400000 1.9075
0.800000 1.400000 1.8901
0.900000 1.400000 1.9026
1.000000 1.400000 1.8886
1.100000 1.400000 1.9103
1.200000 1.400000 1.8977
1.300000 1.400000 1.8898
1.400000 1.400000 1.9057
1.500000 1.400000 1.8909
1.600000 1.400000 1.8920
1.700000 1.400000 1.9029
1.800000 1.400000 1.9011
1.900000 1.400000 1.8991
2.000000 1.400000 1.8883
2.100000 1.400000 1.8880
2.200000 1.400000 1.8955
2.300000 1.400000 1.8936
2.400000 1.400000 1.8903
2.500000 1.400000 1.8841
2.600000 1.400000 1.8980
2.700000 1.400000 1.8908
2.800000 1.400000 1.9019
2.900000 1.400000 1.8903
3.000000 1.400000 1.8903
3.100000 1.400000 1.8935
3.200000 1.400000 1.8852
3.300000 1.400000 1.8867
3.400000 1.400000 1.8878
3.500000 1.400000 1.8915
3.600000 1.400000 1.8828
3.700000 1.400000 1.8836
3.800000 1.400000 1.8837
3.900000 1.400000 1.8827
4.000000 1.400000 1.8847
4.100000 1.400000 1.8743
4.200000 1.400000 1.8782
4.300000 1.400000 1.8987
4.400000 1.400000 1.8722
4.500000 1.400000 1.8641
4.600000 1.400000 1.8731
4.700000 1.400000 1.8941
4.800000 1.400000 1.8652
4.900000 1.400000 1.8771
5.000000 1.400000 1.8740
5.100000 1.400000 1.8771
5.200000 1.400000 1.8653
5.300000 1.400000 1.8657
5.400000 1.400000 1.8711
5.500000 1.400000 1.8731
5.600000 1.400000 1.8763
5.700000 1.400000 1.8679
5.800000 1.400000 1.8711
5.900000 1.400000 1.8821
6.000000 1.400000 1.8804
6.100000 1.400000 1.8733
6.200000 1.400000 1.8731
6.300000 1.400000 1.8803
6.400000 1.400000 1.8586
6.500000 1.400000 1.8772
6.600000 1.400000 1.8814
6.700000 1.400000 1.8913
6.800000 1.400000 1.8732
6.900000 1.400000 1.8885
7.000000 1.400000 1.9016
7.100000 1.400000 1.8828
7.200000 1.400000 1.8807
7.300000 1.400000 1.8815
7.400000 1.400000 1.8770
7.500000 1.400000 1.8830
7.600000 1.400000 1.8894
7.700000 1.400000 1.8985
7.800000 1.400000 1.8969
7.900000 1.400000 1.8804
8.000000 1.400000 1.8653
8.100000 1.400000 1.8920
8.200000 1.400000 1.8762
8.300000 1.400000 1.8968
8.400000 1.400000 1.8909
8.500000 1.400000 1.8828
8.600000 1.400000 1.9009
8.700000 1.400000 1.8918
8.800000 1.400000 1.8880
8.900000 1.400000 1.8871
9.000000 1.400000 1.8868
9.100000 1.400000 1.9057
9.200000 1.400000 1.8835
9.300000 1.400000 1.9082
9.400000 1.400000 1.8812
9.500000 1.400000 1.8928
9.600000 1.400000 1.8984
9.700000 1.400000 1.9002
9.800000 1.400000 1.8956
9.900000 1.400000 1.8869
10.000000 1.400000 1.9017
10.100000 1.400000 1.9072
10.200000 1.400000 1.9109
10.300000 1.400000 1.9116
10.400000 1.400000 1.9042
10.500000 1.400000 1.8950
10.600000 1.400000 1.8953
10.700000 1.400000 1.8871
10.800000 1.400000 1.9031
10.900000 1.400000 1.9004
11.000000 1.400000 1.8898
11.100000 1.400000 1.8946
11.200000 1.400000 1.8973
11.300000 1.400000 1.9012
11.400000 1.400000 1.8916
11.500000 1.400000 1.8900
11.600000 1.400000 1.9092
11.700000 1.400000 1.8848
11.800000 1.400000 1.8965
11.900000 1.400000 1.8910
12.000000 1.400000 1.8985
12.100000 1.400000 1.8878
12.200000 1.400000 1.8965
12.300000 1.400000 1.9085
12.400000 1.400000 1.8917
12.500000 1.400000 1.8918
12.600000 1.400000 1.8999
12.700000 1.400000 1.8962
12.800000 1.400000 1.8977
12.900000 1.400000 1.8929
13.000000 1.400000 1.8827
13.100000 1.400000 1.8994
13.200000 1.400000 1.8920
13.300000 1.400000 1.8858
13.400000 1.400000 1.8905
13.500000 1.400000 1.8970
13.600000 1.400000 1.8903
13.700000 1.400000 1.9032
13.800000 1.400000 1.8991
13.900000 1.400000 1.8865
14.000000 1.400000 1.8913
14.100000 1.400000 1.9013
14.200000 1.400000 1.8946
14.300000 1.400000 1.9013
14.400000 1.400000 1.9011
14.500000 1.400000 1.9072
14.600000 1.400000 1.9085
14.700000 1.400000 1.9012
14.800000 1.400000 1.8908
14.900000 1.400000 1.9023
15.000000 1.400000 1.8991
15.100000 1.400000 1.9041
15.200000 1.400000 1.8966
15.300000 1.400000 1.9176
15.400000 1.400000 1.9040
15.500000 1.400000 1.8947
15.600000 1.400000 1.8962
15.700000 1.400000 1.9066
15.800000 1.400000 1.8955
15.900000 1.400000 1.8989
16.000000 1.400000 1.9041
16.100000 1.400000 1.9187
16.200001 1.400000 1.9000
16.299999 1.400000 1.8992
16.400000 1.400000 1.9002
16.500000 1.400000 1.8962
16.600000 1.400000 1.9025
16.700001 1.400000 1.9045
16.799999 1.400000 1.9035
16.900000 1.400000 1.9043
17.000000 1.400000 1.9004
17.100000 1.400000 1.9028
17.200001 1.400000 1.9113
17.299999 1.400000 1.9046
17.400000 1.400000 1.8934
17.500000 1.400000 1.9011
17.600000 1.400000 1.9097
17.700001 1.400000 1.9034
17.799999 1.400000 1.9046
17.900000 1.400000 1.9018
18.000000 1.400000 1.9076
18.100000 1.400000 1.8989
18.200001 1.400000 1.9060
0.000000 1.500000 1.9339
0.100000 1.500000 1.9257
0.200000 1.500000 1.8946
0.300000 1.500000 1.9141
0.400000 1.500000 1.9195
0.500000 1.500000 1.9051
0.600000 1.500000 1.9007
0.700000 1.500000 1.9121
0.800000 1.500000 1.9083
0.900000 1.500000 1.9117
1.000000 1.500000 1.9023
1.100000 1.500000 1.9057
1.200000 1.500000 1.8916
1.300000 1.500000 1.8970
1.400000 1.500000 1.8929
1.500000 1.500000 1.9060
1.600000 1.500000 1.8901
1.700000 1.500000 1.8993
1.800000 1.500000 1.9042
1.900000 1.500000 1.8898
2.000000 1.500000 1.8976
2.100000 1.500000 1.8910
2.200000 1.500000 1.9143
2.300000 1.500000 1.8909
2.400000 1.500000 1.8991
2.500000 1.500000 1.8990
2.600000 1.500000 1.8929
2.700000 1.500000 1.8867
2.800000 1.500000 1.8877
2.900000 1.500000 1.8774
3.000000 1.500000 1.8887
3.100000 1.500000 1.8690
3.200000 1.500000 1.9076
3.300000 1.500000 1.8751
3.400000 1.500000 1.8829
3.500000 1.500000 1.9013
3.600000 1.500000 1.8840
3.700000 1.500000 1.8768
3.800000 1.500000 1.8936
3.900000 1.500000 1.8894
4.000000 1.500000 1.8723
4.100000 1.500000 1.8815
4.200000 1.500000 1.8786
4.300000 1.500000 1.8813
4.400000 1.500000 1.8771
4.500000 1.500000 1.8809
4.600000 1.500000 1.8895
4.700000 1.500000 1.8907
4.800000 1.500000 1.8754
4.900000 1.500000 1.8772
5.000000 1.500000 1.8707
5.100000 1.500000 1.8764
5.200000 1.500000 1.8758
5.300000 1.500000 1.8752
5.400000 1.500000 1.8718
5.500000 1.500000 1.8661
5.600000 1.500000 1.8794
5.700000 1.500000 1.8675
5.800000 1.500000 1.8709
5.900000 1.500000 1.8870
6.000000 1.500000 1.8808
6.100000 1.500000 1.8825
6.200000 1.500000 1.8796
6.300000 1.500000 1.8850
6.400000 1.500000 1.8713
6.500000 1.500000 1.8893
6.600000 1.500000 1.8821
6.700000 1.500000 1.8823
6.800000 1.500000 1.8781
6.900000 1.500000 1.8875
7.000000 1.500000 1.8765
7.100000 1.500000 1.8717
7.200000 1.500000 1.8775
7.300000 1.500000 1.8889
7.400000 1.500000 1.8828
7.500000 1.500000 1.8967
7.600000 1.500000 1.9030
7.700000 1.500000 1.8798
7.800000 1.500000 1.8837
7.900000 1.500000 1.8949
8.000000 1.500000 1.9001
8.100000 1.500000 1.8934
8.200000 1.500000 1.8874
8.300000 1.500000 1.9137
8.400000 1.500000 1.8891
8.500000 1.500000 1.9141
8.600000 1.500000 1.8862
8.700000 1.500000 1.8876
8.800000 1.500000 1.9142
8.900000 1.500000 1.8854
9.000000 1.500000 1.8936
9.100000 1.500000 1.8930
9.200000 1.500000 1.9012
9.300000 1.500000 1.9152
9.400000 1.500000 1.8988
9.500000 1.500000 1.8967
9.600000 1.500000 1.8963
9.700000 1.500000 1.8947
9.800000 1.500000 1.9125
9.900000 1.500000 1.9003
10.000000 1.500000 1.9015
10.100000 1.500000 1.9155
10.200000 1.500000 1.9021
10.300000 1.500000 1.8926
10.400000 1.500000 1.9130
10.500000 1.500000 1.9176
10.600000 1.500000 1.8925
10.700000 1.500000 1.9098
10.800000 1.500000 1.8895
10.900000 1.500000 1.9080
11.000000 1.500000 1.9059
11.100000 1.500000 1.8908
11.200000 1.500000 1.9092
11.300000 1.500000 1.8949
11.400000 1.500000 1.9019
11.500000 1.500000 1.8985
11.600000 1.500000 1.9068
11.700000 1.500000 1.8993
11.800000 1.500000 1.8943
11.900000 1.500000 1.8968
12.000000 1.500000 1.8873
12.100000 1.500000 1.8911
12.200000 1.500000 1.8996
12.300000 1.500000 1.8999
12.400000 1.500000 1.8916
12.500000 1.500000 1.9134
12.600000 1.500000 1.8893
12.700000 1.500000 1.9022
12.800000 1.500000 1.8976
12.900000 1.500000 1.8929
13.000000 1.500000 1.8954
13.100000 1.500000 1.8863
13.200000 1.500000 1.8889
13.300000 1.500000 1.8968
13.400000 1.500000 1.9018
13.500000 1.500000 1.8948
13.600000 1.500000 1.8944
13.700000 1.500000 1.8938
13.800000 1.500000 1.9051
13.900000 1.500000 1.8972
14.000000 1.500000 1.8944
14.100000 1.500000 1.9075
14.200000 1.500000 1.8820
14.300000 1.500000 1.9073
14.400000 1.500000 1.9022
14.500000 1.500000 1.8990
14.600000 1.500000 1.8877
14.700000 1.500000 1.8959
14.800000 1.500000 1.8996
14.900000 1.500000 1.8893
15.000000 1.500000 1.8877
15.100000 1.500000 1.8933
15.200000 1.500000 1.9118
15.300000 1.500000 1.9005
15.400000 1.500000 1.8961
15.500000 1.500000 1.8888
15.600000 1.500000 1.9045
15.700000 1.500000 1.9084
15.800000 1.500000 1.8937
15.900000 1.500000 1.8913
16.000000 1.500000 1.9117
16.100000 1.500000 1.8973
16.200001 1.500000 1.8909
16.299999 1.500000 1.9151
16.400000 1.500000 1.8987
16.500000 1.500000 1.9079
16.600000 1.500000 1.8966
16.700001 1.500000 1.8945
16.799999 1.500000 1.8984
16.900000 1.500000 1.8909
17.000000 1.500000 1.8956
17.100000 1.500000 1.9026
17.200001 1.500000 1.9049
17.299999 1.500000 1.9149
17.400000 1.500000 1.8994
17.500000 1.500000 1.9102
17.600000 1.500000 1.9211
17.700001 1.500000 1.9178
17.799999 1.500000 1.9024
17.900000 1.500000 1.9066
18.000000 1.500000 1.9081
18.100000 1.500000 1.8978
18.200001 1.500000 1.9051
0.000000 1.600000 1.8695
0.100000 1.600000 1.9080
0.200000 1.600000 1.8961
0.300000 1.600000 1.9054
0.400000 1.600000 1.8966
0.500000 1.600000 1.8979
0.600000 1.600000 1.9087
0.700000 1.600000 1.9089
0.800000 1.600000 1.9150
0.900000 1.600000 1.9037
1.000000 1.600000 1.9050
1.100000 1.600000 1.9007
1.200000 1.600000 1.9036
1.300000 1.600000 1.8964
1.400000 1.600000 1.9028
1.500000 1.600000 1.8851
1.600000 1.600000 1.9168
1.700000 1.600000 1.9070
1.800000 1.600000 1.9126
1.900000 1.600000 1.8886
2.000000 1.600000 1.8988
2.100000 1.600000 1.9094
2.200000 1.600000 1.8983
2.300000 1.600000 1.8965
2.400000 1.600000 1.9019
2.500000 1.600000 1.8976
2.600000 1.600000 1.8752
2.700000 1.600000 1.9059
2.800000 1.600000 1.8863
2.900000 1.600000 1.8915
3.000000 1.600000 1.9029
3.100000 1.600000 1.8838
3.200000 1.600000 1.8995
3.300000 1.600000 1.8849
3.400000 1.600000 1.8757
3.500000 1.600000 1.8903
3.600000 1.600000 1.8883
3.700000 1.600000 1.8702
3.800000 1.600000 1.8874
3.900000 1.600000 1.8923
4.000000 1.600000 1.8960
4.100000 1.600000 1.8917
4.200000 1.600000 1.8847
4.300000 1.600000 1.8914
4.400000 1.600000 1.8826
4.500000 1.600000 1.8991
4.600000 1.600000 1.8816
4.700000 1.600000 1.8625
4.800000 1.600000 1.8716
4.900000 1.600000 1.8863
5.000000 1.600000 1.8875
5.100000 1.600000 1.8975
5.200000 1.600000 1.8700
5.300000 1.600000 1.8879
5.400000 1.600000 1.8798
5.500000 1.600000 1.8790
5.600000 1.600000 1.8748
5.700000 1.600000 1.8886
5.800000 1.600000 1.8998
5.900000 1.600000 1.8750
6.000000 1.600000 1.8800
6.100000 1.600000 1.8801
6.200000 1.600000 1.8722
6.300000 1.600000 1.8693
6.400000 1.600000 1.8711
6.500000 1.600000 1.8706
6.600000 1.600000 1.8786
6.700000 1.600000 1.8829
6.800000 1.600000 1.8722
6.900000 1.600000 1.8816
7.000000 1.600000 1.8807
7.100000 1.600000 1.8899
7.200000 1.600000 1.8862
7.300000 1.600000 1.8732
7.400000 1.600000 1.8771
7.500000 1.600000 1.8889
7.600000 1.600000 1.8871
7.700000 1.600000 1.8819
7.800000 1.600000 1.8962
7.900000 1.600000 1.8889
8.000000 1.600000 1.9067
8.100000 1.600000 1.8972
8.200000 1.600000 1.8941
8.300000 1.600000 1.9004
8.400000 1.600000 1.9012
8.500000 1.600000 1.8986
8.600000 1.600000 1.9016
8.700000 1.600000 1.8985
8.800000 1.600000 1.9060
8.900000 1.600000 1.9136
9.000000 1.600000 1.8935
9.100000 1.600000 1.8935
9.200000 1.600000 1.8944
9.300000 1.600000 1.9052
9.400000 1.600000 1.9232
9.500000 1.600000 1.8897
9.600000 1.600000 1.8917
9.700000 1.600000 1.9194
9.800000 1.600000 1.8890
9.900000 1.600000 1.9075
10.000000 1.600000 1.8970
10.100000 1.600000 1.8987
10.200000 1.600000 1.9143
10.300000 1.600000 1.8970
10.400000 1.600000 1.9093
10.500000 1.600000 1.9102
10.600000 1.600000 1.8921
10.700000 1.600000 1.9079
10.800000 1.600000 1.9012
10.900000 1.600000 1.9063
11.000000 1.600000 1.8984
11.100000 1.600000 1.9083
11.200000 1.600000 1.9077
11.300000 1.600000 1.9091
11.400000 1.600000 1.9116
11.500000 1.600000 1.9116
11.600000 1.600000 1.9062
11.700000 1.600000 1.9098
11.800000 1.600000 1.9000
11.900000 1.600000 1.8928
12.000000 1.600000 1.8975
12.100000 1.600000 1.9009
12.200000 1.600000 1.9024
12.300000 1.600000 1.9007
12.400000 1.600000 1.8949
12.500000 1.600000 1.9079
12.600000 1.600000 1.9095
12.700000 1.600000 1.9024
12.800000 1.600000 1.8880
12.900000 1.600000 1.8888
13.000000 1.600000 1.8952
13.100000 1.600000 1.8877
13.200000 1.600000 1.8968
13.300000 1.600000 1.8919
13.400000 1.600000 1.9108
13.500000 1.600000 1.9119
13.600000 1.600000 1.8906
13.700000 1.600000 1.8962
13.800000 1.600000 1.8761
13.900000 1.600000 1.8928
14.000000 1.600000 1.9027
14.100000 1.600000 1.8971
14.200000 1.600000 1.8957
14.300000 1.600000 1.9112
14.400000 1.600000 1.8971
14.500000 1.600000 1.9091
14.600000 1.600000 1.9133
14.700000 1.600000 1.8986
14.800000 1.600000 1.8919
14.900000 1.600000 1.9069
15.000000 1.600000 1.9050
15.100000 1.600000 1.9070
15.200000 1.600000 1.8915
15.300000 1.600000 1.8907
15.400000 1.600000 1.9024
15.500000 1.600000 1.8865
15.600000 1.600000 1.9045
15.700000 1.600000 1.9027
15.800000 1.600000 1.9005
15.900000 1.600000 1.9011
16.000000 1.600000 1.9163
16.100000 1.600000 1.9099
16.200001 1.600000 1.9169
16.299999 1.600000 1.9098
16.400000 1.600000 1.9066
16.500000 1.600000 1.9120
16.600000 1.600000 1.8953
16.700001 1.600000 1.9027
16.799999 1.600000 1.9015
16.900000 1.600000 1.9059
17.000000 1.600000 1.9052
17.100000 1.600000 1.9062
17.200001 1.600000 1.9141
17.299999 1.600000 1.9086
17.400000 1.600000 1.8908
17.500000 1.600000 1.8980
17.600000 1.600000 1.9018
17.700001 1.600000 1.8906
17.799999 1.600000 1.9034
17.900000 1.600000 1.8989
18.000000 1.600000 1.9016
18.100000 1.600000 1.8875
18.200001 1.600000 1.8873
0.000000 1.700000 1.9065
0.100000 1.700000 1.8801
0.200000 1.700000 1.9194
0.300000 1.700000 1.9147
0.400000 1.700000 1.9035
0.500000 1.700000 1.9051
0.600000 1.700000 1.8990
0.700000 1.700000 1.9151
0.800000 1.700000 1.9225
0.900000 1.700000 1.9113
1.000000 1.700000 1.8934
1.100000 1.700000 1.9152
1.200000 1.700000 1.9127
1.300000 1.700000 1.8990
1.400000 1.700000 1.9150
1.500000 1.700000 1.9143
1.600000 1.700000 1.8902
1.700000 1.700000 1.8998
1.800000 1.700000 1.9020
1.900000 1.700000 1.9203
2.000000 1.700000 1.8941
2.100000 1.700000 1.8903
2.200000 1.700000 1.9003
2.300000 1.700000 1.8883
2.400000 1.700000 1.8887
2.500000 1.700000 1.8807
2.600000 1.700000 1.8921
2.700000 1.700000 1.9020
2.800000 1.700000 1.8945
2.900000 1.700000 1.8773
3.000000 1.700000 1.8889
3.100000 1.700000 1.8734
3.200000 1.700000 1.8975
3.300000 1.700000 1.8836
3.400000 1.700000 1.8925
3.500000 1.700000 1.8836
3.600000 1.700000 1.8773
3.700000 1.700000 1.8871
3.800000 1.700000 1.8884
3.900000 1.700000 1.8889
4.000000 1.700000 1.8892
4.100000 1.700000 1.8652
4.200000 1.700000 1.8903
4.300000 1.700000 1.8706
4.400000 1.700000 1.8709
4.500000 1.700000 1.8931
4.600000 1.700000 1.8908
4.700000 1.700000 1.8982
4.800000 1.700000 1.8773
4.900000 1.700000 1.8847
5.000000 1.700000 1.8712
5.100000 1.700000 1.8706
5.200000 1.700000 1.8711
5.300000 1.700000 1.8694
5.400000 1.700000 1.8712
5.500000 1.700000 1.8788
5.600000 1.700000 1.8866
5.700000 1.700000 1.8555
5.800000 1.700000 1.8758
5.900000 1.700000 1.8685
6.000000 1.700000 1.8864
6.100000 1.700000 1.8719
6.200000 1.700000 1.8821
6.300000 1.700000 1.8784
6.400000 1.700000 1.8771
6.500000 1.700000 1.8845
6.600000 1.700000 1.8950
6.700000 1.700000 1.8953
6.800000 1.700000 1.8773
6.900000 1.700000 1.8977
7.000000 1.700000 1.8730
7.100000 1.700000 1.8816
7.200000 1.700000 1.8948
7.300000 1.700000 1.8903
7.400000 1.700000 1.8993
7.500000 1.700000 1.9026
7.600000 1.700000 1.8967
7.700000 1.700000 1.8912
7.800000 1.700000 1.8988
7.900000 1.700000 1.8957
8.000000 1.700000 1.9048
8.100000 1.700000 1.8976
8.200000 1.700000 1.8939
8.300000 1.700000 1.9001
8.400000 1.700000 1.8958
8.500000 1.700000 1.8977
8.600000 1.700000 1.9007
8.700000 1.700000 1.9024
8.800000 1.700000 1.9047
8.900000 1.700000 1.9121
9.000000 1.700000 1.9042
9.100000 1.700000 1.9042
9.200000 1.700000 1.9006
9.300000 1.700000 1.8970
9.400000 1.700000 1.9014
9.500000 1.700000 1.8961
9.600000 1.700000 1.8939
9.700000 1.700000 1.9185
9.800000 1.700000 1.9107
9.900000 1.700000 1.9035
10.000000 1.700000 1.9000
10.100000 1.700000 1.9154
10.200000 1.700000 1.8907
10.300000 1.700000 1.9126
10.400000 1.700000 1.9133
10.500000 1.700000 1.9109
10.600000 1.700000 1.8955
10.700000 1.700000 1.9073
10.800000 1.700000 1.9000
10.900000 1.700000 1.8995
11.000000 1.700000 1.9040
11.100000 1.700000 1.9090
11.200000 1.700000 1.8986
11.300000 1.700000 1.9104
11.400000 1.700000 1.9154
11.500000 1.700000 1.8992
11.600000 1.700000 1.8993
11.700000 1.700000 1.8934
11.800000 1.700000 1.9118
11.900000 1.700000 1.9019
12.000000 1.700000 1.9062
12.100000 1.700000 1.9037
12.200000 1.700000 1.8968
12.300000 1.700000 1.9061
12.400000 1.700000 1.8834
12.500000 1.700000 1.8945
12.600000 1.700000 1.8828
12.700000 1.700000 1.8958
12.800000 1.700000 1.8929
12.900000 1.700000 1.8957
13.000000 1.700000 1.9141
13.100000 1.700000 1.9166
13.200000 1.700000 1.8969
13.300000 1.700000 1.9161
13.400000 1.700000 1.9016
13.500000 1.700000 1.8888
13.600000 1.700000 1.9010
13.700000 1.700000 1.8977
13.800000 1.700000 1.9083
13.900000 1.700000 1.9027
14.000000 1.700000 1.8892
14.100000 1.700000 1.9004
14.200000 1.700000 1.8967
14.300000 1.700000 1.9061
14.400000 1.700000 1.8946
14.500000 1.700000 1.9097
14.600000 1.700000 1.9101
14.700000 1.700000 1.8952
14.800000 1.700000 1.9226
14.900000 1.700000 1.9050
15.000000 1.700000 1.8985
15.100000 1.700000 1.8989
15.200000 1.700000 1.9004
15.300000 1.700000 1.9027
15.400000 1.700000 1.9010
15.500000 1.700000 1.9067
15.600000 1.700000 1.8978
15.700000 1.700000 1.9078
15.800000 1.700000 1.9173
15.900000 1.700000 1.9023
16.000000 1.700000 1.9038
16.100000 1.700000 1.8998
16.200001 1.700000 1.9113
16.299999 1.700000 1.9099
16.400000 1.700000 1.9072
16.500000 1.700000 1.9078
16.600000 1.700000 1.8995
16.700001 1.700000 1.9264
16.799999 1.700000 1.9155
16.900000 1.700000 1.9055
17.000000 1.700000 1.8957
17.100000 1.700000 1.9227
17.200001 1.700000 1.9178
17.299999 1.700000 1.9185
17.400000 1.700000 1.9124
17.500000 1.700000 1.9011
17.600000 1.700000 1.8976
17.700001 1.700000 1.8854
17.799999 1.700000 1.9078
17.900000 1.700000 1.9062
18.000000 1.700000 1.9065
18.100000 1.700000 1.9134
18.200001 1.700000 1.9191
0.000000 1.800000 1.9078
0.100000 1.800000 1.8952
0.200000 1.800000 1.8986
0.300000 1.800000 1.8909
0.400000 1.800000 1.9188
0.500000 1.800000 1.9111
0.600000 1.800000 1.8931
0.700000 1.800000 1.9019
0.800000 1.800000 1.8996
0.900000 1.800000 1.9067
1.000000 1.800000 1.9057
1.100000 1.800000 1.9171
1.200000 1.800000 1.8937
1.300000 1.800000 1.9128
1.400000 1.800000 1.9048
1.500000 1.800000 1.8806
1.600000 1.800000 1.8915
1.700000 1.800000 1.9122
1.800000 1.800000 1.8913
1.900000 1.800000 1.9170
2.000000 1.800000 1.9050
2.100000 1.800000 1.9127
2.200000 1.800000 1.9136
2.300000 1.800000 1.8977
2.400000 1.800000 1.8987
2.500000 1.800000 1.8914
2.600000 1.800000 1.8912
2.700000 1.800000 1.8980
2.800000 1.800000 1.8834
2.900000 1.800000 1.8981
3.000000 1.800000 1.8941
3.100000 1.800000 1.8973
3.200000 1.800000 1.8991
3.300000 1.800000 1.8876
3.400000 1.800000 1.8780
3.500000 1.800000 1.8864
3.600000 1.800000 1.8798
3.700000 1.800000 1.8935
3.800000 1.800000 1.8749
3.900000 1.800000 1.8883
4.000000 1.800000 1.8925
4.100000 1.800000 1.9021
4.200000 1.800000 1.8883
4.300000 1.800000 1.8997
4.400000 1.800000 1.8681
4.500000 1.800000 1.8832
4.600000 1.800000 1.8879
4.700000 1.800000 1.8805
4.800000 1.800000 1.8768
4.900000 1.800000 1.8837
5.000000 1.800000 1.8928
5.100000 1.800000 1.8857
5.200000 1.800000 1.8706
5.300000 1.800000 1.8744
5.400000 1.800000 1.8786
5.500000 1.800000 1.8914
5.600000 1.800000 1.8772
5.700000 1.800000 1.8861
5.800000 1.800000 1.8867
5.900000 1.800000 1.8772
6.000000 1.800000 1.8922
6.100000 1.800000 1.8785
6.200000 1.800000 1.8676
6.300000 1.800000 1.8810
6.400000 1.800000 1.8924
6.500000 1.800000 1.8761
6.600000 1.800000 1.8946
6.700000 1.800000 1.8849
6.800000 1.800000 1.8896
6.900000 1.800000 1.8846
7.000000 1.800000 1.8863
7.100000 1.800000 1.8848
7.200000 1.800000 1.8998
7.300000 1.800000 1.8843
7.400000 1.800000 1.8897
7.500000 1.800000 1.8874
7.600000 1.800000 1.8928
7.700000 1.800000 1.9094
7.800000 1.800000 1.8886
7.900000 1.800000 1.8843
8.000000 1.800000 1.8946
8.100000 1.800000 1.8881
8.200000 1.800000 1.8942
8.300000 1.800000 1.9071
8.400000 1.800000 1.9013
8.500000 1.800000 1.8970
8.600000 1.800000 1.9019
8.700000 1.800000 1.8878
8.800000 1.800000 1.9034
8.900000 1.800000 1.9094
9.000000 1.800000 1.8972
9.100000 1.800000 1.9033
9.200000 1.800000 1.9014
9.300000 1.800000 1.8988
9.400000 1.800000 1.9104
9.500000 1.800000 1.9091
9.600000 1.800000 1.8976
9.700000 1.800000 1.9036
9.800000 1.800000 1.9122
9.900000 1.800000 1.9105
10.000000 1.800000 1.8961
10.100000 1.800000 1.9106
10.200000 1.800000 1.9083
10.300000 1.800000 1.9116
10.400000 1.800000 1.9068
10.500000 1.800000 1.9015
10.600000 1.800000 1.9151
10.700000 1.800000 1.9080
10.800000 1.800000 1.9124
10.900000 1.800000 1.9013
11.000000 1.800000 1.9041
11.100000 1.800000 1.9078
11.200000 1.800000 1.9012
11.300000 1.800000 1.8945
11.400000 1.800000 1.9033
11.500000 1.800000 1.9038
11.600000 1.800000 1.9046
11.700000 1.800000 1.9003
11.800000 1.800000 1.9237
11.900000 1.800000 1.8969
12.000000 1.800000 1.9051
12.100000 1.800000 1.8897
12.200000 1.800000 1.9065
12.300000 1.800000 1.9062
12.400000 1.800000 1.9072
12.500000 1.800000 1.9104
12.600000 1.800000 1.9021
12.700000 1.800000 1.9156
12.800000 1.800000 1.8979
12.900000 1.800000 1.9019
13.000000 1.800000 1.8951
13.100000 1.800000 1.9033
13.200000 1.800000 1.9028
13.300000 1.800000 1.9040
13.400000 1.800000 1.8950
13.500000 1.800000 1.9031
13.600000 1.800000 1.9034
13.700000 1.800000 1.9089
13.800000 1.800000 1.8845
13.900000 1.800000 1.9065
14.000000 1.800000 1.9148
14.100000 1.800000 1.8988
14.200000 1.800000 1.9069
14.300000 1.800000 1.9107
14.400000 1.800000 1.8970
14.500000 1.800000 1.9097
14.600000 1.800000 1.9108
14.700000 1.800000 1.9095
14.800000 1.800000 1.8958
14.900000 1.800000 1.9179
15.000000 1.800000 1.9026
15.100000 1.800000 1.9034
15.200000 1.800000 1.8912
15.300000 1.800000 1.9102
15.400000 1.800000 1.8974
15.500000 1.800000 1.8904
15.600000 1.800000 1.9011
15.700000 1.800000 1.9035
15.800000 1.800000 1.9013
15.900000 1.800000 1.9149
16.000000 1.800000 1.9007
16.100000 1.800000 1.9002
16.200001 1.800000 1.9153
16.299999 1.800000 1.9082
16.400000 1.800000 1.9067
16.500000 1.800000 1.9073
16.600000 1.800000 1.8983
16.700001 1.800000 1.9030
16.799999 1.800000 1.9268
16.900000 1.800000 1.9038
17.000000 1.800000 1.9028
17.100000 1.800000 1.9132
17.200001 1.800000 1.9029
17.299999 1.800000 1.9034
17.400000 1.800000 1.9125
17.500000 1.800000 1.9176
17.600000 1.800000 1.9184
17.700001 1.800000 1.9118
17.799999 1.800000 1.8963
17.900000 1.800000 1.9148
18.000000 1.800000 1.9109
18.100000 1.800000 1.8954
18.200001 1.800000 1.9221
0.000000 1.900000 1.9143
0.100000 1.900000 1.9050
0.200000 1.900000 1.9204
0.300000 1.900000 1.8908
0.400000 1.900000 1.9108
0.500000 1.900000 1.9026
0.600000 1.900000 1.9165
0.700000 1.900000 1.9129
0.800000 1.900000 1.9141
0.900000 1.900000 1.8935
1.000000 1.900000 1.8930
1.100000 1.900000 1.9047
1.200000 1.900000 1.9053
1.300000 1.900000 1.9108
1.400000 1.900000 1.9169
1.500000 1.900000 1.9046
1.600000 1.900000 1.8919
1.700000 1.900000 1.9068
1.800000 1.900000 1.9132
1.900000 1.900000 1.9009
2.000000 1.900000 1.9042
2.100000 1.900000 1.8962
2.200000 1.900000 1.9117
2.300000 1.900000 1.9106
2.400000 1.900000 1.8954
2.500000 1.900000 1.8898
2.600000 1.900000 1.8929
2.700000 1.900000 1.8956
2.800000 1.900000 1.8995
2.900000 1.900000 1.8880
3.000000 1.900000 1.8995
3.100000 1.900000 1.8872
3.200000 1.900000 1.9010
3.300000 1.900000 1.8905
3.400000 1.900000 1.9018
3.500000 1.900000 1.9039
3.600000 1.900000 1.8903
3.700000 1.900000 1.8895
3.800000 1.900000 1.8852
3.900000 1.900000 1.8824
4.000000 1.900000 1.8923
4.100000 1.900000 1.8931
4.200000 1.900000 1.9091
4.300000 1.900000 1.8804
4.400000 1.900000 1.8864
4.500000 1.900000 1.8787
4.600000 1.900000 1.8965
4.700000 1.900000 1.8849
4.800000 1.900000 1.8762
4.900000 1.900000 1.8743
5.000000 1.900000 1.8718
5.100000 1.900000 1.8754
5.200000 1.900000 1.8841
5.300000 1.900000 1.8823
5.400000 1.900000 1.8751
5.500000 1.900000 1.8789
5.600000 1.900000 1.8690
5.700000 1.900000 1.8928
5.800000 1.900000 1.8818
5.900000 1.900000 1.8819
6.000000 1.900000 1.8796
6.100000 1.900000 1.8945
6.200000 1.900000 1.8772
6.300000 1.900000 1.8912
6.400000 1.900000 1.8668
6.500000 1.900000 1.8924
6.600000 1.900000 1.8844
6.700000 1.900000 1.8905
6.800000 1.900000 1.8862
6.900000 1.900000 1.8832
7.000000 1.900000 1.8852
7.100000 1.900000 1.8793
7.200000 1.900000 1.8891
7.300000 1.900000 1.9003
7.400000 1.900000 1.8936
7.500000 1.900000 1.9000
7.600000 1.900000 1.8961
7.700000 1.900000 1.8922
7.800000 1.900000 1.9001
7.900000 1.900000 1.8837
8.000000 1.900000 1.8917
8.100000 1.900000 1.9086
8.200000 1.900000 1.9085
8.300000 1.900000 1.8848
8.400000 1.900000 1.9026
8.500000 1.900000 1.9161
8.600000 1.900000 1.9085
8.700000 1.900000 1.9038
8.800000 1.900000 1.9068
8.900000 1.900000 1.9149
9.000000 1.900000 1.9232
9.100000 1.900000 1.8999
9.200000 1.900000 1.9136
9.300000 1.900000 1.9130
9.400000 1.900000 1.9039
9.500000 1.900000 1.9131
9.600000 1.900000 1.8985
9.700000 1.900000 1.8994
9.800000 1.900000 1.9015
9.900000 1.900000 1.9158
10.000000 1.900000 1.9077
10.100000 1.900000 1.9049
10.200000 1.900000 1.9095
10.300000 1.900000 1.8956
10.400000 1.900000 1.9055
10.500000 1.900000 1.8992
10.600000 1.900000 1.9143
10.700000 1.900000 1.9102
10.800000 1.900000 1.9024
10.900000 1.900000 1.8968
11.000000 1.900000 1.9114
11.100000 1.900000 1.9057
11.200000 1.900000 1.9201
11.300000 1.900000 1.9079
11.400000 1.900000 1.9076
11.500000 1.900000 1.8951
11.600000 1.900000 1.9173
11.700000 1.900000 1.9098
11.800000 1.900000 1.9058
11.900000 1.900000 1.9090
12.000000 1.900000 1.9081
12.100000 1.900000 1.9199
12.200000 1.900000 1.9198
12.300000 1.900000 1.9078
12.400000 1.900000 1.9090
12.500000 1.900000 1.9206
12.600000 1.900000 1.9166
12.700000 1.900000 1.9100
12.800000 1.900000 1.9048
12.900000 1.900000 1.8978
13.000000 1.900000 1.8857
13.100000 1.900000 1.9025
13.200000 1.900000 1.9039
13.300000 1.900000 1.9017
13.400000 1.900000 1.9055
13.500000 1.900000 1.9104
13.600000 1.900000 1.9120
13.700000 1.900000 1.9008
13.800000 1.900000 1.9126
13.900000 1.900000 1.9006
14.000000 1.900000 1.8985
14.100000 1.900000 1.9184
14.200000 1.900000 1.8943
14.300000 1.900000 1.9007
14.400000 1.900000 1.9014
14.500000 1.900000 1.9233
14.600000 1.900000 1.9176
14.700000 1.900000 1.9022
14.800000 1.900000 1.8996
14.900000 1.900000 1.9072
15.000000 1.900000 1.8996
15.100000 1.900000 1.8996
15.200000 1.900000 1.8922
15.300000 1.900000 1.8991
15.400000 1.900000 1.9117
15.500000 1.900000 1.9033
15.600000 1.900000 1.9080
15.700000 1.900000 1.9037
15.800000 1.900000 1.9149
15.900000 1.900000 1.9031
16.000000 1.900000 1.9095
16.100000 1.900000 1.9068
16.200001 1.900000 1.8994
16.299999 1.900000 1.9036
16.400000 1.900000 1.9160
16.500000 1.900000 1.9108
16.600000 1.900000 1.9086
16.700001 1.900000 1.9035
16.799999 1.900000 1.8945
16.900000 1.900000 1.9074
17.000000 1.900000 1.9088
17.100000 1.900000 1.9218
17.200001 1.900000 1.9134
17.299999 1.900000 1.9117
17.400000 1.900000 1.9002
17.500000 1.900000 1.9064
17.600000 1.900000 1.9007
17.700001 1.900000 1.9103
17.799999 1.900000 1.9039
17.900000 1.900000 1.9115
18.000000 1.900000 1.9173
18.100000 1.900000 1.9118
18.200001 1.900000 1.9307
0.000000 2.000000 1.9113
0.100000 2.000000 1.8981
0.200000 2.000000 1.9169
0.300000 2.000000 1.8987
0.400000 2.000000 1.9160
0.500000 2.000000 1.8963
0.600000 2.000000 1.9174
0.700000 2.000000 1.9096
0.800000 2.000000 1.8963
0.900000 2.000000 1.9231
1.000000 2.000000 1.9123
1.100000 2.000000 1.9040
1.200000 2.000000 1.9132
1.300000 2.000000 1.8976
1.400000 2.000000 1.9115
1.500000 2.000000 1.9075
1.600000 2.000000 1.9218
1.700000 2.000000 1.9104
1.800000 2.000000 1.9030
1.900000 2.000000 1.9112
2.000000 2.000000 1.9110
2.100000 2.000000 1.8995
2.200000 2.000000 1.9002
2.300000 2.000000 1.9073
2.400000 2.000000 1.8910
2.500000 2.000000 1.8849
2.600000 2.000000 1.8851
2.700000 2.000000 1.8963
2.800000 2.000000 1.9111
2.900000 2.000000 1.9032
3.000000 2.000000 1.9066
3.100000 2.000000 1.9201
3.200000 2.000000 1.9032
3.300000 2.000000 1.8855
3.400000 2.000000 1.8988
3.500000 2.000000 1.9033
3.600000 2.000000 1.8942
3.700000 2.000000 1.8937
3.800000 2.000000 1.8898
3.900000 2.000000 1.8921
4.000000 2.000000 1.8772
4.100000 2.000000 1.8951
4.200000 2.000000 1.8861
4.300000 2.000000 1.8743
4.400000 2.000000 1.8688
4.500000 2.000000 1.8750
4.600000 2.000000 1.8860
4.700000 2.000000 1.8911
4.800000 2.000000 1.8791
4.900000 2.000000 1.8678
5.000000 2.000000 1.8796
5.100000 2.000000 1.8736
5.200000 2.000000 1.8958
5.300000 2.000000 1.8860
5.400000 2.000000 1.8857
5.500000 2.000000 1.8932
5.600000 2.000000 1.8801
5.700000 2.000000 1.8977
5.800000 2.000000 1.8865
5.900000 2.000000 1.8701
6.000000 2.000000 1.8965
6.100000 2.000000 1.8881
6.200000 2.000000 1.8949
6.300000 2.000000 1.8836
6.400000 2.000000 1.8737
6.500000 2.000000 1.8889
6.600000 2.000000 1.8783
6.700000 2.000000 1.8881
6.800000 2.000000 1.8840
6.900000 2.000000 1.8746
7.000000 2.000000 1.8895
7.100000 2.000000 1.8936
7.200000 2.000000 1.8920
7.300000 2.000000 1.8951
7.400000 2.000000 1.8800
7.500000 2.000000 1.8832
7.600000 2.000000 1.9055
7.700000 2.000000 1.8908
7.800000 2.000000 1.9041
7.900000 2.000000 1.8870
8.000000 2.000000 1.8869
8.100000 2.000000 1.8922
8.200000 2.000000 1.8995
8.300000 2.000000 1.9053
8.400000 2.000000 1.9036
8.500000 2.000000 1.9035
8.600000 2.000000 1.9171
8.700000 2.000000 1.8996
8.800000 2.000000 1.9015
8.900000 2.000000 1.9065
9.000000 2.000000 1.9108
9.100000 2.000000 1.8987
9.200000 2.000000 1.9116
9.300000 2.000000 1.9170
9.400000 2.000000 1.9130
9.500000 2.000000 1.9055
9.600000 2.000000 1.8970
9.700000 2.000000 1.9172
9.800000 2.000000 1.9109
9.900000 2.000000 1.9202
10.000000 2.000000 1.9015
10.100000 2.000000 1.9080
10.200000 2.000000 1.9140
10.300000 2.000000 1.9138
10.400000 2.000000 1.9064
10.500000 2.000000 1.9098
10.600000 2.000000 1.9084
10.700000 2.000000 1.9101
10.800000 2.000000 1.9023
10.900000 2.000000 1.9071
11.000000 2.000000 1.9138
11.100000 2.000000 1.9160
11.200000 2.000000 1.9087
11.300000 2.000000 1.9036
11.400000 2.000000 1.9210
11.500000 2.000000 1.9022
11.600000 2.000000 1.9040
11.700000 2.000000 1.9140
11.800000 2.000000 1.9105
11.900000 2.000000 1.9161
12.000000 2.000000 1.8996
12.100000 2.000000 1.9178
12.200000 2.000000 1.9276
12.300000 2.000000 1.9083
12.400000 2.000000 1.9098
12.500000 2.000000 1.9196
12.600000 2.000000 1.8977
12.700000 2.000000 1.9166
12.800000 2.000000 1.9015
12.900000 2.000000 1.9036
13.000000 2.000000 1.9094
13.100000 2.000000 1.8974
13.200000 2.000000 1.9016
13.300000 2.000000 1.8986
13.400000 2.000000 1.9037
13.500000 2.000000 1.9226
13.600000 2.000000 1.9021
13.700000 2.000000 1.9167
13.800000 2.000000 1.9119
13.900000 2.000000 1.8971
14.000000 2.000000 1.9031
14.100000 2.000000 1.9046
14.200000 2.000000 1.9003
14.300000 2.000000 1.9084
14.400000 2.000000 1.9087
14.500000 2.000000 1.9126
14.600000 2.000000 1.9116
14.700000 2.000000 1.9090
14.800000 2.000000 1.9103
14.900000 2.000000 1.9082
15.000000 2.000000 1.9082
15.100000 2.000000 1.9067
15.200000 2.000000 1.9045
15.300000 2.000000 1.9109
15.400000 2.000000 1.9193
15.500000 2.000000 1.8985
15.600000 2.000000 1.9115
15.700000 2.000000 1.9066
15.800000 2.000000 1.9045
15.900000 2.000000 1.8991
16.000000 2.000000 1.9175
16.100000 2.000000 1.9150
16.200001 2.000000 1.9183
16.299999 2.000000 1.9117
16.400000 2.000000 1.9108
16.500000 2.000000 1.9123
16.600000 2.000000 1.9116
16.700001 2.000000 1.9142
16.799999 2.000000 1.9324
16.900000 2.000000 1.8959
17.000000 2.000000 1.9107
17.100000 2.000000 1.9057
17.200001 2.000000 1.8911
17.299999 2.000000 1.9148
17.400000 2.000000 1.9122
17.500000 2.000000 1.9195
17.600000 2.000000 1.9106
17.700001 2.000000 1.9041
17.799999 2.000000 1.9061
17.900000 2.000000 1.9118
18.000000 2.000000 1.9132
18.100000 2.000000 1.9104
18.200001 2.000000 1.9296
0.000000 2.100000 1.9376
0.100000 2.100000 1.8913
0.200000 2.100000 1.9217
0.300000 2.100000 1.9134
0.400000 2.100000 1.9189
0.500000 2.100000 1.8966
0.600000 2.100000 1.9095
0.700000 2.100000 1.8985
0.800000 2.100000 1.9019
0.900000 2.100000 1.9102
1.000000 2.100000 1.9091
1.100000 2.100000 1.9045
1.200000 2.100000 1.9065
1.300000 2.100000 1.8955
1.400000 2.100000 1.9117
1.500000 2.100000 1.8942
1.600000 2.100000 1.9036
1.700000 2.100000 1.9102
1.800000 2.100000 1.9036
1.900000 2.100000 1.9143
2.000000 2.100000 1.8994
2.100000 2.100000 1.9064
2.200000 2.100000 1.9155
2.300000 2.100000 1.9031
2.400000 2.100000 1.8890
2.500000 2.100000 1.9057
2.600000 2.100000 1.8976
2.700000 2.100000 1.8903
2.800000 2.100000 1.9062
2.900000 2.100000 1.8950
3.000000 2.100000 1.9065
3.100000 2.100000 1.8848
3.200000 2.100000 1.8949
3.300000 2.100000 1.8785
3.400000 2.100000 1.8876
3.500000 2.100000 1.8906
3.600000 2.100000 1.8863
3.700000 2.100000 1.8973
3.800000 2.100000 1.9000
3.900000 2.100000 1.9028
4.000000 2.100000 1.8932
4.100000 2.100000 1.8942
4.200000 2.100000 1.8764
4.300000 2.100000 1.8912
4.400000 2.100000 1.8706
4.500000 2.100000 1.8882
4.600000 2.100000 1.8922
4.700000 2.100000 1.8912
4.800000 2.100000 1.8902
4.900000 2.100000 1.8959
5.000000 2.100000 1.8956
5.100000 2.100000 1.8877
5.200000 2.100000 1.8778
5.300000 2.100000 1.8702
5.400000 2.100000 1.8720
5.500000 2.100000 1.8742
5.600000 2.100000 1.8832
5.700000 2.100000 1.8699
5.800000 2.100000 1.8819
5.900000 2.100000 1.8792
6.000000 2.100000 1.8847
6.100000 2.100000 1.8831
6.200000 2.100000 1.8828
6.300000 2.100000 1.8820
6.400000 2.100000 1.8864
6.500000 2.100000 1.8997
6.600000 2.100000 1.8836
6.700000 2.100000 1.8762
6.800000 2.100000 1.8918
6.900000 2.100000 1.8942
7.000000 2.100000 1.8865
7.100000 2.100000 1.8774
7.200000 2.100000 1.8824
7.300000 2.100000 1.8996
7.400000 2.100000 1.8893
7.500000 2.100000 1.8956
7.600000 2.100000 1.8864
7.700000 2.100000 1.8882
7.800000 2.100000 1.8828
7.900000 2.100000 1.8964
8.000000 2.100000 1.9010
8.100000 2.100000 1.9058
8.200000 2.100000 1.9006
8.300000 2.100000 1.9063
8.400000 2.100000 1.9109
8.500000 2.100000 1.9072
8.600000 2.100000 1.9098
8.700000 2.100000 1.9045
8.800000 2.100000 1.9052
8.900000 2.100000 1.8898
9.000000 2.100000 1.8953
9.100000 2.100000 1.9011
9.200000 2.100000 1.9046
9.300000 2.100000 1.9179
9.400000 2.100000 1.9078
9.500000 2.100000 1.9033
9.600000 2.100000 1.9057
9.700000 2.100000 1.9050
9.800000 2.100000 1.9037
9.900000 2.100000 1.8947
10.000000 2.100000 1.8957
10.100000 2.100000 1.9145
10.200000 2.100000 1.9174
10.300000 2.100000 1.9210
10.400000 2.100000 1.9205
10.500000 2.100000 1.9116
10.600000 2.100000 1.9349
10.700000 2.100000 1.9208
10.800000 2.100000 1.9240
10.900000 2.100000 1.9215
11.000000 2.100000 1.9074
11.100000 2.100000 1.9142
11.200000 2.100000 1.9192
11.300000 2.100000 1.9187
11.400000 2.100000 1.9116
11.500000 2.100000 1.9132
11.600000 2.100000 1.9043
11.700000 2.100000 1.9173
11.800000 2.100000 1.9231
11.900000 2.100000 1.9192
12.000000 2.100000 1.9030
12.100000 2.100000 1.9239
12.200000 2.100000 1.9186
12.300000 2.100000 1.9008
12.400000 2.100000 1.8998
12.500000 2.100000 1.9160
12.600000 2.100000 1.9096
12.700000 2.100000 1.9138
12.800000 2.100000 1.9129
12.900000 2.100000 1.9132
13.000000 2.100000 1.9133
13.100000 2.100000 1.8992
13.200000 2.100000 1.9113
13.300000 2.100000 1.9022
13.400000 2.100000 1.9148
13.500000 2.100000 1.8996
13.600000 2.100000 1.9185
13.700000 2.100000 1.9201
13.800000 2.100000 1.9121
13.900000 2.100000 1.8999
14.000000 2.100000 1.9041
14.100000 2.100000 1.9110
14.200000 2.100000 1.9197
14.300000 2.100000 1.9101
14.400000 2.100000 1.9015
14.500000 2.100000 1.9257
14.600000 2.100000 1.9140
14.700000 2.100000 1.9033
14.800000 2.100000 1.9188
14.900000 2.100000 1.8977
15.000000 2.100000 1.9224
15.100000 2.100000 1.9044
15.200000 2.100000 1.9025
15.300000 2.100000 1.9232
15.400000 2.100000 1.9037
15.500000 2.100000 1.9046
15.600000 2.100000 1.9055
15.700000 2.100000 1.9122
15.800000 2.100000 1.9019
15.900000 2.100000 1.9143
16.000000 2.100000 1.9025
16.100000 2.100000 1.9052
16.200001 2.100000 1.9086
16.299999 2.100000 1.9176
16.400000 2.100000 1.9141
16.500000 2.100000 1.9232
16.600000 2.100000 1.9143
16.700001 2.100000 1.9110
16.799999 2.100000 1.9072
16.900000 2.100000 1.9110
17.000000 2.100000 1.9111
17.100000 2.100000 1.9141
17.200001 2.100000 1.9085
17.299999 2.100000 1.9086
17.400000 2.100000 1.8977
17.500000 2.100000 1.9024
17.600000 2.100000 1.9214
17.700001 2.100000 1.8959
17.799999 2.100000 1.9097
17.900000 2.100000 1.9137
18.000000 2.100000 1.9075
18.100000 2.100000 1.9165
18.200001 2.100000 1.8989
0.000000 2.200000 1.9079
0.100000 2.200000 1.9223
0.200000 2.200000 1.9203
0.300000 2.200000 1.9172
0.400000 2.200000 1.9272
0.500000 2.200000 1.9248
0.600000 2.200000 1.9122
0.700000 2.200000 1.9071
0.800000 2.200000 1.8883
0.900000 2.200000 1.9103
1.000000 2.200000 1.9128
1.100000 2.200000 1.9009
1.200000 2.200000 1.9095
1.300000 2.200000 1.9162
1.400000 2.200000 1.9164
1.500000 2.200000 1.9018
1.600000 2.200000 1.9161
1.700000 2.200000 1.9116
1.800000 2.200000 1.8903
1.900000 2.200000 1.8933
2.000000 2.200000 1.9183
2.100000 2.200000 1.9177
2.200000 2.200000 1.9027
2.300000 2.200000 1.8990
2.400000 2.200000 1.9166
2.500000 2.200000 1.9182
2.600000 2.200000 1.8987
2.700000 2.200000 1.8954
2.800000 2.200000 1.9012
2.900000 2.200000 1.8961
3.000000 2.200000 1.8985
3.100000 2.200000 1.8924
3.200000 2.200000 1.8805
3.300000 2.200000 1.9064
3.400000 2.200000 1.8872
3.500000 2.200000 1.8810
3.600000 2.200000 1.8974
3.700000 2.200000 1.8787
3.800000 2.200000 1.8799
3.900000 2.200000 1.8930
4.000000 2.200000 1.8885
4.100000 2.200000 1.9001
4.200000 2.200000 1.8908
4.300000 2.200000 1.8960
4.400000 2.200000 1.8910
4.500000 2.200000 1.8806
4.600000 2.200000 1.9014
4.700000 2.200000 1.8981
4.800000 2.200000 1.8996
4.900000 2.200000 1.8822
5.000000 2.200000 1.8899
5.100000 2.200000 1.8778
5.200000 2.200000 1.8868
5.300000 2.200000 1.8876
5.400000 2.200000 1.8834
5.500000 2.200000 1.9025
5.600000 2.200000 1.8860
5.700000 2.200000 1.8737
5.800000 2.200000 1.8904
5.900000 2.200000 1.8735
6.000000 2.200000 1.8758
6.100000 2.200000 1.8930
6.200000 2.200000 1.8800
6.300000 2.200000 1.8713
6.400000 2.200000 1.8811
6.500000 2.200000 1.8770
6.600000 2.200000 1.8840
6.700000 2.200000 1.8924
6.800000 2.200000 1.8854
6.900000 2.200000 1.8975
7.000000 2.200000 1.8882
7.100000 2.200000 1.8916
7.200000 2.200000 1.8894
7.300000 2.200000 1.8965
7.400000 2.200000 1.8942
7.500000 2.200000 1.8998
7.600000 2.200000 1.8904
7.700000 2.200000 1.9042
7.800000 2.200000 1.9005
7.900000 2.200000 1.8824
8.000000 2.200000 1.8886
8.100000 2.200000 1.8907
8.200000 2.200000 1.8941
8.300000 2.200000 1.9045
8.400000 2.200000 1.8979
8.500000 2.200000 1.9150
8.600000 2.200000 1.9000
8.700000 2.200000 1.9116
8.800000 2.200000 1.9027
8.900000 2.200000 1.9169
9.000000 2.200000 1.8964
9.100000 2.200000 1.9171
9.200000 2.200000 1.8949
9.300000 2.200000 1.9001
9.400000 2.200000 1.9038
9.500000 2.200000 1.9122
9.600000 2.200000 1.9194
9.700000 2.200000 1.9157
9.800000 2.200000 1.9167
9.900000 2.200000 1.9030
10.000000 2.200000 1.9302
10.100000 2.200000 1.9003
10.200000 2.200000 1.8944
10.300000 2.200000 1.9041
10.400000 2.200000 1.9137
10.500000 2.200000 1.9039
10.600000 2.200000 1.9211
10.700000 2.200000 1.9222
10.800000 2.200000 1.9158
10.900000 2.200000 1.8891
11.000000 2.200000 1.9136
11.100000 2.200000 1.9212
11.200000 2.200000 1.9218
11.300000 2.200000 1.9149
11.400000 2.200000 1.9122
11.500000 2.200000 1.9206
11.600000 2.200000 1.9092
11.700000 2.200000 1.9142
11.800000 2.200000 1.9139
11.900000 2.200000 1.9118
12.000000 2.200000 1.9305
12.100000 2.200000 1.9211
12.200000 2.200000 1.9172
12.300000 2.200000 1.9139
12.400000 2.200000 1.9060
12.500000 2.200000 1.9068
12.600000 2.200000 1.9413
12.700000 2.200000 1.9080
12.800000 2.200000 1.9211
12.900000 2.200000 1.9142
13.000000 2.200000 1.9182
13.100000 2.200000 1.9051
13.200000 2.200000 1.9129
13.300000 2.200000 1.9115
13.400000 2.200000 1.9091
13.500000 2.200000 1.9129
13.600000 2.200000 1.9082
13.700000 2.200000 1.9222
13.800000 2.200000 1.9077
13.900000 2.200000 1.9168
14.000000 2.200000 1.9058
14.100000 2.200000 1.9184
14.200000 2.200000 1.9171
14.300000 2.200000 1.8986
14.400000 2.200000 1.9163
14.500000 2.200000 1.9045
14.600000 2.200000 1.9072
14.700000 2.200000 1.9061
14.800000 2.200000 1.9128
14.900000 2.200000 1.9086
15.000000 2.200000 1.9082
15.100000 2.200000 1.9061
15.200000 2.200000 1.9101
15.300000 2.200000 1.9104
15.400000 2.200000 1.9202
15.500000 2.200000 1.9255
15.600000 2.200000 1.9065
15.700000 2.200000 1.9043
15.800000 2.200000 1.9162
15.900000 2.200000 1.9128
16.000000 2.200000 1.9138
16.100000 2.200000 1.9074
16.200001 2.200000 1.9075
16.299999 2.200000 1.9126
16.400000 2.200000 1.9107
16.500000 2.200000 1.9165
16.600000 2.200000 1.9048
16.700001 2.200000 1.9202
16.799999 2.200000 1.8981
16.900000 2.200000 1.9143
17.000000 2.200000 1.8902
17.100000 2.200000 1.9200
17.200001 2.200000 1.9220
17.299999 2.200000 1.9102
17.400000 2.200000 1.9230
17.500000 2.200000 1.9074
17.600000 2.200000 1.9219
17.700001 2.200000 1.9055
17.799999 2.200000 1.9233
17.900000 2.200000 1.9161
18.000000 2.200000 1.9084
18.100000 2.200000 1.9085
18.200001 2.200000 1.8938
0.000000 2.300000 1.8917
0.100000 2.300000 1.9203
0.200000 2.300000 1.9142
0.300000 2.300000 1.9063
0.400000 2.300000 1.9028
0.500000 2.300000 1.8995
0.600000 2.300000 1.9182
0.700000 2.300000 1.9094
0.800000 2.300000 1.9199
0.900000 2.300000 1.9197
1.000000 2.300000 1.9127
1.100000 2.300000 1.9129
1.200000 2.300000 1.9179
1.300000 2.300000 1.9059
1.400000 2.300000 1.9325
1.500000 2.300000 1.9015
1.600000 2.300000 1.8987
1.700000 2.300000 1.9080
1.800000 2.300000 1.9043
1.900000 2.300000 1.8924
2.000000 2.300000 1.9118
2.100000 2.300000 1.9047
2.200000 2.300000 1.9039
2.300000 2.300000 1.9228
2.400000 2.300000 1.9085
2.500000 2.300000 1.8924
2.600000 2.300000 1.9073
2.700000 2.300000 1.9073
2.800000 2.300000 1.8923
2.900000 2.300000 1.8941
3.000000 2.300000 1.8924
3.100000 2.300000 1.8994
3.200000 2.300000 1.8905
3.300000 2.300000 1.8913
3.400000 2.300000 1.8763
3.500000 2.300000 1.9106
3.600000 2.300000 1.8920
3.700000 2.300000 1.8837
3.800000 2.300000 1.8957
3.900000 2.300000 1.8962
4.000000 2.300000 1.8953
4.100000 2.300000 1.8987
4.200000 2.300000 1.8765
4.300000 2.300000 1.8865
4.400000 2.300000 1.8882
4.500000 2.300000 1.8783
4.600000 2.300000 1.8988
4.700000 2.300000 1.8844
4.800000 2.300000 1.8905
4.900000 2.300000 1.8763
5.000000 2.300000 1.8879
5.100000 2.300000 1.8804
5.200000 2.300000 1.8698
5.300000 2.300000 1.8813
5.400000 2.300000 1.8894
5.500000 2.300000 1.8955
5.600000 2.300000 1.8882
5.700000 2.300000 1.8745
5.800000 2.300000 1.8793
5.900000 2.300000 1.8845
6.000000 2.300000 1.8899
6.100000 2.300000 1.8746
6.200000 2.300000 1.8860
6.300000 2.300000 1.9055
6.400000 2.300000 1.8805
6.500000 2.300000 1.8843
6.600000 2.300000 1.8786
6.700000 2.300000 1.9005
6.800000 2.300000 1.8866
6.900000 2.300000 1.9013
7.000000 2.300000 1.8867
7.100000 2.300000 1.8817
7.200000 2.300000 1.9072
7.300000 2.300000 1.8959
7.400000 2.300000 1.8963
7.500000 2.300000 1.8807
7.600000 2.300000 1.8835
7.700000 2.300000 1.8896
7.800000 2.300000 1.8999
7.900000 2.300000 1.8811
8.000000 2.300000 1.8909
8.100000 2.300000 1.8991
8.200000 2.300000 1.8941
8.300000 2.300000 1.9132
8.400000 2.300000 1.9044
8.500000 2.300000 1.8772
8.600000 2.300000 1.8913
8.700000 2.300000 1.8936
8.800000 2.300000 1.9109
8.900000 2.300000 1.9145
9.000000 2.300000 1.8935
9.100000 2.300000 1.8997
9.200000 2.300000 1.9140
9.300000 2.300000 1.8918
9.400000 2.300000 1.9214
9.500000 2.300000 1.9033
9.600000 2.300000 1.9176
9.700000 2.300000 1.9279
9.800000 2.300000 1.9311
9.900000 2.300000 1.9007
10.000000 2.300000 1.9085
10.100000 2.300000 1.9100
10.200000 2.300000 1.9324
10.300000 2.300000 1.9178
10.400000 2.300000 1.9154
10.500000 2.300000 1.9268
10.600000 2.300000 1.9270
10.700000 2.300000 1.9229
10.800000 2.300000 1.9168
10.900000 2.300000 1.9181
11.000000 2.300000 1.9158
11.100000 2.300000 1.9127
11.200000 2.300000 1.9183
11.300000 2.300000 1.9009
11.400000 2.300000 1.9291
11.500000 2.300000 1.9273
11.600000 2.300000 1.9120
11.700000 2.300000 1.9128
11.800000 2.300000 1.9116
11.900000 2.300000 1.9083
12.000000 2.300000 1.9357
12.100000 2.300000 1.9203
12.200000 2.300000 1.9132
12.300000 2.300000 1.9185
12.400000 2.300000 1.9126
12.500000 2.300000 1.9161
12.600000 2.300000 1.9269
12.700000 2.300000 1.9163
12.800000 2.300000 1.9213
12.900000 2.300000 1.9153
13.000000 2.300000 1.9170
13.100000 2.300000 1.9191
13.200000 2.300000 1.9001
13.300000 2.300000 1.9136
13.400000 2.300000 1.9260
13.500000 2.300000 1.9137
13.600000 2.300000 1.9133
13.700000 2.300000 1.9021
13.800000 2.300000 1.9117
13.900000 2.300000 1.9063
14.000000 2.300000 1.9051
14.100000 2.300000 1.8999
14.200000 2.300000 1.9273
14.300000 2.300000 1.9199
14.400000 2.300000 1.9249
14.500000 2.300000 1.9149
14.600000 2.300000 1.9226
14.700000 2.300000 1.9099
14.800000 2.300000 1.9159
14.900000 2.300000 1.9169
15.000000 2.300000 1.8996
15.100000 2.300000 1.9203
15.200000 2.300000 1.9421
15.300000 2.300000 1.9044
15.400000 2.300000 1.9090
15.500000 2.300000 1.9178
15.600000 2.300000 1.8841
15.700000 2.300000 1.9147
15.800000 2.300000 1.9249
15.900000 2.300000 1.9272
16.000000 2.300000 1.9099
16.100000 2.300000 1.9227
16.200001 2.300000 1.9171
16.299999 2.300000 1.9051
16.400000 2.300000 1.9103
16.500000 2.300000 1.9185
16.600000 2.300000 1.9105
16.700001 2.300000 1.9165
16.799999 2.300000 1.9098
16.900000 2.300000 1.9017
17.000000 2.300000 1.9028
17.100000 2.300000 1.9216
17.200001 2.300000 1.9128
17.299999 2.300000 1.9007
17.400000 2.300000 1.9249
17.500000 2.300000 1.9245
17.600000 2.300000 1.9151
17.700001 2.300000 1.9231
17.799999 2.300000 1.9090
17.900000 2.300000 1.9138
18.000000 2.300000 1.9145
18.100000 2.300000 1.9162
18.200001 2.300000 1.8918
0.000000 2.400000 1.9172
0.100000 2.400000 1.9079
0.200000 2.400000 1.9317
0.300000 2.400000 1.9147
0.400000 2.400000 1.9188
0.500000 2.400000 1.9143
0.600000 2.400000 1.9231
0.700000 2.400000 1.9146
0.800000 2.400000 1.9211
0.900000 2.400000 1.9094
1.000000 2.400000 1.9185
1.100000 2.400000 1.9159
1.200000 2.400000 1.9042
1.300000 2.400000 1.8943
1.400000 2.400000 1.9187
1.500000 2.400000 1.9122
1.600000 2.400000 1.9117
1.700000 2.400000 1.9127
1.800000 2.400000 1.8954
1.900000 2.400000 1.9138
2.000000 2.400000 1.9004
2.100000 2.400000 1.8975
2.200000 2.400000 1.8962
2.300000 2.400000 1.9041
2.400000 2.400000 1.8932
2.500000 2.400000 1.9063
2.600000 2.400000 1.9056
2.700000 2.400000 1.8985
2.800000 2.400000 1.8910
2.900000 2.400000 1.8953
3.000000 2.400000 1.8961
3.100000 2.400000 1.8833
3.200000 2.400000 1.8922
3.300000 2.400000 1.8800
3.400000 2.400000 1.8996
3.500000 2.400000 1.8956
3.600000 2.400000 1.8984
3.700000 2.400000 1.8927
3.800000 2.400000 1.8825
3.900000 2.400000 1.8855
4.000000 2.400000 1.8863
4.100000 2.400000 1.8885
4.200000 2.400000 1.8819
4.300000 2.400000 1.8824
4.400000 2.400000 1.8906
4.500000 2.400000 1.9072
4.600000 2.400000 1.8877
4.700000 2.400000 1.8820
4.800000 2.400000 1.8982
4.900000 2.400000 1.8928
5.000000 2.400000 1.8830
5.100000 2.400000 1.8945
5.200000 2.400000 1.8904
5.300000 2.400000 1.8879
5.400000 2.400000 1.8986
5.500000 2.400000 1.8747
5.600000 2.400000 1.8906
5.700000 2.400000 1.8891
5.800000 2.400000 1.9044
5.900000 2.400000 1.8915
6.000000 2.400000 1.8883
6.100000 2.400000 1.8987
6.200000 2.400000 1.8943
6.300000 2.400000 1.8859
6.400000 2.400000 1.8845
6.500000 2.400000 1.8677
6.600000 2.400000 1.8965
6.700000 2.400000 1.8890
6.800000 2.400000 1.8900
6.900000 2.400000 1.8967
7.000000 2.400000 1.8862
7.100000 2.400000 1.8847
7.200000 2.400000 1.9056
7.300000 2.400000 1.8928
7.400000 2.400000 1.9044
7.500000 2.400000 1.8965
7.600000 2.400000 1.8818
7.700000 2.400000 1.8691
7.800000 2.400000 1.8944
7.900000 2.400000 1.8829
8.000000 2.400000 1.9053
8.100000 2.400000 1.9156
8.200000 2.400000 1.8989
8.300000 2.400000 1.9006
8.400000 2.400000 1.8943
8.500000 2.400000 1.9002
8.600000 2.400000 1.8992
8.700000 2.400000 1.9047
8.800000 2.400000 1.8934
8.900000 2.400000 1.8901
9.000000 2.400000 1.8944
9.100000 2.400000 1.9174
9.200000 2.400000 1.9113
9.300000 2.400000 1.9226
9.400000 2.400000 1.9083
9.500000 2.400000 1.9088
9.600000 2.400000 1.9062
9.700000 2.400000 1.8936
9.800000 2.400000 1.9135
9.900000 2.400000 1.9086
10.000000 2.400000 1.9067
10.100000 2.400000 1.9101
10.200000 2.400000 1.9173
10.300000 2.400000 1.9103
10.400000 2.400000 1.9167
10.500000 2.400000 1.9144
10.600000 2.400000 1.9341
10.700000 2.400000 1.9128
10.800000 2.400000 1.9177
10.900000 2.400000 1.9315
11.000000 2.400000 1.9257
11.100000 2.400000 1.9231
11.200000 2.400000 1.9174
11.300000 2.400000 1.9149
11.400000 2.400000 1.9226
11.500000 2.400000 1.9222
11.600000 2.400000 1.9216
11.700000 2.400000 1.9264
11.800000 2.400000 1.9190
11.900000 2.400000 1.9090
12.000000 2.400000 1.9258
12.100000 2.400000 1.9271
12.200000 2.400000 1.9080
12.300000 2.400000 1.9372
12.400000 2.400000 1.9228
12.500000 2.400000 1.9278
12.600000 2.400000 1.9206
12.700000 2.400000 1.9274
12.800000 2.400000 1.9051
12.900000 2.400000 1.9197
13.000000 2.400000 1.9229
13.100000 2.400000 1.9265
13.200000 2.400000 1.9286
13.300000 2.400000 1.9231
13.400000 2.400000 1.9143
13.500000 2.400000 1.9175
13.600000 2.400000 1.9205
13.700000 2.400000 1.9216
13.800000 2.400000 1.9074
13.900000 2.400000 1.9164
14.000000 2.400000 1.9286
14.100000 2.400000 1.9120
14.200000 2.400000 1.9260
14.300000 2.400000 1.9167
14.400000 2.400000 1.9223
14.500000 2.400000 1.9032
14.600000 2.400000 1.9104
14.700000 2.400000 1.9098
14.800000 2.400000 1.9033
14.900000 2.400000 1.9169
15.000000 2.400000 1.9060
15.100000 2.400000 1.9159
15.200000 2.400000 1.9116
15.300000 2.400000 1.9086
15.400000 2.400000 1.9262
15.500000 2.400000 1.9231
15.600000 2.400000 1.9158
15.700000 2.400000 1.9131
15.800000 2.400000 1.9197
15.900000 2.400000 1.9066
16.000000 2.400000 1.9134
16.100000 2.400000 1.9066
16.200001 2.400000 1.9083
16.299999 2.400000 1.9108
16.400000 2.400000 1.8956
16.500000 2.400000 1.9279
16.600000 2.400000 1.9084
16.700001 2.400000 1.9149
16.799999 2.400000 1.9154
16.900000 2.400000 1.9145
17.000000 2.400000 1.9218
17.100000 2.400000 1.8968
17.200001 2.400000 1.9320
17.299999 2.400000 1.9193
17.400000 2.400000 1.9161
17.500000 2.400000 1.9139
17.600000 2.400000 1.9195
17.700001 2.400000 1.9117
17.799999 2.400000 1.9147
17.900000 2.400000 1.9056
18.000000 2.400000 1.9283
18.100000 2.400000 1.9047
18.200001 2.400000 1.9233
0.000000 2.500000 1.8942
0.100000 2.500000 1.8883
0.200000 2.500000 1.9137
0.300000 2.500000 1.9125
0.400000 2.500000 1.9260
0.500000 2.500000 1.9148
0.600000 2.500000 1.9298
0.700000 2.500000 1.9227
0.800000 2.500000 1.9207
0.900000 2.500000 1.9215
1.000000 2.500000 1.9200
1.100000 2.500000 1.9278
1.200000 2.500000 1.8981
1.300000 2.500000 1.8960
1.400000 2.500000 1.9155
1.500000 2.500000 1.9092
1.600000 2.500000 1.9040
1.700000 2.500000 1.9001
1.800000 2.500000 1.8997
1.900000 2.500000 1.9198
2.000000 2.500000 1.9011
2.100000 2.500000 1.8955
2.200000 2.500000 1.9004
2.300000 2.500000 1.8916
2.400000 2.500000 1.9087
2.500000 2.500000 1.9033
2.600000 2.500000 1.8931
2.700000 2.500000 1.9150
2.800000 2.500000 1.9026
2.900000 2.500000 1.9179
3.000000 2.500000 1.9100
3.100000 2.500000 1.8945
3.200000 2.500000 1.8852
3.300000 2.500000 1.8968
3.400000 2.500000 1.8979
3.500000 2.500000 1.8908
3.600000 2.500000 1.8885
3.700000 2.500000 1.8803
3.800000 2.500000 1.8852
3.900000 2.500000 1.8823
4.000000 2.500000 1.8875
4.100000 2.500000 1.8962
4.200000 2.500000 1.8852
4.300000 2.500000 1.9012
4.400000 2.500000 1.8980
4.500000 2.500000 1.8864
4.600000 2.500000 1.9019
4.700000 2.500000 1.8886
4.800000 2.500000 1.8892
4.900000 2.500000 1.8760
5.000000 2.500000 1.8785
5.100000 2.500000 1.8699
5.200000 2.500000 1.8973
5.300000 2.500000 1.8921
5.400000 2.500000 1.8883
5.500000 2.500000 1.8784
5.600000 2.500000 1.8865
5.700000 2.500000 1.8939
5.800000 2.500000 1.8942
5.900000 2.500000 1.9115
6.000000 2.500000 1.8856
6.100000 2.500000 1.8825
6.200000 2.500000 1.8832
6.300000 2.500000 1.9014
6.400000 2.500000 1.8835
6.500000 2.500000 1.8990
6.600000 2.500000 1.8971
6.700000 2.500000 1.8900
6.800000 2.500000 1.8845
6.900000 2.500000 1.8905
7.000000 2.500000 1.8921
7.100000 2.500000 1.8904
7.200000 2.500000 1.9008
7.300000 2.500000 1.8857
7.400000 2.500000 1.8984
7.500000 2.500000 1.8843
7.600000 2.500000 1.9023
7.700000 2.500000 1.8651
7.800000 2.500000 1.8994
7.900000 2.500000 1.8794
8.000000 2.500000 1.8939
8.100000 2.500000 1.8952
8.200000 2.500000 1.8906
8.300000 2.500000 1.8795
8.400000 2.500000 1.8930
8.500000 2.500000 1.8872
8.600000 2.500000 1.8984
8.700000 2.500000 1.8875
8.800000 2.500000 1.9065
8.900000 2.500000 1.8996
9.000000 2.500000 1.8868
9.100000 2.500000 1.9062
9.200000 2.500000 1.8908
9.300000 2.500000 1.8906
9.400000 2.500000 1.9138
9.500000 2.500000 1.9146
9.600000 2.500000 1.8923
9.700000 2.500000 1.9058
9.800000 2.500000 1.9085
9.900000 2.500000 1.9121
10.000000 2.500000 1.9110
10.100000 2.500000 1.9078
10.200000 2.500000 1.9207
10.300000 2.500000 1.9177
10.400000 2.500000 1.9112
10.500000 2.500000 1.9165
10.600000 2.500000 1.9083
10.700000 2.500000 1.9076
10.800000 2.500000 1.9191
10.900000 2.500000 1.9371
11.000000 2.500000 1.9314
11.100000 2.500000 1.9285
11.200000 2.500000 1.9204
11.300000 2.500000 1.9216
11.400000 2.500000 1.9324
11.500000 2.500000 1.9233
11.600000 2.500000 1.9205
11.700000 2.500000 1.9019
11.800000 2.500000 1.9187
11.900000 2.500000 1.9461
12.000000 2.500000 1.9163
12.100000 2.500000 1.9325
12.200000 2.500000 1.9241
12.300000 2.500000 1.9192
12.400000 2.500000 1.9275
12.500000 2.500000 1.9239
12.600000 2.500000 1.9348
12.700000 2.500000 1.9248
12.800000 2.500000 1.9297
12.900000 2.500000 1.9090
13.000000 2.500000 1.9210
13.100000 2.500000 1.9234
13.200000 2.500000 1.9216
13.300000 2.500000 1.9093
13.400000 2.500000 1.9285
13.500000 2.500000 1.9131
13.600000 2.500000 1.9129
13.700000 2.500000 1.9072
13.800000 2.500000 1.9146
13.900000 2.500000 1.9067
14.000000 2.500000 1.9168
14.100000 2.500000 1.9117
14.200000 2.500000 1.9168
14.300000 2.500000 1.9087
14.400000 2.500000 1.9131
14.500000 2.500000 1.9359
14.600000 2.500000 1.9051
14.700000 2.500000 1.9128
14.800000 2.500000 1.9058
14.900000 2.500000 1.9154
15.000000 2.500000 1.9104
15.100000 2.500000 1.9185
15.200000 2.500000 1.9149
15.300000 2.500000 1.9080
15.400000 2.500000 1.9302
15.500000 2.500000 1.9305
15.600000 2.500000 1.9292
15.700000 2.500000 1.9110
15.800000 2.500000 1.8967
15.900000 2.500000 1.9156
16.000000 2.500000 1.9136
16.100000 2.500000 1.9128
16.200001 2.500000 1.9147
16.299999 2.500000 1.9287
16.400000 2.500000 1.9207
16.500000 2.500000 1.9118
16.600000 2.500000 1.9161
16.700001 2.500000 1.9204
16.799999 2.500000 1.9076
16.900000 2.500000 1.9077
17.000000 2.500000 1.9147
17.100000 2.500000 1.9085
17.200001 2.500000 1.9143
17.299999 2.500000 1.8971
17.400000 2.500000 1.9113
17.500000 2.500000 1.9106
17.600000 2.500000 1.9117
17.700001 2.500000 1.9313
17.799999 2.500000 1.9154
17.900000 2.500000 1.8977
18.000000 2.500000 1.8996
18.100000 2.500000 1.9022
18.200001 2.500000 1.8986
0.000000 2.600000 1.9274
0.100000 2.600000 1.9145
0.200000 2.600000 1.9202
0.300000 2.600000 1.9156
0.400000 2.600000 1.8978
0.500000 2.600000 1.9206
0.600000 2.600000 1.9135
0.700000 2.600000 1.9277
0.800000 2.600000 1.9144
0.900000 2.600000 1.9194
1.000000 2.600000 1.9198
1.100000 2.600000 1.9065
1.200000 2.600000 1.9019
1.300000 2.600000 1.9140
1.400000 2.600000 1.9169
1.500000 2.600000 1.9201
1.600000 2.600000 1.9025
1.700000 2.600000 1.9152
1.800000 2.600000 1.9082
1.900000 2.600000 1.8971
2.000000 2.600000 1.9134
2.100000 2.600000 1.9073
2.200000 2.600000 1.9149
2.300000 2.600000 1.9125
2.400000 2.600000 1.8849
2.500000 2.600000 1.8915
2.600000 2.600000 1.9093
2.700000 2.600000 1.9068
2.800000 2.600000 1.9119
2.900000 2.600000 1.8995
3.000000 2.600000 1.9031
3.100000 2.600000 1.9043
3.200000 2.600000 1.9003
3.300000 2.600000 1.8897
3.400000 2.600000 1.8960
3.500000 2.600000 1.8980
3.600000 2.600000 1.8949
3.700000 2.600000 1.8905
3.800000 2.600000 1.8949
3.900000 2.600000 1.8880
4.000000 2.600000 1.8924
4.100000 2.600000 1.8999
4.200000 2.600000 1.8878
4.300000 2.600000 1.8884
4.400000 2.600000 1.9021
4.500000 2.600000 1.8913
4.600000 2.600000 1.9018
4.700000 2.600000 1.9062
4.800000 2.600000 1.9035
4.900000 2.600000 1.8937
5.000000 2.600000 1.8868
5.100000 2.600000 1.9003
5.200000 2.600000 1.8827
5.300000 2.600000 1.9021
5.400000 2.600000 1.8838
5.500000 2.600000 1.8943
5.600000 2.600000 1.9061
5.700000 2.600000 1.8966
5.800000 2.600000 1.8930
5.900000 2.600000 1.8950
6.000000 2.600000 1.8857
6.100000 2.600000 1.8709
6.200000 2.600000 1.8961
6.300000 2.600000 1.9092
6.400000 2.600000 1.8962
6.500000 2.600000 1.8944
6.600000 2.600000 1.8926
6.700000 2.600000 1.8880
6.800000 2.600000 1.8879
6.900000 2.600000 1.8829
7.000000 2.600000 1.8914
7.100000 2.600000 1.8939
7.200000 2.600000 1.9059
7.300000 2.600000 1.8889
7.400000 2.600000 1.8883
7.500000 2.600000 1.8858
7.600000 2.600000 1.8767
7.700000 2.600000 1.8850
7.800000 2.600000 1.8826
7.900000 2.600000 1.8957
8.000000 2.600000 1.8993
8.100000 2.600000 1.8933
8.200000 2.600000 1.8932
8.300000 2.600000 1.8790
8.400000 2.600000 1.8939
8.500000 2.600000 1.8962
8.600000 2.600000 1.8832
8.700000 2.600000 1.8891
8.800000 2.600000 1.9091
8.900000 2.600000 1.8962
9.000000 2.600000 1.8776
9.100000 2.600000 1.8986
9.200000 2.600000 1.9003
9.300000 2.600000 1.8979
9.400000 2.600000 1.9072
9.500000 2.600000 1.8994
9.600000 2.600000 1.9017
9.700000 2.600000 1.9090
9.800000 2.600000 1.9108
9.900000 2.600000 1.9185
10.000000 2.600000 1.9114
10.100000 2.600000 1.9084
10.200000 2.600000 1.9076
10.300000 2.600000 1.9070
10.400000 2.600000 1.9083
10.500000 2.600000 1.9049
10.600000 2.600000 1.9108
10.700000 2.600000 1.9295
10.800000 2.600000 1.9256
10.900000 2.600000 1.9090
11.000000 2.600000 1.9238
11.100000 2.600000 1.9134
11.200000 2.600000 1.9178
11.300000 2.600000 1.9127
11.400000 2.600000 1.9322
11.500000 2.600000 1.9274
11.600000 2.600000 1.9372
11.700000 2.600000 1.9281
11.800000 2.600000 1.9292
11.900000 2.600000 1.9351
12.000000 2.600000 1.9455
12.100000 2.600000 1.9177
12.200000 2.600000 1.9410
12.300000 2.600000 1.9365
12.400000 2.600000 1.9287
12.500000 2.600000 1.9316
12.600000 2.600000 1.9326
12.700000 2.600000 1.9173
12.800000 2.600000 1.9321
12.900000 2.600000 1.9276
13.000000 2.600000 1.9263
13.100000 2.600000 1.9126
13.200000 2.600000 1.9311
13.300000 2.600000 1.9312
13.400000 2.600000 1.9300
13.500000 2.600000 1.9236
13.600000 2.600000 1.9051
13.700000 2.600000 1.9147
13.800000 2.600000 1.9356
13.900000 2.600000 1.9161
14.000000 2.600000 1.9214
14.100000 2.600000 1.9216
14.200000 2.600000 1.9165
14.300000 2.600000 1.9096
14.400000 2.600000 1.9092
14.500000 2.600000 1.9336
14.600000 2.600000 1.9357
14.700000 2.600000 1.9187
14.800000 2.600000 1.9177
14.900000 2.600000 1.9097
15.000000 2.600000 1.9264
15.100000 2.600000 1.9082
15.200000 2.600000 1.9162
15.300000 2.600000 1.9325
15.400000 2.600000 1.9353
15.500000 2.600000 1.9253
15.600000 2.600000 1.9128
15.700000 2.600000 1.9160
15.800000 2.600000 1.9097
15.900000 2.600000 1.9019
16.000000 2.600000 1.9186
16.100000 2.600000 1.9257
16.200001 2.600000 1.9115
16.299999 2.600000 1.9137
16.400000 2.600000 1.9193
16.500000 2.600000 1.9225
16.600000 2.600000 1.9162
16.700001 2.600000 1.9183
16.799999 2.600000 1.9290
16.900000 2.600000 1.9089
17.000000 2.600000 1.9370
17.100000 2.600000 1.9117
17.200001 2.600000 1.9143
17.299999 2.600000 1.9138
17.400000 2.600000 1.9144
17.500000 2.600000 1.9212
17.600000 2.600000 1.9258
17.700001 2.600000 1.9154
17.799999 2.600000 1.9167
17.900000 2.600000 1.9162
18.000000 2.600000 1.9393
18.100000 2.600000 1.9080
18.200001 2.600000 1.9301
0.000000 2.700000 1.9361
0.100000 2.700000 1.9199
0.200000 2.700000 1.9229
0.300000 2.700000 1.9183
0.400000 2.700000 1.9110
0.500000 2.700000 1.9160
0.600000 2.700000 1.9161
0.700000 2.700000 1.9238
0.800000 2.700000 1.9359
0.900000 2.700000 1.9099
1.000000 2.700000 1.9215
1.100000 2.700000 1.9027
1.200000 2.700000 1.9068
1.300000 2.700000 1.9246
1.400000 2.700000 1.9299
1.500000 2.700000 1.8956
1.600000 2.700000 1.9025
1.700000 2.700000 1.9108
1.800000 2.700000 1.9096
1.900000 2.700000 1.9024
2.000000 2.700000 1.9092
2.100000 2.700000 1.8967
2.200000 2.700000 1.9112
2.300000 2.700000 1.9097
2.400000 2.700000 1.8918
2.500000 2.700000 1.9150
2.600000 2.700000 1.9186
2.700000 2.700000 1.9136
2.800000 2.700000 1.9035
2.900000 2.700000 1.8981
3.000000 2.700000 1.8958
3.100000 2.700000 1.8873
3.200000 2.700000 1.9060
3.300000 2.700000 1.8981
3.400000 2.700000 1.9068
3.500000 2.700000 1.9144
3.600000 2.700000 1.8916
3.700000 2.700000 1.8878
3.800000 2.700000 1.9174
3.900000 2.700000 1.8819
4.000000 2.700000 1.8851
4.100000 2.700000 1.8949
4.200000 2.700000 1.8890
4.300000 2.700000 1.8933
4.400000 2.700000 1.8905
4.500000 2.700000 1.8963
4.600000 2.700000 1.8784
4.700000 2.700000 1.8959
4.800000 2.700000 1.9041
4.900000 2.700000 1.8876
5.000000 2.700000 1.8769
5.100000 2.700000 1.8958
5.200000 2.700000 1.8909
5.300000 2.700000 1.9028
5.400000 2.700000 1.8899
5.500000 2.700000 1.8894
5.600000 2.700000 1.8936
5.700000 2.700000 1.8984
5.800000 2.700000 1.8982
5.900000 2.700000 1.8992
6.000000 2.700000 1.8930
6.100000 2.700000 1.8855
6.200000 2.700000 1.9105
6.300000 2.700000 1.8820
6.400000 2.700000 1.8793
6.500000 2.700000 1.8958
6.600000 2.700000 1.8972
6.700000 2.700000 1.9106
6.800000 2.700000 1.8976
6.900000 2.700000 1.8970
7.000000 2.700000 1.8756
7.100000 2.700000 1.8852
7.200000 2.700000 1.8905
7.300000 2.700000 1.8971
7.400000 2.700000 1.8924
7.500000 2.700000 1.8902
7.600000 2.700000 1.8807
7.700000 2.700000 1.8842
7.800000 2.700000 1.8793
7.900000 2.700000 1.8971
8.000000 2.700000 1.8990
8.100000 2.700000 1.8909
8.200000 2.700000 1.8821
8.300000 2.700000 1.8871
8.400000 2.700000 1.8922
8.500000 2.700000 1.8852
8.600000 2.700000 1.8918
8.700000 2.700000 1.8845
8.800000 2.700000 1.8849
8.900000 2.700000 1.8984
9.000000 2.700000 1.8889
9.100000 2.700000 1.8964
9.200000 2.700000 1.8996
9.300000 2.700000 1.8946
9.400000 2.700000 1.9135
9.500000 2.700000 1.9062
9.600000 2.700000 1.9064
9.700000 2.700000 1.9080
9.800000 2.700000 1.9156
9.900000 2.700000 1.9244
10.000000 2.700000 1.9133
10.100000 2.700000 1.8946
10.200000 2.700000 1.9256
10.300000 2.700000 1.9187
10.400000 2.700000 1.9203
10.500000 2.700000 1.9217
10.600000 2.700000 1.9119
10.700000 2.700000 1.9197
10.800000 2.700000 1.9052
10.900000 2.700000 1.9244
11.000000 2.700000 1.9122
11.100000 2.700000 1.9253
11.200000 2.700000 1.8964
11.300000 2.700000 1.9346
11.400000 2.700000 1.9312
11.500000 2.700000 1.9133
11.600000 2.700000 1.9224
11.700000 2.700000 1.9313
11.800000 2.700000 1.9137
11.900000 2.700000 1.9328
12.000000 2.700000 1.9394
12.100000 2.700000 1.9364
12.200000 2.700000 1.9202
12.300000 2.700000 1.9330
12.400000 2.700000 1.9323
12.500000 2.700000 1.9310
12.600000 2.700000 1.9250
12.700000 2.700000 1.9264
12.800000 2.700000 1.9299
12.900000 2.700000 1.9303
13.000000 2.700000 1.9180
13.100000 2.700000 1.9247
13.200000 2.700000 1.9331
13.300000 2.700000 1.9355
13.400000 2.700000 1.9335
13.500000 2.700000 1.9306
13.600000 2.700000 1.9437
13.700000 2.700000 1.9236
13.800000 2.700000 1.9235
13.900000 2.700000 1.9319
14.000000 2.700000 1.9389
14.100000 2.700000 1.9198
14.200000 2.700000 1.9205
14.300000 2.700000 1.9278
14.400000 2.700000 1.9348
14.500000 2.700000 1.9241
14.600000 2.700000 1.9168
14.700000 2.700000 1.9209
14.800000 2.700000 1.9165
14.900000 2.700000 1.9216
15.000000 2.700000 1.9296
15.100000 2.700000 1.9287
15.200000 2.700000 1.8973
15.300000 2.700000 1.9282
15.400000 2.700000 1.9117
15.500000 2.700000 1.9036
15.600000 2.700000 1.9108
15.700000 2.700000 1.9120
15.800000 2.700000 1.9207
15.900000 2.700000 1.9165
16.000000 2.700000 1.9246
16.100000 2.700000 1.9185
16.200001 2.700000 1.9330
16.299999 2.700000 1.9111
16.400000 2.700000 1.9123
16.500000 2.700000 1.9271
16.600000 2.700000 1.9171
16.700001 2.700000 1.9273
16.799999 2.700000 1.9270
16.900000 2.700000 1.9255
17.000000 2.700000 1.9289
17.100000 2.700000 1.9221
17.200001 2.700000 1.9150
17.299999 2.700000 1.9219
17.400000 2.700000 1.9093
17.500000 2.700000 1.9160
17.600000 2.700000 1.9200
17.700001 2.700000 1.9091
17.799999 2.700000 1.9286
17.900000 2.700000 1.9173
18.000000 2.700000 1.9298
18.100000 2.700000 1.9262
18.200001 2.700000 1.9052
0.000000 2.800000 1.9243
0.100000 2.800000 1.9063
0.200000 2.800000 1.9171
0.300000 2.800000 1.9264
0.400000 2.800000 1.9175
0.500000 2.800000 1.9299
0.600000 2.800000 1.9274
0.700000 2.800000 1.9226
0.800000 2.800000 1.9285
0.900000 2.800000 1.9220
1.000000 2.800000 1.9364
1.100000 2.800000 1.9111
1.200000 2.800000 1.9194
1.300000 2.800000 1.9215
1.400000 2.800000 1.9267
1.500000 2.800000 1.9245
1.600000 2.800000 1.9128
1.700000 2.800000 1.9119
1.800000 2.800000 1.9227
1.900000 2.800000 1.9214
2.000000 2.800000 1.9095
2.100000 2.800000 1.9172
2.200000 2.800000 1.9114
2.300000 2.800000 1.9126
2.400000 2.800000 1.9011
2.500000 2.800000 1.9019
2.600000 2.800000 1.9086
2.700000 2.800000 1.9220
2.800000 2.800000 1.9009
2.900000 2.800000 1.8864
3.000000 2.800000 1.8981
3.100000 2.800000 1.9121
3.200000 2.800000 1.9077
3.300000 2.800000 1.9033
3.400000 2.800000 1.8991
3.500000 2.800000 1.9020
3.600000 2.800000 1.9018
3.700000 2.800000 1.8939
3.800000 2.800000 1.8920
3.900000 2.800000 1.9031
4.000000 2.800000 1.8764
4.100000 2.800000 1.8989
4.200000 2.800000 1.8720
4.300000 2.800000 1.8760
4.400000 2.800000 1.8888
4.500000 2.800000 1.8840
4.600000 2.800000 1.8970
4.700000 2.800000 1.8998
4.800000 2.800000 1.8871
4.900000 2.800000 1.8948
5.000000 2.800000 1.8844
5.100000 2.800000 1.8838
5.200000 2.800000 1.8926
5.300000 2.800000 1.8941
5.400000 2.800000 1.8870
5.500000 2.800000 1.9030
5.600000 2.800000 1.9030
5.700000 2.800000 1.8870
5.800000 2.800000 1.9011
5.900000 2.800000 1.8890
6.000000 2.800000 1.8935
6.100000 2.800000 1.8872
6.200000 2.800000 1.8814
6.300000 2.800000 1.9073
6.400000 2.800000 1.8947
6.500000 2.800000 1.9066
6.600000 2.800000 1.9010
6.700000 2.800000 1.9044
6.800000 2.800000 1.8900
6.900000 2.800000 1.8840
7.000000 2.800000 1.8992
7.100000 2.800000 1.8777
7.200000 2.800000 1.8874
7.300000 2.800000 1.8889
7.400000 2.800000 1.8816
7.500000 2.800000 1.8799
7.600000 2.800000 1.8878
7.700000 2.800000 1.8848
7.800000 2.800000 1.8690
7.900000 2.800000 1.8891
8.000000 2.800000 1.8822
8.100000 2.800000 1.9006
8.200000 2.800000 1.8628
8.300000 2.800000 1.8774
8.400000 2.800000 1.8727
8.500000 2.800000 1.8653
8.600000 2.800000 1.8818
8.700000 2.800000 1.8916
8.800000 2.800000 1.8886
8.900000 2.800000 1.8815
9.000000 2.800000 1.8898
9.100000 2.800000 1.8723
9.200000 2.800000 1.9049
9.300000 2.800000 1.9092
9.400000 2.800000 1.8922
9.500000 2.800000 1.8997
9.600000 2.800000 1.8995
9.700000 2.800000 1.8959
9.800000 2.800000 1.8849
9.900000 2.800000 1.9006
10.000000 2.800000 1.8879
10.100000 2.800000 1.9024
10.200000 2.800000 1.9013
10.300000 2.800000 1.8987
10.400000 2.800000 1.9181
10.500000 2.800000 1.9121
10.600000 2.800000 1.9180
10.700000 2.800000 1.9120
10.800000 2.800000 1.9194
10.900000 2.800000 1.9104
11.000000 2.800000 1.9183
11.100000 2.800000 1.9256
11.200000 2.800000 1.9340
11.300000 2.800000 1.9250
11.400000 2.800000 1.9291
11.500000 2.800000 1.9160
11.600000 2.800000 1.9192
11.700000 2.800000 1.9292
11.800000 2.800000 1.9219
11.900000 2.800000 1.9312
12.000000 2.800000 1.9405
12.100000 2.800000 1.9351
12.200000 2.800000 1.9278
12.300000 2.800000 1.9364
12.400000 2.800000 1.9259
12.500000 2.800000 1.9314
12.600000 2.800000 1.9349
12.700000 2.800000 1.9397
12.800000 2.800000 1.9295
12.900000 2.800000 1.9356
13.000000 2.800000 1.9371
13.100000 2.800000 1.9383
13.200000 2.800000 1.9379
13.300000 2.800000 1.9223
13.400000 2.800000 1.9272
13.500000 2.800000 1.9171
13.600000 2.800000 1.9334
13.700000 2.800000 1.9393
13.800000 2.800000 1.9287
13.900000 2.800000 1.9274
14.000000 2.800000 1.9299
14.100000 2.800000 1.9256
14.200000 2.800000 1.9211
14.300000 2.800000 1.9058
14.400000 2.800000 1.9322
14.500000 2.800000 1.9235
14.600000 2.800000 1.9244
14.700000 2.800000 1.9299
14.800000 2.800000 1.9130
14.900000 2.800000 1.9334
15.000000 2.800000 1.9225
15.100000 2.800000 1.9112
15.200000 2.800000 1.9171
15.300000 2.800000 1.9182
15.400000 2.800000 1.9171
15.500000 2.800000 1.9196
15.600000 2.800000 1.9030
15.700000 2.800000 1.9227
15.800000 2.800000 1.9138
15.900000 2.800000 1.9247
16.000000 2.800000 1.9294
16.100000 2.800000 1.9288
16.200001 2.800000 1.9175
16.299999 2.800000 1.9139
16.400000 2.800000 1.9169
16.500000 2.800000 1.9263
16.600000 2.800000 1.9204
16.700001 2.800000 1.9279
16.799999 2.800000 1.9190
16.900000 2.800000 1.9115
17.000000 2.800000 1.9183
17.100000 2.800000 1.9107
17.200001 2.800000 1.9168
17.299999 2.800000 1.9211
17.400000 2.800000 1.9217
17.500000 2.800000 1.9156
17.600000 2.800000 1.9191
17.700001 2.800000 1.9199
17.799999 2.800000 1.9072
17.900000 2.800000 1.9269
18.000000 2.800000 1.9161
18.100000 2.800000 1.9258
18.200001 2.800000 1.9195
0.000000 2.900000 1.9094
0.100000 2.900000 1.9199
0.200000 2.900000 1.9195
0.300000 2.900000 1.9164
0.400000 2.900000 1.9270
0.500000 2.900000 1.9077
0.600000 2.900000 1.9143
0.700000 2.900000 1.9274
0.800000 2.900000 1.9198
0.900000 2.900000 1.9138
1.000000 2.900000 1.9101
1.100000 2.900000 1.9086
1.200000 2.900000 1.9071
1.300000 2.900000 1.9115
1.400000 2.900000 1.9193
1.500000 2.900000 1.9135
1.600000 2.900000 1.9303
1.700000 2.900000 1.9230
1.800000 2.900000 1.9152
1.900000 2.900000 1.9214
2.000000 2.900000 1.9187
2.100000 2.900000 1.9053
2.200000 2.900000 1.9018
2.300000 2.900000 1.9006
2.400000 2.900000 1.9202
2.500000 2.900000 1.9083
2.600000 2.900000 1.9153
2.700000 2.900000 1.9125
2.800000 2.900000 1.9022
2.900000 2.900000 1.8984
3.000000 2.900000 1.9133
3.100000 2.900000 1.8974
3.200000 2.900000 1.9080
3.300000 2.900000 1.9108
3.400000 2.900000 1.8918
3.500000 2.900000 1.9086
3.600000 2.900000 1.9042
3.700000 2.900000 1.9082
3.800000 2.900000 1.8881
3.900000 2.900000 1.9001
4.000000 2.900000 1.8919
4.100000 2.900000 1.9054
4.200000 2.900000 1.8916
4.300000 2.900000 1.8910
4.400000 2.900000 1.8975
4.500000 2.900000 1.9031
4.600000 2.900000 1.8914
4.700000 2.900000 1.9082
4.800000 2.900000 1.8946
4.900000 2.900000 1.9081
5.000000 2.900000 1.8913
5.100000 2.900000 1.8835
5.200000 2.900000 1.8974
5.300000 2.900000 1.8966
5.400000 2.900000 1.8990
5.500000 2.900000 1.8812
5.600000 2.900000 1.8814
5.700000 2.900000 1.8844
5.800000 2.900000 1.8944
5.900000 2.900000 1.8859
6.000000 2.900000 1.8863
6.100000 2.900000 1.8888
6.200000 2.900000 1.8892
6.300000 2.900000 1.8731
6.400000 2.900000 1.8967
6.500000 2.900000 1.8955
6.600000 2.900000 1.8942
6.700000 2.900000 1.9001
6.800000 2.900000 1.9060
6.900000 2.900000 1.8813
7.000000 2.900000 1.8893
7.100000 2.900000 1.8854
7.200000 2.900000 1.9030
7.300000 2.900000 1.8741
7.400000 2.900000 1.8807
7.500000 2.900000 1.8734
7.600000 2.900000 1.8768
7.700000 2.900000 1.8758
7.800000 2.900000 1.8761
7.900000 2.900000 1.8644
8.000000 2.900000 1.8783
8.100000 2.900000 1.8624
8.200000 2.900000 1.8655
8.300000 2.900000 1.8748
8.400000 2.900000 1.8647
8.500000 2.900000 1.8866
8.600000 2.900000 1.8776
8.700000 2.900000 1.8857
8.800000 2.900000 1.8592
8.900000 2.900000 1.8835
9.000000 2.900000 1.8855
9.100000 2.900000 1.8767
9.200000 2.900000 1.8911
9.300000 2.900000 1.8736
9.400000 2.900000 1.8983
9.500000 2.900000 1.8923
9.600000 2.900000 1.8861
9.700000 2.900000 1.8869
9.800000 2.900000 1.8947
9.900000 2.900000 1.8969
10.000000 2.900000 1.9085
10.100000 2.900000 1.9044
10.200000 2.900000 1.8939
10.300000 2.900000 1.9076
10.400000 2.900000 1.9152
10.500000 2.900000 1.9097
10.600000 2.900000 1.9145
10.700000 2.900000 1.9133
10.800000 2.900000 1.9185
10.900000 2.900000 1.9130
11.000000 2.900000 1.9151
11.100000 2.900000 1.9273
11.200000 2.900000 1.9269
11.300000 2.900000 1.9246
11.400000 2.900000 1.9378
11.500000 2.900000 1.9308
11.600000 2.900000 1.9418
11.700000 2.900000 1.9283
11.800000 2.900000 1.9286
11.900000 2.900000 1.9329
12.000000 2.900000 1.9236
12.100000 2.900000 1.9481
12.200000 2.900000 1.9386
12.300000 2.900000 1.9289
12.400000 2.900000 1.9279
12.500000 2.900000 1.9363
12.600000 2.900000 1.9394
12.700000 2.900000 1.9527
12.800000 2.900000 1.9457
12.900000 2.900000 1.9463
13.000000 2.900000 1.9369
13.100000 2.900000 1.9392
13.200000 2.900000 1.9459
13.300000 2.900000 1.9187
13.400000 2.900000 1.9368
13.500000 2.900000 1.9407
13.600000 2.900000 1.9411
13.700000 2.900000 1.9202
13.800000 2.900000 1.9398
13.900000 2.900000 1.9151
14.000000 2.900000 1.9264
14.100000 2.900000 1.9290
14.200000 2.900000 1.9369
14.300000 2.900000 1.9336
14.400000 2.900000 1.9186
14.500000 2.900000 1.9261
14.600000 2.900000 1.9238
14.700000 2.900000 1.9409
14.800000 2.900000 1.9439
14.900000 2.900000 1.9203
15.000000 2.900000 1.9234
15.100000 2.900000 1.9308
15.200000 2.900000 1.9333
15.300000 2.900000 1.9292
15.400000 2.900000 1.9158
15.500000 2.900000 1.9272
15.600000 2.900000 1.9147
15.700000 2.900000 1.9265
15.800000 2.900000 1.9289
15.900000 2.900000 1.9191
16.000000 2.900000 1.9161
16.100000 2.900000 1.9370
16.200001 2.900000 1.9131
16.299999 2.900000 1.9088
16.400000 2.900000 1.9200
16.500000 2.900000 1.9120
16.600000 2.900000 1.9309
16.700001 2.900000 1.9387
16.799999 2.900000 1.9303
16.900000 2.900000 1.9232
17.000000 2.900000 1.9293
17.100000 2.900000 1.9398
17.200001 2.900000 1.9204
17.299999 2.900000 1.9171
17.400000 2.900000 1.9312
17.500000 2.900000 1.9259
17.600000 2.900000 1.9198
17.700001 2.900000 1.9189
17.799999 2.900000 1.9185
17.900000 2.900000 1.9225
18.000000 2.900000 1.8942
18.100000 2.900000 1.9230
18.200001 2.900000 1.8848
0.000000 3.000000 1.9441
0.100000 3.000000 1.9218
0.200000 3.000000 1.9298
0.300000 3.000000 1.9197
0.400000 3.000000 1.9400
0.500000 3.000000 1.9315
0.600000 3.000000 1.9296
0.700000 3.000000 1.9278
0.800000 3.000000 1.9320
0.900000 3.000000 1.9095
1.000000 3.000000 1.9358
1.100000 3.000000 1.9231
1.200000 3.000000 1.9290
1.300000 3.000000 1.9134
1.400000 3.000000 1.9209
1.500000 3.000000 1.9283
1.600000 3.000000 1.9145
1.700000 3.000000 1.9189
1.800000 3.000000 1.9292
1.900000 3.000000 1.9152
2.000000 3.000000 1.9137
2.100000 3.000000 1.9279
2.200000 3.000000 1.9226
2.300000 3.000000 1.9110
2.400000 3.000000 1.9126
2.500000 3.000000 1.9206
2.600000 3.000000 1.9117
2.700000 3.000000 1.9183
2.800000 3.000000 1.8962
2.900000 3.000000 1.9092
3.000000 3.000000 1.9021
3.100000 3.000000 1.9028
3.200000 3.000000 1.8937
3.300000 3.000000 1.9125
3.400000 3.000000 1.9087
3.500000 3.000000 1.9101
3.600000 3.000000 1.9062
3.700000 3.000000 1.8872
3.800000 3.000000 1.8839
3.900000 3.000000 1.9061
4.000000 3.000000 1.9095
4.100000 3.000000 1.8825
4.200000 3.000000 1.8915
4.300000 3.000000 1.8819
4.400000 3.000000 1.8979
4.500000 3.000000 1.9048
4.600000 3.000000 1.8978
4.700000 3.000000 1.8902
4.800000 3.000000 1.8913
4.900000 3.000000 1.8947
5.000000 3.000000 1.9022
5.100000 3.000000 1.8995
5.200000 3.000000 1.8956
5.300000 3.000000 1.8948
5.400000 3.000000 1.8989
5.500000 3.000000 1.8976
5.600000 3.000000 1.9012
5.700000 3.000000 1.8894
5.800000 3.000000 1.9120
5.900000 3.000000 1.8893
6.000000 3.000000 1.8820
6.100000 3.000000 1.8887
6.200000 3.000000 1.8724
6.300000 3.000000 1.8867
6.400000 3.000000 1.9026
6.500000 3.000000 1.8944
6.600000 3.000000 1.8884
6.700000 3.000000 1.8967
6.800000 3.000000 1.8722
6.900000 3.000000 1.8774
7.000000 3.000000 1.8799
7.100000 3.000000 1.8713
7.200000 3.000000 1.8863
7.300000 3.000000 1.8729
7.400000 3.000000 1.8729
7.500000 3.000000 1.8707
7.600000 3.000000 1.8708
7.700000 3.000000 1.8827
7.800000 3.000000 1.8599
7.900000 3.000000 1.8681
8.000000 3.000000 1.8632
8.100000 3.000000 1.8758
8.200000 3.000000 1.8545
8.300000 3.000000 1.8605
8.400000 3.000000 1.8655
8.500000 3.000000 1.8684
8.600000 3.000000 1.8728
8.700000 3.000000 1.8687
8.800000 3.000000 1.8683
8.900000 3.000000 1.8699
9.000000 3.000000 1.8875
9.100000 3.000000 1.8708
9.200000 3.000000 1.8659
9.300000 3.000000 1.8888
9.400000 3.000000 1.8682
9.500000 3.000000 1.8868
9.600000 3.000000 1.8730
9.700000 3.000000 1.8854
9.800000 3.000000 1.8928
9.900000 3.000000 1.8855
10.000000 3.000000 1.8946
10.100000 3.000000 1.8936
10.200000 3.000000 1.9079
10.300000 3.000000 1.8933
10.400000 3.000000 1.9210
10.500000 3.000000 1.9022
10.600000 3.000000 1.9134
10.700000 3.000000 1.9074
10.800000 3.000000 1.9168
10.900000 3.000000 1.9218
11.000000 3.000000 1.9107
11.100000 3.000000 1.9313
11.200000 3.000000 1.9276
11.300000 3.000000 1.9289
11.400000 3.000000 1.9174
11.500000 3.000000 1.9290
11.600000 3.000000 1.9269
11.700000 3.000000 1.9382
11.800000 3.000000 1.9335
11.900000 3.000000 1.9421
12.000000 3.000000 1.9438
12.100000 3.000000 1.9342
12.200000 3.000000 1.9354
12.300000 3.000000 1.9460
12.400000 3.000000 1.9304
12.500000 3.000000 1.9357
12.600000 3.000000 1.9306
12.700000 3.000000 1.9475
12.800000 3.000000 1.9250
12.900000 3.000000 1.9381
13.000000 3.000000 1.9357
13.100000 3.000000 1.9372
13.200000 3.000000 1.9229
13.300000 3.000000 1.9388
13.400000 3.000000 1.9292
13.500000 3.000000 1.9292
13.600000 3.000000 1.9318
13.700000 3.000000 1.9454
13.800000 3.000000 1.9254
13.900000 3.000000 1.9288
14.000000 3.000000 1.9185
14.100000 3.000000 1.9143
14.200000 3.000000 1.9366
14.300000 3.000000 1.9201
14.400000 3.000000 1.9125
14.500000 3.000000 1.9422
14.600000 3.000000 1.9297
14.700000 3.000000 1.9223
14.800000 3.000000 1.9251
14.900000 3.000000 1.9072
15.000000 3.000000 1.9334
15.100000 3.000000 1.9264
15.200000 3.000000 1.9337
15.300000 3.000000 1.9176
15.400000 3.000000 1.9336
15.500000 3.000000 1.9281
15.600000 3.000000 1.9125
15.700000 3.000000 1.9334
15.800000 3.000000 1.9253
15.900000 3.000000 1.9216
16.000000 3.000000 1.9218
16.100000 3.000000 1.9289
16.200001 3.000000 1.9131
16.299999 3.000000 1.9180
16.400000 3.000000 1.9229
16.500000 3.000000 1.9197
16.600000 3.000000 1.9140
16.700001 3.000000 1.9195
16.799999 3.000000 1.9238
16.900000 3.000000 1.9278
17.000000 3.000000 1.9120
17.100000 3.000000 1.9420
17.200001 3.000000 1.9107
17.299999 3.000000 1.9176
17.400000 3.000000 1.9120
17.500000 3.000000 1.9149
17.600000 3.000000 1.9290
17.700001 3.000000 1.9271
17.799999 3.000000 1.9138
17.900000 3.000000 1.9176
18.000000 3.000000 1.9321
18.100000 3.000000 1.9119
18.200001 3.000000 1.9353
0.000000 3.100000 1.9265
0.100000 3.100000 1.9174
0.200000 3.100000 1.9193
0.300000 3.100000 1.9234
0.400000 3.100000 1.9349
0.500000 3.100000 1.9339
0.600000 3.100000 1.9259
0.700000 3.100000 1.9209
0.800000 3.100000 1.9198
0.900000 3.100000 1.9188
1.000000 3.100000 1.9179
1.100000 3.100000 1.9227
1.200000 3.100000 1.9368
1.300000 3.100000 1.9148
1.400000 3.100000 1.9262
1.500000 3.100000 1.9147
1.600000 3.100000 1.9080
1.700000 3.100000 1.9120
1.800000 3.100000 1.9276
1.900000 3.100000 1.9120
2.000000 3.100000 1.9075
2.100000 3.100000 1.9120
2.200000 3.100000 1.9178
2.300000 3.100000 1.9143
2.400000 3.100000 1.9109
2.500000 3.100000 1.9089
2.600000 3.100000 1.8990
2.700000 3.100000 1.9131
2.800000 3.100000 1.9137
2.900000 3.100000 1.9061
3.000000 3.100000 1.9106
3.100000 3.100000 1.9051
3.200000 3.100000 1.9215
3.300000 3.100000 1.9167
3.400000 3.100000 1.8987
3.500000 3.100000 1.9114
3.600000 3.100000 1.9046
3.700000 3.100000 1.9023
3.800000 3.100000 1.9107
3.900000 3.100000 1.8860
4.000000 3.100000 1.9206
4.100000 3.100000 1.9051
4.200000 3.100000 1.8953
4.300000 3.100000 1.8987
4.400000 3.100000 1.9012
4.500000 3.100000 1.8900
4.600000 3.100000 1.9068
4.700000 3.100000 1.9001
4.800000 3.100000 1.9063
4.900000 3.100000 1.8958
5.000000 3.100000 1.8912
5.100000 3.100000 1.9007
5.200000 3.100000 1.9006
5.300000 3.100000 1.8941
5.400000 3.100000 1.8901
5.500000 3.100000 1.9067
5.600000 3.100000 1.8931
5.700000 3.100000 1.8981
5.800000 3.100000 1.9010
5.900000 3.100000 1.8981
6.000000 3.100000 1.8948
6.100000 3.100000 1.8945
6.200000 3.100000 1.8872
6.300000 3.100000 1.9008
6.400000 3.100000 1.9089
6.500000 3.100000 1.8926
6.600000 3.100000 1.8754
6.700000 3.100000 1.8866
6.800000 3.100000 1.8850
6.900000 3.100000 1.8807
7.000000 3.100000 1.8749
7.100000 3.100000 1.8745
7.200000 3.100000 1.8841
7.300000 3.100000 1.8688
7.400000 3.100000 1.8800
7.500000 3.100000 1.8667
7.600000 3.100000 1.8627
7.700000 3.100000 1.8554
7.800000 3.100000 1.8770
7.900000 3.100000 1.8531
8.000000 3.100000 1.8567
8.100000 3.100000 1.8533
8.200000 3.100000 1.8625
8.300000 3.100000 1.8705
8.400000 3.100000 1.8758
8.500000 3.100000 1.8583
8.600000 3.100000 1.8628
8.700000 3.100000 1.8579
8.800000 3.100000 1.8753
8.900000 3.100000 1.8639
9.000000 3.100000 1.8542
9.100000 3.100000 1.8701
9.200000 3.100000 1.8568
9.300000 3.100000 1.8672
9.400000 3.100000 1.8704
9.500000 3.100000 1.8664
9.600000 3.100000 1.8612
9.700000 3.100000 1.8683
9.800000 3.100000 1.8729
9.900000 3.100000 1.8836
10.000000 3.100000 1.8976
10.100000 3.100000 1.8920
10.200000 3.100000 1.8864
10.300000 3.100000 1.9000
10.400000 3.100000 1.9004
10.500000 3.100000 1.8854
10.600000 3.100000 1.9081
10.700000 3.100000 1.9054
10.800000 3.100000 1.9009
10.900000 3.100000 1.9092
11.000000 3.100000 1.9098
11.100000 3.100000 1.9232
11.200000 3.100000 1.9104
11.300000 3.100000 1.9156
11.400000 3.100000 1.9161
11.500000 3.100000 1.9319
11.600000 3.100000 1.9316
11.700000 3.100000 1.9433
11.800000 3.100000 1.9406
11.900000 3.100000 1.9484
12.000000 3.100000 1.9472
12.100000 3.100000 1.9445
12.200000 3.100000 1.9369
12.300000 3.100000 1.9458
12.400000 3.100000 1.9456
12.500000 3.100000 1.9532
12.600000 3.100000 1.9288
12.700000 3.100000 1.9398
12.800000 3.100000 1.9492
12.900000 3.100000 1.9397
13.000000 3.100000 1.9431
13.100000 3.100000 1.9414
13.200000 3.100000 1.9453
13.300000 3.100000 1.9528
13.400000 3.100000 1.9407
13.500000 3.100000 1.9442
13.600000 3.100000 1.9335
13.700000 3.100000 1.9353
13.800000 3.100000 1.9234
13.900000 3.100000 1.9230
14.000000 3.100000 1.9411
14.100000 3.100000 1.9265
14.200000 3.100000 1.9415
14.300000 3.100000 1.9241
14.400000 3.100000 1.9273
14.500000 3.100000 1.9313
14.600000 3.100000 1.9249
14.700000 3.100000 1.9326
14.800000 3.100000 1.9327
14.900000 3.100000 1.9435
15.000000 3.100000 1.9313
15.100000 3.100000 1.9237
15.200000 3.100000 1.9382
15.300000 3.100000 1.9203
15.400000 3.100000 1.9211
15.500000 3.100000 1.9098
15.600000 3.100000 1.9243
15.700000 3.100000 1.9364
15.800000 3.100000 1.9246
15.900000 3.100000 1.9172
16.000000 3.100000 1.9236
16.100000 3.100000 1.9287
16.200001 3.100000 1.9159
16.299999 3.100000 1.9381
16.400000 3.100000 1.9152
16.500000 3.100000 1.9267
16.600000 3.100000 1.9185
16.700001 3.100000 1.9274
16.799999 3.100000 1.9374
16.900000 3.100000 1.9415
17.000000 3.100000 1.9127
17.100000 3.100000 1.9378
17.200001 3.100000 1.9264
17.299999 3.100000 1.9248
17.400000 3.100000 1.9332
17.500000 3.100000 1.9356
17.600000 3.100000 1.9347
17.700001 3.100000 1.9161
17.799999 3.100000 1.9225
17.900000 3.100000 1.9306
18.000000 3.100000 1.9374
18.100000 3.100000 1.9340
18.200001 3.100000 1.9188
0.000000 3.200000 1.9283
0.100000 3.200000 1.9169
0.200000 3.200000 1.9469
0.300000 3.200000 1.9282
0.400000 3.200000 1.9185
0.500000 3.200000 1.9165
0.600000 3.200000 1.9314
0.700000 3.200000 1.9336
0.800000 3.200000 1.9166
0.900000 3.200000 1.9281
1.000000 3.200000 1.9199
1.100000 3.200000 1.9072
1.200000 3.200000 1.9293
1.300000 3.200000 1.9179
1.400000 3.200000 1.9234
1.500000 3.200000 1.9197
1.600000 3.200000 1.9117
1.700000 3.200000 1.9223
1.800000 3.200000 1.9189
1.900000 3.200000 1.9252
2.000000 3.200000 1.9131
2.100000 3.200000 1.9209
2.200000 3.200000 1.9105
2.300000 3.200000 1.9195
2.400000 3.200000 1.9197
2.500000 3.200000 1.9200
2.600000 3.200000 1.9210
2.700000 3.200000 1.9074
2.800000 3.200000 1.9118
2.900000 3.200000 1.9139
3.000000 3.200000 1.9056
3.100000 3.200000 1.9157
3.200000 3.200000 1.9057
3.300000 3.200000 1.9119
3.400000 3.200000 1.8975
3.500000 3.200000 1.9050
3.600000 3.200000 1.8939
3.700000 3.200000 1.8967
3.800000 3.200000 1.8949
3.900000 3.200000 1.9119
4.000000 3.200000 1.8958
4.100000 3.200000 1.8969
4.200000 3.200000 1.8917
4.300000 3.200000 1.8913
4.400000 3.200000 1.8883
4.500000 3.200000 1.8930
4.600000 3.200000 1.9151
4.700000 3.200000 1.8950
4.800000 3.200000 1.8885
4.900000 3.200000 1.9001
5.000000 3.200000 1.8924
5.100000 3.200000 1.9177
5.200000 3.200000 1.8907
5.300000 3.200000 1.8880
5.400000 3.200000 1.9116
5.500000 3.200000 1.9005
5.600000 3.200000 1.9002
5.700000 3.200000 1.9021
5.800000 3.200000 1.8940
5.900000 3.200000 1.8992
6.000000 3.200000 1.9011
6.100000 3.200000 1.9041
6.200000 3.200000 1.8898
6.300000 3.200000 1.8953
6.400000 3.200000 1.8970
6.500000 3.200000 1.8854
6.600000 3.200000 1.8829
6.700000 3.200000 1.8755
6.800000 3.200000 1.8757
6.900000 3.200000 1.8732
7.000000 3.200000 1.8805
7.100000 3.200000 1.8614
7.200000 3.200000 1.8742
7.300000 3.200000 1.8678
7.400000 3.200000 1.8437
7.500000 3.200000 1.8450
7.600000 3.200000 1.8530
7.700000 3.200000 1.8719
7.800000 3.200000 1.8495
7.900000 3.200000 1.8615
8.000000 3.200000 1.8513
8.100000 3.200000 1.8567
8.200000 3.200000 1.8519
8.300000 3.200000 1.8536
8.400000 3.200000 1.8309
8.500000 3.200000 1.8631
8.600000 3.200000 1.8594
8.700000 3.200000 1.8562
8.800000 3.200000 1.8408
8.900000 3.200000 1.8684
9.000000 3.200000 1.8567
9.100000 3.200000 1.8488
9.200000 3.200000 1.8494
9.300000 3.200000 1.8591
9.400000 3.200000 1.8328
9.500000 3.200000 1.8625
9.600000 3.200000 1.8649
9.700000 3.200000 1.8755
9.800000 3.200000 1.8555
9.900000 3.200000 1.8709
10.000000 3.200000 1.8760
10.100000 3.200000 1.8730
10.200000 3.200000 1.8744
10.300000 3.200000 1.8854
10.400000 3.200000 1.8727
10.500000 3.200000 1.9035
10.600000 3.200000 1.9038
10.700000 3.200000 1.9061
10.800000 3.200000 1.9126
10.900000 3.200000 1.9145
11.000000 3.200000 1.9276
11.100000 3.200000 1.9131
11.200000 3.200000 1.9214
11.300000 3.200000 1.9142
11.400000 3.200000 1.9268
11.500000 3.200000 1.9323
11.600000 3.200000 1.9387
11.700000 3.200000 1.9458
11.800000 3.200000 1.9429
11.900000 3.200000 1.9435
12.000000 3.200000 1.9327
12.100000 3.200000 1.9575
12.200000 3.200000 1.9563
12.300000 3.200000 1.9305
12.400000 3.200000 1.9410
12.500000 3.200000 1.9515
12.600000 3.200000 1.9249
12.700000 3.200000 1.9392
12.800000 3.200000 1.9417
12.900000 3.200000 1.9398
13.000000 3.200000 1.9471
13.100000 3.200000 1.9389
13.200000 3.200000 1.9430
13.300000 3.200000 1.9489
13.400000 3.200000 1.9552
13.500000 3.200000 1.9470
13.600000 3.200000 1.9377
13.700000 3.200000 1.9428
13.800000 3.200000 1.9468
13.900000 3.200000 1.9418
14.000000 3.200000 1.9545
14.100000 3.200000 1.9387
14.200000 3.200000 1.9303
14.300000 3.200000 1.9181
14.400000 3.200000 1.9455
14.500000 3.200000 1.9291
14.600000 3.200000 1.9263
14.700000 3.200000 1.9499
14.800000 3.200000 1.9341
14.900000 3.200000 1.9235
15.000000 3.200000 1.9312
15.100000 3.200000 1.9238
15.200000 3.200000 1.9376
15.300000 3.200000 1.9233
15.400000 3.200000 1.9131
15.500000 3.200000 1.9398
15.600000 3.200000 1.9337
15.700000 3.200000 1.9227
15.800000 3.200000 1.9268
15.900000 3.200000 1.9438
16.000000 3.200000 1.9374
16.100000 3.200000 1.9137
16.200001 3.200000 1.9167
16.299999 3.200000 1.9213
16.400000 3.200000 1.9280
16.500000 3.200000 1.9099
16.600000 3.200000 1.9339
16.700001 3.200000 1.9280
16.799999 3.200000 1.9251
16.900000 3.200000 1.9483
17.000000 3.200000 1.9282
17.100000 3.200000 1.9273
17.200001 3.200000 1.9282
17.299999 3.200000 1.9174
17.400000 3.200000 1.9208
17.500000 3.200000 1.9445
17.600000 3.200000 1.9186
17.700001 3.200000 1.9276
17.799999 3.200000 1.9330
17.900000 3.200000 1.9166
18.000000 3.200000 1.9208
18.100000 3.200000 1.9286
18.200001 3.200000 1.9103
0.000000 3.300000 1.9385
0.100000 3.300000 1.9398
0.200000 3.300000 1.9288
0.300000 3.300000 1.9288
0.400000 3.300000 1.9387
0.500000 3.300000 1.9329
0.600000 3.300000 1.9143
0.700000 3.300000 1.9388
0.800000 3.300000 1.9187
0.900000 3.300000 1.9154
1.000000 3.300000 1.9305
1.100000 3.300000 1.9448
1.200000 3.300000 1.9125
1.300000 3.300000 1.9466
1.400000 3.300000 1.9363
1.500000 3.300000 1.9277
1.600000 3.300000 1.9190
1.700000 3.300000 1.9200
1.800000 3.300000 1.9256
1.900000 3.300000 1.9410
2.000000 3.300000 1.9044
2.100000 3.300000 1.9329
2.200000 3.300000 1.9287
2.300000 3.300000 1.9115
2.400000 3.300000 1.9147
2.500000 3.300000 1.9364
2.600000 3.300000 1.8994
2.700000 3.300000 1.9224
2.800000 3.300000 1.9243
2.900000 3.300000 1.9230
3.000000 3.300000 1.9183
3.100000 3.300000 1.9183
3.200000 3.300000 1.8996
3.300000 3.300000 1.9097
3.400000 3.300000 1.8910
3.500000 3.300000 1.9037
3.600000 3.300000 1.9159
3.700000 3.300000 1.8998
3.800000 3.300000 1.9028
3.900000 3.300000 1.9073
4.000000 3.300000 1.8989
4.100000 3.300000 1.9060
4.200000 3.300000 1.9156
4.300000 3.300000 1.9126
4.400000 3.300000 1.9120
4.500000 3.300000 1.9043
4.600000 3.300000 1.9082
4.700000 3.300000 1.8993
4.800000 3.300000 1.9154
4.900000 3.300000 1.8951
5.000000 3.300000 1.9180
5.100000 3.300000 1.9011
5.200000 3.300000 1.9094
5.300000 3.300000 1.9156
5.400000 3.300000 1.9064
5.500000 3.300000 1.8892
5.600000 3.300000 1.8956
5.700000 3.300000 1.8779
5.800000 3.300000 1.8984
5.900000 3.300000 1.8958
6.000000 3.300000 1.9031
6.100000 3.300000 1.9004
6.200000 3.300000 1.9062
6.300000 3.300000 1.8901
6.400000 3.300000 1.8989
6.500000 3.300000 1.8924
6.600000 3.300000 1.8809
6.700000 3.300000 1.8685
6.800000 3.300000 1.8803
6.900000 3.300000 1.8702
7.000000 3.300000 1.8802
7.100000 3.300000 1.8730
7.200000 3.300000 1.8677
7.300000 3.300000 1.8704
7.400000 3.300000 1.8578
7.500000 3.300000 1.8580
7.600000 3.300000 1.8761
7.700000 3.300000 1.8565
7.800000 3.300000 1.8551
7.900000 3.300000 1.8422
8.000000 3.300000 1.8469
8.100000 3.300000 1.8377
8.200000 3.300000 1.8345
8.300000 3.300000 1.8460
8.400000 3.300000 1.8367
8.500000 3.300000 1.8435
8.600000 3.300000 1.8225
8.700000 3.300000 1.8378
8.800000 3.300000 1.8198
8.900000 3.300000 1.8260
9.000000 3.300000 1.8320
9.100000 3.300000 1.8306
9.200000 3.300000 1.8415
9.300000 3.300000 1.8420
9.400000 3.300000 1.8325
9.500000 3.300000 1.8687
9.600000 3.300000 1.8628
9.700000 3.300000 1.8520
9.800000 3.300000 1.8678
9.900000 3.300000 1.8553
10.000000 3.300000 1.8546
10.100000 3.300000 1.8701
10.200000 3.300000 1.8814
10.300000 3.300000 1.8749
10.400000 3.300000 1.8886
10.500000 3.300000 1.8656
10.600000 3.300000 1.8918
10.700000 3.300000 1.8957
10.800000 3.300000 1.9169
10.900000 3.300000 1.9155
11.000000 3.300000 1.9104
11.100000 3.300000 1.8959
11.200000 3.300000 1.9231
11.300000 3.300000 1.9263
11.400000 3.300000 1.9326
11.500000 3.300000 1.9287
11.600000 3.300000 1.9242
11.700000 3.300000 1.9321
11.800000 3.300000 1.9341
11.900000 3.300000 1.9572
12.000000 3.300000 1.9506
12.100000 3.300000 1.9428
12.200000 3.300000 1.9374
12.300000 3.300000 1.9412
12.400000 3.300000 1.9491
12.500000 3.300000 1.9447
12.600000 3.300000 1.9505
12.700000 3.300000 1.9310
12.800000 3.300000 1.9475
12.900000 3.300000 1.9620
13.000000 3.300000 1.9501
13.100000 3.300000 1.9503
13.200000 3.300000 1.9340
13.300000 3.300000 1.9249
13.400000 3.300000 1.9313
13.500000 3.300000 1.9462
13.600000 3.300000 1.9332
13.700000 3.300000 1.9193
13.800000 3.300000 1.9400
13.900000 3.300000 1.9521
14.000000 3.300000 1.9649
14.100000 3.300000 1.9512
14.200000 3.300000 1.9448
14.300000 3.300000 1.9394
14.400000 3.300000 1.9408
14.500000 3.300000 1.9335
14.600000 3.300000 1.9323
14.700000 3.300000 1.9235
14.800000 3.300000 1.9415
14.900000 3.300000 1.9376
15.000000 3.300000 1.9438
15.100000 3.300000 1.9246
15.200000 3.300000 1.9506
15.300000 3.300000 1.9282
15.400000 3.300000 1.9334
15.500000 3.300000 1.9246
15.600000 3.300000 1.9355
15.700000 3.300000 1.9333
15.800000 3.300000 1.9310
15.900000 3.300000 1.9189
16.000000 3.300000 1.9373
16.100000 3.300000 1.9281
16.200001 3.300000 1.9319
16.299999 3.300000 1.9275
16.400000 3.300000 1.9293
16.500000 3.300000 1.9307
16.600000 3.300000 1.9419
16.700001 3.300000 1.9193
16.799999 3.300000 1.9299
16.900000 3.300000 1.9436
17.000000 3.300000 1.9287
17.100000 3.300000 1.9295
17.200001 3.300000 1.9248
17.299999 3.300000 1.9246
17.400000 3.300000 1.9212
17.500000 3.300000 1.9294
17.600000 3.300000 1.9268
17.700001 3.300000 1.9369
17.799999 3.300000 1.9231
17.900000 3.300000 1.9145
18.000000 3.300000 1.9311
18.100000 3.300000 1.9239
18.200001 3.300000 1.9417
0.000000 3.400000 1.8833
0.100000 3.400000 1.9327
0.200000 3.400000 1.9043
0.300000 3.400000 1.9326
0.400000 3.400000 1.9262
0.500000 3.400000 1.9277
0.600000 3.400000 1.9376
0.700000 3.400000 1.9314
0.800000 3.400000 1.9321
0.900000 3.400000 1.9229
1.000000 3.400000 1.9333
1.100000 3.400000 1.9170
1.200000 3.400000 1.9285
1.300000 3.400000 1.9354
1.400000 3.400000 1.9197
1.500000 3.400000 1.9235
1.600000 3.400000 1.9085
1.700000 3.400000 1.9262
1.800000 3.400000 1.9171
1.900000 3.400000 1.9222
2.000000 3.400000 1.9114
2.100000 3.400000 1.9178
2.200000 3.400000 1.9333
2.300000 3.400000 1.9181
2.400000 3.400000 1.9145
2.500000 3.400000 1.9226
2.600000 3.400000 1.9281
2.700000 3.400000 1.9203
2.800000 3.400000 1.9248
2.900000 3.400000 1.9184
3.000000 3.400000 1.9194
3.100000 3.400000 1.9114
3.200000 3.400000 1.9117
3.300000 3.400000 1.9114
3.400000 3.400000 1.9131
3.500000 3.400000 1.9082
3.600000 3.400000 1.9107
3.700000 3.400000 1.8995
3.800000 3.400000 1.9212
3.900000 3.400000 1.9024
4.000000 3.400000 1.8993
4.100000 3.400000 1.9021
4.200000 3.400000 1.8937
4.300000 3.400000 1.9022
4.400000 3.400000 1.9076
4.500000 3.400000 1.9005
4.600000 3.400000 1.9024
4.700000 3.400000 1.9084
4.800000 3.400000 1.8974
4.900000 3.400000 1.9072
5.000000 3.400000 1.9046
5.100000 3.400000 1.8824
5.200000 3.400000 1.8873
5.300000 3.400000 1.9013
5.400000 3.400000 1.9038
5.500000 3.400000 1.9060
5.600000 3.400000 1.8943
5.700000 3.400000 1.9026
5.800000 3.400000 1.8917
5.900000 3.400000 1.9055
6.000000 3.400000 1.8956
6.100000 3.400000 1.8982
6.200000 3.400000 1.8923
6.300000 3.400000 1.8809
6.400000 3.400000 1.8802
6.500000 3.400000 1.8824
6.600000 3.400000 1.8666
6.700000 3.400000 1.8838
6.800000 3.400000 1.8693
6.900000 3.400000 1.8661
7.000000 3.400000 1.8653
7.100000 3.400000 1.8504
7.200000 3.400000 1.8690
7.300000 3.400000 1.8504
7.400000 3.400000 1.8593
7.500000 3.400000 1.8676
7.600000 3.400000 1.8478
7.700000 3.400000 1.8530
7.800000 3.400000 1.8296
7.900000 3.400000 1.8306
8.000000 3.400000 1.8573
8.100000 3.400000 1.8382
8.200000 3.400000 1.8281
8.300000 3.400000 1.8281
8.400000 3.400000 1.8226
8.500000 3.400000 1.8391
8.600000 3.400000 1.8241
8.700000 3.400000 1.8235
8.800000 3.400000 1.8191
8.900000 3.400000 1.8122
9.000000 3.400000 1.8227
9.100000 3.400000 1.8187
9.200000 3.400000 1.8122
9.300000 3.400000 1.8295
9.400000 3.400000 1.8341
9.500000 3.400000 1.8426
9.600000 3.400000 1.8467
9.700000 3.400000 1.8480
9.800000 3.400000 1.8468
9.900000 3.400000 1.8647
10.000000 3.400000 1.8499
10.100000 3.400000 1.8642
10.200000 3.400000 1.8763
10.300000 3.400000 1.8807
10.400000 3.400000 1.8523
10.500000 3.400000 1.8909
10.600000 3.400000 1.8778
10.700000 3.400000 1.8791
10.800000 3.400000 1.8814
10.900000 3.400000 1.9111
11.000000 3.400000 1.9087
11.100000 3.400000 1.8966
11.200000 3.400000 1.9060
11.300000 3.400000 1.9073
11.400000 3.400000 1.9200
11.500000 3.400000 1.9113
11.600000 3.400000 1.9288
11.700000 3.400000 1.9114
11.800000 3.400000 1.9302
11.900000 3.400000 1.9337
12.000000 3.400000 1.9269
12.100000 3.400000 1.9432
12.200000 3.400000 1.9478
12.300000 3.400000 1.9609
12.400000 3.400000 1.9289
12.500000 3.400000 1.9345
12.600000 3.400000 1.9321
12.700000 3.400000 1.9516
12.800000 3.400000 1.9547
12.900000 3.400000 1.9600
13.000000 3.400000 1.9625
13.100000 3.400000 1.9542
13.200000 3.400000 1.9540
13.300000 3.400000 1.9532
13.400000 3.400000 1.9512
13.500000 3.400000 1.9543
13.600000 3.400000 1.9429
13.700000 3.400000 1.9484
13.800000 3.400000 1.9439
13.900000 3.400000 1.9297
14.000000 3.400000 1.9515
14.100000 3.400000 1.9511
14.200000 3.400000 1.9536
14.300000 3.400000 1.9511
14.400000 3.400000 1.9365
14.500000 3.400000 1.9443
14.600000 3.400000 1.9287
14.700000 3.400000 1.9533
14.800000 3.400000 1.9451
14.900000 3.400000 1.9275
15.000000 3.400000 1.9534
15.100000 3.400000 1.9363
15.200000 3.400000 1.9314
15.300000 3.400000 1.9383
15.400000 3.400000 1.9490
15.500000 3.400000 1.9423
15.600000 3.400000 1.9369
15.700000 3.400000 1.9479
15.800000 3.400000 1.9387
15.900000 3.400000 1.9295
16.000000 3.400000 1.9306
16.100000 3.400000 1.9326
16.200001 3.400000 1.9294
16.299999 3.400000 1.9351
16.400000 3.400000 1.9466
16.500000 3.400000 1.9301
16.600000 3.400000 1.9449
16.700001 3.400000 1.9312
16.799999 3.400000 1.9225
16.900000 3.400000 1.9326
17.000000 3.400000 1.9280
17.100000 3.400000 1.9301
17.200001 3.400000 1.9393
17.299999 3.400000 1.9268
17.400000 3.400000 1.9377
17.500000 3.400000 1.9214
17.600000 3.400000 1.9285
17.700001 3.400000 1.9285
17.799999 3.400000 1.9318
17.900000 3.400000 1.9352
18.000000 3.400000 1.9396
18.100000 3.400000 1.9170
18.200001 3.400000 1.9365
0.000000 3.500000 1.9316
0.100000 3.500000 1.9384
0.200000 3.500000 1.9129
0.300000 3.500000 1.9230
0.400000 3.500000 1.9251
0.500000 3.500000 1.9350
0.600000 3.500000 1.9284
0.700000 3.500000 1.9306
0.800000 3.500000 1.9256
0.900000 3.500000 1.9441
1.000000 3.500000 1.9253
1.100000 3.500000 1.9185
1.200000 3.500000 1.9223
1.300000 3.500000 1.9264
1.400000 3.500000 1.9341
1.500000 3.500000 1.9152
1.600000 3.500000 1.9187
1.700000 3.500000 1.9337
1.800000 3.500000 1.9270
1.900000 3.500000 1.9171
2.000000 3.500000 1.9207
2.100000 3.500000 1.9169
2.200000 3.500000 1.9244
2.300000 3.500000 1.9300
2.400000 3.500000 1.9242
2.500000 3.500000 1.9216
2.600000 3.500000 1.9241
2.700000 3.500000 1.9167
2.800000 3.500000 1.9006
2.900000 3.500000 1.9184
3.000000 3.500000 1.9105
3.100000 3.500000 1.9198
3.200000 3.500000 1.9188
3.300000 3.500000 1.9058
3.400000 3.500000 1.9012
3.500000 3.500000 1.9081
3.600000 3.500000 1.9114
3.700000 3.500000 1.9018
3.800000 3.500000 1.9054
3.900000 3.500000 1.9148
4.000000 3.500000 1.9106
4.100000 3.500000 1.9165
4.200000 3.500000 1.9039
4.300000 3.500000 1.9031
4.400000 3.500000 1.9179
4.500000 3.500000 1.8835
4.600000 3.500000 1.9116
4.700000 3.500000 1.9184
4.800000 3.500000 1.9060
4.900000 3.500000 1.9206
5.000000 3.500000 1.8950
5.100000 3.500000 1.9218
5.200000 3.500000 1.9041
5.300000 3.500000 1.8889
5.400000 3.500000 1.9148
5.500000 3.500000 1.8959
5.600000 3.500000 1.8914
5.700000 3.500000 1.8998
5.800000 3.500000 1.8851
5.900000 3.500000 1.9135
6.000000 3.500000 1.8929
6.100000 3.500000 1.9030
6.200000 3.500000 1.8862
6.300000 3.500000 1.8953
6.400000 3.500000 1.8923
6.500000 3.500000 1.8629
6.600000 3.500000 1.8830
6.700000 3.500000 1.8685
6.800000 3.500000 1.8727
6.900000 3.500000 1.8768
7.000000 3.500000 1.8847
7.100000 3.500000 1.8538
7.200000 3.500000 1.8625
7.300000 3.500000 1.8507
7.400000 3.500000 1.8672
7.500000 3.500000 1.8477
7.600000 3.500000 1.8543
7.700000 3.500000 1.8367
7.800000 3.500000 1.8298
7.900000 3.500000 1.8069
8.000000 3.500000 1.8227
8.100000 3.500000 1.8212
8.200000 3.500000 1.8186
8.300000 3.500000 1.8115
8.400000 3.500000 1.8294
8.500000 3.500000 1.8212
8.600000 3.500000 1.8095
8.700000 3.500000 1.8193
8.800000 3.500000 1.8137
8.900000 3.500000 1.7999
9.000000 3.500000 1.8004
9.100000 3.500000 1.8077
9.200000 3.500000 1.8147
9.300000 3.500000 1.8200
9.400000 3.500000 1.8273
9.500000 3.500000 1.8193
9.600000 3.500000 1.8250
9.700000 3.500000 1.8231
9.800000 3.500000 1.8322
9.900000 3.500000 1.8404
10.000000 3.500000 1.8422
10.100000 3.500000 1.8404
10.200000 3.500000 1.8607
10.300000 3.500000 1.8471
10.400000 3.500000 1.8601
10.500000 3.500000 1.8574
10.600000 3.500000 1.8763
10.700000 3.500000 1.8772
10.800000 3.500000 1.8768
10.900000 3.500000 1.8835
11.000000 3.500000 1.9020
11.100000 3.500000 1.8906
11.200000 3.500000 1.9200
11.300000 3.500000 1.9109
11.400000 3.500000 1.9062
11.500000 3.500000 1.9330
11.600000 3.500000 1.9295
11.700000 3.500000 1.9395
11.800000 3.500000 1.9439
11.900000 3.500000 1.9490
12.000000 3.500000 1.9513
12.100000 3.500000 1.9492
12.200000 3.500000 1.9440
12.300000 3.500000 1.9623
12.400000 3.500000 1.9477
12.500000 3.500000 1.9595
12.600000 3.500000 1.9620
12.700000 3.500000 1.9546
12.800000 3.500000 1.9538
12.900000 3.500000 1.9610
13.000000 3.500000 1.9538
13.100000 3.500000 1.9449
13.200000 3.500000 1.9549
13.300000 3.500000 1.9556
13.400000 3.500000 1.9550
13.500000 3.500000 1.9567
13.600000 3.500000 1.9469
13.700000 3.500000 1.9421
13.800000 3.500000 1.9342
13.900000 3.500000 1.9527
14.000000 3.500000 1.9429
14.100000 3.500000 1.9437
14.200000 3.500000 1.9321
14.300000 3.500000 1.9508
14.400000 3.500000 1.9508
14.500000 3.500000 1.9448
14.600000 3.500000 1.9466
14.700000 3.500000 1.9411
14.800000 3.500000 1.9252
14.900000 3.500000 1.9322
15.000000 3.500000 1.9556
15.100000 3.500000 1.9325
15.200000 3.500000 1.9470
15.300000 3.500000 1.9273
15.400000 3.500000 1.9327
15.500000 3.500000 1.9476
15.600000 3.500000 1.9377
15.700000 3.500000 1.9447
15.800000 3.500000 1.9262
15.900000 3.500000 1.9301
16.000000 3.500000 1.9212
16.100000 3.500000 1.9418
16.200001 3.500000 1.9284
16.299999 3.500000 1.9364
16.400000 3.500000 1.9349
16.500000 3.500000 1.9388
16.600000 3.500000 1.9312
16.700001 3.500000 1.9300
16.799999 3.500000 1.9303
16.900000 3.500000 1.9154
17.000000 3.500000 1.9340
17.100000 3.500000 1.9304
17.200001 3.500000 1.9398
17.299999 3.500000 1.9406
17.400000 3.500000 1.9265
17.500000 3.500000 1.9276
17.600000 3.500000 1.9410
17.700001 3.500000 1.9291
17.799999 3.500000 1.9236
17.900000 3.500000 1.9215
18.000000 3.500000 1.9460
18.100000 3.500000 1.9382
18.200001 3.500000 1.9190
0.000000 3.600000 1.9164
0.100000 3.600000 1.9518
0.200000 3.600000 1.9565
0.300000 3.600000 1.9531
0.400000 3.600000 1.9514
0.500000 3.600000 1.9367
0.600000 3.600000 1.9320
0.700000 3.600000 1.9382
0.800000 3.600000 1.9172
0.900000 3.600000 1.9392
1.000000 3.600000 1.9138
1.100000 3.600000 1.9223
1.200000 3.600000 1.9216
1.300000 3.600000 1.9377
1.400000 3.600000 1.9392
1.500000 3.600000 1.9229
1.600000 3.600000 1.9326
1.700000 3.600000 1.9432
1.800000 3.600000 1.9087
1.900000 3.600000 1.9298
2.000000 3.600000 1.9144
2.100000 3.600000 1.9372
2.200000 3.600000 1.9225
2.300000 3.600000 1.9337
2.400000 3.600000 1.9115
2.500000 3.600000 1.9235
2.600000 3.600000 1.9327
2.700000 3.600000 1.9192
2.800000 3.600000 1.9247
2.900000 3.600000 1.9151
3.000000 3.600000 1.9085
3.100000 3.600000 1.9146
3.200000 3.600000 1.8975
3.300000 3.600000 1.9218
3.400000 3.600000 1.9133
3.500000 3.600000 1.8953
3.600000 3.600000 1.8982
3.700000 3.600000 1.9043
3.800000 3.600000 1.9085
3.900000 3.600000 1.9130
4.000000 3.600000 1.8996
4.100000 3.600000 1.9229
4.200000 3.600000 1.9080
4.300000 3.600000 1.8995
4.400000 3.600000 1.9095
4.500000 3.600000 1.9155
4.600000 3.600000 1.8892
4.700000 3.600000 1.9015
4.800000 3.600000 1.9082
4.900000 3.600000 1.9139
5.000000 3.600000 1.9070
5.100000 3.600000 1.9179
5.200000 3.600000 1.9079
5.300000 3.600000 1.9098
5.400000 3.600000 1.9105
5.500000 3.600000 1.8991
5.600000 3.600000 1.9092
5.700000 3.600000 1.9089
5.800000 3.600000 1.9020
5.900000 3.600000 1.8940
6.000000 3.600000 1.8954
6.100000 3.600000 1.8819
6.200000 3.600000 1.8849
6.300000 3.600000 1.8920
6.400000 3.600000 1.8673
6.500000 3.600000 1.8904
6.600000 3.600000 1.8835
6.700000 3.600000 1.8679
6.800000 3.600000 1.8604
6.900000 3.600000 1.8515
7.000000 3.600000 1.8663
7.100000 3.600000 1.8502
7.200000 3.600000 1.8480
7.300000 3.600000 1.8387
7.400000 3.600000 1.8318
7.500000 3.600000 1.8422
7.600000 3.600000 1.8312
7.700000 3.600000 1.8110
7.800000 3.600000 1.8039
7.900000 3.600000 1.8220
8.000000 3.600000 1.8058
8.100000 3.600000 1.8019
8.200000 3.600000 1.7916
8.300000 3.600000 1.8080
8.400000 3.600000 1.7904
8.500000 3.600000 1.8003
8.600000 3.600000 1.7899
8.700000 3.600000 1.8005
8.800000 3.600000 1.7854
8.900000 3.600000 1.7958
9.000000 3.600000 1.7918
9.100000 3.600000 1.7971
9.200000 3.600000 1.7958
9.300000 3.600000 1.7949
9.400000 3.600000 1.7965
9.500000 3.600000 1.8074
9.600000 3.600000 1.8092
9.700000 3.600000 1.7963
9.800000 3.600000 1.8208
9.900000 3.600000 1.8288
10.000000 3.600000 1.8206
10.100000 3.600000 1.8257
10.200000 3.600000 1.8433
10.300000 3.600000 1.8307
10.400000 3.600000 1.8669
10.500000 3.600000 1.8378
10.600000 3.600000 1.8606
10.700000 3.600000 1.8620
10.800000 3.600000 1.8647
10.900000 3.600000 1.8798
11.000000 3.600000 1.8822
11.100000 3.600000 1.8894
11.200000 3.600000 1.9023
11.300000 3.600000 1.9108
11.400000 3.600000 1.9238
11.500000 3.600000 1.9204
11.600000 3.600000 1.9141
11.700000 3.600000 1.9289
11.800000 3.600000 1.9391
11.900000 3.600000 1.9349
12.000000 3.600000 1.9245
12.100000 3.600000 1.9508
12.200000 3.600000 1.9479
12.300000 3.600000 1.9601
12.400000 3.600000 1.9489
12.500000 3.600000 1.9509
12.600000 3.600000 1.9593
12.700000 3.600000 1.9501
12.800000 3.600000 1.9512
12.900000 3.600000 1.9571
13.000000 3.600000 1.9568
13.100000 3.600000 1.9487
13.200000 3.600000 1.9488
13.300000 3.600000 1.9698
13.400000 3.600000 1.9636
13.500000 3.600000 1.9565
13.600000 3.600000 1.9617
13.700000 3.600000 1.9588
13.800000 3.600000 1.9620
13.900000 3.600000 1.9511
14.000000 3.600000 1.9555
14.100000 3.600000 1.9443
14.200000 3.600000 1.9528
14.300000 3.600000 1.9472
14.400000 3.600000 1.9359
14.500000 3.600000 1.9360
14.600000 3.600000 1.9370
14.700000 3.600000 1.9506
14.800000 3.600000 1.9311
14.900000 3.600000 1.9386
15.000000 3.600000 1.9303
15.100000 3.600000 1.9331
15.200000 3.600000 1.9319
15.300000 3.600000 1.9233
15.400000 3.600000 1.9593
15.500000 3.600000 1.9509
15.600000 3.600000 1.9329
15.700000 3.600000 1.9343
15.800000 3.600000 1.9497
15.900000 3.600000 1.9298
16.000000 3.600000 1.9200
16.100000 3.600000 1.9396
16.200001 3.600000 1.9365
16.299999 3.600000 1.9496
16.400000 3.600000 1.9340
16.500000 3.600000 1.9293
16.600000 3.600000 1.9347
16.700001 3.600000 1.9337
16.799999 3.600000 1.9390
16.900000 3.600000 1.9301
17.000000 3.600000 1.9442
17.100000 3.600000 1.9387
17.200001 3.600000 1.9245
17.299999 3.600000 1.9371
17.400000 3.600000 1.9467
17.500000 3.600000 1.9303
17.600000 3.600000 1.9237
17.700001 3.600000 1.9307
17.799999 3.600000 1.9438
17.900000 3.600000 1.9308
18.000000 3.600000 1.9201
18.100000 3.600000 1.9409
18.200001 3.600000 1.9293
0.000000 3.700000 1.9410
0.100000 3.700000 1.9349
0.200000 3.700000 1.9425
0.300000 3.700000 1.9250
0.400000 3.700000 1.9421
0.500000 3.700000 1.9356
0.600000 3.700000 1.9342
0.700000 3.700000 1.9409
0.800000 3.700000 1.9495
0.900000 3.700000 1.9266
1.000000 3.700000 1.9295
1.100000 3.700000 1.9304
1.200000 3.700000 1.9259
1.300000 3.700000 1.9280
1.400000 3.700000 1.9536
1.500000 3.700000 1.9293
1.600000 3.700000 1.9329
1.700000 3.700000 1.9431
1.800000 3.700000 1.9406
1.900000 3.700000 1.9367
2.000000 3.700000 1.9214
2.100000 3.700000 1.9177
2.200000 3.700000 1.9179
2.300000 3.700000 1.9198
2.400000 3.700000 1.9334
2.500000 3.700000 1.9172
2.600000 3.700000 1.9253
2.700000 3.700000 1.9184
2.800000 3.700000 1.9130
2.900000 3.700000 1.9220
3.000000 3.700000 1.9110
3.100000 3.700000 1.9115
3.200000 3.700000 1.9107
3.300000 3.700000 1.9308
3.400000 3.700000 1.9097
3.500000 3.700000 1.9059
3.600000 3.700000 1.9141
3.700000 3.700000 1.9158
3.800000 3.700000 1.9218
3.900000 3.700000 1.9195
4.000000 3.700000 1.9133
4.100000 3.700000 1.9258
4.200000 3.700000 1.9429
4.300000 3.700000 1.9153
4.400000 3.700000 1.9096
4.500000 3.700000 1.8970
4.600000 3.700000 1.9122
4.700000 3.700000 1.8991
4.800000 3.700000 1.9240
4.900000 3.700000 1.9161
5.000000 3.700000 1.9002
5.100000 3.700000 1.9017
5.200000 3.700000 1.9185
5.300000 3.700000 1.9012
5.400000 3.700000 1.8908
5.500000 3.700000 1.9054
5.600000 3.700000 1.9271
5.700000 3.700000 1.8991
5.800000 3.700000 1.9026
5.900000 3.700000 1.8885
6.000000 3.700000 1.8911
6.100000 3.700000 1.8924
6.200000 3.700000 1.9001
6.300000 3.700000 1.8746
6.400000 3.700000 1.8788
6.500000 3.700000 1.8847
6.600000 3.700000 1.8784
6.700000 3.700000 1.8533
6.800000 3.700000 1.8541
6.900000 3.700000 1.8467
7.000000 3.700000 1.8377
7.100000 3.700000 1.8371
7.200000 3.700000 1.8402
7.300000 3.700000 1.8339
7.400000 3.700000 1.8275
7.500000 3.700000 1.8002
7.600000 3.700000 1.8138
7.700000 3.700000 1.7855
7.800000 3.700000 1.7888
7.900000 3.700000 1.7804
8.000000 3.700000 1.7814
8.100000 3.700000 1.7838
8.200000 3.700000 1.7750
8.300000 3.700000 1.7830
8.400000 3.700000 1.7671
8.500000 3.700000 1.8015
8.600000 3.700000 1.7688
8.700000 3.700000 1.7700
8.800000 3.700000 1.7723
8.900000 3.700000 1.7618
9.000000 3.700000 1.7858
9.100000 3.700000 1.7820
9.200000 3.700000 1.7930
9.300000 3.700000 1.7913
9.400000 3.700000 1.7809
9.500000 3.700000 1.7993
9.600000 3.700000 1.7987
9.700000 3.700000 1.7947
9.800000 3.700000 1.8066
9.900000 3.700000 1.8016
10.000000 3.700000 1.8010
10.100000 3.700000 1.8134
10.200000 3.700000 1.8034
10.300000 3.700000 1.8249
10.400000 3.700000 1.8270
10.500000 3.700000 1.8237
10.600000 3.700000 1.8643
10.700000 3.700000 1.8594
10.800000 3.700000 1.8560
10.900000 3.700000 1.8811
11.000000 3.700000 1.8835
11.100000 3.700000 1.8932
11.200000 3.700000 1.9116
11.300000 3.700000 1.9004
11.400000 3.700000 1.9184
11.500000 3.700000 1.9223
11.600000 3.700000 1.9418
11.700000 3.700000 1.9286
11.800000 3.700000 1.9291
11.900000 3.700000 1.9119
12.000000 3.700000 1.9455
12.100000 3.700000 1.9397
12.200000 3.700000 1.9508
12.300000 3.700000 1.9468
12.400000 3.700000 1.9463
12.500000 3.700000 1.9475
12.600000 3.700000 1.9534
12.700000 3.700000 1.9653
12.800000 3.700000 1.9710
12.900000 3.700000 1.9707
13.000000 3.700000 1.9561
13.100000 3.700000 1.9658
13.200000 3.700000 1.9580
13.300000 3.700000 1.9714
13.400000 3.700000 1.9715
13.500000 3.700000 1.9667
13.600000 3.700000 1.9772
13.700000 3.700000 1.9524
13.800000 3.700000 1.9560
13.900000 3.700000 1.9459
14.000000 3.700000 1.9330
14.100000 3.700000 1.9441
14.200000 3.700000 1.9621
14.300000 3.700000 1.9539
14.400000 3.700000 1.9350
14.500000 3.700000 1.9475
14.600000 3.700000 1.9379
14.700000 3.700000 1.9611
14.800000 3.700000 1.9393
14.900000 3.700000 1.9529
15.000000 3.700000 1.9432
15.100000 3.700000 1.9450
15.200000 3.700000 1.9356
15.300000 3.700000 1.9448
15.400000 3.700000 1.9310
15.500000 3.700000 1.9477
15.600000 3.700000 1.9352
15.700000 3.700000 1.9498
15.800000 3.700000 1.9492
15.900000 3.700000 1.9490
16.000000 3.700000 1.9421
16.100000 3.700000 1.9320
16.200001 3.700000 1.9285
16.299999 3.700000 1.9417
16.400000 3.700000 1.9418
16.500000 3.700000 1.9265
16.600000 3.700000 1.9372
16.700001 3.700000 1.9486
16.799999 3.700000 1.9366
16.900000 3.700000 1.9456
17.000000 3.700000 1.9483
17.100000 3.700000 1.9307
17.200001 3.700000 1.9248
17.299999 3.700000 1.9366
17.400000 3.700000 1.9270
17.500000 3.700000 1.9407
17.600000 3.700000 1.9344
17.700001 3.700000 1.9397
17.799999 3.700000 1.9259
17.900000 3.700000 1.9476
18.000000 3.700000 1.9221
18.100000 3.700000 1.9260
18.200001 3.700000 1.9534
0.000000 3.800000 1.9597
0.100000 3.800000 1.9527
0.200000 3.800000 1.9424
0.300000 3.800000 1.9433
0.400000 3.800000 1.9277
0.500000 3.800000 1.9420
0.600000 3.800000 1.9444
0.700000 3.800000 1.9157
0.800000 3.800000 1.9398
0.900000 3.800000 1.9469
1.000000 3.800000 1.9489
1.100000 3.800000 1.9385
1.200000 3.800000 1.9312
1.300000 3.800000 1.9273
1.400000 3.800000 1.9395
1.500000 3.800000 1.9278
1.600000 3.800000 1.9272
1.700000 3.800000 1.9186
1.800000 3.800000 1.9178
1.900000 3.800000 1.9341
2.000000 3.800000 1.9240
2.100000 3.800000 1.9161
2.200000 3.800000 1.9274
2.300000 3.800000 1.9233
2.400000 3.800000 1.9368
2.500000 3.800000 1.9292
2.600000 3.800000 1.9246
2.700000 3.800000 1.9360
2.800000 3.800000 1.9243
2.900000 3.800000 1.9111
3.000000 3.800000 1.9175
3.100000 3.800000 1.9138
3.200000 3.800000 1.9217
3.300000 3.800000 1.9095
3.400000 3.800000 1.9108
3.500000 3.800000 1.9097
3.600000 3.800000 1.9190
3.700000 3.800000 1.9282
3.800000 3.800000 1.9059
3.900000 3.800000 1.9219
4.000000 3.800000 1.9149
4.100000 3.800000 1.9053
4.200000 3.800000 1.9161
4.300000 3.800000 1.9123
4.400000 3.800000 1.9160
4.500000 3.800000 1.9200
4.600000 3.800000 1.9083
4.700000 3.800000 1.9098
4.800000 3.800000 1.9176
4.900000 3.800000 1.9234
5.000000 3.800000 1.9001
5.100000 3.800000 1.9191
5.200000 3.800000 1.9091
5.300000 3.800000 1.9019
5.400000 3.800000 1.9130
5.500000 3.800000 1.9177
5.600000 3.800000 1.8944
5.700000 3.800000 1.8943
5.800000 3.800000 1.8975
5.900000 3.800000 1.8870
6.000000 3.800000 1.8826
6.100000 3.800000 1.8972
6.200000 3.800000 1.8762
6.300000 3.800000 1.8660
6.400000 3.800000 1.8644
6.500000 3.800000 1.8818
6.600000 3.800000 1.8621
6.700000 3.800000 1.8699
6.800000 3.800000 1.8701
6.900000 3.800000 1.8273
7.000000 3.800000 1.8517
7.100000 3.800000 1.8364
7.200000 3.800000 1.8192
7.300000 3.800000 1.8194
7.400000 3.800000 1.8166
7.500000 3.800000 1.7975
7.600000 3.800000 1.7765
7.700000 3.800000 1.7999
7.800000 3.800000 1.7888
7.900000 3.800000 1.7670
8.000000 3.800000 1.7646
8.100000 3.800000 1.7586
8.200000 3.800000 1.7508
8.300000 3.800000 1.7429
8.400000 3.800000 1.7471
8.500000 3.800000 1.7624
8.600000 3.800000 1.7468
8.700000 3.800000 1.7492
8.800000 3.800000 1.7601
8.900000 3.800000 1.7565
9.000000 3.800000 1.7510
9.100000 3.800000 1.7754
9.200000 3.800000 1.7807
9.300000 3.800000 1.7781
9.400000 3.800000 1.7519
9.500000 3.800000 1.7570
9.600000 3.800000 1.7837
9.700000 3.800000 1.7649
9.800000 3.800000 1.7745
9.900000 3.800000 1.7924
10.000000 3.800000 1.7801
10.100000 3.800000 1.7946
10.200000 3.800000 1.8095
10.300000 3.800000 1.8160
10.400000 3.800000 1.8192
10.500000 3.800000 1.8169
10.600000 3.800000 1.8288
10.700000 3.800000 1.8461
10.800000 3.800000 1.8757
10.900000 3.800000 1.8521
11.000000 3.800000 1.8754
11.100000 3.800000 1.8706
11.200000 3.800000 1.8749
11.300000 3.800000 1.9052
11.400000 3.800000 1.9002
11.500000 3.800000 1.9319
11.600000 3.800000 1.9255
11.700000 3.800000 1.9239
11.800000 3.800000 1.9493
11.900000 3.800000 1.9357
12.000000 3.800000 1.9354
12.100000 3.800000 1.9270
12.200000 3.800000 1.9429
12.300000 3.800000 1.9558
12.400000 3.800000 1.9589
12.500000 3.800000 1.9631
12.600000 3.800000 1.9554
12.700000 3.800000 1.9654
12.800000 3.800000 1.9520
12.900000 3.800000 1.9708
13.000000 3.800000 1.9585
13.100000 3.800000 1.9833
13.200000 3.800000 1.9654
13.300000 3.800000 1.9688
13.400000 3.800000 1.9618
13.500000 3.800000 1.9588
13.600000 3.800000 1.9624
13.700000 3.800000 1.9657
13.800000 3.800000 1.9625
13.900000 3.800000 1.9605
14.000000 3.800000 1.9451
14.100000 3.800000 1.9668
14.200000 3.800000 1.9583
14.300000 3.800000 1.9434
14.400000 3.800000 1.9477
14.500000 3.800000 1.9402
14.600000 3.800000 1.9460
14.700000 3.800000 1.9513
14.800000 3.800000 1.9443
14.900000 3.800000 1.9554
15.000000 3.800000 1.9405
15.100000 3.800000 1.9467
15.200000 3.800000 1.9468
15.300000 3.800000 1.9395
15.400000 3.800000 1.9397
15.500000 3.800000 1.9274
15.600000 3.800000 1.9562
15.700000 3.800000 1.9284
15.800000 3.800000 1.9327
15.900000 3.800000 1.9463
16.000000 3.800000 1.9498
16.100000 3.800000 1.9461
16.200001 3.800000 1.9408
16.299999 3.800000 1.9489
16.400000 3.800000 1.9322
16.500000 3.800000 1.9380
16.600000 3.800000 1.9330
16.700001 3.800000 1.9493
16.799999 3.800000 1.9537
16.900000 3.800000 1.9358
17.000000 3.800000 1.9479
17.100000 3.800000 1.9541
17.200001 3.800000 1.9387
17.299999 3.800000 1.9318
17.400000 3.800000 1.9525
17.500000 3.800000 1.9405
17.600000 3.800000 1.9393
17.700001 3.800000 1.9520
17.799999 3.800000 1.9294
17.900000 3.800000 1.9356
18.000000 3.800000 1.9555
18.100000 3.800000 1.9311
18.200001 3.800000 1.9263
0.000000 3.900000 1.9334
0.100000 3.900000 1.9492
0.200000 3.900000 1.9337
0.300000 3.900000 1.9494
0.400000 3.900000 1.9347
0.500000 3.900000 1.9379
0.600000 3.900000 1.9466
0.700000 3.900000 1.9472
0.800000 3.900000 1.9396
0.900000 3.900000 1.9368
1.000000 3.900000 1.9227
1.100000 3.900000 1.9318
1.200000 3.900000 1.9278
1.300000 3.900000 1.9376
1.400000 3.900000 1.9417
1.500000 3.900000 1.9471
1.600000 3.900000 1.9455
1.700000 3.900000 1.9393
1.800000 3.900000 1.9333
1.900000 3.900000 1.9324
2.000000 3.900000 1.9317
2.100000 3.900000 1.9355
2.200000 3.900000 1.9278
2.300000 3.900000 1.9212
2.400000 3.900000 1.9321
2.500000 3.900000 1.9186
2.600000 3.900000 1.9243
2.700000 3.900000 1.9338
2.800000 3.900000 1.9186
2.900000 3.900000 1.9291
3.000000 3.900000 1.9262
3.100000 3.900000 1.9238
3.200000 3.900000 1.9258
3.300000 3.900000 1.9179
3.400000 3.900000 1.9209
3.500000 3.900000 1.9223
3.600000 3.900000 1.9250
3.700000 3.900000 1.9108
3.800000 3.900000 1.9029
3.900000 3.900000 1.9146
4.000000 3.900000 1.9100
4.100000 3.900000 1.9108
4.200000 3.900000 1.9259
4.300000 3.900000 1.9057
4.400000 3.900000 1.9221
4.500000 3.900000 1.9109
4.600000 3.900000 1.9208
4.700000 3.900000 1.9238
4.800000 3.900000 1.9090
4.900000 3.900000 1.9107
5.000000 3.900000 1.9221
5.100000 3.900000 1.9032
5.200000 3.900000 1.9025
5.300000 3.900000 1.9032
5.400000 3.900000 1.9001
5.500000 3.900000 1.8959
5.600000 3.900000 1.8946
5.700000 3.900000 1.9033
5.800000 3.900000 1.8902
5.900000 3.900000 1.8973
6.000000 3.900000 1.8869
6.100000 3.900000 1.8850
6.200000 3.900000 1.8799
6.300000 3.900000 1.8644
6.400000 3.900000 1.8703
6.500000 3.900000 1.8780
6.600000 3.900000 1.8568
6.700000 3.900000 1.8512
6.800000 3.900000 1.8380
6.900000 3.900000 1.8536
7.000000 3.900000 1.8486
7.100000 3.900000 1.8282
7.200000 3.900000 1.8173
7.300000 3.900000 1.7917
7.400000 3.900000 1.7913
7.500000 3.900000 1.7868
7.600000 3.900000 1.7788
7.700000 3.900000 1.7701
7.800000 3.900000 1.7735
7.900000 3.900000 1.7821
8.000000 3.900000 1.7611
8.100000 3.900000 1.7494
8.200000 3.900000 1.7240
8.300000 3.900000 1.7176
8.400000 3.900000 1.7407
8.500000 3.900000 1.7617
8.600000 3.900000 1.7497
8.700000 3.900000 1.7377
8.800000 3.900000 1.7752
8.900000 3.900000 1.7454
9.000000 3.900000 1.7496
9.100000 3.900000 1.7482
9.200000 3.900000 1.7406
9.300000 3.900000 1.7384
9.400000 3.900000 1.7274
9.500000 3.900000 1.7505
9.600000 3.900000 1.7425
9.700000 3.900000 1.7343
9.800000 3.900000 1.7323
9.900000 3.900000 1.7625
10.000000 3.900000 1.7535
10.100000 3.900000 1.7817
10.200000 3.900000 1.7960
10.300000 3.900000 1.7935
10.400000 3.900000 1.8157
10.500000 3.900000 1.8303
10.600000 3.900000 1.8106
10.700000 3.900000 1.8521
10.800000 3.900000 1.8566
10.900000 3.900000 1.8526
11.000000 3.900000 1.8698
11.100000 3.900000 1.8877
11.200000 3.900000 1.8781
11.300000 3.900000 1.8896
11.400000 3.900000 1.8998
11.500000 3.900000 1.9177
11.600000 3.900000 1.9193
11.700000 3.900000 1.9210
11.800000 3.900000 1.9265
11.900000 3.900000 1.9320
12.000000 3.900000 1.9322
12.100000 3.900000 1.9641
12.200000 3.900000 1.9531
12.300000 3.900000 1.9484
12.400000 3.900000 1.9671
12.500000 3.900000 1.9798
12.600000 3.900000 1.9660
12.700000 3.900000 1.9603
12.800000 3.900000 1.9565
12.900000 3.900000 1.9726
13.000000 3.900000 1.9580
13.100000 3.900000 1.9548
13.200000 3.900000 1.9625
13.300000 3.900000 1.9555
13.400000 3.900000 1.9705
13.500000 3.900000 1.9588
13.600000 3.900000 1.9648
13.700000 3.900000 1.9699
13.800000 3.900000 1.9532
13.900000 3.900000 1.9562
14.000000 3.900000 1.9723
14.100000 3.900000 1.9380
14.200000 3.900000 1.9567
14.300000 3.900000 1.9528
14.400000 3.900000 1.9590
14.500000 3.900000 1.9504
14.600000 3.900000 1.9457
14.700000 3.900000 1.9483
14.800000 3.900000 1.9699
14.900000 3.900000 1.9458
15.000000 3.900000 1.9484
15.100000 3.900000 1.9501
15.200000 3.900000 1.9378
15.300000 3.900000 1.9346
15.400000 3.900000 1.9299
15.500000 3.900000 1.9454
15.600000 3.900000 1.9517
15.700000 3.900000 1.9565
15.800000 3.900000 1.9416
15.900000 3.900000 1.9430
16.000000 3.900000 1.9514
16.100000 3.900000 1.9431
16.200001 3.900000 1.9255
16.299999 3.900000 1.9593
16.400000 3.900000 1.9533
16.500000 3.900000 1.9552
16.600000 3.900000 1.9267
16.700001 3.900000 1.9465
16.799999 3.900000 1.9428
16.900000 3.900000 1.9386
17.000000 3.900000 1.9426
17.100000 3.900000 1.9439
17.200001 3.900000 1.9315
17.299999 3.900000 1.9315
17.400000 3.900000 1.9478
17.500000 3.900000 1.9324
17.600000 3.900000 1.9536
17.700001 3.900000 1.9429
17.799999 3.900000 1.9470
17.900000 3.900000 1.9388
18.000000 3.900000 1.9264
18.100000 3.900000 1.9563
18.200001 3.900000 1.9240
0.000000 4.000000 1.9523
0.100000 4.000000 1.9429
0.200000 4.000000 1.9447
0.300000 4.000000 1.9387
0.400000 4.000000 1.9408
0.500000 4.000000 1.9402
0.600000 4.000000 1.9398
0.700000 4.000000 1.9327
0.800000 4.000000 1.9476
0.900000 4.000000 1.9286
1.000000 4.000000 1.9582
1.100000 4.000000 1.9401
1.200000 4.000000 1.9334
1.300000 4.000000 1.9383
1.400000 4.000000 1.9342
1.500000 4.000000 1.9329
1.600000 4.000000 1.9352
1.700000 4.000000 1.9212
1.800000 4.000000 1.9434
1.900000 4.000000 1.9423
2.000000 4.000000 1.9350
2.100000 4.000000 1.9224
2.200000 4.000000 1.9319
2.300000 4.000000 1.9404
2.400000 4.000000 1.9299
2.500000 4.000000 1.9354
2.600000 4.000000 1.9283
2.700000 4.000000 1.9209
2.800000 4.000000 1.9284
2.900000 4.000000 1.9217
3.000000 4.000000 1.9257
3.100000 4.000000 1.9290
3.200000 4.000000 1.9380
3.300000 4.000000 1.9288
3.400000 4.000000 1.9164
3.500000 4.000000 1.9502
3.600000 4.000000 1.9119
3.700000 4.000000 1.9245
3.800000 4.000000 1.9191
3.900000 4.000000 1.9213
4.000000 4.000000 1.9284
4.100000 4.000000 1.9256
4.200000 4.000000 1.9066
4.300000 4.000000 1.9106
4.400000 4.000000 1.9255
4.500000 4.000000 1.9033
4.600000 4.000000 1.9195
4.700000 4.000000 1.9257
4.800000 4.000000 1.9175
4.900000 4.000000 1.9192
5.000000 4.000000 1.9223
5.100000 4.000000 1.9078
5.200000 4.000000 1.9060
5.300000 4.000000 1.9192
5.400000 4.000000 1.9016
5.500000 4.000000 1.8969
5.600000 4.000000 1.9040
5.700000 4.000000 1.8996
5.800000 4.000000 1.8835
5.900000 4.000000 1.8896
6.000000 4.000000 1.8915
6.100000 4.000000 1.8955
6.200000 4.000000 1.8769
6.300000 4.000000 1.8529
6.400000 4.000000 1.8596
6.500000 4.000000 1.8568
6.600000 4.000000 1.8511
6.700000 4.000000 1.8586
6.800000 4.000000 1.8312
6.900000 4.000000 1.8264
7.000000 4.000000 1.8307
7.100000 4.000000 1.8045
7.200000 4.000000 1.7871
7.300000 4.000000 1.7932
7.400000 4.000000 1.7744
7.500000 4.000000 1.7810
7.600000 4.000000 1.7772
7.700000 4.000000 1.7751
7.800000 4.000000 1.7507
7.900000 4.000000 1.7451
8.000000 4.000000 1.7180
8.100000 4.000000 1.7167
8.200000 4.000000 1.7338
8.300000 4.000000 1.7458
8.400000 4.000000 1.7214
8.500000 4.000000 1.7411
8.600000 4.000000 1.7167
8.700000 4.000000 1.7139
8.800000 4.000000 1.7302
8.900000 4.000000 1.7166
9.000000 4.000000 1.7161
9.100000 4.000000 1.7095
9.200000 4.000000 1.7053
9.300000 4.000000 1.7112
9.400000 4.000000 1.7135
9.500000 4.000000 1.7267
9.600000 4.000000 1.7068
9.700000 4.000000 1.7113
9.800000 4.000000 1.6981
9.900000 4.000000 1.7233
10.000000 4.000000 1.7251
10.100000 4.000000 1.7400
10.200000 4.000000 1.7515
10.300000 4.000000 1.7718
10.400000 4.000000 1.7756
10.500000 4.000000 1.7906
10.600000 4.000000 1.7982
10.700000 4.000000 1.8267
10.800000 4.000000 1.8300
10.900000 4.000000 1.8420
11.000000 4.000000 1.8406
11.100000 4.000000 1.8600
11.200000 4.000000 1.8810
11.300000 4.000000 1.8786
11.400000 4.000000 1.8982
11.500000 4.000000 1.8994
11.600000 4.000000 1.9011
11.700000 4.000000 1.9351
11.800000 4.000000 1.9177
11.900000 4.000000 1.9313
12.000000 4.000000 1.9483
12.100000 4.000000 1.9379
12.200000 4.000000 1.9380
12.300000 4.000000 1.9571
12.400000 4.000000 1.9603
12.500000 4.000000 1.9771
12.600000 4.000000 1.9685
12.700000 4.000000 1.9614
12.800000 4.000000 1.9597
12.900000 4.000000 1.9608
13.000000 4.000000 1.9718
13.100000 4.000000 1.9734
13.200000 4.000000 1.9757
13.300000 4.000000 1.9572
13.400000 4.000000 1.9682
13.500000 4.000000 1.9555
13.600000 4.000000 1.9606
13.700000 4.000000 1.9611
13.800000 4.000000 1.9668
13.900000 4.000000 1.9695
14.000000 4.000000 1.9883
14.100000 4.000000 1.9580
14.200000 4.000000 1.9730
14.300000 4.000000 1.9674
14.400000 4.000000 1.9652
14.500000 4.000000 1.9317
14.600000 4.000000 1.9656
14.700000 4.000000 1.9731
14.800000 4.000000 1.9634
14.900000 4.000000 1.9595
15.000000 4.000000 1.9382
15.100000 4.000000 1.9460
15.200000 4.000000 1.9371
15.300000 4.000000 1.9619
15.400000 4.000000 1.9447
15.500000 4.000000 1.9549
15.600000 4.000000 1.9437
15.700000 4.000000 1.9517
15.800000 4.000000 1.9423
15.900000 4.000000 1.9558
16.000000 4.000000 1.9441
16.100000 4.000000 1.9480
16.200001 4.000000 1.9496
16.299999 4.000000 1.9461
16.400000 4.000000 1.9279
16.500000 4.000000 1.9561
16.600000 4.000000 1.9477
16.700001 4.000000 1.9550
16.799999 4.000000 1.9531
16.900000 4.000000 1.9470
17.000000 4.000000 1.9413
17.100000 4.000000 1.9529
17.200001 4.000000 1.9485
17.299999 4.000000 1.9420
17.400000 4.000000 1.9462
17.500000 4.000000 1.9536
17.600000 4.000000 1.9368
17.700001 4.000000 1.9579
17.799999 4.000000 1.9430
17.900000 4.000000 1.9216
18.000000 4.000000 1.9366
18.100000 4.000000 1.9264
18.200001 4.000000 1.9205
0.000000 4.100000 1.9577
0.100000 4.100000 1.9134
0.200000 4.100000 1.9473
0.300000 4.100000 1.9432
0.400000 4.100000 1.9381
0.500000 4.100000 1.9326
0.600000 4.100000 1.9408
0.700000 4.100000 1.9507
0.800000 4.100000 1.9293
0.900000 4.100000 1.9474
1.000000 4.100000 1.9346
1.100000 4.100000 1.9347
1.200000 4.100000 1.9238
1.300000 4.100000 1.9183
1.400000 4.100000 1.9474
1.500000 4.100000 1.9250
1.600000 4.100000 1.9331
1.700000 4.100000 1.9394
1.800000 4.100000 1.9346
1.900000 4.100000 1.9385
2.000000 4.100000 1.9395
2.100000 4.100000 1.9227
2.200000 4.100000 1.9224
2.300000 4.100000 1.9223
2.400000 4.100000 1.9328
2.500000 4.100000 1.9212
2.600000 4.100000 1.9393
2.700000 4.100000 1.9294
2.800000 4.100000 1.9553
2.900000 4.100000 1.9285
3.000000 4.100000 1.9153
3.100000 4.100000 1.9246
3.200000 4.100000 1.9314
3.300000 4.100000 1.9276
3.400000 4.100000 1.9230
3.500000 4.100000 1.9351
3.600000 4.100000 1.9387
3.700000 4.100000 1.9200
3.800000 4.100000 1.9230
3.900000 4.100000 1.9102
4.000000 4.100000 1.9092
4.100000 4.100000 1.9079
4.200000 4.100000 1.9243
4.300000 4.100000 1.9142
4.400000 4.100000 1.9172
4.500000 4.100000 1.9198
4.600000 4.100000 1.9258
4.700000 4.100000 1.9114
4.800000 4.100000 1.9247
4.900000 4.100000 1.9080
5.000000 4.100000 1.9245
5.100000 4.100000 1.9091
5.200000 4.100000 1.9125
5.300000 4.100000 1.9168
5.400000 4.100000 1.9005
5.500000 4.100000 1.9295
5.600000 4.100000 1.8995
5.700000 4.100000 1.9055
5.800000 4.100000 1.9086
5.900000 4.100000 1.8903
6.000000 4.100000 1.8810
6.100000 4.100000 1.8824
6.200000 4.100000 1.8776
6.300000 4.100000 1.8681
6.400000 4.100000 1.8477
6.500000 4.100000 1.8697
6.600000 4.100000 1.8451
6.700000 4.100000 1.8427
6.800000 4.100000 1.8428
6.900000 4.100000 1.8265
7.000000 4.100000 1.8146
7.100000 4.100000 1.8192
7.200000 4.100000 1.7706
7.300000 4.100000 1.7842
7.400000 4.100000 1.7594
7.500000 4.100000 1.7785
7.600000 4.100000 1.7645
7.700000 4.100000 1.7399
7.800000 4.100000 1.7400
7.900000 4.100000 1.7087
8.000000 4.100000 1.7154
8.100000 4.100000 1.7322
8.200000 4.100000 1.6967
8.300000 4.100000 1.6905
8.400000 4.100000 1.6886
8.500000 4.100000 1.6799
8.600000 4.100000 1.6733
8.700000 4.100000 1.6724
8.800000 4.100000 1.6704
8.900000 4.100000 1.6658
9.000000 4.100000 1.6626
9.100000 4.100000 1.6431
9.200000 4.100000 1.6719
9.300000 4.100000 1.6882
9.400000 4.100000 1.6921
9.500000 4.100000 1.6964
9.600000 4.100000 1.7046
9.700000 4.100000 1.6994
9.800000 4.100000 1.7078
9.900000 4.100000 1.6870
10.000000 4.100000 1.7009
10.100000 4.100000 1.7159
10.200000 4.100000 1.7156
10.300000 4.100000 1.7441
10.400000 4.100000 1.7466
10.500000 4.100000 1.7833
10.600000 4.100000 1.7968
10.700000 4.100000 1.8124
10.800000 4.100000 1.8033
10.900000 4.100000 1.8409
11.000000 4.100000 1.8314
11.100000 4.100000 1.8492
11.200000 4.100000 1.8604
11.300000 4.100000 1.8589
11.400000 4.100000 1.8669
11.500000 4.100000 1.8871
11.600000 4.100000 1.9090
11.700000 4.100000 1.9156
11.800000 4.100000 1.9231
11.900000 4.100000 1.9222
12.000000 4.100000 1.9508
12.100000 4.100000 1.9325
12.200000 4.100000 1.9573
12.300000 4.100000 1.9514
12.400000 4.100000 1.9736
12.500000 4.100000 1.9737
12.600000 4.100000 1.9676
12.700000 4.100000 1.9565
12.800000 4.100000 1.9770
12.900000 4.100000 1.9699
13.000000 4.100000 1.9654
13.100000 4.100000 1.9818
13.200000 4.100000 1.9764
13.300000 4.100000 1.9742
13.400000 4.100000 1.9749
13.500000 4.100000 1.9594
13.600000 4.100000 1.9709
13.700000 4.100000 1.9836
13.800000 4.100000 1.9613
13.900000 4.100000 1.9846
14.000000 4.100000 1.9691
14.100000 4.100000 1.9657
14.200000 4.100000 1.9817
14.300000 4.100000 1.9717
14.400000 4.100000 1.9511
14.500000 4.100000 1.9588
14.600000 4.100000 1.9548
14.700000 4.100000 1.9472
14.800000 4.100000 1.9675
14.900000 4.100000 1.9571
15.000000 4.100000 1.9728
15.100000 4.100000 1.9411
15.200000 4.100000 1.9581
15.300000 4.100000 1.9468
15.400000 4.100000 1.9470
15.500000 4.100000 1.9473
15.600000 4.100000 1.9293
15.700000 4.100000 1.9461
15.800000 4.100000 1.9412
15.900000 4.100000 1.9575
16.000000 4.100000 1.9306
16.100000 4.100000 1.9618
16.200001 4.100000 1.9447
16.299999 4.100000 1.9670
16.400000 4.100000 1.9517
16.500000 4.100000 1.9479
16.600000 4.100000 1.9542
16.700001 4.100000 1.9414
16.799999 4.100000 1.9366
16.900000 4.100000 1.9413
17.000000 4.100000 1.9238
17.100000 4.100000 1.9444
17.200001 4.100000 1.9430
17.299999 4.100000 1.9499
17.400000 4.100000 1.9429
17.500000 4.100000 1.9490
17.600000 4.100000 1.9477
17.700001 4.100000 1.9447
17.799999 4.100000 1.9402
17.900000 4.100000 1.9393
18.000000 4.100000 1.9419
18.100000 4.100000 1.9312
18.200001 4.100000 1.9348
0.000000 4.200000 1.9439
0.100000 4.200000 1.9398
0.200000 4.200000 1.9619
0.300000 4.200000 1.9625
0.400000 4.200000 1.9581
0.500000 4.200000 1.9538
0.600000 4.200000 1.9567
0.700000 4.200000 1.9282
0.800000 4.200000 1.9543
0.900000 4.200000 1.9354
1.000000 4.200000 1.9355
1.100000 4.200000 1.9342
1.200000 4.200000 1.9221
1.300000 4.200000 1.9411
1.400000 4.200000 1.9406
1.500000 4.200000 1.9393
1.600000 4.200000 1.9497
1.700000 4.200000 1.9442
1.800000 4.200000 1.9542
1.900000 4.200000 1.9345
2.000000 4.200000 1.9508
2.100000 4.200000 1.9436
2.200000 4.200000 1.9284
2.300000 4.200000 1.9368
2.400000 4.200000 1.9450
2.500000 4.200000 1.9356
2.600000 4.200000 1.9295
2.700000 4.200000 1.9359
2.800000 4.200000 1.9379
2.900000 4.200000 1.9383
3.000000 4.200000 1.9190
3.100000 4.200000 1.9159
3.200000 4.200000 1.9327
3.300000 4.200000 1.9354
3.400000 4.200000 1.9167
3.500000 4.200000 1.9309
3.600000 4.200000 1.9378
3.700000 4.200000 1.9327
3.800000 4.200000 1.9176
3.900000 4.200000 1.9268
4.000000 4.200000 1.9320
4.100000 4.200000 1.9303
4.200000 4.200000 1.9235
4.300000 4.200000 1.9251
4.400000 4.200000 1.9291
4.500000 4.200000 1.9215
4.600000 4.200000 1.9124
4.700000 4.200000 1.9098
4.800000 4.200000 1.9357
4.900000 4.200000 1.9096
5.000000 4.200000 1.9320
5.100000 4.200000 1.9110
5.200000 4.200000 1.9168
5.300000 4.200000 1.9187
5.400000 4.200000 1.9217
5.500000 4.200000 1.9060
5.600000 4.200000 1.9150
5.700000 4.200000 1.9012
5.800000 4.200000 1.9010
5.900000 4.200000 1.8841
6.000000 4.200000 1.8962
6.100000 4.200000 1.8836
6.200000 4.200000 1.8781
6.300000 4.200000 1.8677
6.400000 4.200000 1.8638
6.500000 4.200000 1.8506
6.600000 4.200000 1.8603
6.700000 4.200000 1.8249
6.800000 4.200000 1.8124
6.900000 4.200000 1.8019
7.000000 4.200000 1.7919
7.100000 4.200000 1.7769
7.200000 4.200000 1.7753
7.300000 4.200000 1.7534
7.400000 4.200000 1.7658
7.500000 4.200000 1.7727
7.600000 4.200000 1.7581
7.700000 4.200000 1.7409
7.800000 4.200000 1.7060
7.900000 4.200000 1.7218
8.000000 4.200000 1.7095
8.100000 4.200000 1.6718
8.200000 4.200000 1.6690
8.300000 4.200000 1.6238
8.400000 4.200000 1.6298
8.500000 4.200000 1.6347
8.600000 4.200000 1.6392
8.700000 4.200000 1.6240
8.800000 4.200000 1.6171
8.900000 4.200000 1.6058
9.000000 4.200000 1.5969
9.100000 4.200000 1.5989
9.200000 4.200000 1.6320
9.300000 4.200000 1.6380
9.400000 4.200000 1.6488
9.500000 4.200000 1.6730
9.600000 4.200000 1.6829
9.700000 4.200000 1.6824
9.800000 4.200000 1.6722
9.900000 4.200000 1.6734
10.000000 4.200000 1.6813
10.100000 4.200000 1.6819
10.200000 4.200000 1.6924
10.300000 4.200000 1.7070
10.400000 4.200000 1.7244
10.500000 4.200000 1.7383
10.600000 4.200000 1.7913
10.700000 4.200000 1.7872
10.800000 4.200000 1.8044
10.900000 4.200000 1.8085
11.000000 4.200000 1.8287
11.100000 4.200000 1.8305
11.200000 4.200000 1.8634
11.300000 4.200000 1.8528
11.400000 4.200000 1.8721
11.500000 4.200000 1.8873
11.600000 4.200000 1.8993
11.700000 4.200000 1.9193
11.800000 4.200000 1.9086
11.900000 4.200000 1.9180
12.000000 4.200000 1.9303
12.100000 4.200000 1.9520
12.200000 4.200000 1.9592
12.300000 4.200000 1.9449
12.400000 4.200000 1.9614
12.500000 4.200000 1.9604
12.600000 4.200000 1.9785
12.700000 4.200000 1.9684
12.800000 4.200000 1.9656
12.900000 4.200000 1.9752
13.000000 4.200000 1.9861
13.100000 4.200000 1.9658
13.200000 4.200000 1.9853
13.300000 4.200000 1.9783
13.400000 4.200000 1.9737
13.500000 4.200000 1.9684
13.600000 4.200000 1.9725
13.700000 4.200000 1.9819
13.800000 4.200000 1.9704
13.900000 4.200000 1.9835
14.000000 4.200000 1.9788
14.100000 4.200000 1.9766
14.200000 4.200000 1.9722
14.300000 4.200000 1.9662
14.400000 4.200000 1.9820
14.500000 4.200000 1.9697
14.600000 4.200000 1.9644
14.700000 4.200000 1.9530
14.800000 4.200000 1.9600
14.900000 4.200000 1.9599
15.000000 4.200000 1.9570
15.100000 4.200000 1.9590
15.200000 4.200000 1.9601
15.300000 4.200000 1.9511
15.400000 4.200000 1.9614
15.500000 4.200000 1.9651
15.600000 4.200000 1.9531
15.700000 4.200000 1.9575
15.800000 4.200000 1.9552
15.900000 4.200000 1.9510
16.000000 4.200000 1.9411
16.100000 4.200000 1.9465
16.200001 4.200000 1.9361
16.299999 4.200000 1.9594
16.400000 4.200000 1.9598
16.500000 4.200000 1.9475
16.600000 4.200000 1.9473
16.700001 4.200000 1.9531
16.799999 4.200000 1.9522
16.900000 4.200000 1.9470
17.000000 4.200000 1.9579
17.100000 4.200000 1.9488
17.200001 4.200000 1.9489
17.299999 4.200000 1.9339
17.400000 4.200000 1.9534
17.500000 4.200000 1.9451
17.600000 4.200000 1.9509
17.700001 4.200000 1.9419
17.799999 4.200000 1.9301
17.900000 4.200000 1.9383
18.000000 4.200000 1.9474
18.100000 4.200000 1.9400
18.200001 4.200000 1.9209
0.000000 4.300000 1.9224
0.100000 4.300000 1.9415
0.200000 4.300000 1.9612
0.300000 4.300000 1.9408
0.400000 4.300000 1.9571
0.500000 4.300000 1.9411
0.600000 4.300000 1.9445
0.700000 4.300000 1.9349
0.800000 4.300000 1.9428
0.900000 4.300000 1.9539
1.000000 4.300000 1.9407
1.100000 4.300000 1.9527
1.200000 4.300000 1.9376
1.300000 4.300000 1.9588
1.400000 4.300000 1.9354
1.500000 4.300000 1.9521
1.600000 4.300000 1.9374
1.700000 4.300000 1.9284
1.800000 4.300000 1.9433
1.900000 4.300000 1.9354
2.000000 4.300000 1.9365
2.100000 4.300000 1.9259
2.200000 4.300000 1.9411
2.300000 4.300000 1.9395
2.400000 4.300000 1.9349
2.500000 4.300000 1.9344
2.600000 4.300000 1.9401
2.700000 4.300000 1.9350
2.800000 4.300000 1.9403
2.900000 4.300000 1.9451
3.000000 4.300000 1.9338
3.100000 4.300000 1.9251
3.200000 4.300000 1.9196
3.300000 4.300000 1.9428
3.400000 4.300000 1.9281
3.500000 4.300000 1.9280
3.600000 4.300000 1.9280
3.700000 4.300000 1.9277
3.800000 4.300000 1.9519
3.900000 4.300000 1.9196
4.000000 4.300000 1.9386
4.100000 4.300000 1.9221
4.200000 4.300000 1.9224
4.300000 4.300000 1.9269
4.400000 4.300000 1.9381
4.500000 4.300000 1.9306
4.600000 4.300000 1.9240
4.700000 4.300000 1.9167
4.800000 4.300000 1.9445
4.900000 4.300000 1.9150
5.000000 4.300000 1.9230
5.100000 4.300000 1.8961
5.200000 4.300000 1.9138
5.300000 4.300000 1.9243
5.400000 4.300000 1.9229
5.500000 4.300000 1.9141
5.600000 4.300000 1.9037
5.700000 4.300000 1.9050
5.800000 4.300000 1.8942
5.900000 4.300000 1.8813
6.000000 4.300000 1.8712
6.100000 4.300000 1.8832
6.200000 4.300000 1.8742
6.300000 4.300000 1.8707
6.400000 4.300000 1.8685
6.500000 4.300000 1.8412
6.600000 4.300000 1.8343
6.700000 4.300000 1.8087
6.800000 4.300000 1.8072
6.900000 4.300000 1.7977
7.000000 4.300000 1.8022
7.100000 4.300000 1.7621
7.200000 4.300000 1.7599
7.300000 4.300000 1.7630
7.400000 4.300000 1.7508
7.500000 4.300000 1.7487
7.600000 4.300000 1.7351
7.700000 4.300000 1.6834
7.800000 4.300000 1.6985
7.900000 4.300000 1.6827
8.000000 4.300000 1.6306
8.100000 4.300000 1.6042
8.200000 4.300000 1.5888
8.300000 4.300000 1.5892
8.400000 4.300000 1.6058
8.500000 4.300000 1.6344
8.600000 4.300000 1.6333
8.700000 4.300000 1.6051
8.800000 4.300000 1.5837
8.900000 4.300000 1.5835
9.000000 4.300000 1.5764
9.100000 4.300000 1.5817
9.200000 4.300000 1.5949
9.300000 4.300000 1.6054
9.400000 4.300000 1.6084
9.500000 4.300000 1.6338
9.600000 4.300000 1.6384
9.700000 4.300000 1.6568
9.800000 4.300000 1.6329
9.900000 4.300000 1.6255
10.000000 4.300000 1.6631
10.100000 4.300000 1.6642
10.200000 4.300000 1.6763
10.300000 4.300000 1.6654
10.400000 4.300000 1.6968
10.500000 4.300000 1.7140
10.600000 4.300000 1.7351
10.700000 4.300000 1.7621
10.800000 4.300000 1.7876
10.900000 4.300000 1.8007
11.000000 4.300000 1.8154
11.100000 4.300000 1.8078
11.200000 4.300000 1.8269
11.300000 4.300000 1.8382
11.400000 4.300000 1.8612
11.500000 4.300000 1.8763
11.600000 4.300000 1.9007
11.700000 4.300000 1.9091
11.800000 4.300000 1.9086
11.900000 4.300000 1.9288
12.000000 4.300000 1.9243
12.100000 4.300000 1.9300
12.200000 4.300000 1.9472
12.300000 4.300000 1.9549
12.400000 4.300000 1.9597
12.500000 4.300000 1.9548
12.600000 4.300000 1.9514
12.700000 4.300000 1.9767
12.800000 4.300000 1.9588
12.900000 4.300000 1.9945
13.000000 4.300000 1.9889
13.100000 4.300000 1.9922
13.200000 4.300000 1.9710
13.300000 4.300000 1.9654
13.400000 4.300000 1.9737
13.500000 4.300000 1.9773
13.600000 4.300000 1.9937
13.700000 4.300000 1.9740
13.800000 4.300000 1.9710
13.900000 4.300000 1.9668
14.000000 4.300000 1.9686
14.100000 4.300000 1.9745
14.200000 4.300000 1.9759
14.300000 4.300000 1.9730
14.400000 4.300000 1.9615
14.500000 4.300000 1.9677
14.600000 4.300000 1.9759
14.700000 4.300000 1.9586
14.800000 4.300000 1.9680
14.900000 4.300000 1.9563
15.000000 4.300000 1.9676
15.100000 4.300000 1.9750
15.200000 4.300000 1.9523
15.300000 4.300000 1.9598
15.400000 4.300000 1.9622
15.500000 4.300000 1.9613
15.600000 4.300000 1.9587
15.700000 4.300000 1.9513
15.800000 4.300000 1.9305
15.900000 4.300000 1.9630
16.000000 4.300000 1.9569
16.100000 4.300000 1.9591
16.200001 4.300000 1.9758
16.299999 4.300000 1.9464
16.400000 4.300000 1.9566
16.500000 4.300000 1.9419
16.600000 4.300000 1.9505
16.700001 4.300000 1.9611
16.799999 4.300000 1.9472
16.900000 4.300000 1.9553
17.000000 4.300000 1.9372
17.100000 4.300000 1.9535
17.200001 4.300000 1.9462
17.299999 4.300000 1.9500
17.400000 4.300000 1.9506
17.500000 4.300000 1.9492
17.600000 4.300000 1.9527
17.700001 4.300000 1.9533
17.799999 4.300000 1.9443
17.900000 4.300000 1.9341
18.000000 4.300000 1.9513
18.100000 4.300000 1.9489
18.200001 4.300000 1.9081
0.000000 4.400000 1.9449
0.100000 4.400000 1.9419
0.200000 4.400000 1.9447
0.300000 4.400000 1.9545
0.400000 4.400000 1.9529
0.500000 4.400000 1.9555
0.600000 4.400000 1.9609
0.700000 4.400000 1.9589
0.800000 4.400000 1.9573
0.900000 4.400000 1.9428
1.000000 4.400000 1.9309
1.100000 4.400000 1.9478
1.200000 4.400000 1.9443
1.300000 4.400000 1.9445
1.400000 4.400000 1.9381
1.500000 4.400000 1.9425
1.600000 4.400000 1.9467
1.700000 4.400000 1.9333
1.800000 4.400000 1.9340
1.900000 4.400000 1.9435
2.000000 4.400000 1.9319
2.100000 4.400000 1.9362
2.200000 4.400000 1.9468
2.300000 4.400000 1.9395
2.400000 4.400000 1.9293
2.500000 4.400000 1.9464
2.600000 4.400000 1.9245
2.700000 4.400000 1.9385
2.800000 4.400000 1.9475
2.900000 4.400000 1.9464
3.000000 4.400000 1.9431
3.100000 4.400000 1.9277
3.200000 4.400000 1.9259
3.300000 4.400000 1.9463
3.400000 4.400000 1.9276
3.500000 4.400000 1.9275
3.600000 4.400000 1.9343
3.700000 4.400000 1.9277
3.800000 4.400000 1.9230
3.900000 4.400000 1.9272
4.000000 4.400000 1.9443
4.100000 4.400000 1.9236
4.200000 4.400000 1.9369
4.300000 4.400000 1.9269
4.400000 4.400000 1.9221
4.500000 4.400000 1.9395
4.600000 4.400000 1.9157
4.700000 4.400000 1.9140
4.800000 4.400000 1.9256
4.900000 4.400000 1.9198
5.000000 4.400000 1.9258
5.100000 4.400000 1.9113
5.200000 4.400000 1.9279
5.300000 4.400000 1.9317
5.400000 4.400000 1.9248
5.500000 4.400000 1.9046
5.600000 4.400000 1.9056
5.700000 4.400000 1.9176
5.800000 4.400000 1.9063
5.900000 4.400000 1.8893
6.000000 4.400000 1.9036
6.100000 4.400000 1.8798
6.200000 4.400000 1.8659
6.300000 4.400000 1.8669
6.400000 4.400000 1.8466
6.500000 4.400000 1.8360
6.600000 4.400000 1.8083
6.700000 4.400000 1.8339
6.800000 4.400000 1.8089
6.900000 4.400000 1.7952
7.000000 4.400000 1.7926
7.100000 4.400000 1.7877
7.200000 4.400000 1.7600
7.300000 4.400000 1.7522
7.400000 4.400000 1.7252
7.500000 4.400000 1.6826
7.600000 4.400000 1.6834
7.700000 4.400000 1.6581
7.800000 4.400000 1.6454
7.900000 4.400000 1.6089
8.000000 4.400000 1.5665
8.100000 4.400000 1.5432
8.200000 4.400000 1.5495
8.300000 4.400000 1.5654
8.400000 4.400000 1.6036
8.500000 4.400000 1.6137
8.600000 4.400000 1.6353
8.700000 4.400000 1.5907
8.800000 4.400000 1.5879
8.900000 4.400000 1.5845
9.000000 4.400000 1.5792
9.100000 4.400000 1.5769
9.200000 4.400000 1.5685
9.300000 4.400000 1.5713
9.400000 4.400000 1.5736
9.500000 4.400000 1.5697
9.600000 4.400000 1.5886
9.700000 4.400000 1.5841
9.800000 4.400000 1.5842
9.900000 4.400000 1.5968
10.000000 4.400000 1.5874
10.100000 4.400000 1.6197
10.200000 4.400000 1.6272
10.300000 4.400000 1.6499
10.400000 4.400000 1.6628
10.500000 4.400000 1.6938
10.600000 4.400000 1.7234
10.700000 4.400000 1.7465
10.800000 4.400000 1.7795
10.900000 4.400000 1.7715
11.000000 4.400000 1.7832
11.100000 4.400000 1.8055
11.200000 4.400000 1.8228
11.300000 4.400000 1.8396
11.400000 4.400000 1.8582
11.500000 4.400000 1.8527
11.600000 4.400000 1.8965
11.700000 4.400000 1.9066
11.800000 4.400000 1.9099
11.900000 4.400000 1.8974
12.000000 4.400000 1.9274
12.100000 4.400000 1.9159
12.200000 4.400000 1.9416
12.300000 4.400000 1.9404
12.400000 4.400000 1.9593
12.500000 4.400000 1.9531
12.600000 4.400000 1.9659
12.700000 4.400000 1.9773
12.800000 4.400000 1.9746
12.900000 4.400000 1.9834
13.000000 4.400000 1.9575
13.100000 4.400000 1.9812
13.200000 4.400000 1.9950
13.300000 4.400000 1.9951
13.400000 4.400000 1.9822
13.500000 4.400000 1.9852
13.600000 4.400000 1.9789
13.700000 4.400000 1.9903
13.800000 4.400000 1.9623
13.900000 4.400000 1.9740
14.000000 4.400000 1.9853
14.100000 4.400000 1.9671
14.200000 4.400000 1.9823
14.300000 4.400000 1.9853
14.400000 4.400000 1.9716
14.500000 4.400000 1.9774
14.600000 4.400000 1.9684
14.700000 4.400000 1.9622
14.800000 4.400000 1.9592
14.900000 4.400000 1.9657
15.000000 4.400000 1.9569
15.100000 4.400000 1.9731
15.200000 4.400000 1.9588
15.300000 4.400000 1.9564
15.400000 4.400000 1.9555
15.500000 4.400000 1.9584
15.600000 4.400000 1.9705
15.700000 4.400000 1.9673
15.800000 4.400000 1.9719
15.900000 4.400000 1.9653
16.000000 4.400000 1.9649
16.100000 4.400000 1.9548
16.200001 4.400000 1.9575
16.299999 4.400000 1.9605
16.400000 4.400000 1.9399
16.500000 4.400000 1.9638
16.600000 4.400000 1.9529
16.700001 4.400000 1.9498
16.799999 4.400000 1.9482
16.900000 4.400000 1.9506
17.000000 4.400000 1.9550
17.100000 4.400000 1.9570
17.200001 4.400000 1.9559
17.299999 4.400000 1.9621
17.400000 4.400000 1.9529
17.500000 4.400000 1.9539
17.600000 4.400000 1.9421
17.700001 4.400000 1.9397
17.799999 4.400000 1.9470
17.900000 4.400000 1.9452
18.000000 4.400000 1.9428
18.100000 4.400000 1.9532
18.200001 4.400000 1.9330
0.000000 4.500000 1.9507
0.100000 4.500000 1.9461
0.200000 4.500000 1.9443
0.300000 4.500000 1.9505
0.400000 4.500000 1.9484
0.500000 4.500000 1.9500
0.600000 4.500000 1.9550
0.700000 4.500000 1.9409
0.800000 4.500000 1.9467
0.900000 4.500000 1.9456
1.000000 4.500000 1.9546
1.100000 4.500000 1.9451
1.200000 4.500000 1.9432
1.300000 4.500000 1.9475
1.400000 4.500000 1.9544
1.500000 4.500000 1.9470
1.600000 4.500000 1.9396
1.700000 4.500000 1.9468
1.800000 4.500000 1.9371
1.900000 4.500000 1.9365
2.000000 4.500000 1.9394
2.100000 4.500000 1.9367
2.200000 4.500000 1.9301
2.300000 4.500000 1.9347
2.400000 4.500000 1.9301
2.500000 4.500000 1.9507
2.600000 4.500000 1.9321
2.700000 4.500000 1.9510
2.800000 4.500000 1.9413
2.900000 4.500000 1.9219
3.000000 4.500000 1.9442
3.100000 4.500000 1.9278
3.200000 4.500000 1.9455
3.300000 4.500000 1.9454
3.400000 4.500000 1.9236
3.500000 4.500000 1.9291
3.600000 4.500000 1.9303
3.700000 4.500000 1.9253
3.800000 4.500000 1.9364
3.900000 4.500000 1.9269
4.000000 4.500000 1.9279
4.100000 4.500000 1.9254
4.200000 4.500000 1.9421
4.300000 4.500000 1.9384
4.400000 4.500000 1.9327
4.500000 4.500000 1.9375
4.600000 4.500000 1.9238
4.700000 4.500000 1.9345
4.800000 4.500000 1.9453
4.900000 4.500000 1.9356
5.000000 4.500000 1.9109
5.100000 4.500000 1.9117
5.200000 4.500000 1.9299
5.300000 4.500000 1.9148
5.400000 4.500000 1.9274
5.500000 4.500000 1.9120
5.600000 4.500000 1.9235
5.700000 4.500000 1.8958
5.800000 4.500000 1.8996
5.900000 4.500000 1.9079
6.000000 4.500000 1.8837
6.100000 4.500000 1.8902
6.200000 4.500000 1.8734
6.300000 4.500000 1.8700
6.400000 4.500000 1.8475
6.500000 4.500000 1.8243
6.600000 4.500000 1.8375
6.700000 4.500000 1.8175
6.800000 4.500000 1.8144
6.900000 4.500000 1.7879
7.000000 4.500000 1.7813
7.100000 4.500000 1.7716
7.200000 4.500000 1.7335
7.300000 4.500000 1.7127
7.400000 4.500000 1.7020
7.500000 4.500000 1.6583
7.600000 4.500000 1.6511
7.700000 4.500000 1.6251
7.800000 4.500000 1.5835
7.900000 4.500000 1.5542
8.000000 4.500000 1.5389
8.100000 4.500000 1.5365
8.200000 4.500000 1.5615
8.300000 4.500000 1.5936
8.400000 4.500000 1.6128
8.500000 4.500000 1.5753
8.600000 4.500000 1.5748
8.700000 4.500000 1.5588
8.800000 4.500000 1.5683
8.900000 4.500000 1.5738
9.000000 4.500000 1.5554
9.100000 4.500000 1.5516
9.200000 4.500000 1.5542
9.300000 4.500000 1.5621
9.400000 4.500000 1.5819
9.500000 4.500000 1.5736
9.600000 4.500000 1.5971
9.700000 4.500000 1.6198
9.800000 4.500000 1.5920
9.900000 4.500000 1.5597
10.000000 4.500000 1.5448
10.100000 4.500000 1.5588
10.200000 4.500000 1.5914
10.300000 4.500000 1.6115
10.400000 4.500000 1.6331
10.500000 4.500000 1.6604
10.600000 4.500000 1.6854
10.700000 4.500000 1.7242
10.800000 4.500000 1.7434
10.900000 4.500000 1.7676
11.000000 4.500000 1.7656
11.100000 4.500000 1.7857
11.200000 4.500000 1.8070
11.300000 4.500000 1.8311
11.400000 4.500000 1.8283
11.500000 4.500000 1.8521
11.600000 4.500000 1.8664
11.700000 4.500000 1.8832
11.800000 4.500000 1.8932
11.900000 4.500000 1.9013
12.000000 4.500000 1.9261
12.100000 4.500000 1.9286
12.200000 4.500000 1.9515
12.300000 4.500000 1.9511
12.400000 4.500000 1.9534
12.500000 4.500000 1.9548
12.600000 4.500000 1.9710
12.700000 4.500000 1.9661
12.800000 4.500000 1.9843
12.900000 4.500000 1.9920
13.000000 4.500000 1.9776
13.100000 4.500000 1.9794
13.200000 4.500000 1.9768
13.300000 4.500000 1.9895
13.400000 4.500000 1.9822
13.500000 4.500000 1.9919
13.600000 4.500000 1.9886
13.700000 4.500000 1.9991
13.800000 4.500000 1.9770
13.900000 4.500000 1.9874
14.000000 4.500000 1.9846
14.100000 4.500000 1.9749
14.200000 4.500000 1.9875
14.300000 4.500000 1.9795
14.400000 4.500000 1.9771
14.500000 4.500000 1.9713
14.600000 4.500000 1.9905
14.700000 4.500000 1.9890
14.800000 4.500000 1.9738
14.900000 4.500000 1.9624
15.000000 4.500000 1.9592
15.100000 4.500000 1.9528
15.200000 4.500000 1.9808
15.300000 4.500000 1.9583
15.400000 4.500000 1.9606
15.500000 4.500000 1.9635
15.600000 4.500000 1.9586
15.700000 4.500000 1.9645
15.800000 4.500000 1.9696
15.900000 4.500000 1.9642
16.000000 4.500000 1.9608
16.100000 4.500000 1.9609
16.200001 4.500000 1.9665
16.299999 4.500000 1.9619
16.400000 4.500000 1.9589
16.500000 4.500000 1.9482
16.600000 4.500000 1.9540
16.700001 4.500000 1.9610
16.799999 4.500000 1.9547
16.900000 4.500000 1.9582
17.000000 4.500000 1.9648
17.100000 4.500000 1.9518
17.200001 4.500000 1.9443
17.299999 4.500000 1.9611
17.400000 4.500000 1.9476
17.500000 4.500000 1.9556
17.600000 4.500000 1.9569
17.700001 4.500000 1.9354
17.799999 4.500000 1.9552
17.900000 4.500000 1.9467
18.000000 4.500000 1.9461
18.100000 4.500000 1.9475
18.200001 4.500000 1.9718
0.000000 4.600000 1.9489
0.100000 4.600000 1.9547
0.200000 4.600000 1.9655
0.300000 4.600000 1.9691
0.400000 4.600000 1.9539
0.500000 4.600000 1.9626
0.600000 4.600000 1.9474
0.700000 4.600000 1.9586
0.800000 4.600000 1.9463
0.900000 4.600000 1.9426
1.000000 4.600000 1.9370
1.100000 4.600000 1.9440
1.200000 4.600000 1.9604
1.300000 4.600000 1.9517
1.400000 4.600000 1.9585
1.500000 4.600000 1.9630
1.600000 4.600000 1.9372
1.700000 4.600000 1.9577
1.800000 4.600000 1.9457
1.900000 4.600000 1.9471
2.000000 4.600000 1.9483
2.100000 4.600000 1.9391
2.200000 4.600000 1.9352
2.300000 4.600000 1.9380
2.400000 4.600000 1.9450
2.500000 4.600000 1.9407
2.600000 4.600000 1.9537
2.700000 4.600000 1.9211
2.800000 4.600000 1.9409
2.900000 4.600000 1.9412
3.000000 4.600000 1.9314
3.100000 4.600000 1.9423
3.200000 4.600000 1.9467
3.300000 4.600000 1.9410
3.400000 4.600000 1.9357
3.500000 4.600000 1.9268
3.600000 4.600000 1.9355
3.700000 4.600000 1.9344
3.800000 4.600000 1.9506
3.900000 4.600000 1.9321
4.000000 4.600000 1.9404
4.100000 4.600000 1.9315
4.200000 4.600000 1.9525
4.300000 4.600000 1.9281
4.400000 4.600000 1.9488
4.500000 4.600000 1.9527
4.600000 4.600000 1.9372
4.700000 4.600000 1.9339
4.800000 4.600000 1.9339
4.900000 4.600000 1.9360
5.000000 4.600000 1.9201
5.100000 4.600000 1.9167
5.200000 4.600000 1.9282
5.300000 4.600000 1.9133
5.400000 4.600000 1.9129
5.500000 4.600000 1.9101
5.600000 4.600000 1.9043
5.700000 4.600000 1.8959
5.800000 4.600000 1.8976
5.900000 4.600000 1.8976
6.000000 4.600000 1.8952
6.100000 4.600000 1.8740
6.200000 4.600000 1.8732
6.300000 4.600000 1.8505
6.400000 4.600000 1.8332
6.500000 4.600000 1.8342
6.600000 4.600000 1.8306
6.700000 4.600000 1.8252
6.800000 4.600000 1.8083
6.900000 4.600000 1.7677
7.000000 4.600000 1.7510
7.100000 4.600000 1.7137
7.200000 4.600000 1.7078
7.300000 4.600000 1.6813
7.400000 4.600000 1.6536
7.500000 4.600000 1.6330
7.600000 4.600000 1.6118
7.700000 4.600000 1.5688
7.800000 4.600000 1.5267
7.900000 4.600000 1.5159
8.000000 4.600000 1.5309
8.100000 4.600000 1.5652
8.200000 4.600000 1.5966
8.300000 4.600000 1.6078
8.400000 4.600000 1.5730
8.500000 4.600000 1.5470
8.600000 4.600000 1.5072
8.700000 4.600000 1.5014
8.800000 4.600000 1.5559
8.900000 4.600000 1.5529
9.000000 4.600000 1.5311
9.100000 4.600000 1.5073
9.200000 4.600000 1.5327
9.300000 4.600000 1.5796
9.400000 4.600000 1.6079
9.500000 4.600000 1.6320
9.600000 4.600000 1.6292
9.700000 4.600000 1.6690
9.800000 4.600000 1.6380
9.900000 4.600000 1.5862
10.000000 4.600000 1.5436
10.100000 4.600000 1.5178
10.200000 4.600000 1.5411
10.300000 4.600000 1.5740
10.400000 4.600000 1.5964
10.500000 4.600000 1.6011
10.600000 4.600000 1.6353
10.700000 4.600000 1.6794
10.800000 4.600000 1.7395
10.900000 4.600000 1.7636
11.000000 4.600000 1.7738
11.100000 4.600000 1.7766
11.200000 4.600000 1.7889
11.300000 4.600000 1.8183
11.400000 4.600000 1.8351
11.500000 4.600000 1.8418
11.600000 4.600000 1.8800
11.700000 4.600000 1.8731
11.800000 4.600000 1.8905
11.900000 4.600000 1.8963
12.000000 4.600000 1.9211
12.100000 4.600000 1.9222
12.200000 4.600000 1.9391
12.300000 4.600000 1.9526
12.400000 4.600000 1.9656
12.500000 4.600000 1.9609
12.600000 4.600000 1.9652
12.700000 4.600000 1.9627
12.800000 4.600000 1.9858
12.900000 4.600000 1.9707
13.000000 4.600000 1.9859
13.100000 4.600000 1.9881
13.200000 4.600000 1.9789
13.300000 4.600000 1.9841
13.400000 4.600000 1.9930
13.500000 4.600000 1.9795
13.600000 4.600000 1.9903
13.700000 4.600000 1.9830
13.800000 4.600000 1.9914
13.900000 4.600000 1.9878
14.000000 4.600000 1.9861
14.100000 4.600000 1.9594
14.200000 4.600000 1.9861
14.300000 4.600000 1.9861
14.400000 4.600000 1.9916
14.500000 4.600000 1.9724
14.600000 4.600000 1.9752
14.700000 4.600000 1.9630
14.800000 4.600000 1.9590
14.900000 4.600000 1.9713
15.000000 4.600000 1.9699
15.100000 4.600000 1.9657
15.200000 4.600000 1.9573
15.300000 4.600000 1.9654
15.400000 4.600000 1.9553
15.500000 4.600000 1.9607
15.600000 4.600000 1.9734
15.700000 4.600000 1.9685
15.800000 4.600000 1.9588
15.900000 4.600000 1.9721
16.000000 4.600000 1.9688
16.100000 4.600000 1.9590
16.200001 4.600000 1.9589
16.299999 4.600000 1.9548
16.400000 4.600000 1.9540
16.500000 4.600000 1.9564
16.600000 4.600000 1.9719
16.700001 4.600000 1.9630
16.799999 4.600000 1.9502
16.900000 4.600000 1.9523
17.000000 4.600000 1.9487
17.100000 4.600000 1.9615
17.200001 4.600000 1.9610
17.299999 4.600000 1.9565
17.400000 4.600000 1.9631
17.500000 4.600000 1.9636
17.600000 4.600000 1.9488
17.700001 4.600000 1.9654
17.799999 4.600000 1.9651
17.900000 4.600000 1.9488
18.000000 4.600000 1.9441
18.100000 4.600000 1.9450
18.200001 4.600000 1.9499
0.000000 4.700000 1.9642
0.100000 4.700000 1.9763
0.200000 4.700000 1.9674
0.300000 4.700000 1.9612
0.400000 4.700000 1.9676
0.500000 4.700000 1.9691
0.600000 4.700000 1.9709
0.700000 4.700000 1.9521
0.800000 4.700000 1.9515
0.900000 4.700000 1.9535
1.000000 4.700000 1.9410
1.100000 4.700000 1.9511
1.200000 4.700000 1.9517
1.300000 4.700000 1.9493
1.400000 4.700000 1.9617
1.500000 4.700000 1.9398
1.600000 4.700000 1.9636
1.700000 4.700000 1.9528
1.800000 4.700000 1.9508
1.900000 4.700000 1.9320
2.000000 4.700000 1.9428
2.100000 4.700000 1.9452
2.200000 4.700000 1.9583
2.300000 4.700000 1.9353
2.400000 4.700000 1.9377
2.500000 4.700000 1.9569
2.600000 4.700000 1.9420
2.700000 4.700000 1.9508
2.800000 4.700000 1.9330
2.900000 4.700000 1.9287
3.000000 4.700000 1.9492
3.100000 4.700000 1.9400
3.200000 4.700000 1.9442
3.300000 4.700000 1.9391
3.400000 4.700000 1.9533
3.500000 4.700000 1.9365
3.600000 4.700000 1.9348
3.700000 4.700000 1.9421
3.800000 4.700000 1.9353
3.900000 4.700000 1.9449
4.000000 4.700000 1.9512
4.100000 4.700000 1.9453
4.200000 4.700000 1.9404
4.300000 4.700000 1.9400
4.400000 4.700000 1.9220
4.500000 4.700000 1.9334
4.600000 4.700000 1.9392
4.700000 4.700000 1.9327
4.800000 4.700000 1.9479
4.900000 4.700000 1.9422
5.000000 4.700000 1.9287
5.100000 4.700000 1.9016
5.200000 4.700000 1.9124
5.300000 4.700000 1.9298
5.400000 4.700000 1.9191
5.500000 4.700000 1.9288
5.600000 4.700000 1.8939
5.700000 4.700000 1.8996
5.800000 4.700000 1.8961
5.900000 4.700000 1.8838
6.000000 4.700000 1.8835
6.100000 4.700000 1.8465
6.200000 4.700000 1.8671
6.300000 4.700000 1.8665
6.400000 4.700000 1.8445
6.500000 4.700000 1.8375
6.600000 4.700000 1.8294
6.700000 4.700000 1.7951
6.800000 4.700000 1.7735
6.900000 4.700000 1.7437
7.000000 4.700000 1.7284
7.100000 4.700000 1.7062
7.200000 4.700000 1.6944
7.300000 4.700000 1.6607
7.400000 4.700000 1.6422
7.500000 4.700000 1.6245
7.600000 4.700000 1.5931
7.700000 4.700000 1.5488
7.800000 4.700000 1.5311
7.900000 4.700000 1.5349
8.000000 4.700000 1.5555
8.100000 4.700000 1.5722
8.200000 4.700000 1.5920
8.300000 4.700000 1.5817
8.400000 4.700000 1.5479
8.500000 4.700000 1.5450
8.600000 4.700000 1.5426
8.700000 4.700000 1.5486
8.800000 4.700000 1.5621
8.900000 4.700000 1.5536
9.000000 4.700000 1.5325
9.100000 4.700000 1.5221
9.200000 4.700000 1.5519
9.300000 4.700000 1.6013
9.400000 4.700000 1.6655
9.500000 4.700000 1.6790
9.600000 4.700000 1.7365
9.700000 4.700000 1.7261
9.800000 4.700000 1.6631
9.900000 4.700000 1.6341
10.000000 4.700000 1.5478
10.100000 4.700000 1.5135
10.200000 4.700000 1.5055
10.300000 4.700000 1.5298
10.400000 4.700000 1.5736
10.500000 4.700000 1.5983
10.600000 4.700000 1.6241
10.700000 4.700000 1.6546
10.800000 4.700000 1.7051
10.900000 4.700000 1.7512
11.000000 4.700000 1.7574
11.100000 4.700000 1.7697
11.200000 4.700000 1.7910
11.300000 4.700000 1.8040
11.400000 4.700000 1.8172
11.500000 4.700000 1.8367
11.600000 4.700000 1.8570
11.700000 4.700000 1.8655
11.800000 4.700000 1.8875
11.900000 4.700000 1.9092
12.000000 4.700000 1.9166
12.100000 4.700000 1.9236
12.200000 4.700000 1.9501
12.300000 4.700000 1.9467
12.400000 4.700000 1.9553
12.500000 4.700000 1.9684
12.600000 4.700000 1.9558
12.700000 4.700000 1.9851
12.800000 4.700000 1.9711
12.900000 4.700000 1.9808
13.000000 4.700000 1.9814
13.100000 4.700000 1.9960
13.200000 4.700000 1.9921
13.300000 4.700000 1.9771
13.400000 4.700000 1.9946
13.500000 4.700000 1.9969
13.600000 4.700000 1.9945
13.700000 4.700000 2.0113
13.800000 4.700000 2.0007
13.900000 4.700000 1.9970
14.000000 4.700000 1.9805
14.100000 4.700000 1.9882
14.200000 4.700000 1.9884
14.300000 4.700000 1.9789
14.400000 4.700000 1.9922
14.500000 4.700000 1.9963
14.600000 4.700000 1.9824
14.700000 4.700000 1.9735
14.800000 4.700000 1.9842
14.900000 4.700000 1.9949
15.000000 4.700000 1.9838
15.100000 4.700000 1.9765
15.200000 4.700000 1.9766
15.300000 4.700000 1.9810
15.400000 4.700000 1.9776
15.500000 4.700000 1.9653
15.600000 4.700000 1.9628
15.700000 4.700000 1.9723
15.800000 4.700000 1.9557
15.900000 4.700000 1.9723
16.000000 4.700000 1.9759
16.100000 4.700000 1.9645
16.200001 4.700000 1.9541
16.299999 4.700000 1.9796
16.400000 4.700000 1.9480
16.500000 4.700000 1.9672
16.600000 4.700000 1.9567
16.700001 4.700000 1.9635
16.799999 4.700000 1.9535
16.900000 4.700000 1.9678
17.000000 4.700000 1.9557
17.100000 4.700000 1.9627
17.200001 4.700000 1.9637
17.299999 4.700000 1.9596
17.400000 4.700000 1.9638
17.500000 4.700000 1.9655
17.600000 4.700000 1.9562
17.700001 4.700000 1.9744
17.799999 4.700000 1.9641
17.900000 4.700000 1.9527
18.000000 4.700000 1.9502
18.100000 4.700000 1.9425
18.200001 4.700000 1.9372
0.000000 4.800000 1.9354
0.100000 4.800000 1.9634
0.200000 4.800000 1.9623
0.300000 4.800000 1.9715
0.400000 4.800000 1.9642
0.500000 4.800000 1.9449
0.600000 4.800000 1.9559
0.700000 4.800000 1.9551
0.800000 4.800000 1.9662
0.900000 4.800000 1.9739
1.000000 4.800000 1.9531
1.100000 4.800000 1.9438
1.200000 4.800000 1.9539
1.300000 4.800000 1.9534
1.400000 4.800000 1.9423
1.500000 4.800000 1.9487
1.600000 4.800000 1.9474
1.700000 4.800000 1.9443
1.800000 4.800000 1.9451
1.900000 4.800000 1.9551
2.000000 4.800000 1.9423
2.100000 4.800000 1.9456
2.200000 4.800000 1.9321
2.300000 4.800000 1.9438
2.400000 4.800000 1.9449
2.500000 4.800000 1.9718
2.600000 4.800000 1.9399
2.700000 4.800000 1.9392
2.800000 4.800000 1.9365
2.900000 4.800000 1.9562
3.000000 4.800000 1.9500
3.100000 4.800000 1.9549
3.200000 4.800000 1.9415
3.300000 4.800000 1.9434
3.400000 4.800000 1.9449
3.500000 4.800000 1.9622
3.600000 4.800000 1.9461
3.700000 4.800000 1.9513
3.800000 4.800000 1.9464
3.900000 4.800000 1.9516
4.000000 4.800000 1.9458
4.100000 4.800000 1.9405
4.200000 4.800000 1.9510
4.300000 4.800000 1.9373
4.400000 4.800000 1.9406
4.500000 4.800000 1.9377
4.600000 4.800000 1.9371
4.700000 4.800000 1.9386
4.800000 4.800000 1.9446
4.900000 4.800000 1.9467
5.000000 4.800000 1.9302
5.100000 4.800000 1.9212
5.200000 4.800000 1.9237
5.300000 4.800000 1.9197
5.400000 4.800000 1.9157
5.500000 4.800000 1.9045
5.600000 4.800000 1.9148
5.700000 4.800000 1.9072
5.800000 4.800000 1.8813
5.900000 4.800000 1.8810
6.000000 4.800000 1.8852
6.100000 4.800000 1.8695
6.200000 4.800000 1.8712
6.300000 4.800000 1.8628
6.400000 4.800000 1.8336
6.500000 4.800000 1.8197
6.600000 4.800000 1.8110
6.700000 4.800000 1.7847
6.800000 4.800000 1.7379
6.900000 4.800000 1.7360
7.000000 4.800000 1.7360
7.100000 4.800000 1.7165
7.200000 4.800000 1.7126
7.300000 4.800000 1.6727
7.400000 4.800000 1.6324
7.500000 4.800000 1.6147
7.600000 4.800000 1.5902
7.700000 4.800000 1.5602
7.800000 4.800000 1.5491
7.900000 4.800000 1.5666
8.000000 4.800000 1.5793
8.100000 4.800000 1.5553
8.200000 4.800000 1.5448
8.300000 4.800000 1.5551
8.400000 4.800000 1.5689
8.500000 4.800000 1.5515
8.600000 4.800000 1.5997
8.700000 4.800000 1.6036
8.800000 4.800000 1.6055
8.900000 4.800000 1.5965
9.000000 4.800000 1.5883
9.100000 4.800000 1.5407
9.200000 4.800000 1.5530
9.300000 4.800000 1.6025
9.400000 4.800000 1.6914
9.500000 4.800000 1.6909
9.600000 4.800000 1.7606
9.700000 4.800000 1.7542
9.800000 4.800000 1.6951
9.900000 4.800000 1.6610
10.000000 4.800000 1.5766
10.100000 4.800000 1.5084
10.200000 4.800000 1.4843
10.300000 4.800000 1.5055
10.400000 4.800000 1.5593
10.500000 4.800000 1.5630
10.600000 4.800000 1.5759
10.700000 4.800000 1.6174
10.800000 4.800000 1.6776
10.900000 4.800000 1.7080
11.000000 4.800000 1.7482
11.100000 4.800000 1.7536
11.200000 4.800000 1.7804
11.300000 4.800000 1.7973
11.400000 4.800000 1.8220
11.500000 4.800000 1.8072
11.600000 4.800000 1.8441
11.700000 4.800000 1.8497
11.800000 4.800000 1.8914
11.900000 4.800000 1.8932
12.000000 4.800000 1.9083
12.100000 4.800000 1.9263
12.200000 4.800000 1.9389
12.300000 4.800000 1.9460
12.400000 4.800000 1.9526
12.500000 4.800000 1.9580
12.600000 4.800000 1.9623
12.700000 4.800000 1.9794
12.800000 4.800000 1.9715
12.900000 4.800000 1.9895
13.000000 4.800000 1.9760
13.100000 4.800000 1.9957
13.200000 4.800000 1.9982
13.300000 4.800000 1.9925
13.400000 4.800000 1.9953
13.500000 4.800000 2.0048
13.600000 4.800000 2.0070
13.700000 4.800000 1.9994
13.800000 4.800000 2.0047
13.900000 4.800000 1.9936
14.000000 4.800000 2.0113
14.100000 4.800000 1.9836
14.200000 4.800000 1.9776
14.300000 4.800000 1.9916
14.400000 4.800000 1.9920
14.500000 4.800000 1.9912
14.600000 4.800000 1.9813
14.700000 4.800000 1.9938
14.800000 4.800000 1.9790
14.900000 4.800000 1.9838
15.000000 4.800000 1.9805
15.100000 4.800000 1.9881
15.200000 4.800000 1.9848
15.300000 4.800000 1.9789
15.400000 4.800000 1.9783
15.500000 4.800000 1.9653
15.600000 4.800000 1.9816
15.700000 4.800000 1.9697
15.800000 4.800000 1.9661
15.900000 4.800000 1.9685
16.000000 4.800000 1.9795
16.100000 4.800000 1.9727
16.200001 4.800000 1.9668
16.299999 4.800000 1.9479
16.400000 4.800000 1.9591
16.500000 4.800000 1.9649
16.600000 4.800000 1.9716
16.700001 4.800000 1.9633
16.799999 4.800000 1.9583
16.900000 4.800000 1.9752
17.000000 4.800000 1.9564
17.100000 4.800000 1.9622
17.200001 4.800000 1.9625
17.299999 4.800000 1.9625
17.400000 4.800000 1.9602
17.500000 4.800000 1.9718
17.600000 4.800000 1.9622
17.700001 4.800000 1.9501
17.799999 4.800000 1.9505
17.900000 4.800000 1.9706
18.000000 4.800000 1.9512
18.100000 4.800000 1.9726
18.200001 4.800000 1.9873
0.000000 4.900000 1.9601
0.100000 4.900000 1.9533
0.200000 4.900000 1.9632
0.300000 4.900000 1.9437
0.400000 4.900000 1.9730
0.500000 4.900000 1.9493
0.600000 4.900000 1.9697
0.700000 4.900000 1.9494
0.800000 4.900000 1.9686
0.900000 4.900000 1.9686
1.000000 4.900000 1.9590
1.100000 4.900000 1.9578
1.200000 4.900000 1.9546
1.300000 4.900000 1.9602
1.400000 4.900000 1.9554
1.500000 4.900000 1.9639
1.600000 4.900000 1.9580
1.700000 4.900000 1.9486
1.800000 4.900000 1.9581
1.900000 4.900000 1.9548
2.000000 4.900000 1.9537
2.100000 4.900000 1.9481
2.200000 4.900000 1.9783
2.300000 4.900000 1.9414
2.400000 4.900000 1.9422
2.500000 4.900000 1.9632
2.600000 4.900000 1.9392
2.700000 4.900000 1.9525
2.800000 4.900000 1.9532
2.900000 4.900000 1.9551
3.000000 4.900000 1.9524
3.100000 4.900000 1.9577
3.200000 4.900000 1.9603
3.300000 4.900000 1.9582
3.400000 4.900000 1.9617
3.500000 4.900000 1.9619
3.600000 4.900000 1.9603
3.700000 4.900000 1.9416
3.800000 4.900000 1.9588
3.900000 4.900000 1.9486
4.000000 4.900000 1.9487
4.100000 4.900000 1.9605
4.200000 4.900000 1.9332
4.300000 4.900000 1.9613
4.400000 4.900000 1.9449
4.500000 4.900000 1.9557
4.600000 4.900000 1.9421
4.700000 4.900000 1.9333
4.800000 4.900000 1.9287
4.900000 4.900000 1.9418
5.000000 4.900000 1.9383
5.100000 4.900000 1.9394
5.200000 4.900000 1.9303
5.300000 4.900000 1.9358
5.400000 4.900000 1.9256
5.500000 4.900000 1.9138
5.600000 4.900000 1.9216
5.700000 4.900000 1.9055
5.800000 4.900000 1.8974
5.900000 4.900000 1.8918
6.000000 4.900000 1.8827
6.100000 4.900000 1.8787
6.200000 4.900000 1.8692
6.300000 4.900000 1.8493
6.400000 4.900000 1.8410
6.500000 4.900000 1.8130
6.600000 4.900000 1.7938
6.700000 4.900000 1.7589
6.800000 4.900000 1.7600
6.900000 4.900000 1.7547
7.000000 4.900000 1.7540
7.100000 4.900000 1.7255
7.200000 4.900000 1.6864
7.300000 4.900000 1.6479
7.400000 4.900000 1.6196
7.500000 4.900000 1.6111
7.600000 4.900000 1.5707
7.700000 4.900000 1.5614
7.800000 4.900000 1.5725
7.900000 4.900000 1.5928
8.000000 4.900000 1.6095
8.100000 4.900000 1.5514
8.200000 4.900000 1.5471
8.300000 4.900000 1.5339
8.400000 4.900000 1.5725
8.500000 4.900000 1.6198
8.600000 4.900000 1.6411
8.700000 4.900000 1.6610
8.800000 4.900000 1.6458
8.900000 4.900000 1.6202
9.000000 4.900000 1.6279
9.100000 4.900000 1.5433
9.200000 4.900000 1.5609
9.300000 4.900000 1.6256
9.400000 4.900000 nan
9.500000 4.900000 nan
9.600000 4.900000 nan
9.700000 4.900000 nan
9.800000 4.900000 1.7681
9.900000 4.900000 1.6433
10.000000 4.900000 1.5449
10.100000 4.900000 1.4600
10.200000 4.900000 1.4372
10.300000 4.900000 1.4608
10.400000 4.900000 1.5345
10.500000 4.900000 1.5550
10.600000 4.900000 1.5567
10.700000 4.900000 1.5753
10.800000 4.900000 1.6512
10.900000 4.900000 1.6824
11.000000 4.900000 1.7161
11.100000 4.900000 1.7309
11.200000 4.900000 1.7676
11.300000 4.900000 1.7853
11.400000 4.900000 1.8072
11.500000 4.900000 1.8086
11.600000 4.900000 1.8290
11.700000 4.900000 1.8601
11.800000 4.900000 1.8548
11.900000 4.900000 1.8958
12.000000 4.900000 1.8954
12.100000 4.900000 1.9297
12.200000 4.900000 1.9471
12.300000 4.900000 1.9583
12.400000 4.900000 1.9560
12.500000 4.900000 1.9671
12.600000 4.900000 1.9943
12.700000 4.900000 1.9974
12.800000 4.900000 1.9817
12.900000 4.900000 1.9815
13.000000 4.900000 1.9903
13.100000 4.900000 1.9957
13.200000 4.900000 1.9852
13.300000 4.900000 2.0000
13.400000 4.900000 1.9947
13.500000 4.900000 1.9959
13.600000 4.900000 1.9912
13.700000 4.900000 2.0030
13.800000 4.900000 1.9898
13.900000 4.900000 1.9885
14.000000 4.900000 1.9880
14.100000 4.900000 1.9989
14.200000 4.900000 1.9973
14.300000 4.900000 1.9988
14.400000 4.900000 1.9999
14.500000 4.900000 2.0106
14.600000 4.900000 1.9858
14.700000 4.900000 1.9908
14.800000 4.900000 1.9920
14.900000 4.900000 1.9912
15.000000 4.900000 1.9724
15.100000 4.900000 1.9666
15.200000 4.900000 1.9791
15.300000 4.900000 1.9672
15.400000 4.900000 1.9709
15.500000 4.900000 1.9751
15.600000 4.900000 1.9712
15.700000 4.900000 1.9836
15.800000 4.900000 1.9687
15.900000 4.900000 1.9697
16.000000 4.900000 1.9759
16.100000 4.900000 1.9758
16.200001 4.900000 1.9665
16.299999 4.900000 1.9548
16.400000 4.900000 1.9621
16.500000 4.900000 1.9571
16.600000 4.900000 1.9684
16.700001 4.900000 1.9715
16.799999 4.900000 1.9658
16.900000 4.900000 1.9490
17.000000 4.900000 1.9564
17.100000 4.900000 1.9434
17.200001 4.900000 1.9576
17.299999 4.900000 1.9502
17.400000 4.900000 1.9593
17.500000 4.900000 1.9553
17.600000 4.900000 1.9630
17.700001 4.900000 1.9610
17.799999 4.900000 1.9614
17.900000 4.900000 1.9556
18.000000 4.900000 1.9449
18.100000 4.900000 1.9606
18.200001 4.900000 2.0059
0.000000 5.000000 1.9496
0.100000 5.000000 1.9831
0.200000 5.000000 1.9583
0.300000 5.000000 1.9667
0.400000 5.000000 1.9705
0.500000 5.000000 1.9622
0.600000 5.000000 1.9723
0.700000 5.000000 1.9519
0.800000 5.000000 1.9576
0.900000 5.000000 1.9610
1.000000 5.000000 1.9520
1.100000 5.000000 1.9510
1.200000 5.000000 1.9653
1.300000 5.000000 1.9645
1.400000 5.000000 1.9609
1.500000 5.000000 1.9531
1.600000 5.000000 1.9527
1.700000 5.000000 1.9434
1.800000 5.000000 1.9585
1.900000 5.000000 1.9644
2.000000 5.000000 1.9581
2.100000 5.000000 1.9419
2.200000 5.000000 1.9399
2.300000 5.000000 1.9527
2.400000 5.000000 1.9470
2.500000 5.000000 1.9483
2.600000 5.000000 1.9516
2.700000 5.000000 1.9626
2.800000 5.000000 1.9541
2.900000 5.000000 1.9568
3.000000 5.000000 1.9587
3.100000 5.000000 1.9655
3.200000 5.000000 1.9475
3.300000 5.000000 1.9674
3.400000 5.000000 1.9561
3.500000 5.000000 1.9452
3.600000 5.000000 1.9657
3.700000 5.000000 1.9629
3.800000 5.000000 1.9305
3.900000 5.000000 1.9548
4.000000 5.000000 1.9565
4.100000 5.000000 1.9603
4.200000 5.000000 1.9499
4.300000 5.000000 1.9612
4.400000 5.000000 1.9439
4.500000 5.000000 1.9402
4.600000 5.000000 1.9552
4.700000 5.000000 1.9408
4.800000 5.000000 1.9463
4.900000 5.000000 1.9385
5.000000 5.000000 1.9340
5.100000 5.000000 1.9332
5.200000 5.000000 1.9331
5.300000 5.000000 1.9296
5.400000 5.000000 1.9465
5.500000 5.000000 1.9139
5.600000 5.000000 1.8947
5.700000 5.000000 1.9086
5.800000 5.000000 1.8972
5.900000 5.000000 1.8894
6.000000 5.000000 1.8767
6.100000 5.000000 1.8821
6.200000 5.000000 1.8544
6.300000 5.000000 1.8461
6.400000 5.000000 1.8374
6.500000 5.000000 1.8174
6.600000 5.000000 1.8041
6.700000 5.000000 1.7885
6.800000 5.000000 1.7860
6.900000 5.000000 1.7640
7.000000 5.000000 1.7655
7.100000 5.000000 1.7045
7.200000 5.000000 1.6397
7.300000 5.000000 1.6170
7.400000 5.000000 1.6002
7.500000 5.000000 1.5853
7.600000 5.000000 1.5706
7.700000 5.000000 1.5688
7.800000 5.000000 1.5765
7.900000 5.000000 1.6054
8.000000 5.000000 1.5762
8.100000 5.000000 1.5682
8.200000 5.000000 1.5350
8.300000 5.000000 1.5898
8.400000 5.000000 1.6444
8.500000 5.000000 1.6938
8.600000 5.000000 1.7350
8.700000 5.000000 1.6873
8.800000 5.000000 1.7203
8.900000 5.000000 1.6940
9.000000 5.000000 1.6309
9.100000 5.000000 1.5877
9.200000 5.000000 1.5863
9.300000 5.000000 nan
9.400000 5.000000 nan
9.500000 5.000000 nan
9.600000 5.000000 nan
9.700000 5.000000 nan
9.800000 5.000000 nan
9.900000 5.000000 1.6448
10.000000 5.000000 1.5415
10.100000 5.000000 1.4548
10.200000 5.000000 1.3761
10.300000 5.000000 1.4096
10.400000 5.000000 1.4894
10.500000 5.000000 1.5198
10.600000 5.000000 1.5137
10.700000 5.000000 1.5265
10.800000 5.000000 1.5564
10.900000 5.000000 1.6597
11.000000 5.000000 1.6786
11.100000 5.000000 1.7271
11.200000 5.000000 1.7369
11.300000 5.000000 1.7815
11.400000 5.000000 1.7916
11.500000 5.000000 1.7976
11.600000 5.000000 1.8163
11.700000 5.000000 1.8486
11.800000 5.000000 1.8452
11.900000 5.000000 1.8951
12.000000 5.000000 1.8947
12.100000 5.000000 1.9117
12.200000 5.000000 1.9355
12.300000 5.000000 1.9626
12.400000 5.000000 1.9533
12.500000 5.000000 1.9686
12.600000 5.000000 1.9692
12.700000 5.000000 1.9823
12.800000 5.000000 1.9767
12.900000 5.000000 1.9916
13.000000 5.000000 1.9924
13.100000 5.000000 1.9972
13.200000 5.000000 2.0047
13.300000 5.000000 2.0043
13.400000 5.000000 2.0071
13.500000 5.000000 1.9976
13.600000 5.000000 2.0129
13.700000 5.000000 2.0125
13.800000 5.000000 2.0135
13.900000 5.000000 2.0057
14.000000 5.000000 1.9952
14.100000 5.000000 1.9898
14.200000 5.000000 2.0026
14.300000 5.000000 2.0033
14.400000 5.000000 2.0182
14.500000 5.000000 1.9935
14.600000 5.000000 1.9939
14.700000 5.000000 1.9932
14.800000 5.000000 1.9896
14.900000 5.000000 2.0055
15.000000 5.000000 1.9771
15.100000 5.000000 1.9747
15.200000 5.000000 1.9848
15.300000 5.000000 1.9969
15.400000 5.000000 1.9813
15.500000 5.000000 1.9919
15.600000 5.000000 1.9816
15.700000 5.000000 1.9760
15.800000 5.000000 1.9726
15.900000 5.000000 1.9928
16.000000 5.000000 1.9710
16.100000 5.000000 1.9626
16.200001 5.000000 1.9748
16.299999 5.000000 1.9670
16.400000 5.000000 1.9720
16.500000 5.000000 1.9690
16.600000 5.000000 1.9721
16.700001 5.000000 1.9717
16.799999 5.000000 1.9625
16.900000 5.000000 1.9698
17.000000 5.000000 1.9526
17.100000 5.000000 1.9731
17.200001 5.000000 1.9629
17.299999 5.000000 1.9536
17.400000 5.000000 1.9657
17.500000 5.000000 1.9675
17.600000 5.000000 1.9594
17.700001 5.000000 1.9562
17.799999 5.000000 1.9697
17.900000 5.000000 1.9708
18.000000 5.000000 1.9622
18.100000 5.000000 1.9498
18.200001 5.000000 1.9286
0.000000 5.100000 1.9869
0.100000 5.100000 1.9607
0.200000 5.100000 1.9586
0.300000 5.100000 1.9875
0.400000 5.100000 1.9552
0.500000 5.100000 1.9597
0.600000 5.100000 1.9745
0.700000 5.100000 1.9703
0.800000 5.100000 1.9755
0.900000 5.100000 1.9662
1.000000 5.100000 1.9462
1.100000 5.100000 1.9630
1.200000 5.100000 1.9630
1.300000 5.100000 1.9505
1.400000 5.100000 1.9633
1.500000 5.100000 1.9594
1.600000 5.100000 1.9606
1.700000 5.100000 1.9601
1.800000 5.100000 1.9379
1.900000 5.100000 1.9399
2.000000 5.100000 1.9661
2.100000 5.100000 1.9523
2.200000 5.100000 1.9699
2.300000 5.100000 1.9625
2.400000 5.100000 1.9612
2.500000 5.100000 1.9667
2.600000 5.100000 1.9486
2.700000 5.100000 1.9529
2.800000 5.100000 1.9461
2.900000 5.100000 1.9615
3.000000 5.100000 1.9535
3.100000 5.100000 1.9580
3.200000 5.100000 1.9643
3.300000 5.100000 1.9501
3.400000 5.100000 1.9583
3.500000 5.100000 1.9740
3.600000 5.100000 1.9446
3.700000 5.100000 1.9587
3.800000 5.100000 1.9646
3.900000 5.100000 1.9510
4.000000 5.100000 1.9531
4.100000 5.100000 1.9618
4.200000 5.100000 1.9611
4.300000 5.100000 1.9469
4.400000 5.100000 1.9588
4.500000 5.100000 1.9360
4.600000 5.100000 1.9530
4.700000 5.100000 1.9589
4.800000 5.100000 1.9624
4.900000 5.100000 1.9516
5.000000 5.100000 1.9270
5.100000 5.100000 1.9464
5.200000 5.100000 1.9277
5.300000 5.100000 1.9345
5.400000 5.100000 1.9362
5.500000 5.100000 1.9360
5.600000 5.100000 1.9143
5.700000 5.100000 1.9181
5.800000 5.100000 1.8957
5.900000 5.100000 1.8924
6.000000 5.100000 1.8751
6.100000 5.100000 1.8534
6.200000 5.100000 1.8474
6.300000 5.100000 1.8428
6.400000 5.100000 1.8512
6.500000 5.100000 1.8144
6.600000 5.100000 1.8265
6.700000 5.100000 1.7921
6.800000 5.100000 1.7692
6.900000 5.100000 1.7519
7.000000 5.100000 1.6897
7.100000 5.100000 1.6458
7.200000 5.100000 1.5947
7.300000 5.100000 1.5972
7.400000 5.100000 1.5968
7.500000 5.100000 1.5805
7.600000 5.100000 1.5721
7.700000 5.100000 1.5662
7.800000 5.100000 1.5574
7.900000 5.100000 1.5806
8.000000 5.100000 1.5620
8.100000 5.100000 1.5815
8.200000 5.100000 1.5733
8.300000 5.100000 1.6093
8.400000 5.100000 nan
8.500000 5.100000 nan
8.600000 5.100000 nan
8.700000 5.100000 nan
8.800000 5.100000 nan
8.900000 5.100000 nan
9.000000 5.100000 nan
9.100000 5.100000 nan
9.200000 5.100000 nan
9.300000 5.100000 nan
9.400000 5.100000 nan
9.500000 5.100000 nan
9.600000 5.100000 nan
9.700000 5.100000 nan
9.800000 5.100000 nan
9.900000 5.100000 1.5973
10.000000 5.100000 1.5360
10.100000 5.100000 1.4389
10.200000 5.100000 1.3878
10.300000 5.100000 1.3822
10.400000 5.100000 1.4674
10.500000 5.100000 1.5317
10.600000 5.100000 1.5079
10.700000 5.100000 1.4998
10.800000 5.100000 1.5437
10.900000 5.100000 1.6048
11.000000 5.100000 1.6443
11.100000 5.100000 1.6812
11.200000 5.100000 1.7170
11.300000 5.100000 1.7638
11.400000 5.100000 1.7707
11.500000 5.100000 1.8033
11.600000 5.100000 1.8281
11.700000 5.100000 1.8509
11.800000 5.100000 1.8611
11.900000 5.100000 1.8790
12.000000 5.100000 1.8918
12.100000 5.100000 1.9159
12.200000 5.100000 1.9168
12.300000 5.100000 1.9424
12.400000 5.100000 1.9462
12.500000 5.100000 1.9725
12.600000 5.100000 1.9651
12.700000 5.100000 1.9738
12.800000 5.100000 1.9804
12.900000 5.100000 1.9966
13.000000 5.100000 1.9913
13.100000 5.100000 1.9924
13.200000 5.100000 2.0058
13.300000 5.100000 1.9984
13.400000 5.100000 2.0005
13.500000 5.100000 2.0075
13.600000 5.100000 2.0162
13.700000 5.100000 2.0262
13.800000 5.100000 2.0192
13.900000 5.100000 2.0229
14.000000 5.100000 2.0069
14.100000 5.100000 2.0045
14.200000 5.100000 1.9954
14.300000 5.100000 1.9928
14.400000 5.100000 2.0056
14.500000 5.100000 1.9915
14.600000 5.100000 2.0021
14.700000 5.100000 1.9881
14.800000 5.100000 1.9906
14.900000 5.100000 2.0121
15.000000 5.100000 1.9951
15.100000 5.100000 1.9881
15.200000 5.100000 1.9919
15.300000 5.100000 1.9875
15.400000 5.100000 1.9863
15.500000 5.100000 1.9798
15.600000 5.100000 1.9874
15.700000 5.100000 1.9755
15.800000 5.100000 1.9768
15.900000 5.100000 1.9844
16.000000 5.100000 1.9667
16.100000 5.100000 1.9970
16.200001 5.100000 1.9989
16.299999 5.100000 1.9780
16.400000 5.100000 1.9807
16.500000 5.100000 1.9746
16.600000 5.100000 1.9721
16.700001 5.100000 1.9724
16.799999 5.100000 1.9621
16.900000 5.100000 1.9496
17.000000 5.100000 1.9650
17.100000 5.100000 1.9667
17.200001 5.100000 1.9582
17.299999 5.100000 1.9776
17.400000 5.100000 1.9590
17.500000 5.100000 1.9460
17.600000 5.100000 1.9553
17.700001 5.100000 1.9575
17.799999 5.100000 1.9596
17.900000 5.100000 1.9667
18.000000 5.100000 1.9805
18.100000 5.100000 1.9553
18.200001 5.100000 1.9489
0.000000 5.200000 1.9455
0.100000 5.200000 1.9685
0.200000 5.200000 1.9495
0.300000 5.200000 1.9546
0.400000 5.200000 1.9775
0.500000 5.200000 1.9748
0.600000 5.200000 1.9727
0.700000 5.200000 1.9621
0.800000 5.200000 1.9698
0.900000 5.200000 1.9526
1.000000 5.200000 1.9786
1.100000 5.200000 1.9561
1.200000 5.200000 1.9559
1.300000 5.200000 1.9633
1.400000 5.200000 1.9674
1.500000 5.200000 1.9533
1.600000 5.200000 1.9736
1.700000 5.200000 1.9635
1.800000 5.200000 1.9526
1.900000 5.200000 1.9502
2.000000 5.200000 1.9488
2.100000 5.200000 1.9473
2.200000 5.200000 1.9755
2.300000 5.200000 1.9471
2.400000 5.200000 1.9497
2.500000 5.200000 1.9659
2.600000 5.200000 1.9744
2.700000 5.200000 1.9456
2.800000 5.200000 1.9584
2.900000 5.200000 1.9690
3.000000 5.200000 1.9552
3.100000 5.200000 1.9549
3.200000 5.200000 1.9675
3.300000 5.200000 1.9510
3.400000 5.200000 1.9644
3.500000 5.200000 1.9542
3.600000 5.200000 1.9697
3.700000 5.200000 1.9592
3.800000 5.200000 1.9597
3.900000 5.200000 1.9489
4.000000 5.200000 1.9676
4.100000 5.200000 1.9605
4.200000 5.200000 1.9734
4.300000 5.200000 1.9589
4.400000 5.200000 1.9463
4.500000 5.200000 1.9518
4.600000 5.200000 1.9546
4.700000 5.200000 1.9400
4.800000 5.200000 1.9496
4.900000 5.200000 1.9623
5.000000 5.200000 1.9475
5.100000 5.200000 1.9436
5.200000 5.200000 1.9210
5.300000 5.200000 1.9296
5.400000 5.200000 1.9271
5.500000 5.200000 1.9267
5.600000 5.200000 1.9230
5.700000 5.200000 1.9179
5.800000 5.200000 1.8944
5.900000 5.200000 1.9022
6.000000 5.200000 1.8725
6.100000 5.200000 1.8517
6.200000 5.200000 1.8498
6.300000 5.200000 1.8481
6.400000 5.200000 1.8516
6.500000 5.200000 1.8247
6.600000 5.200000 1.7768
6.700000 5.200000 1.7607
6.800000 5.200000 1.7263
6.900000 5.200000 1.7021
7.000000 5.200000 1.6528
7.100000 5.200000 1.6276
7.200000 5.200000 1.6116
7.300000 5.200000 1.6357
7.400000 5.200000 1.6383
7.500000 5.200000 1.6087
7.600000 5.200000 1.5683
7.700000 5.200000 1.5611
7.800000 5.200000 1.5520
7.900000 5.200000 1.5552
8.000000 5.200000 1.5159
8.100000 5.200000 1.5467
8.200000 5.200000 1.5746
8.300000 5.200000 1.6016
8.400000 5.200000 nan
8.500000 5.200000 nan
8.600000 5.200000 nan
8.700000 5.200000 nan
8.800000 5.200000 nan
8.900000 5.200000 nan
9.000000 5.200000 nan
9.100000 5.200000 nan
9.200000 5.200000 nan
9.300000 5.200000 nan
9.400000 5.200000 nan
9.500000 5.200000 nan
9.600000 5.200000 nan
9.700000 5.200000 nan
9.800000 5.200000 nan
9.900000 5.200000 nan
10.000000 5.200000 1.5396
10.100000 5.200000 1.4436
10.200000 5.200000 1.4011
10.300000 5.200000 1.3685
10.400000 5.200000 1.4489
10.500000 5.200000 1.5287
10.600000 5.200000 1.5177
10.700000 5.200000 1.5021
10.800000 5.200000 1.5362
10.900000 5.200000 1.5898
11.000000 5.200000 1.6224
11.100000 5.200000 1.6353
11.200000 5.200000 1.6841
11.300000 5.200000 1.7207
11.400000 5.200000 1.7674
11.500000 5.200000 1.8025
11.600000 5.200000 1.8131
11.700000 5.200000 1.8371
11.800000 5.200000 1.8450
11.900000 5.200000 1.8816
12.000000 5.200000 1.8883
12.100000 5.200000 1.8962
12.200000 5.200000 1.9238
12.300000 5.200000 1.9400
12.400000 5.200000 1.9331
12.500000 5.200000 1.9700
12.600000 5.200000 1.9658
12.700000 5.200000 1.9783
12.800000 5.200000 2.0033
12.900000 5.200000 1.9899
13.000000 5.200000 1.9947
13.100000 5.200000 2.0027
13.200000 5.200000 2.0063
13.300000 5.200000 2.0183
13.400000 5.200000 2.0112
13.500000 5.200000 2.0292
13.600000 5.200000 2.0015
13.700000 5.200000 2.0419
13.800000 5.200000 2.0149
13.900000 5.200000 2.0147
14.000000 5.200000 2.0167
14.100000 5.200000 2.0041
14.200000 5.200000 2.0045
14.300000 5.200000 1.9981
14.400000 5.200000 2.0164
14.500000 5.200000 1.9993
14.600000 5.200000 2.0006
14.700000 5.200000 1.9972
14.800000 5.200000 1.9888
14.900000 5.200000 2.0186
15.000000 5.200000 1.9881
15.100000 5.200000 1.9865
15.200000 5.200000 1.9774
15.300000 5.200000 1.9922
15.400000 5.200000 1.9771
15.500000 5.200000 1.9622
15.600000 5.200000 1.9931
15.700000 5.200000 1.9830
15.800000 5.200000 1.9929
15.900000 5.200000 1.9861
16.000000 5.200000 1.9715
16.100000 5.200000 1.9828
16.200001 5.200000 1.9856
16.299999 5.200000 1.9793
16.400000 5.200000 1.9650
16.500000 5.200000 1.9752
16.600000 5.200000 1.9899
16.700001 5.200000 1.9728
16.799999 5.200000 1.9691
16.900000 5.200000 1.9702
17.000000 5.200000 1.9760
17.100000 5.200000 1.9671
17.200001 5.200000 1.9660
17.299999 5.200000 1.9727
17.400000 5.200000 1.9699
17.500000 5.200000 1.9549
17.600000 5.200000 1.9693
17.700001 5.200000 1.9622
17.799999 5.200000 1.9602
17.900000 5.200000 1.9553
18.000000 5.200000 1.9570
18.100000 5.200000 1.9652
18.200001 5.200000 1.9822
0.000000 5.300000 1.9503
0.100000 5.300000 1.9734
0.200000 5.300000 1.9587
0.300000 5.300000 1.9826
0.400000 5.300000 1.9644
0.500000 5.300000 1.9693
0.600000 5.300000 1.9898
0.700000 5.300000 1.9694
0.800000 5.300000 1.9556
0.900000 5.300000 1.9595
1.000000 5.300000 1.9586
1.100000 5.300000 1.9598
1.200000 5.300000 1.9430
1.300000 5.300000 1.9649
1.400000 5.300000 1.9501
1.500000 5.300000 1.9760
1.600000 5.300000 1.9623
1.700000 5.300000 1.9543
1.800000 5.300000 1.9520
1.900000 5.300000 1.9517
2.000000 5.300000 1.9683
2.100000 5.300000 1.9701
2.200000 5.300000 1.9575
2.300000 5.300000 1.9661
2.400000 5.300000 1.9597
2.500000 5.300000 1.9675
2.600000 5.300000 1.9652
2.700000 5.300000 1.9698
2.800000 5.300000 1.9531
2.900000 5.300000 1.9644
3.000000 5.300000 1.9674
3.100000 5.300000 1.9457
3.200000 5.300000 1.9617
3.300000 5.300000 1.9756
3.400000 5.300000 1.9761
3.500000 5.300000 1.9471
3.600000 5.300000 1.9389
3.700000 5.300000 1.9517
3.800000 5.300000 1.9615
3.900000 5.300000 1.9571
4.000000 5.300000 1.9480
4.100000 5.300000 1.9611
4.200000 5.300000 1.9739
4.300000 5.300000 1.9788
4.400000 5.300000 1.9784
4.500000 5.300000 1.9637
4.600000 5.300000 1.9589
4.700000 5.300000 1.9637
4.800000 5.300000 1.9516
4.900000 5.300000 1.9583
5.000000 5.300000 1.9526
5.100000 5.300000 1.9382
5.200000 5.300000 1.9461
5.300000 5.300000 1.9309
5.400000 5.300000 1.9314
5.500000 5.300000 1.9438
5.600000 5.300000 1.9283
5.700000 5.300000 1.9066
5.800000 5.300000 1.8960
5.900000 5.300000 1.8884
6.000000 5.300000 1.8963
6.100000 5.300000 1.8713
6.200000 5.300000 1.8570
6.300000 5.300000 1.8416
6.400000 5.300000 1.8452
6.500000 5.300000 1.8175
6.600000 5.300000 1.7665
6.700000 5.300000 1.7155
6.800000 5.300000 1.7220
6.900000 5.300000 1.7086
7.000000 5.300000 1.6902
7.100000 5.300000 1.6736
7.200000 5.300000 1.6665
7.300000 5.300000 1.7027
7.400000 5.300000 1.6969
7.500000 5.300000 1.6128
7.600000 5.300000 1.4833
7.700000 5.300000 1.4906
7.800000 5.300000 1.4800
7.900000 5.300000 1.5187
8.000000 5.300000 1.5314
8.100000 5.300000 1.5966
8.200000 5.300000 1.6275
8.300000 5.300000 nan
8.400000 5.300000 nan
8.500000 5.300000 nan
8.600000 5.300000 nan
8.700000 5.300000 nan
8.800000 5.300000 nan
8.900000 5.300000 nan
9.000000 5.300000 nan
9.100000 5.300000 nan
9.200000 5.300000 nan
9.300000 5.300000 nan
9.400000 5.300000 nan
9.500000 5.300000 nan
9.600000 5.300000 nan
9.700000 5.300000 nan
9.800000 5.300000 nan
9.900000 5.300000 nan
10.000000 5.300000 1.4869
10.100000 5.300000 1.4585
10.200000 5.300000 1.3862
10.300000 5.300000 1.3529
10.400000 5.300000 1.4131
10.500000 5.300000 1.5130
10.600000 5.300000 1.5367
10.700000 5.300000 1.5281
10.800000 5.300000 1.5464
10.900000 5.300000 1.5994
11.000000 5.300000 1.6129
11.100000 5.300000 1.6198
11.200000 5.300000 1.6710
11.300000 5.300000 1.7222
11.400000 5.300000 1.7551
11.500000 5.300000 1.7729
11.600000 5.300000 1.8159
11.700000 5.300000 1.8250
11.800000 5.300000 1.8394
11.900000 5.300000 1.8621
12.000000 5.300000 1.8904
12.100000 5.300000 1.8897
12.200000 5.300000 1.9118
12.300000 5.300000 1.9503
12.400000 5.300000 1.9450
12.500000 5.300000 1.9729
12.600000 5.300000 1.9621
12.700000 5.300000 1.9727
12.800000 5.300000 1.9825
12.900000 5.300000 2.0216
13.000000 5.300000 2.0139
13.100000 5.300000 1.9982
13.200000 5.300000 2.0092
13.300000 5.300000 2.0018
13.400000 5.300000 2.0023
13.500000 5.300000 2.0028
13.600000 5.300000 2.0172
13.700000 5.300000 2.0122
13.800000 5.300000 2.0167
13.900000 5.300000 2.0042
14.000000 5.300000 2.0090
14.100000 5.300000 2.0092
14.200000 5.300000 2.0140
14.300000 5.300000 2.0006
14.400000 5.300000 1.9928
14.500000 5.300000 2.0017
14.600000 5.300000 2.0070
14.700000 5.300000 2.0035
14.800000 5.300000 2.0085
14.900000 5.300000 2.0006
15.000000 5.300000 1.9716
15.100000 5.300000 2.0059
15.200000 5.300000 1.9966
15.300000 5.300000 1.9874
15.400000 5.300000 1.9893
15.500000 5.300000 1.9882
15.600000 5.300000 1.9891
15.700000 5.300000 1.9654
15.800000 5.300000 1.9860
15.900000 5.300000 1.9759
16.000000 5.300000 1.9636
16.100000 5.300000 1.9933
16.200001 5.300000 1.9704
16.299999 5.300000 1.9807
16.400000 5.300000 1.9891
16.500000 5.300000 1.9762
16.600000 5.300000 1.9796
16.700001 5.300000 1.9852
16.799999 5.300000 1.9576
16.900000 5.300000 1.9865
17.000000 5.300000 1.9792
17.100000 5.300000 1.9755
17.200001 5.300000 1.9590
17.299999 5.300000 1.9763
17.400000 5.300000 1.9758
17.500000 5.300000 1.9553
17.600000 5.300000 1.9683
17.700001 5.300000 1.9680
17.799999 5.300000 1.9746
17.900000 5.300000 1.9672
18.000000 5.300000 1.9764
18.100000 5.300000 1.9694
18.200001 5.300000 1.9739
0.000000 5.400000 1.9648
0.100000 5.400000 1.9658
0.200000 5.400000 1.9716
0.300000 5.400000 1.9888
0.400000 5.400000 1.9783
0.500000 5.400000 1.9518
0.600000 5.400000 1.9682
0.700000 5.400000 1.9672
0.800000 5.400000 1.9761
0.900000 5.400000 1.9652
1.000000 5.400000 1.9626
1.100000 5.400000 1.9647
1.200000 5.400000 1.9602
1.300000 5.400000 1.9603
1.400000 5.400000 1.9650
1.500000 5.400000 1.9689
1.600000 5.400000 1.9557
1.700000 5.400000 1.9717
1.800000 5.400000 1.9645
1.900000 5.400000 1.9644
2.000000 5.400000 1.9654
2.100000 5.400000 1.9660
2.200000 5.400000 1.9802
2.300000 5.400000 1.9633
2.400000 5.400000 1.9690
2.500000 5.400000 1.9650
2.600000 5.400000 1.9546
2.700000 5.400000 1.9625
2.800000 5.400000 1.9643
2.900000 5.400000 1.9614
3.000000 5.400000 1.9477
3.100000 5.400000 1.9676
3.200000 5.400000 1.9490
3.300000 5.400000 1.9606
3.400000 5.400000 1.9658
3.500000 5.400000 1.9705
3.600000 5.400000 1.9608
3.700000 5.400000 1.9497
3.800000 5.400000 1.9799
3.900000 5.400000 1.9687
4.000000 5.400000 1.9578
4.100000 5.400000 1.9829
4.200000 5.400000 1.9507
4.300000 5.400000 1.9625
4.400000 5.400000 1.9705
4.500000 5.400000 1.9554
4.600000 5.400000 1.9684
4.700000 5.400000 1.9579
4.800000 5.400000 1.9458
4.900000 5.400000 1.9493
5.000000 5.400000 1.9574
5.100000 5.400000 1.9552
5.200000 5.400000 1.9431
5.300000 5.400000 1.9329
5.400000 5.400000 1.9397
5.500000 5.400000 1.9198
5.600000 5.400000 1.9139
5.700000 5.400000 1.9033
5.800000 5.400000 1.9081
5.900000 5.400000 1.9097
6.000000 5.400000 1.8686
6.100000 5.400000 1.8705
6.200000 5.400000 1.8602
6.300000 5.400000 1.8542
6.400000 5.400000 1.8408
6.500000 5.400000 1.8013
6.600000 5.400000 1.7539
6.700000 5.400000 1.7399
6.800000 5.400000 1.7604
6.900000 5.400000 1.7576
7.000000 5.400000 1.7198
7.100000 5.400000 1.7179
7.200000 5.400000 1.7311
7.300000 5.400000 1.7289
7.400000 5.400000 1.7330
7.500000 5.400000 1.6143
7.600000 5.400000 1.5430
7.700000 5.400000 1.5284
7.800000 5.400000 1.4904
7.900000 5.400000 1.5423
8.000000 5.400000 1.5464
8.100000 5.400000 1.5465
8.200000 5.400000 nan
8.300000 5.400000 nan
8.400000 5.400000 nan
8.500000 5.400000 nan
8.600000 5.400000 nan
8.700000 5.400000 nan
8.800000 5.400000 nan
8.900000 5.400000 nan
9.000000 5.400000 nan
9.100000 5.400000 nan
9.200000 5.400000 nan
9.300000 5.400000 nan
9.400000 5.400000 nan
9.500000 5.400000 nan
9.600000 5.400000 nan
9.700000 5.400000 nan
9.800000 5.400000 nan
9.900000 5.400000 nan
10.000000 5.400000 1.5234
10.100000 5.400000 1.4521
10.200000 5.400000 1.3772
10.300000 5.400000 1.3664
10.400000 5.400000 1.4061
10.500000 5.400000 1.4839
10.600000 5.400000 1.5253
10.700000 5.400000 1.5193
10.800000 5.400000 1.5592
10.900000 5.400000 1.5918
11.000000 5.400000 1.6108
11.100000 5.400000 1.6141
11.200000 5.400000 1.6402
11.300000 5.400000 1.6853
11.400000 5.400000 1.7243
11.500000 5.400000 1.7684
11.600000 5.400000 1.7986
11.700000 5.400000 1.7986
11.800000 5.400000 1.8640
11.900000 5.400000 1.8695
12.000000 5.400000 1.8892
12.100000 5.400000 1.9016
12.200000 5.400000 1.9145
12.300000 5.400000 1.9244
12.400000 5.400000 1.9304
12.500000 5.400000 1.9567
12.600000 5.400000 1.9581
12.700000 5.400000 1.9834
12.800000 5.400000 1.9926
12.900000 5.400000 1.9916
13.000000 5.400000 1.9999
13.100000 5.400000 2.0127
13.200000 5.400000 2.0142
13.300000 5.400000 2.0291
13.400000 5.400000 2.0125
13.500000 5.400000 2.0144
13.600000 5.400000 2.0221
13.700000 5.400000 2.0229
13.800000 5.400000 2.0299
13.900000 5.400000 2.0218
14.000000 5.400000 2.0303
14.100000 5.400000 2.0259
14.200000 5.400000 2.0071
14.300000 5.400000 2.0330
14.400000 5.400000 2.0159
14.500000 5.400000 2.0095
14.600000 5.400000 2.0088
14.700000 5.400000 2.0060
14.800000 5.400000 1.9922
14.900000 5.400000 2.0211
15.000000 5.400000 1.9953
15.100000 5.400000 2.0100
15.200000 5.400000 1.9941
15.300000 5.400000 2.0020
15.400000 5.400000 1.9908
15.500000 5.400000 1.9935
15.600000 5.400000 1.9962
15.700000 5.400000 1.9916
15.800000 5.400000 1.9837
15.900000 5.400000 1.9915
16.000000 5.400000 1.9784
16.100000 5.400000 1.9823
16.200001 5.400000 1.9763
16.299999 5.400000 1.9942
16.400000 5.400000 1.9747
16.500000 5.400000 1.9912
16.600000 5.400000 1.9658
16.700001 5.400000 1.9740
16.799999 5.400000 1.9788
16.900000 5.400000 1.9819
17.000000 5.400000 1.9829
17.100000 5.400000 1.9686
17.200001 5.400000 1.9772
17.299999 5.400000 1.9722
17.400000 5.400000 1.9750
17.500000 5.400000 1.9846
17.600000 5.400000 1.9685
17.700001 5.400000 1.9733
17.799999 5.400000 1.9695
17.900000 5.400000 1.9657
18.000000 5.400000 1.9751
18.100000 5.400000 1.9825
18.200001 5.400000 1.9706
0.000000 5.500000 1.9796
0.100000 5.500000 1.9744
0.200000 5.500000 1.9669
0.300000 5.500000 1.9794
0.400000 5.500000 1.9673
0.500000 5.500000 1.9704
0.600000 5.500000 1.9817
0.700000 5.500000 1.9767
0.800000 5.500000 1.9633
0.900000 5.500000 1.9677
1.000000 5.500000 1.9703
1.100000 5.500000 1.9788
1.200000 5.500000 1.9738
1.300000 5.500000 1.9717
1.400000 5.500000 1.9687
1.500000 5.500000 1.9670
1.600000 5.500000 1.9691
1.700000 5.500000 1.9775
1.800000 5.500000 1.9584
1.900000 5.500000 1.9687
2.000000 5.500000 1.9760
2.100000 5.500000 1.9631
2.200000 5.500000 1.9541
2.300000 5.500000 1.9644
2.400000 5.500000 1.9671
2.500000 5.500000 1.9701
2.600000 5.500000 1.9681
2.700000 5.500000 1.9717
2.800000 5.500000 1.9732
2.900000 5.500000 1.9729
3.000000 5.500000 1.9568
3.100000 5.500000 1.9631
3.200000 5.500000 1.9753
3.300000 5.500000 1.9643
3.400000 5.500000 1.9630
3.500000 5.500000 1.9732
3.600000 5.500000 1.9821
3.700000 5.500000 1.9699
3.800000 5.500000 1.9707
3.900000 5.500000 1.9839
4.000000 5.500000 1.9615
4.100000 5.500000 1.9723
4.200000 5.500000 1.9815
4.300000 5.500000 1.9700
4.400000 5.500000 1.9768
4.500000 5.500000 1.9799
4.600000 5.500000 1.9620
4.700000 5.500000 1.9647
4.800000 5.500000 1.9629
4.900000 5.500000 1.9646
5.000000 5.500000 1.9666
5.100000 5.500000 1.9629
5.200000 5.500000 1.9455
5.300000 5.500000 1.9430
5.400000 5.500000 1.9254
5.500000 5.500000 1.9421
5.600000 5.500000 1.9312
5.700000 5.500000 1.9103
5.800000 5.500000 1.9063
5.900000 5.500000 1.8944
6.000000 5.500000 1.8897
6.100000 5.500000 1.8619
6.200000 5.500000 1.8567
6.300000 5.500000 1.8561
6.400000 5.500000 1.8471
6.500000 5.500000 1.7926
6.600000 5.500000 1.7695
6.700000 5.500000 1.7473
6.800000 5.500000 1.7763
6.900000 5.500000 1.7974
7.000000 5.500000 1.7964
7.100000 5.500000 1.8111
7.200000 5.500000 1.7891
7.300000 5.500000 1.8000
7.400000 5.500000 1.8044
7.500000 5.500000 1.6794
7.600000 5.500000 1.5572
7.700000 5.500000 nan
7.800000 5.500000 nan
7.900000 5.500000 nan
8.000000 5.500000 nan
8.100000 5.500000 nan
8.200000 5.500000 nan
8.300000 5.500000 nan
8.400000 5.500000 nan
8.500000 5.500000 nan
8.600000 5.500000 nan
8.700000 5.500000 nan
8.800000 5.500000 nan
8.900000 5.500000 nan
9.000000 5.500000 nan
9.100000 5.500000 nan
9.200000 5.500000 nan
9.300000 5.500000 nan
9.400000 5.500000 nan
9.500000 5.500000 nan
9.600000 5.500000 nan
9.700000 5.500000 nan
9.800000 5.500000 nan
9.900000 5.500000 nan
10.000000 5.500000 nan
10.100000 5.500000 1.5109
10.200000 5.500000 1.4602
10.300000 5.500000 1.4086
10.400000 5.500000 1.4550
10.500000 5.500000 1.5060
10.600000 5.500000 1.5351
10.700000 5.500000 1.5029
10.800000 5.500000 1.5562
10.900000 5.500000 1.5810
11.000000 5.500000 1.5908
11.100000 5.500000 1.6115
11.200000 5.500000 1.6210
11.300000 5.500000 1.6633
11.400000 5.500000 1.7319
11.500000 5.500000 1.7396
11.600000 5.500000 1.7854
11.700000 5.500000 1.8070
11.800000 5.500000 1.8265
11.900000 5.500000 1.8628
12.000000 5.500000 1.8893
12.100000 5.500000 1.8950
12.200000 5.500000 1.9113
12.300000 5.500000 1.9482
12.400000 5.500000 1.9510
12.500000 5.500000 1.9708
12.600000 5.500000 1.9850
12.700000 5.500000 1.9876
12.800000 5.500000 2.0016
12.900000 5.500000 2.0144
13.000000 5.500000 2.0087
13.100000 5.500000 2.0033
13.200000 5.500000 2.0141
13.300000 5.500000 2.0153
13.400000 5.500000 2.0181
13.500000 5.500000 2.0321
13.600000 5.500000 2.0187
13.700000 5.500000 2.0336
13.800000 5.500000 2.0335
13.900000 5.500000 2.0282
14.000000 5.500000 2.0356
14.100000 5.500000 2.0223
14.200000 5.500000 2.0238
14.300000 5.500000 2.0204
14.400000 5.500000 2.0153
14.500000 5.500000 2.0202
14.600000 5.500000 2.0070
14.700000 5.500000 2.0229
14.800000 5.500000 2.0159
14.900000 5.500000 2.0094
15.000000 5.500000 2.0106
15.100000 5.500000 1.9922
15.200000 5.500000 2.0004
15.300000 5.500000 2.0009
15.400000 5.500000 2.0090
15.500000 5.500000 1.9801
15.600000 5.500000 2.0002
15.700000 5.500000 1.9869
15.800000 5.500000 1.9947
15.900000 5.500000 1.9879
16.000000 5.500000 1.9928
16.100000 5.500000 1.9905
16.200001 5.500000 1.9951
16.299999 5.500000 1.9866
16.400000 5.500000 1.9800
16.500000 5.500000 1.9909
16.600000 5.500000 1.9891
16.700001 5.500000 1.9893
16.799999 5.500000 1.9861
16.900000 5.500000 1.9650
17.000000 5.500000 1.9796
17.100000 5.500000 1.9854
17.200001 5.500000 1.9796
17.299999 5.500000 1.9809
17.400000 5.500000 1.9777
17.500000 5.500000 1.9778
17.600000 5.500000 1.9741
17.700001 5.500000 1.9797
17.799999 5.500000 1.9702
17.900000 5.500000 1.9777
18.000000 5.500000 1.9928
18.100000 5.500000 1.9628
18.200001 5.500000 1.9779
0.000000 5.600000 1.9644
0.100000 5.600000 1.9917
0.200000 5.600000 1.9672
0.300000 5.600000 1.9601
0.400000 5.600000 1.9819
0.500000 5.600000 1.9859
0.600000 5.600000 1.9837
0.700000 5.600000 1.9798
0.800000 5.600000 1.9643
0.900000 5.600000 1.9636
1.000000 5.600000 1.9806
1.100000 5.600000 1.9662
1.200000 5.600000 1.9541
1.300000 5.600000 1.9704
1.400000 5.600000 1.9724
1.500000 5.600000 1.9684
1.600000 5.600000 1.9601
1.700000 5.600000 1.9666
1.800000 5.600000 1.9710
1.900000 5.600000 1.9753
2.000000 5.600000 1.9795
2.100000 5.600000 1.9544
2.200000 5.600000 1.9872
2.300000 5.600000 1.9806
2.400000 5.600000 1.9710
2.500000 5.600000 1.9706
2.600000 5.600000 1.9737
2.700000 5.600000 1.9597
2.800000 5.600000 1.9841
2.900000 5.600000 1.9560
3.000000 5.600000 1.9775
3.100000 5.600000 1.9800
3.200000 5.600000 1.9619
3.300000 5.600000 1.9781
3.400000 5.600000 1.9610
3.500000 5.600000 1.9734
3.600000 5.600000 1.9695
3.700000 5.600000 1.9950
3.800000 5.600000 1.9772
3.900000 5.600000 1.9902
4.000000 5.600000 1.9871
4.100000 5.600000 1.9790
4.200000 5.600000 1.9684
4.300000 5.600000 1.9678
4.400000 5.600000 1.9755
4.500000 5.600000 1.9567
4.600000 5.600000 1.9723
4.700000 5.600000 1.9640
4.800000 5.600000 1.9731
4.900000 5.600000 1.9528
5.000000 5.600000 1.9668
5.100000 5.600000 1.9472
5.200000 5.600000 1.9609
5.300000 5.600000 1.9343
5.400000 5.600000 1.9379
5.500000 5.600000 1.9404
5.600000 5.600000 1.9066
5.700000 5.600000 1.9040
5.800000 5.600000 1.8950
5.900000 5.600000 1.9004
6.000000 5.600000 1.8861
6.100000 5.600000 1.8559
6.200000 5.600000 1.8539
6.300000 5.600000 1.8481
6.400000 5.600000 1.8549
6.500000 5.600000 1.7958
6.600000 5.600000 1.7446
6.700000 5.600000 1.7476
6.800000 5.600000 1.7700
6.900000 5.600000 1.8331
7.000000 5.600000 1.8744
7.100000 5.600000 1.8629
7.200000 5.600000 1.8481
7.300000 5.600000 1.8332
7.400000 5.600000 1.8487
7.500000 5.600000 nan
7.600000 5.600000 nan
7.700000 5.600000 nan
7.800000 5.600000 nan
7.900000 5.600000 nan
8.000000 5.600000 nan
8.100000 5.600000 nan
8.200000 5.600000 nan
8.300000 5.600000 nan
8.400000 5.600000 nan
8.500000 5.600000 nan
8.600000 5.600000 nan
8.700000 5.600000 nan
8.800000 5.600000 nan
8.900000 5.600000 nan
9.000000 5.600000 nan
9.100000 5.600000 nan
9.200000 5.600000 nan
9.300000 5.600000 nan
9.400000 5.600000 nan
9.500000 5.600000 nan
9.600000 5.600000 nan
9.700000 5.600000 nan
9.800000 5.600000 nan
9.900000 5.600000 nan
10.000000 5.600000 nan
10.100000 5.600000 nan
10.200000 5.600000 nan
10.300000 5.600000 1.5100
10.400000 5.600000 1.5189
10.500000 5.600000 1.5578
10.600000 5.600000 1.5755
10.700000 5.600000 1.5327
10.800000 5.600000 1.5417
10.900000 5.600000 1.5617
11.000000 5.600000 1.5822
11.100000 5.600000 1.5831
11.200000 5.600000 1.6023
11.300000 5.600000 1.6316
11.400000 5.600000 1.6921
11.500000 5.600000 1.7342
11.600000 5.600000 1.7836
11.700000 5.600000 1.8124
11.800000 5.600000 1.8338
11.900000 5.600000 1.8414
12.000000 5.600000 1.8781
12.100000 5.600000 1.8915
12.200000 5.600000 1.9068
12.300000 5.600000 1.9312
12.400000 5.600000 1.9635
12.500000 5.600000 1.9637
12.600000 5.600000 1.9697
12.700000 5.600000 1.9980
12.800000 5.600000 1.9874
12.900000 5.600000 1.9926
13.000000 5.600000 2.0338
13.100000 5.600000 2.0024
13.200000 5.600000 2.0089
13.300000 5.600000 2.0342
13.400000 5.600000 2.0354
13.500000 5.600000 2.0326
13.600000 5.600000 2.0335
13.700000 5.600000 2.0236
13.800000 5.600000 2.0455
13.900000 5.600000 2.0221
14.000000 5.600000 2.0360
14.100000 5.600000 2.0271
14.200000 5.600000 2.0198
14.300000 5.600000 2.0288
14.400000 5.600000 2.0314
14.500000 5.600000 2.0193
14.600000 5.600000 2.0260
14.700000 5.600000 2.0245
14.800000 5.600000 2.0129
14.900000 5.600000 2.0219
15.000000 5.600000 2.0041
15.100000 5.600000 2.0057
15.200000 5.600000 2.0210
15.300000 5.600000 2.0155
15.400000 5.600000 1.9964
15.500000 5.600000 1.9975
15.600000 5.600000 1.9866
15.700000 5.600000 2.0073
15.800000 5.600000 1.9834
15.900000 5.600000 1.9845
16.000000 5.600000 2.0004
16.100000 5.600000 1.9976
16.200001 5.600000 1.9886
16.299999 5.600000 1.9751
16.400000 5.600000 1.9836
16.500000 5.600000 1.9833
16.600000 5.600000 1.9687
16.700001 5.600000 1.9660
16.799999 5.600000 1.9906
16.900000 5.600000 1.9972
17.000000 5.600000 1.9758
17.100000 5.600000 1.9724
17.200001 5.600000 1.9801
17.299999 5.600000 1.9813
17.400000 5.600000 1.9816
17.500000 5.600000 1.9695
17.600000 5.600000 1.9682
17.700001 5.600000 1.9723
17.799999 5.600000 1.9832
17.900000 5.600000 1.9855
18.000000 5.600000 1.9737
18.100000 5.600000 1.9768
18.200001 5.600000 1.9463
0.000000 5.700000 1.9862
0.100000 5.700000 1.9897
0.200000 5.700000 2.0028
0.300000 5.700000 1.9898
0.400000 5.700000 1.9669
0.500000 5.700000 1.9700
0.600000 5.700000 2.0043
0.700000 5.700000 1.9726
0.800000 5.700000 1.9714
0.900000 5.700000 1.9884
1.000000 5.700000 1.9839
1.100000 5.700000 1.9658
1.200000 5.700000 1.9779
1.300000 5.700000 1.9791
1.400000 5.700000 1.9670
1.500000 5.700000 1.9595
1.600000 5.700000 1.9828
1.700000 5.700000 1.9715
1.800000 5.700000 1.9756
1.900000 5.700000 1.9716
2.000000 5.700000 1.9873
2.100000 5.700000 1.9666
2.200000 5.700000 1.9718
2.300000 5.700000 1.9613
2.400000 5.700000 1.9734
2.500000 5.700000 1.9688
2.600000 5.700000 1.9646
2.700000 5.700000 1.9676
2.800000 5.700000 1.9649
2.900000 5.700000 1.9600
3.000000 5.700000 1.9783
3.100000 5.700000 1.9848
3.200000 5.700000 1.9791
3.300000 5.700000 1.9822
3.400000 5.700000 1.9904
3.500000 5.700000 1.9886
3.600000 5.700000 1.9892
3.700000 5.700000 1.9826
3.800000 5.700000 1.9705
3.900000 5.700000 1.9761
4.000000 5.700000 1.9809
4.100000 5.700000 1.9813
4.200000 5.700000 1.9824
4.300000 5.700000 1.9712
4.400000 5.700000 1.9732
4.500000 5.700000 1.9893
4.600000 5.700000 1.9730
4.700000 5.700000 1.9792
4.800000 5.700000 1.9862
4.900000 5.700000 1.9603
5.000000 5.700000 1.9717
5.100000 5.700000 1.9584
5.200000 5.700000 1.9516
5.300000 5.700000 1.9381
5.400000 5.700000 1.9354
5.500000 5.700000 1.9442
5.600000 5.700000 1.9361
5.700000 5.700000 1.9244
5.800000 5.700000 1.9199
5.900000 5.700000 1.9060
6.000000 5.700000 1.8930
6.100000 5.700000 1.8507
6.200000 5.700000 1.8575
6.300000 5.700000 1.8676
6.400000 5.700000 1.8464
6.500000 5.700000 1.7821
6.600000 5.700000 1.7125
6.700000 5.700000 1.7272
6.800000 5.700000 1.7961
6.900000 5.700000 1.8380
7.000000 5.700000 1.8979
7.100000 5.700000 1.9332
7.200000 5.700000 1.9311
7.300000 5.700000 nan
7.400000 5.700000 nan
7.500000 5.700000 nan
7.600000 5.700000 nan
7.700000 5.700000 nan
7.800000 5.700000 nan
7.900000 5.700000 nan
8.000000 5.700000 nan
8.100000 5.700000 nan
8.200000 5.700000 nan
8.300000 5.700000 nan
8.400000 5.700000 nan
8.500000 5.700000 nan
8.600000 5.700000 nan
8.700000 5.700000 nan
8.800000 5.700000 nan
8.900000 5.700000 nan
9.000000 5.700000 nan
9.100000 5.700000 nan
9.200000 5.700000 nan
9.300000 5.700000 nan
9.400000 5.700000 nan
9.500000 5.700000 nan
9.600000 5.700000 nan
9.700000 5.700000 nan
9.800000 5.700000 nan
9.900000 5.700000 nan
10.000000 5.700000 nan
10.100000 5.700000 nan
10.200000 5.700000 nan
10.300000 5.700000 nan
10.400000 5.700000 1.5610
10.500000 5.700000 1.5377
10.600000 5.700000 1.5456
10.700000 5.700000 1.5333
10.800000 5.700000 1.5345
10.900000 5.700000 1.5707
11.000000 5.700000 1.5731
11.100000 5.700000 1.5757
11.200000 5.700000 1.5956
11.300000 5.700000 1.6177
11.400000 5.700000 1.6394
11.500000 5.700000 1.6979
11.600000 5.700000 1.7620
11.700000 5.700000 1.8013
11.800000 5.700000 1.8338
11.900000 5.700000 1.8610
12.000000 5.700000 1.8593
12.100000 5.700000 1.8911
12.200000 5.700000 1.9088
12.300000 5.700000 1.9325
12.400000 5.700000 1.9518
12.500000 5.700000 1.9608
12.600000 5.700000 1.9774
12.700000 5.700000 1.9896
12.800000 5.700000 1.9691
12.900000 5.700000 1.9928
13.000000 5.700000 2.0067
13.100000 5.700000 2.0132
13.200000 5.700000 2.0374
13.300000 5.700000 2.0164
13.400000 5.700000 2.0314
13.500000 5.700000 2.0195
13.600000 5.700000 2.0349
13.700000 5.700000 2.0264
13.800000 5.700000 2.0371
13.900000 5.700000 2.0326
14.000000 5.700000 2.0354
14.100000 5.700000 2.0205
14.200000 5.700000 2.0249
14.300000 5.700000 2.0335
14.400000 5.700000 2.0323
14.500000 5.700000 2.0224
14.600000 5.700000 2.0096
14.700000 5.700000 2.0276
14.800000 5.700000 2.0147
14.900000 5.700000 2.0173
15.000000 5.700000 2.0070
15.100000 5.700000 2.0196
15.200000 5.700000 2.0094
15.300000 5.700000 1.9999
15.400000 5.700000 2.0102
15.500000 5.700000 1.9933
15.600000 5.700000 2.0044
15.700000 5.700000 1.9950
15.800000 5.700000 2.0038
15.900000 5.700000 2.0051
16.000000 5.700000 1.9943
16.100000 5.700000 2.0018
16.200001 5.700000 1.9911
16.299999 5.700000 2.0082
16.400000 5.700000 1.9928
16.500000 5.700000 1.9770
16.600000 5.700000 1.9886
16.700001 5.700000 1.9793
16.799999 5.700000 1.9696
16.900000 5.700000 1.9708
17.000000 5.700000 1.9893
17.100000 5.700000 1.9876
17.200001 5.700000 1.9693
17.299999 5.700000 1.9972
17.400000 5.700000 1.9772
17.500000 5.700000 1.9679
17.600000 5.700000 1.9763
17.700001 5.700000 1.9725
17.799999 5.700000 1.9714
17.900000 5.700000 1.9677
18.000000 5.700000 1.9788
18.100000 5.700000 1.9797
18.200001 5.700000 2.0029
0.000000 5.800000 1.9930
0.100000 5.800000 1.9808
0.200000 5.800000 1.9709
0.300000 5.800000 1.9877
0.400000 5.800000 1.9711
0.500000 5.800000 1.9765
0.600000 5.800000 1.9785
0.700000 5.800000 1.9719
0.800000 5.800000 1.9813
0.900000 5.800000 1.9634
1.000000 5.800000 1.9828
1.100000 5.800000 1.9813
1.200000 5.800000 1.9866
1.300000 5.800000 1.9810
1.400000 5.800000 1.9623
1.500000 5.800000 1.9628
1.600000 5.800000 1.9632
1.700000 5.800000 1.9665
1.800000 5.800000 1.9852
1.900000 5.800000 1.9779
2.000000 5.800000 1.9898
2.100000 5.800000 1.9764
2.200000 5.800000 1.9809
2.300000 5.800000 1.9660
2.400000 5.800000 1.9750
2.500000 5.800000 1.9702
2.600000 5.800000 1.9668
2.700000 5.800000 1.9762
2.800000 5.800000 1.9740
2.900000 5.800000 1.9712
3.000000 5.800000 1.9833
3.100000 5.800000 1.9890
3.200000 5.800000 1.9741
3.300000 5.800000 1.9763
3.400000 5.800000 1.9740
3.500000 5.800000 1.9832
3.600000 5.800000 1.9901
3.700000 5.800000 1.9973
3.800000 5.800000 1.9844
3.900000 5.800000 1.9857
4.000000 5.800000 1.9998
4.100000 5.800000 1.9894
4.200000 5.800000 1.9859
4.300000 5.800000 1.9871
4.400000 5.800000 1.9870
4.500000 5.800000 1.9934
4.600000 5.800000 1.9891
4.700000 5.800000 1.9802
4.800000 5.800000 1.9684
4.900000 5.800000 1.9713
5.000000 5.800000 1.9807
5.100000 5.800000 1.9686
5.200000 5.800000 1.9632
5.300000 5.800000 1.9503
5.400000 5.800000 1.9515
5.500000 5.800000 1.9383
5.600000 5.800000 1.9223
5.700000 5.800000 1.9229
5.800000 5.800000 1.9176
5.900000 5.800000 1.9017
6.000000 5.800000 1.8870
6.100000 5.800000 1.8561
6.200000 5.800000 1.8660
6.300000 5.800000 1.8595
6.400000 5.800000 1.8319
6.500000 5.800000 1.7276
6.600000 5.800000 1.7036
6.700000 5.800000 1.7217
6.800000 5.800000 1.7809
6.900000 5.800000 1.8652
7.000000 5.800000 1.9100
7.100000 5.800000 1.9444
7.200000 5.800000 1.9140
7.300000 5.800000 nan
7.400000 5.800000 nan
7.500000 5.800000 nan
7.600000 5.800000 nan
7.700000 5.800000 nan
7.800000 5.800000 nan
7.900000 5.800000 nan
8.000000 5.800000 nan
8.100000 5.800000 nan
8.200000 5.800000 nan
8.300000 5.800000 nan
8.400000 5.800000 nan
8.500000 5.800000 nan
8.600000 5.800000 nan
8.700000 5.800000 nan
8.800000 5.800000 nan
8.900000 5.800000 nan
9.000000 5.800000 nan
9.100000 5.800000 nan
9.200000 5.800000 nan
9.300000 5.800000 nan
9.400000 5.800000 nan
9.500000 5.800000 nan
9.600000 5.800000 nan
9.700000 5.800000 nan
9.800000 5.800000 nan
9.900000 5.800000 nan
10.000000 5.800000 nan
10.100000 5.800000 nan
10.200000 5.800000 nan
10.300000 5.800000 nan
10.400000 5.800000 nan
10.500000 5.800000 nan
10.600000 5.800000 1.5711
10.700000 5.800000 1.5336
10.800000 5.800000 1.5612
10.900000 5.800000 1.5628
11.000000 5.800000 1.5754
11.100000 5.800000 1.5910
11.200000 5.800000 1.6245
11.300000 5.800000 1.6067
11.400000 5.800000 1.6431
11.500000 5.800000 1.6793
11.600000 5.800000 1.7472
11.700000 5.800000 1.7792
11.800000 5.800000 1.8203
11.900000 5.800000 1.8698
12.000000 5.800000 1.8699
12.100000 5.800000 1.8850
12.200000 5.800000 1.9118
12.300000 5.800000 1.9234
12.400000 5.800000 1.9504
12.500000 5.800000 1.9506
12.600000 5.800000 1.9873
12.700000 5.800000 1.9817
12.800000 5.800000 2.0004
12.900000 5.800000 2.0108
13.000000 5.800000 2.0149
13.100000 5.800000 2.0253
13.200000 5.800000 2.0369
13.300000 5.800000 2.0446
13.400000 5.800000 2.0336
13.500000 5.800000 2.0347
13.600000 5.800000 2.0306
13.700000 5.800000 2.0398
13.800000 5.800000 2.0385
13.900000 5.800000 2.0247
14.000000 5.800000 2.0291
14.100000 5.800000 2.0321
14.200000 5.800000 2.0482
14.300000 5.800000 2.0247
14.400000 5.800000 2.0349
14.500000 5.800000 2.0312
14.600000 5.800000 2.0300
14.700000 5.800000 2.0335
14.800000 5.800000 2.0196
14.900000 5.800000 2.0151
15.000000 5.800000 2.0283
15.100000 5.800000 2.0331
15.200000 5.800000 2.0058
15.300000 5.800000 2.0013
15.400000 5.800000 1.9988
15.500000 5.800000 2.0036
15.600000 5.800000 1.9974
15.700000 5.800000 1.9900
15.800000 5.800000 2.0023
15.900000 5.800000 1.9907
16.000000 5.800000 1.9986
16.100000 5.800000 1.9929
16.200001 5.800000 2.0064
16.299999 5.800000 1.9898
16.400000 5.800000 1.9845
16.500000 5.800000 1.9938
16.600000 5.800000 1.9981
16.700001 5.800000 1.9987
16.799999 5.800000 1.9840
16.900000 5.800000 1.9786
17.000000 5.800000 1.9813
17.100000 5.800000 1.9860
17.200001 5.800000 1.9868
17.299999 5.800000 1.9750
17.400000 5.800000 1.9769
17.500000 5.800000 1.9857
17.600000 5.800000 1.9761
17.700001 5.800000 1.9718
17.799999 5.800000 1.9760
17.900000 5.800000 1.9894
18.000000 5.800000 1.9710
18.100000 5.800000 1.9700
18.200001 5.800000 1.9779
0.000000 5.900000 1.9909
0.100000 5.900000 1.9755
0.200000 5.900000 1.9856
0.300000 5.900000 1.9749
0.400000 5.900000 1.9748
0.500000 5.900000 1.9689
0.600000 5.900000 1.9828
0.700000 5.900000 1.9866
0.800000 5.900000 1.9870
0.900000 5.900000 1.9729
1.000000 5.900000 1.9823
1.100000 5.900000 1.9764
1.200000 5.900000 1.9630
1.300000 5.900000 1.9905
1.400000 5.900000 1.9876
1.500000 5.900000 1.9873
1.600000 5.900000 1.9726
1.700000 5.900000 1.9896
1.800000 5.900000 1.9807
1.900000 5.900000 1.9741
2.000000 5.900000 1.9841
2.100000 5.900000 1.9848
2.200000 5.900000 1.9727
2.300000 5.900000 1.9732
2.400000 5.900000 1.9719
2.500000 5.900000 1.9716
2.600000 5.900000 1.9788
2.700000 5.900000 1.9803
2.800000 5.900000 1.9815
2.900000 5.900000 1.9811
3.000000 5.900000 1.9841
3.100000 5.900000 1.9819
3.200000 5.900000 1.9846
3.300000 5.900000 1.9817
3.400000 5.900000 1.9823
3.500000 5.900000 1.9952
3.600000 5.900000 1.9790
3.700000 5.900000 1.9801
3.800000 5.900000 1.9878
3.900000 5.900000 1.9904
4.000000 5.900000 1.9900
4.100000 5.900000 1.9885
4.200000 5.900000 1.9935
4.300000 5.900000 1.9965
4.400000 5.900000 2.0028
4.500000 5.900000 2.0041
4.600000 5.900000 1.9835
4.700000 5.900000 1.9837
4.800000 5.900000 1.9692
4.900000 5.900000 1.9719
5.000000 5.900000 1.9655
5.100000 5.900000 1.9694
5.200000 5.900000 1.9498
5.300000 5.900000 1.9651
5.400000 5.900000 1.9554
5.500000 5.900000 1.9476
5.600000 5.900000 1.9327
5.700000 5.900000 1.9257
5.800000 5.900000 1.9263
5.900000 5.900000 1.9286
6.000000 5.900000 1.8992
6.100000 5.900000 1.8749
6.200000 5.900000 1.8557
6.300000 5.900000 1.8582
6.400000 5.900000 1.8080
6.500000 5.900000 1.7352
6.600000 5.900000 1.7045
6.700000 5.900000 1.7424
6.800000 5.900000 1.8095
6.900000 5.900000 1.8722
7.000000 5.900000 1.9569
7.100000 5.900000 1.9707
7.200000 5.900000 nan
7.300000 5.900000 nan
7.400000 5.900000 nan
7.500000 5.900000 nan
7.600000 5.900000 nan
7.700000 5.900000 nan
7.800000 5.900000 nan
7.900000 5.900000 nan
8.000000 5.900000 nan
8.100000 5.900000 nan
8.200000 5.900000 nan
8.300000 5.900000 nan
8.400000 5.900000 nan
8.500000 5.900000 nan
8.600000 5.900000 nan
8.700000 5.900000 nan
8.800000 5.900000 nan
8.900000 5.900000 nan
9.000000 5.900000 nan
9.100000 5.900000 nan
9.200000 5.900000 nan
9.300000 5.900000 nan
9.400000 5.900000 nan
9.500000 5.900000 nan
9.600000 5.900000 nan
9.700000 5.900000 nan
9.800000 5.900000 nan
9.900000 5.900000 nan
10.000000 5.900000 nan
10.100000 5.900000 nan
10.200000 5.900000 nan
10.300000 5.900000 nan
10.400000 5.900000 nan
10.500000 5.900000 nan
10.600000 5.900000 nan
10.700000 5.900000 1.5680
10.800000 5.900000 1.5151
10.900000 5.900000 1.4982
11.000000 5.900000 1.5337
11.100000 5.900000 1.5986
11.200000 5.900000 1.6076
11.300000 5.900000 1.6297
11.400000 5.900000 1.6225
11.500000 5.900000 1.6625
11.600000 5.900000 1.7052
11.700000 5.900000 1.7659
11.800000 5.900000 1.8295
11.900000 5.900000 1.8468
12.000000 5.900000 1.8662
12.100000 5.900000 1.8769
12.200000 5.900000 1.8856
12.300000 5.900000 1.9372
12.400000 5.900000 1.9621
12.500000 5.900000 1.9618
12.600000 5.900000 1.9705
12.700000 5.900000 2.0032
12.800000 5.900000 1.9991
12.900000 5.900000 2.0078
13.000000 5.900000 2.0268
13.100000 5.900000 2.0235
13.200000 5.900000 2.0181
13.300000 5.900000 2.0306
13.400000 5.900000 2.0419
13.500000 5.900000 2.0369
13.600000 5.900000 2.0432
13.700000 5.900000 2.0298
13.800000 5.900000 2.0548
13.900000 5.900000 2.0334
14.000000 5.900000 2.0524
14.100000 5.900000 2.0355
14.200000 5.900000 2.0291
14.300000 5.900000 2.0293
14.400000 5.900000 2.0250
14.500000 5.900000 2.0239
14.600000 5.900000 2.0225
14.700000 5.900000 2.0222
14.800000 5.900000 2.0327
14.900000 5.900000 2.0299
15.000000 5.900000 2.0195
15.100000 5.900000 2.0164
15.200000 5.900000 2.0240
15.300000 5.900000 2.0161
15.400000 5.900000 1.9987
15.500000 5.900000 2.0031
15.600000 5.900000 2.0188
15.700000 5.900000 2.0098
15.800000 5.900000 2.0016
15.900000 5.900000 1.9997
16.000000 5.900000 1.9875
16.100000 5.900000 1.9968
16.200001 5.900000 1.9957
16.299999 5.900000 1.9798
16.400000 5.900000 1.9816
16.500000 5.900000 1.9872
16.600000 5.900000 2.0000
16.700001 5.900000 1.9937
16.799999 5.900000 1.9954
16.900000 5.900000 1.9825
17.000000 5.900000 1.9845
17.100000 5.900000 1.9763
17.200001 5.900000 1.9889
17.299999 5.900000 1.9819
17.400000 5.900000 1.9833
17.500000 5.900000 1.9765
17.600000 5.900000 1.9687
17.700001 5.900000 1.9649
17.799999 5.900000 1.9772
17.900000 5.900000 1.9782
18.000000 5.900000 1.9735
18.100000 5.900000 1.9634
18.200001 5.900000 2.0083
0.000000 6.000000 2.0046
0.100000 6.000000 1.9945
0.200000 6.000000 1.9943
0.300000 6.000000 1.9817
0.400000 6.000000 1.9673
0.500000 6.000000 1.9845
0.600000 6.000000 1.9849
0.700000 6.000000 1.9821
0.800000 6.000000 1.9708
0.900000 6.000000 1.9889
1.000000 6.000000 1.9729
1.100000 6.000000 1.9937
1.200000 6.000000 1.9725
1.300000 6.000000 1.9796
1.400000 6.000000 1.9862
1.500000 6.000000 1.9739
1.600000 6.000000 1.9751
1.700000 6.000000 1.9800
1.800000 6.000000 1.9804
1.900000 6.000000 1.9883
2.000000 6.000000 1.9804
2.100000 6.000000 1.9791
2.200000 6.000000 1.9872
2.300000 6.000000 1.9736
2.400000 6.000000 1.9852
2.500000 6.000000 1.9753
2.600000 6.000000 1.9927
2.700000 6.000000 1.9695
2.800000 6.000000 1.9912
2.900000 6.000000 1.9730
3.000000 6.000000 1.9751
3.100000 6.000000 1.9914
3.200000 6.000000 1.9971
3.300000 6.000000 1.9760
3.400000 6.000000 2.0021
3.500000 6.000000 1.9839
3.600000 6.000000 1.9831
3.700000 6.000000 1.9968
3.800000 6.000000 1.9848
3.900000 6.000000 1.9920
4.000000 6.000000 1.9901
4.100000 6.000000 1.9773
4.200000 6.000000 1.9839
4.300000 6.000000 1.9985
4.400000 6.000000 1.9983
4.500000 6.000000 2.0002
4.600000 6.000000 1.9911
4.700000 6.000000 1.9824
4.800000 6.000000 1.9917
4.900000 6.000000 1.9855
5.000000 6.000000 1.9672
5.100000 6.000000 1.9445
5.200000 6.000000 1.9959
5.300000 6.000000 1.9715
5.400000 6.000000 1.9544
5.500000 6.000000 1.9488
5.600000 6.000000 1.9284
5.700000 6.000000 1.9317
5.800000 6.000000 1.9266
5.900000 6.000000 1.9216
6.000000 6.000000 1.8860
6.100000 6.000000 1.8730
6.200000 6.000000 1.8568
6.300000 6.000000 1.8573
6.400000 6.000000 1.8251
6.500000 6.000000 1.7393
6.600000 6.000000 1.7172
6.700000 6.000000 1.7408
6.800000 6.000000 1.8016
6.900000 6.000000 1.8726
7.000000 6.000000 1.9413
7.100000 6.000000 2.0230
7.200000 6.000000 nan
7.300000 6.000000 nan
7.400000 6.000000 nan
7.500000 6.000000 nan
7.600000 6.000000 nan
7.700000 6.000000 nan
7.800000 6.000000 nan
7.900000 6.000000 nan
8.000000 6.000000 nan
8.100000 6.000000 nan
8.200000 6.000000 nan
8.300000 6.000000 nan
8.400000 6.000000 nan
8.500000 6.000000 nan
8.600000 6.000000 nan
8.700000 6.000000 nan
8.800000 6.000000 nan
8.900000 6.000000 nan
9.000000 6.000000 nan
9.100000 6.000000 nan
9.200000 6.000000 nan
9.300000 6.000000 nan
9.400000 6.000000 nan
9.500000 6.000000 nan
9.600000 6.000000 nan
9.700000 6.000000 nan
9.800000 6.000000 nan
9.900000 6.000000 nan
10.000000 6.000000 nan
10.100000 6.000000 nan
10.200000 6.000000 nan
10.300000 6.000000 nan
10.400000 6.000000 nan
10.500000 6.000000 nan
10.600000 6.000000 nan
10.700000 6.000000 1.5684
10.800000 6.000000 1.4803
10.900000 6.000000 1.4195
11.000000 6.000000 1.4711
11.100000 6.000000 1.5193
11.200000 6.000000 1.5877
11.300000 6.000000 1.6264
11.400000 6.000000 1.6396
11.500000 6.000000 1.6726
11.600000 6.000000 1.6908
11.700000 6.000000 1.7542
11.800000 6.000000 1.8096
11.900000 6.000000 1.8528
12.000000 6.000000 1.8779
12.100000 6.000000 1.8802
12.200000 6.000000 1.9035
12.300000 6.000000 1.9088
12.400000 6.000000 1.9476
12.500000 6.000000 1.9682
12.600000 6.000000 1.9808
12.700000 6.000000 1.9986
12.800000 6.000000 1.9892
12.900000 6.000000 2.0147
13.000000 6.000000 2.0218
13.100000 6.000000 2.0435
13.200000 6.000000 2.0360
13.300000 6.000000 2.0233
13.400000 6.000000 2.0402
13.500000 6.000000 2.0372
13.600000 6.000000 2.0583
13.700000 6.000000 2.0367
13.800000 6.000000 2.0552
13.900000 6.000000 2.0411
14.000000 6.000000 2.0367
14.100000 6.000000 2.0589
14.200000 6.000000 2.0338
14.300000 6.000000 2.0395
14.400000 6.000000 2.0395
14.500000 6.000000 2.0260
14.600000 6.000000 2.0299
14.700000 6.000000 2.0132
14.800000 6.000000 2.0275
14.900000 6.000000 2.0201
15.000000 6.000000 2.0174
15.100000 6.000000 2.0184
15.200000 6.000000 2.0202
15.300000 6.000000 2.0278
15.400000 6.000000 2.0053
15.500000 6.000000 2.0060
15.600000 6.000000 2.0074
15.700000 6.000000 2.0274
15.800000 6.000000 2.0087
15.900000 6.000000 1.9972
16.000000 6.000000 2.0003
16.100000 6.000000 1.9980
16.200001 6.000000 2.0035
16.299999 6.000000 1.9971
16.400000 6.000000 1.9867
16.500000 6.000000 1.9954
16.600000 6.000000 1.9899
16.700001 6.000000 1.9935
16.799999 6.000000 1.9802
16.900000 6.000000 1.9966
17.000000 6.000000 1.9784
17.100000 6.000000 1.9869
17.200001 6.000000 1.9748
17.299999 6.000000 1.9761
17.400000 6.000000 1.9858
17.500000 6.000000 1.9923
17.600000 6.000000 1.9837
17.700001 6.000000 1.9753
17.799999 6.000000 1.9852
17.900000 6.000000 1.9858
18.000000 6.000000 1.9813
18.100000 6.000000 1.9821
18.200001 6.000000 2.0078
0.000000 6.100000 2.0118
0.100000 6.100000 1.9828
0.200000 6.100000 1.9967
0.300000 6.100000 1.9932
0.400000 6.100000 1.9762
0.500000 6.100000 1.9799
0.600000 6.100000 1.9884
0.700000 6.100000 1.9854
0.800000 6.100000 1.9969
0.900000 6.100000 1.9877
1.000000 6.100000 1.9906
1.100000 6.100000 1.9608
1.200000 6.100000 1.9758
1.300000 6.100000 1.9859
1.400000 6.100000 1.9835
1.500000 6.100000 1.9833
1.600000 6.100000 1.9825
1.700000 6.100000 1.9868
1.800000 6.100000 1.9829
1.900000 6.100000 1.9973
2.000000 6.100000 1.9847
2.100000 6.100000 1.9754
2.200000 6.100000 1.9817
2.300000 6.100000 1.9945
2.400000 6.100000 1.9815
2.500000 6.100000 1.9685
2.600000 6.100000 1.9856
2.700000 6.100000 1.9853
2.800000 6.100000 1.9823
2.900000 6.100000 1.9839
3.000000 6.100000 1.9819
3.100000 6.100000 1.9964
3.200000 6.100000 1.9837
3.300000 6.100000 1.9878
3.400000 6.100000 2.0059
3.500000 6.100000 1.9791
3.600000 6.100000 1.9880
3.700000 6.100000 1.9940
3.800000 6.100000 2.0028
3.900000 6.100000 1.9894
4.000000 6.100000 2.0148
4.100000 6.100000 2.0068
4.200000 6.100000 1.9939
4.300000 6.100000 2.0013
4.400000 6.100000 2.0100
4.500000 6.100000 1.9911
4.600000 6.100000 1.9873
4.700000 6.100000 1.9960
4.800000 6.100000 1.9947
4.900000 6.100000 1.9755
5.000000 6.100000 1.9969
5.100000 6.100000 1.9760
5.200000 6.100000 1.9753
5.300000 6.100000 1.9778
5.400000 6.100000 1.9566
5.500000 6.100000 1.9627
5.600000 6.100000 1.9383
5.700000 6.100000 1.9297
5.800000 6.100000 1.9286
5.900000 6.100000 1.9268
6.000000 6.100000 1.9070
6.100000 6.100000 1.8672
6.200000 6.100000 1.8513
6.300000 6.100000 1.8513
6.400000 6.100000 1.8328
6.500000 6.100000 1.7565
6.600000 6.100000 1.7283
6.700000 6.100000 1.7525
6.800000 6.100000 1.7968
6.900000 6.100000 1.8434
7.000000 6.100000 1.9300
7.100000 6.100000 2.0313
7.200000 6.100000 nan
7.300000 6.100000 nan
7.400000 6.100000 nan
7.500000 6.100000 nan
7.600000 6.100000 nan
7.700000 6.100000 nan
7.800000 6.100000 nan
7.900000 6.100000 nan
8.000000 6.100000 nan
8.100000 6.100000 nan
8.200000 6.100000 nan
8.300000 6.100000 nan
8.400000 6.100000 nan
8.500000 6.100000 nan
8.600000 6.100000 nan
8.700000 6.100000 nan
8.800000 6.100000 nan
8.900000 6.100000 nan
9.000000 6.100000 nan
9.100000 6.100000 nan
9.200000 6.100000 nan
9.300000 6.100000 nan
9.400000 6.100000 nan
9.500000 6.100000 nan
9.600000 6.100000 nan
9.700000 6.100000 nan
9.800000 6.100000 nan
9.900000 6.100000 nan
10.000000 6.100000 nan
10.100000 6.100000 nan
10.200000 6.100000 nan
10.300000 6.100000 nan
10.400000 6.100000 nan
10.500000 6.100000 nan
10.600000 6.100000 nan
10.700000 6.100000 nan
10.800000 6.100000 1.5128
10.900000 6.100000 1.4625
11.000000 6.100000 1.4785
11.100000 6.100000 1.4745
11.200000 6.100000 1.5451
11.300000 6.100000 1.5693
11.400000 6.100000 1.6277
11.500000 6.100000 1.6680
11.600000 6.100000 1.7113
11.700000 6.100000 1.7589
11.800000 6.100000 1.8041
11.900000 6.100000 1.8637
12.000000 6.100000 1.8752
12.100000 6.100000 1.8882
12.200000 6.100000 1.8955
12.300000 6.100000 1.9101
12.400000 6.100000 1.9481
12.500000 6.100000 1.9811
12.600000 6.100000 1.9845
12.700000 6.100000 1.9968
12.800000 6.100000 2.0015
12.900000 6.100000 2.0047
13.000000 6.100000 2.0305
13.100000 6.100000 2.0263
13.200000 6.100000 2.0393
13.300000 6.100000 2.0294
13.400000 6.100000 2.0429
13.500000 6.100000 2.0315
13.600000 6.100000 2.0523
13.700000 6.100000 2.0533
13.800000 6.100000 2.0516
13.900000 6.100000 2.0380
14.000000 6.100000 2.0501
14.100000 6.100000 2.0475
14.200000 6.100000 2.0473
14.300000 6.100000 2.0347
14.400000 6.100000 2.0497
14.500000 6.100000 2.0281
14.600000 6.100000 2.0236
14.700000 6.100000 2.0275
14.800000 6.100000 2.0342
14.900000 6.100000 2.0276
15.000000 6.100000 2.0236
15.100000 6.100000 2.0076
15.200000 6.100000 2.0099
15.300000 6.100000 2.0264
15.400000 6.100000 2.0115
15.500000 6.100000 2.0161
15.600000 6.100000 1.9987
15.700000 6.100000 2.0033
15.800000 6.100000 1.9996
15.900000 6.100000 2.0054
16.000000 6.100000 1.9873
16.100000 6.100000 1.9994
16.200001 6.100000 2.0030
16.299999 6.100000 2.0125
16.400000 6.100000 1.9905
16.500000 6.100000 1.9837
16.600000 6.100000 1.9800
16.700001 6.100000 1.9937
16.799999 6.100000 1.9899
16.900000 6.100000 1.9776
17.000000 6.100000 2.0012
17.100000 6.100000 1.9829
17.200001 6.100000 1.9905
17.299999 6.100000 1.9850
17.400000 6.100000 1.9759
17.500000 6.100000 1.9879
17.600000 6.100000 1.9720
17.700001 6.100000 1.9885
17.799999 6.100000 1.9856
17.900000 6.100000 1.9759
18.000000 6.100000 1.9658
18.100000 6.100000 1.9755
18.200001 6.100000 1.9979
0.000000 6.200000 1.9745
0.100000 6.200000 1.9846
0.200000 6.200000 1.9951
0.300000 6.200000 1.9803
0.400000 6.200000 1.9922
0.500000 6.200000 1.9852
0.600000 6.200000 1.9931
0.700000 6.200000 1.9896
0.800000 6.200000 1.9797
0.900000 6.200000 1.9847
1.000000 6.200000 1.9838
1.100000 6.200000 1.9797
1.200000 6.200000 1.9889
1.300000 6.200000 1.9723
1.400000 6.200000 1.9763
1.500000 6.200000 1.9883
1.600000 6.200000 1.9747
1.700000 6.200000 1.9781
1.800000 6.200000 1.9815
1.900000 6.200000 1.9899
2.000000 6.200000 1.9725
2.100000 6.200000 1.9894
2.200000 6.200000 1.9868
2.300000 6.200000 1.9902
2.400000 6.200000 1.9971
2.500000 6.200000 1.9871
2.600000 6.200000 1.9859
2.700000 6.200000 2.0025
2.800000 6.200000 1.9819
2.900000 6.200000 1.9955
3.000000 6.200000 1.9964
3.100000 6.200000 1.9969
3.200000 6.200000 1.9741
3.300000 6.200000 1.9885
3.400000 6.200000 1.9854
3.500000 6.200000 2.0005
3.600000 6.200000 1.9990
3.700000 6.200000 1.9991
3.800000 6.200000 2.0095
3.900000 6.200000 2.0090
4.000000 6.200000 1.9962
4.100000 6.200000 2.0067
4.200000 6.200000 2.0017
4.300000 6.200000 2.0112
4.400000 6.200000 1.9923
4.500000 6.200000 1.9959
4.600000 6.200000 1.9996
4.700000 6.200000 2.0171
4.800000 6.200000 1.9847
4.900000 6.200000 2.0053
5.000000 6.200000 1.9997
5.100000 6.200000 1.9858
5.200000 6.200000 1.9864
5.300000 6.200000 1.9852
5.400000 6.200000 1.9701
5.500000 6.200000 1.9749
5.600000 6.200000 1.9401
5.700000 6.200000 1.9369
5.800000 6.200000 1.9400
5.900000 6.200000 1.9119
6.000000 6.200000 1.8951
6.100000 6.200000 1.8751
6.200000 6.200000 1.8607
6.300000 6.200000 1.8617
6.400000 6.200000 1.8252
6.500000 6.200000 1.7426
6.600000 6.200000 1.7231
6.700000 6.200000 1.7289
6.800000 6.200000 1.7641
6.900000 6.200000 1.8236
7.000000 6.200000 1.8603
7.100000 6.200000 1.9617
7.200000 6.200000 nan
7.300000 6.200000 nan
7.400000 6.200000 nan
7.500000 6.200000 nan
7.600000 6.200000 nan
7.700000 6.200000 nan
7.800000 6.200000 nan
7.900000 6.200000 nan
8.000000 6.200000 nan
8.100000 6.200000 nan
8.200000 6.200000 nan
8.300000 6.200000 nan
8.400000 6.200000 nan
8.500000 6.200000 nan
8.600000 6.200000 nan
8.700000 6.200000 nan
8.800000 6.200000 nan
8.900000 6.200000 nan
9.000000 6.200000 nan
9.100000 6.200000 nan
9.200000 6.200000 nan
9.300000 6.200000 nan
9.400000 6.200000 nan
9.500000 6.200000 nan
9.600000 6.200000 nan
9.700000 6.200000 nan
9.800000 6.200000 nan
9.900000 6.200000 nan
10.000000 6.200000 nan
10.100000 6.200000 nan
10.200000 6.200000 nan
10.300000 6.200000 nan
10.400000 6.200000 nan
10.500000 6.200000 nan
10.600000 6.200000 nan
10.700000 6.200000 nan
10.800000 6.200000 1.6065
10.900000 6.200000 1.5840
11.000000 6.200000 1.5415
11.100000 6.200000 1.5317
11.200000 6.200000 1.5296
11.300000 6.200000 1.5390
11.400000 6.200000 1.5678
11.500000 6.200000 1.6376
11.600000 6.200000 1.6948
11.700000 6.200000 1.7671
11.800000 6.200000 1.8061
11.900000 6.200000 1.8402
12.000000 6.200000 1.8452
12.100000 6.200000 1.8986
12.200000 6.200000 1.9039
12.300000 6.200000 1.9019
12.400000 6.200000 1.9490
12.500000 6.200000 1.9679
12.600000 6.200000 1.9832
12.700000 6.200000 1.9916
12.800000 6.200000 2.0239
12.900000 6.200000 2.0181
13.000000 6.200000 2.0205
13.100000 6.200000 2.0494
13.200000 6.200000 2.0187
13.300000 6.200000 2.0460
13.400000 6.200000 2.0558
13.500000 6.200000 2.0481
13.600000 6.200000 2.0581
13.700000 6.200000 2.0515
13.800000 6.200000 2.0614
13.900000 6.200000 2.0386
14.000000 6.200000 2.0443
14.100000 6.200000 2.0548
14.200000 6.200000 2.0533
14.300000 6.200000 2.0495
14.400000 6.200000 2.0476
14.500000 6.200000 2.0589
14.600000 6.200000 2.0453
14.700000 6.200000 2.0362
14.800000 6.200000 2.0257
14.900000 6.200000 2.0381
15.000000 6.200000 2.0127
15.100000 6.200000 2.0056
15.200000 6.200000 2.0422
15.300000 6.200000 2.0198
15.400000 6.200000 2.0281
15.500000 6.200000 2.0274
15.600000 6.200000 1.9959
15.700000 6.200000 2.0059
15.800000 6.200000 2.0051
15.900000 6.200000 2.0104
16.000000 6.200000 2.0077
16.100000 6.200000 2.0060
16.200001 6.200000 1.9973
16.299999 6.200000 1.9980
16.400000 6.200000 2.0036
16.500000 6.200000 2.0007
16.600000 6.200000 2.0046
16.700001 6.200000 1.9976
16.799999 6.200000 1.9815
16.900000 6.200000 1.9825
17.000000 6.200000 2.0059
17.100000 6.200000 2.0054
17.200001 6.200000 2.0029
17.299999 6.200000 1.9785
17.400000 6.200000 1.9862
17.500000 6.200000 1.9927
17.600000 6.200000 1.9790
17.700001 6.200000 1.9830
17.799999 6.200000 1.9778
17.900000 6.200000 1.9784
18.000000 6.200000 1.9903
18.100000 6.200000 2.0048
18.200001 6.200000 1.9823
0.000000 6.300000 1.9701
0.100000 6.300000 2.0042
0.200000 6.300000 1.9971
0.300000 6.300000 1.9906
0.400000 6.300000 1.9872
0.500000 6.300000 1.9764
0.600000 6.300000 1.9890
0.700000 6.300000 1.9928
0.800000 6.300000 2.0024
0.900000 6.300000 2.0041
1.000000 6.300000 1.9933
1.100000 6.300000 1.9841
1.200000 6.300000 1.9983
1.300000 6.300000 1.9916
1.400000 6.300000 1.9853
1.500000 6.300000 1.9961
1.600000 6.300000 1.9752
1.700000 6.300000 2.0000
1.800000 6.300000 1.9707
1.900000 6.300000 1.9856
2.000000 6.300000 1.9918
2.100000 6.300000 1.9842
2.200000 6.300000 1.9768
2.300000 6.300000 1.9793
2.400000 6.300000 2.0019
2.500000 6.300000 1.9852
2.600000 6.300000 1.9979
2.700000 6.300000 2.0051
2.800000 6.300000 1.9995
2.900000 6.300000 1.9959
3.000000 6.300000 1.9862
3.100000 6.300000 1.9812
3.200000 6.300000 1.9984
3.300000 6.300000 2.0143
3.400000 6.300000 1.9872
3.500000 6.300000 2.0036
3.600000 6.300000 1.9994
3.700000 6.300000 2.0051
3.800000 6.300000 2.0220
3.900000 6.300000 2.0218
4.000000 6.300000 2.0068
4.100000 6.300000 1.9957
4.200000 6.300000 2.0082
4.300000 6.300000 2.0172
4.400000 6.300000 2.0074
4.500000 6.300000 1.9944
4.600000 6.300000 1.9880
4.700000 6.300000 2.0030
4.800000 6.300000 2.0074
4.900000 6.300000 1.9966
5.000000 6.300000 1.9900
5.100000 6.300000 1.9829
5.200000 6.300000 1.9855
5.300000 6.300000 1.9829
5.400000 6.300000 1.9717
5.500000 6.300000 1.9693
5.600000 6.300000 1.9633
5.700000 6.300000 1.9504
5.800000 6.300000 1.9290
5.900000 6.300000 1.9186
6.000000 6.300000 1.8972
6.100000 6.300000 1.8888
6.200000 6.300000 1.8775
6.300000 6.300000 1.8728
6.400000 6.300000 1.8244
6.500000 6.300000 1.7555
6.600000 6.300000 1.7120
6.700000 6.300000 1.7268
6.800000 6.300000 1.7797
6.900000 6.300000 1.8168
7.000000 6.300000 1.8611
7.100000 6.300000 1.9972
7.200000 6.300000 nan
7.300000 6.300000 nan
7.400000 6.300000 nan
7.500000 6.300000 nan
7.600000 6.300000 nan
7.700000 6.300000 nan
7.800000 6.300000 nan
7.900000 6.300000 nan
8.000000 6.300000 nan
8.100000 6.300000 nan
8.200000 6.300000 nan
8.300000 6.300000 nan
8.400000 6.300000 nan
8.500000 6.300000 nan
8.600000 6.300000 nan
8.700000 6.300000 nan
8.800000 6.300000 nan
8.900000 6.300000 nan
9.000000 6.300000 nan
9.100000 6.300000 nan
9.200000 6.300000 nan
9.300000 6.300000 nan
9.400000 6.300000 nan
9.500000 6.300000 nan
9.600000 6.300000 nan
9.700000 6.300000 nan
9.800000 6.300000 nan
9.900000 6.300000 nan
10.000000 6.300000 nan
10.100000 6.300000 nan
10.200000 6.300000 nan
10.300000 6.300000 nan
10.400000 6.300000 nan
10.500000 6.300000 nan
10.600000 6.300000 nan
10.700000 6.300000 nan
10.800000 6.300000 1.7175
10.900000 6.300000 1.6560
11.000000 6.300000 1.6564
11.100000 6.300000 1.6182
11.200000 6.300000 1.5807
11.300000 6.300000 1.5436
11.400000 6.300000 1.5566
11.500000 6.300000 1.6195
11.600000 6.300000 1.6999
11.700000 6.300000 1.7611
11.800000 6.300000 1.8034
11.900000 6.300000 1.8353
12.000000 6.300000 1.8718
12.100000 6.300000 1.9003
12.200000 6.300000 1.9114
12.300000 6.300000 1.9258
12.400000 6.300000 1.9401
12.500000 6.300000 1.9736
12.600000 6.300000 1.9932
12.700000 6.300000 1.9954
12.800000 6.300000 2.0077
12.900000 6.300000 2.0173
13.000000 6.300000 2.0254
13.100000 6.300000 2.0320
13.200000 6.300000 2.0451
13.300000 6.300000 2.0579
13.400000 6.300000 2.0610
13.500000 6.300000 2.0578
13.600000 6.300000 2.0655
13.700000 6.300000 2.0638
13.800000 6.300000 2.0705
13.900000 6.300000 2.0617
14.000000 6.300000 2.0587
14.100000 6.300000 2.0426
14.200000 6.300000 2.0443
14.300000 6.300000 2.0545
14.400000 6.300000 2.0300
14.500000 6.300000 2.0531
14.600000 6.300000 2.0380
14.700000 6.300000 2.0372
14.800000 6.300000 2.0265
14.900000 6.300000 2.0483
15.000000 6.300000 2.0277
15.100000 6.300000 2.0316
15.200000 6.300000 2.0115
15.300000 6.300000 2.0226
15.400000 6.300000 2.0138
15.500000 6.300000 2.0169
15.600000 6.300000 2.0293
15.700000 6.300000 2.0194
15.800000 6.300000 2.0081
15.900000 6.300000 2.0144
16.000000 6.300000 2.0057
16.100000 6.300000 2.0112
16.200001 6.300000 2.0094
16.299999 6.300000 2.0020
16.400000 6.300000 2.0003
16.500000 6.300000 2.0132
16.600000 6.300000 1.9965
16.700001 6.300000 2.0038
16.799999 6.300000 1.9927
16.900000 6.300000 2.0022
17.000000 6.300000 2.0002
17.100000 6.300000 2.0034
17.200001 6.300000 1.9968
17.299999 6.300000 1.9908
17.400000 6.300000 1.9957
17.500000 6.300000 1.9778
17.600000 6.300000 1.9867
17.700001 6.300000 1.9913
17.799999 6.300000 1.9830
17.900000 6.300000 1.9849
18.000000 6.300000 1.9870
18.100000 6.300000 1.9895
18.200001 6.300000 1.9597
0.000000 6.400000 1.9768
0.100000 6.400000 1.9865
0.200000 6.400000 1.9786
0.300000 6.400000 1.9809
0.400000 6.400000 1.9976
0.500000 6.400000 1.9982
0.600000 6.400000 2.0057
0.700000 6.400000 2.0011
0.800000 6.400000 1.9922
0.900000 6.400000 1.9901
1.000000 6.400000 2.0016
1.100000 6.400000 1.9969
1.200000 6.400000 1.9784
1.300000 6.400000 1.9901
1.400000 6.400000 1.9857
1.500000 6.400000 1.9989
1.600000 6.400000 1.9991
1.700000 6.400000 1.9973
1.800000 6.400000 1.9854
1.900000 6.400000 1.9780
2.000000 6.400000 1.9915
2.100000 6.400000 2.0019
2.200000 6.400000 1.9782
2.300000 6.400000 1.9859
2.400000 6.400000 2.0094
2.500000 6.400000 1.9940
2.600000 6.400000 2.0102
2.700000 6.400000 2.0018
2.800000 6.400000 1.9900
2.900000 6.400000 1.9984
3.000000 6.400000 1.9892
3.100000 6.400000 1.9972
3.200000 6.400000 2.0035
3.300000 6.400000 2.0008
3.400000 6.400000 2.0099
3.500000 6.400000 1.9972
3.600000 6.400000 2.0021
3.700000 6.400000 2.0036
3.800000 6.400000 2.0230
3.900000 6.400000 2.0195
4.000000 6.400000 2.0169
4.100000 6.400000 2.0031
4.200000 6.400000 2.0163
4.300000 6.400000 2.0138
4.400000 6.400000 2.0070
4.500000 6.400000 2.0246
4.600000 6.400000 2.0230
4.700000 6.400000 2.0089
4.800000 6.400000 1.9975
4.900000 6.400000 2.0254
5.000000 6.400000 2.0029
5.100000 6.400000 2.0001
5.200000 6.400000 1.9967
5.300000 6.400000 1.9869
5.400000 6.400000 1.9889
5.500000 6.400000 1.9876
5.600000 6.400000 1.9600
5.700000 6.400000 1.9494
5.800000 6.400000 1.9359
5.900000 6.400000 1.9022
6.000000 6.400000 1.9030
6.100000 6.400000 1.8671
6.200000 6.400000 1.8934
6.300000 6.400000 1.8770
6.400000 6.400000 1.8303
6.500000 6.400000 1.7813
6.600000 6.400000 1.7412
6.700000 6.400000 1.7686
6.800000 6.400000 1.8012
6.900000 6.400000 1.8365
7.000000 6.400000 1.8883
7.100000 6.400000 nan
7.200000 6.400000 nan
7.300000 6.400000 nan
7.400000 6.400000 nan
7.500000 6.400000 nan
7.600000 6.400000 nan
7.700000 6.400000 nan
7.800000 6.400000 nan
7.900000 6.400000 nan
8.000000 6.400000 nan
8.100000 6.400000 nan
8.200000 6.400000 nan
8.300000 6.400000 nan
8.400000 6.400000 nan
8.500000 6.400000 nan
8.600000 6.400000 nan
8.700000 6.400000 nan
8.800000 6.400000 nan
8.900000 6.400000 nan
9.000000 6.400000 nan
9.100000 6.400000 nan
9.200000 6.400000 nan
9.300000 6.400000 nan
9.400000 6.400000 nan
9.500000 6.400000 nan
9.600000 6.400000 nan
9.700000 6.400000 nan
9.800000 6.400000 nan
9.900000 6.400000 nan
10.000000 6.400000 nan
10.100000 6.400000 nan
10.200000 6.400000 nan
10.300000 6.400000 nan
10.400000 6.400000 nan
10.500000 6.400000 nan
10.600000 6.400000 nan
10.700000 6.400000 nan
10.800000 6.400000 nan
10.900000 6.400000 1.7379
11.000000 6.400000 1.7318
11.100000 6.400000 1.7010
11.200000 6.400000 1.6427
11.300000 6.400000 1.5844
11.400000 6.400000 1.5677
11.500000 6.400000 1.5950
11.600000 6.400000 1.6805
11.700000 6.400000 1.7834
11.800000 6.400000 1.7949
11.900000 6.400000 1.8484
12.000000 6.400000 1.8721
12.100000 6.400000 1.8899
12.200000 6.400000 1.8931
12.300000 6.400000 1.9317
12.400000 6.400000 1.9591
12.500000 6.400000 1.9942
12.600000 6.400000 1.9982
12.700000 6.400000 2.0060
12.800000 6.400000 2.0139
12.900000 6.400000 2.0288
13.000000 6.400000 2.0410
13.100000 6.400000 2.0353
13.200000 6.400000 2.0445
13.300000 6.400000 2.0555
13.400000 6.400000 2.0604
13.500000 6.400000 2.0675
13.600000 6.400000 2.0699
13.700000 6.400000 2.0529
13.800000 6.400000 2.0540
13.900000 6.400000 2.0525
14.000000 6.400000 2.0649
14.100000 6.400000 2.0583
14.200000 6.400000 2.0539
14.300000 6.400000 2.0460
14.400000 6.400000 2.0493
14.500000 6.400000 2.0585
14.600000 6.400000 2.0456
14.700000 6.400000 2.0398
14.800000 6.400000 2.0293
14.900000 6.400000 2.0374
15.000000 6.400000 2.0320
15.100000 6.400000 2.0276
15.200000 6.400000 2.0381
15.300000 6.400000 2.0284
15.400000 6.400000 2.0343
15.500000 6.400000 2.0401
15.600000 6.400000 1.9963
15.700000 6.400000 2.0132
15.800000 6.400000 2.0164
15.900000 6.400000 2.0202
16.000000 6.400000 2.0134
16.100000 6.400000 2.0108
16.200001 6.400000 2.0204
16.299999 6.400000 2.0122
16.400000 6.400000 2.0037
16.500000 6.400000 2.0028
16.600000 6.400000 2.0153
16.700001 6.400000 1.9960
16.799999 6.400000 1.9994
16.900000 6.400000 2.0060
17.000000 6.400000 2.0062
17.100000 6.400000 1.9890
17.200001 6.400000 1.9860
17.299999 6.400000 1.9937
17.400000 6.400000 1.9962
17.500000 6.400000 1.9797
17.600000 6.400000 1.9927
17.700001 6.400000 1.9854
17.799999 6.400000 1.9880
17.900000 6.400000 1.9857
18.000000 6.400000 1.9910
18.100000 6.400000 1.9932
18.200001 6.400000 1.9932
0.000000 6.500000 1.9986
0.100000 6.500000 2.0050
0.200000 6.500000 1.9961
0.300000 6.500000 1.9818
0.400000 6.500000 1.9930
0.500000 6.500000 1.9869
0.600000 6.500000 1.9921
0.700000 6.500000 1.9869
0.800000 6.500000 1.9780
0.900000 6.500000 1.9935
1.000000 6.500000 1.9836
1.100000 6.500000 2.0011
1.200000 6.500000 2.0074
1.300000 6.500000 1.9761
1.400000 6.500000 1.9898
1.500000 6.500000 1.9829
1.600000 6.500000 1.9910
1.700000 6.500000 1.9838
1.800000 6.500000 1.9918
1.900000 6.500000 1.9938
2.000000 6.500000 1.9897
2.100000 6.500000 1.9835
2.200000 6.500000 1.9929
2.300000 6.500000 1.9913
2.400000 6.500000 1.9995
2.500000 6.500000 2.0099
2.600000 6.500000 1.9907
2.700000 6.500000 1.9805
2.800000 6.500000 1.9867
2.900000 6.500000 2.0049
3.000000 6.500000 2.0104
3.100000 6.500000 2.0077
3.200000 6.500000 2.0110
3.300000 6.500000 2.0171
3.400000 6.500000 2.0183
3.500000 6.500000 1.9999
3.600000 6.500000 2.0069
3.700000 6.500000 2.0286
3.800000 6.500000 2.0062
3.900000 6.500000 2.0059
4.000000 6.500000 2.0069
4.100000 6.500000 2.0033
4.200000 6.500000 2.0070
4.300000 6.500000 2.0094
4.400000 6.500000 2.0112
4.500000 6.500000 2.0246
4.600000 6.500000 2.0279
4.700000 6.500000 1.9926
4.800000 6.500000 1.9985
4.900000 6.500000 2.0233
5.000000 6.500000 2.0070
5.100000 6.500000 2.0051
5.200000 6.500000 2.0041
5.300000 6.500000 1.9908
5.400000 6.500000 2.0089
5.500000 6.500000 1.9931
5.600000 6.500000 1.9614
5.700000 6.500000 1.9560
5.800000 6.500000 1.9349
5.900000 6.500000 1.9172
6.000000 6.500000 1.8980
6.100000 6.500000 1.9025
6.200000 6.500000 1.9023
6.300000 6.500000 1.8865
6.400000 6.500000 1.8533
6.500000 6.500000 1.8034
6.600000 6.500000 1.8074
6.700000 6.500000 1.8321
6.800000 6.500000 1.8431
6.900000 6.500000 1.8599
7.000000 6.500000 1.9468
7.100000 6.500000 nan
7.200000 6.500000 nan
7.300000 6.500000 nan
7.400000 6.500000 nan
7.500000 6.500000 nan
7.600000 6.500000 nan
7.700000 6.500000 nan
7.800000 6.500000 nan
7.900000 6.500000 nan
8.000000 6.500000 nan
8.100000 6.500000 nan
8.200000 6.500000 nan
8.300000 6.500000 nan
8.400000 6.500000 nan
8.500000 6.500000 nan
8.600000 6.500000 nan
8.700000 6.500000 nan
8.800000 6.500000 nan
8.900000 6.500000 nan
9.000000 6.500000 nan
9.100000 6.500000 nan
9.200000 6.500000 nan
9.300000 6.500000 nan
9.400000 6.500000 nan
9.500000 6.500000 nan
9.600000 6.500000 nan
9.700000 6.500000 nan
9.800000 6.500000 nan
9.900000 6.500000 nan
10.000000 6.500000 nan
10.100000 6.500000 nan
10.200000 6.500000 nan
10.300000 6.500000 nan
10.400000 6.500000 nan
10.500000 6.500000 nan
10.600000 6.500000 nan
10.700000 6.500000 nan
10.800000 6.500000 nan
10.900000 6.500000 1.7948
11.000000 6.500000 1.7633
11.100000 6.500000 1.7418
11.200000 6.500000 1.6764
11.300000 6.500000 1.6270
11.400000 6.500000 1.5911
11.500000 6.500000 1.6173
11.600000 6.500000 1.6912
11.700000 6.500000 1.7625
11.800000 6.500000 1.8139
11.900000 6.500000 1.8548
12.000000 6.500000 1.8682
12.100000 6.500000 1.9139
12.200000 6.500000 1.9058
12.300000 6.500000 1.9350
12.400000 6.500000 1.9579
12.500000 6.500000 1.9716
12.600000 6.500000 2.0146
12.700000 6.500000 2.0225
12.800000 6.500000 2.0359
12.900000 6.500000 2.0367
13.000000 6.500000 2.0426
13.100000 6.500000 2.0444
13.200000 6.500000 2.0676
13.300000 6.500000 2.0547
13.400000 6.500000 2.0642
13.500000 6.500000 2.0773
13.600000 6.500000 2.0712
13.700000 6.500000 2.0676
13.800000 6.500000 2.0590
13.900000 6.500000 2.0501
14.000000 6.500000 2.0424
14.100000 6.500000 2.0590
14.200000 6.500000 2.0379
14.300000 6.500000 2.0504
14.400000 6.500000 2.0466
14.500000 6.500000 2.0393
14.600000 6.500000 2.0466
14.700000 6.500000 2.0325
14.800000 6.500000 2.0446
14.900000 6.500000 2.0464
15.000000 6.500000 2.0365
15.100000 6.500000 2.0306
15.200000 6.500000 2.0239
15.300000 6.500000 2.0306
15.400000 6.500000 2.0265
15.500000 6.500000 2.0260
15.600000 6.500000 2.0118
15.700000 6.500000 2.0126
15.800000 6.500000 2.0238
15.900000 6.500000 2.0133
16.000000 6.500000 2.0241
16.100000 6.500000 2.0068
16.200001 6.500000 2.0154
16.299999 6.500000 2.0133
16.400000 6.500000 1.9899
16.500000 6.500000 2.0029
16.600000 6.500000 1.9935
16.700001 6.500000 1.9944
16.799999 6.500000 2.0069
16.900000 6.500000 2.0071
17.000000 6.500000 1.9910
17.100000 6.500000 2.0011
17.200001 6.500000 1.9928
17.299999 6.500000 1.9911
17.400000 6.500000 1.9833
17.500000 6.500000 1.9801
17.600000 6.500000 1.9774
17.700001 6.500000 1.9901
17.799999 6.500000 1.9819
17.900000 6.500000 1.9917
18.000000 6.500000 1.9926
18.100000 6.500000 1.9955
18.200001 6.500000 2.0189
0.000000 6.600000 2.0034
0.100000 6.600000 1.9925
0.200000 6.600000 2.0009
0.300000 6.600000 1.9913
0.400000 6.600000 1.9759
0.500000 6.600000 1.9963
0.600000 6.600000 1.9887
0.700000 6.600000 2.0051
0.800000 6.600000 1.9948
0.900000 6.600000 1.9792
1.000000 6.600000 1.9922
1.100000 6.600000 1.9919
1.200000 6.600000 1.9891
1.300000 6.600000 1.9777
1.400000 6.600000 1.9855
1.500000 6.600000 1.9680
1.600000 6.600000 1.9957
1.700000 6.600000 1.9852
1.800000 6.600000 1.9866
1.900000 6.600000 1.9891
2.000000 6.600000 1.9994
2.100000 6.600000 1.9863
2.200000 6.600000 1.9869
2.300000 6.600000 1.9859
2.400000 6.600000 1.9907
2.500000 6.600000 1.9950
2.600000 6.600000 1.9906
2.700000 6.600000 2.0101
2.800000 6.600000 2.0028
2.900000 6.600000 2.0120
3.000000 6.600000 2.0182
3.100000 6.600000 2.0068
3.200000 6.600000 2.0107
3.300000 6.600000 2.0040
3.400000 6.600000 2.0133
3.500000 6.600000 2.0278
3.600000 6.600000 2.0060
3.700000 6.600000 2.0177
3.800000 6.600000 2.0152
3.900000 6.600000 2.0070
4.000000 6.600000 2.0173
4.100000 6.600000 2.0202
4.200000 6.600000 2.0198
4.300000 6.600000 2.0326
4.400000 6.600000 2.0073
4.500000 6.600000 2.0297
4.600000 6.600000 2.0341
4.700000 6.600000 2.0255
4.800000 6.600000 2.0321
4.900000 6.600000 2.0203
5.000000 6.600000 2.0154
5.100000 6.600000 1.9986
5.200000 6.600000 2.0051
5.300000 6.600000 1.9886
5.400000 6.600000 1.9776
5.500000 6.600000 1.9855
5.600000 6.600000 1.9896
5.700000 6.600000 1.9638
5.800000 6.600000 1.9503
5.900000 6.600000 1.9337
6.000000 6.600000 1.9146
6.100000 6.600000 1.9086
6.200000 6.600000 1.9031
6.300000 6.600000 1.9057
6.400000 6.600000 1.8602
6.500000 6.600000 1.8422
6.600000 6.600000 1.8539
6.700000 6.600000 1.8505
6.800000 6.600000 1.8809
6.900000 6.600000 1.9276
7.000000 6.600000 nan
7.100000 6.600000 nan
7.200000 6.600000 nan
7.300000 6.600000 nan
7.400000 6.600000 nan
7.500000 6.600000 nan
7.600000 6.600000 nan
7.700000 6.600000 nan
7.800000 6.600000 nan
7.900000 6.600000 nan
8.000000 6.600000 nan
8.100000 6.600000 nan
8.200000 6.600000 nan
8.300000 6.600000 nan
8.400000 6.600000 nan
8.500000 6.600000 nan
8.600000 6.600000 nan
8.700000 6.600000 nan
8.800000 6.600000 nan
8.900000 6.600000 nan
9.000000 6.600000 nan
9.100000 6.600000 nan
9.200000 6.600000 nan
9.300000 6.600000 nan
9.400000 6.600000 nan
9.500000 6.600000 nan
9.600000 6.600000 nan
9.700000 6.600000 nan
9.800000 6.600000 nan
9.900000 6.600000 nan
10.000000 6.600000 nan
10.100000 6.600000 nan
10.200000 6.600000 nan
10.300000 6.600000 nan
10.400000 6.600000 nan
10.500000 6.600000 nan
10.600000 6.600000 nan
10.700000 6.600000 nan
10.800000 6.600000 nan
10.900000 6.600000 1.8887
11.000000 6.600000 1.8738
11.100000 6.600000 1.7781
11.200000 6.600000 1.7244
11.300000 6.600000 1.6572
11.400000 6.600000 1.6189
11.500000 6.600000 1.6157
11.600000 6.600000 1.6941
11.700000 6.600000 1.7698
11.800000 6.600000 1.8095
11.900000 6.600000 1.8250
12.000000 6.600000 1.8721
12.100000 6.600000 1.9045
12.200000 6.600000 1.9176
12.300000 6.600000 1.9083
12.400000 6.600000 1.9854
12.500000 6.600000 1.9927
12.600000 6.600000 1.9993
12.700000 6.600000 2.0209
12.800000 6.600000 2.0244
12.900000 6.600000 2.0260
13.000000 6.600000 2.0308
13.100000 6.600000 2.0592
13.200000 6.600000 2.0697
13.300000 6.600000 2.0680
13.400000 6.600000 2.0604
13.500000 6.600000 2.0697
13.600000 6.600000 2.0617
13.700000 6.600000 2.0809
13.800000 6.600000 2.0611
13.900000 6.600000 2.0764
14.000000 6.600000 2.0611
14.100000 6.600000 2.0641
14.200000 6.600000 2.0791
14.300000 6.600000 2.0772
14.400000 6.600000 2.0662
14.500000 6.600000 2.0502
14.600000 6.600000 2.0559
14.700000 6.600000 2.0489
14.800000 6.600000 2.0281
14.900000 6.600000 2.0550
15.000000 6.600000 2.0455
15.100000 6.600000 2.0324
15.200000 6.600000 2.0285
15.300000 6.600000 2.0306
15.400000 6.600000 2.0300
15.500000 6.600000 2.0333
15.600000 6.600000 2.0236
15.700000 6.600000 2.0261
15.800000 6.600000 2.0189
15.900000 6.600000 2.0207
16.000000 6.600000 1.9963
16.100000 6.600000 2.0084
16.200001 6.600000 2.0081
16.299999 6.600000 2.0052
16.400000 6.600000 1.9979
16.500000 6.600000 2.0045
16.600000 6.600000 2.0238
16.700001 6.600000 2.0069
16.799999 6.600000 1.9994
16.900000 6.600000 1.9949
17.000000 6.600000 1.9889
17.100000 6.600000 1.9884
17.200001 6.600000 1.9911
17.299999 6.600000 2.0094
17.400000 6.600000 1.9929
17.500000 6.600000 1.9947
17.600000 6.600000 1.9903
17.700001 6.600000 1.9805
17.799999 6.600000 1.9766
17.900000 6.600000 1.9861
18.000000 6.600000 1.9778
18.100000 6.600000 1.9850
18.200001 6.600000 1.9947
0.000000 6.700000 1.9955
0.100000 6.700000 2.0062
0.200000 6.700000 2.0124
0.300000 6.700000 1.9978
0.400000 6.700000 2.0045
0.500000 6.700000 1.9894
0.600000 6.700000 2.0073
0.700000 6.700000 1.9834
0.800000 6.700000 1.9973
0.900000 6.700000 2.0119
1.000000 6.700000 1.9962
1.100000 6.700000 2.0077
1.200000 6.700000 2.0022
1.300000 6.700000 1.9727
1.400000 6.700000 1.9967
1.500000 6.700000 1.9988
1.600000 6.700000 1.9971
1.700000 6.700000 1.9985
1.800000 6.700000 1.9965
1.900000 6.700000 2.0009
2.000000 6.700000 2.0027
2.100000 6.700000 1.9958
2.200000 6.700000 2.0014
2.300000 6.700000 1.9989
2.400000 6.700000 2.0022
2.500000 6.700000 1.9957
2.600000 6.700000 2.0009
2.700000 6.700000 1.9927
2.800000 6.700000 2.0027
2.900000 6.700000 1.9961
3.000000 6.700000 2.0005
3.100000 6.700000 2.0204
3.200000 6.700000 2.0307
3.300000 6.700000 2.0017
3.400000 6.700000 2.0051
3.500000 6.700000 2.0131
3.600000 6.700000 2.0084
3.700000 6.700000 2.0165
3.800000 6.700000 2.0080
3.900000 6.700000 2.0313
4.000000 6.700000 2.0323
4.100000 6.700000 2.0225
4.200000 6.700000 2.0252
4.300000 6.700000 2.0089
4.400000 6.700000 2.0237
4.500000 6.700000 2.0318
4.600000 6.700000 2.0277
4.700000 6.700000 2.0217
4.800000 6.700000 2.0353
4.900000 6.700000 2.0155
5.000000 6.700000 2.0180
5.100000 6.700000 2.0117
5.200000 6.700000 2.0218
5.300000 6.700000 1.9905
5.400000 6.700000 1.9915
5.500000 6.700000 1.9938
5.600000 6.700000 1.9771
5.700000 6.700000 1.9516
5.800000 6.700000 1.9614
5.900000 6.700000 1.9201
6.000000 6.700000 1.9213
6.100000 6.700000 1.9195
6.200000 6.700000 1.8942
6.300000 6.700000 1.8872
6.400000 6.700000 1.8662
6.500000 6.700000 1.8719
6.600000 6.700000 1.8925
6.700000 6.700000 1.9186
6.800000 6.700000 1.9209
6.900000 6.700000 1.9430
7.000000 6.700000 nan
7.100000 6.700000 nan
7.200000 6.700000 nan
7.300000 6.700000 nan
7.400000 6.700000 nan
7.500000 6.700000 nan
7.600000 6.700000 nan
7.700000 6.700000 nan
7.800000 6.700000 nan
7.900000 6.700000 nan
8.000000 6.700000 nan
8.100000 6.700000 nan
8.200000 6.700000 nan
8.300000 6.700000 nan
8.400000 6.700000 nan
8.500000 6.700000 nan
8.600000 6.700000 nan
8.700000 6.700000 nan
8.800000 6.700000 nan
8.900000 6.700000 nan
9.000000 6.700000 nan
9.100000 6.700000 nan
9.200000 6.700000 nan
9.300000 6.700000 nan
9.400000 6.700000 nan
9.500000 6.700000 nan
9.600000 6.700000 nan
9.700000 6.700000 nan
9.800000 6.700000 nan
9.900000 6.700000 nan
10.000000 6.700000 nan
10.100000 6.700000 nan
10.200000 6.700000 nan
10.300000 6.700000 nan
10.400000 6.700000 nan
10.500000 6.700000 nan
10.600000 6.700000 nan
10.700000 6.700000 nan
10.800000 6.700000 nan
10.900000 6.700000 nan
11.000000 6.700000 1.8968
11.100000 6.700000 1.8178
11.200000 6.700000 1.7529
11.300000 6.700000 1.7093
11.400000 6.700000 1.6611
11.500000 6.700000 1.6579
11.600000 6.700000 1.7128
11.700000 6.700000 1.7869
11.800000 6.700000 1.8165
11.900000 6.700000 1.8569
12.000000 6.700000 1.8825
12.100000 6.700000 1.8936
12.200000 6.700000 1.9168
12.300000 6.700000 1.9346
12.400000 6.700000 1.9581
12.500000 6.700000 2.0187
12.600000 6.700000 2.0034
12.700000 6.700000 1.9953
12.800000 6.700000 2.0455
12.900000 6.700000 2.0652
13.000000 6.700000 2.0443
13.100000 6.700000 2.0453
13.200000 6.700000 2.0627
13.300000 6.700000 2.0701
13.400000 6.700000 2.0735
13.500000 6.700000 2.0798
13.600000 6.700000 2.0648
13.700000 6.700000 2.0730
13.800000 6.700000 2.0826
13.900000 6.700000 2.0804
14.000000 6.700000 2.0810
14.100000 6.700000 2.0730
14.200000 6.700000 2.0738
14.300000 6.700000 2.0596
14.400000 6.700000 2.0628
14.500000 6.700000 2.0614
14.600000 6.700000 2.0620
14.700000 6.700000 2.0592
14.800000 6.700000 2.0411
14.900000 6.700000 2.0613
15.000000 6.700000 2.0435
15.100000 6.700000 2.0415
15.200000 6.700000 2.0396
15.300000 6.700000 2.0285
15.400000 6.700000 2.0377
15.500000 6.700000 2.0353
15.600000 6.700000 2.0292
15.700000 6.700000 2.0052
15.800000 6.700000 2.0215
15.900000 6.700000 2.0042
16.000000 6.700000 1.9968
16.100000 6.700000 2.0170
16.200001 6.700000 2.0167
16.299999 6.700000 2.0175
16.400000 6.700000 2.0108
16.500000 6.700000 2.0195
16.600000 6.700000 2.0097
16.700001 6.700000 2.0055
16.799999 6.700000 1.9839
16.900000 6.700000 2.0054
17.000000 6.700000 2.0027
17.100000 6.700000 1.9823
17.200001 6.700000 2.0075
17.299999 6.700000 2.0042
17.400000 6.700000 1.9926
17.500000 6.700000 1.9916
17.600000 6.700000 1.9898
17.700001 6.700000 1.9825
17.799999 6.700000 1.9956
17.900000 6.700000 2.0025
18.000000 6.700000 1.9894
18.100000 6.700000 1.9828
18.200001 6.700000 1.9601
0.000000 6.800000 2.0125
0.100000 6.800000 2.0149
0.200000 6.800000 1.9852
0.300000 6.800000 1.9832
0.400000 6.800000 1.9973
0.500000 6.800000 2.0010
0.600000 6.800000 1.9931
0.700000 6.800000 2.0110
0.800000 6.800000 1.9942
0.900000 6.800000 1.9868
1.000000 6.800000 1.9947
1.100000 6.800000 1.9844
1.200000 6.800000 1.9945
1.300000 6.800000 1.9811
1.400000 6.800000 1.9971
1.500000 6.800000 2.0084
1.600000 6.800000 1.9885
1.700000 6.800000 1.9864
1.800000 6.800000 1.9926
1.900000 6.800000 2.0003
2.000000 6.800000 1.9955
2.100000 6.800000 2.0022
2.200000 6.800000 1.9929
2.300000 6.800000 2.0009
2.400000 6.800000 1.9966
2.500000 6.800000 1.9996
2.600000 6.800000 2.0087
2.700000 6.800000 2.0028
2.800000 6.800000 2.0023
2.900000 6.800000 2.0048
3.000000 6.800000 2.0065
3.100000 6.800000 2.0070
3.200000 6.800000 2.0222
3.300000 6.800000 2.0174
3.400000 6.800000 2.0094
3.500000 6.800000 2.0268
3.600000 6.800000 2.0180
3.700000 6.800000 2.0244
3.800000 6.800000 2.0334
3.900000 6.800000 2.0277
4.000000 6.800000 2.0408
4.100000 6.800000 2.0327
4.200000 6.800000 2.0258
4.300000 6.800000 2.0262
4.400000 6.800000 2.0194
4.500000 6.800000 2.0306
4.600000 6.800000 2.0275
4.700000 6.800000 2.0233
4.800000 6.800000 2.0360
4.900000 6.800000 2.0238
5.000000 6.800000 2.0162
5.100000 6.800000 2.0221
5.200000 6.800000 2.0215
5.300000 6.800000 2.0083
5.400000 6.800000 2.0123
5.500000 6.800000 1.9961
5.600000 6.800000 1.9931
5.700000 6.800000 1.9672
5.800000 6.800000 1.9665
5.900000 6.800000 1.9360
6.000000 6.800000 1.9208
6.100000 6.800000 1.9045
6.200000 6.800000 1.9142
6.300000 6.800000 1.8863
6.400000 6.800000 1.8797
6.500000 6.800000 1.8641
6.600000 6.800000 1.8806
6.700000 6.800000 1.8980
6.800000 6.800000 1.9151
6.900000 6.800000 1.9502
7.000000 6.800000 nan
7.100000 6.800000 nan
7.200000 6.800000 nan
7.300000 6.800000 nan
7.400000 6.800000 nan
7.500000 6.800000 nan
7.600000 6.800000 nan
7.700000 6.800000 nan
7.800000 6.800000 nan
7.900000 6.800000 nan
8.000000 6.800000 nan
8.100000 6.800000 nan
8.200000 6.800000 nan
8.300000 6.800000 nan
8.400000 6.800000 nan
8.500000 6.800000 nan
8.600000 6.800000 nan
8.700000 6.800000 nan
8.800000 6.800000 nan
8.900000 6.800000 nan
9.000000 6.800000 nan
9.100000 6.800000 nan
9.200000 6.800000 nan
9.300000 6.800000 nan
9.400000 6.800000 nan
9.500000 6.800000 nan
9.600000 6.800000 nan
9.700000 6.800000 nan
9.800000 6.800000 nan
9.900000 6.800000 nan
10.000000 6.800000 nan
10.100000 6.800000 nan
10.200000 6.800000 nan
10.300000 6.800000 nan
10.400000 6.800000 nan
10.500000 6.800000 nan
10.600000 6.800000 nan
10.700000 6.800000 nan
10.800000 6.800000 nan
10.900000 6.800000 nan
11.000000 6.800000 1.9406
11.100000 6.800000 1.8588
11.200000 6.800000 1.7883
11.300000 6.800000 1.7416
11.400000 6.800000 1.7159
11.500000 6.800000 1.7109
11.600000 6.800000 1.7309
11.700000 6.800000 1.7830
11.800000 6.800000 1.8071
11.900000 6.800000 1.8579
12.000000 6.800000 1.8831
12.100000 6.800000 1.9035
12.200000 6.800000 1.9250
12.300000 6.800000 1.9631
12.400000 6.800000 1.9726
12.500000 6.800000 1.9953
12.600000 6.800000 2.0112
12.700000 6.800000 2.0279
12.800000 6.800000 2.0412
12.900000 6.800000 2.0616
13.000000 6.800000 2.0654
13.100000 6.800000 2.0572
13.200000 6.800000 2.0558
13.300000 6.800000 2.0795
13.400000 6.800000 2.0751
13.500000 6.800000 2.0555
13.600000 6.800000 2.0704
13.700000 6.800000 2.0810
13.800000 6.800000 2.0902
13.900000 6.800000 2.0878
14.000000 6.800000 2.0832
14.100000 6.800000 2.0963
14.200000 6.800000 2.0647
14.300000 6.800000 2.0706
14.400000 6.800000 2.0691
14.500000 6.800000 2.0588
14.600000 6.800000 2.0655
14.700000 6.800000 2.0652
14.800000 6.800000 2.0517
14.900000 6.800000 2.0526
15.000000 6.800000 2.0545
15.100000 6.800000 2.0458
15.200000 6.800000 2.0455
15.300000 6.800000 2.0381
15.400000 6.800000 2.0446
15.500000 6.800000 2.0216
15.600000 6.800000 2.0228
15.700000 6.800000 2.0198
15.800000 6.800000 2.0309
15.900000 6.800000 2.0095
16.000000 6.800000 2.0113
16.100000 6.800000 2.0138
16.200001 6.800000 2.0274
16.299999 6.800000 2.0081
16.400000 6.800000 2.0086
16.500000 6.800000 2.0187
16.600000 6.800000 2.0119
16.700001 6.800000 2.0203
16.799999 6.800000 1.9919
16.900000 6.800000 2.0069
17.000000 6.800000 2.0018
17.100000 6.800000 1.9937
17.200001 6.800000 2.0005
17.299999 6.800000 1.9838
17.400000 6.800000 2.0095
17.500000 6.800000 2.0096
17.600000 6.800000 1.9856
17.700001 6.800000 1.9992
17.799999 6.800000 1.9996
17.900000 6.800000 1.9927
18.000000 6.800000 2.0053
18.100000 6.800000 2.0045
18.200001 6.800000 1.9825
0.000000 6.900000 2.0013
0.100000 6.900000 2.0097
0.200000 6.900000 2.0004
0.300000 6.900000 1.9900
0.400000 6.900000 2.0034
0.500000 6.900000 2.0120
0.600000 6.900000 1.9727
0.700000 6.900000 1.9998
0.800000 6.900000 2.0195
0.900000 6.900000 1.9881
1.000000 6.900000 1.9891
1.100000 6.900000 2.0051
1.200000 6.900000 2.0008
1.300000 6.900000 2.0119
1.400000 6.900000 2.0061
1.500000 6.900000 1.9928
1.600000 6.900000 2.0007
1.700000 6.900000 2.0074
1.800000 6.900000 1.9949
1.900000 6.900000 2.0125
2.000000 6.900000 1.9998
2.100000 6.900000 2.0089
2.200000 6.900000 2.0028
2.300000 6.900000 2.0001
2.400000 6.900000 2.0102
2.500000 6.900000 2.0033
2.600000 6.900000 2.0021
2.700000 6.900000 2.0158
2.800000 6.900000 2.0130
2.900000 6.900000 2.0239
3.000000 6.900000 2.0142
3.100000 6.900000 2.0147
3.200000 6.900000 2.0232
3.300000 6.900000 2.0336
3.400000 6.900000 2.0212
3.500000 6.900000 2.0357
3.600000 6.900000 2.0159
3.700000 6.900000 2.0276
3.800000 6.900000 2.0236
3.900000 6.900000 2.0171
4.000000 6.900000 2.0401
4.100000 6.900000 2.0259
4.200000 6.900000 2.0391
4.300000 6.900000 2.0310
4.400000 6.900000 2.0477
4.500000 6.900000 2.0344
4.600000 6.900000 2.0472
4.700000 6.900000 2.0415
4.800000 6.900000 2.0385
4.900000 6.900000 2.0349
5.000000 6.900000 2.0376
5.100000 6.900000 2.0112
5.200000 6.900000 2.0323
5.300000 6.900000 2.0270
5.400000 6.900000 2.0121
5.500000 6.900000 2.0114
5.600000 6.900000 1.9980
5.700000 6.900000 1.9580
5.800000 6.900000 1.9770
5.900000 6.900000 1.9481
6.000000 6.900000 1.9202
6.100000 6.900000 1.9245
6.200000 6.900000 1.9209
6.300000 6.900000 1.8797
6.400000 6.900000 1.8605
6.500000 6.900000 1.8640
6.600000 6.900000 1.8673
6.700000 6.900000 1.9041
6.800000 6.900000 1.9217
6.900000 6.900000 1.9244
7.000000 6.900000 nan
7.100000 6.900000 nan
7.200000 6.900000 nan
7.300000 6.900000 nan
7.400000 6.900000 nan
7.500000 6.900000 nan
7.600000 6.900000 nan
7.700000 6.900000 nan
7.800000 6.900000 nan
7.900000 6.900000 nan
8.000000 6.900000 nan
8.100000 6.900000 nan
8.200000 6.900000 nan
8.300000 6.900000 nan
8.400000 6.900000 nan
8.500000 6.900000 nan
8.600000 6.900000 nan
8.700000 6.900000 nan
8.800000 6.900000 nan
8.900000 6.900000 nan
9.000000 6.900000 nan
9.100000 6.900000 nan
9.200000 6.900000 nan
9.300000 6.900000 nan
9.400000 6.900000 nan
9.500000 6.900000 nan
9.600000 6.900000 nan
9.700000 6.900000 nan
9.800000 6.900000 nan
9.900000 6.900000 nan
10.000000 6.900000 nan
10.100000 6.900000 nan
10.200000 6.900000 nan
10.300000 6.900000 nan
10.400000 6.900000 nan
10.500000 6.900000 nan
10.600000 6.900000 nan
10.700000 6.900000 nan
10.800000 6.900000 nan
10.900000 6.900000 nan
11.000000 6.900000 1.9669
11.100000 6.900000 1.8657
11.200000 6.900000 1.8054
11.300000 6.900000 1.7608
11.400000 6.900000 1.7468
11.500000 6.900000 1.7716
11.600000 6.900000 1.7540
11.700000 6.900000 1.7674
11.800000 6.900000 1.7742
11.900000 6.900000 1.8318
12.000000 6.900000 1.9040
12.100000 6.900000 1.9335
12.200000 6.900000 1.9403
12.300000 6.900000 1.9494
12.400000 6.900000 1.9812
12.500000 6.900000 2.0036
12.600000 6.900000 2.0219
12.700000 6.900000 2.0367
12.800000 6.900000 2.0526
12.900000 6.900000 2.0627
13.000000 6.900000 2.0623
13.100000 6.900000 2.0586
13.200000 6.900000 2.0823
13.300000 6.900000 2.0872
13.400000 6.900000 2.0877
13.500000 6.900000 2.0975
13.600000 6.900000 2.0803
13.700000 6.900000 2.0746
13.800000 6.900000 2.0721
13.900000 6.900000 2.0843
14.000000 6.900000 2.0851
14.100000 6.900000 2.0803
14.200000 6.900000 2.0723
14.300000 6.900000 2.0800
14.400000 6.900000 2.0764
14.500000 6.900000 2.0801
14.600000 6.900000 2.0535
14.700000 6.900000 2.0550
14.800000 6.900000 2.0557
14.900000 6.900000 2.0498
15.000000 6.900000 2.0438
15.100000 6.900000 2.0226
15.200000 6.900000 2.0377
15.300000 6.900000 2.0469
15.400000 6.900000 2.0385
15.500000 6.900000 2.0176
15.600000 6.900000 2.0329
15.700000 6.900000 2.0385
15.800000 6.900000 2.0257
15.900000 6.900000 2.0128
16.000000 6.900000 2.0242
16.100000 6.900000 2.0084
16.200001 6.900000 1.9953
16.299999 6.900000 2.0170
16.400000 6.900000 2.0130
16.500000 6.900000 2.0071
16.600000 6.900000 2.0162
16.700001 6.900000 1.9919
16.799999 6.900000 2.0079
16.900000 6.900000 2.0055
17.000000 6.900000 2.0154
17.100000 6.900000 1.9993
17.200001 6.900000 2.0004
17.299999 6.900000 1.9968
17.400000 6.900000 1.9995
17.500000 6.900000 2.0112
17.600000 6.900000 1.9911
17.700001 6.900000 2.0026
17.799999 6.900000 1.9753
17.900000 6.900000 1.9990
18.000000 6.900000 1.9754
18.100000 6.900000 1.9841
18.200001 6.900000 1.9810
0.000000 7.000000 2.0133
0.100000 7.000000 1.9942
0.200000 7.000000 2.0218
0.300000 7.000000 1.9980
0.400000 7.000000 1.9962
0.500000 7.000000 1.9989
0.600000 7.000000 2.0043
0.700000 7.000000 2.0057
0.800000 7.000000 2.0107
0.900000 7.000000 1.9882
1.000000 7.000000 1.9985
1.100000 7.000000 1.9900
1.200000 7.000000 2.0030
1.300000 7.000000 1.9832
1.400000 7.000000 2.0144
1.500000 7.000000 2.0035
1.600000 7.000000 2.0003
1.700000 7.000000 1.9919
1.800000 7.000000 2.0078
1.900000 7.000000 1.9978
2.000000 7.000000 1.9886
2.100000 7.000000 2.0050
2.200000 7.000000 2.0040
2.300000 7.000000 2.0147
2.400000 7.000000 1.9902
2.500000 7.000000 2.0347
2.600000 7.000000 2.0040
2.700000 7.000000 2.0129
2.800000 7.000000 2.0387
2.900000 7.000000 2.0169
3.000000 7.000000 2.0048
3.100000 7.000000 2.0104
3.200000 7.000000 2.0252
3.300000 7.000000 2.0312
3.400000 7.000000 2.0451
3.500000 7.000000 2.0271
3.600000 7.000000 2.0193
3.700000 7.000000 2.0304
3.800000 7.000000 2.0284
3.900000 7.000000 2.0335
4.000000 7.000000 2.0141
4.100000 7.000000 2.0437
4.200000 7.000000 2.0379
4.300000 7.000000 2.0446
4.400000 7.000000 2.0573
4.500000 7.000000 2.0517
4.600000 7.000000 2.0356
4.700000 7.000000 2.0418
4.800000 7.000000 2.0443
4.900000 7.000000 2.0371
5.000000 7.000000 2.0599
5.100000 7.000000 2.0279
5.200000 7.000000 2.0312
5.300000 7.000000 2.0180
5.400000 7.000000 2.0181
5.500000 7.000000 2.0172
5.600000 7.000000 2.0181
5.700000 7.000000 1.9754
5.800000 7.000000 1.9649
5.900000 7.000000 1.9616
6.000000 7.000000 1.9301
6.100000 7.000000 1.9185
6.200000 7.000000 1.9198
6.300000 7.000000 1.9068
6.400000 7.000000 1.8685
6.500000 7.000000 1.8566
6.600000 7.000000 1.8362
6.700000 7.000000 1.8284
6.800000 7.000000 1.8770
6.900000 7.000000 1.8738
7.000000 7.000000 1.8588
7.100000 7.000000 nan
7.200000 7.000000 nan
7.300000 7.000000 nan
7.400000 7.000000 nan
7.500000 7.000000 nan
7.600000 7.000000 nan
7.700000 7.000000 nan
7.800000 7.000000 nan
7.900000 7.000000 nan
8.000000 7.000000 nan
8.100000 7.000000 nan
8.200000 7.000000 nan
8.300000 7.000000 nan
8.400000 7.000000 nan
8.500000 7.000000 nan
8.600000 7.000000 nan
8.700000 7.000000 nan
8.800000 7.000000 nan
8.900000 7.000000 nan
9.000000 7.000000 nan
9.100000 7.000000 nan
9.200000 7.000000 nan
9.300000 7.000000 nan
9.400000 7.000000 nan
9.500000 7.000000 nan
9.600000 7.000000 nan
9.700000 7.000000 nan
9.800000 7.000000 nan
9.900000 7.000000 nan
10.000000 7.000000 nan
10.100000 7.000000 nan
10.200000 7.000000 nan
10.300000 7.000000 nan
10.400000 7.000000 nan
10.500000 7.000000 nan
10.600000 7.000000 nan
10.700000 7.000000 nan
10.800000 7.000000 nan
10.900000 7.000000 nan
11.000000 7.000000 1.9542
11.100000 7.000000 1.9120
11.200000 7.000000 1.8026
11.300000 7.000000 1.7805
11.400000 7.000000 1.7544
11.500000 7.000000 1.7641
11.600000 7.000000 1.7704
11.700000 7.000000 1.7702
11.800000 7.000000 1.8061
11.900000 7.000000 1.8381
12.000000 7.000000 1.9220
12.100000 7.000000 1.9363
12.200000 7.000000 1.9493
12.300000 7.000000 1.9655
12.400000 7.000000 1.9749
12.500000 7.000000 1.9964
12.600000 7.000000 2.0226
12.700000 7.000000 2.0377
12.800000 7.000000 2.0469
12.900000 7.000000 2.0623
13.000000 7.000000 2.0583
13.100000 7.000000 2.0619
13.200000 7.000000 2.0471
13.300000 7.000000 2.0887
13.400000 7.000000 2.0794
13.500000 7.000000 2.0956
13.600000 7.000000 2.0850
13.700000 7.000000 2.0818
13.800000 7.000000 2.0909
13.900000 7.000000 2.0766
14.000000 7.000000 2.0814
14.100000 7.000000 2.0908
14.200000 7.000000 2.0769
14.300000 7.000000 2.0923
14.400000 7.000000 2.0659
14.500000 7.000000 2.0505
14.600000 7.000000 2.0683
14.700000 7.000000 2.0579
14.800000 7.000000 2.0675
14.900000 7.000000 2.0599
15.000000 7.000000 2.0599
15.100000 7.000000 2.0638
15.200000 7.000000 2.0310
15.300000 7.000000 2.0341
15.400000 7.000000 2.0414
15.500000 7.000000 2.0382
15.600000 7.000000 2.0251
15.700000 7.000000 2.0191
15.800000 7.000000 2.0324
15.900000 7.000000 2.0185
16.000000 7.000000 2.0185
16.100000 7.000000 2.0107
16.200001 7.000000 2.0113
16.299999 7.000000 2.0184
16.400000 7.000000 2.0334
16.500000 7.000000 2.0180
16.600000 7.000000 2.0130
16.700001 7.000000 1.9988
16.799999 7.000000 2.0091
16.900000 7.000000 1.9989
17.000000 7.000000 2.0091
17.100000 7.000000 1.9984
17.200001 7.000000 1.9937
17.299999 7.000000 2.0007
17.400000 7.000000 2.0056
17.500000 7.000000 1.9924
17.600000 7.000000 1.9928
17.700001 7.000000 1.9983
17.799999 7.000000 1.9993
17.900000 7.000000 1.9919
18.000000 7.000000 1.9984
18.100000 7.000000 1.9928
18.200001 7.000000 2.0068
0.000000 7.100000 2.0220
0.100000 7.100000 2.0107
0.200000 7.100000 2.0011
0.300000 7.100000 2.0062
0.400000 7.100000 2.0065
0.500000 7.100000 2.0039
0.600000 7.100000 2.0015
0.700000 7.100000 2.0055
0.800000 7.100000 1.9914
0.900000 7.100000 2.0045
1.000000 7.100000 2.0040
1.100000 7.100000 2.0070
1.200000 7.100000 2.0047
1.300000 7.100000 2.0020
1.400000 7.100000 2.0024
1.500000 7.100000 1.9969
1.600000 7.100000 2.0024
1.700000 7.100000 2.0099
1.800000 7.100000 2.0057
1.900000 7.100000 1.9960
2.000000 7.100000 2.0027
2.100000 7.100000 2.0180
2.200000 7.100000 1.9933
2.300000 7.100000 2.0203
2.400000 7.100000 2.0070
2.500000 7.100000 2.0259
2.600000 7.100000 2.0135
2.700000 7.100000 2.0126
2.800000 7.100000 2.0126
2.900000 7.100000 2.0161
3.000000 7.100000 2.0087
3.100000 7.100000 2.0220
3.200000 7.100000 2.0397
3.300000 7.100000 2.0311
3.400000 7.100000 2.0274
3.500000 7.100000 2.0387
3.600000 7.100000 2.0363
3.700000 7.100000 2.0270
3.800000 7.100000 2.0492
3.900000 7.100000 2.0405
4.000000 7.100000 2.0384
4.100000 7.100000 2.0546
4.200000 7.100000 2.0441
4.300000 7.100000 2.0559
4.400000 7.100000 2.0600
4.500000 7.100000 2.0594
4.600000 7.100000 2.0514
4.700000 7.100000 2.0561
4.800000 7.100000 2.0578
4.900000 7.100000 2.0493
5.000000 7.100000 2.0519
5.100000 7.100000 2.0313
5.200000 7.100000 2.0347
5.300000 7.100000 2.0199
5.400000 7.100000 2.0229
5.500000 7.100000 2.0185
5.600000 7.100000 1.9868
5.700000 7.100000 2.0132
5.800000 7.100000 1.9734
5.900000 7.100000 1.9708
6.000000 7.100000 1.9234
6.100000 7.100000 1.9240
6.200000 7.100000 1.9036
6.300000 7.100000 1.9098
6.400000 7.100000 1.8852
6.500000 7.100000 1.8595
6.600000 7.100000 1.8206
6.700000 7.100000 1.8012
6.800000 7.100000 1.7853
6.900000 7.100000 1.8513
7.000000 7.100000 1.8543
7.100000 7.100000 1.9305
7.200000 7.100000 nan
7.300000 7.100000 nan
7.400000 7.100000 nan
7.500000 7.100000 nan
7.600000 7.100000 nan
7.700000 7.100000 nan
7.800000 7.100000 nan
7.900000 7.100000 nan
8.000000 7.100000 nan
8.100000 7.100000 nan
8.200000 7.100000 nan
8.300000 7.100000 nan
8.400000 7.100000 nan
8.500000 7.100000 nan
8.600000 7.100000 nan
8.700000 7.100000 nan
8.800000 7.100000 nan
8.900000 7.100000 nan
9.000000 7.100000 nan
9.100000 7.100000 nan
9.200000 7.100000 nan
9.300000 7.100000 nan
9.400000 7.100000 nan
9.500000 7.100000 nan
9.600000 7.100000 nan
9.700000 7.100000 nan
9.800000 7.100000 nan
9.900000 7.100000 nan
10.000000 7.100000 nan
10.100000 7.100000 nan
10.200000 7.100000 nan
10.300000 7.100000 nan
10.400000 7.100000 nan
10.500000 7.100000 nan
10.600000 7.100000 nan
10.700000 7.100000 nan
10.800000 7.100000 nan
10.900000 7.100000 nan
11.000000 7.100000 1.9402
11.100000 7.100000 1.8798
11.200000 7.100000 1.7919
11.300000 7.100000 1.7448
11.400000 7.100000 1.7277
11.500000 7.100000 1.7480
11.600000 7.100000 1.7531
11.700000 7.100000 1.7738
11.800000 7.100000 1.8224
11.900000 7.100000 1.8854
12.000000 7.100000 1.9066
12.100000 7.100000 1.9389
12.200000 7.100000 1.9634
12.300000 7.100000 1.9838
12.400000 7.100000 1.9829
12.500000 7.100000 2.0185
12.600000 7.100000 2.0277
12.700000 7.100000 2.0445
12.800000 7.100000 2.0663
12.900000 7.100000 2.0670
13.000000 7.100000 2.0782
13.100000 7.100000 2.0702
13.200000 7.100000 2.0877
13.300000 7.100000 2.0951
13.400000 7.100000 2.0844
13.500000 7.100000 2.0918
13.600000 7.100000 2.0952
13.700000 7.100000 2.0850
13.800000 7.100000 2.1051
13.900000 7.100000 2.0863
14.000000 7.100000 2.1037
14.100000 7.100000 2.0836
14.200000 7.100000 2.0755
14.300000 7.100000 2.0847
14.400000 7.100000 2.0699
14.500000 7.100000 2.0657
14.600000 7.100000 2.0655
14.700000 7.100000 2.0619
14.800000 7.100000 2.0545
14.900000 7.100000 2.0685
15.000000 7.100000 2.0583
15.100000 7.100000 2.0571
15.200000 7.100000 2.0456
15.300000 7.100000 2.0433
15.400000 7.100000 2.0413
15.500000 7.100000 2.0344
15.600000 7.100000 2.0308
15.700000 7.100000 2.0228
15.800000 7.100000 2.0197
15.900000 7.100000 2.0041
16.000000 7.100000 2.0139
16.100000 7.100000 2.0270
16.200001 7.100000 2.0180
16.299999 7.100000 2.0161
16.400000 7.100000 2.0075
16.500000 7.100000 2.0110
16.600000 7.100000 1.9957
16.700001 7.100000 2.0081
16.799999 7.100000 1.9997
16.900000 7.100000 2.0061
17.000000 7.100000 2.0012
17.100000 7.100000 2.0059
17.200001 7.100000 2.0137
17.299999 7.100000 2.0014
17.400000 7.100000 1.9833
17.500000 7.100000 2.0132
17.600000 7.100000 2.0062
17.700001 7.100000 1.9979
17.799999 7.100000 1.9917
17.900000 7.100000 1.9966
18.000000 7.100000 1.9997
18.100000 7.100000 2.0001
18.200001 7.100000 1.9767
0.000000 7.200000 2.0108
0.100000 7.200000 1.9957
0.200000 7.200000 2.0065
0.300000 7.200000 2.0064
0.400000 7.200000 2.0113
0.500000 7.200000 2.0078
0.600000 7.200000 1.9893
0.700000 7.200000 1.9964
0.800000 7.200000 1.9970
0.900000 7.200000 1.9901
1.000000 7.200000 2.0065
1.100000 7.200000 2.0118
1.200000 7.200000 1.9924
1.300000 7.200000 2.0142
1.400000 7.200000 2.0046
1.500000 7.200000 2.0009
1.600000 7.200000 2.0071
1.700000 7.200000 1.9954
1.800000 7.200000 2.0070
1.900000 7.200000 2.0021
2.000000 7.200000 2.0039
2.100000 7.200000 2.0124
2.200000 7.200000 2.0099
2.300000 7.200000 2.0162
2.400000 7.200000 2.0124
2.500000 7.200000 2.0099
2.600000 7.200000 2.0221
2.700000 7.200000 2.0138
2.800000 7.200000 2.0165
2.900000 7.200000 2.0242
3.000000 7.200000 2.0418
3.100000 7.200000 2.0020
3.200000 7.200000 2.0402
3.300000 7.200000 2.0334
3.400000 7.200000 2.0354
3.500000 7.200000 2.0423
3.600000 7.200000 2.0352
3.700000 7.200000 2.0367
3.800000 7.200000 2.0512
3.900000 7.200000 2.0527
4.000000 7.200000 2.0382
4.100000 7.200000 2.0389
4.200000 7.200000 2.0541
4.300000 7.200000 2.0454
4.400000 7.200000 2.0417
4.500000 7.200000 2.0393
4.600000 7.200000 2.0619
4.700000 7.200000 2.0395
4.800000 7.200000 2.0665
4.900000 7.200000 2.0465
5.000000 7.200000 2.0366
5.100000 7.200000 2.0360
5.200000 7.200000 2.0399
5.300000 7.200000 2.0346
5.400000 7.200000 2.0493
5.500000 7.200000 2.0313
5.600000 7.200000 2.0010
5.700000 7.200000 1.9858
5.800000 7.200000 1.9727
5.900000 7.200000 1.9735
6.000000 7.200000 1.9546
6.100000 7.200000 1.9266
6.200000 7.200000 1.9047
6.300000 7.200000 1.8901
6.400000 7.200000 1.8758
6.500000 7.200000 1.8419
6.600000 7.200000 1.7886
6.700000 7.200000 1.7868
6.800000 7.200000 1.7400
6.900000 7.200000 1.7417
7.000000 7.200000 1.7842
7.100000 7.200000 1.8717
7.200000 7.200000 1.9109
7.300000 7.200000 nan
7.400000 7.200000 nan
7.500000 7.200000 nan
7.600000 7.200000 nan
7.700000 7.200000 nan
7.800000 7.200000 nan
7.900000 7.200000 nan
8.000000 7.200000 nan
8.100000 7.200000 nan
8.200000 7.200000 nan
8.300000 7.200000 nan
8.400000 7.200000 nan
8.500000 7.200000 nan
8.600000 7.200000 nan
8.700000 7.200000 nan
8.800000 7.200000 nan
8.900000 7.200000 nan
9.000000 7.200000 nan
9.100000 7.200000 nan
9.200000 7.200000 nan
9.300000 7.200000 nan
9.400000 7.200000 nan
9.500000 7.200000 nan
9.600000 7.200000 nan
9.700000 7.200000 nan
9.800000 7.200000 nan
9.900000 7.200000 nan
10.000000 7.200000 nan
10.100000 7.200000 nan
10.200000 7.200000 nan
10.300000 7.200000 nan
10.400000 7.200000 nan
10.500000 7.200000 nan
10.600000 7.200000 nan
10.700000 7.200000 nan
10.800000 7.200000 nan
10.900000 7.200000 nan
11.000000 7.200000 1.9040
11.100000 7.200000 1.8581
11.200000 7.200000 1.7869
11.300000 7.200000 1.7333
11.400000 7.200000 1.7227
11.500000 7.200000 1.7259
11.600000 7.200000 1.7421
11.700000 7.200000 1.7998
11.800000 7.200000 1.8304
11.900000 7.200000 1.8916
12.000000 7.200000 1.9198
12.100000 7.200000 1.9555
12.200000 7.200000 1.9725
12.300000 7.200000 1.9731
12.400000 7.200000 1.9954
12.500000 7.200000 2.0085
12.600000 7.200000 2.0434
12.700000 7.200000 2.0561
12.800000 7.200000 2.0753
12.900000 7.200000 2.0633
13.000000 7.200000 2.0634
13.100000 7.200000 2.0900
13.200000 7.200000 2.0675
13.300000 7.200000 2.1000
13.400000 7.200000 2.0874
13.500000 7.200000 2.0937
13.600000 7.200000 2.0899
13.700000 7.200000 2.0973
13.800000 7.200000 2.0831
13.900000 7.200000 2.0845
14.000000 7.200000 2.1017
14.100000 7.200000 2.0961
14.200000 7.200000 2.0878
14.300000 7.200000 2.0743
14.400000 7.200000 2.0677
14.500000 7.200000 2.0685
14.600000 7.200000 2.0600
14.700000 7.200000 2.0701
14.800000 7.200000 2.0653
14.900000 7.200000 2.0546
15.000000 7.200000 2.0741
15.100000 7.200000 2.0585
15.200000 7.200000 2.0553
15.300000 7.200000 2.0362
15.400000 7.200000 2.0516
15.500000 7.200000 2.0374
15.600000 7.200000 2.0248
15.700000 7.200000 2.0381
15.800000 7.200000 2.0334
15.900000 7.200000 2.0121
16.000000 7.200000 2.0309
16.100000 7.200000 2.0141
16.200001 7.200000 2.0305
16.299999 7.200000 2.0137
16.400000 7.200000 2.0113
16.500000 7.200000 2.0156
16.600000 7.200000 2.0181
16.700001 7.200000 2.0254
16.799999 7.200000 1.9909
16.900000 7.200000 2.0123
17.000000 7.200000 2.0066
17.100000 7.200000 1.9742
17.200001 7.200000 2.0203
17.299999 7.200000 2.0093
17.400000 7.200000 1.9993
17.500000 7.200000 1.9977
17.600000 7.200000 1.9865
17.700001 7.200000 2.0005
17.799999 7.200000 2.0192
17.900000 7.200000 2.0107
18.000000 7.200000 2.0133
18.100000 7.200000 2.0030
18.200001 7.200000 1.9919
0.000000 7.300000 2.0059
0.100000 7.300000 1.9908
0.200000 7.300000 2.0205
0.300000 7.300000 1.9989
0.400000 7.300000 2.0003
0.500000 7.300000 2.0085
0.600000 7.300000 1.9996
0.700000 7.300000 2.0070
0.800000 7.300000 1.9895
0.900000 7.300000 1.9980
1.000000 7.300000 1.9994
1.100000 7.300000 1.9959
1.200000 7.300000 2.0129
1.300000 7.300000 1.9999
1.400000 7.300000 2.0133
1.500000 7.300000 2.0111
1.600000 7.300000 2.0090
1.700000 7.300000 1.9847
1.800000 7.300000 2.0172
1.900000 7.300000 2.0197
2.000000 7.300000 2.0009
2.100000 7.300000 2.0082
2.200000 7.300000 2.0020
2.300000 7.300000 2.0130
2.400000 7.300000 2.0068
2.500000 7.300000 2.0163
2.600000 7.300000 2.0178
2.700000 7.300000 2.0191
2.800000 7.300000 2.0203
2.900000 7.300000 2.0309
3.000000 7.300000 2.0220
3.100000 7.300000 2.0368
3.200000 7.300000 2.0506
3.300000 7.300000 2.0329
3.400000 7.300000 2.0323
3.500000 7.300000 2.0427
3.600000 7.300000 2.0454
3.700000 7.300000 2.0340
3.800000 7.300000 2.0523
3.900000 7.300000 2.0506
4.000000 7.300000 2.0360
4.100000 7.300000 2.0537
4.200000 7.300000 2.0606
4.300000 7.300000 2.0639
4.400000 7.300000 2.0622
4.500000 7.300000 2.0596
4.600000 7.300000 2.0598
4.700000 7.300000 2.0532
4.800000 7.300000 2.0645
4.900000 7.300000 2.0565
5.000000 7.300000 2.0503
5.100000 7.300000 2.0436
5.200000 7.300000 2.0558
5.300000 7.300000 2.0527
5.400000 7.300000 2.0357
5.500000 7.300000 2.0404
5.600000 7.300000 2.0211
5.700000 7.300000 1.9999
5.800000 7.300000 1.9896
5.900000 7.300000 1.9857
6.000000 7.300000 1.9636
6.100000 7.300000 1.9346
6.200000 7.300000 1.9041
6.300000 7.300000 1.8695
6.400000 7.300000 1.8665
6.500000 7.300000 1.8494
6.600000 7.300000 1.8145
6.700000 7.300000 1.7490
6.800000 7.300000 1.7304
6.900000 7.300000 1.6923
7.000000 7.300000 1.6969
7.100000 7.300000 1.8058
7.200000 7.300000 1.8263
7.300000 7.300000 1.8729
7.400000 7.300000 nan
7.500000 7.300000 nan
7.600000 7.300000 nan
7.700000 7.300000 nan
7.800000 7.300000 nan
7.900000 7.300000 nan
8.000000 7.300000 nan
8.100000 7.300000 nan
8.200000 7.300000 nan
8.300000 7.300000 nan
8.400000 7.300000 nan
8.500000 7.300000 nan
8.600000 7.300000 nan
8.700000 7.300000 nan
8.800000 7.300000 nan
8.900000 7.300000 nan
9.000000 7.300000 nan
9.100000 7.300000 nan
9.200000 7.300000 nan
9.300000 7.300000 nan
9.400000 7.300000 nan
9.500000 7.300000 nan
9.600000 7.300000 nan
9.700000 7.300000 nan
9.800000 7.300000 nan
9.900000 7.300000 nan
10.000000 7.300000 nan
10.100000 7.300000 nan
10.200000 7.300000 nan
10.300000 7.300000 nan
10.400000 7.300000 nan
10.500000 7.300000 nan
10.600000 7.300000 nan
10.700000 7.300000 nan
10.800000 7.300000 nan
10.900000 7.300000 1.9450
11.000000 7.300000 1.8826
11.100000 7.300000 1.8286
11.200000 7.300000 1.7766
11.300000 7.300000 1.7620
11.400000 7.300000 1.7351
11.500000 7.300000 1.7154
11.600000 7.300000 1.7353
11.700000 7.300000 1.7919
11.800000 7.300000 1.8437
11.900000 7.300000 1.9013
12.000000 7.300000 1.9107
12.100000 7.300000 1.9568
12.200000 7.300000 1.9619
12.300000 7.300000 1.9832
12.400000 7.300000 2.0200
12.500000 7.300000 2.0254
12.600000 7.300000 2.0241
12.700000 7.300000 2.0587
12.800000 7.300000 2.0598
12.900000 7.300000 2.0780
13.000000 7.300000 2.0881
13.100000 7.300000 2.0707
13.200000 7.300000 2.0963
13.300000 7.300000 2.0916
13.400000 7.300000 2.0829
13.500000 7.300000 2.1058
13.600000 7.300000 2.1010
13.700000 7.300000 2.1018
13.800000 7.300000 2.0869
13.900000 7.300000 2.0902
14.000000 7.300000 2.1019
14.100000 7.300000 2.0806
14.200000 7.300000 2.0976
14.300000 7.300000 2.0777
14.400000 7.300000 2.0742
14.500000 7.300000 2.0835
14.600000 7.300000 2.0698
14.700000 7.300000 2.0657
14.800000 7.300000 2.0585
14.900000 7.300000 2.0712
15.000000 7.300000 2.0678
15.100000 7.300000 2.0580
15.200000 7.300000 2.0512
15.300000 7.300000 2.0432
15.400000 7.300000 2.0332
15.500000 7.300000 2.0302
15.600000 7.300000 2.0371
15.700000 7.300000 2.0374
15.800000 7.300000 2.0486
15.900000 7.300000 2.0330
16.000000 7.300000 2.0200
16.100000 7.300000 2.0307
16.200001 7.300000 2.0211
16.299999 7.300000 2.0224
16.400000 7.300000 2.0207
16.500000 7.300000 2.0215
16.600000 7.300000 2.0115
16.700001 7.300000 2.0152
16.799999 7.300000 2.0079
16.900000 7.300000 2.0026
17.000000 7.300000 2.0237
17.100000 7.300000 2.0064
17.200001 7.300000 2.0158
17.299999 7.300000 1.9982
17.400000 7.300000 2.0039
17.500000 7.300000 2.0096
17.600000 7.300000 2.0058
17.700001 7.300000 1.9944
17.799999 7.300000 1.9992
17.900000 7.300000 1.9931
18.000000 7.300000 2.0101
18.100000 7.300000 2.0047
18.200001 7.300000 1.9603
0.000000 7.400000 1.9964
0.100000 7.400000 1.9919
0.200000 7.400000 2.0039
0.300000 7.400000 2.0132
0.400000 7.400000 2.0045
0.500000 7.400000 1.9972
0.600000 7.400000 2.0032
0.700000 7.400000 1.9934
0.800000 7.400000 1.9876
0.900000 7.400000 1.9978
1.000000 7.400000 1.9996
1.100000 7.400000 1.9919
1.200000 7.400000 2.0127
1.300000 7.400000 2.0021
1.400000 7.400000 2.0187
1.500000 7.400000 2.0180
1.600000 7.400000 2.0050
1.700000 7.400000 2.0094
1.800000 7.400000 2.0055
1.900000 7.400000 2.0196
2.000000 7.400000 2.0197
2.100000 7.400000 2.0256
2.200000 7.400000 2.0107
2.300000 7.400000 2.0105
2.400000 7.400000 2.0146
2.500000 7.400000 2.0047
2.600000 7.400000 2.0270
2.700000 7.400000 2.0168
2.800000 7.400000 2.0220
2.900000 7.400000 2.0297
3.000000 7.400000 2.0341
3.100000 7.400000 2.0270
3.200000 7.400000 2.0452
3.300000 7.400000 2.0341
3.400000 7.400000 2.0481
3.500000 7.400000 2.0471
3.600000 7.400000 2.0453
3.700000 7.400000 2.0575
3.800000 7.400000 2.0425
3.900000 7.400000 2.0529
4.000000 7.400000 2.0457
4.100000 7.400000 2.0620
4.200000 7.400000 2.0697
4.300000 7.400000 2.0504
4.400000 7.400000 2.0843
4.500000 7.400000 2.0691
4.600000 7.400000 2.0582
4.700000 7.400000 2.0858
4.800000 7.400000 2.0593
4.900000 7.400000 2.0568
5.000000 7.400000 2.0593
5.100000 7.400000 2.0592
5.200000 7.400000 2.0704
5.300000 7.400000 2.0617
5.400000 7.400000 2.0355
5.500000 7.400000 2.0217
5.600000 7.400000 2.0351
5.700000 7.400000 2.0114
5.800000 7.400000 1.9996
5.900000 7.400000 1.9987
6.000000 7.400000 1.9653
6.100000 7.400000 1.9385
6.200000 7.400000 1.9080
6.300000 7.400000 1.8676
6.400000 7.400000 1.8776
6.500000 7.400000 1.8548
6.600000 7.400000 1.7922
6.700000 7.400000 1.7200
6.800000 7.400000 1.6618
6.900000 7.400000 1.6606
7.000000 7.400000 1.6635
7.100000 7.400000 1.7431
7.200000 7.400000 1.7798
7.300000 7.400000 1.7614
7.400000 7.400000 1.8608
7.500000 7.400000 nan
7.600000 7.400000 nan
7.700000 7.400000 nan
7.800000 7.400000 nan
7.900000 7.400000 nan
8.000000 7.400000 nan
8.100000 7.400000 nan
8.200000 7.400000 nan
8.300000 7.400000 nan
8.400000 7.400000 nan
8.500000 7.400000 nan
8.600000 7.400000 nan
8.700000 7.400000 nan
8.800000 7.400000 nan
8.900000 7.400000 nan
9.000000 7.400000 nan
9.100000 7.400000 nan
9.200000 7.400000 nan
9.300000 7.400000 nan
9.400000 7.400000 nan
9.500000 7.400000 nan
9.600000 7.400000 nan
9.700000 7.400000 nan
9.800000 7.400000 nan
9.900000 7.400000 nan
10.000000 7.400000 nan
10.100000 7.400000 nan
10.200000 7.400000 nan
10.300000 7.400000 nan
10.400000 7.400000 nan
10.500000 7.400000 nan
10.600000 7.400000 nan
10.700000 7.400000 nan
10.800000 7.400000 nan
10.900000 7.400000 1.8984
11.000000 7.400000 1.8436
11.100000 7.400000 1.8168
11.200000 7.400000 1.8134
11.300000 7.400000 1.7947
11.400000 7.400000 1.7844
11.500000 7.400000 1.7538
11.600000 7.400000 1.7362
11.700000 7.400000 1.7455
11.800000 7.400000 1.8478
11.900000 7.400000 1.8842
12.000000 7.400000 1.9269
12.100000 7.400000 1.9469
12.200000 7.400000 1.9847
12.300000 7.400000 1.9897
12.400000 7.400000 2.0105
12.500000 7.400000 2.0285
12.600000 7.400000 2.0325
12.700000 7.400000 2.0614
12.800000 7.400000 2.0611
12.900000 7.400000 2.0804
13.000000 7.400000 2.0730
13.100000 7.400000 2.0906
13.200000 7.400000 2.0834
13.300000 7.400000 2.0914
13.400000 7.400000 2.1062
13.500000 7.400000 2.1032
13.600000 7.400000 2.0973
13.700000 7.400000 2.0930
13.800000 7.400000 2.1104
13.900000 7.400000 2.1033
14.000000 7.400000 2.0962
14.100000 7.400000 2.0921
14.200000 7.400000 2.0911
14.300000 7.400000 2.0826
14.400000 7.400000 2.0814
14.500000 7.400000 2.0678
14.600000 7.400000 2.0755
14.700000 7.400000 2.0739
14.800000 7.400000 2.0497
14.900000 7.400000 2.0666
15.000000 7.400000 2.0533
15.100000 7.400000 2.0624
15.200000 7.400000 2.0528
15.300000 7.400000 2.0419
15.400000 7.400000 2.0278
15.500000 7.400000 2.0395
15.600000 7.400000 2.0435
15.700000 7.400000 2.0407
15.800000 7.400000 2.0416
15.900000 7.400000 2.0236
16.000000 7.400000 2.0142
16.100000 7.400000 2.0245
16.200001 7.400000 2.0126
16.299999 7.400000 2.0095
16.400000 7.400000 2.0045
16.500000 7.400000 2.0186
16.600000 7.400000 2.0191
16.700001 7.400000 2.0101
16.799999 7.400000 2.0227
16.900000 7.400000 2.0221
17.000000 7.400000 2.0039
17.100000 7.400000 2.0270
17.200001 7.400000 2.0180
17.299999 7.400000 2.0063
17.400000 7.400000 2.0005
17.500000 7.400000 2.0006
17.600000 7.400000 2.0018
17.700001 7.400000 2.0114
17.799999 7.400000 2.0006
17.900000 7.400000 1.9992
18.000000 7.400000 2.0018
18.100000 7.400000 2.0231
18.200001 7.400000 2.0159
0.000000 7.500000 2.0006
0.100000 7.500000 1.9985
0.200000 7.500000 2.0116
0.300000 7.500000 2.0345
0.400000 7.500000 2.0092
0.500000 7.500000 2.0056
0.600000 7.500000 1.9979
0.700000 7.500000 2.0120
0.800000 7.500000 2.0065
0.900000 7.500000 1.9938
1.000000 7.500000 2.0167
1.100000 7.500000 2.0126
1.200000 7.500000 1.9970
1.300000 7.500000 1.9903
1.400000 7.500000 1.9892
1.500000 7.500000 2.0114
1.600000 7.500000 2.0094
1.700000 7.500000 2.0016
1.800000 7.500000 2.0185
1.900000 7.500000 2.0068
2.000000 7.500000 2.0150
2.100000 7.500000 2.0129
2.200000 7.500000 2.0143
2.300000 7.500000 2.0254
2.400000 7.500000 2.0228
2.500000 7.500000 2.0210
2.600000 7.500000 2.0132
2.700000 7.500000 2.0251
2.800000 7.500000 2.0268
2.900000 7.500000 2.0162
3.000000 7.500000 2.0212
3.100000 7.500000 2.0334
3.200000 7.500000 2.0348
3.300000 7.500000 2.0382
3.400000 7.500000 2.0276
3.500000 7.500000 2.0450
3.600000 7.500000 2.0347
3.700000 7.500000 2.0394
3.800000 7.500000 2.0485
3.900000 7.500000 2.0558
4.000000 7.500000 2.0522
4.100000 7.500000 2.0684
4.200000 7.500000 2.0669
4.300000 7.500000 2.0736
4.400000 7.500000 2.0709
4.500000 7.500000 2.0681
4.600000 7.500000 2.0647
4.700000 7.500000 2.0585
4.800000 7.500000 2.0642
4.900000 7.500000 2.0942
5.000000 7.500000 2.0792
5.100000 7.500000 2.0725
5.200000 7.500000 2.0782
5.300000 7.500000 2.0532
5.400000 7.500000 2.0356
5.500000 7.500000 2.0325
5.600000 7.500000 2.0073
5.700000 7.500000 2.0151
5.800000 7.500000 1.9983
5.900000 7.500000 1.9938
6.000000 7.500000 1.9802
6.100000 7.500000 1.9466
6.200000 7.500000 1.9002
6.300000 7.500000 1.8711
6.400000 7.500000 1.8543
6.500000 7.500000 1.8231
6.600000 7.500000 1.8049
6.700000 7.500000 1.7299
6.800000 7.500000 1.6616
6.900000 7.500000 1.6311
7.000000 7.500000 1.6493
7.100000 7.500000 1.6775
7.200000 7.500000 1.7178
7.300000 7.500000 1.7765
7.400000 7.500000 1.7845
7.500000 7.500000 1.8144
7.600000 7.500000 nan
7.700000 7.500000 nan
7.800000 7.500000 nan
7.900000 7.500000 nan
8.000000 7.500000 nan
8.100000 7.500000 nan
8.200000 7.500000 nan
8.300000 7.500000 nan
8.400000 7.500000 nan
8.500000 7.500000 nan
8.600000 7.500000 nan
8.700000 7.500000 nan
8.800000 7.500000 nan
8.900000 7.500000 nan
9.000000 7.500000 nan
9.100000 7.500000 nan
9.200000 7.500000 nan
9.300000 7.500000 nan
9.400000 7.500000 nan
9.500000 7.500000 nan
9.600000 7.500000 nan
9.700000 7.500000 nan
9.800000 7.500000 nan
9.900000 7.500000 nan
10.000000 7.500000 nan
10.100000 7.500000 nan
10.200000 7.500000 nan
10.300000 7.500000 nan
10.400000 7.500000 nan
10.500000 7.500000 nan
10.600000 7.500000 nan
10.700000 7.500000 nan
10.800000 7.500000 nan
10.900000 7.500000 1.9198
11.000000 7.500000 1.8354
11.100000 7.500000 1.8474
11.200000 7.500000 1.8396
11.300000 7.500000 1.8446
11.400000 7.500000 1.8151
11.500000 7.500000 1.7771
11.600000 7.500000 1.7336
11.700000 7.500000 1.7667
11.800000 7.500000 1.8432
11.900000 7.500000 1.8926
12.000000 7.500000 1.9631
12.100000 7.500000 1.9697
12.200000 7.500000 1.9818
12.300000 7.500000 1.9998
12.400000 7.500000 2.0085
12.500000 7.500000 2.0487
12.600000 7.500000 2.0441
12.700000 7.500000 2.0553
12.800000 7.500000 2.0730
12.900000 7.500000 2.0768
13.000000 7.500000 2.0889
13.100000 7.500000 2.0851
13.200000 7.500000 2.1040
13.300000 7.500000 2.1201
13.400000 7.500000 2.1103
13.500000 7.500000 2.1184
13.600000 7.500000 2.1101
13.700000 7.500000 2.1232
13.800000 7.500000 2.1064
13.900000 7.500000 2.1017
14.000000 7.500000 2.0921
14.100000 7.500000 2.0990
14.200000 7.500000 2.0861
14.300000 7.500000 2.0896
14.400000 7.500000 2.0769
14.500000 7.500000 2.0724
14.600000 7.500000 2.0738
14.700000 7.500000 2.0653
14.800000 7.500000 2.0879
14.900000 7.500000 2.0676
15.000000 7.500000 2.0529
15.100000 7.500000 2.0552
15.200000 7.500000 2.0521
15.300000 7.500000 2.0610
15.400000 7.500000 2.0557
15.500000 7.500000 2.0368
15.600000 7.500000 2.0380
15.700000 7.500000 2.0205
15.800000 7.500000 2.0283
15.900000 7.500000 2.0343
16.000000 7.500000 2.0189
16.100000 7.500000 2.0157
16.200001 7.500000 2.0358
16.299999 7.500000 2.0427
16.400000 7.500000 2.0233
16.500000 7.500000 2.0164
16.600000 7.500000 2.0210
16.700001 7.500000 2.0095
16.799999 7.500000 2.0169
16.900000 7.500000 2.0109
17.000000 7.500000 2.0059
17.100000 7.500000 2.0100
17.200001 7.500000 2.0116
17.299999 7.500000 2.0083
17.400000 7.500000 2.0241
17.500000 7.500000 2.0251
17.600000 7.500000 2.0022
17.700001 7.500000 2.0125
17.799999 7.500000 1.9942
17.900000 7.500000 2.0027
18.000000 7.500000 2.0048
18.100000 7.500000 2.0096
18.200001 7.500000 1.9459
0.000000 7.600000 2.0035
0.100000 7.600000 2.0031
0.200000 7.600000 2.0011
0.300000 7.600000 2.0153
0.400000 7.600000 1.9985
0.500000 7.600000 2.0055
0.600000 7.600000 2.0177
0.700000 7.600000 2.0139
0.800000 7.600000 2.0015
0.900000 7.600000 2.0172
1.000000 7.600000 2.0063
1.100000 7.600000 2.0183
1.200000 7.600000 2.0137
1.300000 7.600000 2.0000
1.400000 7.600000 2.0139
1.500000 7.600000 2.0244
1.600000 7.600000 2.0294
1.700000 7.600000 2.0213
1.800000 7.600000 2.0067
1.900000 7.600000 2.0016
2.000000 7.600000 2.0130
2.100000 7.600000 2.0051
2.200000 7.600000 2.0212
2.300000 7.600000 2.0121
2.400000 7.600000 2.0189
2.500000 7.600000 2.0320
2.600000 7.600000 2.0108
2.700000 7.600000 2.0251
2.800000 7.600000 2.0382
2.900000 7.600000 2.0289
3.000000 7.600000 2.0408
3.100000 7.600000 2.0420
3.200000 7.600000 2.0545
3.300000 7.600000 2.0492
3.400000 7.600000 2.0463
3.500000 7.600000 2.0550
3.600000 7.600000 2.0566
3.700000 7.600000 2.0521
3.800000 7.600000 2.0537
3.900000 7.600000 2.0645
4.000000 7.600000 2.0612
4.100000 7.600000 2.0753
4.200000 7.600000 2.0682
4.300000 7.600000 2.0594
4.400000 7.600000 2.0776
4.500000 7.600000 2.0739
4.600000 7.600000 2.0815
4.700000 7.600000 2.0639
4.800000 7.600000 2.0861
4.900000 7.600000 2.0608
5.000000 7.600000 2.0916
5.100000 7.600000 2.0741
5.200000 7.600000 2.0693
5.300000 7.600000 2.0769
5.400000 7.600000 2.0547
5.500000 7.600000 2.0669
5.600000 7.600000 2.0476
5.700000 7.600000 2.0093
5.800000 7.600000 1.9974
5.900000 7.600000 1.9946
6.000000 7.600000 1.9751
6.100000 7.600000 1.9488
6.200000 7.600000 1.9113
6.300000 7.600000 1.9020
6.400000 7.600000 1.8455
6.500000 7.600000 1.8250
6.600000 7.600000 1.7733
6.700000 7.600000 1.7107
6.800000 7.600000 1.6813
6.900000 7.600000 1.6408
7.000000 7.600000 1.6447
7.100000 7.600000 1.6242
7.200000 7.600000 1.6626
7.300000 7.600000 1.7086
7.400000 7.600000 1.7535
7.500000 7.600000 1.7631
7.600000 7.600000 nan
7.700000 7.600000 nan
7.800000 7.600000 nan
7.900000 7.600000 nan
8.000000 7.600000 nan
8.100000 7.600000 nan
8.200000 7.600000 nan
8.300000 7.600000 nan
8.400000 7.600000 nan
8.500000 7.600000 nan
8.600000 7.600000 nan
8.700000 7.600000 nan
8.800000 7.600000 nan
8.900000 7.600000 nan
9.000000 7.600000 nan
9.100000 7.600000 nan
9.200000 7.600000 nan
9.300000 7.600000 nan
9.400000 7.600000 nan
9.500000 7.600000 nan
9.600000 7.600000 nan
9.700000 7.600000 nan
9.800000 7.600000 nan
9.900000 7.600000 nan
10.000000 7.600000 nan
10.100000 7.600000 nan
10.200000 7.600000 nan
10.300000 7.600000 nan
10.400000 7.600000 nan
10.500000 7.600000 nan
10.600000 7.600000 nan
10.700000 7.600000 nan
10.800000 7.600000 nan
10.900000 7.600000 nan
11.000000 7.600000 1.8646
11.100000 7.600000 1.8153
11.200000 7.600000 1.8101
11.300000 7.600000 1.8540
11.400000 7.600000 1.8207
11.500000 7.600000 1.7843
11.600000 7.600000 1.7585
11.700000 7.600000 1.7577
11.800000 7.600000 1.8546
11.900000 7.600000 1.9109
12.000000 7.600000 1.9493
12.100000 7.600000 1.9957
12.200000 7.600000 1.9966
12.300000 7.600000 2.0238
12.400000 7.600000 2.0150
12.500000 7.600000 2.0322
12.600000 7.600000 2.0379
12.700000 7.600000 2.0658
12.800000 7.600000 2.1101
12.900000 7.600000 2.0917
13.000000 7.600000 2.1078
13.100000 7.600000 2.1057
13.200000 7.600000 2.0980
13.300000 7.600000 2.1059
13.400000 7.600000 2.1126
13.500000 7.600000 2.0948
13.600000 7.600000 2.1327
13.700000 7.600000 2.1106
13.800000 7.600000 2.1075
13.900000 7.600000 2.1121
14.000000 7.600000 2.1226
14.100000 7.600000 2.0898
14.200000 7.600000 2.1089
14.300000 7.600000 2.0893
14.400000 7.600000 2.0955
14.500000 7.600000 2.0844
14.600000 7.600000 2.0670
14.700000 7.600000 2.0742
14.800000 7.600000 2.0718
14.900000 7.600000 2.0605
15.000000 7.600000 2.0537
15.100000 7.600000 2.0527
15.200000 7.600000 2.0501
15.300000 7.600000 2.0461
15.400000 7.600000 2.0625
15.500000 7.600000 2.0536
15.600000 7.600000 2.0274
15.700000 7.600000 2.0453
15.800000 7.600000 2.0302
15.900000 7.600000 2.0299
16.000000 7.600000 2.0362
16.100000 7.600000 2.0251
16.200001 7.600000 2.0187
16.299999 7.600000 2.0252
16.400000 7.600000 2.0172
16.500000 7.600000 2.0232
16.600000 7.600000 2.0038
16.700001 7.600000 2.0215
16.799999 7.600000 2.0354
16.900000 7.600000 2.0010
17.000000 7.600000 2.0244
17.100000 7.600000 2.0098
17.200001 7.600000 2.0166
17.299999 7.600000 2.0003
17.400000 7.600000 2.0193
17.500000 7.600000 2.0092
17.600000 7.600000 2.0104
17.700001 7.600000 2.0081
17.799999 7.600000 2.0032
17.900000 7.600000 1.9990
18.000000 7.600000 1.9923
18.100000 7.600000 1.9862
18.200001 7.600000 2.0027
0.000000 7.700000 2.0416
0.100000 7.700000 2.0255
0.200000 7.700000 2.0044
0.300000 7.700000 1.9969
0.400000 7.700000 2.0240
0.500000 7.700000 2.0178
0.600000 7.700000 1.9923
0.700000 7.700000 1.9996
0.800000 7.700000 1.9929
0.900000 7.700000 2.0082
1.000000 7.700000 2.0100
1.100000 7.700000 2.0087
1.200000 7.700000 2.0083
1.300000 7.700000 2.0038
1.400000 7.700000 2.0042
1.500000 7.700000 2.0092
1.600000 7.700000 2.0225
1.700000 7.700000 2.0186
1.800000 7.700000 2.0255
1.900000 7.700000 2.0082
2.000000 7.700000 2.0026
2.100000 7.700000 2.0161
2.200000 7.700000 2.0170
2.300000 7.700000 2.0381
2.400000 7.700000 2.0325
2.500000 7.700000 2.0406
2.600000 7.700000 2.0200
2.700000 7.700000 2.0276
2.800000 7.700000 2.0251
2.900000 7.700000 2.0296
3.000000 7.700000 2.0495
3.100000 7.700000 2.0279
3.200000 7.700000 2.0523
3.300000 7.700000 2.0454
3.400000 7.700000 2.0356
3.500000 7.700000 2.0491
3.600000 7.700000 2.0463
3.700000 7.700000 2.0621
3.800000 7.700000 2.0611
3.900000 7.700000 2.0695
4.000000 7.700000 2.0706
4.100000 7.700000 2.0657
4.200000 7.700000 2.0641
4.300000 7.700000 2.0704
4.400000 7.700000 2.0812
4.500000 7.700000 2.0633
4.600000 7.700000 2.0712
4.700000 7.700000 2.0653
4.800000 7.700000 2.0951
4.900000 7.700000 2.0991
5.000000 7.700000 2.0850
5.100000 7.700000 2.0941
5.200000 7.700000 2.0707
5.300000 7.700000 2.0702
5.400000 7.700000 2.0599
5.500000 7.700000 2.0486
5.600000 7.700000 2.0350
5.700000 7.700000 2.0298
5.800000 7.700000 2.0203
5.900000 7.700000 2.0070
6.000000 7.700000 1.9865
6.100000 7.700000 1.9808
6.200000 7.700000 1.9277
6.300000 7.700000 1.8967
6.400000 7.700000 1.8607
6.500000 7.700000 1.8148
6.600000 7.700000 1.7894
6.700000 7.700000 1.7578
6.800000 7.700000 1.6934
6.900000 7.700000 1.6663
7.000000 7.700000 1.6103
7.100000 7.700000 1.5279
7.200000 7.700000 1.5653
7.300000 7.700000 1.6844
7.400000 7.700000 1.7471
7.500000 7.700000 1.7738
7.600000 7.700000 nan
7.700000 7.700000 nan
7.800000 7.700000 nan
7.900000 7.700000 nan
8.000000 7.700000 nan
8.100000 7.700000 nan
8.200000 7.700000 nan
8.300000 7.700000 nan
8.400000 7.700000 nan
8.500000 7.700000 nan
8.600000 7.700000 nan
8.700000 7.700000 nan
8.800000 7.700000 nan
8.900000 7.700000 nan
9.000000 7.700000 nan
9.100000 7.700000 nan
9.200000 7.700000 nan
9.300000 7.700000 nan
9.400000 7.700000 nan
9.500000 7.700000 nan
9.600000 7.700000 nan
9.700000 7.700000 nan
9.800000 7.700000 nan
9.900000 7.700000 nan
10.000000 7.700000 nan
10.100000 7.700000 nan
10.200000 7.700000 nan
10.300000 7.700000 nan
10.400000 7.700000 nan
10.500000 7.700000 nan
10.600000 7.700000 nan
10.700000 7.700000 nan
10.800000 7.700000 nan
10.900000 7.700000 nan
11.000000 7.700000 1.8822
11.100000 7.700000 1.8394
11.200000 7.700000 1.8459
11.300000 7.700000 1.8558
11.400000 7.700000 1.8044
11.500000 7.700000 1.7868
11.600000 7.700000 1.7546
11.700000 7.700000 1.7893
11.800000 7.700000 1.8726
11.900000 7.700000 1.9245
12.000000 7.700000 1.9854
12.100000 7.700000 1.9865
12.200000 7.700000 2.0230
12.300000 7.700000 2.0032
12.400000 7.700000 2.0158
12.500000 7.700000 2.0332
12.600000 7.700000 2.0545
12.700000 7.700000 2.0863
12.800000 7.700000 2.0750
12.900000 7.700000 2.0859
13.000000 7.700000 2.0990
13.100000 7.700000 2.1078
13.200000 7.700000 2.1265
13.300000 7.700000 2.0998
13.400000 7.700000 2.1171
13.500000 7.700000 2.1203
13.600000 7.700000 2.1230
13.700000 7.700000 2.1185
13.800000 7.700000 2.1366
13.900000 7.700000 2.1090
14.000000 7.700000 2.1071
14.100000 7.700000 2.1087
14.200000 7.700000 2.0855
14.300000 7.700000 2.0993
14.400000 7.700000 2.0950
14.500000 7.700000 2.1040
14.600000 7.700000 2.0791
14.700000 7.700000 2.0848
14.800000 7.700000 2.0750
14.900000 7.700000 2.0772
15.000000 7.700000 2.0616
15.100000 7.700000 2.0618
15.200000 7.700000 2.0469
15.300000 7.700000 2.0510
15.400000 7.700000 2.0464
15.500000 7.700000 2.0318
15.600000 7.700000 2.0433
15.700000 7.700000 2.0397
15.800000 7.700000 2.0201
15.900000 7.700000 2.0377
16.000000 7.700000 2.0252
16.100000 7.700000 2.0247
16.200001 7.700000 2.0294
16.299999 7.700000 2.0399
16.400000 7.700000 2.0257
16.500000 7.700000 2.0136
16.600000 7.700000 2.0159
16.700001 7.700000 2.0241
16.799999 7.700000 2.0106
16.900000 7.700000 2.0044
17.000000 7.700000 2.0047
17.100000 7.700000 2.0058
17.200001 7.700000 2.0012
17.299999 7.700000 2.0025
17.400000 7.700000 2.0098
17.500000 7.700000 2.0092
17.600000 7.700000 1.9997
17.700001 7.700000 2.0013
17.799999 7.700000 2.0031
17.900000 7.700000 1.9983
18.000000 7.700000 2.0194
18.100000 7.700000 2.0029
18.200001 7.700000 2.0081
0.000000 7.800000 1.9982
0.100000 7.800000 1.9846
0.200000 7.800000 2.0272
0.300000 7.800000 2.0067
0.400000 7.800000 2.0106
0.500000 7.800000 1.9931
0.600000 7.800000 2.0018
0.700000 7.800000 2.0099
0.800000 7.800000 2.0088
0.900000 7.800000 2.0071
1.000000 7.800000 2.0147
1.100000 7.800000 2.0118
1.200000 7.800000 2.0176
1.300000 7.800000 1.9899
1.400000 7.800000 2.0196
1.500000 7.800000 2.0202
1.600000 7.800000 2.0182
1.700000 7.800000 2.0316
1.800000 7.800000 2.0301
1.900000 7.800000 2.0073
2.000000 7.800000 2.0066
2.100000 7.800000 2.0316
2.200000 7.800000 2.0065
2.300000 7.800000 2.0091
2.400000 7.800000 2.0265
2.500000 7.800000 2.0256
2.600000 7.800000 2.0311
2.700000 7.800000 2.0370
2.800000 7.800000 2.0364
2.900000 7.800000 2.0411
3.000000 7.800000 2.0485
3.100000 7.800000 2.0520
3.200000 7.800000 2.0338
3.300000 7.800000 2.0468
3.400000 7.800000 2.0490
3.500000 7.800000 2.0460
3.600000 7.800000 2.0681
3.700000 7.800000 2.0492
3.800000 7.800000 2.0795
3.900000 7.800000 2.0784
4.000000 7.800000 2.0786
4.100000 7.800000 2.0896
4.200000 7.800000 2.0755
4.300000 7.800000 2.0915
4.400000 7.800000 2.0803
4.500000 7.800000 2.0869
4.600000 7.800000 2.0714
4.700000 7.800000 2.0758
4.800000 7.800000 2.0891
4.900000 7.800000 2.0962
5.000000 7.800000 2.0890
5.100000 7.800000 2.0979
5.200000 7.800000 2.0860
5.300000 7.800000 2.0666
5.400000 7.800000 2.0547
5.500000 7.800000 2.0529
5.600000 7.800000 2.0386
5.700000 7.800000 2.0398
5.800000 7.800000 2.0213
5.900000 7.800000 1.9895
6.000000 7.800000 2.0054
6.100000 7.800000 1.9708
6.200000 7.800000 1.9455
6.300000 7.800000 1.9123
6.400000 7.800000 1.8587
6.500000 7.800000 1.8124
6.600000 7.800000 1.7784
6.700000 7.800000 1.7623
6.800000 7.800000 1.7213
6.900000 7.800000 1.6696
7.000000 7.800000 1.6034
7.100000 7.800000 1.5167
7.200000 7.800000 1.5230
7.300000 7.800000 1.6600
7.400000 7.800000 1.7841
7.500000 7.800000 nan
7.600000 7.800000 nan
7.700000 7.800000 nan
7.800000 7.800000 nan
7.900000 7.800000 nan
8.000000 7.800000 nan
8.100000 7.800000 nan
8.200000 7.800000 nan
8.300000 7.800000 nan
8.400000 7.800000 nan
8.500000 7.800000 nan
8.600000 7.800000 nan
8.700000 7.800000 nan
8.800000 7.800000 nan
8.900000 7.800000 nan
9.000000 7.800000 nan
9.100000 7.800000 nan
9.200000 7.800000 nan
9.300000 7.800000 nan
9.400000 7.800000 nan
9.500000 7.800000 nan
9.600000 7.800000 nan
9.700000 7.800000 nan
9.800000 7.800000 nan
9.900000 7.800000 nan
10.000000 7.800000 nan
10.100000 7.800000 nan
10.200000 7.800000 nan
10.300000 7.800000 nan
10.400000 7.800000 nan
10.500000 7.800000 nan
10.600000 7.800000 nan
10.700000 7.800000 nan
10.800000 7.800000 nan
10.900000 7.800000 1.9937
11.000000 7.800000 1.9309
11.100000 7.800000 1.8869
11.200000 7.800000 1.8598
11.300000 7.800000 1.8250
11.400000 7.800000 1.8073
11.500000 7.800000 1.7908
11.600000 7.800000 1.7841
11.700000 7.800000 1.8162
11.800000 7.800000 1.8724
11.900000 7.800000 1.9189
12.000000 7.800000 1.9483
12.100000 7.800000 1.9833
12.200000 7.800000 2.0186
12.300000 7.800000 2.0275
12.400000 7.800000 2.0363
12.500000 7.800000 2.0410
12.600000 7.800000 2.0552
12.700000 7.800000 2.0725
12.800000 7.800000 2.0962
12.900000 7.800000 2.1050
13.000000 7.800000 2.1091
13.100000 7.800000 2.1195
13.200000 7.800000 2.0980
13.300000 7.800000 2.1267
13.400000 7.800000 2.1209
13.500000 7.800000 2.1214
13.600000 7.800000 2.1139
13.700000 7.800000 2.1151
13.800000 7.800000 2.1163
13.900000 7.800000 2.1239
14.000000 7.800000 2.0989
14.100000 7.800000 2.1075
14.200000 7.800000 2.1138
14.300000 7.800000 2.0988
14.400000 7.800000 2.0884
14.500000 7.800000 2.0916
14.600000 7.800000 2.0818
14.700000 7.800000 2.0757
14.800000 7.800000 2.0749
14.900000 7.800000 2.0800
15.000000 7.800000 2.0524
15.100000 7.800000 2.0507
15.200000 7.800000 2.0546
15.300000 7.800000 2.0562
15.400000 7.800000 2.0523
15.500000 7.800000 2.0338
15.600000 7.800000 2.0501
15.700000 7.800000 2.0337
15.800000 7.800000 2.0365
15.900000 7.800000 2.0273
16.000000 7.800000 2.0364
16.100000 7.800000 2.0405
16.200001 7.800000 2.0286
16.299999 7.800000 2.0275
16.400000 7.800000 2.0255
16.500000 7.800000 2.0149
16.600000 7.800000 2.0206
16.700001 7.800000 2.0204
16.799999 7.800000 2.0270
16.900000 7.800000 2.0180
17.000000 7.800000 2.0050
17.100000 7.800000 2.0211
17.200001 7.800000 2.0254
17.299999 7.800000 2.0132
17.400000 7.800000 2.0312
17.500000 7.800000 2.0195
17.600000 7.800000 2.0053
17.700001 7.800000 2.0218
17.799999 7.800000 2.0255
17.900000 7.800000 2.0115
18.000000 7.800000 2.0010
18.100000 7.800000 2.0190
18.200001 7.800000 1.9918
0.000000 7.900000 2.0194
0.100000 7.900000 2.0215
0.200000 7.900000 2.0094
0.300000 7.900000 1.9979
0.400000 7.900000 2.0269
0.500000 7.900000 1.9976
0.600000 7.900000 2.0063
0.700000 7.900000 2.0070
0.800000 7.900000 2.0099
0.900000 7.900000 2.0129
1.000000 7.900000 2.0099
1.100000 7.900000 2.0072
1.200000 7.900000 2.0089
1.300000 7.900000 2.0158
1.400000 7.900000 1.9995
1.500000 7.900000 2.0147
1.600000 7.900000 2.0104
1.700000 7.900000 2.0251
1.800000 7.900000 2.0187
1.900000 7.900000 2.0038
2.000000 7.900000 2.0180
2.100000 7.900000 2.0183
2.200000 7.900000 2.0205
2.300000 7.900000 2.0279
2.400000 7.900000 2.0378
2.500000 7.900000 2.0270
2.600000 7.900000 2.0420
2.700000 7.900000 2.0411
2.800000 7.900000 2.0281
2.900000 7.900000 2.0353
3.000000 7.900000 2.0438
3.100000 7.900000 2.0639
3.200000 7.900000 2.0384
3.300000 7.900000 2.0393
3.400000 7.900000 2.0664
3.500000 7.900000 2.0472
3.600000 7.900000 2.0579
3.700000 7.900000 2.0609
3.800000 7.900000 2.0646
3.900000 7.900000 2.0787
4.000000 7.900000 2.0893
4.100000 7.900000 2.0844
4.200000 7.900000 2.0793
4.300000 7.900000 2.0874
4.400000 7.900000 2.0791
4.500000 7.900000 2.0861
4.600000 7.900000 2.0876
4.700000 7.900000 2.0838
4.800000 7.900000 2.1015
4.900000 7.900000 2.1056
5.000000 7.900000 2.1094
5.100000 7.900000 2.0859
5.200000 7.900000 2.0968
5.300000 7.900000 2.0752
5.400000 7.900000 2.0755
5.500000 7.900000 2.0707
5.600000 7.900000 2.0511
5.700000 7.900000 2.0345
5.800000 7.900000 2.0304
5.900000 7.900000 2.0217
6.000000 7.900000 1.9856
6.100000 7.900000 1.9713
6.200000 7.900000 1.9717
6.300000 7.900000 1.9304
6.400000 7.900000 1.8786
6.500000 7.900000 1.8147
6.600000 7.900000 1.7674
6.700000 7.900000 1.7634
6.800000 7.900000 1.7204
6.900000 7.900000 1.7000
7.000000 7.900000 1.6601
7.100000 7.900000 1.5615
7.200000 7.900000 1.5487
7.300000 7.900000 1.6490
7.400000 7.900000 1.7658
7.500000 7.900000 nan
7.600000 7.900000 nan
7.700000 7.900000 nan
7.800000 7.900000 nan
7.900000 7.900000 nan
8.000000 7.900000 nan
8.100000 7.900000 nan
8.200000 7.900000 nan
8.300000 7.900000 nan
8.400000 7.900000 nan
8.500000 7.900000 nan
8.600000 7.900000 nan
8.700000 7.900000 nan
8.800000 7.900000 nan
8.900000 7.900000 nan
9.000000 7.900000 nan
9.100000 7.900000 nan
9.200000 7.900000 nan
9.300000 7.900000 nan
9.400000 7.900000 nan
9.500000 7.900000 nan
9.600000 7.900000 nan
9.700000 7.900000 nan
9.800000 7.900000 nan
9.900000 7.900000 nan
10.000000 7.900000 nan
10.100000 7.900000 nan
10.200000 7.900000 nan
10.300000 7.900000 nan
10.400000 7.900000 nan
10.500000 7.900000 nan
10.600000 7.900000 nan
10.700000 7.900000 nan
10.800000 7.900000 nan
10.900000 7.900000 1.9372
11.000000 7.900000 1.9259
11.100000 7.900000 1.8796
11.200000 7.900000 1.8409
11.300000 7.900000 1.7900
11.400000 7.900000 1.8041
11.500000 7.900000 1.8158
11.600000 7.900000 1.8008
11.700000 7.900000 1.8372
11.800000 7.900000 1.8761
11.900000 7.900000 1.9596
12.000000 7.900000 1.9612
12.100000 7.900000 1.9932
12.200000 7.900000 2.0107
12.300000 7.900000 2.0179
12.400000 7.900000 2.0574
12.500000 7.900000 2.0546
12.600000 7.900000 2.0509
12.700000 7.900000 2.0770
12.800000 7.900000 2.1271
12.900000 7.900000 2.1165
13.000000 7.900000 2.1354
13.100000 7.900000 2.1232
13.200000 7.900000 2.1270
13.300000 7.900000 2.1296
13.400000 7.900000 2.1258
13.500000 7.900000 2.1263
13.600000 7.900000 2.1209
13.700000 7.900000 2.1115
13.800000 7.900000 2.1262
13.900000 7.900000 2.1090
14.000000 7.900000 2.1081
14.100000 7.900000 2.0959
14.200000 7.900000 2.1153
14.300000 7.900000 2.0901
14.400000 7.900000 2.0783
14.500000 7.900000 2.0822
14.600000 7.900000 2.0832
14.700000 7.900000 2.0766
14.800000 7.900000 2.0663
14.900000 7.900000 2.0752
15.000000 7.900000 2.0563
15.100000 7.900000 2.0637
15.200000 7.900000 2.0716
15.300000 7.900000 2.0640
15.400000 7.900000 2.0453
15.500000 7.900000 2.0551
15.600000 7.900000 2.0485
15.700000 7.900000 2.0529
15.800000 7.900000 2.0373
15.900000 7.900000 2.0373
16.000000 7.900000 2.0389
16.100000 7.900000 2.0223
16.200001 7.900000 2.0374
16.299999 7.900000 2.0112
16.400000 7.900000 2.0408
16.500000 7.900000 2.0121
16.600000 7.900000 2.0288
16.700001 7.900000 2.0280
16.799999 7.900000 2.0225
16.900000 7.900000 2.0229
17.000000 7.900000 2.0372
17.100000 7.900000 2.0225
17.200001 7.900000 2.0264
17.299999 7.900000 2.0266
17.400000 7.900000 2.0059
17.500000 7.900000 2.0323
17.600000 7.900000 2.0127
17.700001 7.900000 2.0001
17.799999 7.900000 2.0246
17.900000 7.900000 2.0139
18.000000 7.900000 2.0131
18.100000 7.900000 2.0266
18.200001 7.900000 2.0096
0.000000 8.000000 2.0227
0.100000 8.000000 2.0164
0.200000 8.000000 2.0082
0.300000 8.000000 2.0057
0.400000 8.000000 2.0130
0.500000 8.000000 1.9944
0.600000 8.000000 2.0121
0.700000 8.000000 2.0102
0.800000 8.000000 2.0243
0.900000 8.000000 2.0246
1.000000 8.000000 2.0219
1.100000 8.000000 2.0071
1.200000 8.000000 2.0000
1.300000 8.000000 2.0164
1.400000 8.000000 2.0148
1.500000 8.000000 2.0028
1.600000 8.000000 2.0171
1.700000 8.000000 2.0077
1.800000 8.000000 2.0223
1.900000 8.000000 2.0133
2.000000 8.000000 2.0243
2.100000 8.000000 2.0301
2.200000 8.000000 2.0143
2.300000 8.000000 2.0359
2.400000 8.000000 2.0282
2.500000 8.000000 2.0311
2.600000 8.000000 2.0304
2.700000 8.000000 2.0343
2.800000 8.000000 2.0203
2.900000 8.000000 2.0533
3.000000 8.000000 2.0528
3.100000 8.000000 2.0434
3.200000 8.000000 2.0517
3.300000 8.000000 2.0529
3.400000 8.000000 2.0644
3.500000 8.000000 2.0738
3.600000 8.000000 2.0785
3.700000 8.000000 2.0775
3.800000 8.000000 2.0781
3.900000 8.000000 2.0769
4.000000 8.000000 2.0766
4.100000 8.000000 2.0873
4.200000 8.000000 2.0919
4.300000 8.000000 2.0932
4.400000 8.000000 2.0978
4.500000 8.000000 2.0980
4.600000 8.000000 2.1032
4.700000 8.000000 2.0938
4.800000 8.000000 2.0820
4.900000 8.000000 2.0933
5.000000 8.000000 2.0929
5.100000 8.000000 2.0925
5.200000 8.000000 2.0841
5.300000 8.000000 2.0911
5.400000 8.000000 2.0712
5.500000 8.000000 2.0635
5.600000 8.000000 2.0692
5.700000 8.000000 2.0460
5.800000 8.000000 2.0467
5.900000 8.000000 2.0463
6.000000 8.000000 2.0215
6.100000 8.000000 1.9935
6.200000 8.000000 1.9647
6.300000 8.000000 1.9344
6.400000 8.000000 1.8872
6.500000 8.000000 1.8600
6.600000 8.000000 1.7833
6.700000 8.000000 1.7506
6.800000 8.000000 1.7395
6.900000 8.000000 1.6882
7.000000 8.000000 1.6676
7.100000 8.000000 1.6280
7.200000 8.000000 1.6085
7.300000 8.000000 1.7094
7.400000 8.000000 1.7394
7.500000 8.000000 1.8277
7.600000 8.000000 nan
7.700000 8.000000 nan
7.800000 8.000000 nan
7.900000 8.000000 nan
8.000000 8.000000 nan
8.100000 8.000000 nan
8.200000 8.000000 nan
8.300000 8.000000 nan
8.400000 8.000000 nan
8.500000 8.000000 nan
8.600000 8.000000 nan
8.700000 8.000000 nan
8.800000 8.000000 nan
8.900000 8.000000 nan
9.000000 8.000000 nan
9.100000 8.000000 nan
9.200000 8.000000 nan
9.300000 8.000000 nan
9.400000 8.000000 nan
9.500000 8.000000 nan
9.600000 8.000000 nan
9.700000 8.000000 nan
9.800000 8.000000 nan
9.900000 8.000000 nan
10.000000 8.000000 nan
10.100000 8.000000 nan
10.200000 8.000000 nan
10.300000 8.000000 nan
10.400000 8.000000 nan
10.500000 8.000000 nan
10.600000 8.000000 nan
10.700000 8.000000 nan
10.800000 8.000000 nan
10.900000 8.000000 1.9258
11.000000 8.000000 1.8962
11.100000 8.000000 1.8659
11.200000 8.000000 1.8388
11.300000 8.000000 1.8017
11.400000 8.000000 1.8202
11.500000 8.000000 1.8415
11.600000 8.000000 1.8358
11.700000 8.000000 1.8518
11.800000 8.000000 1.8990
11.900000 8.000000 1.9311
12.000000 8.000000 1.9588
12.100000 8.000000 2.0011
12.200000 8.000000 2.0232
12.300000 8.000000 2.0274
12.400000 8.000000 2.0447
12.500000 8.000000 2.0748
12.600000 8.000000 2.0732
12.700000 8.000000 2.0872
12.800000 8.000000 2.0905
12.900000 8.000000 2.1207
13.000000 8.000000 2.1138
13.100000 8.000000 2.1223
13.200000 8.000000 2.1364
13.300000 8.000000 2.1145
13.400000 8.000000 2.1203
13.500000 8.000000 2.1344
13.600000 8.000000 2.1185
13.700000 8.000000 2.1177
13.800000 8.000000 2.1084
13.900000 8.000000 2.1205
14.000000 8.000000 2.1299
14.100000 8.000000 2.1020
14.200000 8.000000 2.1094
14.300000 8.000000 2.0853
14.400000 8.000000 2.0989
14.500000 8.000000 2.1077
14.600000 8.000000 2.0862
14.700000 8.000000 2.0892
14.800000 8.000000 2.0638
14.900000 8.000000 2.0799
15.000000 8.000000 2.0628
15.100000 8.000000 2.0571
15.200000 8.000000 2.0634
15.300000 8.000000 2.0610
15.400000 8.000000 2.0545
15.500000 8.000000 2.0407
15.600000 8.000000 2.0385
15.700000 8.000000 2.0370
15.800000 8.000000 2.0451
15.900000 8.000000 2.0151
16.000000 8.000000 2.0387
16.100000 8.000000 2.0345
16.200001 8.000000 2.0106
16.299999 8.000000 2.0263
16.400000 8.000000 2.0252
16.500000 8.000000 2.0257
16.600000 8.000000 2.0144
16.700001 8.000000 2.0269
16.799999 8.000000 2.0223
16.900000 8.000000 2.0193
17.000000 8.000000 2.0165
17.100000 8.000000 2.0140
17.200001 8.000000 2.0108
17.299999 8.000000 2.0217
17.400000 8.000000 2.0238
17.500000 8.000000 2.0080
17.600000 8.000000 2.0028
17.700001 8.000000 2.0019
17.799999 8.000000 2.0257
17.900000 8.000000 2.0147
18.000000 8.000000 2.0311
18.100000 8.000000 1.9947
18.200001 8.000000 1.9935
0.000000 8.100000 2.0166
0.100000 8.100000 2.0064
0.200000 8.100000 2.0126
0.300000 8.100000 2.0172
0.400000 8.100000 2.0184
0.500000 8.100000 2.0080
0.600000 8.100000 2.0008
0.700000 8.100000 2.0118
0.800000 8.100000 2.0215
0.900000 8.100000 2.0135
1.000000 8.100000 2.0137
1.100000 8.100000 2.0070
1.200000 8.100000 2.0270
1.300000 8.100000 2.0055
1.400000 8.100000 2.0277
1.500000 8.100000 2.0229
1.600000 8.100000 2.0073
1.700000 8.100000 2.0152
1.800000 8.100000 2.0248
1.900000 8.100000 2.0352
2.000000 8.100000 2.0239
2.100000 8.100000 2.0123
2.200000 8.100000 2.0163
2.300000 8.100000 2.0177
2.400000 8.100000 2.0243
2.500000 8.100000 2.0428
2.600000 8.100000 2.0536
2.700000 8.100000 2.0393
2.800000 8.100000 2.0574
2.900000 8.100000 2.0355
3.000000 8.100000 2.0415
3.100000 8.100000 2.0529
3.200000 8.100000 2.0438
3.300000 8.100000 2.0663
3.400000 8.100000 2.0464
3.500000 8.100000 2.0667
3.600000 8.100000 2.0630
3.700000 8.100000 2.0667
3.800000 8.100000 2.0684
3.900000 8.100000 2.0838
4.000000 8.100000 2.0806
4.100000 8.100000 2.1002
4.200000 8.100000 2.0845
4.300000 8.100000 2.1062
4.400000 8.100000 2.1139
4.500000 8.100000 2.1032
4.600000 8.100000 2.0902
4.700000 8.100000 2.1022
4.800000 8.100000 2.1295
4.900000 8.100000 2.1031
5.000000 8.100000 2.0988
5.100000 8.100000 2.0939
5.200000 8.100000 2.0923
5.300000 8.100000 2.0710
5.400000 8.100000 2.0970
5.500000 8.100000 2.0888
5.600000 8.100000 2.0652
5.700000 8.100000 2.0371
5.800000 8.100000 2.0479
5.900000 8.100000 2.0273
6.000000 8.100000 2.0086
6.100000 8.100000 1.9863
6.200000 8.100000 1.9732
6.300000 8.100000 1.9461
6.400000 8.100000 1.9196
6.500000 8.100000 1.8605
6.600000 8.100000 1.8035
6.700000 8.100000 1.7564
6.800000 8.100000 1.7245
6.900000 8.100000 1.6993
7.000000 8.100000 1.6975
7.100000 8.100000 1.6473
7.200000 8.100000 1.6429
7.300000 8.100000 1.6599
7.400000 8.100000 1.6777
7.500000 8.100000 1.7496
7.600000 8.100000 nan
7.700000 8.100000 nan
7.800000 8.100000 nan
7.900000 8.100000 nan
8.000000 8.100000 nan
8.100000 8.100000 nan
8.200000 8.100000 nan
8.300000 8.100000 nan
8.400000 8.100000 nan
8.500000 8.100000 nan
8.600000 8.100000 nan
8.700000 8.100000 nan
8.800000 8.100000 nan
8.900000 8.100000 nan
9.000000 8.100000 nan
9.100000 8.100000 nan
9.200000 8.100000 nan
9.300000 8.100000 nan
9.400000 8.100000 nan
9.500000 8.100000 nan
9.600000 8.100000 nan
9.700000 8.100000 nan
9.800000 8.100000 nan
9.900000 8.100000 nan
10.000000 8.100000 nan
10.100000 8.100000 nan
10.200000 8.100000 nan
10.300000 8.100000 nan
10.400000 8.100000 nan
10.500000 8.100000 nan
10.600000 8.100000 nan
10.700000 8.100000 nan
10.800000 8.100000 1.9580
10.900000 8.100000 1.9066
11.000000 8.100000 1.8939
11.100000 8.100000 1.8202
11.200000 8.100000 1.8093
11.300000 8.100000 1.8038
11.400000 8.100000 1.8226
11.500000 8.100000 1.8544
11.600000 8.100000 1.8474
11.700000 8.100000 1.8625
11.800000 8.100000 1.9044
11.900000 8.100000 1.9401
12.000000 8.100000 1.9912
12.100000 8.100000 2.0121
12.200000 8.100000 2.0091
12.300000 8.100000 2.0503
12.400000 8.100000 2.0421
12.500000 8.100000 2.0829
12.600000 8.100000 2.0874
12.700000 8.100000 2.0931
12.800000 8.100000 2.1081
12.900000 8.100000 2.1080
13.000000 8.100000 2.1147
13.100000 8.100000 2.1203
13.200000 8.100000 2.1119
13.300000 8.100000 2.1581
13.400000 8.100000 2.1257
13.500000 8.100000 2.1148
13.600000 8.100000 2.1262
13.700000 8.100000 2.1256
13.800000 8.100000 2.1297
13.900000 8.100000 2.1388
14.000000 8.100000 2.1184
14.100000 8.100000 2.1187
14.200000 8.100000 2.1183
14.300000 8.100000 2.1005
14.400000 8.100000 2.0876
14.500000 8.100000 2.0937
14.600000 8.100000 2.0919
14.700000 8.100000 2.0800
14.800000 8.100000 2.0642
14.900000 8.100000 2.0883
15.000000 8.100000 2.0760
15.100000 8.100000 2.0686
15.200000 8.100000 2.0642
15.300000 8.100000 2.0682
15.400000 8.100000 2.0432
15.500000 8.100000 2.0517
15.600000 8.100000 2.0381
15.700000 8.100000 2.0630
15.800000 8.100000 2.0491
15.900000 8.100000 2.0351
16.000000 8.100000 2.0408
16.100000 8.100000 2.0397
16.200001 8.100000 2.0109
16.299999 8.100000 2.0188
16.400000 8.100000 2.0301
16.500000 8.100000 2.0243
16.600000 8.100000 2.0206
16.700001 8.100000 2.0123
16.799999 8.100000 2.0120
16.900000 8.100000 1.9962
17.000000 8.100000 2.0211
17.100000 8.100000 2.0216
17.200001 8.100000 2.0247
17.299999 8.100000 2.0095
17.400000 8.100000 2.0070
17.500000 8.100000 2.0092
17.600000 8.100000 2.0159
17.700001 8.100000 2.0160
17.799999 8.100000 2.0211
17.900000 8.100000 2.0159
18.000000 8.100000 2.0132
18.100000 8.100000 2.0109
18.200001 8.100000 1.9822
0.000000 8.200000 1.9991
0.100000 8.200000 2.0051
0.200000 8.200000 2.0288
0.300000 8.200000 1.9995
0.400000 8.200000 2.0120
0.500000 8.200000 2.0127
0.600000 8.200000 2.0207
0.700000 8.200000 2.0129
0.800000 8.200000 2.0111
0.900000 8.200000 1.9997
1.000000 8.200000 2.0100
1.100000 8.200000 2.0181
1.200000 8.200000 2.0218
1.300000 8.200000 2.0213
1.400000 8.200000 2.0013
1.500000 8.200000 2.0169
1.600000 8.200000 2.0181
1.700000 8.200000 2.0091
1.800000 8.200000 2.0091
1.900000 8.200000 2.0267
2.000000 8.200000 2.0345
2.100000 8.200000 2.0303
2.200000 8.200000 2.0348
2.300000 8.200000 2.0267
2.400000 8.200000 2.0207
2.500000 8.200000 2.0327
2.600000 8.200000 2.0394
2.700000 8.200000 2.0261
2.800000 8.200000 2.0498
2.900000 8.200000 2.0418
3.000000 8.200000 2.0517
3.100000 8.200000 2.0671
3.200000 8.200000 2.0591
3.300000 8.200000 2.0603
3.400000 8.200000 2.0626
3.500000 8.200000 2.0489
3.600000 8.200000 2.0558
3.700000 8.200000 2.0892
3.800000 8.200000 2.0943
3.900000 8.200000 2.0643
4.000000 8.200000 2.0955
4.100000 8.200000 2.0995
4.200000 8.200000 2.1003
4.300000 8.200000 2.1066
4.400000 8.200000 2.0976
4.500000 8.200000 2.1113
4.600000 8.200000 2.0863
4.700000 8.200000 2.1109
4.800000 8.200000 2.1178
4.900000 8.200000 2.1036
5.000000 8.200000 2.1012
5.100000 8.200000 2.1173
5.200000 8.200000 2.1117
5.300000 8.200000 2.0769
5.400000 8.200000 2.0919
5.500000 8.200000 2.1067
5.600000 8.200000 2.0665
5.700000 8.200000 2.0462
5.800000 8.200000 2.0460
5.900000 8.200000 2.0396
6.000000 8.200000 2.0001
6.100000 8.200000 2.0061
6.200000 8.200000 1.9842
6.300000 8.200000 1.9447
6.400000 8.200000 1.9367
6.500000 8.200000 1.8806
6.600000 8.200000 1.8391
6.700000 8.200000 1.7755
6.800000 8.200000 1.7012
6.900000 8.200000 1.6967
7.000000 8.200000 1.6967
7.100000 8.200000 1.6872
7.200000 8.200000 1.6553
7.300000 8.200000 1.5925
7.400000 8.200000 1.6175
7.500000 8.200000 1.6909
7.600000 8.200000 1.7430
7.700000 8.200000 nan
7.800000 8.200000 nan
7.900000 8.200000 nan
8.000000 8.200000 nan
8.100000 8.200000 nan
8.200000 8.200000 nan
8.300000 8.200000 nan
8.400000 8.200000 nan
8.500000 8.200000 nan
8.600000 8.200000 nan
8.700000 8.200000 nan
8.800000 8.200000 nan
8.900000 8.200000 nan
9.000000 8.200000 nan
9.100000 8.200000 nan
9.200000 8.200000 nan
9.300000 8.200000 nan
9.400000 8.200000 nan
9.500000 8.200000 nan
9.600000 8.200000 nan
9.700000 8.200000 nan
9.800000 8.200000 nan
9.900000 8.200000 nan
10.000000 8.200000 nan
10.100000 8.200000 nan
10.200000 8.200000 nan
10.300000 8.200000 nan
10.400000 8.200000 nan
10.500000 8.200000 nan
10.600000 8.200000 nan
10.700000 8.200000 nan
10.800000 8.200000 1.8765
10.900000 8.200000 1.8452
11.000000 8.200000 1.8451
11.100000 8.200000 1.7886
11.200000 8.200000 1.7974
11.300000 8.200000 1.8186
11.400000 8.200000 1.8331
11.500000 8.200000 1.8527
11.600000 8.200000 1.8487
11.700000 8.200000 1.8761
11.800000 8.200000 1.8944
11.900000 8.200000 1.9555
12.000000 8.200000 2.0095
12.100000 8.200000 2.0114
12.200000 8.200000 2.0287
12.300000 8.200000 2.0223
12.400000 8.200000 2.0619
12.500000 8.200000 2.0913
12.600000 8.200000 2.0973
12.700000 8.200000 2.1084
12.800000 8.200000 2.1101
12.900000 8.200000 2.1042
13.000000 8.200000 2.1143
13.100000 8.200000 2.1167
13.200000 8.200000 2.1157
13.300000 8.200000 2.1356
13.400000 8.200000 2.1427
13.500000 8.200000 2.1515
13.600000 8.200000 2.1216
13.700000 8.200000 2.1386
13.800000 8.200000 2.1326
13.900000 8.200000 2.1290
14.000000 8.200000 2.1088
14.100000 8.200000 2.1036
14.200000 8.200000 2.1300
14.300000 8.200000 2.0888
14.400000 8.200000 2.0944
14.500000 8.200000 2.0892
14.600000 8.200000 2.0891
14.700000 8.200000 2.0818
14.800000 8.200000 2.0752
14.900000 8.200000 2.0748
15.000000 8.200000 2.0797
15.100000 8.200000 2.0657
15.200000 8.200000 2.0715
15.300000 8.200000 2.0495
15.400000 8.200000 2.0647
15.500000 8.200000 2.0607
15.600000 8.200000 2.0675
15.700000 8.200000 2.0318
15.800000 8.200000 2.0326
15.900000 8.200000 2.0288
16.000000 8.200000 2.0324
16.100000 8.200000 2.0340
16.200001 8.200000 2.0337
16.299999 8.200000 2.0218
16.400000 8.200000 2.0299
16.500000 8.200000 2.0195
16.600000 8.200000 2.0188
16.700001 8.200000 2.0111
16.799999 8.200000 2.0223
16.900000 8.200000 2.0147
17.000000 8.200000 2.0237
17.100000 8.200000 2.0210
17.200001 8.200000 2.0220
17.299999 8.200000 2.0023
17.400000 8.200000 2.0121
17.500000 8.200000 2.0219
17.600000 8.200000 1.9861
17.700001 8.200000 2.0136
17.799999 8.200000 2.0088
17.900000 8.200000 2.0092
18.000000 8.200000 2.0054
18.100000 8.200000 2.0032
18.200001 8.200000 2.0151
0.000000 8.300000 2.0299
0.100000 8.300000 2.0005
0.200000 8.300000 2.0026
0.300000 8.300000 2.0168
0.400000 8.300000 2.0082
0.500000 8.300000 2.0156
0.600000 8.300000 2.0269
0.700000 8.300000 2.0144
0.800000 8.300000 2.0188
0.900000 8.300000 2.0223
1.000000 8.300000 2.0088
1.100000 8.300000 2.0144
1.200000 8.300000 2.0109
1.300000 8.300000 2.0238
1.400000 8.300000 2.0132
1.500000 8.300000 2.0241
1.600000 8.300000 2.0131
1.700000 8.300000 2.0287
1.800000 8.300000 2.0234
1.900000 8.300000 2.0263
2.000000 8.300000 2.0240
2.100000 8.300000 2.0227
2.200000 8.300000 2.0326
2.300000 8.300000 2.0230
2.400000 8.300000 2.0355
2.500000 8.300000 2.0363
2.600000 8.300000 2.0329
2.700000 8.300000 2.0424
2.800000 8.300000 2.0379
2.900000 8.300000 2.0364
3.000000 8.300000 2.0506
3.100000 8.300000 2.0530
3.200000 8.300000 2.0633
3.300000 8.300000 2.0597
3.400000 8.300000 2.0686
3.500000 8.300000 2.0695
3.600000 8.300000 2.0761
3.700000 8.300000 2.0749
3.800000 8.300000 2.0823
3.900000 8.300000 2.0904
4.000000 8.300000 2.0947
4.100000 8.300000 2.0936
4.200000 8.300000 2.1040
4.300000 8.300000 2.1022
4.400000 8.300000 2.1103
4.500000 8.300000 2.1136
4.600000 8.300000 2.1207
4.700000 8.300000 2.1133
4.800000 8.300000 2.0997
4.900000 8.300000 2.1253
5.000000 8.300000 2.1123
5.100000 8.300000 2.1137
5.200000 8.300000 2.0965
5.300000 8.300000 2.1067
5.400000 8.300000 2.0895
5.500000 8.300000 2.0950
5.600000 8.300000 2.0874
5.700000 8.300000 2.0650
5.800000 8.300000 2.0476
5.900000 8.300000 2.0352
6.000000 8.300000 2.0144
6.100000 8.300000 2.0062
6.200000 8.300000 1.9646
6.300000 8.300000 1.9421
6.400000 8.300000 1.9332
6.500000 8.300000 1.8950
6.600000 8.300000 1.8319
6.700000 8.300000 1.7932
6.800000 8.300000 1.7520
6.900000 8.300000 1.6932
7.000000 8.300000 1.6752
7.100000 8.300000 1.6544
7.200000 8.300000 1.6261
7.300000 8.300000 1.6045
7.400000 8.300000 1.5987
7.500000 8.300000 1.6112
7.600000 8.300000 1.6404
7.700000 8.300000 1.6608
7.800000 8.300000 nan
7.900000 8.300000 nan
8.000000 8.300000 nan
8.100000 8.300000 nan
8.200000 8.300000 nan
8.300000 8.300000 nan
8.400000 8.300000 nan
8.500000 8.300000 nan
8.600000 8.300000 nan
8.700000 8.300000 nan
8.800000 8.300000 nan
8.900000 8.300000 nan
9.000000 8.300000 nan
9.100000 8.300000 nan
9.200000 8.300000 nan
9.300000 8.300000 nan
9.400000 8.300000 nan
9.500000 8.300000 nan
9.600000 8.300000 nan
9.700000 8.300000 nan
9.800000 8.300000 nan
9.900000 8.300000 nan
10.000000 8.300000 nan
10.100000 8.300000 nan
10.200000 8.300000 nan
10.300000 8.300000 nan
10.400000 8.300000 nan
10.500000 8.300000 nan
10.600000 8.300000 nan
10.700000 8.300000 1.8143
10.800000 8.300000 1.7588
10.900000 8.300000 1.7950
11.000000 8.300000 1.7677
11.100000 8.300000 1.7588
11.200000 8.300000 1.7885
11.300000 8.300000 1.8260
11.400000 8.300000 1.8581
11.500000 8.300000 1.8335
11.600000 8.300000 1.8248
11.700000 8.300000 1.8864
11.800000 8.300000 1.9285
11.900000 8.300000 1.9744
12.000000 8.300000 1.9793
12.100000 8.300000 1.9974
12.200000 8.300000 2.0259
12.300000 8.300000 2.0485
12.400000 8.300000 2.0761
12.500000 8.300000 2.0860
12.600000 8.300000 2.1112
12.700000 8.300000 2.0957
12.800000 8.300000 2.1309
12.900000 8.300000 2.1254
13.000000 8.300000 2.1390
13.100000 8.300000 2.1298
13.200000 8.300000 2.1394
13.300000 8.300000 2.1397
13.400000 8.300000 2.1421
13.500000 8.300000 2.1515
13.600000 8.300000 2.1543
13.700000 8.300000 2.1321
13.800000 8.300000 2.1414
13.900000 8.300000 2.1149
14.000000 8.300000 2.1283
14.100000 8.300000 2.1175
14.200000 8.300000 2.1080
14.300000 8.300000 2.1122
14.400000 8.300000 2.1045
14.500000 8.300000 2.0865
14.600000 8.300000 2.1081
14.700000 8.300000 2.0836
14.800000 8.300000 2.0798
14.900000 8.300000 2.0811
15.000000 8.300000 2.0704
15.100000 8.300000 2.0633
15.200000 8.300000 2.0778
15.300000 8.300000 2.0661
15.400000 8.300000 2.0531
15.500000 8.300000 2.0392
15.600000 8.300000 2.0570
15.700000 8.300000 2.0494
15.800000 8.300000 2.0464
15.900000 8.300000 2.0351
16.000000 8.300000 2.0300
16.100000 8.300000 2.0396
16.200001 8.300000 2.0276
16.299999 8.300000 2.0377
16.400000 8.300000 2.0344
16.500000 8.300000 2.0185
16.600000 8.300000 2.0358
16.700001 8.300000 2.0158
16.799999 8.300000 2.0170
16.900000 8.300000 2.0308
17.000000 8.300000 2.0129
17.100000 8.300000 2.0009
17.200001 8.300000 2.0084
17.299999 8.300000 2.0130
17.400000 8.300000 2.0139
17.500000 8.300000 2.0074
17.600000 8.300000 2.0218
17.700001 8.300000 2.0244
17.799999 8.300000 2.0193
17.900000 8.300000 2.0224
18.000000 8.300000 2.0150
18.100000 8.300000 1.9979
18.200001 8.300000 2.0332
0.000000 8.400000 2.0166
0.100000 8.400000 2.0026
0.200000 8.400000 2.0014
0.300000 8.400000 2.0152
0.400000 8.400000 2.0255
0.500000 8.400000 2.0205
0.600000 8.400000 2.0158
0.700000 8.400000 2.0132
0.800000 8.400000 2.0227
0.900000 8.400000 2.0264
1.000000 8.400000 2.0106
1.100000 8.400000 2.0111
1.200000 8.400000 2.0027
1.300000 8.400000 2.0209
1.400000 8.400000 2.0270
1.500000 8.400000 2.0158
1.600000 8.400000 2.0213
1.700000 8.400000 2.0207
1.800000 8.400000 2.0397
1.900000 8.400000 2.0250
2.000000 8.400000 2.0158
2.100000 8.400000 2.0253
2.200000 8.400000 2.0387
2.300000 8.400000 2.0412
2.400000 8.400000 2.0523
2.500000 8.400000 2.0355
2.600000 8.400000 2.0329
2.700000 8.400000 2.0636
2.800000 8.400000 2.0457
2.900000 8.400000 2.0292
3.000000 8.400000 2.0694
3.100000 8.400000 2.0583
3.200000 8.400000 2.0439
3.300000 8.400000 2.0586
3.400000 8.400000 2.0426
3.500000 8.400000 2.0634
3.600000 8.400000 2.0853
3.700000 8.400000 2.0751
3.800000 8.400000 2.0703
3.900000 8.400000 2.0766
4.000000 8.400000 2.1009
4.100000 8.400000 2.0823
4.200000 8.400000 2.1154
4.300000 8.400000 2.1127
4.400000 8.400000 2.1182
4.500000 8.400000 2.1188
4.600000 8.400000 2.0980
4.700000 8.400000 2.1187
4.800000 8.400000 2.1123
4.900000 8.400000 2.1104
5.000000 8.400000 2.1164
5.100000 8.400000 2.1061
5.200000 8.400000 2.0967
5.300000 8.400000 2.1179
5.400000 8.400000 2.0859
5.500000 8.400000 2.0812
5.600000 8.400000 2.0909
5.700000 8.400000 2.0679
5.800000 8.400000 2.0570
5.900000 8.400000 2.0448
6.000000 8.400000 2.0197
6.100000 8.400000 1.9980
6.200000 8.400000 2.0033
6.300000 8.400000 1.9507
6.400000 8.400000 1.9324
6.500000 8.400000 1.9005
6.600000 8.400000 1.8734
6.700000 8.400000 1.8019
6.800000 8.400000 1.7265
6.900000 8.400000 1.6895
7.000000 8.400000 1.6802
7.100000 8.400000 1.6321
7.200000 8.400000 1.6007
7.300000 8.400000 1.5637
7.400000 8.400000 1.5527
7.500000 8.400000 1.5672
7.600000 8.400000 1.5216
7.700000 8.400000 1.5314
7.800000 8.400000 nan
7.900000 8.400000 nan
8.000000 8.400000 nan
8.100000 8.400000 nan
8.200000 8.400000 nan
8.300000 8.400000 nan
8.400000 8.400000 nan
8.500000 8.400000 nan
8.600000 8.400000 nan
8.700000 8.400000 nan
8.800000 8.400000 nan
8.900000 8.400000 nan
9.000000 8.400000 nan
9.100000 8.400000 nan
9.200000 8.400000 nan
9.300000 8.400000 nan
9.400000 8.400000 nan
9.500000 8.400000 nan
9.600000 8.400000 nan
9.700000 8.400000 nan
9.800000 8.400000 nan
9.900000 8.400000 nan
10.000000 8.400000 nan
10.100000 8.400000 nan
10.200000 8.400000 nan
10.300000 8.400000 nan
10.400000 8.400000 nan
10.500000 8.400000 nan
10.600000 8.400000 1.6352
10.700000 8.400000 1.6396
10.800000 8.400000 1.6627
10.900000 8.400000 1.7219
11.000000 8.400000 1.7323
11.100000 8.400000 1.7158
11.200000 8.400000 1.7639
11.300000 8.400000 1.8107
11.400000 8.400000 1.8295
11.500000 8.400000 1.8289
11.600000 8.400000 1.8338
11.700000 8.400000 1.8678
11.800000 8.400000 1.9342
11.900000 8.400000 1.9773
12.000000 8.400000 1.9939
12.100000 8.400000 1.9835
12.200000 8.400000 2.0230
12.300000 8.400000 2.0718
12.400000 8.400000 2.0752
12.500000 8.400000 2.0868
12.600000 8.400000 2.1073
12.700000 8.400000 2.0952
12.800000 8.400000 2.1066
12.900000 8.400000 2.1236
13.000000 8.400000 2.1325
13.100000 8.400000 2.1218
13.200000 8.400000 2.1399
13.300000 8.400000 2.1381
13.400000 8.400000 2.1156
13.500000 8.400000 2.1234
13.600000 8.400000 2.1416
13.700000 8.400000 2.1347
13.800000 8.400000 2.1276
13.900000 8.400000 2.1311
14.000000 8.400000 2.1217
14.100000 8.400000 2.1043
14.200000 8.400000 2.1091
14.300000 8.400000 2.1022
14.400000 8.400000 2.1033
14.500000 8.400000 2.1071
14.600000 8.400000 2.0979
14.700000 8.400000 2.0913
14.800000 8.400000 2.0909
14.900000 8.400000 2.0770
15.000000 8.400000 2.0861
15.100000 8.400000 2.0668
15.200000 8.400000 2.0719
15.300000 8.400000 2.0724
15.400000 8.400000 2.0591
15.500000 8.400000 2.0636
15.600000 8.400000 2.0421
15.700000 8.400000 2.0504
15.800000 8.400000 2.0341
15.900000 8.400000 2.0511
16.000000 8.400000 2.0263
16.100000 8.400000 2.0444
16.200001 8.400000 2.0333
16.299999 8.400000 2.0241
16.400000 8.400000 2.0335
16.500000 8.400000 2.0218
16.600000 8.400000 2.0204
16.700001 8.400000 2.0223
16.799999 8.400000 2.0193
16.900000 8.400000 2.0343
17.000000 8.400000 2.0159
17.100000 8.400000 2.0285
17.200001 8.400000 2.0152
17.299999 8.400000 2.0138
17.400000 8.400000 2.0124
17.500000 8.400000 2.0066
17.600000 8.400000 2.0183
17.700001 8.400000 2.0102
17.799999 8.400000 2.0157
17.900000 8.400000 2.0272
18.000000 8.400000 2.0054
18.100000 8.400000 2.0031
18.200001 8.400000 2.0177
0.000000 8.500000 2.0233
0.100000 8.500000 2.0126
0.200000 8.500000 2.0020
0.300000 8.500000 2.0108
0.400000 8.500000 2.0229
0.500000 8.500000 2.0087
0.600000 8.500000 2.0048
0.700000 8.500000 2.0183
0.800000 8.500000 2.0126
0.900000 8.500000 2.0284
1.000000 8.500000 2.0199
1.100000 8.500000 2.0314
1.200000 8.500000 2.0200
1.300000 8.500000 2.0141
1.400000 8.500000 2.0222
1.500000 8.500000 2.0182
1.600000 8.500000 2.0038
1.700000 8.500000 2.0232
1.800000 8.500000 2.0128
1.900000 8.500000 2.0109
2.000000 8.500000 2.0152
2.100000 8.500000 2.0278
2.200000 8.500000 2.0362
2.300000 8.500000 2.0402
2.400000 8.500000 2.0259
2.500000 8.500000 2.0283
2.600000 8.500000 2.0386
2.700000 8.500000 2.0428
2.800000 8.500000 2.0533
2.900000 8.500000 2.0526
3.000000 8.500000 2.0654
3.100000 8.500000 2.0463
3.200000 8.500000 2.0748
3.300000 8.500000 2.0734
3.400000 8.500000 2.0750
3.500000 8.500000 2.0704
3.600000 8.500000 2.0821
3.700000 8.500000 2.0811
3.800000 8.500000 2.0901
3.900000 8.500000 2.0845
4.000000 8.500000 2.0969
4.100000 8.500000 2.0962
4.200000 8.500000 2.0989
4.300000 8.500000 2.1301
4.400000 8.500000 2.1139
4.500000 8.500000 2.1076
4.600000 8.500000 2.1295
4.700000 8.500000 2.1243
4.800000 8.500000 2.1112
4.900000 8.500000 2.1099
5.000000 8.500000 2.1094
5.100000 8.500000 2.1010
5.200000 8.500000 2.1253
5.300000 8.500000 2.1087
5.400000 8.500000 2.0942
5.500000 8.500000 2.0896
5.600000 8.500000 2.0829
5.700000 8.500000 2.0884
5.800000 8.500000 2.0746
5.900000 8.500000 2.0593
6.000000 8.500000 2.0198
6.100000 8.500000 1.9935
6.200000 8.500000 2.0057
6.300000 8.500000 1.9616
6.400000 8.500000 1.9230
6.500000 8.500000 1.9063
6.600000 8.500000 1.8683
6.700000 8.500000 1.8083
6.800000 8.500000 1.7362
6.900000 8.500000 1.7139
7.000000 8.500000 1.6908
7.100000 8.500000 1.6524
7.200000 8.500000 1.5765
7.300000 8.500000 1.5432
7.400000 8.500000 1.5136
7.500000 8.500000 1.4730
7.600000 8.500000 1.3858
7.700000 8.500000 1.2566
7.800000 8.500000 1.2220
7.900000 8.500000 nan
8.000000 8.500000 nan
8.100000 8.500000 nan
8.200000 8.500000 nan
8.300000 8.500000 nan
8.400000 8.500000 nan
8.500000 8.500000 nan
8.600000 8.500000 nan
8.700000 8.500000 nan
8.800000 8.500000 nan
8.900000 8.500000 nan
9.000000 8.500000 nan
9.100000 8.500000 nan
9.200000 8.500000 nan
9.300000 8.500000 nan
9.400000 8.500000 nan
9.500000 8.500000 nan
9.600000 8.500000 nan
9.700000 8.500000 nan
9.800000 8.500000 nan
9.900000 8.500000 nan
10.000000 8.500000 nan
10.100000 8.500000 nan
10.200000 8.500000 nan
10.300000 8.500000 nan
10.400000 8.500000 nan
10.500000 8.500000 1.5181
10.600000 8.500000 1.4991
10.700000 8.500000 1.5379
10.800000 8.500000 1.5666
10.900000 8.500000 1.6566
11.000000 8.500000 1.6909
11.100000 8.500000 1.7236
11.200000 8.500000 1.7285
11.300000 8.500000 1.7931
11.400000 8.500000 1.7832
11.500000 8.500000 1.8294
11.600000 8.500000 1.8540
11.700000 8.500000 1.9047
11.800000 8.500000 1.9509
11.900000 8.500000 1.9795
12.000000 8.500000 1.9875
12.100000 8.500000 2.0085
12.200000 8.500000 2.0424
12.300000 8.500000 2.0692
12.400000 8.500000 2.0820
12.500000 8.500000 2.0832
12.600000 8.500000 2.1128
12.700000 8.500000 2.1172
12.800000 8.500000 2.1345
12.900000 8.500000 2.1405
13.000000 8.500000 2.1280
13.100000 8.500000 2.1343
13.200000 8.500000 2.1403
13.300000 8.500000 2.1429
13.400000 8.500000 2.1479
13.500000 8.500000 2.1349
13.600000 8.500000 2.1403
13.700000 8.500000 2.1318
13.800000 8.500000 2.1437
13.900000 8.500000 2.1108
14.000000 8.500000 2.1318
14.100000 8.500000 2.1270
14.200000 8.500000 2.1230
14.300000 8.500000 2.1250
14.400000 8.500000 2.0962
14.500000 8.500000 2.0881
14.600000 8.500000 2.0950
14.700000 8.500000 2.0934
14.800000 8.500000 2.0889
14.900000 8.500000 2.0898
15.000000 8.500000 2.0673
15.100000 8.500000 2.0566
15.200000 8.500000 2.0622
15.300000 8.500000 2.0463
15.400000 8.500000 2.0403
15.500000 8.500000 2.0693
15.600000 8.500000 2.0399
15.700000 8.500000 2.0506
15.800000 8.500000 2.0449
15.900000 8.500000 2.0553
16.000000 8.500000 2.0525
16.100000 8.500000 2.0246
16.200001 8.500000 2.0174
16.299999 8.500000 2.0266
16.400000 8.500000 2.0424
16.500000 8.500000 2.0385
16.600000 8.500000 2.0264
16.700001 8.500000 2.0232
16.799999 8.500000 2.0123
16.900000 8.500000 2.0167
17.000000 8.500000 2.0245
17.100000 8.500000 2.0278
17.200001 8.500000 2.0234
17.299999 8.500000 2.0304
17.400000 8.500000 2.0073
17.500000 8.500000 2.0222
17.600000 8.500000 2.0212
17.700001 8.500000 2.0137
17.799999 8.500000 2.0130
17.900000 8.500000 2.0192
18.000000 8.500000 2.0173
18.100000 8.500000 2.0191
18.200001 8.500000 2.0335
0.000000 8.600000 2.0316
0.100000 8.600000 2.0117
0.200000 8.600000 2.0247
0.300000 8.600000 2.0041
0.400000 8.600000 2.0143
0.500000 8.600000 2.0164
0.600000 8.600000 2.0158
0.700000 8.600000 2.0229
0.800000 8.600000 2.0085
0.900000 8.600000 2.0264
1.000000 8.600000 2.0227
1.100000 8.600000 2.0192
1.200000 8.600000 2.0197
1.300000 8.600000 2.0045
1.400000 8.600000 2.0149
1.500000 8.600000 2.0172
1.600000 8.600000 2.0183
1.700000 8.600000 2.0157
1.800000 8.600000 2.0178
1.900000 8.600000 2.0338
2.000000 8.600000 2.0293
2.100000 8.600000 2.0260
2.200000 8.600000 2.0247
2.300000 8.600000 2.0362
2.400000 8.600000 2.0367
2.500000 8.600000 2.0512
2.600000 8.600000 2.0349
2.700000 8.600000 2.0519
2.800000 8.600000 2.0406
2.900000 8.600000 2.0396
3.000000 8.600000 2.0465
3.100000 8.600000 2.0573
3.200000 8.600000 2.0597
3.300000 8.600000 2.0599
3.400000 8.600000 2.0720
3.500000 8.600000 2.0617
3.600000 8.600000 2.0796
3.700000 8.600000 2.0821
3.800000 8.600000 2.0908
3.900000 8.600000 2.0766
4.000000 8.600000 2.0954
4.100000 8.600000 2.1080
4.200000 8.600000 2.1053
4.300000 8.600000 2.1210
4.400000 8.600000 2.1181
4.500000 8.600000 2.1182
4.600000 8.600000 2.1189
4.700000 8.600000 2.1349
4.800000 8.600000 2.1261
4.900000 8.600000 2.1323
5.000000 8.600000 2.1315
5.100000 8.600000 2.1385
5.200000 8.600000 2.1306
5.300000 8.600000 2.1172
5.400000 8.600000 2.1013
5.500000 8.600000 2.0916
5.600000 8.600000 2.0963
5.700000 8.600000 2.0681
5.800000 8.600000 2.0679
5.900000 8.600000 2.0646
6.000000 8.600000 2.0330
6.100000 8.600000 2.0341
6.200000 8.600000 2.0082
6.300000 8.600000 1.9776
6.400000 8.600000 1.9654
6.500000 8.600000 1.9090
6.600000 8.600000 1.8911
6.700000 8.600000 1.8590
6.800000 8.600000 1.7664
6.900000 8.600000 1.7474
7.000000 8.600000 1.6963
7.100000 8.600000 1.6391
7.200000 8.600000 1.5869
7.300000 8.600000 1.5601
7.400000 8.600000 1.5155
7.500000 8.600000 1.4087
7.600000 8.600000 1.2654
7.700000 8.600000 1.1031
7.800000 8.600000 1.0152
7.900000 8.600000 1.0026
8.000000 8.600000 nan
8.100000 8.600000 nan
8.200000 8.600000 nan
8.300000 8.600000 nan
8.400000 8.600000 nan
8.500000 8.600000 nan
8.600000 8.600000 nan
8.700000 8.600000 nan
8.800000 8.600000 nan
8.900000 8.600000 nan
9.000000 8.600000 nan
9.100000 8.600000 nan
9.200000 8.600000 nan
9.300000 8.600000 nan
9.400000 8.600000 nan
9.500000 8.600000 nan
9.600000 8.600000 nan
9.700000 8.600000 nan
9.800000 8.600000 nan
9.900000 8.600000 nan
10.000000 8.600000 nan
10.100000 8.600000 nan
10.200000 8.600000 nan
10.300000 8.600000 nan
10.400000 8.600000 1.5677
10.500000 8.600000 1.4377
10.600000 8.600000 1.4292
[truncated: 1,351,161 more chars]
