# Supplementary material for: Phospholipids are imported into mitochondria by VDAC, a dimeric beta barrel scramblase
Source: Nat Commun. 2023 Dec 8;14:8115. doi: 10.1038/s41467-023-43570-y (PMC10709637; doi:10.1038/s41467-023-43570-y)
Supplement: Supplementary file 6 — Source Data [file 41467_2023_43570_MOESM6_ESM.zip › Fig 4/fig4-h/readme.txt]

File 'membrane_planes.dat' was obtained using the 'memplanes' program available in the '../../programs/memplanes' directory.

File 'membrane_planes.gro' was obtained using the 'planes2beads.py' script with the 'membrane_planes.dat'.
