# Supplementary material for: Phospholipids are imported into mitochondria by VDAC, a dimeric beta barrel scramblase
Source: Nat Commun. 2023 Dec 8;14:8115. doi: 10.1038/s41467-023-43570-y (PMC10709637; doi:10.1038/s41467-023-43570-y)
Supplement: Supplementary file 6 — Source Data [file 41467_2023_43570_MOESM6_ESM.zip › Fig 4/fig4-h/snapshot.gro]

generated by VMD, t= 0.000000
32207
    1MET    BB     1   9.310   5.570   6.610
    1MET    SC1    2   9.400   5.360   6.320
    2ALA    BB     3   9.060   5.410   6.710
    2ALA    SC1    4   9.110   5.180   6.570
    3VAL    BB     5   8.850   5.540   6.560
    3VAL    SC1    6   8.820   5.770   6.730
    4PRO    BB     7   8.840   5.600   6.190
    4PRO    SC1    8   8.980   5.340   6.130
    5PRO    BB     9   9.010   5.720   5.910
    5PRO    SC1   10   9.260   5.730   6.080
    6THR    BB    11   8.920   5.810   5.650
    6THR    SC1   12   8.740   5.570   5.570
    7TYR    BB    13   8.970   5.810   5.300
    7TYR    SC1   14   9.070   5.530   5.250
    7TYR    SC2   15   9.330   5.630   5.190
    7TYR    SC3   16   9.230   5.400   5.030
    7TYR    SC4   17   9.480   5.530   4.970
    8ALA    BB    18   9.090   6.070   5.210
    8ALA    SC1   19   9.150   6.240   5.020
    9ASP    BB    20   9.310   6.100   5.490
    9ASP    SC1   21   9.150   6.170   5.820
   10LEU    BB    22   9.520   5.920   5.430
   10LEU    SC1   23   9.400   5.610   5.580
   11GLY    BB    24   9.810   6.080   5.440
   12LYS    BB    25   9.670   6.340   5.610
   12LYS    SC1   26   9.440   6.560   5.520
   12LYS    SC2   27   9.150   6.550   5.660
   13SER    BB    28   9.930   6.460   5.840
   13SER    SC1   29   9.850   6.600   6.090
   14ALA    BB    30  10.090   6.550   5.590
   14ALA    SC1   31  10.170   6.320   5.470
   15ARG    BB    32   9.920   6.670   5.400
   15ARG    SC1   33  10.020   6.780   5.060
   15ARG    SC2   34   9.830   6.550   4.800
   16ASP    BB    35   9.800   6.890   5.640
   16ASP    SC1   36   9.620   6.850   5.900
   17VAL    BB    37  10.130   7.000   5.650
   17VAL    SC1   38  10.390   6.940   5.760
   18PHE    BB    39  10.130   7.140   5.320
   18PHE    SC1   40  10.290   7.400   5.380
   18PHE    SC2   41  10.310   7.730   5.320
   18PHE    SC3   42  10.260   7.560   5.090
   19THR    BB    43   9.860   7.290   5.420
   19THR    SC1   44   9.570   7.320   5.520
   20LYS    BB    45   9.960   7.460   5.690
   20LYS    SC1   46   9.990   7.260   5.960
   20LYS    SC2   47  10.030   6.950   6.050
   21GLY    BB    48  10.050   7.800   5.540
   22TYR    BB    49   9.850   7.890   5.260
   22TYR    SC1   50   9.880   7.580   5.140
   22TYR    SC2   51   9.930   7.350   4.960
   22TYR    SC3   52   9.670   7.370   5.100
   22TYR    SC4   53   9.700   7.240   4.850
   23GLY    BB    54   9.760   8.160   5.060
   24PHE    BB    55   9.880   8.160   4.760
   24PHE    SC1   56   9.730   7.860   4.670
   24PHE    SC2   57   9.400   7.910   4.740
   24PHE    SC3   58   9.510   7.640   4.780
   25GLY    BB    59   9.640   8.340   4.600
   26LEU    BB    60   9.560   8.580   4.880
   26LEU    SC1   61   9.370   8.290   4.950
   27ILE    BB    62   9.340   8.740   5.000
   27ILE    SC1   63   9.340   8.980   4.760
   28LYS    BB    64   9.210   8.750   5.360
   28LYS    SC1   65   9.060   8.480   5.300
   28LYS    SC2   66   8.830   8.210   5.300
   29LEU    BB    67   8.880   8.800   5.550
   29LEU    SC1   68   8.930   9.080   5.750
   30ASP    BB    69   8.830   8.680   5.880
   30ASP    SC1   70   8.780   8.360   5.730
   31LEU    BB    71   8.510   8.650   6.000
   31LEU    SC1   72   8.400   8.960   6.170
   32LYS    BB    73   8.520   8.460   6.280
   32LYS    SC1   74   8.730   8.250   6.210
   32LYS    SC2   75   8.980   8.170   6.060
   33THR    BB    76   8.220   8.360   6.460
   33THR    SC1   77   8.080   8.630   6.440
   34LYS    BB    78   8.210   8.220   6.790
   34LYS    SC1   79   8.420   8.080   6.850
   34LYS    SC2   80   8.350   7.910   7.120
   35SER    BB    81   7.900   8.210   6.920
   35SER    SC1   82   7.800   8.440   7.040
   36GLU    BB    83   7.910   8.000   7.230
   36GLU    SC1   84   8.060   8.030   7.560
   37ASN    BB    85   7.650   7.870   7.220
   37ASN    SC1   86   7.730   7.690   7.510
   38GLY    BB    87   7.560   7.830   6.880
   39LEU    BB    88   7.700   8.020   6.610
   39LEU    SC1   89   7.400   8.080   6.430
   40GLU    BB    90   7.860   8.000   6.300
   40GLU    SC1   91   8.220   7.890   6.430
   41PHE    BB    92   7.990   8.300   6.160
   41PHE    SC1   93   7.720   8.450   6.130
   41PHE    SC2   94   7.510   8.390   5.860
   41PHE    SC3   95   7.500   8.200   6.080
   42THR    BB    96   8.130   8.260   5.810
   42THR    SC1   97   8.370   8.180   5.970
   43SER    BB    98   8.310   8.530   5.700
   43SER    SC1   99   8.230   8.780   5.720
   44SER    BB   100   8.430   8.580   5.370
   44SER    SC1  101   8.490   8.410   5.190
   45GLY    BB   102   8.740   8.670   5.280
   46SER    BB   103   8.820   8.640   4.940
   46SER    SC1  104   8.740   8.380   4.960
   47ALA    BB   105   9.060   8.650   4.740
   47ALA    SC1  106   8.980   8.880   4.630
   48ASN    BB   107   9.160   8.590   4.400
   48ASN    SC1  108   9.200   8.270   4.540
   49THR    BB   109   9.460   8.590   4.250
   49THR    SC1  110   9.600   8.750   4.470
   50GLU    BB   111   9.450   8.660   3.940
   50GLU    SC1  112   9.600   8.980   4.040
   51THR    BB   113   9.100   8.670   3.900
   51THR    SC1  114   9.050   8.650   3.600
   52THR    BB   115   8.920   8.500   4.120
   52THR    SC1  116   8.850   8.290   3.920
   53LYS    BB   117   8.750   8.720   4.250
   53LYS    SC1  118   8.810   8.990   4.110
   53LYS    SC2  119   8.920   9.320   4.020
   54VAL    BB   120   8.510   8.740   4.510
   54VAL    SC1  121   8.330   8.940   4.400
   55THR    BB   122   8.460   8.600   4.750
   55THR    SC1  123   8.460   8.290   4.750
   56GLY    BB   124   8.180   8.600   4.950
   57SER    BB   125   8.070   8.460   5.250
   57SER    SC1  126   8.170   8.270   5.390
   58LEU    BB   127   7.790   8.330   5.410
   58LEU    SC1  128   7.430   8.480   5.460
   59GLU    BB   129   7.850   8.130   5.690
   59GLU    SC1  130   8.020   7.880   5.450
   60THR    BB   131   7.650   7.880   5.850
   60THR    SC1  132   7.430   8.050   5.720
   61LYS    BB   133   7.650   7.730   6.180
   61LYS    SC1  134   7.940   7.630   6.070
   61LYS    SC2  135   8.160   7.800   5.870
   62TYR    BB   136   7.400   7.520   6.320
   62TYR    SC1  137   7.210   7.760   6.270
   62TYR    SC2  138   7.040   7.720   6.030
   62TYR    SC3  139   7.190   7.980   6.070
   62TYR    SC4  140   7.050   7.920   5.830
   63ARG    BB   141   7.400   7.340   6.590
   63ARG    SC1  142   7.630   7.400   6.740
   63ARG    SC2  143   7.650   7.360   7.100
   64TRP    BB   144   7.170   7.140   6.650
   64TRP    SC1  145   6.950   7.370   6.610
   64TRP    SC2  146   6.810   7.510   6.880
   64TRP    SC3  147   6.690   7.390   6.710
   64TRP    SC4  148   6.560   7.280   6.550
   64TRP    SC5  149   6.430   7.380   6.790
   65THR    BB   150   7.120   7.000   6.950
   65THR    SC1  151   6.940   7.180   7.120
   66GLU    BB   152   7.120   6.710   7.020
   66GLU    SC1  153   7.140   6.540   7.380
   67TYR    BB   154   7.070   6.540   6.820
   67TYR    SC1  155   6.760   6.630   6.790
   67TYR    SC2  156   6.580   6.800   6.960
   67TYR    SC3  157   6.750   6.920   6.740
   67TYR    SC4  158   6.610   7.080   6.920
   68GLY    BB   159   7.230   6.620   6.530
   69LEU    BB   160   7.270   6.900   6.380
   69LEU    SC1  161   6.930   6.890   6.380
   70THR    BB   162   7.510   7.000   6.110
   70THR    SC1  163   7.730   7.060   6.320
   71PHE    BB   164   7.530   7.300   5.980
   71PHE    SC1  165   7.240   7.390   5.880
   71PHE    SC2  166   7.150   7.240   5.580
   71PHE    SC3  167   7.040   7.130   5.820
   72THR    BB   168   7.600   7.430   5.620
   72THR    SC1  169   7.890   7.490   5.670
   73GLU    BB   170   7.540   7.710   5.500
   73GLU    SC1  171   7.170   7.620   5.460
   74LYS    BB   172   7.570   7.880   5.190
   74LYS    SC1  173   7.780   7.800   4.920
   74LYS    SC2  174   8.020   7.680   4.710
   75TRP    BB   175   7.650   8.210   5.100
   75TRP    SC1  176   7.380   8.270   4.960
   75TRP    SC2  177   7.350   8.550   4.780
   75TRP    SC3  178   7.220   8.350   4.730
   75TRP    SC4  179   7.110   8.150   4.670
   75TRP    SC5  180   7.070   8.400   4.510
   76ASN    BB   181   7.740   8.320   4.750
   76ASN    SC1  182   7.990   8.130   4.630
   77THR    BB   183   7.770   8.570   4.570
   77THR    SC1  184   8.070   8.580   4.530
   78ASP    BB   185   7.700   8.470   4.270
   78ASP    SC1  186   7.900   8.210   4.220
   79ASN    BB   187   7.430   8.250   4.330
   79ASN    SC1  188   7.110   8.220   4.150
   80THR    BB   189   7.530   8.020   4.580
   80THR    SC1  190   7.710   7.840   4.410
   81LEU    BB   191   7.350   7.760   4.730
   81LEU    SC1  192   6.980   7.810   4.830
   82GLY    BB   193   7.410   7.630   5.030
   83THR    BB   194   7.430   7.290   5.150
   83THR    SC1  195   7.130   7.260   5.200
   84GLU    BB   196   7.520   7.130   5.470
   84GLU    SC1  197   7.800   6.960   5.630
   85ILE    BB   198   7.330   6.860   5.570
   85ILE    SC1  199   7.030   6.830   5.410
   86THR    BB   200   7.350   6.670   5.890
   86THR    SC1  201   7.650   6.610   5.850
   87VAL    BB   202   7.340   6.330   6.020
   87VAL    SC1  203   7.110   6.260   5.850
   88GLU    BB   204   7.380   6.270   6.340
   88GLU    SC1  205   7.650   6.570   6.340
   89ASP    BB   206   7.360   5.960   6.430
   89ASP    SC1  207   7.390   5.970   6.760
   90GLN    BB   208   7.020   5.920   6.490
   90GLN    SC1  209   6.940   6.040   6.860
   91LEU    BB   210   6.930   5.610   6.530
   91LEU    SC1  211   6.850   5.550   6.160
   92ALA    BB   212   7.270   5.560   6.460
   92ALA    SC1  213   7.280   5.310   6.560
   93ARG    BB   214   7.600   5.570   6.580
   93ARG    SC1  215   7.670   5.530   6.870
   93ARG    SC2  216   7.630   5.580   7.270
   94GLY    BB   217   7.780   5.650   6.310
   95LEU    BB   218   7.530   5.700   6.080
   95LEU    SC1  219   7.180   5.790   6.050
   96LYS    BB   220   7.670   5.900   5.850
   96LYS    SC1  221   7.750   6.100   6.110
   96LYS    SC2  222   7.810   6.080   6.470
   97LEU    BB   223   7.520   6.200   5.680
   97LEU    SC1  224   7.330   6.030   5.410
   98THR    BB   225   7.630   6.390   5.410
   98THR    SC1  226   7.880   6.560   5.430
   99PHE    BB   227   7.490   6.660   5.230
   99PHE    SC1  228   7.190   6.490   5.280
   99PHE    SC2  229   7.050   6.240   5.470
   99PHE    SC3  230   7.050   6.510   5.580
  100ASP    BB   231   7.640   6.820   4.960
  100ASP    SC1  232   7.860   6.990   5.160
  101SER    BB   233   7.470   7.110   4.850
  101SER    SC1  234   7.270   6.990   4.960
  102SER    BB   235   7.460   7.300   4.520
  102SER    SC1  236   7.660   7.460   4.630
  103PHE    BB   237   7.330   7.570   4.350
  103PHE    SC1  238   7.020   7.570   4.410
  103PHE    SC2  239   6.760   7.380   4.290
  103PHE    SC3  240   6.760   7.650   4.200
  104SER    BB   241   7.410   7.740   4.060
  104SER    SC1  242   7.560   7.960   4.060
  105PRO    BB   243   7.110   7.870   3.870
  105PRO    SC1  244   6.800   7.830   3.830
  106ASN    BB   245   7.280   8.030   3.660
  106ASN    SC1  246   7.170   8.330   3.670
  107THR    BB   247   7.530   7.790   3.580
  107THR    SC1  248   7.540   7.880   3.290
  108GLY    BB   249   7.410   7.560   3.700
  109LYS    BB   250   7.580   7.410   3.900
  109LYS    SC1  251   7.770   7.330   3.640
  109LYS    SC2  252   8.090   7.300   3.630
  110LYS    BB   253   7.620   7.100   4.010
  110LYS    SC1  254   7.530   6.810   3.900
  110LYS    SC2  255   7.180   6.680   3.880
  111ASN    BB   256   7.640   6.970   4.310
  111ASN    SC1  257   7.970   6.960   4.390
  112ALA    BB   258   7.630   6.660   4.430
  112ALA    SC1  259   7.400   6.670   4.570
  113LYS    BB   260   7.680   6.460   4.810
  113LYS    SC1  261   7.980   6.460   4.680
  113LYS    SC2  262   8.050   6.500   4.340
  114ILE    BB   263   7.750   6.170   4.950
  114ILE    SC1  264   7.420   6.100   4.960
  115LYS    BB   265   7.840   6.130   5.270
  115LYS    SC1  266   8.150   6.110   5.240
  115LYS    SC2  267   8.360   6.290   5.420
  116THR    BB   268   7.810   5.820   5.370
  116THR    SC1  269   7.600   5.740   5.160
  117GLY    BB   270   7.890   5.710   5.700
  118TYR    BB   271   8.020   5.430   5.920
  118TYR    SC1  272   7.960   5.140   5.880
  118TYR    SC2  273   7.690   5.040   5.970
  118TYR    SC3  274   7.760   5.070   5.680
  118TYR    SC4  275   7.510   4.980   5.770
  119LYS    BB   276   8.090   5.350   6.260
  119LYS    SC1  277   7.850   5.160   6.300
  119LYS    SC2  278   7.580   5.070   6.470
  120ARG    BB   279   8.430   5.300   6.490
  120ARG    SC1  280   8.480   5.490   6.710
  120ARG    SC2  281   8.600   5.450   7.060
  121GLU    BB   282   8.620   5.040   6.680
  121GLU    SC1  283   8.430   5.040   7.020
  122HIS    BB   284   8.790   4.980   6.400
  122HIS    SC1  285   8.530   4.790   6.340
  122HIS    SC2  286   8.210   4.770   6.290
  122HIS    SC3  287   8.300   4.880   6.520
  123ILE    BB   288   8.530   5.130   6.160
  123ILE    SC1  289   8.600   4.860   5.960
  124ASN    BB   290   8.520   5.290   5.850
  124ASN    SC1  291   8.460   5.580   6.010
  125LEU    BB   292   8.270   5.360   5.650
  125LEU    SC1  293   8.180   5.050   5.580
  126GLY    BB   294   8.230   5.450   5.310
  127CYS    BB   295   8.050   5.710   5.120
  127CYS    SC1  296   7.870   5.420   5.010
  128ASP    BB   297   8.090   5.850   4.800
  128ASP    SC1  298   8.300   6.160   4.820
  129MET    BB   299   7.860   6.020   4.640
  129MET    SC1  300   7.570   5.720   4.700
  130ASP    BB   301   7.740   6.120   4.290
  130ASP    SC1  302   7.980   6.160   4.000
  131PHE    BB   303   7.610   6.410   4.140
  131PHE    SC1  304   7.340   6.370   4.310
  131PHE    SC2  305   7.370   6.080   4.480
  131PHE    SC3  306   7.160   6.070   4.280
  132ASP    BB   307   7.620   6.380   3.800
  132ASP    SC1  308   7.340   6.200   3.840
  133ILE    BB   309   7.540   6.470   3.480
  133ILE    SC1  310   7.820   6.480   3.280
  134ALA    BB   311   7.430   6.160   3.380
  134ALA    SC1  312   7.520   6.240   3.140
  135GLY    BB   313   7.590   6.010   3.590
  136PRO    BB   314   7.640   5.820   3.900
  136PRO    SC1  315   7.390   5.830   4.120
  137SER    BB   316   7.850   5.770   4.220
  137SER    SC1  317   8.090   5.780   4.010
  138ILE    BB   318   8.040   5.500   4.340
  138ILE    SC1  319   7.740   5.350   4.440
  139ARG    BB   320   8.140   5.480   4.670
  139ARG    SC1  321   8.410   5.630   4.690
  139ARG    SC2  322   8.640   5.950   4.670
  140GLY    BB   323   8.340   5.230   4.870
  141ALA    BB   324   8.490   5.260   5.180
  141ALA    SC1  325   8.700   5.430   5.200
  142LEU    BB   326   8.750   5.120   5.400
  142LEU    SC1  327   8.660   4.760   5.450
  143VAL    BB   328   8.850   5.160   5.720
  143VAL    SC1  329   9.090   5.320   5.660
  144LEU    BB   330   9.100   4.930   5.890
  144LEU    SC1  331   8.970   4.650   5.710
  145GLY    BB   332   9.220   4.990   6.220
  146TYR    BB   333   9.500   4.810   6.320
  146TYR    SC1  334   9.410   4.690   6.020
  146TYR    SC2  335   9.630   4.580   5.860
  146TYR    SC3  336   9.350   4.530   5.780
  146TYR    SC4  337   9.570   4.370   5.690
  147GLU    BB   338   9.730   4.870   6.580
  147GLU    SC1  339   9.520   5.120   6.790
  148GLY    BB   340   9.810   5.180   6.430
  149TRP    BB   341   9.760   4.960   6.120
  149TRP    SC1  342  10.030   4.870   5.990
  149TRP    SC2  343  10.010   4.620   5.760
  149TRP    SC3  344  10.190   4.790   5.770
  149TRP    SC4  345  10.330   4.970   5.730
  149TRP    SC5  346  10.380   4.720   5.590
  150LEU    BB   347   9.630   5.000   5.790
  150LEU    SC1  348   9.540   5.360   5.860
  151ALA    BB   349   9.340   4.990   5.620
  151ALA    SC1  350   9.290   4.750   5.500
  152GLY    BB   351   9.240   5.120   5.300
  153TYR    BB   352   8.970   5.120   5.070
  153TYR    SC1  353   8.820   4.810   5.130
  153TYR    SC2  354   8.690   4.610   4.950
  153TYR    SC3  355   8.570   4.880   4.980
  153TYR    SC4  356   8.450   4.680   4.810
  154GLN    BB   357   8.900   5.200   4.710
  154GLN    SC1  358   8.840   5.550   4.840
  155MET    BB   359   8.580   5.170   4.550
  155MET    SC1  360   8.520   4.790   4.430
  156ASN    BB   361   8.480   5.330   4.230
  156ASN    SC1  362   8.490   5.630   4.270
  157PHE    BB   363   8.160   5.330   4.070
  157PHE    SC1  364   8.080   5.020   4.150
  157PHE    SC2  365   7.790   4.910   4.270
  157PHE    SC3  366   7.780   4.990   3.990
  158GLU    BB   367   8.100   5.420   3.720
  158GLU    SC1  368   8.480   5.480   3.590
  159THR    BB   369   7.790   5.430   3.560
  159THR    SC1  370   7.680   5.150   3.630
  160ALA    BB   371   7.890   5.560   3.310
  160ALA    SC1  372   7.660   5.620   3.160
  161LYS    BB   373   8.170   5.380   3.240
  161LYS    SC1  374   8.090   5.360   2.960
  161LYS    SC2  375   8.360   5.400   2.700
  162SER    BB   376   8.110   5.100   3.360
  162SER    SC1  377   8.240   4.870   3.240
  163ARG    BB   378   8.200   5.040   3.660
  163ARG    SC1  379   7.990   4.760   3.660
  163ARG    SC2  380   7.780   4.780   3.390
  164VAL    BB   381   8.450   4.950   3.830
  164VAL    SC1  382   8.350   4.690   3.900
  165THR    BB   383   8.740   5.040   3.910
  165THR    SC1  384   8.890   5.180   3.680
  166GLN    BB   385   8.850   5.230   4.160
  166GLN    SC1  386   8.830   5.590   3.940
  167SER    BB   387   9.160   5.190   4.220
  167SER    SC1  388   9.140   5.010   3.990
  168ASN    BB   389   9.210   5.220   4.560
  168ASN    SC1  390   9.330   5.510   4.650
  169PHE    BB   391   9.540   5.130   4.820
  169PHE    SC1  392   9.660   4.880   4.750
  169PHE    SC2  393   9.860   4.880   5.030
  169PHE    SC3  394   9.780   4.620   4.930
  170ALA    BB   395   9.580   5.100   5.190
  170ALA    SC1  396   9.620   5.360   5.280
  171VAL    BB   397   9.910   5.130   5.370
  171VAL    SC1  398  10.110   4.920   5.350
  172GLY    BB   399   9.970   5.140   5.720
  173TYR    BB   400  10.050   5.410   5.970
  173TYR    SC1  401  10.230   5.270   6.170
  173TYR    SC2  402  10.390   5.460   6.340
  173TYR    SC3  403  10.190   5.280   6.470
  173TYR    SC4  404  10.410   5.390   6.610
  174LYS    BB   405   9.890   5.580   6.240
  174LYS    SC1  406   9.700   5.720   6.010
  174LYS    SC2  407   9.650   5.980   5.890
  175THR    BB   408  10.070   5.770   6.460
  175THR    SC1  409  10.230   5.730   6.720
  176ASP    BB   410  10.020   6.100   6.490
  176ASP    SC1  411   9.880   6.160   6.170
  177GLU    BB   412  10.360   6.170   6.460
  177GLU    SC1  413  10.340   6.180   6.870
  178PHE    BB   414  10.400   5.870   6.280
  178PHE    SC1  415  10.690   5.750   6.250
  178PHE    SC2  416  10.880   5.540   6.050
  178PHE    SC3  417  10.880   5.820   5.970
  179GLN    BB   418  10.370   5.790   5.910
  179GLN    SC1  419  10.100   6.020   5.770
  180LEU    BB   420  10.260   5.570   5.680
  180LEU    SC1  421  10.640   5.570   5.640
  181HIS    BB   422  10.210   5.550   5.320
  181HIS    SC1  423   9.940   5.710   5.400
  181HIS    SC2  424   9.860   5.450   5.560
  181HIS    SC3  425   9.820   5.690   5.680
  182THR    BB   426  10.040   5.360   5.100
  182THR    SC1  427  10.210   5.110   5.040
  183ASN    BB   428   9.960   5.440   4.750
  183ASN    SC1  429   9.730   5.670   4.620
  184VAL    BB   430   9.740   5.250   4.520
  184VAL    SC1  431   9.990   5.120   4.490
  185ASN    BB   432   9.630   5.430   4.240
  185ASN    SC1  433   9.380   5.670   4.240
  186ASP    BB   434   9.510   5.230   3.960
  186ASP    SC1  435   9.270   5.400   3.800
  187GLY    BB   436   9.810   5.130   3.880
  188THR    BB   437  10.000   5.420   3.880
  188THR    SC1  438  10.000   5.470   3.580
  189GLU    BB   439   9.950   5.650   4.150
  189GLU    SC1  440   9.750   5.920   4.230
  190PHE    BB   441  10.190   5.700   4.360
  190PHE    SC1  442  10.290   5.390   4.370
  190PHE    SC2  443  10.160   5.170   4.140
  190PHE    SC3  444  10.370   5.340   4.050
  191GLY    BB   445  10.210   5.650   4.700
  192GLY    BB   446  10.360   5.910   4.910
  193SER    BB   447  10.420   5.900   5.280
  193SER    SC1  448  10.190   6.000   5.320
  194ILE    BB   449  10.570   6.080   5.490
  194ILE    SC1  450  10.890   5.950   5.450
  195TYR    BB   451  10.560   6.190   5.850
  195TYR    SC1  452  10.310   6.320   5.840
  195TYR    SC2  453  10.330   6.610   5.930
  195TYR    SC3  454  10.260   6.390   6.130
  195TYR    SC4  455  10.250   6.670   6.200
  196GLN    BB   456  10.700   6.350   6.120
  196GLN    SC1  457  11.050   6.190   6.080
  197LYS    BB   458  10.800   6.350   6.460
  197LYS    SC1  459  10.600   6.570   6.540
  197LYS    SC2  460  10.390   6.690   6.770
  198VAL    BB   461  11.080   6.490   6.530
  198VAL    SC1  462  11.180   6.620   6.280
  199ASN    BB   463  11.030   6.660   6.780
  199ASN    SC1  464  11.100   6.600   7.120
  200LYS    BB   465  10.800   6.880   6.910
  200LYS    SC1  466  10.920   6.960   7.180
  200LYS    SC2  467  11.090   7.000   7.420
  201LYS    BB   468  10.730   7.080   6.690
  201LYS    SC1  469  10.630   7.310   6.960
  201LYS    SC2  470  10.370   7.430   7.150
  202LEU    BB   471  10.900   6.910   6.440
  202LEU    SC1  472  11.130   7.050   6.190
  203GLU    BB   473  10.680   6.860   6.150
  203GLU    SC1  474  10.410   6.980   6.370
  204THR    BB   475  10.710   6.610   5.890
  204THR    SC1  476  11.020   6.610   5.910
  205ALA    BB   477  10.710   6.590   5.520
  205ALA    SC1  478  10.470   6.490   5.590
  206VAL    BB   479  10.690   6.350   5.240
  206VAL    SC1  480  10.980   6.390   5.200
  207ASN    BB   481  10.600   6.340   4.900
  207ASN    SC1  482  10.380   6.570   4.730
  208LEU    BB   483  10.620   6.030   4.710
  208LEU    SC1  484  10.810   5.920   4.990
  209ALA    BB   485  10.650   6.030   4.340
  209ALA    SC1  486  10.420   6.170   4.320
  210TRP    BB   487  10.420   5.810   4.110
  210TRP    SC1  488  10.610   5.570   4.240
  210TRP    SC2  489  10.560   5.570   4.570
  210TRP    SC3  490  10.760   5.640   4.470
  210TRP    SC4  491  10.960   5.700   4.390
  210TRP    SC5  492  10.920   5.700   4.680
  211THR    BB   493  10.390   5.760   3.770
  211THR    SC1  494  10.100   5.870   3.760
  212ALA    BB   495  10.510   5.440   3.700
  212ALA    SC1  496  10.690   5.490   3.890
  213GLY    BB   497  10.740   5.470   3.440
  214ASN    BB   498  10.620   5.840   3.470
  214ASN    SC1  499  10.410   5.850   3.240
  215SER    BB   500  10.830   6.090   3.510
  215SER    SC1  501  10.880   6.260   3.310
  216ASN    BB   502  10.850   6.240   3.750
  216ASN    SC1  503  10.570   6.160   3.890
  217THR    BB   504  11.000   6.280   4.020
  217THR    SC1  505  11.030   6.000   4.140
  218ARG    BB   506  10.760   6.380   4.260
  218ARG    SC1  507  10.680   6.610   4.090
  218ARG    SC2  508  10.790   6.830   3.830
  219PHE    BB   509  10.880   6.610   4.500
  219PHE    SC1  510  11.100   6.400   4.600
  219PHE    SC2  511  11.030   6.050   4.610
  219PHE    SC3  512  11.000   6.200   4.870
  220GLY    BB   513  10.870   6.660   4.880
  221ILE    BB   514  10.910   6.890   5.110
  221ILE    SC1  515  11.240   6.880   5.040
  222ALA    BB   516  10.790   6.950   5.460
  222ALA    SC1  517  10.600   7.140   5.410
  223ALA    BB   518  10.830   7.200   5.710
  223ALA    SC1  519  11.090   7.170   5.740
  224LYS    BB   520  10.730   7.240   6.040
  224LYS    SC1  521  10.480   7.370   5.980
  224LYS    SC2  522  10.280   7.500   6.210
  225TYR    BB   523  10.770   7.530   6.270
  225TYR    SC1  524  11.050   7.560   6.460
  225TYR    SC2  525  11.120   7.460   6.730
  225TYR    SC3  526  11.100   7.270   6.500
  225TYR    SC4  527  11.120   7.180   6.770
  226GLN    BB   528  10.670   7.530   6.610
  226GLN    SC1  529  10.310   7.560   6.680
  227ILE    BB   530  10.770   7.740   6.820
  227ILE    SC1  531  10.850   7.950   6.560
  228ASP    BB   532  10.540   7.840   7.020
  228ASP    SC1  533  10.770   7.740   7.290
  229PRO    BB   534  10.160   7.860   7.030
  229PRO    SC1  535  10.090   8.090   7.270
  230ASP    BB   536  10.140   8.080   6.770
  230ASP    SC1  537  10.020   7.860   6.500
  231ALA    BB   538  10.420   7.970   6.590
  231ALA    SC1  539  10.560   8.210   6.600
  232CYS    BB   540  10.460   7.930   6.270
  232CYS    SC1  541  10.240   7.840   5.970
  233PHE    BB   542  10.660   7.770   6.010
  233PHE    SC1  543  10.930   7.920   6.110
  233PHE    SC2  544  11.030   8.220   5.990
  233PHE    SC3  545  10.990   8.010   5.790
  234SER    BB   546  10.660   7.710   5.670
  234SER    SC1  547  10.380   7.650   5.650
  235ALA    BB   548  10.810   7.490   5.450
  235ALA    SC1  549  11.070   7.530   5.510
  236LYS    BB   550  10.760   7.420   5.090
  236LYS    SC1  551  10.490   7.290   5.020
  236LYS    SC2  552  10.460   7.000   4.900
  237VAL    BB   553  10.910   7.180   4.860
  237VAL    SC1  554  11.170   7.300   4.800
  238ASN    BB   555  10.880   7.120   4.500
  238ASN    SC1  556  10.540   7.090   4.460
  239ASN    BB   557  11.010   6.970   4.250
  239ASN    SC1  558  11.180   6.680   4.140
  240SER    BB   559  11.000   7.270   4.030
  240SER    SC1  560  10.740   7.270   3.940
  241SER    BB   561  11.060   7.540   4.240
  241SER    SC1  562  11.290   7.660   4.140
  242LEU    BB   563  10.980   7.570   4.550
  242LEU    SC1  564  10.620   7.490   4.680
  243ILE    BB   565  10.930   7.820   4.760
  243ILE    SC1  566  11.180   7.700   4.950
  244GLY    BB   567  10.740   7.790   5.030
  245LEU    BB   568  10.600   8.040   5.270
  245LEU    SC1  569  10.910   7.890   5.400
  246GLY    BB   570  10.490   8.050   5.600
  247TYR    BB   571  10.330   8.220   5.840
  247TYR    SC1  572  10.610   8.200   5.990
  247TYR    SC2  573  10.760   8.450   6.020
  247TYR    SC3  574  10.650   8.320   6.260
  247TYR    SC4  575  10.820   8.550   6.280
  248THR    BB   576  10.210   8.200   6.190
  248THR    SC1  577   9.930   8.090   6.090
  249GLN    BB   578  10.080   8.470   6.370
  249GLN    SC1  579  10.410   8.610   6.480
  250THR    BB   580   9.980   8.480   6.650
  250THR    SC1  581   9.990   8.490   6.950
  251LEU    BB   582   9.920   8.850   6.750
  251LEU    SC1  583   9.960   8.930   6.390
  252LYS    BB   584   9.620   8.810   6.940
  252LYS    SC1  585   9.540   9.110   6.880
  252LYS    SC2  586   9.500   9.390   6.670
  253PRO    BB   587   9.420   8.570   7.110
  253PRO    SC1  588   9.400   8.630   7.420
  254GLY    BB   589   9.200   8.520   6.840
  255ILE    BB   590   9.490   8.650   6.670
  255ILE    SC1  591   9.550   8.950   6.520
  256LYS    BB   592   9.580   8.530   6.320
  256LYS    SC1  593   9.690   8.250   6.430
  256LYS    SC2  594   9.590   7.930   6.490
  257LEU    BB   595   9.820   8.560   6.070
  257LEU    SC1  596   9.680   8.900   6.000
  258THR    BB   597   9.860   8.460   5.720
  258THR    SC1  598   9.810   8.170   5.640
  259LEU    BB   599  10.180   8.470   5.560
  259LEU    SC1  600  10.100   8.790   5.570
  260SER    BB   601  10.240   8.410   5.210
  260SER    SC1  602  10.150   8.130   5.240
  261ALA    BB   603  10.540   8.330   5.040
  261ALA    SC1  604  10.610   8.530   5.200
  262LEU    BB   605  10.600   8.240   4.690
  262LEU    SC1  606  10.550   7.930   4.510
  263LEU    BB   607  10.940   8.140   4.550
  263LEU    SC1  608  11.020   8.450   4.640
  264ASP    BB   609  11.060   8.030   4.250
  264ASP    SC1  610  10.950   8.150   3.950
  265GLY    BB   611  11.400   8.020   4.080
  266LYS    BB   612  11.360   8.340   3.940
  266LYS    SC1  613  11.670   8.430   3.990
  266LYS    SC2  614  12.020   8.350   3.820
  267ASN    BB   615  11.280   8.650   4.050
  267ASN    SC1  616  11.040   8.520   4.230
  268VAL    BB   617  11.070   8.920   4.100
  268VAL    SC1  618  11.250   9.110   4.230
  269ASN    BB   619  11.050   9.050   3.790
  269ASN    SC1  620  11.350   8.920   3.600
  270ALA    BB   621  10.730   8.950   3.730
  270ALA    SC1  622  10.770   8.880   3.470
  271GLY    BB   623  10.590   8.650   3.710
  272GLY    BB   624  10.550   8.420   3.990
  273HIS    BB   625  10.480   8.550   4.240
  273HIS    SC1  626  10.690   8.820   4.160
  273HIS    SC2  627  10.510   9.040   4.010
  273HIS    SC3  628  10.690   9.110   4.200
  274LYS    BB   629  10.340   8.420   4.520
  274LYS    SC1  630  10.220   8.200   4.360
  274LYS    SC2  631  10.100   8.150   4.060
  275LEU    BB   632  10.140   8.590   4.730
  275LEU    SC1  633  10.410   8.730   4.950
  276GLY    BB   634   9.950   8.540   5.090
  277LEU    BB   635   9.670   8.600   5.300
  277LEU    SC1  636   9.680   8.920   5.470
  278GLY    BB   637   9.530   8.520   5.660
  279LEU    BB   638   9.260   8.510   5.850
  279LEU    SC1  639   9.290   8.870   5.760
  280GLU    BB   640   9.240   8.550   6.170
  280GLU    SC1  641   9.200   8.220   6.430
  281PHE    BB   642   8.940   8.640   6.320
  281PHE    SC1  643   8.920   8.930   6.220
  281PHE    SC2  644   9.230   9.000   6.110
  281PHE    SC3  645   9.200   8.990   6.400
  282GLN    BB   646   8.830   8.580   6.650
  282GLN    SC1  647   8.810   8.190   6.770
  283ALA    BB   648   8.520   8.590   6.870
  283ALA    SC1  649   8.400   8.710   6.660
    1MET    BB   650   8.830  12.450   6.760
    1MET    SC1  651   8.710  12.740   6.570
    2ALA    BB   652   9.100  12.620   6.910
    2ALA    SC1  653   9.060  12.880   6.840
    3VAL    BB   654   9.250  12.470   6.700
    3VAL    SC1  655   9.510  12.510   6.830
    4PRO    BB   656   9.230  12.510   6.370
    4PRO    SC1  657   9.080  12.780   6.380
    5PRO    BB   658   9.150  12.430   6.090
    5PRO    SC1  659   8.850  12.380   6.030
    6THR    BB   660   9.270  12.340   5.780
    6THR    SC1  661   9.530  12.510   5.770
    7TYR    BB   662   9.130  12.400   5.500
    7TYR    SC1  663   9.330  12.350   5.270
    7TYR    SC2  664   9.540  12.140   5.230
    7TYR    SC3  665   9.400  12.270   5.000
    7TYR    SC4  666   9.560  12.030   4.970
    8ALA    BB   667   9.080  12.090   5.440
    8ALA    SC1  668   9.130  12.010   5.190
    9ASP    BB   669   8.870  12.060   5.720
    9ASP    SC1  670   8.940  11.910   6.000
   10LEU    BB   671   8.590  12.200   5.600
   10LEU    SC1  672   8.720  12.260   5.300
   11GLY    BB   673   8.350  11.990   5.650
   12LYS    BB   674   8.490  11.710   5.800
   12LYS    SC1  675   8.690  11.640   5.620
   12LYS    SC2  676   8.850  11.360   5.540
   13SER    BB   677   8.240  11.590   5.960
   13SER    SC1  678   8.280  11.430   6.160
   14ALA    BB   679   8.080  11.510   5.700
   14ALA    SC1  680   7.990  11.760   5.660
   15ARG    BB   681   8.340  11.370   5.510
   15ARG    SC1  682   8.270  11.470   5.240
   15ARG    SC2  683   8.110  11.760   5.260
   16ASP    BB   684   8.350  11.120   5.740
   16ASP    SC1  685   8.620  11.290   5.940
   17VAL    BB   686   8.050  10.990   5.720
   17VAL    SC1  687   7.820  11.180   5.740
   18PHE    BB   688   8.020  10.940   5.370
   18PHE    SC1  689   7.950  11.210   5.220
   18PHE    SC2  690   7.860  11.510   5.370
   18PHE    SC3  691   7.650  11.350   5.250
   19THR    BB   692   8.310  10.830   5.320
   19THR    SC1  693   8.250  10.750   5.030
   20LYS    BB   694   8.340  10.650   5.620
   20LYS    SC1  695   8.630  10.450   5.570
   20LYS    SC2  696   8.960  10.460   5.560
   21GLY    BB   697   8.250  10.280   5.620
   22TYR    BB   698   8.320  10.270   5.250
   22TYR    SC1  699   8.120  10.490   5.310
   22TYR    SC2  700   7.810  10.550   5.270
   22TYR    SC3  701   7.940  10.560   5.550
   22TYR    SC4  702   7.690  10.690   5.490
   23GLY    BB   703   8.400  10.010   5.030
   24PHE    BB   704   8.330   9.960   4.720
   24PHE    SC1  705   8.210  10.230   4.640
   24PHE    SC2  706   8.090  10.130   4.340
   24PHE    SC3  707   8.270  10.360   4.330
   25GLY    BB   708   8.490   9.750   4.590
   26LEU    BB   709   8.680   9.610   4.850
   26LEU    SC1  710   8.880   9.880   4.820
   27ILE    BB   711   8.990   9.480   4.960
   27ILE    SC1  712   8.990   9.150   4.920
   28LYS    BB   713   9.110   9.600   5.290
   28LYS    SC1  714   9.240   9.880   5.130
   28LYS    SC2  715   9.470  10.110   5.080
   29LEU    BB   716   9.390   9.600   5.460
   29LEU    SC1  717   9.320   9.250   5.590
   30ASP    BB   718   9.510   9.640   5.790
   30ASP    SC1  719   9.530   9.940   5.820
   31LEU    BB   720   9.870   9.610   5.920
   31LEU    SC1  721   9.910   9.300   6.050
   32LYS    BB   722   9.870   9.770   6.220
   32LYS    SC1  723   9.880  10.080   6.270
   32LYS    SC2  724   9.590  10.270   6.160
   33THR    BB   725  10.210   9.760   6.380
   33THR    SC1  726  10.370   9.620   6.170
   34LYS    BB   727  10.350   9.730   6.660
   34LYS    SC1  728  10.340   9.390   6.650
   34LYS    SC2  729  10.370   9.030   6.760
   35SER    BB   730  10.600   9.830   6.900
   35SER    SC1  731  10.840   9.690   6.830
   36GLU    BB   732  10.480  10.070   7.140
   36GLU    SC1  733  10.550  10.010   7.530
   37ASN    BB   734  10.550  10.360   7.020
   37ASN    SC1  735  10.700  10.480   7.280
   38GLY    BB   736  10.730  10.320   6.750
   39LEU    BB   737  10.720  10.100   6.520
   39LEU    SC1  738  11.040  10.200   6.400
   40GLU    BB   739  10.510  10.230   6.300
   40GLU    SC1  740  10.430  10.570   6.500
   41PHE    BB   741  10.360  10.030   6.100
   41PHE    SC1  742  10.660   9.940   6.030
   41PHE    SC2  743  10.820   9.930   5.730
   41PHE    SC3  744  10.970  10.040   5.950
   42THR    BB   745  10.180  10.080   5.800
   42THR    SC1  746   9.910  10.210   5.820
   43SER    BB   747   9.980   9.790   5.620
   43SER    SC1  748  10.130   9.610   5.550
   44SER    BB   749   9.810   9.830   5.330
   44SER    SC1  750   9.620   9.960   5.460
   45GLY    BB   751   9.570   9.660   5.160
   46SER    BB   752   9.440   9.650   4.820
   46SER    SC1  753   9.320   9.890   4.720
   47ALA    BB   754   9.180   9.570   4.640
   47ALA    SC1  755   9.250   9.330   4.520
   48ASN    BB   756   9.000   9.710   4.370
   48ASN    SC1  757   9.010  10.040   4.480
   49THR    BB   758   8.730   9.680   4.190
   49THR    SC1  759   8.500   9.490   4.200
   50GLU    BB   760   8.740   9.770   3.930
   50GLU    SC1  761   8.410   9.610   3.780
   51THR    BB   762   9.060   9.740   3.830
   51THR    SC1  763   9.100  10.020   3.710
   52THR    BB   764   9.250   9.730   4.050
   52THR    SC1  765   9.340   9.450   4.110
   53LYS    BB   766   9.420   9.970   4.280
   53LYS    SC1  767   9.640  10.120   4.180
   53LYS    SC2  768   9.970  10.140   4.280
   54VAL    BB   769   9.650   9.760   4.350
   54VAL    SC1  770   9.750   9.720   4.080
   55THR    BB   771   9.760   9.820   4.680
   55THR    SC1  772   9.670  10.120   4.620
   56GLY    BB   773  10.050   9.870   4.820
   57SER    BB   774  10.200   9.930   5.150
   57SER    SC1  775  10.100  10.120   5.340
   58LEU    BB   776  10.500  10.070   5.270
   58LEU    SC1  777  10.710   9.780   5.300
   59GLU    BB   778  10.490  10.130   5.630
   59GLU    SC1  779  10.270  10.480   5.540
   60THR    BB   780  10.770  10.350   5.750
   60THR    SC1  781  11.040  10.300   5.620
   61LYS    BB   782  10.840  10.450   6.110
   61LYS    SC1  783  10.590  10.610   6.070
   61LYS    SC2  784  10.310  10.490   5.990
   62TYR    BB   785  10.960  10.720   6.330
   62TYR    SC1  786  11.250  10.660   6.490
   62TYR    SC2  787  11.420  10.900   6.550
   62TYR    SC3  788  11.290  10.740   6.780
   62TYR    SC4  789  11.450  10.970   6.830
   63ARG    BB   790  10.940  10.870   6.630
   63ARG    SC1  791  10.690  11.030   6.590
   63ARG    SC2  792  10.320  11.030   6.590
   64TRP    BB   793  11.060  11.120   6.740
   64TRP    SC1  794  11.300  11.260   6.710
   64TRP    SC2  795  11.530  11.310   6.950
   64TRP    SC3  796  11.580  11.250   6.720
   64TRP    SC4  797  11.640  11.190   6.510
   64TRP    SC5  798  11.850  11.230   6.700
   65THR    BB   799  11.000  11.280   7.020
   65THR    SC1  800  10.900  11.110   7.250
   66GLU    BB   801  11.240  11.500   7.190
   66GLU    SC1  802  10.960  11.670   7.450
   67TYR    BB   803  11.270  11.670   6.860
   67TYR    SC1  804  11.510  11.550   6.630
   67TYR    SC2  805  11.620  11.750   6.430
   67TYR    SC3  806  11.460  11.510   6.340
   67TYR    SC4  807  11.510  11.730   6.170
   68GLY    BB   808  11.070  11.640   6.650
   69LEU    BB   809  11.000  11.350   6.470
   69LEU    SC1  810  11.260  11.190   6.280
   70THR    BB   811  10.820  11.270   6.160
   70THR    SC1  812  10.540  11.270   6.290
   71PHE    BB   813  10.840  10.970   6.050
   71PHE    SC1  814  11.120  10.920   5.930
   71PHE    SC2  815  11.350  10.730   5.770
   71PHE    SC3  816  11.110  10.590   5.850
   72THR    BB   817  10.750  10.890   5.700
   72THR    SC1  818  10.450  10.830   5.740
   73GLU    BB   819  10.740  10.600   5.500
   73GLU    SC1  820  11.160  10.690   5.380
   74LYS    BB   821  10.670  10.540   5.120
   74LYS    SC1  822  10.460  10.760   5.210
   74LYS    SC2  823  10.390  11.080   5.370
   75TRP    BB   824  10.590  10.220   4.930
   75TRP    SC1  825  10.830  10.070   5.020
   75TRP    SC2  826  10.890  10.200   5.310
   75TRP    SC3  827  11.060  10.170   5.140
   75TRP    SC4  828  11.230  10.120   5.000
   75TRP    SC5  829  11.300  10.270   5.250
   76ASN    BB   830  10.470  10.200   4.610
   76ASN    SC1  831  10.150  10.260   4.670
   77THR    BB   832  10.380   9.960   4.430
   77THR    SC1  833  10.590   9.780   4.330
   78ASP    BB   834  10.400  10.130   4.160
   78ASP    SC1  835  10.290  10.450   4.240
   79ASN    BB   836  10.700  10.240   4.220
   79ASN    SC1  837  10.900  10.200   3.960
   80THR    BB   838  10.710  10.480   4.480
   80THR    SC1  839  10.580  10.720   4.330
   81LEU    BB   840  10.910  10.660   4.630
   81LEU    SC1  841  11.080  10.460   4.890
   82GLY    BB   842  10.820  10.830   5.000
   83THR    BB   843  10.830  11.110   5.190
   83THR    SC1  844  11.130  11.130   5.250
   84GLU    BB   845  10.800  11.180   5.560
   84GLU    SC1  846  10.480  11.290   5.770
   85ILE    BB   847  10.930  11.480   5.740
   85ILE    SC1  848  11.220  11.350   5.860
   86THR    BB   849  10.850  11.630   6.060
   86THR    SC1  850  10.540  11.680   6.080
   87VAL    BB   851  10.850  11.940   6.240
   87VAL    SC1  852  11.130  11.880   6.250
   88GLU    BB   853  10.820  12.010   6.550
   88GLU    SC1  854  10.600  11.660   6.540
   89ASP    BB   855  10.780  12.290   6.760
   89ASP    SC1  856  10.520  12.170   6.900
   90GLN    BB   857  11.100  12.330   6.890
   90GLN    SC1  858  11.340  12.090   6.690
   91LEU    BB   859  11.010  12.700   6.910
   91LEU    SC1  860  11.250  12.680   6.660
   92ALA    BB   861  10.760  12.760   6.750
   92ALA    SC1  862  10.910  12.810   6.530
   93ARG    BB   863  10.490  12.620   6.890
   93ARG    SC1  864  10.600  12.690   7.190
   93ARG    SC2  865  10.570  12.620   7.600
   94GLY    BB   866  10.330  12.570   6.580
   95LEU    BB   867  10.530  12.490   6.380
   95LEU    SC1  868  10.520  12.780   6.140
   96LYS    BB   869  10.500  12.340   6.070
   96LYS    SC1  870  10.360  12.090   6.180
   96LYS    SC2  871  10.310  12.120   6.500
   97LEU    BB   872  10.710  12.100   5.910
   97LEU    SC1  873  10.800  12.380   5.770
   98THR    BB   874  10.760  11.990   5.580
   98THR    SC1  875  10.560  11.770   5.650
   99PHE    BB   876  10.930  11.710   5.400
   99PHE    SC1  877  11.120  11.920   5.280
   99PHE    SC2  878  11.460  11.890   5.330
   99PHE    SC3  879  11.340  12.140   5.440
  100ASP    BB   880  10.840  11.610   5.100
  100ASP    SC1  881  10.550  11.490   5.270
  101SER    BB   882  10.860  11.340   4.940
  101SER    SC1  883  11.070  11.490   4.770
  102SER    BB   884  10.890  11.190   4.560
  102SER    SC1  885  10.700  10.990   4.610
  103PHE    BB   886  11.040  10.910   4.380
  103PHE    SC1  887  11.350  10.830   4.360
  103PHE    SC2  888  11.610  10.770   4.560
  103PHE    SC3  889  11.550  10.550   4.370
  104SER    BB   890  10.950  10.830   4.030
  104SER    SC1  891  10.860  10.580   4.030
  105PRO    BB   892  11.200  10.620   3.860
  105PRO    SC1  893  11.500  10.680   3.970
  106ASN    BB   894  11.050  10.510   3.650
  106ASN    SC1  895  11.250  10.290   3.570
  107THR    BB   896  10.890  10.760   3.530
  107THR    SC1  897  10.610  10.740   3.410
  108GLY    BB   898  10.940  11.060   3.690
  109LYS    BB   899  10.700  11.120   3.950
  109LYS    SC1  900  10.490  11.090   3.650
  109LYS    SC2  901  10.360  11.190   3.360
  110LYS    BB   902  10.730  11.420   4.100
  110LYS    SC1  903  11.040  11.390   4.130
  110LYS    SC2  904  11.290  11.160   4.040
  111ASN    BB   905  10.790  11.520   4.410
  111ASN    SC1  906  10.500  11.530   4.610
  112ALA    BB   907  10.900  11.840   4.600
  112ALA    SC1  908  11.080  11.870   4.400
  113LYS    BB   909  10.770  11.960   4.940
  113LYS    SC1  910  10.470  11.960   4.830
  113LYS    SC2  911  10.280  11.900   4.560
  114ILE    BB   912  10.680  12.260   5.090
  114ILE    SC1  913  10.960  12.430   4.990
  115LYS    BB   914  10.570  12.290   5.400
  115LYS    SC1  915  10.350  12.020   5.320
  115LYS    SC2  916  10.030  12.110   5.360
  116THR    BB   917  10.350  12.470   5.550
  116THR    SC1  918  10.460  12.750   5.650
  117GLY    BB   919  10.230  12.480   5.920
  118TYR    BB   920  10.060  12.690   6.170
  118TYR    SC1  921  10.210  12.950   6.300
  118TYR    SC2  922  10.200  12.940   6.600
  118TYR    SC3  923  10.460  13.000   6.460
  118TYR    SC4  924  10.430  13.050   6.740
  119LYS    BB   925   9.950  12.690   6.500
  119LYS    SC1  926   9.780  12.380   6.450
  119LYS    SC2  927   9.530  12.190   6.460
  120ARG    BB   928   9.690  12.900   6.660
  120ARG    SC1  929   9.880  13.140   6.760
  120ARG    SC2  930   9.930  13.420   6.990
  121GLU    BB   931   9.460  12.990   6.860
  121GLU    SC1  932   9.620  12.980   7.250
  122HIS    BB   933   9.270  13.130   6.600
  122HIS    SC1  934   9.060  13.250   6.850
  122HIS    SC2  935   8.780  13.200   6.990
  122HIS    SC3  936   8.820  13.430   6.850
  123ILE    BB   937   9.520  13.000   6.370
  123ILE    SC1  938   9.820  13.170   6.350
  124ASN    BB   939   9.570  12.910   6.030
  124ASN    SC1  940   9.570  12.600   6.170
  125LEU    BB   941   9.840  12.820   5.860
  125LEU    SC1  942  10.110  13.050   5.900
  126GLY    BB   943   9.930  12.730   5.520
  127CYS    BB   944  10.170  12.620   5.300
  127CYS    SC1  945  10.350  12.860   5.210
  128ASP    BB   946  10.190  12.450   4.950
  128ASP    SC1  947   9.940  12.220   4.910
  129MET    BB   948  10.400  12.350   4.760
  129MET    SC1  949  10.590  12.660   4.820
  130ASP    BB   950  10.540  12.290   4.440
  130ASP    SC1  951  10.320  12.220   4.180
  131PHE    BB   952  10.790  12.100   4.280
  131PHE    SC1  953  10.980  12.320   4.420
  131PHE    SC2  954  11.290  12.190   4.510
  131PHE    SC3  955  11.100  12.250   4.730
  132ASP    BB   956  10.750  12.140   3.970
  132ASP    SC1  957  10.660  11.850   3.830
  133ILE    BB   958  11.030  12.220   3.730
  133ILE    SC1  959  11.160  12.230   4.040
  134ALA    BB   960  10.850  12.390   3.570
  134ALA    SC1  961  10.690  12.300   3.370
  135GLY    BB   962  10.620  12.500   3.760
  136PRO    BB   963  10.510  12.620   4.080
  136PRO    SC1  964  10.770  12.690   4.320
  137SER    BB   965  10.330  12.630   4.360
  137SER    SC1  966  10.090  12.610   4.160
  138ILE    BB   967  10.140  12.830   4.580
  138ILE    SC1  968  10.410  13.030   4.570
  139ARG    BB   969   9.950  12.730   4.870
  139ARG    SC1  970   9.680  12.540   4.800
  139ARG    SC2  971   9.570  12.280   4.680
  140GLY    BB   972   9.710  12.890   5.060
  141ALA    BB   973   9.620  12.910   5.410
  141ALA    SC1  974   9.470  12.700   5.420
  142LEU    BB   975   9.320  13.050   5.570
  142LEU    SC1  976   9.480  13.410   5.540
  143VAL    BB   977   9.240  12.960   5.930
  143VAL    SC1  978   9.040  12.760   5.850
  144LEU    BB   979   8.990  13.130   6.130
  144LEU    SC1  980   8.830  13.460   6.160
  145GLY    BB   981   8.890  13.130   6.470
  146TYR    BB   982   8.580  13.220   6.640
  146TYR    SC1  983   8.570  13.550   6.540
  146TYR    SC2  984   8.730  13.750   6.700
  146TYR    SC3  985   8.780  13.720   6.400
  146TYR    SC4  986   8.880  13.940   6.550
  147GLU    BB   987   8.390  13.050   6.880
  147GLU    SC1  988   8.610  12.810   7.080
  148GLY    BB   989   8.290  12.780   6.690
  149TRP    BB   990   8.330  12.980   6.380
  149TRP    SC1  991   8.450  13.250   6.270
  149TRP    SC2  992   8.280  13.530   6.370
  149TRP    SC3  993   8.350  13.480   6.140
  149TRP    SC4  994   8.420  13.460   5.930
  149TRP    SC5  995   8.280  13.700   6.000
  150LEU    BB   996   8.490  12.970   6.020
  150LEU    SC1  997   8.680  12.720   6.130
  151ALA    BB   998   8.700  13.150   5.840
  151ALA    SC1  999   8.480  13.230   5.700
  152GLY    BB  1000   8.860  13.110   5.500
  153TYR    BB  1001   9.130  13.120   5.270
  153TYR    SC1 1002   8.890  13.300   5.160
  153TYR    SC2 1003   8.720  13.390   4.930
  153TYR    SC3 1004   9.000  13.480   4.940
  153TYR    SC4 1005   8.850  13.510   4.700
  154GLN    BB  1006   9.230  13.020   4.920
  154GLN    SC1 1007   9.310  12.670   5.030
  155MET    BB  1008   9.530  12.980   4.720
  155MET    SC1 1009   9.820  13.220   4.760
  156ASN    BB  1010   9.650  12.940   4.400
  156ASN    SC1 1011   9.710  12.640   4.320
  157PHE    BB  1012   9.950  12.980   4.280
  157PHE    SC1 1013   9.950  13.300   4.360
  157PHE    SC2 1014   9.870  13.610   4.430
  157PHE    SC3 1015  10.070  13.500   4.600
  158GLU    BB  1016  10.040  13.020   3.960
  158GLU    SC1 1017   9.720  12.790   3.820
  159THR    BB  1018  10.370  13.020   3.820
  159THR    SC1 1019  10.530  13.040   4.080
  160ALA    BB  1020  10.290  12.920   3.500
  160ALA    SC1 1021  10.360  13.060   3.280
  161LYS    BB  1022  10.000  12.900   3.450
  161LYS    SC1 1023   9.710  12.860   3.330
  161LYS    SC2 1024   9.770  13.060   3.070
  162SER    BB  1025   9.870  13.170   3.560
  162SER    SC1 1026   9.710  13.300   3.380
  163ARG    BB  1027   9.840  13.290   3.890
  163ARG    SC1 1028   9.930  13.630   3.980
  163ARG    SC2 1029  10.020  13.920   3.780
  164VAL    BB  1030   9.570  13.230   4.000
  164VAL    SC1 1031   9.530  13.370   4.250
  165THR    BB  1032   9.360  13.000   4.030
  165THR    SC1 1033   9.070  13.050   3.980
  166GLN    BB  1034   9.250  12.930   4.360
  166GLN    SC1 1035   9.280  12.580   4.500
  167SER    BB  1036   8.980  13.020   4.500
  167SER    SC1 1037   8.900  13.300   4.380
  168ASN    BB  1038   8.890  13.040   4.810
  168ASN    SC1 1039   8.880  12.700   4.760
  169PHE    BB  1040   8.610  13.020   5.000
  169PHE    SC1 1041   8.370  13.240   5.050
  169PHE    SC2 1042   8.090  13.040   5.090
  169PHE    SC3 1043   8.070  13.300   5.220
  170ALA    BB  1044   8.530  12.960   5.370
  170ALA    SC1 1045   8.450  12.710   5.300
  171VAL    BB  1046   8.260  12.870   5.610
  171VAL    SC1 1047   8.150  13.130   5.630
  172GLY    BB  1048   8.220  12.760   5.970
  173TYR    BB  1049   8.080  12.550   6.180
  173TYR    SC1 1050   7.850  12.760   6.180
  173TYR    SC2 1051   7.970  13.010   6.090
  173TYR    SC3 1052   7.850  12.990   6.360
  173TYR    SC4 1053   8.010  13.220   6.280
  174LYS    BB  1054   8.210  12.450   6.470
  174LYS    SC1 1055   8.530  12.390   6.340
  174LYS    SC2 1056   8.560  12.100   6.140
  175THR    BB  1057   8.040  12.190   6.580
  175THR    SC1 1058   7.890  12.250   6.840
  176ASP    BB  1059   8.020  11.880   6.670
  176ASP    SC1 1060   8.200  11.750   6.420
  177GLU    BB  1061   7.700  11.870   6.650
  177GLU    SC1 1062   7.680  11.790   7.060
  178PHE    BB  1063   7.720  12.110   6.400
  178PHE    SC1 1064   7.420  12.110   6.380
  178PHE    SC2 1065   7.100  12.030   6.480
  178PHE    SC3 1066   7.130  12.300   6.400
  179GLN    BB  1067   7.770  12.170   6.060
  179GLN    SC1 1068   8.110  12.050   6.070
  180LEU    BB  1069   7.840  12.480   5.900
  180LEU    SC1 1070   7.450  12.500   5.790
  181HIS    BB  1071   7.880  12.430   5.560
  181HIS    SC1 1072   8.080  12.260   5.720
  181HIS    SC2 1073   8.330  12.380   5.890
  181HIS    SC3 1074   8.250  12.510   5.670
  182THR    BB  1075   8.070  12.680   5.310
  182THR    SC1 1076   7.780  12.700   5.210
  183ASN    BB  1077   8.210  12.620   5.000
  183ASN    SC1 1078   8.500  12.510   4.980
  184VAL    BB  1079   8.350  12.860   4.760
  184VAL    SC1 1080   8.120  13.020   4.690
  185ASN    BB  1081   8.470  12.670   4.460
  185ASN    SC1 1082   8.610  12.440   4.560
  186ASP    BB  1083   8.610  12.810   4.220
  186ASP    SC1 1084   8.910  12.620   4.290
  187GLY    BB  1085   8.350  12.920   4.110
  188THR    BB  1086   8.080  12.750   4.210
  188THR    SC1 1087   8.060  12.550   3.980
  189GLU    BB  1088   8.150  12.500   4.410
  189GLU    SC1 1089   8.210  12.170   4.220
  190PHE    BB  1090   7.910  12.400   4.590
  190PHE    SC1 1091   7.740  12.690   4.580
  190PHE    SC2 1092   7.850  12.870   4.850
  190PHE    SC3 1093   7.560  12.830   4.830
  191GLY    BB  1094   7.960  12.390   4.940
  192GLY    BB  1095   7.680  12.240   5.090
  193SER    BB  1096   7.730  12.130   5.410
  193SER    SC1 1097   7.800  11.890   5.300
  194ILE    BB  1098   7.560  11.930   5.640
  194ILE    SC1 1099   7.290  12.130   5.590
  195TYR    BB  1100   7.560  11.880   5.980
  195TYR    SC1 1101   7.820  11.730   6.030
  195TYR    SC2 1102   7.900  11.440   6.070
  195TYR    SC3 1103   7.830  11.610   6.310
  195TYR    SC4 1104   7.920  11.340   6.330
  196GLN    BB  1105   7.440  11.630   6.220
  196GLN    SC1 1106   7.050  11.710   6.200
  197LYS    BB  1107   7.380  11.590   6.570
  197LYS    SC1 1108   7.660  11.430   6.640
  197LYS    SC2 1109   7.960  11.430   6.710
  198VAL    BB  1110   7.110  11.460   6.630
  198VAL    SC1 1111   6.990  11.320   6.410
  199ASN    BB  1112   7.200  11.280   6.860
  199ASN    SC1 1113   7.450  11.400   7.050
  200LYS    BB  1114   7.210  10.990   7.010
  200LYS    SC1 1115   7.340  10.970   7.300
  200LYS    SC2 1116   7.580  10.890   7.500
  201LYS    BB  1117   7.310  10.820   6.780
  201LYS    SC1 1118   7.060  10.650   6.730
  201LYS    SC2 1119   7.080  10.470   7.020
  202LEU    BB  1120   7.320  11.090   6.540
  202LEU    SC1 1121   7.090  10.940   6.310
  203GLU    BB  1122   7.560  11.150   6.290
  203GLU    SC1 1123   7.860  10.960   6.510
  204THR    BB  1124   7.450  11.370   5.990
  204THR    SC1 1125   7.210  11.190   5.970
  205ALA    BB  1126   7.450  11.420   5.620
  205ALA    SC1 1127   7.690  11.540   5.660
  206VAL    BB  1128   7.470  11.690   5.390
  206VAL    SC1 1129   7.180  11.700   5.390
  207ASN    BB  1130   7.520  11.680   5.050
  207ASN    SC1 1131   7.850  11.620   4.940
  208LEU    BB  1132   7.560  11.960   4.840
  208LEU    SC1 1133   7.330  12.060   5.120
  209ALA    BB  1134   7.450  12.120   4.550
  209ALA    SC1 1135   7.430  12.370   4.650
  210TRP    BB  1136   7.650  12.260   4.320
  210TRP    SC1 1137   7.500  12.530   4.350
  210TRP    SC2 1138   7.340  12.660   4.090
  210TRP    SC3 1139   7.240  12.620   4.310
  210TRP    SC4 1140   7.140  12.590   4.510
  210TRP    SC5 1141   6.980  12.680   4.290
  211THR    BB  1142   7.650  12.380   4.000
  211THR    SC1 1143   7.850  12.200   3.870
  212ALA    BB  1144   7.690  12.710   3.870
  212ALA    SC1 1145   7.630  12.850   4.100
  213GLY    BB  1146   7.370  12.660   3.630
  214ASN    BB  1147   7.280  12.380   3.740
  214ASN    SC1 1148   7.030  12.490   3.850
  215SER    BB  1149   7.200  12.100   3.700
  215SER    SC1 1150   6.940  12.190   3.640
  216ASN    BB  1151   7.330  11.870   3.940
  216ASN    SC1 1152   7.610  11.820   3.710
  217THR    BB  1153   7.200  11.780   4.170
  217THR    SC1 1154   6.990  11.560   4.170
  218ARG    BB  1155   7.400  11.700   4.430
  218ARG    SC1 1156   7.680  11.800   4.350
  218ARG    SC2 1157   7.960  11.920   4.520
  219PHE    BB  1158   7.270  11.460   4.650
  219PHE    SC1 1159   7.000  11.630   4.770
  219PHE    SC2 1160   6.980  11.760   5.080
  219PHE    SC3 1161   6.860  11.500   5.050
  220GLY    BB  1162   7.280  11.420   4.990
  221ILE    BB  1163   7.230  11.150   5.260
  221ILE    SC1 1164   6.990  11.230   5.480
  222ALA    BB  1165   7.370  11.100   5.560
  222ALA    SC1 1166   7.640  11.020   5.510
  223ALA    BB  1167   7.410  10.840   5.810
  223ALA    SC1 1168   7.200  10.690   5.910
  224LYS    BB  1169   7.470  10.780   6.130
  224LYS    SC1 1170   7.780  10.880   6.040
  224LYS    SC2 1171   8.060  11.060   6.120
  225TYR    BB  1172   7.470  10.520   6.330
  225TYR    SC1 1173   7.150  10.440   6.420
  225TYR    SC2 1174   6.970  10.320   6.630
  225TYR    SC3 1175   7.060  10.160   6.390
  225TYR    SC4 1176   6.910  10.040   6.610
  226GLN    BB  1177   7.440  10.440   6.640
  226GLN    SC1 1178   7.800  10.500   6.670
  227ILE    BB  1179   7.390  10.140   6.790
  227ILE    SC1 1180   7.450   9.980   6.500
  228ASP    BB  1181   7.640  10.170   7.030
  228ASP    SC1 1182   7.480  10.450   7.150
  229PRO    BB  1183   7.940  10.070   7.080
  229PRO    SC1 1184   7.980  10.060   7.380
  230ASP    BB  1185   8.120  10.050   6.780
  230ASP    SC1 1186   8.270  10.270   6.550
  231ALA    BB  1187   7.840  10.020   6.650
  231ALA    SC1 1188   7.770   9.820   6.810
  232CYS    BB  1189   7.820  10.120   6.310
  232CYS    SC1 1190   7.920  10.430   6.320
  233PHE    BB  1191   7.590  10.260   6.080
  233PHE    SC1 1192   7.290  10.130   6.100
  233PHE    SC2 1193   6.970  10.090   6.010
  233PHE    SC3 1194   7.060  10.360   6.070
  234SER    BB  1195   7.600  10.350   5.710
  234SER    SC1 1196   7.390  10.160   5.710
  235ALA    BB  1197   7.340  10.550   5.530
  235ALA    SC1 1198   7.180  10.370   5.430
  236LYS    BB  1199   7.350  10.630   5.200
  236LYS    SC1 1200   7.610  10.850   5.130
  236LYS    SC2 1201   7.850  10.830   4.910
  237VAL    BB  1202   7.220  10.830   4.930
  237VAL    SC1 1203   7.080  10.660   4.740
  238ASN    BB  1204   7.420  10.940   4.660
  238ASN    SC1 1205   7.600  11.160   4.810
  239ASN    BB  1206   7.290  11.040   4.340
  239ASN    SC1 1207   7.540  11.290   4.310
  240SER    BB  1208   7.360  10.840   4.130
  240SER    SC1 1209   7.310  10.870   3.860
  241SER    BB  1210   7.440  10.550   4.320
  241SER    SC1 1211   7.160  10.500   4.320
  242LEU    BB  1212   7.560  10.520   4.600
  242LEU    SC1 1213   7.830  10.360   4.440
  243ILE    BB  1214   7.410  10.260   4.770
  243ILE    SC1 1215   7.090  10.240   4.640
  244GLY    BB  1216   7.490  10.290   5.110
  245LEU    BB  1217   7.670  10.040   5.300
  245LEU    SC1 1218   7.500   9.800   5.490
  246GLY    BB  1219   7.780  10.060   5.660
  247TYR    BB  1220   7.970   9.880   5.880
  247TYR    SC1 1221   7.740   9.680   5.900
  247TYR    SC2 1222   7.550   9.850   6.050
  247TYR    SC3 1223   7.530   9.550   6.080
  247TYR    SC4 1224   7.340   9.720   6.190
  248THR    BB  1225   8.120   9.900   6.200
  248THR    SC1 1226   8.310  10.120   6.110
  249GLN    BB  1227   8.310   9.680   6.350
  249GLN    SC1 1228   8.130   9.420   6.190
  250THR    BB  1229   8.360   9.620   6.650
  250THR    SC1 1230   8.080   9.560   6.750
  251LEU    BB  1231   8.610   9.430   6.760
  251LEU    SC1 1232   8.700   9.100   6.690
  252LYS    BB  1233   8.860   9.490   6.930
  252LYS    SC1 1234   9.080   9.270   6.810
  252LYS    SC2 1235   9.090   8.930   6.770
  253PRO    BB  1236   8.980   9.810   6.990
  253PRO    SC1 1237   8.720   9.860   7.170
  254GLY    BB  1238   9.220   9.740   6.740
  255ILE    BB  1239   8.940   9.680   6.550
  255ILE    SC1 1240   8.940   9.360   6.410
  256LYS    BB  1241   8.800   9.790   6.240
  256LYS    SC1 1242   8.620  10.010   6.400
  256LYS    SC2 1243   8.600  10.010   6.770
  257LEU    BB  1244   8.510   9.700   6.070
  257LEU    SC1 1245   8.650   9.340   6.130
  258THR    BB  1246   8.380   9.650   5.730
  258THR    SC1 1247   8.450   9.900   5.570
  259LEU    BB  1248   8.080   9.650   5.620
  259LEU    SC1 1249   8.030   9.350   5.760
  260SER    BB  1250   8.000   9.660   5.310
  260SER    SC1 1251   8.120   9.910   5.280
  261ALA    BB  1252   7.700   9.800   5.090
  261ALA    SC1 1253   7.520   9.590   5.100
  262LEU    BB  1254   7.650   9.760   4.750
  262LEU    SC1 1255   7.850  10.010   4.730
  263LEU    BB  1256   7.440   9.950   4.590
  263LEU    SC1 1257   7.180   9.790   4.780
  264ASP    BB  1258   7.550  10.030   4.320
  264ASP    SC1 1259   7.610   9.740   4.150
  265GLY    BB  1260   7.380  10.070   4.040
  266LYS    BB  1261   7.280   9.840   3.860
  266LYS    SC1 1262   7.260   9.780   3.540
  266LYS    SC2 1263   7.170   9.460   3.430
  267ASN    BB  1264   7.010   9.690   3.880
  267ASN    SC1 1265   6.810   9.470   3.680
  268VAL    BB  1266   6.860   9.540   4.130
  268VAL    SC1 1267   6.920   9.510   4.410
  269ASN    BB  1268   6.830   9.190   4.050
  269ASN    SC1 1269   7.100   9.130   3.790
  270ALA    BB  1270   7.090   9.090   4.220
  270ALA    SC1 1271   6.950   9.000   4.430
  271GLY    BB  1272   7.400   9.090   4.120
  272GLY    BB  1273   7.590   9.320   4.220
  273HIS    BB  1274   7.600   9.380   4.490
  273HIS    SC1 1275   7.290   9.530   4.490
  273HIS    SC2 1276   7.240   9.470   4.180
  273HIS    SC3 1277   7.200   9.720   4.280
  274LYS    BB  1278   7.860   9.560   4.650
  274LYS    SC1 1279   8.050   9.770   4.420
  274LYS    SC2 1280   8.260   9.840   4.180
  275LEU    BB  1281   8.130   9.500   4.850
  275LEU    SC1 1282   8.350   9.380   4.610
  276GLY    BB  1283   8.300   9.620   5.110
  277LEU    BB  1284   8.630   9.570   5.280
  277LEU    SC1 1285   8.740   9.200   5.270
  278GLY    BB  1286   8.770   9.600   5.600
  279LEU    BB  1287   9.040   9.680   5.780
  279LEU    SC1 1288   9.070   9.410   5.980
  280GLU    BB  1289   9.130   9.840   6.080
  280GLU    SC1 1290   9.150  10.230   6.000
  281PHE    BB  1291   9.440   9.780   6.250
  281PHE    SC1 1292   9.490   9.480   6.270
  281PHE    SC2 1293   9.530   9.150   6.230
  281PHE    SC3 1294   9.510   9.300   5.980
  282GLN    BB  1295   9.560   9.880   6.580
  282GLN    SC1 1296   9.570  10.250   6.620
  283ALA    BB  1297   9.840   9.780   6.760
  283ALA    SC1 1298   9.720   9.720   6.990
  284POPC   NC3 1299   8.290   1.010   6.910
  284POPC   PO4 1300   8.500   1.040   6.590
  284POPC   GL1 1301   8.380   0.880   6.290
  284POPC   GL2 1302   8.380   0.950   6.030
  284POPC   C1A 1303   8.480   0.490   6.060
  284POPC   D2A 1304   8.400   0.090   5.750
  284POPC   C3A 1305   8.210   0.080   5.380
  284POPC   C4A 1306   7.840   0.250   5.160
  284POPC   C1B 1307   8.390   1.150   5.630
  284POPC   C2B 1308   8.250   1.340   5.260
  284POPC   C3B 1309   7.860   1.620   5.090
  284POPC   C4B 1310   7.750   2.060   5.080
  285POPC   NC3 1311  15.630   3.110   7.570
  285POPC   PO4 1312  15.390   3.380   7.690
  285POPC   GL1 1313  15.640   3.550   7.380
  285POPC   GL2 1314  15.910   3.500   7.430
  285POPC   C1A 1315  15.820   3.180   7.080
  285POPC   D2A 1316  16.080   3.020   6.750
  285POPC   C3A 1317  16.090   2.830   6.330
  285POPC   C4A 1318  16.170   2.810   5.870
  285POPC   C1B 1319  16.000   3.780   7.050
  285POPC   C2B 1320  15.920   3.870   6.600
  285POPC   C3B 1321  15.940   3.780   6.180
  285POPC   C4B 1322  15.690   3.440   5.980
  286POPC   NC3 1323  14.990   1.790   6.940
  286POPC   PO4 1324  14.870   2.090   7.180
  286POPC   GL1 1325  14.870   2.170   6.730
  286POPC   GL2 1326  15.130   2.270   6.700
  286POPC   C1A 1327  14.710   2.390   6.350
  286POPC   D2A 1328  14.420   2.420   6.000
  286POPC   C3A 1329  14.550   2.500   5.560
  286POPC   C4A 1330  14.980   2.440   5.410
  286POPC   C1B 1331  15.300   2.080   6.380
  286POPC   C2B 1332  15.250   1.800   5.990
  286POPC   C3B 1333  15.140   1.870   5.540
  286POPC   C4B 1334  14.730   2.010   5.460
  287POPC   NC3 1335  15.300  12.920   7.710
  287POPC   PO4 1336  15.470  12.600   7.830
  287POPC   GL1 1337  15.620  12.580   7.480
  287POPC   GL2 1338  15.630  12.750   7.310
  287POPC   C1A 1339  15.360  12.340   7.160
  287POPC   D2A 1340  15.280  12.200   6.740
  287POPC   C3A 1341  15.060  12.450   6.410
  287POPC   C4A 1342  14.800  12.580   6.060
  287POPC   C1B 1343  15.540  12.740   6.880
  287POPC   C2B 1344  15.560  12.540   6.420
  287POPC   C3B 1345  15.530  12.510   5.970
  287POPC   C4B 1346  15.860  12.410   5.640
  288POPC   NC3 1347   6.520   1.290   6.290
  288POPC   PO4 1348   6.680   1.600   6.450
  288POPC   GL1 1349   6.490   1.860   6.190
  288POPC   GL2 1350   6.300   1.710   6.150
  288POPC   C1A 1351   6.450   2.300   6.000
  288POPC   D2A 1352   6.240   2.350   5.580
  288POPC   C3A 1353   6.470   2.340   5.100
  288POPC   C4A 1354   6.790   2.200   4.810
  288POPC   C1B 1355   6.320   1.800   5.690
  288POPC   C2B 1356   6.690   2.090   5.580
  288POPC   C3B 1357   7.100   2.100   5.290
  288POPC   C4B 1358   7.280   2.230   4.900
  289POPC   NC3 1359  11.170   7.560   7.590
  289POPC   PO4 1360  11.440   7.340   7.390
  289POPC   GL1 1361  11.440   7.540   7.010
  289POPC   GL2 1362  11.630   7.680   7.060
  289POPC   C1A 1363  11.260   7.820   6.710
  289POPC   D2A 1364  11.350   7.860   6.290
  289POPC   C3A 1365  11.780   7.700   6.300
  289POPC   C4A 1366  12.200   7.880   6.320
  289POPC   C1B 1367  11.780   7.900   6.720
  289POPC   C2B 1368  11.810   8.180   6.380
  289POPC   C3B 1369  11.660   8.190   5.960
  289POPC   C4B 1370  11.290   8.340   5.680
  290POPC   NC3 1371   8.680  13.940   7.060
  290POPC   PO4 1372   9.000  14.040   7.280
  290POPC   GL1 1373   9.130  14.010   6.990
  290POPC   GL2 1374   9.220  13.770   6.800
  290POPC   C1A 1375   9.120  14.260   6.640
  290POPC   D2A 1376   9.030  14.410   6.230
  290POPC   C3A 1377   8.690  14.440   5.950
  290POPC   C4A 1378   8.290  14.590   5.890
  290POPC   C1B 1379   9.220  13.720   6.350
  290POPC   C2B 1380   9.290  13.650   5.860
  290POPC   C3B 1381   9.550  13.890   5.600
  290POPC   C4B 1382   9.920  14.220   5.620
  291POPC   NC3 1383  16.730   5.460   7.810
  291POPC   PO4 1384  16.390   5.270   7.790
  291POPC   GL1 1385  16.180   5.380   7.430
  291POPC   GL2 1386  16.130   5.140   7.300
  291POPC   C1A 1387  16.330   5.540   7.000
  291POPC   D2A 1388  16.500   5.850   6.670
  291POPC   C3A 1389  16.610   6.300   6.540
  291POPC   C4A 1390  16.460   6.550   6.180
  291POPC   C1B 1391  16.140   5.080   6.830
  291POPC   C2B 1392  15.810   5.120   6.510
  291POPC   C3B 1393  15.600   5.060   6.110
  291POPC   C4B 1394  15.580   5.190   5.660
  292POPC   NC3 1395  17.000   3.360   7.240
  292POPC   PO4 1396  17.290   3.620   7.230
  292POPC   GL1 1397  17.440   3.390   6.880
  292POPC   GL2 1398  17.370   3.520   6.590
  292POPC   C1A 1399  17.680   3.140   6.600
  292POPC   D2A 1400  17.900   2.810   6.350
  292POPC   C3A 1401  18.050   3.060   5.970
  292POPC   C4A 1402  17.990   3.240   5.540
  292POPC   C1B 1403  17.520   3.850   6.320
  292POPC   C2B 1404  17.490   4.150   5.970
  292POPC   C3B 1405  17.610   4.380   5.580
  292POPC   C4B 1406  17.850   4.780   5.680
  293POPC   NC3 1407  17.810  14.060   8.180
  293POPC   PO4 1408  17.960  13.770   7.930
  293POPC   GL1 1409  17.850  13.690   7.460
  293POPC   GL2 1410  17.530  13.770   7.280
  293POPC   C1A 1411  18.070  13.710   7.010
  293POPC   D2A 1412  18.060  13.680   6.530
  293POPC   C3A 1413  18.050  13.340   6.240
  293POPC   C4A 1414  17.860  12.970   6.170
  293POPC   C1B 1415  17.540  13.450   6.960
  293POPC   C2B 1416  17.540  13.410   6.500
  293POPC   C3B 1417  17.530  13.340   6.060
  293POPC   C4B 1418  17.890  13.300   5.790
  294POPC   NC3 1419  15.140   9.560   7.480
  294POPC   PO4 1420  15.280   9.210   7.620
  294POPC   GL1 1421  15.500   9.220   7.320
  294POPC   GL2 1422  15.300   9.150   7.110
  294POPC   C1A 1423  15.590   9.500   7.000
  294POPC   D2A 1424  15.680   9.340   6.570
  294POPC   C3A 1425  15.950   9.570   6.260
  294POPC   C4A 1426  16.130   9.540   5.860
  294POPC   C1B 1427  15.450   8.880   6.740
  294POPC   C2B 1428  15.690   8.870   6.360
  294POPC   C3B 1429  15.680   9.100   5.940
  294POPC   C4B 1430  15.750   9.400   5.610
  295POPC   NC3 1431   3.230  10.310   7.120
  295POPC   PO4 1432   3.220  10.020   7.390
  295POPC   GL1 1433   3.220   9.830   7.070
  295POPC   GL2 1434   2.960   9.740   7.050
  295POPC   C1A 1435   3.190   9.680   6.640
  295POPC   D2A 1436   3.130   9.810   6.200
  295POPC   C3A 1437   3.470   9.740   5.930
  295POPC   C4A 1438   3.570   9.280   5.870
  295POPC   C1B 1439   2.770  10.000   6.700
  295POPC   C2B 1440   2.650  10.030   6.210
  295POPC   C3B 1441   2.930  10.160   5.890
  295POPC   C4B 1442   3.220  10.460   5.710
  296POPC   NC3 1443   6.750  15.920   6.820
  296POPC   PO4 1444   6.890  15.610   7.030
  296POPC   GL1 1445   6.640  15.450   6.790
  296POPC   GL2 1446   6.540  15.190   6.880
  296POPC   C1A 1447   6.640  15.470   6.330
  296POPC   D2A 1448   6.700  15.380   5.860
  296POPC   C3A 1449   6.280  15.480   5.670
  296POPC   C4A 1450   6.200  15.610   5.200
  296POPC   C1B 1451   6.680  14.920   6.470
  296POPC   C2B 1452   6.380  14.940   6.130
  296POPC   C3B 1453   6.150  14.930   5.740
  296POPC   C4B 1454   6.140  14.990   5.260
  297POPC   NC3 1455  11.680   1.260   6.700
  297POPC   PO4 1456  11.400   1.380   6.970
  297POPC   GL1 1457  11.280   1.280   6.500
  297POPC   GL2 1458  11.010   1.180   6.460
  297POPC   C1A 1459  11.400   1.120   6.060
  297POPC   D2A 1460  11.570   0.780   5.790
  297POPC   C3A 1461  11.180   0.710   5.580
  297POPC   C4A 1462  11.000   0.820   5.150
  297POPC   C1B 1463  10.840   1.410   6.090
  297POPC   C2B 1464  10.590   1.470   5.740
  297POPC   C3B 1465  10.580   1.790   5.340
  297POPC   C4B 1466  10.580   2.190   5.060
  298POPC   NC3 1467  13.790   6.760   7.470
  298POPC   PO4 1468  13.600   7.020   7.640
  298POPC   GL1 1469  13.610   7.130   7.270
  298POPC   GL2 1470  13.330   7.290   7.260
  298POPC   C1A 1471  13.820   7.170   6.910
  298POPC   D2A 1472  13.820   6.870   6.560
  298POPC   C3A 1473  14.230   6.960   6.330
  298POPC   C4A 1474  14.450   7.050   5.930
  298POPC   C1B 1475  13.320   7.430   6.780
  298POPC   C2B 1476  13.290   7.220   6.370
  298POPC   C3B 1477  13.200   7.340   5.930
  298POPC   C4B 1478  13.120   7.530   5.520
  299POPC   NC3 1479   3.810   9.290   7.440
  299POPC   PO4 1480   3.690   8.960   7.360
  299POPC   GL1 1481   3.540   8.960   6.990
  299POPC   GL2 1482   3.790   9.030   6.850
  299POPC   C1A 1483   3.260   9.020   6.660
  299POPC   D2A 1484   3.280   9.310   6.270
  299POPC   C3A 1485   3.050   9.310   5.830
  299POPC   C4A 1486   2.950   9.590   5.430
  299POPC   C1B 1487   3.890   9.060   6.390
  299POPC   C2B 1488   4.080   9.190   5.990
  299POPC   C3B 1489   4.310   8.930   5.630
  299POPC   C4B 1490   4.450   8.700   5.300
  300POPC   NC3 1491   0.280  15.420   7.560
  300POPC   PO4 1492   0.570  15.210   7.340
  300POPC   GL1 1493   0.790  15.170   7.000
  300POPC   GL2 1494   0.790  14.910   6.930
  300POPC   C1A 1495   0.940  15.340   6.620
  300POPC   D2A 1496   1.320  15.260   6.350
  300POPC   C3A 1497   1.410  15.270   5.870
  300POPC   C4A 1498   1.450  15.530   5.500
  300POPC   C1B 1499   1.000  14.860   6.500
  300POPC   C2B 1500   1.290  14.820   6.100
  300POPC   C3B 1501   1.270  14.850   5.650
  300POPC   C4B 1502   1.280  14.620   5.250
  301POPC   NC3 1503  10.080  17.480   6.870
  301POPC   PO4 1504  10.290  17.790   6.940
  301POPC   GL1 1505  10.640  17.880   6.670
  301POPC   GL2 1506  10.910  17.890   6.760
  301POPC   C1A 1507  10.740  17.640   6.240
  301POPC   D2A 1508  10.610  17.570   5.770
  301POPC   C3A 1509  10.600  18.000   5.540
  301POPC   C4A 1510  10.610  18.420   5.370
  301POPC   C1B 1511  11.200  17.980   6.450
  301POPC   C2B 1512  11.490  17.780   6.120
  301POPC   C3B 1513  11.560  17.710   5.650
  301POPC   C4B 1514  11.470  17.610   5.220
  302POPC   NC3 1515   2.130   7.080   7.400
  302POPC   PO4 1516   2.040   7.420   7.260
  302POPC   GL1 1517   2.110   7.530   6.900
  302POPC   GL2 1518   2.010   7.250   6.790
  302POPC   C1A 1519   1.790   7.760   6.590
  302POPC   D2A 1520   1.470   8.020   6.560
  302POPC   C3A 1521   1.000   8.040   6.630
  302POPC   C4A 1522   0.770   8.090   7.030
  302POPC   C1B 1523   2.090   7.160   6.360
  302POPC   C2B 1524   2.110   7.000   5.940
  302POPC   C3B 1525   2.370   6.760   5.650
  302POPC   C4B 1526   2.370   6.700   5.200
  303POPC   NC3 1527   4.600   4.320   7.220
  303POPC   PO4 1528   4.900   4.420   7.010
  303POPC   GL1 1529   4.850   4.170   6.830
  303POPC   GL2 1530   4.590   4.100   6.780
  303POPC   C1A 1531   4.840   4.100   6.300
  303POPC   D2A 1532   4.600   4.240   5.950
  303POPC   C3A 1533   4.750   4.330   5.490
  303POPC   C4A 1534   4.930   4.650   5.140
  303POPC   C1B 1535   4.310   3.960   6.450
  303POPC   C2B 1536   4.270   3.870   6.020
  303POPC   C3B 1537   3.940   3.740   5.680
  303POPC   C4B 1538   3.670   3.920   5.380
  304POPC   NC3 1539   1.270   9.470   7.520
  304POPC   PO4 1540   1.520   9.140   7.600
  304POPC   GL1 1541   1.670   9.270   7.240
  304POPC   GL2 1542   1.740   9.590   7.150
  304POPC   C1A 1543   2.110   9.220   6.990
  304POPC   D2A 1544   2.270   9.170   6.560
  304POPC   C3A 1545   2.070   8.890   6.220
  304POPC   C4A 1546   2.060   8.490   6.100
  304POPC   C1B 1547   1.540   9.470   6.770
  304POPC   C2B 1548   1.390   9.390   6.280
  304POPC   C3B 1549   1.520   9.000   6.090
  304POPC   C4B 1550   1.780   8.790   5.750
  305POPC   NC3 1551   7.790  17.010   7.250
  305POPC   PO4 1552   7.640  16.660   7.240
  305POPC   GL1 1553   7.780  16.390   6.930
  305POPC   GL2 1554   7.690  16.080   6.950
  305POPC   C1A 1555   8.110  16.390   6.560
  305POPC   D2A 1556   8.420  16.360   6.260
  305POPC   C3A 1557   8.600  16.360   5.810
  305POPC   C4A 1558   8.770  16.750   5.530
  305POPC   C1B 1559   7.740  15.880   6.620
  305POPC   C2B 1560   7.740  15.700   6.210
  305POPC   C3B 1561   7.700  15.440   5.780
  305POPC   C4B 1562   7.550  15.370   5.340
  306POPC   NC3 1563  18.170   5.540   7.840
  306POPC   PO4 1564  18.470   5.380   7.680
  306POPC   GL1 1565  18.330   5.310   7.340
  306POPC   GL2 1566  18.430   5.040   7.250
  306POPC   C1A 1567  17.950   5.210   7.110
  306POPC   D2A 1568  17.750   5.250   6.690
  306POPC   C3A 1569  17.490   4.840   6.610
  306POPC   C4A 1570  17.130   4.730   6.850
  306POPC   C1B 1571  18.690   5.090   6.870
  306POPC   C2B 1572  18.730   5.390   6.460
  306POPC   C3B 1573  18.770   5.540   6.010
  306POPC   C4B 1574  19.030   5.650   5.650
  307POPC   NC3 1575  15.170  15.560   6.920
  307POPC   PO4 1576  14.830  15.610   7.090
  307POPC   GL1 1577  14.740  15.500   6.760
  307POPC   GL2 1578  14.850  15.480   6.480
  307POPC   C1A 1579  14.600  15.050   6.580
  307POPC   D2A 1580  14.370  14.840   6.290
  307POPC   C3A 1581  14.490  14.690   5.800
  307POPC   C4A 1582  14.680  14.620   5.390
  307POPC   C1B 1583  15.120  15.520   6.100
  307POPC   C2B 1584  15.280  15.180   5.860
  307POPC   C3B 1585  15.250  15.020   5.440
  307POPC   C4B 1586  15.080  14.860   5.100
  308POPC   NC3 1587   3.960  17.210   6.570
  308POPC   PO4 1588   4.270  17.040   6.390
  308POPC   GL1 1589   4.200  16.860   6.090
  308POPC   GL2 1590   4.360  16.680   6.060
  308POPC   C1A 1591   3.980  16.760   5.670
  308POPC   D2A 1592   3.940  16.860   5.250
  308POPC   C3A 1593   3.860  17.200   4.980
  308POPC   C4A 1594   4.140  17.380   4.590
  308POPC   C1B 1595   4.540  16.710   5.620
  308POPC   C2B 1596   4.370  16.560   5.240
  308POPC   C3B 1597   4.160  16.340   4.870
  308POPC   C4B 1598   3.940  16.330   4.440
  309POPC   NC3 1599   3.890   3.780   7.010
  309POPC   PO4 1600   3.770   4.080   7.220
  309POPC   GL1 1601   3.620   4.240   6.840
  309POPC   GL2 1602   3.730   4.390   6.650
  309POPC   C1A 1603   3.330   3.960   6.670
  309POPC   D2A 1604   3.140   3.830   6.230
  309POPC   C3A 1605   3.070   4.120   5.840
  309POPC   C4A 1606   2.960   4.240   5.380
  309POPC   C1B 1607   3.740   4.670   6.220
  309POPC   C2B 1608   3.790   4.730   5.800
  309POPC   C3B 1609   3.480   4.670   5.530
  309POPC   C4B 1610   3.280   4.530   5.180
  310POPC   NC3 1611  12.490  11.620   7.490
  310POPC   PO4 1612  12.580  11.260   7.340
  310POPC   GL1 1613  12.890  11.040   7.040
  310POPC   GL2 1614  13.050  10.850   7.210
  310POPC   C1A 1615  12.750  11.060   6.620
  310POPC   D2A 1616  12.600  10.640   6.360
  310POPC   C3A 1617  12.630  10.690   5.910
  310POPC   C4A 1618  12.710  11.070   5.700
  310POPC   C1B 1619  13.230  10.630   6.850
  310POPC   C2B 1620  13.510  10.480   6.450
  310POPC   C3B 1621  13.550  10.290   6.020
  310POPC   C4B 1622  13.820  10.090   5.600
  311POPC   NC3 1623   5.670   3.880   6.890
  311POPC   PO4 1624   5.590   3.480   6.880
  311POPC   GL1 1625   5.590   3.530   6.620
  311POPC   GL2 1626   5.770   3.680   6.460
  311POPC   C1A 1627   5.580   3.290   6.210
  311POPC   D2A 1628   5.850   3.010   6.040
  311POPC   C3A 1629   5.990   2.920   5.610
  311POPC   C4A 1630   6.090   2.700   5.230
  311POPC   C1B 1631   5.620   3.820   6.060
  311POPC   C2B 1632   5.710   3.960   5.640
  311POPC   C3B 1633   6.040   3.990   5.330
  311POPC   C4B 1634   6.150   3.830   4.920
  312POPC   NC3 1635   5.370   5.680   7.060
  312POPC   PO4 1636   5.270   6.090   7.060
  312POPC   GL1 1637   5.020   6.020   6.760
  312POPC   GL2 1638   4.930   6.270   6.700
  312POPC   C1A 1639   4.990   6.000   6.290
  312POPC   D2A 1640   4.600   6.030   6.050
  312POPC   C3A 1641   4.220   5.930   6.320
  312POPC   C4A 1642   3.820   5.780   6.480
  312POPC   C1B 1643   5.290   6.390   6.440
  312POPC   C2B 1644   5.610   6.680   6.440
  312POPC   C3B 1645   6.070   6.680   6.360
  312POPC   C4B 1646   6.350   6.440   5.980
  313POPC   NC3 1647  14.470   3.380   7.840
  313POPC   PO4 1648  14.380   3.430   7.470
  313POPC   GL1 1649  14.470   3.760   7.220
  313POPC   GL2 1650  14.300   3.720   7.010
  313POPC   C1A 1651  14.860   3.690   6.950
  313POPC   D2A 1652  15.310   3.740   7.140
  313POPC   C3A 1653  15.530   3.620   6.800
  313POPC   C4A 1654  15.650   3.230   6.480
  313POPC   C1B 1655  14.480   3.850   6.560
  313POPC   C2B 1656  14.800   4.010   6.270
  313POPC   C3B 1657  15.120   4.130   5.970
  313POPC   C4B 1658  15.550   4.150   5.790
  314POPC   NC3 1659   0.540  16.550   6.640
  314POPC   PO4 1660   0.490  16.230   6.900
  314POPC   GL1 1661   0.320  16.110   6.570
  314POPC   GL2 1662   0.100  16.290   6.460
  314POPC   C1A 1663   0.590  15.980   6.180
  314POPC   D2A 1664   0.450  16.030   5.750
  314POPC   C3A 1665   0.020  15.930   5.570
  314POPC   C4A 1666  -0.400  15.710   5.610
  314POPC   C1B 1667  -0.040  16.100   6.050
  314POPC   C2B 1668  -0.290  16.300   5.730
  314POPC   C3B 1669  -0.690  16.170   5.590
  314POPC   C4B 1670  -0.970  15.810   5.680
  315POPC   NC3 1671  13.110   1.540   6.950
  315POPC   PO4 1672  12.830   1.490   6.680
  315POPC   GL1 1673  13.180   1.510   6.420
  315POPC   GL2 1674  13.100   1.290   6.230
  315POPC   C1A 1675  13.570   1.630   6.180
  315POPC   D2A 1676  13.960   1.610   6.000
  315POPC   C3A 1677  14.230   1.370   5.670
  315POPC   C4A 1678  14.280   1.170   5.310
  315POPC   C1B 1679  13.140   1.590   5.880
  315POPC   C2B 1680  12.940   1.660   5.450
  315POPC   C3B 1681  12.740   1.500   5.060
  315POPC   C4B 1682  12.380   1.410   4.710
  316POPC   NC3 1683   2.850  15.450   6.720
  316POPC   PO4 1684   2.680  15.320   7.010
  316POPC   GL1 1685   2.470  15.150   6.690
  316POPC   GL2 1686   2.520  15.240   6.350
  316POPC   C1A 1687   2.110  14.980   6.460
  316POPC   D2A 1688   1.760  15.060   6.160
  316POPC   C3A 1689   1.750  14.690   5.850
  316POPC   C4A 1690   1.750  14.490   5.400
  316POPC   C1B 1691   2.790  15.100   5.970
  316POPC   C2B 1692   2.850  14.720   5.710
  316POPC   C3B 1693   2.850  14.400   5.390
  316POPC   C4B 1694   2.650  14.120   5.030
  317POPC   NC3 1695   5.430   0.670   6.730
  317POPC   PO4 1696   5.460   0.390   6.450
  317POPC   GL1 1697   5.600   0.370   6.050
  317POPC   GL2 1698   5.340   0.410   5.960
  317POPC   C1A 1699   5.670   0.620   5.640
  317POPC   D2A 1700   5.960   0.810   5.320
  317POPC   C3A 1701   6.170   0.870   4.870
  317POPC   C4A 1702   6.330   0.880   4.480
  317POPC   C1B 1703   5.270   0.400   5.520
  317POPC   C2B 1704   4.980   0.100   5.270
  317POPC   C3B 1705   4.670   0.000   4.970
  317POPC   C4B 1706   4.430  -0.330   4.770
  318POPC   NC3 1707   4.400  10.740   7.340
  318POPC   PO4 1708   4.140  10.460   7.440
  318POPC   GL1 1709   4.100  10.460   7.140
  318POPC   GL2 1710   4.120  10.220   7.010
  318POPC   C1A 1711   4.220  10.670   6.780
  318POPC   D2A 1712   4.230  10.830   6.390
  318POPC   C3A 1713   4.110  10.570   6.000
  318POPC   C4A 1714   4.140  10.890   5.720
  318POPC   C1B 1715   4.050   9.800   6.760
  318POPC   C2B 1716   4.270   9.440   6.600
  318POPC   C3B 1717   4.520   9.320   6.250
  318POPC   C4B 1718   4.580   9.330   5.770
  319POPC   NC3 1719  10.190  14.150   7.120
  319POPC   PO4 1720   9.990  14.440   7.280
  319POPC   GL1 1721  10.020  14.520   6.880
  319POPC   GL2 1722  10.120  14.680   6.690
  319POPC   C1A 1723  10.070  14.230   6.520
  319POPC   D2A 1724   9.870  14.160   6.110
  319POPC   C3A 1725   9.740  13.680   6.110
  319POPC   C4A 1726   9.790  13.320   5.850
  319POPC   C1B 1727   9.820  14.990   6.580
  319POPC   C2B 1728   9.690  15.250   6.170
  319POPC   C3B 1729   9.900  15.390   5.770
  319POPC   C4B 1730   9.690  15.520   5.390
  320POPC   NC3 1731   6.350  14.620   7.440
  320POPC   PO4 1732   6.590  14.320   7.630
  320POPC   GL1 1733   6.540  14.200   7.150
  320POPC   GL2 1734   6.380  13.980   7.070
  320POPC   C1A 1735   6.900  14.220   6.800
  320POPC   D2A 1736   6.930  14.370   6.390
  320POPC   C3A 1737   6.530  14.400   6.180
  320POPC   C4A 1738   6.420  14.440   5.740
  320POPC   C1B 1739   6.410  14.090   6.640
  320POPC   C2B 1740   6.210  14.020   6.230
  320POPC   C3B 1741   6.000  13.940   5.860
  320POPC   C4B 1742   5.680  13.900   5.490
  321POPC   NC3 1743   4.160   8.950   7.200
  321POPC   PO4 1744   4.060   8.580   7.210
  321POPC   GL1 1745   3.990   8.630   6.850
  321POPC   GL2 1746   4.210   8.790   6.680
  321POPC   C1A 1747   3.650   8.580   6.530
  321POPC   D2A 1748   3.500   8.870   6.200
  321POPC   C3A 1749   3.860   8.690   5.970
  321POPC   C4A 1750   4.080   8.490   5.650
  321POPC   C1B 1751   4.350   8.820   6.240
  321POPC   C2B 1752   4.480   8.490   5.990
  321POPC   C3B 1753   4.690   8.040   5.940
  321POPC   C4B 1754   4.850   7.610   6.010
  322POPC   NC3 1755   8.860   4.100   6.740
  322POPC   PO4 1756   9.210   4.090   6.910
  322POPC   GL1 1757   9.240   3.980   6.490
  322POPC   GL2 1758   9.490   3.790   6.550
  322POPC   C1A 1759   9.490   4.140   6.100
  322POPC   D2A 1760   9.800   4.040   5.830
  322POPC   C3A 1761   9.880   3.710   5.440
  322POPC   C4A 1762   9.640   3.730   5.030
  322POPC   C1B 1763   9.490   3.610   6.170
  322POPC   C2B 1764   9.380   3.600   5.750
  322POPC   C3B 1765   9.540   3.400   5.370
  322POPC   C4B 1766   9.770   3.200   4.970
  323POPC   NC3 1767   8.120  15.720   7.310
  323POPC   PO4 1768   7.750  15.630   7.310
  323POPC   GL1 1769   7.760  15.360   7.080
  323POPC   GL2 1770   8.000  15.490   6.870
  323POPC   C1A 1771   7.570  15.270   6.680
  323POPC   D2A 1772   7.670  15.160   6.240
  323POPC   C3A 1773   7.460  14.910   5.960
  323POPC   C4A 1774   7.250  14.530   6.090
  323POPC   C1B 1775   8.080  15.430   6.390
  323POPC   C2B 1776   8.130  15.520   5.960
  323POPC   C3B 1777   8.450  15.490   5.610
  323POPC   C4B 1778   8.770  15.870   5.660
  324POPC   NC3 1779   4.060  15.240   6.720
  324POPC   PO4 1780   4.080  14.840   6.830
  324POPC   GL1 1781   4.320  14.840   6.510
  324POPC   GL2 1782   4.360  14.550   6.360
  324POPC   C1A 1783   4.320  14.970   6.020
  324POPC   D2A 1784   4.540  14.790   5.690
  324POPC   C3A 1785   4.390  14.440   5.490
  324POPC   C4A 1786   4.150  14.140   5.240
  324POPC   C1B 1787   4.200  14.480   5.940
  324POPC   C2B 1788   3.800  14.270   5.750
  324POPC   C3B 1789   3.670  13.950   5.380
  324POPC   C4B 1790   3.850  13.780   5.000
  325POPC   NC3 1791   5.800  15.990   6.820
  325POPC   PO4 1792   5.440  16.130   6.980
  325POPC   GL1 1793   5.340  16.200   6.580
  325POPC   GL2 1794   5.490  16.430   6.510
  325POPC   C1A 1795   5.160  16.260   6.180
  325POPC   D2A 1796   5.240  16.380   5.720
  325POPC   C3A 1797   5.000  16.630   5.400
  325POPC   C4A 1798   4.750  16.840   5.140
  325POPC   C1B 1799   5.530  16.650   6.140
  325POPC   C2B 1800   5.820  16.940   5.840
  325POPC   C3B 1801   6.020  16.910   5.430
  325POPC   C4B 1802   6.010  16.460   5.230
  326POPC   NC3 1803   2.780  17.670   6.920
  326POPC   PO4 1804   2.840  18.050   6.950
  326POPC   GL1 1805   2.730  18.070   6.600
  326POPC   GL2 1806   2.610  18.240   6.490
  326POPC   C1A 1807   2.730  17.680   6.380
  326POPC   D2A 1808   2.780  17.500   5.930
  326POPC   C3A 1809   2.520  17.310   5.590
  326POPC   C4A 1810   2.520  16.900   5.460
  326POPC   C1B 1811   2.900  18.320   6.100
  326POPC   C2B 1812   3.030  18.490   5.730
  326POPC   C3B 1813   3.120  18.650   5.330
  326POPC   C4B 1814   3.220  18.860   4.900
  327POPC   NC3 1815   2.040  13.370   7.410
  327POPC   PO4 1816   1.870  13.050   7.290
  327POPC   GL1 1817   2.110  13.050   6.930
  327POPC   GL2 1818   1.930  13.190   6.770
  327POPC   C1A 1819   1.870  12.700   6.690
  327POPC   D2A 1820   1.550  12.510   6.460
  327POPC   C3A 1821   1.360  12.590   6.100
  327POPC   C4A 1822   1.330  12.600   5.590
  327POPC   C1B 1823   2.100  13.090   6.340
  327POPC   C2B 1824   2.390  12.890   6.040
  327POPC   C3B 1825   2.610  12.530   5.800
  327POPC   C4B 1826   2.600  12.320   5.380
  328POPC   NC3 1827   9.900   3.950   6.910
  328POPC   PO4 1828  10.260   3.950   6.710
  328POPC   GL1 1829  10.300   4.170   6.340
  328POPC   GL2 1830  10.460   4.420   6.350
  328POPC   C1A 1831  10.280   3.830   6.010
  328POPC   D2A 1832  10.350   3.630   5.570
  328POPC   C3A 1833  10.240   3.440   5.190
  328POPC   C4A 1834  10.430   3.150   4.950
  328POPC   C1B 1835  10.420   4.370   5.950
  328POPC   C2B 1836  10.280   4.190   5.540
  328POPC   C3B 1837  10.230   3.970   5.080
  328POPC   C4B 1838  10.530   3.760   4.760
  329POPC   NC3 1839  15.940   0.600   7.600
  329POPC   PO4 1840  15.820   0.780   7.270
  329POPC   GL1 1841  15.860   0.760   6.920
  329POPC   GL2 1842  16.050   0.560   6.790
  329POPC   C1A 1843  15.700   0.860   6.530
  329POPC   D2A 1844  15.590   1.250   6.310
  329POPC   C3A 1845  15.680   1.070   5.880
  329POPC   C4A 1846  15.600   0.900   5.440
  329POPC   C1B 1847  16.130   0.460   6.340
  329POPC   C2B 1848  16.190   0.150   5.980
  329POPC   C3B 1849  16.260  -0.180   5.630
  329POPC   C4B 1850  16.230  -0.510   5.330
  330POPC   NC3 1851   5.820   3.120   6.580
  330POPC   PO4 1852   6.160   2.990   6.590
  330POPC   GL1 1853   6.230   3.220   6.260
  330POPC   GL2 1854   6.200   3.440   6.450
  330POPC   C1A 1855   6.430   2.960   5.930
  330POPC   D2A 1856   6.470   2.790   5.450
  330POPC   C3A 1857   6.530   3.100   5.130
  330POPC   C4A 1858   6.560   3.420   4.850
  330POPC   C1B 1859   6.070   3.530   6.030
  330POPC   C2B 1860   5.800   3.380   5.740
  330POPC   C3B 1861   5.700   3.280   5.260
  330POPC   C4B 1862   5.670   3.500   4.830
  331POPC   NC3 1863  14.490  14.250   7.870
  331POPC   PO4 1864  14.600  13.930   7.680
  331POPC   GL1 1865  14.730  13.770   7.400
  331POPC   GL2 1866  14.970  13.880   7.300
  331POPC   C1A 1867  14.650  13.790   6.880
  331POPC   D2A 1868  14.700  13.660   6.450
  331POPC   C3A 1869  15.100  13.690   6.270
  331POPC   C4A 1870  15.410  13.620   6.560
  331POPC   C1B 1871  15.090  13.960   6.850
  331POPC   C2B 1872  15.370  14.080   6.530
  331POPC   C3B 1873  15.770  13.990   6.400
  331POPC   C4B 1874  16.130  14.190   6.560
  332POPC   NC3 1875  11.370   7.000   7.020
  332POPC   PO4 1876  11.550   6.820   7.320
  332POPC   GL1 1877  11.750   6.810   6.890
  332POPC   GL2 1878  11.900   6.600   6.680
  332POPC   C1A 1879  11.500   6.820   6.510
  332POPC   D2A 1880  11.480   6.790   6.030
  332POPC   C3A 1881  11.870   6.800   5.770
  332POPC   C4A 1882  12.000   6.700   5.320
  332POPC   C1B 1883  12.120   6.580   6.260
  332POPC   C2B 1884  12.420   6.750   5.920
  332POPC   C3B 1885  12.460   6.850   5.480
  332POPC   C4B 1886  12.430   6.960   5.030
  333POPC   NC3 1887   2.590   9.360   7.820
  333POPC   PO4 1888   2.430   9.730   7.790
  333POPC   GL1 1889   2.330   9.810   7.340
  333POPC   GL2 1890   2.110   9.920   7.220
  333POPC   C1A 1891   2.430   9.760   6.870
  333POPC   D2A 1892   2.310   9.680   6.460
  333POPC   C3A 1893   2.210   9.870   6.080
  333POPC   C4A 1894   2.110   9.940   5.600
  333POPC   C1B 1895   1.980   9.880   6.760
  333POPC   C2B 1896   1.860   9.860   6.360
  333POPC   C3B 1897   1.700   9.960   5.920
  333POPC   C4B 1898   1.600   9.790   5.510
  334POPC   NC3 1899   7.570   9.470   6.850
  334POPC   PO4 1900   7.380   9.660   7.120
  334POPC   GL1 1901   7.110   9.760   6.800
  334POPC   GL2 1902   7.160   9.560   6.570
  334POPC   C1A 1903   6.650   9.760   6.770
  334POPC   D2A 1904   6.480   9.970   6.410
  334POPC   C3A 1905   6.500  10.230   6.030
  334POPC   C4A 1906   6.710  10.190   5.660
  334POPC   C1B 1907   6.900   9.780   6.300
  334POPC   C2B 1908   6.650   9.680   5.930
  334POPC   C3B 1909   6.720   9.570   5.530
  334POPC   C4B 1910   6.530   9.860   5.270
  335POPC   NC3 1911   1.150   9.780   8.290
  335POPC   PO4 1912   1.040   9.980   7.960
  335POPC   GL1 1913   0.900   9.730   7.610
  335POPC   GL2 1914   1.060   9.830   7.340
  335POPC   C1A 1915   0.670   9.690   7.160
  335POPC   D2A 1916   0.410   9.900   6.830
  335POPC   C3A 1917   0.310  10.050   6.420
  335POPC   C4A 1918   0.180  10.370   6.130
  335POPC   C1B 1919   0.700  10.160   7.330
  335POPC   C2B 1920   0.270  10.020   7.280
  335POPC   C3B 1921  -0.140   9.820   7.230
  335POPC   C4B 1922  -0.500  10.100   7.280
  336POPC   NC3 1923  17.800   0.800   7.350
  336POPC   PO4 1924  18.110   0.560   7.520
  336POPC   GL1 1925  17.960   0.380   7.100
  336POPC   GL2 1926  17.640   0.500   7.010
  336POPC   C1A 1927  17.990   0.300   6.620
  336POPC   D2A 1928  17.710   0.070   6.350
  336POPC   C3A 1929  17.290   0.260   6.220
  336POPC   C4A 1930  17.180   0.510   5.860
  336POPC   C1B 1931  17.510   0.630   6.590
  336POPC   C2B 1932  17.130   0.690   6.330
  336POPC   C3B 1933  16.860   1.000   6.050
  336POPC   C4B 1934  16.890   1.340   5.680
  337POPC   NC3 1935   0.080  15.950   6.950
  337POPC   PO4 1936  -0.030  15.690   7.190
  337POPC   GL1 1937   0.110  15.460   6.890
  337POPC   GL2 1938   0.360  15.260   6.890
  337POPC   C1A 1939  -0.150  15.270   6.560
  337POPC   D2A 1940  -0.240  15.360   6.150
  337POPC   C3A 1941  -0.440  15.700   6.100
  337POPC   C4A 1942  -0.690  16.070   6.090
  337POPC   C1B 1943   0.360  15.170   6.470
  337POPC   C2B 1944   0.180  15.180   6.030
  337POPC   C3B 1945  -0.140  15.260   5.680
  337POPC   C4B 1946  -0.040  15.490   5.280
  338POPC   NC3 1947   0.360  14.830   7.140
  338POPC   PO4 1948   0.000  14.740   7.350
  338POPC   GL1 1949   0.060  14.560   6.950
  338POPC   GL2 1950  -0.070  14.780   6.800
  338POPC   C1A 1951  -0.100  14.300   6.580
  338POPC   D2A 1952  -0.180  13.920   6.350
  338POPC   C3A 1953  -0.410  13.940   5.910
  338POPC   C4A 1954  -0.760  13.910   5.550
  338POPC   C1B 1955   0.070  14.810   6.390
  338POPC   C2B 1956  -0.060  14.730   5.940
  338POPC   C3B 1957   0.160  14.700   5.480
  338POPC   C4B 1958   0.180  14.930   5.090
  339POPC   NC3 1959  17.190  12.730   7.630
  339POPC   PO4 1960  17.300  12.360   7.570
  339POPC   GL1 1961  17.560  12.560   7.310
  339POPC   GL2 1962  17.780  12.430   7.230
  339POPC   C1A 1963  17.400  12.640   6.900
  339POPC   D2A 1964  17.440  12.770   6.430
  339POPC   C3A 1965  17.420  12.400   6.180
  339POPC   C4A 1966  17.340  12.130   5.840
  339POPC   C1B 1967  17.720  12.190   6.870
  339POPC   C2B 1968  17.560  12.000   6.440
  339POPC   C3B 1969  17.660  11.690   6.100
  339POPC   C4B 1970  17.750  11.690   5.630
  340POPC   NC3 1971   6.500  12.570   7.330
  340POPC   PO4 1972   6.440  12.150   7.280
  340POPC   GL1 1973   6.370  12.240   7.000
  340POPC   GL2 1974   6.500  12.450   6.840
  340POPC   C1A 1975   6.200  12.090   6.560
  340POPC   D2A 1976   6.120  12.080   6.090
  340POPC   C3A 1977   5.850  12.000   5.730
  340POPC   C4A 1978   5.440  11.920   5.540
  340POPC   C1B 1979   6.370  12.520   6.380
  340POPC   C2B 1980   6.230  12.540   5.900
  340POPC   C3B 1981   6.420  12.560   5.410
  340POPC   C4B 1982   6.710  12.530   5.040
  341POPC   NC3 1983  17.810   4.900   8.210
  341POPC   PO4 1984  17.650   4.860   7.910
  341POPC   GL1 1985  17.650   4.850   7.540
  341POPC   GL2 1986  17.540   4.550   7.410
  341POPC   C1A 1987  17.460   5.030   7.130
  341POPC   D2A 1988  17.150   5.220   6.850
  341POPC   C3A 1989  17.270   5.520   6.520
  341POPC   C4A 1990  17.420   5.870   6.260
  341POPC   C1B 1991  17.690   4.630   7.000
  341POPC   C2B 1992  18.000   4.830   6.720
  341POPC   C3B 1993  18.460   4.740   6.610
  341POPC   C4B 1994  18.520   4.950   6.210
  342POPC   NC3 1995  13.210  14.980   6.950
  342POPC   PO4 1996  12.960  15.260   7.030
  342POPC   GL1 1997  12.910  15.170   6.630
  342POPC   GL2 1998  12.710  15.380   6.540
  342POPC   C1A 1999  13.130  15.090   6.230
  342POPC   D2A 2000  13.070  15.230   5.790
  342POPC   C3A 2001  13.350  15.430   5.500
  342POPC   C4A 2002  13.230  15.590   5.100
  342POPC   C1B 2003  12.650  15.220   6.120
  342POPC   C2B 2004  12.580  15.030   5.730
  342POPC   C3B 2005  12.700  14.680   5.410
  342POPC   C4B 2006  13.040  14.450   5.240
  343POPC   NC3 2007  13.450   3.340   7.670
  343POPC   PO4 2008  13.640   3.520   7.410
  343POPC   GL1 2009  13.750   3.690   7.030
  343POPC   GL2 2010  13.600   3.900   6.870
  343POPC   C1A 2011  14.010   3.640   6.610
  343POPC   D2A 2012  14.260   3.350   6.320
  343POPC   C3A 2013  14.330   3.580   5.970
  343POPC   C4A 2014  14.250   3.740   5.500
  343POPC   C1B 2015  13.520   3.810   6.450
  343POPC   C2B 2016  13.130   3.790   6.100
  343POPC   C3B 2017  13.030   3.860   5.680
  343POPC   C4B 2018  12.780   4.170   5.420
  344POPC   NC3 2019  13.210  10.680   7.690
  344POPC   PO4 2020  12.980  10.410   7.470
  344POPC   GL1 2021  13.060  10.140   7.240
  344POPC   GL2 2022  13.330  10.180   7.130
  344POPC   C1A 2023  12.850  10.030   6.830
  344POPC   D2A 2024  12.790   9.950   6.320
  344POPC   C3A 2025  12.990   9.780   5.950
  344POPC   C4A 2026  13.370   9.840   5.680
  344POPC   C1B 2027  13.340  10.100   6.700
  344POPC   C2B 2028  13.330   9.980   6.290
  344POPC   C3B 2029  13.650   9.670   6.160
  344POPC   C4B 2030  13.910   9.290   6.210
  345POPC   NC3 2031   4.090  12.440   7.330
  345POPC   PO4 2032   4.300  12.760   7.380
  345POPC   GL1 2033   4.590  12.670   7.060
  345POPC   GL2 2034   4.540  12.890   6.940
  345POPC   C1A 2035   4.600  12.430   6.630
  345POPC   D2A 2036   4.390  12.190   6.290
  345POPC   C3A 2037   4.650  12.030   5.970
  345POPC   C4A 2038   4.930  11.860   5.690
  345POPC   C1B 2039   4.370  13.150   6.610
  345POPC   C2B 2040   4.020  13.080   6.330
  345POPC   C3B 2041   3.800  13.140   5.920
  345POPC   C4B 2042   3.580  13.470   5.690
  346POPC   NC3 2043   1.020  12.960   7.690
  346POPC   PO4 2044   0.960  12.660   7.500
  346POPC   GL1 2045   1.070  12.880   7.150
  346POPC   GL2 2046   0.830  12.760   7.040
  346POPC   C1A 2047   1.210  12.640   6.750
  346POPC   D2A 2048   1.110  12.290   6.420
  346POPC   C3A 2049   1.260  12.060   6.060
  346POPC   C4A 2050   1.330  12.010   5.620
  346POPC   C1B 2051   0.730  12.710   6.560
  346POPC   C2B 2052   0.880  12.890   6.190
  346POPC   C3B 2053   0.870  12.900   5.720
  346POPC   C4B 2054   0.700  13.300   5.500
  347POPC   NC3 2055  15.720   6.440   8.370
  347POPC   PO4 2056  15.980   6.640   8.170
  347POPC   GL1 2057  16.010   6.580   7.740
  347POPC   GL2 2058  15.760   6.750   7.560
  347POPC   C1A 2059  16.100   6.480   7.310
  347POPC   D2A 2060  16.180   6.430   6.820
  347POPC   C3A 2061  16.090   6.130   6.540
  347POPC   C4A 2062  15.970   6.000   6.070
  347POPC   C1B 2063  15.570   6.580   7.130
  347POPC   C2B 2064  15.670   6.430   6.700
  347POPC   C3B 2065  15.600   6.220   6.290
  347POPC   C4B 2066  15.500   6.150   5.800
  348POPC   NC3 2067  14.140  11.340   8.330
  348POPC   PO4 2068  14.390  11.380   8.060
  348POPC   GL1 2069  14.570  11.310   7.780
  348POPC   GL2 2070  14.720  11.480   7.570
  348POPC   C1A 2071  14.330  11.240   7.410
  348POPC   D2A 2072  14.160  11.270   7.000
  348POPC   C3A 2073  13.990  11.120   6.620
  348POPC   C4A 2074  13.830  10.920   6.210
  348POPC   C1B 2075  14.670  11.410   7.070
  348POPC   C2B 2076  14.500  11.440   6.660
  348POPC   C3B 2077  14.370  11.100   6.330
  348POPC   C4B 2078  14.330  10.870   5.930
  349POPC   NC3 2079   0.830  13.370   7.150
  349POPC   PO4 2080   0.580  13.110   7.370
  349POPC   GL1 2081   0.400  12.870   7.090
  349POPC   GL2 2082   0.140  12.950   7.110
  349POPC   C1A 2083   0.360  13.030   6.670
  349POPC   D2A 2084   0.500  13.150   6.280
  349POPC   C3A 2085   0.360  12.850   5.960
  349POPC   C4A 2086   0.420  12.580   5.630
  349POPC   C1B 2087  -0.230  12.930   6.790
  349POPC   C2B 2088  -0.410  12.510   6.770
  349POPC   C3B 2089  -0.360  12.210   6.370
  349POPC   C4B 2090  -0.350  12.120   5.900
  350POPC   NC3 2091   9.760   1.400   6.470
  350POPC   PO4 2092   9.370   1.490   6.470
  350POPC   GL1 2093   9.370   1.610   6.140
  350POPC   GL2 2094   9.290   1.910   6.060
  350POPC   C1A 2095   9.270   1.520   5.700
  350POPC   D2A 2096   9.330   1.340   5.280
  350POPC   C3A 2097   9.120   1.130   4.950
  350POPC   C4A 2098   9.280   0.730   4.740
  350POPC   C1B 2099   9.430   2.200   5.720
  350POPC   C2B 2100   9.210   2.390   5.340
  350POPC   C3B 2101   9.080   2.360   4.890
  350POPC   C4B 2102   8.640   2.300   4.710
  351POPC   NC3 2103  10.420  13.590   7.530
  351POPC   PO4 2104  10.750  13.630   7.310
  351POPC   GL1 2105  10.760  13.500   6.900
  351POPC   GL2 2106  10.870  13.670   6.720
  351POPC   C1A 2107  10.510  13.420   6.540
  351POPC   D2A 2108  10.300  13.360   6.120
  351POPC   C3A 2109  10.190  13.570   5.720
  351POPC   C4A 2110   9.880  13.510   5.330
  351POPC   C1B 2111  11.270  13.880   6.540
  351POPC   C2B 2112  11.430  14.170   6.210
  351POPC   C3B 2113  11.430  14.420   5.870
  351POPC   C4B 2114  11.170  14.390   5.500
  352POPC   NC3 2115   3.490   5.300   7.790
  352POPC   PO4 2116   3.290   5.440   7.490
  352POPC   GL1 2117   2.930   5.280   7.340
  352POPC   GL2 2118   3.050   5.210   7.060
  352POPC   C1A 2119   2.740   5.540   6.990
  352POPC   D2A 2120   2.420   5.350   6.700
  352POPC   C3A 2121   2.580   5.440   6.280
  352POPC   C4A 2122   2.770   5.820   6.180
  352POPC   C1B 2123   2.900   5.190   6.600
  352POPC   C2B 2124   3.080   5.410   6.250
  352POPC   C3B 2125   3.440   5.480   6.080
  352POPC   C4B 2126   3.820   5.670   5.930
  353POPC   NC3 2127  12.440   8.860   7.920
  353POPC   PO4 2128  12.590   8.520   7.800
  353POPC   GL1 2129  12.670   8.510   7.450
  353POPC   GL2 2130  12.510   8.360   7.280
  353POPC   C1A 2131  12.750   8.790   7.100
  353POPC   D2A 2132  12.690   8.720   6.650
  353POPC   C3A 2133  12.730   8.550   6.180
  353POPC   C4A 2134  13.050   8.180   6.020
  353POPC   C1B 2135  12.900   8.310   7.000
  353POPC   C2B 2136  13.030   8.370   6.560
  353POPC   C3B 2137  13.290   8.610   6.270
  353POPC   C4B 2138  13.450   8.590   5.850
  354POPC   NC3 2139   5.080  15.290   7.440
  354POPC   PO4 2140   4.980  15.210   7.060
  354POPC   GL1 2141   5.320  15.150   6.780
  354POPC   GL2 2142   5.150  14.930   6.640
  354POPC   C1A 2143   5.390  15.190   6.320
  354POPC   D2A 2144   5.240  15.400   5.940
  354POPC   C3A 2145   5.390  15.250   5.560
  354POPC   C4A 2146   5.410  15.140   5.140
  354POPC   C1B 2147   5.160  14.730   6.220
  354POPC   C2B 2148   5.100  14.780   5.810
  354POPC   C3B 2149   5.100  14.870   5.350
  354POPC   C4B 2150   4.690  14.720   5.150
  355POPC   NC3 2151  16.450  12.370   7.000
  355POPC   PO4 2152  16.330  12.080   7.190
  355POPC   GL1 2153  16.210  11.890   6.860
  355POPC   GL2 2154  16.460  11.950   6.650
  355POPC   C1A 2155  15.950  11.580   6.660
  355POPC   D2A 2156  15.670  11.330   6.440
  355POPC   C3A 2157  15.620  11.460   6.000
  355POPC   C4A 2158  15.820  11.580   5.610
  355POPC   C1B 2159  16.510  12.360   6.460
  355POPC   C2B 2160  16.540  12.700   6.180
  355POPC   C3B 2161  16.690  13.120   6.070
  355POPC   C4B 2162  16.780  13.570   5.950
  356POPC   NC3 2163   9.610  16.520   6.830
  356POPC   PO4 2164   9.920  16.570   7.030
  356POPC   GL1 2165  10.090  16.460   6.700
  356POPC   GL2 2166  10.400  16.330   6.640
  356POPC   C1A 2167   9.920  16.380   6.280
  356POPC   D2A 2168   9.910  16.320   5.820
  356POPC   C3A 2169   9.710  16.460   5.430
  356POPC   C4A 2170   9.740  16.890   5.140
  356POPC   C1B 2171  10.740  16.190   6.330
  356POPC   C2B 2172  10.940  16.010   5.950
  356POPC   C3B 2173  11.040  16.180   5.490
  356POPC   C4B 2174  10.950  16.490   5.140
  357POPC   NC3 2175  13.780  15.230   7.550
  357POPC   PO4 2176  14.030  15.440   7.320
  357POPC   GL1 2177  13.880  15.410   6.930
  357POPC   GL2 2178  14.010  15.180   6.840
  357POPC   C1A 2179  13.890  15.710   6.580
  357POPC   D2A 2180  14.080  15.670   6.180
  357POPC   C3A 2181  14.500  15.420   6.140
  357POPC   C4A 2182  14.740  15.120   5.940
  357POPC   C1B 2183  14.060  15.240   6.420
  357POPC   C2B 2184  14.130  15.170   5.960
  357POPC   C3B 2185  14.310  15.130   5.550
  357POPC   C4B 2186  14.640  15.120   5.250
  358POPC   NC3 2187  15.950  15.400   6.590
  358POPC   PO4 2188  15.720  15.630   6.860
  358POPC   GL1 2189  15.550  15.580   6.550
  358POPC   GL2 2190  15.340  15.720   6.450
  358POPC   C1A 2191  15.660  15.490   6.080
  358POPC   D2A 2192  15.470  15.680   5.670
  358POPC   C3A 2193  15.040  15.500   5.520
  358POPC   C4A 2194  14.630  15.560   5.680
  358POPC   C1B 2195  15.420  15.940   6.080
  358POPC   C2B 2196  15.440  16.270   5.800
  358POPC   C3B 2197  15.100  16.420   5.470
  358POPC   C4B 2198  14.990  16.420   5.050
  359POPC   NC3 2199  11.990   2.310   7.260
  359POPC   PO4 2200  12.190   2.040   7.070
  359POPC   GL1 2201  12.290   2.220   6.720
  359POPC   GL2 2202  12.080   2.040   6.520
  359POPC   C1A 2203  12.650   2.380   6.510
  359POPC   D2A 2204  13.150   2.470   6.450
  359POPC   C3A 2205  13.340   2.720   6.170
  359POPC   C4A 2206  13.580   3.020   5.890
  359POPC   C1B 2207  11.970   1.980   6.060
  359POPC   C2B 2208  11.750   1.720   5.790
  359POPC   C3B 2209  11.680   1.630   5.300
  359POPC   C4B 2210  11.810   1.950   4.970
  360POPC   NC3 2211   1.030   0.390   6.960
  360POPC   PO4 2212   0.710   0.230   6.940
  360POPC   GL1 2213   0.490   0.270   6.690
  360POPC   GL2 2214   0.250   0.180   6.710
  360POPC   C1A 2215   0.420   0.490   6.320
  360POPC   D2A 2216   0.160   0.410   5.980
  360POPC   C3A 2217   0.220   0.570   5.560
  360POPC   C4A 2218   0.310   0.540   5.140
  360POPC   C1B 2219   0.200  -0.110   6.360
  360POPC   C2B 2220   0.130  -0.090   5.950
  360POPC   C3B 2221  -0.090   0.010   5.540
  360POPC   C4B 2222  -0.140   0.380   5.240
  361POPC   NC3 2223   3.520   1.770   6.910
  361POPC   PO4 2224   3.500   2.100   7.060
  361POPC   GL1 2225   3.680   2.240   6.690
  361POPC   GL2 2226   3.830   2.460   6.880
  361POPC   C1A 2227   3.660   2.340   6.230
  361POPC   D2A 2228   3.550   2.300   5.800
  361POPC   C3A 2229   3.700   2.410   5.390
  361POPC   C4A 2230   3.770   2.620   4.890
  361POPC   C1B 2231   4.000   2.560   6.470
  361POPC   C2B 2232   4.150   2.680   6.050
  361POPC   C3B 2233   4.080   2.770   5.590
  361POPC   C4B 2234   4.190   2.550   5.170
  362POPC   NC3 2235  16.650  13.140   7.600
  362POPC   PO4 2236  16.700  12.770   7.780
  362POPC   GL1 2237  16.450  12.770   7.440
  362POPC   GL2 2238  16.710  12.720   7.250
  362POPC   C1A 2239  16.320  12.950   7.030
  362POPC   D2A 2240  16.570  13.050   6.630
  362POPC   C3A 2241  16.410  13.440   6.430
  362POPC   C4A 2242  16.240  13.580   6.050
  362POPC   C1B 2243  16.830  12.600   6.830
  362POPC   C2B 2244  16.960  12.770   6.440
  362POPC   C3B 2245  17.080  12.830   5.960
  362POPC   C4B 2246  17.200  12.560   5.600
  363POPC   NC3 2247  13.220   3.540   6.730
  363POPC   PO4 2248  13.240   3.740   7.130
  363POPC   GL1 2249  13.240   4.110   6.980
  363POPC   GL2 2250  13.140   4.070   6.700
  363POPC   C1A 2251  13.490   4.440   6.760
  363POPC   D2A 2252  13.510   4.690   6.400
  363POPC   C3A 2253  13.540   4.610   5.930
  363POPC   C4A 2254  13.670   4.320   5.600
  363POPC   C1B 2255  13.290   4.170   6.290
  363POPC   C2B 2256  13.730   4.210   6.200
  363POPC   C3B 2257  14.050   4.440   5.890
  363POPC   C4B 2258  14.390   4.690   5.970
  364POPC   NC3 2259   1.530   8.130   7.080
  364POPC   PO4 2260   1.490   8.120   7.490
  364POPC   GL1 2261   1.290   8.410   7.330
  364POPC   GL2 2262   1.540   8.600   7.310
  364POPC   C1A 2263   1.210   8.590   6.910
  364POPC   D2A 2264   1.250   8.470   6.420
  364POPC   C3A 2265   1.120   8.040   6.150
  364POPC   C4A 2266   0.740   7.770   6.210
  364POPC   C1B 2267   1.820   8.560   6.890
  364POPC   C2B 2268   1.760   8.490   6.470
  364POPC   C3B 2269   1.610   8.280   6.060
  364POPC   C4B 2270   1.630   8.100   5.630
  365POPC   NC3 2271   4.820  11.540   7.060
  365POPC   PO4 2272   4.460  11.780   7.140
  365POPC   GL1 2273   4.500  11.700   6.800
  365POPC   GL2 2274   4.670  11.910   6.700
  365POPC   C1A 2275   4.530  11.530   6.340
  365POPC   D2A 2276   4.600  11.560   5.930
  365POPC   C3A 2277   4.570  11.630   5.420
  365POPC   C4A 2278   4.450  11.790   4.950
  365POPC   C1B 2279   4.960  11.800   6.330
  365POPC   C2B 2280   5.120  11.530   6.020
  365POPC   C3B 2281   4.990  11.350   5.610
  365POPC   C4B 2282   4.570  11.150   5.570
  366POPC   NC3 2283  17.630   0.250   7.430
  366POPC   PO4 2284  17.830  -0.030   7.290
  366POPC   GL1 2285  17.770  -0.020   6.940
  366POPC   GL2 2286  17.940  -0.230   6.830
  366POPC   C1A 2287  17.350   0.120   6.740
  366POPC   D2A 2288  16.920  -0.130   6.600
  366POPC   C3A 2289  16.860  -0.230   6.140
  366POPC   C4A 2290  16.680  -0.440   5.720
  366POPC   C1B 2291  17.580  -0.410   6.540
  366POPC   C2B 2292  17.390  -0.260   6.100
  366POPC   C3B 2293  17.180  -0.060   5.770
  366POPC   C4B 2294  17.070   0.110   5.340
  367POPC   NC3 2295  14.040  11.710   7.190
  367POPC   PO4 2296  14.090  12.070   7.250
  367POPC   GL1 2297  14.150  12.270   6.960
  367POPC   GL2 2298  13.880  12.450   6.950
  367POPC   C1A 2299  14.350  12.370   6.550
  367POPC   D2A 2300  14.480  12.160   6.170
  367POPC   C3A 2301  14.180  11.910   5.840
  367POPC   C4A 2302  13.760  11.820   5.790
  367POPC   C1B 2303  13.440  12.380   6.810
  367POPC   C2B 2304  13.330  12.160   6.440
  367POPC   C3B 2305  13.200  12.030   6.020
  367POPC   C4B 2306  12.910  11.850   5.630
  368POPC   NC3 2307  12.910   8.180   8.020
  368POPC   PO4 2308  13.270   8.280   7.950
  368POPC   GL1 2309  13.130   8.380   7.600
  368POPC   GL2 2310  13.130   8.140   7.440
  368POPC   C1A 2311  13.250   8.640   7.230
  368POPC   D2A 2312  13.150   8.780   6.770
  368POPC   C3A 2313  13.370   9.180   6.680
  368POPC   C4A 2314  13.550   9.580   6.620
  368POPC   C1B 2315  13.360   8.140   7.040
  368POPC   C2B 2316  13.540   8.250   6.620
  368POPC   C3B 2317  13.500   8.150   6.160
  368POPC   C4B 2318  13.440   7.920   5.740
  369POPC   NC3 2319  11.690   8.670   7.780
  369POPC   PO4 2320  11.370   8.740   7.600
  369POPC   GL1 2321  11.550   8.590   7.310
  369POPC   GL2 2322  11.470   8.300   7.440
  369POPC   C1A 2323  11.670   8.750   6.860
  369POPC   D2A 2324  11.670   8.710   6.420
  369POPC   C3A 2325  11.930   8.880   6.140
  369POPC   C4A 2326  12.060   9.130   5.810
  369POPC   C1B 2327  11.570   8.190   7.040
  369POPC   C2B 2328  11.380   8.300   6.590
  369POPC   C3B 2329  11.200   8.560   6.260
  369POPC   C4B 2330  11.060   8.750   5.870
  370POPC   NC3 2331   7.570   2.140   6.870
  370POPC   PO4 2332   7.680   1.880   6.560
  370POPC   GL1 2333   7.580   2.140   6.290
  370POPC   GL2 2334   7.430   1.960   6.080
  370POPC   C1A 2335   7.440   2.490   5.980
  370POPC   D2A 2336   7.420   2.800   5.680
  370POPC   C3A 2337   7.380   3.260   5.690
  370POPC   C4A 2338   7.020   3.630   5.670
  370POPC   C1B 2339   7.690   1.830   5.730
  370POPC   C2B 2340   8.040   1.930   5.510
  370POPC   C3B 2341   8.250   1.910   5.110
  370POPC   C4B 2342   8.120   2.120   4.730
  371POPC   NC3 2343   4.000   1.940   6.940
  371POPC   PO4 2344   4.400   1.910   6.950
  371POPC   GL1 2345   4.290   2.170   6.650
  371POPC   GL2 2346   4.330   2.450   6.760
  371POPC   C1A 2347   4.150   2.200   6.220
  371POPC   D2A 2348   4.050   2.210   5.750
  371POPC   C3A 2349   4.050   1.790   5.500
  371POPC   C4A 2350   4.120   1.310   5.440
  371POPC   C1B 2351   4.530   2.470   6.370
  371POPC   C2B 2352   4.620   2.390   5.890
  371POPC   C3B 2353   4.490   2.200   5.460
  371POPC   C4B 2354   4.680   2.400   5.040
  372POPC   NC3 2355   9.100   0.340   6.420
  372POPC   PO4 2356   9.350   0.640   6.480
  372POPC   GL1 2357   9.300   0.840   6.190
  372POPC   GL2 2358   9.450   1.110   6.150
  372POPC   C1A 2359   9.320   0.810   5.710
  372POPC   D2A 2360   9.510   0.860   5.270
  372POPC   C3A 2361   9.510   0.410   5.090
  372POPC   C4A 2362   9.280   0.070   5.310
  372POPC   C1B 2363   9.660   1.190   5.760
  372POPC   C2B 2364  10.070   0.960   5.680
  372POPC   C3B 2365  10.430   1.070   5.360
  372POPC   C4B 2366  10.770   1.290   5.200
  373POPC   NC3 2367   3.160  12.700   6.730
  373POPC   PO4 2368   2.920  12.420   6.900
  373POPC   GL1 2369   2.810  12.050   6.730
  373POPC   GL2 2370   2.640  12.120   6.550
  373POPC   C1A 2371   3.060  11.830   6.400
  373POPC   D2A 2372   3.460  11.620   6.210
  373POPC   C3A 2373   3.570  11.370   5.870
  373POPC   C4A 2374   3.740  11.240   5.460
  373POPC   C1B 2375   2.390  12.230   6.150
  373POPC   C2B 2376   2.200  12.170   5.710
  373POPC   C3B 2377   2.260  11.760   5.420
  373POPC   C4B 2378   2.460  11.600   5.000
  374POPC   NC3 2379   5.790  15.010   6.830
  374POPC   PO4 2380   5.740  15.410   6.840
  374POPC   GL1 2381   6.030  15.550   6.570
  374POPC   GL2 2382   6.150  15.240   6.570
  374POPC   C1A 2383   6.140  15.520   6.140
  374POPC   D2A 2384   6.240  15.930   5.930
  374POPC   C3A 2385   6.100  15.990   5.480
  374POPC   C4A 2386   5.840  16.000   5.030
  374POPC   C1B 2387   5.910  15.030   6.260
  374POPC   C2B 2388   5.720  15.240   5.910
  374POPC   C3B 2389   5.880  15.290   5.460
  374POPC   C4B 2390   5.850  15.300   5.000
  375POPC   NC3 2391   9.680  14.840   7.490
  375POPC   PO4 2392   9.430  14.530   7.350
  375POPC   GL1 2393   9.340  14.410   7.030
  375POPC   GL2 2394   9.590  14.230   6.950
  375POPC   C1A 2395   9.220  14.740   6.770
  375POPC   D2A 2396   8.840  14.850   6.460
  375POPC   C3A 2397   8.430  14.610   6.450
  375POPC   C4A 2398   8.060  14.330   6.620
  375POPC   C1B 2399   9.640  14.490   6.620
  375POPC   C2B 2400   9.670  14.650   6.200
  375POPC   C3B 2401   9.720  14.790   5.790
  375POPC   C4B 2402   9.600  15.030   5.430
  376POPC   NC3 2403  16.450  13.930   7.470
  376POPC   PO4 2404  16.620  14.280   7.370
  376POPC   GL1 2405  16.550  14.130   6.950
  376POPC   GL2 2406  16.710  13.870   7.030
  376POPC   C1A 2407  16.810  14.050   6.580
  376POPC   D2A 2408  16.770  14.020   6.150
  376POPC   C3A 2409  17.160  14.050   5.920
  376POPC   C4A 2410  17.570  13.820   5.850
  376POPC   C1B 2411  16.350  13.750   6.750
  376POPC   C2B 2412  15.950  13.620   6.650
  376POPC   C3B 2413  15.750  13.480   6.270
  376POPC   C4B 2414  15.480  13.470   5.920
  377POPC   NC3 2415   7.950   0.660   6.150
  377POPC   PO4 2416   7.630   0.620   6.370
  377POPC   GL1 2417   7.340   0.600   6.120
  377POPC   GL2 2418   7.230   0.310   5.960
  377POPC   C1A 2419   7.310   0.900   5.730
  377POPC   D2A 2420   7.420   1.170   5.380
  377POPC   C3A 2421   7.300   1.590   5.450
  377POPC   C4A 2422   7.180   1.960   5.720
  377POPC   C1B 2423   7.290   0.330   5.560
  377POPC   C2B 2424   7.310   0.150   5.150
  377POPC   C3B 2425   7.320  -0.210   4.890
  377POPC   C4B 2426   7.390  -0.450   4.530
  378POPC   NC3 2427  13.520   0.120   6.790
  378POPC   PO4 2428  13.380   0.320   6.480
  378POPC   GL1 2429  13.250   0.230   6.050
  378POPC   GL2 2430  12.920   0.180   6.050
  378POPC   C1A 2431  13.350   0.220   5.610
  378POPC   D2A 2432  13.290  -0.080   5.250
  378POPC   C3A 2433  13.710  -0.100   5.010
  378POPC   C4A 2434  13.920  -0.460   4.820
  378POPC   C1B 2435  12.780   0.480   5.690
  378POPC   C2B 2436  12.570   0.800   5.500
  378POPC   C3B 2437  12.420   1.240   5.350
  378POPC   C4B 2438  12.180   1.620   5.180
  379POPC   NC3 2439   2.550  13.140   7.270
  379POPC   PO4 2440   2.520  13.510   7.430
  379POPC   GL1 2441   2.370  13.700   7.100
  379POPC   GL2 2442   2.220  13.480   6.990
  379POPC   C1A 2443   2.430  13.870   6.660
  379POPC   D2A 2444   2.230  13.930   6.200
  379POPC   C3A 2445   2.030  13.720   5.840
  379POPC   C4A 2446   1.810  13.520   5.540
  379POPC   C1B 2447   2.390  13.360   6.630
  379POPC   C2B 2448   2.440  13.430   6.160
  379POPC   C3B 2449   2.480  13.480   5.710
  379POPC   C4B 2450   2.280  13.580   5.320
  380POPC   NC3 2451   3.850   6.650   7.520
  380POPC   PO4 2452   3.950   6.450   7.220
  380POPC   GL1 2453   3.780   6.380   6.840
  380POPC   GL2 2454   4.050   6.450   6.680
  380POPC   C1A 2455   3.480   6.730   6.640
  380POPC   D2A 2456   3.040   6.920   6.550
  380POPC   C3A 2457   2.830   6.730   6.190
  380POPC   C4A 2458   2.840   6.780   5.760
  380POPC   C1B 2459   3.890   6.280   6.280
  380POPC   C2B 2460   3.600   6.110   5.980
  380POPC   C3B 2461   3.580   5.950   5.600
  380POPC   C4B 2462   3.740   5.630   5.330
  381POPC   NC3 2463   2.440   5.850   7.320
  381POPC   PO4 2464   2.450   6.080   7.650
  381POPC   GL1 2465   2.650   6.270   7.330
  381POPC   GL2 2466   2.500   6.450   7.200
  381POPC   C1A 2467   2.640   6.110   6.900
  381POPC   D2A 2468   2.340   5.850   6.680
  381POPC   C3A 2469   2.220   5.780   6.190
  381POPC   C4A 2470   2.360   6.150   5.850
  381POPC   C1B 2471   2.670   6.630   6.790
  381POPC   C2B 2472   2.510   6.940   6.510
  381POPC   C3B 2473   2.560   7.130   6.100
  381POPC   C4B 2474   2.480   7.320   5.720
  382POPC   NC3 2475   8.010  13.380   6.750
  382POPC   PO4 2476   7.900  13.030   6.780
  382POPC   GL1 2477   7.610  13.230   6.500
  382POPC   GL2 2478   7.530  13.480   6.710
  382POPC   C1A 2479   7.600  13.110   6.050
  382POPC   D2A 2480   7.770  12.920   5.640
  382POPC   C3A 2481   7.640  13.100   5.260
  382POPC   C4A 2482   7.460  13.510   5.270
  382POPC   C1B 2483   7.340  13.610   6.330
  382POPC   C2B 2484   7.160  14.010   6.120
  382POPC   C3B 2485   6.920  14.280   5.850
  382POPC   C4B 2486   6.870  14.330   5.400
  383POPC   NC3 2487   9.910  15.630   7.280
  383POPC   PO4 2488   9.650  15.910   7.260
  383POPC   GL1 2489   9.670  15.760   6.890
  383POPC   GL2 2490   9.650  15.470   6.870
  383POPC   C1A 2491   9.880  15.980   6.540
  383POPC   D2A 2492   9.790  15.790   6.080
  383POPC   C3A 2493  10.100  15.840   5.780
  383POPC   C4A 2494  10.110  16.040   5.370
  383POPC   C1B 2495   9.330  15.210   6.700
  383POPC   C2B 2496   9.180  15.110   6.240
  383POPC   C3B 2497   9.220  14.750   5.910
  383POPC   C4B 2498   8.970  14.650   5.530
  384POPC   NC3 2499  17.410  17.170   7.560
  384POPC   PO4 2500  17.120  17.110   7.290
  384POPC   GL1 2501  17.170  17.080   6.940
  384POPC   GL2 2502  17.020  16.890   6.800
  384POPC   C1A 2503  17.200  17.260   6.510
  384POPC   D2A 2504  17.210  17.510   6.130
  384POPC   C3A 2505  17.200  17.400   5.750
  384POPC   C4A 2506  17.190  17.450   5.320
  384POPC   C1B 2507  16.830  16.650   6.440
  384POPC   C2B 2508  16.990  16.440   6.040
  384POPC   C3B 2509  16.960  16.490   5.590
  384POPC   C4B 2510  16.690  16.260   5.390
  385POPC   NC3 2511  12.090  13.930   7.170
  385POPC   PO4 2512  12.300  14.250   7.040
  385POPC   GL1 2513  12.140  14.200   6.630
  385POPC   GL2 2514  11.920  14.160   6.670
  385POPC   C1A 2515  11.970  14.380   6.230
  385POPC   D2A 2516  11.790  14.120   5.820
  385POPC   C3A 2517  12.070  14.060   5.470
  385POPC   C4A 2518  12.320  14.350   5.240
  385POPC   C1B 2519  11.930  13.910   6.290
  385POPC   C2B 2520  12.160  13.780   5.900
  385POPC   C3B 2521  12.480  13.490   5.740
  385POPC   C4B 2522  12.860  13.400   5.990
  386POPC   NC3 2523  11.920   5.220   7.860
  386POPC   PO4 2524  11.740   5.530   7.640
  386POPC   GL1 2525  11.830   5.550   7.240
  386POPC   GL2 2526  11.950   5.890   7.190
  386POPC   C1A 2527  12.010   5.560   6.770
  386POPC   D2A 2528  12.250   5.680   6.430
  386POPC   C3A 2529  12.330   6.060   6.120
  386POPC   C4A 2530  12.540   6.260   5.770
  386POPC   C1B 2531  12.160   6.280   7.090
  386POPC   C2B 2532  12.520   6.430   6.790
  386POPC   C3B 2533  12.710   6.500   6.340
  386POPC   C4B 2534  13.040   6.520   6.010
  387POPC   NC3 2535   6.710  11.410   6.890
  387POPC   PO4 2536   6.480  11.150   7.100
  387POPC   GL1 2537   6.450  10.970   6.750
  387POPC   GL2 2538   6.750  10.930   6.750
  387POPC   C1A 2539   6.090  11.030   6.570
  387POPC   D2A 2540   5.750  11.200   6.250
  387POPC   C3A 2541   5.440  11.070   5.940
  387POPC   C4A 2542   5.410  10.660   5.710
  387POPC   C1B 2543   6.590  11.050   6.310
  387POPC   C2B 2544   6.370  10.850   5.930
  387POPC   C3B 2545   6.250  10.490   5.680
  387POPC   C4B 2546   6.240  10.050   5.660
  388POPC   NC3 2547  16.550  16.230   7.460
  388POPC   PO4 2548  16.760  16.140   7.170
  388POPC   GL1 2549  16.680  16.000   6.840
  388POPC   GL2 2550  16.880  15.750   6.910
  388POPC   C1A 2551  16.580  16.160   6.400
  388POPC   D2A 2552  16.490  16.230   5.960
  388POPC   C3A 2553  16.230  16.200   5.530
  388POPC   C4A 2554  16.270  16.280   5.100
  388POPC   C1B 2555  16.650  15.630   6.570
  388POPC   C2B 2556  16.400  15.330   6.370
  388POPC   C3B 2557  16.060  15.300   6.130
  388POPC   C4B 2558  15.910  15.090   5.810
  389POPC   NC3 2559  13.140  11.380   7.180
  389POPC   PO4 2560  12.960  11.650   7.410
  389POPC   GL1 2561  13.100  11.970   7.150
  389POPC   GL2 2562  12.830  12.000   6.980
  389POPC   C1A 2563  13.140  11.740   6.730
  389POPC   D2A 2564  13.040  11.550   6.330
  389POPC   C3A 2565  13.040  11.460   5.900
  389POPC   C4A 2566  13.010  11.300   5.390
  389POPC   C1B 2567  12.810  12.100   6.510
  389POPC   C2B 2568  12.900  12.460   6.260
  389POPC   C3B 2569  13.000  12.840   6.030
  389POPC   C4B 2570  13.000  12.960   5.570
  390POPC   NC3 2571   9.830   3.350   7.120
  390POPC   PO4 2572   9.900   3.450   6.760
  390POPC   GL1 2573   9.790   3.390   6.450
  390POPC   GL2 2574  10.070   3.390   6.320
  390POPC   C1A 2575   9.540   3.110   6.140
  390POPC   D2A 2576   9.240   3.160   5.780
  390POPC   C3A 2577   9.340   2.920   5.410
  390POPC   C4A 2578   9.350   2.820   4.990
  390POPC   C1B 2579   9.960   3.480   5.900
  390POPC   C2B 2580   9.920   3.210   5.560
  390POPC   C3B 2581  10.130   2.960   5.270
  390POPC   C4B 2582  10.190   2.500   5.190
  391POPC   NC3 2583   2.450  12.380   6.970
  391POPC   PO4 2584   2.490  12.720   6.910
  391POPC   GL1 2585   2.410  12.830   6.530
  391POPC   GL2 2586   2.320  12.560   6.490
  391POPC   C1A 2587   2.740  12.550   6.260
  391POPC   D2A 2588   3.150  12.520   5.980
  391POPC   C3A 2589   3.590  12.660   5.780
  391POPC   C4A 2590   3.690  12.940   5.400
  391POPC   C1B 2591   2.010  12.610   6.240
  391POPC   C2B 2592   2.040  12.670   5.780
  391POPC   C3B 2593   2.140  12.620   5.310
  391POPC   C4B 2594   2.370  12.590   4.970
  392POPC   NC3 2595   8.060   4.630   6.920
  392POPC   PO4 2596   7.720   4.750   6.800
  392POPC   GL1 2597   7.870   4.670   6.500
  392POPC   GL2 2598   7.810   4.700   6.230
  392POPC   C1A 2599   8.110   4.320   6.220
  392POPC   D2A 2600   8.140   4.200   5.780
  392POPC   C3A 2601   8.350   3.760   5.780
  392POPC   C4A 2602   8.490   3.500   6.090
  392POPC   C1B 2603   8.140   4.730   5.900
  392POPC   C2B 2604   8.200   4.560   5.480
  392POPC   C3B 2605   8.150   4.450   5.060
  392POPC   C4B 2606   8.170   4.440   4.620
  393POPC   NC3 2607  16.460   7.300   8.240
  393POPC   PO4 2608  16.390   7.670   8.060
  393POPC   GL1 2609  16.220   7.700   7.770
  393POPC   GL2 2610  16.340   7.880   7.580
  393POPC   C1A 2611  16.200   7.450   7.350
  393POPC   D2A 2612  16.520   7.590   7.030
  393POPC   C3A 2613  16.670   8.000   6.800
  393POPC   C4A 2614  16.730   8.340   6.410
  393POPC   C1B 2615  16.410   8.130   7.170
  393POPC   C2B 2616  16.200   8.100   6.780
  393POPC   C3B 2617  15.900   7.870   6.490
  393POPC   C4B 2618  15.750   7.610   6.190
  394POPC   NC3 2619  11.130   9.690   7.600
  394POPC   PO4 2620  11.380   9.920   7.840
  394POPC   GL1 2621  11.570   9.900   7.500
  394POPC   GL2 2622  11.410  10.030   7.260
  394POPC   C1A 2623  11.760   9.590   7.270
  394POPC   D2A 2624  11.860   9.200   6.940
  394POPC   C3A 2625  11.830   9.260   6.510
  394POPC   C4A 2626  11.950   9.570   6.160
  394POPC   C1B 2627  11.730  10.050   6.880
  394POPC   C2B 2628  12.050   9.720   6.680
  394POPC   C3B 2629  12.520   9.710   6.630
  394POPC   C4B 2630  12.750   9.430   6.320
  395POPC   NC3 2631   7.440   3.290   6.880
  395POPC   PO4 2632   7.700   2.960   6.880
  395POPC   GL1 2633   7.720   2.670   6.560
  395POPC   GL2 2634   7.540   2.600   6.490
  395POPC   C1A 2635   7.870   2.750   6.120
  395POPC   D2A 2636   7.970   2.700   5.670
  395POPC   C3A 2637   8.360   2.800   5.430
  395POPC   C4A 2638   8.800   2.990   5.330
  395POPC   C1B 2639   7.420   2.960   6.210
  395POPC   C2B 2640   7.410   3.430   6.160
  395POPC   C3B 2641   7.190   3.820   6.120
  395POPC   C4B 2642   6.810   3.980   5.940
  396POPC   NC3 2643  12.830   1.000   6.590
  396POPC   PO4 2644  12.590   0.840   6.820
  396POPC   GL1 2645  12.380   1.040   6.580
  396POPC   GL2 2646  12.240   1.290   6.690
  396POPC   C1A 2647  12.480   1.240   6.170
  396POPC   D2A 2648  12.670   1.400   5.830
  396POPC   C3A 2649  12.890   1.180   5.480
  396POPC   C4A 2650  12.820   1.000   5.040
  396POPC   C1B 2651  12.070   1.510   6.360
  396POPC   C2B 2652  11.680   1.660   6.270
  396POPC   C3B 2653  11.560   2.130   6.380
  396POPC   C4B 2654  11.750   2.510   6.380
  397POPC   NC3 2655  10.720   0.220   7.190
  397POPC   PO4 2656  10.900   0.090   6.870
  397POPC   GL1 2657  11.090   0.010   6.500
  397POPC   GL2 2658  10.830  -0.050   6.350
  397POPC   C1A 2659  11.280  -0.100   6.100
  397POPC   D2A 2660  11.430  -0.380   5.760
  397POPC   C3A 2661  11.420  -0.280   5.320
  397POPC   C4A 2662  11.060  -0.170   5.040
  397POPC   C1B 2663  10.600   0.000   5.930
  397POPC   C2B 2664  10.270   0.030   5.600
  397POPC   C3B 2665   9.980   0.010   5.240
  397POPC   C4B 2666   9.680  -0.170   4.990
  398POPC   NC3 2667   3.210   0.470   6.480
  398POPC   PO4 2668   3.110   0.820   6.570
  398POPC   GL1 2669   3.100   0.740   6.170
  398POPC   GL2 2670   3.280   0.640   6.040
  398POPC   C1A 2671   2.960   0.890   5.730
  398POPC   D2A 2672   2.950   0.590   5.350
  398POPC   C3A 2673   2.890   0.620   4.890
  398POPC   C4A 2674   2.920   0.660   4.470
  398POPC   C1B 2675   3.480   0.940   5.700
  398POPC   C2B 2676   3.740   0.990   5.260
  398POPC   C3B 2677   4.010   0.750   5.000
  398POPC   C4B 2678   4.340   0.480   4.850
  399POPC   NC3 2679   4.820  16.990   6.980
  399POPC   PO4 2680   4.700  17.060   6.660
  399POPC   GL1 2681   4.690  17.100   6.230
  399POPC   GL2 2682   4.580  17.370   6.160
  399POPC   C1A 2683   4.950  16.910   5.870
  399POPC   D2A 2684   5.380  16.930   5.710
  399POPC   C3A 2685   5.520  16.650   5.310
  399POPC   C4A 2686   5.600  16.420   4.910
  399POPC   C1B 2687   4.710  17.400   5.700
  399POPC   C2B 2688   4.830  17.320   5.280
  399POPC   C3B 2689   5.160  17.550   5.060
  399POPC   C4B 2690   5.550  17.800   4.940
  400POPC   NC3 2691   5.560   9.000   7.700
  400POPC   PO4 2692   5.890   9.050   7.460
  400POPC   GL1 2693   5.850   9.140   7.070
  400POPC   GL2 2694   5.760   8.900   6.870
  400POPC   C1A 2695   6.170   9.280   6.770
  400POPC   D2A 2696   6.350   8.970   6.530
  400POPC   C3A 2697   6.360   8.870   6.190
  400POPC   C4A 2698   6.560   8.600   5.830
  400POPC   C1B 2699   5.710   9.310   6.590
  400POPC   C2B 2700   5.560   9.720   6.320
  400POPC   C3B 2701   5.370   9.980   5.980
  400POPC   C4B 2702   5.250  10.070   5.550
  401POPC   NC3 2703   1.980  17.940   7.120
  401POPC   PO4 2704   2.060  18.310   6.940
  401POPC   GL1 2705   2.190  18.370   6.630
  401POPC   GL2 2706   2.330  18.640   6.470
  401POPC   C1A 2707   2.080  18.380   6.170
  401POPC   D2A 2708   2.100  18.120   5.800
  401POPC   C3A 2709   1.780  18.090   5.510
  401POPC   C4A 2710   1.630  18.080   5.100
  401POPC   C1B 2711   2.530  18.600   6.040
  401POPC   C2B 2712   2.530  18.420   5.650
  401POPC   C3B 2713   2.240  18.130   5.340
  401POPC   C4B 2714   2.200  17.960   4.930
  402POPC   NC3 2715   5.540   1.430   6.640
  402POPC   PO4 2716   5.770   1.110   6.660
  402POPC   GL1 2717   5.740   1.280   6.210
  402POPC   GL2 2718   5.450   1.330   6.160
  402POPC   C1A 2719   5.820   1.550   5.880
  402POPC   D2A 2720   5.970   1.530   5.430
  402POPC   C3A 2721   5.980   1.880   5.060
  402POPC   C4A 2722   5.960   2.360   4.900
  402POPC   C1B 2723   5.010   1.180   6.110
  402POPC   C2B 2724   4.670   1.450   6.000
  402POPC   C3B 2725   4.360   1.680   6.330
  402POPC   C4B 2726   3.910   1.740   6.390
  403POPC   NC3 2727  13.080  17.660   6.350
  403POPC   PO4 2728  13.450  17.570   6.290
  403POPC   GL1 2729  13.540  17.200   5.980
  403POPC   GL2 2730  13.870  17.230   5.930
  403POPC   C1A 2731  13.290  17.330   5.590
  403POPC   D2A 2732  13.210  17.280   5.070
  403POPC   C3A 2733  12.800  17.300   4.840
  403POPC   C4A 2734  12.630  17.250   4.410
  403POPC   C1B 2735  13.700  16.940   5.610
  403POPC   C2B 2736  13.280  16.780   5.360
  403POPC   C3B 2737  12.960  16.490   5.470
  403POPC   C4B 2738  12.750  16.100   5.280
  404POPC   NC3 2739  18.160   1.600   7.250
  404POPC   PO4 2740  18.060   1.290   7.040
  404POPC   GL1 2741  18.010   1.450   6.680
  404POPC   GL2 2742  17.870   1.250   6.590
  404POPC   C1A 2743  18.210   1.720   6.330
  404POPC   D2A 2744  18.570   1.680   6.110
  404POPC   C3A 2745  18.740   1.200   6.030
  404POPC   C4A 2746  18.900   0.830   5.860
  404POPC   C1B 2747  17.640   1.030   6.290
  404POPC   C2B 2748  17.470   1.010   5.920
  404POPC   C3B 2749  17.200   0.940   5.510
  404POPC   C4B 2750  17.100   0.990   5.070
  405POPC   NC3 2751   3.530   9.690   7.490
  405POPC   PO4 2752   3.940   9.770   7.420
  405POPC   GL1 2753   3.770   9.770   7.130
  405POPC   GL2 2754   3.570   9.520   7.030
  405POPC   C1A 2755   3.570   9.990   6.780
  405POPC   D2A 2756   3.210  10.180   6.590
  405POPC   C3A 2757   3.270  10.470   6.230
  405POPC   C4A 2758   3.280  10.920   6.250
  405POPC   C1B 2759   3.630   9.490   6.620
  405POPC   C2B 2760   3.860   9.620   6.260
  405POPC   C3B 2761   4.260   9.660   6.000
  405POPC   C4B 2762   4.500   9.820   5.580
  406POPC   NC3 2763   8.150  15.020   7.710
  406POPC   PO4 2764   8.400  15.340   7.580
  406POPC   GL1 2765   8.430  15.500   7.130
  406POPC   GL2 2766   8.680  15.640   7.220
  406POPC   C1A 2767   8.530  15.390   6.660
  406POPC   D2A 2768   8.620  15.420   6.230
  406POPC   C3A 2769   8.980  15.430   5.970
  406POPC   C4A 2770   9.400  15.340   5.750
  406POPC   C1B 2771   8.940  15.690   6.750
  406POPC   C2B 2772   9.260  15.880   6.470
  406POPC   C3B 2773   9.470  16.180   6.190
  406POPC   C4B 2774   9.570  16.580   6.000
  407POPC   NC3 2775  15.500  16.620   6.650
  407POPC   PO4 2776  15.170  16.430   6.770
  407POPC   GL1 2777  15.340  16.190   6.490
  407POPC   GL2 2778  15.130  16.320   6.300
  407POPC   C1A 2779  15.630  16.430   6.190
  407POPC   D2A 2780  15.990  16.470   5.900
  407POPC   C3A 2781  15.830  16.470   5.450
  407POPC   C4A 2782  15.520  16.420   5.150
  407POPC   C1B 2783  15.060  16.610   5.970
  407POPC   C2B 2784  15.110  16.890   5.640
  407POPC   C3B 2785  15.010  17.340   5.460
  407POPC   C4B 2786  14.680  17.330   5.120
  408POPC   NC3 2787   7.750  17.900   7.450
  408POPC   PO4 2788   7.580  18.220   7.310
  408POPC   GL1 2789   7.570  17.970   6.860
  408POPC   GL2 2790   7.820  17.830   6.920
  408POPC   C1A 2791   7.470  18.120   6.480
  408POPC   D2A 2792   7.630  18.240   6.050
  408POPC   C3A 2793   7.500  18.480   5.680
  408POPC   C4A 2794   7.350  18.820   5.400
  408POPC   C1B 2795   7.800  17.780   6.520
  408POPC   C2B 2796   7.630  17.700   6.080
  408POPC   C3B 2797   7.590  17.850   5.670
  408POPC   C4B 2798   7.590  17.930   5.160
  409POPC   NC3 2799   4.730  17.570   6.670
  409POPC   PO4 2800   4.650  17.820   6.370
  409POPC   GL1 2801   4.670  17.820   5.960
  409POPC   GL2 2802   4.450  17.820   5.790
  409POPC   C1A 2803   4.670  18.260   5.800
  409POPC   D2A 2804   4.350  18.600   5.820
  409POPC   C3A 2805   3.890  18.490   5.850
  409POPC   C4A 2806   3.540  18.610   5.590
  409POPC   C1B 2807   4.250  18.100   5.510
  409POPC   C2B 2808   3.980  18.500   5.340
  409POPC   C3B 2809   3.540  18.440   5.100
  409POPC   C4B 2810   3.100  18.310   4.900
  410POPC   NC3 2811   7.290   1.010   6.270
  410POPC   PO4 2812   6.920   1.070   6.190
  410POPC   GL1 2813   6.750   1.170   5.840
  410POPC   GL2 2814   7.010   1.290   5.730
  410POPC   C1A 2815   6.520   0.890   5.570
  410POPC   D2A 2816   6.550   0.750   5.140
  410POPC   C3A 2817   6.730   1.160   4.940
  410POPC   C4A 2818   7.120   1.430   4.960
  410POPC   C1B 2819   6.930   1.010   5.370
  410POPC   C2B 2820   7.220   0.750   5.090
  410POPC   C3B 2821   7.650   0.700   4.870
  410POPC   C4B 2822   8.150   0.600   4.950
  411POPC   NC3 2823  13.990   3.880   7.400
  411POPC   PO4 2824  14.090   4.220   7.540
  411POPC   GL1 2825  14.010   4.370   7.160
  411POPC   GL2 2826  14.090   4.220   7.020
  411POPC   C1A 2827  13.910   4.650   6.750
  411POPC   D2A 2828  13.990   4.650   6.290
  411POPC   C3A 2829  13.900   4.980   5.950
  411POPC   C4A 2830  13.780   5.310   5.650
  411POPC   C1B 2831  14.030   4.150   6.620
  411POPC   C2B 2832  14.070   3.890   6.190
  411POPC   C3B 2833  13.750   3.900   5.810
  411POPC   C4B 2834  13.760   3.750   5.400
  412POPC   NC3 2835  15.780   1.250   7.340
  412POPC   PO4 2836  15.690   1.580   7.170
  412POPC   GL1 2837  15.590   1.450   6.770
  412POPC   GL2 2838  15.330   1.450   6.740
  412POPC   C1A 2839  15.610   1.760   6.420
  412POPC   D2A 2840  15.780   1.990   6.010
  412POPC   C3A 2841  15.680   2.060   5.600
  412POPC   C4A 2842  15.880   2.070   5.170
  412POPC   C1B 2843  15.020   1.480   6.480
  412POPC   C2B 2844  15.130   1.290   6.100
  412POPC   C3B 2845  15.410   1.430   5.690
  412POPC   C4B 2846  15.510   1.660   5.310
  413POPC   NC3 2847  15.910  18.140   7.280
  413POPC   PO4 2848  16.000  17.850   7.020
  413POPC   GL1 2849  15.930  18.050   6.750
  413POPC   GL2 2850  15.990  18.320   6.780
  413POPC   C1A 2851  16.090  18.090   6.330
  413POPC   D2A 2852  15.730  17.890   6.100
  413POPC   C3A 2853  15.490  17.800   5.670
  413POPC   C4A 2854  15.250  17.750   5.260
  413POPC   C1B 2855  16.290  18.460   6.440
  413POPC   C2B 2856  16.430  18.410   5.990
  413POPC   C3B 2857  16.290  18.380   5.580
  413POPC   C4B 2858  16.010  18.370   5.190
  414POPC   NC3 2859   7.190   4.280   6.890
  414POPC   PO4 2860   7.180   4.660   6.980
  414POPC   GL1 2861   7.230   4.840   6.620
  414POPC   GL2 2862   7.380   4.660   6.450
  414POPC   C1A 2863   6.910   4.910   6.290
  414POPC   D2A 2864   6.700   4.810   5.910
  414POPC   C3A 2865   6.780   4.400   5.710
  414POPC   C4A 2866   6.870   4.290   5.250
  414POPC   C1B 2867   7.310   4.770   6.040
  414POPC   C2B 2868   7.090   5.070   5.720
  414POPC   C3B 2869   7.350   5.120   5.360
  414POPC   C4B 2870   7.270   5.330   5.000
  415POPC   NC3 2871   2.020   3.900   7.310
  415POPC   PO4 2872   2.030   4.260   7.490
  415POPC   GL1 2873   2.000   4.520   7.180
  415POPC   GL2 2874   2.160   4.330   6.990
  415POPC   C1A 2875   1.640   4.730   7.020
  415POPC   D2A 2876   1.230   4.950   7.010
  415POPC   C3A 2877   1.010   4.860   6.630
  415POPC   C4A 2878   1.280   4.750   6.300
  415POPC   C1B 2879   1.920   4.500   6.620
  415POPC   C2B 2880   1.750   4.540   6.180
  415POPC   C3B 2881   1.800   4.230   5.800
  415POPC   C4B 2882   2.020   4.080   5.470
  416POPC   NC3 2883  16.020   6.210   7.950
  416POPC   PO4 2884  16.370   6.310   7.910
  416POPC   GL1 2885  16.520   6.390   7.530
  416POPC   GL2 2886  16.510   6.700   7.550
  416POPC   C1A 2887  16.900   6.520   7.320
  416POPC   D2A 2888  17.120   6.490   6.890
  416POPC   C3A 2889  17.160   6.730   6.520
  416POPC   C4A 2890  17.190   6.660   6.070
  416POPC   C1B 2891  16.200   6.990   7.470
  416POPC   C2B 2892  15.800   7.220   7.380
  416POPC   C3B 2893  15.550   7.500   7.060
  416POPC   C4B 2894  15.520   7.490   6.600
  417POPC   NC3 2895   6.130   5.330   7.340
  417POPC   PO4 2896   5.750   5.400   7.140
  417POPC   GL1 2897   5.590   5.430   6.720
  417POPC   GL2 2898   5.390   5.260   6.760
  417POPC   C1A 2899   5.730   5.210   6.310
  417POPC   D2A 2900   5.810   4.990   5.900
  417POPC   C3A 2901   5.500   4.820   5.580
  417POPC   C4A 2902   5.450   4.610   5.160
  417POPC   C1B 2903   5.190   5.070   6.410
  417POPC   C2B 2904   5.140   5.030   6.000
  417POPC   C3B 2905   4.980   4.720   5.700
  417POPC   C4B 2906   5.280   4.370   5.530
  418POPC   NC3 2907   1.460  12.850   7.460
  418POPC   PO4 2908   1.280  13.220   7.390
  418POPC   GL1 2909   1.330  13.210   7.030
  418POPC   GL2 2910   1.510  12.970   6.960
  418POPC   C1A 2911   1.070  13.130   6.690
  418POPC   D2A 2912   0.740  13.390   6.640
  418POPC   C3A 2913   0.730  13.670   6.220
  418POPC   C4A 2914   0.440  13.850   5.950
  418POPC   C1B 2915   1.580  13.020   6.520
  418POPC   C2B 2916   1.690  13.010   6.060
  418POPC   C3B 2917   2.040  13.190   5.790
  418POPC   C4B 2918   2.100  13.140   5.400
  419POPC   NC3 2919  18.020  18.270   6.870
  419POPC   PO4 2920  18.320  18.100   6.950
  419POPC   GL1 2921  18.250  18.020   6.560
  419POPC   GL2 2922  18.430  17.910   6.440
  419POPC   C1A 2923  17.900  17.980   6.330
  419POPC   D2A 2924  17.530  17.870   6.100
  419POPC   C3A 2925  17.300  17.880   5.690
  419POPC   C4A 2926  17.080  17.950   5.250
  419POPC   C1B 2927  18.270  18.020   5.990
  419POPC   C2B 2928  18.260  18.190   5.580
  419POPC   C3B 2929  17.940  18.190   5.230
  419POPC   C4B 2930  17.950  17.930   4.830
  420POPC   NC3 2931  16.710   2.510   7.040
  420POPC   PO4 2932  16.600   2.880   7.010
  420POPC   GL1 2933  16.540   2.740   6.670
  420POPC   GL2 2934  16.400   2.530   6.550
  420POPC   C1A 2935  16.500   3.080   6.340
  420POPC   D2A 2936  16.520   3.530   6.130
  420POPC   C3A 2937  16.770   3.750   6.420
  420POPC   C4A 2938  17.020   4.120   6.400
  420POPC   C1B 2939  16.560   2.190   6.310
  420POPC   C2B 2940  16.670   2.110   5.840
  420POPC   C3B 2941  16.780   2.260   5.400
  420POPC   C4B 2942  16.950   2.240   4.990
  421POPC   NC3 2943   5.800  17.860   6.490
  421POPC   PO4 2944   5.440  17.690   6.430
  421POPC   GL1 2945   5.090  17.820   6.110
  421POPC   GL2 2946   5.120  17.610   5.900
  421POPC   C1A 2947   5.200  18.170   5.860
  421POPC   D2A 2948   5.400  18.380   5.480
  421POPC   C3A 2949   5.260  18.630   5.120
  421POPC   C4A 2950   4.940  18.890   4.940
  421POPC   C1B 2951   5.240  17.450   5.540
  421POPC   C2B 2952   5.280  17.090   5.250
  421POPC   C3B 2953   5.180  16.890   4.830
  421POPC   C4B 2954   5.070  16.640   4.450
  422POPC   NC3 2955   3.940   4.600   7.230
  422POPC   PO4 2956   3.560   4.620   7.150
  422POPC   GL1 2957   3.380   4.620   6.850
  422POPC   GL2 2958   3.320   4.900   6.790
  422POPC   C1A 2959   3.290   4.400   6.470
  422POPC   D2A 2960   3.330   4.470   6.020
  422POPC   C3A 2961   2.900   4.700   5.920
  422POPC   C4A 2962   2.560   5.090   5.900
  422POPC   C1B 2963   3.340   4.860   6.340
  422POPC   C2B 2964   3.310   4.990   5.900
  422POPC   C3B 2965   3.150   5.290   5.620
  422POPC   C4B 2966   3.220   5.620   5.320
  423POPC   NC3 2967  11.100  13.910   7.110
  423POPC   PO4 2968  11.290  14.220   7.170
  423POPC   GL1 2969  11.290  14.240   6.870
  423POPC   GL2 2970  11.060  14.400   6.720
  423POPC   C1A 2971  11.550  14.520   6.580
  423POPC   D2A 2972  11.700  14.850   6.380
  423POPC   C3A 2973  11.640  14.840   5.900
  423POPC   C4A 2974  11.780  14.700   5.510
  423POPC   C1B 2975  11.020  14.350   6.290
  423POPC   C2B 2976  11.070  14.080   5.910
  423POPC   C3B 2977  11.320  13.890   5.560
  423POPC   C4B 2978  11.460  13.690   5.190
  424POPC   NC3 2979   3.420   7.550   7.440
  424POPC   PO4 2980   3.590   7.320   7.170
  424POPC   GL1 2981   3.750   7.330   6.820
  424POPC   GL2 2982   3.900   7.370   6.670
  424POPC   C1A 2983   3.490   7.200   6.430
  424POPC   D2A 2984   3.320   7.400   6.030
  424POPC   C3A 2985   2.990   7.240   5.740
  424POPC   C4A 2986   2.770   7.100   5.370
  424POPC   C1B 2987   3.890   7.410   6.230
  424POPC   C2B 2988   3.770   7.500   5.750
  424POPC   C3B 2989   3.450   7.510   5.380
  424POPC   C4B 2990   3.040   7.520   5.110
  425POPC   NC3 2991  15.510  13.860   7.660
  425POPC   PO4 2992  15.870  13.920   7.500
  425POPC   GL1 2993  15.930  13.590   7.320
  425POPC   GL2 2994  15.720  13.410   7.360
  425POPC   C1A 2995  16.360  13.490   7.190
  425POPC   D2A 2996  16.760  13.230   7.170
  425POPC   C3A 2997  17.130  13.540   7.150
  425POPC   C4A 2998  17.250  13.940   6.900
  425POPC   C1B 2999  15.880  13.200   6.990
  425POPC   C2B 3000  16.050  13.100   6.590
  425POPC   C3B 3001  16.230  13.060   6.150
  425POPC   C4B 3002  16.250  12.780   5.740
  426POPC   NC3 3003   2.420   7.510   7.600
  426POPC   PO4 3004   2.610   7.190   7.630
  426POPC   GL1 3005   2.550   7.260   7.210
  426POPC   GL2 3006   2.590   7.000   7.120
  426POPC   C1A 3007   2.490   7.380   6.740
  426POPC   D2A 3008   2.430   7.530   6.320
  426POPC   C3A 3009   2.030   7.580   6.110
  426POPC   C4A 3010   1.570   7.750   6.090
  426POPC   C1B 3011   2.210   6.840   6.950
  426POPC   C2B 3012   1.890   6.760   6.690
  426POPC   C3B 3013   1.640   6.720   6.260
  426POPC   C4B 3014   1.320   6.750   5.920
  427POPC   NC3 3015  13.290   0.790   6.420
  427POPC   PO4 3016  13.270   1.070   6.700
  427POPC   GL1 3017  13.530   1.280   6.480
  427POPC   GL2 3018  13.670   1.160   6.260
  427POPC   C1A 3019  13.990   1.490   6.470
  427POPC   D2A 3020  14.470   1.500   6.370
  427POPC   C3A 3021  14.630   1.690   5.980
  427POPC   C4A 3022  14.870   1.490   5.640
  427POPC   C1B 3023  13.460   1.200   5.850
  427POPC   C2B 3024  13.440   1.420   5.450
  427POPC   C3B 3025  13.290   1.410   4.990
  427POPC   C4B 3026  13.250   1.090   4.700
  428POPC   NC3 3027   0.530   4.450   7.630
  428POPC   PO4 3028   0.160   4.390   7.720
  428POPC   GL1 3029   0.220   4.190   7.330
  428POPC   GL2 3030   0.520   4.350   7.140
  428POPC   C1A 3031  -0.050   4.070   6.900
  428POPC   D2A 3032  -0.270   3.810   6.590
  428POPC   C3A 3033  -0.270   3.720   6.150
  428POPC   C4A 3034  -0.140   3.890   5.780
  428POPC   C1B 3035   0.700   4.380   6.710
  428POPC   C2B 3036   0.790   4.560   6.280
  428POPC   C3B 3037   0.870   4.830   5.930
  428POPC   C4B 3038   0.850   4.840   5.450
  429POPC   NC3 3039   0.850   2.380   7.070
  429POPC   PO4 3040   0.720   2.020   7.140
  429POPC   GL1 3041   0.690   1.950   6.720
  429POPC   GL2 3042   0.670   2.210   6.600
  429POPC   C1A 3043   0.500   1.800   6.300
  429POPC   D2A 3044   0.520   1.810   5.860
  429POPC   C3A 3045   0.450   1.440   5.610
  429POPC   C4A 3046   0.150   1.090   5.510
  429POPC   C1B 3047   0.860   2.400   6.220
  429POPC   C2B 3048   0.850   2.640   5.810
  429POPC   C3B 3049   0.710   3.000   5.580
  429POPC   C4B 3050   0.380   3.060   5.280
  430POPC   NC3 3051   3.450  13.290   7.560
  430POPC   PO4 3052   3.750  13.000   7.480
  430POPC   GL1 3053   3.880  12.750   7.110
  430POPC   GL2 3054   3.690  12.520   6.960
  430POPC   C1A 3055   4.120  12.640   6.740
  430POPC   D2A 3056   4.370  12.720   6.380
  430POPC   C3A 3057   4.440  13.050   6.070
  430POPC   C4A 3058   4.690  13.140   5.630
  430POPC   C1B 3059   3.750  12.260   6.590
  430POPC   C2B 3060   3.800  12.180   6.170
  430POPC   C3B 3061   3.840  12.240   5.720
  430POPC   C4B 3062   3.720  12.330   5.300
  431POPC   NC3 3063   9.890   2.930   6.540
  431POPC   PO4 3064   9.740   2.750   6.890
  431POPC   GL1 3065   9.740   2.510   6.510
  431POPC   GL2 3066   9.630   2.200   6.400
  431POPC   C1A 3067  10.050   2.450   6.210
  431POPC   D2A 3068   9.910   2.270   5.790
  431POPC   C3A 3069  10.110   1.990   5.500
  431POPC   C4A 3070  10.140   2.030   4.970
  431POPC   C1B 3071   9.540   2.580   6.100
  431POPC   C2B 3072   9.230   2.660   5.780
  431POPC   C3B 3073   8.810   2.530   5.580
  431POPC   C4B 3074   8.670   2.210   5.240
  432POPC   NC3 3075   3.370  13.720   7.230
  432POPC   PO4 3076   3.640  14.000   7.170
  432POPC   GL1 3077   3.740  14.010   6.800
  432POPC   GL2 3078   3.990  14.010   6.760
  432POPC   C1A 3079   3.500  13.920   6.440
  432POPC   D2A 3080   3.600  13.900   5.960
  432POPC   C3A 3081   3.270  13.930   5.660
  432POPC   C4A 3082   3.180  14.080   5.230
  432POPC   C1B 3083   4.390  14.060   6.490
  432POPC   C2B 3084   4.700  13.920   6.220
  432POPC   C3B 3085   5.120  13.620   6.150
  432POPC   C4B 3086   5.560  13.770   5.980
  433POPC   NC3 3087  16.670   1.730   7.270
  433POPC   PO4 3088  16.640   1.950   6.970
  433POPC   GL1 3089  16.920   2.140   6.630
  433POPC   GL2 3090  16.980   2.380   6.620
  433POPC   C1A 3091  17.360   2.030   6.470
  433POPC   D2A 3092  17.640   1.640   6.460
  433POPC   C3A 3093  17.790   1.450   6.040
  433POPC   C4A 3094  17.870   1.520   5.600
  433POPC   C1B 3095  17.080   2.370   6.200
  433POPC   C2B 3096  17.130   2.270   5.710
  433POPC   C3B 3097  17.070   1.860   5.510
  433POPC   C4B 3098  17.150   1.500   5.240
  434POPC   NC3 3099   6.610   6.410   7.150
  434POPC   PO4 3100   6.380   6.070   7.070
  434POPC   GL1 3101   6.310   6.090   6.730
  434POPC   GL2 3102   6.460   5.880   6.650
  434POPC   C1A 3103   6.560   6.380   6.490
  434POPC   D2A 3104   6.920   6.450   6.220
  434POPC   C3A 3105   6.820   6.790   5.900
  434POPC   C4A 3106   6.660   7.220   5.800
  434POPC   C1B 3107   6.190   6.110   6.280
  434POPC   C2B 3108   5.870   6.280   6.100
  434POPC   C3B 3109   5.490   6.480   6.000
  434POPC   C4B 3110   5.280   6.830   6.020
  435POPC   NC3 3111   4.180   7.260   7.060
  435POPC   PO4 3112   3.990   7.610   7.190
  435POPC   GL1 3113   3.830   7.760   6.800
  435POPC   GL2 3114   3.590   7.750   6.890
  435POPC   C1A 3115   4.120   7.830   6.460
  435POPC   D2A 3116   4.320   7.700   6.060
  435POPC   C3A 3117   4.290   7.510   5.640
  435POPC   C4A 3118   4.280   7.150   5.360
  435POPC   C1B 3119   3.290   7.780   6.530
  435POPC   C2B 3120   3.030   8.080   6.370
  435POPC   C3B 3121   2.930   8.190   5.890
  435POPC   C4B 3122   3.050   8.430   5.590
  436POPC   NC3 3123  11.450  12.460   7.250
  436POPC   PO4 3124  11.710  12.180   7.120
  436POPC   GL1 3125  11.940  11.970   6.830
  436POPC   GL2 3126  11.980  12.110   6.660
  436POPC   C1A 3127  12.350  11.880   7.000
  436POPC   D2A 3128  12.600  11.560   6.830
  436POPC   C3A 3129  12.510  11.660   6.430
  436POPC   C4A 3130  12.590  11.480   6.010
  436POPC   C1B 3131  12.210  12.210   6.220
  436POPC   C2B 3132  12.590  12.110   6.080
  436POPC   C3B 3133  12.910  12.310   5.760
  436POPC   C4B 3134  13.300  12.510   5.650
  437POPC   NC3 3135   7.570   8.940   6.890
  437POPC   PO4 3136   7.260   8.760   6.800
  437POPC   GL1 3137   7.220   8.480   6.500
  437POPC   GL2 3138   6.930   8.360   6.550
  437POPC   C1A 3139   7.130   8.410   6.070
  437POPC   D2A 3140   6.950   8.330   5.630
  437POPC   C3A 3141   7.040   8.600   5.310
  437POPC   C4A 3142   7.290   8.950   5.170
  437POPC   C1B 3143   6.800   8.710   6.270
  437POPC   C2B 3144   7.000   9.110   6.080
  437POPC   C3B 3145   7.140   9.490   5.860
  437POPC   C4B 3146   7.090   9.880   5.740
  438POPC   NC3 3147   4.570   4.950   6.970
  438POPC   PO4 3148   4.380   4.730   7.260
  438POPC   GL1 3149   4.330   4.640   6.790
  438POPC   GL2 3150   4.580   4.580   6.580
  438POPC   C1A 3151   4.150   4.450   6.380
  438POPC   D2A 3152   4.160   4.430   5.900
  438POPC   C3A 3153   4.280   4.320   5.400
  438POPC   C4A 3154   4.540   4.240   5.010
  438POPC   C1B 3155   4.890   4.590   6.300
  438POPC   C2B 3156   5.170   4.350   6.080
  438POPC   C3B 3157   5.130   3.990   5.810
  438POPC   C4B 3158   5.020   3.920   5.420
  439POPC   NC3 3159   5.270   3.130   6.940
  439POPC   PO4 3160   4.950   3.260   7.100
  439POPC   GL1 3161   4.790   3.120   6.700
  439POPC   GL2 3162   5.010   3.250   6.560
  439POPC   C1A 3163   4.520   3.210   6.330
  439POPC   D2A 3164   4.330   3.350   5.910
  439POPC   C3A 3165   4.350   3.320   5.440
  439POPC   C4A 3166   4.380   3.370   4.970
  439POPC   C1B 3167   5.030   3.230   6.080
  439POPC   C2B 3168   4.810   3.190   5.660
  439POPC   C3B 3169   4.770   3.510   5.240
  439POPC   C4B 3170   4.630   3.780   4.870
  440POPC   NC3 3171  14.310  17.400   6.970
  440POPC   PO4 3172  14.010  17.210   6.760
  440POPC   GL1 3173  14.100  17.040   6.360
  440POPC   GL2 3174  13.960  16.810   6.260
  440POPC   C1A 3175  14.360  17.100   6.030
  440POPC   D2A 3176  14.610  16.930   5.670
  440POPC   C3A 3177  14.630  16.570   5.490
  440POPC   C4A 3178  14.490  16.140   5.380
  440POPC   C1B 3179  14.090  16.730   5.850
  440POPC   C2B 3180  14.170  16.740   5.420
  440POPC   C3B 3181  13.810  16.750   5.150
  440POPC   C4B 3182  13.460  16.870   4.930
  441POPC   NC3 3183  12.050   9.520   7.700
  441POPC   PO4 3184  12.060   9.170   7.860
  441POPC   GL1 3185  12.120   8.780   7.580
  441POPC   GL2 3186  12.330   8.860   7.340
  441POPC   C1A 3187  11.970   8.490   7.250
  441POPC   D2A 3188  12.120   8.190   6.870
  441POPC   C3A 3189  12.500   8.140   6.690
  441POPC   C4A 3190  12.710   8.040   6.310
  441POPC   C1B 3191  12.200   8.760   6.870
  441POPC   C2B 3192  12.190   8.590   6.420
  441POPC   C3B 3193  12.300   8.290   6.120
  441POPC   C4B 3194  12.360   7.990   5.770
  442POPC   NC3 3195   3.650  15.980   6.710
  442POPC   PO4 3196   4.010  15.820   6.840
  442POPC   GL1 3197   3.960  15.660   6.490
  442POPC   GL2 3198   3.860  15.830   6.300
  442POPC   C1A 3199   3.980  15.270   6.220
  442POPC   D2A 3200   3.790  14.890   6.020
  442POPC   C3A 3201   3.960  14.770   5.620
  442POPC   C4A 3202   3.740  14.510   5.320
  442POPC   C1B 3203   3.970  15.810   5.860
  442POPC   C2B 3204   3.980  15.690   5.410
  442POPC   C3B 3205   4.090  15.450   5.000
  442POPC   C4B 3206   4.440  15.400   4.650
  443POPC   NC3 3207  10.420   8.370   6.990
  443POPC   PO4 3208  10.570   8.720   7.000
  443POPC   GL1 3209  10.820   8.750   6.770
  443POPC   GL2 3210  11.110   8.690   6.810
  443POPC   C1A 3211  10.930   8.970   6.400
  443POPC   D2A 3212  11.360   9.040   6.130
  443POPC   C3A 3213  11.530   9.430   5.960
  443POPC   C4A 3214  11.440   9.880   5.800
  443POPC   C1B 3215  11.300   9.100   6.690
  443POPC   C2B 3216  11.180   9.460   6.350
  443POPC   C3B 3217  11.400   9.850   6.330
  443POPC   C4B 3218  11.770  10.050   6.140
  444POPC   NC3 3219   3.180  12.000   7.550
  444POPC   PO4 3220   3.270  11.610   7.590
  444POPC   GL1 3221   3.320  11.560   7.190
  444POPC   GL2 3222   3.480  11.440   6.970
  444POPC   C1A 3223   3.040  11.560   6.820
  444POPC   D2A 3224   2.660  11.560   6.510
  444POPC   C3A 3225   2.730  11.840   6.080
  444POPC   C4A 3226   2.880  12.150   5.800
  444POPC   C1B 3227   3.360  11.310   6.570
  444POPC   C2B 3228   3.020  11.390   6.250
  444POPC   C3B 3229   3.060  11.540   5.800
  444POPC   C4B 3230   2.840  11.730   5.430
  445POPC   NC3 3231  17.780   2.800   6.940
  445POPC   PO4 3232  18.040   2.720   7.120
  445POPC   GL1 3233  18.370   2.670   6.820
  445POPC   GL2 3234  18.270   2.890   6.710
  445POPC   C1A 3235  18.360   2.580   6.340
  445POPC   D2A 3236  18.280   2.210   6.080
  445POPC   C3A 3237  18.270   2.210   5.610
  445POPC   C4A 3238  18.230   1.890   5.300
  445POPC   C1B 3239  18.190   3.250   6.460
  445POPC   C2B 3240  18.190   3.560   6.140
  445POPC   C3B 3241  17.960   3.720   5.750
  445POPC   C4B 3242  17.610   3.910   5.520
  446POPC   NC3 3243  13.030   5.070   7.890
  446POPC   PO4 3244  13.260   4.940   7.620
  446POPC   GL1 3245  13.390   5.140   7.260
  446POPC   GL2 3246  13.650   5.210   7.370
  446POPC   C1A 3247  13.480   5.020   6.820
  446POPC   D2A 3248  13.840   5.040   6.550
  446POPC   C3A 3249  13.530   5.160   6.220
  446POPC   C4A 3250  13.360   5.510   5.950
  446POPC   C1B 3251  13.950   5.090   7.070
  446POPC   C2B 3252  14.290   4.980   6.760
  446POPC   C3B 3253  14.450   4.910   6.400
  446POPC   C4B 3254  14.820   4.680   6.200
  447POPC   NC3 3255  17.590   3.850   7.730
  447POPC   PO4 3256  17.790   4.040   7.410
  447POPC   GL1 3257  17.750   4.090   7.010
  447POPC   GL2 3258  17.950   3.840   6.960
  447POPC   C1A 3259  17.420   4.300   6.720
  447POPC   D2A 3260  17.390   4.470   6.310
  447POPC   C3A 3261  17.790   4.560   6.210
  447POPC   C4A 3262  18.180   4.450   6.350
  447POPC   C1B 3263  17.890   3.630   6.550
  447POPC   C2B 3264  17.740   3.440   6.200
  447POPC   C3B 3265  17.520   3.450   5.780
  447POPC   C4B 3266  17.510   3.450   5.310
  448POPC   NC3 3267  14.530  12.450   7.260
  448POPC   PO4 3268  14.600  12.080   7.420
  448POPC   GL1 3269  14.670  11.950   7.110
  448POPC   GL2 3270  14.450  11.870   6.920
  448POPC   C1A 3271  14.930  11.740   6.780
  448POPC   D2A 3272  15.160  11.380   6.680
  448POPC   C3A 3273  14.850  11.030   6.600
  448POPC   C4A 3274  14.760  10.930   6.180
  448POPC   C1B 3275  14.230  11.840   6.520
  448POPC   C2B 3276  14.040  11.520   6.280
  448POPC   C3B 3277  14.140  11.320   5.870
  448POPC   C4B 3278  14.020  11.080   5.520
  449POPC   NC3 3279   3.180  14.590   7.210
  449POPC   PO4 3280   2.820  14.460   7.210
  449POPC   GL1 3281   2.840  14.450   6.880
  449POPC   GL2 3282   2.560  14.390   6.680
  449POPC   C1A 3283   2.890  14.050   6.570
  449POPC   D2A 3284   3.060  14.010   6.150
  449POPC   C3A 3285   2.660  13.890   5.870
  449POPC   C4A 3286   2.750  13.800   5.420
  449POPC   C1B 3287   2.650  14.240   6.230
  449POPC   C2B 3288   2.570  14.350   5.810
  449POPC   C3B 3289   2.300  14.630   5.540
  449POPC   C4B 3290   2.100  14.910   5.250
  450POPC   NC3 3291  12.910  13.320   7.240
  450POPC   PO4 3292  13.250  13.550   7.190
  450POPC   GL1 3293  13.220  13.340   6.900
  450POPC   GL2 3294  12.890  13.360   6.770
  450POPC   C1A 3295  13.430  13.550   6.550
  450POPC   D2A 3296  13.480  13.680   6.130
  450POPC   C3A 3297  13.330  13.490   5.730
  450POPC   C4A 3298  12.960  13.430   5.460
  450POPC   C1B 3299  12.550  13.280   6.520
  450POPC   C2B 3300  12.290  13.330   6.160
  450POPC   C3B 3301  12.040  13.140   5.850
  450POPC   C4B 3302  11.660  13.090   5.560
  451POPC   NC3 3303   6.280   0.910   6.680
  451POPC   PO4 3304   6.090   0.970   6.360
  451POPC   GL1 3305   6.110   1.210   6.140
  451POPC   GL2 3306   6.070   0.950   5.870
  451POPC   C1A 3307   6.330   1.340   5.720
  451POPC   D2A 3308   6.430   1.300   5.300
  451POPC   C3A 3309   6.130   1.400   4.910
  451POPC   C4A 3310   6.040   1.290   4.510
  451POPC   C1B 3311   5.630   1.120   5.750
  451POPC   C2B 3312   5.210   1.390   5.660
  451POPC   C3B 3313   4.880   1.650   5.570
  451POPC   C4B 3314   4.470   1.820   5.720
  452POPC   NC3 3315   6.880  11.810   7.210
  452POPC   PO4 3316   7.170  11.810   6.970
  452POPC   GL1 3317   6.830  11.810   6.680
  452POPC   GL2 3318   6.570  11.900   6.810
  452POPC   C1A 3319   6.590  11.520   6.370
  452POPC   D2A 3320   6.430  11.660   5.980
  452POPC   C3A 3321   6.130  11.390   5.930
  452POPC   C4A 3322   6.070  11.100   5.530
  452POPC   C1B 3323   6.730  12.160   6.460
  452POPC   C2B 3324   6.600  12.240   6.040
  452POPC   C3B 3325   6.380  12.110   5.620
  452POPC   C4B 3326   6.170  11.740   5.420
  453POPC   NC3 3327   1.060  14.910   7.470
  453POPC   PO4 3328   1.030  14.580   7.250
  453POPC   GL1 3329   1.300  14.280   6.970
  453POPC   GL2 3330   1.060  14.370   6.720
  453POPC   C1A 3331   1.570  14.170   6.640
  453POPC   D2A 3332   1.790  14.080   6.270
  453POPC   C3A 3333   1.570  14.060   5.820
  453POPC   C4A 3334   1.440  14.080   5.350
  453POPC   C1B 3335   0.860  14.310   6.340
  453POPC   C2B 3336   0.720  14.310   5.900
  453POPC   C3B 3337   0.430  14.210   5.530
  453POPC   C4B 3338   0.470  13.960   5.120
  454POPC   NC3 3339   0.310  17.330   6.850
  454POPC   PO4 3340   0.510  16.980   6.900
  454POPC   GL1 3341   0.760  17.000   6.580
  454POPC   GL2 3342   0.590  17.090   6.400
  454POPC   C1A 3343   0.870  16.710   6.290
  454POPC   D2A 3344   0.600  16.410   6.040
  454POPC   C3A 3345   0.200  16.420   5.730
  454POPC   C4A 3346   0.040  16.400   5.280
  454POPC   C1B 3347   0.350  17.220   6.030
  454POPC   C2B 3348   0.200  17.320   5.580
  454POPC   C3B 3349  -0.170  17.380   5.340
  454POPC   C4B 3350  -0.600  17.440   5.270
  455POPC   NC3 3351   5.500  17.230   6.140
  455POPC   PO4 3352   5.840  17.420   6.240
  455POPC   GL1 3353   5.690  17.780   6.080
  455POPC   GL2 3354   5.630  17.740   5.760
  455POPC   C1A 3355   5.770  18.220   5.850
  455POPC   D2A 3356   5.840  18.620   5.630
  455POPC   C3A 3357   5.880  18.600   5.200
  455POPC   C4A 3358   6.030  18.570   4.800
  455POPC   C1B 3359   5.360  17.890   5.480
  455POPC   C2B 3360   4.920  17.990   5.480
  455POPC   C3B 3361   4.500  17.780   5.300
  455POPC   C4B 3362   4.050  17.610   5.360
  456POPC   NC3 3363  15.530  14.840   7.110
  456POPC   PO4 3364  15.530  15.230   7.130
  456POPC   GL1 3365  15.550  15.230   6.770
  456POPC   GL2 3366  15.620  15.020   6.670
  456POPC   C1A 3367  15.190  15.070   6.520
  456POPC   D2A 3368  14.890  14.770   6.260
  456POPC   C3A 3369  14.990  14.670   5.830
  456POPC   C4A 3370  15.250  14.340   5.600
  456POPC   C1B 3371  15.610  14.980   6.220
  456POPC   C2B 3372  15.550  14.700   5.850
  456POPC   C3B 3373  15.650  14.580   5.400
  456POPC   C4B 3374  15.610  14.300   5.030
  457POPC   NC3 3375  11.910   6.990   7.550
  457POPC   PO4 3376  12.270   7.070   7.600
  457POPC   GL1 3377  12.160   7.190   7.140
  457POPC   GL2 3378  11.860   7.220   7.050
  457POPC   C1A 3379  12.310   6.950   6.750
  457POPC   D2A 3380  12.500   6.990   6.340
  457POPC   C3A 3381  12.880   7.000   6.120
  457POPC   C4A 3382  13.010   6.930   5.660
  457POPC   C1B 3383  11.600   7.340   6.650
  457POPC   C2B 3384  11.540   7.310   6.170
  457POPC   C3B 3385  11.550   7.170   5.680
  457POPC   C4B 3386  11.250   6.820   5.560
  458POPC   NC3 3387   6.550  17.000   6.550
  458POPC   PO4 3388   6.180  17.160   6.520
  458POPC   GL1 3389   6.210  17.230   6.090
  458POPC   GL2 3390   6.230  16.930   6.110
  458POPC   C1A 3391   6.380  17.190   5.660
  458POPC   D2A 3392   6.370  17.160   5.180
  458POPC   C3A 3393   6.410  16.700   5.060
  458POPC   C4A 3394   6.590  16.520   4.700
  458POPC   C1B 3395   6.390  16.670   5.730
  458POPC   C2B 3396   6.590  16.310   5.480
  458POPC   C3B 3397   6.640  15.830   5.420
  458POPC   C4B 3398   6.770  15.420   5.240
  459POPC   NC3 3399  14.770   0.620   6.770
  459POPC   PO4 3400  14.950   0.340   6.950
  459POPC   GL1 3401  15.120   0.240   6.590
  459POPC   GL2 3402  14.980   0.440   6.340
  459POPC   C1A 3403  15.420   0.150   6.230
  459POPC   D2A 3404  15.770   0.010   5.890
  459POPC   C3A 3405  15.870  -0.020   5.400
  459POPC   C4A 3406  15.510   0.090   5.150
  459POPC   C1B 3407  14.940   0.780   6.090
  459POPC   C2B 3408  15.110   1.020   5.680
  459POPC   C3B 3409  14.950   1.090   5.280
  459POPC   C4B 3410  14.670   1.170   4.930
  460POPC   NC3 3411   6.670   4.740   6.930
  460POPC   PO4 3412   6.340   4.520   6.820
  460POPC   GL1 3413   6.420   4.710   6.370
  460POPC   GL2 3414   6.470   4.380   6.300
  460POPC   C1A 3415   6.230   5.050   6.150
  460POPC   D2A 3416   6.290   5.130   5.710
  460POPC   C3A 3417   6.710   5.400   5.730
  460POPC   C4A 3418   6.900   5.770   5.700
  460POPC   C1B 3419   6.400   3.950   6.220
  460POPC   C2B 3420   6.600   3.500   6.070
  460POPC   C3B 3421   6.390   3.420   5.640
  460POPC   C4B 3422   6.210   3.480   5.280
  461POPC   NC3 3423  14.310  18.280   7.170
  461POPC   PO4 3424  14.070  18.490   6.910
  461POPC   GL1 3425  14.190  18.510   6.560
  461POPC   GL2 3426  14.090  18.290   6.290
  461POPC   C1A 3427  14.170  18.860   6.220
  461POPC   D2A 3428  13.970  19.240   6.260
  461POPC   C3A 3429  13.640  19.230   5.910
  461POPC   C4A 3430  13.480  19.240   5.460
  461POPC   C1B 3431  14.090  18.110   5.880
  461POPC   C2B 3432  14.260  18.020   5.480
  461POPC   C3B 3433  14.340  17.930   5.010
  461POPC   C4B 3434  14.530  17.780   4.620
  462POPC   NC3 3435   0.030  13.670   7.420
  462POPC   PO4 3436  -0.340  13.820   7.450
  462POPC   GL1 3437  -0.320  13.880   7.040
  462POPC   GL2 3438  -0.190  14.120   7.030
  462POPC   C1A 3439  -0.500  13.610   6.730
  462POPC   D2A 3440  -0.600  13.530   6.320
  462POPC   C3A 3441  -1.010  13.380   6.260
  462POPC   C4A 3442  -1.130  12.900   6.280
  462POPC   C1B 3443   0.000  13.820   6.780
  462POPC   C2B 3444   0.260  13.700   6.430
  462POPC   C3B 3445   0.090  13.550   5.990
  462POPC   C4B 3446   0.110  13.190   5.670
  463POPC   NC3 3447  10.630   4.330   6.810
  463POPC   PO4 3448  10.860   4.630   6.870
  463POPC   GL1 3449  11.260   4.570   6.650
  463POPC   GL2 3450  11.080   4.480   6.430
  463POPC   C1A 3451  11.620   4.470   6.340
  463POPC   D2A 3452  12.060   4.480   6.100
  463POPC   C3A 3453  12.370   4.090   6.070
  463POPC   C4A 3454  12.590   3.680   5.990
  463POPC   C1B 3455  11.080   4.390   5.960
  463POPC   C2B 3456  10.860   4.240   5.580
  463POPC   C3B 3457  10.700   3.910   5.300
  463POPC   C4B 3458  10.810   3.520   5.170
  464POPC   NC3 3459  17.030  11.970   7.620
  464POPC   PO4 3460  16.680  11.810   7.430
  464POPC   GL1 3461  16.720  11.810   7.050
  464POPC   GL2 3462  16.710  11.520   7.040
  464POPC   C1A 3463  16.880  11.730   6.600
  464POPC   D2A 3464  17.100  11.880   6.150
  464POPC   C3A 3465  17.110  11.710   5.730
  464POPC   C4A 3466  17.210  11.730   5.260
  464POPC   C1B 3467  16.480  11.440   6.640
  464POPC   C2B 3468  16.260  11.530   6.270
  464POPC   C3B 3469  16.230  11.580   5.860
  464POPC   C4B 3470  16.360  11.510   5.470
  465POPC   NC3 3471   2.560  11.000   7.330
  465POPC   PO4 3472   2.420  11.200   7.620
  465POPC   GL1 3473   2.400  11.460   7.290
  465POPC   GL2 3474   2.170  11.330   7.110
  465POPC   C1A 3475   2.670  11.250   6.900
  465POPC   D2A 3476   2.950  10.990   6.580
  465POPC   C3A 3477   3.250  10.660   6.690
  465POPC   C4A 3478   3.640  10.500   6.920
  465POPC   C1B 3479   2.210  11.300   6.620
  465POPC   C2B 3480   2.480  11.160   6.270
  465POPC   C3B 3481   2.450  11.360   5.820
  465POPC   C4B 3482   2.650  11.260   5.440
  466POPC   NC3 3483   1.770  10.530   7.670
  466POPC   PO4 3484   1.560  10.790   7.470
  466POPC   GL1 3485   1.300  10.630   7.290
  466POPC   GL2 3486   1.500  10.550   7.020
  466POPC   C1A 3487   1.010  10.420   7.010
  466POPC   D2A 3488   0.970   9.950   6.910
  466POPC   C3A 3489   0.820   9.810   6.490
  466POPC   C4A 3490   0.800   9.720   6.050
  466POPC   C1B 3491   1.450  10.090   6.940
  466POPC   C2B 3492   1.360   9.870   6.520
  466POPC   C3B 3493   1.250   9.970   6.090
  466POPC   C4B 3494   1.170   9.970   5.680
  467POPC   NC3 3495  12.020   3.330   7.080
  467POPC   PO4 3496  12.330   3.570   7.160
  467POPC   GL1 3497  12.440   3.520   6.810
  467POPC   GL2 3498  12.170   3.690   6.690
  467POPC   C1A 3499  12.580   3.820   6.470
  467POPC   D2A 3500  12.780   4.200   6.280
  467POPC   C3A 3501  12.960   4.290   5.870
  467POPC   C4A 3502  13.190   4.440   5.520
  467POPC   C1B 3503  11.900   4.030   6.440
  467POPC   C2B 3504  11.750   4.090   5.990
  467POPC   C3B 3505  11.860   3.990   5.560
  467POPC   C4B 3506  12.020   3.820   5.160
  468POPC   NC3 3507   1.410  11.730   7.310
  468POPC   PO4 3508   1.060  11.590   7.460
  468POPC   GL1 3509   0.970  11.560   7.120
  468POPC   GL2 3510   0.770  11.360   7.140
  468POPC   C1A 3511   1.010  11.790   6.680
  468POPC   D2A 3512   0.770  11.820   6.300
  468POPC   C3A 3513   0.380  11.600   6.110
  468POPC   C4A 3514   0.250  11.220   5.860
  468POPC   C1B 3515   0.770  11.330   6.650
  468POPC   C2B 3516   0.930  11.070   6.350
  468POPC   C3B 3517   1.070  10.760   6.090
  468POPC   C4B 3518   1.180  10.480   5.790
  469POPC   NC3 3519   6.290  17.640   6.340
  469POPC   PO4 3520   6.230  18.020   6.400
  469POPC   GL1 3521   6.360  18.080   6.020
  469POPC   GL2 3522   6.620  17.900   6.070
  469POPC   C1A 3523   6.130  17.760   5.790
  469POPC   D2A 3524   5.930  17.370   5.670
  469POPC   C3A 3525   5.710  17.360   5.280
  469POPC   C4A 3526   5.550  17.260   4.840
  469POPC   C1B 3527   6.670  18.140   5.700
  469POPC   C2B 3528   6.520  18.160   5.260
  469POPC   C3B 3529   6.150  18.080   4.980
  469POPC   C4B 3530   5.910  17.820   4.650
  470POPC   NC3 3531   5.020   9.820   7.360
  470POPC   PO4 3532   5.420   9.870   7.360
  470POPC   GL1 3533   5.740  10.070   7.160
  470POPC   GL2 3534   5.700  10.320   7.100
  470POPC   C1A 3535   6.130   9.920   6.920
  470POPC   D2A 3536   6.050   9.740   6.550
  470POPC   C3A 3537   5.950  10.020   6.160
  470POPC   C4A 3538   5.770  10.310   5.830
  470POPC   C1B 3539   5.590  10.540   6.680
  470POPC   C2B 3540   5.440  10.520   6.240
  470POPC   C3B 3541   5.120  10.380   6.020
  470POPC   C4B 3542   4.810  10.280   5.710
  471POPC   NC3 3543  16.300   3.490   7.760
  471POPC   PO4 3544  16.590   3.420   7.470
  471POPC   GL1 3545  16.360   3.530   7.120
  471POPC   GL2 3546  16.330   3.340   7.020
  471POPC   C1A 3547  16.450   3.850   6.780
  471POPC   D2A 3548  16.390   4.120   6.400
  471POPC   C3A 3549  16.300   4.020   5.930
  471POPC   C4A 3550  16.000   3.940   5.660
  471POPC   C1B 3551  16.260   3.460   6.560
  471POPC   C2B 3552  16.070   3.290   6.150
  471POPC   C3B 3553  16.120   3.380   5.730
  471POPC   C4B 3554  16.190   3.460   5.310
  472POPC   NC3 3555   2.990   1.100   6.940
  472POPC   PO4 3556   3.050   1.480   6.920
  472POPC   GL1 3557   2.940   1.570   6.470
  472POPC   GL2 3558   2.910   1.260   6.480
  472POPC   C1A 3559   2.860   1.780   6.080
  472POPC   D2A 3560   2.550   2.070   5.920
  472POPC   C3A 3561   2.760   2.460   5.850
  472POPC   C4A 3562   3.160   2.520   5.580
  472POPC   C1B 3563   3.110   1.300   6.110
  472POPC   C2B 3564   3.160   1.370   5.640
  472POPC   C3B 3565   3.140   1.710   5.270
  472POPC   C4B 3566   2.920   1.970   4.960
  473POPC   NC3 3567   1.470   6.030   7.600
  473POPC   PO4 3568   1.600   6.350   7.740
  473POPC   GL1 3569   1.530   6.380   7.310
  473POPC   GL2 3570   1.730   6.530   7.140
  473POPC   C1A 3571   1.240   6.260   6.950
  473POPC   D2A 3572   1.140   6.240   6.530
  473POPC   C3A 3573   1.230   5.930   6.190
  473POPC   C4A 3574   1.240   5.540   5.960
  473POPC   C1B 3575   1.680   6.230   6.750
  473POPC   C2B 3576   1.670   6.210   6.280
  473POPC   C3B 3577   2.010   6.410   6.070
  473POPC   C4B 3578   2.350   6.660   6.120
  474POPC   NC3 3579  11.490  17.060   6.940
  474POPC   PO4 3580  11.610  17.460   6.880
  474POPC   GL1 3581  11.370  17.460   6.580
  474POPC   GL2 3582  11.090  17.370   6.700
  474POPC   C1A 3583  11.240  17.350   6.200
  474POPC   D2A 3584  11.220  17.340   5.770
  474POPC   C3A 3585  11.640  17.170   5.520
  474POPC   C4A 3586  11.530  16.730   5.400
  474POPC   C1B 3587  10.810  17.170   6.400
  474POPC   C2B 3588  10.980  17.000   6.000
  474POPC   C3B 3589  11.050  16.840   5.560
  474POPC   C4B 3590  11.160  16.940   5.090
  475POPC   NC3 3591  16.210   4.830   8.150
  475POPC   PO4 3592  16.290   4.750   7.740
  475POPC   GL1 3593  16.010   4.590   7.530
  475POPC   GL2 3594  16.000   4.290   7.400
  475POPC   C1A 3595  15.610   4.850   7.570
  475POPC   D2A 3596  15.250   5.080   7.380
  475POPC   C3A 3597  14.950   4.890   7.130
  475POPC   C4A 3598  14.860   4.780   6.670
  475POPC   C1B 3599  15.860   4.550   7.070
  475POPC   C2B 3600  15.600   4.960   7.090
  475POPC   C3B 3601  15.280   5.150   6.840
  475POPC   C4B 3602  15.030   5.200   6.390
  476POPC   NC3 3603  11.100   1.430   7.340
  476POPC   PO4 3604  11.300   1.710   7.460
  476POPC   GL1 3605  11.120   1.860   7.080
  476POPC   GL2 3606  11.070   1.700   6.760
  476POPC   C1A 3607  11.260   2.140   6.710
  476POPC   D2A 3608  11.220   2.530   6.470
  476POPC   C3A 3609  10.910   2.790   6.350
  476POPC   C4A 3610  10.890   3.200   6.050
  476POPC   C1B 3611  11.180   1.710   6.280
  476POPC   C2B 3612  11.140   1.760   5.830
  476POPC   C3B 3613  11.130   1.640   5.360
  476POPC   C4B 3614  10.860   1.750   5.000
  477POPC   NC3 3615   1.230  13.940   7.780
  477POPC   PO4 3616   1.050  13.700   7.540
  477POPC   GL1 3617   1.230  13.670   7.180
  477POPC   GL2 3618   1.450  13.870   7.030
  477POPC   C1A 3619   0.990  13.840   6.760
  477POPC   D2A 3620   1.250  13.940   6.360
  477POPC   C3A 3621   1.040  13.930   5.980
  477POPC   C4A 3622   0.790  13.860   5.620
  477POPC   C1B 3623   1.370  13.520   6.710
  477POPC   C2B 3624   1.230  13.410   6.260
  477POPC   C3B 3625   1.270  13.150   5.860
  477POPC   C4B 3626   1.610  13.000   5.540
  478POPC   NC3 3627   1.970   3.240   7.310
  478POPC   PO4 3628   1.730   3.550   7.370
  478POPC   GL1 3629   1.700   3.580   7.040
  478POPC   GL2 3630   1.930   3.540   6.860
  478POPC   C1A 3631   1.430   3.480   6.620
  478POPC   D2A 3632   1.240   3.670   6.200
  478POPC   C3A 3633   1.450   3.900   5.850
  478POPC   C4A 3634   1.490   4.080   5.400
  478POPC   C1B 3635   1.920   3.250   6.490
  478POPC   C2B 3636   1.610   3.160   6.160
  478POPC   C3B 3637   1.580   3.410   5.790
  478POPC   C4B 3638   1.580   3.470   5.360
  479POPC   NC3 3639   1.400   4.400   7.540
  479POPC   PO4 3640   1.110   4.640   7.580
  479POPC   GL1 3641   0.960   4.340   7.360
  479POPC   GL2 3642   1.100   4.050   7.300
  479POPC   C1A 3643   1.110   4.380   6.890
  479POPC   D2A 3644   1.460   4.410   6.600
  479POPC   C3A 3645   1.560   4.110   6.280
  479POPC   C4A 3646   1.720   3.650   6.210
  479POPC   C1B 3647   0.850   3.950   6.970
  479POPC   C2B 3648   0.880   3.690   6.600
  479POPC   C3B 3649   0.790   3.800   6.140
  479POPC   C4B 3650   0.900   3.890   5.740
  480POPC   NC3 3651  15.710   3.900   7.680
  480POPC   PO4 3652  15.600   4.140   7.970
  480POPC   GL1 3653  15.480   4.410   7.600
  480POPC   GL2 3654  15.160   4.440   7.440
  480POPC   C1A 3655  15.590   4.160   7.230
  480POPC   D2A 3656  15.670   4.210   6.760
  480POPC   C3A 3657  15.500   4.060   6.360
  480POPC   C4A 3658  15.320   3.700   6.180
  480POPC   C1B 3659  15.320   4.560   7.010
  480POPC   C2B 3660  15.400   4.780   6.590
  480POPC   C3B 3661  15.760   4.630   6.390
  480POPC   C4B 3662  15.940   4.250   6.220
  481POPC   NC3 3663  15.450   9.450   8.090
  481POPC   PO4 3664  15.390   9.740   7.860
  481POPC   GL1 3665  15.540  10.030   7.480
  481POPC   GL2 3666  15.510  10.370   7.620
  481POPC   C1A 3667  15.430   9.960   7.020
  481POPC   D2A 3668  15.250   9.840   6.630
  481POPC   C3A 3669  14.830   9.610   6.480
  481POPC   C4A 3670  14.460   9.360   6.390
  481POPC   C1B 3671  15.270  10.440   7.220
  481POPC   C2B 3672  15.240  10.450   6.800
  481POPC   C3B 3673  15.140  10.540   6.350
  481POPC   C4B 3674  15.010  10.580   5.900
  482POPC   NC3 3675  10.770   2.210   7.000
  482POPC   PO4 3676  10.460   2.010   6.870
  482POPC   GL1 3677  10.550   2.270   6.520
  482POPC   GL2 3678  10.820   2.130   6.450
  482POPC   C1A 3679  10.560   2.460   6.130
  482POPC   D2A 3680  10.350   2.580   5.710
  482POPC   C3A 3681  10.670   2.540   5.410
  482POPC   C4A 3682  10.950   2.590   5.010
  482POPC   C1B 3683  11.080   2.180   6.100
  482POPC   C2B 3684  11.520   2.150   5.860
  482POPC   C3B 3685  11.860   2.220   5.540
  482POPC   C4B 3686  12.040   2.440   5.190
  483POPC   NC3 3687  13.980   8.020   7.830
  483POPC   PO4 3688  14.310   7.840   7.970
  483POPC   GL1 3689  14.310   7.800   7.570
  483POPC   GL2 3690  14.330   8.100   7.470
  483POPC   C1A 3691  14.430   7.820   7.100
  483POPC   D2A 3692  14.580   8.060   6.720
  483POPC   C3A 3693  14.830   7.880   6.400
  483POPC   C4A 3694  15.160   7.600   6.210
  483POPC   C1B 3695  14.160   8.240   7.040
  483POPC   C2B 3696  14.090   8.340   6.610
  483POPC   C3B 3697  13.940   8.430   6.170
  483POPC   C4B 3698  13.850   8.860   5.970
  484POPC   NC3 3699  18.270   4.130   7.350
  484POPC   PO4 3700  18.570   3.870   7.480
  484POPC   GL1 3701  18.640   3.900   7.050
  484POPC   GL2 3702  18.600   4.180   7.020
  484POPC   C1A 3703  18.360   3.930   6.630
  484POPC   D2A 3704  18.480   4.010   6.140
  484POPC   C3A 3705  18.610   4.240   5.720
  484POPC   C4A 3706  18.840   4.410   5.390
  484POPC   C1B 3707  18.660   4.300   6.590
  484POPC   C2B 3708  18.670   4.460   6.180
  484POPC   C3B 3709  18.800   4.740   5.810
  484POPC   C4B 3710  18.690   4.870   5.380
  485POPC   NC3 3711  13.930  17.540   6.350
  485POPC   PO4 3712  13.740  17.940   6.460
  485POPC   GL1 3713  13.720  18.100   6.160
  485POPC   GL2 3714  13.660  17.840   5.940
  485POPC   C1A 3715  13.420  18.280   5.890
  485POPC   D2A 3716  13.500  18.360   5.460
  485POPC   C3A 3717  13.940  18.360   5.420
  485POPC   C4A 3718  14.360  18.530   5.490
  485POPC   C1B 3719  13.750  17.580   5.620
  485POPC   C2B 3720  13.710  17.330   5.180
  485POPC   C3B 3721  13.740  17.240   4.700
  485POPC   C4B 3722  13.660  16.800   4.540
  486POPC   NC3 3723  13.080  15.700   7.160
  486POPC   PO4 3724  13.300  16.010   7.290
  486POPC   GL1 3725  13.430  15.710   6.850
  486POPC   GL2 3726  13.180  15.600   6.680
  486POPC   C1A 3727  13.550  15.260   6.650
  486POPC   D2A 3728  13.610  15.030   6.220
  486POPC   C3A 3729  13.760  14.800   5.850
  486POPC   C4A 3730  13.820  14.910   5.370
  486POPC   C1B 3731  13.460  15.570   6.260
  486POPC   C2B 3732  13.760  15.510   5.860
  486POPC   C3B 3733  13.810  15.390   5.420
  486POPC   C4B 3734  13.640  15.300   5.040
  487POPC   NC3 3735  10.840  15.480   7.110
  487POPC   PO4 3736  10.440  15.420   7.210
  487POPC   GL1 3737  10.310  15.560   6.930
  487POPC   GL2 3738  10.130  15.510   6.700
  487POPC   C1A 3739  10.460  15.840   6.550
  487POPC   D2A 3740  10.290  16.060   6.190
  487POPC   C3A 3741  10.430  16.510   6.080
  487POPC   C4A 3742  10.670  16.700   6.370
  487POPC   C1B 3743  10.160  15.450   6.190
  487POPC   C2B 3744  10.310  15.150   5.860
  487POPC   C3B 3745  10.660  15.150   5.490
  487POPC   C4B 3746  10.840  15.050   5.040
  488POPC   NC3 3747  13.190   7.440   7.720
  488POPC   PO4 3748  13.360   7.800   7.760
  488POPC   GL1 3749  13.610   8.130   7.560
  488POPC   GL2 3750  13.740   7.950   7.380
  488POPC   C1A 3751  13.740   8.430   7.190
  488POPC   D2A 3752  13.630   8.790   6.920
  488POPC   C3A 3753  13.720   8.780   6.490
  488POPC   C4A 3754  13.490   9.050   6.190
  488POPC   C1B 3755  13.630   7.730   7.020
  488POPC   C2B 3756  13.560   7.760   6.530
  488POPC   C3B 3757  13.680   7.650   6.070
  488POPC   C4B 3758  13.670   7.510   5.620
  489POPC   NC3 3759   3.190   4.420   7.630
  489POPC   PO4 3760   2.870   4.230   7.460
  489POPC   GL1 3761   2.770   4.040   7.160
  489POPC   GL2 3762   2.500   4.050   7.200
  489POPC   C1A 3763   2.900   4.250   6.730
  489POPC   D2A 3764   2.870   4.700   6.680
  489POPC   C3A 3765   2.660   4.830   6.310
  489POPC   C4A 3766   2.260   4.830   6.210
  489POPC   C1B 3767   2.380   3.890   6.770
  489POPC   C2B 3768   2.240   3.640   6.360
  489POPC   C3B 3769   2.110   3.430   6.020
  489POPC   C4B 3770   2.030   3.010   6.030
  490POPC   NC3 3771   8.990  16.590   7.380
  490POPC   PO4 3772   8.620  16.470   7.320
  490POPC   GL1 3773   8.600  16.090   7.150
  490POPC   GL2 3774   8.850  16.090   7.030
  490POPC   C1A 3775   8.340  15.920   6.810
  490POPC   D2A 3776   8.310  15.890   6.380
  490POPC   C3A 3777   8.350  15.950   5.920
  490POPC   C4A 3778   8.300  15.940   5.490
  490POPC   C1B 3779   8.740  16.090   6.560
  490POPC   C2B 3780   8.890  15.870   6.140
  490POPC   C3B 3781   9.290  15.790   5.970
  490POPC   C4B 3782   9.560  16.000   5.660
  491POPC   NC3 3783  13.540  13.780   7.580
  491POPC   PO4 3784  13.730  13.450   7.440
  491POPC   GL1 3785  13.800  13.590   7.120
  491POPC   GL2 3786  13.690  13.370   6.880
  491POPC   C1A 3787  13.640  13.940   6.870
  491POPC   D2A 3788  13.730  14.140   6.430
  491POPC   C3A 3789  13.500  14.240   6.030
  491POPC   C4A 3790  13.490  14.400   5.580
  491POPC   C1B 3791  13.730  13.180   6.480
  491POPC   C2B 3792  13.940  13.170   6.050
  491POPC   C3B 3793  14.000  13.250   5.550
  491POPC   C4B 3794  14.180  13.360   5.140
  492POPC   NC3 3795  13.070   5.790   7.800
  492POPC   PO4 3796  13.330   6.050   7.620
  492POPC   GL1 3797  13.380   6.020   7.250
  492POPC   GL2 3798  13.110   6.060   7.180
  492POPC   C1A 3799  13.510   6.130   6.850
  492POPC   D2A 3800  13.350   6.380   6.470
  492POPC   C3A 3801  13.440   6.760   6.190
  492POPC   C4A 3802  13.500   6.950   5.750
  492POPC   C1B 3803  13.100   5.690   6.860
  492POPC   C2B 3804  13.150   5.770   6.380
  492POPC   C3B 3805  13.390   6.000   6.090
  492POPC   C4B 3806  13.510   6.330   5.780
  493POPC   NC3 3807   3.850   1.020   7.060
  493POPC   PO4 3808   3.490   1.140   7.050
  493POPC   GL1 3809   3.350   1.240   6.650
  493POPC   GL2 3810   3.500   1.020   6.410
  493POPC   C1A 3811   3.420   1.630   6.370
  493POPC   D2A 3812   3.310   2.010   6.150
  493POPC   C3A 3813   3.080   2.090   5.790
  493POPC   C4A 3814   2.800   2.140   5.440
  493POPC   C1B 3815   3.630   1.260   6.090
  493POPC   C2B 3816   3.670   1.390   5.640
  493POPC   C3B 3817   3.700   1.470   5.190
  493POPC   C4B 3818   3.820   1.530   4.750
  494POPC   NC3 3819   5.860   8.120   7.510
  494POPC   PO4 3820   5.540   7.890   7.560
  494POPC   GL1 3821   5.700   7.750   7.200
  494POPC   GL2 3822   5.970   7.650   7.270
  494POPC   C1A 3823   5.430   7.690   6.830
  494POPC   D2A 3824   5.140   7.490   6.500
  494POPC   C3A 3825   5.310   7.450   6.130
  494POPC   C4A 3826   5.270   7.430   5.710
  494POPC   C1B 3827   6.010   7.520   6.820
  494POPC   C2B 3828   6.190   7.430   6.400
  494POPC   C3B 3829   6.560   7.520   6.140
  494POPC   C4B 3830   6.930   7.290   6.200
  495POPC   NC3 3831   3.360  11.130   8.200
  495POPC   PO4 3832   3.360  10.960   7.840
  495POPC   GL1 3833   3.230  10.930   7.500
  495POPC   GL2 3834   3.080  11.190   7.340
  495POPC   C1A 3835   3.430  10.950   7.070
  495POPC   D2A 3836   3.720  10.930   6.750
  495POPC   C3A 3837   3.700  10.570   6.440
  495POPC   C4A 3838   3.890  10.120   6.390
  495POPC   C1B 3839   2.940  10.800   7.110
  495POPC   C2B 3840   2.790  10.550   6.770
  495POPC   C3B 3841   2.760  10.530   6.320
  495POPC   C4B 3842   2.850  10.720   5.900
  496POPC   NC3 3843  16.530  11.320   7.460
  496POPC   PO4 3844  16.690  11.060   7.690
  496POPC   GL1 3845  16.650  10.860   7.390
  496POPC   GL2 3846  16.690  10.530   7.490
  496POPC   C1A 3847  16.640  10.990   6.940
  496POPC   D2A 3848  16.900  11.150   6.610
  496POPC   C3A 3849  16.970  10.850   6.200
  496POPC   C4A 3850  16.780  10.810   5.790
  496POPC   C1B 3851  16.650  10.480   7.010
  496POPC   C2B 3852  16.520  10.670   6.580
  496POPC   C3B 3853  16.470  11.010   6.260
  496POPC   C4B 3854  16.430  11.170   5.840
  497POPC   NC3 3855  16.080  11.340   8.120
  497POPC   PO4 3856  16.140  11.110   7.820
  497POPC   GL1 3857  16.230  10.940   7.380
  497POPC   GL2 3858  16.150  10.670   7.380
  497POPC   C1A 3859  16.210  11.220   6.980
  497POPC   D2A 3860  16.130  11.150   6.600
  497POPC   C3A 3861  16.000  11.070   6.120
  497POPC   C4A 3862  15.730  10.970   5.730
  497POPC   C1B 3863  16.140  10.720   6.870
  497POPC   C2B 3864  16.110  10.670   6.370
  497POPC   C3B 3865  16.220  10.710   5.890
  497POPC   C4B 3866  16.170  10.880   5.510
  498POPC   NC3 3867   4.640  13.090   7.390
  498POPC   PO4 3868   4.530  13.410   7.210
  498POPC   GL1 3869   4.850  13.350   7.080
  498POPC   GL2 3870   5.180  13.270   7.190
  498POPC   C1A 3871   4.910  13.410   6.600
  498POPC   D2A 3872   4.640  13.430   6.240
  498POPC   C3A 3873   4.660  13.590   5.830
  498POPC   C4A 3874   4.610  14.010   5.630
  498POPC   C1B 3875   5.570  13.410   7.000
  498POPC   C2B 3876   5.890  13.220   6.700
  498POPC   C3B 3877   6.060  13.020   6.320
  498POPC   C4B 3878   6.180  13.010   5.870
  499POPC   NC3 3879   6.420  13.500   7.070
  499POPC   PO4 3880   6.700  13.300   7.220
  499POPC   GL1 3881   6.690  13.260   6.780
  499POPC   GL2 3882   6.970  13.360   6.740
  499POPC   C1A 3883   6.630  12.950   6.480
  499POPC   D2A 3884   6.800  12.730   6.120
  499POPC   C3A 3885   7.130  12.950   5.880
  499POPC   C4A 3886   7.240  13.130   5.490
  499POPC   C1B 3887   6.710  13.650   6.500
  499POPC   C2B 3888   6.690  13.870   6.110
  499POPC   C3B 3889   6.590  13.900   5.670
  499POPC   C4B 3890   6.230  14.040   5.400
  500POPC   NC3 3891  12.410   7.520   7.760
  500POPC   PO4 3892  12.690   7.650   8.020
  500POPC   GL1 3893  12.910   7.820   7.630
  500POPC   GL2 3894  12.660   7.870   7.520
  500POPC   C1A 3895  12.970   7.700   7.160
  500POPC   D2A 3896  13.070   7.900   6.730
  500POPC   C3A 3897  13.090   7.680   6.300
  500POPC   C4A 3898  12.820   7.760   5.860
  500POPC   C1B 3899  12.510   7.870   7.110
  500POPC   C2B 3900  12.180   7.650   6.890
  500POPC   C3B 3901  12.080   7.320   6.500
  500POPC   C4B 3902  12.150   7.210   6.050
  501POPC   NC3 3903  16.410  15.720   7.110
  501POPC   PO4 3904  16.400  15.320   7.240
  501POPC   GL1 3905  16.390  15.280   6.840
  501POPC   GL2 3906  16.350  14.960   6.800
  501POPC   C1A 3907  16.800  15.100   6.650
  501POPC   D2A 3908  16.800  14.870   6.240
  501POPC   C3A 3909  16.990  14.480   6.110
  501POPC   C4A 3910  17.250  14.230   6.370
  501POPC   C1B 3911  16.090  14.910   6.390
  501POPC   C2B 3912  16.400  14.880   5.970
  501POPC   C3B 3913  16.820  14.800   5.720
  501POPC   C4B 3914  17.230  14.660   5.770
  502POPC   NC3 3915  14.720   4.190   7.870
  502POPC   PO4 3916  14.570   4.450   7.630
  502POPC   GL1 3917  14.500   4.370   7.310
  502POPC   GL2 3918  14.480   4.580   7.150
  502POPC   C1A 3919  14.790   4.220   6.910
  502POPC   D2A 3920  15.190   4.110   6.740
  502POPC   C3A 3921  15.120   4.410   6.400
  502POPC   C4A 3922  15.330   4.670   6.020
  502POPC   C1B 3923  14.410   4.520   6.690
  502POPC   C2B 3924  14.410   4.320   6.310
  502POPC   C3B 3925  14.450   4.120   5.910
  502POPC   C4B 3926  14.700   4.140   5.530
  503POPC   NC3 3927  17.520  12.020   7.340
  503POPC   PO4 3928  17.470  11.790   7.660
  503POPC   GL1 3929  17.640  11.560   7.330
  503POPC   GL2 3930  17.500  11.300   7.280
  503POPC   C1A 3931  17.580  11.660   6.880
  503POPC   D2A 3932  17.280  12.020   6.830
  503POPC   C3A 3933  17.000  12.200   6.530
  503POPC   C4A 3934  16.900  12.350   6.120
  503POPC   C1B 3935  17.270  11.300   6.830
  503POPC   C2B 3936  17.380  10.940   6.530
  503POPC   C3B 3937  17.520  11.010   6.090
  503POPC   C4B 3938  17.300  11.220   5.710
  504POPC   NC3 3939  17.070  17.940   7.030
  504POPC   PO4 3940  16.720  17.850   7.150
  504POPC   GL1 3941  16.960  17.470   7.050
  504POPC   GL2 3942  16.890  17.510   6.780
  504POPC   C1A 3943  17.410  17.520   6.900
  504POPC   D2A 3944  17.730  17.510   6.520
  504POPC   C3A 3945  17.610  17.240   6.190
  504POPC   C4A 3946  17.480  16.950   5.820
  504POPC   C1B 3947  16.710  17.560   6.360
  504POPC   C2B 3948  16.730  17.580   5.910
  504POPC   C3B 3949  16.720  17.700   5.440
  504POPC   C4B 3950  16.800  17.560   4.980
  505POPC   NC3 3951  18.140   1.940   6.800
  505POPC   PO4 3952  17.920   2.110   7.100
  505POPC   GL1 3953  17.760   2.280   6.760
  505POPC   GL2 3954  18.020   2.400   6.630
  505POPC   C1A 3955  17.440   2.540   6.480
  505POPC   D2A 3956  17.360   2.930   6.270
  505POPC   C3A 3957  17.240   2.810   5.890
  505POPC   C4A 3958  17.150   3.090   5.540
  505POPC   C1B 3959  17.870   2.100   6.320
  505POPC   C2B 3960  17.890   1.910   5.870
  505POPC   C3B 3961  17.620   2.030   5.540
  505POPC   C4B 3962  17.410   1.980   5.110
  506POPC   NC3 3963  17.240   6.210   7.960
  506POPC   PO4 3964  16.920   6.020   8.130
  506POPC   GL1 3965  16.750   6.000   7.720
  506POPC   GL2 3966  16.910   6.090   7.550
  506POPC   C1A 3967  16.680   5.700   7.370
  506POPC   D2A 3968  16.890   5.620   6.920
  506POPC   C3A 3969  17.060   5.980   6.730
  506POPC   C4A 3970  17.160   6.280   6.390
  506POPC   C1B 3971  17.170   6.050   7.230
  506POPC   C2B 3972  17.530   6.210   6.940
  506POPC   C3B 3973  17.670   6.280   6.520
  506POPC   C4B 3974  17.590   6.390   6.120
  507POPC   NC3 3975   7.130  17.310   7.250
  507POPC   PO4 3976   6.920  17.580   7.050
  507POPC   GL1 3977   7.250  17.500   6.820
  507POPC   GL2 3978   7.240  17.700   6.630
  507POPC   C1A 3979   7.520  17.180   6.520
  507POPC   D2A 3980   7.660  17.200   6.100
  507POPC   C3A 3981   7.410  17.370   5.770
  507POPC   C4A 3982   7.170  17.370   5.440
  507POPC   C1B 3983   7.220  17.480   6.220
  507POPC   C2B 3984   7.030  17.650   5.820
  507POPC   C3B 3985   6.600  17.650   5.590
  507POPC   C4B 3986   6.230  17.670   5.280
  508POPC   NC3 3987  10.640   3.430   7.360
  508POPC   PO4 3988  10.720   3.160   7.120
  508POPC   GL1 3989  10.690   3.090   6.670
  508POPC   GL2 3990  10.850   3.310   6.600
  508POPC   C1A 3991  10.370   2.930   6.390
  508POPC   D2A 3992  10.060   2.940   6.030
  508POPC   C3A 3993   9.750   2.800   5.690
  508POPC   C4A 3994   9.700   2.540   5.360
  508POPC   C1B 3995  10.520   3.400   6.320
  508POPC   C2B 3996  10.460   3.290   5.870
  508POPC   C3B 3997  10.610   3.030   5.520
  508POPC   C4B 3998  11.010   3.010   5.240
  509POPC   NC3 3999   3.750  11.680   7.630
  509POPC   PO4 4000   3.970  11.530   7.330
  509POPC   GL1 4001   4.080  11.540   6.950
  509POPC   GL2 4002   3.930  11.360   6.800
  509POPC   C1A 4003   4.400  11.250   6.690
  509POPC   D2A 4004   4.790  11.110   6.730
  509POPC   C3A 4005   5.050  11.430   6.570
  509POPC   C4A 4006   5.440  11.650   6.540
  509POPC   C1B 4007   3.910  11.350   6.320
  509POPC   C2B 4008   3.750  10.970   6.150
  509POPC   C3B 4009   3.640  10.640   5.920
  509POPC   C4B 4010   3.640  10.220   5.920
  510POPC   NC3 4011  16.400   4.700   7.250
  510POPC   PO4 4012  16.440   4.360   7.480
  510POPC   GL1 4013  16.410   4.200   7.150
  510POPC   GL2 4014  16.200   4.260   6.910
  510POPC   C1A 4015  16.750   4.270   6.830
  510POPC   D2A 4016  16.730   4.570   6.490
  510POPC   C3A 4017  16.900   4.970   6.270
  510POPC   C4A 4018  16.940   5.070   5.820
  510POPC   C1B 4019  16.180   4.590   6.590
  510POPC   C2B 4020  16.310   4.870   6.270
  510POPC   C3B 4021  16.360   5.160   5.910
  510POPC   C4B 4022  16.630   5.550   5.740
  511POPC   NC3 4023   6.120  13.980   7.600
  511POPC   PO4 4024   6.030  14.240   7.350
  511POPC   GL1 4025   5.790  14.080   7.100
  511POPC   GL2 4026   5.510  14.010   6.920
  511POPC   C1A 4027   5.960  13.700   6.880
  511POPC   D2A 4028   6.240  13.570   6.590
  511POPC   C3A 4029   6.400  13.360   6.200
  511POPC   C4A 4030   6.600  13.350   5.810
  511POPC   C1B 4031   5.600  13.680   6.490
  511POPC   C2B 4032   5.890  13.450   6.160
  511POPC   C3B 4033   6.110  13.470   5.770
  511POPC   C4B 4034   5.940  13.250   5.390
  512POPC   NC3 4035   3.540   6.080   7.090
  512POPC   PO4 4036   3.190   5.930   7.200
  512POPC   GL1 4037   3.080   5.990   6.870
  512POPC   GL2 4038   3.120   5.720   6.690
  512POPC   C1A 4039   2.950   6.320   6.540
  512POPC   D2A 4040   3.210   6.450   6.240
  512POPC   C3A 4041   3.290   6.450   5.760
  512POPC   C4A 4042   3.480   6.470   5.300
  512POPC   C1B 4043   3.250   5.860   6.330
  512POPC   C2B 4044   3.190   5.860   5.860
  512POPC   C3B 4045   3.040   6.060   5.470
  512POPC   C4B 4046   2.940   6.180   5.030
  513POPC   NC3 4047  13.910   2.830   6.830
  513POPC   PO4 4048  13.990   2.450   6.850
  513POPC   GL1 4049  14.130   2.410   6.560
  513POPC   GL2 4050  14.240   2.670   6.460
  513POPC   C1A 4051  13.890   2.480   6.140
  513POPC   D2A 4052  13.620   2.550   5.800
  513POPC   C3A 4053  13.660   2.330   5.360
  513POPC   C4A 4054  13.600   2.270   4.930
  513POPC   C1B 4055  14.210   2.920   6.060
  513POPC   C2B 4056  14.110   2.830   5.640
  513POPC   C3B 4057  14.300   2.940   5.190
  513POPC   C4B 4058  14.420   2.720   4.760
  514POPC   NC3 4059   4.710   1.520   7.080
  514POPC   PO4 4060   4.870   1.480   6.740
  514POPC   GL1 4061   4.910   1.820   6.550
  514POPC   GL2 4062   4.790   2.090   6.600
  514POPC   C1A 4063   5.310   1.850   6.310
  514POPC   D2A 4064   5.770   1.810   6.310
  514POPC   C3A 4065   6.000   2.050   5.960
  514POPC   C4A 4066   5.890   2.010   5.500
  514POPC   C1B 4067   4.720   1.960   6.170
  514POPC   C2B 4068   5.070   1.910   5.900
  514POPC   C3B 4069   5.140   2.160   5.520
  514POPC   C4B 4070   4.950   1.940   5.150
  515POPC   NC3 4071  17.200  15.240   7.670
  515POPC   PO4 4072  17.270  14.960   7.440
  515POPC   GL1 4073  17.380  14.790   7.090
  515POPC   GL2 4074  17.250  15.100   7.000
  515POPC   C1A 4075  17.630  14.520   6.780
  515POPC   D2A 4076  17.630  14.520   6.330
  515POPC   C3A 4077  17.780  14.770   5.980
  515POPC   C4A 4078  17.910  14.820   5.560
  515POPC   C1B 4079  17.580  14.990   6.670
  515POPC   C2B 4080  17.720  15.210   6.260
  515POPC   C3B 4081  17.670  15.290   5.840
  515POPC   C4B 4082  17.450  15.230   5.420
  516POPC   NC3 4083   0.450   7.050   7.810
  516POPC   PO4 4084   0.840   6.990   7.790
  516POPC   GL1 4085   0.840   6.750   7.500
  516POPC   GL2 4086   0.740   7.030   7.280
  516POPC   C1A 4087   1.270   6.810   7.240
  516POPC   D2A 4088   1.380   6.720   6.800
  516POPC   C3A 4089   1.140   6.750   6.400
  516POPC   C4A 4090   0.870   6.460   6.190
  516POPC   C1B 4091   0.680   7.510   7.150
  516POPC   C2B 4092   0.620   7.680   6.750
  516POPC   C3B 4093   0.510   8.090   6.640
  516POPC   C4B 4094   0.750   8.460   6.460
  517POPC   NC3 4095   2.690   3.490   7.670
  517POPC   PO4 4096   2.940   3.670   7.440
  517POPC   GL1 4097   2.830   3.500   7.100
  517POPC   GL2 4098   2.930   3.710   6.870
  517POPC   C1A 4099   2.470   3.390   6.840
  517POPC   D2A 4100   2.420   3.060   6.510
  517POPC   C3A 4101   2.560   2.620   6.370
  517POPC   C4A 4102   2.750   2.230   6.310
  517POPC   C1B 4103   2.750   3.670   6.460
  517POPC   C2B 4104   2.570   3.350   6.140
  517POPC   C3B 4105   2.430   3.430   5.690
  517POPC   C4B 4106   2.240   3.620   5.320
  518POPC   NC3 4107   0.950  17.060   7.020
  518POPC   PO4 4108   1.280  17.160   6.940
  518POPC   GL1 4109   1.490  17.070   6.630
  518POPC   GL2 4110   1.280  16.870   6.540
  518POPC   C1A 4111   1.770  16.830   6.350
  518POPC   D2A 4112   1.790  16.670   5.920
  518POPC   C3A 4113   1.570  16.890   5.560
  518POPC   C4A 4114   1.610  17.270   5.500
  518POPC   C1B 4115   1.380  16.640   6.160
  518POPC   C2B 4116   1.190  16.580   5.670
  518POPC   C3B 4117   1.070  16.460   5.220
  518POPC   C4B 4118   0.830  16.400   4.840
  519POPC   NC3 4119   0.720  12.220   7.540
  519POPC   PO4 4120   0.640  11.930   7.290
  519POPC   GL1 4121   0.490  11.740   6.940
  519POPC   GL2 4122   0.490  12.000   6.740
  519POPC   C1A 4123   0.290  11.450   6.770
  519POPC   D2A 4124   0.320  11.140   6.390
  519POPC   C3A 4125  -0.070  10.840   6.370
  519POPC   C4A 4126  -0.250  10.470   6.490
  519POPC   C1B 4127   0.580  12.270   6.330
  519POPC   C2B 4128   0.800  12.400   5.950
  519POPC   C3B 4129   0.860  12.420   5.470
  519POPC   C4B 4130   1.170  12.530   5.100
  520POPC   NC3 4131   9.900   2.110   6.890
  520POPC   PO4 4132   9.740   1.830   6.730
  520POPC   GL1 4133   9.890   1.810   6.360
  520POPC   GL2 4134  10.160   2.000   6.480
  520POPC   C1A 4135   9.740   1.820   5.940
  520POPC   D2A 4136   9.600   1.740   5.450
  520POPC   C3A 4137   9.660   2.060   5.210
  520POPC   C4A 4138   9.570   2.240   4.770
  520POPC   C1B 4139  10.450   1.900   6.150
  520POPC   C2B 4140  10.640   2.130   5.740
  520POPC   C3B 4141  11.080   2.160   5.540
  520POPC   C4B 4142  11.410   2.460   5.470
  521POPC   NC3 4143  11.460  17.880   7.010
  521POPC   PO4 4144  11.630  18.250   6.990
  521POPC   GL1 4145  11.440  18.360   6.690
  521POPC   GL2 4146  11.570  18.530   6.510
  521POPC   C1A 4147  11.070  18.550   6.550
  521POPC   D2A 4148  10.920  18.920   6.340
  521POPC   C3A 4149  10.530  18.850   6.230
  521POPC   C4A 4150  10.190  18.510   6.340
  521POPC   C1B 4151  11.460  18.290   6.150
  521POPC   C2B 4152  11.370  18.220   5.710
  521POPC   C3B 4153  11.050  18.470   5.460
  521POPC   C4B 4154  10.940  18.570   5.000
  522POPC   NC3 4155  13.580  12.980   7.840
  522POPC   PO4 4156  13.850  13.010   7.610
  522POPC   GL1 4157  14.030  13.050   7.240
  522POPC   GL2 4158  13.870  12.910   7.130
  522POPC   C1A 4159  14.210  13.360   6.950
  522POPC   D2A 4160  14.230  13.270   6.460
  522POPC   C3A 4161  14.440  13.410   6.060
  522POPC   C4A 4162  14.490  13.390   5.600
  522POPC   C1B 4163  14.160  12.840   6.820
  522POPC   C2B 4164  14.590  12.790   6.560
  522POPC   C3B 4165  14.860  13.020   6.290
  522POPC   C4B 4166  15.200  12.900   6.000
  523POPC   NC3 4167   6.500   9.950   7.320
  523POPC   PO4 4168   6.640  10.320   7.370
  523POPC   GL1 4169   6.510  10.600   7.070
  523POPC   GL2 4170   6.630  10.440   6.830
  523POPC   C1A 4171   6.100  10.590   6.820
  523POPC   D2A 4172   5.910  10.220   6.600
  523POPC   C3A 4173   5.480  10.070   6.740
  523POPC   C4A 4174   5.110   9.920   6.880
  523POPC   C1B 4175   6.450  10.610   6.460
  523POPC   C2B 4176   6.050  10.650   6.290
  523POPC   C3B 4177   5.890  10.810   5.920
  523POPC   C4B 4178   5.860  10.640   5.450
  524POPC   NC3 4179  14.670   5.770   8.160
  524POPC   PO4 4180  14.530   6.110   8.170
  524POPC   GL1 4181  14.550   6.330   7.840
  524POPC   GL2 4182  14.400   6.160   7.670
  524POPC   C1A 4183  14.860   6.320   7.460
  524POPC   D2A 4184  15.250   6.530   7.530
  524POPC   C3A 4185  15.340   6.990   7.490
  524POPC   C4A 4186  15.070   7.310   7.220
  524POPC   C1B 4187  14.440   6.040   7.240
  524POPC   C2B 4188  14.800   5.900   6.940
  524POPC   C3B 4189  15.040   5.660   6.680
  524POPC   C4B 4190  15.480   5.490   6.510
  525POPC   NC3 4191  12.530  13.880   6.790
  525POPC   PO4 4192  12.750  13.920   7.110
  525POPC   GL1 4193  13.050  13.830   6.860
  525POPC   GL2 4194  13.040  14.120   6.730
  525POPC   C1A 4195  13.000  13.650   6.380
  525POPC   D2A 4196  12.550  13.750   6.230
  525POPC   C3A 4197  12.430  14.160   6.170
  525POPC   C4A 4198  12.290  14.440   5.860
  525POPC   C1B 4199  13.040  14.160   6.270
  525POPC   C2B 4200  12.950  13.900   5.930
  525POPC   C3B 4201  13.240  13.940   5.540
  525POPC   C4B 4202  13.560  14.110   5.220
  526POPC   NC3 4203  14.480   8.170   8.330
  526POPC   PO4 4204  14.710   8.400   8.190
  526POPC   GL1 4205  14.490   8.480   7.960
  526POPC   GL2 4206  14.270   8.370   7.860
  526POPC   C1A 4207  14.650   8.530   7.560
  526POPC   D2A 4208  14.490   8.670   7.160
  526POPC   C3A 4209  14.550   8.570   6.740
  526POPC   C4A 4210  14.630   8.440   6.370
  526POPC   C1B 4211  14.130   8.710   7.610
  526POPC   C2B 4212  13.680   8.830   7.550
  526POPC   C3B 4213  13.310   9.110   7.500
  526POPC   C4B 4214  13.140   9.220   7.120
  527POPC   NC3 4215  13.020   6.430   7.520
  527POPC   PO4 4216  13.380   6.540   7.740
  527POPC   GL1 4217  13.340   6.610   7.320
  527POPC   GL2 4218  13.470   6.430   7.260
  527POPC   C1A 4219  13.350   6.860   6.920
  527POPC   D2A 4220  12.960   6.820   6.580
  527POPC   C3A 4221  12.810   7.250   6.610
  527POPC   C4A 4222  12.670   7.640   6.650
  527POPC   C1B 4223  13.770   6.670   7.010
  527POPC   C2B 4224  14.100   6.480   6.740
  527POPC   C3B 4225  14.280   6.440   6.290
  527POPC   C4B 4226  14.470   6.330   5.910
  528POPC   NC3 4227   4.560   3.520   7.380
  528POPC   PO4 4228   4.160   3.390   7.210
  528POPC   GL1 4229   4.270   3.590   6.800
  528POPC   GL2 4230   4.570   3.550   6.840
  528POPC   C1A 4231   4.080   3.510   6.360
  528POPC   D2A 4232   3.770   3.830   6.520
  528POPC   C3A 4233   3.670   4.120   6.170
  528POPC   C4A 4234   3.720   4.250   5.730
  528POPC   C1B 4235   4.720   3.660   6.430
  528POPC   C2B 4236   4.790   3.720   6.010
  528POPC   C3B 4237   4.580   3.890   5.650
  528POPC   C4B 4238   4.280   3.810   5.290
  529POPC   NC3 4239  15.840  16.010   7.180
  529POPC   PO4 4240  16.210  16.180   7.100
  529POPC   GL1 4241  16.240  16.160   6.660
  529POPC   GL2 4242  16.240  15.830   6.590
  529POPC   C1A 4243  15.910  16.040   6.310
  529POPC   D2A 4244  15.940  15.950   5.890
  529POPC   C3A 4245  15.950  15.560   5.640
  529POPC   C4A 4246  15.700  15.310   5.380
  529POPC   C1B 4247  16.340  15.800   6.130
  529POPC   C2B 4248  16.470  15.780   5.700
  529POPC   C3B 4249  16.530  15.780   5.210
  529POPC   C4B 4250  16.670  15.430   4.920
  530POPC   NC3 4251  11.020  16.180   7.420
  530POPC   PO4 4252  11.390  16.240   7.280
  530POPC   GL1 4253  11.370  16.000   7.020
  530POPC   GL2 4254  11.240  15.760   7.210
  530POPC   C1A 4255  11.150  16.140   6.610
  530POPC   D2A 4256  11.140  16.490   6.320
  530POPC   C3A 4257  10.900  16.480   5.900
  530POPC   C4A 4258  10.580  16.570   5.540
  530POPC   C1B 4259  11.190  15.630   6.780
  530POPC   C2B 4260  11.110  15.670   6.300
  530POPC   C3B 4261  11.080  15.530   5.850
  530POPC   C4B 4262  10.810  15.610   5.470
  531POPC   NC3 4263   2.270   6.000   8.160
  531POPC   PO4 4264   1.980   6.010   7.860
  531POPC   GL1 4265   2.040   5.970   7.460
  531POPC   GL2 4266   1.800   5.770   7.440
  531POPC   C1A 4267   2.020   6.150   7.060
  531POPC   D2A 4268   2.260   6.420   6.710
  531POPC   C3A 4269   2.480   6.230   6.310
  531POPC   C4A 4270   2.820   6.310   5.970
  531POPC   C1B 4271   1.530   5.860   7.090
  531POPC   C2B 4272   1.340   5.720   6.710
  531POPC   C3B 4273   1.000   5.360   6.640
  531POPC   C4B 4274   1.040   5.190   6.220
  532POPC   NC3 4275  12.580   5.990   7.690
  532POPC   PO4 4276  12.740   5.810   7.380
  532POPC   GL1 4277  12.700   5.860   6.980
  532POPC   GL2 4278  12.440   5.930   6.930
  532POPC   C1A 4279  12.960   6.210   6.780
  532POPC   D2A 4280  12.970   6.560   7.020
  532POPC   C3A 4281  12.890   7.040   7.020
  532POPC   C4A 4282  12.560   7.300   7.050
  532POPC   C1B 4283  12.130   6.110   6.620
  532POPC   C2B 4284  11.820   5.880   6.380
  532POPC   C3B 4285  11.460   5.830   6.100
  532POPC   C4B 4286  11.240   5.690   5.710
  533POPC   NC3 4287  14.520   1.350   7.300
  533POPC   PO4 4288  14.500   1.650   7.030
  533POPC   GL1 4289  14.610   1.740   6.740
  533POPC   GL2 4290  14.480   2.010   6.620
  533POPC   C1A 4291  14.800   1.890   6.330
  533POPC   D2A 4292  14.890   2.170   5.960
  533POPC   C3A 4293  15.300   2.320   5.870
  533POPC   C4A 4294  15.700   2.520   5.820
  533POPC   C1B 4295  14.260   2.000   6.200
  533POPC   C2B 4296  14.320   2.000   5.770
  533POPC   C3B 4297  14.130   2.250   5.430
  533POPC   C4B 4298  14.040   2.510   5.050
  534POPC   NC3 4299   2.010   0.980   6.800
  534POPC   PO4 4300   1.710   0.730   6.740
  534POPC   GL1 4301   1.600   0.650   6.420
  534POPC   GL2 4302   1.600   0.940   6.330
  534POPC   C1A 4303   1.390   0.430   6.060
  534POPC   D2A 4304   1.100   0.240   5.770
  534POPC   C3A 4305   1.150  -0.170   5.680
  534POPC   C4A 4306   1.390  -0.570   5.740
  534POPC   C1B 4307   1.960   0.910   6.140
  534POPC   C2B 4308   2.150   1.070   5.770
  534POPC   C3B 4309   2.300   1.370   5.520
  534POPC   C4B 4310   2.490   1.750   5.570
  535POPC   NC3 4311  16.830   0.900   7.240
  535POPC   PO4 4312  17.190   0.740   7.130
  535POPC   GL1 4313  17.140   1.050   6.800
  535POPC   GL2 4314  16.900   0.980   6.650
  535POPC   C1A 4315  17.300   1.320   6.480
  535POPC   D2A 4316  17.190   1.360   6.050
  535POPC   C3A 4317  17.400   1.460   5.660
  535POPC   C4A 4318  17.570   1.230   5.330
  535POPC   C1B 4319  16.540   0.790   6.430
  535POPC   C2B 4320  16.540   0.600   5.960
  535POPC   C3B 4321  16.720   0.700   5.570
  535POPC   C4B 4322  16.690   0.550   5.140
  536POPC   NC3 4323   3.460  15.760   7.250
  536POPC   PO4 4324   3.330  16.100   7.050
  536POPC   GL1 4325   3.180  15.970   6.680
  536POPC   GL2 4326   3.200  16.280   6.620
  536POPC   C1A 4327   2.960  15.930   6.280
  536POPC   D2A 4328   3.120  16.170   5.890
  536POPC   C3A 4329   3.020  16.650   5.730
  536POPC   C4A 4330   2.720  16.960   5.940
  536POPC   C1B 4331   3.490  16.280   6.260
  536POPC   C2B 4332   3.520  15.870   6.020
  536POPC   C3B 4333   3.490  15.690   5.550
  536POPC   C4B 4334   3.520  15.530   5.120
  537POPC   NC3 4335   5.740  11.150   7.830
  537POPC   PO4 4336   5.510  11.140   7.500
  537POPC   GL1 4337   5.600  11.250   7.170
  537POPC   GL2 4338   5.740  11.520   7.300
  537POPC   C1A 4339   5.520  11.200   6.710
  537POPC   D2A 4340   5.270  11.020   6.360
  537POPC   C3A 4341   4.860  11.140   6.220
  537POPC   C4A 4342   4.420  11.120   6.060
  537POPC   C1B 4343   5.830  11.580   6.850
  537POPC   C2B 4344   5.960  11.690   6.390
  537POPC   C3B 4345   5.670  11.730   6.080
  537POPC   C4B 4346   5.600  11.510   5.670
  538POPC   NC3 4347   8.140   3.460   7.330
  538POPC   PO4 4348   7.770   3.340   7.300
  538POPC   GL1 4349   7.850   3.460   6.850
  538POPC   GL2 4350   8.060   3.370   6.800
  538POPC   C1A 4351   7.630   3.680   6.530
  538POPC   D2A 4352   7.480   4.120   6.460
  538POPC   C3A 4353   7.600   4.310   6.090
  538POPC   C4A 4354   7.730   4.530   5.700
  538POPC   C1B 4355   8.030   3.310   6.350
  538POPC   C2B 4356   7.860   3.300   5.960
  538POPC   C3B 4357   7.820   3.250   5.460
  538POPC   C4B 4358   7.800   3.390   5.010
  539POPC   NC3 4359  10.330   0.950   7.010
  539POPC   PO4 4360  10.380   1.010   6.630
  539POPC   GL1 4361  10.140   1.140   6.420
  539POPC   GL2 4362  10.050   0.960   6.200
  539POPC   C1A 4363  10.030   1.400   6.030
  539POPC   D2A 4364  10.100   1.470   5.570
  539POPC   C3A 4365   9.910   1.220   5.210
  539POPC   C4A 4366   9.570   1.220   4.840
  539POPC   C1B 4367  10.440   1.020   5.990
  539POPC   C2B 4368  10.830   0.990   5.780
  539POPC   C3B 4369  11.180   1.210   5.600
  539POPC   C4B 4370  11.600   1.210   5.500
  540POPC   NC3 4371  15.290  17.160   6.600
  540POPC   PO4 4372  14.910  17.210   6.580
  540POPC   GL1 4373  14.710  17.050   6.270
  540POPC   GL2 4374  14.930  17.110   6.070
  540POPC   C1A 4375  14.570  16.600   6.170
  540POPC   D2A 4376  14.710  16.310   5.910
  540POPC   C3A 4377  14.460  15.950   5.890
  540POPC   C4A 4378  14.190  15.720   5.630
  540POPC   C1B 4379  14.680  17.400   5.830
  540POPC   C2B 4380  14.630  17.730   5.520
  540POPC   C3B 4381  14.810  17.850   5.120
  540POPC   C4B 4382  14.900  18.080   4.770
  541POPC   NC3 4383   4.290  16.580   6.570
  541POPC   PO4 4384   4.050  16.280   6.590
  541POPC   GL1 4385   4.280  15.980   6.450
  541POPC   GL2 4386   4.270  16.160   6.170
  541POPC   C1A 4387   4.370  15.650   6.180
  541POPC   D2A 4388   4.460  15.460   5.810
  541POPC   C3A 4389   4.560  15.630   5.380
  541POPC   C4A 4390   4.360  15.910   5.040
  541POPC   C1B 4391   3.910  16.310   5.910
  541POPC   C2B 4392   3.570  16.300   5.650
  541POPC   C3B 4393   3.280  16.410   5.320
  541POPC   C4B 4394   3.310  16.240   4.910
  542POPC   NC3 4395  11.410  10.950   7.250
  542POPC   PO4 4396  11.640  11.250   7.420
  542POPC   GL1 4397  11.940  11.240   7.090
  542POPC   GL2 4398  12.130  11.430   7.150
  542POPC   C1A 4399  12.250  11.060   6.760
  542POPC   D2A 4400  12.360  11.170   6.310
  542POPC   C3A 4401  12.150  11.040   5.920
  542POPC   C4A 4402  11.880  10.710   5.810
  542POPC   C1B 4403  12.090  11.560   6.710
  542POPC   C2B 4404  12.030  11.600   6.260
  542POPC   C3B 4405  12.170  11.750   5.840
  542POPC   C4B 4406  12.470  11.580   5.550
  543POPC   NC3 4407   2.490   5.070   7.850
  543POPC   PO4 4408   2.820   5.330   7.880
  543POPC   GL1 4409   2.550   5.280   7.470
  543POPC   GL2 4410   2.340   5.360   7.400
  543POPC   C1A 4411   2.520   4.990   7.100
  543POPC   D2A 4412   2.360   4.830   6.710
  543POPC   C3A 4413   2.440   4.380   6.490
  543POPC   C4A 4414   2.790   4.270   6.210
  543POPC   C1B 4415   2.090   5.540   7.050
  543POPC   C2B 4416   1.920   5.520   6.640
  543POPC   C3B 4417   1.720   5.700   6.250
  543POPC   C4B 4418   1.740   5.530   5.800
  544POPC   NC3 4419   1.960  17.220   6.640
  544POPC   PO4 4420   2.020  17.420   7.040
  544POPC   GL1 4421   1.950  17.660   6.720
  544POPC   GL2 4422   1.850  17.960   6.630
  544POPC   C1A 4423   2.220  17.810   6.350
  544POPC   D2A 4424   2.530  17.970   6.030
  544POPC   C3A 4425   2.580  17.860   5.590
  544POPC   C4A 4426   2.500  17.680   5.190
  544POPC   C1B 4427   1.790  17.920   6.190
  544POPC   C2B 4428   1.670  17.730   5.800
  544POPC   C3B 4429   1.420  17.760   5.410
  544POPC   C4B 4430   1.170  17.460   5.230
  545POPC   NC3 4431   0.570  18.000   7.060
  545POPC   PO4 4432   0.890  18.110   6.910
  545POPC   GL1 4433   0.800  18.310   6.650
  545POPC   GL2 4434   0.900  18.110   6.420
  545POPC   C1A 4435   0.550  18.440   6.210
  545POPC   D2A 4436   0.330  18.160   5.970
  545POPC   C3A 4437   0.350  18.280   5.530
  545POPC   C4A 4438   0.220  18.270   5.070
  545POPC   C1B 4439   1.240  17.800   6.350
  545POPC   C2B 4440   1.500  17.450   6.310
  545POPC   C3B 4441   1.900  17.220   6.060
  545POPC   C4B 4442   2.060  17.090   5.620
  546POPC   NC3 4443   6.690   8.120   7.330
  546POPC   PO4 4444   6.370   7.950   7.470
  546POPC   GL1 4445   6.140   8.080   7.120
  546POPC   GL2 4446   6.400   8.300   6.980
  546POPC   C1A 4447   5.980   7.940   6.710
  546POPC   D2A 4448   5.610   7.820   6.400
  546POPC   C3A 4449   5.800   7.560   6.080
  546POPC   C4A 4450   6.050   7.400   5.740
  546POPC   C1B 4451   6.040   8.510   6.740
  546POPC   C2B 4452   5.770   8.350   6.420
  546POPC   C3B 4453   5.540   8.250   6.090
  546POPC   C4B 4454   5.390   7.880   5.860
  547POPC   NC3 4455  12.210  11.030   7.540
  547POPC   PO4 4456  12.210  10.620   7.610
  547POPC   GL1 4457  12.330  10.550   7.270
  547POPC   GL2 4458  12.510  10.760   7.220
  547POPC   C1A 4459  12.260  10.530   6.860
  547POPC   D2A 4460  12.050  10.280   6.520
  547POPC   C3A 4461  12.320   9.990   6.260
  547POPC   C4A 4462  12.460   9.650   5.990
  547POPC   C1B 4463  12.780  10.550   6.870
  547POPC   C2B 4464  12.960  10.390   6.520
  547POPC   C3B 4465  13.010  10.300   6.020
  547POPC   C4B 4466  13.030  10.210   5.610
  548POPC   NC3 4467  12.320   5.470   7.190
  548POPC   PO4 4468  12.150   5.170   7.370
  548POPC   GL1 4469  12.070   5.110   7.060
  548POPC   GL2 4470  11.840   5.160   6.990
  548POPC   C1A 4471  12.180   5.080   6.610
  548POPC   D2A 4472  12.130   5.120   6.170
  548POPC   C3A 4473  12.250   4.860   5.830
  548POPC   C4A 4474  12.220   4.440   5.620
  548POPC   C1B 4475  11.660   4.950   6.600
  548POPC   C2B 4476  11.650   4.920   6.100
  548POPC   C3B 4477  11.710   4.590   5.730
  548POPC   C4B 4478  11.440   4.240   5.540
  549POPC   NC3 4479   0.490   1.110   7.210
  549POPC   PO4 4480   0.810   0.920   7.100
  549POPC   GL1 4481   0.680   1.050   6.780
  549POPC   GL2 4482   0.690   0.780   6.600
  549POPC   C1A 4483   0.830   1.390   6.490
  549POPC   D2A 4484   1.280   1.380   6.290
  549POPC   C3A 4485   1.440   1.320   5.840
  549POPC   C4A 4486   1.580   0.950   5.580
  549POPC   C1B 4487   0.940   0.900   6.210
  549POPC   C2B 4488   1.120   0.980   5.810
  549POPC   C3B 4489   1.110   0.800   5.420
  549POPC   C4B 4490   1.030   0.350   5.280
  550POPC   NC3 4491   2.050  10.950   7.900
  550POPC   PO4 4492   2.060  10.880   7.530
  550POPC   GL1 4493   1.950  10.710   7.240
  550POPC   GL2 4494   1.840  10.920   7.050
  550POPC   C1A 4495   1.930  10.460   6.860
  550POPC   D2A 4496   1.670  10.310   6.530
  550POPC   C3A 4497   1.540  10.480   6.160
  550POPC   C4A 4498   1.850  10.800   6.120
  550POPC   C1B 4499   1.690  10.850   6.620
  550POPC   C2B 4500   1.430  11.030   6.290
  550POPC   C3B 4501   1.430  11.180   5.900
  550POPC   C4B 4502   1.220  11.520   5.650
  551POPC   NC3 4503   1.990   8.810   7.390
  551POPC   PO4 4504   2.160   8.460   7.470
  551POPC   GL1 4505   2.210   8.540   7.080
  551POPC   GL2 4506   2.340   8.250   7.070
  551POPC   C1A 4507   2.400   8.570   6.690
  551POPC   D2A 4508   2.580   8.530   6.270
  551POPC   C3A 4509   2.510   8.440   5.840
  551POPC   C4A 4510   2.200   8.450   5.510
  551POPC   C1B 4511   2.000   8.170   6.710
  551POPC   C2B 4512   2.010   8.070   6.260
  551POPC   C3B 4513   2.070   8.110   5.800
  551POPC   C4B 4514   2.070   7.890   5.360
  552POPC   NC3 4515   0.200  16.610   7.020
  552POPC   PO4 4516  -0.060  16.900   6.890
  552POPC   GL1 4517   0.210  16.850   6.560
  552POPC   GL2 4518   0.100  17.100   6.430
  552POPC   C1A 4519   0.230  16.730   6.150
  552POPC   D2A 4520   0.480  16.860   5.760
  552POPC   C3A 4521   0.710  16.510   5.570
  552POPC   C4A 4522   0.650  16.120   5.300
  552POPC   C1B 4523  -0.150  17.230   6.120
  552POPC   C2B 4524  -0.520  17.140   5.800
  552POPC   C3B 4525  -0.510  16.880   5.410
  552POPC   C4B 4526  -0.350  16.610   5.080
  553POPC   NC3 4527  11.490   2.630   7.450
  553POPC   PO4 4528  11.500   2.660   7.070
  553POPC   GL1 4529  11.430   2.860   6.700
  553POPC   GL2 4530  11.670   2.970   6.680
  553POPC   C1A 4531  11.350   3.100   6.290
  553POPC   D2A 4532  11.420   3.470   6.020
  553POPC   C3A 4533  11.630   3.610   5.690
  553POPC   C4A 4534  11.640   3.350   5.310
  553POPC   C1B 4535  11.880   2.960   6.270
  553POPC   C2B 4536  11.910   3.110   5.820
  553POPC   C3B 4537  12.130   3.360   5.520
  553POPC   C4B 4538  12.330   3.380   5.140
  554POPC   NC3 4539  10.200   4.860   6.390
  554POPC   PO4 4540  10.510   4.830   6.620
  554POPC   GL1 4541  10.710   5.110   6.350
  554POPC   GL2 4542  10.810   4.830   6.150
  554POPC   C1A 4543  10.560   5.240   5.950
  554POPC   D2A 4544  10.550   5.180   5.470
  554POPC   C3A 4545  10.590   4.740   5.260
  554POPC   C4A 4546  10.200   4.530   5.170
  554POPC   C1B 4547  10.750   4.740   5.730
  554POPC   C2B 4548  11.120   4.730   5.480
  554POPC   C3B 4549  11.280   4.540   5.150
  554POPC   C4B 4550  11.390   4.380   4.730
  555POPC   NC3 4551  15.690  17.600   6.700
  555POPC   PO4 4552  15.300  17.640   6.620
  555POPC   GL1 4553  15.020  17.500   6.280
  555POPC   GL2 4554  14.780  17.650   6.250
  555POPC   C1A 4555  15.230  17.410   5.920
  555POPC   D2A 4556  15.500  17.290   5.590
  555POPC   C3A 4557  15.910  17.450   5.760
  555POPC   C4A 4558  16.200  17.560   6.150
  555POPC   C1B 4559  14.900  18.010   5.900
  555POPC   C2B 4560  14.740  18.220   5.500
  555POPC   C3B 4561  14.610  18.340   5.090
  555POPC   C4B 4562  14.600  18.770   4.910
  556POPC   NC3 4563   7.010   8.470   7.110
  556POPC   PO4 4564   6.770   8.660   7.330
  556POPC   GL1 4565   6.830   8.860   6.950
  556POPC   GL2 4566   6.630   8.710   6.800
  556POPC   C1A 4567   6.800   9.200   6.650
  556POPC   D2A 4568   6.460   9.420   6.420
  556POPC   C3A 4569   6.050   9.320   6.190
  556POPC   C4A 4570   6.150   9.380   5.760
  556POPC   C1B 4571   6.390   8.400   6.460
  556POPC   C2B 4572   6.170   8.400   6.080
  556POPC   C3B 4573   6.010   8.800   5.890
  556POPC   C4B 4574   5.690   9.130   5.890
  557POPC   NC3 4575   9.770   0.340   7.030
  557POPC   PO4 4576   9.870   0.030   6.750
  557POPC   GL1 4577  10.100   0.090   6.280
  557POPC   GL2 4578   9.880  -0.030   6.100
  557POPC   C1A 4579  10.100   0.420   5.940
  557POPC   D2A 4580  10.560   0.520   5.710
  557POPC   C3A 4581  10.990   0.310   5.830
  557POPC   C4A 4582  11.410   0.360   6.050
  557POPC   C1B 4583   9.780   0.200   5.680
  557POPC   C2B 4584   9.930   0.490   5.400
  557POPC   C3B 4585   9.960   0.720   4.980
  557POPC   C4B 4586  10.230   0.680   4.620
  558POPC   NC3 4587  17.770   7.350   8.010
  558POPC   PO4 4588  17.830   7.720   7.840
  558POPC   GL1 4589  17.800   7.460   7.540
  558POPC   GL2 4590  17.880   7.640   7.290
  558POPC   C1A 4591  17.560   7.230   7.270
  558POPC   D2A 4592  17.410   7.160   6.820
  558POPC   C3A 4593  17.850   7.160   6.600
  558POPC   C4A 4594  18.300   7.180   6.660
  558POPC   C1B 4595  17.670   7.630   6.920
  558POPC   C2B 4596  17.430   7.600   6.530
  558POPC   C3B 4597  17.310   7.480   6.080
  558POPC   C4B 4598  17.210   7.130   5.790
  559POPC   NC3 4599   2.040  10.080   7.710
  559POPC   PO4 4600   2.210  10.320   7.460
  559POPC   GL1 4601   2.360  10.570   7.210
  559POPC   GL2 4602   2.440  10.330   7.010
  559POPC   C1A 4603   2.350  10.850   6.880
  559POPC   D2A 4604   2.170  10.790   6.490
  559POPC   C3A 4605   2.370  10.650   6.070
  559POPC   C4A 4606   2.420  10.350   5.850
  559POPC   C1B 4607   2.350  10.270   6.570
  559POPC   C2B 4608   2.060  10.330   6.260
  559POPC   C3B 4609   1.930  10.410   5.830
  559POPC   C4B 4610   1.630  10.310   5.530
  560POPC   NC3 4611  11.560  10.380   7.810
  560POPC   PO4 4612  11.500  10.500   7.400
  560POPC   GL1 4613  11.540  10.500   7.010
  560POPC   GL2 4614  11.330  10.300   6.830
  560POPC   C1A 4615  11.800  10.790   6.720
  560POPC   D2A 4616  12.100  10.730   6.310
  560POPC   C3A 4617  12.220  10.430   5.960
  560POPC   C4A 4618  12.560  10.110   5.790
  560POPC   C1B 4619  11.550  10.350   6.510
  560POPC   C2B 4620  11.560  10.690   6.160
  560POPC   C3B 4621  11.570  11.070   5.950
  560POPC   C4B 4622  11.860  11.390   5.820
  561POPC   NC3 4623   0.180   0.390   7.150
  561POPC   PO4 4624   0.320   0.670   6.910
  561POPC   GL1 4625   0.100   0.720   6.630
  561POPC   GL2 4626   0.200   0.940   6.400
  561POPC   C1A 4627  -0.130   0.420   6.380
  561POPC   D2A 4628  -0.440   0.210   6.080
  561POPC   C3A 4629  -0.340  -0.250   5.900
  561POPC   C4A 4630  -0.070  -0.580   5.740
  561POPC   C1B 4631   0.000   0.930   6.030
  561POPC   C2B 4632  -0.290   0.640   5.750
  561POPC   C3B 4633  -0.540   0.220   5.600
  561POPC   C4B 4634  -0.690  -0.210   5.520
  562POPC   NC3 4635  14.580  16.570   7.050
  562POPC   PO4 4636  14.250  16.380   7.070
  562POPC   GL1 4637  14.170  16.140   6.740
  562POPC   GL2 4638  13.900  16.190   6.530
  562POPC   C1A 4639  14.420  15.950   6.400
  562POPC   D2A 4640  14.820  15.900   6.210
  562POPC   C3A 4641  14.980  15.890   5.740
  562POPC   C4A 4642  15.190  15.880   5.280
  562POPC   C1B 4643  14.160  16.250   6.100
  562POPC   C2B 4644  14.050  16.280   5.630
  562POPC   C3B 4645  13.960  16.240   5.190
  562POPC   C4B 4646  13.670  16.290   4.870
  563POPC   NC3 4647   4.780   5.790   7.080
  563POPC   PO4 4648   4.950   5.440   7.050
  563POPC   GL1 4649   4.910   5.350   6.700
  563POPC   GL2 4650   5.090   5.560   6.490
  563POPC   C1A 4651   4.660   5.100   6.400
  563POPC   D2A 4652   4.520   4.770   6.080
  563POPC   C3A 4653   4.440   4.730   5.600
  563POPC   C4A 4654   4.520   4.990   5.200
  563POPC   C1B 4655   5.380   5.520   6.160
  563POPC   C2B 4656   5.560   5.390   5.740
  563POPC   C3B 4657   5.850   5.260   5.430
  563POPC   C4B 4658   5.890   5.030   5.010
  564POPC   NC3 4659   1.140   1.840   7.240
  564POPC   PO4 4660   1.260   2.220   7.260
  564POPC   GL1 4661   1.240   2.310   6.900
  564POPC   GL2 4662   1.210   2.050   6.770
  564POPC   C1A 4663   1.010   2.630   6.600
  564POPC   D2A 4664   0.520   2.760   6.490
  564POPC   C3A 4665   0.450   2.700   6.040
  564POPC   C4A 4666   0.230   2.990   5.740
  564POPC   C1B 4667   1.030   1.830   6.340
  564POPC   C2B 4668   0.980   1.600   5.960
  564POPC   C3B 4669   0.980   1.400   5.530
  564POPC   C4B 4670   0.950   1.200   5.140
  565POPC   NC3 4671  12.880  12.570   7.750
  565POPC   PO4 4672  13.150  12.760   7.600
  565POPC   GL1 4673  12.960  12.840   7.200
  565POPC   GL2 4674  13.090  12.910   6.980
  565POPC   C1A 4675  12.790  12.530   6.850
  565POPC   D2A 4676  12.490  12.510   6.480
  565POPC   C3A 4677  12.450  12.880   6.210
  565POPC   C4A 4678  12.570  13.020   5.820
  565POPC   C1B 4679  13.390  12.830   6.660
  565POPC   C2B 4680  13.380  12.620   6.230
  565POPC   C3B 4681  13.630  12.260   6.050
  565POPC   C4B 4682  13.620  11.830   6.230
  566POPC   NC3 4683   2.080   6.440   7.460
  566POPC   PO4 4684   1.840   6.750   7.580
  566POPC   GL1 4685   1.630   7.170   7.360
  566POPC   GL2 4686   1.680   7.060   7.070
  566POPC   C1A 4687   1.290   7.290   7.080
  566POPC   D2A 4688   1.120   7.600   6.850
  566POPC   C3A 4689   1.110   7.560   6.460
  566POPC   C4A 4690   1.080   7.390   6.000
  566POPC   C1B 4691   1.520   7.200   6.610
  566POPC   C2B 4692   1.550   7.240   6.170
  566POPC   C3B 4693   1.670   7.080   5.770
  566POPC   C4B 4694   1.960   6.930   5.430
  567POPC   NC3 4695   6.910   0.140   6.300
  567POPC   PO4 4696   6.920   0.520   6.300
  567POPC   GL1 4697   6.740   0.330   5.890
  567POPC   GL2 4698   6.880   0.630   5.800
  567POPC   C1A 4699   6.550   0.020   5.620
  567POPC   D2A 4700   6.130  -0.040   5.360
  567POPC   C3A 4701   5.910   0.100   4.950
  567POPC   C4A 4702   5.630  -0.090   4.630
  567POPC   C1B 4703   6.830   0.430   5.410
  567POPC   C2B 4704   6.890   0.360   4.940
  567POPC   C3B 4705   6.950   0.710   4.680
  567POPC   C4B 4706   7.230   1.080   4.580
  568POPC   NC3 4707   4.320  10.000   7.430
  568POPC   PO4 4708   4.670  10.140   7.340
  568POPC   GL1 4709   4.540   9.950   7.030
  568POPC   GL2 4710   4.550   9.680   7.060
  568POPC   C1A 4711   4.440  10.020   6.570
  568POPC   D2A 4712   4.530  10.240   6.200
  568POPC   C3A 4713   4.250  10.140   5.860
  568POPC   C4A 4714   3.870   9.860   5.650
  568POPC   C1B 4715   4.720   9.580   6.630
  568POPC   C2B 4716   5.110   9.520   6.370
  568POPC   C3B 4717   5.280   9.440   6.010
  568POPC   C4B 4718   5.420   9.390   5.550
  569POPC   NC3 4719   5.650   7.330   7.510
  569POPC   PO4 4720   6.010   7.210   7.500
  569POPC   GL1 4721   5.900   7.170   7.090
  569POPC   GL2 4722   5.620   7.250   6.990
  569POPC   C1A 4723   6.220   7.040   6.760
  569POPC   D2A 4724   6.480   6.890   6.420
  569POPC   C3A 4725   6.300   6.920   6.010
  569POPC   C4A 4726   5.920   6.720   5.790
  569POPC   C1B 4727   5.620   7.240   6.530
  569POPC   C2B 4728   5.760   7.050   6.110
  569POPC   C3B 4729   5.620   7.100   5.670
  569POPC   C4B 4730   5.640   6.840   5.290
  570POPC   NC3 4731  18.150   8.010   7.550
  570POPC   PO4 4732  18.400   7.830   7.830
  570POPC   GL1 4733  18.240   7.570   7.600
  570POPC   GL2 4734  18.420   7.570   7.390
  570POPC   C1A 4735  18.110   7.190   7.330
  570POPC   D2A 4736  18.030   6.890   7.010
  570POPC   C3A 4737  17.960   6.420   7.070
  570POPC   C4A 4738  18.180   6.040   6.900
  570POPC   C1B 4739  18.240   7.690   6.930
  570POPC   C2B 4740  18.130   7.620   6.460
  570POPC   C3B 4741  17.820   7.420   6.170
  570POPC   C4B 4742  17.720   7.280   5.760
  571POPC   NC3 4743   1.350   3.720   7.640
  571POPC   PO4 4744   1.640   3.990   7.710
  571POPC   GL1 4745   1.560   3.980   7.250
  571POPC   GL2 4746   1.690   4.170   7.110
  571POPC   C1A 4747   1.350   3.950   6.850
  571POPC   D2A 4748   1.060   4.090   6.490
  571POPC   C3A 4749   1.130   4.240   6.070
  571POPC   C4A 4750   1.360   4.520   5.790
  571POPC   C1B 4751   1.850   3.990   6.730
  571POPC   C2B 4752   2.010   4.110   6.360
  571POPC   C3B 4753   2.220   4.400   6.000
  571POPC   C4B 4754   2.080   4.660   5.680
  572POPC   NC3 4755  14.450  14.100   7.250
  572POPC   PO4 4756  14.180  14.390   7.210
  572POPC   GL1 4757  14.060  14.200   6.840
  572POPC   GL2 4758  14.110  13.890   6.790
  572POPC   C1A 4759  14.260  14.180   6.390
  572POPC   D2A 4760  14.470  14.230   5.960
  572POPC   C3A 4761  14.700  13.800   5.940
  572POPC   C4A 4762  14.970  13.400   5.850
  572POPC   C1B 4763  13.920  13.680   6.410
  572POPC   C2B 4764  14.120  13.730   5.960
  572POPC   C3B 4765  14.270  13.820   5.560
  572POPC   C4B 4766  14.610  13.720   5.270
  573POPC   NC3 4767   1.880   5.550   7.910
  573POPC   PO4 4768   1.650   5.350   7.730
  573POPC   GL1 4769   1.850   5.270   7.390
  573POPC   GL2 4770   1.610   5.360   7.260
  573POPC   C1A 4771   1.980   5.080   6.950
  573POPC   D2A 4772   1.900   5.000   6.480
  573POPC   C3A 4773   2.050   5.320   6.130
  573POPC   C4A 4774   2.260   5.460   5.730
  573POPC   C1B 4775   1.560   5.220   6.860
  573POPC   C2B 4776   1.490   5.240   6.420
  573POPC   C3B 4777   1.540   5.050   5.990
  573POPC   C4B 4778   1.280   5.080   5.640
  574POPC   NC3 4779   6.030   5.190   6.760
  574POPC   PO4 4780   6.380   5.160   6.920
  574POPC   GL1 4781   6.410   5.430   6.630
  574POPC   GL2 4782   6.610   5.280   6.500
  574POPC   C1A 4783   6.040   5.590   6.470
  574POPC   D2A 4784   5.900   5.670   6.040
  574POPC   C3A 4785   5.550   5.950   5.870
  574POPC   C4A 4786   5.150   6.190   5.840
  574POPC   C1B 4787   6.420   5.580   6.110
  574POPC   C2B 4788   6.240   5.830   5.750
  574POPC   C3B 4789   5.920   5.820   5.490
  574POPC   C4B 4790   5.670   5.770   5.050
  575POPC   NC3 4791  17.280  16.310   7.130
  575POPC   PO4 4792  17.710  16.320   7.130
  575POPC   GL1 4793  17.820  16.290   6.730
  575POPC   GL2 4794  17.870  16.040   6.720
  575POPC   C1A 4795  17.790  16.640   6.420
  575POPC   D2A 4796  18.020  17.060   6.440
  575POPC   C3A 4797  18.000  17.010   5.990
  575POPC   C4A 4798  18.150  17.230   5.640
  575POPC   C1B 4799  18.170  16.110   6.430
  575POPC   C2B 4800  18.360  15.990   6.040
  575POPC   C3B 4801  18.520  15.800   5.700
  575POPC   C4B 4802  18.670  15.480   5.430
  576POPC   NC3 4803   5.880  12.970   7.260
  576POPC   PO4 4804   5.580  12.780   7.350
  576POPC   GL1 4805   5.390  12.820   6.980
  576POPC   GL2 4806   5.090  12.860   6.870
  576POPC   C1A 4807   5.410  13.170   6.590
  576POPC   D2A 4808   5.480  13.190   6.160
  576POPC   C3A 4809   5.670  13.040   5.780
  576POPC   C4A 4810   5.950  12.750   5.480
  576POPC   C1B 4811   4.790  12.880   6.510
  576POPC   C2B 4812   4.990  13.120   6.120
  576POPC   C3B 4813   5.160  13.300   5.740
  576POPC   C4B 4814   5.500  13.430   5.500
  577POPC   NC3 4815  17.210   4.840   7.820
  577POPC   PO4 4816  17.140   5.230   7.830
  577POPC   GL1 4817  17.110   5.200   7.470
  577POPC   GL2 4818  17.150   5.440   7.340
  577POPC   C1A 4819  16.760   5.130   7.180
  577POPC   D2A 4820  16.640   5.170   6.700
  577POPC   C3A 4821  16.800   5.540   6.470
  577POPC   C4A 4822  16.870   5.920   6.230
  577POPC   C1B 4823  17.380   5.620   6.990
  577POPC   C2B 4824  17.710   5.810   6.670
  577POPC   C3B 4825  18.070   5.910   6.430
  577POPC   C4B 4826  18.110   6.310   6.140
  578POPC   NC3 4827  16.070   1.610   6.870
  578POPC   PO4 4828  16.020   1.200   6.860
  578POPC   GL1 4829  15.990   1.240   6.520
  578POPC   GL2 4830  16.040   1.490   6.350
  578POPC   C1A 4831  16.040   0.940   6.190
  578POPC   D2A 4832  16.160   0.930   5.750
  578POPC   C3A 4833  16.470   1.140   5.550
  578POPC   C4A 4834  16.680   1.340   5.180
  578POPC   C1B 4835  15.970   1.530   5.920
  578POPC   C2B 4836  15.980   1.540   5.450
  578POPC   C3B 4837  15.930   1.250   5.150
  578POPC   C4B 4838  15.970   0.830   4.920
  579POPC   NC3 4839  14.820  11.650   8.010
  579POPC   PO4 4840  15.010  11.930   7.780
  579POPC   GL1 4841  15.010  11.720   7.350
  579POPC   GL2 4842  15.210  11.850   7.200
  579POPC   C1A 4843  15.190  11.350   7.150
  579POPC   D2A 4844  15.590  11.190   6.960
  579POPC   C3A 4845  15.690  10.680   6.870
  579POPC   C4A 4846  15.870  10.290   7.140
  579POPC   C1B 4847  15.510  11.740   6.830
  579POPC   C2B 4848  15.380  11.730   6.340
  579POPC   C3B 4849  15.290  12.090   6.080
  579POPC   C4B 4850  14.940  12.200   5.770
  580POPC   NC3 4851   7.400  12.300   6.790
  580POPC   PO4 4852   7.370  12.600   7.050
  580POPC   GL1 4853   7.510  12.770   6.710
  580POPC   GL2 4854   7.760  12.610   6.590
  580POPC   C1A 4855   7.230  12.990   6.420
  580POPC   D2A 4856   6.960  13.320   6.120
  580POPC   C3A 4857   7.250  13.550   5.810
  580POPC   C4A 4858   7.190  13.960   5.550
  580POPC   C1B 4859   7.440  12.540   6.240
  580POPC   C2B 4860   7.150  12.230   5.990
  580POPC   C3B 4861   6.880  11.910   5.750
  580POPC   C4B 4862   6.690  11.670   5.450
  581POPC   NC3 4863  11.680   0.520   7.010
  581POPC   PO4 4864  11.880   0.760   6.740
  581POPC   GL1 4865  11.820   0.790   6.390
  581POPC   GL2 4866  11.970   1.010   6.300
  581POPC   C1A 4867  11.980   0.550   6.040
  581POPC   D2A 4868  12.220   0.450   5.670
  581POPC   C3A 4869  11.920   0.390   5.360
  581POPC   C4A 4870  11.580   0.710   5.280
  581POPC   C1B 4871  11.880   1.250   5.910
  581POPC   C2B 4872  12.220   1.540   5.790
  581POPC   C3B 4873  12.390   1.850   5.530
  581POPC   C4B 4874  12.390   2.330   5.570
  582POPC   NC3 4875  16.060   9.590   8.080
  582POPC   PO4 4876  16.360   9.820   8.040
  582POPC   GL1 4877  16.100   9.890   7.690
  582POPC   GL2 4878  16.120  10.180   7.740
  582POPC   C1A 4879  15.940   9.780   7.210
  582POPC   D2A 4880  15.910   9.840   6.710
  582POPC   C3A 4881  15.610  10.110   6.440
  582POPC   C4A 4882  15.420  10.050   6.050
  582POPC   C1B 4883  16.320  10.170   7.310
  582POPC   C2B 4884  16.260  10.170   6.800
  582POPC   C3B 4885  16.190  10.200   6.370
  582POPC   C4B 4886  15.950  10.040   6.020
  583POPC   NC3 4887   0.190   8.500   7.570
  583POPC   PO4 4888  -0.010   8.170   7.580
  583POPC   GL1 4889  -0.140   8.230   7.240
  583POPC   GL2 4890  -0.190   8.560   7.160
  583POPC   C1A 4891  -0.500   8.200   6.900
  583POPC   D2A 4892  -0.690   8.400   6.580
  583POPC   C3A 4893  -0.470   8.300   6.180
  583POPC   C4A 4894  -0.370   8.050   5.830
  583POPC   C1B 4895  -0.080   8.560   6.740
  583POPC   C2B 4896   0.190   8.500   6.390
  583POPC   C3B 4897   0.200   8.110   6.140
  583POPC   C4B 4898   0.090   7.670   5.920
  584POPC   NC3 4899  15.590   8.840   8.120
  584POPC   PO4 4900  15.830   9.150   8.170
  584POPC   GL1 4901  15.750   9.150   7.740
  584POPC   GL2 4902  15.800   9.500   7.650
  584POPC   C1A 4903  15.900   9.040   7.310
  584POPC   D2A 4904  15.970   9.030   6.860
  584POPC   C3A 4905  16.240   9.260   6.490
  584POPC   C4A 4906  16.540   9.420   6.160
  584POPC   C1B 4907  16.200   9.460   7.380
  584POPC   C2B 4908  16.370   9.580   6.950
  584POPC   C3B 4909  16.350   9.750   6.510
  584POPC   C4B 4910  16.670   9.910   6.170
  585POPC   NC3 4911  12.930  10.050   7.830
  585POPC   PO4 4912  12.710   9.740   7.920
  585POPC   GL1 4913  12.450   9.750   7.620
  585POPC   GL2 4914  12.750   9.840   7.390
  585POPC   C1A 4915  12.280   9.560   7.240
  585POPC   D2A 4916  12.380   9.200   6.950
  585POPC   C3A 4917  12.320   9.130   6.470
  585POPC   C4A 4918  12.490   8.980   6.080
  585POPC   C1B 4919  12.730   9.520   7.020
  585POPC   C2B 4920  12.790   9.200   6.730
  585POPC   C3B 4921  12.980   8.990   6.330
  585POPC   C4B 4922  13.010   8.810   5.880
  586POPC   NC3 4923   1.640   2.560   7.520
  586POPC   PO4 4924   1.900   2.720   7.260
  586POPC   GL1 4925   1.800   2.740   6.920
  586POPC   GL2 4926   1.690   3.030   6.900
  586POPC   C1A 4927   2.020   2.720   6.510
  586POPC   D2A 4928   1.760   2.600   6.120
  586POPC   C3A 4929   1.680   2.410   5.690
  586POPC   C4A 4930   1.710   2.430   5.220
  586POPC   C1B 4931   1.430   2.830   6.500
  586POPC   C2B 4932   1.340   2.770   6.050
  586POPC   C3B 4933   1.190   2.890   5.580
  586POPC   C4B 4934   1.070   2.950   5.120
  587POPC   NC3 4935  13.580  12.060   7.220
  587POPC   PO4 4936  13.570  11.660   7.230
  587POPC   GL1 4937  13.660  11.790   6.840
  587POPC   GL2 4938  13.890  11.650   6.740
  587POPC   C1A 4939  13.830  12.130   6.530
  587POPC   D2A 4940  13.800  12.610   6.490
  587POPC   C3A 4941  14.150  12.780   6.320
  587POPC   C4A 4942  14.330  12.930   5.960
  587POPC   C1B 4943  13.560  11.420   6.530
  587POPC   C2B 4944  13.590  11.340   6.030
  587POPC   C3B 4945  13.620  11.340   5.610
  587POPC   C4B 4946  13.500  11.430   5.200
  588POPC   NC3 4947   4.070  18.000   6.590
  588POPC   PO4 4948   3.770  17.660   6.650
  588POPC   GL1 4949   3.740  17.500   6.310
  588POPC   GL2 4950   3.510  17.450   6.210
  588POPC   C1A 4951   3.980  17.510   5.870
  588POPC   D2A 4952   4.240  17.170   5.710
  588POPC   C3A 4953   4.360  17.140   5.270
  588POPC   C4A 4954   4.370  16.930   4.860
  588POPC   C1B 4955   3.530  17.720   5.850
  588POPC   C2B 4956   3.770  18.030   5.630
  588POPC   C3B 4957   3.860  18.070   5.160
  588POPC   C4B 4958   3.740  18.190   4.720
  589POPC   NC3 4959   6.670   2.240   7.000
  589POPC   PO4 4960   6.940   2.490   6.820
  589POPC   GL1 4961   6.920   2.540   6.350
  589POPC   GL2 4962   6.710   2.640   6.270
  589POPC   C1A 4963   6.900   2.090   6.120
  589POPC   D2A 4964   6.820   1.680   5.950
  589POPC   C3A 4965   6.750   1.630   5.500
  589POPC   C4A 4966   6.550   1.830   5.100
  589POPC   C1B 4967   6.920   2.570   5.850
  589POPC   C2B 4968   6.920   2.570   5.400
  589POPC   C3B 4969   6.850   2.710   4.980
  589POPC   C4B 4970   6.900   2.630   4.520
  590POPC   NC3 4971  11.900  16.280   7.390
  590POPC   PO4 4972  11.750  15.890   7.340
  590POPC   GL1 4973  11.680  15.660   6.970
  590POPC   GL2 4974  11.960  15.520   7.050
  590POPC   C1A 4975  11.650  15.820   6.560
  590POPC   D2A 4976  11.740  15.700   6.100
  590POPC   C3A 4977  11.930  15.280   6.180
  590POPC   C4A 4978  12.270  15.200   6.510
  590POPC   C1B 4979  12.090  15.630   6.630
  590POPC   C2B 4980  12.370  15.660   6.290
  590POPC   C3B 4981  12.420  15.590   5.850
  590POPC   C4B 4982  12.430  15.410   5.410
  591POPC   NC3 4983  12.890   0.080   6.530
  591POPC   PO4 4984  13.150  -0.180   6.530
  591POPC   GL1 4985  13.060  -0.250   6.240
  591POPC   GL2 4986  13.230  -0.250   6.040
  591POPC   C1A 4987  12.790  -0.290   5.850
  591POPC   D2A 4988  12.560  -0.540   5.590
  591POPC   C3A 4989  12.480  -0.580   5.100
  591POPC   C4A 4990  12.290  -0.280   4.800
  591POPC   C1B 4991  13.480  -0.360   5.670
  591POPC   C2B 4992  13.700  -0.490   5.250
  591POPC   C3B 4993  13.420  -0.490   4.890
  591POPC   C4B 4994  13.330  -0.150   4.610
  592POPC   NC3 4995  13.760  14.630   7.380
  592POPC   PO4 4996  13.630  14.850   7.150
  592POPC   GL1 4997  13.790  14.560   6.940
  592POPC   GL2 4998  13.650  14.370   7.000
  592POPC   C1A 4999  13.860  14.640   6.460
  592POPC   D2A 5000  14.060  14.470   6.010
  592POPC   C3A 5001  13.830  14.110   5.720
  592POPC   C4A 5002  13.780  13.660   5.620
  592POPC   C1B 5003  13.380  14.520   6.620
  592POPC   C2B 5004  13.340  14.640   6.220
  592POPC   C3B 5005  13.290  14.820   5.770
  592POPC   C4B 5006  13.350  14.960   5.340
  593POPC   NC3 5007  16.110   2.240   6.970
  593POPC   PO4 5008  16.160   2.640   7.100
  593POPC   GL1 5009  15.900   2.610   6.740
  593POPC   GL2 5010  15.620   2.480   6.720
  593POPC   C1A 5011  15.980   2.320   6.390
  593POPC   D2A 5012  16.190   2.280   5.970
  593POPC   C3A 5013  16.240   2.030   5.550
  593POPC   C4A 5014  16.340   2.200   5.120
  593POPC   C1B 5015  15.550   2.550   6.280
  593POPC   C2B 5016  15.580   2.950   6.060
  593POPC   C3B 5017  15.740   3.050   5.620
  593POPC   C4B 5018  15.750   2.820   5.270
  594POPC   NC3 5019   7.200   1.730   6.420
  594POPC   PO4 5020   7.240   1.450   6.160
  594POPC   GL1 5021   7.520   1.330   5.910
  594POPC   GL2 5022   7.720   1.130   6.010
  594POPC   C1A 5023   7.830   1.380   5.570
  594POPC   D2A 5024   7.850   1.110   5.160
  594POPC   C3A 5025   7.620   1.360   4.770
  594POPC   C4A 5026   7.340   1.630   4.510
  594POPC   C1B 5027   7.960   0.870   5.720
  594POPC   C2B 5028   8.250   0.610   5.490
  594POPC   C3B 5029   8.580   0.440   5.180
  594POPC   C4B 5030   9.030   0.690   5.170
  595POPC   NC3 5031  12.300   0.650   6.440
  595POPC   PO4 5032  12.600   0.430   6.410
  595POPC   GL1 5033  12.890   0.650   6.200
  595POPC   GL2 5034  12.680   0.840   6.100
  595POPC   C1A 5035  13.110   0.820   5.850
  595POPC   D2A 5036  13.120   0.730   5.390
  595POPC   C3A 5037  12.920   0.290   5.240
  595POPC   C4A 5038  12.660  -0.050   5.470
  595POPC   C1B 5039  12.270   0.970   5.840
  595POPC   C2B 5040  12.010   0.880   5.430
  595POPC   C3B 5041  11.810   1.090   5.060
  595POPC   C4B 5042  11.870   1.490   4.780
  596POPC   NC3 5043   4.900   7.740   6.900
  596POPC   PO4 5044   4.680   7.440   7.060
  596POPC   GL1 5045   4.580   7.250   6.730
  596POPC   GL2 5046   4.390   7.480   6.620
  596POPC   C1A 5047   4.400   7.150   6.310
  596POPC   D2A 5048   4.150   6.990   5.960
  596POPC   C3A 5049   4.340   6.560   6.230
  596POPC   C4A 5050   4.520   6.230   6.470
  596POPC   C1B 5051   4.670   7.780   6.470
  596POPC   C2B 5052   4.760   8.220   6.380
  596POPC   C3B 5053   4.900   8.590   6.200
  596POPC   C4B 5054   4.930   8.980   5.980
  597POPC   NC3 5055   1.860  12.260   7.520
  597POPC   PO4 5056   2.210  12.130   7.350
  597POPC   GL1 5057   2.010  12.160   7.050
  597POPC   GL2 5058   2.060  12.200   6.740
  597POPC   C1A 5059   1.560  12.160   6.870
  597POPC   D2A 5060   1.490  11.830   6.530
  597POPC   C3A 5061   1.700  11.440   6.430
  597POPC   C4A 5062   2.050  11.330   6.180
  597POPC   C1B 5063   1.890  12.150   6.320
  597POPC   C2B 5064   1.710  12.290   5.950
  597POPC   C3B 5065   1.730  12.260   5.490
  597POPC   C4B 5066   1.560  12.280   5.080
  598POPC   NC3 5067   7.090  16.770   7.260
  598POPC   PO4 5068   6.760  16.920   7.090
  598POPC   GL1 5069   6.860  16.790   6.770
  598POPC   GL2 5070   6.700  16.520   6.800
  598POPC   C1A 5071   7.060  16.860   6.370
  598POPC   D2A 5072   7.350  16.800   6.020
  598POPC   C3A 5073   7.540  16.500   5.740
  598POPC   C4A 5074   7.800  16.230   5.480
  598POPC   C1B 5075   6.870  16.280   6.470
  598POPC   C2B 5076   7.210  16.160   6.220
  598POPC   C3B 5077   7.470  16.040   5.870
  598POPC   C4B 5078   7.390  15.770   5.540
  599POPC   NC3 5079  12.970   9.440   7.610
  599POPC   PO4 5080  13.270   9.690   7.720
  599POPC   GL1 5081  13.390   9.630   7.380
  599POPC   GL2 5082  13.220   9.720   7.120
  599POPC   C1A 5083  13.710   9.350   7.170
  599POPC   D2A 5084  13.930   9.280   6.790
  599POPC   C3A 5085  14.030   9.670   6.510
  599POPC   C4A 5086  13.900  10.100   6.350
  599POPC   C1B 5087  13.080   9.590   6.670
  599POPC   C2B 5088  13.230   9.480   6.260
  599POPC   C3B 5089  13.290   9.390   5.860
  599POPC   C4B 5090  13.550   9.090   5.650
  600POPC   NC3 5091  15.400  11.610   7.610
  600POPC   PO4 5092  15.220  11.410   7.930
  600POPC   GL1 5093  15.150  11.230   7.580
  600POPC   GL2 5094  15.330  11.000   7.470
  600POPC   C1A 5095  14.790  10.970   7.470
  600POPC   D2A 5096  14.640  10.860   7.020
  600POPC   C3A 5097  14.690  10.610   6.610
  600POPC   C4A 5098  14.550  10.480   6.180
  600POPC   C1B 5099  15.150  10.880   7.070
  600POPC   C2B 5100  15.310  10.890   6.600
  600POPC   C3B 5101  15.630  10.730   6.400
  600POPC   C4B 5102  15.770  10.490   6.070
  601POPC   NC3 5103  15.360   2.930   6.800
  601POPC   PO4 5104  15.000   2.900   6.960
  601POPC   GL1 5105  14.870   2.780   6.590
  601POPC   GL2 5106  14.650   2.980   6.370
  601POPC   C1A 5107  15.050   2.720   6.130
  601POPC   D2A 5108  15.190   2.750   5.740
  601POPC   C3A 5109  14.820   2.910   5.500
  601POPC   C4A 5110  14.760   2.800   5.080
  601POPC   C1B 5111  14.630   3.100   5.940
  601POPC   C2B 5112  14.610   3.380   5.550
  601POPC   C3B 5113  14.670   3.740   5.290
  601POPC   C4B 5114  14.510   4.070   5.080
  602POPC   NC3 5115  17.320   7.070   8.030
  602POPC   PO4 5116  17.310   6.700   8.040
  602POPC   GL1 5117  17.330   6.730   7.620
  602POPC   GL2 5118  17.470   6.460   7.510
  602POPC   C1A 5119  17.110   7.080   7.370
  602POPC   D2A 5120  16.670   7.120   7.320
  602POPC   C3A 5121  16.480   7.110   6.880
  602POPC   C4A 5122  16.300   6.850   6.550
  602POPC   C1B 5123  17.430   6.720   7.160
  602POPC   C2B 5124  17.650   6.710   6.730
  602POPC   C3B 5125  17.930   6.720   6.360
  602POPC   C4B 5126  18.330   6.860   6.270
  603POPC   NC3 5127   4.910   8.460   7.290
  603POPC   PO4 5128   4.630   8.780   7.280
  603POPC   GL1 5129   4.480   8.650   7.010
  603POPC   GL2 5130   4.420   8.390   6.950
  603POPC   C1A 5131   4.710   8.740   6.630
  603POPC   D2A 5132   4.950   9.060   6.500
  603POPC   C3A 5133   5.390   9.060   6.330
  603POPC   C4A 5134   5.820   8.870   6.390
  603POPC   C1B 5135   4.220   8.350   6.510
  603POPC   C2B 5136   4.060   8.190   6.070
  603POPC   C3B 5137   4.060   7.960   5.660
  603POPC   C4B 5138   3.960   7.640   5.310
  604POPC   NC3 5139   0.830   6.480   7.890
  604POPC   PO4 5140   0.450   6.550   7.920
  604POPC   GL1 5141   0.450   6.410   7.500
  604POPC   GL2 5142   0.310   6.690   7.470
  604POPC   C1A 5143   0.240   6.230   7.150
  604POPC   D2A 5144   0.100   6.190   6.680
  604POPC   C3A 5145   0.390   6.040   6.380
  604POPC   C4A 5146   0.760   5.740   6.270
  604POPC   C1B 5147   0.380   6.750   7.030
  604POPC   C2B 5148   0.490   7.180   6.770
  604POPC   C3B 5149   0.520   7.380   6.360
  604POPC   C4B 5150   0.540   7.200   5.880
  605POPC   NC3 5151   6.170   2.080   6.430
  605POPC   PO4 5152   6.140   2.310   6.780
  605POPC   GL1 5153   6.160   2.500   6.450
  605POPC   GL2 5154   5.850   2.540   6.380
  605POPC   C1A 5155   6.060   2.540   5.970
  605POPC   D2A 5156   5.600   2.590   5.780
  605POPC   C3A 5157   5.580   2.590   5.290
  605POPC   C4A 5158   5.460   2.170   5.090
  605POPC   C1B 5159   5.570   2.250   6.110
  605POPC   C2B 5160   5.550   1.910   5.820
  605POPC   C3B 5161   5.450   1.730   5.360
  605POPC   C4B 5162   5.150   1.480   5.120
  606POPC   NC3 5163   0.760   9.300   7.530
  606POPC   PO4 5164   0.440   9.270   7.710
  606POPC   GL1 5165   0.340   9.380   7.370
  606POPC   GL2 5166   0.030   9.350   7.430
  606POPC   C1A 5167   0.440   9.250   6.940
  606POPC   D2A 5168   0.420   9.460   6.510
  606POPC   C3A 5169   0.030   9.560   6.420
  606POPC   C4A 5170  -0.130   9.950   6.210
  606POPC   C1B 5171  -0.110   9.050   7.120
  606POPC   C2B 5172  -0.010   9.040   6.670
  606POPC   C3B 5173   0.290   9.040   6.390
  606POPC   C4B 5174   0.430   9.220   5.990
  607POPC   NC3 5175  12.540  12.580   7.290
  607POPC   PO4 5176  12.540  12.990   7.260
  607POPC   GL1 5177  12.630  13.020   6.890
  607POPC   GL2 5178  12.350  12.870   6.800
  607POPC   C1A 5179  12.880  12.880   6.550
  607POPC   D2A 5180  13.120  13.150   6.360
  607POPC   C3A 5181  13.480  13.090   6.060
  607POPC   C4A 5182  13.750  12.740   5.890
  607POPC   C1B 5183  11.960  13.100   6.730
  607POPC   C2B 5184  11.590  13.050   6.560
  607POPC   C3B 5185  11.330  12.880   6.270
  607POPC   C4B 5186  11.030  12.880   5.910
  608POPC   NC3 5187  13.270   2.500   6.920
  608POPC   PO4 5188  13.480   2.800   6.990
  608POPC   GL1 5189  13.470   2.850   6.590
  608POPC   GL2 5190  13.240   3.050   6.590
  608POPC   C1A 5191  13.770   3.090   6.340
  608POPC   D2A 5192  13.860   3.460   6.020
  608POPC   C3A 5193  13.960   3.340   5.550
  608POPC   C4A 5194  13.760   3.300   5.150
  608POPC   C1B 5195  13.380   3.350   6.250
  608POPC   C2B 5196  13.410   3.520   5.750
  608POPC   C3B 5197  13.340   3.370   5.380
  608POPC   C4B 5198  13.210   3.130   4.950
  609POPC   NC3 5199   2.210  13.940   7.470
  609POPC   PO4 5200   1.950  13.860   7.240
  609POPC   GL1 5201   1.950  13.950   6.890
  609POPC   GL2 5202   1.920  13.740   6.660
  609POPC   C1A 5203   2.040  14.330   6.630
  609POPC   D2A 5204   2.070  14.440   6.150
  609POPC   C3A 5205   2.050  14.260   5.770
  609POPC   C4A 5206   2.360  14.090   5.460
  609POPC   C1B 5207   1.730  13.480   6.310
  609POPC   C2B 5208   1.490  13.590   5.890
  609POPC   C3B 5209   1.280  13.530   5.460
  609POPC   C4B 5210   1.030  13.760   5.200
  610POPC   NC3 5211   5.660   6.830   7.440
  610POPC   PO4 5212   5.280   6.960   7.340
  610POPC   GL1 5213   5.400   6.850   6.990
  610POPC   GL2 5214   5.360   6.610   6.910
  610POPC   C1A 5215   5.850   6.780   6.910
  610POPC   D2A 5216   6.180   6.490   6.890
  610POPC   C3A 5217   5.820   6.250   6.610
  610POPC   C4A 5218   5.540   5.870   6.510
  610POPC   C1B 5219   5.150   6.860   6.600
  610POPC   C2B 5220   4.940   7.100   6.280
  610POPC   C3B 5221   4.730   7.040   5.870
  610POPC   C4B 5222   4.740   7.350   5.570
  611POPC   NC3 5223  16.080  17.270   6.580
  611POPC   PO4 5224  15.760  17.070   6.700
  611POPC   GL1 5225  15.720  16.990   6.340
  611POPC   GL2 5226  15.450  16.890   6.240
  611POPC   C1A 5227  16.020  16.990   6.010
  611POPC   D2A 5228  15.970  16.990   5.580
  611POPC   C3A 5229  15.910  17.130   5.210
  611POPC   C4A 5230  15.690  17.430   4.950
  611POPC   C1B 5231  15.550  16.810   5.770
  611POPC   C2B 5232  15.450  16.920   5.280
  611POPC   C3B 5233  15.520  16.890   4.820
  611POPC   C4B 5234  15.880  17.080   4.700
  612POPC   NC3 5235  14.760  13.310   7.450
  612POPC   PO4 5236  14.890  12.930   7.500
  612POPC   GL1 5237  14.980  12.750   7.210
  612POPC   GL2 5238  14.970  12.900   6.990
  612POPC   C1A 5239  14.860  12.460   6.900
  612POPC   D2A 5240  14.730  12.090   6.580
  612POPC   C3A 5241  14.860  11.880   6.250
  612POPC   C4A 5242  14.910  11.440   6.210
  612POPC   C1B 5243  15.190  13.120   6.710
  612POPC   C2B 5244  15.580  13.080   6.470
  612POPC   C3B 5245  15.710  12.950   6.040
  612POPC   C4B 5246  15.930  13.270   5.780
  613POPC   NC3 5247  11.470   5.840   7.320
  613POPC   PO4 5248  11.270   6.150   7.280
  613POPC   GL1 5249  11.280   6.260   6.820
  613POPC   GL2 5250  11.450   6.470   6.860
  613POPC   C1A 5251  11.160   5.970   6.490
  613POPC   D2A 5252  11.050   5.540   6.450
  613POPC   C3A 5253  11.270   5.380   6.090
  613POPC   C4A 5254  11.490   5.280   5.710
  613POPC   C1B 5255  11.530   6.290   6.440
  613POPC   C2B 5256  11.700   6.360   6.030
  613POPC   C3B 5257  12.070   6.210   5.730
  613POPC   C4B 5258  12.360   6.320   5.340
  614POPC   NC3 5259   8.400   2.390   6.570
  614POPC   PO4 5260   8.010   2.300   6.590
  614POPC   GL1 5261   8.020   2.190   6.280
  614POPC   GL2 5262   8.210   1.990   6.270
  614POPC   C1A 5263   7.910   2.260   5.870
  614POPC   D2A 5264   7.560   2.230   5.540
  614POPC   C3A 5265   7.390   2.600   5.260
  614POPC   C4A 5266   7.570   2.930   5.140
  614POPC   C1B 5267   8.380   2.120   5.890
  614POPC   C2B 5268   8.290   2.310   5.550
  614POPC   C3B 5269   8.160   2.430   5.140
  614POPC   C4B 5270   7.830   2.610   4.850
  615POPC   NC3 5271  14.600  14.740   7.210
  615POPC   PO4 5272  14.740  14.420   7.420
  615POPC   GL1 5273  14.830  14.280   7.040
  615POPC   GL2 5274  14.580  14.300   6.790
  615POPC   C1A 5275  15.060  14.580   6.690
  615POPC   D2A 5276  15.300  14.520   6.290
  615POPC   C3A 5277  15.560  14.240   5.970
  615POPC   C4A 5278  15.790  13.840   5.920
  615POPC   C1B 5279  14.820  14.200   6.430
  615POPC   C2B 5280  15.080  14.180   6.080
  615POPC   C3B 5281  15.170  13.870   5.710
  615POPC   C4B 5282  15.120  13.540   5.410
  616POPC   NC3 5283   1.210   8.510   7.770
  616POPC   PO4 5284   1.090   8.870   7.590
  616POPC   GL1 5285   1.210   9.020   7.270
  616POPC   GL2 5286   0.930   9.080   7.120
  616POPC   C1A 5287   1.540   8.980   6.960
  616POPC   D2A 5288   1.770   9.010   6.590
  616POPC   C3A 5289   1.910   9.370   6.310
  616POPC   C4A 5290   2.280   9.310   5.990
  616POPC   C1B 5291   0.950   9.400   6.810
  616POPC   C2B 5292   0.880   9.330   6.320
  616POPC   C3B 5293   1.010   9.020   5.990
  616POPC   C4B 5294   1.100   8.530   5.980
  617POPC   NC3 5295   3.630  15.270   6.990
  617POPC   PO4 5296   3.360  15.530   6.850
  617POPC   GL1 5297   3.580  15.480   6.440
  617POPC   GL2 5298   3.290  15.600   6.360
  617POPC   C1A 5299   3.580  15.360   5.970
  617POPC   D2A 5300   3.990  15.300   5.720
  617POPC   C3A 5301   4.280  15.060   5.380
  617POPC   C4A 5302   4.300  14.920   4.890
  617POPC   C1B 5303   3.100  15.460   5.950
  617POPC   C2B 5304   2.980  15.380   5.540
  617POPC   C3B 5305   2.670  15.580   5.280
  617POPC   C4B 5306   2.520  15.780   4.860
  618POPC   NC3 5307  11.680  15.380   7.510
  618POPC   PO4 5308  11.560  15.020   7.400
  618POPC   GL1 5309  11.440  15.250   7.130
  618POPC   GL2 5310  11.210  15.180   6.970
  618POPC   C1A 5311  11.620  15.320   6.670
  618POPC   D2A 5312  11.440  15.290   6.260
  618POPC   C3A 5313  11.550  15.320   5.800
  618POPC   C4A 5314  11.330  15.400   5.390
  618POPC   C1B 5315  11.330  14.960   6.630
  618POPC   C2B 5316  11.210  14.800   6.220
  618POPC   C3B 5317  11.160  14.850   5.770
  618POPC   C4B 5318  11.350  14.910   5.360
  619POPC   NC3 5319  18.150   9.590   7.930
  619POPC   PO4 5320  18.140   9.220   7.740
  619POPC   GL1 5321  17.920   8.910   7.620
  619POPC   GL2 5322  17.690   9.150   7.480
  619POPC   C1A 5323  17.640   8.620   7.360
  619POPC   D2A 5324  17.250   8.530   7.140
  619POPC   C3A 5325  17.130   8.480   6.720
  619POPC   C4A 5326  17.170   8.570   6.250
  619POPC   C1B 5327  17.630   9.140   7.020
  619POPC   C2B 5328  17.680   9.380   6.660
  619POPC   C3B 5329  17.840   9.590   6.330
  619POPC   C4B 5330  17.900   9.860   5.970
  620POPC   NC3 5331  12.820   3.060   7.420
  620POPC   PO4 5332  12.460   3.040   7.240
  620POPC   GL1 5333  12.270   3.030   6.770
  620POPC   GL2 5334  12.120   2.740   6.630
  620POPC   C1A 5335  12.350   3.280   6.370
  620POPC   D2A 5336  12.380   3.210   5.970
  620POPC   C3A 5337  12.670   3.130   5.660
  620POPC   C4A 5338  12.810   3.050   5.230
  620POPC   C1B 5339  12.290   2.640   6.240
  620POPC   C2B 5340  11.950   2.490   5.930
  620POPC   C3B 5341  11.550   2.690   5.960
  620POPC   C4B 5342  11.050   2.630   5.840
  621POPC   NC3 5343  14.150  17.800   6.740
  621POPC   PO4 5344  14.430  18.120   6.670
  621POPC   GL1 5345  14.540  18.050   6.270
  621POPC   GL2 5346  14.330  17.850   6.240
  621POPC   C1A 5347  14.520  18.350   5.940
  621POPC   D2A 5348  14.820  18.630   5.740
  621POPC   C3A 5349  14.820  18.790   5.380
  621POPC   C4A 5350  15.090  18.820   4.990
  621POPC   C1B 5351  14.200  17.590   5.910
  621POPC   C2B 5352  14.270  17.350   5.540
  621POPC   C3B 5353  14.200  17.390   5.080
  621POPC   C4B 5354  14.390  17.250   4.700
  622POPC   NC3 5355   1.200   5.360   8.030
  622POPC   PO4 5356   0.890   5.590   8.070
  622POPC   GL1 5357   0.690   5.720   7.760
  622POPC   GL2 5358   0.650   5.500   7.510
  622POPC   C1A 5359   0.820   5.960   7.380
  622POPC   D2A 5360   0.730   6.400   7.160
  622POPC   C3A 5361   0.870   6.730   6.870
  622POPC   C4A 5362   1.020   7.140   6.720
  622POPC   C1B 5363   0.400   5.690   7.140
  622POPC   C2B 5364   0.360   5.610   6.680
  622POPC   C3B 5365   0.320   5.520   6.210
  622POPC   C4B 5366   0.440   5.720   5.800
  623POPC   NC3 5367   8.310  18.000   6.690
  623POPC   PO4 5368   8.440  18.340   6.740
  623POPC   GL1 5369   8.320  18.350   6.400
  623POPC   GL2 5370   8.070  18.360   6.390
  623POPC   C1A 5371   8.550  18.320   5.970
  623POPC   D2A 5372   8.500  18.410   5.500
  623POPC   C3A 5373   8.300  18.120   5.200
  623POPC   C4A 5374   8.100  17.880   4.880
  623POPC   C1B 5375   8.140  17.970   6.170
  623POPC   C2B 5376   8.300  17.780   5.790
  623POPC   C3B 5377   8.560  17.750   5.390
  623POPC   C4B 5378   8.800  17.830   4.960
  624POPC   NC3 5379   7.110   7.780   6.620
  624POPC   PO4 5380   6.880   7.950   6.860
  624POPC   GL1 5381   6.680   7.990   6.480
  624POPC   GL2 5382   6.420   7.860   6.540
  624POPC   C1A 5383   6.670   8.040   6.030
  624POPC   D2A 5384   6.720   7.740   5.650
  624POPC   C3A 5385   6.670   8.080   5.280
  624POPC   C4A 5386   6.910   8.310   4.980
  624POPC   C1B 5387   6.220   7.900   6.170
  624POPC   C2B 5388   5.840   7.990   5.810
  624POPC   C3B 5389   5.620   8.270   5.530
  624POPC   C4B 5390   5.900   8.610   5.430
  625POPC   NC3 5391  16.610  10.130   7.770
  625POPC   PO4 5392  16.930  10.280   7.950
  625POPC   GL1 5393  17.070  10.240   7.640
  625POPC   GL2 5394  17.060   9.950   7.600
  625POPC   C1A 5395  17.130  10.550   7.300
  625POPC   D2A 5396  17.080  10.740   6.860
  625POPC   C3A 5397  17.110  10.480   6.510
  625POPC   C4A 5398  17.510  10.500   6.240
  625POPC   C1B 5399  16.820   9.850   7.270
  625POPC   C2B 5400  16.670   9.960   6.860
  625POPC   C3B 5401  16.690  10.250   6.520
  625POPC   C4B 5402  16.620  10.480   6.100
  626POPC   NC3 5403  17.710  15.770   7.260
  626POPC   PO4 5404  17.550  15.460   7.340
  626POPC   GL1 5405  17.300  15.660   7.010
  626POPC   GL2 5406  17.410  15.860   6.880
  626POPC   C1A 5407  17.280  15.440   6.640
  626POPC   D2A 5408  17.010  15.390   6.260
  626POPC   C3A 5409  16.740  15.330   5.920
  626POPC   C4A 5410  16.370  15.260   5.630
  626POPC   C1B 5411  17.550  15.760   6.460
  626POPC   C2B 5412  17.400  15.640   6.060
  626POPC   C3B 5413  17.430  15.670   5.610
  626POPC   C4B 5414  17.700  15.680   5.230
  627POPC   NC3 5415  13.780   6.740   7.980
  627POPC   PO4 5416  13.990   7.070   8.000
  627POPC   GL1 5417  14.050   7.190   7.640
  627POPC   GL2 5418  14.220   7.410   7.660
  627POPC   C1A 5419  14.170   6.980   7.230
  627POPC   D2A 5420  14.300   7.070   6.830
  627POPC   C3A 5421  14.740   6.950   6.660
  627POPC   C4A 5422  14.800   7.280   6.360
  627POPC   C1B 5423  14.020   7.500   7.230
  627POPC   C2B 5424  14.040   7.610   6.750
  627POPC   C3B 5425  14.040   7.430   6.290
  627POPC   C4B 5426  13.810   7.080   6.080
  628POPC   NC3 5427   3.230   6.910   7.050
  628POPC   PO4 5428   3.040   7.150   7.290
  628POPC   GL1 5429   3.110   7.430   7.080
  628POPC   GL2 5430   3.210   7.360   6.830
  628POPC   C1A 5431   2.860   7.720   6.740
  628POPC   D2A 5432   2.490   8.040   6.590
  628POPC   C3A 5433   2.480   8.030   6.110
  628POPC   C4A 5434   2.490   7.990   5.620
  628POPC   C1B 5435   3.030   7.380   6.430
  628POPC   C2B 5436   2.910   7.710   6.090
  628POPC   C3B 5437   2.860   7.730   5.600
  628POPC   C4B 5438   2.590   7.600   5.250
  629POPC   NC3 5439   2.550   1.550   6.880
  629POPC   PO4 5440   2.500   1.170   6.810
  629POPC   GL1 5441   2.420   1.170   6.480
  629POPC   GL2 5442   2.140   1.320   6.500
  629POPC   C1A 5443   2.610   1.000   6.080
  629POPC   D2A 5444   2.500   0.680   5.770
  629POPC   C3A 5445   2.350   0.380   5.470
  629POPC   C4A 5446   2.450   0.380   5.030
  629POPC   C1B 5447   1.880   1.340   6.150
  629POPC   C2B 5448   1.890   1.520   5.720
  629POPC   C3B 5449   1.740   1.390   5.360
  629POPC   C4B 5450   1.540   1.110   5.090
  630POPC   NC3 5451   4.940  12.400   7.040
  630POPC   PO4 5452   5.050  12.050   7.070
  630POPC   GL1 5453   5.130  12.150   6.690
  630POPC   GL2 5454   5.280  12.390   6.650
  630POPC   C1A 5455   4.940  12.350   6.290
  630POPC   D2A 5456   4.680  12.580   6.040
  630POPC   C3A 5457   4.510  12.460   5.640
  630POPC   C4A 5458   4.270  12.030   5.660
  630POPC   C1B 5459   5.280  12.690   6.280
  630POPC   C2B 5460   5.230  12.810   5.780
  630POPC   C3B 5461   5.290  12.870   5.380
  630POPC   C4B 5462   5.350  13.120   5.030
  631POPC   NC3 5463  13.480  16.210   6.880
  631POPC   PO4 5464  13.130  16.330   6.750
  631POPC   GL1 5465  13.270  16.350   6.350
  631POPC   GL2 5466  13.290  16.080   6.390
  631POPC   C1A 5467  13.090  16.280   5.910
  631POPC   D2A 5468  12.770  15.950   5.770
  631POPC   C3A 5469  12.860  15.600   5.510
  631POPC   C4A 5470  12.880  15.170   5.290
  631POPC   C1B 5471  13.670  15.990   6.060
  631POPC   C2B 5472  13.690  15.880   5.570
  631POPC   C3B 5473  13.620  15.790   5.140
  631POPC   C4B 5474  13.460  15.730   4.710
  632POPC   NC3 5475   6.640   4.120   6.890
  632POPC   PO4 5476   6.960   3.880   7.050
  632POPC   GL1 5477   7.030   3.800   6.690
  632POPC   GL2 5478   6.850   3.980   6.450
  632POPC   C1A 5479   6.970   3.470   6.430
  632POPC   D2A 5480   7.000   3.090   6.060
  632POPC   C3A 5481   6.830   3.110   5.650
  632POPC   C4A 5482   7.130   3.030   5.320
  632POPC   C1B 5483   7.110   4.280   6.130
  632POPC   C2B 5484   7.280   4.100   5.750
  632POPC   C3B 5485   7.610   4.120   5.410
  632POPC   C4B 5486   7.700   4.290   4.940
  633POPC   NC3 5487   2.160  15.170   7.020
  633POPC   PO4 5488   1.750  15.190   7.030
  633POPC   GL1 5489   1.710  15.120   6.600
  633POPC   GL2 5490   1.830  15.350   6.540
  633POPC   C1A 5491   1.710  14.670   6.390
  633POPC   D2A 5492   1.410  14.350   6.160
  633POPC   C3A 5493   1.170  14.360   5.760
  633POPC   C4A 5494   0.890  14.280   5.390
  633POPC   C1B 5495   2.070  15.490   6.160
  633POPC   C2B 5496   2.370  15.450   5.790
  633POPC   C3B 5497   2.570  15.110   5.470
  633POPC   C4B 5498   2.660  14.770   5.160
  634POPC   NC3 5499   5.130  13.770   7.060
  634POPC   PO4 5500   5.070  14.060   7.350
  634POPC   GL1 5501   5.130  14.210   6.980
  634POPC   GL2 5502   4.860  14.280   6.860
  634POPC   C1A 5503   5.320  14.410   6.600
  634POPC   D2A 5504   5.630  14.730   6.440
  634POPC   C3A 5505   5.600  14.760   5.950
  634POPC   C4A 5506   5.700  14.820   5.500
  634POPC   C1B 5507   4.820  14.360   6.400
  634POPC   C2B 5508   4.750  14.430   5.980
  634POPC   C3B 5509   4.940  14.390   5.530
  634POPC   C4B 5510   5.000  14.360   5.130
  635POPC   NC3 5511  15.270   7.230   8.110
  635POPC   PO4 5512  15.230   7.620   8.160
  635POPC   GL1 5513  15.100   7.890   7.810
  635POPC   GL2 5514  15.280   8.010   7.850
  635POPC   C1A 5515  15.140   8.290   7.510
  635POPC   D2A 5516  15.110   8.740   7.290
  635POPC   C3A 5517  14.910   8.860   6.900
  635POPC   C4A 5518  14.760   8.980   6.500
  635POPC   C1B 5519  15.440   7.910   7.350
  635POPC   C2B 5520  15.540   7.970   6.910
  635POPC   C3B 5521  15.410   7.990   6.440
  635POPC   C4B 5522  15.240   8.170   5.970
  636POPC   NC3 5523   8.950   0.040   7.220
  636POPC   PO4 5524   9.080  -0.290   7.100
  636POPC   GL1 5525   9.120  -0.450   6.710
  636POPC   GL2 5526   9.140  -0.200   6.590
  636POPC   C1A 5527   8.950  -0.590   6.270
  636POPC   D2A 5528   9.120  -0.610   5.920
  636POPC   C3A 5529   9.020  -1.050   5.810
  636POPC   C4A 5530   8.700  -1.400   5.880
  636POPC   C1B 5531   9.270  -0.160   6.180
  636POPC   C2B 5532   9.360  -0.080   5.750
  636POPC   C3B 5533   9.420  -0.380   5.380
  636POPC   C4B 5534   9.590  -0.720   5.100
  637POPC   NC3 5535   5.340   4.560   7.140
  637POPC   PO4 5536   5.580   4.840   7.000
  637POPC   GL1 5537   5.680   4.890   6.630
  637POPC   GL2 5538   5.890   4.710   6.560
  637POPC   C1A 5539   5.520   4.760   6.210
  637POPC   D2A 5540   5.630   4.420   5.890
  637POPC   C3A 5541   5.790   4.430   5.480
  637POPC   C4A 5542   5.960   4.460   5.030
  637POPC   C1B 5543   6.050   4.610   6.140
  637POPC   C2B 5544   6.240   4.620   5.720
  637POPC   C3B 5545   6.390   4.570   5.250
  637POPC   C4B 5546   6.690   4.560   4.910
  638POPC   NC3 5547   2.120   0.530   6.960
  638POPC   PO4 5548   1.910   0.240   7.080
  638POPC   GL1 5549   1.970   0.200   6.680
  638POPC   GL2 5550   2.050   0.360   6.470
  638POPC   C1A 5551   1.760   0.040   6.260
  638POPC   D2A 5552   1.600  -0.130   5.870
  638POPC   C3A 5553   1.580   0.070   5.430
  638POPC   C4A 5554   1.510   0.150   5.000
  638POPC   C1B 5555   1.970   0.450   5.990
  638POPC   C2B 5556   1.800   0.510   5.590
  638POPC   C3B 5557   1.520   0.610   5.240
  638POPC   C4B 5558   1.260   0.780   4.890
  639POPC   NC3 5559   9.480  17.390   7.110
  639POPC   PO4 5560   9.360  17.030   6.960
  639POPC   GL1 5561   9.390  17.160   6.610
  639POPC   GL2 5562   9.160  17.380   6.560
  639POPC   C1A 5563   9.570  17.170   6.130
  639POPC   D2A 5564   9.600  16.980   5.720
  639POPC   C3A 5565   9.610  17.330   5.410
  639POPC   C4A 5566   9.580  17.800   5.490
  639POPC   C1B 5567   9.010  17.170   6.220
  639POPC   C2B 5568   9.160  16.830   5.900
  639POPC   C3B 5569   9.230  16.510   5.540
  639POPC   C4B 5570   9.330  16.470   5.100
  640POPC   NC3 5571   3.230   2.580   7.050
  640POPC   PO4 5572   2.850   2.500   7.090
  640POPC   GL1 5573   2.980   2.520   6.650
  640POPC   GL2 5574   3.240   2.370   6.570
  640POPC   C1A 5575   2.950   2.970   6.420
  640POPC   D2A 5576   3.050   3.350   6.180
  640POPC   C3A 5577   2.900   3.650   5.900
  640POPC   C4A 5578   2.480   3.910   6.040
  640POPC   C1B 5579   3.150   2.570   6.130
  640POPC   C2B 5580   3.070   2.910   5.900
  640POPC   C3B 5581   3.380   3.270   5.810
  640POPC   C4B 5582   3.500   3.440   5.430
  641POPC   NC3 5583   2.270  16.320   7.270
  641POPC   PO4 5584   2.320  16.250   6.880
  641POPC   GL1 5585   2.200  15.970   6.640
  641POPC   GL2 5586   2.290  15.650   6.610
  641POPC   C1A 5587   1.740  15.870   6.460
  641POPC   D2A 5588   1.570  15.690   6.100
  641POPC   C3A 5589   1.890  15.680   5.700
  641POPC   C4A 5590   2.090  15.600   5.250
  641POPC   C1B 5591   2.440  15.780   6.200
  641POPC   C2B 5592   2.770  15.840   5.810
  641POPC   C3B 5593   3.050  15.970   5.460
  641POPC   C4B 5594   3.110  15.750   5.000
  642POPC   NC3 5595  11.730  17.820   6.550
  642POPC   PO4 5596  11.910  18.150   6.610
  642POPC   GL1 5597  12.050  18.050   6.230
  642POPC   GL2 5598  12.290  17.890   6.370
  642POPC   C1A 5599  11.920  18.140   5.810
  642POPC   D2A 5600  11.850  18.040   5.360
  642POPC   C3A 5601  11.960  18.370   5.170
  642POPC   C4A 5602  11.970  18.820   5.160
  642POPC   C1B 5603  11.970  17.590   6.170
  642POPC   C2B 5604  11.790  17.160   5.980
  642POPC   C3B 5605  11.440  16.840   5.920
  642POPC   C4B 5606  11.400  16.450   5.770
  643POPC   NC3 5607   9.350   4.650   6.770
  643POPC   PO4 5608   8.990   4.590   6.650
  643POPC   GL1 5609   9.080   4.550   6.210
  643POPC   GL2 5610   8.800   4.530   6.210
  643POPC   C1A 5611   9.010   4.150   5.940
  643POPC   D2A 5612   8.920   3.880   5.600
  643POPC   C3A 5613   8.790   3.430   5.680
  643POPC   C4A 5614   8.710   2.980   5.820
  643POPC   C1B 5615   8.580   4.430   5.860
  643POPC   C2B 5616   8.520   4.180   5.460
  643POPC   C3B 5617   8.500   3.760   5.270
  643POPC   C4B 5618   8.680   3.680   4.930
  644POPC   NC3 5619   5.860  14.550   7.660
  644POPC   PO4 5620   5.850  14.820   7.400
  644POPC   GL1 5621   6.030  14.580   7.060
  644POPC   GL2 5622   6.310  14.580   6.950
  644POPC   C1A 5623   5.940  14.250   6.720
  644POPC   D2A 5624   5.710  14.160   6.360
  644POPC   C3A 5625   5.580  14.290   5.920
  644POPC   C4A 5626   5.470  14.390   5.480
  644POPC   C1B 5627   6.190  14.720   6.520
  644POPC   C2B 5628   5.990  14.480   6.110
  644POPC   C3B 5629   5.970  14.400   5.640
  644POPC   C4B 5630   5.960  14.360   5.160
  645POPC   NC3 5631  13.960  10.830   7.430
  645POPC   PO4 5632  13.610  11.020   7.540
  645POPC   GL1 5633  13.460  11.040   7.140
  645POPC   GL2 5634  13.690  11.180   7.050
  645POPC   C1A 5635  13.250  11.090   6.720
  645POPC   D2A 5636  13.170  10.810   6.380
  645POPC   C3A 5637  13.370  10.850   5.960
  645POPC   C4A 5638  13.680  10.660   5.660
  645POPC   C1B 5639  13.720  10.750   6.770
  645POPC   C2B 5640  13.800  10.350   6.830
  645POPC   C3B 5641  13.840   9.920   6.930
  645POPC   C4B 5642  14.090   9.720   7.250
  646POPC   NC3 5643   3.620  16.530   6.730
  646POPC   PO4 5644   3.790  16.830   6.820
  646POPC   GL1 5645   3.770  16.830   6.360
  646POPC   GL2 5646   3.820  16.590   6.270
  646POPC   C1A 5647   3.760  17.080   5.960
  646POPC   D2A 5648   3.790  17.250   5.510
  646POPC   C3A 5649   3.530  17.660   5.370
  646POPC   C4A 5650   3.490  17.740   4.860
  646POPC   C1B 5651   3.510  16.670   5.920
  646POPC   C2B 5652   3.450  16.840   5.520
  646POPC   C3B 5653   3.130  16.870   5.220
  646POPC   C4B 5654   2.980  16.720   4.830
  647POPC   NC3 5655   8.270  17.150   7.460
  647POPC   PO4 5656   8.010  17.390   7.370
  647POPC   GL1 5657   8.110  17.160   6.990
  647POPC   GL2 5658   7.870  17.300   6.850
  647POPC   C1A 5659   8.330  16.820   6.760
  647POPC   D2A 5660   8.660  16.520   6.810
  647POPC   C3A 5661   9.090  16.440   6.690
  647POPC   C4A 5662   9.360  16.730   6.410
  647POPC   C1B 5663   8.010  17.070   6.450
  647POPC   C2B 5664   7.930  16.800   6.070
  647POPC   C3B 5665   7.900  16.860   5.620
  647POPC   C4B 5666   7.630  17.170   5.380
  648POPC   NC3 5667  11.100  14.790   7.520
  648POPC   PO4 5668  10.920  14.700   7.140
  648POPC   GL1 5669  10.860  14.900   6.870
  648POPC   GL2 5670  10.590  15.070   6.920
  648POPC   C1A 5671  10.910  15.230   6.530
  648POPC   D2A 5672  10.730  15.350   6.150
  648POPC   C3A 5673  10.540  15.650   5.880
  648POPC   C4A 5674  10.530  16.130   5.750
  648POPC   C1B 5675  10.400  15.100   6.520
  648POPC   C2B 5676  10.150  14.850   6.240
  648POPC   C3B 5677  10.250  14.590   5.860
  648POPC   C4B 5678  10.170  14.750   5.460
  649POPC   NC3 5679  13.020   2.350   7.310
  649POPC   PO4 5680  12.890   2.690   7.160
  649POPC   GL1 5681  12.830   2.900   6.850
  649POPC   GL2 5682  12.790   3.230   6.860
  649POPC   C1A 5683  12.670   2.900   6.410
  649POPC   D2A 5684  12.720   2.650   6.060
  649POPC   C3A 5685  12.480   2.230   6.060
  649POPC   C4A 5686  12.490   1.790   6.100
  649POPC   C1B 5687  12.810   3.410   6.430
  649POPC   C2B 5688  12.970   3.200   6.050
  649POPC   C3B 5689  13.100   2.960   5.680
  649POPC   C4B 5690  13.320   2.690   5.350
  650POPC   NC3 5691   6.020  16.980   7.010
  650POPC   PO4 5692   6.310  16.760   7.030
  650POPC   GL1 5693   6.230  16.660   6.670
  650POPC   GL2 5694   6.120  16.370   6.620
  650POPC   C1A 5695   6.530  16.590   6.350
  650POPC   D2A 5696   6.670  16.360   6.010
  650POPC   C3A 5697   7.010  16.480   5.750
  650POPC   C4A 5698   7.250  16.860   5.540
  650POPC   C1B 5699   5.980  16.490   6.220
  650POPC   C2B 5700   5.970  16.450   5.750
  650POPC   C3B 5701   5.640  16.210   5.520
  650POPC   C4B 5702   5.270  16.180   5.250
  651POPC   NC3 5703   0.600   3.180   7.250
  651POPC   PO4 5704   0.980   3.140   7.280
  651POPC   GL1 5705   0.930   3.180   6.890
  651POPC   GL2 5706   1.200   3.110   6.800
  651POPC   C1A 5707   0.590   3.240   6.540
  651POPC   D2A 5708   0.530   3.210   6.140
  651POPC   C3A 5709   0.600   3.480   5.800
  651POPC   C4A 5710   0.440   3.590   5.380
  651POPC   C1B 5711   1.090   3.160   6.410
  651POPC   C2B 5712   1.040   3.180   5.950
  651POPC   C3B 5713   1.090   3.450   5.620
  651POPC   C4B 5714   1.080   3.680   5.210
  652POPC   NC3 5715   6.400  15.550   7.230
  652POPC   PO4 5716   6.210  15.700   6.970
  652POPC   GL1 5717   6.320  15.940   6.650
  652POPC   GL2 5718   6.490  16.000   6.380
  652POPC   C1A 5719   5.950  16.030   6.310
  652POPC   D2A 5720   5.600  16.180   6.060
  652POPC   C3A 5721   5.260  15.940   5.820
  652POPC   C4A 5722   5.030  15.570   5.560
  652POPC   C1B 5723   6.780  15.890   6.080
  652POPC   C2B 5724   6.970  16.000   5.710
  652POPC   C3B 5725   7.220  16.250   5.390
  652POPC   C4B 5726   7.500  16.120   5.120
  653POPC   NC3 5727  11.230  13.220   7.440
  653POPC   PO4 5728  11.460  13.450   7.230
  653POPC   GL1 5729  11.270  13.560   6.850
  653POPC   GL2 5730  11.540  13.470   6.750
  653POPC   C1A 5731  11.150  13.340   6.500
  653POPC   D2A 5732  10.810  13.110   6.280
  653POPC   C3A 5733  10.630  13.150   5.840
  653POPC   C4A 5734  10.630  13.300   5.420
  653POPC   C1B 5735  11.720  13.450   6.360
  653POPC   C2B 5736  11.670  13.600   5.930
  653POPC   C3B 5737  11.850  13.610   5.520
  653POPC   C4B 5738  11.930  13.350   5.120
  654POPC   NC3 5739  17.380   2.230   6.970
  654POPC   PO4 5740  17.210   2.610   7.050
  654POPC   GL1 5741  16.970   2.810   6.790
  654POPC   GL2 5742  17.180   3.010   6.730
  654POPC   C1A 5743  16.910   2.830   6.300
  654POPC   D2A 5744  16.770   2.760   5.840
  654POPC   C3A 5745  16.450   2.540   5.570
  654POPC   C4A 5746  16.040   2.490   5.430
  654POPC   C1B 5747  17.030   3.300   6.310
  654POPC   C2B 5748  16.910   3.190   5.940
  654POPC   C3B 5749  16.690   3.270   5.540
  654POPC   C4B 5750  16.630   3.570   5.140
  655POPC   NC3 5751   4.430   0.640   6.700
  655POPC   PO4 5752   4.140   0.940   6.660
  655POPC   GL1 5753   4.000   1.080   6.280
  655POPC   GL2 5754   4.280   1.200   6.260
  655POPC   C1A 5755   4.000   0.980   5.850
  655POPC   D2A 5756   4.270   0.740   5.580
  655POPC   C3A 5757   4.400   0.960   5.250
  655POPC   C4A 5758   4.140   1.250   4.970
  655POPC   C1B 5759   4.100   1.510   5.960
  655POPC   C2B 5760   3.770   1.830   5.950
  655POPC   C3B 5761   3.510   1.880   5.530
  655POPC   C4B 5762   3.770   1.970   5.140
  656POPC   NC3 5763   3.790   3.030   7.490
  656POPC   PO4 5764   3.460   2.990   7.240
  656POPC   GL1 5765   3.560   3.030   6.840
  656POPC   GL2 5766   3.540   2.810   6.670
  656POPC   C1A 5767   3.430   3.360   6.510
  656POPC   D2A 5768   3.650   3.570   6.110
  656POPC   C3A 5769   3.450   3.790   5.790
  656POPC   C4A 5770   3.150   3.800   5.430
  656POPC   C1B 5771   3.460   2.960   6.260
  656POPC   C2B 5772   3.560   2.780   5.830
  656POPC   C3B 5773   3.510   2.890   5.360
  656POPC   C4B 5774   3.400   3.030   4.970
  657POPC   NC3 5775   4.980  16.230   7.000
  657POPC   PO4 5776   5.040  16.570   6.840
  657POPC   GL1 5777   4.760  16.450   6.590
  657POPC   GL2 5778   4.790  16.640   6.320
  657POPC   C1A 5779   4.740  16.040   6.420
  657POPC   D2A 5780   4.790  15.850   6.000
  657POPC   C3A 5781   4.440  15.970   5.770
  657POPC   C4A 5782   4.180  16.210   5.500
  657POPC   C1B 5783   4.750  16.330   5.930
  657POPC   C2B 5784   4.780  16.170   5.490
  657POPC   C3B 5785   4.730  16.240   5.040
  657POPC   C4B 5786   4.680  16.580   4.720
  658POPC   NC3 5787   9.530  14.040   7.400
  658POPC   PO4 5788   9.780  13.830   7.230
  658POPC   GL1 5789   9.690  13.770   6.850
  658POPC   GL2 5790   9.610  13.500   6.630
  658POPC   C1A 5791   9.610  14.060   6.510
  658POPC   D2A 5792   9.390  14.070   6.090
  658POPC   C3A 5793   9.430  14.350   5.770
  658POPC   C4A 5794   9.480  14.530   5.350
  658POPC   C1B 5795  10.030  13.660   6.530
  658POPC   C2B 5796  10.280  13.850   6.250
  658POPC   C3B 5797  10.750  13.760   6.230
  658POPC   C4B 5798  11.200  13.640   6.110
  659POPC   NC3 5799   4.260   5.610   7.660
  659POPC   PO4 5800   4.330   5.680   7.290
  659POPC   GL1 5801   4.390   5.690   6.860
  659POPC   GL2 5802   4.430   5.380   6.750
  659POPC   C1A 5803   4.580   5.670   6.420
  659POPC   D2A 5804   4.830   5.460   6.080
  659POPC   C3A 5805   5.010   5.740   5.750
  659POPC   C4A 5806   5.170   5.940   5.360
  659POPC   C1B 5807   4.200   5.410   6.330
  659POPC   C2B 5808   4.310   5.570   5.920
  659POPC   C3B 5809   4.230   5.390   5.460
  659POPC   C4B 5810   4.020   5.310   5.020
  660POPC   NC3 5811   2.800  14.890   6.690
  660POPC   PO4 5812   3.090  15.040   6.840
  660POPC   GL1 5813   3.250  14.710   6.500
  660POPC   GL2 5814   2.990  14.520   6.370
  660POPC   C1A 5815   3.310  14.860   6.050
  660POPC   D2A 5816   3.510  14.960   5.620
  660POPC   C3A 5817   3.760  15.080   5.300
  660POPC   C4A 5818   3.740  15.140   4.850
  660POPC   C1B 5819   2.550  14.710   6.240
  660POPC   C2B 5820   2.290  15.000   5.900
  660POPC   C3B 5821   1.940  15.160   5.660
  660POPC   C4B 5822   1.660  15.000   5.380
  661POPC   NC3 5823   4.830   7.130   7.420
  661POPC   PO4 5824   4.530   6.970   7.190
  661POPC   GL1 5825   4.300   6.860   6.840
  661POPC   GL2 5826   4.530   6.760   6.660
  661POPC   C1A 5827   3.980   6.930   6.500
  661POPC   D2A 5828   3.680   6.770   6.170
  661POPC   C3A 5829   3.910   6.540   5.880
  661POPC   C4A 5830   4.120   6.130   5.760
  661POPC   C1B 5831   4.830   6.600   6.270
  661POPC   C2B 5832   4.720   6.500   5.800
  661POPC   C3B 5833   4.550   6.150   5.550
  661POPC   C4B 5834   4.280   5.860   5.300
  662POPC   NC3 5835  14.470   9.500   7.950
  662POPC   PO4 5836  14.740   9.780   7.850
  662POPC   GL1 5837  14.760   9.740   7.490
  662POPC   GL2 5838  14.650   9.550   7.330
  662POPC   C1A 5839  14.470  10.020   7.260
  662POPC   D2A 5840  14.400  10.220   6.820
  662POPC   C3A 5841  14.360  10.060   6.390
  662POPC   C4A 5842  14.220   9.920   6.010
  662POPC   C1B 5843  14.980   9.500   6.970
  662POPC   C2B 5844  15.180   9.260   6.610
  662POPC   C3B 5845  15.270   9.030   6.180
  662POPC   C4B 5846  15.440   8.640   5.980
  663POPC   NC3 5847   3.380  12.990   7.130
  663POPC   PO4 5848   3.100  13.240   7.210
  663POPC   GL1 5849   3.210  13.360   6.920
  663POPC   GL2 5850   3.220  13.610   6.770
  663POPC   C1A 5851   3.250  13.150   6.470
  663POPC   D2A 5852   3.330  13.050   6.000
  663POPC   C3A 5853   3.260  13.070   5.560
  663POPC   C4A 5854   3.200  13.110   5.040
  663POPC   C1B 5855   2.900  13.500   6.430
  663POPC   C2B 5856   2.830  13.130   6.190
  663POPC   C3B 5857   2.790  12.990   5.740
  663POPC   C4B 5858   2.520  12.910   5.350
  664POPC   NC3 5859   1.050  17.640   6.960
  664POPC   PO4 5860   0.720  17.540   7.130
  664POPC   GL1 5861   0.750  17.430   6.680
  664POPC   GL2 5862   0.650  17.740   6.640
  664POPC   C1A 5863   1.030  17.320   6.320
  664POPC   D2A 5864   1.180  17.150   5.940
  664POPC   C3A 5865   0.820  17.240   5.700
  664POPC   C4A 5866   0.570  17.230   5.300
  664POPC   C1B 5867   0.650  17.720   6.160
  664POPC   C2B 5868   0.520  17.670   5.720
  664POPC   C3B 5869   0.410  17.690   5.260
  664POPC   C4B 5870   0.230  17.850   4.890
  665POPC   NC3 5871  16.910   7.660   8.390
  665POPC   PO4 5872  16.930   7.430   8.070
  665POPC   GL1 5873  16.970   7.380   7.690
  665POPC   GL2 5874  17.310   7.490   7.660
  665POPC   C1A 5875  16.820   7.720   7.400
  665POPC   D2A 5876  16.960   8.130   7.260
  665POPC   C3A 5877  17.310   8.080   6.950
  665POPC   C4A 5878  17.480   8.190   6.590
  665POPC   C1B 5879  17.290   7.670   7.280
  665POPC   C2B 5880  17.060   7.640   6.900
  665POPC   C3B 5881  16.950   7.360   6.540
  665POPC   C4B 5882  16.760   7.040   6.280
  666POPC   NC3 5883  15.830   8.010   7.800
  666POPC   PO4 5884  15.700   8.340   7.910
  666POPC   GL1 5885  15.710   8.390   7.530
  666POPC   GL2 5886  15.540   8.660   7.580
  666POPC   C1A 5887  15.920   8.170   7.200
  666POPC   D2A 5888  15.960   7.740   7.100
  666POPC   C3A 5889  16.020   7.420   6.740
  666POPC   C4A 5890  15.870   7.110   6.470
  666POPC   C1B 5891  15.620   8.570   7.110
  666POPC   C2B 5892  15.640   8.410   6.690
  666POPC   C3B 5893  15.800   8.350   6.300
  666POPC   C4B 5894  15.970   8.020   6.060
  667POPC   NC3 5895  17.680   8.330   8.410
  667POPC   PO4 5896  17.270   8.220   8.490
  667POPC   GL1 5897  17.020   8.220   8.060
  667POPC   GL2 5898  16.890   8.460   8.130
  667POPC   C1A 5899  16.650   8.300   7.720
  667POPC   D2A 5900  16.220   8.390   7.540
  667POPC   C3A 5901  16.180   8.660   7.190
  667POPC   C4A 5902  16.140   8.590   6.720
  667POPC   C1B 5903  16.660   8.750   7.840
  667POPC   C2B 5904  16.740   8.630   7.370
  667POPC   C3B 5905  16.590   8.650   6.920
  667POPC   C4B 5906  16.590   8.860   6.500
  668POPC   NC3 5907  14.560   3.050   7.060
  668POPC   PO4 5908  14.340   3.010   6.760
  668POPC   GL1 5909  14.620   3.380   6.710
  668POPC   GL2 5910  14.900   3.310   6.660
  668POPC   C1A 5911  14.730   3.520   6.270
  668POPC   D2A 5912  14.850   3.730   5.850
  668POPC   C3A 5913  15.300   3.690   5.650
  668POPC   C4A 5914  15.700   3.550   5.430
  668POPC   C1B 5915  15.140   3.210   6.270
  668POPC   C2B 5916  15.110   3.250   5.780
  668POPC   C3B 5917  15.290   3.120   5.360
  668POPC   C4B 5918  15.240   2.790   5.020
  669POPC   NC3 5919  14.020   9.500   8.520
  669POPC   PO4 5920  14.080   9.240   8.230
  669POPC   GL1 5921  14.150   9.070   7.940
  669POPC   GL2 5922  14.050   9.230   7.700
  669POPC   C1A 5923  14.520   9.030   7.660
  669POPC   D2A 5924  14.800   9.110   7.280
  669POPC   C3A 5925  14.540   9.250   6.940
  669POPC   C4A 5926  14.450   9.670   6.780
  669POPC   C1B 5927  14.060   9.050   7.250
  669POPC   C2B 5928  14.110   8.760   6.880
  669POPC   C3B 5929  14.250   8.790   6.400
  669POPC   C4B 5930  14.350   8.950   5.990
  670POPC   NC3 5931   3.750   0.670   6.080
  670POPC   PO4 5932   3.850   0.580   6.450
  670POPC   GL1 5933   3.600   0.210   6.350
  670POPC   GL2 5934   3.510  -0.030   6.490
  670POPC   C1A 5935   3.760   0.030   5.920
  670POPC   D2A 5936   3.690  -0.050   5.460
  670POPC   C3A 5937   3.200  -0.090   5.330
  670POPC   C4A 5938   2.890   0.190   5.110
  670POPC   C1B 5939   3.490  -0.400   6.150
  670POPC   C2B 5940   3.400  -0.350   5.670
  670POPC   C3B 5941   3.370  -0.590   5.260
  670POPC   C4B 5942   3.110  -0.970   5.060
  671POPC   NC3 5943   6.480  17.810   6.830
  671POPC   PO4 5944   6.630  18.150   6.730
  671POPC   GL1 5945   6.820  17.970   6.520
  671POPC   GL2 5946   6.790  17.670   6.450
  671POPC   C1A 5947   7.120  18.060   6.160
  671POPC   D2A 5948   7.160  18.100   5.720
  671POPC   C3A 5949   6.980  17.880   5.360
  671POPC   C4A 5950   6.690  17.650   5.080
  671POPC   C1B 5951   6.700  17.360   6.150
  671POPC   C2B 5952   6.890  17.060   5.850
  671POPC   C3B 5953   6.750  16.870   5.480
  671POPC   C4B 5954   6.940  16.600   5.160
  672POPC   NC3 5955  15.040   7.360   7.720
  672POPC   PO4 5956  14.700   7.570   7.730
  672POPC   GL1 5957  14.740   7.840   7.420
  672POPC   GL2 5958  14.940   7.770   7.230
  672POPC   C1A 5959  14.860   8.210   7.090
  672POPC   D2A 5960  15.200   8.320   6.830
  672POPC   C3A 5961  15.130   8.650   6.450
  672POPC   C4A 5962  14.860   8.710   6.080
  672POPC   C1B 5963  15.130   7.740   6.810
  672POPC   C2B 5964  15.100   7.270   6.750
  672POPC   C3B 5965  15.490   7.020   6.860
  672POPC   C4B 5966  15.960   6.920   6.970
  673POPC   NC3 5967   4.600  10.390   6.940
  673POPC   PO4 5968   4.860  10.680   7.070
  673POPC   GL1 5969   4.970  10.700   6.710
  673POPC   GL2 5970   5.090  10.440   6.690
  673POPC   C1A 5971   4.720  10.700   6.390
  673POPC   D2A 5972   4.610  10.680   5.930
  673POPC   C3A 5973   4.940  10.800   5.620
  673POPC   C4A 5974   4.940  10.880   5.140
  673POPC   C1B 5975   4.960  10.060   6.420
  673POPC   C2B 5976   4.860   9.820   5.990
  673POPC   C3B 5977   4.960   9.660   5.590
  673POPC   C4B 5978   5.010   9.630   5.110
  674POPC   NC3 5979   9.520  17.790   6.400
  674POPC   PO4 5980   9.630  17.540   6.680
  674POPC   GL1 5981   9.800  17.310   6.440
  674POPC   GL2 5982   9.820  16.990   6.660
  674POPC   C1A 5983  10.010  17.310   6.000
  674POPC   D2A 5984  10.110  17.330   5.510
  674POPC   C3A 5985  10.050  17.700   5.330
  674POPC   C4A 5986  10.210  18.080   5.190
  674POPC   C1B 5987   9.980  16.860   6.260
  674POPC   C2B 5988  10.100  16.840   5.800
  674POPC   C3B 5989  10.150  16.720   5.340
  674POPC   C4B 5990  10.070  16.360   5.030
  675POPC   NC3 5991  16.510   1.260   6.780
  675POPC   PO4 5992  16.840   1.330   7.010
  675POPC   GL1 5993  16.800   1.620   6.640
  675POPC   GL2 5994  16.810   1.400   6.390
  675POPC   C1A 5995  16.920   1.860   6.270
  675POPC   D2A 5996  17.250   1.890   5.980
  675POPC   C3A 5997  17.540   2.260   5.980
  675POPC   C4A 5998  17.890   2.540   5.880
  675POPC   C1B 5999  16.500   1.390   6.100
  675POPC   C2B 6000  16.520   1.660   5.700
  675POPC   C3B 6001  16.620   1.820   5.270
  675POPC   C4B 6002  16.830   1.780   4.890
  676POPC   NC3 6003   2.040   1.820   7.360
  676POPC   PO4 6004   2.420   1.800   7.280
  676POPC   GL1 6005   2.370   2.050   6.970
  676POPC   GL2 6006   2.610   2.090   6.870
  676POPC   C1A 6007   2.100   2.250   6.750
  676POPC   D2A 6008   1.660   2.390   6.650
  676POPC   C3A 6009   1.340   2.260   6.330
  676POPC   C4A 6010   1.110   2.160   5.910
  676POPC   C1B 6011   2.440   1.810   6.480
  676POPC   C2B 6012   2.440   1.470   6.150
  676POPC   C3B 6013   2.700   1.330   5.780
  676POPC   C4B 6014   2.640   1.080   5.370
  677POPC   NC3 6015   7.800  14.720   7.760
  677POPC   PO4 6016   7.780  14.780   7.350
  677POPC   GL1 6017   7.850  14.840   6.970
  677POPC   GL2 6018   7.750  14.760   6.740
  677POPC   C1A 6019   8.180  15.020   6.700
  677POPC   D2A 6020   8.220  15.030   6.230
  677POPC   C3A 6021   7.930  14.960   5.880
  677POPC   C4A 6022   7.670  14.900   5.480
  677POPC   C1B 6023   7.870  14.700   6.290
  677POPC   C2B 6024   7.770  14.480   5.910
  677POPC   C3B 6025   7.420  14.450   5.600
  677POPC   C4B 6026   7.180  14.750   5.470
  678POPC   NC3 6027   1.510   1.160   7.010
  678POPC   PO4 6028   1.640   1.330   6.730
  678POPC   GL1 6029   1.760   1.570   6.520
  678POPC   GL2 6030   1.540   1.770   6.490
  678POPC   C1A 6031   2.030   1.810   6.180
  678POPC   D2A 6032   2.150   2.260   6.240
  678POPC   C3A 6033   2.240   2.470   5.850
  678POPC   C4A 6034   2.250   2.250   5.370
  678POPC   C1B 6035   1.460   1.790   6.010
  678POPC   C2B 6036   1.590   1.910   5.590
  678POPC   C3B 6037   1.580   1.930   5.150
  678POPC   C4B 6038   1.560   2.210   4.760
  679POPC   NC3 6039   7.320  13.900   6.950
  679POPC   PO4 6040   7.690  13.940   6.920
  679POPC   GL1 6041   7.980  13.890   6.600
  679POPC   GL2 6042   8.210  13.870   6.580
  679POPC   C1A 6043   7.870  13.640   6.240
  679POPC   D2A 6044   7.900  13.410   5.860
  679POPC   C3A 6045   8.140  13.620   5.510
  679POPC   C4A 6046   8.200  14.050   5.380
  679POPC   C1B 6047   8.550  14.080   6.350
  679POPC   C2B 6048   8.860  13.970   6.020
  679POPC   C3B 6049   8.980  14.090   5.570
  679POPC   C4B 6050   9.240  14.090   5.200
  680POPC   NC3 6051  16.620  17.160   7.140
  680POPC   PO4 6052  16.250  17.010   7.010
  680POPC   GL1 6053  16.390  16.870   6.640
  680POPC   GL2 6054  16.610  17.110   6.590
  680POPC   C1A 6055  16.380  16.610   6.210
  680POPC   D2A 6056  16.380  16.740   5.760
  680POPC   C3A 6057  16.270  16.750   5.260
  680POPC   C4A 6058  15.920  16.610   4.960
  680POPC   C1B 6059  16.530  17.060   6.180
  680POPC   C2B 6060  16.420  17.250   5.790
  680POPC   C3B 6061  16.380  17.380   5.330
  680POPC   C4B 6062  16.310  17.370   4.890
  681POPC   NC3 6063   5.150   8.910   7.100
  681POPC   PO4 6064   5.440   8.760   7.280
  681POPC   GL1 6065   5.260   8.410   7.020
  681POPC   GL2 6066   5.420   8.550   6.840
  681POPC   C1A 6067   5.280   8.100   6.680
  681POPC   D2A 6068   5.160   8.000   6.260
  681POPC   C3A 6069   5.100   8.260   5.840
  681POPC   C4A 6070   4.820   8.560   5.640
  681POPC   C1B 6071   5.320   8.570   6.390
  681POPC   C2B 6072   5.310   8.670   5.940
  681POPC   C3B 6073   5.210   8.840   5.500
  681POPC   C4B 6074   4.840   9.090   5.390
  682POPC   NC3 6075  15.650   5.490   7.460
  682POPC   PO4 6076  15.520   5.750   7.740
  682POPC   GL1 6077  15.250   5.800   7.510
  682POPC   GL2 6078  15.280   6.070   7.420
  682POPC   C1A 6079  15.440   5.670   7.090
  682POPC   D2A 6080  15.810   5.460   6.950
  682POPC   C3A 6081  16.070   5.660   6.590
  682POPC   C4A 6082  16.350   5.530   6.210
  682POPC   C1B 6083  15.240   6.190   6.990
  682POPC   C2B 6084  15.080   6.170   6.530
  682POPC   C3B 6085  14.870   6.150   6.060
  682POPC   C4B 6086  14.640   5.890   5.780
  683POPC   NC3 6087  10.520  16.760   7.000
  683POPC   PO4 6088  10.310  17.060   6.890
  683POPC   GL1 6089  10.330  17.240   6.500
  683POPC   GL2 6090  10.350  17.500   6.460
  683POPC   C1A 6091  10.470  17.090   6.090
  683POPC   D2A 6092  10.610  17.100   5.590
  683POPC   C3A 6093  10.660  16.940   5.170
  683POPC   C4A 6094  10.480  16.650   4.840
  683POPC   C1B 6095  10.210  17.730   6.080
  683POPC   C2B 6096   9.800  17.760   5.900
  683POPC   C3B 6097   9.360  17.540   5.960
  683POPC   C4B 6098   9.160  17.330   5.640
  684POPC   NC3 6099   0.300   8.020   7.880
  684POPC   PO4 6100   0.710   8.030   7.860
  684POPC   GL1 6101   0.530   8.130   7.460
  684POPC   GL2 6102   0.340   7.920   7.360
  684POPC   C1A 6103   0.320   8.370   7.090
  684POPC   D2A 6104   0.410   8.760   6.810
  684POPC   C3A 6105   0.830   8.900   6.630
  684POPC   C4A 6106   1.280   8.970   6.550
  684POPC   C1B 6107   0.180   7.890   6.930
  684POPC   C2B 6108   0.110   7.720   6.490
  684POPC   C3B 6109  -0.280   7.760   6.230
  684POPC   C4B 6110  -0.400   7.500   5.820
  685POPC   NC3 6111   3.870  11.920   7.080
  685POPC   PO4 6112   3.630  12.060   7.360
  685POPC   GL1 6113   3.430  11.930   6.980
  685POPC   GL2 6114   3.330  12.160   6.810
  685POPC   C1A 6115   3.670  11.730   6.630
  685POPC   D2A 6116   4.140  11.810   6.590
  685POPC   C3A 6117   4.160  11.750   6.090
  685POPC   C4A 6118   4.100  11.390   5.800
  685POPC   C1B 6119   3.290  12.270   6.370
  685POPC   C2B 6120   3.350  12.080   5.920
  685POPC   C3B 6121   3.650  11.790   5.680
  685POPC   C4B 6122   4.010  11.670   5.390
  686POPC   NC3 6123  13.200   4.460   7.510
  686POPC   PO4 6124  12.840   4.700   7.560
  686POPC   GL1 6125  12.990   4.890   7.260
  686POPC   GL2 6126  13.030   4.630   7.060
  686POPC   C1A 6127  13.020   5.220   6.910
  686POPC   D2A 6128  13.080   5.320   6.450
  686POPC   C3A 6129  12.830   5.460   6.140
  686POPC   C4A 6130  12.410   5.580   5.960
  686POPC   C1B 6131  12.990   4.610   6.590
  686POPC   C2B 6132  13.060   4.830   6.150
  686POPC   C3B 6133  13.250   5.070   5.750
  686POPC   C4B 6134  13.410   5.410   5.380
  687POPC   NC3 6135   4.080  13.700   7.140
  687POPC   PO4 6136   3.880  13.560   7.410
  687POPC   GL1 6137   3.680  13.390   7.000
  687POPC   GL2 6138   3.760  13.530   6.780
  687POPC   C1A 6139   3.710  12.960   6.730
  687POPC   D2A 6140   3.600  12.740   6.300
  687POPC   C3A 6141   3.980  12.680   6.050
  687POPC   C4A 6142   4.100  12.750   5.670
  687POPC   C1B 6143   3.670  13.490   6.350
  687POPC   C2B 6144   3.310  13.540   6.100
  687POPC   C3B 6145   3.010  13.480   5.780
  687POPC   C4B 6146   2.860  13.360   5.360
  688POPC   NC3 6147  13.900   0.320   6.600
  688POPC   PO4 6148  13.800   0.640   6.440
  688POPC   GL1 6149  13.870   0.540   6.060
  688POPC   GL2 6150  14.110   0.400   6.160
  688POPC   C1A 6151  13.650   0.580   5.690
  688POPC   D2A 6152  13.590   0.520   5.300
  688POPC   C3A 6153  13.590   0.950   5.040
  688POPC   C4A 6154  13.770   1.350   4.990
  688POPC   C1B 6155  14.230   0.620   5.770
  688POPC   C2B 6156  14.090   0.640   5.310
  688POPC   C3B 6157  13.910   0.420   4.920
  688POPC   C4B 6158  13.950   0.150   4.590
  689POPC   NC3 6159  17.480  14.380   7.260
  689POPC   PO4 6160  17.110  14.520   7.420
  689POPC   GL1 6161  16.970  14.460   7.020
  689POPC   GL2 6162  17.170  14.450   6.820
  689POPC   C1A 6163  16.640  14.530   6.630
  689POPC   D2A 6164  16.400  14.490   6.210
  689POPC   C3A 6165  16.230  14.080   6.070
  689POPC   C4A 6166  16.340  13.900   5.620
  689POPC   C1B 6167  17.200  14.770   6.530
  689POPC   C2B 6168  17.320  14.930   6.170
  689POPC   C3B 6169  17.200  15.180   5.830
  689POPC   C4B 6170  16.910  15.180   5.470
  690POPC   NC3 6171  15.110   5.610   7.970
  690POPC   PO4 6172  14.820   5.300   7.930
  690POPC   GL1 6173  14.890   5.330   7.580
  690POPC   GL2 6174  14.620   5.200   7.360
  690POPC   C1A 6175  14.960   5.490   7.160
  690POPC   D2A 6176  14.760   5.220   6.800
  690POPC   C3A 6177  14.540   5.460   6.470
  690POPC   C4A 6178  14.180   5.280   6.240
  690POPC   C1B 6179  14.350   5.440   7.080
  690POPC   C2B 6180  14.140   5.560   6.670
  690POPC   C3B 6181  13.900   5.930   6.530
  690POPC   C4B 6182  13.800   6.250   6.230
  691POPC   NC3 6183  14.060   5.840   7.870
  691POPC   PO4 6184  14.010   6.200   8.000
  691POPC   GL1 6185  13.940   6.400   7.700
  691POPC   GL2 6186  13.820   6.210   7.500
  691POPC   C1A 6187  14.150   6.480   7.250
  691POPC   D2A 6188  14.570   6.620   7.110
  691POPC   C3A 6189  14.670   6.340   6.790
  691POPC   C4A 6190  14.480   6.020   6.540
  691POPC   C1B 6191  13.890   5.870   7.110
  691POPC   C2B 6192  13.610   5.530   6.970
  691POPC   C3B 6193  13.580   5.510   6.560
  691POPC   C4B 6194  13.800   5.610   6.160
  692POPC   NC3 6195  13.160  16.800   6.660
  692POPC   PO4 6196  13.470  16.670   6.540
  692POPC   GL1 6197  13.460  16.790   6.190
  692POPC   GL2 6198  13.580  16.600   6.060
  692POPC   C1A 6199  13.150  16.800   5.820
  692POPC   D2A 6200  12.900  17.030   5.470
  692POPC   C3A 6201  12.660  16.900   5.110
  692POPC   C4A 6202  12.500  16.870   4.670
  692POPC   C1B 6203  13.490  16.360   5.630
  692POPC   C2B 6204  13.320  16.300   5.210
  692POPC   C3B 6205  13.130  16.060   4.880
  692POPC   C4B 6206  13.040  15.770   4.530
  693POPC   NC3 6207  17.710  17.110   7.060
  693POPC   PO4 6208  17.500  16.760   7.070
  693POPC   GL1 6209  17.420  16.620   6.740
  693POPC   GL2 6210  17.340  16.800   6.430
  693POPC   C1A 6211  17.280  16.240   6.490
  693POPC   D2A 6212  16.990  15.900   6.440
  693POPC   C3A 6213  16.830  15.850   6.030
  693POPC   C4A 6214  16.930  15.690   5.580
  693POPC   C1B 6215  17.110  16.960   6.120
  693POPC   C2B 6216  16.860  16.940   5.780
  693POPC   C3B 6217  16.770  17.100   5.340
  693POPC   C4B 6218  16.870  17.050   4.890
  694POPC   NC3 6219   3.040  17.270   6.360
  694POPC   PO4 6220   2.950  17.230   6.760
  694POPC   GL1 6221   3.130  16.860   6.540
  694POPC   GL2 6222   3.330  16.880   6.310
  694POPC   C1A 6223   2.970  16.510   6.290
  694POPC   D2A 6224   2.650  16.280   6.020
  694POPC   C3A 6225   2.610  16.340   5.570
  694POPC   C4A 6226   2.450  16.510   5.160
  694POPC   C1B 6227   3.270  17.110   5.970
  694POPC   C2B 6228   3.110  17.240   5.580
  694POPC   C3B 6229   3.390  17.240   5.210
  694POPC   C4B 6230   3.290  17.300   4.790
  695POPC   NC3 6231  11.940  15.040   7.050
  695POPC   PO4 6232  12.140  14.740   6.900
  695POPC   GL1 6233  12.200  14.670   6.460
  695POPC   GL2 6234  12.460  14.780   6.480
  695POPC   C1A 6235  12.200  14.870   6.060
  695POPC   D2A 6236  12.140  15.170   5.750
  695POPC   C3A 6237  12.180  14.950   5.350
  695POPC   C4A 6238  11.960  14.650   5.030
  695POPC   C1B 6239  12.790  14.710   6.140
  695POPC   C2B 6240  12.950  14.410   5.800
  695POPC   C3B 6241  12.710  14.150   5.510
  695POPC   C4B 6242  12.510  13.780   5.360
  696POPC   NC3 6243   2.820  16.550   6.760
  696POPC   PO4 6244   2.570  16.640   7.040
  696POPC   GL1 6245   2.450  16.950   6.710
  696POPC   GL2 6246   2.680  16.950   6.480
  696POPC   C1A 6247   2.240  16.860   6.300
  696POPC   D2A 6248   2.270  16.670   5.880
  696POPC   C3A 6249   2.070  16.450   5.500
  696POPC   C4A 6250   1.620  16.330   5.370
  696POPC   C1B 6251   2.380  17.290   6.200
  696POPC   C2B 6252   2.190  17.550   5.860
  696POPC   C3B 6253   2.090  17.650   5.430
  696POPC   C4B 6254   1.790  17.600   5.100
  697POPC   NC3 6255  11.850   4.380   7.560
  697POPC   PO4 6256  11.680   4.220   7.200
  697POPC   GL1 6257  11.670   4.380   6.840
  697POPC   GL2 6258  11.490   4.180   6.710
  697POPC   C1A 6259  12.050   4.570   6.620
  697POPC   D2A 6260  12.430   4.580   6.450
  697POPC   C3A 6261  12.570   4.620   6.040
  697POPC   C4A 6262  12.690   4.610   5.530
  697POPC   C1B 6263  11.330   4.010   6.350
  697POPC   C2B 6264  11.220   3.910   5.890
  697POPC   C3B 6265  11.190   3.830   5.410
  697POPC   C4B 6266  11.430   3.990   5.060
  698POPC   NC3 6267  14.650  10.350   7.800
  698POPC   PO4 6268  14.290  10.430   7.840
  698POPC   GL1 6269  14.420  10.620   7.450
  698POPC   GL2 6270  14.290  10.490   7.250
  698POPC   C1A 6271  14.760  10.430   7.250
  698POPC   D2A 6272  14.960  10.080   7.050
  698POPC   C3A 6273  14.880  10.170   6.580
  698POPC   C4A 6274  14.960  10.100   6.120
  698POPC   C1B 6275  14.220  10.700   6.860
  698POPC   C2B 6276  14.120  10.580   6.430
  698POPC   C3B 6277  13.990  10.470   5.990
  698POPC   C4B 6278  14.240  10.330   5.710
  699POPC   NC3 6279  17.830  10.000   8.290
  699POPC   PO4 6280  17.890  10.190   7.940
  699POPC   GL1 6281  17.700   9.990   7.580
  699POPC   GL2 6282  17.770   9.710   7.590
  699POPC   C1A 6283  17.390  10.050   7.220
  699POPC   D2A 6284  17.080  10.190   6.930
  699POPC   C3A 6285  17.080   9.930   6.520
  699POPC   C4A 6286  17.530   9.990   6.370
  699POPC   C1B 6287  17.710   9.710   7.120
  699POPC   C2B 6288  17.650  10.030   6.780
  699POPC   C3B 6289  17.590  10.480   6.750
  699POPC   C4B 6290  17.580  10.880   6.990
  700POPC   NC3 6291   3.690   5.110   7.120
  700POPC   PO4 6292   4.080   5.180   7.250
  700POPC   GL1 6293   4.110   5.010   6.870
  700POPC   GL2 6294   3.820   4.850   6.730
  700POPC   C1A 6295   4.190   4.950   6.390
  700POPC   D2A 6296   4.240   5.100   5.910
  700POPC   C3A 6297   4.640   5.230   5.660
  700POPC   C4A 6298   4.710   5.580   5.370
  700POPC   C1B 6299   3.640   5.170   6.530
  700POPC   C2B 6300   3.800   5.170   6.110
  700POPC   C3B 6301   3.770   5.230   5.640
  700POPC   C4B 6302   3.500   5.140   5.330
  701POPC   NC3 6303   9.170   1.990   6.530
  701POPC   PO4 6304   8.860   2.230   6.510
  701POPC   GL1 6305   8.720   2.290   6.220
  701POPC   GL2 6306   8.960   2.360   6.020
  701POPC   C1A 6307   8.430   2.600   5.980
  701POPC   D2A 6308   8.290   3.020   6.020
  701POPC   C3A 6309   8.340   3.280   5.600
  701POPC   C4A 6310   8.260   3.190   5.120
  701POPC   C1B 6311   8.930   2.100   5.730
  701POPC   C2B 6312   9.010   1.830   5.340
  701POPC   C3B 6313   9.190   1.800   4.920
  701POPC   C4B 6314   9.460   1.620   4.600
  702POPC   NC3 6315   5.030   0.180   6.270
  702POPC   PO4 6316   4.770   0.320   6.480
  702POPC   GL1 6317   4.770   0.600   6.210
  702POPC   GL2 6318   5.040   0.690   6.280
  702POPC   C1A 6319   4.620   0.950   5.930
  702POPC   D2A 6320   4.700   1.230   5.540
  702POPC   C3A 6321   4.550   1.490   5.220
  702POPC   C4A 6322   4.400   1.890   5.020
  702POPC   C1B 6323   5.190   0.850   5.820
  702POPC   C2B 6324   5.310   0.950   5.410
  702POPC   C3B 6325   5.610   1.230   5.230
  702POPC   C4B 6326   5.600   1.540   4.930
  703POPC   NC3 6327  16.350   5.820   7.720
  703POPC   PO4 6328  16.020   5.640   7.780
  703POPC   GL1 6329  15.980   5.810   7.450
  703POPC   GL2 6330  15.820   6.040   7.500
  703POPC   C1A 6331  16.270   6.040   7.130
  703POPC   D2A 6332  16.640   6.220   7.070
  703POPC   C3A 6333  16.560   6.630   6.970
  703POPC   C4A 6334  16.910   6.920   6.920
  703POPC   C1B 6335  15.730   6.040   7.020
  703POPC   C2B 6336  15.550   5.920   6.660
  703POPC   C3B 6337  15.290   5.820   6.220
  703POPC   C4B 6338  14.900   5.710   6.150
  704POPC   NC3 6339   1.600   4.910   7.470
  704POPC   PO4 6340   1.230   5.110   7.520
  704POPC   GL1 6341   0.950   5.240   7.280
  704POPC   GL2 6342   1.000   5.420   7.150
  704POPC   C1A 6343   0.550   5.230   6.990
  704POPC   D2A 6344   0.120   5.150   6.850
  704POPC   C3A 6345   0.010   5.080   6.400
  704POPC   C4A 6346  -0.380   5.220   6.190
  704POPC   C1B 6347   0.880   5.790   6.930
  704POPC   C2B 6348   0.670   6.140   6.770
  704POPC   C3B 6349   0.510   6.500   6.610
  704POPC   C4B 6350   0.550   6.900   6.320
  705POPC   NC3 6351  12.820  17.670   6.850
  705POPC   PO4 6352  12.620  17.590   6.540
  705POPC   GL1 6353  12.740  17.300   6.280
  705POPC   GL2 6354  12.720  17.540   6.050
  705POPC   C1A 6355  12.710  16.940   5.990
  705POPC   D2A 6356  12.500  16.790   5.630
  705POPC   C3A 6357  12.410  16.510   5.300
  705POPC   C4A 6358  12.420  16.370   4.850
  705POPC   C1B 6359  12.730  17.510   5.570
  705POPC   C2B 6360  12.610  17.780   5.200
  705POPC   C3B 6361  12.410  18.140   4.940
  705POPC   C4B 6362  12.260  18.610   4.800
  706POPC   NC3 6363   8.550   4.550   7.060
  706POPC   PO4 6364   8.400   4.200   6.970
  706POPC   GL1 6365   8.400   4.010   6.640
  706POPC   GL2 6366   8.320   3.740   6.540
  706POPC   C1A 6367   8.610   4.010   6.290
  706POPC   D2A 6368   9.000   3.720   6.210
  706POPC   C3A 6369   9.030   3.270   6.280
  706POPC   C4A 6370   9.130   2.900   6.200
  706POPC   C1B 6371   8.040   3.810   6.180
  706POPC   C2B 6372   7.700   3.750   5.890
  706POPC   C3B 6373   7.500   3.650   5.500
  706POPC   C4B 6374   7.180   3.750   5.160
  707POPC   NC3 6375   0.740  11.340   7.720
  707POPC   PO4 6376   0.500  11.050   7.530
  707POPC   GL1 6377   0.480  10.990   7.110
  707POPC   GL2 6378   0.190  11.110   7.080
  707POPC   C1A 6379   0.850  10.890   6.840
  707POPC   D2A 6380   1.210  10.720   6.670
  707POPC   C3A 6381   1.120  10.360   6.420
  707POPC   C4A 6382   0.710  10.210   6.190
  707POPC   C1B 6383   0.220  10.750   6.800
  707POPC   C2B 6384   0.090  10.350   6.830
  707POPC   C3B 6385  -0.170   9.960   6.770
  707POPC   C4B 6386  -0.030   9.500   6.880
  708POPC   NC3 6387  12.080  16.570   6.900
  708POPC   PO4 6388  11.780  16.740   6.660
  708POPC   GL1 6389  11.590  16.550   6.350
  708POPC   GL2 6390  11.820  16.530   6.200
  708POPC   C1A 6391  11.450  16.110   6.160
  708POPC   D2A 6392  11.450  15.850   5.740
  708POPC   C3A 6393  11.590  15.920   5.260
  708POPC   C4A 6394  11.200  16.030   5.020
  708POPC   C1B 6395  12.000  16.760   5.850
  708POPC   C2B 6396  12.040  16.820   5.360
  708POPC   C3B 6397  12.070  16.750   4.910
  708POPC   C4B 6398  11.820  16.530   4.580
  709POPC   NC3 6399  15.870  12.340   7.880
  709POPC   PO4 6400  16.020  12.590   7.650
  709POPC   GL1 6401  16.100  12.580   7.190
  709POPC   GL2 6402  15.890  12.350   7.140
  709POPC   C1A 6403  16.050  12.650   6.720
  709POPC   D2A 6404  16.080  12.530   6.260
  709POPC   C3A 6405  16.310  12.230   6.000
  709POPC   C4A 6406  16.620  11.930   6.160
  709POPC   C1B 6407  15.830  12.120   6.790
  709POPC   C2B 6408  15.960  12.020   6.360
  709POPC   C3B 6409  15.900  11.980   5.870
  709POPC   C4B 6410  16.140  12.000   5.470
  710POPC   NC3 6411   4.690  14.790   6.800
  710POPC   PO4 6412   4.550  15.160   6.760
  710POPC   GL1 6413   4.580  15.260   6.390
  710POPC   GL2 6414   4.700  14.900   6.310
  710POPC   C1A 6415   4.950  15.470   6.370
  710POPC   D2A 6416   5.340  15.650   6.520
  710POPC   C3A 6417   5.620  15.650   6.150
  710POPC   C4A 6418   5.800  15.760   5.760
  710POPC   C1B 6419   4.800  15.170   5.970
  710POPC   C2B 6420   4.760  15.160   5.500
  710POPC   C3B 6421   4.890  15.230   5.080
  710POPC   C4B 6422   4.840  15.080   4.660
  711POPC   NC3 6423   0.920  10.880   7.410
  711POPC   PO4 6424   1.160  11.040   7.640
  711POPC   GL1 6425   1.350  11.210   7.300
  711POPC   GL2 6426   1.260  11.030   7.050
  711POPC   C1A 6427   1.640  11.390   6.990
  711POPC   D2A 6428   1.860  11.760   6.840
  711POPC   C3A 6429   2.170  11.760   6.460
  711POPC   C4A 6430   2.260  11.770   5.980
  711POPC   C1B 6431   1.240  11.280   6.650
  711POPC   C2B 6432   1.220  11.530   6.260
  711POPC   C3B 6433   1.600  11.710   6.020
  711POPC   C4B 6434   1.820  11.780   5.620
  712POPC   NC3 6435  15.330   0.590   7.200
  712POPC   PO4 6436  15.040   0.850   7.150
  712POPC   GL1 6437  15.080   0.950   6.800
  712POPC   GL2 6438  15.190   0.980   6.530
  712POPC   C1A 6439  14.720   1.040   6.470
  712POPC   D2A 6440  14.680   1.210   6.020
  712POPC   C3A 6441  14.600   0.950   5.620
  712POPC   C4A 6442  14.580   0.730   5.220
  712POPC   C1B 6443  15.430   0.700   6.180
  712POPC   C2B 6444  15.760   0.540   5.870
  712POPC   C3B 6445  16.100   0.480   5.610
  712POPC   C4B 6446  16.290   0.720   5.280
  713POPC   NC3 6447  17.440   8.660   8.660
  713POPC   PO4 6448  17.340   8.660   8.260
  713POPC   GL1 6449  17.370   8.790   7.830
  713POPC   GL2 6450  17.210   8.510   7.710
  713POPC   C1A 6451  17.200   8.970   7.470
  713POPC   D2A 6452  16.980   8.940   7.050
  713POPC   C3A 6453  17.050   9.020   6.590
  713POPC   C4A 6454  16.930   9.110   6.210
  713POPC   C1B 6455  17.450   8.190   7.470
  713POPC   C2B 6456  17.780   8.130   7.170
  713POPC   C3B 6457  17.900   8.060   6.730
  713POPC   C4B 6458  18.090   8.450   6.540
  714POPC   NC3 6459  16.980   9.480   8.580
  714POPC   PO4 6460  17.260   9.680   8.390
  714POPC   GL1 6461  16.950   9.440   8.100
  714POPC   GL2 6462  17.150   9.540   7.840
  714POPC   C1A 6463  16.690   9.470   7.690
  714POPC   D2A 6464  16.560   9.120   7.450
  714POPC   C3A 6465  16.500   9.100   6.950
  714POPC   C4A 6466  16.730   9.360   6.620
  714POPC   C1B 6467  17.300   9.500   7.380
  714POPC   C2B 6468  17.140   9.510   6.900
  714POPC   C3B 6469  17.250   9.480   6.410
  714POPC   C4B 6470  17.430   9.590   6.040
  715POPC   NC3 6471   4.660   2.330   7.090
  715POPC   PO4 6472   4.790   2.670   7.250
  715POPC   GL1 6473   4.740   2.760   6.900
  715POPC   GL2 6474   4.910   2.600   6.760
  715POPC   C1A 6475   4.340   2.910   6.670
  715POPC   D2A 6476   3.910   3.090   6.560
  715POPC   C3A 6477   3.940   3.140   6.120
  715POPC   C4A 6478   3.900   3.180   5.660
  715POPC   C1B 6479   4.910   2.770   6.340
  715POPC   C2B 6480   4.630   2.850   5.980
  715POPC   C3B 6481   4.580   2.780   5.500
  715POPC   C4B 6482   4.760   3.010   5.130
  716POPC   NC3 6483   0.450  14.030   6.910
  716POPC   PO4 6484   0.560  14.400   7.050
  716POPC   GL1 6485   0.350  14.480   6.660
  716POPC   GL2 6486   0.530  14.650   6.560
  716POPC   C1A 6487   0.360  14.270   6.290
  716POPC   D2A 6488   0.040  14.240   5.970
  716POPC   C3A 6489   0.000  13.970   5.670
  716POPC   C4A 6490  -0.340  13.740   5.460
  716POPC   C1B 6491   0.700  14.770   6.090
  716POPC   C2B 6492   0.710  14.690   5.600
  716POPC   C3B 6493   0.870  14.880   5.210
  716POPC   C4B 6494   1.270  15.140   5.110
  717POPC   NC3 6495   7.180  15.310   7.290
  717POPC   PO4 6496   6.860  15.100   7.280
  717POPC   GL1 6497   7.000  15.050   6.940
  717POPC   GL2 6498   7.020  15.240   6.730
  717POPC   C1A 6499   7.130  14.690   6.690
  717POPC   D2A 6500   7.410  14.330   6.620
  717POPC   C3A 6501   7.610  14.130   6.300
  717POPC   C4A 6502   7.760  13.980   5.910
  717POPC   C1B 6503   7.100  15.100   6.270
  717POPC   C2B 6504   6.910  14.840   5.910
  717POPC   C3B 6505   6.670  14.870   5.480
  717POPC   C4B 6506   6.480  14.730   5.050
  718POPC   NC3 6507  10.330  14.810   7.320
  718POPC   PO4 6508  10.440  14.590   7.040
  718POPC   GL1 6509  10.560  14.500   6.610
  718POPC   GL2 6510  10.770  14.730   6.480
  718POPC   C1A 6511  10.580  14.260   6.170
  718POPC   D2A 6512  10.420  14.060   5.770
  718POPC   C3A 6513  10.720  13.700   5.700
  718POPC   C4A 6514  11.070  13.440   5.670
  718POPC   C1B 6515  10.690  14.780   6.070
  718POPC   C2B 6516  10.750  14.430   5.760
  718POPC   C3B 6517  10.770  14.100   5.440
  718POPC   C4B 6518  10.920  13.680   5.260
  719POPC   NC3 6519  14.420   7.260   8.060
  719POPC   PO4 6520  14.680   7.000   8.010
  719POPC   GL1 6521  14.640   6.970   7.630
  719POPC   GL2 6522  14.790   6.780   7.490
  719POPC   C1A 6523  14.620   7.190   7.190
  719POPC   D2A 6524  14.700   7.500   6.870
  719POPC   C3A 6525  14.440   7.620   6.480
  719POPC   C4A 6526  14.270   7.960   6.190
  719POPC   C1B 6527  15.060   6.730   7.050
  719POPC   C2B 6528  15.220   6.640   6.600
  719POPC   C3B 6529  15.190   6.540   6.130
  719POPC   C4B 6530  15.100   6.470   5.670
  720POPC   NC3 6531   1.390  16.360   7.190
  720POPC   PO4 6532   1.480  16.650   6.920
  720POPC   GL1 6533   1.660  16.360   6.540
  720POPC   GL2 6534   1.950  16.340   6.390
  720POPC   C1A 6535   1.560  16.190   6.120
  720POPC   D2A 6536   1.430  15.970   5.710
  720POPC   C3A 6537   1.270  15.980   5.270
  720POPC   C4A 6538   1.380  16.190   4.850
  720POPC   C1B 6539   2.050  16.060   5.990
  720POPC   C2B 6540   2.290  15.940   5.680
  720POPC   C3B 6541   2.370  16.040   5.240
  720POPC   C4B 6542   2.810  16.170   5.090
  721POPC   NC3 6543  12.770  16.580   7.120
  721POPC   PO4 6544  12.420  16.430   7.220
  721POPC   GL1 6545  12.500  16.320   6.770
  721POPC   GL2 6546  12.650  16.450   6.650
  721POPC   C1A 6547  12.220  16.190   6.420
  721POPC   D2A 6548  11.980  16.100   6.010
  721POPC   C3A 6549  11.850  16.270   5.630
  721POPC   C4A 6550  11.890  16.310   5.120
  721POPC   C1B 6551  12.730  16.160   6.260
  721POPC   C2B 6552  12.890  15.680   6.240
  721POPC   C3B 6553  13.230  15.750   5.910
  721POPC   C4B 6554  13.200  15.970   5.520
  722POPC   NC3 6555   2.710   8.500   7.320
  722POPC   PO4 6556   2.850   8.130   7.350
  722POPC   GL1 6557   3.070   8.340   7.100
  722POPC   GL2 6558   2.890   8.360   6.830
  722POPC   C1A 6559   3.420   8.190   6.760
  722POPC   D2A 6560   3.730   8.110   6.470
  722POPC   C3A 6561   3.640   7.820   6.140
  722POPC   C4A 6562   3.310   7.840   5.780
  722POPC   C1B 6563   3.120   8.540   6.510
  722POPC   C2B 6564   3.330   8.410   6.080
  722POPC   C3B 6565   3.570   8.260   5.750
  722POPC   C4B 6566   3.750   8.200   5.340
  723POPC   NC3 6567   3.850  14.480   7.000
  723POPC   PO4 6568   3.520  14.650   6.870
  723POPC   GL1 6569   3.620  14.430   6.510
  723POPC   GL2 6570   3.860  14.570   6.450
  723POPC   C1A 6571   3.440  14.390   6.090
  723POPC   D2A 6572   3.330  14.430   5.610
  723POPC   C3A 6573   3.210  14.750   5.290
  723POPC   C4A 6574   3.190  15.150   5.140
  723POPC   C1B 6575   3.960  14.150   6.280
  723POPC   C2B 6576   4.190  13.930   5.930
  723POPC   C3B 6577   4.110  13.670   5.560
  723POPC   C4B 6578   3.830  13.370   5.240
  724POPC   NC3 6579  12.490  17.260   6.880
  724POPC   PO4 6580  12.250  16.990   6.710
  724POPC   GL1 6581  12.160  16.880   6.440
  724POPC   GL2 6582  12.230  17.090   6.240
  724POPC   C1A 6583  12.400  16.570   6.170
  724POPC   D2A 6584  12.500  16.330   5.840
  724POPC   C3A 6585  12.350  16.030   5.540
  724POPC   C4A 6586  12.010  15.660   5.580
  724POPC   C1B 6587  12.330  17.280   5.850
  724POPC   C2B 6588  12.340  17.230   5.420
  724POPC   C3B 6589  12.280  17.170   4.940
  724POPC   C4B 6590  12.220  17.440   4.570
  725POPC   NC3 6591   3.170   9.300   7.190
  725POPC   PO4 6592   2.780   9.270   7.240
  725POPC   GL1 6593   2.660   9.240   6.900
  725POPC   GL2 6594   2.860   9.290   6.740
  725POPC   C1A 6595   2.740   8.860   6.560
  725POPC   D2A 6596   2.940   8.940   6.180
  725POPC   C3A 6597   2.820   8.870   5.780
  725POPC   C4A 6598   2.610   8.740   5.390
  725POPC   C1B 6599   2.660   9.380   6.330
  725POPC   C2B 6600   2.700   9.660   5.910
  725POPC   C3B 6601   2.630   9.930   5.620
  725POPC   C4B 6602   2.780  10.370   5.510
  726POPC   NC3 6603  16.340  14.550   7.020
  726POPC   PO4 6604  16.000  14.700   7.100
  726POPC   GL1 6605  15.900  14.450   6.860
  726POPC   GL2 6606  15.570  14.370   6.880
  726POPC   C1A 6607  15.790  14.500   6.400
  726POPC   D2A 6608  15.990  14.570   6.010
  726POPC   C3A 6609  16.060  14.310   5.630
  726POPC   C4A 6610  15.660  14.040   5.500
  726POPC   C1B 6611  15.680  13.940   6.890
  726POPC   C2B 6612  15.430  13.600   7.030
  726POPC   C3B 6613  15.010  13.420   6.980
  726POPC   C4B 6614  14.640  13.320   6.760
  727POPC   NC3 6615  10.620   5.180   6.950
  727POPC   PO4 6616  10.780   5.370   7.250
  727POPC   GL1 6617  11.010   5.380   6.890
  727POPC   GL2 6618  11.090   5.090   6.830
  727POPC   C1A 6619  11.450   5.370   6.700
  727POPC   D2A 6620  11.770   5.370   6.360
  727POPC   C3A 6621  11.890   5.500   5.930
  727POPC   C4A 6622  11.670   5.880   5.690
  727POPC   C1B 6623  11.220   4.970   6.390
  727POPC   C2B 6624  11.220   4.920   5.960
  727POPC   C3B 6625  11.030   5.190   5.590
  727POPC   C4B 6626  11.120   5.500   5.260
  728POPC   NC3 6627  13.650   2.120   6.940
  728POPC   PO4 6628  13.290   2.010   7.050
  728POPC   GL1 6629  13.040   1.940   6.720
  728POPC   GL2 6630  13.320   1.970   6.580
  728POPC   C1A 6631  12.930   2.040   6.270
  728POPC   D2A 6632  12.930   2.180   5.830
  728POPC   C3A 6633  13.270   2.030   5.560
  728POPC   C4A 6634  13.370   1.900   5.100
  728POPC   C1B 6635  13.470   2.140   6.150
  728POPC   C2B 6636  13.660   1.940   5.790
  728POPC   C3B 6637  13.910   1.830   5.480
  728POPC   C4B 6638  14.280   1.720   5.290
  729POPC   NC3 6639   5.750  12.360   7.550
  729POPC   PO4 6640   6.060  12.580   7.560
  729POPC   GL1 6641   6.000  12.310   7.190
  729POPC   GL2 6642   5.970  12.520   6.990
  729POPC   C1A 6643   5.780  12.090   6.840
  729POPC   D2A 6644   5.630  12.080   6.390
  729POPC   C3A 6645   5.330  12.140   6.020
  729POPC   C4A 6646   5.050  12.340   5.690
  729POPC   C1B 6647   5.840  12.490   6.520
  729POPC   C2B 6648   5.750  12.470   6.100
  729POPC   C3B 6649   5.590  12.430   5.670
  729POPC   C4B 6650   5.840  12.290   5.320
  730POPC   NC3 6651  -0.060  12.150   8.140
  730POPC   PO4 6652  -0.120  12.360   7.830
  730POPC   GL1 6653  -0.120  12.440   7.440
  730POPC   GL2 6654  -0.070  12.460   7.140
  730POPC   C1A 6655  -0.530  12.660   7.280
  730POPC   D2A 6656  -0.970  12.690   7.190
  730POPC   C3A 6657  -1.110  12.830   6.800
  730POPC   C4A 6658  -1.380  13.180   6.700
  730POPC   C1B 6659   0.120  12.630   6.740
  730POPC   C2B 6660   0.120  12.580   6.310
  730POPC   C3B 6661   0.000  12.520   5.850
  730POPC   C4B 6662  -0.070  12.190   5.480
  731POPC   NC3 6663   8.990   1.050   6.500
  731POPC   PO4 6664   8.860   1.310   6.220
  731POPC   GL1 6665   8.980   1.100   5.960
  731POPC   GL2 6666   8.840   0.840   6.040
  731POPC   C1A 6667   8.920   1.130   5.480
  731POPC   D2A 6668   8.760   1.450   5.230
  731POPC   C3A 6669   8.530   1.780   5.470
  731POPC   C4A 6670   8.290   1.640   5.860
  731POPC   C1B 6671   8.700   0.710   5.610
  731POPC   C2B 6672   8.540   0.960   5.230
  731POPC   C3B 6673   8.610   0.850   4.780
  731POPC   C4B 6674   8.860   0.790   4.390
  732POPC   NC3 6675   5.270   4.570   6.630
  732POPC   PO4 6676   5.330   4.200   6.800
  732POPC   GL1 6677   5.490   4.070   6.470
  732POPC   GL2 6678   5.620   4.340   6.390
  732POPC   C1A 6679   5.240   3.700   6.280
  732POPC   D2A 6680   5.310   3.500   5.840
  732POPC   C3A 6681   5.420   3.650   5.390
  732POPC   C4A 6682   5.610   3.930   5.030
  732POPC   C1B 6683   5.930   4.120   6.160
  732POPC   C2B 6684   6.210   4.070   5.810
  732POPC   C3B 6685   6.510   4.000   5.490
  732POPC   C4B 6686   6.660   3.630   5.270
  733POPC   NC3 6687   5.260   2.730   7.380
  733POPC   PO4 6688   5.500   2.740   7.070
  733POPC   GL1 6689   5.380   2.690   6.730
  733POPC   GL2 6690   5.390   2.860   6.460
  733POPC   C1A 6691   5.200   2.390   6.450
  733POPC   D2A 6692   5.110   2.410   5.990
  733POPC   C3A 6693   5.060   2.620   5.540
  733POPC   C4A 6694   5.110   2.640   5.100
  733POPC   C1B 6695   5.330   2.890   6.040
  733POPC   C2B 6696   5.350   3.050   5.630
  733POPC   C3B 6697   5.250   3.200   5.200
  733POPC   C4B 6698   5.160   3.120   4.730
  734POPC   NC3 6699   0.070  11.270   7.810
  734POPC   PO4 6700   0.070  11.670   7.860
  734POPC   GL1 6701  -0.110  11.730   7.520
  734POPC   GL2 6702  -0.270  11.550   7.520
  734POPC   C1A 6703   0.010  11.840   7.090
  734POPC   D2A 6704  -0.030  12.120   6.690
  734POPC   C3A 6705   0.130  11.960   6.280
  734POPC   C4A 6706   0.310  12.080   5.870
  734POPC   C1B 6707  -0.200  11.380   7.120
  734POPC   C2B 6708  -0.190  11.330   6.640
  734POPC   C3B 6709  -0.070  11.400   6.170
  734POPC   C4B 6710  -0.110  11.690   5.800
  735POPC   NC3 6711  11.280   3.260   6.840
  735POPC   PO4 6712  11.120   3.510   7.050
  735POPC   GL1 6713  11.200   3.760   6.830
  735POPC   GL2 6714  10.980   3.910   6.680
  735POPC   C1A 6715  11.660   3.670   6.690
  735POPC   D2A 6716  11.860   3.510   6.290
  735POPC   C3A 6717  12.050   3.700   5.940
  735POPC   C4A 6718  12.350   3.930   5.590
  735POPC   C1B 6719  10.690   4.000   6.250
  735POPC   C2B 6720  10.720   3.790   5.830
  735POPC   C3B 6721  10.890   3.470   5.640
  735POPC   C4B 6722  11.240   3.190   5.660
  736POPC   NC3 6723   8.510  17.750   7.480
  736POPC   PO4 6724   8.750  17.380   7.440
  736POPC   GL1 6725   8.580  17.440   7.120
  736POPC   GL2 6726   8.400  17.570   7.030
  736POPC   C1A 6727   8.610  17.260   6.730
  736POPC   D2A 6728   8.530  17.080   6.360
  736POPC   C3A 6729   8.760  16.700   6.240
  736POPC   C4A 6730   9.060  16.400   6.170
  736POPC   C1B 6731   8.230  17.500   6.610
  736POPC   C2B 6732   8.110  17.440   6.180
  736POPC   C3B 6733   8.180  17.290   5.750
  736POPC   C4B 6734   8.340  17.080   5.420
  737POPC   NC3 6735   7.170  15.900   7.360
  737POPC   PO4 6736   7.060  16.290   7.270
  737POPC   GL1 6737   7.300  16.340   6.960
  737POPC   GL2 6738   7.260  16.570   6.800
  737POPC   C1A 6739   7.260  15.990   6.660
  737POPC   D2A 6740   7.170  15.650   6.460
  737POPC   C3A 6741   7.300  15.550   6.060
  737POPC   C4A 6742   7.220  15.290   5.700
  737POPC   C1B 6743   7.550  16.410   6.490
  737POPC   C2B 6744   7.880  16.170   6.190
  737POPC   C3B 6745   8.100  16.360   5.820
  737POPC   C4B 6746   8.240  16.580   5.470
  738POPC   NC3 6747  12.560   4.490   6.960
  738POPC   PO4 6748  12.480   4.800   7.160
  738POPC   GL1 6749  12.510   5.090   6.950
  738POPC   GL2 6750  12.680   4.910   6.720
  738POPC   C1A 6751  12.630   5.470   6.680
  738POPC   D2A 6752  12.660   5.910   6.520
  738POPC   C3A 6753  12.840   6.010   6.140
  738POPC   C4A 6754  13.020   6.100   5.760
  738POPC   C1B 6755  12.630   5.020   6.270
  738POPC   C2B 6756  12.690   5.080   5.840
  738POPC   C3B 6757  12.430   5.280   5.500
  738POPC   C4B 6758  12.460   5.520   5.150
  739POPC   NC3 6759   1.380  15.560   6.780
  739POPC   PO4 6760   1.400  15.840   7.100
  739POPC   GL1 6761   1.370  16.090   6.720
  739POPC   GL2 6762   1.250  16.300   6.560
  739POPC   C1A 6763   1.180  15.840   6.390
  739POPC   D2A 6764   1.040  15.580   5.980
  739POPC   C3A 6765   0.650  15.470   6.200
  739POPC   C4A 6766   0.470  15.620   6.620
  739POPC   C1B 6767   1.050  16.220   6.130
  739POPC   C2B 6768   0.960  16.080   5.710
  739POPC   C3B 6769   0.930  15.690   5.510
  739POPC   C4B 6770   0.980  15.260   5.530
  740POPC   NC3 6771  17.350  11.220   7.820
  740POPC   PO4 6772  17.580  10.950   7.680
  740POPC   GL1 6773  17.830  10.980   7.390
  740POPC   GL2 6774  17.990  11.260   7.310
  740POPC   C1A 6775  18.240  10.880   7.250
  740POPC   D2A 6776  18.690  10.900   7.200
  740POPC   C3A 6777  18.830  10.750   6.740
  740POPC   C4A 6778  18.830  11.050   6.380
  740POPC   C1B 6779  17.890  11.190   6.840
  740POPC   C2B 6780  17.660  11.320   6.460
  740POPC   C3B 6781  17.250  11.440   6.280
  740POPC   C4B 6782  16.800  11.460   6.190
  741POPC   NC3 6783   4.350  13.800   7.560
  741POPC   PO4 6784   4.600  13.900   7.200
  741POPC   GL1 6785   4.680  13.800   6.880
  741POPC   GL2 6786   4.470  13.660   6.800
  741POPC   C1A 6787   5.070  13.920   6.590
  741POPC   D2A 6788   5.200  14.140   6.180
  741POPC   C3A 6789   5.080  14.000   5.810
  741POPC   C4A 6790   5.200  13.900   5.360
  741POPC   C1B 6791   4.200  13.600   6.430
  741POPC   C2B 6792   4.180  13.450   5.970
  741POPC   C3B 6793   4.190  13.200   5.560
  741POPC   C4B 6794   4.350  12.880   5.250
  742POPC   NC3 6795  12.040  12.920   7.390
  742POPC   PO4 6796  11.980  12.620   7.200
  742POPC   GL1 6797  11.810  12.670   6.850
  742POPC   GL2 6798  11.660  12.500   6.710
  742POPC   C1A 6799  12.000  12.730   6.400
  742POPC   D2A 6800  11.820  12.700   5.980
  742POPC   C3A 6801  12.140  12.720   5.640
  742POPC   C4A 6802  12.570  12.720   5.420
  742POPC   C1B 6803  11.610  12.330   6.250
  742POPC   C2B 6804  11.330  12.470   5.930
  742POPC   C3B 6805  11.110  12.500   5.470
  742POPC   C4B 6806  10.790  12.800   5.310
  743POPC   NC3 6807   1.950  17.760   3.010
  743POPC   PO4 6808   1.870  18.140   3.040
  743POPC   GL1 6809   1.710  18.290   3.360
  743POPC   GL2 6810   1.700  18.540   3.240
  743POPC   C1A 6811   1.660  18.220   3.830
  743POPC   D2A 6812   1.600  18.310   4.320
  743POPC   C3A 6813   1.260  18.120   4.550
  743POPC   C4A 6814   1.290  17.790   4.860
  743POPC   C1B 6815   1.290  18.490   3.420
  743POPC   C2B 6816   1.120  18.460   3.860
  743POPC   C3B 6817   1.190  18.530   4.270
  743POPC   C4B 6818   0.850  18.520   4.610
  744POPC   NC3 6819   0.760  16.880   3.560
  744POPC   PO4 6820   0.860  16.490   3.450
  744POPC   GL1 6821   0.860  16.440   3.830
  744POPC   GL2 6822   0.570  16.430   4.030
  744POPC   C1A 6823   1.120  16.280   4.170
  744POPC   D2A 6824   1.560  16.380   4.230
  744POPC   C3A 6825   1.800  16.490   4.630
  744POPC   C4A 6826   2.110  16.820   4.780
  744POPC   C1B 6827   0.480  16.240   4.390
  744POPC   C2B 6828   0.470  16.090   4.790
  744POPC   C3B 6829   0.130  15.950   5.040
  744POPC   C4B 6830  -0.290  16.020   5.240
  745POPC   NC3 6831  10.220  18.040   2.800
  745POPC   PO4 6832  10.290  18.390   3.020
  745POPC   GL1 6833  10.460  18.510   3.340
  745POPC   GL2 6834  10.190  18.540   3.470
  745POPC   C1A 6835  10.490  18.400   3.820
  745POPC   D2A 6836  10.680  18.480   4.250
  745POPC   C3A 6837  10.670  18.850   4.540
  745POPC   C4A 6838  11.090  19.020   4.780
  745POPC   C1B 6839   9.960  18.390   3.900
  745POPC   C2B 6840   9.710  18.620   4.150
  745POPC   C3B 6841   9.700  19.110   4.160
  745POPC   C4B 6842   9.930  19.420   3.870
  746POPC   NC3 6843  13.710  12.360   3.480
  746POPC   PO4 6844  14.020  12.120   3.440
  746POPC   GL1 6845  14.150  12.180   3.770
  746POPC   GL2 6846  14.360  12.430   3.840
  746POPC   C1A 6847  14.150  11.940   4.160
  746POPC   D2A 6848  14.170  11.890   4.620
  746POPC   C3A 6849  14.290  11.700   5.030
  746POPC   C4A 6850  14.060  11.630   5.400
  746POPC   C1B 6851  14.300  12.440   4.280
  746POPC   C2B 6852  14.090  12.360   4.640
  746POPC   C3B 6853  13.960  12.560   5.010
  746POPC   C4B 6854  13.830  12.770   5.400
  747POPC   NC3 6855   0.250  16.940   3.390
  747POPC   PO4 6856   0.450  16.660   3.190
  747POPC   GL1 6857   0.360  16.520   3.580
  747POPC   GL2 6858   0.330  16.240   3.620
  747POPC   C1A 6859   0.260  16.810   3.890
  747POPC   D2A 6860   0.390  17.250   4.120
  747POPC   C3A 6861   0.700  17.280   4.470
  747POPC   C4A 6862   0.710  17.540   4.870
  747POPC   C1B 6863   0.000  16.180   3.930
  747POPC   C2B 6864  -0.060  16.050   4.390
  747POPC   C3B 6865  -0.090  16.330   4.730
  747POPC   C4B 6866   0.270  16.550   4.820
  748POPC   NC3 6867   2.270   1.580   3.340
  748POPC   PO4 6868   2.060   1.960   3.410
  748POPC   GL1 6869   2.310   1.810   3.780
  748POPC   GL2 6870   2.210   2.040   3.900
  748POPC   C1A 6871   2.650   1.570   3.980
  748POPC   D2A 6872   2.960   1.440   4.220
  748POPC   C3A 6873   3.080   1.730   4.570
  748POPC   C4A 6874   3.420   1.850   4.830
  748POPC   C1B 6875   2.170   1.670   4.200
  748POPC   C2B 6876   2.080   1.530   4.670
  748POPC   C3B 6877   2.150   1.240   5.000
  748POPC   C4B 6878   2.030   0.900   5.290
  749POPC   NC3 6879  17.580  10.900   3.880
  749POPC   PO4 6880  17.950  11.030   3.890
  749POPC   GL1 6881  17.960  11.410   4.070
  749POPC   GL2 6882  17.670  11.480   4.040
  749POPC   C1A 6883  18.000  11.670   4.460
  749POPC   D2A 6884  18.180  11.980   4.620
  749POPC   C3A 6885  18.230  11.950   5.110
  749POPC   C4A 6886  18.460  12.000   5.500
  749POPC   C1B 6887  17.470  11.450   4.470
  749POPC   C2B 6888  17.560  11.610   4.890
  749POPC   C3B 6889  17.660  11.960   5.160
  749POPC   C4B 6890  17.620  12.320   5.470
  750POPC   NC3 6891   6.050   9.200   3.710
  750POPC   PO4 6892   6.430   9.210   3.800
  750POPC   GL1 6893   6.380   8.960   4.150
  750POPC   GL2 6894   6.260   8.760   3.980
  750POPC   C1A 6895   6.070   8.730   4.460
  750POPC   D2A 6896   5.820   8.810   4.880
  750POPC   C3A 6897   5.490   8.600   5.130
  750POPC   C4A 6898   5.180   8.270   5.280
  750POPC   C1B 6899   6.480   8.450   4.310
  750POPC   C2B 6900   6.330   8.460   4.760
  750POPC   C3B 6901   5.930   8.380   4.990
  750POPC   C4B 6902   5.650   8.150   4.920
  751POPC   NC3 6903  16.190   1.190   2.900
  751POPC   PO4 6904  16.170   0.820   2.820
  751POPC   GL1 6905  16.160   0.770   3.220
  751POPC   GL2 6906  16.020   1.010   3.390
  751POPC   C1A 6907  16.500   0.840   3.500
  751POPC   D2A 6908  16.930   0.970   3.660
  751POPC   C3A 6909  16.670   1.350   3.730
  751POPC   C4A 6910  16.360   1.720   3.870
  751POPC   C1B 6911  16.180   1.120   3.800
  751POPC   C2B 6912  16.000   1.430   4.140
  751POPC   C3B 6913  16.040   1.780   4.450
  751POPC   C4B 6914  16.010   2.260   4.610
  752POPC   NC3 6915  17.520   5.900   3.920
  752POPC   PO4 6916  17.890   5.940   3.870
  752POPC   GL1 6917  17.940   6.050   4.340
  752POPC   GL2 6918  17.680   5.900   4.420
  752POPC   C1A 6919  18.330   6.130   4.660
  752POPC   D2A 6920  18.360   6.170   5.120
  752POPC   C3A 6921  18.130   6.060   5.460
  752POPC   C4A 6922  18.170   5.750   5.860
  752POPC   C1B 6923  17.330   5.880   4.690
  752POPC   C2B 6924  17.290   5.740   5.170
  752POPC   C3B 6925  17.190   5.700   5.640
  752POPC   C4B 6926  17.110   5.480   6.040
  753POPC   NC3 6927   2.910   9.860   3.330
  753POPC   PO4 6928   2.770  10.210   3.340
  753POPC   GL1 6929   3.000  10.220   3.750
  753POPC   GL2 6930   2.830  10.210   3.910
  753POPC   C1A 6931   3.370  10.410   3.950
  753POPC   D2A 6932   3.640  10.260   4.310
  753POPC   C3A 6933   3.730   9.900   4.680
  753POPC   C4A 6934   3.910   9.680   5.070
  753POPC   C1B 6935   3.060  10.270   4.320
  753POPC   C2B 6936   3.230  10.420   4.740
  753POPC   C3B 6937   3.230  10.520   5.220
  753POPC   C4B 6938   3.600  10.700   5.450
  754POPC   NC3 6939  17.010   5.270   4.080
  754POPC   PO4 6940  16.860   4.960   3.890
  754POPC   GL1 6941  16.720   4.800   4.210
  754POPC   GL2 6942  16.460   4.930   4.300
  754POPC   C1A 6943  16.730   4.690   4.670
  754POPC   D2A 6944  16.820   4.450   5.070
  754POPC   C3A 6945  16.600   4.150   5.380
  754POPC   C4A 6946  16.560   3.750   5.610
  754POPC   C1B 6947  16.260   4.850   4.720
  754POPC   C2B 6948  16.360   4.710   5.130
  754POPC   C3B 6949  16.660   4.600   5.550
  754POPC   C4B 6950  16.720   4.280   6.020
  755POPC   NC3 6951   2.640  11.320   3.410
  755POPC   PO4 6952   2.370  11.060   3.570
  755POPC   GL1 6953   2.790  11.010   3.730
  755POPC   GL2 6954   2.770  11.240   3.910
  755POPC   C1A 6955   2.940  10.720   4.030
  755POPC   D2A 6956   3.290  10.680   4.320
  755POPC   C3A 6957   3.560  11.020   4.530
  755POPC   C4A 6958   3.920  11.030   4.850
  755POPC   C1B 6959   2.720  11.520   4.200
  755POPC   C2B 6960   2.770  11.580   4.620
  755POPC   C3B 6961   2.970  11.500   5.050
  755POPC   C4B 6962   3.310  11.510   5.350
  756POPC   NC3 6963  11.440   0.340   3.580
  756POPC   PO4 6964  11.490   0.550   3.280
  756POPC   GL1 6965  11.770   0.750   3.550
  756POPC   GL2 6966  11.530   0.910   3.710
  756POPC   C1A 6967  12.100   1.010   3.790
  756POPC   D2A 6968  12.530   1.200   3.820
  756POPC   C3A 6969  12.860   1.020   4.070
  756POPC   C4A 6970  13.140   0.700   4.160
  756POPC   C1B 6971  11.570   1.180   4.040
  756POPC   C2B 6972  11.470   1.340   4.490
  756POPC   C3B 6973  11.440   1.630   4.810
  756POPC   C4B 6974  11.340   2.010   5.110
  757POPC   NC3 6975   1.170  14.970   3.010
  757POPC   PO4 6976   0.780  14.960   3.130
  757POPC   GL1 6977   0.550  14.780   3.470
  757POPC   GL2 6978   0.720  14.560   3.520
  757POPC   C1A 6979   0.390  14.820   3.910
  757POPC   D2A 6980   0.310  15.240   4.120
  757POPC   C3A 6981   0.170  15.120   4.540
  757POPC   C4A 6982  -0.210  15.220   4.810
  757POPC   C1B 6983   0.960  14.600   3.910
  757POPC   C2B 6984   1.270  14.780   4.160
  757POPC   C3B 6985   1.640  15.080   4.260
  757POPC   C4B 6986   1.660  15.440   4.450
  758POPC   NC3 6987   3.970   0.200   2.530
  758POPC   PO4 6988   3.740  -0.090   2.460
  758POPC   GL1 6989   3.670  -0.110   2.820
  758POPC   GL2 6990   3.750  -0.310   2.930
  758POPC   C1A 6991   3.550   0.310   3.050
  758POPC   D2A 6992   3.380   0.750   3.110
  758POPC   C3A 6993   3.430   0.970   3.550
  758POPC   C4A 6994   3.610   0.730   3.880
  758POPC   C1B 6995   3.870  -0.570   3.280
  758POPC   C2B 6996   3.620  -0.700   3.670
  758POPC   C3B 6997   3.350  -0.870   4.040
  758POPC   C4B 6998   3.230  -0.770   4.480
  759POPC   NC3 6999   0.230  10.600   4.210
  759POPC   PO4 7000  -0.060  10.310   4.180
  759POPC   GL1 7001  -0.120  10.220   4.520
  759POPC   GL2 7002  -0.080  10.420   4.680
  759POPC   C1A 7003  -0.120   9.930   4.930
  759POPC   D2A 7004  -0.120   9.930   5.380
  759POPC   C3A 7005  -0.350  10.050   5.770
  759POPC   C4A 7006  -0.300  10.410   6.000
  759POPC   C1B 7007  -0.280  10.350   5.120
  759POPC   C2B 7008  -0.680  10.500   5.360
  759POPC   C3B 7009  -1.050  10.820   5.220
  759POPC   C4B 7010  -1.370  10.970   5.490
  760POPC   NC3 7011  15.290   4.600   3.170
  760POPC   PO4 7012  15.490   4.360   3.370
  760POPC   GL1 7013  15.350   4.150   3.690
  760POPC   GL2 7014  15.660   4.220   3.870
  760POPC   C1A 7015  15.160   4.280   4.110
  760POPC   D2A 7016  14.910   4.050   4.410
  760POPC   C3A 7017  14.940   4.100   4.830
  760POPC   C4A 7018  15.160   4.170   5.230
  760POPC   C1B 7019  16.020   4.010   4.030
  760POPC   C2B 7020  16.080   3.580   4.260
  760POPC   C3B 7021  15.850   3.410   4.590
  760POPC   C4B 7022  15.690   3.200   4.960
  761POPC   NC3 7023   1.410   8.120   3.530
  761POPC   PO4 7024   1.230   7.860   3.780
  761POPC   GL1 7025   1.220   7.910   4.190
  761POPC   GL2 7026   1.050   7.840   4.310
  761POPC   C1A 7027   1.560   8.050   4.450
  761POPC   D2A 7028   1.640   7.980   4.890
  761POPC   C3A 7029   1.690   8.250   5.190
  761POPC   C4A 7030   1.650   8.650   5.290
  761POPC   C1B 7031   1.040   7.820   4.810
  761POPC   C2B 7032   0.750   7.880   5.190
  761POPC   C3B 7033   0.540   8.150   5.460
  761POPC   C4B 7034   0.070   8.180   5.620
  762POPC   NC3 7035  10.260  18.070   3.390
  762POPC   PO4 7036   9.920  18.040   3.190
  762POPC   GL1 7037   9.800  18.100   3.560
  762POPC   GL2 7038   9.620  17.870   3.580
  762POPC   C1A 7039  10.060  17.920   3.900
  762POPC   D2A 7040  10.250  18.130   4.230
  762POPC   C3A 7041  10.210  17.980   4.660
  762POPC   C4A 7042   9.820  17.890   4.910
  762POPC   C1B 7043   9.590  18.060   4.050
  762POPC   C2B 7044   9.800  18.270   4.470
  762POPC   C3B 7045   9.940  18.450   4.870
  762POPC   C4B 7046  10.090  18.650   5.230
  763POPC   NC3 7047  14.510  15.170   3.110
  763POPC   PO4 7048  14.430  15.540   2.990
  763POPC   GL1 7049  14.480  15.490   3.410
  763POPC   GL2 7050  14.520  15.740   3.530
  763POPC   C1A 7051  14.410  15.280   3.830
  763POPC   D2A 7052  14.300  14.890   4.110
  763POPC   C3A 7053  14.500  14.780   4.450
  763POPC   C4A 7054  14.660  14.700   4.880
  763POPC   C1B 7055  14.340  15.910   3.920
  763POPC   C2B 7056  14.470  16.040   4.330
  763POPC   C3B 7057  14.290  16.010   4.810
  763POPC   C4B 7058  14.150  15.730   5.120
  764POPC   NC3 7059  14.050  13.670   3.640
  764POPC   PO4 7060  14.160  14.000   3.470
  764POPC   GL1 7061  14.160  14.170   3.840
  764POPC   GL2 7062  14.080  14.460   3.770
  764POPC   C1A 7063  14.540  14.450   3.940
  764POPC   D2A 7064  14.780  14.890   4.000
  764POPC   C3A 7065  14.810  15.160   4.390
  764POPC   C4A 7066  14.560  15.180   4.760
  764POPC   C1B 7067  14.080  14.430   4.190
  764POPC   C2B 7068  13.990  14.520   4.600
  764POPC   C3B 7069  13.900  14.460   5.050
  764POPC   C4B 7070  14.150  14.420   5.470
  765POPC   NC3 7071   9.190   3.130   2.860
  765POPC   PO4 7072   9.020   3.430   3.060
  765POPC   GL1 7073   9.150   3.490   3.470
  765POPC   GL2 7074   8.930   3.450   3.620
  765POPC   C1A 7075   9.410   3.180   3.750
  765POPC   D2A 7076   9.370   2.880   4.140
  765POPC   C3A 7077   9.600   3.000   4.510
  765POPC   C4A 7078   9.580   3.470   4.550
  765POPC   C1B 7079   9.100   3.330   4.070
  765POPC   C2B 7080   9.020   3.260   4.510
  765POPC   C3B 7081   9.210   3.250   4.890
  765POPC   C4B 7082   9.060   3.550   5.240
  766POPC   NC3 7083   0.810   6.590   3.960
  766POPC   PO4 7084   0.970   6.270   3.820
  766POPC   GL1 7085   1.280   6.260   4.060
  766POPC   GL2 7086   1.320   5.960   4.100
  766POPC   C1A 7087   1.470   6.460   4.410
  766POPC   D2A 7088   1.830   6.590   4.690
  766POPC   C3A 7089   1.690   6.640   5.110
  766POPC   C4A 7090   1.380   6.700   5.410
  766POPC   C1B 7091   1.330   5.760   4.540
  766POPC   C2B 7092   1.400   5.410   4.900
  766POPC   C3B 7093   1.590   5.230   5.250
  766POPC   C4B 7094   1.810   5.070   5.640
  767POPC   NC3 7095  17.490   2.990   3.480
  767POPC   PO4 7096  17.170   3.150   3.620
  767POPC   GL1 7097  17.300   3.410   3.930
  767POPC   GL2 7098  17.450   3.210   4.040
  767POPC   C1A 7099  16.990   3.440   4.280
  767POPC   D2A 7100  16.750   3.600   4.660
  767POPC   C3A 7101  16.300   3.680   4.730
  767POPC   C4A 7102  15.960   3.970   4.550
  767POPC   C1B 7103  17.260   3.050   4.420
  767POPC   C2B 7104  16.890   3.110   4.650
  767POPC   C3B 7105  16.550   3.070   4.980
  767POPC   C4B 7106  16.270   2.940   5.360
  768POPC   NC3 7107   3.200  15.610   3.390
  768POPC   PO4 7108   3.540  15.470   3.190
  768POPC   GL1 7109   3.420  15.180   3.460
  768POPC   GL2 7110   3.600  15.270   3.660
  768POPC   C1A 7111   3.040  14.890   3.520
  768POPC   D2A 7112   3.030  14.570   3.810
  768POPC   C3A 7113   3.400  14.470   4.040
  768POPC   C4A 7114   3.720  14.430   4.340
  768POPC   C1B 7115   3.580  15.390   4.100
  768POPC   C2B 7116   3.780  15.620   4.500
  768POPC   C3B 7117   3.840  15.940   4.840
  768POPC   C4B 7118   3.760  16.200   5.150
  769POPC   NC3 7119  14.010  13.530   3.150
  769POPC   PO4 7120  13.780  13.840   3.120
  769POPC   GL1 7121  13.690  13.980   3.450
  769POPC   GL2 7122  13.390  14.120   3.510
  769POPC   C1A 7123  13.720  14.080   3.970
  769POPC   D2A 7124  13.850  14.020   4.440
  769POPC   C3A 7125  13.510  13.850   4.730
  769POPC   C4A 7126  13.080  13.930   4.960
  769POPC   C1B 7127  13.350  13.690   3.700
  769POPC   C2B 7128  13.070  13.570   4.070
  769POPC   C3B 7129  13.040  13.600   4.570
  769POPC   C4B 7130  12.900  13.420   4.960
  770POPC   NC3 7131  15.350  14.780   3.330
  770POPC   PO4 7132  15.330  15.140   3.150
  770POPC   GL1 7133  15.130  15.260   3.450
  770POPC   GL2 7134  14.810  15.150   3.530
  770POPC   C1A 7135  15.190  15.060   3.860
  770POPC   D2A 7136  15.260  14.770   4.150
  770POPC   C3A 7137  15.020  14.480   4.280
  770POPC   C4A 7138  14.790  14.290   4.620
  770POPC   C1B 7139  14.840  15.530   3.830
  770POPC   C2B 7140  14.610  15.560   4.220
  770POPC   C3B 7141  14.680  15.700   4.650
  770POPC   C4B 7142  14.710  15.580   5.130
  771POPC   NC3 7143   8.270  17.920   3.030
  771POPC   PO4 7144   8.350  18.200   2.800
  771POPC   GL1 7145   8.420  18.530   3.050
  771POPC   GL2 7146   8.440  18.480   3.300
  771POPC   C1A 7147   8.180  18.880   3.160
  771POPC   D2A 7148   7.760  18.850   3.420
  771POPC   C3A 7149   7.870  18.970   3.880
  771POPC   C4A 7150   7.990  19.030   4.310
  771POPC   C1B 7151   8.540  18.240   3.660
  771POPC   C2B 7152   8.430  18.090   4.110
  771POPC   C3B 7153   8.420  18.090   4.580
  771POPC   C4B 7154   8.600  18.310   4.910
  772POPC   NC3 7155  16.990  16.470   2.960
  772POPC   PO4 7156  17.220  16.190   2.880
  772POPC   GL1 7157  17.350  16.350   3.320
  772POPC   GL2 7158  17.610  16.240   3.390
  772POPC   C1A 7159  16.920  16.360   3.500
  772POPC   D2A 7160  16.800  16.470   3.920
  772POPC   C3A 7161  16.590  16.220   4.300
  772POPC   C4A 7162  16.560  16.080   4.730
  772POPC   C1B 7163  17.650  16.550   3.750
  772POPC   C2B 7164  17.730  16.680   4.210
  772POPC   C3B 7165  17.770  17.050   4.510
  772POPC   C4B 7166  18.160  17.320   4.590
  773POPC   NC3 7167   4.920  15.330   2.860
  773POPC   PO4 7168   4.940  14.960   2.930
  773POPC   GL1 7169   5.150  15.260   3.220
  773POPC   GL2 7170   5.200  15.030   3.340
  773POPC   C1A 7171   5.030  15.460   3.620
  773POPC   D2A 7172   5.000  15.690   3.990
  773POPC   C3A 7173   4.650  15.890   4.230
  773POPC   C4A 7174   4.290  15.840   4.560
  773POPC   C1B 7175   5.120  14.990   3.860
  773POPC   C2B 7176   5.250  15.070   4.310
  773POPC   C3B 7177   5.290  14.920   4.730
  773POPC   C4B 7178   5.470  14.640   5.050
  774POPC   NC3 7179  14.850   9.940   3.160
  774POPC   PO4 7180  14.830   9.750   3.500
  774POPC   GL1 7181  14.810   9.910   3.870
  774POPC   GL2 7182  14.810   9.790   4.060
  774POPC   C1A 7183  14.810  10.280   4.210
  774POPC   D2A 7184  14.940  10.560   4.530
  774POPC   C3A 7185  14.680  10.690   4.910
  774POPC   C4A 7186  14.690  11.090   5.150
  774POPC   C1B 7187  14.750   9.570   4.500
  774POPC   C2B 7188  14.870   9.680   4.930
  774POPC   C3B 7189  14.670   9.830   5.320
  774POPC   C4B 7190  14.240   9.800   5.490
  775POPC   NC3 7191   5.010   5.430   3.280
  775POPC   PO4 7192   4.950   5.790   3.260
  775POPC   GL1 7193   4.880   5.690   3.700
  775POPC   GL2 7194   4.560   5.690   3.590
  775POPC   C1A 7195   5.120   5.910   4.100
  775POPC   D2A 7196   5.020   6.020   4.510
  775POPC   C3A 7197   5.140   6.330   4.830
  775POPC   C4A 7198   5.160   6.770   4.970
  775POPC   C1B 7199   4.310   5.440   3.840
  775POPC   C2B 7200   3.930   5.350   4.110
  775POPC   C3B 7201   3.800   5.280   4.560
  775POPC   C4B 7202   3.530   5.470   4.930
  776POPC   NC3 7203   6.140  17.850   3.210
  776POPC   PO4 7204   5.760  17.860   3.120
  776POPC   GL1 7205   5.580  17.930   3.550
  776POPC   GL2 7206   5.810  17.720   3.600
  776POPC   C1A 7207   5.370  17.920   3.930
  776POPC   D2A 7208   5.440  17.690   4.390
  776POPC   C3A 7209   5.020  17.700   4.600
  776POPC   C4A 7210   4.730  17.940   4.840
  776POPC   C1B 7211   6.230  17.890   3.800
  776POPC   C2B 7212   6.540  17.650   3.930
  776POPC   C3B 7213   6.810  17.470   4.220
  776POPC   C4B 7214   6.860  17.350   4.640
  777POPC   NC3 7215   5.510   3.570   3.030
  777POPC   PO4 7216   5.150   3.500   2.880
  777POPC   GL1 7217   5.120   3.410   3.160
  777POPC   GL2 7218   5.270   3.470   3.430
  777POPC   C1A 7219   5.310   3.030   3.380
  777POPC   D2A 7220   5.120   2.610   3.460
  777POPC   C3A 7221   4.840   2.770   3.810
  777POPC   C4A 7222   4.530   2.720   4.130
  777POPC   C1B 7223   5.320   3.650   3.830
  777POPC   C2B 7224   5.180   3.490   4.240
  777POPC   C3B 7225   4.830   3.460   4.530
  777POPC   C4B 7226   4.350   3.460   4.460
  778POPC   NC3 7227   5.020   1.830   3.490
  778POPC   PO4 7228   4.720   1.820   3.270
  778POPC   GL1 7229   4.620   2.110   3.510
  778POPC   GL2 7230   4.320   2.090   3.400
  778POPC   C1A 7231   4.790   2.310   3.910
  778POPC   D2A 7232   5.280   2.530   4.000
  778POPC   C3A 7233   5.430   2.850   4.310
  778POPC   C4A 7234   5.570   3.240   4.480
  778POPC   C1B 7235   4.130   1.850   3.810
  778POPC   C2B 7236   4.130   1.770   4.280
  778POPC   C3B 7237   4.380   1.620   4.640
  778POPC   C4B 7238   4.770   1.470   4.790
  779POPC   NC3 7239  13.060  13.520   3.260
  779POPC   PO4 7240  13.250  13.160   3.150
  779POPC   GL1 7241  13.370  13.310   3.560
  779POPC   GL2 7242  13.630  13.420   3.420
  779POPC   C1A 7243  13.300  13.080   3.950
  779POPC   D2A 7244  13.190  13.110   4.400
  779POPC   C3A 7245  13.470  13.320   4.780
  779POPC   C4A 7246  13.500  13.600   5.190
  779POPC   C1B 7247  13.770  13.300   3.840
  779POPC   C2B 7248  13.690  13.020   4.200
  779POPC   C3B 7249  13.700  12.860   4.620
  779POPC   C4B 7250  13.830  13.070   5.030
  780POPC   NC3 7251  10.970   7.730   3.780
  780POPC   PO4 7252  11.340   7.630   3.700
  780POPC   GL1 7253  11.630   7.570   4.050
  780POPC   GL2 7254  11.510   7.300   4.060
  780POPC   C1A 7255  11.500   7.720   4.440
  780POPC   D2A 7256  11.470   8.000   4.780
  780POPC   C3A 7257  11.420   7.970   5.230
  780POPC   C4A 7258  11.420   7.780   5.630
  780POPC   C1B 7259  11.580   7.230   4.540
  780POPC   C2B 7260  11.600   7.540   4.900
  780POPC   C3B 7261  11.710   7.530   5.310
  780POPC   C4B 7262  11.960   7.610   5.680
  781POPC   NC3 7263   0.190   2.490   3.120
  781POPC   PO4 7264   0.330   2.280   3.410
  781POPC   GL1 7265   0.460   2.110   3.810
  781POPC   GL2 7266   0.300   2.040   4.030
  781POPC   C1A 7267   0.780   2.190   4.140
  781POPC   D2A 7268   1.150   2.320   4.350
  781POPC   C3A 7269   0.960   2.680   4.570
  781POPC   C4A 7270   0.820   3.100   4.530
  781POPC   C1B 7271   0.450   1.990   4.510
  781POPC   C2B 7272   0.700   2.070   4.890
  781POPC   C3B 7273   1.110   1.900   4.830
  781POPC   C4B 7274   1.220   1.600   5.160
  782POPC   NC3 7275  17.950   2.030   3.800
  782POPC   PO4 7276  17.600   1.910   3.620
  782POPC   GL1 7277  17.540   1.640   3.830
  782POPC   GL2 7278  17.740   1.580   4.020
  782POPC   C1A 7279  17.190   1.380   3.910
  782POPC   D2A 7280  16.880   1.180   4.200
  782POPC   C3A 7281  16.400   1.150   4.290
  782POPC   C4A 7282  16.190   1.120   4.650
  782POPC   C1B 7283  17.430   1.360   4.310
  782POPC   C2B 7284  17.250   1.020   4.540
  782POPC   C3B 7285  17.160   0.630   4.760
  782POPC   C4B 7286  17.380   0.570   5.210
  783POPC   NC3 7287   7.770   2.510   3.070
  783POPC   PO4 7288   7.660   2.780   2.790
  783POPC   GL1 7289   7.640   2.990   3.050
  783POPC   GL2 7290   7.540   2.880   3.290
  783POPC   C1A 7291   7.820   3.260   3.390
  783POPC   D2A 7292   8.080   3.420   3.800
  783POPC   C3A 7293   8.560   3.340   4.020
  783POPC   C4A 7294   8.660   3.530   4.400
  783POPC   C1B 7295   7.360   2.540   3.590
  783POPC   C2B 7296   7.490   2.400   4.040
  783POPC   C3B 7297   7.560   2.510   4.420
  783POPC   C4B 7298   7.350   2.710   4.750
  784POPC   NC3 7299   4.110   7.020   3.820
  784POPC   PO4 7300   4.190   6.730   3.590
  784POPC   GL1 7301   4.500   6.550   3.840
  784POPC   GL2 7302   4.540   6.770   4.080
  784POPC   C1A 7303   4.510   6.320   4.320
  784POPC   D2A 7304   4.430   6.070   4.690
  784POPC   C3A 7305   4.720   5.950   4.970
  784POPC   C4A 7306   5.070   5.720   4.940
  784POPC   C1B 7307   4.490   6.960   4.470
  784POPC   C2B 7308   4.480   6.950   4.950
  784POPC   C3B 7309   4.780   6.950   5.310
  784POPC   C4B 7310   5.170   7.000   5.460
  785POPC   NC3 7311  11.160  12.400   3.180
  785POPC   PO4 7312  11.540  12.300   3.300
  785POPC   GL1 7313  11.470  12.500   3.760
  785POPC   GL2 7314  11.720  12.460   3.770
  785POPC   C1A 7315  11.460  12.500   4.230
  785POPC   D2A 7316  11.380  12.530   4.700
  785POPC   C3A 7317  11.130  12.890   4.830
  785POPC   C4A 7318  10.850  13.190   4.960
  785POPC   C1B 7319  11.800  12.860   4.030
  785POPC   C2B 7320  11.710  13.220   4.180
  785POPC   C3B 7321  11.700  13.530   4.500
  785POPC   C4B 7322  11.510  13.890   4.660
  786POPC   NC3 7323  11.190   9.810   3.820
  786POPC   PO4 7324  11.270   9.490   3.640
  786POPC   GL1 7325  11.590   9.370   3.890
  786POPC   GL2 7326  11.610   9.050   3.890
  786POPC   C1A 7327  11.720   9.330   4.320
  786POPC   D2A 7328  12.110   9.030   4.460
  786POPC   C3A 7329  12.360   9.110   4.820
  786POPC   C4A 7330  12.440   8.920   5.210
  786POPC   C1B 7331  11.710   8.790   4.270
  786POPC   C2B 7332  11.970   8.460   4.320
  786POPC   C3B 7333  11.920   8.090   4.620
  786POPC   C4B 7334  12.010   7.800   4.970
  787POPC   NC3 7335   3.410   4.720   3.120
  787POPC   PO4 7336   3.800   4.760   3.100
  787POPC   GL1 7337   4.220   4.840   3.210
  787POPC   GL2 7338   4.170   4.670   3.420
  787POPC   C1A 7339   4.520   5.090   3.410
  787POPC   D2A 7340   4.850   5.220   3.660
  787POPC   C3A 7341   4.830   5.410   4.080
  787POPC   C4A 7342   5.150   5.520   4.390
  787POPC   C1B 7343   4.240   4.950   3.800
  787POPC   C2B 7344   4.420   5.080   4.200
  787POPC   C3B 7345   4.370   5.170   4.690
  787POPC   C4B 7346   4.470   5.520   4.960
  788POPC   NC3 7347   6.280   9.740   3.820
  788POPC   PO4 7348   5.900   9.760   3.670
  788POPC   GL1 7349   5.700   9.540   3.930
  788POPC   GL2 7350   5.950   9.480   4.130
  788POPC   C1A 7351   5.450   9.390   4.290
  788POPC   D2A 7352   5.180   9.380   4.660
  788POPC   C3A 7353   5.250   9.200   5.130
  788POPC   C4A 7354   5.650   9.040   5.330
  788POPC   C1B 7355   5.940   9.680   4.520
  788POPC   C2B 7356   6.060   9.840   4.930
  788POPC   C3B 7357   5.960   9.680   5.360
  788POPC   C4B 7358   5.770   9.760   5.760
  789POPC   NC3 7359  18.010  10.570   3.620
  789POPC   PO4 7360  17.800  10.370   3.930
  789POPC   GL1 7361  17.670  10.600   4.200
  789POPC   GL2 7362  17.740  10.900   4.340
  789POPC   C1A 7363  17.540  10.570   4.660
  789POPC   D2A 7364  17.530  10.200   4.990
  789POPC   C3A 7365  17.370  10.380   5.380
  789POPC   C4A 7366  17.230  10.710   5.710
  789POPC   C1B 7367  17.960  11.190   4.570
  789POPC   C2B 7368  18.170  11.470   4.910
  789POPC   C3B 7369  18.200  11.440   5.370
  789POPC   C4B 7370  17.900  11.210   5.660
  790POPC   NC3 7371   1.080  17.460   3.190
  790POPC   PO4 7372   0.840  17.800   3.250
  790POPC   GL1 7373   0.900  17.750   3.650
  790POPC   GL2 7374   0.850  18.040   3.760
  790POPC   C1A 7375   0.650  17.670   4.020
  790POPC   D2A 7376   0.520  17.750   4.460
  790POPC   C3A 7377   0.660  18.040   4.840
  790POPC   C4A 7378   0.900  17.960   5.210
  790POPC   C1B 7379   1.210  17.890   3.960
  790POPC   C2B 7380   1.480  17.750   4.280
  790POPC   C3B 7381   1.800  17.870   4.630
  790POPC   C4B 7382   1.860  18.270   4.730
  791POPC   NC3 7383  16.960   8.910   4.560
  791POPC   PO4 7384  16.890   9.260   4.390
  791POPC   GL1 7385  17.070   9.530   4.570
  791POPC   GL2 7386  17.170   9.390   4.790
  791POPC   C1A 7387  16.990   9.910   4.710
  791POPC   D2A 7388  17.010  10.200   5.030
  791POPC   C3A 7389  16.610  10.250   5.210
  791POPC   C4A 7390  16.440  10.490   5.550
  791POPC   C1B 7391  17.190   9.750   5.100
  791POPC   C2B 7392  17.060   9.940   5.470
  791POPC   C3B 7393  16.820  10.190   5.730
  791POPC   C4B 7394  16.400  10.060   5.790
  792POPC   NC3 7395   3.820  12.140   2.850
  792POPC   PO4 7396   3.470  12.280   2.990
  792POPC   GL1 7397   3.570  12.400   3.370
  792POPC   GL2 7398   3.900  12.470   3.380
  792POPC   C1A 7399   3.590  12.700   3.760
  792POPC   D2A 7400   3.490  12.850   4.200
  792POPC   C3A 7401   3.670  12.520   4.520
  792POPC   C4A 7402   3.420  12.330   4.860
  792POPC   C1B 7403   4.150  12.680   3.780
  792POPC   C2B 7404   4.040  12.780   4.190
  792POPC   C3B 7405   3.840  13.010   4.550
  792POPC   C4B 7406   3.490  13.290   4.640
  793POPC   NC3 7407   6.630   1.870   2.650
  793POPC   PO4 7408   6.240   1.880   2.610
  793POPC   GL1 7409   6.140   1.840   2.990
  793POPC   GL2 7410   6.370   2.000   3.100
  793POPC   C1A 7411   6.010   2.090   3.420
  793POPC   D2A 7412   5.580   2.180   3.490
  793POPC   C3A 7413   5.350   2.040   3.890
  793POPC   C4A 7414   5.100   2.060   4.280
  793POPC   C1B 7415   6.300   1.650   3.380
  793POPC   C2B 7416   6.510   1.450   3.760
  793POPC   C3B 7417   6.400   1.530   4.180
  793POPC   C4B 7418   6.340   1.710   4.610
  794POPC   NC3 7419  11.800  15.830   3.140
  794POPC   PO4 7420  11.750  16.230   3.060
  794POPC   GL1 7421  11.720  16.080   3.540
  794POPC   GL2 7422  11.910  16.310   3.650
  794POPC   C1A 7423  11.480  16.090   3.890
  794POPC   D2A 7424  11.480  16.100   4.340
  794POPC   C3A 7425  11.860  15.970   4.690
  794POPC   C4A 7426  12.090  15.880   5.080
  794POPC   C1B 7427  11.950  16.260   4.110
  794POPC   C2B 7428  12.230  16.220   4.460
  794POPC   C3B 7429  12.360  15.830   4.650
  794POPC   C4B 7430  12.730  15.720   4.940
  795POPC   NC3 7431   0.370   6.400   4.010
  795POPC   PO4 7432   0.360   6.770   4.020
  795POPC   GL1 7433   0.280   7.010   4.390
  795POPC   GL2 7434   0.470   6.820   4.570
  795POPC   C1A 7435   0.070   7.110   4.810
  795POPC   D2A 7436  -0.030   7.360   5.220
  795POPC   C3A 7437  -0.060   7.220   5.660
  795POPC   C4A 7438   0.120   7.020   6.080
  795POPC   C1B 7439   0.560   6.930   5.020
  795POPC   C2B 7440   0.790   7.240   5.280
  795POPC   C3B 7441   0.930   7.580   5.580
  795POPC   C4B 7442   1.050   7.970   5.600
  796POPC   NC3 7443  17.440   4.170   3.620
  796POPC   PO4 7444  17.720   4.380   3.810
  796POPC   GL1 7445  17.510   4.230   4.140
  796POPC   GL2 7446  17.850   4.130   4.280
  796POPC   C1A 7447  17.370   4.450   4.510
  796POPC   D2A 7448  17.210   4.760   4.800
  796POPC   C3A 7449  16.880   4.930   5.090
  796POPC   C4A 7450  16.590   5.120   5.390
  796POPC   C1B 7451  18.160   4.110   4.620
  796POPC   C2B 7452  18.310   4.320   4.990
  796POPC   C3B 7453  18.350   4.510   5.440
  796POPC   C4B 7454  18.300   4.650   5.900
  797POPC   NC3 7455   8.280  16.850   3.400
  797POPC   PO4 7456   8.140  17.190   3.260
  797POPC   GL1 7457   8.330  17.220   3.680
  797POPC   GL2 7458   8.370  17.050   3.930
  797POPC   C1A 7459   7.990  17.500   3.810
  797POPC   D2A 7460   7.860  17.610   4.260
  797POPC   C3A 7461   7.550  17.710   4.600
  797POPC   C4A 7462   7.280  17.600   5.010
  797POPC   C1B 7463   8.270  17.290   4.300
  797POPC   C2B 7464   8.000  17.310   4.640
  797POPC   C3B 7465   7.880  17.450   5.040
  797POPC   C4B 7466   8.060  17.710   5.350
  798POPC   NC3 7467   0.170   5.450   3.960
  798POPC   PO4 7468   0.320   5.780   4.050
  798POPC   GL1 7469   0.480   6.030   4.290
  798POPC   GL2 7470   0.750   6.160   4.320
  798POPC   C1A 7471   0.480   6.070   4.820
  798POPC   D2A 7472   0.490   6.190   5.300
  798POPC   C3A 7473   0.420   6.630   5.420
  798POPC   C4A 7474   0.350   7.040   5.430
  798POPC   C1B 7475   1.080   6.160   4.620
  798POPC   C2B 7476   1.320   6.380   4.930
  798POPC   C3B 7477   1.500   6.210   5.350
  798POPC   C4B 7478   1.760   6.420   5.650
  799POPC   NC3 7479   3.250   7.920   3.350
  799POPC   PO4 7480   2.920   8.140   3.390
  799POPC   GL1 7481   2.960   7.910   3.720
  799POPC   GL2 7482   3.160   8.030   3.840
  799POPC   C1A 7483   2.790   7.540   3.970
  799POPC   D2A 7484   2.820   7.280   4.370
  799POPC   C3A 7485   3.210   7.530   4.570
  799POPC   C4A 7486   3.510   7.670   4.880
  799POPC   C1B 7487   3.160   7.960   4.350
  799POPC   C2B 7488   2.960   7.900   4.770
  799POPC   C3B 7489   2.530   7.950   4.750
  799POPC   C4B 7490   2.130   8.070   4.930
  800POPC   NC3 7491  14.940   5.580   4.170
  800POPC   PO4 7492  14.880   5.940   4.280
  800POPC   GL1 7493  14.830   5.790   4.600
  800POPC   GL2 7494  14.920   6.040   4.780
  800POPC   C1A 7495  15.060   5.420   4.900
  800POPC   D2A 7496  14.990   5.030   5.170
  800POPC   C3A 7497  15.120   5.120   5.610
  800POPC   C4A 7498  15.240   5.410   5.910
  800POPC   C1B 7499  14.620   6.350   4.850
  800POPC   C2B 7500  14.430   6.720   5.000
  800POPC   C3B 7501  14.220   6.750   5.420
  800POPC   C4B 7502  14.030   6.630   5.780
  801POPC   NC3 7503   9.500   3.760   3.040
  801POPC   PO4 7504   9.890   3.860   3.140
  801POPC   GL1 7505   9.630   3.700   3.470
  801POPC   GL2 7506   9.820   3.430   3.540
  801POPC   C1A 7507   9.810   3.890   3.900
  801POPC   D2A 7508   9.720   4.330   4.070
  801POPC   C3A 7509   9.820   4.530   4.480
  801POPC   C4A 7510  10.180   4.770   4.750
  801POPC   C1B 7511   9.800   3.360   3.980
  801POPC   C2B 7512  10.060   3.210   4.290
  801POPC   C3B 7513  10.100   2.940   4.700
  801POPC   C4B 7514   9.880   2.630   4.820
  802POPC   NC3 7515   5.930   1.500   2.510
  802POPC   PO4 7516   5.970   1.390   2.900
  802POPC   GL1 7517   6.160   1.240   3.260
  802POPC   GL2 7518   5.900   1.250   3.350
  802POPC   C1A 7519   6.210   0.890   3.530
  802POPC   D2A 7520   6.160   0.450   3.640
  802POPC   C3A 7521   6.150   0.030   3.880
  802POPC   C4A 7522   6.170  -0.370   4.110
  802POPC   C1B 7523   5.760   1.230   3.780
  802POPC   C2B 7524   5.470   1.220   4.210
  802POPC   C3B 7525   5.620   0.940   4.500
  802POPC   C4B 7526   5.900   0.500   4.580
  803POPC   NC3 7527   0.050  13.200   3.210
  803POPC   PO4 7528   0.250  12.870   3.320
  803POPC   GL1 7529   0.000  12.890   3.670
  803POPC   GL2 7530  -0.080  12.560   3.700
  803POPC   C1A 7531   0.170  13.070   4.060
  803POPC   D2A 7532  -0.080  13.270   4.440
  803POPC   C3A 7533   0.270  13.390   4.710
  803POPC   C4A 7534   0.550  13.520   5.020
  803POPC   C1B 7535  -0.060  12.600   4.160
  803POPC   C2B 7536   0.140  12.810   4.520
  803POPC   C3B 7537   0.450  12.940   4.770
  803POPC   C4B 7538   0.760  12.930   5.110
  804POPC   NC3 7539  11.900   7.540   3.700
  804POPC   PO4 7540  12.150   7.880   3.730
  804POPC   GL1 7541  12.110   7.750   4.110
  804POPC   GL2 7542  12.240   8.050   4.200
  804POPC   C1A 7543  11.970   7.550   4.520
  804POPC   D2A 7544  12.070   7.290   4.910
  804POPC   C3A 7545  11.680   7.100   5.100
  804POPC   C4A 7546  11.250   7.260   5.270
  804POPC   C1B 7547  12.400   8.150   4.590
  804POPC   C2B 7548  12.420   8.160   5.050
  804POPC   C3B 7549  12.380   8.430   5.400
  804POPC   C4B 7550  12.570   8.730   5.650
  805POPC   NC3 7551  11.940   6.650   3.740
  805POPC   PO4 7552  11.880   7.040   3.670
  805POPC   GL1 7553  12.030   7.100   3.970
  805POPC   GL2 7554  12.230   7.290   4.050
  805POPC   C1A 7555  12.070   7.020   4.430
  805POPC   D2A 7556  11.930   6.810   4.830
  805POPC   C3A 7557  11.590   6.590   4.990
  805POPC   C4A 7558  11.620   6.370   5.420
  805POPC   C1B 7559  12.540   6.920   4.190
  805POPC   C2B 7560  12.720   6.510   4.240
  805POPC   C3B 7561  12.700   6.200   4.560
  805POPC   C4B 7562  12.480   6.040   4.920
  806POPC   NC3 7563   2.860   8.960   3.620
  806POPC   PO4 7564   2.600   9.250   3.630
  806POPC   GL1 7565   2.510   9.040   3.940
  806POPC   GL2 7566   2.260   8.920   3.790
  806POPC   C1A 7567   2.530   8.560   3.970
  806POPC   D2A 7568   2.740   8.130   4.110
  806POPC   C3A 7569   2.410   7.820   4.310
  806POPC   C4A 7570   2.260   7.380   4.190
  806POPC   C1B 7571   2.110   8.730   4.190
  806POPC   C2B 7572   1.930   8.990   4.590
  806POPC   C3B 7573   1.990   9.200   4.950
  806POPC   C4B 7574   2.000   9.560   5.190
  807POPC   NC3 7575  12.350  13.730   3.450
  807POPC   PO4 7576  12.170  14.040   3.240
  807POPC   GL1 7577  12.250  14.250   3.540
  807POPC   GL2 7578  12.100  14.070   3.780
  807POPC   C1A 7579  12.620  14.270   3.830
  807POPC   D2A 7580  12.800  14.560   4.190
  807POPC   C3A 7581  12.730  14.650   4.650
  807POPC   C4A 7582  12.490  14.810   4.990
  807POPC   C1B 7583  12.040  13.700   4.090
  807POPC   C2B 7584  12.160  13.260   4.340
  807POPC   C3B 7585  12.090  13.010   4.710
  807POPC   C4B 7586  12.090  12.880   5.170
  808POPC   NC3 7587   1.540  15.870   3.050
  808POPC   PO4 7588   1.130  15.830   3.110
  808POPC   GL1 7589   1.310  15.690   3.500
  808POPC   GL2 7590   1.560  15.470   3.420
  808POPC   C1A 7591   1.360  15.730   3.970
  808POPC   D2A 7592   1.390  15.910   4.420
  808POPC   C3A 7593   1.290  15.640   4.760
  808POPC   C4A 7594   1.680  15.460   4.990
  808POPC   C1B 7595   1.810  15.510   3.780
  808POPC   C2B 7596   2.110  15.380   4.110
  808POPC   C3B 7597   2.120  15.250   4.530
  808POPC   C4B 7598   1.850  14.930   4.800
  809POPC   NC3 7599  12.800  15.930   2.950
  809POPC   PO4 7600  12.890  15.540   3.100
  809POPC   GL1 7601  12.800  15.750   3.490
  809POPC   GL2 7602  12.600  15.550   3.520
  809POPC   C1A 7603  12.700  16.170   3.620
  809POPC   D2A 7604  12.920  16.610   3.530
  809POPC   C3A 7605  13.020  16.950   3.800
  809POPC   C4A 7606  13.050  17.260   4.140
  809POPC   C1B 7607  12.540  15.370   3.920
  809POPC   C2B 7608  12.580  15.450   4.340
  809POPC   C3B 7609  12.790  15.270   4.780
  809POPC   C4B 7610  13.210  15.080   4.820
  810POPC   NC3 7611  10.650   0.680   3.140
  810POPC   PO4 7612  11.010   0.840   3.120
  810POPC   GL1 7613  11.120   0.880   3.550
  810POPC   GL2 7614  11.030   0.610   3.600
  810POPC   C1A 7615  11.100   1.260   3.790
  810POPC   D2A 7616  10.900   1.590   3.860
  810POPC   C3A 7617  11.000   1.680   4.280
  810POPC   C4A 7618  10.980   2.060   4.600
  810POPC   C1B 7619  11.120   0.790   4.030
  810POPC   C2B 7620  11.000   1.150   4.310
  810POPC   C3B 7621  11.040   1.170   4.730
  810POPC   C4B 7622  11.300   1.180   5.080
  811POPC   NC3 7623   7.620  15.520   2.970
  811POPC   PO4 7624   7.630  15.170   3.070
  811POPC   GL1 7625   7.400  15.180   3.400
  811POPC   GL2 7626   7.330  15.510   3.410
  811POPC   C1A 7627   7.190  15.190   3.810
  811POPC   D2A 7628   6.800  15.370   3.950
  811POPC   C3A 7629   6.740  15.540   4.360
  811POPC   C4A 7630   6.780  15.620   4.790
  811POPC   C1B 7631   7.350  15.670   3.860
  811POPC   C2B 7632   7.360  15.930   4.240
  811POPC   C3B 7633   7.240  15.800   4.660
  811POPC   C4B 7634   7.210  15.690   5.120
  812POPC   NC3 7635   0.440  15.230   2.890
  812POPC   PO4 7636   0.270  15.000   3.150
  812POPC   GL1 7637   0.140  15.250   3.350
  812POPC   GL2 7638   0.370  15.320   3.570
  812POPC   C1A 7639  -0.080  15.300   3.760
  812POPC   D2A 7640  -0.210  15.260   4.210
  812POPC   C3A 7641  -0.090  15.610   4.510
  812POPC   C4A 7642  -0.360  15.730   4.840
  812POPC   C1B 7643   0.730  15.540   3.730
  812POPC   C2B 7644   0.780  15.930   4.040
  812POPC   C3B 7645   0.910  15.870   4.480
  812POPC   C4B 7646   0.900  15.850   4.960
  813POPC   NC3 7647   3.710   8.850   3.580
  813POPC   PO4 7648   3.340   8.910   3.600
  813POPC   GL1 7649   3.220   8.890   4.020
  813POPC   GL2 7650   3.060   9.120   4.180
  813POPC   C1A 7651   3.040   8.580   4.250
  813POPC   D2A 7652   3.070   8.420   4.660
  813POPC   C3A 7653   2.930   8.770   5.020
  813POPC   C4A 7654   2.930   9.100   5.340
  813POPC   C1B 7655   2.670   8.890   4.350
  813POPC   C2B 7656   2.480   8.930   4.760
  813POPC   C3B 7657   2.450   9.170   5.130
  813POPC   C4B 7658   2.390   9.490   5.510
  814POPC   NC3 7659  15.460   0.240   3.380
  814POPC   PO4 7660  15.070   0.270   3.230
  814POPC   GL1 7661  14.910   0.410   3.560
  814POPC   GL2 7662  14.880   0.680   3.550
  814POPC   C1A 7663  15.170   0.510   3.960
  814POPC   D2A 7664  15.040   0.690   4.390
  814POPC   C3A 7665  14.580   0.650   4.490
  814POPC   C4A 7666  14.470   0.400   4.810
  814POPC   C1B 7667  14.510   0.590   3.760
  814POPC   C2B 7668  14.190   0.490   4.070
  814POPC   C3B 7669  14.070   0.700   4.420
  814POPC   C4B 7670  14.210   0.990   4.760
  815POPC   NC3 7671   9.090   1.500   2.800
  815POPC   PO4 7672   8.790   1.690   2.790
  815POPC   GL1 7673   8.790   1.810   3.130
  815POPC   GL2 7674   8.880   2.080   3.140
  815POPC   C1A 7675   8.850   1.590   3.520
  815POPC   D2A 7676   9.230   1.350   3.710
  815POPC   C3A 7677   9.390   1.620   4.060
  815POPC   C4A 7678   9.450   2.040   4.210
  815POPC   C1B 7679   8.540   2.000   3.450
  815POPC   C2B 7680   8.360   2.140   3.870
  815POPC   C3B 7681   8.040   2.440   4.110
  815POPC   C4B 7682   8.130   2.670   4.490
  816POPC   NC3 7683   5.770  18.100   2.630
  816POPC   PO4 7684   6.050  18.250   2.820
  816POPC   GL1 7685   6.340  18.190   3.070
  816POPC   GL2 7686   6.490  18.450   3.130
  816POPC   C1A 7687   6.200  18.290   3.530
  816POPC   D2A 7688   6.250  18.540   3.910
  816POPC   C3A 7689   5.910  18.740   4.090
  816POPC   C4A 7690   5.760  19.150   4.050
  816POPC   C1B 7691   6.880  18.420   3.290
  816POPC   C2B 7692   7.260  18.310   3.510
  816POPC   C3B 7693   7.630  18.440   3.870
  816POPC   C4B 7694   7.650  18.500   4.360
  817POPC   NC3 7695   6.480  11.920   3.760
  817POPC   PO4 7696   6.170  11.820   3.560
  817POPC   GL1 7697   6.020  11.850   3.970
  817POPC   GL2 7698   5.880  11.580   4.020
  817POPC   C1A 7699   5.940  12.140   4.340
  817POPC   D2A 7700   5.900  12.260   4.780
  817POPC   C3A 7701   5.980  11.850   4.950
  817POPC   C4A 7702   5.870  11.440   5.120
  817POPC   C1B 7703   5.500  11.400   4.180
  817POPC   C2B 7704   5.080  11.270   4.320
  817POPC   C3B 7705   4.790  11.140   4.660
  817POPC   C4B 7706   4.710  11.320   5.040
  818POPC   NC3 7707   4.080  13.560   3.410
  818POPC   PO4 7708   3.710  13.540   3.270
  818POPC   GL1 7709   3.620  13.290   3.540
  818POPC   GL2 7710   3.770  12.990   3.430
  818POPC   C1A 7711   3.500  13.430   3.920
  818POPC   D2A 7712   3.130  13.600   4.120
  818POPC   C3A 7713   3.010  13.520   4.550
  818POPC   C4A 7714   2.870  13.650   4.970
  818POPC   C1B 7715   4.000  13.180   3.810
  818POPC   C2B 7716   3.940  13.360   4.190
  818POPC   C3B 7717   3.950  13.490   4.640
  818POPC   C4B 7718   4.300  13.340   4.930
  819POPC   NC3 7719   0.810   8.070   3.940
  819POPC   PO4 7720   1.090   8.300   3.960
  819POPC   GL1 7721   1.190   8.470   4.290
  819POPC   GL2 7722   1.260   8.730   4.110
  819POPC   C1A 7723   1.260   8.340   4.770
  819POPC   D2A 7724   1.080   8.230   5.170
  819POPC   C3A 7725   1.080   8.540   5.460
  819POPC   C4A 7726   1.230   8.980   5.520
  819POPC   C1B 7727   1.410   8.880   4.520
  819POPC   C2B 7728   1.460   9.000   4.990
  819POPC   C3B 7729   1.630   9.220   5.370
  819POPC   C4B 7730   1.730   9.410   5.800
  820POPC   NC3 7731  12.260   4.880   3.770
  820POPC   PO4 7732  12.140   5.010   3.430
  820POPC   GL1 7733  11.900   5.190   3.730
  820POPC   GL2 7734  11.910   5.530   3.780
  820POPC   C1A 7735  11.960   5.000   4.170
  820POPC   D2A 7736  12.210   4.820   4.520
  820POPC   C3A 7737  12.000   4.430   4.730
  820POPC   C4A 7738  11.770   4.030   4.650
  820POPC   C1B 7739  11.740   5.390   4.150
  820POPC   C2B 7740  11.850   5.310   4.560
  820POPC   C3B 7741  12.050   5.260   5.030
  820POPC   C4B 7742  11.940   5.350   5.510
  821POPC   NC3 7743   7.130  12.250   4.240
  821POPC   PO4 7744   6.850  12.120   4.010
  821POPC   GL1 7745   6.600  11.820   4.230
  821POPC   GL2 7746   6.750  11.820   4.460
  821POPC   C1A 7747   6.170  11.690   4.370
  821POPC   D2A 7748   5.960  11.350   4.580
  821POPC   C3A 7749   5.540  11.300   4.680
  821POPC   C4A 7750   5.260  10.980   4.750
  821POPC   C1B 7751   6.500  11.620   4.830
  821POPC   C2B 7752   6.370  11.320   5.170
  821POPC   C3B 7753   6.550  11.260   5.660
  821POPC   C4B 7754   6.820  11.370   5.980
  822POPC   NC3 7755   7.390  17.650   2.830
  822POPC   PO4 7756   7.380  17.360   3.050
  822POPC   GL1 7757   7.080  17.180   3.220
  822POPC   GL2 7758   7.190  17.200   3.460
  822POPC   C1A 7759   6.660  17.090   3.440
  822POPC   D2A 7760   6.220  17.290   3.520
  822POPC   C3A 7761   6.120  17.340   3.980
  822POPC   C4A 7762   6.270  17.570   4.340
  822POPC   C1B 7763   7.280  16.920   3.790
  822POPC   C2B 7764   7.130  17.010   4.230
  822POPC   C3B 7765   6.990  16.870   4.690
  822POPC   C4B 7766   6.850  17.090   5.090
  823POPC   NC3 7767  15.200  10.390   3.870
  823POPC   PO4 7768  15.280  10.790   3.790
  823POPC   GL1 7769  15.170  10.790   4.200
  823POPC   GL2 7770  15.320  11.040   4.340
  823POPC   C1A 7771  15.360  10.430   4.370
  823POPC   D2A 7772  15.510  10.140   4.730
  823POPC   C3A 7773  15.620  10.240   5.160
  823POPC   C4A 7774  15.620   9.870   5.480
  823POPC   C1B 7775  15.510  10.790   4.740
  823POPC   C2B 7776  15.230  10.460   4.970
  823POPC   C3B 7777  14.960  10.480   5.360
  823POPC   C4B 7778  14.650  10.750   5.490
  824POPC   NC3 7779   9.970  14.550   3.480
  824POPC   PO4 7780  10.250  14.260   3.530
  824POPC   GL1 7781  10.310  14.520   3.810
  824POPC   GL2 7782  10.200  14.800   3.830
  824POPC   C1A 7783  10.370  14.500   4.290
  824POPC   D2A 7784  10.420  14.220   4.600
  824POPC   C3A 7785  10.110  14.010   4.810
  824POPC   C4A 7786   9.720  14.010   5.080
  824POPC   C1B 7787  10.030  14.900   4.270
  824POPC   C2B 7788  10.080  15.100   4.640
  824POPC   C3B 7789  10.430  15.360   4.850
  824POPC   C4B 7790  10.790  15.610   5.030
  825POPC   NC3 7791   4.550   7.680   2.950
  825POPC   PO4 7792   4.740   7.720   3.310
  825POPC   GL1 7793   4.910   7.640   3.740
  825POPC   GL2 7794   5.030   7.380   3.800
  825POPC   C1A 7795   4.860   7.700   4.200
  825POPC   D2A 7796   4.570   7.470   4.470
  825POPC   C3A 7797   4.290   7.420   4.870
  825POPC   C4A 7798   3.870   7.270   5.010
  825POPC   C1B 7799   5.040   7.290   4.290
  825POPC   C2B 7800   4.960   7.170   4.720
  825POPC   C3B 7801   4.760   7.370   5.080
  825POPC   C4B 7802   4.490   7.770   5.230
  826POPC   NC3 7803   5.170   1.130   2.890
  826POPC   PO4 7804   5.560   1.070   2.920
  826POPC   GL1 7805   5.580   0.950   3.460
  826POPC   GL2 7806   5.720   0.760   3.560
  826POPC   C1A 7807   5.310   1.200   3.780
  826POPC   D2A 7808   5.230   1.580   4.030
  826POPC   C3A 7809   5.570   1.710   4.270
  826POPC   C4A 7810   5.840   1.880   4.560
  826POPC   C1B 7811   5.450   0.750   3.980
  826POPC   C2B 7812   5.330   0.470   4.400
  826POPC   C3B 7813   5.270   0.210   4.810
  826POPC   C4B 7814   5.450  -0.090   5.060
  827POPC   NC3 7815   5.780   6.190   3.410
  827POPC   PO4 7816   5.960   6.550   3.370
  827POPC   GL1 7817   5.920   6.560   3.760
  827POPC   GL2 7818   5.970   6.310   3.960
  827POPC   C1A 7819   6.020   6.810   4.120
  827POPC   D2A 7820   6.180   6.800   4.530
  827POPC   C3A 7821   6.050   7.010   4.920
  827POPC   C4A 7822   5.940   7.260   5.300
  827POPC   C1B 7823   5.700   6.080   4.270
  827POPC   C2B 7824   5.560   6.060   4.680
  827POPC   C3B 7825   5.550   6.260   5.080
  827POPC   C4B 7826   5.650   6.360   5.510
  828POPC   NC3 7827  14.320  17.170   3.160
  828POPC   PO4 7828  14.490  16.880   2.970
  828POPC   GL1 7829  14.450  16.680   3.330
  828POPC   GL2 7830  14.680  16.550   3.380
  828POPC   C1A 7831  14.330  16.660   3.780
  828POPC   D2A 7832  14.160  16.460   4.060
  828POPC   C3A 7833  14.130  16.500   4.570
  828POPC   C4A 7834  14.290  16.490   4.990
  828POPC   C1B 7835  14.830  16.770   3.770
  828POPC   C2B 7836  14.960  16.860   4.190
  828POPC   C3B 7837  14.970  17.100   4.620
  828POPC   C4B 7838  15.210  17.250   4.970
  829POPC   NC3 7839   0.300   0.040   3.300
  829POPC   PO4 7840   0.270  -0.370   3.310
  829POPC   GL1 7841   0.440  -0.330   3.630
  829POPC   GL2 7842   0.240  -0.290   3.820
  829POPC   C1A 7843   0.750  -0.100   3.920
  829POPC   D2A 7844   0.690   0.030   4.390
  829POPC   C3A 7845   0.620   0.380   4.660
  829POPC   C4A 7846   0.770   0.660   5.000
  829POPC   C1B 7847   0.490  -0.510   4.100
  829POPC   C2B 7848   0.480  -0.740   4.520
  829POPC   C3B 7849   0.500  -0.830   5.000
  829POPC   C4B 7850   0.370  -1.220   5.160
  830POPC   NC3 7851  11.690  16.870   2.900
  830POPC   PO4 7852  11.540  17.060   3.240
  830POPC   GL1 7853  11.700  16.990   3.590
  830POPC   GL2 7854  11.640  17.190   3.800
  830POPC   C1A 7855  12.140  16.960   3.680
  830POPC   D2A 7856  12.540  17.020   3.870
  830POPC   C3A 7857  12.750  16.810   4.250
  830POPC   C4A 7858  13.120  16.930   4.500
  830POPC   C1B 7859  11.470  17.240   4.210
  830POPC   C2B 7860  11.170  17.290   4.580
  830POPC   C3B 7861  11.010  17.440   4.930
  830POPC   C4B 7862  10.960  17.400   5.410
  831POPC   NC3 7863   0.710   2.840   3.450
  831POPC   PO4 7864   0.290   2.810   3.520
  831POPC   GL1 7865   0.430   2.850   3.900
  831POPC   GL2 7866   0.590   2.550   3.840
  831POPC   C1A 7867   0.180   2.960   4.310
  831POPC   D2A 7868   0.280   3.000   4.730
  831POPC   C3A 7869   0.620   2.770   4.960
  831POPC   C4A 7870   0.680   2.510   5.330
  831POPC   C1B 7871   0.490   2.550   4.310
  831POPC   C2B 7872   0.180   2.550   4.670
  831POPC   C3B 7873  -0.240   2.380   4.860
  831POPC   C4B 7874  -0.230   2.120   5.230
  832POPC   NC3 7875   6.980   7.420   3.920
  832POPC   PO4 7876   7.150   7.100   4.120
  832POPC   GL1 7877   7.010   7.120   4.400
  832POPC   GL2 7878   7.050   6.930   4.570
  832POPC   C1A 7879   6.970   7.360   4.800
  832POPC   D2A 7880   6.760   7.550   5.150
  832POPC   C3A 7881   6.310   7.490   5.040
  832POPC   C4A 7882   5.880   7.550   4.880
  832POPC   C1B 7883   6.890   6.740   4.950
  832POPC   C2B 7884   6.660   6.500   5.350
  832POPC   C3B 7885   6.650   6.220   5.690
  832POPC   C4B 7886   6.660   6.040   6.060
  833POPC   NC3 7887   2.830   2.610   2.940
  833POPC   PO4 7888   2.920   2.290   3.180
  833POPC   GL1 7889   3.020   2.180   3.570
  833POPC   GL2 7890   3.190   2.410   3.620
  833POPC   C1A 7891   2.810   2.230   3.990
  833POPC   D2A 7892   2.690   1.980   4.350
  833POPC   C3A 7893   2.590   1.570   4.550
  833POPC   C4A 7894   2.810   1.270   4.800
  833POPC   C1B 7895   3.240   2.490   4.100
  833POPC   C2B 7896   3.510   2.410   4.470
  833POPC   C3B 7897   3.360   2.330   4.920
  833POPC   C4B 7898   3.270   2.170   5.250
  834POPC   NC3 7899  13.190   6.760   3.350
  834POPC   PO4 7900  13.540   6.760   3.600
  834POPC   GL1 7901  13.230   6.860   3.850
  834POPC   GL2 7902  13.290   6.640   4.000
  834POPC   C1A 7903  13.060   7.000   4.290
  834POPC   D2A 7904  12.770   6.980   4.640
  834POPC   C3A 7905  12.990   6.890   5.060
  834POPC   C4A 7906  13.390   6.680   5.270
  834POPC   C1B 7907  13.180   6.500   4.400
  834POPC   C2B 7908  13.160   6.390   4.840
  834POPC   C3B 7909  13.240   6.180   5.250
  834POPC   C4B 7910  13.460   5.880   5.560
  835POPC   NC3 7911   1.250  14.150   3.370
  835POPC   PO4 7912   1.490  14.000   3.100
  835POPC   GL1 7913   1.610  13.870   3.470
  835POPC   GL2 7914   1.750  14.120   3.550
  835POPC   C1A 7915   1.350  13.980   3.860
  835POPC   D2A 7916   1.240  14.280   4.160
  835POPC   C3A 7917   1.320  13.990   4.510
  835POPC   C4A 7918   1.470  13.750   4.910
  835POPC   C1B 7919   1.790  14.080   4.050
  835POPC   C2B 7920   1.950  13.820   4.380
  835POPC   C3B 7921   1.960  13.880   4.840
  835POPC   C4B 7922   1.900  13.930   5.270
  836POPC   NC3 7923   5.220  13.650   3.290
  836POPC   PO4 7924   5.110  13.980   3.100
  836POPC   GL1 7925   5.050  14.170   3.550
  836POPC   GL2 7926   4.980  14.430   3.400
  836POPC   C1A 7927   4.800  13.930   3.850
  836POPC   D2A 7928   4.740  14.160   4.270
  836POPC   C3A 7929   4.880  14.020   4.700
  836POPC   C4A 7930   4.750  13.920   5.110
  836POPC   C1B 7931   5.320  14.600   3.650
  836POPC   C2B 7932   5.610  14.900   3.920
  836POPC   C3B 7933   5.700  14.810   4.370
  836POPC   C4B 7934   5.920  14.840   4.770
  837POPC   NC3 7935  11.140   4.650   3.260
  837POPC   PO4 7936  11.120   4.330   3.010
  837POPC   GL1 7937  11.110   4.150   3.400
  837POPC   GL2 7938  11.310   3.960   3.400
  837POPC   C1A 7939  11.310   4.260   3.810
  837POPC   D2A 7940  11.440   4.100   4.240
  837POPC   C3A 7941  11.390   3.740   4.570
  837POPC   C4A 7942  11.300   3.470   4.960
  837POPC   C1B 7943  11.370   3.800   3.840
  837POPC   C2B 7944  11.450   3.440   4.140
  837POPC   C3B 7945  11.600   3.290   4.540
  837POPC   C4B 7946  11.860   3.430   4.840
  838POPC   NC3 7947  15.730   9.140   4.150
  838POPC   PO4 7948  15.370   8.980   4.060
  838POPC   GL1 7949  15.260   9.160   4.400
  838POPC   GL2 7950  15.010   9.180   4.330
  838POPC   C1A 7951  15.510   9.050   4.770
  838POPC   D2A 7952  15.730   9.200   5.170
  838POPC   C3A 7953  15.730   8.820   5.460
  838POPC   C4A 7954  15.610   8.380   5.510
  838POPC   C1B 7955  14.900   9.160   4.800
  838POPC   C2B 7956  14.870   9.110   5.270
  838POPC   C3B 7957  14.880   9.030   5.700
  838POPC   C4B 7958  14.840   9.270   6.130
  839POPC   NC3 7959  14.560   0.180   3.160
  839POPC   PO4 7960  14.660  -0.120   3.390
  839POPC   GL1 7961  14.850  -0.170   3.720
  839POPC   GL2 7962  15.110   0.040   3.730
  839POPC   C1A 7963  14.700   0.100   4.040
  839POPC   D2A 7964  14.460   0.120   4.410
  839POPC   C3A 7965  14.340  -0.150   4.720
  839POPC   C4A 7966  14.190  -0.320   5.190
  839POPC   C1B 7967  15.390   0.000   4.100
  839POPC   C2B 7968  15.670   0.000   4.490
  839POPC   C3B 7969  15.870   0.360   4.710
  839POPC   C4B 7970  15.820   0.430   5.160
  840POPC   NC3 7971   5.090   6.780   3.360
  840POPC   PO4 7972   5.280   7.080   3.550
  840POPC   GL1 7973   5.190   6.750   3.810
  840POPC   GL2 7974   5.090   6.870   4.010
  840POPC   C1A 7975   4.960   6.360   4.010
  840POPC   D2A 7976   4.590   6.080   3.910
  840POPC   C3A 7977   4.410   5.790   4.220
  840POPC   C4A 7978   4.170   5.570   4.530
  840POPC   C1B 7979   4.890   6.710   4.420
  840POPC   C2B 7980   4.690   6.510   4.750
  840POPC   C3B 7981   4.770   6.400   5.210
  840POPC   C4B 7982   5.160   6.510   5.380
  841POPC   NC3 7983   3.940  13.260   2.900
  841POPC   PO4 7984   4.150  13.030   3.150
  841POPC   GL1 7985   4.310  13.040   3.540
  841POPC   GL2 7986   4.460  13.270   3.540
  841POPC   C1A 7987   4.490  13.040   3.960
  841POPC   D2A 7988   4.320  13.120   4.390
  841POPC   C3A 7989   4.340  12.780   4.670
  841POPC   C4A 7990   4.030  12.660   4.990
  841POPC   C1B 7991   4.770  13.430   3.890
  841POPC   C2B 7992   5.030  13.580   4.270
  841POPC   C3B 7993   4.740  13.270   4.520
  841POPC   C4B 7994   4.790  13.000   4.960
  842POPC   NC3 7995   5.470   4.860   3.170
  842POPC   PO4 7996   5.090   4.950   3.020
  842POPC   GL1 7997   5.080   4.910   3.450
  842POPC   GL2 7998   4.920   4.640   3.430
  842POPC   C1A 7999   5.210   4.670   3.820
  842POPC   D2A 8000   5.310   4.560   4.260
  842POPC   C3A 8001   4.990   4.660   4.580
  842POPC   C4A 8002   4.590   4.680   4.770
  842POPC   C1B 8003   4.660   4.710   3.780
  842POPC   C2B 8004   4.920   4.890   4.130
  842POPC   C3B 8005   4.810   5.160   4.540
  842POPC   C4B 8006   4.720   5.610   4.600
  843POPC   NC3 8007  12.490   4.300   3.110
  843POPC   PO4 8008  12.330   4.550   3.370
  843POPC   GL1 8009  12.030   4.410   3.620
  843POPC   GL2 8010  11.860   4.680   3.590
  843POPC   C1A 8011  11.840   4.080   3.880
  843POPC   D2A 8012  11.810   3.760   4.220
  843POPC   C3A 8013  12.130   3.500   4.460
  843POPC   C4A 8014  12.510   3.560   4.750
  843POPC   C1B 8015  11.770   4.590   4.020
  843POPC   C2B 8016  11.720   4.710   4.440
  843POPC   C3B 8017  11.690   4.860   4.870
  843POPC   C4B 8018  11.900   4.800   5.310
  844POPC   NC3 8019   3.300   3.450   2.700
  844POPC   PO4 8020   3.210   3.330   3.090
  844POPC   GL1 8021   3.270   3.230   3.440
  844POPC   GL2 8022   3.070   3.300   3.590
  844POPC   C1A 8023   3.420   3.450   3.850
  844POPC   D2A 8024   3.620   3.300   4.200
  844POPC   C3A 8025   3.310   3.310   4.570
  844POPC   C4A 8026   3.210   3.510   5.010
  844POPC   C1B 8027   2.900   3.280   4.040
  844POPC   C2B 8028   2.770   3.180   4.520
  844POPC   C3B 8029   2.830   3.100   4.980
  844POPC   C4B 8030   3.020   2.700   5.110
  845POPC   NC3 8031  15.730  17.170   3.520
  845POPC   PO4 8032  15.530  17.220   3.170
  845POPC   GL1 8033  15.410  17.620   3.310
  845POPC   GL2 8034  15.690  17.790   3.420
  845POPC   C1A 8035  15.350  17.530   3.740
  845POPC   D2A 8036  14.990  17.340   4.020
  845POPC   C3A 8037  15.040  17.590   4.390
  845POPC   C4A 8038  15.240  17.690   4.790
  845POPC   C1B 8039  15.820  17.750   3.870
  845POPC   C2B 8040  16.090  17.870   4.250
  845POPC   C3B 8041  16.400  17.870   4.550
  845POPC   C4B 8042  16.810  17.960   4.760
  846POPC   NC3 8043  17.890   6.750   3.850
  846POPC   PO4 8044  18.090   6.920   4.090
  846POPC   GL1 8045  18.220   6.980   4.420
  846POPC   GL2 8046  18.340   6.800   4.540
  846POPC   C1A 8047  18.010   6.980   4.850
  846POPC   D2A 8048  17.990   7.190   5.280
  846POPC   C3A 8049  18.190   7.040   5.700
  846POPC   C4A 8050  18.600   6.960   5.880
  846POPC   C1B 8051  18.440   6.800   4.950
  846POPC   C2B 8052  18.250   6.650   5.310
  846POPC   C3B 8053  18.400   6.500   5.760
  846POPC   C4B 8054  18.810   6.480   5.910
  847POPC   NC3 8055   3.960  14.110   3.250
  847POPC   PO4 8056   3.550  14.010   3.120
  847POPC   GL1 8057   3.600  14.030   3.560
  847POPC   GL2 8058   3.430  13.800   3.620
  847POPC   C1A 8059   3.920  13.830   3.790
  847POPC   D2A 8060   4.300  13.570   3.930
  847POPC   C3A 8061   4.490  13.690   4.340
  847POPC   C4A 8062   4.390  13.770   4.780
  847POPC   C1B 8063   3.540  14.000   4.040
  847POPC   C2B 8064   3.510  13.740   4.420
  847POPC   C3B 8065   3.370  13.750   4.870
  847POPC   C4B 8066   3.290  13.560   5.320
  848POPC   NC3 8067   7.870  17.420   2.920
  848POPC   PO4 8068   7.790  17.780   2.990
  848POPC   GL1 8069   7.780  17.730   3.330
  848POPC   GL2 8070   7.670  17.460   3.430
  848POPC   C1A 8071   8.180  17.840   3.570
  848POPC   D2A 8072   8.590  17.730   3.750
  848POPC   C3A 8073   8.610  17.620   4.200
  848POPC   C4A 8074   8.470  17.610   4.670
  848POPC   C1B 8075   7.450  17.500   3.800
  848POPC   C2B 8076   7.350  17.470   4.240
  848POPC   C3B 8077   7.470  17.240   4.660
  848POPC   C4B 8078   7.340  17.020   5.040
  849POPC   NC3 8079  15.580  18.310   3.350
  849POPC   PO4 8080  15.420  18.060   3.110
  849POPC   GL1 8081  15.100  17.880   3.400
  849POPC   GL2 8082  15.270  18.030   3.660
  849POPC   C1A 8083  14.870  17.750   3.710
  849POPC   D2A 8084  14.720  17.820   4.110
  849POPC   C3A 8085  14.680  18.240   4.400
  849POPC   C4A 8086  14.970  18.510   4.600
  849POPC   C1B 8087  15.410  17.860   4.120
  849POPC   C2B 8088  15.680  17.740   4.500
  849POPC   C3B 8089  15.970  17.790   4.790
  849POPC   C4B 8090  16.360  17.840   5.050
  850POPC   NC3 8091  11.740   2.580   2.860
  850POPC   PO4 8092  12.080   2.660   3.090
  850POPC   GL1 8093  12.200   2.440   3.450
  850POPC   GL2 8094  12.100   2.170   3.500
  850POPC   C1A 8095  12.490   2.340   3.740
  850POPC   D2A 8096  12.860   2.080   3.890
  850POPC   C3A 8097  12.840   1.610   4.030
  850POPC   C4A 8098  12.650   1.380   4.310
  850POPC   C1B 8099  11.980   2.540   3.830
  850POPC   C2B 8100  12.000   2.670   4.250
  850POPC   C3B 8101  11.630   2.740   4.560
  850POPC   C4B 8102  11.390   2.980   4.930
  851POPC   NC3 8103  16.210  16.730   2.940
  851POPC   PO4 8104  16.560  16.730   2.750
  851POPC   GL1 8105  16.670  16.740   3.160
  851POPC   GL2 8106  16.510  16.480   3.250
  851POPC   C1A 8107  16.710  16.860   3.600
  851POPC   D2A 8108  16.380  17.030   3.920
  851POPC   C3A 8109  16.470  17.150   4.350
  851POPC   C4A 8110  16.810  17.420   4.490
  851POPC   C1B 8111  16.440  16.150   3.640
  851POPC   C2B 8112  16.230  16.020   4.020
  851POPC   C3B 8113  16.410  15.710   4.370
  851POPC   C4B 8114  16.700  15.360   4.430
  852POPC   NC3 8115   1.410   1.330   3.050
  852POPC   PO4 8116   1.710   1.110   2.890
  852POPC   GL1 8117   1.540   0.950   3.250
  852POPC   GL2 8118   1.780   0.800   3.420
  852POPC   C1A 8119   1.570   1.210   3.610
  852POPC   D2A 8120   1.380   1.400   4.000
  852POPC   C3A 8121   1.630   1.550   4.400
  852POPC   C4A 8122   1.630   1.600   4.800
  852POPC   C1B 8123   1.920   0.560   3.810
  852POPC   C2B 8124   1.850   0.670   4.230
  852POPC   C3B 8125   1.870   0.450   4.680
  852POPC   C4B 8126   1.960   0.420   5.140
  853POPC   NC3 8127  16.550   3.690   3.430
  853POPC   PO4 8128  16.860   3.540   3.360
  853POPC   GL1 8129  16.910   3.530   3.740
  853POPC   GL2 8130  16.920   3.810   3.870
  853POPC   C1A 8131  16.500   3.530   4.010
  853POPC   D2A 8132  16.140   3.190   3.900
  853POPC   C3A 8133  15.860   3.070   4.240
  853POPC   C4A 8134  15.800   2.790   4.620
  853POPC   C1B 8135  17.150   3.890   4.240
  853POPC   C2B 8136  17.460   3.920   4.600
  853POPC   C3B 8137  17.650   3.910   5.010
  853POPC   C4B 8138  17.940   4.150   5.260
  854POPC   NC3 8139   5.470  15.230   2.930
  854POPC   PO4 8140   5.330  15.600   2.840
  854POPC   GL1 8141   5.400  15.690   3.200
  854POPC   GL2 8142   5.680  15.720   3.200
  854POPC   C1A 8143   5.500  15.790   3.640
  854POPC   D2A 8144   5.480  16.040   4.000
  854POPC   C3A 8145   5.130  16.190   4.180
  854POPC   C4A 8146   4.930  16.180   4.600
  854POPC   C1B 8147   6.010  15.950   3.420
  854POPC   C2B 8148   6.020  16.170   3.800
  854POPC   C3B 8149   6.040  16.440   4.210
  854POPC   C4B 8150   6.080  16.390   4.680
  855POPC   NC3 8151  14.030  11.570   3.400
  855POPC   PO4 8152  14.340  11.340   3.530
  855POPC   GL1 8153  13.950  11.270   3.790
  855POPC   GL2 8154  14.090  11.440   3.970
  855POPC   C1A 8155  13.690  11.160   4.170
  855POPC   D2A 8156  13.330  11.290   4.430
  855POPC   C3A 8157  12.900  11.560   4.450
  855POPC   C4A 8158  12.440  11.500   4.460
  855POPC   C1B 8159  14.030  11.460   4.420
  855POPC   C2B 8160  13.840  11.630   4.830
  855POPC   C3B 8161  13.870  12.040   5.130
  855POPC   C4B 8162  13.760  12.280   5.530
  856POPC   NC3 8163   2.240  12.490   3.450
  856POPC   PO4 8164   2.530  12.600   3.220
  856POPC   GL1 8165   2.800  12.700   3.470
  856POPC   GL2 8166   2.820  12.960   3.450
  856POPC   C1A 8167   3.130  12.440   3.720
  856POPC   D2A 8168   3.290  12.320   4.130
  856POPC   C3A 8169   3.020  12.270   4.520
  856POPC   C4A 8170   2.950  12.480   4.960
  856POPC   C1B 8171   2.680  12.930   3.830
  856POPC   C2B 8172   2.340  12.900   4.170
  856POPC   C3B 8173   2.290  12.970   4.560
  856POPC   C4B 8174   2.040  13.010   4.960
  857POPC   NC3 8175   3.580   1.820   2.630
  857POPC   PO4 8176   3.820   1.590   2.870
  857POPC   GL1 8177   3.940   1.350   3.290
  857POPC   GL2 8178   3.780   1.100   3.270
  857POPC   C1A 8179   3.740   1.380   3.680
  857POPC   D2A 8180   3.840   1.400   4.130
  857POPC   C3A 8181   4.190   1.180   4.410
  857POPC   C4A 8182   4.520   1.000   4.690
  857POPC   C1B 8183   4.020   0.980   3.530
  857POPC   C2B 8184   4.090   0.990   3.980
  857POPC   C3B 8185   3.760   0.900   4.330
  857POPC   C4B 8186   3.750   1.080   4.720
  858POPC   NC3 8187   5.650  14.800   3.220
  858POPC   PO4 8188   5.930  15.100   3.200
  858POPC   GL1 8189   5.880  15.330   3.560
  858POPC   GL2 8190   5.550  15.350   3.460
  858POPC   C1A 8191   5.980  15.620   3.880
  858POPC   D2A 8192   5.920  15.910   4.280
  858POPC   C3A 8193   5.860  15.670   4.640
  858POPC   C4A 8194   5.700  15.260   4.550
  858POPC   C1B 8195   5.450  15.410   3.920
  858POPC   C2B 8196   5.310  15.580   4.350
  858POPC   C3B 8197   5.420  15.560   4.820
  858POPC   C4B 8198   5.500  15.670   5.260
  859POPC   NC3 8199  15.150   1.800   3.090
  859POPC   PO4 8200  15.300   1.470   3.020
  859POPC   GL1 8201  15.090   1.470   3.430
  859POPC   GL2 8202  14.840   1.340   3.340
  859POPC   C1A 8203  15.260   1.520   3.890
  859POPC   D2A 8204  15.360   1.780   4.230
  859POPC   C3A 8205  15.260   1.560   4.670
  859POPC   C4A 8206  15.410   1.230   5.010
  859POPC   C1B 8207  14.780   1.490   3.810
  859POPC   C2B 8208  14.810   1.570   4.230
  859POPC   C3B 8209  14.750   1.600   4.670
  859POPC   C4B 8210  14.930   1.570   5.150
  860POPC   NC3 8211  15.690   6.160   3.790
  860POPC   PO4 8212  15.360   6.000   3.970
  860POPC   GL1 8213  15.310   6.040   4.430
  860POPC   GL2 8214  15.330   5.730   4.470
  860POPC   C1A 8215  15.350   6.370   4.760
  860POPC   D2A 8216  15.300   6.270   5.250
  860POPC   C3A 8217  14.850   6.120   5.380
  860POPC   C4A 8218  14.410   6.210   5.310
  860POPC   C1B 8219  15.350   5.840   4.940
  860POPC   C2B 8220  15.560   5.890   5.330
  860POPC   C3B 8221  15.600   5.680   5.780
  860POPC   C4B 8222  15.810   5.460   6.140
  861POPC   NC3 8223   3.030   6.780   3.230
  861POPC   PO4 8224   2.730   6.660   3.470
  861POPC   GL1 8225   3.020   6.520   3.690
  861POPC   GL2 8226   2.940   6.520   3.980
  861POPC   C1A 8227   3.210   6.090   3.820
  861POPC   D2A 8228   3.290   5.890   4.210
  861POPC   C3A 8229   3.610   5.800   4.530
  861POPC   C4A 8230   3.900   5.790   4.900
  861POPC   C1B 8231   2.510   6.370   4.230
  861POPC   C2B 8232   2.290   6.100   4.580
  861POPC   C3B 8233   2.240   5.790   4.930
  861POPC   C4B 8234   2.220   5.480   5.260
  862POPC   NC3 8235  16.050  14.410   3.360
  862POPC   PO4 8236  15.830  14.730   3.270
  862POPC   GL1 8237  15.720  15.010   3.480
  862POPC   GL2 8238  15.610  15.210   3.640
  862POPC   C1A 8239  16.050  15.000   3.850
  862POPC   D2A 8240  16.330  14.700   4.000
  862POPC   C3A 8241  16.210  14.550   4.400
  862POPC   C4A 8242  16.000  14.570   4.800
  862POPC   C1B 8243  15.640  15.290   4.090
  862POPC   C2B 8244  15.660  15.450   4.520
  862POPC   C3B 8245  15.560  15.740   4.870
  862POPC   C4B 8246  15.730  15.870   5.260
  863POPC   NC3 8247  14.230   0.170   2.340
  863POPC   PO4 8248  14.220   0.350   2.690
  863POPC   GL1 8249  14.130   0.460   3.020
  863POPC   GL2 8250  14.330   0.690   3.030
  863POPC   C1A 8251  14.140   0.420   3.490
  863POPC   D2A 8252  14.300   0.040   3.800
  863POPC   C3A 8253  13.990   0.040   4.070
  863POPC   C4A 8254  13.880  -0.330   4.330
  863POPC   C1B 8255  14.390   0.980   3.380
  863POPC   C2B 8256  14.610   1.070   3.750
  863POPC   C3B 8257  14.850   1.080   4.110
  863POPC   C4B 8258  15.040   1.130   4.570
  864POPC   NC3 8259   2.550  10.540   3.650
  864POPC   PO4 8260   2.220  10.560   3.480
  864POPC   GL1 8261   2.140  10.770   3.800
  864POPC   GL2 8262   1.970  10.910   3.850
  864POPC   C1A 8263   2.430  10.700   4.160
  864POPC   D2A 8264   2.500  10.300   4.370
  864POPC   C3A 8265   2.380  10.120   4.790
  864POPC   C4A 8266   2.560   9.930   5.140
  864POPC   C1B 8267   1.910  10.820   4.310
  864POPC   C2B 8268   1.760  10.810   4.750
  864POPC   C3B 8269   1.670  10.730   5.150
  864POPC   C4B 8270   1.540  10.770   5.610
  865POPC   NC3 8271   0.180  11.390   3.720
  865POPC   PO4 8272   0.140  11.020   3.860
  865POPC   GL1 8273   0.150  11.080   4.220
  865POPC   GL2 8274   0.330  11.220   4.320
  865POPC   C1A 8275   0.270  10.840   4.610
  865POPC   D2A 8276   0.240  10.700   5.070
  865POPC   C3A 8277   0.450  10.880   5.460
  865POPC   C4A 8278   0.610  10.890   5.890
  865POPC   C1B 8279   0.400  11.450   4.680
  865POPC   C2B 8280   0.460  11.420   5.180
  865POPC   C3B 8281   0.670  11.390   5.620
  865POPC   C4B 8282   0.860  11.400   5.950
  866POPC   NC3 8283   5.250   0.390   3.390
  866POPC   PO4 8284   5.160   0.760   3.330
  866POPC   GL1 8285   4.970   0.600   3.670
  866POPC   GL2 8286   4.950   0.810   3.850
  866POPC   C1A 8287   4.520   0.450   3.880
  866POPC   D2A 8288   4.030   0.430   3.870
  866POPC   C3A 8289   3.720   0.140   4.060
  866POPC   C4A 8290   3.660   0.010   4.500
  866POPC   C1B 8291   5.090   0.910   4.240
  866POPC   C2B 8292   5.080   1.070   4.690
  866POPC   C3B 8293   4.900   1.020   5.110
  866POPC   C4B 8294   4.850   0.720   5.470
  867POPC   NC3 8295  14.180   6.000   4.070
  867POPC   PO4 8296  13.920   5.750   4.240
  867POPC   GL1 8297  13.880   6.010   4.540
  867POPC   GL2 8298  14.160   6.020   4.580
  867POPC   C1A 8299  13.750   6.090   4.980
  867POPC   D2A 8300  13.940   6.320   5.350
  867POPC   C3A 8301  14.010   6.050   5.700
  867POPC   C4A 8302  14.190   5.920   6.090
  867POPC   C1B 8303  14.320   5.840   4.970
  867POPC   C2B 8304  14.650   5.690   5.290
  867POPC   C3B 8305  14.780   5.440   5.600
  867POPC   C4B 8306  14.710   5.260   6.040
  868POPC   NC3 8307  17.800   0.440   3.080
  868POPC   PO4 8308  18.110   0.650   3.210
  868POPC   GL1 8309  18.260   0.740   3.570
  868POPC   GL2 8310  18.060   0.490   3.750
  868POPC   C1A 8311  18.550   0.550   3.870
  868POPC   D2A 8312  18.720   0.870   4.130
  868POPC   C3A 8313  19.100   1.090   4.310
  868POPC   C4A 8314  19.050   1.370   4.670
  868POPC   C1B 8315  18.010   0.560   4.170
  868POPC   C2B 8316  18.030   0.170   4.420
  868POPC   C3B 8317  17.810  -0.160   4.670
  868POPC   C4B 8318  17.590  -0.520   4.800
  869POPC   NC3 8319   2.170   7.450   3.690
  869POPC   PO4 8320   1.820   7.290   3.710
  869POPC   GL1 8321   1.770   7.100   4.060
  869POPC   GL2 8322   1.520   7.040   4.240
  869POPC   C1A 8323   1.950   7.210   4.520
  869POPC   D2A 8324   1.860   7.080   4.980
  869POPC   C3A 8325   1.480   7.150   5.260
  869POPC   C4A 8326   1.170   7.120   5.610
  869POPC   C1B 8327   1.410   6.890   4.650
  869POPC   C2B 8328   1.070   6.870   5.030
  869POPC   C3B 8329   0.890   6.770   5.440
  869POPC   C4B 8330   0.870   6.860   5.910
  870POPC   NC3 8331   1.180   9.170   3.810
  870POPC   PO4 8332   1.010   9.530   3.680
  870POPC   GL1 8333   1.260   9.650   3.990
  870POPC   GL2 8334   1.560   9.650   4.120
  870POPC   C1A 8335   1.160   9.270   4.290
  870POPC   D2A 8336   0.850   8.960   4.290
  870POPC   C3A 8337   0.820   8.540   4.470
  870POPC   C4A 8338   0.550   8.130   4.420
  870POPC   C1B 8339   1.290   9.680   4.540
  870POPC   C2B 8340   1.100   9.640   4.970
  870POPC   C3B 8341   1.180   9.560   5.400
  870POPC   C4B 8342   1.200   9.510   5.850
  871POPC   NC3 8343  15.460   5.540   3.990
  871POPC   PO4 8344  15.650   5.200   3.900
  871POPC   GL1 8345  15.680   5.030   4.200
  871POPC   GL2 8346  15.910   4.940   4.330
  871POPC   C1A 8347  15.350   4.740   4.250
  871POPC   D2A 8348  15.300   4.380   4.550
  871POPC   C3A 8349  15.580   4.240   4.840
  871POPC   C4A 8350  15.630   4.270   5.280
  871POPC   C1B 8351  16.160   5.290   4.560
  871POPC   C2B 8352  16.240   5.610   4.820
  871POPC   C3B 8353  16.120   5.980   5.140
  871POPC   C4B 8354  16.000   6.150   5.550
  872POPC   NC3 8355  14.700   8.530   4.370
  872POPC   PO4 8356  15.050   8.680   4.300
  872POPC   GL1 8357  15.170   8.680   4.720
  872POPC   GL2 8358  15.040   8.420   4.780
  872POPC   C1A 8359  15.330   8.810   5.150
  872POPC   D2A 8360  15.320   9.080   5.500
  872POPC   C3A 8361  15.300   9.390   5.830
  872POPC   C4A 8362  15.350   9.540   6.210
  872POPC   C1B 8363  14.700   8.170   5.060
  872POPC   C2B 8364  14.540   8.180   5.420
  872POPC   C3B 8365  14.610   7.930   5.830
  872POPC   C4B 8366  14.520   7.520   5.990
  873POPC   NC3 8367   3.450   2.480   3.210
  873POPC   PO4 8368   3.640   2.790   3.230
  873POPC   GL1 8369   3.890   2.590   3.520
  873POPC   GL2 8370   3.780   2.330   3.640
  873POPC   C1A 8371   4.210   2.490   3.820
  873POPC   D2A 8372   4.370   2.240   4.210
  873POPC   C3A 8373   4.730   2.340   4.400
  873POPC   C4A 8374   5.110   2.420   4.660
  873POPC   C1B 8375   3.820   2.230   4.090
  873POPC   C2B 8376   4.040   2.580   4.370
  873POPC   C3B 8377   4.280   2.780   4.720
  873POPC   C4B 8378   4.630   3.000   4.660
  874POPC   NC3 8379   9.250   1.760   3.270
  874POPC   PO4 8380   9.450   1.900   2.940
  874POPC   GL1 8381   9.690   1.700   3.220
  874POPC   GL2 8382   9.960   1.730   3.410
  874POPC   C1A 8383   9.860   1.270   3.230
  874POPC   D2A 8384   9.870   1.030   3.640
  874POPC   C3A 8385   9.600   1.110   3.990
  874POPC   C4A 8386   9.320   1.140   4.390
  874POPC   C1B 8387   9.890   1.550   3.850
  874POPC   C2B 8388   9.900   1.390   4.270
  874POPC   C3B 8389  10.020   1.180   4.640
  874POPC   C4B 8390  10.400   1.390   4.850
  875POPC   NC3 8391   7.390   5.390   3.320
  875POPC   PO4 8392   7.340   4.960   3.350
  875POPC   GL1 8393   7.420   4.800   3.720
  875POPC   GL2 8394   7.320   5.020   3.870
  875POPC   C1A 8395   7.390   4.590   4.140
  875POPC   D2A 8396   7.200   4.570   4.570
  875POPC   C3A 8397   7.200   4.610   4.980
  875POPC   C4A 8398   7.250   4.650   5.490
  875POPC   C1B 8399   7.160   5.400   4.130
  875POPC   C2B 8400   6.970   5.510   4.510
  875POPC   C3B 8401   7.050   5.860   4.780
  875POPC   C4B 8402   7.060   6.310   4.780
  876POPC   NC3 8403   9.280  15.590   3.490
  876POPC   PO4 8404   9.560  15.380   3.300
  876POPC   GL1 8405   9.860  15.470   3.520
  876POPC   GL2 8406   9.770  15.710   3.610
  876POPC   C1A 8407   9.990  15.310   3.940
  876POPC   D2A 8408  10.220  15.460   4.290
  876POPC   C3A 8409  10.480  15.770   4.460
  876POPC   C4A 8410  10.940  15.870   4.610
  876POPC   C1B 8411   9.820  15.830   4.060
  876POPC   C2B 8412   9.970  15.960   4.500
  876POPC   C3B 8413  10.240  15.830   4.890
  876POPC   C4B 8414  10.330  15.640   5.330
  877POPC   NC3 8415  16.870  14.030   3.860
  877POPC   PO4 8416  17.180  14.210   3.680
  877POPC   GL1 8417  17.210  14.490   4.060
  877POPC   GL2 8418  16.930  14.530   3.960
  877POPC   C1A 8419  17.150  14.900   4.170
  877POPC   D2A 8420  17.010  14.950   4.590
  877POPC   C3A 8421  17.170  14.970   4.990
  877POPC   C4A 8422  17.450  14.730   5.260
  877POPC   C1B 8423  16.690  14.680   4.370
  877POPC   C2B 8424  16.550  14.910   4.760
  877POPC   C3B 8425  16.180  15.010   4.990
  877POPC   C4B 8426  16.060  14.890   5.410
  878POPC   NC3 8427   0.360  13.770   3.440
  878POPC   PO4 8428   0.460  13.380   3.310
  878POPC   GL1 8429   0.550  13.130   3.610
  878POPC   GL2 8430   0.580  13.350   3.790
  878POPC   C1A 8431   0.890  12.890   3.830
  878POPC   D2A 8432   1.100  12.800   4.230
  878POPC   C3A 8433   1.490  12.990   4.480
  878POPC   C4A 8434   1.610  12.800   4.860
  878POPC   C1B 8435   0.460  13.590   4.110
  878POPC   C2B 8436   0.390  13.890   4.430
  878POPC   C3B 8437   0.240  14.220   4.770
  878POPC   C4B 8438   0.330  14.470   5.090
  879POPC   NC3 8439   8.630  16.590   2.800
  879POPC   PO4 8440   8.330  16.570   3.010
  879POPC   GL1 8441   8.280  16.370   3.380
  879POPC   GL2 8442   8.560  16.430   3.500
  879POPC   C1A 8443   8.200  16.520   3.800
  879POPC   D2A 8444   8.090  16.740   4.240
  879POPC   C3A 8445   8.130  16.480   4.630
  879POPC   C4A 8446   8.060  16.180   5.000
  879POPC   C1B 8447   8.650  16.260   3.910
  879POPC   C2B 8448   8.770  16.220   4.370
  879POPC   C3B 8449   8.650  16.390   4.800
  879POPC   C4B 8450   8.620  16.380   5.250
  880POPC   NC3 8451  15.610   8.610   4.270
  880POPC   PO4 8452  15.420   8.380   4.480
  880POPC   GL1 8453  15.540   8.360   4.760
  880POPC   GL2 8454  15.760   8.520   4.870
  880POPC   C1A 8455  15.310   8.260   5.150
  880POPC   D2A 8456  15.050   8.070   5.500
  880POPC   C3A 8457  14.780   7.740   5.410
  880POPC   C4A 8458  14.320   7.650   5.480
  880POPC   C1B 8459  16.090   8.800   5.010
  880POPC   C2B 8460  16.430   8.760   5.350
  880POPC   C3B 8461  16.300   8.550   5.700
  880POPC   C4B 8462  15.940   8.660   5.890
  881POPC   NC3 8463   4.240  12.060   3.630
  881POPC   PO4 8464   3.900  11.990   3.340
  881POPC   GL1 8465   3.800  12.020   3.740
  881POPC   GL2 8466   3.810  11.680   3.790
  881POPC   C1A 8467   3.860  12.300   4.100
  881POPC   D2A 8468   4.160  12.360   4.400
  881POPC   C3A 8469   4.590  12.540   4.230
  881POPC   C4A 8470   4.860  12.870   4.280
  881POPC   C1B 8471   3.590  11.850   4.110
  881POPC   C2B 8472   3.620  11.910   4.570
  881POPC   C3B 8473   3.920  12.170   4.830
  881POPC   C4B 8474   4.200  12.100   5.200
  882POPC   NC3 8475  16.760   7.740   4.040
  882POPC   PO4 8476  17.060   7.610   4.300
  882POPC   GL1 8477  16.820   7.550   4.630
  882POPC   GL2 8478  16.890   7.390   4.910
  882POPC   C1A 8479  16.430   7.640   4.840
  882POPC   D2A 8480  16.100   7.730   5.230
  882POPC   C3A 8481  16.200   7.290   5.440
  882POPC   C4A 8482  16.470   6.970   5.340
  882POPC   C1B 8483  16.710   7.610   5.280
  882POPC   C2B 8484  16.850   7.970   5.540
  882POPC   C3B 8485  16.950   8.300   5.860
  882POPC   C4B 8486  16.720   8.700   6.030
  883POPC   NC3 8487   7.030  14.020   3.070
  883POPC   PO4 8488   7.370  13.910   3.120
  883POPC   GL1 8489   7.240  14.100   3.510
  883POPC   GL2 8490   7.100  13.830   3.600
  883POPC   C1A 8491   7.420  14.180   3.940
  883POPC   D2A 8492   7.260  13.940   4.320
  883POPC   C3A 8493   7.350  14.120   4.720
  883POPC   C4A 8494   7.380  14.350   5.130
  883POPC   C1B 8495   7.140  13.630   3.990
  883POPC   C2B 8496   7.120  13.230   4.270
  883POPC   C3B 8497   7.310  12.970   4.520
  883POPC   C4B 8498   7.330  13.140   4.930
  884POPC   NC3 8499  17.630   8.590   4.440
  884POPC   PO4 8500  17.830   8.820   4.200
  884POPC   GL1 8501  18.150   8.700   4.430
  884POPC   GL2 8502  18.380   8.890   4.520
  884POPC   C1A 8503  18.120   8.360   4.760
  884POPC   D2A 8504  18.180   7.960   4.750
  884POPC   C3A 8505  17.840   7.780   4.910
  884POPC   C4A 8506  17.670   7.690   5.340
  884POPC   C1B 8507  18.410   8.950   4.990
  884POPC   C2B 8508  18.360   9.050   5.480
  884POPC   C3B 8509  18.180   8.910   5.900
  884POPC   C4B 8510  17.970   9.100   6.280
  885POPC   NC3 8511   5.980  13.660   2.860
  885POPC   PO4 8512   5.690  13.770   3.110
  885POPC   GL1 8513   5.760  13.750   3.510
  885POPC   GL2 8514   5.980  13.540   3.670
  885POPC   C1A 8515   5.740  14.070   3.880
  885POPC   D2A 8516   5.490  14.450   4.090
  885POPC   C3A 8517   5.180  14.480   4.380
  885POPC   C4A 8518   4.860  14.550   4.680
  885POPC   C1B 8519   6.060  13.720   4.070
  885POPC   C2B 8520   6.210  13.530   4.430
  885POPC   C3B 8521   6.320  13.360   4.830
  885POPC   C4B 8522   6.410  13.470   5.240
  886POPC   NC3 8523   1.640  11.480   3.660
  886POPC   PO4 8524   2.010  11.530   3.700
  886POPC   GL1 8525   2.060  11.510   4.050
  886POPC   GL2 8526   2.180  11.260   4.110
  886POPC   C1A 8527   2.280  11.670   4.430
  886POPC   D2A 8528   2.070  11.860   4.780
  886POPC   C3A 8529   1.740  11.730   5.030
  886POPC   C4A 8530   1.340  11.660   5.230
  886POPC   C1B 8531   2.530  11.160   4.450
  886POPC   C2B 8532   2.620  11.120   4.870
  886POPC   C3B 8533   3.000  10.960   5.180
  886POPC   C4B 8534   3.230  11.020   5.570
  887POPC   NC3 8535   6.740  13.170   3.060
  887POPC   PO4 8536   6.350  13.310   3.030
  887POPC   GL1 8537   6.460  13.390   3.430
  887POPC   GL2 8538   6.460  13.150   3.610
  887POPC   C1A 8539   6.630  13.660   3.760
  887POPC   D2A 8540   6.790  13.900   4.120
  887POPC   C3A 8541   6.490  14.080   4.460
  887POPC   C4A 8542   6.320  14.310   4.810
  887POPC   C1B 8543   6.210  13.210   4.010
  887POPC   C2B 8544   6.000  13.040   4.410
  887POPC   C3B 8545   5.840  13.210   4.830
  887POPC   C4B 8546   5.570  13.620   4.910
  888POPC   NC3 8547   4.620  16.170   2.490
  888POPC   PO4 8548   4.730  15.820   2.680
  888POPC   GL1 8549   4.430  15.790   2.940
  888POPC   GL2 8550   4.320  16.050   2.930
  888POPC   C1A 8551   4.380  15.980   3.380
  888POPC   D2A 8552   4.170  16.080   3.830
  888POPC   C3A 8553   3.860  15.970   4.110
  888POPC   C4A 8554   3.510  16.140   4.340
  888POPC   C1B 8555   4.440  16.460   3.160
  888POPC   C2B 8556   4.370  16.480   3.640
  888POPC   C3B 8557   4.260  16.580   4.050
  888POPC   C4B 8558   4.430  16.850   4.390
  889POPC   NC3 8559   5.280   9.910   3.740
  889POPC   PO4 8560   5.100  10.210   3.850
  889POPC   GL1 8561   4.880  10.180   4.180
  889POPC   GL2 8562   5.060  10.170   4.380
  889POPC   C1A 8563   4.560   9.880   4.420
  889POPC   D2A 8564   4.310   9.870   4.790
  889POPC   C3A 8565   4.040  10.240   4.870
  889POPC   C4A 8566   4.050  10.650   5.110
  889POPC   C1B 8567   4.950   9.960   4.770
  889POPC   C2B 8568   4.680  10.000   5.150
  889POPC   C3B 8569   4.240  10.070   5.260
  889POPC   C4B 8570   3.940  10.350   5.500
  890POPC   NC3 8571   6.760  16.010   2.860
  890POPC   PO4 8572   7.020  15.750   2.650
  890POPC   GL1 8573   7.010  15.670   3.060
  890POPC   GL2 8574   7.070  15.910   3.210
  890POPC   C1A 8575   6.830  15.450   3.380
  890POPC   D2A 8576   6.540  15.120   3.570
  890POPC   C3A 8577   6.430  15.080   4.020
  890POPC   C4A 8578   6.290  14.960   4.490
  890POPC   C1B 8579   6.970  15.980   3.620
  890POPC   C2B 8580   6.900  15.920   4.040
  890POPC   C3B 8581   6.840  16.090   4.530
  890POPC   C4B 8582   6.870  16.110   5.010
  891POPC   NC3 8583   3.450  11.500   3.510
  891POPC   PO4 8584   3.060  11.580   3.440
  891POPC   GL1 8585   3.010  11.750   3.690
  891POPC   GL2 8586   3.150  11.600   3.940
  891POPC   C1A 8587   2.850  11.970   4.060
  891POPC   D2A 8588   2.520  12.150   4.310
  891POPC   C3A 8589   2.470  12.150   4.770
  891POPC   C4A 8590   2.760  12.000   5.030
  891POPC   C1B 8591   3.210  11.690   4.370
  891POPC   C2B 8592   3.230  11.860   4.860
  891POPC   C3B 8593   3.160  12.120   5.270
  891POPC   C4B 8594   3.110  12.550   5.470
  892POPC   NC3 8595   7.890   9.000   4.380
  892POPC   PO4 8596   7.910   9.000   4.770
  892POPC   GL1 8597   7.460   8.990   4.720
  892POPC   GL2 8598   7.360   8.900   4.500
  892POPC   C1A 8599   7.190   9.320   4.810
  892POPC   D2A 8600   6.830   9.630   4.960
  892POPC   C3A 8601   6.590   9.960   4.720
  892POPC   C4A 8602   6.220  10.200   4.540
  892POPC   C1B 8603   7.010   8.740   4.810
  892POPC   C2B 8604   6.610   8.720   5.120
  892POPC   C3B 8605   6.300   8.400   5.370
  892POPC   C4B 8606   6.320   8.100   5.680
  893POPC   NC3 8607   2.650  14.430   3.310
  893POPC   PO4 8608   2.380  14.520   3.090
  893POPC   GL1 8609   2.300  14.700   3.510
  893POPC   GL2 8610   2.190  14.980   3.600
  893POPC   C1A 8611   2.630  14.860   3.800
  893POPC   D2A 8612   2.730  15.280   3.960
  893POPC   C3A 8613   3.090  15.330   4.220
  893POPC   C4A 8614   3.310  15.590   4.590
  893POPC   C1B 8615   2.150  14.880   4.090
  893POPC   C2B 8616   2.240  14.670   4.490
  893POPC   C3B 8617   2.350  15.000   4.840
  893POPC   C4B 8618   2.690  15.320   4.870
  894POPC   NC3 8619  16.870  12.560   3.800
  894POPC   PO4 8620  16.690  12.880   3.790
  894POPC   GL1 8621  16.850  13.170   4.130
  894POPC   GL2 8622  16.830  13.350   3.890
  894POPC   C1A 8623  16.660  13.290   4.520
  894POPC   D2A 8624  16.410  13.160   4.850
  894POPC   C3A 8625  16.650  13.230   5.200
  894POPC   C4A 8626  16.450  13.380   5.620
  894POPC   C1B 8627  16.760  13.660   4.230
  894POPC   C2B 8628  16.830  13.780   4.670
  894POPC   C3B 8629  16.840  14.070   4.980
  894POPC   C4B 8630  16.970  14.280   5.380
  895POPC   NC3 8631  15.950  15.870   2.510
  895POPC   PO4 8632  15.810  15.570   2.730
  895POPC   GL1 8633  15.710  15.560   3.140
  895POPC   GL2 8634  15.440  15.630   3.310
  895POPC   C1A 8635  15.780  15.710   3.620
  895POPC   D2A 8636  15.590  15.760   4.070
  895POPC   C3A 8637  15.400  15.980   4.420
  895POPC   C4A 8638  15.190  16.060   4.780
  895POPC   C1B 8639  15.300  15.540   3.750
  895POPC   C2B 8640  15.170  15.530   4.170
  895POPC   C3B 8641  15.140  15.590   4.640
  895POPC   C4B 8642  15.250  15.310   4.980
  896POPC   NC3 8643   6.940  10.020   4.270
  896POPC   PO4 8644   6.650   9.970   4.020
  896POPC   GL1 8645   6.500   9.670   4.300
  896POPC   GL2 8646   6.440   9.360   4.310
  896POPC   C1A 8647   6.410   9.540   4.770
  896POPC   D2A 8648   6.230   9.320   5.130
  896POPC   C3A 8649   6.280   8.990   5.510
  896POPC   C4A 8650   6.610   9.080   5.770
  896POPC   C1B 8651   6.010   9.200   4.600
  896POPC   C2B 8652   5.660   9.310   4.840
  896POPC   C3B 8653   5.510   9.690   5.120
  896POPC   C4B 8654   5.320  10.080   5.100
  897POPC   NC3 8655   8.430   3.250   2.830
  897POPC   PO4 8656   8.720   2.970   2.960
  897POPC   GL1 8657   8.800   3.010   3.310
  897POPC   GL2 8658   9.030   3.020   3.360
  897POPC   C1A 8659   8.400   3.070   3.570
  897POPC   D2A 8660   8.300   2.890   3.990
  897POPC   C3A 8661   7.980   3.080   4.240
  897POPC   C4A 8662   7.930   3.090   4.690
  897POPC   C1B 8663   8.930   2.970   3.760
  897POPC   C2B 8664   8.820   2.900   4.190
  897POPC   C3B 8665   8.560   3.040   4.440
  897POPC   C4B 8666   8.710   3.190   4.880
  898POPC   NC3 8667  16.580  15.290   3.210
  898POPC   PO4 8668  16.840  14.980   3.120
  898POPC   GL1 8669  16.970  15.010   3.510
  898POPC   GL2 8670  16.710  14.980   3.650
  898POPC   C1A 8671  17.020  15.300   3.900
  898POPC   D2A 8672  17.210  15.480   4.300
  898POPC   C3A 8673  17.210  15.440   4.750
  898POPC   C4A 8674  17.240  15.590   5.140
  898POPC   C1B 8675  16.540  15.180   4.010
  898POPC   C2B 8676  16.230  15.140   4.330
  898POPC   C3B 8677  16.110  15.440   4.670
  898POPC   C4B 8678  16.070  15.520   5.080
  899POPC   NC3 8679   8.810  17.280   3.780
  899POPC   PO4 8680   8.760  17.050   3.470
  899POPC   GL1 8681   8.720  16.760   3.760
  899POPC   GL2 8682   9.040  16.630   3.760
  899POPC   C1A 8683   8.600  16.660   4.210
  899POPC   D2A 8684   8.410  16.920   4.600
  899POPC   C3A 8685   8.110  16.840   4.990
  899POPC   C4A 8686   7.710  16.620   5.220
  899POPC   C1B 8687   9.140  16.530   4.230
  899POPC   C2B 8688   8.930  16.700   4.630
  899POPC   C3B 8689   8.950  16.850   5.060
  899POPC   C4B 8690   9.270  16.930   5.350
  900POPC   NC3 8691  17.720   6.860   4.470
  900POPC   PO4 8692  17.750   6.520   4.270
  900POPC   GL1 8693  17.990   6.510   4.640
  900POPC   GL2 8694  17.840   6.280   4.720
  900POPC   C1A 8695  17.770   6.630   5.050
  900POPC   D2A 8696  17.840   6.550   5.490
  900POPC   C3A 8697  17.800   6.780   5.890
  900POPC   C4A 8698  17.540   7.010   6.250
  900POPC   C1B 8699  17.960   5.820   4.870
  900POPC   C2B 8700  18.190   5.680   5.200
  900POPC   C3B 8701  18.580   5.390   5.310
  900POPC   C4B 8702  18.550   5.150   5.720
  901POPC   NC3 8703   7.630   1.890   2.490
  901POPC   PO4 8704   7.740   1.490   2.570
  901POPC   GL1 8705   7.610   1.650   2.920
  901POPC   GL2 8706   7.710   1.810   3.040
  901POPC   C1A 8707   7.340   1.530   3.330
  901POPC   D2A 8708   7.020   1.520   3.720
  901POPC   C3A 8709   6.990   1.480   4.140
  901POPC   C4A 8710   6.750   1.240   4.470
  901POPC   C1B 8711   7.910   1.510   3.400
  901POPC   C2B 8712   7.990   1.260   3.790
  901POPC   C3B 8713   7.970   1.400   4.260
  901POPC   C4B 8714   8.140   1.610   4.640
  902POPC   NC3 8715  18.160   4.270   3.730
  902POPC   PO4 8716  18.350   4.020   3.490
  902POPC   GL1 8717  18.520   4.000   3.850
  902POPC   GL2 8718  18.800   3.960   3.840
  902POPC   C1A 8719  18.440   4.250   4.250
  902POPC   D2A 8720  18.570   4.600   4.510
  902POPC   C3A 8721  18.410   4.830   4.850
  902POPC   C4A 8722  18.070   4.740   5.070
  902POPC   C1B 8723  18.710   3.840   4.250
  902POPC   C2B 8724  18.620   3.800   4.660
  902POPC   C3B 8725  18.280   3.810   4.980
  902POPC   C4B 8726  17.950   3.590   5.220
  903POPC   NC3 8727   7.310   3.840   2.640
  903POPC   PO4 8728   7.400   3.700   3.050
  903POPC   GL1 8729   7.540   3.880   3.370
  903POPC   GL2 8730   7.280   3.930   3.520
  903POPC   C1A 8731   7.890   4.210   3.460
  903POPC   D2A 8732   8.190   4.240   3.860
  903POPC   C3A 8733   7.860   4.510   4.050
  903POPC   C4A 8734   7.700   4.530   4.510
  903POPC   C1B 8735   7.140   3.740   3.930
  903POPC   C2B 8736   7.440   3.590   4.260
  903POPC   C3B 8737   7.820   3.530   4.450
  903POPC   C4B 8738   8.230   3.520   4.710
  904POPC   NC3 8739   4.410   0.700   2.760
  904POPC   PO4 8740   4.050   0.690   2.590
  904POPC   GL1 8741   4.120   0.360   2.920
  904POPC   GL2 8742   4.020   0.610   3.110
  904POPC   C1A 8743   3.950   0.070   3.150
  904POPC   D2A 8744   3.930   0.030   3.620
  904POPC   C3A 8745   3.860  -0.300   3.940
  904POPC   C4A 8746   3.620  -0.510   4.280
  904POPC   C1B 8747   3.780   0.550   3.420
  904POPC   C2B 8748   3.500   0.220   3.580
  904POPC   C3B 8749   3.240   0.300   3.940
  904POPC   C4B 8750   2.840   0.260   4.160
  905POPC   NC3 8751  15.080  17.640   3.000
  905POPC   PO4 8752  14.900  17.450   2.710
  905POPC   GL1 8753  14.910  17.190   3.100
  905POPC   GL2 8754  14.970  17.310   3.450
  905POPC   C1A 8755  15.130  16.860   3.390
  905POPC   D2A 8756  15.320  16.870   3.880
  905POPC   C3A 8757  15.630  17.200   4.070
  905POPC   C4A 8758  16.010  17.390   4.270
  905POPC   C1B 8759  14.560  17.110   3.580
  905POPC   C2B 8760  14.170  17.100   3.830
  905POPC   C3B 8761  13.970  17.190   4.240
  905POPC   C4B 8762  13.960  17.580   4.520
  906POPC   NC3 8763   8.660  14.340   3.390
  906POPC   PO4 8764   8.740  14.150   3.740
  906POPC   GL1 8765   8.880  14.460   4.000
  906POPC   GL2 8766   8.830  14.230   4.250
  906POPC   C1A 8767   8.680  14.840   4.210
  906POPC   D2A 8768   8.600  15.330   4.140
  906POPC   C3A 8769   8.410  15.390   4.540
  906POPC   C4A 8770   8.450  15.300   5.030
  906POPC   C1B 8771   8.650  14.470   4.620
  906POPC   C2B 8772   8.590  14.700   5.070
  906POPC   C3B 8773   8.450  14.930   5.470
  906POPC   C4B 8774   8.640  14.980   5.880
  907POPC   NC3 8775   2.740  15.170   2.730
  907POPC   PO4 8776   2.400  15.050   2.890
  907POPC   GL1 8777   2.300  15.320   3.180
  907POPC   GL2 8778   2.040  15.400   3.240
  907POPC   C1A 8779   2.680  15.530   3.330
  907POPC   D2A 8780   2.850  15.690   3.700
  907POPC   C3A 8781   2.850  15.740   4.170
  907POPC   C4A 8782   2.960  15.940   4.600
  907POPC   C1B 8783   2.290  15.480   3.630
  907POPC   C2B 8784   2.370  15.820   3.950
  907POPC   C3B 8785   2.420  16.030   4.370
  907POPC   C4B 8786   2.280  16.250   4.750
  908POPC   NC3 8787  15.760  12.460   3.880
  908POPC   PO4 8788  15.920  12.120   3.740
  908POPC   GL1 8789  16.020  11.910   4.000
  908POPC   GL2 8790  15.830  12.030   4.200
  908POPC   C1A 8791  16.060  11.570   4.340
  908POPC   D2A 8792  16.080  11.570   4.730
  908POPC   C3A 8793  16.280  11.800   5.000
  908POPC   C4A 8794  16.650  11.780   5.190
  908POPC   C1B 8795  15.660  11.810   4.570
  908POPC   C2B 8796  15.360  11.860   4.880
  908POPC   C3B 8797  15.220  12.140   5.230
  908POPC   C4B 8798  15.310  12.460   5.510
  909POPC   NC3 8799  18.150   9.160   4.160
  909POPC   PO4 8800  18.540   9.220   4.160
  909POPC   GL1 8801  18.500   9.330   4.500
  909POPC   GL2 8802  18.190   9.470   4.560
  909POPC   C1A 8803  18.680   9.360   4.880
  909POPC   D2A 8804  18.800   9.110   5.280
  909POPC   C3A 8805  18.850   9.250   5.670
  909POPC   C4A 8806  18.750   9.080   6.050
  909POPC   C1B 8807  18.110   9.340   5.010
  909POPC   C2B 8808  18.100   9.550   5.440
  909POPC   C3B 8809  18.320   9.910   5.640
  909POPC   C4B 8810  18.560  10.300   5.780
  910POPC   NC3 8811   2.500  11.710   3.730
  910POPC   PO4 8812   2.340  11.920   3.440
  910POPC   GL1 8813   2.320  12.130   3.740
  910POPC   GL2 8814   2.180  11.960   3.970
  910POPC   C1A 8815   2.600  12.450   3.890
  910POPC   D2A 8816   2.840  12.580   4.220
  910POPC   C3A 8817   2.690  12.700   4.630
  910POPC   C4A 8818   2.650  13.120   4.900
  910POPC   C1B 8819   1.910  12.070   4.290
  910POPC   C2B 8820   1.630  12.090   4.610
  910POPC   C3B 8821   1.260  12.410   4.650
  910POPC   C4B 8822   0.820  12.550   4.760
  911POPC   NC3 8823   0.850  12.450   3.550
  911POPC   PO4 8824   0.510  12.260   3.650
  911POPC   GL1 8825   0.670  12.070   4.040
  911POPC   GL2 8826   0.800  11.780   4.000
  911POPC   C1A 8827   0.810  12.190   4.450
  911POPC   D2A 8828   0.640  12.040   4.850
  911POPC   C3A 8829   0.790  11.870   5.260
  911POPC   C4A 8830   0.850  11.860   5.720
  911POPC   C1B 8831   0.820  11.670   4.450
  911POPC   C2B 8832   0.880  11.500   4.890
  911POPC   C3B 8833   0.990  11.210   5.260
  911POPC   C4B 8834   1.050  10.960   5.620
  912POPC   NC3 8835  11.320  10.820   4.950
  912POPC   PO4 8836  11.330  11.180   4.830
  912POPC   GL1 8837  11.590  11.230   5.130
  912POPC   GL2 8838  11.550  11.060   5.420
  912POPC   C1A 8839  11.390  11.500   5.440
  912POPC   D2A 8840  11.330  11.880   5.770
  912POPC   C3A 8841  11.710  11.920   5.800
  912POPC   C4A 8842  12.040  12.260   5.770
  912POPC   C1B 8843  12.000  11.000   5.310
  912POPC   C2B 8844  12.460  11.220   5.250
  912POPC   C3B 8845  12.650  11.460   4.920
  912POPC   C4B 8846  13.140  11.530   4.900
  913POPC   NC3 8847  13.100  14.560   3.050
  913POPC   PO4 8848  13.400  14.740   2.760
  913POPC   GL1 8849  13.520  14.760   3.110
  913POPC   GL2 8850  13.790  14.780   3.290
  913POPC   C1A 8851  13.450  15.120   3.370
  913POPC   D2A 8852  13.470  15.280   3.800
  913POPC   C3A 8853  13.070  15.290   4.050
  913POPC   C4A 8854  12.890  14.990   4.350
  913POPC   C1B 8855  13.580  14.530   3.610
  913POPC   C2B 8856  13.620  14.540   4.080
  913POPC   C3B 8857  13.580  14.360   4.520
  913POPC   C4B 8858  13.430  14.510   4.910
  914POPC   NC3 8859   9.710   0.890   2.940
  914POPC   PO4 8860  10.050   0.750   2.920
  914POPC   GL1 8861  10.020   0.800   3.310
  914POPC   GL2 8862  10.270   0.870   3.370
  914POPC   C1A 8863   9.900   0.510   3.660
  914POPC   D2A 8864   9.640   0.190   3.820
  914POPC   C3A 8865   9.650   0.160   4.310
  914POPC   C4A 8866   9.770   0.310   4.710
  914POPC   C1B 8867  10.350   0.680   3.770
  914POPC   C2B 8868  10.550   0.550   4.130
  914POPC   C3B 8869  10.590   0.360   4.490
  914POPC   C4B 8870  10.800   0.330   4.900
  915POPC   NC3 8871   4.040   4.310   3.030
  915POPC   PO4 8872   4.190   3.970   2.990
  915POPC   GL1 8873   4.020   3.690   3.290
  915POPC   GL2 8874   3.780   3.840   3.260
  915POPC   C1A 8875   3.870   3.370   3.650
  915POPC   D2A 8876   3.600   3.000   3.700
  915POPC   C3A 8877   3.710   2.830   4.080
  915POPC   C4A 8878   3.620   2.900   4.530
  915POPC   C1B 8879   3.490   3.910   3.620
  915POPC   C2B 8880   3.460   4.020   4.040
  915POPC   C3B 8881   3.440   3.880   4.500
  915POPC   C4B 8882   3.400   4.070   4.940
  916POPC   NC3 8883   3.070   5.150   3.680
  916POPC   PO4 8884   3.050   4.850   3.460
  916POPC   GL1 8885   3.400   4.780   3.730
  916POPC   GL2 8886   3.590   4.930   3.700
  916POPC   C1A 8887   3.430   4.560   4.110
  916POPC   D2A 8888   3.750   4.270   4.370
[truncated: 1,049,447 more chars]
