# Supplementary material for: Phospholipids are imported into mitochondria by VDAC, a dimeric beta barrel scramblase
Source: Nat Commun. 2023 Dec 8;14:8115. doi: 10.1038/s41467-023-43570-y (PMC10709637; doi:10.1038/s41467-023-43570-y)
Supplement: Supplementary file 6 — Source Data [file 41467_2023_43570_MOESM6_ESM.zip › Fig 4/fig4-f/snapshot.gro]

generated by VMD, t= 0.000000
32207
    1MET    BB     1   9.610   5.480   6.540
    1MET    SC1    2   9.660   5.340   6.240
    2ALA    BB     3   9.330   5.330   6.650
    2ALA    SC1    4   9.320   5.200   6.410
    3VAL    BB     5   9.120   5.540   6.500
    3VAL    SC1    6   9.130   5.780   6.660
    4PRO    BB     7   9.080   5.530   6.170
    4PRO    SC1    8   9.200   5.260   6.070
    5PRO    BB     9   9.110   5.650   5.890
    5PRO    SC1   10   9.460   5.630   5.970
    6THR    BB    11   9.000   5.730   5.600
    6THR    SC1   12   8.760   5.540   5.620
    7TYR    BB    13   9.040   5.750   5.310
    7TYR    SC1   14   9.210   5.490   5.260
    7TYR    SC2   15   9.510   5.480   5.210
    7TYR    SC3   16   9.320   5.440   4.990
    7TYR    SC4   17   9.600   5.490   4.940
    8ALA    BB    18   9.100   6.020   5.180
    8ALA    SC1   19   8.940   6.010   4.970
    9ASP    BB    20   9.310   6.130   5.380
    9ASP    SC1   21   9.470   6.310   5.200
   10LEU    BB    22   9.530   5.900   5.400
   10LEU    SC1   23   9.450   5.580   5.550
   11GLY    BB    24   9.790   6.100   5.410
   12LYS    BB    25   9.730   6.380   5.600
   12LYS    SC1   26   9.450   6.420   5.660
   12LYS    SC2   27   9.380   6.760   5.590
   13SER    BB    28  10.030   6.450   5.720
   13SER    SC1   29   9.990   6.280   5.940
   14ALA    BB    30  10.120   6.560   5.450
   14ALA    SC1   31  10.320   6.420   5.330
   15ARG    BB    32   9.880   6.740   5.330
   15ARG    SC1   33   9.890   6.550   5.110
   15ARG    SC2   34  10.140   6.350   4.950
   16ASP    BB    35   9.870   6.930   5.590
   16ASP    SC1   36  10.080   6.880   5.900
   17VAL    BB    37  10.170   7.060   5.510
   17VAL    SC1   38  10.390   6.880   5.500
   18PHE    BB    39  10.150   7.160   5.190
   18PHE    SC1   40  10.360   7.400   5.310
   18PHE    SC2   41  10.470   7.640   5.090
   18PHE    SC3   42  10.330   7.740   5.330
   19THR    BB    43   9.850   7.310   5.300
   19THR    SC1   44   9.660   7.200   5.090
   20LYS    BB    45   9.940   7.500   5.510
   20LYS    SC1   46   9.680   7.570   5.660
   20LYS    SC2   47   9.460   7.640   5.440
   21GLY    BB    48  10.010   7.810   5.500
   22TYR    BB    49   9.860   7.840   5.180
   22TYR    SC1   50  10.020   7.770   4.910
   22TYR    SC2   51  10.130   7.500   4.900
   22TYR    SC3   52  10.000   7.600   4.650
   22TYR    SC4   53  10.070   7.330   4.670
   23GLY    BB    54   9.770   8.110   4.950
   24PHE    BB    55   9.820   8.220   4.670
   24PHE    SC1   56   9.830   7.930   4.570
   24PHE    SC2   57   9.940   8.010   4.260
   24PHE    SC3   58  10.030   7.750   4.360
   25GLY    BB    59   9.650   8.430   4.530
   26LEU    BB    60   9.500   8.580   4.800
   26LEU    SC1   61   9.390   8.220   4.890
   27ILE    BB    62   9.200   8.590   4.960
   27ILE    SC1   63   9.090   8.890   4.840
   28LYS    BB    64   9.130   8.540   5.330
   28LYS    SC1   65   9.050   8.260   5.190
   28LYS    SC2   66   8.750   8.080   5.280
   29LEU    BB    67   8.910   8.660   5.540
   29LEU    SC1   68   8.890   9.010   5.490
   30ASP    BB    69   8.830   8.530   5.840
   30ASP    SC1   70   8.720   8.290   5.660
   31LEU    BB    71   8.540   8.590   6.070
   31LEU    SC1   72   8.570   8.940   6.140
   32LYS    BB    73   8.530   8.450   6.380
   32LYS    SC1   74   8.610   8.190   6.310
   32LYS    SC2   75   8.740   8.020   6.040
   33THR    BB    76   8.240   8.340   6.570
   33THR    SC1   77   8.180   8.640   6.540
   34LYS    BB    78   8.200   8.220   6.900
   34LYS    SC1   79   8.190   8.520   7.090
   34LYS    SC2   80   7.970   8.490   7.380
   35SER    BB    81   7.940   8.140   7.090
   35SER    SC1   82   7.670   8.250   7.140
   36GLU    BB    83   7.960   8.030   7.400
   36GLU    SC1   84   8.360   8.070   7.420
   37ASN    BB    85   7.630   7.930   7.360
   37ASN    SC1   86   7.700   7.690   7.550
   38GLY    BB    87   7.540   7.910   7.030
   39LEU    BB    88   7.590   8.160   6.750
   39LEU    SC1   89   7.280   8.140   6.540
   40GLU    BB    90   7.840   8.040   6.520
   40GLU    SC1   91   7.910   7.690   6.720
   41PHE    BB    92   8.000   8.220   6.300
   41PHE    SC1   93   7.800   8.490   6.380
   41PHE    SC2   94   7.570   8.720   6.310
   41PHE    SC3   95   7.460   8.480   6.420
   42THR    BB    96   8.060   8.260   5.990
   42THR    SC1   97   8.290   8.060   5.990
   43SER    BB    98   8.280   8.470   5.770
   43SER    SC1   99   8.050   8.600   5.750
   44SER    BB   100   8.320   8.420   5.430
   44SER    SC1  101   8.380   8.150   5.520
   45GLY    BB   102   8.610   8.530   5.240
   46SER    BB   103   8.760   8.420   4.940
   46SER    SC1  104   8.810   8.130   4.900
   47ALA    BB   105   8.970   8.480   4.720
   47ALA    SC1  106   8.800   8.590   4.530
   48ASN    BB   107   9.090   8.200   4.530
   48ASN    SC1  108   9.040   7.900   4.680
   49THR    BB   109   9.380   8.070   4.420
   49THR    SC1  110   9.460   7.900   4.660
   50GLU    BB   111   9.300   7.790   4.240
   50GLU    SC1  112   9.650   7.640   4.230
   51THR    BB   113   9.030   7.930   4.120
   51THR    SC1  114   8.760   7.840   4.230
   52THR    BB   115   9.010   8.220   4.170
   52THR    SC1  116   9.250   8.350   4.040
   53LYS    BB   117   8.720   8.330   4.250
   53LYS    SC1  118   8.770   8.600   4.110
   53LYS    SC2  119   8.680   8.930   4.000
   54VAL    BB   120   8.420   8.300   4.480
   54VAL    SC1  121   8.570   8.070   4.570
   55THR    BB   122   8.370   8.480   4.770
   55THR    SC1  123   8.440   8.770   4.720
   56GLY    BB   124   8.090   8.410   4.970
   57SER    BB   125   8.020   8.350   5.330
   57SER    SC1  126   8.100   8.050   5.320
   58LEU    BB   127   7.720   8.260   5.500
   58LEU    SC1  128   7.490   8.530   5.510
   59GLU    BB   129   7.800   8.080   5.820
   59GLU    SC1  130   8.050   7.830   5.690
   60THR    BB   131   7.540   7.930   6.050
   60THR    SC1  132   7.560   8.180   6.210
   61LYS    BB   133   7.500   7.790   6.390
   61LYS    SC1  134   7.760   7.610   6.320
   61LYS    SC2  135   8.020   7.780   6.150
   62TYR    BB   136   7.390   7.490   6.520
   62TYR    SC1  137   7.140   7.590   6.360
   62TYR    SC2  138   7.220   7.660   6.080
   62TYR    SC3  139   7.070   7.860   6.250
   62TYR    SC4  140   7.110   7.900   5.970
   63ARG    BB   141   7.500   7.380   6.830
   63ARG    SC1  142   7.740   7.250   6.630
   63ARG    SC2  143   7.890   7.020   6.820
   64TRP    BB   144   7.440   7.060   6.980
   64TRP    SC1  145   7.160   7.070   6.870
   64TRP    SC2  146   7.020   7.320   7.040
   64TRP    SC3  147   7.030   7.310   6.800
   64TRP    SC4  148   7.030   7.310   6.570
   64TRP    SC5  149   6.910   7.540   6.710
   65THR    BB   150   7.620   6.940   7.240
   65THR    SC1  151   7.800   6.720   7.110
   66GLU    BB   152   7.440   6.720   7.370
   66GLU    SC1  153   7.650   6.520   7.640
   67TYR    BB   154   7.280   6.590   7.150
   67TYR    SC1  155   7.000   6.710   7.060
   67TYR    SC2  156   6.880   6.800   6.800
   67TYR    SC3  157   6.840   6.960   7.050
   67TYR    SC4  158   6.760   7.050   6.790
   68GLY    BB   159   7.420   6.600   6.840
   69LEU    BB   160   7.420   6.900   6.650
   69LEU    SC1  161   7.160   6.790   6.450
   70THR    BB   162   7.570   7.020   6.330
   70THR    SC1  163   7.860   6.950   6.370
   71PHE    BB   164   7.470   7.310   6.200
   71PHE    SC1  165   7.180   7.200   6.120
   71PHE    SC2  166   6.930   7.420   6.040
   71PHE    SC3  167   7.040   7.260   5.820
   72THR    BB   168   7.540   7.410   5.860
   72THR    SC1  169   7.830   7.480   5.870
   73GLU    BB   170   7.480   7.730   5.710
   73GLU    SC1  171   7.130   7.610   5.610
   74LYS    BB   172   7.600   7.730   5.420
   74LYS    SC1  173   7.740   7.510   5.460
   74LYS    SC2  174   7.830   7.190   5.510
   75TRP    BB   175   7.630   8.020   5.220
   75TRP    SC1  176   7.380   8.110   5.340
   75TRP    SC2  177   7.360   8.150   5.670
   75TRP    SC3  178   7.170   8.100   5.530
   75TRP    SC4  179   6.980   8.070   5.400
   75TRP    SC5  180   6.950   8.060   5.690
   76ASN    BB   181   7.710   8.050   4.930
   76ASN    SC1  182   7.910   7.700   4.990
   77THR    BB   183   7.700   8.290   4.710
   77THR    SC1  184   7.950   8.300   4.540
   78ASP    BB   185   7.480   8.270   4.450
   78ASP    SC1  186   7.670   8.180   4.190
   79ASN    BB   187   7.400   7.960   4.500
   79ASN    SC1  188   7.050   7.910   4.660
   80THR    BB   189   7.500   7.740   4.730
   80THR    SC1  190   7.490   7.500   4.550
   81LEU    BB   191   7.290   7.600   4.960
   81LEU    SC1  192   7.200   7.880   5.130
   82GLY    BB   193   7.360   7.460   5.260
   83THR    BB   194   7.360   7.140   5.390
   83THR    SC1  195   7.130   6.990   5.500
   84GLU    BB   196   7.450   7.100   5.760
   84GLU    SC1  197   7.820   7.000   5.900
   85ILE    BB   198   7.370   6.780   5.890
   85ILE    SC1  199   7.060   6.670   5.990
   86THR    BB   200   7.480   6.670   6.210
   86THR    SC1  201   7.770   6.600   6.130
   87VAL    BB   202   7.480   6.330   6.340
   87VAL    SC1  203   7.200   6.380   6.370
   88GLU    BB   204   7.590   6.260   6.630
   88GLU    SC1  205   7.830   6.580   6.640
   89ASP    BB   206   7.580   5.930   6.780
   89ASP    SC1  207   7.910   5.910   6.870
   90GLN    BB   208   7.270   5.880   6.930
   90GLN    SC1  209   7.270   6.080   7.200
   91LEU    BB   210   7.250   5.550   6.880
   91LEU    SC1  211   6.910   5.630   6.840
   92ALA    BB   212   7.530   5.510   6.730
   92ALA    SC1  213   7.370   5.420   6.530
   93ARG    BB   214   7.840   5.420   6.840
   93ARG    SC1  215   7.760   5.490   7.130
   93ARG    SC2  216   7.580   5.770   7.280
   94GLY    BB   217   7.970   5.590   6.580
   95LEU    BB   218   7.780   5.810   6.410
   95LEU    SC1  219   7.630   5.540   6.240
   96LYS    BB   220   7.780   5.960   6.100
   96LYS    SC1  221   7.900   6.220   6.240
   96LYS    SC2  222   8.060   6.170   6.560
   97LEU    BB   223   7.550   6.200   5.940
   97LEU    SC1  224   7.180   6.260   5.960
   98THR    BB   225   7.540   6.360   5.660
   98THR    SC1  226   7.760   6.570   5.680
   99PHE    BB   227   7.330   6.540   5.550
   99PHE    SC1  228   7.020   6.450   5.500
   99PHE    SC2  229   7.040   6.320   5.190
   99PHE    SC3  230   6.850   6.530   5.220
  100ASP    BB   231   7.410   6.670   5.220
  100ASP    SC1  232   7.730   6.830   5.230
  101SER    BB   233   7.270   6.940   5.090
  101SER    SC1  234   6.990   6.850   5.140
  102SER    BB   235   7.170   7.090   4.770
  102SER    SC1  236   7.440   7.140   4.730
  103PHE    BB   237   7.060   7.410   4.690
  103PHE    SC1  238   6.750   7.320   4.770
  103PHE    SC2  239   6.470   7.290   4.580
  103PHE    SC3  240   6.610   7.040   4.630
  104SER    BB   241   7.020   7.520   4.400
  104SER    SC1  242   7.180   7.680   4.280
  105PRO    BB   243   6.800   7.760   4.300
  105PRO    SC1  244   6.650   7.710   4.590
  106ASN    BB   245   6.930   7.890   4.010
  106ASN    SC1  246   7.050   8.150   4.080
  107THR    BB   247   6.990   7.560   3.880
  107THR    SC1  248   7.180   7.680   3.680
  108GLY    BB   249   7.030   7.290   4.030
  109LYS    BB   250   6.780   7.190   4.260
  109LYS    SC1  251   6.610   7.410   4.210
  109LYS    SC2  252   6.460   7.720   4.040
  110LYS    BB   253   6.910   6.860   4.350
  110LYS    SC1  254   6.930   6.600   4.130
  110LYS    SC2  255   6.920   6.580   3.800
  111ASN    BB   256   7.160   6.810   4.600
  111ASN    SC1  257   7.410   6.620   4.400
  112ALA    BB   258   7.200   6.450   4.780
  112ALA    SC1  259   6.950   6.380   4.810
  113LYS    BB   260   7.420   6.370   5.060
  113LYS    SC1  261   7.570   6.420   4.820
  113LYS    SC2  262   7.580   6.780   4.760
  114ILE    BB   263   7.580   6.120   5.190
  114ILE    SC1  264   7.390   5.830   5.260
  115LYS    BB   265   7.740   6.100   5.520
  115LYS    SC1  266   8.010   6.290   5.450
  115LYS    SC2  267   8.340   6.210   5.430
  116THR    BB   268   7.950   5.870   5.590
  116THR    SC1  269   7.790   5.600   5.610
  117GLY    BB   270   8.020   5.740   5.940
  118TYR    BB   271   8.160   5.470   6.060
  118TYR    SC1  272   7.910   5.230   6.050
  118TYR    SC2  273   7.700   5.350   5.870
  118TYR    SC3  274   7.870   5.110   5.780
  118TYR    SC4  275   7.650   5.220   5.630
  119LYS    BB   276   8.270   5.400   6.400
  119LYS    SC1  277   8.270   5.100   6.410
  119LYS    SC2  278   8.390   4.810   6.620
  120ARG    BB   279   8.640   5.370   6.500
  120ARG    SC1  280   8.730   5.610   6.740
  120ARG    SC2  281   8.970   5.590   7.040
  121GLU    BB   282   8.800   5.120   6.670
  121GLU    SC1  283   8.820   5.130   7.070
  122HIS    BB   284   8.960   4.980   6.380
  122HIS    SC1  285   9.100   4.740   6.580
  122HIS    SC2  286   9.400   4.610   6.530
  122HIS    SC3  287   9.200   4.520   6.390
  123ILE    BB   288   8.720   5.110   6.200
  123ILE    SC1  289   8.480   4.900   6.060
  124ASN    BB   290   8.640   5.250   5.880
  124ASN    SC1  291   8.620   5.560   6.030
  125LEU    BB   292   8.310   5.360   5.760
  125LEU    SC1  293   8.310   5.010   5.650
  126GLY    BB   294   8.220   5.470   5.440
  127CYS    BB   295   8.110   5.770   5.310
  127CYS    SC1  296   7.900   5.490   5.260
  128ASP    BB   297   8.010   5.840   5.000
  128ASP    SC1  298   8.210   6.070   5.010
  129MET    BB   299   7.760   6.000   4.870
  129MET    SC1  300   7.570   5.660   4.860
  130ASP    BB   301   7.590   6.050   4.550
  130ASP    SC1  302   7.700   6.190   4.260
  131PHE    BB   303   7.300   6.190   4.480
  131PHE    SC1  304   7.140   6.020   4.680
  131PHE    SC2  305   6.930   6.080   4.940
  131PHE    SC3  306   6.810   6.100   4.680
  132ASP    BB   307   7.250   6.240   4.120
  132ASP    SC1  308   7.370   6.440   3.880
  133ILE    BB   309   6.930   6.140   4.030
  133ILE    SC1  310   6.910   5.990   4.330
  134ALA    BB   311   7.090   6.070   3.740
  134ALA    SC1  312   6.880   6.130   3.580
  135GLY    BB   313   7.410   5.990   3.860
  136PRO    BB   314   7.550   5.750   4.130
  136PRO    SC1  315   7.300   5.740   4.360
  137SER    BB   316   7.760   5.740   4.380
  137SER    SC1  317   8.020   5.770   4.190
  138ILE    BB   318   7.990   5.560   4.570
  138ILE    SC1  319   7.910   5.270   4.740
  139ARG    BB   320   8.220   5.590   4.830
  139ARG    SC1  321   8.470   5.760   4.800
  139ARG    SC2  322   8.530   6.110   4.730
  140GLY    BB   323   8.350   5.280   4.900
  141ALA    BB   324   8.480   5.210   5.240
  141ALA    SC1  325   8.590   5.460   5.250
  142LEU    BB   326   8.780   5.120   5.390
  142LEU    SC1  327   8.650   4.760   5.440
  143VAL    BB   328   8.930   5.100   5.690
  143VAL    SC1  329   9.130   5.300   5.620
  144LEU    BB   330   9.180   4.910   5.830
  144LEU    SC1  331   9.110   4.600   5.650
  145GLY    BB   332   9.340   4.890   6.160
  146TYR    BB   333   9.650   4.750   6.200
  146TYR    SC1  334   9.660   4.420   6.190
  146TYR    SC2  335   9.920   4.330   6.060
  146TYR    SC3  336   9.860   4.250   6.340
  146TYR    SC4  337  10.120   4.230   6.230
  147GLU    BB   338   9.850   4.770   6.380
  147GLU    SC1  339   9.660   4.990   6.630
  148GLY    BB   340   9.990   5.020   6.210
  149TRP    BB   341   9.850   4.950   5.920
  149TRP    SC1  342   9.920   4.690   5.820
  149TRP    SC2  343  10.210   4.670   5.980
  149TRP    SC3  344  10.130   4.520   5.810
  149TRP    SC4  345  10.070   4.360   5.650
  149TRP    SC5  346  10.330   4.330   5.780
  150LEU    BB   347   9.710   5.020   5.630
  150LEU    SC1  348   9.600   5.280   5.810
  151ALA    BB   349   9.400   4.940   5.490
  151ALA    SC1  350   9.450   4.720   5.350
  152GLY    BB   351   9.250   5.070   5.190
  153TYR    BB   352   8.920   5.070   5.040
  153TYR    SC1  353   8.690   4.800   5.060
  153TYR    SC2  354   8.560   4.760   4.790
  153TYR    SC3  355   8.700   4.530   4.930
  153TYR    SC4  356   8.660   4.540   4.650
  154GLN    BB   357   8.810   5.140   4.700
  154GLN    SC1  358   8.830   5.510   4.870
  155MET    BB   359   8.500   5.190   4.600
  155MET    SC1  360   8.220   4.950   4.630
  156ASN    BB   361   8.370   5.260   4.290
  156ASN    SC1  362   8.410   5.580   4.350
  157PHE    BB   363   8.010   5.330   4.200
  157PHE    SC1  364   7.820   5.130   4.330
  157PHE    SC2  365   7.550   4.930   4.290
  157PHE    SC3  366   7.790   4.790   4.380
  158GLU    BB   367   7.830   5.390   3.910
  158GLU    SC1  368   7.800   5.770   3.750
  159THR    BB   369   7.520   5.340   3.860
  159THR    SC1  370   7.330   5.330   4.100
  160ALA    BB   371   7.490   5.460   3.530
  160ALA    SC1  372   7.300   5.610   3.610
  161LYS    BB   373   7.800   5.430   3.440
  161LYS    SC1  374   7.920   5.570   3.170
  161LYS    SC2  375   8.220   5.430   3.120
  162SER    BB   376   7.910   5.140   3.490
  162SER    SC1  377   7.810   4.900   3.310
  163ARG    BB   378   8.110   5.220   3.750
  163ARG    SC1  379   8.270   5.440   3.570
  163ARG    SC2  380   8.270   5.850   3.530
  164VAL    BB   381   8.310   5.010   3.870
  164VAL    SC1  382   8.180   4.860   4.080
  165THR    BB   383   8.580   5.160   3.890
  165THR    SC1  384   8.680   5.330   3.670
  166GLN    BB   385   8.670   5.260   4.150
  166GLN    SC1  386   8.850   5.550   4.010
  167SER    BB   387   9.010   5.160   4.230
  167SER    SC1  388   8.960   4.900   4.140
  168ASN    BB   389   9.150   5.190   4.550
  168ASN    SC1  390   9.240   5.500   4.620
  169PHE    BB   391   9.460   5.150   4.700
  169PHE    SC1  392   9.680   4.900   4.670
  169PHE    SC2  393   9.990   4.790   4.690
  169PHE    SC3  394   9.970   5.050   4.580
  170ALA    BB   395   9.530   5.100   5.050
  170ALA    SC1  396   9.600   4.850   5.010
  171VAL    BB   397   9.890   5.230   5.220
  171VAL    SC1  398   9.970   4.970   5.110
  172GLY    BB   399  10.000   5.150   5.550
  173TYR    BB   400  10.190   5.390   5.770
  173TYR    SC1  401  10.470   5.270   5.650
  173TYR    SC2  402  10.690   5.220   5.860
  173TYR    SC3  403  10.730   5.420   5.630
  173TYR    SC4  404  10.920   5.380   5.850
  174LYS    BB   405  10.100   5.470   6.110
  174LYS    SC1  406   9.890   5.620   6.010
  174LYS    SC2  407   9.760   5.970   5.900
  175THR    BB   408  10.380   5.540   6.260
  175THR    SC1  409  10.500   5.310   6.430
  176ASP    BB   410  10.410   5.870   6.360
  176ASP    SC1  411  10.210   5.950   6.110
  177GLU    BB   412  10.670   5.950   6.250
  177GLU    SC1  413  11.000   5.800   6.430
  178PHE    BB   414  10.670   5.690   5.990
  178PHE    SC1  415  10.900   5.810   5.870
  178PHE    SC2  416  10.990   5.830   5.540
  178PHE    SC3  417  11.150   5.640   5.700
  179GLN    BB   418  10.440   5.770   5.680
  179GLN    SC1  419  10.150   6.010   5.650
  180LEU    BB   420  10.290   5.550   5.450
  180LEU    SC1  421  10.620   5.590   5.320
  181HIS    BB   422  10.190   5.650   5.160
  181HIS    SC1  423   9.910   5.720   5.300
  181HIS    SC2  424   9.880   5.710   5.620
  181HIS    SC3  425   9.810   5.500   5.470
  182THR    BB   426  10.020   5.410   4.960
  182THR    SC1  427  10.230   5.200   4.910
  183ASN    BB   428   9.890   5.450   4.620
  183ASN    SC1  429   9.700   5.730   4.570
  184VAL    BB   430   9.650   5.330   4.400
  184VAL    SC1  431   9.810   5.210   4.190
  185ASN    BB   432   9.470   5.500   4.120
  185ASN    SC1  433   9.330   5.720   4.270
  186ASP    BB   434   9.360   5.260   3.920
  186ASP    SC1  435   9.160   5.410   3.720
  187GLY    BB   436   9.640   5.190   3.780
  188THR    BB   437   9.750   5.490   3.740
  188THR    SC1  438   9.530   5.650   3.610
  189GLU    BB   439   9.760   5.650   4.070
  189GLU    SC1  440   9.610   6.010   3.980
  190PHE    BB   441  10.050   5.730   4.210
  190PHE    SC1  442  10.250   5.480   4.160
  190PHE    SC2  443  10.380   5.400   4.470
  190PHE    SC3  444  10.260   5.180   4.330
  191GLY    BB   445  10.130   5.690   4.540
  192GLY    BB   446  10.250   5.950   4.760
  193SER    BB   447  10.340   5.950   5.110
  193SER    SC1  448  10.120   6.060   5.180
  194ILE    BB   449  10.560   6.090   5.270
  194ILE    SC1  450  10.890   6.060   5.190
  195TYR    BB   451  10.640   6.100   5.630
  195TYR    SC1  452  10.430   6.340   5.660
  195TYR    SC2  453  10.370   6.280   5.940
  195TYR    SC3  454  10.360   6.560   5.840
  195TYR    SC4  455  10.230   6.490   6.080
  196GLN    BB   456  10.810   6.290   5.860
  196GLN    SC1  457  11.150   6.180   5.630
  197LYS    BB   458  10.840   6.340   6.230
  197LYS    SC1  459  10.540   6.370   6.370
  197LYS    SC2  460  10.210   6.280   6.400
  198VAL    BB   461  11.130   6.490   6.310
  198VAL    SC1  462  11.240   6.640   6.080
  199ASN    BB   463  11.100   6.730   6.470
  199ASN    SC1  464  11.200   6.520   6.740
  200LYS    BB   465  10.900   6.850   6.700
  200LYS    SC1  466  10.760   6.640   6.840
  200LYS    SC2  467  10.560   6.510   7.110
  201LYS    BB   468  10.830   7.100   6.510
  201LYS    SC1  469  10.500   7.110   6.560
  201LYS    SC2  470  10.120   7.120   6.540
  202LEU    BB   471  10.940   6.900   6.240
  202LEU    SC1  472  11.160   7.020   6.030
  203GLU    BB   473  10.730   6.820   5.940
  203GLU    SC1  474  10.470   6.790   6.230
  204THR    BB   475  10.820   6.610   5.680
  204THR    SC1  476  11.090   6.700   5.570
  205ALA    BB   477  10.730   6.580   5.300
  205ALA    SC1  478  10.930   6.400   5.260
  206VAL    BB   479  10.640   6.360   5.020
  206VAL    SC1  480  10.910   6.360   4.910
  207ASN    BB   481  10.510   6.410   4.690
  207ASN    SC1  482  10.260   6.620   4.670
  208LEU    BB   483  10.420   6.120   4.490
  208LEU    SC1  484  10.540   5.800   4.450
  209ALA    BB   485  10.420   6.080   4.170
  209ALA    SC1  486  10.690   6.070   4.160
  210TRP    BB   487  10.310   5.850   3.930
  210TRP    SC1  488  10.590   5.720   3.970
  210TRP    SC2  489  10.870   5.680   3.780
  210TRP    SC3  490  10.870   5.750   4.020
  210TRP    SC4  491  10.880   5.800   4.240
  210TRP    SC5  492  11.130   5.780   4.080
  211THR    BB   493  10.200   5.820   3.610
  211THR    SC1  494   9.960   6.000   3.590
  212ALA    BB   495  10.120   5.580   3.380
  212ALA    SC1  496   9.860   5.640   3.360
  213GLY    BB   497  10.170   5.830   3.140
  214ASN    BB   498  10.380   6.050   3.300
  214ASN    SC1  499  10.580   5.810   3.370
  215SER    BB   500  10.310   6.370   3.330
  215SER    SC1  501  10.250   6.580   3.140
  216ASN    BB   502  10.150   6.410   3.660
  216ASN    SC1  503   9.810   6.390   3.560
  217THR    BB   504  10.350   6.520   3.870
  217THR    SC1  505  10.560   6.570   3.650
  218ARG    BB   506  10.580   6.420   4.080
  218ARG    SC1  507  10.650   6.220   3.790
  218ARG    SC2  508  10.790   6.250   3.440
  219PHE    BB   509  10.690   6.710   4.260
  219PHE    SC1  510  10.980   6.620   4.320
  219PHE    SC2  511  11.290   6.670   4.430
  219PHE    SC3  512  11.100   6.610   4.640
  220GLY    BB   513  10.730   6.690   4.640
  221ILE    BB   514  10.850   6.900   4.890
  221ILE    SC1  515  11.140   6.800   5.060
  222ALA    BB   516  10.780   6.960   5.260
  222ALA    SC1  517  10.590   7.100   5.150
  223ALA    BB   518  10.850   7.190   5.530
  223ALA    SC1  519  11.100   7.100   5.520
  224LYS    BB   520  10.730   7.210   5.890
  224LYS    SC1  521  10.470   7.190   5.790
  224LYS    SC2  522  10.320   7.490   5.740
  225TYR    BB   523  10.790   7.500   6.130
  225TYR    SC1  524  11.080   7.530   6.320
  225TYR    SC2  525  11.140   7.420   6.590
  225TYR    SC3  526  11.140   7.240   6.340
  225TYR    SC4  527  11.240   7.160   6.590
  226GLN    BB   528  10.730   7.500   6.480
  226GLN    SC1  529  10.350   7.550   6.530
  227ILE    BB   530  10.840   7.740   6.670
  227ILE    SC1  531  10.940   7.900   6.380
  228ASP    BB   532  10.620   7.820   6.880
  228ASP    SC1  533  10.510   7.480   6.980
  229PRO    BB   534  10.290   7.940   6.880
  229PRO    SC1  535  10.470   8.190   7.070
  230ASP    BB   536  10.220   8.100   6.640
  230ASP    SC1  537  10.120   7.950   6.350
  231ALA    BB   538  10.510   8.090   6.470
  231ALA    SC1  539  10.520   8.340   6.370
  232CYS    BB   540  10.550   7.970   6.130
  232CYS    SC1  541  10.360   7.690   6.090
  233PHE    BB   542  10.700   7.730   5.860
  233PHE    SC1  543  10.970   7.910   5.830
  233PHE    SC2  544  10.980   8.190   5.630
  233PHE    SC3  545  10.840   8.230   5.890
  234SER    BB   546  10.690   7.710   5.500
  234SER    SC1  547  10.970   7.770   5.450
  235ALA    BB   548  10.810   7.440   5.290
  235ALA    SC1  549  11.070   7.370   5.220
  236LYS    BB   550  10.830   7.470   4.900
  236LYS    SC1  551  10.520   7.340   4.870
  236LYS    SC2  552  10.430   7.050   4.760
  237VAL    BB   553  10.790   7.210   4.610
  237VAL    SC1  554  11.070   7.210   4.520
  238ASN    BB   555  10.620   7.210   4.310
  238ASN    SC1  556  10.300   7.370   4.370
  239ASN    BB   557  10.770   7.080   4.010
  239ASN    SC1  558  10.450   6.990   3.940
  240SER    BB   559  10.970   7.360   3.860
  240SER    SC1  560  11.110   7.180   3.700
  241SER    BB   561  10.880   7.610   4.050
  241SER    SC1  562  11.060   7.830   4.040
  242LEU    BB   563  10.700   7.610   4.310
  242LEU    SC1  564  10.460   7.760   4.110
  243ILE    BB   565  10.830   7.860   4.540
  243ILE    SC1  566  11.140   7.720   4.520
  244GLY    BB   567  10.720   7.830   4.870
  245LEU    BB   568  10.590   8.020   5.130
  245LEU    SC1  569  10.680   8.370   5.230
  246GLY    BB   570  10.490   8.000   5.450
  247TYR    BB   571  10.430   8.280   5.710
  247TYR    SC1  572  10.710   8.460   5.600
  247TYR    SC2  573  10.600   8.660   5.410
  247TYR    SC3  574  10.780   8.750   5.640
  247TYR    SC4  575  10.620   8.940   5.510
  248THR    BB   576  10.350   8.260   6.020
  248THR    SC1  577  10.080   8.140   5.950
  249GLN    BB   578  10.140   8.500   6.200
  249GLN    SC1  579  10.310   8.880   6.280
  250THR    BB   580  10.070   8.490   6.540
  250THR    SC1  581   9.820   8.330   6.610
  251LEU    BB   582   9.960   8.760   6.660
  251LEU    SC1  583   9.820   8.910   6.370
  252LYS    BB   584   9.680   8.740   6.840
  252LYS    SC1  585   9.770   8.840   7.080
  252LYS    SC2  586   9.780   9.200   7.020
  253PRO    BB   587   9.520   8.530   6.990
  253PRO    SC1  588   9.590   8.220   7.010
  254GLY    BB   589   9.270   8.520   6.740
  255ILE    BB   590   9.500   8.610   6.500
  255ILE    SC1  591   9.350   8.880   6.360
  256LYS    BB   592   9.630   8.550   6.180
  256LYS    SC1  593   9.710   8.260   6.200
  256LYS    SC2  594   9.670   7.910   6.270
  257LEU    BB   595   9.900   8.550   5.970
  257LEU    SC1  596   9.780   8.860   5.870
  258THR    BB   597   9.940   8.490   5.630
  258THR    SC1  598   9.890   8.230   5.500
  259LEU    BB   599  10.240   8.490   5.450
  259LEU    SC1  600  10.260   8.820   5.320
  260SER    BB   601  10.260   8.410   5.130
  260SER    SC1  602  10.180   8.120   5.180
  261ALA    BB   603  10.460   8.270   4.900
  261ALA    SC1  604  10.250   8.130   4.800
  262LEU    BB   605  10.540   8.310   4.550
  262LEU    SC1  606  10.280   8.080   4.450
  263LEU    BB   607  10.770   8.150   4.390
  263LEU    SC1  608  11.130   8.190   4.460
  264ASP    BB   609  10.780   8.150   4.040
  264ASP    SC1  610  10.640   8.470   3.990
  265GLY    BB   611  10.970   8.170   3.770
  266LYS    BB   612  10.740   8.310   3.550
  266LYS    SC1  613  10.520   8.110   3.650
  266LYS    SC2  614  10.260   7.950   3.570
  267ASN    BB   615  10.590   8.600   3.480
  267ASN    SC1  616  10.540   8.530   3.170
  268VAL    BB   617  10.380   8.840   3.610
  268VAL    SC1  618  10.280   8.660   3.810
  269ASN    BB   619  10.100   8.820   3.430
  269ASN    SC1  620   9.890   9.050   3.510
  270ALA    BB   621  10.020   8.480   3.510
  270ALA    SC1  622  10.110   8.370   3.280
  271GLY    BB   623   9.970   8.250   3.770
  272GLY    BB   624  10.200   8.190   4.000
  273HIS    BB   625  10.180   8.460   4.230
  273HIS    SC1  626  10.170   8.760   4.130
  273HIS    SC2  627  10.110   9.030   3.960
  273HIS    SC3  628  10.190   9.040   4.220
  274LYS    BB   629  10.290   8.560   4.500
  274LYS    SC1  630  10.460   8.840   4.520
  274LYS    SC2  631  10.710   9.020   4.410
  275LEU    BB   632  10.090   8.680   4.710
  275LEU    SC1  633  10.270   8.910   4.920
  276GLY    BB   634   9.930   8.530   5.020
  277LEU    BB   635   9.640   8.580   5.190
  277LEU    SC1  636   9.840   8.880   5.350
  278GLY    BB   637   9.580   8.520   5.540
  279LEU    BB   638   9.300   8.440   5.750
  279LEU    SC1  639   9.310   8.770   5.810
  280GLU    BB   640   9.280   8.400   6.090
  280GLU    SC1  641   9.210   8.080   6.070
  281PHE    BB   642   8.970   8.470   6.260
  281PHE    SC1  643   8.950   8.800   6.220
  281PHE    SC2  644   8.950   8.950   5.920
  281PHE    SC3  645   9.150   9.050   6.100
  282GLN    BB   646   8.910   8.440   6.630
  282GLN    SC1  647   8.950   8.830   6.660
  283ALA    BB   648   8.670   8.300   6.860
  283ALA    SC1  649   8.550   8.130   6.690
    1MET    BB   650   8.690  12.720   6.730
    1MET    SC1  651   8.600  13.000   6.520
    2ALA    BB   652   8.980  12.880   6.870
    2ALA    SC1  653   9.110  12.780   7.080
    3VAL    BB   654   9.180  12.730   6.660
    3VAL    SC1  655   9.150  12.500   6.830
    4PRO    BB   656   9.190  12.780   6.340
    4PRO    SC1  657   8.990  13.000   6.250
    5PRO    BB   658   9.140  12.570   6.120
    5PRO    SC1  659   8.840  12.570   6.290
    6THR    BB   660   9.240  12.470   5.810
    6THR    SC1  661   9.440  12.290   5.940
    7TYR    BB   662   9.150  12.490   5.500
    7TYR    SC1  663   9.280  12.300   5.240
    7TYR    SC2  664   9.370  12.020   5.290
    7TYR    SC3  665   9.110  12.080   5.140
    7TYR    SC4  666   9.230  11.820   5.130
    8ALA    BB   667   9.110  12.150   5.540
    8ALA    SC1  668   9.060  11.900   5.440
    9ASP    BB   669   8.860  12.120   5.770
    9ASP    SC1  670   8.960  12.160   6.090
   10LEU    BB   671   8.620  12.310   5.710
   10LEU    SC1  672   8.840  12.600   5.820
   11GLY    BB   673   8.360  12.100   5.680
   12LYS    BB   674   8.420  11.870   5.910
   12LYS    SC1  675   8.640  11.830   6.080
   12LYS    SC2  676   8.660  11.510   6.170
   13SER    BB   677   8.190  11.700   6.030
   13SER    SC1  678   8.290  11.590   6.250
   14ALA    BB   679   8.050  11.690   5.740
   14ALA    SC1  680   7.840  11.610   5.880
   15ARG    BB   681   8.280  11.490   5.570
   15ARG    SC1  682   8.500  11.660   5.510
   15ARG    SC2  683   8.650  11.980   5.390
   16ASP    BB   684   8.370  11.250   5.810
   16ASP    SC1  685   8.710  11.200   5.700
   17VAL    BB   686   8.060  11.110   5.770
   17VAL    SC1  687   7.770  11.200   5.790
   18PHE    BB   688   8.100  11.060   5.440
   18PHE    SC1  689   8.040  10.750   5.340
   18PHE    SC2  690   8.130  10.480   5.540
   18PHE    SC3  691   7.850  10.480   5.440
   19THR    BB   692   8.390  10.890   5.530
   19THR    SC1  693   8.450  10.850   5.230
   20LYS    BB   694   8.430  10.720   5.780
   20LYS    SC1  695   8.690  10.780   5.890
   20LYS    SC2  696   9.020  10.800   5.790
   21GLY    BB   697   8.420  10.410   5.720
   22TYR    BB   698   8.490  10.400   5.380
   22TYR    SC1  699   8.730  10.560   5.320
   22TYR    SC2  700   8.970  10.450   5.170
   22TYR    SC3  701   8.990  10.510   5.470
   22TYR    SC4  702   9.180  10.360   5.320
   23GLY    BB   703   8.650  10.140   5.230
   24PHE    BB   704   8.590  10.070   4.900
   24PHE    SC1  705   8.300  10.160   5.010
   24PHE    SC2  706   8.110  10.380   5.200
   24PHE    SC3  707   8.270  10.500   4.980
   25GLY    BB   708   8.800   9.800   4.730
   26LEU    BB   709   8.940   9.700   5.030
   26LEU    SC1  710   9.090   9.990   5.220
   27ILE    BB   711   9.150   9.520   5.170
   27ILE    SC1  712   8.950   9.250   5.080
   28LYS    BB   713   9.250   9.560   5.500
   28LYS    SC1  714   9.270   9.880   5.590
   28LYS    SC2  715   9.370  10.060   5.830
   29LEU    BB   716   9.560   9.560   5.670
   29LEU    SC1  717   9.550   9.200   5.560
   30ASP    BB   718   9.620   9.680   5.950
   30ASP    SC1  719   9.780   9.950   5.840
   31LEU    BB   720   9.900   9.640   6.150
   31LEU    SC1  721   9.970   9.290   6.120
   32LYS    BB   722   9.950   9.740   6.510
   32LYS    SC1  723   9.800  10.000   6.590
   32LYS    SC2  724   9.690  10.260   6.760
   33THR    BB   725  10.260   9.870   6.670
   33THR    SC1  726  10.460   9.650   6.590
   34LYS    BB   727  10.190  10.060   6.960
   34LYS    SC1  728  10.220   9.850   7.190
   34LYS    SC2  729  10.450   9.580   7.360
   35SER    BB   730  10.220  10.310   7.110
   35SER    SC1  731  10.000  10.410   7.040
   36GLU    BB   732  10.210  10.450   7.400
   36GLU    SC1  733  10.090  10.810   7.240
   37ASN    BB   734  10.550  10.560   7.370
   37ASN    SC1  735  10.470  10.710   7.650
   38GLY    BB   736  10.630  10.590   7.100
   39LEU    BB   737  10.640  10.330   6.860
   39LEU    SC1  738  10.950  10.540   6.850
   40GLU    BB   739  10.510  10.270   6.540
   40GLU    SC1  740  10.130  10.360   6.610
   41PHE    BB   741  10.440  10.040   6.360
   41PHE    SC1  742  10.700   9.870   6.300
   41PHE    SC2  743  11.020   9.780   6.360
   41PHE    SC3  744  10.840   9.730   6.570
   42THR    BB   745  10.330   9.980   6.080
   42THR    SC1  746  10.060  10.140   6.120
   43SER    BB   747  10.170   9.720   5.880
   43SER    SC1  748  10.240   9.440   5.840
   44SER    BB   749  10.000   9.710   5.520
   44SER    SC1  750   9.980  10.040   5.480
   45GLY    BB   751   9.730   9.680   5.360
   46SER    BB   752   9.680   9.500   5.080
   46SER    SC1  753   9.790   9.280   5.230
   47ALA    BB   754   9.400   9.490   4.850
   47ALA    SC1  755   9.380   9.230   4.900
   48ASN    BB   756   9.340   9.570   4.530
   48ASN    SC1  757   9.320   9.910   4.570
   49THR    BB   758   9.090   9.480   4.380
   49THR    SC1  759   8.950   9.380   4.630
   50GLU    BB   760   9.090   9.530   4.050
   50GLU    SC1  761   8.750   9.370   4.000
   51THR    BB   762   9.450   9.530   4.030
   51THR    SC1  763   9.480   9.560   3.730
   52THR    BB   764   9.610   9.680   4.290
   52THR    SC1  765   9.650   9.940   4.130
   53LYS    BB   766   9.780   9.410   4.410
   53LYS    SC1  767   9.980   9.460   4.170
   53LYS    SC2  768  10.170   9.450   3.870
   54VAL    BB   769  10.000   9.410   4.640
   54VAL    SC1  770  10.100   9.150   4.600
   55THR    BB   771  10.040   9.460   4.960
   55THR    SC1  772  10.140   9.230   5.110
   56GLY    BB   773  10.290   9.650   5.120
   57SER    BB   774  10.340   9.790   5.430
   57SER    SC1  775  10.280  10.000   5.260
   58LEU    BB   776  10.630   9.980   5.540
   58LEU    SC1  777  10.970   9.830   5.520
   59GLU    BB   778  10.630  10.160   5.860
   59GLU    SC1  779  10.280  10.330   5.670
   60THR    BB   780  10.750  10.440   6.050
   60THR    SC1  781  11.050  10.360   6.030
   61LYS    BB   782  10.700  10.600   6.400
   61LYS    SC1  783  10.440  10.790   6.430
   61LYS    SC2  784  10.140  10.870   6.430
   62TYR    BB   785  10.860  10.850   6.510
   62TYR    SC1  786  11.170  10.770   6.490
   62TYR    SC2  787  11.190  10.640   6.220
   62TYR    SC3  788  11.260  10.930   6.260
   62TYR    SC4  789  11.300  10.790   6.010
   63ARG    BB   790  10.860  11.030   6.820
   63ARG    SC1  791  10.590  11.160   6.800
   63ARG    SC2  792  10.510  11.490   6.950
   64TRP    BB   793  10.980  11.330   6.900
   64TRP    SC1  794  11.260  11.150   6.870
   64TRP    SC2  795  11.560  11.050   6.990
   64TRP    SC3  796  11.500  11.060   6.760
   64TRP    SC4  797  11.460  11.080   6.530
   64TRP    SC5  798  11.720  10.970   6.620
   65THR    BB   799  10.910  11.430   7.220
   65THR    SC1  800  11.090  11.270   7.410
   66GLU    BB   801  10.920  11.740   7.250
   66GLU    SC1  802  10.590  11.910   7.140
   67TYR    BB   803  11.110  11.840   6.960
   67TYR    SC1  804  11.260  12.080   7.040
   67TYR    SC2  805  11.530  12.160   6.950
   67TYR    SC3  806  11.350  12.360   7.080
   67TYR    SC4  807  11.630  12.410   7.030
   68GLY    BB   808  10.820  11.790   6.790
   69LEU    BB   809  10.920  11.480   6.620
   69LEU    SC1  810  11.190  11.300   6.460
   70THR    BB   811  10.780  11.350   6.350
   70THR    SC1  812  10.480  11.280   6.420
   71PHE    BB   813  10.890  11.000   6.160
   71PHE    SC1  814  11.080  11.180   5.970
   71PHE    SC2  815  11.190  11.490   6.090
   71PHE    SC3  816  11.400  11.300   6.010
   72THR    BB   817  10.690  10.900   5.890
   72THR    SC1  818  10.430  10.970   6.010
   73GLU    BB   819  10.720  10.630   5.700
   73GLU    SC1  820  11.060  10.690   5.640
   74LYS    BB   821  10.650  10.530   5.330
   74LYS    SC1  822  10.390  10.710   5.390
   74LYS    SC2  823  10.230  10.810   5.670
   75TRP    BB   824  10.680  10.200   5.210
   75TRP    SC1  825  10.970  10.160   5.190
   75TRP    SC2  826  11.040  10.480   5.260
   75TRP    SC3  827  11.200  10.320   5.170
   75TRP    SC4  828  11.350  10.190   5.070
   75TRP    SC5  829  11.440  10.450   5.170
   76ASN    BB   830  10.620  10.080   4.890
   76ASN    SC1  831  10.350  10.190   4.880
   77THR    BB   832  10.630   9.810   4.710
   77THR    SC1  833  10.380   9.630   4.730
   78ASP    BB   834  10.660   9.970   4.430
   78ASP    SC1  835  10.370  10.200   4.420
   79ASN    BB   836  10.830  10.210   4.490
   79ASN    SC1  837  11.040  10.240   4.280
   80THR    BB   838  10.710  10.430   4.710
   80THR    SC1  839  10.510  10.590   4.550
   81LEU    BB   840  10.940  10.680   4.880
   81LEU    SC1  841  11.120  10.400   4.810
   82GLY    BB   842  10.800  10.770   5.170
   83THR    BB   843  10.720  11.100   5.340
   83THR    SC1  844  11.030  11.140   5.350
   84GLU    BB   845  10.710  11.200   5.690
   84GLU    SC1  846  10.330  11.310   5.750
   85ILE    BB   847  10.800  11.520   5.760
   85ILE    SC1  848  11.140  11.510   5.680
   86THR    BB   849  10.780  11.650   6.080
   86THR    SC1  850  10.490  11.620   6.140
   87VAL    BB   851  10.720  12.000   6.240
   87VAL    SC1  852  10.950  11.950   6.420
   88GLU    BB   853  10.600  12.090   6.590
   88GLU    SC1  854  10.390  11.760   6.590
   89ASP    BB   855  10.530  12.360   6.830
   89ASP    SC1  856  10.250  12.240   6.980
   90GLN    BB   857  10.860  12.370   6.980
   90GLN    SC1  858  11.010  12.310   7.340
   91LEU    BB   859  11.020  12.600   6.890
   91LEU    SC1  860  11.090  12.670   6.540
   92ALA    BB   861  10.710  12.780   6.780
   92ALA    SC1  862  10.740  12.910   6.550
   93ARG    BB   863  10.420  12.840   6.920
   93ARG    SC1  864  10.470  12.680   7.200
   93ARG    SC2  865  10.450  12.350   7.350
   94GLY    BB   866  10.260  12.820   6.600
   95LEU    BB   867  10.370  12.560   6.480
   95LEU    SC1  868  10.720  12.440   6.380
   96LYS    BB   869  10.370  12.400   6.110
   96LYS    SC1  870  10.280  12.170   6.280
   96LYS    SC2  871  10.130  11.880   6.210
   97LEU    BB   872  10.570  12.140   5.970
   97LEU    SC1  873  10.790  12.350   5.780
   98THR    BB   874  10.490  11.990   5.680
   98THR    SC1  875  10.280  11.790   5.800
   99PHE    BB   876  10.590  11.680   5.520
   99PHE    SC1  877  10.840  11.790   5.340
   99PHE    SC2  878  11.130  11.600   5.370
   99PHE    SC3  879  10.990  11.580   5.110
  100ASP    BB   880  10.550  11.550   5.160
  100ASP    SC1  881  10.230  11.540   5.050
  101SER    BB   882  10.640  11.260   5.010
  101SER    SC1  883  10.430  11.160   4.940
  102SER    BB   884  10.740  11.170   4.710
  102SER    SC1  885  10.570  10.990   4.630
  103PHE    BB   886  10.950  10.870   4.610
  103PHE    SC1  887  11.270  10.890   4.540
  103PHE    SC2  888  11.510  10.980   4.770
  103PHE    SC3  889  11.440  10.690   4.770
  104SER    BB   890  10.920  10.750   4.290
  104SER    SC1  891  10.710  10.550   4.260
  105PRO    BB   892  11.210  10.640   4.100
  105PRO    SC1  893  11.380  10.510   4.390
  106ASN    BB   894  10.980  10.470   3.890
  106ASN    SC1  895  11.130  10.280   3.670
  107THR    BB   896  10.730  10.690   3.900
  107THR    SC1  897  10.540  10.570   3.690
  108GLY    BB   898  10.880  10.960   3.850
  109LYS    BB   899  10.930  11.150   4.110
  109LYS    SC1  900  11.230  11.080   4.140
  109LYS    SC2  901  11.560  10.900   4.160
  110LYS    BB   902  10.770  11.390   4.290
  110LYS    SC1  903  10.480  11.270   4.320
  110LYS    SC2  904  10.460  10.960   4.180
  111ASN    BB   905  10.820  11.510   4.620
  111ASN    SC1  906  10.480  11.500   4.700
  112ALA    BB   907  10.830  11.840   4.780
  112ALA    SC1  908  10.970  11.940   4.990
  113LYS    BB   909  10.570  11.920   5.030
  113LYS    SC1  910  10.300  11.910   4.800
  113LYS    SC2  911  10.050  11.920   4.510
  114ILE    BB   912  10.450  12.190   5.170
  114ILE    SC1  913  10.700  12.200   5.400
  115LYS    BB   914  10.270  12.230   5.480
  115LYS    SC1  915  10.150  11.890   5.380
  115LYS    SC2  916  10.100  11.550   5.440
  116THR    BB   917  10.240  12.570   5.620
  116THR    SC1  918  10.520  12.630   5.730
  117GLY    BB   919  10.140  12.630   5.940
  118TYR    BB   920  10.000  12.890   6.140
  118TYR    SC1  921  10.100  13.210   6.040
  118TYR    SC2  922   9.820  13.340   6.020
  118TYR    SC3  923  10.040  13.460   6.200
  118TYR    SC4  924   9.770  13.550   6.200
  119LYS    BB   925   9.940  12.990   6.480
  119LYS    SC1  926  10.050  13.220   6.680
  119LYS    SC2  927   9.810  13.340   6.930
  120ARG    BB   928   9.600  13.040   6.620
  120ARG    SC1  929   9.590  12.700   6.580
  120ARG    SC2  930   9.580  12.370   6.840
  121GLU    BB   931   9.370  13.240   6.820
  121GLU    SC1  932   9.270  13.210   7.190
  122HIS    BB   933   9.210  13.330   6.520
  122HIS    SC1  934   9.390  13.590   6.530
  122HIS    SC2  935   9.680  13.490   6.580
  122HIS    SC3  936   9.550  13.630   6.770
  123ILE    BB   937   9.470  13.190   6.300
  123ILE    SC1  938   9.400  13.460   6.100
  124ASN    BB   939   9.490  13.050   6.030
  124ASN    SC1  940   9.580  12.720   6.100
  125LEU    BB   941   9.800  13.020   5.820
  125LEU    SC1  942  10.020  13.290   5.620
  126GLY    BB   943   9.900  12.910   5.460
  127CYS    BB   944  10.140  12.710   5.290
  127CYS    SC1  945  10.370  12.920   5.100
  128ASP    BB   946  10.160  12.530   5.000
  128ASP    SC1  947   9.970  12.290   5.040
  129MET    BB   948  10.400  12.330   4.850
  129MET    SC1  949  10.560  12.720   4.780
  130ASP    BB   950  10.480  12.280   4.510
  130ASP    SC1  951  10.250  12.180   4.260
  131PHE    BB   952  10.770  12.090   4.450
  131PHE    SC1  953  10.890  12.270   4.670
  131PHE    SC2  954  10.940  12.610   4.690
  131PHE    SC3  955  11.160  12.480   4.570
  132ASP    BB   956  10.700  12.060   4.080
  132ASP    SC1  957  10.690  11.740   4.000
  133ILE    BB   958  10.970  12.190   3.950
  133ILE    SC1  959  11.110  12.350   4.220
  134ALA    BB   960  10.890  12.340   3.670
  134ALA    SC1  961  10.760  12.110   3.630
  135GLY    BB   962  10.590  12.420   3.880
  136PRO    BB   963  10.500  12.600   4.160
  136PRO    SC1  964  10.760  12.640   4.360
  137SER    BB   965  10.290  12.620   4.380
  137SER    SC1  966  10.080  12.610   4.180
  138ILE    BB   967  10.090  12.860   4.560
  138ILE    SC1  968  10.220  13.110   4.740
  139ARG    BB   969   9.940  12.800   4.870
  139ARG    SC1  970   9.690  12.660   4.750
  139ARG    SC2  971   9.360  12.560   4.590
  140GLY    BB   972   9.710  12.990   5.010
  141ALA    BB   973   9.610  13.080   5.340
  141ALA    SC1  974   9.490  12.870   5.460
  142LEU    BB   975   9.330  13.190   5.500
  142LEU    SC1  976   9.570  13.420   5.660
  143VAL    BB   977   9.210  13.200   5.840
  143VAL    SC1  978   9.120  12.920   5.840
  144LEU    BB   979   8.920  13.310   6.010
  144LEU    SC1  980   9.040  13.600   5.870
  145GLY    BB   981   8.790  13.380   6.350
  146TYR    BB   982   8.470  13.480   6.480
  146TYR    SC1  983   8.410  13.750   6.380
  146TYR    SC2  984   8.320  13.960   6.570
  146TYR    SC3  985   8.580  14.000   6.420
  146TYR    SC4  986   8.540  14.140   6.660
  147GLU    BB   987   8.300  13.350   6.710
  147GLU    SC1  988   8.390  13.210   7.030
  148GLY    BB   989   8.170  13.100   6.490
  149TRP    BB   990   8.260  13.250   6.190
  149TRP    SC1  991   8.150  13.570   6.240
  149TRP    SC2  992   8.100  13.640   6.560
  149TRP    SC3  993   7.950  13.710   6.380
  149TRP    SC4  994   7.810  13.770   6.220
  149TRP    SC5  995   7.740  13.830   6.500
  150LEU    BB   996   8.410  13.150   5.900
  150LEU    SC1  997   8.650  12.960   6.060
  151ALA    BB   998   8.730  13.250   5.700
  151ALA    SC1  999   8.620  13.500   5.730
  152GLY    BB  1000   8.810  13.230   5.350
  153TYR    BB  1001   9.100  13.160   5.180
  153TYR    SC1 1002   9.300  13.330   5.010
  153TYR    SC2 1003   9.420  13.610   5.010
  153TYR    SC3 1004   9.570  13.390   5.140
  153TYR    SC4 1005   9.670  13.660   5.160
  154GLN    BB  1006   9.220  13.000   4.870
  154GLN    SC1 1007   9.230  12.620   5.020
  155MET    BB  1008   9.520  13.060   4.690
  155MET    SC1 1009   9.750  13.380   4.740
  156ASN    BB  1010   9.660  13.000   4.380
  156ASN    SC1 1011   9.750  12.660   4.330
  157PHE    BB  1012  10.000  13.050   4.310
  157PHE    SC1 1013  10.090  13.350   4.310
  157PHE    SC2 1014  10.020  13.630   4.470
  157PHE    SC3 1015  10.180  13.450   4.620
  158GLU    BB  1016  10.080  12.990   3.960
  158GLU    SC1 1017   9.750  12.760   3.890
  159THR    BB  1018  10.410  12.960   3.780
  159THR    SC1 1019  10.420  13.260   3.800
  160ALA    BB  1020  10.280  12.810   3.490
  160ALA    SC1 1021  10.390  12.750   3.250
  161LYS    BB  1022  10.020  12.950   3.470
  161LYS    SC1 1023   9.820  12.760   3.300
  161LYS    SC2 1024   9.590  12.550   3.080
  162SER    BB  1025  10.000  13.230   3.600
  162SER    SC1 1026  10.200  13.330   3.430
  163ARG    BB  1027   9.940  13.330   3.860
  163ARG    SC1 1028   9.950  13.610   3.830
  163ARG    SC2 1029  10.030  14.020   3.840
  164VAL    BB  1030   9.680  13.290   3.970
  164VAL    SC1 1031   9.640  13.470   4.200
  165THR    BB  1032   9.390  13.060   3.970
  165THR    SC1 1033   9.260  13.010   3.700
  166GLN    BB  1034   9.320  12.930   4.300
  166GLN    SC1 1035   9.320  12.580   4.130
  167SER    BB  1036   9.000  12.870   4.410
  167SER    SC1 1037   8.930  12.600   4.440
  168ASN    BB  1038   8.910  12.920   4.740
  168ASN    SC1 1039   8.790  12.630   4.810
  169PHE    BB  1040   8.590  13.040   4.850
  169PHE    SC1 1041   8.690  13.310   4.720
  169PHE    SC2 1042   8.910  13.460   4.930
  169PHE    SC3 1043   8.770  13.640   4.760
  170ALA    BB  1044   8.520  13.090   5.230
  170ALA    SC1 1045   8.400  13.320   5.180
  171VAL    BB  1046   8.210  12.970   5.460
  171VAL    SC1 1047   8.060  13.210   5.500
  172GLY    BB  1048   8.150  12.920   5.820
  173TYR    BB  1049   7.980  12.780   6.100
  173TYR    SC1 1050   7.830  13.040   6.040
  173TYR    SC2 1051   7.740  13.030   5.750
  173TYR    SC3 1052   7.560  13.140   5.960
  173TYR    SC4 1053   7.510  13.190   5.680
  174LYS    BB  1054   8.120  12.730   6.450
  174LYS    SC1 1055   8.390  12.550   6.310
  174LYS    SC2 1056   8.520  12.270   6.170
  175THR    BB  1057   7.960  12.530   6.630
  175THR    SC1 1058   7.770  12.560   6.860
  176ASP    BB  1059   8.050  12.180   6.690
  176ASP    SC1 1060   8.370  12.300   6.780
  177GLU    BB  1061   7.740  12.040   6.610
  177GLU    SC1 1062   7.500  12.160   6.880
  178PHE    BB  1063   7.650  12.340   6.450
  178PHE    SC1 1064   7.360  12.380   6.340
  178PHE    SC2 1065   7.330  12.400   6.000
  178PHE    SC3 1066   7.180  12.190   6.120
  179GLN    BB  1067   7.710  12.310   6.120
  179GLN    SC1 1068   8.060  12.230   6.190
  180LEU    BB  1069   7.830  12.550   5.860
  180LEU    SC1 1070   7.500  12.650   5.690
  181HIS    BB  1071   7.930  12.480   5.500
  181HIS    SC1 1072   8.220  12.570   5.600
  181HIS    SC2 1073   8.380  12.640   5.870
  181HIS    SC3 1074   8.210  12.430   5.870
  182THR    BB  1075   8.060  12.710   5.290
  182THR    SC1 1076   7.830  12.910   5.300
  183ASN    BB  1077   8.160  12.670   4.940
  183ASN    SC1 1078   8.470  12.660   5.080
  184VAL    BB  1079   8.360  12.780   4.680
  184VAL    SC1 1080   8.160  12.890   4.500
  185ASN    BB  1081   8.530  12.630   4.380
  185ASN    SC1 1082   8.700  12.350   4.360
  186ASP    BB  1083   8.700  12.710   4.070
  186ASP    SC1 1084   8.890  12.960   3.970
  187GLY    BB  1085   8.410  12.850   4.010
  188THR    BB  1086   8.220  12.610   4.030
  188THR    SC1 1087   7.940  12.710   4.100
  189GLU    BB  1088   8.240  12.450   4.300
  189GLU    SC1 1089   8.170  12.070   4.240
  190PHE    BB  1090   7.950  12.470   4.510
  190PHE    SC1 1091   7.750  12.700   4.550
  190PHE    SC2 1092   7.620  12.880   4.280
  190PHE    SC3 1093   7.830  13.000   4.440
  191GLY    BB  1094   7.930  12.380   4.870
  192GLY    BB  1095   7.780  12.190   5.100
  193SER    BB  1096   7.670  12.220   5.450
  193SER    SC1 1097   7.410  12.320   5.360
  194ILE    BB  1098   7.560  11.990   5.710
  194ILE    SC1 1099   7.240  12.100   5.730
  195TYR    BB  1100   7.610  12.000   6.090
  195TYR    SC1 1101   7.860  11.880   6.120
  195TYR    SC2 1102   7.850  11.640   6.300
  195TYR    SC3 1103   8.010  11.890   6.380
  195TYR    SC4 1104   8.020  11.640   6.520
  196GLN    BB  1105   7.430  11.760   6.340
  196GLN    SC1 1106   7.170  12.020   6.510
  197LYS    BB  1107   7.520  11.700   6.640
  197LYS    SC1 1108   7.780  11.510   6.730
  197LYS    SC2 1109   7.980  11.260   6.770
  198VAL    BB  1110   7.260  11.520   6.750
  198VAL    SC1 1111   7.010  11.530   6.610
  199ASN    BB  1112   7.340  11.280   6.950
  199ASN    SC1 1113   7.350  11.540   7.230
  200LYS    BB  1114   7.600  11.160   7.150
  200LYS    SC1 1115   7.640  11.320   7.440
  200LYS    SC2 1116   7.500  11.440   7.710
  201LYS    BB  1117   7.670  10.920   6.880
  201LYS    SC1 1118   7.970  10.880   7.050
  201LYS    SC2 1119   8.060  10.650   7.320
  202LEU    BB  1120   7.530  11.150   6.670
  202LEU    SC1 1121   7.220  11.080   6.550
  203GLU    BB  1122   7.630  11.220   6.340
  203GLU    SC1 1123   8.020  11.270   6.240
  204THR    BB  1124   7.500  11.450   6.060
  204THR    SC1 1125   7.220  11.350   6.160
  205ALA    BB  1126   7.450  11.510   5.730
  205ALA    SC1 1127   7.180  11.520   5.720
  206VAL    BB  1128   7.480  11.770   5.480
  206VAL    SC1 1129   7.190  11.760   5.430
  207ASN    BB  1130   7.520  11.740   5.100
  207ASN    SC1 1131   7.840  11.660   4.970
  208LEU    BB  1132   7.600  11.990   4.850
  208LEU    SC1 1133   7.320  12.210   4.990
  209ALA    BB  1134   7.480  12.080   4.510
  209ALA    SC1 1135   7.240  12.070   4.630
  210TRP    BB  1136   7.700  12.260   4.290
  210TRP    SC1 1137   7.490  12.500   4.320
  210TRP    SC2 1138   7.230  12.590   4.130
  210TRP    SC3 1139   7.220  12.560   4.380
  210TRP    SC4 1140   7.210  12.540   4.600
  210TRP    SC5 1141   6.970  12.620   4.450
  211THR    BB  1142   7.680  12.350   3.970
  211THR    SC1 1143   7.950  12.210   3.890
  212ALA    BB  1144   7.770  12.550   3.680
  212ALA    SC1 1145   8.000  12.530   3.540
  213GLY    BB  1146   7.620  12.380   3.480
  214ASN    BB  1147   7.580  12.110   3.650
  214ASN    SC1 1148   7.880  11.970   3.550
  215SER    BB  1149   7.480  11.780   3.660
  215SER    SC1 1150   7.630  11.720   3.410
  216ASN    BB  1151   7.500  11.700   3.980
  216ASN    SC1 1152   7.830  11.760   4.090
  217THR    BB  1153   7.310  11.670   4.180
  217THR    SC1 1154   7.140  11.420   4.190
  218ARG    BB  1155   7.410  11.680   4.490
  218ARG    SC1 1156   7.730  11.730   4.470
  218ARG    SC2 1157   8.030  11.910   4.620
  219PHE    BB  1158   7.360  11.470   4.710
  219PHE    SC1 1159   7.150  11.670   4.850
  219PHE    SC2 1160   6.960  11.620   5.120
  219PHE    SC3 1161   6.820  11.650   4.860
  220GLY    BB  1162   7.480  11.370   5.050
  221ILE    BB  1163   7.290  11.150   5.310
  221ILE    SC1 1164   7.050  11.370   5.400
  222ALA    BB  1165   7.400  11.130   5.660
  222ALA    SC1 1166   7.140  11.180   5.750
  223ALA    BB  1167   7.500  10.910   5.920
  223ALA    SC1 1168   7.250  10.930   6.030
  224LYS    BB  1169   7.610  10.870   6.250
  224LYS    SC1 1170   7.920  10.790   6.150
  224LYS    SC2 1171   7.950  10.710   5.810
  225TYR    BB  1172   7.680  10.590   6.480
  225TYR    SC1 1173   7.360  10.560   6.440
  225TYR    SC2 1174   7.120  10.380   6.430
  225TYR    SC3 1175   7.280  10.400   6.690
  225TYR    SC4 1176   7.070  10.210   6.650
  226GLN    BB  1177   7.730  10.520   6.820
  226GLN    SC1 1178   8.070  10.480   6.830
  227ILE    BB  1179   7.600  10.250   6.960
  227ILE    SC1 1180   7.470  10.070   6.700
  228ASP    BB  1181   7.870  10.200   7.150
  228ASP    SC1 1182   7.650  10.110   7.410
  229PRO    BB  1183   8.160  10.180   7.140
  229PRO    SC1 1184   8.140  10.230   7.450
  230ASP    BB  1185   8.210   9.900   6.890
  230ASP    SC1 1186   8.440  10.150   6.790
  231ALA    BB  1187   7.970  10.060   6.690
  231ALA    SC1 1188   7.810   9.860   6.810
  232CYS    BB  1189   7.920  10.130   6.390
  232CYS    SC1 1190   8.100  10.430   6.430
  233PHE    BB  1191   7.710  10.370   6.190
  233PHE    SC1 1192   7.430  10.210   6.280
  233PHE    SC2 1193   7.230   9.980   6.130
  233PHE    SC3 1194   7.370   9.880   6.360
  234SER    BB  1195   7.680  10.360   5.860
  234SER    SC1 1196   7.540  10.110   5.890
  235ALA    BB  1197   7.540  10.620   5.640
  235ALA    SC1 1198   7.670  10.850   5.570
  236LYS    BB  1199   7.430  10.650   5.270
  236LYS    SC1 1200   7.660  10.790   5.160
  236LYS    SC2 1201   7.770  11.060   5.100
  237VAL    BB  1202   7.200  10.850   5.110
  237VAL    SC1 1203   6.930  10.880   5.220
  238ASN    BB  1204   7.300  10.920   4.780
  238ASN    SC1 1205   7.590  11.030   4.660
  239ASN    BB  1206   7.070  11.050   4.570
  239ASN    SC1 1207   6.930  11.360   4.570
  240SER    BB  1208   7.100  10.830   4.320
  240SER    SC1 1209   7.170  11.020   4.160
  241SER    BB  1210   7.260  10.600   4.420
  241SER    SC1 1211   7.370  10.550   4.170
  242LEU    BB  1212   7.440  10.540   4.710
  242LEU    SC1 1213   7.740  10.660   4.780
  243ILE    BB  1214   7.470  10.270   4.900
  243ILE    SC1 1215   7.190  10.260   5.110
  244GLY    BB  1216   7.590  10.310   5.250
  245LEU    BB  1217   7.770  10.080   5.420
  245LEU    SC1 1218   7.530   9.910   5.530
  246GLY    BB  1219   7.950  10.150   5.720
  247TYR    BB  1220   8.110   9.930   5.950
  247TYR    SC1 1221   7.830   9.790   5.780
  247TYR    SC2 1222   7.730   9.510   5.830
  247TYR    SC3 1223   7.940   9.570   5.620
  247TYR    SC4 1224   7.820   9.300   5.660
  248THR    BB  1225   8.240   9.890   6.270
  248THR    SC1 1226   8.380  10.130   6.370
  249GLN    BB  1227   8.350   9.630   6.460
  249GLN    SC1 1228   7.960   9.570   6.540
  250THR    BB  1229   8.400   9.500   6.770
  250THR    SC1 1230   8.620   9.670   6.910
  251LEU    BB  1231   8.570   9.240   6.880
  251LEU    SC1 1232   8.670   9.220   6.530
  252LYS    BB  1233   8.850   9.260   7.050
  252LYS    SC1 1234   8.870   8.950   7.090
  252LYS    SC2 1235   8.930   8.620   7.070
  253PRO    BB  1236   9.000   9.540   7.190
  253PRO    SC1 1237   8.800   9.570   7.450
  254GLY    BB  1238   9.220   9.590   6.920
  255ILE    BB  1239   8.980   9.480   6.710
  255ILE    SC1 1240   9.100   9.290   6.470
  256LYS    BB  1241   8.860   9.660   6.410
  256LYS    SC1 1242   8.790   9.890   6.590
  256LYS    SC2 1243   8.770  10.210   6.530
  257LEU    BB  1244   8.610   9.600   6.230
  257LEU    SC1 1245   8.420   9.330   6.130
  258THR    BB  1246   8.580   9.730   5.900
  258THR    SC1 1247   8.590  10.030   5.980
  259LEU    BB  1248   8.290   9.720   5.710
  259LEU    SC1 1249   8.310   9.350   5.640
  260SER    BB  1250   8.220   9.770   5.360
  260SER    SC1 1251   8.230  10.060   5.400
  261ALA    BB  1252   7.940   9.900   5.170
  261ALA    SC1 1253   7.800   9.660   5.200
  262LEU    BB  1254   7.910   9.950   4.820
  262LEU    SC1 1255   7.910  10.300   4.830
  263LEU    BB  1256   7.670  10.010   4.580
  263LEU    SC1 1257   7.360   9.890   4.670
  264ASP    BB  1258   7.540  10.120   4.270
  264ASP    SC1 1259   7.630   9.900   4.040
  265GLY    BB  1260   7.230  10.050   4.230
  266LYS    BB  1261   7.190   9.830   4.040
  266LYS    SC1 1262   6.840   9.820   4.000
  266LYS    SC2 1263   6.610  10.080   3.890
  267ASN    BB  1264   7.380   9.630   3.800
  267ASN    SC1 1265   7.410   9.730   3.480
  268VAL    BB  1266   7.350   9.310   3.960
  268VAL    SC1 1267   7.140   9.300   4.160
  269ASN    BB  1268   7.490   9.030   4.010
  269ASN    SC1 1269   7.570   8.780   3.720
  270ALA    BB  1270   7.800   9.120   4.060
  270ALA    SC1 1271   7.970   9.020   4.240
  271GLY    BB  1272   8.020   9.380   3.970
  272GLY    BB  1273   7.960   9.640   4.150
  273HIS    BB  1274   7.960   9.590   4.470
  273HIS    SC1 1275   8.230   9.420   4.330
  273HIS    SC2 1276   8.360   9.240   4.090
  273HIS    SC3 1277   8.440   9.210   4.350
  274LYS    BB  1278   8.170   9.730   4.710
  274LYS    SC1 1279   8.340   9.960   4.570
  274LYS    SC2 1280   8.480  10.040   4.250
  275LEU    BB  1281   8.400   9.580   4.950
  275LEU    SC1 1282   8.520   9.260   4.840
  276GLY    BB  1283   8.510   9.790   5.250
  277LEU    BB  1284   8.830   9.680   5.420
  277LEU    SC1 1285   8.620   9.370   5.300
  278GLY    BB  1286   8.920   9.760   5.750
  279LEU    BB  1287   9.170   9.620   5.940
  279LEU    SC1 1288   9.230   9.250   5.790
  280GLU    BB  1289   9.250   9.680   6.280
  280GLU    SC1 1290   9.090  10.070   6.220
  281PHE    BB  1291   9.540   9.580   6.430
  281PHE    SC1 1292   9.510   9.270   6.530
  281PHE    SC2 1293   9.450   9.010   6.740
  281PHE    SC3 1294   9.380   9.270   6.840
  282GLN    BB  1295   9.580   9.660   6.800
  282GLN    SC1 1296   9.330   9.970   6.670
  283ALA    BB  1297   9.810   9.690   7.040
  283ALA    SC1 1298   9.780   9.960   6.980
  284POPC   NC3 1299   6.600  14.680   7.110
  284POPC   PO4 1300   6.730  14.990   7.310
  284POPC   GL1 1301   6.630  15.110   6.880
  284POPC   GL2 1302   6.910  15.280   6.840
  284POPC   C1A 1303   6.440  14.830   6.610
  284POPC   D2A 1304   6.340  14.720   6.200
  284POPC   C3A 1305   6.330  15.030   5.870
  284POPC   C4A 1306   6.210  15.120   5.410
  284POPC   C1B 1307   6.980  15.540   6.450
  284POPC   C2B 1308   6.940  15.830   6.090
  284POPC   C3B 1309   6.870  15.960   5.650
  284POPC   C4B 1310   6.620  16.100   5.300
  285POPC   NC3 1311  11.370   6.060   6.660
  285POPC   PO4 1312  11.660   6.310   6.660
  285POPC   GL1 1313  11.530   6.410   6.350
  285POPC   GL2 1314  11.710   6.260   6.140
  285POPC   C1A 1315  11.710   6.810   6.140
  285POPC   D2A 1316  11.930   7.110   5.900
  285POPC   C3A 1317  12.360   7.120   5.870
  285POPC   C4A 1318  12.700   6.930   6.000
  285POPC   C1B 1319  12.010   6.320   5.720
  285POPC   C2B 1320  12.240   6.120   5.390
  285POPC   C3B 1321  12.490   5.720   5.240
  285POPC   C4B 1322  12.580   5.270   5.260
  286POPC   NC3 1323  14.480  11.050   7.260
  286POPC   PO4 1324  14.650  11.210   7.620
  286POPC   GL1 1325  14.970  10.970   7.550
  286POPC   GL2 1326  15.120  10.700   7.640
  286POPC   C1A 1327  15.090  10.870   7.110
  286POPC   D2A 1328  14.890  10.620   6.740
  286POPC   C3A 1329  14.670  10.500   6.330
  286POPC   C4A 1330  14.690  10.150   6.100
  286POPC   C1B 1331  15.470  10.710   7.400
  286POPC   C2B 1332  15.520  10.680   6.900
  286POPC   C3B 1333  15.370  10.800   6.440
  286POPC   C4B 1334  15.010  11.050   6.280
  287POPC   NC3 1335  16.650   0.150   7.610
  287POPC   PO4 1336  16.650   0.540   7.570
  287POPC   GL1 1337  16.700   0.710   7.170
  287POPC   GL2 1338  16.980   0.610   7.010
  287POPC   C1A 1339  16.520   0.490   6.740
  287POPC   D2A 1340  16.110   0.330   6.510
  287POPC   C3A 1341  16.110   0.260   6.050
  287POPC   C4A 1342  16.200   0.190   5.570
  287POPC   C1B 1343  17.000   0.830   6.630
  287POPC   C2B 1344  16.990   0.950   6.180
  287POPC   C3B 1345  16.750   0.840   5.800
  287POPC   C4B 1346  16.370   0.750   5.520
  288POPC   NC3 1347  10.250  -0.920   7.460
  288POPC   PO4 1348   9.830  -0.930   7.530
  288POPC   GL1 1349   9.870  -1.010   7.100
  288POPC   GL2 1350   9.760  -1.240   6.960
  288POPC   C1A 1351  10.170  -0.770   6.860
  288POPC   D2A 1352  10.240  -0.420   6.610
  288POPC   C3A 1353  10.120  -0.420   6.170
  288POPC   C4A 1354  10.060  -0.690   5.800
  288POPC   C1B 1355   9.780  -1.100   6.520
  288POPC   C2B 1356   9.700  -1.040   6.040
  288POPC   C3B 1357   9.750  -1.150   5.570
  288POPC   C4B 1358   9.940  -1.380   5.210
  289POPC   NC3 1359  11.880   1.960   6.890
  289POPC   PO4 1360  11.530   1.950   7.030
  289POPC   GL1 1361  11.450   1.790   6.650
  289POPC   GL2 1362  11.220   1.770   6.550
  289POPC   C1A 1363  11.430   1.970   6.190
  289POPC   D2A 1364  11.070   2.030   5.910
  289POPC   C3A 1365  10.830   2.410   5.860
  289POPC   C4A 1366  10.520   2.620   5.590
  289POPC   C1B 1367  10.860   1.600   6.340
  289POPC   C2B 1368  10.800   1.570   5.890
  289POPC   C3B 1369  10.850   1.580   5.440
  289POPC   C4B 1370  10.600   1.670   5.050
  290POPC   NC3 1371   1.960  -2.090   7.270
  290POPC   PO4 1372   1.900  -2.460   7.220
  290POPC   GL1 1373   1.960  -2.390   6.830
  290POPC   GL2 1374   1.840  -2.110   6.750
  290POPC   C1A 1375   2.060  -2.760   6.550
  290POPC   D2A 1376   2.030  -2.890   6.150
  290POPC   C3A 1377   1.860  -2.810   5.700
  290POPC   C4A 1378   1.890  -2.690   5.240
  290POPC   C1B 1379   1.790  -1.870   6.410
  290POPC   C2B 1380   1.690  -1.740   5.970
  290POPC   C3B 1381   1.490  -1.660   5.570
  290POPC   C4B 1382   1.480  -1.410   5.190
  291POPC   NC3 1383   2.650  14.150   7.300
  291POPC   PO4 1384   2.990  14.260   7.410
  291POPC   GL1 1385   3.060  14.160   7.030
  291POPC   GL2 1386   2.850  14.130   6.840
  291POPC   C1A 1387   3.330  14.100   6.690
  291POPC   D2A 1388   3.730  13.950   6.630
  291POPC   C3A 1389   3.900  14.070   6.220
  291POPC   C4A 1390   3.950  13.760   5.900
  291POPC   C1B 1391   2.870  14.380   6.500
  291POPC   C2B 1392   2.700  14.390   6.150
  291POPC   C3B 1393   2.670  14.000   5.900
  291POPC   C4B 1394   3.070  13.830   5.760
  292POPC   NC3 1395  17.120   0.390   7.530
  292POPC   PO4 1396  17.120   0.070   7.390
  292POPC   GL1 1397  17.300   0.140   7.040
  292POPC   GL2 1398  17.580   0.290   7.100
  292POPC   C1A 1399  17.440   0.060   6.590
  292POPC   D2A 1400  17.800   0.000   6.280
  292POPC   C3A 1401  17.990   0.050   5.860
  292POPC   C4A 1402  18.170   0.430   5.900
  292POPC   C1B 1403  17.400   0.590   6.780
  292POPC   C2B 1404  17.260   0.500   6.350
  292POPC   C3B 1405  17.210   0.500   5.860
  292POPC   C4B 1406  16.910   0.340   5.430
  293POPC   NC3 1407   5.020  14.770   7.570
  293POPC   PO4 1408   4.910  15.110   7.420
  293POPC   GL1 1409   4.650  14.930   7.100
  293POPC   GL2 1410   4.760  14.690   7.110
  293POPC   C1A 1411   4.620  15.140   6.640
  293POPC   D2A 1412   4.710  15.610   6.510
  293POPC   C3A 1413   4.900  15.510   6.090
  293POPC   C4A 1414   4.890  15.650   5.680
  293POPC   C1B 1415   4.760  14.490   6.740
  293POPC   C2B 1416   4.530  14.250   6.490
  293POPC   C3B 1417   4.470  14.290   6.040
  293POPC   C4B 1418   4.560  14.000   5.650
  294POPC   NC3 1419  11.900  11.100   7.400
  294POPC   PO4 1420  11.930  11.490   7.390
  294POPC   GL1 1421  11.930  11.750   7.040
  294POPC   GL2 1422  11.900  12.090   7.090
  294POPC   C1A 1423  11.870  11.810   6.580
  294POPC   D2A 1424  11.680  12.080   6.290
  294POPC   C3A 1425  11.330  11.890   6.090
  294POPC   C4A 1426  11.040  11.930   5.810
  294POPC   C1B 1427  11.960  12.300   6.670
  294POPC   C2B 1428  12.030  12.460   6.280
  294POPC   C3B 1429  12.080  12.460   5.880
  294POPC   C4B 1430  12.350  12.320   5.490
  295POPC   NC3 1431   3.330   7.100   7.900
  295POPC   PO4 1432   3.340   6.800   7.630
  295POPC   GL1 1433   3.230   6.900   7.270
  295POPC   GL2 1434   3.070   6.680   7.190
  295POPC   C1A 1435   3.450   6.750   6.840
  295POPC   D2A 1436   3.840   6.770   6.640
  295POPC   C3A 1437   3.790   6.880   6.210
  295POPC   C4A 1438   3.640   7.210   5.910
  295POPC   C1B 1439   2.880   6.940   6.780
  295POPC   C2B 1440   2.740   7.190   6.390
  295POPC   C3B 1441   2.650   7.130   5.920
  295POPC   C4B 1442   2.470   6.870   5.580
  296POPC   NC3 1443  17.510  -2.380   6.820
  296POPC   PO4 1444  17.840  -2.250   6.980
  296POPC   GL1 1445  18.120  -2.390   6.760
  296POPC   GL2 1446  18.060  -2.690   6.800
  296POPC   C1A 1447  18.320  -2.290   6.330
  296POPC   D2A 1448  18.360  -2.120   5.840
  296POPC   C3A 1449  18.670  -1.770   5.690
  296POPC   C4A 1450  19.010  -1.700   5.330
  296POPC   C1B 1451  17.830  -2.540   6.390
  296POPC   C2B 1452  17.580  -2.240   6.230
  296POPC   C3B 1453  17.510  -1.760   6.240
  296POPC   C4B 1454  17.230  -1.460   6.040
  297POPC   NC3 1455  11.550   0.270   7.020
  297POPC   PO4 1456  11.310   0.370   6.730
  297POPC   GL1 1457  11.220   0.530   6.430
  297POPC   GL2 1458  11.460   0.760   6.430
  297POPC   C1A 1459  11.110   0.750   6.060
  297POPC   D2A 1460  11.190   1.090   5.700
  297POPC   C3A 1461  10.980   0.980   5.290
  297POPC   C4A 1462  11.130   0.870   4.900
  297POPC   C1B 1463  11.600   0.710   6.010
  297POPC   C2B 1464  11.490   0.670   5.560
  297POPC   C3B 1465  11.130   0.500   5.280
  297POPC   C4B 1466  10.790   0.390   5.000
  298POPC   NC3 1467  10.680   8.640   6.040
  298POPC   PO4 1468  10.800   8.750   6.410
  298POPC   GL1 1469  11.120   8.730   6.160
  298POPC   GL2 1470  11.110   8.920   6.050
  298POPC   C1A 1471  11.550   8.940   6.200
  298POPC   D2A 1472  12.000   8.800   6.250
  298POPC   C3A 1473  12.150   8.310   6.350
  298POPC   C4A 1474  12.420   8.040   6.130
  298POPC   C1B 1475  11.110   8.500   5.780
  298POPC   C2B 1476  11.430   8.160   5.740
  298POPC   C3B 1477  11.410   7.740   5.500
  298POPC   C4B 1478  11.420   7.280   5.290
  299POPC   NC3 1479   2.720  10.750   8.040
  299POPC   PO4 1480   2.590  10.890   7.670
  299POPC   GL1 1481   2.640  10.800   7.290
  299POPC   GL2 1482   2.660  10.530   7.130
  299POPC   C1A 1483   2.520  11.070   6.880
  299POPC   D2A 1484   2.500  11.100   6.460
  299POPC   C3A 1485   2.690  10.780   6.210
  299POPC   C4A 1486   3.010  10.450   6.120
  299POPC   C1B 1487   2.980  10.300   7.010
  299POPC   C2B 1488   3.250  10.080   6.700
  299POPC   C3B 1489   3.390  10.190   6.260
  299POPC   C4B 1490   3.170   9.960   5.940
  300POPC   NC3 1491   3.710   1.810   7.500
  300POPC   PO4 1492   3.410   2.080   7.370
  300POPC   GL1 1493   3.600   2.250   7.100
  300POPC   GL2 1494   3.830   2.070   7.110
  300POPC   C1A 1495   3.900   2.470   6.820
  300POPC   D2A 1496   4.210   2.690   6.540
  300POPC   C3A 1497   4.150   3.130   6.320
  300POPC   C4A 1498   3.870   3.430   6.120
  300POPC   C1B 1499   3.670   1.940   6.710
  300POPC   C2B 1500   3.450   1.980   6.310
  300POPC   C3B 1501   3.470   1.920   5.880
  300POPC   C4B 1502   3.480   1.710   5.420
  301POPC   NC3 1503   5.350   6.770   7.600
  301POPC   PO4 1504   4.980   6.830   7.720
  301POPC   GL1 1505   4.970   6.590   7.320
  301POPC   GL2 1506   4.940   6.310   7.400
  301POPC   C1A 1507   4.640   6.530   7.000
  301POPC   D2A 1508   4.450   6.540   6.590
  301POPC   C3A 1509   4.070   6.430   6.300
  301POPC   C4A 1510   3.830   6.430   5.890
  301POPC   C1B 1511   5.160   6.290   6.990
  301POPC   C2B 1512   5.370   6.000   6.670
  301POPC   C3B 1513   5.430   5.670   6.360
  301POPC   C4B 1514   5.360   5.760   5.930
  302POPC   NC3 1515  18.030   4.990   7.910
  302POPC   PO4 1516  17.890   5.040   7.540
  302POPC   GL1 1517  17.830   4.950   7.160
  302POPC   GL2 1518  17.950   4.660   7.190
  302POPC   C1A 1519  17.820   5.210   6.780
  302POPC   D2A 1520  18.130   5.190   6.400
  302POPC   C3A 1521  17.980   5.200   5.960
  302POPC   C4A 1522  17.810   5.060   5.590
  302POPC   C1B 1523  17.940   4.730   6.760
  302POPC   C2B 1524  17.850   4.740   6.300
  302POPC   C3B 1525  18.040   4.700   5.850
  302POPC   C4B 1526  18.260   4.680   5.460
  303POPC   NC3 1527   6.910   0.530   7.960
  303POPC   PO4 1528   6.670   0.210   7.860
  303POPC   GL1 1529   6.830   0.060   7.480
  303POPC   GL2 1530   6.830   0.290   7.390
  303POPC   C1A 1531   6.680  -0.060   7.070
  303POPC   D2A 1532   6.570  -0.240   6.640
  303POPC   C3A 1533   6.670  -0.040   6.290
  303POPC   C4A 1534   6.830   0.230   5.910
  303POPC   C1B 1535   6.470   0.540   7.240
  303POPC   C2B 1536   6.110   0.320   7.010
  303POPC   C3B 1537   6.120   0.180   6.590
  303POPC   C4B 1538   6.040  -0.190   6.360
  304POPC   NC3 1539   1.600  14.770   7.150
  304POPC   PO4 1540   1.260  14.970   7.210
  304POPC   GL1 1541   1.150  14.950   6.850
  304POPC   GL2 1542   1.440  14.960   6.690
  304POPC   C1A 1543   0.980  14.790   6.460
  304POPC   D2A 1544   0.940  14.790   6.020
  304POPC   C3A 1545   0.630  14.890   5.650
  304POPC   C4A 1546   0.470  14.910   5.220
  304POPC   C1B 1547   1.450  14.880   6.210
  304POPC   C2B 1548   1.430  14.870   5.750
  304POPC   C3B 1549   1.480  15.010   5.280
  304POPC   C4B 1550   1.330  15.080   4.880
  305POPC   NC3 1551   7.880  15.060   7.350
  305POPC   PO4 1552   7.780  14.680   7.420
  305POPC   GL1 1553   7.590  14.610   7.050
  305POPC   GL2 1554   7.410  14.500   7.070
  305POPC   C1A 1555   7.670  14.760   6.600
  305POPC   D2A 1556   8.040  14.720   6.280
  305POPC   C3A 1557   8.050  15.010   5.890
  305POPC   C4A 1558   8.070  15.130   5.460
  305POPC   C1B 1559   7.350  14.410   6.610
  305POPC   C2B 1560   7.490  14.610   6.180
  305POPC   C3B 1561   7.430  14.820   5.750
  305POPC   C4B 1562   7.190  14.750   5.370
  306POPC   NC3 1563  12.370   4.570   7.280
  306POPC   PO4 1564  12.060   4.750   7.100
  306POPC   GL1 1565  11.970   4.840   6.680
  306POPC   GL2 1566  11.700   4.670   6.530
  306POPC   C1A 1567  12.290   5.040   6.380
  306POPC   D2A 1568  12.360   5.160   5.920
  306POPC   C3A 1569  12.310   5.570   5.680
  306POPC   C4A 1570  12.540   5.940   5.740
  306POPC   C1B 1571  11.890   4.920   6.160
  306POPC   C2B 1572  11.970   4.980   5.690
  306POPC   C3B 1573  12.160   4.880   5.240
  306POPC   C4B 1574  12.600   4.830   5.030
  307POPC   NC3 1575  11.490  -1.210   7.000
  307POPC   PO4 1576  11.760  -1.090   7.220
  307POPC   GL1 1577  11.880  -1.030   6.860
  307POPC   GL2 1578  11.970  -0.800   6.720
  307POPC   C1A 1579  11.840  -1.300   6.470
  307POPC   D2A 1580  11.820  -1.730   6.240
  307POPC   C3A 1581  11.860  -1.760   5.790
  307POPC   C4A 1582  12.020  -1.490   5.420
  307POPC   C1B 1583  11.710  -0.510   6.480
  307POPC   C2B 1584  11.530  -0.530   6.060
  307POPC   C3B 1585  11.290  -0.660   5.650
  307POPC   C4B 1586  10.960  -0.500   5.440
  308POPC   NC3 1587   6.810  14.080   7.610
  308POPC   PO4 1588   6.500  14.090   7.420
  308POPC   GL1 1589   6.580  14.040   6.990
  308POPC   GL2 1590   6.640  13.820   6.790
  308POPC   C1A 1591   6.730  14.400   6.710
  308POPC   D2A 1592   7.040  14.760   6.860
  308POPC   C3A 1593   7.150  15.030   6.470
  308POPC   C4A 1594   7.230  15.260   6.070
  308POPC   C1B 1595   6.360  14.090   6.530
  308POPC   C2B 1596   6.060  14.470   6.600
  308POPC   C3B 1597   5.650  14.450   6.620
  308POPC   C4B 1598   5.330  14.230   6.890
  309POPC   NC3 1599  17.340   2.210   7.100
  309POPC   PO4 1600  17.680   1.970   7.090
  309POPC   GL1 1601  17.670   1.970   6.670
  309POPC   GL2 1602  17.470   2.100   6.440
  309POPC   C1A 1603  17.570   1.540   6.460
  309POPC   D2A 1604  17.330   1.350   6.110
  309POPC   C3A 1605  16.900   1.330   5.890
  309POPC   C4A 1606  16.440   1.190   5.960
  309POPC   C1B 1607  17.430   1.890   6.030
  309POPC   C2B 1608  17.090   1.760   5.690
  309POPC   C3B 1609  16.860   1.730   5.230
  309POPC   C4B 1610  16.660   1.560   4.900
  310POPC   NC3 1611  12.260  -0.670   7.170
  310POPC   PO4 1612  12.640  -0.740   7.260
  310POPC   GL1 1613  12.600  -0.930   6.980
  310POPC   GL2 1614  12.340  -1.090   6.940
  310POPC   C1A 1615  12.890  -0.980   6.570
  310POPC   D2A 1616  13.160  -1.190   6.270
  310POPC   C3A 1617  13.060  -1.370   5.830
  310POPC   C4A 1618  13.170  -1.740   5.580
  310POPC   C1B 1619  12.320  -1.070   6.500
  310POPC   C2B 1620  12.030  -0.850   6.230
  310POPC   C3B 1621  11.910  -0.830   5.770
  310POPC   C4B 1622  11.600  -1.150   5.510
  311POPC   NC3 1623   2.890   9.400   7.890
  311POPC   PO4 1624   2.550   9.450   7.730
  311POPC   GL1 1625   2.650   9.480   7.350
  311POPC   GL2 1626   2.560   9.400   7.140
  311POPC   C1A 1627   3.000   9.570   6.980
  311POPC   D2A 1628   3.150   9.600   6.470
  311POPC   C3A 1629   3.050   9.210   6.280
  311POPC   C4A 1630   2.980   8.850   6.030
  311POPC   C1B 1631   2.690   9.350   6.670
  311POPC   C2B 1632   2.470   9.270   6.300
  311POPC   C3B 1633   2.500   9.090   5.870
  311POPC   C4B 1634   2.910   9.100   5.650
  312POPC   NC3 1635  14.010  -0.230   7.070
  312POPC   PO4 1636  13.930   0.160   7.080
  312POPC   GL1 1637  13.870   0.440   6.840
  312POPC   GL2 1638  13.670   0.310   6.680
  312POPC   C1A 1639  13.770   0.710   6.470
  312POPC   D2A 1640  13.930   0.750   6.000
  312POPC   C3A 1641  13.740   0.740   5.550
  312POPC   C4A 1642  13.510   0.990   5.250
  312POPC   C1B 1643  13.610   0.310   6.220
  312POPC   C2B 1644  13.360   0.610   5.930
  312POPC   C3B 1645  12.990   0.760   5.740
  312POPC   C4B 1646  13.010   0.930   5.310
  313POPC   NC3 1647  12.870  15.030   7.300
  313POPC   PO4 1648  13.030  15.320   7.520
  313POPC   GL1 1649  13.110  15.450   7.180
  313POPC   GL2 1650  12.900  15.670   7.220
  313POPC   C1A 1651  13.040  15.500   6.730
  313POPC   D2A 1652  12.930  15.500   6.270
  313POPC   C3A 1653  12.940  15.450   5.830
  313POPC   C4A 1654  12.950  15.270   5.440
  313POPC   C1B 1655  12.590  15.960   7.020
  313POPC   C2B 1656  12.430  16.150   6.690
  313POPC   C3B 1657  12.190  16.300   6.410
  313POPC   C4B 1658  11.850  16.110   6.180
  314POPC   NC3 1659  17.990   7.260   7.700
  314POPC   PO4 1660  18.100   7.570   7.910
  314POPC   GL1 1661  18.060   7.890   7.580
  314POPC   GL2 1662  18.080   7.690   7.360
  314POPC   C1A 1663  17.670   7.980   7.310
  314POPC   D2A 1664  17.260   8.180   7.280
  314POPC   C3A 1665  17.210   8.500   6.940
  314POPC   C4A 1666  17.060   8.890   7.020
  314POPC   C1B 1667  17.880   7.760   6.940
  314POPC   C2B 1668  17.930   7.800   6.460
  314POPC   C3B 1669  17.790   7.840   6.050
  314POPC   C4B 1670  17.440   7.840   5.790
  315POPC   NC3 1671   5.550  -2.260   8.020
  315POPC   PO4 1672   5.620  -2.140   7.600
  315POPC   GL1 1673   5.560  -2.030   7.190
  315POPC   GL2 1674   5.580  -2.260   7.060
  315POPC   C1A 1675   5.660  -1.650   6.930
  315POPC   D2A 1676   5.930  -1.480   6.570
  315POPC   C3A 1677   5.660  -1.440   6.220
  315POPC   C4A 1678   5.420  -1.300   5.850
  315POPC   C1B 1679   5.390  -2.290   6.610
  315POPC   C2B 1680   5.640  -2.420   6.200
  315POPC   C3B 1681   5.680  -2.740   5.850
  315POPC   C4B 1682   5.420  -3.090   5.720
  316POPC   NC3 1683  16.310  -0.470   7.120
  316POPC   PO4 1684  16.070  -0.740   7.250
  316POPC   GL1 1685  15.920  -0.930   6.890
  316POPC   GL2 1686  16.170  -0.850   6.770
  316POPC   C1A 1687  15.730  -1.190   6.500
  316POPC   D2A 1688  15.340  -1.490   6.460
  316POPC   C3A 1689  15.130  -1.580   6.020
  316POPC   C4A 1690  14.970  -2.070   5.950
  316POPC   C1B 1691  15.870  -0.680   6.470
  316POPC   C2B 1692  15.680  -0.820   6.120
  316POPC   C3B 1693  15.520  -1.200   5.950
  316POPC   C4B 1694  15.260  -1.350   5.620
  317POPC   NC3 1695   4.690  -2.140   7.500
  317POPC   PO4 1696   4.330  -2.060   7.400
  317POPC   GL1 1697   4.440  -2.180   7.010
  317POPC   GL2 1698   4.280  -2.390   6.880
  317POPC   C1A 1699   4.330  -2.010   6.560
  317POPC   D2A 1700   4.370  -1.980   6.100
  317POPC   C3A 1701   4.660  -2.030   5.740
  317POPC   C4A 1702   5.040  -2.190   5.520
  317POPC   C1B 1703   4.120  -2.640   6.460
  317POPC   C2B 1704   4.030  -2.770   6.020
  317POPC   C3B 1705   3.870  -3.000   5.670
  317POPC   C4B 1706   3.790  -3.350   5.400
  318POPC   NC3 1707   3.460  11.330   8.090
  318POPC   PO4 1708   3.220  11.510   7.830
  318POPC   GL1 1709   3.190  11.470   7.420
  318POPC   GL2 1710   3.000  11.190   7.430
  318POPC   C1A 1711   3.450  11.610   7.030
  318POPC   D2A 1712   3.830  11.550   6.700
  318POPC   C3A 1713   3.700  11.530   6.240
  318POPC   C4A 1714   3.290  11.510   5.960
  318POPC   C1B 1715   3.020  11.360   6.960
  318POPC   C2B 1716   2.880  11.620   6.560
  318POPC   C3B 1717   2.620  11.710   6.230
  318POPC   C4B 1718   2.660  11.610   5.790
  319POPC   NC3 1719  13.250   9.780   8.500
  319POPC   PO4 1720  13.480  10.010   8.250
  319POPC   GL1 1721  13.300   9.930   7.790
  319POPC   GL2 1722  13.580  10.130   7.710
  319POPC   C1A 1723  13.400   9.770   7.400
  319POPC   D2A 1724  13.450   9.470   7.100
  319POPC   C3A 1725  13.510   9.510   6.630
  319POPC   C4A 1726  13.860   9.620   6.470
  319POPC   C1B 1727  13.950   9.980   7.450
  319POPC   C2B 1728  14.220  10.050   7.080
  319POPC   C3B 1729  14.260   9.900   6.600
  319POPC   C4B 1730  14.330   9.660   6.220
  320POPC   NC3 1731   1.060  12.730   7.810
  320POPC   PO4 1732   0.730  12.750   7.570
  320POPC   GL1 1733   0.550  12.760   7.140
  320POPC   GL2 1734   0.590  12.530   6.910
  320POPC   C1A 1735   0.150  12.610   6.960
  320POPC   D2A 1736   0.070  12.230   6.700
  320POPC   C3A 1737   0.000  12.150   6.260
  320POPC   C4A 1738   0.080  12.070   5.790
  320POPC   C1B 1739   0.590  12.350   6.430
  320POPC   C2B 1740   0.640  12.100   6.060
  320POPC   C3B 1741   0.840  11.940   5.650
  320POPC   C4B 1742   1.090  12.090   5.260
  321POPC   NC3 1743   8.700   2.910   7.220
  321POPC   PO4 1744   8.400   2.650   7.180
  321POPC   GL1 1745   8.400   2.620   6.780
  321POPC   GL2 1746   8.650   2.390   6.770
  321POPC   C1A 1747   8.060   2.730   6.510
  321POPC   D2A 1748   7.770   2.460   6.250
  321POPC   C3A 1749   7.600   2.570   5.840
  321POPC   C4A 1750   7.640   2.610   5.400
  321POPC   C1B 1751   8.630   2.530   6.350
  321POPC   C2B 1752   8.370   2.770   6.060
  321POPC   C3B 1753   8.160   3.210   5.910
  321POPC   C4B 1754   7.910   3.660   5.970
  322POPC   NC3 1755   9.770   0.100   7.160
  322POPC   PO4 1756   9.850   0.440   7.330
  322POPC   GL1 1757   9.820   0.580   6.920
  322POPC   GL2 1758   9.560   0.460   6.840
  322POPC   C1A 1759   9.980   0.460   6.500
  322POPC   D2A 1760  10.070   0.640   6.110
  322POPC   C3A 1761  10.430   0.740   5.790
  322POPC   C4A 1762  10.890   0.680   5.640
  322POPC   C1B 1763   9.470   0.320   6.400
  322POPC   C2B 1764   9.350   0.440   5.970
  322POPC   C3B 1765   9.650   0.520   5.620
  322POPC   C4B 1766   9.700   0.270   5.190
  323POPC   NC3 1767   5.170   4.910   7.540
  323POPC   PO4 1768   5.000   4.560   7.410
  323POPC   GL1 1769   4.870   4.440   7.070
  323POPC   GL2 1770   4.810   4.140   7.020
  323POPC   C1A 1771   4.690   4.750   6.820
  323POPC   D2A 1772   4.980   5.180   6.640
  323POPC   C3A 1773   4.900   5.370   6.250
  323POPC   C4A 1774   4.990   5.430   5.800
  323POPC   C1B 1775   5.070   4.180   6.580
  323POPC   C2B 1776   4.980   4.210   6.130
  323POPC   C3B 1777   4.770   4.410   5.790
  323POPC   C4B 1778   4.520   4.730   5.580
  324POPC   NC3 1779  15.240  14.880   7.910
  324POPC   PO4 1780  15.600  14.810   7.870
  324POPC   GL1 1781  15.430  14.870   7.460
  324POPC   GL2 1782  15.690  14.790   7.330
  324POPC   C1A 1783  15.280  15.010   7.070
  324POPC   D2A 1784  15.360  15.310   6.690
  324POPC   C3A 1785  15.160  15.130   6.290
  324POPC   C4A 1786  15.200  14.940   5.850
  324POPC   C1B 1787  15.530  14.530   7.030
  324POPC   C2B 1788  15.560  14.500   6.530
  324POPC   C3B 1789  15.600  14.330   6.170
  324POPC   C4B 1790  15.850  14.130   5.820
  325POPC   NC3 1791  14.500  14.460   7.770
  325POPC   PO4 1792  14.730  14.800   7.790
  325POPC   GL1 1793  14.560  14.890   7.460
  325POPC   GL2 1794  14.780  14.990   7.330
  325POPC   C1A 1795  14.280  14.700   7.140
  325POPC   D2A 1796  14.020  14.490   6.900
  325POPC   C3A 1797  13.860  14.490   6.440
  325POPC   C4A 1798  13.700  14.590   6.020
  325POPC   C1B 1799  14.830  14.790   6.970
  325POPC   C2B 1800  15.190  14.790   6.640
  325POPC   C3B 1801  15.160  14.580   6.190
  325POPC   C4B 1802  14.980  14.230   5.930
  326POPC   NC3 1803   9.400  -0.720   7.650
  326POPC   PO4 1804   9.300  -0.470   7.330
  326POPC   GL1 1805   9.220  -0.710   6.940
  326POPC   GL2 1806   9.430  -0.760   6.650
  326POPC   C1A 1807   8.900  -0.770   6.610
  326POPC   D2A 1808   8.630  -1.160   6.460
  326POPC   C3A 1809   8.440  -1.170   6.040
  326POPC   C4A 1810   8.200  -1.440   5.790
  326POPC   C1B 1811   9.810  -0.640   6.500
  326POPC   C2B 1812  10.170  -0.880   6.330
  326POPC   C3B 1813  10.250  -1.140   5.900
  326POPC   C4B 1814  10.390  -1.290   5.490
  327POPC   NC3 1815   3.660  -1.980   7.320
  327POPC   PO4 1816   3.950  -1.990   7.100
  327POPC   GL1 1817   3.980  -2.000   6.830
  327POPC   GL2 1818   3.990  -1.680   6.670
  327POPC   C1A 1819   3.810  -2.110   6.370
  327POPC   D2A 1820   3.960  -2.250   5.990
  327POPC   C3A 1821   3.860  -2.190   5.580
  327POPC   C4A 1822   4.050  -2.240   5.190
  327POPC   C1B 1823   4.080  -1.660   6.240
  327POPC   C2B 1824   3.950  -1.750   5.820
  327POPC   C3B 1825   4.260  -1.890   5.450
  327POPC   C4B 1826   4.540  -2.200   5.240
  328POPC   NC3 1827  14.080   1.870   6.520
  328POPC   PO4 1828  13.840   2.000   6.800
  328POPC   GL1 1829  13.520   2.000   6.560
  328POPC   GL2 1830  13.580   2.180   6.310
  328POPC   C1A 1831  13.170   1.700   6.430
  328POPC   D2A 1832  12.830   1.450   6.290
  328POPC   C3A 1833  13.090   1.120   6.090
  328POPC   C4A 1834  13.350   1.110   5.750
  328POPC   C1B 1835  13.500   2.070   5.880
  328POPC   C2B 1836  13.740   2.010   5.500
  328POPC   C3B 1837  13.970   1.650   5.370
  328POPC   C4B 1838  14.290   1.330   5.170
  329POPC   NC3 1839  12.720  -1.040   7.680
  329POPC   PO4 1840  12.660  -1.410   7.620
  329POPC   GL1 1841  12.760  -1.440   7.180
  329POPC   GL2 1842  12.770  -1.720   7.020
  329POPC   C1A 1843  13.090  -1.290   6.890
  329POPC   D2A 1844  13.380  -0.960   6.770
  329POPC   C3A 1845  13.520  -0.830   6.360
  329POPC   C4A 1846  13.850  -0.660   6.050
  329POPC   C1B 1847  12.700  -1.510   6.630
  329POPC   C2B 1848  12.670  -1.360   6.230
  329POPC   C3B 1849  12.390  -1.150   5.930
  329POPC   C4B 1850  11.950  -1.290   5.920
  330POPC   NC3 1851   5.040  -0.640   7.590
  330POPC   PO4 1852   4.630  -0.630   7.610
  330POPC   GL1 1853   4.470  -0.490   7.310
  330POPC   GL2 1854   4.290  -0.330   7.450
  330POPC   C1A 1855   4.470  -0.780   6.960
  330POPC   D2A 1856   4.470  -0.800   6.510
  330POPC   C3A 1857   4.710  -1.090   6.320
  330POPC   C4A 1858   4.860  -1.200   5.870
  330POPC   C1B 1859   4.230  -0.300   7.010
  330POPC   C2B 1860   4.120  -0.360   6.550
  330POPC   C3B 1861   4.160  -0.270   6.120
  330POPC   C4B 1862   4.200  -0.490   5.710
  331POPC   NC3 1863   5.210   1.050   7.830
  331POPC   PO4 1864   5.550   0.860   7.800
  331POPC   GL1 1865   5.350   0.950   7.430
  331POPC   GL2 1866   5.480   1.140   7.200
  331POPC   C1A 1867   5.200   0.730   7.010
  331POPC   D2A 1868   5.090   0.690   6.600
  331POPC   C3A 1869   5.410   0.630   6.250
  331POPC   C4A 1870   5.690   0.810   5.950
  331POPC   C1B 1871   5.630   0.900   6.870
  331POPC   C2B 1872   5.660   0.500   6.630
  331POPC   C3B 1873   5.630   0.200   6.230
  331POPC   C4B 1874   5.550  -0.200   6.020
  332POPC   NC3 1875  16.950   4.740   7.770
  332POPC   PO4 1876  16.710   5.050   7.670
  332POPC   GL1 1877  16.690   5.180   7.220
  332POPC   GL2 1878  16.940   5.110   7.190
  332POPC   C1A 1879  16.620   5.060   6.750
  332POPC   D2A 1880  16.370   4.760   6.510
  332POPC   C3A 1881  15.940   4.950   6.480
  332POPC   C4A 1882  15.630   5.340   6.410
  332POPC   C1B 1883  16.890   5.440   6.830
  332POPC   C2B 1884  16.790   5.520   6.430
  332POPC   C3B 1885  16.590   5.600   6.090
  332POPC   C4B 1886  16.710   5.840   5.740
  333POPC   NC3 1887   5.830   7.630   7.450
  333POPC   PO4 1888   5.880   7.970   7.580
  333POPC   GL1 1889   6.110   7.990   7.200
  333POPC   GL2 1890   5.870   8.080   7.040
  333POPC   C1A 1891   6.500   7.820   6.930
  333POPC   D2A 1892   6.790   7.980   6.630
  333POPC   C3A 1893   6.770   8.110   6.190
  333POPC   C4A 1894   6.650   8.550   5.990
  333POPC   C1B 1895   5.430   8.170   6.930
  333POPC   C2B 1896   5.170   8.560   6.850
  333POPC   C3B 1897   4.970   8.960   6.750
  333POPC   C4B 1898   4.890   9.380   6.660
  334POPC   NC3 1899   8.650   3.850   7.070
  334POPC   PO4 1900   8.510   3.470   7.100
  334POPC   GL1 1901   8.570   3.430   6.720
  334POPC   GL2 1902   8.350   3.590   6.550
  334POPC   C1A 1903   8.560   3.180   6.310
  334POPC   D2A 1904   8.680   3.100   5.870
  334POPC   C3A 1905   8.420   2.870   5.570
  334POPC   C4A 1906   8.030   2.720   5.640
  334POPC   C1B 1907   8.050   3.240   6.390
  334POPC   C2B 1908   7.740   3.050   6.170
  334POPC   C3B 1909   7.670   3.090   5.730
  334POPC   C4B 1910   7.480   3.150   5.320
  335POPC   NC3 1911   1.340   7.010   7.280
  335POPC   PO4 1912   1.670   6.850   7.450
  335POPC   GL1 1913   1.660   6.640   7.110
  335POPC   GL2 1914   1.930   6.510   7.140
  335POPC   C1A 1915   1.460   6.260   6.930
  335POPC   D2A 1916   1.460   5.940   6.620
  335POPC   C3A 1917   1.250   5.610   6.440
  335POPC   C4A 1918   1.000   5.640   6.080
  335POPC   C1B 1919   1.880   6.390   6.680
  335POPC   C2B 1920   1.990   6.450   6.240
  335POPC   C3B 1921   2.000   6.510   5.750
  335POPC   C4B 1922   2.270   6.500   5.340
  336POPC   NC3 1923  14.890  13.870   8.300
  336POPC   PO4 1924  14.590  13.950   8.050
  336POPC   GL1 1925  14.890  13.840   7.760
  336POPC   GL2 1926  15.060  13.640   7.860
  336POPC   C1A 1927  14.890  14.200   7.480
  336POPC   D2A 1928  15.060  14.610   7.330
  336POPC   C3A 1929  15.060  14.320   7.020
  336POPC   C4A 1930  15.040  14.300   6.550
  336POPC   C1B 1931  15.210  13.820   7.480
  336POPC   C2B 1932  15.550  14.100   7.230
  336POPC   C3B 1933  15.840  14.160   6.870
  336POPC   C4B 1934  16.250  14.080   6.710
  337POPC   NC3 1935  15.140   2.100   7.640
  337POPC   PO4 1936  15.020   2.350   7.320
  337POPC   GL1 1937  15.400   2.460   7.280
  337POPC   GL2 1938  15.420   2.440   6.990
  337POPC   C1A 1939  15.810   2.300   7.260
  337POPC   D2A 1940  16.140   2.360   6.900
  337POPC   C3A 1941  16.060   2.230   6.500
  337POPC   C4A 1942  15.880   2.350   6.090
  337POPC   C1B 1943  15.680   2.060   6.880
  337POPC   C2B 1944  15.800   1.760   6.630
  337POPC   C3B 1945  15.860   1.850   6.180
  337POPC   C4B 1946  15.640   2.020   5.840
  338POPC   NC3 1947   1.720   4.180   7.540
  338POPC   PO4 1948   1.400   3.940   7.390
  338POPC   GL1 1949   1.290   3.940   6.980
  338POPC   GL2 1950   1.220   4.220   7.040
  338POPC   C1A 1951   1.530   4.130   6.640
  338POPC   D2A 1952   1.690   3.850   6.340
  338POPC   C3A 1953   2.130   3.840   6.340
  338POPC   C4A 1954   2.450   3.810   5.980
  338POPC   C1B 1955   1.070   4.000   6.610
  338POPC   C2B 1956   1.270   4.140   6.160
  338POPC   C3B 1957   1.340   4.350   5.790
  338POPC   C4B 1958   1.520   4.470   5.390
  339POPC   NC3 1959  12.630   1.800   7.480
  339POPC   PO4 1960  12.720   1.620   7.120
  339POPC   GL1 1961  12.630   1.600   6.700
  339POPC   GL2 1962  12.810   1.890   6.700
  339POPC   C1A 1963  12.250   1.810   6.570
  339POPC   D2A 1964  11.930   2.170   6.410
  339POPC   C3A 1965  11.800   2.350   6.040
  339POPC   C4A 1966  11.750   2.460   5.620
  339POPC   C1B 1967  12.620   1.900   6.270
  339POPC   C2B 1968  12.250   2.070   6.080
  339POPC   C3B 1969  12.280   2.410   5.710
  339POPC   C4B 1970  12.310   2.420   5.260
  340POPC   NC3 1971  15.910  12.100   7.760
  340POPC   PO4 1972  15.830  12.410   8.040
  340POPC   GL1 1973  15.910  12.530   7.660
  340POPC   GL2 1974  16.220  12.770   7.650
  340POPC   C1A 1975  15.860  12.460   7.160
  340POPC   D2A 1976  15.780  12.500   6.690
  340POPC   C3A 1977  15.400  12.760   6.640
  340POPC   C4A 1978  15.060  12.670   6.290
  340POPC   C1B 1979  16.300  12.780   7.230
  340POPC   C2B 1980  16.270  12.480   6.870
  340POPC   C3B 1981  16.290  12.310   6.440
  340POPC   C4B 1982  16.670  12.280   6.260
  341POPC   NC3 1983  18.280  -0.260   7.530
  341POPC   PO4 1984  18.380   0.110   7.460
  341POPC   GL1 1985  18.240  -0.040   7.080
  341POPC   GL2 1986  18.280  -0.290   6.950
  341POPC   C1A 1987  18.040   0.070   6.690
  341POPC   D2A 1988  17.820   0.440   6.650
  341POPC   C3A 1989  17.680   0.440   6.140
  341POPC   C4A 1990  17.700   0.530   5.640
  341POPC   C1B 1991  18.080  -0.390   6.500
  341POPC   C2B 1992  17.920  -0.430   6.080
  341POPC   C3B 1993  17.820  -0.410   5.590
  341POPC   C4B 1994  17.950  -0.320   5.150
  342POPC   NC3 1995   3.490  13.500   7.560
  342POPC   PO4 1996   3.490  13.250   7.250
  342POPC   GL1 1997   3.620  12.980   7.160
  342POPC   GL2 1998   3.510  12.740   7.290
  342POPC   C1A 1999   3.450  12.740   6.770
  342POPC   D2A 2000   3.270  12.450   6.460
  342POPC   C3A 2001   3.360  12.580   5.980
  342POPC   C4A 2002   3.430  12.410   5.530
  342POPC   C1B 2003   3.120  12.550   7.030
  342POPC   C2B 2004   2.770  12.240   6.910
  342POPC   C3B 2005   2.500  11.950   6.680
  342POPC   C4B 2006   2.170  11.990   6.400
  343POPC   NC3 2007  12.110   0.900   6.650
  343POPC   PO4 2008  12.370   0.660   6.810
  343POPC   GL1 2009  12.390   0.480   6.430
  343POPC   GL2 2010  12.190   0.600   6.230
  343POPC   C1A 2011  12.320   0.110   6.170
  343POPC   D2A 2012  12.430  -0.160   5.820
  343POPC   C3A 2013  12.700   0.050   5.490
  343POPC   C4A 2014  12.870   0.410   5.280
  343POPC   C1B 2015  12.050   0.340   5.810
  343POPC   C2B 2016  11.770   0.200   5.500
  343POPC   C3B 2017  11.570   0.270   5.120
  343POPC   C4B 2018  11.290   0.270   4.780
  344POPC   NC3 2019  10.340  15.020   6.970
  344POPC   PO4 2020  10.140  14.920   7.350
  344POPC   GL1 2021   9.890  14.960   7.080
  344POPC   GL2 2022   9.890  14.650   7.010
  344POPC   C1A 2023   9.880  15.060   6.640
  344POPC   D2A 2024  10.030  15.050   6.190
  344POPC   C3A 2025  10.130  14.620   6.040
  344POPC   C4A 2026  10.280  14.490   5.690
  344POPC   C1B 2027   9.930  14.360   6.590
  344POPC   C2B 2028  10.170  14.210   6.220
  344POPC   C3B 2029  10.370  13.970   5.870
  344POPC   C4B 2030  10.790  13.910   5.640
  345POPC   NC3 2031   4.680  11.510   7.340
  345POPC   PO4 2032   4.440  11.360   7.650
  345POPC   GL1 2033   4.330  11.090   7.360
  345POPC   GL2 2034   4.080  11.060   7.450
  345POPC   C1A 2035   4.580  11.090   6.980
  345POPC   D2A 2036   4.510  10.970   6.560
  345POPC   C3A 2037   4.370  10.760   6.210
  345POPC   C4A 2038   4.090  10.470   6.000
  345POPC   C1B 2039   4.020  11.150   6.980
  345POPC   C2B 2040   4.050  11.090   6.510
  345POPC   C3B 2041   3.870  11.060   6.090
  345POPC   C4B 2042   3.720  11.330   5.790
  346POPC   NC3 2043   2.260  13.550   7.240
  346POPC   PO4 2044   2.620  13.660   7.260
  346POPC   GL1 2045   2.730  13.670   6.820
  346POPC   GL2 2046   3.030  13.620   6.860
  346POPC   C1A 2047   2.840  13.870   6.380
  346POPC   D2A 2048   3.150  14.140   6.230
  346POPC   C3A 2049   3.070  14.330   5.810
  346POPC   C4A 2050   3.100  14.280   5.350
  346POPC   C1B 2051   3.320  13.660   6.460
  346POPC   C2B 2052   3.460  13.760   6.000
  346POPC   C3B 2053   3.530  13.860   5.570
  346POPC   C4B 2054   3.410  14.020   5.110
  347POPC   NC3 2055  16.710  12.880   7.720
  347POPC   PO4 2056  16.950  12.590   7.790
  347POPC   GL1 2057  16.720  12.440   7.550
  347POPC   GL2 2058  16.900  12.290   7.370
  347POPC   C1A 2059  16.310  12.300   7.380
  347POPC   D2A 2060  16.030  12.020   7.220
  347POPC   C3A 2061  16.160  11.940   6.790
  347POPC   C4A 2062  16.530  11.850   6.490
  347POPC   C1B 2063  16.740  12.610   7.010
  347POPC   C2B 2064  16.540  12.880   6.690
  347POPC   C3B 2065  16.780  13.210   6.470
  347POPC   C4B 2066  17.130  13.100   6.190
  348POPC   NC3 2067  15.980   6.670   7.910
  348POPC   PO4 2068  15.770   6.390   7.770
  348POPC   GL1 2069  15.920   6.610   7.420
  348POPC   GL2 2070  15.750   6.670   7.160
  348POPC   C1A 2071  16.260   6.680   7.100
  348POPC   D2A 2072  16.490   6.790   6.700
  348POPC   C3A 2073  16.820   7.090   6.740
  348POPC   C4A 2074  17.250   7.200   6.540
  348POPC   C1B 2075  15.930   6.700   6.740
  348POPC   C2B 2076  15.830   6.700   6.320
  348POPC   C3B 2077  15.920   6.500   5.920
  348POPC   C4B 2078  15.860   6.190   5.630
  349POPC   NC3 2079  16.670   9.880   7.550
  349POPC   PO4 2080  16.840   9.950   7.870
  349POPC   GL1 2081  17.090  10.120   7.510
  349POPC   GL2 2082  17.060  10.380   7.660
  349POPC   C1A 2083  16.820  10.100   7.110
  349POPC   D2A 2084  16.780  10.030   6.670
  349POPC   C3A 2085  17.010  10.260   6.360
  349POPC   C4A 2086  17.330  10.470   6.160
  349POPC   C1B 2087  16.760  10.530   7.350
  349POPC   C2B 2088  16.700  10.900   7.020
  349POPC   C3B 2089  16.860  11.210   6.640
  349POPC   C4B 2090  16.930  11.320   6.170
  350POPC   NC3 2091   2.460   1.340   6.960
  350POPC   PO4 2092   2.410   1.010   7.100
  350POPC   GL1 2093   2.490   0.770   6.690
  350POPC   GL2 2094   2.610   0.510   6.820
  350POPC   C1A 2095   2.730   0.720   6.300
  350POPC   D2A 2096   3.120   0.570   6.020
  350POPC   C3A 2097   3.360   0.220   5.890
  350POPC   C4A 2098   3.590   0.170   5.490
  350POPC   C1B 2099   3.000   0.360   6.560
  350POPC   C2B 2100   3.150  -0.040   6.320
  350POPC   C3B 2101   2.970  -0.050   5.870
  350POPC   C4B 2102   3.190  -0.300   5.510
  351POPC   NC3 2103  10.770   9.630   5.170
  351POPC   PO4 2104  10.520   9.360   5.380
  351POPC   GL1 2105  10.930   9.320   5.490
  351POPC   GL2 2106  10.980   9.110   5.270
  351POPC   C1A 2107  11.290   9.040   5.630
  351POPC   D2A 2108  11.590   8.660   5.480
  351POPC   C3A 2109  11.760   8.230   5.390
  351POPC   C4A 2110  12.190   8.040   5.250
  351POPC   C1B 2111  11.030   8.650   5.300
  351POPC   C2B 2112  11.180   8.210   5.300
  351POPC   C3B 2113  11.130   7.780   5.070
  351POPC   C4B 2114  11.320   7.460   4.810
  352POPC   NC3 2115   5.660  11.850   7.460
  352POPC   PO4 2116   5.540  12.210   7.520
  352POPC   GL1 2117   5.290  12.150   7.240
  352POPC   GL2 2118   5.200  12.360   7.040
  352POPC   C1A 2119   5.410  11.900   6.840
  352POPC   D2A 2120   5.790  11.870   6.570
  352POPC   C3A 2121   5.770  12.130   6.180
  352POPC   C4A 2122   5.970  12.310   5.770
  352POPC   C1B 2123   4.890  12.460   6.770
  352POPC   C2B 2124   4.810  12.310   6.310
  352POPC   C3B 2125   4.730  12.540   5.880
  352POPC   C4B 2126   4.530  12.850   5.660
  353POPC   NC3 2127  15.640   7.020   8.120
  353POPC   PO4 2128  16.010   7.130   8.170
  353POPC   GL1 2129  15.940   7.220   7.770
  353POPC   GL2 2130  15.890   7.020   7.550
  353POPC   C1A 2131  15.990   7.460   7.380
  353POPC   D2A 2132  16.130   7.640   6.950
  353POPC   C3A 2133  16.560   7.540   6.740
  353POPC   C4A 2134  16.970   7.680   6.590
  353POPC   C1B 2135  15.590   7.140   7.220
  353POPC   C2B 2136  15.350   7.240   6.890
  353POPC   C3B 2137  15.060   7.380   6.580
  353POPC   C4B 2138  14.690   7.690   6.470
  354POPC   NC3 2139   4.880   1.160   7.230
  354POPC   PO4 2140   5.130   1.390   7.450
  354POPC   GL1 2141   5.170   1.450   7.110
  354POPC   GL2 2142   5.110   1.680   6.970
  354POPC   C1A 2143   5.250   1.200   6.700
  354POPC   D2A 2144   5.540   1.190   6.330
  354POPC   C3A 2145   5.870   0.890   6.410
  354POPC   C4A 2146   6.180   0.730   6.680
  354POPC   C1B 2147   4.800   1.910   6.590
  354POPC   C2B 2148   4.540   1.870   6.210
  354POPC   C3B 2149   4.430   1.890   5.840
  354POPC   C4B 2150   4.800   2.110   5.610
  355POPC   NC3 2151   1.000   8.850   8.290
  355POPC   PO4 2152   1.360   8.930   8.300
  355POPC   GL1 2153   1.410   8.920   7.820
  355POPC   GL2 2154   1.600   8.740   7.680
  355POPC   C1A 2155   1.270   8.930   7.330
  355POPC   D2A 2156   1.390   8.840   6.870
  355POPC   C3A 2157   1.410   8.960   6.430
  355POPC   C4A 2158   1.520   9.400   6.140
  355POPC   C1B 2159   1.760   8.710   7.190
  355POPC   C2B 2160   1.850   8.800   6.680
  355POPC   C3B 2161   2.190   8.770   6.440
  355POPC   C4B 2162   2.520   8.660   6.110
  356POPC   NC3 2163  14.780   8.340   7.880
  356POPC   PO4 2164  14.550   8.070   7.710
  356POPC   GL1 2165  14.320   8.010   7.310
  356POPC   GL2 2166  14.050   8.210   7.390
  356POPC   C1A 2167  14.600   8.010   6.930
  356POPC   D2A 2168  14.800   8.180   6.540
  356POPC   C3A 2169  14.710   8.260   6.090
  356POPC   C4A 2170  14.710   8.590   5.810
  356POPC   C1B 2171  14.140   8.220   6.930
  356POPC   C2B 2172  14.240   8.120   6.450
  356POPC   C3B 2173  14.150   8.010   6.030
  356POPC   C4B 2174  14.310   8.100   5.610
  357POPC   NC3 2175  11.540   3.870   7.340
  357POPC   PO4 2176  11.350   3.700   6.970
  357POPC   GL1 2177  11.480   3.630   6.670
  357POPC   GL2 2178  11.320   3.810   6.410
  357POPC   C1A 2179  11.330   3.280   6.430
  357POPC   D2A 2180  10.990   3.020   6.240
  357POPC   C3A 2181  10.860   2.930   5.780
  357POPC   C4A 2182  10.910   2.890   5.350
  357POPC   C1B 2183  11.470   3.850   5.970
  357POPC   C2B 2184  11.740   3.820   5.660
  357POPC   C3B 2185  11.660   3.620   5.220
  357POPC   C4B 2186  11.500   3.280   4.970
  358POPC   NC3 2187   9.410  -2.870   7.400
  358POPC   PO4 2188   9.060  -2.790   7.240
  358POPC   GL1 2189   9.080  -2.450   7.000
  358POPC   GL2 2190   9.250  -2.190   7.090
  358POPC   C1A 2191   8.840  -2.280   6.710
  358POPC   D2A 2192   8.460  -1.990   6.680
  358POPC   C3A 2193   8.270  -1.700   6.430
  358POPC   C4A 2194   7.900  -1.480   6.350
  358POPC   C1B 2195   9.270  -2.040   6.660
  358POPC   C2B 2196   9.010  -2.040   6.240
  358POPC   C3B 2197   8.860  -2.170   5.880
  358POPC   C4B 2198   9.080  -2.420   5.500
  359POPC   NC3 2199   4.610  -0.020   7.540
  359POPC   PO4 2200   4.960  -0.160   7.550
  359POPC   GL1 2201   4.990  -0.300   7.200
  359POPC   GL2 2202   4.730  -0.170   7.090
  359POPC   C1A 2203   5.310  -0.420   6.910
  359POPC   D2A 2204   5.350  -0.570   6.470
  359POPC   C3A 2205   5.690  -0.620   6.160
  359POPC   C4A 2206   6.120  -0.580   5.980
  359POPC   C1B 2207   4.640  -0.320   6.680
  359POPC   C2B 2208   4.580  -0.040   6.270
  359POPC   C3B 2209   4.430   0.150   5.860
  359POPC   C4B 2210   4.710   0.260   5.530
  360POPC   NC3 2211  15.650  15.280   7.510
  360POPC   PO4 2212  15.970  15.160   7.700
  360POPC   GL1 2213  16.170  15.420   7.380
  360POPC   GL2 2214  16.080  15.160   7.220
  360POPC   C1A 2215  16.300  15.500   6.930
  360POPC   D2A 2216  16.400  15.570   6.500
  360POPC   C3A 2217  16.510  15.220   6.180
  360POPC   C4A 2218  16.560  15.010   5.800
  360POPC   C1B 2219  15.760  15.000   6.890
  360POPC   C2B 2220  15.630  15.010   6.400
  360POPC   C3B 2221  15.640  14.810   6.020
  360POPC   C4B 2222  15.660  14.880   5.530
  361POPC   NC3 2223   8.380   0.160   7.270
  361POPC   PO4 2224   8.050   0.330   7.410
  361POPC   GL1 2225   8.100   0.450   7.080
  361POPC   GL2 2226   8.280   0.490   6.870
  361POPC   C1A 2227   7.900   0.260   6.720
  361POPC   D2A 2228   7.660   0.150   6.340
  361POPC   C3A 2229   7.390   0.460   6.150
  361POPC   C4A 2230   7.200   0.740   5.810
  361POPC   C1B 2231   8.580   0.370   6.580
  361POPC   C2B 2232   8.820   0.410   6.190
  361POPC   C3B 2233   8.970   0.230   5.750
  361POPC   C4B 2234   9.090   0.360   5.330
  362POPC   NC3 2235   6.500  12.190   7.350
  362POPC   PO4 2236   6.170  12.360   7.200
  362POPC   GL1 2237   6.200  12.140   6.870
  362POPC   GL2 2238   6.200  12.200   6.570
  362POPC   C1A 2239   6.270  11.730   6.710
  362POPC   D2A 2240   6.390  11.450   6.380
  362POPC   C3A 2241   6.560  11.600   5.940
  362POPC   C4A 2242   6.290  11.880   5.620
  362POPC   C1B 2243   6.010  12.550   6.410
  362POPC   C2B 2244   5.630  12.730   6.240
  362POPC   C3B 2245   5.560  12.850   5.780
  362POPC   C4B 2246   5.330  12.930   5.380
  363POPC   NC3 2247   4.390   1.780   7.540
  363POPC   PO4 2248   4.180   2.080   7.520
  363POPC   GL1 2249   4.400   2.130   7.160
  363POPC   GL2 2250   4.390   2.350   6.960
  363POPC   C1A 2251   4.840   2.120   7.030
  363POPC   D2A 2252   5.260   2.160   6.800
  363POPC   C3A 2253   5.730   2.010   6.860
  363POPC   C4A 2254   6.140   2.320   6.950
  363POPC   C1B 2255   4.340   2.200   6.520
  363POPC   C2B 2256   4.370   2.360   6.060
  363POPC   C3B 2257   4.110   2.710   5.960
  363POPC   C4B 2258   3.700   2.960   5.760
  364POPC   NC3 2259   4.810   7.940   7.290
  364POPC   PO4 2260   4.930   7.620   7.510
  364POPC   GL1 2261   4.940   7.520   7.090
  364POPC   GL2 2262   5.060   7.690   6.910
  364POPC   C1A 2263   4.980   7.260   6.690
  364POPC   D2A 2264   4.790   7.080   6.310
  364POPC   C3A 2265   4.840   6.790   6.010
  364POPC   C4A 2266   4.540   6.410   5.810
  364POPC   C1B 2267   5.230   7.820   6.540
  364POPC   C2B 2268   5.240   7.970   6.080
  364POPC   C3B 2269   4.930   8.170   5.860
  364POPC   C4B 2270   4.670   8.140   5.500
  365POPC   NC3 2271   6.360   2.310   7.410
  365POPC   PO4 2272   6.480   1.940   7.450
  365POPC   GL1 2273   6.390   1.920   7.060
  365POPC   GL2 2274   6.190   1.730   7.000
  365POPC   C1A 2275   6.520   1.830   6.600
  365POPC   D2A 2276   6.830   1.660   6.250
  365POPC   C3A 2277   6.670   1.860   5.870
  365POPC   C4A 2278   6.700   2.150   5.500
  365POPC   C1B 2279   6.020   1.790   6.590
  365POPC   C2B 2280   5.880   1.490   6.340
  365POPC   C3B 2281   6.030   1.170   6.030
  365POPC   C4B 2282   6.260   0.910   5.750
  366POPC   NC3 2283   2.210   4.090   7.180
  366POPC   PO4 2284   2.250   4.340   6.890
  366POPC   GL1 2285   1.900   4.480   6.790
  366POPC   GL2 2286   1.690   4.700   6.870
  366POPC   C1A 2287   1.800   4.510   6.340
  366POPC   D2A 2288   1.930   4.150   5.990
  366POPC   C3A 2289   2.010   4.490   5.700
  366POPC   C4A 2290   2.090   4.930   5.560
  366POPC   C1B 2291   1.500   5.080   6.610
  366POPC   C2B 2292   1.740   5.270   6.300
  366POPC   C3B 2293   1.720   5.380   5.850
  366POPC   C4B 2294   1.650   5.300   5.410
  367POPC   NC3 2295   4.820  -1.030   7.430
  367POPC   PO4 2296   5.130  -1.230   7.610
  367POPC   GL1 2297   5.210  -1.340   7.130
  367POPC   GL2 2298   5.110  -1.560   7.110
  367POPC   C1A 2299   4.780  -1.260   6.830
  367POPC   D2A 2300   4.540  -1.550   6.640
  367POPC   C3A 2301   4.640  -1.570   6.170
  367POPC   C4A 2302   4.460  -1.450   5.790
  367POPC   C1B 2303   5.210  -1.420   6.720
  367POPC   C2B 2304   5.220  -1.310   6.320
  367POPC   C3B 2305   5.240  -0.890   6.060
  367POPC   C4B 2306   4.910  -0.750   5.770
  368POPC   NC3 2307   5.560   9.510   7.650
  368POPC   PO4 2308   5.500   9.870   7.430
  368POPC   GL1 2309   5.560   9.850   7.030
  368POPC   GL2 2310   5.290   9.970   6.920
  368POPC   C1A 2311   5.810  10.150   6.790
  368POPC   D2A 2312   6.200  10.310   6.790
  368POPC   C3A 2313   6.420  10.320   6.400
  368POPC   C4A 2314   6.580  10.610   6.020
  368POPC   C1B 2315   5.440   9.550   6.690
  368POPC   C2B 2316   5.470   9.090   6.560
  368POPC   C3B 2317   5.290   8.860   6.180
  368POPC   C4B 2318   5.470   8.630   5.850
  369POPC   NC3 2319  12.940  -1.770   7.560
  369POPC   PO4 2320  13.310  -1.710   7.650
  369POPC   GL1 2321  13.400  -1.610   7.180
  369POPC   GL2 2322  13.550  -1.420   6.970
  369POPC   C1A 2323  13.190  -1.780   6.800
  369POPC   D2A 2324  13.120  -1.800   6.330
  369POPC   C3A 2325  12.810  -1.790   6.000
  369POPC   C4A 2326  12.600  -1.540   5.630
  369POPC   C1B 2327  13.520  -1.500   6.480
  369POPC   C2B 2328  13.560  -1.730   6.040
  369POPC   C3B 2329  13.670  -1.920   5.670
  369POPC   C4B 2330  13.800  -2.000   5.220
  370POPC   NC3 2331  16.750   2.510   7.790
  370POPC   PO4 2332  16.530   2.470   7.460
  370POPC   GL1 2333  16.610   2.620   7.120
  370POPC   GL2 2334  16.460   2.840   7.050
  370POPC   C1A 2335  16.760   2.580   6.680
  370POPC   D2A 2336  16.750   2.830   6.320
  370POPC   C3A 2337  16.810   2.760   5.860
  370POPC   C4A 2338  16.560   2.910   5.430
  370POPC   C1B 2339  16.260   2.710   6.630
  370POPC   C2B 2340  16.310   2.580   6.220
  370POPC   C3B 2341  16.280   2.570   5.740
  370POPC   C4B 2342  16.280   2.440   5.270
  371POPC   NC3 2343   5.370   2.570   7.680
  371POPC   PO4 2344   5.620   2.850   7.640
  371POPC   GL1 2345   5.550   2.950   7.320
  371POPC   GL2 2346   5.720   2.970   7.070
  371POPC   C1A 2347   5.160   2.990   7.050
  371POPC   D2A 2348   5.240   3.210   6.610
  371POPC   C3A 2349   4.990   3.040   6.240
  371POPC   C4A 2350   4.580   2.960   6.120
  371POPC   C1B 2351   5.670   2.980   6.620
  371POPC   C2B 2352   5.510   3.230   6.210
  371POPC   C3B 2353   5.430   3.640   5.980
  371POPC   C4B 2354   5.520   3.970   5.610
  372POPC   NC3 2355   8.250   9.090   6.500
  372POPC   PO4 2356   8.010   9.070   6.820
  372POPC   GL1 2357   7.620   9.000   6.620
  372POPC   GL2 2358   7.760   9.100   6.350
  372POPC   C1A 2359   7.150   8.990   6.490
  372POPC   D2A 2360   6.690   9.050   6.330
  372POPC   C3A 2361   6.730   9.320   5.940
  372POPC   C4A 2362   6.690   9.660   5.630
  372POPC   C1B 2363   7.360   9.290   6.120
  372POPC   C2B 2364   7.200   9.460   5.690
  372POPC   C3B 2365   7.100   9.770   5.400
  372POPC   C4B 2366   7.000   9.870   4.970
  373POPC   NC3 2367   6.700  11.110   7.500
  373POPC   PO4 2368   6.440  11.380   7.530
  373POPC   GL1 2369   6.260  11.030   7.320
  373POPC   GL2 2370   6.010  11.220   7.250
  373POPC   C1A 2371   6.230  10.870   6.930
  373POPC   D2A 2372   6.220  10.860   6.420
  373POPC   C3A 2373   6.240  11.010   5.990
  373POPC   C4A 2374   6.270  10.720   5.620
  373POPC   C1B 2375   5.890  11.410   6.830
  373POPC   C2B 2376   5.920  11.440   6.390
  373POPC   C3B 2377   5.970  11.420   5.930
  373POPC   C4B 2378   6.200  11.290   5.530
  374POPC   NC3 2379   4.750  12.530   7.380
  374POPC   PO4 2380   4.520  12.800   7.220
  374POPC   GL1 2381   4.410  12.720   6.920
  374POPC   GL2 2382   4.410  12.420   6.860
  374POPC   C1A 2383   4.140  12.930   6.620
  374POPC   D2A 2384   4.110  13.180   6.220
  374POPC   C3A 2385   4.040  13.100   5.770
  374POPC   C4A 2386   3.940  13.090   5.340
  374POPC   C1B 2387   4.290  12.480   6.400
  374POPC   C2B 2388   4.260  12.690   6.010
  374POPC   C3B 2389   4.050  12.680   5.570
  374POPC   C4B 2390   4.050  12.460   5.130
  375POPC   NC3 2391   6.520   3.100   7.410
  375POPC   PO4 2392   6.630   2.720   7.490
  375POPC   GL1 2393   6.510   2.750   7.070
  375POPC   GL2 2394   6.210   2.780   7.190
  375POPC   C1A 2395   6.530   2.490   6.660
  375POPC   D2A 2396   6.220   2.210   6.400
  375POPC   C3A 2397   6.300   1.860   6.150
  375POPC   C4A 2398   6.090   1.630   5.860
  375POPC   C1B 2399   6.100   2.800   6.760
  375POPC   C2B 2400   5.830   2.490   6.540
  375POPC   C3B 2401   5.510   2.200   6.380
  375POPC   C4B 2402   5.040   2.200   6.310
  376POPC   NC3 2403   0.070  14.630   7.280
  376POPC   PO4 2404   0.440  14.750   7.240
  376POPC   GL1 2405   0.200  14.820   6.900
  376POPC   GL2 2406   0.220  14.570   6.740
  376POPC   C1A 2407   0.520  14.950   6.610
  376POPC   D2A 2408   0.650  15.270   6.310
  376POPC   C3A 2409   0.540  15.380   5.860
  376POPC   C4A 2410   0.540  15.390   5.410
  376POPC   C1B 2411   0.010  14.540   6.340
  376POPC   C2B 2412   0.010  14.800   5.990
  376POPC   C3B 2413   0.140  15.140   5.690
  376POPC   C4B 2414   0.040  15.300   5.230
  377POPC   NC3 2415  10.740   1.830   6.740
  377POPC   PO4 2416  10.470   1.780   7.000
  377POPC   GL1 2417  10.390   1.500   6.650
  377POPC   GL2 2418  10.190   1.310   6.790
  377POPC   C1A 2419  10.270   1.600   6.240
  377POPC   D2A 2420  10.340   1.610   5.730
  377POPC   C3A 2421  10.170   1.880   5.460
  377POPC   C4A 2422  10.010   2.100   5.070
  377POPC   C1B 2423  10.240   1.160   6.330
  377POPC   C2B 2424  10.080   1.090   5.900
  377POPC   C3B 2425  10.050   0.840   5.440
  377POPC   C4B 2426  10.070   0.550   5.090
  378POPC   NC3 2427  12.670   2.350   6.580
  378POPC   PO4 2428  12.330   2.530   6.690
  378POPC   GL1 2429  12.460   2.670   6.370
  378POPC   GL2 2430  12.220   2.520   6.200
  378POPC   C1A 2431  12.660   2.460   6.000
  378POPC   D2A 2432  12.620   2.120   5.650
  378POPC   C3A 2433  12.240   1.980   5.420
  378POPC   C4A 2434  12.040   2.070   5.040
  378POPC   C1B 2435  12.450   2.910   5.950
  378POPC   C2B 2436  12.560   3.230   5.680
  378POPC   C3B 2437  12.560   3.520   5.360
  378POPC   C4B 2438  12.600   3.500   4.940
  379POPC   NC3 2439   9.260   3.330   6.550
  379POPC   PO4 2440   9.460   3.550   6.790
  379POPC   GL1 2441   9.160   3.810   6.610
  379POPC   GL2 2442   8.940   3.680   6.650
  379POPC   C1A 2443   9.280   3.810   6.130
  379POPC   D2A 2444   9.520   4.000   5.760
  379POPC   C3A 2445   9.670   3.760   5.430
  379POPC   C4A 2446   9.580   3.540   5.040
  379POPC   C1B 2447   8.910   3.500   6.200
  379POPC   C2B 2448   9.110   3.390   5.780
  379POPC   C3B 2449   9.420   3.200   5.520
  379POPC   C4B 2450   9.830   3.210   5.310
  380POPC   NC3 2451   4.030   9.320   7.610
  380POPC   PO4 2452   4.300   9.080   7.590
  380POPC   GL1 2453   4.300   9.170   7.230
  380POPC   GL2 2454   4.270   8.970   7.000
  380POPC   C1A 2455   4.420   9.480   6.890
  380POPC   D2A 2456   4.150   9.850   6.690
  380POPC   C3A 2457   3.880  10.100   6.400
  380POPC   C4A 2458   3.770  10.030   5.930
  380POPC   C1B 2459   4.510   9.060   6.600
  380POPC   C2B 2460   4.850   8.950   6.270
  380POPC   C3B 2461   4.890   9.020   5.810
  380POPC   C4B 2462   5.350   9.110   5.750
  381POPC   NC3 2463   2.190  10.530   7.430
  381POPC   PO4 2464   1.840  10.630   7.300
  381POPC   GL1 2465   1.620  10.590   6.980
  381POPC   GL2 2466   1.560  10.320   6.960
  381POPC   C1A 2467   1.590  10.810   6.550
  381POPC   D2A 2468   1.860  11.160   6.290
  381POPC   C3A 2469   2.120  11.000   5.900
  381POPC   C4A 2470   2.510  11.090   5.810
  381POPC   C1B 2471   1.520  10.290   6.490
  381POPC   C2B 2472   1.170  10.220   6.210
  381POPC   C3B 2473   1.020  10.170   5.790
  381POPC   C4B 2474   0.710  10.410   5.570
  382POPC   NC3 2475   7.110  12.500   6.710
  382POPC   PO4 2476   7.390  12.800   6.620
  382POPC   GL1 2477   7.370  13.170   6.480
  382POPC   GL2 2478   7.160  13.420   6.520
  382POPC   C1A 2479   7.760  13.320   6.320
  382POPC   D2A 2480   7.830  13.440   5.810
  382POPC   C3A 2481   7.720  13.500   5.360
  382POPC   C4A 2482   7.880  13.640   4.920
  382POPC   C1B 2483   7.350  13.740   6.330
  382POPC   C2B 2484   7.330  14.110   6.170
  382POPC   C3B 2485   7.100  14.390   5.950
  382POPC   C4B 2486   6.760  14.490   5.650
  383POPC   NC3 2487  17.180   7.440   7.970
  383POPC   PO4 2488  16.790   7.300   7.970
  383POPC   GL1 2489  16.840   7.550   7.670
  383POPC   GL2 2490  16.580   7.510   7.570
  383POPC   C1A 2491  17.230   7.680   7.440
  383POPC   D2A 2492  17.390   7.690   7.030
  383POPC   C3A 2493  17.510   7.600   6.610
  383POPC   C4A 2494  17.470   7.480   6.100
  383POPC   C1B 2495  16.420   7.240   7.260
  383POPC   C2B 2496  16.190   7.180   6.860
  383POPC   C3B 2497  16.130   7.300   6.440
  383POPC   C4B 2498  16.130   7.510   6.000
  384POPC   NC3 2499  -0.280   5.090   7.220
  384POPC   PO4 2500  -0.200   5.390   7.490
  384POPC   GL1 2501  -0.100   5.550   7.120
  384POPC   GL2 2502  -0.430   5.580   6.980
  384POPC   C1A 2503   0.300   5.700   6.970
  384POPC   D2A 2504   0.380   5.610   6.520
  384POPC   C3A 2505   0.470   5.840   6.090
  384POPC   C4A 2506   0.760   5.940   5.740
  384POPC   C1B 2507  -0.110   5.780   6.750
  384POPC   C2B 2508   0.010   5.910   6.310
  384POPC   C3B 2509   0.090   6.070   5.860
  384POPC   C4B 2510   0.250   6.120   5.450
  385POPC   NC3 2511   5.830  -0.010   7.530
  385POPC   PO4 2512   5.990  -0.340   7.710
  385POPC   GL1 2513   6.100  -0.260   7.340
  385POPC   GL2 2514   6.330  -0.480   7.340
  385POPC   C1A 2515   6.070  -0.380   6.860
  385POPC   D2A 2516   6.240  -0.640   6.510
  385POPC   C3A 2517   6.650  -0.540   6.250
  385POPC   C4A 2518   6.860  -0.800   5.950
  385POPC   C1B 2519   6.510  -0.670   6.980
  385POPC   C2B 2520   6.670  -0.870   6.590
  385POPC   C3B 2521   6.790  -1.280   6.380
  385POPC   C4B 2522   6.890  -1.400   6.000
  386POPC   NC3 2523  11.130   9.950   4.830
  386POPC   PO4 2524  11.160   9.800   4.470
  386POPC   GL1 2525  11.480  10.050   4.580
  386POPC   GL2 2526  11.660   9.860   4.660
  386POPC   C1A 2527  11.710  10.330   4.860
  386POPC   D2A 2528  11.820  10.610   5.140
  386POPC   C3A 2529  11.800  10.960   5.430
  386POPC   C4A 2530  11.450  11.230   5.620
  386POPC   C1B 2531  12.130   9.910   4.750
  386POPC   C2B 2532  12.510   9.800   5.010
  386POPC   C3B 2533  12.760   9.700   5.380
  386POPC   C4B 2534  12.470   9.460   5.640
  387POPC   NC3 2535   6.580  -0.260   7.770
  387POPC   PO4 2536   6.750  -0.610   7.670
  387POPC   GL1 2537   6.930  -0.770   7.300
  387POPC   GL2 2538   6.810  -0.990   7.340
  387POPC   C1A 2539   7.050  -0.520   6.940
  387POPC   D2A 2540   7.200  -0.410   6.510
  387POPC   C3A 2541   7.230  -0.030   6.270
  387POPC   C4A 2542   7.300   0.090   5.830
  387POPC   C1B 2543   6.950  -1.070   6.950
  387POPC   C2B 2544   7.240  -0.960   6.650
  387POPC   C3B 2545   7.180  -1.060   6.210
  387POPC   C4B 2546   7.360  -0.940   5.870
  388POPC   NC3 2547  15.120   9.220   8.050
  388POPC   PO4 2548  14.980   9.160   7.660
  388POPC   GL1 2549  15.080   9.090   7.330
  388POPC   GL2 2550  15.360   9.240   7.300
  388POPC   C1A 2551  15.150   8.850   6.960
  388POPC   D2A 2552  14.970   8.730   6.540
  388POPC   C3A 2553  15.030   8.980   6.120
  388POPC   C4A 2554  15.280   9.300   5.970
  388POPC   C1B 2555  15.580   9.210   6.910
  388POPC   C2B 2556  15.890   9.040   6.630
  388POPC   C3B 2557  16.320   8.990   6.690
  388POPC   C4B 2558  16.790   9.100   6.650
  389POPC   NC3 2559   9.900   3.510   6.550
  389POPC   PO4 2560   9.980   3.900   6.570
  389POPC   GL1 2561  10.090   3.810   6.230
  389POPC   GL2 2562   9.810   3.890   6.110
  389POPC   C1A 2563  10.420   3.950   5.940
  389POPC   D2A 2564  10.520   3.900   5.480
  389POPC   C3A 2565  10.730   4.230   5.290
  389POPC   C4A 2566  10.840   4.680   5.300
  389POPC   C1B 2567  10.020   4.000   5.710
  389POPC   C2B 2568  10.130   4.170   5.270
  389POPC   C3B 2569  10.420   4.000   4.950
  389POPC   C4B 2570  10.690   3.750   4.930
  390POPC   NC3 2571  14.870   2.290   6.840
  390POPC   PO4 2572  14.860   2.690   6.950
  390POPC   GL1 2573  15.050   2.680   6.620
  390POPC   GL2 2574  14.960   2.990   6.530
  390POPC   C1A 2575  15.370   2.730   6.310
  390POPC   D2A 2576  15.510   2.850   5.870
  390POPC   C3A 2577  15.770   2.600   5.610
  390POPC   C4A 2578  16.040   2.870   5.360
  390POPC   C1B 2579  15.180   3.200   6.230
  390POPC   C2B 2580  15.570   3.280   6.130
  390POPC   C3B 2581  15.930   3.540   6.060
  390POPC   C4B 2582  16.220   3.800   5.870
  391POPC   NC3 2583  13.310  11.570   7.820
  391POPC   PO4 2584  13.670  11.550   7.780
  391POPC   GL1 2585  13.720  11.370   7.470
  391POPC   GL2 2586  13.410  11.430   7.370
  391POPC   C1A 2587  14.030  11.380   7.130
  391POPC   D2A 2588  14.030  11.660   6.750
  391POPC   C3A 2589  13.860  11.650   6.340
  391POPC   C4A 2590  14.000  11.660   5.870
  391POPC   C1B 2591  13.550  11.500   6.910
  391POPC   C2B 2592  13.530  11.280   6.530
  391POPC   C3B 2593  13.860  11.120   6.210
  391POPC   C4B 2594  14.140  11.200   5.850
  392POPC   NC3 2595   1.190   6.580   7.610
  392POPC   PO4 2596   1.020   6.210   7.630
  392POPC   GL1 2597   0.930   6.340   7.290
  392POPC   GL2 2598   1.130   6.610   7.140
  392POPC   C1A 2599   0.950   6.300   6.780
  392POPC   D2A 2600   1.060   6.060   6.400
  392POPC   C3A 2601   0.970   6.260   6.020
  392POPC   C4A 2602   0.640   6.530   5.870
  392POPC   C1B 2603   0.960   6.830   6.780
  392POPC   C2B 2604   1.080   7.120   6.400
  392POPC   C3B 2605   1.290   7.250   6.060
  392POPC   C4B 2606   1.400   7.180   5.630
  393POPC   NC3 2607   1.160   1.150   6.810
  393POPC   PO4 2608   1.470   0.940   6.900
  393POPC   GL1 2609   1.410   0.900   6.460
  393POPC   GL2 2610   1.410   1.140   6.350
  393POPC   C1A 2611   1.270   0.540   6.210
  393POPC   D2A 2612   0.890   0.290   6.060
  393POPC   C3A 2613   0.820  -0.050   5.780
  393POPC   C4A 2614   0.740  -0.290   5.380
  393POPC   C1B 2615   1.280   1.020   5.940
  393POPC   C2B 2616   1.340   0.920   5.500
  393POPC   C3B 2617   1.170   0.660   5.120
  393POPC   C4B 2618   1.390   0.280   4.940
  394POPC   NC3 2619  14.040   2.920   6.580
  394POPC   PO4 2620  14.360   3.130   6.660
  394POPC   GL1 2621  14.420   3.100   6.250
  394POPC   GL2 2622  14.610   3.260   6.200
  394POPC   C1A 2623  14.220   2.690   6.120
  394POPC   D2A 2624  14.410   2.210   6.030
  394POPC   C3A 2625  13.970   2.120   5.940
  394POPC   C4A 2626  13.680   1.720   6.180
  394POPC   C1B 2627  14.470   3.380   5.810
  394POPC   C2B 2628  14.440   3.640   5.400
  394POPC   C3B 2629  14.590   4.000   5.200
  394POPC   C4B 2630  14.840   4.390   5.120
  395POPC   NC3 2631   2.160   0.460   7.120
  395POPC   PO4 2632   1.790   0.470   7.010
  395POPC   GL1 2633   1.920   0.480   6.690
  395POPC   GL2 2634   2.180   0.460   6.510
  395POPC   C1A 2635   1.800   0.690   6.310
  395POPC   D2A 2636   1.690   0.790   5.880
  395POPC   C3A 2637   1.890   1.050   5.540
  395POPC   C4A 2638   2.010   0.970   5.080
  395POPC   C1B 2639   2.120  -0.030   6.380
  395POPC   C2B 2640   2.010  -0.240   6.000
  395POPC   C3B 2641   2.200  -0.570   5.740
  395POPC   C4B 2642   2.060  -1.000   5.670
  396POPC   NC3 2643  16.370   9.760   7.920
  396POPC   PO4 2644  16.250   9.410   7.860
  396POPC   GL1 2645  16.320   9.560   7.480
  396POPC   GL2 2646  16.120   9.290   7.370
  396POPC   C1A 2647  16.370   9.810   7.090
  396POPC   D2A 2648  16.270  10.050   6.640
  396POPC   C3A 2649  15.850  10.110   6.400
  396POPC   C4A 2650  15.440   9.950   6.240
  396POPC   C1B 2651  16.070   9.470   6.910
  396POPC   C2B 2652  16.080   9.610   6.460
  396POPC   C3B 2653  16.200   9.670   5.970
  396POPC   C4B 2654  16.420   9.820   5.510
  397POPC   NC3 2655  16.350   1.740   7.310
  397POPC   PO4 2656  16.390   1.340   7.300
  397POPC   GL1 2657  16.500   1.490   6.930
  397POPC   GL2 2658  16.200   1.380   6.810
  397POPC   C1A 2659  16.520   1.750   6.540
  397POPC   D2A 2660  16.550   2.210   6.440
  397POPC   C3A 2661  16.330   2.160   6.010
  397POPC   C4A 2662  16.070   2.170   5.640
  397POPC   C1B 2663  16.150   1.460   6.340
  397POPC   C2B 2664  16.260   1.630   5.930
  397POPC   C3B 2665  16.460   1.610   5.570
  397POPC   C4B 2666  16.750   1.250   5.420
  398POPC   NC3 2667   7.070   9.760   7.360
  398POPC   PO4 2668   6.720   9.760   7.230
  398POPC   GL1 2669   6.460   9.640   6.990
  398POPC   GL2 2670   6.190   9.800   6.990
  398POPC   C1A 2671   6.510   9.240   6.780
  398POPC   D2A 2672   6.370   8.800   6.700
  398POPC   C3A 2673   6.190   8.630   6.310
  398POPC   C4A 2674   6.360   8.890   5.910
  398POPC   C1B 2675   5.920   9.600   6.570
  398POPC   C2B 2676   5.690   9.640   6.140
  398POPC   C3B 2677   5.550  10.030   5.940
  398POPC   C4B 2678   5.490  10.480   6.070
  399POPC   NC3 2679  10.400  13.660   7.410
  399POPC   PO4 2680  10.070  13.580   7.230
  399POPC   GL1 2681   9.910  13.800   6.890
  399POPC   GL2 2682  10.060  13.680   6.690
  399POPC   C1A 2683   9.710  13.910   6.430
  399POPC   D2A 2684   9.490  14.230   6.200
  399POPC   C3A 2685   9.220  14.530   6.040
  399POPC   C4A 2686   8.980  14.850   5.770
  399POPC   C1B 2687  10.340  13.730   6.300
  399POPC   C2B 2688  10.790  13.740   6.090
  399POPC   C3B 2689  11.250  13.760   5.890
  399POPC   C4B 2690  11.640  13.790   5.620
  400POPC   NC3 2691   5.970  13.410   7.230
  400POPC   PO4 2692   6.250  13.660   7.020
  400POPC   GL1 2693   6.130  13.590   6.720
  400POPC   GL2 2694   5.930  13.360   6.720
  400POPC   C1A 2695   6.220  13.680   6.280
  400POPC   D2A 2696   6.490  13.850   5.940
  400POPC   C3A 2697   6.650  14.240   6.060
  400POPC   C4A 2698   6.800  14.640   6.270
  400POPC   C1B 2699   6.000  13.030   6.320
  400POPC   C2B 2700   6.050  12.820   5.920
  400POPC   C3B 2701   6.000  12.750   5.480
  400POPC   C4B 2702   5.820  12.460   5.220
  401POPC   NC3 2703   3.150   4.970   7.590
  401POPC   PO4 2704   3.500   4.900   7.390
  401POPC   GL1 2705   3.770   4.920   7.090
  401POPC   GL2 2706   4.010   4.890   7.230
  401POPC   C1A 2707   3.730   4.950   6.630
  401POPC   D2A 2708   3.770   4.730   6.230
  401POPC   C3A 2709   4.210   4.710   6.050
  401POPC   C4A 2710   4.560   4.640   6.350
  401POPC   C1B 2711   4.110   4.660   6.830
  401POPC   C2B 2712   4.040   4.420   6.470
  401POPC   C3B 2713   4.330   4.220   6.090
  401POPC   C4B 2714   4.580   3.870   5.920
  402POPC   NC3 2715  12.040   6.560   6.810
  402POPC   PO4 2716  11.930   6.890   7.040
  402POPC   GL1 2717  11.930   7.150   6.760
  402POPC   GL2 2718  11.660   7.300   6.700
  402POPC   C1A 2719  12.130   7.000   6.360
  402POPC   D2A 2720  12.160   6.620   6.060
  402POPC   C3A 2721  12.550   6.430   5.820
  402POPC   C4A 2722  12.760   6.360   5.430
  402POPC   C1B 2723  11.490   7.430   6.300
  402POPC   C2B 2724  11.690   7.570   5.890
  402POPC   C3B 2725  11.930   7.720   5.480
  402POPC   C4B 2726  11.700   7.800   5.080
  403POPC   NC3 2727  15.380  -0.110   7.400
  403POPC   PO4 2728  15.680   0.040   7.180
  403POPC   GL1 2729  15.620   0.010   6.740
  403POPC   GL2 2730  15.590   0.230   6.680
  403POPC   C1A 2731  15.500  -0.350   6.470
  403POPC   D2A 2732  15.280  -0.550   6.070
  403POPC   C3A 2733  15.440  -0.730   5.670
  403POPC   C4A 2734  15.560  -0.780   5.240
  403POPC   C1B 2735  15.530   0.250   6.200
  403POPC   C2B 2736  15.300  -0.040   5.850
  403POPC   C3B 2737  15.170  -0.320   5.510
  403POPC   C4B 2738  15.190  -0.530   5.120
  404POPC   NC3 2739  12.310  10.160   7.590
  404POPC   PO4 2740  12.620  10.400   7.560
  404POPC   GL1 2741  12.760  10.540   7.180
  404POPC   GL2 2742  12.850  10.800   7.130
  404POPC   C1A 2743  13.100  10.440   6.860
  404POPC   D2A 2744  13.050  10.350   6.420
  404POPC   C3A 2745  13.200  10.600   6.060
  404POPC   C4A 2746  13.590  10.780   5.950
  404POPC   C1B 2747  12.890  10.910   6.710
  404POPC   C2B 2748  12.760  10.740   6.300
  404POPC   C3B 2749  12.580  10.320   6.180
  404POPC   C4B 2750  12.430   9.910   6.390
  405POPC   NC3 2751  10.940   4.010   6.750
  405POPC   PO4 2752  10.800   3.660   6.660
  405POPC   GL1 2753  10.860   3.850   6.270
  405POPC   GL2 2754  10.920   3.560   6.170
  405POPC   C1A 2755  10.950   3.840   5.820
  405POPC   D2A 2756  11.050   3.730   5.380
  405POPC   C3A 2757  11.150   4.070   5.090
  405POPC   C4A 2758  10.940   4.400   4.860
  405POPC   C1B 2759  11.180   3.310   5.840
  405POPC   C2B 2760  11.280   3.340   5.390
  405POPC   C3B 2761  11.020   3.410   5.020
  405POPC   C4B 2762  10.800   3.420   4.610
  406POPC   NC3 2763  14.800  -0.550   7.060
  406POPC   PO4 2764  15.150  -0.560   7.250
  406POPC   GL1 2765  15.200  -0.770   6.890
  406POPC   GL2 2766  15.450  -0.970   6.870
  406POPC   C1A 2767  15.030  -0.470   6.580
  406POPC   D2A 2768  14.710  -0.160   6.420
  406POPC   C3A 2769  14.890  -0.100   5.990
  406POPC   C4A 2770  14.890   0.100   5.570
  406POPC   C1B 2771  15.340  -0.840   6.450
  406POPC   C2B 2772  15.050  -1.020   6.080
  406POPC   C3B 2773  14.790  -1.280   5.820
  406POPC   C4B 2774  14.600  -1.300   5.420
  407POPC   NC3 2775  14.420  -1.090   7.480
  407POPC   PO4 2776  14.070  -1.090   7.610
  407POPC   GL1 2777  14.060  -1.310   7.230
  407POPC   GL2 2778  13.960  -1.540   7.130
  407POPC   C1A 2779  14.010  -1.290   6.720
  407POPC   D2A 2780  13.910  -1.170   6.300
  407POPC   C3A 2781  13.550  -1.160   5.980
  407POPC   C4A 2782  13.300  -0.980   5.610
  407POPC   C1B 2783  13.800  -1.810   6.760
  407POPC   C2B 2784  13.650  -2.010   6.450
  407POPC   C3B 2785  13.690  -2.290   6.030
  407POPC   C4B 2786  13.760  -2.460   5.590
  408POPC   NC3 2787   7.460   4.300   7.040
  408POPC   PO4 2788   7.310   4.560   7.260
  408POPC   GL1 2789   7.160   4.690   6.940
  408POPC   GL2 2790   6.880   4.760   6.870
  408POPC   C1A 2791   7.260   5.060   6.660
  408POPC   D2A 2792   7.050   4.990   6.290
  408POPC   C3A 2793   6.730   4.790   6.000
  408POPC   C4A 2794   6.510   4.840   5.580
  408POPC   C1B 2795   6.910   4.540   6.440
  408POPC   C2B 2796   7.160   4.270   6.260
  408POPC   C3B 2797   7.300   4.220   5.760
  408POPC   C4B 2798   7.260   4.140   5.300
  409POPC   NC3 2799  18.140   3.430   7.200
  409POPC   PO4 2800  17.780   3.390   7.040
  409POPC   GL1 2801  17.730   3.420   6.580
  409POPC   GL2 2802  17.900   3.670   6.520
  409POPC   C1A 2803  17.790   3.110   6.250
  409POPC   D2A 2804  17.800   2.870   5.850
  409POPC   C3A 2805  18.060   2.740   5.440
  409POPC   C4A 2806  18.160   3.030   5.080
  409POPC   C1B 2807  17.790   3.620   6.070
  409POPC   C2B 2808  17.590   3.820   5.700
  409POPC   C3B 2809  17.400   4.100   5.370
  409POPC   C4B 2810  17.070   4.280   5.110
  410POPC   NC3 2811  17.180   5.700   7.240
  410POPC   PO4 2812  17.540   5.680   7.420
  410POPC   GL1 2813  17.520   5.480   7.090
  410POPC   GL2 2814  17.460   5.250   7.220
  410POPC   C1A 2815  17.520   5.630   6.670
  410POPC   D2A 2816  17.630   5.430   6.270
  410POPC   C3A 2817  17.420   5.460   5.910
  410POPC   C4A 2818  16.940   5.320   5.910
  410POPC   C1B 2819  17.360   5.160   6.750
  410POPC   C2B 2820  17.040   5.090   6.440
  410POPC   C3B 2821  16.670   5.020   6.150
  410POPC   C4B 2822  16.420   4.680   6.040
  411POPC   NC3 2823  15.910  10.190   8.400
  411POPC   PO4 2824  16.120  10.190   8.060
  411POPC   GL1 2825  16.170  10.090   7.680
  411POPC   GL2 2826  16.380  10.280   7.650
  411POPC   C1A 2827  15.960   9.970   7.330
  411POPC   D2A 2828  15.830   9.970   6.870
  411POPC   C3A 2829  15.550   9.700   6.660
  411POPC   C4A 2830  15.170   9.550   6.350
  411POPC   C1B 2831  16.310  10.330   7.140
  411POPC   C2B 2832  16.560  10.500   6.810
  411POPC   C3B 2833  16.470  10.360   6.350
  411POPC   C4B 2834  16.710  10.110   5.990
  412POPC   NC3 2835  11.590   5.510   7.130
  412POPC   PO4 2836  11.770   5.700   6.800
  412POPC   GL1 2837  11.840   5.980   6.520
  412POPC   GL2 2838  11.670   5.820   6.330
  412POPC   C1A 2839  12.270   6.200   6.320
  412POPC   D2A 2840  12.510   6.610   6.410
  412POPC   C3A 2841  12.840   6.780   6.650
  412POPC   C4A 2842  13.190   6.920   6.940
  412POPC   C1B 2843  11.380   5.530   6.030
  412POPC   C2B 2844  11.500   5.160   5.740
  412POPC   C3B 2845  11.410   4.800   5.510
  412POPC   C4B 2846  11.350   4.570   5.090
  413POPC   NC3 2847  11.530  11.790   7.260
  413POPC   PO4 2848  11.440  11.460   7.090
  413POPC   GL1 2849  11.490  11.510   6.700
  413POPC   GL2 2850  11.370  11.710   6.600
  413POPC   C1A 2851  11.730  11.390   6.380
  413POPC   D2A 2852  11.710  11.590   5.970
  413POPC   C3A 2853  12.030  11.390   5.740
  413POPC   C4A 2854  12.340  11.110   5.590
  413POPC   C1B 2855  11.290  12.170   6.630
  413POPC   C2B 2856  11.530  12.570   6.510
  413POPC   C3B 2857  11.870  12.880   6.570
  413POPC   C4B 2858  12.270  13.030   6.340
  414POPC   NC3 2859   6.590   4.690   7.950
  414POPC   PO4 2860   6.400   4.410   7.750
  414POPC   GL1 2861   6.360   4.450   7.320
  414POPC   GL2 2862   6.330   4.140   7.260
  414POPC   C1A 2863   6.490   4.440   6.860
  414POPC   D2A 2864   6.450   4.690   6.460
  414POPC   C3A 2865   6.240   4.780   5.990
  414POPC   C4A 2866   5.810   4.890   5.860
  414POPC   C1B 2867   5.930   4.090   7.030
  414POPC   C2B 2868   5.760   3.900   6.660
  414POPC   C3B 2869   5.880   3.540   6.420
  414POPC   C4B 2870   5.940   3.420   6.030
  415POPC   NC3 2871  11.400   2.330   6.720
  415POPC   PO4 2872  11.020   2.240   6.630
  415POPC   GL1 2873  10.580   2.300   6.520
  415POPC   GL2 2874  10.340   2.060   6.520
  415POPC   C1A 2875  10.340   2.440   6.120
  415POPC   D2A 2876  10.220   2.250   5.740
  415POPC   C3A 2877  10.040   2.450   5.390
  415POPC   C4A 2878   9.860   2.590   4.980
  415POPC   C1B 2879  10.590   2.030   6.080
  415POPC   C2B 2880  10.630   1.960   5.620
  415POPC   C3B 2881  10.470   2.230   5.270
  415POPC   C4B 2882  10.520   2.630   5.090
  416POPC   NC3 2883  11.950   8.530   7.650
  416POPC   PO4 2884  12.290   8.760   7.680
  416POPC   GL1 2885  12.590   8.750   7.490
  416POPC   GL2 2886  12.800   8.890   7.590
  416POPC   C1A 2887  12.560   9.030   7.140
  416POPC   D2A 2888  12.440   9.420   6.930
  416POPC   C3A 2889  12.300   9.430   6.530
  416POPC   C4A 2890  12.190   9.290   6.100
  416POPC   C1B 2891  13.120   9.010   7.280
  416POPC   C2B 2892  13.330   8.850   6.910
  416POPC   C3B 2893  13.530   8.520   6.610
  416POPC   C4B 2894  13.710   8.090   6.680
  417POPC   NC3 2895  17.900  -1.700   7.630
  417POPC   PO4 2896  17.660  -1.430   7.470
  417POPC   GL1 2897  17.930  -1.250   7.210
  417POPC   GL2 2898  17.650  -1.200   6.990
  417POPC   C1A 2899  18.160  -1.400   6.780
  417POPC   D2A 2900  18.120  -1.520   6.320
  417POPC   C3A 2901  18.450  -1.730   6.170
  417POPC   C4A 2902  18.890  -1.660   6.160
  417POPC   C1B 2903  17.740  -1.320   6.510
  417POPC   C2B 2904  17.740  -1.290   6.080
  417POPC   C3B 2905  17.770  -1.350   5.620
  417POPC   C4B 2906  17.920  -1.290   5.160
  418POPC   NC3 2907   3.440  15.740   6.890
  418POPC   PO4 2908   3.210  15.490   7.130
  418POPC   GL1 2909   3.160  15.170   6.900
  418POPC   GL2 2910   3.410  15.210   6.730
  418POPC   C1A 2911   3.170  14.790   6.650
  418POPC   D2A 2912   3.150  14.700   6.190
  418POPC   C3A 2913   3.110  14.820   5.750
  418POPC   C4A 2914   2.940  14.790   5.320
  418POPC   C1B 2915   3.420  15.100   6.300
  418POPC   C2B 2916   3.570  14.830   5.980
  418POPC   C3B 2917   3.890  14.830   5.640
  418POPC   C4B 2918   3.960  15.060   5.290
  419POPC   NC3 2919   0.730  -2.060   7.420
  419POPC   PO4 2920   0.480  -1.780   7.340
  419POPC   GL1 2921   0.650  -1.680   6.980
  419POPC   GL2 2922   0.500  -1.460   6.930
  419POPC   C1A 2923   0.860  -1.590   6.570
  419POPC   D2A 2924   0.790  -1.500   6.130
  419POPC   C3A 2925   0.540  -1.170   5.900
  419POPC   C4A 2926   0.540  -0.990   5.550
  419POPC   C1B 2927   0.380  -1.620   6.460
  419POPC   C2B 2928   0.190  -1.580   6.080
  419POPC   C3B 2929   0.000  -1.850   5.750
  419POPC   C4B 2930  -0.080  -2.160   5.430
  420POPC   NC3 2931  14.730  -1.360   7.040
  420POPC   PO4 2932  14.860  -1.030   7.060
  420POPC   GL1 2933  14.760  -0.990   6.700
  420POPC   GL2 2934  14.510  -1.140   6.590
  420POPC   C1A 2935  14.690  -0.710   6.310
  420POPC   D2A 2936  14.830  -0.610   5.930
  420POPC   C3A 2937  14.980  -0.880   5.600
  420POPC   C4A 2938  14.860  -0.970   5.170
  420POPC   C1B 2939  14.490  -1.320   6.200
  420POPC   C2B 2940  14.360  -1.090   5.800
  420POPC   C3B 2941  14.390  -0.820   5.410
  420POPC   C4B 2942  14.450  -0.700   5.020
  421POPC   NC3 2943   7.550  -0.970   7.870
  421POPC   PO4 2944   7.680  -1.020   7.510
  421POPC   GL1 2945   8.000  -1.050   7.300
  421POPC   GL2 2946   7.950  -0.800   7.160
  421POPC   C1A 2947   8.310  -1.080   7.020
  421POPC   D2A 2948   8.530  -1.510   6.920
  421POPC   C3A 2949   8.820  -1.590   6.590
  421POPC   C4A 2950   9.190  -1.650   6.380
  421POPC   C1B 2951   7.710  -0.840   6.750
  421POPC   C2B 2952   7.670  -1.010   6.320
  421POPC   C3B 2953   7.960  -1.050   6.000
  421POPC   C4B 2954   7.910  -1.070   5.480
  422POPC   NC3 2955  16.090   4.480   7.750
  422POPC   PO4 2956  15.920   4.540   7.410
  422POPC   GL1 2957  15.930   4.800   7.210
  422POPC   GL2 2958  16.050   4.800   6.900
  422POPC   C1A 2959  16.230   5.230   7.110
  422POPC   D2A 2960  16.450   5.630   6.970
  422POPC   C3A 2961  16.490   5.870   6.560
  422POPC   C4A 2962  16.700   6.050   6.260
  422POPC   C1B 2963  15.690   5.130   6.890
  422POPC   C2B 2964  15.260   5.140   6.740
  422POPC   C3B 2965  15.040   5.310   6.340
  422POPC   C4B 2966  15.270   5.390   5.990
  423POPC   NC3 2967  12.060   0.090   6.620
  423POPC   PO4 2968  11.790   0.390   6.530
  423POPC   GL1 2969  11.540   0.220   6.320
  423POPC   GL2 2970  11.760   0.100   6.110
  423POPC   C1A 2971  11.280  -0.120   6.200
  423POPC   D2A 2972  11.100  -0.210   5.810
  423POPC   C3A 2973  10.830   0.060   5.550
  423POPC   C4A 2974  10.480   0.330   5.470
  423POPC   C1B 2975  11.600  -0.190   5.740
  423POPC   C2B 2976  11.290  -0.150   5.330
  423POPC   C3B 2977  10.940  -0.090   4.940
  423POPC   C4B 2978  10.640  -0.230   4.620
  424POPC   NC3 2979   7.340   8.620   6.780
  424POPC   PO4 2980   7.250   8.410   7.120
  424POPC   GL1 2981   6.850   8.390   6.840
  424POPC   GL2 2982   6.630   8.480   7.010
  424POPC   C1A 2983   7.020   8.470   6.410
  424POPC   D2A 2984   7.190   8.310   6.000
  424POPC   C3A 2985   7.050   8.450   5.610
  424POPC   C4A 2986   7.160   8.810   5.400
  424POPC   C1B 2987   6.390   8.220   6.690
  424POPC   C2B 2988   5.980   8.210   6.490
  424POPC   C3B 2989   5.510   8.250   6.380
  424POPC   C4B 2990   5.080   8.460   6.330
  425POPC   NC3 2991   1.120  -2.390   7.320
  425POPC   PO4 2992   0.950  -2.670   7.140
  425POPC   GL1 2993   0.950  -2.420   6.790
  425POPC   GL2 2994   1.110  -2.580   6.630
  425POPC   C1A 2995   1.040  -2.090   6.480
  425POPC   D2A 2996   1.210  -1.950   6.110
  425POPC   C3A 2997   0.990  -1.840   5.700
  425POPC   C4A 2998   0.600  -1.580   5.640
  425POPC   C1B 2999   1.130  -2.460   6.150
  425POPC   C2B 3000   1.000  -2.390   5.700
  425POPC   C3B 3001   1.070  -2.440   5.250
  425POPC   C4B 3002   0.820  -2.480   4.850
  426POPC   NC3 3003  13.290   4.480   6.960
  426POPC   PO4 3004  13.420   4.190   7.130
  426POPC   GL1 3005  13.370   4.060   6.750
  426POPC   GL2 3006  13.170   4.220   6.540
  426POPC   C1A 3007  13.480   3.770   6.440
  426POPC   D2A 3008  13.560   3.480   6.100
  426POPC   C3A 3009  13.770   3.390   5.680
  426POPC   C4A 3010  13.920   3.040   5.450
  426POPC   C1B 3011  13.390   4.390   6.190
  426POPC   C2B 3012  13.620   4.020   5.990
  426POPC   C3B 3013  13.910   3.900   5.640
  426POPC   C4B 3014  14.050   4.050   5.230
  427POPC   NC3 3015   8.970  -0.070   7.470
  427POPC   PO4 3016   9.330   0.020   7.320
  427POPC   GL1 3017   9.450  -0.160   6.970
  427POPC   GL2 3018   9.460   0.020   6.760
  427POPC   C1A 3019   9.220  -0.330   6.570
  427POPC   D2A 3020   9.190  -0.640   6.210
  427POPC   C3A 3021   9.350  -0.850   5.800
  427POPC   C4A 3022   9.160  -1.200   5.560
  427POPC   C1B 3023   9.670  -0.210   6.400
  427POPC   C2B 3024   9.610  -0.470   6.060
  427POPC   C3B 3025   9.640  -0.410   5.600
  427POPC   C4B 3026   9.560  -0.770   5.310
  428POPC   NC3 3027  17.570   6.720   7.940
  428POPC   PO4 3028  17.460   6.400   7.740
  428POPC   GL1 3029  17.450   6.600   7.400
  428POPC   GL2 3030  17.240   6.770   7.420
  428POPC   C1A 3031  17.740   6.830   7.070
  428POPC   D2A 3032  17.760   6.700   6.650
  428POPC   C3A 3033  17.680   7.040   6.310
  428POPC   C4A 3034  17.950   7.300   6.040
  428POPC   C1B 3035  17.240   6.690   6.990
  428POPC   C2B 3036  17.280   6.690   6.520
  428POPC   C3B 3037  17.560   6.600   6.160
  428POPC   C4B 3038  17.900   6.350   6.000
  429POPC   NC3 3039  -0.200   3.860   7.310
  429POPC   PO4 3040   0.070   3.950   7.620
  429POPC   GL1 3041   0.160   4.140   7.240
  429POPC   GL2 3042   0.390   3.980   7.210
  429POPC   C1A 3043   0.040   3.970   6.850
  429POPC   D2A 3044   0.060   4.150   6.420
  429POPC   C3A 3045   0.270   4.130   6.000
  429POPC   C4A 3046   0.500   4.200   5.590
  429POPC   C1B 3047   0.560   4.020   6.760
  429POPC   C2B 3048   0.700   4.380   6.500
  429POPC   C3B 3049   0.910   4.810   6.370
  429POPC   C4B 3050   0.950   5.210   6.490
  430POPC   NC3 3051  -0.030  11.660   7.830
  430POPC   PO4 3052   0.070  11.930   8.100
  430POPC   GL1 3053   0.060  12.070   7.640
  430POPC   GL2 3054   0.360  11.920   7.660
  430POPC   C1A 3055   0.210  12.040   7.190
  430POPC   D2A 3056   0.440  11.950   6.830
  430POPC   C3A 3057   0.380  11.800   6.410
  430POPC   C4A 3058   0.050  11.690   6.080
  430POPC   C1B 3059   0.140  11.590   7.360
  430POPC   C2B 3060   0.130  11.560   6.930
  430POPC   C3B 3061  -0.110  11.770   6.590
  430POPC   C4B 3062  -0.400  11.810   6.200
  431POPC   NC3 3063   7.370  -1.540   7.590
  431POPC   PO4 3064   7.190  -1.220   7.560
  431POPC   GL1 3065   7.350  -1.180   7.260
  431POPC   GL2 3066   7.380  -0.880   7.130
  431POPC   C1A 3067   7.480  -1.410   6.870
  431POPC   D2A 3068   7.390  -1.480   6.380
  431POPC   C3A 3069   7.590  -1.390   5.940
  431POPC   C4A 3070   7.500  -1.310   5.500
  431POPC   C1B 3071   7.510  -0.470   7.090
  431POPC   C2B 3072   7.370  -0.050   6.970
  431POPC   C3B 3073   7.020   0.090   6.720
  431POPC   C4B 3074   6.970   0.470   6.430
  432POPC   NC3 3075   7.170  10.760   7.040
  432POPC   PO4 3076   6.970  10.670   7.370
  432POPC   GL1 3077   6.740  10.550   7.080
  432POPC   GL2 3078   6.690  10.870   7.010
  432POPC   C1A 3079   6.780  10.520   6.630
  432POPC   D2A 3080   7.000  10.730   6.330
  432POPC   C3A 3081   7.240  10.440   6.000
  432POPC   C4A 3082   7.220  10.310   5.580
  432POPC   C1B 3083   6.650  11.060   6.600
  432POPC   C2B 3084   6.760  11.130   6.150
  432POPC   C3B 3085   6.700  11.210   5.710
  432POPC   C4B 3086   6.560  11.110   5.310
  433POPC   NC3 3087  17.880  10.590   7.890
  433POPC   PO4 3088  17.720  10.900   8.110
  433POPC   GL1 3089  17.620  10.920   7.730
  433POPC   GL2 3090  17.400  10.690   7.710
  433POPC   C1A 3091  17.660  11.050   7.270
  433POPC   D2A 3092  17.960  10.950   6.960
  433POPC   C3A 3093  17.880  11.040   6.470
  433POPC   C4A 3094  18.090  11.150   6.070
  433POPC   C1B 3095  17.220  10.760   7.290
  433POPC   C2B 3096  17.080  10.550   6.890
  433POPC   C3B 3097  16.900  10.710   6.500
  433POPC   C4B 3098  16.580  10.900   6.280
  434POPC   NC3 3099  17.740   0.810   7.160
  434POPC   PO4 3100  18.120   0.860   7.170
  434POPC   GL1 3101  18.120   0.910   6.720
  434POPC   GL2 3102  18.170   1.210   6.740
  434POPC   C1A 3103  17.950   0.850   6.280
  434POPC   D2A 3104  17.870   1.020   5.860
  434POPC   C3A 3105  17.760   1.040   5.410
  434POPC   C4A 3106  17.440   1.050   5.080
  434POPC   C1B 3107  18.030   1.330   6.320
  434POPC   C2B 3108  18.010   1.500   5.860
  434POPC   C3B 3109  18.220   1.590   5.460
  434POPC   C4B 3110  18.420   1.380   5.100
  435POPC   NC3 3111  16.480  13.030   8.200
  435POPC   PO4 3112  16.400  13.220   7.870
  435POPC   GL1 3113  16.470  13.230   7.500
  435POPC   GL2 3114  16.720  13.170   7.380
  435POPC   C1A 3115  16.320  13.220   7.050
  435POPC   D2A 3116  16.040  13.030   6.770
  435POPC   C3A 3117  16.110  12.820   6.320
  435POPC   C4A 3118  16.070  12.520   5.980
  435POPC   C1B 3119  16.850  13.150   6.930
  435POPC   C2B 3120  17.260  13.110   6.740
  435POPC   C3B 3121  17.560  13.170   6.390
  435POPC   C4B 3122  17.710  13.490   6.140
  436POPC   NC3 3123  11.410  -1.130   7.510
  436POPC   PO4 3124  11.260  -0.850   7.310
  436POPC   GL1 3125  11.180  -0.860   6.930
  436POPC   GL2 3126  10.920  -0.730   6.810
  436POPC   C1A 3127  11.460  -0.920   6.560
  436POPC   D2A 3128  11.480  -1.020   6.110
  436POPC   C3A 3129  11.440  -1.420   5.940
  436POPC   C4A 3130  11.410  -1.620   5.510
  436POPC   C1B 3131  10.660  -0.840   6.470
  436POPC   C2B 3132  10.610  -1.180   6.210
  436POPC   C3B 3133  10.760  -1.450   5.810
  436POPC   C4B 3134  10.780  -1.590   5.360
  437POPC   NC3 3135   5.940   4.700   7.810
  437POPC   PO4 3136   5.800   5.050   7.700
  437POPC   GL1 3137   5.550   5.020   7.300
  437POPC   GL2 3138   5.580   4.740   7.330
  437POPC   C1A 3139   5.700   5.050   6.840
  437POPC   D2A 3140   5.500   5.210   6.450
  437POPC   C3A 3141   5.360   5.170   6.040
  437POPC   C4A 3142   5.630   5.230   5.640
  437POPC   C1B 3143   5.880   4.640   7.020
  437POPC   C2B 3144   6.000   4.430   6.620
  437POPC   C3B 3145   6.110   4.340   6.220
  437POPC   C4B 3146   5.950   3.950   6.110
  438POPC   NC3 3147  11.330  12.720   7.310
  438POPC   PO4 3148  11.330  13.050   7.130
  438POPC   GL1 3149  11.440  13.020   6.750
  438POPC   GL2 3150  11.240  13.220   6.670
  438POPC   C1A 3151  11.370  12.940   6.280
  438POPC   D2A 3152  11.260  13.010   5.850
  438POPC   C3A 3153  11.180  13.350   5.580
  438POPC   C4A 3154  10.970  13.340   5.200
  438POPC   C1B 3155  11.270  13.540   6.360
  438POPC   C2B 3156  11.610  13.860   6.330
  438POPC   C3B 3157  11.760  14.140   6.040
  438POPC   C4B 3158  11.610  14.560   5.940
  439POPC   NC3 3159   5.990  10.570   7.180
  439POPC   PO4 3160   5.690  10.770   7.360
  439POPC   GL1 3161   5.690  10.950   6.900
  439POPC   GL2 3162   5.820  10.740   6.750
  439POPC   C1A 3163   5.400  11.160   6.640
  439POPC   D2A 3164   5.280  11.550   6.400
  439POPC   C3A 3165   5.460  11.730   6.040
  439POPC   C4A 3166   5.340  11.910   5.650
  439POPC   C1B 3167   5.890  10.460   6.400
  439POPC   C2B 3168   6.100  10.450   6.010
  439POPC   C3B 3169   6.380  10.260   5.620
  439POPC   C4B 3170   6.720  10.060   5.320
  440POPC   NC3 3171   8.890  -1.840   7.030
  440POPC   PO4 3172   8.890  -1.740   7.400
  440POPC   GL1 3173   9.240  -1.600   7.160
  440POPC   GL2 3174   9.450  -1.770   7.080
  440POPC   C1A 3175   9.210  -1.270   6.750
  440POPC   D2A 3176   9.240  -1.150   6.330
  440POPC   C3A 3177   9.030  -1.360   6.010
  440POPC   C4A 3178   8.700  -1.690   6.040
  440POPC   C1B 3179   9.600  -1.630   6.640
  440POPC   C2B 3180   9.590  -1.530   6.150
  440POPC   C3B 3181   9.290  -1.710   5.800
  440POPC   C4B 3182   8.990  -1.850   5.510
  441POPC   NC3 3183  17.680  11.370   7.920
  441POPC   PO4 3184  17.320  11.190   8.030
  441POPC   GL1 3185  17.210  11.150   7.640
  441POPC   GL2 3186  16.910  11.200   7.690
  441POPC   C1A 3187  17.160  11.220   7.180
  441POPC   D2A 3188  17.240  10.970   6.840
  441POPC   C3A 3189  17.390  10.920   6.460
  441POPC   C4A 3190  17.390  10.990   6.000
  441POPC   C1B 3191  16.660  11.350   7.330
  441POPC   C2B 3192  16.350  11.550   6.970
  441POPC   C3B 3193  16.370  11.370   6.540
  441POPC   C4B 3194  16.430  11.420   6.150
  442POPC   NC3 3195   3.180  -1.810   7.500
  442POPC   PO4 3196   3.190  -1.500   7.270
  442POPC   GL1 3197   3.110  -1.490   6.860
  442POPC   GL2 3198   3.180  -1.210   6.910
  442POPC   C1A 3199   3.190  -1.420   6.430
  442POPC   D2A 3200   3.550  -1.580   6.130
  442POPC   C3A 3201   3.420  -1.480   5.690
  442POPC   C4A 3202   3.430  -1.420   5.230
  442POPC   C1B 3203   3.440  -0.940   6.650
  442POPC   C2B 3204   3.480  -0.510   6.470
  442POPC   C3B 3205   3.700  -0.140   6.290
  442POPC   C4B 3206   3.920   0.060   5.910
  443POPC   NC3 3207  14.980   1.410   6.960
  443POPC   PO4 3208  14.640   1.470   7.140
  443POPC   GL1 3209  14.550   1.700   6.750
  443POPC   GL2 3210  14.770   1.740   6.680
  443POPC   C1A 3211  14.430   1.600   6.300
  443POPC   D2A 3212  14.430   1.650   5.800
  443POPC   C3A 3213  14.730   1.620   5.460
  443POPC   C4A 3214  15.060   1.780   5.170
  443POPC   C1B 3215  14.830   1.870   6.250
  443POPC   C2B 3216  14.830   2.020   5.840
  443POPC   C3B 3217  14.670   2.480   5.710
  443POPC   C4B 3218  14.410   2.880   5.700
  444POPC   NC3 3219  12.230   9.260   7.470
  444POPC   PO4 3220  12.290   9.670   7.510
  444POPC   GL1 3221  12.370   9.910   7.170
  444POPC   GL2 3222  12.640   9.970   7.210
  444POPC   C1A 3223  12.200  10.140   6.810
  444POPC   D2A 3224  11.940  10.120   6.440
  444POPC   C3A 3225  11.940  10.240   5.980
  444POPC   C4A 3226  12.060  10.410   5.560
  444POPC   C1B 3227  12.950   9.650   7.120
  444POPC   C2B 3228  12.970   9.260   6.880
  444POPC   C3B 3229  13.150   9.140   6.480
  444POPC   C4B 3230  13.210   8.870   6.110
  445POPC   NC3 3231   9.290   1.660   7.680
  445POPC   PO4 3232   9.060   1.590   7.380
  445POPC   GL1 3233   9.020   1.670   7.020
  445POPC   GL2 3234   9.070   1.840   6.790
  445POPC   C1A 3235   8.650   1.610   6.740
  445POPC   D2A 3236   8.420   1.400   6.390
  445POPC   C3A 3237   8.340   1.660   5.970
  445POPC   C4A 3238   8.570   1.880   5.600
  445POPC   C1B 3239   8.900   2.030   6.360
  445POPC   C2B 3240   8.600   2.110   6.030
  445POPC   C3B 3241   8.410   2.340   5.640
  445POPC   C4B 3242   8.090   2.370   5.370
  446POPC   NC3 3243  10.050   4.830   6.910
  446POPC   PO4 3244  10.420   4.940   6.860
  446POPC   GL1 3245  10.430   4.820   6.400
  446POPC   GL2 3246  10.430   4.990   6.120
  446POPC   C1A 3247  10.780   4.630   6.100
  446POPC   D2A 3248  10.750   4.310   5.750
  446POPC   C3A 3249  11.160   4.320   5.550
  446POPC   C4A 3250  11.550   4.150   5.390
  446POPC   C1B 3251  10.470   4.810   5.670
  446POPC   C2B 3252  10.340   4.610   5.320
  446POPC   C3B 3253  10.420   4.520   4.860
  446POPC   C4B 3254  10.460   4.910   4.660
  447POPC   NC3 3255  13.440   7.000   7.590
  447POPC   PO4 3256  13.800   6.910   7.680
  447POPC   GL1 3257  13.720   6.610   7.510
  447POPC   GL2 3258  13.800   6.350   7.360
  447POPC   C1A 3259  13.440   6.520   7.120
  447POPC   D2A 3260  13.670   6.280   6.840
  447POPC   C3A 3261  13.570   6.390   6.440
  447POPC   C4A 3262  13.440   6.080   6.140
  447POPC   C1B 3263  14.040   6.060   7.070
  447POPC   C2B 3264  14.070   6.280   6.610
  447POPC   C3B 3265  14.000   6.480   6.250
  447POPC   C4B 3266  14.260   6.380   5.910
  448POPC   NC3 3267  17.280  12.400   8.110
  448POPC   PO4 3268  17.410  12.330   7.740
  448POPC   GL1 3269  17.340  12.420   7.390
  448POPC   GL2 3270  17.240  12.670   7.370
  448POPC   C1A 3271  17.630  12.370   7.030
  448POPC   D2A 3272  17.710  12.460   6.560
  448POPC   C3A 3273  17.420  12.700   6.310
  448POPC   C4A 3274  17.140  12.510   6.010
  448POPC   C1B 3275  17.240  12.630   6.900
  448POPC   C2B 3276  16.970  12.730   6.530
  448POPC   C3B 3277  16.630  12.830   6.180
  448POPC   C4B 3278  16.360  13.230   6.160
  449POPC   NC3 3279   1.050  13.650   7.210
  449POPC   PO4 3280   1.320  13.520   7.460
  449POPC   GL1 3281   1.530  13.580   7.110
  449POPC   GL2 3282   1.490  13.850   7.080
  449POPC   C1A 3283   1.360  13.480   6.690
  449POPC   D2A 3284   0.960  13.280   6.520
  449POPC   C3A 3285   0.710  13.450   6.170
  449POPC   C4A 3286   0.370  13.550   5.880
  449POPC   C1B 3287   1.770  13.720   6.730
  449POPC   C2B 3288   1.860  13.440   6.320
  449POPC   C3B 3289   1.820  13.490   5.910
  449POPC   C4B 3290   1.810  13.690   5.490
  450POPC   NC3 3291  11.000  -0.370   7.200
  450POPC   PO4 3292  11.390  -0.260   7.100
  450POPC   GL1 3293  11.240  -0.440   6.770
  450POPC   GL2 3294  11.090  -0.140   6.720
  450POPC   C1A 3295  11.060  -0.610   6.350
  450POPC   D2A 3296  10.780  -0.690   6.030
  450POPC   C3A 3297  10.560  -0.830   5.670
  450POPC   C4A 3298  10.200  -0.900   5.310
  450POPC   C1B 3299  10.700  -0.260   6.560
  450POPC   C2B 3300  10.580  -0.180   6.100
  450POPC   C3B 3301  10.470  -0.280   5.620
  450POPC   C4B 3302  10.500  -0.440   5.190
  451POPC   NC3 3303   6.630  15.350   7.730
  451POPC   PO4 3304   6.660  15.720   7.560
  451POPC   GL1 3305   6.720  15.810   7.220
  451POPC   GL2 3306   6.650  16.060   7.040
  451POPC   C1A 3307   6.540  15.650   6.800
  451POPC   D2A 3308   6.480  15.380   6.490
  451POPC   C3A 3309   6.720  15.200   6.140
  451POPC   C4A 3310   6.900  14.920   5.860
  451POPC   C1B 3311   6.860  16.040   6.640
  451POPC   C2B 3312   7.070  16.250   6.330
  451POPC   C3B 3313   7.200  16.230   5.910
  451POPC   C4B 3314   7.390  16.090   5.480
  452POPC   NC3 3315   7.210  15.830   7.560
  452POPC   PO4 3316   7.610  15.910   7.550
  452POPC   GL1 3317   7.470  15.800   7.180
  452POPC   GL2 3318   7.160  15.860   7.070
  452POPC   C1A 3319   7.460  15.350   6.950
  452POPC   D2A 3320   7.790  15.220   6.670
  452POPC   C3A 3321   7.710  15.140   6.240
  452POPC   C4A 3322   7.630  15.340   5.800
  452POPC   C1B 3323   7.390  15.780   6.670
  452POPC   C2B 3324   7.460  15.840   6.210
  452POPC   C3B 3325   7.280  15.670   5.780
  452POPC   C4B 3326   7.210  15.270   5.610
  453POPC   NC3 3327  14.250  13.400   8.160
  453POPC   PO4 3328  14.190  13.170   7.860
  453POPC   GL1 3329  14.340  13.040   7.540
  453POPC   GL2 3330  14.550  12.870   7.630
  453POPC   C1A 3331  14.470  13.180   7.110
  453POPC   D2A 3332  14.610  13.500   6.860
  453POPC   C3A 3333  14.370  13.610   6.450
  453POPC   C4A 3334  14.110  13.620   6.050
  453POPC   C1B 3335  14.880  12.800   7.240
  453POPC   C2B 3336  14.830  12.930   6.780
  453POPC   C3B 3337  15.150  13.160   6.480
  453POPC   C4B 3338  15.370  13.480   6.230
  454POPC   NC3 3339  14.020  13.460   7.480
  454POPC   PO4 3340  13.700  13.580   7.640
  454POPC   GL1 3341  13.410  13.590   7.310
  454POPC   GL2 3342  13.610  13.340   7.190
  454POPC   C1A 3343  13.390  13.660   6.820
  454POPC   D2A 3344  13.290  13.490   6.400
  454POPC   C3A 3345  13.270  13.750   6.050
  454POPC   C4A 3346  13.180  14.050   5.680
  454POPC   C1B 3347  13.670  13.190   6.760
  454POPC   C2B 3348  13.980  13.250   6.400
  454POPC   C3B 3349  14.220  13.040   6.060
  454POPC   C4B 3350  14.200  12.540   5.920
  455POPC   NC3 3351   2.040  -0.130   7.790
  455POPC   PO4 3352   2.320  -0.270   7.500
  455POPC   GL1 3353   2.440  -0.220   7.170
  455POPC   GL2 3354   2.530   0.060   7.080
  455POPC   C1A 3355   2.290  -0.290   6.750
  455POPC   D2A 3356   1.900  -0.440   6.480
  455POPC   C3A 3357   1.980  -0.800   6.220
  455POPC   C4A 3358   2.320  -1.060   6.090
  455POPC   C1B 3359   2.660   0.010   6.630
  455POPC   C2B 3360   2.600   0.260   6.270
  455POPC   C3B 3361   2.190   0.370   6.020
  455POPC   C4B 3362   2.190   0.520   5.560
  456POPC   NC3 3363   6.220   6.980   7.220
  456POPC   PO4 3364   5.980   6.770   7.390
  456POPC   GL1 3365   5.800   6.840   7.010
  456POPC   GL2 3366   5.970   6.690   6.850
  456POPC   C1A 3367   6.030   7.160   6.760
  456POPC   D2A 3368   5.900   7.370   6.410
  456POPC   C3A 3369   6.260   7.120   6.170
  456POPC   C4A 3370   6.400   6.700   6.010
  456POPC   C1B 3371   5.960   6.730   6.450
  456POPC   C2B 3372   5.890   6.550   5.990
  456POPC   C3B 3373   6.050   6.420   5.560
  456POPC   C4B 3374   6.200   6.570   5.180
  457POPC   NC3 3375   9.360   2.240   6.980
  457POPC   PO4 3376   9.270   2.560   6.760
  457POPC   GL1 3377   9.080   2.510   6.410
  457POPC   GL2 3378   9.040   2.820   6.290
  457POPC   C1A 3379   8.940   2.490   5.980
  457POPC   D2A 3380   8.840   2.590   5.570
  457POPC   C3A 3381   8.920   3.060   5.320
  457POPC   C4A 3382   9.040   3.440   5.160
  457POPC   C1B 3383   9.350   2.770   5.900
  457POPC   C2B 3384   9.560   2.730   5.500
  457POPC   C3B 3385   9.400   2.890   5.100
  457POPC   C4B 3386   9.260   3.210   4.810
  458POPC   NC3 3387  13.520   2.390   6.760
  458POPC   PO4 3388  13.130   2.280   6.780
  458POPC   GL1 3389  13.200   2.310   6.440
  458POPC   GL2 3390  13.060   2.580   6.290
  458POPC   C1A 3391  13.060   2.070   6.060
  458POPC   D2A 3392  13.170   1.630   5.900
  458POPC   C3A 3393  13.400   1.560   5.490
  458POPC   C4A 3394  13.210   1.360   5.130
  458POPC   C1B 3395  13.270   2.490   5.900
  458POPC   C2B 3396  13.510   2.460   5.500
  458POPC   C3B 3397  13.680   2.660   5.170
  458POPC   C4B 3398  14.000   2.490   4.830
  459POPC   NC3 3399  13.410  14.410   7.980
  459POPC   PO4 3400  13.730  14.410   7.770
  459POPC   GL1 3401  13.460  14.540   7.490
  459POPC   GL2 3402  13.620  14.530   7.260
  459POPC   C1A 3403  13.150  14.630   7.150
  459POPC   D2A 3404  12.820  14.630   6.880
  459POPC   C3A 3405  12.870  14.340   6.510
  459POPC   C4A 3406  12.780  14.060   6.080
  459POPC   C1B 3407  13.630  14.740   6.840
  459POPC   C2B 3408  13.340  14.580   6.450
  459POPC   C3B 3409  13.240  14.340   6.070
  459POPC   C4B 3410  13.340  14.540   5.650
  460POPC   NC3 3411   3.800  10.100   7.420
  460POPC   PO4 3412   4.130   9.870   7.500
  460POPC   GL1 3413   4.260  10.140   7.200
  460POPC   GL2 3414   4.540   9.960   7.150
  460POPC   C1A 3415   3.930  10.280   6.910
  460POPC   D2A 3416   3.930  10.570   6.600
  460POPC   C3A 3417   3.650  10.610   6.220
  460POPC   C4A 3418   3.420  10.480   5.820
  460POPC   C1B 3419   4.680   9.860   6.680
  460POPC   C2B 3420   4.830   9.920   6.270
  460POPC   C3B 3421   4.760   9.980   5.860
  460POPC   C4B 3422   4.680  10.130   5.430
  461POPC   NC3 3423  11.120   9.050   6.520
  461POPC   PO4 3424  10.940   9.380   6.360
  461POPC   GL1 3425  11.090   9.350   5.940
  461POPC   GL2 3426  11.390   9.420   6.050
  461POPC   C1A 3427  11.300   9.560   5.590
  461POPC   D2A 3428  11.450   9.720   5.170
  461POPC   C3A 3429  11.560  10.120   5.400
  461POPC   C4A 3430  11.610  10.470   5.710
  461POPC   C1B 3431  11.750   9.320   5.850
  461POPC   C2B 3432  12.050   8.950   5.740
  461POPC   C3B 3433  12.520   8.870   5.570
  461POPC   C4B 3434  13.030   8.750   5.570
  462POPC   NC3 3435  16.010  -2.030   7.230
  462POPC   PO4 3436  15.770  -1.740   7.380
  462POPC   GL1 3437  15.820  -1.620   6.980
  462POPC   GL2 3438  15.630  -1.430   6.910
  462POPC   C1A 3439  16.000  -1.680   6.540
  462POPC   D2A 3440  15.850  -1.510   6.120
  462POPC   C3A 3441  16.030  -1.200   5.900
  462POPC   C4A 3442  16.060  -0.860   5.530
  462POPC   C1B 3443  15.590  -1.890   6.700
  462POPC   C2B 3444  15.420  -2.160   6.350
  462POPC   C3B 3445  15.330  -2.460   5.960
  462POPC   C4B 3446  15.020  -2.510   5.590
  463POPC   NC3 3447  13.950   4.160   7.280
  463POPC   PO4 3448  14.110   3.840   7.120
  463POPC   GL1 3449  14.250   4.100   6.880
  463POPC   GL2 3450  13.990   4.230   6.760
  463POPC   C1A 3451  14.590   4.340   6.780
  463POPC   D2A 3452  14.990   4.440   6.630
  463POPC   C3A 3453  14.940   4.480   6.140
  463POPC   C4A 3454  15.150   4.880   5.890
  463POPC   C1B 3455  13.770   4.600   6.590
  463POPC   C2B 3456  13.750   4.800   6.160
  463POPC   C3B 3457  13.930   4.640   5.790
  463POPC   C4B 3458  13.900   4.560   5.340
  464POPC   NC3 3459   2.090   8.020   7.990
  464POPC   PO4 3460   1.970   7.690   7.790
  464POPC   GL1 3461   1.900   7.760   7.390
  464POPC   GL2 3462   1.620   7.860   7.280
  464POPC   C1A 3463   2.000   7.670   6.940
  464POPC   D2A 3464   1.920   7.590   6.500
  464POPC   C3A 3465   2.290   7.530   6.270
  464POPC   C4A 3466   2.620   7.690   5.950
  464POPC   C1B 3467   1.150   7.770   7.200
  464POPC   C2B 3468   0.870   8.100   7.040
  464POPC   C3B 3469   0.750   8.200   6.650
  464POPC   C4B 3470   0.770   8.040   6.230
  465POPC   NC3 3471  -0.060  15.480   7.050
  465POPC   PO4 3472  -0.090  15.110   7.080
  465POPC   GL1 3473   0.000  15.240   6.690
  465POPC   GL2 3474   0.320  15.410   6.720
  465POPC   C1A 3475   0.180  15.150   6.270
  465POPC   D2A 3476   0.460  14.840   6.100
  465POPC   C3A 3477   0.500  14.460   6.370
  465POPC   C4A 3478   0.550  14.070   6.640
  465POPC   C1B 3479   0.190  15.730   6.510
  465POPC   C2B 3480   0.240  15.750   6.030
  465POPC   C3B 3481   0.200  15.630   5.600
  465POPC   C4B 3482   0.100  15.780   5.160
  466POPC   NC3 3483   3.900   7.490   7.190
  466POPC   PO4 3484   4.030   7.840   7.080
  466POPC   GL1 3485   4.130   7.740   6.740
  466POPC   GL2 3486   3.950   7.550   6.690
  466POPC   C1A 3487   4.090   7.800   6.240
  466POPC   D2A 3488   4.070   7.570   5.840
  466POPC   C3A 3489   4.230   7.860   5.410
  466POPC   C4A 3490   4.520   7.830   5.020
  466POPC   C1B 3491   3.770   7.390   6.310
  466POPC   C2B 3492   3.640   7.660   6.000
  466POPC   C3B 3493   3.840   7.990   5.820
  466POPC   C4B 3494   4.280   8.250   5.740
  467POPC   NC3 3495   7.660   3.520   7.170
  467POPC   PO4 3496   7.650   3.890   7.130
  467POPC   GL1 3497   7.620   3.890   6.780
  467POPC   GL2 3498   7.450   4.070   6.610
  467POPC   C1A 3499   7.940   3.780   6.460
  467POPC   D2A 3500   8.280   3.990   6.200
  467POPC   C3A 3501   8.450   3.620   6.050
  467POPC   C4A 3502   8.690   3.530   5.590
  467POPC   C1B 3503   7.430   3.840   6.230
  467POPC   C2B 3504   7.430   3.750   5.770
  467POPC   C3B 3505   7.680   3.590   5.460
  467POPC   C4B 3506   8.070   3.330   5.420
  468POPC   NC3 3507   2.360  15.040   7.110
  468POPC   PO4 3508   2.120  14.790   7.210
  468POPC   GL1 3509   2.070  14.760   6.790
  468POPC   GL2 3510   1.950  15.070   6.820
  468POPC   C1A 3511   1.840  14.550   6.440
  468POPC   D2A 3512   1.670  14.470   5.990
  468POPC   C3A 3513   1.890  14.190   5.700
  468POPC   C4A 3514   2.160  14.200   5.310
  468POPC   C1B 3515   1.990  15.070   6.360
  468POPC   C2B 3516   1.860  14.910   5.950
  468POPC   C3B 3517   2.190  14.630   5.700
  468POPC   C4B 3518   2.600  14.450   5.590
  469POPC   NC3 3519  16.200  16.060   7.840
  469POPC   PO4 3520  16.040  15.830   7.540
  469POPC   GL1 3521  15.800  15.700   7.260
  469POPC   GL2 3522  15.700  15.520   7.050
  469POPC   C1A 3523  15.970  15.920   6.890
  469POPC   D2A 3524  16.170  16.250   6.660
  469POPC   C3A 3525  16.140  16.210   6.230
  469POPC   C4A 3526  15.940  15.880   5.970
  469POPC   C1B 3527  15.970  15.460   6.620
  469POPC   C2B 3528  16.090  15.400   6.160
  469POPC   C3B 3529  16.000  15.200   5.770
  469POPC   C4B 3530  16.250  15.130   5.370
  470POPC   NC3 3531   6.260   6.320   7.190
  470POPC   PO4 3532   6.580   6.590   7.130
  470POPC   GL1 3533   6.500   6.460   6.800
  470POPC   GL2 3534   6.340   6.280   6.620
  470POPC   C1A 3535   6.500   6.810   6.510
  470POPC   D2A 3536   6.770   7.000   6.160
  470POPC   C3A 3537   6.740   6.980   5.720
  470POPC   C4A 3538   6.620   6.930   5.220
  470POPC   C1B 3539   6.290   6.190   6.170
  470POPC   C2B 3540   6.290   6.080   5.750
  470POPC   C3B 3541   6.220   5.980   5.350
  470POPC   C4B 3542   6.410   5.740   5.030
  471POPC   NC3 3543   0.910  -0.650   7.390
  471POPC   PO4 3544   1.240  -0.490   7.180
  471POPC   GL1 3545   1.360  -0.770   6.880
  471POPC   GL2 3546   1.280  -0.730   6.600
  471POPC   C1A 3547   1.390  -1.220   6.760
  471POPC   D2A 3548   1.360  -1.500   6.390
  471POPC   C3A 3549   1.280  -1.370   5.910
  471POPC   C4A 3550   1.060  -1.330   5.530
  471POPC   C1B 3551   1.540  -0.950   6.320
  471POPC   C2B 3552   1.760  -1.190   6.040
  471POPC   C3B 3553   2.110  -1.480   5.890
  471POPC   C4B 3554   2.450  -1.290   5.690
  472POPC   NC3 3555   6.850  -1.940   7.580
  472POPC   PO4 3556   7.200  -2.040   7.510
  472POPC   GL1 3557   7.220  -1.830   7.180
  472POPC   GL2 3558   7.080  -1.610   7.180
  472POPC   C1A 3559   7.570  -1.890   6.820
  472POPC   D2A 3560   7.910  -2.040   6.460
  472POPC   C3A 3561   7.970  -1.870   6.000
  472POPC   C4A 3562   7.830  -1.690   5.600
  472POPC   C1B 3563   6.990  -1.600   6.760
  472POPC   C2B 3564   6.890  -1.750   6.330
  472POPC   C3B 3565   6.570  -1.980   6.100
  472POPC   C4B 3566   6.510  -2.050   5.660
  473POPC   NC3 3567  15.560  -2.160   7.630
  473POPC   PO4 3568  15.600  -2.490   7.420
  473POPC   GL1 3569  15.640  -2.310   7.110
  473POPC   GL2 3570  15.410  -2.390   6.910
  473POPC   C1A 3571  15.820  -2.380   6.680
  473POPC   D2A 3572  16.020  -2.120   6.390
  473POPC   C3A 3573  15.830  -1.980   6.000
  473POPC   C4A 3574  15.640  -1.650   5.690
  473POPC   C1B 3575  15.260  -2.640   6.620
  473POPC   C2B 3576  14.870  -2.470   6.360
  473POPC   C3B 3577  14.510  -2.310   6.210
  473POPC   C4B 3578  14.160  -2.150   6.400
  474POPC   NC3 3579   5.040  10.010   7.380
  474POPC   PO4 3580   4.790  10.320   7.380
  474POPC   GL1 3581   4.900  10.200   7.000
  474POPC   GL2 3582   5.040  10.490   7.040
  474POPC   C1A 3583   4.910  10.370   6.550
  474POPC   D2A 3584   4.960  10.370   6.110
  474POPC   C3A 3585   4.660  10.530   5.770
  474POPC   C4A 3586   4.720  10.680   5.370
  474POPC   C1B 3587   4.930  10.810   6.730
  474POPC   C2B 3588   5.090  10.820   6.320
  474POPC   C3B 3589   5.340  11.090   6.060
  474POPC   C4B 3590   5.540  11.310   5.740
  475POPC   NC3 3591  15.820  10.950   7.860
  475POPC   PO4 3592  15.840  10.640   8.110
  475POPC   GL1 3593  15.680  10.270   7.970
  475POPC   GL2 3594  15.800  10.370   7.710
  475POPC   C1A 3595  15.510  10.050   7.560
  475POPC   D2A 3596  15.420   9.730   7.200
  475POPC   C3A 3597  15.110   9.880   6.870
  475POPC   C4A 3598  14.870  10.030   6.540
  475POPC   C1B 3599  15.830  10.370   7.180
  475POPC   C2B 3600  15.960  10.460   6.750
  475POPC   C3B 3601  16.010  10.700   6.360
  475POPC   C4B 3602  16.250  10.660   6.030
  476POPC   NC3 3603  13.700   9.670   7.870
  476POPC   PO4 3604  13.700   9.330   7.680
  476POPC   GL1 3605  13.800   9.550   7.320
  476POPC   GL2 3606  14.120   9.550   7.310
  476POPC   C1A 3607  13.810   9.790   6.920
  476POPC   D2A 3608  13.780  10.100   6.590
  476POPC   C3A 3609  14.020  10.030   6.160
  476POPC   C4A 3610  13.850   9.800   5.840
  476POPC   C1B 3611  14.290   9.500   6.870
  476POPC   C2B 3612  14.190   9.190   6.520
  476POPC   C3B 3613  14.010   8.920   6.220
  476POPC   C4B 3614  13.680   8.760   5.920
  477POPC   NC3 3615   4.020   3.720   7.480
  477POPC   PO4 3616   3.900   4.060   7.300
  477POPC   GL1 3617   3.980   4.200   6.870
  477POPC   GL2 3618   4.150   3.950   6.890
  477POPC   C1A 3619   3.630   4.380   6.620
  477POPC   D2A 3620   3.430   4.270   6.210
  477POPC   C3A 3621   3.800   4.370   5.920
  477POPC   C4A 3622   4.140   4.350   5.560
  477POPC   C1B 3623   4.080   3.920   6.410
  477POPC   C2B 3624   4.070   3.830   5.930
  477POPC   C3B 3625   4.140   3.810   5.460
  477POPC   C4B 3626   3.870   3.650   5.090
  478POPC   NC3 3627  14.110   7.780   7.760
  478POPC   PO4 3628  13.840   8.020   7.900
  478POPC   GL1 3629  13.710   7.920   7.520
  478POPC   GL2 3630  13.430   7.880   7.410
  478POPC   C1A 3631  13.940   7.770   7.150
  478POPC   D2A 3632  14.330   7.600   6.990
  478POPC   C3A 3633  14.180   7.640   6.560
  478POPC   C4A 3634  14.360   7.440   6.180
  478POPC   C1B 3635  13.460   7.710   6.960
  478POPC   C2B 3636  13.690   7.590   6.610
  478POPC   C3B 3637  13.870   7.430   6.190
  478POPC   C4B 3638  14.060   7.420   5.730
  479POPC   NC3 3639  14.790   8.930   3.640
  479POPC   PO4 3640  14.500   8.680   3.550
  479POPC   GL1 3641  14.340   8.590   3.970
  479POPC   GL2 3642  14.400   8.880   4.100
  479POPC   C1A 3643  14.310   8.270   4.310
  479POPC   D2A 3644  14.160   7.940   4.560
  479POPC   C3A 3645  13.860   7.970   4.920
  479POPC   C4A 3646  13.570   8.050   5.280
  479POPC   C1B 3647  14.660   8.610   4.370
  479POPC   C2B 3648  14.560   8.380   4.760
  479POPC   C3B 3649  14.910   8.210   4.990
  479POPC   C4B 3650  15.360   8.320   4.900
  480POPC   NC3 3651  10.930   4.800   6.870
  480POPC   PO4 3652  11.160   4.530   6.810
  480POPC   GL1 3653  11.220   4.530   6.390
  480POPC   GL2 3654  11.170   4.240   6.330
  480POPC   C1A 3655  11.310   4.750   5.980
  480POPC   D2A 3656  10.950   4.900   5.710
  480POPC   C3A 3657  11.030   5.260   5.370
  480POPC   C4A 3658  11.010   5.610   5.080
  480POPC   C1B 3659  11.580   4.300   6.150
  480POPC   C2B 3660  11.790   4.450   5.750
  480POPC   C3B 3661  11.860   4.560   5.320
  480POPC   C4B 3662  11.830   4.520   4.850
  481POPC   NC3 3663   7.140  11.990   7.160
  481POPC   PO4 3664   6.950  12.340   7.160
  481POPC   GL1 3665   6.640  12.310   6.910
  481POPC   GL2 3666   6.720  12.090   6.790
  481POPC   C1A 3667   6.700  12.460   6.480
  481POPC   D2A 3668   6.950  12.540   6.120
  481POPC   C3A 3669   7.050  12.790   5.800
  481POPC   C4A 3670   6.880  13.160   5.610
  481POPC   C1B 3671   6.560  11.910   6.350
  481POPC   C2B 3672   6.140  11.880   6.150
  481POPC   C3B 3673   5.860  11.850   5.770
  481POPC   C4B 3674   5.900  11.620   5.450
  482POPC   NC3 3675  14.370  12.610   8.030
  482POPC   PO4 3676  14.760  12.590   8.030
  482POPC   GL1 3677  15.000  12.870   7.760
  482POPC   GL2 3678  15.080  13.140   7.870
  482POPC   C1A 3679  15.310  12.700   7.400
  482POPC   D2A 3680  15.350  12.480   7.010
  482POPC   C3A 3681  14.930  12.410   6.850
  482POPC   C4A 3682  14.490  12.540   6.890
  482POPC   C1B 3683  15.200  13.220   7.450
  482POPC   C2B 3684  15.110  13.330   6.980
  482POPC   C3B 3685  15.010  13.600   6.630
  482POPC   C4B 3686  14.950  13.780   6.240
  483POPC   NC3 3687   1.140  11.110   7.620
  483POPC   PO4 3688   1.230  10.720   7.740
  483POPC   GL1 3689   1.370  10.810   7.350
  483POPC   GL2 3690   1.090  10.770   7.190
  483POPC   C1A 3691   1.370  11.110   6.980
  483POPC   D2A 3692   1.210  11.190   6.530
  483POPC   C3A 3693   1.410  11.100   6.140
  483POPC   C4A 3694   1.610  10.950   5.720
  483POPC   C1B 3695   0.790  10.850   6.840
  483POPC   C2B 3696   0.800  10.990   6.450
  483POPC   C3B 3697   0.900  11.130   6.010
  483POPC   C4B 3698   0.730  10.890   5.670
  484POPC   NC3 3699  15.290   0.750   7.380
  484POPC   PO4 3700  15.200   1.130   7.310
  484POPC   GL1 3701  15.180   0.950   6.960
  484POPC   GL2 3702  15.100   0.710   6.890
  484POPC   C1A 3703  15.260   1.000   6.520
  484POPC   D2A 3704  15.310   0.980   6.090
  484POPC   C3A 3705  15.580   0.680   5.960
  484POPC   C4A 3706  15.920   0.750   5.680
  484POPC   C1B 3707  14.800   0.840   6.650
  484POPC   C2B 3708  14.810   0.860   6.180
  484POPC   C3B 3709  14.460   0.610   6.030
  484POPC   C4B 3710  14.400   0.660   5.580
  485POPC   NC3 3711  17.120  13.690   7.530
  485POPC   PO4 3712  16.940  14.040   7.700
  485POPC   GL1 3713  16.880  14.040   7.340
  485POPC   GL2 3714  17.130  14.140   7.250
  485POPC   C1A 3715  16.500  14.250   7.210
  485POPC   D2A 3716  16.250  14.680   7.150
  485POPC   C3A 3717  16.030  14.640   6.730
  485POPC   C4A 3718  16.140  14.420   6.350
  485POPC   C1B 3719  16.930  14.240   6.800
  485POPC   C2B 3720  16.660  14.080   6.430
  485POPC   C3B 3721  16.380  14.050   6.110
  485POPC   C4B 3722  16.170  13.730   5.850
  486POPC   NC3 3723  15.980   8.380   7.890
  486POPC   PO4 3724  16.340   8.600   7.990
  486POPC   GL1 3725  16.360   8.570   7.450
  486POPC   GL2 3726  16.350   8.310   7.550
  486POPC   C1A 3727  16.190   8.630   7.010
  486POPC   D2A 3728  16.020   8.420   6.650
  486POPC   C3A 3729  16.250   8.280   6.310
  486POPC   C4A 3730  16.470   8.200   5.930
  486POPC   C1B 3731  16.670   8.320   7.200
  486POPC   C2B 3732  16.650   8.580   6.770
  486POPC   C3B 3733  16.590   8.790   6.360
  486POPC   C4B 3734  16.440   9.220   6.220
  487POPC   NC3 3735  -0.340  13.930   7.090
  487POPC   PO4 3736  -0.010  14.040   7.280
  487POPC   GL1 3737  -0.050  14.280   6.990
  487POPC   GL2 3738   0.060  14.090   6.760
  487POPC   C1A 3739  -0.440  14.240   6.730
  487POPC   D2A 3740  -0.590  14.380   6.280
  487POPC   C3A 3741  -0.700  14.730   6.020
  487POPC   C4A 3742  -0.860  15.060   5.730
  487POPC   C1B 3743  -0.040  14.030   6.340
  487POPC   C2B 3744   0.020  13.960   5.880
  487POPC   C3B 3745   0.420  13.990   5.640
  487POPC   C4B 3746   0.460  14.010   5.170
  488POPC   NC3 3747   1.010  12.520   7.200
  488POPC   PO4 3748   1.230  12.410   7.480
  488POPC   GL1 3749   1.420  12.280   7.220
  488POPC   GL2 3750   1.460  12.450   7.030
  488POPC   C1A 3751   1.470  12.010   6.830
  488POPC   D2A 3752   1.570  12.180   6.390
  488POPC   C3A 3753   1.760  11.790   6.170
  488POPC   C4A 3754   1.790  11.450   5.860
  488POPC   C1B 3755   1.240  12.520   6.700
  488POPC   C2B 3756   1.200  12.550   6.220
  488POPC   C3B 3757   1.540  12.470   5.930
  488POPC   C4B 3758   1.770  12.480   5.540
  489POPC   NC3 3759  11.640   5.100   6.850
  489POPC   PO4 3760  11.980   5.260   7.000
  489POPC   GL1 3761  11.940   5.300   6.560
  489POPC   GL2 3762  11.690   5.300   6.380
  489POPC   C1A 3763  12.240   5.560   6.290
  489POPC   D2A 3764  12.030   5.860   5.990
  489POPC   C3A 3765  11.640   6.000   5.730
  489POPC   C4A 3766  11.430   5.790   5.360
  489POPC   C1B 3767  11.870   5.380   6.000
  489POPC   C2B 3768  11.860   5.600   5.570
  489POPC   C3B 3769  11.910   5.810   5.150
  489POPC   C4B 3770  12.130   5.730   4.730
  490POPC   NC3 3771   9.870  -1.920   7.550
  490POPC   PO4 3772   9.640  -2.190   7.390
  490POPC   GL1 3773   9.670  -2.160   6.970
  490POPC   GL2 3774   9.920  -1.900   7.020
  490POPC   C1A 3775  10.030  -2.400   6.820
  490POPC   D2A 3776  10.460  -2.300   6.960
  490POPC   C3A 3777  10.790  -2.060   6.760
  490POPC   C4A 3778  11.170  -1.900   6.940
  490POPC   C1B 3779   9.890  -2.000   6.560
  490POPC   C2B 3780  10.060  -2.170   6.140
  490POPC   C3B 3781  10.050  -2.390   5.720
  490POPC   C4B 3782  10.180  -2.770   5.460
  491POPC   NC3 3783  17.410   3.110   7.260
  491POPC   PO4 3784  17.380   3.480   7.410
  491POPC   GL1 3785  17.180   3.540   7.060
  491POPC   GL2 3786  17.340   3.430   6.820
  491POPC   C1A 3787  16.940   3.700   6.670
  491POPC   D2A 3788  17.040   3.910   6.240
  491POPC   C3A 3789  17.420   4.120   6.170
  491POPC   C4A 3790  17.540   4.500   5.960
  491POPC   C1B 3791  17.350   3.090   6.560
  491POPC   C2B 3792  17.370   2.900   6.140
  491POPC   C3B 3793  17.290   2.840   5.680
  491POPC   C4B 3794  17.050   2.950   5.320
  492POPC   NC3 3795  17.680   5.920   7.820
  492POPC   PO4 3796  17.960   6.210   7.890
  492POPC   GL1 3797  17.860   6.410   7.500
  492POPC   GL2 3798  17.750   6.200   7.400
  492POPC   C1A 3799  18.120   6.450   7.120
  492POPC   D2A 3800  18.380   6.560   6.730
  492POPC   C3A 3801  18.150   6.960   6.580
  492POPC   C4A 3802  17.930   7.310   6.730
  492POPC   C1B 3803  17.610   6.350   6.950
  492POPC   C2B 3804  17.740   6.200   6.520
  492POPC   C3B 3805  17.560   5.960   6.160
  492POPC   C4B 3806  17.180   5.900   5.920
  493POPC   NC3 3807  -0.280  13.260   7.520
  493POPC   PO4 3808  -0.240  13.630   7.460
  493POPC   GL1 3809  -0.100  13.490   7.100
  493POPC   GL2 3810   0.130  13.630   7.020
  493POPC   C1A 3811   0.110  13.120   6.990
  493POPC   D2A 3812   0.400  13.010   6.650
  493POPC   C3A 3813   0.330  13.190   6.250
  493POPC   C4A 3814   0.540  13.060   5.850
  493POPC   C1B 3815  -0.030  13.400   6.650
  493POPC   C2B 3816  -0.090  13.400   6.190
  493POPC   C3B 3817  -0.070  12.980   6.020
  493POPC   C4B 3818  -0.120  12.700   5.630
  494POPC   NC3 3819   6.340   5.880   7.620
  494POPC   PO4 3820   6.620   5.660   7.390
  494POPC   GL1 3821   6.390   5.550   7.020
  494POPC   GL2 3822   6.270   5.830   6.980
  494POPC   C1A 3823   6.260   5.390   6.590
  494POPC   D2A 3824   6.460   5.200   6.200
  494POPC   C3A 3825   6.750   5.320   5.810
  494POPC   C4A 3826   7.120   5.380   5.540
  494POPC   C1B 3827   6.530   5.780   6.630
  494POPC   C2B 3828   6.760   6.070   6.320
  494POPC   C3B 3829   6.730   6.260   5.920
  494POPC   C4B 3830   6.530   6.500   5.590
  495POPC   NC3 3831   0.900  14.560   7.290
  495POPC   PO4 3832   0.960  14.170   7.190
  495POPC   GL1 3833   1.020  14.050   6.890
  495POPC   GL2 3834   0.950  13.760   6.710
  495POPC   C1A 3835   1.340  13.950   6.520
  495POPC   D2A 3836   1.500  13.690   6.180
  495POPC   C3A 3837   1.230  13.390   6.050
  495POPC   C4A 3838   1.030  13.040   5.960
  495POPC   C1B 3839   0.920  13.970   6.240
  495POPC   C2B 3840   0.900  13.820   5.830
  495POPC   C3B 3841   0.870  13.420   5.610
  495POPC   C4B 3842   0.920  12.960   5.440
  496POPC   NC3 3843   4.530  15.370   7.550
  496POPC   PO4 3844   4.730  15.690   7.400
  496POPC   GL1 3845   4.630  15.370   7.080
  496POPC   GL2 3846   4.510  15.650   7.000
  496POPC   C1A 3847   4.250  15.140   7.020
  496POPC   D2A 3848   4.290  14.740   6.860
  496POPC   C3A 3849   4.410  14.800   6.390
  496POPC   C4A 3850   4.390  14.740   5.900
  496POPC   C1B 3851   4.250  15.550   6.620
  496POPC   C2B 3852   4.330  15.370   6.200
  496POPC   C3B 3853   4.580  15.180   5.810
  496POPC   C4B 3854   4.410  14.950   5.430
  497POPC   NC3 3855  17.760  13.200   8.070
  497POPC   PO4 3856  17.660  13.280   7.720
  497POPC   GL1 3857  17.520  13.390   7.310
  497POPC   GL2 3858  17.250  13.240   7.270
  497POPC   C1A 3859  17.750  13.390   6.910
  497POPC   D2A 3860  18.110  13.280   6.580
  497POPC   C3A 3861  18.420  12.950   6.400
  497POPC   C4A 3862  18.450  12.830   5.970
  497POPC   C1B 3863  17.250  13.580   6.980
  497POPC   C2B 3864  16.990  13.630   6.570
  497POPC   C3B 3865  16.730  13.660   6.200
  497POPC   C4B 3866  16.640  13.750   5.720
  498POPC   NC3 3867   1.350  14.000   7.490
  498POPC   PO4 3868   1.370  14.400   7.400
  498POPC   GL1 3869   1.370  14.350   7.040
  498POPC   GL2 3870   1.260  14.460   6.820
  498POPC   C1A 3871   1.680  14.210   6.780
  498POPC   D2A 3872   1.820  14.030   6.330
  498POPC   C3A 3873   2.190  14.290   6.160
  498POPC   C4A 3874   2.260  14.690   6.190
  498POPC   C1B 3875   1.260  14.430   6.360
  498POPC   C2B 3876   1.230  14.280   5.940
  498POPC   C3B 3877   0.980  14.250   5.570
  498POPC   C4B 3878   0.590  14.420   5.360
  499POPC   NC3 3879  10.640  -2.160   7.390
  499POPC   PO4 3880  10.370  -1.910   7.330
  499POPC   GL1 3881  10.350  -1.760   6.960
  499POPC   GL2 3882  10.610  -1.680   6.980
  499POPC   C1A 3883  10.350  -1.980   6.550
  499POPC   D2A 3884  10.530  -2.340   6.380
  499POPC   C3A 3885  10.560  -2.290   5.950
  499POPC   C4A 3886  10.550  -2.220   5.520
  499POPC   C1B 3887  10.720  -1.620   6.540
  499POPC   C2B 3888  10.670  -1.850   6.130
  499POPC   C3B 3889  10.380  -1.830   5.750
  499POPC   C4B 3890  10.330  -1.800   5.340
  500POPC   NC3 3891   8.580  13.780   6.850
  500POPC   PO4 3892   8.530  13.950   7.220
  500POPC   GL1 3893   8.650  14.280   6.990
  500POPC   GL2 3894   8.880  14.200   6.860
  500POPC   C1A 3895   8.730  14.720   6.860
  500POPC   D2A 3896   8.790  15.130   6.590
  500POPC   C3A 3897   8.970  15.310   6.220
  500POPC   C4A 3898   8.960  15.740   5.990
  500POPC   C1B 3899   8.970  14.240   6.450
  500POPC   C2B 3900   8.900  14.170   5.990
  500POPC   C3B 3901   8.760  13.900   5.630
  500POPC   C4B 3902   8.700  13.670   5.310
  501POPC   NC3 3903  11.810  10.440   6.790
  501POPC   PO4 3904  11.900  10.750   7.070
  501POPC   GL1 3905  12.060  10.810   6.660
  501POPC   GL2 3906  12.350  10.790   6.730
  501POPC   C1A 3907  12.230  10.590   6.310
  501POPC   D2A 3908  12.380  10.640   5.880
  501POPC   C3A 3909  12.730  10.990   5.890
  501POPC   C4A 3910  12.830  11.360   5.670
  501POPC   C1B 3911  12.590  10.430   6.720
  501POPC   C2B 3912  12.780  10.000   6.750
  501POPC   C3B 3913  12.780   9.570   6.530
  501POPC   C4B 3914  12.620   9.510   6.050
  502POPC   NC3 3915  10.440   2.730   6.590
  502POPC   PO4 3916  10.180   2.600   6.820
  502POPC   GL1 3917   9.980   2.410   6.510
  502POPC   GL2 3918   9.740   2.400   6.520
  502POPC   C1A 3919   9.940   2.050   6.180
  502POPC   D2A 3920   9.800   1.710   5.830
  502POPC   C3A 3921   9.480   1.700   5.520
  502POPC   C4A 3922   9.300   1.830   5.110
  502POPC   C1B 3923   9.790   2.590   6.090
  502POPC   C2B 3924   9.990   2.920   5.830
  502POPC   C3B 3925  10.260   2.960   5.460
  502POPC   C4B 3926  10.390   3.250   5.100
  503POPC   NC3 3927   4.370  10.730   7.720
  503POPC   PO4 3928   4.130  10.440   7.700
  503POPC   GL1 3929   4.050  10.630   7.410
  503POPC   GL2 3930   4.350  10.630   7.230
  503POPC   C1A 3931   3.780  10.770   7.050
  503POPC   D2A 3932   3.520  11.110   6.880
  503POPC   C3A 3933   3.450  11.110   6.390
  503POPC   C4A 3934   3.310  10.930   5.980
  503POPC   C1B 3935   4.440  10.550   6.770
  503POPC   C2B 3936   4.400  10.260   6.420
  503POPC   C3B 3937   4.310   9.990   6.010
  503POPC   C4B 3938   4.220   9.620   5.860
  504POPC   NC3 3939  15.870  11.500   8.350
  504POPC   PO4 3940  15.750  11.450   7.970
  504POPC   GL1 3941  15.490  11.470   7.600
  504POPC   GL2 3942  15.600  11.700   7.470
  504POPC   C1A 3943  15.410  11.210   7.220
  504POPC   D2A 3944  15.470  11.190   6.780
  504POPC   C3A 3945  15.440  11.450   6.440
  504POPC   C4A 3946  15.510  11.690   6.070
  504POPC   C1B 3947  15.830  11.580   7.110
  504POPC   C2B 3948  15.920  11.400   6.710
  504POPC   C3B 3949  15.820  11.150   6.320
  504POPC   C4B 3950  15.940  11.090   5.880
  505POPC   NC3 3951  11.190   9.200   7.200
  505POPC   PO4 3952  11.410   8.880   7.100
  505POPC   GL1 3953  11.510   8.950   6.780
  505POPC   GL2 3954  11.770   8.790   6.720
  505POPC   C1A 3955  11.820   9.270   6.520
  505POPC   D2A 3956  11.850   9.600   6.200
  505POPC   C3A 3957  12.180   9.770   5.960
  505POPC   C4A 3958  12.530  10.010   5.750
  505POPC   C1B 3959  12.250   8.640   6.710
  505POPC   C2B 3960  12.530   8.910   6.500
  505POPC   C3B 3961  12.790   9.100   6.150
  505POPC   C4B 3962  13.100   9.270   5.890
  506POPC   NC3 3963   0.330   0.700   7.000
  506POPC   PO4 3964   0.610   0.490   7.120
  506POPC   GL1 3965   0.680   0.420   6.710
  506POPC   GL2 3966   0.580   0.170   6.740
  506POPC   C1A 3967   0.450   0.610   6.350
  506POPC   D2A 3968   0.320   0.370   5.960
  506POPC   C3A 3969   0.540   0.440   5.550
  506POPC   C4A 3970   0.340   0.510   5.160
  506POPC   C1B 3971   0.580  -0.070   6.310
  506POPC   C2B 3972   0.370  -0.140   5.910
  506POPC   C3B 3973   0.240  -0.060   5.480
  506POPC   C4B 3974   0.070  -0.250   5.130
  507POPC   NC3 3975  10.560  -0.590   7.150
  507POPC   PO4 3976  10.720  -0.850   7.390
  507POPC   GL1 3977  10.660  -1.100   7.100
  507POPC   GL2 3978  10.460  -1.170   6.930
  507POPC   C1A 3979  10.960  -1.260   6.820
  507POPC   D2A 3980  11.070  -1.150   6.350
  507POPC   C3A 3981  11.090  -1.090   5.930
  507POPC   C4A 3982  11.090  -1.190   5.470
  507POPC   C1B 3983  10.260  -1.450   6.640
  507POPC   C2B 3984  10.110  -1.660   6.210
  507POPC   C3B 3985   9.900  -1.550   5.780
  507POPC   C4B 3986   9.810  -1.870   5.480
  508POPC   NC3 3987   7.740  -0.530   7.520
  508POPC   PO4 3988   8.050  -0.310   7.590
  508POPC   GL1 3989   8.060  -0.320   7.260
  508POPC   GL2 3990   7.970  -0.080   7.070
  508POPC   C1A 3991   8.210  -0.500   6.870
  508POPC   D2A 3992   8.190  -0.410   6.430
  508POPC   C3A 3993   8.530  -0.680   6.240
  508POPC   C4A 3994   8.870  -0.740   5.910
  508POPC   C1B 3995   7.810  -0.300   6.700
  508POPC   C2B 3996   7.670  -0.480   6.310
  508POPC   C3B 3997   7.310  -0.480   5.970
  508POPC   C4B 3998   6.930  -0.240   5.840
  509POPC   NC3 3999  16.780   4.650   7.310
  509POPC   PO4 4000  17.020   4.380   7.410
  509POPC   GL1 4001  16.830   4.250   7.070
  509POPC   GL2 4002  16.730   4.500   6.850
  509POPC   C1A 4003  17.170   4.200   6.760
  509POPC   D2A 4004  17.430   3.870   6.610
  509POPC   C3A 4005  17.370   3.480   6.320
  509POPC   C4A 4006  17.430   3.350   5.840
  509POPC   C1B 4007  16.940   4.540   6.490
  509POPC   C2B 4008  16.960   4.540   6.030
  509POPC   C3B 4009  17.160   4.520   5.620
  509POPC   C4B 4010  17.480   4.610   5.260
  510POPC   NC3 4011  12.690   5.250   7.320
  510POPC   PO4 4012  12.920   5.190   6.980
  510POPC   GL1 4013  13.230   4.940   6.890
  510POPC   GL2 4014  13.500   4.980   6.960
  510POPC   C1A 4015  13.210   4.730   6.490
  510POPC   D2A 4016  12.900   4.540   6.250
  510POPC   C3A 4017  12.760   4.890   5.990
  510POPC   C4A 4018  12.610   4.820   5.540
  510POPC   C1B 4019  13.410   5.260   6.620
  510POPC   C2B 4020  13.230   5.170   6.180
  510POPC   C3B 4021  13.250   4.780   5.920
  510POPC   C4B 4022  13.470   4.520   5.650
  511POPC   NC3 4023   5.740  15.940   7.420
  511POPC   PO4 4024   5.820  15.560   7.380
  511POPC   GL1 4025   5.570  15.670   7.040
  511POPC   GL2 4026   5.800  15.890   6.890
  511POPC   C1A 4027   5.400  15.590   6.660
  511POPC   D2A 4028   5.600  15.440   6.270
  511POPC   C3A 4029   5.530  15.010   6.050
  511POPC   C4A 4030   5.850  14.960   5.690
  511POPC   C1B 4031   5.800  15.880   6.440
  511POPC   C2B 4032   5.800  15.970   5.960
  511POPC   C3B 4033   5.590  15.830   5.560
  511POPC   C4B 4034   5.580  15.790   5.150
  512POPC   NC3 4035  10.590   2.790   7.050
  512POPC   PO4 4036  10.900   2.660   6.850
  512POPC   GL1 4037  11.270   2.750   6.500
  512POPC   GL2 4038  11.110   2.580   6.320
  512POPC   C1A 4039  11.500   2.890   6.090
  512POPC   D2A 4040  11.340   2.840   5.710
  512POPC   C3A 4041  11.440   2.790   5.280
  512POPC   C4A 4042  11.430   2.730   4.820
  512POPC   C1B 4043  11.330   2.460   5.940
  512POPC   C2B 4044  11.130   2.370   5.470
  512POPC   C3B 4045  11.010   2.460   5.070
  512POPC   C4B 4046  10.940   2.820   4.860
  513POPC   NC3 4047   4.790   3.400   7.430
  513POPC   PO4 4048   4.400   3.330   7.410
  513POPC   GL1 4049   4.440   3.280   7.000
  513POPC   GL2 4050   4.410   2.940   6.970
  513POPC   C1A 4051   4.370   3.490   6.620
  513POPC   D2A 4052   4.430   3.510   6.160
  513POPC   C3A 4053   4.820   3.430   5.940
  513POPC   C4A 4054   5.150   3.090   5.780
  513POPC   C1B 4055   4.750   3.080   6.690
  513POPC   C2B 4056   4.880   3.520   6.430
  513POPC   C3B 4057   4.620   3.920   6.470
  513POPC   C4B 4058   4.500   4.290   6.670
  514POPC   NC3 4059   4.240   6.770   6.990
  514POPC   PO4 4060   4.070   6.520   7.260
  514POPC   GL1 4061   4.110   6.340   6.860
  514POPC   GL2 4062   4.200   6.110   6.990
  514POPC   C1A 4063   3.660   6.300   6.750
  514POPC   D2A 4064   3.270   6.320   6.530
  514POPC   C3A 4065   3.350   6.390   6.070
  514POPC   C4A 4066   3.440   6.580   5.640
  514POPC   C1B 4067   4.090   6.000   6.590
  514POPC   C2B 4068   3.800   5.950   6.260
  514POPC   C3B 4069   3.720   5.970   5.790
  514POPC   C4B 4070   3.660   6.080   5.350
  515POPC   NC3 4071  13.480   3.320   6.720
  515POPC   PO4 4072  13.640   3.010   6.860
  515POPC   GL1 4073  13.570   2.940   6.460
  515POPC   GL2 4074  13.590   2.680   6.400
  515POPC   C1A 4075  13.880   3.130   6.170
  515POPC   D2A 4076  14.080   3.470   6.060
  515POPC   C3A 4077  14.070   3.910   6.220
  515POPC   C4A 4078  13.980   4.330   6.210
  515POPC   C1B 4079  13.740   2.540   5.990
  515POPC   C2B 4080  14.010   2.520   5.590
  515POPC   C3B 4081  14.290   2.600   5.270
  515POPC   C4B 4082  14.690   2.800   5.270
  516POPC   NC3 4083   0.650   7.070   7.890
  516POPC   PO4 4084   0.920   7.120   7.610
  516POPC   GL1 4085   0.890   7.010   7.230
  516POPC   GL2 4086   0.670   7.150   7.190
  516POPC   C1A 4087   1.180   7.260   6.890
  516POPC   D2A 4088   1.500   7.280   6.510
  516POPC   C3A 4089   1.470   7.640   6.240
  516POPC   C4A 4090   1.640   8.000   5.970
  516POPC   C1B 4091   0.650   7.200   6.770
  516POPC   C2B 4092   0.580   7.120   6.380
  516POPC   C3B 4093   0.380   6.830   6.080
  516POPC   C4B 4094   0.210   6.580   5.680
  517POPC   NC3 4095  13.490  14.050   7.550
  517POPC   PO4 4096  13.200  13.830   7.590
  517POPC   GL1 4097  12.910  13.850   7.300
  517POPC   GL2 4098  12.740  13.660   7.100
  517POPC   C1A 4099  12.990  14.140   6.960
  517POPC   D2A 4100  13.400  14.270   6.850
  517POPC   C3A 4101  13.750  14.020   6.730
  517POPC   C4A 4102  13.740  13.720   6.420
  517POPC   C1B 4103  12.880  13.370   6.780
  517POPC   C2B 4104  12.850  13.090   6.360
  517POPC   C3B 4105  13.190  13.160   5.990
  517POPC   C4B 4106  13.630  13.380   6.060
  518POPC   NC3 4107  13.420  12.600   7.600
  518POPC   PO4 4108  13.130  12.860   7.540
  518POPC   GL1 4109  13.250  12.670   7.180
  518POPC   GL2 4110  13.510  12.820   7.150
  518POPC   C1A 4111  13.320  12.390   6.850
  518POPC   D2A 4112  13.310  12.230   6.370
  518POPC   C3A 4113  12.910  12.210   6.060
  518POPC   C4A 4114  12.860  12.510   5.670
  518POPC   C1B 4115  13.720  12.670   6.760
  518POPC   C2B 4116  14.020  12.730   6.420
  518POPC   C3B 4117  14.490  12.720   6.300
  518POPC   C4B 4118  14.740  12.820   5.980
  519POPC   NC3 4119   6.240  -1.500   7.600
  519POPC   PO4 4120   6.330  -1.890   7.650
  519POPC   GL1 4121   6.390  -1.770   7.290
  519POPC   GL2 4122   6.620  -1.780   7.080
  519POPC   C1A 4123   6.110  -1.850   6.920
  519POPC   D2A 4124   5.790  -2.040   6.630
  519POPC   C3A 4125   5.890  -1.860   6.180
  519POPC   C4A 4126   6.090  -1.840   5.700
  519POPC   C1B 4127   6.610  -2.100   6.750
  519POPC   C2B 4128   6.780  -2.350   6.360
  519POPC   C3B 4129   6.780  -2.440   5.960
  519POPC   C4B 4130   7.060  -2.720   5.710
  520POPC   NC3 4131   5.680   3.300   7.570
  520POPC   PO4 4132   6.020   3.280   7.350
  520POPC   GL1 4133   6.160   3.310   7.070
  520POPC   GL2 4134   6.420   3.250   6.910
  520POPC   C1A 4135   6.190   3.700   6.840
  520POPC   D2A 4136   6.260   4.020   6.540
  520POPC   C3A 4137   6.700   4.080   6.450
  520POPC   C4A 4138   6.830   4.070   5.970
  520POPC   C1B 4139   6.190   3.190   6.460
  520POPC   C2B 4140   5.900   2.900   6.200
  520POPC   C3B 4141   5.840   2.430   6.040
  520POPC   C4B 4142   5.790   1.960   6.080
  521POPC   NC3 4143   6.500  15.430   7.240
  521POPC   PO4 4144   6.180  15.200   7.120
  521POPC   GL1 4145   6.090  15.210   6.770
  521POPC   GL2 4146   5.970  15.410   6.640
  521POPC   C1A 4147   5.970  15.000   6.390
  521POPC   D2A 4148   5.820  14.640   6.110
  521POPC   C3A 4149   5.800  14.460   5.710
  521POPC   C4A 4150   5.990  14.230   5.350
  521POPC   C1B 4151   6.120  15.480   6.160
  521POPC   C2B 4152   5.890  15.480   5.820
  521POPC   C3B 4153   5.820  15.390   5.380
  521POPC   C4B 4154   5.600  15.220   4.970
  522POPC   NC3 4155  13.980   7.040   7.290
  522POPC   PO4 4156  14.220   7.240   7.470
  522POPC   GL1 4157  14.540   7.210   7.180
  522POPC   GL2 4158  14.430   6.970   7.060
  522POPC   C1A 4159  14.870   7.530   6.990
  522POPC   D2A 4160  15.210   7.840   6.850
  522POPC   C3A 4161  15.200   7.870   6.410
  522POPC   C4A 4162  14.930   7.770   6.030
  522POPC   C1B 4163  14.380   6.760   6.640
  522POPC   C2B 4164  14.590   6.450   6.330
  522POPC   C3B 4165  14.950   6.270   6.270
  522POPC   C4B 4166  15.290   6.260   5.930
  523POPC   NC3 4167   2.800  12.930   7.310
  523POPC   PO4 4168   2.960  13.240   7.210
  523POPC   GL1 4169   3.020  13.000   6.900
  523POPC   GL2 4170   3.260  13.180   6.780
  523POPC   C1A 4171   2.870  12.790   6.570
  523POPC   D2A 4172   2.480  12.770   6.260
  523POPC   C3A 4173   2.300  12.400   6.160
  523POPC   C4A 4174   2.580  12.130   5.900
  523POPC   C1B 4175   2.880  13.290   6.510
  523POPC   C2B 4176   2.710  13.490   6.120
  523POPC   C3B 4177   2.770  13.390   5.630
  523POPC   C4B 4178   3.120  13.540   5.350
  524POPC   NC3 4179   2.310  11.570   7.790
  524POPC   PO4 4180   2.210  11.660   7.390
  524POPC   GL1 4181   2.350  11.680   7.030
  524POPC   GL2 4182   2.550  11.550   6.940
  524POPC   C1A 4183   1.940  11.780   6.780
  524POPC   D2A 4184   1.630  11.460   6.640
  524POPC   C3A 4185   1.330  11.650   6.370
  524POPC   C4A 4186   1.170  11.550   5.950
  524POPC   C1B 4187   2.270  11.520   6.570
  524POPC   C2B 4188   2.260  11.410   6.110
  524POPC   C3B 4189   2.180  11.780   5.800
  524POPC   C4B 4190   1.990  12.180   5.860
  525POPC   NC3 4191  12.670  -0.490   6.810
  525POPC   PO4 4192  12.340  -0.290   6.890
  525POPC   GL1 4193  12.250  -0.510   6.650
  525POPC   GL2 4194  12.200  -0.340   6.380
  525POPC   C1A 4195  12.570  -0.690   6.320
  525POPC   D2A 4196  12.420  -0.680   5.820
  525POPC   C3A 4197  12.320  -1.050   5.490
  525POPC   C4A 4198  12.420  -1.350   5.120
  525POPC   C1B 4199  12.010  -0.370   6.010
  525POPC   C2B 4200  12.020  -0.420   5.540
  525POPC   C3B 4201  11.830  -0.200   5.190
  525POPC   C4B 4202  11.570  -0.150   4.730
  526POPC   NC3 4203  14.120   8.420   7.860
  526POPC   PO4 4204  14.090   8.680   7.590
  526POPC   GL1 4205  14.390   8.860   7.300
  526POPC   GL2 4206  14.190   9.030   7.160
  526POPC   C1A 4207  14.700   9.010   6.960
  526POPC   D2A 4208  14.610   9.030   6.540
  526POPC   C3A 4209  14.520   8.930   6.100
  526POPC   C4A 4210  14.250   9.200   5.830
  526POPC   C1B 4211  13.800   9.200   6.890
  526POPC   C2B 4212  13.630   9.050   6.480
  526POPC   C3B 4213  13.570   9.230   6.050
  526POPC   C4B 4214  13.440   9.560   5.760
  527POPC   NC3 4215   0.390  12.370   7.930
  527POPC   PO4 4216   0.690  12.290   7.670
  527POPC   GL1 4217   0.720  12.130   7.290
  527POPC   GL2 4218   0.990  12.010   7.320
  527POPC   C1A 4219   0.620  11.660   7.190
  527POPC   D2A 4220   0.750  11.220   7.130
  527POPC   C3A 4221   0.580  11.380   6.770
  527POPC   C4A 4222   0.320  11.310   6.350
  527POPC   C1B 4223   0.990  12.050   6.820
  527POPC   C2B 4224   1.080  12.090   6.390
  527POPC   C3B 4225   1.190  12.110   5.940
  527POPC   C4B 4226   1.560  12.020   5.680
  528POPC   NC3 4227   2.710  -0.640   7.580
  528POPC   PO4 4228   2.570  -0.690   7.230
  528POPC   GL1 4229   2.730  -0.870   6.910
  528POPC   GL2 4230   2.600  -1.110   6.950
  528POPC   C1A 4231   2.920  -0.950   6.470
  528POPC   D2A 4232   2.960  -0.980   5.970
  528POPC   C3A 4233   2.680  -0.870   5.610
  528POPC   C4A 4234   2.420  -1.030   5.300
  528POPC   C1B 4235   2.590  -1.360   6.580
  528POPC   C2B 4236   2.720  -1.460   6.200
  528POPC   C3B 4237   2.930  -1.470   5.770
  528POPC   C4B 4238   2.930  -1.690   5.360
  529POPC   NC3 4239   0.420  10.330   7.980
  529POPC   PO4 4240   0.120  10.310   7.750
  529POPC   GL1 4241   0.160  10.500   7.430
  529POPC   GL2 4242   0.090  10.380   7.100
  529POPC   C1A 4243   0.350  10.890   7.160
  529POPC   D2A 4244   0.310  10.840   6.700
  529POPC   C3A 4245   0.150  10.470   6.430
  529POPC   C4A 4246   0.110  10.360   6.020
  529POPC   C1B 4247   0.510  10.480   6.960
  529POPC   C2B 4248   0.650  10.450   6.550
  529POPC   C3B 4249   0.770  10.510   6.110
  529POPC   C4B 4250   1.100  10.650   5.850
  530POPC   NC3 4251   8.480  -0.440   7.790
  530POPC   PO4 4252   8.620  -0.420   7.410
  530POPC   GL1 4253   8.600  -0.280   7.050
  530POPC   GL2 4254   8.900  -0.260   7.030
  530POPC   C1A 4255   8.330  -0.050   6.720
  530POPC   D2A 4256   8.290   0.040   6.270
  530POPC   C3A 4257   8.400   0.140   5.840
  530POPC   C4A 4258   8.200   0.290   5.490
  530POPC   C1B 4259   8.730  -0.270   6.610
  530POPC   C2B 4260   8.750  -0.150   6.140
  530POPC   C3B 4261   8.760  -0.310   5.670
  530POPC   C4B 4262   8.630  -0.330   5.220
  531POPC   NC3 4263  13.810   0.730   7.200
  531POPC   PO4 4264  13.490   0.810   7.360
  531POPC   GL1 4265  13.480   0.700   6.880
  531POPC   GL2 4266  13.210   0.820   6.930
  531POPC   C1A 4267  13.270   0.490   6.530
  531POPC   D2A 4268  12.860   0.470   6.300
  531POPC   C3A 4269  12.690   0.400   5.900
  531POPC   C4A 4270  12.460   0.550   5.550
  531POPC   C1B 4271  13.350   1.030   6.560
  531POPC   C2B 4272  13.590   1.110   6.210
  531POPC   C3B 4273  13.770   1.260   5.860
  531POPC   C4B 4274  14.090   1.100   5.550
  532POPC   NC3 4275   0.890   9.810   7.480
  532POPC   PO4 4276   0.830   9.530   7.770
  532POPC   GL1 4277   1.000   9.360   7.450
  532POPC   GL2 4278   1.280   9.410   7.550
  532POPC   C1A 4279   0.990   9.550   7.010
  532POPC   D2A 4280   1.130   9.400   6.620
  532POPC   C3A 4281   0.910   9.220   6.280
  532POPC   C4A 4282   0.580   9.030   5.950
  532POPC   C1B 4283   1.510   9.340   7.100
  532POPC   C2B 4284   1.720   9.310   6.720
  532POPC   C3B 4285   1.920   9.180   6.320
  532POPC   C4B 4286   1.800   8.840   6.000
  533POPC   NC3 4287   4.330   0.700   7.500
  533POPC   PO4 4288   4.030   0.950   7.590
  533POPC   GL1 4289   3.930   1.120   7.350
  533POPC   GL2 4290   3.700   0.960   7.140
  533POPC   C1A 4291   4.050   1.270   6.960
  533POPC   D2A 4292   3.860   1.500   6.530
  533POPC   C3A 4293   4.180   1.470   6.160
  533POPC   C4A 4294   4.590   1.410   5.950
  533POPC   C1B 4295   3.560   1.150   6.750
  533POPC   C2B 4296   3.430   1.450   6.340
  533POPC   C3B 4297   3.570   1.460   5.890
  533POPC   C4B 4298   3.890   1.670   5.720
  534POPC   NC3 4299   8.840   4.620   6.020
  534POPC   PO4 4300   8.710   4.510   6.350
  534POPC   GL1 4301   8.420   4.420   6.090
  534POPC   GL2 4302   8.210   4.540   6.290
  534POPC   C1A 4303   8.350   4.540   5.670
  534POPC   D2A 4304   8.240   4.670   5.270
  534POPC   C3A 4305   7.990   5.060   5.180
  534POPC   C4A 4306   7.520   5.150   5.180
  534POPC   C1B 4307   8.020   4.850   6.030
  534POPC   C2B 4308   7.840   4.740   5.610
  534POPC   C3B 4309   7.420   4.630   5.410
  534POPC   C4B 4310   6.940   4.470   5.500
  535POPC   NC3 4311  18.430  11.480   8.190
  535POPC   PO4 4312  18.160  11.530   7.920
  535POPC   GL1 4313  18.140  11.530   7.530
  535POPC   GL2 4314  18.150  11.290   7.350
  535POPC   C1A 4315  17.710  11.620   7.390
  535POPC   D2A 4316  17.400  11.850   7.200
  535POPC   C3A 4317  17.160  12.150   6.960
  535POPC   C4A 4318  16.750  12.220   6.750
  535POPC   C1B 4319  18.130  11.490   6.960
  535POPC   C2B 4320  18.080  11.580   6.460
  535POPC   C3B 4321  17.800  11.690   6.150
  535POPC   C4B 4322  17.400  11.920   6.180
  536POPC   NC3 4323  17.020  -0.770   7.790
  536POPC   PO4 4324  17.150  -0.580   7.430
  536POPC   GL1 4325  17.050  -0.500   7.030
  536POPC   GL2 4326  17.230  -0.310   6.910
  536POPC   C1A 4327  16.680  -0.620   6.730
  536POPC   D2A 4328  16.300  -0.460   6.530
  536POPC   C3A 4329  16.480  -0.140   6.150
  536POPC   C4A 4330  16.690  -0.280   5.780
  536POPC   C1B 4331  16.940  -0.280   6.510
  536POPC   C2B 4332  17.100  -0.030   6.190
  536POPC   C3B 4333  17.400   0.010   5.790
  536POPC   C4B 4334  17.420   0.220   5.390
  537POPC   NC3 4335   3.530  11.740   7.560
  537POPC   PO4 4336   3.870  11.620   7.760
  537POPC   GL1 4337   4.000  11.580   7.430
  537POPC   GL2 4338   3.890  11.810   7.210
  537POPC   C1A 4339   4.270  11.590   7.050
  537POPC   D2A 4340   4.600  11.590   6.740
  537POPC   C3A 4341   4.350  11.520   6.350
  537POPC   C4A 4342   4.370  11.200   5.970
  537POPC   C1B 4343   3.930  12.030   6.770
  537POPC   C2B 4344   3.950  11.950   6.280
  537POPC   C3B 4345   4.020  11.810   5.870
  537POPC   C4B 4346   4.160  11.500   5.610
  538POPC   NC3 4347  15.960   8.940   7.900
  538POPC   PO4 4348  15.920   8.800   7.560
  538POPC   GL1 4349  15.840   8.510   7.270
  538POPC   GL2 4350  15.710   8.320   7.420
  538POPC   C1A 4351  15.620   8.690   6.870
  538POPC   D2A 4352  15.580   8.700   6.410
  538POPC   C3A 4353  15.660   8.250   6.290
  538POPC   C4A 4354  15.440   8.020   5.970
  538POPC   C1B 4355  15.610   8.180   7.030
  538POPC   C2B 4356  15.860   7.960   6.660
  538POPC   C3B 4357  16.230   7.810   6.460
  538POPC   C4B 4358  16.520   7.750   6.180
  539POPC   NC3 4359  15.810   4.100   7.630
  539POPC   PO4 4360  16.150   4.050   7.470
  539POPC   GL1 4361  15.970   4.180   7.050
  539POPC   GL2 4362  15.710   4.330   6.970
  539POPC   C1A 4363  16.230   4.330   6.690
  539POPC   D2A 4364  16.650   4.100   6.530
  539POPC   C3A 4365  16.610   4.210   6.050
  539POPC   C4A 4366  16.660   4.480   5.610
  539POPC   C1B 4367  15.800   4.470   6.520
  539POPC   C2B 4368  15.780   4.510   6.070
  539POPC   C3B 4369  15.660   4.550   5.650
  539POPC   C4B 4370  15.320   4.680   5.390
  540POPC   NC3 4371   4.720   8.800   7.480
  540POPC   PO4 4372   4.760   8.400   7.530
  540POPC   GL1 4373   4.820   8.460   7.150
  540POPC   GL2 4374   4.670   8.570   6.920
  540POPC   C1A 4375   4.900   8.180   6.750
  540POPC   D2A 4376   4.690   7.810   6.470
  540POPC   C3A 4377   4.880   7.590   6.160
  540POPC   C4A 4378   5.120   7.600   5.760
  540POPC   C1B 4379   4.520   8.600   6.440
  540POPC   C2B 4380   4.680   8.540   5.970
  540POPC   C3B 4381   4.610   8.630   5.520
  540POPC   C4B 4382   4.400   8.370   5.190
  541POPC   NC3 4383   3.360   4.210   7.470
  541POPC   PO4 4384   3.120   4.510   7.330
  541POPC   GL1 4385   3.230   4.630   7.000
  541POPC   GL2 4386   3.300   4.920   6.930
  541POPC   C1A 4387   3.130   4.390   6.600
  541POPC   D2A 4388   2.920   4.210   6.190
  541POPC   C3A 4389   2.660   4.300   5.770
  541POPC   C4A 4390   2.460   4.420   5.410
  541POPC   C1B 4391   3.250   4.900   6.500
  541POPC   C2B 4392   3.360   4.970   6.040
  541POPC   C3B 4393   3.490   5.080   5.630
  541POPC   C4B 4394   3.410   5.150   5.200
  542POPC   NC3 4395   9.420  14.050   6.840
  542POPC   PO4 4396   9.180  13.760   6.820
  542POPC   GL1 4397   8.950  13.770   6.460
  542POPC   GL2 4398   9.110  13.770   6.250
  542POPC   C1A 4399   8.640  13.720   6.080
  542POPC   D2A 4400   8.300  13.650   5.790
  542POPC   C3A 4401   8.200  13.640   5.350
  542POPC   C4A 4402   8.390  13.660   4.920
  542POPC   C1B 4403   9.400  13.850   5.860
  542POPC   C2B 4404   9.700  14.210   5.740
  542POPC   C3B 4405   9.690  14.620   5.780
  542POPC   C4B 4406   9.950  14.990   5.630
  543POPC   NC3 4407   9.960   1.670   7.120
  543POPC   PO4 4408   9.740   1.420   6.920
  543POPC   GL1 4409   9.530   1.430   6.500
  543POPC   GL2 4410   9.770   1.460   6.250
  543POPC   C1A 4411   9.050   1.480   6.380
  543POPC   D2A 4412   8.760   1.420   6.030
  543POPC   C3A 4413   8.540   1.040   5.940
  543POPC   C4A 4414   8.330   0.630   5.960
  543POPC   C1B 4415   9.420   1.330   6.020
  543POPC   C2B 4416   9.120   1.340   5.620
  543POPC   C3B 4417   8.730   1.100   5.450
  543POPC   C4B 4418   8.420   1.080   5.100
  544POPC   NC3 4419   2.320   3.050   7.110
  544POPC   PO4 4420   2.030   2.830   7.300
  544POPC   GL1 4421   1.940   2.860   6.910
  544POPC   GL2 4422   2.110   2.580   6.870
  544POPC   C1A 4423   2.020   2.900   6.400
  544POPC   D2A 4424   1.980   2.910   5.970
  544POPC   C3A 4425   2.180   2.600   5.730
  544POPC   C4A 4426   2.090   2.380   5.400
  544POPC   C1B 4427   2.260   2.470   6.450
  544POPC   C2B 4428   2.310   2.260   6.100
  544POPC   C3B 4429   2.240   1.910   5.770
  544POPC   C4B 4430   2.130   1.510   5.650
  545POPC   NC3 4431  11.060  14.160   7.630
  545POPC   PO4 4432  11.380  14.180   7.470
  545POPC   GL1 4433  11.400  14.340   7.030
  545POPC   GL2 4434  11.490  14.010   7.000
  545POPC   C1A 4435  11.080  14.480   6.680
  545POPC   D2A 4436  10.770  14.830   6.620
  545POPC   C3A 4437  10.580  15.250   6.480
  545POPC   C4A 4438  10.360  15.480   6.140
  545POPC   C1B 4439  11.200  13.960   6.670
  545POPC   C2B 4440  11.160  14.140   6.270
  545POPC   C3B 4441  11.160  14.570   6.070
  545POPC   C4B 4442  11.230  14.950   5.840
  546POPC   NC3 4443   2.720   3.540   7.660
  546POPC   PO4 4444   2.650   3.330   7.330
  546POPC   GL1 4445   2.630   3.600   6.960
  546POPC   GL2 4446   2.550   3.400   6.800
  546POPC   C1A 4447   2.600   3.860   6.560
  546POPC   D2A 4448   2.430   4.270   6.390
  546POPC   C3A 4449   2.330   4.590   6.060
  546POPC   C4A 4450   2.550   4.790   5.740
  546POPC   C1B 4451   2.490   2.960   6.550
  546POPC   C2B 4452   2.540   2.910   6.070
  546POPC   C3B 4453   2.690   2.810   5.650
  546POPC   C4B 4454   2.500   2.700   5.230
  547POPC   NC3 4455  13.290   9.020   7.840
  547POPC   PO4 4456  13.280   8.610   7.780
  547POPC   GL1 4457  13.250   8.370   7.380
  547POPC   GL2 4458  13.020   8.340   7.240
  547POPC   C1A 4459  13.610   8.320   7.130
  547POPC   D2A 4460  13.910   8.650   7.080
  547POPC   C3A 4461  14.010   8.620   6.610
  547POPC   C4A 4462  13.800   8.320   6.250
  547POPC   C1B 4463  13.230   8.260   6.850
  547POPC   C2B 4464  13.220   7.960   6.490
  547POPC   C3B 4465  13.550   7.930   6.160
  547POPC   C4B 4466  13.780   7.800   5.780
  548POPC   NC3 4467   6.010   1.000   7.650
  548POPC   PO4 4468   5.740   1.310   7.600
  548POPC   GL1 4469   5.860   1.500   7.300
  548POPC   GL2 4470   5.990   1.310   7.160
  548POPC   C1A 4471   5.670   1.510   6.840
  548POPC   D2A 4472   5.390   1.760   6.600
  548POPC   C3A 4473   5.060   1.510   6.370
  548POPC   C4A 4474   4.870   1.080   6.180
  548POPC   C1B 4475   6.120   1.280   6.730
  548POPC   C2B 4476   6.490   1.370   6.410
  548POPC   C3B 4477   6.560   1.330   5.950
  548POPC   C4B 4478   6.380   1.310   5.510
  549POPC   NC3 4479   6.030   5.050   7.240
  549POPC   PO4 4480   6.160   5.390   7.420
  549POPC   GL1 4481   5.860   5.510   7.090
  549POPC   GL2 4482   5.670   5.470   7.290
  549POPC   C1A 4483   5.790   5.640   6.650
  549POPC   D2A 4484   6.080   5.760   6.380
  549POPC   C3A 4485   6.410   5.680   6.090
  549POPC   C4A 4486   6.850   5.800   5.930
  549POPC   C1B 4487   5.400   5.490   6.910
  549POPC   C2B 4488   4.950   5.640   6.890
  549POPC   C3B 4489   4.700   5.990   6.840
  549POPC   C4B 4490   4.520   6.090   6.430
  550POPC   NC3 4491  17.320  -1.070   7.420
  550POPC   PO4 4492  16.960  -1.130   7.450
  550POPC   GL1 4493  16.950  -0.920   6.990
  550POPC   GL2 4494  16.660  -1.040   6.990
  550POPC   C1A 4495  17.200  -0.740   6.610
  550POPC   D2A 4496  17.570  -0.850   6.370
  550POPC   C3A 4497  17.620  -0.770   5.920
  550POPC   C4A 4498  17.670  -0.900   5.510
  550POPC   C1B 4499  16.700  -1.170   6.540
  550POPC   C2B 4500  16.560  -1.160   6.070
  550POPC   C3B 4501  16.590  -0.860   5.720
  550POPC   C4B 4502  16.520  -0.640   5.330
  551POPC   NC3 4503  16.190   0.330   7.530
  551POPC   PO4 4504  16.250   0.000   7.290
  551POPC   GL1 4505  16.190  -0.030   6.840
  551POPC   GL2 4506  16.010  -0.210   6.870
  551POPC   C1A 4507  16.560  -0.020   6.620
  551POPC   D2A 4508  16.960   0.190   6.640
  551POPC   C3A 4509  16.770   0.450   6.280
  551POPC   C4A 4510  16.630   0.290   5.860
  551POPC   C1B 4511  15.970  -0.120   6.440
  551POPC   C2B 4512  15.820  -0.230   6.050
  551POPC   C3B 4513  15.700  -0.270   5.590
  551POPC   C4B 4514  15.540  -0.130   5.180
  552POPC   NC3 4515  17.600   9.320   7.920
  552POPC   PO4 4516  17.670   8.940   7.870
  552POPC   GL1 4517  17.770   9.040   7.500
  552POPC   GL2 4518  17.760   8.800   7.330
  552POPC   C1A 4519  17.880   9.280   7.150
  552POPC   D2A 4520  17.740   9.430   6.700
  552POPC   C3A 4521  17.380   9.230   6.470
  552POPC   C4A 4522  17.210   8.840   6.540
  552POPC   C1B 4523  17.940   8.570   6.980
  552POPC   C2B 4524  18.090   8.300   6.650
  552POPC   C3B 4525  18.230   8.140   6.250
  552POPC   C4B 4526  18.130   8.060   5.770
  553POPC   NC3 4527  12.930   4.060   7.120
  553POPC   PO4 4528  12.790   3.820   6.790
  553POPC   GL1 4529  13.020   3.810   6.440
  553POPC   GL2 4530  12.940   3.530   6.310
  553POPC   C1A 4531  13.040   4.000   6.080
  553POPC   D2A 4532  12.890   3.970   5.610
  553POPC   C3A 4533  12.990   3.750   5.210
  553POPC   C4A 4534  12.890   3.840   4.720
  553POPC   C1B 4535  13.100   3.490   5.880
  553POPC   C2B 4536  13.350   3.790   5.620
  553POPC   C3B 4537  13.540   4.150   5.290
  553POPC   C4B 4538  13.730   4.140   4.870
  554POPC   NC3 4539  11.390   7.590   7.160
  554POPC   PO4 4540  11.320   7.870   6.920
  554POPC   GL1 4541  11.290   7.790   6.570
  554POPC   GL2 4542  11.360   8.110   6.440
  554POPC   C1A 4543  11.300   7.820   6.100
  554POPC   D2A 4544  11.190   7.440   5.830
  554POPC   C3A 4545  11.470   7.040   5.710
  554POPC   C4A 4546  11.600   6.570   5.680
  554POPC   C1B 4547  11.540   8.420   6.160
  554POPC   C2B 4548  11.930   8.460   5.890
  554POPC   C3B 4549  12.400   8.610   5.980
  554POPC   C4B 4550  12.830   8.610   6.030
  555POPC   NC3 4551  15.560  13.300   7.800
  555POPC   PO4 4552  15.880  13.290   8.020
  555POPC   GL1 4553  15.970  13.160   7.720
  555POPC   GL2 4554  15.960  13.440   7.560
  555POPC   C1A 4555  15.840  12.940   7.310
  555POPC   D2A 4556  15.450  13.040   7.040
  555POPC   C3A 4557  15.600  13.280   6.730
  555POPC   C4A 4558  15.670  13.050   6.350
  555POPC   C1B 4559  16.030  13.600   7.110
  555POPC   C2B 4560  16.030  13.550   6.650
  555POPC   C3B 4561  15.910  13.390   6.180
  555POPC   C4B 4562  15.620  13.330   5.820
  556POPC   NC3 4563   5.500   5.970   7.250
  556POPC   PO4 4564   5.910   5.940   7.320
  556POPC   GL1 4565   5.860   6.120   6.980
  556POPC   GL2 4566   5.710   6.350   7.070
  556POPC   C1A 4567   5.840   6.170   6.520
  556POPC   D2A 4568   5.540   6.160   6.170
  556POPC   C3A 4569   5.260   6.500   5.920
  556POPC   C4A 4570   4.950   6.530   5.620
  556POPC   C1B 4571   5.500   6.550   6.660
  556POPC   C2B 4572   5.350   6.750   6.300
  556POPC   C3B 4573   5.670   6.970   6.070
  556POPC   C4B 4574   5.940   7.230   5.730
  557POPC   NC3 4575  17.460   4.770   7.410
  557POPC   PO4 4576  17.550   4.360   7.360
  557POPC   GL1 4577  17.590   4.550   6.980
  557POPC   GL2 4578  17.280   4.650   6.880
  557POPC   C1A 4579  17.790   4.280   6.640
  557POPC   D2A 4580  18.000   4.100   6.270
  557POPC   C3A 4581  17.980   4.110   5.840
  557POPC   C4A 4582  17.840   4.300   5.430
  557POPC   C1B 4583  17.380   4.740   6.400
  557POPC   C2B 4584  17.270   4.960   5.980
  557POPC   C3B 4585  17.270   5.110   5.580
  557POPC   C4B 4586  17.070   5.330   5.220
  558POPC   NC3 4587  14.990   4.390   7.820
  558POPC   PO4 4588  14.910   4.440   7.430
  558POPC   GL1 4589  14.860   4.620   7.000
  558POPC   GL2 4590  14.880   4.890   7.130
  558POPC   C1A 4591  14.700   4.820   6.610
  558POPC   D2A 4592  14.730   4.960   6.210
  558POPC   C3A 4593  14.320   5.010   6.010
  558POPC   C4A 4594  13.990   5.190   5.740
  558POPC   C1B 4595  14.790   5.250   6.840
  558POPC   C2B 4596  14.490   5.290   6.480
  558POPC   C3B 4597  14.150   5.510   6.290
  558POPC   C4B 4598  14.210   5.660   5.860
  559POPC   NC3 4599   7.660  13.550   6.840
  559POPC   PO4 4600   7.670  13.780   7.200
  559POPC   GL1 4601   7.440  14.020   6.950
  559POPC   GL2 4602   7.710  14.060   6.830
  559POPC   C1A 4603   7.100  14.000   6.660
  559POPC   D2A 4604   6.880  13.860   6.280
  559POPC   C3A 4605   6.660  13.450   6.170
  559POPC   C4A 4606   6.320  13.250   5.850
  559POPC   C1B 4607   7.800  14.230   6.410
  559POPC   C2B 4608   7.830  14.350   5.950
  559POPC   C3B 4609   7.960  14.610   5.530
  559POPC   C4B 4610   8.010  14.740   5.120
  560POPC   NC3 4611   7.920   2.630   7.310
  560POPC   PO4 4612   7.540   2.600   7.240
  560POPC   GL1 4613   7.590   2.870   6.900
  560POPC   GL2 4614   7.770   2.990   6.970
  560POPC   C1A 4615   7.410   2.740   6.470
  560POPC   D2A 4616   7.180   2.680   6.080
  560POPC   C3A 4617   6.730   2.760   6.000
  560POPC   C4A 4618   6.350   2.700   6.290
  560POPC   C1B 4619   7.630   3.250   6.610
  560POPC   C2B 4620   7.250   3.270   6.350
  560POPC   C3B 4621   7.200   3.160   5.900
  560POPC   C4B 4622   7.130   2.830   5.590
  561POPC   NC3 4623   7.660   0.480   7.720
  561POPC   PO4 4624   7.380   0.760   7.640
  561POPC   GL1 4625   7.310   0.560   7.260
  561POPC   GL2 4626   7.580   0.450   7.130
  561POPC   C1A 4627   6.960   0.580   6.990
  561POPC   D2A 4628   6.570   0.360   6.810
  561POPC   C3A 4629   6.500   0.450   6.380
  561POPC   C4A 4630   6.150   0.590   6.140
  561POPC   C1B 4631   7.380   0.500   6.700
  561POPC   C2B 4632   7.140   0.870   6.530
  561POPC   C3B 4633   6.930   1.200   6.290
  561POPC   C4B 4634   7.010   1.280   5.840
  562POPC   NC3 4635   9.280   1.290   7.080
  562POPC   PO4 4636   9.450   0.930   7.100
  562POPC   GL1 4637   9.260   0.910   6.800
  562POPC   GL2 4638   9.280   1.020   6.520
  562POPC   C1A 4639   9.060   0.610   6.540
  562POPC   D2A 4640   9.000   0.130   6.530
  562POPC   C3A 4641   9.240  -0.040   6.150
  562POPC   C4A 4642   9.200  -0.330   5.840
  562POPC   C1B 4643   9.590   0.920   6.210
  562POPC   C2B 4644   9.580   0.960   5.720
  562POPC   C3B 4645   9.710   1.250   5.350
  562POPC   C4B 4646   9.830   1.670   5.160
  563POPC   NC3 4647   2.580  -1.610   6.990
  563POPC   PO4 4648   2.870  -1.870   7.060
  563POPC   GL1 4649   2.690  -1.960   6.580
  563POPC   GL2 4650   2.960  -1.850   6.500
  563POPC   C1A 4651   2.340  -2.270   6.600
  563POPC   D2A 4652   2.010  -2.300   6.300
  563POPC   C3A 4653   2.190  -2.030   5.940
  563POPC   C4A 4654   2.520  -1.740   5.790
  563POPC   C1B 4655   3.300  -1.960   6.300
  563POPC   C2B 4656   3.520  -2.040   5.930
  563POPC   C3B 4657   3.450  -1.940   5.490
  563POPC   C4B 4658   3.770  -1.740   5.340
  564POPC   NC3 4659   7.930  14.240   7.250
  564POPC   PO4 4660   8.180  14.160   6.970
  564POPC   GL1 4661   8.230  14.460   6.720
  564POPC   GL2 4662   8.030  14.720   6.890
  564POPC   C1A 4663   8.530  14.490   6.410
  564POPC   D2A 4664   8.860  14.760   6.290
  564POPC   C3A 4665   8.580  15.100   5.980
  564POPC   C4A 4666   8.320  15.500   5.770
  564POPC   C1B 4667   8.290  14.930   6.610
  564POPC   C2B 4668   8.190  15.250   6.360
  564POPC   C3B 4669   7.970  15.550   6.100
  564POPC   C4B 4670   7.770  15.800   5.810
  565POPC   NC3 4671  12.280   3.870   6.680
  565POPC   PO4 4672  12.400   3.450   6.820
  565POPC   GL1 4673  12.520   3.540   6.480
  565POPC   GL2 4674  12.470   3.320   6.290
  565POPC   C1A 4675  12.600   3.760   6.040
  565POPC   D2A 4676  12.580   4.210   5.940
  565POPC   C3A 4677  12.940   4.450   5.730
  565POPC   C4A 4678  13.110   4.840   5.450
  565POPC   C1B 4679  12.170   3.390   5.930
  565POPC   C2B 4680  12.090   3.400   5.470
  565POPC   C3B 4681  12.140   3.630   5.140
  565POPC   C4B 4682  12.100   3.550   4.710
  566POPC   NC3 4683   1.770  13.260   7.460
  566POPC   PO4 4684   1.720  12.940   7.300
  566POPC   GL1 4685   1.720  12.820   6.900
  566POPC   GL2 4686   1.400  12.930   6.880
  566POPC   C1A 4687   2.100  12.960   6.730
  566POPC   D2A 4688   2.340  13.290   6.440
  566POPC   C3A 4689   2.250  13.180   5.960
  566POPC   C4A 4690   2.570  12.970   5.750
  566POPC   C1B 4691   1.500  13.070   6.470
  566POPC   C2B 4692   1.570  12.990   6.030
  566POPC   C3B 4693   1.460  12.900   5.600
  566POPC   C4B 4694   1.330  12.710   5.240
  567POPC   NC3 4695   6.780   4.370   7.300
  567POPC   PO4 4696   6.800   4.770   7.390
  567POPC   GL1 4697   6.480   4.810   7.170
  567POPC   GL2 4698   6.540   5.120   7.160
  567POPC   C1A 4699   6.240   4.920   6.780
  567POPC   D2A 4700   5.980   5.050   6.390
  567POPC   C3A 4701   5.900   5.390   6.120
  567POPC   C4A 4702   5.860   5.810   5.960
  567POPC   C1B 4703   6.670   5.210   6.730
  567POPC   C2B 4704   6.880   5.430   6.390
  567POPC   C3B 4705   7.230   5.410   6.100
  567POPC   C4B 4706   7.450   5.740   5.820
  568POPC   NC3 4707   5.860  15.020   7.480
  568POPC   PO4 4708   5.570  14.800   7.350
  568POPC   GL1 4709   5.400  14.800   7.020
  568POPC   GL2 4710   5.150  15.010   7.020
  568POPC   C1A 4711   5.180  14.660   6.620
  568POPC   D2A 4712   4.840  14.490   6.250
  568POPC   C3A 4713   4.960  14.230   5.900
  568POPC   C4A 4714   5.040  13.840   5.640
  568POPC   C1B 4715   5.230  15.140   6.540
  568POPC   C2B 4716   4.860  14.990   6.230
  568POPC   C3B 4717   4.860  14.700   5.770
  568POPC   C4B 4718   4.670  14.460   5.430
  569POPC   NC3 4719   1.850   5.100   7.090
  569POPC   PO4 4720   2.160   5.100   7.330
  569POPC   GL1 4721   2.370   4.970   7.060
  569POPC   GL2 4722   2.200   4.840   6.830
  569POPC   C1A 4723   2.660   5.170   6.770
  569POPC   D2A 4724   2.620   5.460   6.450
  569POPC   C3A 4725   2.230   5.580   6.280
  569POPC   C4A 4726   2.110   5.790   5.850
  569POPC   C1B 4727   2.510   4.760   6.490
  569POPC   C2B 4728   2.800   4.920   6.180
  569POPC   C3B 4729   2.940   5.150   5.790
  569POPC   C4B 4730   3.090   5.400   5.460
  570POPC   NC3 4731  17.340  15.480   7.150
  570POPC   PO4 4732  17.560  15.170   7.080
  570POPC   GL1 4733  17.590  15.070   6.630
  570POPC   GL2 4734  17.280  15.240   6.590
  570POPC   C1A 4735  17.890  15.290   6.360
  570POPC   D2A 4736  17.920  15.510   5.970
  570POPC   C3A 4737  17.600  15.890   5.900
  570POPC   C4A 4738  17.620  16.350   6.040
  570POPC   C1B 4739  17.240  14.750   6.530
  570POPC   C2B 4740  17.070  14.410   6.340
  570POPC   C3B 4741  17.330  14.010   6.330
  570POPC   C4B 4742  17.530  13.630   6.580
  571POPC   NC3 4743  18.210   9.810   7.850
  571POPC   PO4 4744  17.850   9.740   7.710
  571POPC   GL1 4745  17.720  10.020   7.430
  571POPC   GL2 4746  17.630  10.250   7.540
  571POPC   C1A 4747  17.770   9.930   6.940
  571POPC   D2A 4748  17.930   9.810   6.520
  571POPC   C3A 4749  17.670   9.600   6.240
  571POPC   C4A 4750  17.420   9.290   5.950
  571POPC   C1B 4751  17.350  10.190   7.170
  571POPC   C2B 4752  17.300   9.810   6.870
  571POPC   C3B 4753  17.050   9.580   6.550
  571POPC   C4B 4754  16.900   9.330   6.220
  572POPC   NC3 4755  16.500  15.810   7.230
  572POPC   PO4 4756  16.620  15.580   7.490
  572POPC   GL1 4757  16.620  15.360   7.170
  572POPC   GL2 4758  16.810  15.460   6.970
  572POPC   C1A 4759  16.540  15.140   6.730
  572POPC   D2A 4760  16.170  15.020   6.490
  572POPC   C3A 4761  16.160  14.830   6.070
  572POPC   C4A 4762  16.030  14.600   5.700
  572POPC   C1B 4763  16.880  15.580   6.560
  572POPC   C2B 4764  17.060  15.400   6.140
  572POPC   C3B 4765  17.050  14.960   5.970
  572POPC   C4B 4766  17.050  14.560   5.710
  573POPC   NC3 4767  14.180   1.780   7.200
  573POPC   PO4 4768  14.120   1.540   6.880
  573POPC   GL1 4769  14.230   1.330   6.610
  573POPC   GL2 4770  14.500   1.240   6.690
  573POPC   C1A 4771  14.360   1.090   6.230
  573POPC   D2A 4772  14.590   1.140   5.870
  573POPC   C3A 4773  14.650   1.180   5.400
  573POPC   C4A 4774  14.980   1.080   5.100
  573POPC   C1B 4775  14.890   1.280   6.380
  573POPC   C2B 4776  14.940   1.470   5.950
  573POPC   C3B 4777  15.080   1.160   5.640
  573POPC   C4B 4778  15.450   0.900   5.470
  574POPC   NC3 4779   6.390  12.710   6.790
  574POPC   PO4 4780   6.070  12.930   7.010
  574POPC   GL1 4781   5.840  12.670   6.770
  574POPC   GL2 4782   5.650  12.840   6.750
  574POPC   C1A 4783   5.560  12.320   6.680
  574POPC   D2A 4784   5.300  12.080   6.420
  574POPC   C3A 4785   5.340  12.310   6.050
  574POPC   C4A 4786   5.350  12.460   5.560
  574POPC   C1B 4787   5.270  12.680   6.570
  574POPC   C2B 4788   5.030  12.810   6.190
  574POPC   C3B 4789   4.990  13.010   5.770
  574POPC   C4B 4790   4.840  13.350   5.490
  575POPC   NC3 4791   1.630   2.520   7.460
  575POPC   PO4 4792   1.450   2.790   7.270
  575POPC   GL1 4793   1.490   2.760   6.980
  575POPC   GL2 4794   1.310   2.700   6.780
  575POPC   C1A 4795   1.570   3.070   6.600
  575POPC   D2A 4796   1.780   3.330   6.290
  575POPC   C3A 4797   1.580   3.200   5.950
  575POPC   C4A 4798   1.270   3.060   5.670
  575POPC   C1B 4799   0.920   2.670   6.430
  575POPC   C2B 4800   0.700   2.710   6.040
  575POPC   C3B 4801   0.480   2.410   5.720
  575POPC   C4B 4802   0.290   2.390   5.280
  576POPC   NC3 4803   6.400  13.250   6.780
  576POPC   PO4 4804   6.780  13.290   6.830
  576POPC   GL1 4805   6.740  12.940   6.560
  576POPC   GL2 4806   6.940  12.950   6.420
  576POPC   C1A 4807   6.450  12.820   6.210
  576POPC   D2A 4808   6.390  12.400   6.030
  576POPC   C3A 4809   6.700  12.290   5.740
  576POPC   C4A 4810   6.990  12.410   5.480
  576POPC   C1B 4811   7.090  13.230   6.060
  576POPC   C2B 4812   7.100  13.660   5.860
  576POPC   C3B 4813   6.890  14.000   5.610
  576POPC   C4B 4814   6.490  14.130   5.450
  577POPC   NC3 4815  11.610   3.300   6.990
  577POPC   PO4 4816  11.750   2.940   6.960
  577POPC   GL1 4817  11.760   3.200   6.550
  577POPC   GL2 4818  11.960   3.400   6.600
  577POPC   C1A 4819  12.020   2.990   6.200
  577POPC   D2A 4820  11.990   2.790   5.810
  577POPC   C3A 4821  12.260   2.890   5.450
  577POPC   C4A 4822  12.200   3.170   5.050
  577POPC   C1B 4823  11.700   3.510   6.220
  577POPC   C2B 4824  11.720   3.260   5.830
  577POPC   C3B 4825  11.780   3.080   5.460
  577POPC   C4B 4826  11.880   2.790   5.090
  578POPC   NC3 4827  14.220  12.500   7.360
  578POPC   PO4 4828  13.930  12.820   7.410
  578POPC   GL1 4829  13.990  13.030   7.120
  578POPC   GL2 4830  14.150  12.860   6.970
  578POPC   C1A 4831  14.080  13.450   6.890
  578POPC   D2A 4832  14.220  13.870   6.810
  578POPC   C3A 4833  14.080  14.050   6.420
  578POPC   C4A 4834  14.120  14.110   5.940
  578POPC   C1B 4835  14.360  13.080   6.630
  578POPC   C2B 4836  14.660  13.250   6.340
  578POPC   C3B 4837  14.630  13.340   5.920
  578POPC   C4B 4838  14.370  13.460   5.550
  579POPC   NC3 4839  17.180  14.520   7.610
  579POPC   PO4 4840  17.390  14.850   7.500
  579POPC   GL1 4841  17.240  14.760   7.160
  579POPC   GL2 4842  17.400  14.580   7.030
  579POPC   C1A 4843  16.900  14.870   6.890
  579POPC   D2A 4844  16.850  15.010   6.450
  579POPC   C3A 4845  16.580  14.760   6.240
  579POPC   C4A 4846  16.640  14.430   5.940
  579POPC   C1B 4847  17.420  14.210   6.800
  579POPC   C2B 4848  17.830  14.090   6.530
  579POPC   C3B 4849  17.810  14.140   6.100
  579POPC   C4B 4850  17.990  13.860   5.780
  580POPC   NC3 4851   5.950  13.920   7.300
  580POPC   PO4 4852   5.620  13.760   7.220
  580POPC   GL1 4853   5.710  13.770   6.870
  580POPC   GL2 4854   5.850  13.950   6.780
  580POPC   C1A 4855   5.450  13.770   6.500
  580POPC   D2A 4856   5.340  13.750   6.080
  580POPC   C3A 4857   5.450  14.120   5.820
  580POPC   C4A 4858   5.440  14.320   5.390
  580POPC   C1B 4859   5.860  14.110   6.310
  580POPC   C2B 4860   6.140  14.260   6.000
  580POPC   C3B 4861   6.260  14.590   5.670
  580POPC   C4B 4862   6.340  14.650   5.240
  581POPC   NC3 4863   4.090   8.580   7.590
  581POPC   PO4 4864   4.300   8.550   7.280
  581POPC   GL1 4865   3.970   8.650   6.970
  581POPC   GL2 4866   4.140   8.410   6.810
  581POPC   C1A 4867   3.920   8.760   6.530
  581POPC   D2A 4868   4.050   9.200   6.550
  581POPC   C3A 4869   4.380   9.470   6.400
  581POPC   C4A 4870   4.690   9.380   6.030
  581POPC   C1B 4871   4.310   8.120   6.520
  581POPC   C2B 4872   4.480   8.110   6.130
  581POPC   C3B 4873   4.540   7.800   5.840
  581POPC   C4B 4874   4.770   7.690   5.450
  582POPC   NC3 4875   3.390  15.060   7.280
  582POPC   PO4 4876   3.690  14.800   7.270
  582POPC   GL1 4877   3.880  14.850   6.970
  582POPC   GL2 4878   3.690  14.670   6.790
  582POPC   C1A 4879   3.920  15.110   6.550
  582POPC   D2A 4880   4.020  15.070   6.110
  582POPC   C3A 4881   4.090  15.240   5.710
  582POPC   C4A 4882   4.390  15.520   5.480
  582POPC   C1B 4883   3.550  14.450   6.400
  582POPC   C2B 4884   3.530  14.250   5.940
  582POPC   C3B 4885   3.560  14.340   5.490
  582POPC   C4B 4886   3.790  14.620   5.180
  583POPC   NC3 4887  12.290  14.790   7.470
  583POPC   PO4 4888  12.640  14.600   7.510
  583POPC   GL1 4889  12.580  14.220   7.180
  583POPC   GL2 4890  12.350  14.440   7.110
  583POPC   C1A 4891  12.520  14.000   6.780
  583POPC   D2A 4892  12.910  13.790   6.590
  583POPC   C3A 4893  13.270  14.010   6.460
  583POPC   C4A 4894  13.650  14.110   6.200
  583POPC   C1B 4895  12.370  14.520   6.690
  583POPC   C2B 4896  12.380  14.200   6.350
  583POPC   C3B 4897  12.340  14.250   5.870
  583POPC   C4B 4898  12.380  14.570   5.510
  584POPC   NC3 4899  17.010   3.600   7.730
  584POPC   PO4 4900  16.830   3.370   7.450
  584POPC   GL1 4901  16.540   3.280   7.150
  584POPC   GL2 4902  16.620   3.490   7.030
  584POPC   C1A 4903  16.330   3.190   6.740
  584POPC   D2A 4904  16.320   3.130   6.240
  584POPC   C3A 4905  16.400   3.340   5.860
  584POPC   C4A 4906  16.360   3.380   5.390
  584POPC   C1B 4907  16.780   3.200   6.690
  584POPC   C2B 4908  16.950   3.250   6.250
  584POPC   C3B 4909  16.930   3.220   5.830
  584POPC   C4B 4910  16.820   3.500   5.450
  585POPC   NC3 4911   2.350   7.860   7.470
  585POPC   PO4 4912   2.350   8.230   7.640
  585POPC   GL1 4913   2.220   8.280   7.270
  585POPC   GL2 4914   1.940   8.240   7.160
  585POPC   C1A 4915   2.220   8.630   6.980
  585POPC   D2A 4916   2.500   8.920   6.800
  585POPC   C3A 4917   2.760   8.830   6.470
  585POPC   C4A 4918   2.950   8.420   6.360
  585POPC   C1B 4919   2.200   8.160   6.810
  585POPC   C2B 4920   2.140   8.040   6.350
  585POPC   C3B 4921   2.120   7.850   5.910
  585POPC   C4B 4922   2.260   7.420   5.690
  586POPC   NC3 4923  16.000  -1.290   7.260
  586POPC   PO4 4924  16.240  -1.590   7.230
  586POPC   GL1 4925  16.400  -1.570   6.840
  586POPC   GL2 4926  16.240  -1.290   6.740
  586POPC   C1A 4927  16.440  -1.560   6.350
  586POPC   D2A 4928  16.430  -1.620   5.920
  586POPC   C3A 4929  16.850  -1.470   5.760
  586POPC   C4A 4930  17.300  -1.450   5.560
  586POPC   C1B 4931  16.210  -1.050   6.400
  586POPC   C2B 4932  16.180  -0.680   6.070
  586POPC   C3B 4933  16.200  -0.340   5.720
  586POPC   C4B 4934  16.490  -0.130   5.360
  587POPC   NC3 4935   1.380  -1.790   6.780
  587POPC   PO4 4936   1.470  -1.930   7.120
  587POPC   GL1 4937   1.320  -2.250   6.890
  587POPC   GL2 4938   1.490  -2.410   6.930
  587POPC   C1A 4939   1.510  -2.340   6.410
  587POPC   D2A 4940   1.660  -2.340   5.980
  587POPC   C3A 4941   1.470  -2.120   5.610
  587POPC   C4A 4942   1.580  -2.300   5.220
  587POPC   C1B 4943   1.540  -2.790   6.760
  587POPC   C2B 4944   1.520  -3.030   6.390
  587POPC   C3B 4945   1.460  -2.850   5.990
  587POPC   C4B 4946   1.480  -2.610   5.560
  588POPC   NC3 4947   2.490   9.030   7.460
  588POPC   PO4 4948   2.850   9.070   7.460
  588POPC   GL1 4949   2.940   8.880   7.070
  588POPC   GL2 4950   3.090   8.990   6.850
  588POPC   C1A 4951   2.810   8.490   6.900
  588POPC   D2A 4952   2.470   8.410   6.540
  588POPC   C3A 4953   2.560   8.130   6.170
  588POPC   C4A 4954   2.480   8.100   5.670
  588POPC   C1B 4955   3.330   8.740   6.560
  588POPC   C2B 4956   3.550   8.560   6.190
  588POPC   C3B 4957   3.730   8.470   5.710
  588POPC   C4B 4958   4.040   8.800   5.490
  589POPC   NC3 4959   0.310   2.270   7.120
  589POPC   PO4 4960   0.190   2.640   7.180
  589POPC   GL1 4961   0.220   2.720   6.830
  589POPC   GL2 4962  -0.030   2.890   6.750
  589POPC   C1A 4963   0.320   2.590   6.410
  589POPC   D2A 4964   0.120   2.200   6.250
  589POPC   C3A 4965   0.250   1.960   5.930
  589POPC   C4A 4966   0.050   1.770   5.580
  589POPC   C1B 4967   0.080   3.010   6.310
  589POPC   C2B 4968   0.230   2.840   5.930
  589POPC   C3B 4969   0.230   2.880   5.500
  589POPC   C4B 4970   0.420   2.840   5.040
  590POPC   NC3 4971  10.520  14.610   7.440
  590POPC   PO4 4972  10.570  14.190   7.540
  590POPC   GL1 4973  10.560  14.080   7.110
  590POPC   GL2 4974  10.290  14.070   7.100
  590POPC   C1A 4975  10.660  14.040   6.650
  590POPC   D2A 4976  10.640  14.390   6.390
  590POPC   C3A 4977  10.710  14.370   5.940
  590POPC   C4A 4978  10.820  14.760   5.750
  590POPC   C1B 4979  10.440  14.470   6.900
  590POPC   C2B 4980  10.270  14.720   6.500
  590POPC   C3B 4981  10.530  14.830   6.140
  590POPC   C4B 4982  10.440  15.030   5.730
  591POPC   NC3 4983   4.170   0.070   8.030
  591POPC   PO4 4984   4.160   0.180   7.640
  591POPC   GL1 4985   4.360   0.200   7.240
  591POPC   GL2 4986   4.210   0.380   7.130
  591POPC   C1A 4987   4.440   0.130   6.780
  591POPC   D2A 4988   4.730   0.350   6.620
  591POPC   C3A 4989   4.700   0.540   6.240
  591POPC   C4A 4990   5.020   0.680   5.920
  591POPC   C1B 4991   4.130   0.760   6.950
  591POPC   C2B 4992   4.230   1.060   6.570
  591POPC   C3B 4993   4.350   0.940   6.200
  591POPC   C4B 4994   4.520   0.800   5.770
  592POPC   NC3 4995  12.300  -1.610   7.320
  592POPC   PO4 4996  12.460  -1.910   7.390
  592POPC   GL1 4997  12.370  -2.140   7.140
  592POPC   GL2 4998  12.240  -1.900   6.940
  592POPC   C1A 4999  12.540  -2.600   7.050
  592POPC   D2A 5000  12.400  -2.900   6.720
  592POPC   C3A 5001  12.400  -2.940   6.280
  592POPC   C4A 5002  12.520  -2.830   5.860
  592POPC   C1B 5003  11.910  -2.030   6.600
  592POPC   C2B 5004  11.660  -2.190   6.260
  592POPC   C3B 5005  11.470  -2.200   5.840
  592POPC   C4B 5006  11.490  -2.420   5.440
  593POPC   NC3 5007  13.350   6.160   7.570
  593POPC   PO4 5008  12.970   6.170   7.490
  593POPC   GL1 5009  13.120   6.070   7.110
  593POPC   GL2 5010  13.370   5.990   7.090
  593POPC   C1A 5011  13.110   6.370   6.730
  593POPC   D2A 5012  13.100   6.510   6.280
  593POPC   C3A 5013  13.470   6.710   6.080
  593POPC   C4A 5014  13.900   6.940   6.030
  593POPC   C1B 5015  13.260   5.930   6.610
  593POPC   C2B 5016  13.200   5.640   6.260
  593POPC   C3B 5017  13.110   5.660   5.820
  593POPC   C4B 5018  12.940   5.890   5.450
  594POPC   NC3 5019   8.670  -2.670   6.920
  594POPC   PO4 5020   8.540  -2.660   7.300
  594POPC   GL1 5021   8.330  -2.380   7.130
  594POPC   GL2 5022   8.210  -2.610   6.950
  594POPC   C1A 5023   8.020  -2.130   6.920
  594POPC   D2A 5024   8.020  -1.700   6.920
  594POPC   C3A 5025   7.990  -1.250   6.770
  594POPC   C4A 5026   8.160  -0.950   6.470
  594POPC   C1B 5027   8.380  -2.460   6.590
  594POPC   C2B 5028   8.400  -2.210   6.230
  594POPC   C3B 5029   8.380  -1.990   5.800
  594POPC   C4B 5030   8.380  -1.720   5.420
  595POPC   NC3 5031  12.050  12.330   7.790
  595POPC   PO4 5032  12.440  12.360   7.810
  595POPC   GL1 5033  12.350  12.330   7.420
  595POPC   GL2 5034  12.320  12.100   7.320
  595POPC   C1A 5035  12.630  12.400   7.060
  595POPC   D2A 5036  12.880  12.240   6.730
  595POPC   C3A 5037  12.890  12.550   6.500
  595POPC   C4A 5038  13.130  12.660   6.170
  595POPC   C1B 5039  12.400  12.010   6.860
  595POPC   C2B 5040  12.520  12.150   6.430
  595POPC   C3B 5041  12.380  12.110   6.000
  595POPC   C4B 5042  12.070  11.970   5.710
  596POPC   NC3 5043   7.960   9.520   7.010
  596POPC   PO4 5044   7.780   9.340   7.310
  596POPC   GL1 5045   7.620   9.270   6.940
  596POPC   GL2 5046   7.370   9.160   6.980
  596POPC   C1A 5047   7.410   9.550   6.670
  596POPC   D2A 5048   7.070   9.840   6.780
  596POPC   C3A 5049   6.900  10.050   6.360
  596POPC   C4A 5050   6.860  10.150   5.880
  596POPC   C1B 5051   6.980   9.300   6.810
  596POPC   C2B 5052   6.750   9.580   6.500
  596POPC   C3B 5053   6.350   9.840   6.530
  596POPC   C4B 5054   5.980  10.020   6.340
  597POPC   NC3 5055  15.940  14.590   8.180
  597POPC   PO4 5056  15.890  14.250   8.050
  597POPC   GL1 5057  15.730  14.120   7.740
  597POPC   GL2 5058  15.710  13.790   7.720
  597POPC   C1A 5059  16.040  14.020   7.400
  597POPC   D2A 5060  16.430  13.710   7.420
  597POPC   C3A 5061  16.740  13.640   7.080
  597POPC   C4A 5062  16.530  13.640   6.650
  597POPC   C1B 5063  15.540  13.560   7.300
  597POPC   C2B 5064  15.460  13.740   6.890
  597POPC   C3B 5065  15.460  13.960   6.510
  597POPC   C4B 5066  15.900  13.910   6.330
  598POPC   NC3 5067   0.300   8.320   8.120
  598POPC   PO4 5068   0.590   8.580   8.110
  598POPC   GL1 5069   0.590   8.760   7.710
  598POPC   GL2 5070   0.840   8.840   7.690
  598POPC   C1A 5071   0.500   8.600   7.290
  598POPC   D2A 5072   0.370   8.710   6.850
  598POPC   C3A 5073   0.110   8.400   6.570
  598POPC   C4A 5074   0.040   8.320   6.140
  598POPC   C1B 5075   0.760   8.990   7.220
  598POPC   C2B 5076   0.730   9.160   6.780
  598POPC   C3B 5077   0.460   9.050   6.420
  598POPC   C4B 5078   0.300   8.690   6.250
  599POPC   NC3 5079   3.390  -1.890   6.880
  599POPC   PO4 5080   3.320  -2.210   7.120
  599POPC   GL1 5081   3.350  -2.310   6.690
  599POPC   GL2 5082   3.340  -2.540   6.680
  599POPC   C1A 5083   3.080  -2.440   6.290
  599POPC   D2A 5084   2.900  -2.640   5.940
  599POPC   C3A 5085   2.770  -2.320   5.590
  599POPC   C4A 5086   2.380  -2.150   5.400
  599POPC   C1B 5087   3.640  -2.560   6.290
  599POPC   C2B 5088   3.570  -2.500   5.800
  599POPC   C3B 5089   3.220  -2.510   5.470
  599POPC   C4B 5090   3.090  -2.420   5.060
  600POPC   NC3 5091   2.590   2.780   7.540
  600POPC   PO4 5092   2.920   2.800   7.350
  600POPC   GL1 5093   3.170   2.960   6.990
  600POPC   GL2 5094   2.940   3.150   6.960
  600POPC   C1A 5095   3.390   2.700   6.670
  600POPC   D2A 5096   3.330   2.510   6.250
  600POPC   C3A 5097   3.650   2.460   5.920
  600POPC   C4A 5098   4.000   2.190   5.770
  600POPC   C1B 5099   2.900   3.270   6.500
  600POPC   C2B 5100   2.770   3.430   6.140
  600POPC   C3B 5101   2.870   3.400   5.720
  600POPC   C4B 5102   2.860   3.160   5.360
  601POPC   NC3 5103   9.830   3.350   7.050
  601POPC   PO4 5104   9.580   3.090   6.930
  601POPC   GL1 5105   9.690   2.880   6.660
  601POPC   GL2 5106   9.510   2.880   6.410
  601POPC   C1A 5107  10.040   2.990   6.330
  601POPC   D2A 5108  10.440   3.000   6.130
  601POPC   C3A 5109  10.480   3.300   5.800
  601POPC   C4A 5110  10.740   3.400   5.450
  601POPC   C1B 5111   9.570   3.180   6.030
  601POPC   C2B 5112   9.920   3.400   5.790
  601POPC   C3B 5113  10.160   3.530   5.470
  601POPC   C4B 5114  10.040   3.700   5.070
  602POPC   NC3 5115  15.540   3.280   7.300
  602POPC   PO4 5116  15.370   2.960   7.180
  602POPC   GL1 5117  15.310   3.140   6.870
  602POPC   GL2 5118  15.410   3.220   6.670
  602POPC   C1A 5119  15.000   3.470   6.720
  602POPC   D2A 5120  14.840   3.900   6.550
  602POPC   C3A 5121  14.580   4.170   6.290
  602POPC   C4A 5122  14.310   4.060   5.850
  602POPC   C1B 5123  15.530   3.600   6.880
  602POPC   C2B 5124  15.850   3.910   6.710
  602POPC   C3B 5125  15.980   4.080   6.300
  602POPC   C4B 5126  15.780   4.030   5.870
  603POPC   NC3 5127   2.060   7.360   7.320
  603POPC   PO4 5128   1.760   7.310   7.510
  603POPC   GL1 5129   1.630   7.430   7.040
  603POPC   GL2 5130   1.690   7.130   7.020
  603POPC   C1A 5131   1.420   7.700   6.780
  603POPC   D2A 5132   1.200   8.030   6.490
  603POPC   C3A 5133   1.270   8.490   6.400
  603POPC   C4A 5134   1.280   8.730   5.990
  603POPC   C1B 5135   1.470   6.830   6.770
  603POPC   C2B 5136   1.340   6.510   6.520
  603POPC   C3B 5137   1.450   6.330   6.130
  603POPC   C4B 5138   1.370   5.900   6.030
  604POPC   NC3 5139   0.060  -1.380   7.170
  604POPC   PO4 5140   0.100  -1.000   7.280
  604POPC   GL1 5141   0.410  -0.990   6.900
  604POPC   GL2 5142   0.210  -1.060   6.730
  604POPC   C1A 5143   0.690  -1.140   6.530
  604POPC   D2A 5144   1.060  -1.060   6.260
  604POPC   C3A 5145   1.250  -0.750   5.960
  604POPC   C4A 5146   1.210  -0.370   5.700
  604POPC   C1B 5147   0.250  -1.020   6.310
  604POPC   C2B 5148   0.150  -0.640   6.070
  604POPC   C3B 5149   0.060  -0.240   6.280
  604POPC   C4B 5150   0.110   0.180   6.480
  605POPC   NC3 5151   2.210   6.810   7.410
  605POPC   PO4 5152   2.590   6.750   7.480
  605POPC   GL1 5153   2.590   6.660   7.080
  605POPC   GL2 5154   2.690   6.340   7.090
  605POPC   C1A 5155   2.360   6.610   6.680
  605POPC   D2A 5156   2.420   6.670   6.180
  605POPC   C3A 5157   2.170   7.060   6.080
  605POPC   C4A 5158   1.830   7.420   6.020
  605POPC   C1B 5159   2.750   6.310   6.600
  605POPC   C2B 5160   2.870   6.660   6.300
  605POPC   C3B 5161   2.920   6.630   5.840
  605POPC   C4B 5162   2.820   6.410   5.480
  606POPC   NC3 5163   6.490   8.160   7.330
  606POPC   PO4 5164   6.200   8.350   7.460
  606POPC   GL1 5165   6.170   8.450   7.060
  606POPC   GL2 5166   6.110   8.770   7.140
  606POPC   C1A 5167   5.800   8.550   6.820
  606POPC   D2A 5168   5.720   8.690   6.360
  606POPC   C3A 5169   5.880   8.430   6.010
  606POPC   C4A 5170   6.030   8.260   5.570
  606POPC   C1B 5171   5.900   9.060   6.810
  606POPC   C2B 5172   6.140   9.150   6.410
  606POPC   C3B 5173   6.290   9.440   6.050
  606POPC   C4B 5174   6.340   9.950   6.020
  607POPC   NC3 5175  12.890   3.310   6.740
  607POPC   PO4 5176  12.730   2.980   6.580
  607POPC   GL1 5177  12.950   3.040   6.300
  607POPC   GL2 5178  13.200   3.130   6.290
  607POPC   C1A 5179  12.940   3.010   5.840
  607POPC   D2A 5180  12.770   2.710   5.480
  607POPC   C3A 5181  12.970   2.310   5.360
  607POPC   C4A 5182  13.220   1.970   5.360
  607POPC   C1B 5183  13.400   2.950   5.960
  607POPC   C2B 5184  13.380   2.940   5.590
  607POPC   C3B 5185  13.470   3.230   5.230
  607POPC   C4B 5186  13.810   3.520   5.200
  608POPC   NC3 5187   3.610   8.070   6.900
  608POPC   PO4 5188   3.520   7.700   6.990
  608POPC   GL1 5189   3.460   7.540   6.700
  608POPC   GL2 5190   3.420   7.710   6.490
  608POPC   C1A 5191   3.290   7.120   6.520
  608POPC   D2A 5192   3.220   6.950   6.100
  608POPC   C3A 5193   3.140   7.010   5.630
  608POPC   C4A 5194   3.160   7.280   5.270
  608POPC   C1B 5195   3.700   8.050   6.370
  608POPC   C2B 5196   4.030   8.300   6.160
  608POPC   C3B 5197   4.120   8.720   5.980
  608POPC   C4B 5198   4.300   9.070   6.130
  609POPC   NC3 5199   3.300   9.060   7.320
  609POPC   PO4 5200   3.510   9.400   7.340
  609POPC   GL1 5201   3.520   9.340   6.970
  609POPC   GL2 5202   3.590   9.070   6.930
  609POPC   C1A 5203   3.690   9.640   6.680
  609POPC   D2A 5204   3.620   9.610   6.210
  609POPC   C3A 5205   3.270   9.490   5.970
  609POPC   C4A 5206   2.770   9.540   5.930
  609POPC   C1B 5207   3.520   9.180   6.480
  609POPC   C2B 5208   3.510   9.040   6.080
  609POPC   C3B 5209   3.390   8.860   5.730
  609POPC   C4B 5210   3.340   8.890   5.240
  610POPC   NC3 5211  17.350   2.570   6.770
  610POPC   PO4 5212  17.680   2.380   6.840
  610POPC   GL1 5213  17.830   2.350   6.500
  610POPC   GL2 5214  17.790   2.550   6.330
  610POPC   C1A 5215  17.970   1.940   6.240
  610POPC   D2A 5216  18.320   1.840   6.020
  610POPC   C3A 5217  18.650   1.770   5.750
  610POPC   C4A 5218  18.740   1.460   5.500
  610POPC   C1B 5219  17.990   2.360   5.980
  610POPC   C2B 5220  17.850   1.950   5.680
  610POPC   C3B 5221  17.670   1.600   5.440
  610POPC   C4B 5222  17.270   1.380   5.440
  611POPC   NC3 5223   4.700   5.870   7.660
  611POPC   PO4 5224   5.070   5.850   7.530
  611POPC   GL1 5225   5.020   5.440   7.400
  611POPC   GL2 5226   4.800   5.230   7.380
  611POPC   C1A 5227   5.160   5.110   7.080
  611POPC   D2A 5228   5.270   4.720   6.920
  611POPC   C3A 5229   5.090   4.640   6.510
  611POPC   C4A 5230   4.940   4.890   6.180
  611POPC   C1B 5231   4.550   5.210   6.960
  611POPC   C2B 5232   4.540   5.140   6.500
  611POPC   C3B 5233   4.460   5.200   6.070
  611POPC   C4B 5234   4.360   5.190   5.620
  612POPC   NC3 5235   4.320  11.870   7.600
  612POPC   PO4 5236   4.670  12.030   7.500
  612POPC   GL1 5237   4.680  12.150   7.130
  612POPC   GL2 5238   4.520  11.990   7.000
  612POPC   C1A 5239   4.960  11.960   6.770
  612POPC   D2A 5240   4.780  11.780   6.340
  612POPC   C3A 5241   4.950  12.000   5.970
  612POPC   C4A 5242   4.840  12.140   5.510
  612POPC   C1B 5243   4.400  12.010   6.530
  612POPC   C2B 5244   4.430  12.100   6.060
  612POPC   C3B 5245   4.330  12.290   5.640
  612POPC   C4B 5246   4.390  12.050   5.250
  613POPC   NC3 5247   0.830   4.810   7.350
  613POPC   PO4 5248   0.460   4.800   7.460
  613POPC   GL1 5249   0.410   4.950   7.160
  613POPC   GL2 5250   0.250   5.230   7.190
  613POPC   C1A 5251   0.490   4.970   6.710
  613POPC   D2A 5252   0.390   5.070   6.240
  613POPC   C3A 5253   0.700   5.180   5.960
  613POPC   C4A 5254   0.850   5.470   5.590
  613POPC   C1B 5255   0.020   5.230   6.800
  613POPC   C2B 5256  -0.060   5.390   6.360
  613POPC   C3B 5257  -0.340   5.340   5.960
  613POPC   C4B 5258  -0.630   5.600   5.700
  614POPC   NC3 5259  12.760   8.370   7.670
  614POPC   PO4 5260  12.420   8.320   7.460
  614POPC   GL1 5261  12.560   8.160   7.080
  614POPC   GL2 5262  12.820   8.000   6.990
  614POPC   C1A 5263  12.780   8.470   6.840
  614POPC   D2A 5264  13.010   8.650   6.520
  614POPC   C3A 5265  13.220   8.340   6.210
  614POPC   C4A 5266  13.440   8.330   5.830
  614POPC   C1B 5267  12.810   7.690   6.690
  614POPC   C2B 5268  12.800   7.630   6.240
  614POPC   C3B 5269  12.850   7.380   5.820
  614POPC   C4B 5270  13.100   7.240   5.530
  615POPC   NC3 5271  16.470   7.740   8.220
  615POPC   PO4 5272  16.460   8.050   8.000
  615POPC   GL1 5273  16.310   7.850   7.580
  615POPC   GL2 5274  16.050   7.910   7.500
  615POPC   C1A 5275  16.560   7.810   7.190
  615POPC   D2A 5276  16.930   7.980   6.950
  615POPC   C3A 5277  17.230   8.130   6.650
  615POPC   C4A 5278  17.620   8.200   6.890
  615POPC   C1B 5279  16.170   8.100   7.110
  615POPC   C2B 5280  16.450   8.120   6.800
  615POPC   C3B 5281  16.760   8.120   6.430
  615POPC   C4B 5282  17.110   7.980   6.200
  616POPC   NC3 5283   5.890  -0.790   7.450
  616POPC   PO4 5284   5.530  -0.790   7.600
  616POPC   GL1 5285   5.420  -0.780   7.240
  616POPC   GL2 5286   5.180  -0.890   7.110
  616POPC   C1A 5287   5.710  -0.720   6.870
  616POPC   D2A 5288   6.070  -0.960   6.860
  616POPC   C3A 5289   6.230  -1.170   6.350
  616POPC   C4A 5290   6.450  -1.030   5.980
  616POPC   C1B 5291   4.970  -0.750   6.750
  616POPC   C2B 5292   4.900  -0.610   6.350
  616POPC   C3B 5293   5.100  -0.410   5.990
  616POPC   C4B 5294   5.260  -0.100   5.650
  617POPC   NC3 5295   5.310   7.170   7.920
  617POPC   PO4 5296   5.570   7.240   7.630
  617POPC   GL1 5297   5.580   7.020   7.310
  617POPC   GL2 5298   5.660   7.230   7.120
  617POPC   C1A 5299   5.260   6.830   7.020
  617POPC   D2A 5300   4.940   6.700   6.660
  617POPC   C3A 5301   5.030   6.320   6.490
  617POPC   C4A 5302   4.970   5.860   6.430
  617POPC   C1B 5303   5.470   7.470   6.810
  617POPC   C2B 5304   5.320   7.350   6.390
  617POPC   C3B 5305   5.190   7.140   6.020
  617POPC   C4B 5306   5.210   7.000   5.580
  618POPC   NC3 5307  10.510  15.350   7.600
  618POPC   PO4 5308  10.590  15.120   7.340
  618POPC   GL1 5309  10.790  15.360   7.170
  618POPC   GL2 5310  10.610  15.540   6.990
  618POPC   C1A 5311  11.030  15.300   6.760
  618POPC   D2A 5312  11.090  15.120   6.350
  618POPC   C3A 5313  10.760  15.240   6.000
  618POPC   C4A 5314  10.870  15.230   5.530
  618POPC   C1B 5315  10.620  15.740   6.560
  618POPC   C2B 5316  10.960  15.580   6.310
  618POPC   C3B 5317  11.240  15.470   5.950
  618POPC   C4B 5318  11.320  15.360   5.510
  619POPC   NC3 5319  15.890   5.590   7.300
  619POPC   PO4 5320  15.520   5.640   7.470
  619POPC   GL1 5321  15.560   5.810   7.120
  619POPC   GL2 5322  15.420   5.530   6.980
  619POPC   C1A 5323  15.920   5.540   6.850
  619POPC   D2A 5324  16.260   5.380   6.550
  619POPC   C3A 5325  16.170   5.230   6.130
  619POPC   C4A 5326  15.890   5.440   5.810
  619POPC   C1B 5327  15.090   5.750   6.700
  619POPC   C2B 5328  14.760   5.730   6.410
  619POPC   C3B 5329  14.660   5.470   6.030
  619POPC   C4B 5330  14.520   5.430   5.590
  620POPC   NC3 5331  -0.530   8.120   7.760
  620POPC   PO4 5332  -0.290   8.180   8.090
  620POPC   GL1 5333  -0.100   8.260   7.720
  620POPC   GL2 5334   0.070   8.480   7.610
  620POPC   C1A 5335   0.040   8.100   7.300
  620POPC   D2A 5336   0.360   8.200   7.030
  620POPC   C3A 5337   0.310   7.960   6.640
  620POPC   C4A 5338   0.400   7.520   6.550
  620POPC   C1B 5339  -0.010   8.590   7.140
  620POPC   C2B 5340  -0.180   8.760   6.750
  620POPC   C3B 5341  -0.440   8.630   6.340
  620POPC   C4B 5342  -0.450   8.280   5.980
  621POPC   NC3 5343   9.260   4.440   6.880
  621POPC   PO4 5344   8.990   4.250   6.710
  621POPC   GL1 5345   8.980   4.120   6.330
  621POPC   GL2 5346   8.740   3.980   6.360
  621POPC   C1A 5347   9.270   4.330   6.040
  621POPC   D2A 5348   9.560   4.520   5.760
  621POPC   C3A 5349   9.860   4.580   5.340
  621POPC   C4A 5350   9.870   4.510   4.930
  621POPC   C1B 5351   8.810   4.020   5.890
  621POPC   C2B 5352   9.100   3.930   5.550
  621POPC   C3B 5353   9.080   3.990   5.090
  621POPC   C4B 5354   8.870   3.690   4.780
  622POPC   NC3 5355   1.020   2.970   7.130
  622POPC   PO4 5356   0.800   3.280   7.320
  622POPC   GL1 5357   0.840   3.350   6.940
  622POPC   GL2 5358   0.600   3.550   6.950
  622POPC   C1A 5359   1.000   3.160   6.610
  622POPC   D2A 5360   1.150   3.100   6.190
  622POPC   C3A 5361   0.960   3.380   5.890
  622POPC   C4A 5362   0.610   3.660   5.860
  622POPC   C1B 5363   0.650   3.620   6.510
  622POPC   C2B 5364   0.780   3.980   6.170
  622POPC   C3B 5365   0.860   4.400   5.980
  622POPC   C4B 5366   1.030   4.770   5.740
  623POPC   NC3 5367  13.030   1.330   6.830
  623POPC   PO4 5368  12.830   1.090   7.060
  623POPC   GL1 5369  12.680   0.960   6.670
  623POPC   GL2 5370  12.920   0.960   6.540
  623POPC   C1A 5371  12.380   1.290   6.410
  623POPC   D2A 5372  12.290   1.610   5.980
  623POPC   C3A 5373  12.640   1.620   5.820
  623POPC   C4A 5374  12.830   1.360   5.480
  623POPC   C1B 5375  12.640   0.890   6.210
  623POPC   C2B 5376  12.430   1.130   5.880
  623POPC   C3B 5377  12.220   1.360   5.510
  623POPC   C4B 5378  12.420   1.460   5.100
  624POPC   NC3 5379   5.260   4.040   7.960
  624POPC   PO4 5380   5.510   3.950   7.660
  624POPC   GL1 5381   5.310   3.990   7.340
  624POPC   GL2 5382   5.470   4.260   7.230
  624POPC   C1A 5383   5.250   3.820   6.890
  624POPC   D2A 5384   5.320   3.770   6.460
  624POPC   C3A 5385   5.500   4.180   6.220
  624POPC   C4A 5386   5.780   4.330   5.850
  624POPC   C1B 5387   5.540   4.330   6.820
  624POPC   C2B 5388   5.570   4.630   6.460
  624POPC   C3B 5389   5.370   4.680   6.010
  624POPC   C4B 5390   5.170   4.900   5.630
  625POPC   NC3 5391   6.680   7.080   7.880
  625POPC   PO4 5392   6.600   7.220   7.460
  625POPC   GL1 5393   6.470   7.410   7.090
  625POPC   GL2 5394   6.160   7.460   7.150
  625POPC   C1A 5395   6.490   7.330   6.590
  625POPC   D2A 5396   6.680   7.610   6.320
  625POPC   C3A 5397   6.540   7.670   5.910
  625POPC   C4A 5398   6.120   7.750   5.700
  625POPC   C1B 5399   6.010   7.700   6.780
  625POPC   C2B 5400   5.770   7.820   6.410
  625POPC   C3B 5401   5.730   7.900   5.960
  625POPC   C4B 5402   5.460   8.140   5.680
  626POPC   NC3 5403  18.480  12.840   7.450
  626POPC   PO4 5404  18.120  12.860   7.660
  626POPC   GL1 5405  17.990  12.560   7.410
  626POPC   GL2 5406  18.050  12.650   7.140
  626POPC   C1A 5407  17.880  12.100   7.390
  626POPC   D2A 5408  17.880  11.920   6.970
  626POPC   C3A 5409  17.510  11.940   6.700
  626POPC   C4A 5410  17.180  12.240   6.490
  626POPC   C1B 5411  17.840  12.880   6.780
  626POPC   C2B 5412  17.910  12.860   6.330
  626POPC   C3B 5413  17.860  12.580   5.880
  626POPC   C4B 5414  17.980  12.530   5.420
  627POPC   NC3 5415  13.420   7.650   7.820
  627POPC   PO4 5416  13.170   7.380   7.640
  627POPC   GL1 5417  13.180   7.290   7.270
  627POPC   GL2 5418  13.020   7.490   7.070
  627POPC   C1A 5419  13.610   7.180   7.040
  627POPC   D2A 5420  14.000   7.290   6.840
  627POPC   C3A 5421  14.130   7.070   6.420
  627POPC   C4A 5422  14.450   6.850   6.110
  627POPC   C1B 5423  13.210   7.380   6.690
  627POPC   C2B 5424  13.280   7.550   6.300
  627POPC   C3B 5425  13.240   7.640   5.880
  627POPC   C4B 5426  13.490   7.520   5.550
  628POPC   NC3 5427   3.750   5.770   7.760
  628POPC   PO4 5428   3.540   5.830   7.450
  628POPC   GL1 5429   3.550   5.970   7.040
  628POPC   GL2 5430   3.740   5.810   6.980
  628POPC   C1A 5431   3.390   5.840   6.600
  628POPC   D2A 5432   3.310   5.890   6.170
  628POPC   C3A 5433   3.420   5.570   5.820
  628POPC   C4A 5434   3.520   5.580   5.360
  628POPC   C1B 5435   3.820   5.530   6.630
  628POPC   C2B 5436   3.610   5.340   6.230
  628POPC   C3B 5437   3.870   5.170   5.940
  628POPC   C4B 5438   3.970   4.830   5.640
  629POPC   NC3 5439   1.100  11.960   7.760
  629POPC   PO4 5440   1.290  11.620   7.790
  629POPC   GL1 5441   1.330  11.680   7.430
  629POPC   GL2 5442   1.170  11.500   7.250
  629POPC   C1A 5443   1.650  11.510   7.180
  629POPC   D2A 5444   2.020  11.290   6.970
  629POPC   C3A 5445   2.070  10.920   6.700
  629POPC   C4A 5446   2.070  10.700   6.290
  629POPC   C1B 5447   1.070  11.560   6.830
  629POPC   C2B 5448   0.850  11.580   6.420
  629POPC   C3B 5449   0.630  11.550   6.000
  629POPC   C4B 5450   0.330  11.640   5.700
  630POPC   NC3 5451   2.110  14.770   7.700
  630POPC   PO4 5452   2.270  14.460   7.510
  630POPC   GL1 5453   2.480  14.540   7.120
  630POPC   GL2 5454   2.720  14.710   6.970
  630POPC   C1A 5455   2.410  14.320   6.710
  630POPC   D2A 5456   2.260  13.880   6.590
  630POPC   C3A 5457   2.260  13.740   6.150
  630POPC   C4A 5458   2.300  13.750   5.660
  630POPC   C1B 5459   2.550  14.900   6.560
  630POPC   C2B 5460   2.510  15.160   6.170
  630POPC   C3B 5461   2.210  15.270   5.820
  630POPC   C4B 5462   1.890  15.180   5.460
  631POPC   NC3 5463  11.180   0.940   6.820
  631POPC   PO4 5464  11.420   1.230   6.620
  631POPC   GL1 5465  11.270   1.410   6.280
  631POPC   GL2 5466  11.500   1.220   6.150
  631POPC   C1A 5467  11.340   1.620   5.870
  631POPC   D2A 5468  11.370   1.520   5.430
  631POPC   C3A 5469  11.770   1.610   5.300
  631POPC   C4A 5470  11.970   1.590   4.910
  631POPC   C1B 5471  11.700   1.270   5.740
  631POPC   C2B 5472  11.740   1.100   5.320
  631POPC   C3B 5473  12.120   1.010   4.980
  631POPC   C4B 5474  12.390   1.130   4.620
  632POPC   NC3 5475   8.710   1.840   7.570
  632POPC   PO4 5476   8.300   1.790   7.470
  632POPC   GL1 5477   8.290   1.820   7.150
  632POPC   GL2 5478   8.100   1.700   6.960
  632POPC   C1A 5479   8.330   2.020   6.700
  632POPC   D2A 5480   8.180   2.170   6.290
  632POPC   C3A 5481   8.010   2.260   5.890
  632POPC   C4A 5482   8.050   1.910   5.600
  632POPC   C1B 5483   7.980   1.370   6.630
  632POPC   C2B 5484   7.950   1.140   6.240
  632POPC   C3B 5485   7.840   0.800   6.000
  632POPC   C4B 5486   7.690   0.520   5.640
  633POPC   NC3 5487   1.180   2.000   7.290
  633POPC   PO4 5488   1.500   2.080   7.320
  633POPC   GL1 5489   1.650   2.340   7.000
  633POPC   GL2 5490   1.430   2.220   6.830
  633POPC   C1A 5491   1.820   2.230   6.560
  633POPC   D2A 5492   2.140   1.950   6.470
  633POPC   C3A 5493   2.090   1.550   6.260
  633POPC   C4A 5494   1.850   1.300   6.020
  633POPC   C1B 5495   1.330   2.180   6.330
  633POPC   C2B 5496   1.380   2.020   5.940
  633POPC   C3B 5497   1.730   1.870   5.650
  633POPC   C4B 5498   2.050   1.870   5.320
  634POPC   NC3 5499  13.730  -0.930   7.210
  634POPC   PO4 5500  13.630  -0.570   7.140
  634POPC   GL1 5501  13.630  -0.590   6.740
  634POPC   GL2 5502  13.910  -0.720   6.690
  634POPC   C1A 5503  13.610  -0.290   6.370
  634POPC   D2A 5504  13.430  -0.270   5.920
  634POPC   C3A 5505  13.510  -0.580   5.670
  634POPC   C4A 5506  13.860  -0.920   5.570
  634POPC   C1B 5507  14.200  -0.790   6.380
  634POPC   C2B 5508  14.300  -0.590   5.960
  634POPC   C3B 5509  14.390  -0.370   5.610
  634POPC   C4B 5510  14.730  -0.410   5.370
  635POPC   NC3 5511   2.390  12.530   7.860
  635POPC   PO4 5512   2.450  12.540   7.460
  635POPC   GL1 5513   2.460  12.640   7.100
  635POPC   GL2 5514   2.140  12.510   7.060
  635POPC   C1A 5515   2.460  12.500   6.650
  635POPC   D2A 5516   2.770  12.310   6.360
  635POPC   C3A 5517   2.860  12.530   5.930
  635POPC   C4A 5518   2.770  12.590   5.490
  635POPC   C1B 5519   1.890  12.260   6.760
  635POPC   C2B 5520   1.850  12.590   6.370
  635POPC   C3B 5521   1.940  12.710   5.960
  635POPC   C4B 5522   2.300  12.570   5.660
  636POPC   NC3 5523  11.330   1.520   7.080
  636POPC   PO4 5524  11.750   1.490   7.010
  636POPC   GL1 5525  11.810   1.540   6.640
  636POPC   GL2 5526  11.970   1.410   6.540
  636POPC   C1A 5527  11.830   1.670   6.190
  636POPC   D2A 5528  11.880   1.930   5.760
  636POPC   C3A 5529  11.560   2.010   5.450
  636POPC   C4A 5530  11.520   2.310   5.130
  636POPC   C1B 5531  11.990   1.140   6.160
  636POPC   C2B 5532  12.030   0.840   5.750
  636POPC   C3B 5533  12.020   0.610   5.350
  636POPC   C4B 5534  12.200   0.530   4.870
  637POPC   NC3 5535   1.710   5.740   8.000
  637POPC   PO4 5536   1.930   5.890   7.670
  637POPC   GL1 5537   2.130   5.840   7.370
  637POPC   GL2 5538   2.090   5.570   7.130
  637POPC   C1A 5539   2.360   5.990   6.980
  637POPC   D2A 5540   2.410   5.930   6.550
  637POPC   C3A 5541   2.340   6.130   6.190
  637POPC   C4A 5542   2.430   6.270   5.770
  637POPC   C1B 5543   2.140   5.330   6.690
  637POPC   C2B 5544   2.180   5.060   6.330
  637POPC   C3B 5545   1.860   4.870   6.050
  637POPC   C4B 5546   1.600   4.880   5.670
  638POPC   NC3 5547   0.560   1.520   7.100
  638POPC   PO4 5548   0.680   1.880   7.040
  638POPC   GL1 5549   0.790   1.720   6.650
  638POPC   GL2 5550   0.870   1.450   6.550
  638POPC   C1A 5551   1.040   1.800   6.300
  638POPC   D2A 5552   1.380   1.540   6.020
  638POPC   C3A 5553   1.490   1.390   5.590
  638POPC   C4A 5554   1.760   1.400   5.180
  638POPC   C1B 5555   0.890   1.310   6.080
  638POPC   C2B 5556   1.000   1.330   5.680
  638POPC   C3B 5557   0.790   1.610   5.350
  638POPC   C4B 5558   0.520   2.020   5.450
  639POPC   NC3 5559  -0.150   1.760   6.810
  639POPC   PO4 5560   0.200   1.830   6.870
  639POPC   GL1 5561   0.400   1.970   6.640
  639POPC   GL2 5562   0.540   2.190   6.640
  639POPC   C1A 5563   0.540   1.730   6.220
  639POPC   D2A 5564   0.780   1.850   5.820
  639POPC   C3A 5565   1.160   1.900   5.530
  639POPC   C4A 5566   1.470   1.800   5.210
  639POPC   C1B 5567   0.740   2.210   6.210
  639POPC   C2B 5568   0.970   2.290   5.830
  639POPC   C3B 5569   1.310   2.600   5.790
  639POPC   C4B 5570   1.680   2.700   5.620
  640POPC   NC3 5571  12.630  14.110   7.640
  640POPC   PO4 5572  12.370  13.880   7.470
  640POPC   GL1 5573  12.200  14.020   7.100
  640POPC   GL2 5574  12.140  13.760   6.980
  640POPC   C1A 5575  11.980  14.230   6.750
  640POPC   D2A 5576  11.580  14.300   6.560
  640POPC   C3A 5577  11.510  14.730   6.370
  640POPC   C4A 5578  11.620  15.060   6.070
  640POPC   C1B 5579  12.120  13.830   6.530
  640POPC   C2B 5580  12.060  13.700   6.100
  640POPC   C3B 5581  12.290  13.790   5.700
  640POPC   C4B 5582  12.670  14.030   5.590
  641POPC   NC3 5583  14.330   2.860   7.090
  641POPC   PO4 5584  14.370   2.620   6.790
  641POPC   GL1 5585  14.620   2.730   6.440
  641POPC   GL2 5586  14.640   2.420   6.440
  641POPC   C1A 5587  14.870   2.820   6.020
  641POPC   D2A 5588  15.100   2.900   5.620
  641POPC   C3A 5589  15.300   3.280   5.620
  641POPC   C4A 5590  15.390   3.720   5.830
  641POPC   C1B 5591  15.050   2.320   6.280
  641POPC   C2B 5592  15.280   2.350   5.930
  641POPC   C3B 5593  15.270   2.210   5.500
  641POPC   C4B 5594  15.530   1.950   5.240
  642POPC   NC3 5595  16.090   2.680   7.320
  642POPC   PO4 5596  16.040   3.060   7.270
  642POPC   GL1 5597  15.910   3.020   6.870
  642POPC   GL2 5598  15.760   2.790   6.910
  642POPC   C1A 5599  15.830   2.990   6.390
  642POPC   D2A 5600  16.020   2.950   5.920
  642POPC   C3A 5601  15.780   3.250   5.630
  642POPC   C4A 5602  15.880   3.710   5.510
  642POPC   C1B 5603  15.710   2.560   6.570
  642POPC   C2B 5604  15.510   2.200   6.380
  642POPC   C3B 5605  15.290   1.840   6.160
  642POPC   C4B 5606  15.270   1.530   6.520
  643POPC   NC3 5607   1.670  -0.840   7.240
  643POPC   PO4 5608   1.960  -1.120   7.230
  643POPC   GL1 5609   2.110  -1.130   6.820
  643POPC   GL2 5610   1.890  -0.990   6.680
  643POPC   C1A 5611   2.390  -0.820   6.580
  643POPC   D2A 5612   2.410  -0.510   6.210
  643POPC   C3A 5613   2.860  -0.480   6.150
  643POPC   C4A 5614   3.300  -0.400   6.020
  643POPC   C1B 5615   2.040  -1.380   6.380
  643POPC   C2B 5616   2.240  -1.760   6.380
  643POPC   C3B 5617   2.630  -2.040   6.190
  643POPC   C4B 5618   2.980  -2.000   5.880
  644POPC   NC3 5619  18.250   9.970   7.350
  644POPC   PO4 5620  18.120  10.210   7.630
  644POPC   GL1 5621  18.070  10.440   7.390
  644POPC   GL2 5622  17.870  10.650   7.370
  644POPC   C1A 5623  18.060  10.330   6.960
  644POPC   D2A 5624  18.030  10.370   6.490
  644POPC   C3A 5625  18.350  10.100   6.240
  644POPC   C4A 5626  18.680   9.830   6.220
  644POPC   C1B 5627  17.610  10.600   7.030
  644POPC   C2B 5628  17.500  10.330   6.650
  644POPC   C3B 5629  17.390   9.960   6.410
  644POPC   C4B 5630  17.180   9.770   6.020
  645POPC   NC3 5631   5.330   0.170   7.540
  645POPC   PO4 5632   5.060   0.450   7.690
  645POPC   GL1 5633   4.720   0.450   7.430
  645POPC   GL2 5634   4.830   0.280   7.240
  645POPC   C1A 5635   4.670   0.720   7.020
  645POPC   D2A 5636   4.710   1.010   6.630
  645POPC   C3A 5637   4.540   1.470   6.630
  645POPC   C4A 5638   4.290   1.800   6.780
  645POPC   C1B 5639   5.130   0.080   6.910
  645POPC   C2B 5640   5.150  -0.050   6.490
  645POPC   C3B 5641   5.110   0.170   6.090
  645POPC   C4B 5642   5.410   0.390   5.770
  646POPC   NC3 5643   6.270   1.510   7.620
  646POPC   PO4 5644   6.540   1.220   7.680
  646POPC   GL1 5645   6.340   1.130   7.360
  646POPC   GL2 5646   6.530   1.360   7.230
  646POPC   C1A 5647   6.040   0.800   7.200
  646POPC   D2A 5648   5.660   0.610   7.280
  646POPC   C3A 5649   5.590   0.170   7.090
  646POPC   C4A 5650   5.630  -0.110   6.690
  646POPC   C1B 5651   6.470   0.970   6.970
  646POPC   C2B 5652   6.640   0.890   6.540
  646POPC   C3B 5653   6.740   0.740   6.100
  646POPC   C4B 5654   6.740   0.890   5.650
  647POPC   NC3 5655   1.430   0.480   6.670
  647POPC   PO4 5656   1.560   0.100   6.730
  647POPC   GL1 5657   1.530   0.040   6.360
  647POPC   GL2 5658   1.740   0.200   6.250
  647POPC   C1A 5659   1.270   0.070   5.960
  647POPC   D2A 5660   1.240   0.420   5.600
  647POPC   C3A 5661   0.950   0.250   5.350
  647POPC   C4A 5662   0.560   0.090   5.110
  647POPC   C1B 5663   1.760   0.210   5.760
  647POPC   C2B 5664   1.440  -0.020   5.470
  647POPC   C3B 5665   1.150  -0.130   5.120
  647POPC   C4B 5666   0.860  -0.180   4.720
  648POPC   NC3 5667   4.410  -1.550   7.650
  648POPC   PO4 5668   4.030  -1.680   7.540
  648POPC   GL1 5669   3.960  -1.390   7.260
  648POPC   GL2 5670   3.740  -1.530   7.130
  648POPC   C1A 5671   4.150  -1.240   6.840
  648POPC   D2A 5672   4.280  -1.240   6.410
  648POPC   C3A 5673   4.080  -1.220   5.990
  648POPC   C4A 5674   4.070  -1.350   5.560
  648POPC   C1B 5675   3.600  -1.400   6.720
  648POPC   C2B 5676   3.730  -1.180   6.350
  648POPC   C3B 5677   3.500  -1.070   5.930
  648POPC   C4B 5678   3.350  -0.870   5.570
  649POPC   NC3 5679  15.820   7.980   8.120
  649POPC   PO4 5680  15.580   8.080   7.830
  649POPC   GL1 5681  15.570   7.710   7.590
  649POPC   GL2 5682  15.540   7.870   7.370
  649POPC   C1A 5683  15.190   7.530   7.360
  649POPC   D2A 5684  15.070   7.100   7.310
  649POPC   C3A 5685  14.890   7.060   6.890
  649POPC   C4A 5686  14.560   7.260   6.630
  649POPC   C1B 5687  15.650   7.640   7.080
  649POPC   C2B 5688  15.660   7.480   6.610
  649POPC   C3B 5689  15.740   7.740   6.260
  649POPC   C4B 5690  15.940   7.970   5.900
  650POPC   NC3 5691   4.240  13.550   7.160
  650POPC   PO4 5692   3.930  13.730   7.100
  650POPC   GL1 5693   3.970  13.520   6.740
  650POPC   GL2 5694   3.840  13.230   6.850
  650POPC   C1A 5695   3.790  13.570   6.320
  650POPC   D2A 5696   3.650  13.330   5.890
  650POPC   C3A 5697   3.300  13.230   6.110
  650POPC   C4A 5698   2.940  12.970   6.090
  650POPC   C1B 5699   3.670  13.090   6.480
  650POPC   C2B 5700   3.720  12.870   6.070
  650POPC   C3B 5701   3.580  12.900   5.630
  650POPC   C4B 5702   3.410  13.120   5.230
  651POPC   NC3 5703  12.340   4.560   6.710
  651POPC   PO4 5704  12.040   4.330   6.770
  651POPC   GL1 5705  12.130   4.250   6.430
  651POPC   GL2 5706  12.040   4.460   6.220
  651POPC   C1A 5707  12.110   3.960   6.050
  651POPC   D2A 5708  12.310   3.980   5.640
  651POPC   C3A 5709  12.040   4.060   5.250
  651POPC   C4A 5710  11.850   4.000   4.900
  651POPC   C1B 5711  12.250   4.600   5.880
  651POPC   C2B 5712  12.380   4.410   5.470
  651POPC   C3B 5713  12.280   4.520   4.980
  651POPC   C4B 5714  12.280   4.410   4.540
  652POPC   NC3 5715  16.860   1.560   7.430
  652POPC   PO4 5716  16.920   1.700   7.090
  652POPC   GL1 5717  17.090   1.870   6.820
  652POPC   GL2 5718  17.030   2.140   6.730
  652POPC   C1A 5719  17.100   1.790   6.380
  652POPC   D2A 5720  16.760   1.850   6.050
  652POPC   C3A 5721  16.750   2.310   5.830
  652POPC   C4A 5722  16.790   2.500   5.410
  652POPC   C1B 5723  17.010   2.310   6.260
  652POPC   C2B 5724  17.230   2.340   5.820
  652POPC   C3B 5725  17.610   2.360   5.610
  652POPC   C4B 5726  17.870   2.260   5.310
  653POPC   NC3 5727  11.440   9.850   6.450
  653POPC   PO4 5728  11.520  10.070   6.810
  653POPC   GL1 5729  11.380  10.320   6.550
  653POPC   GL2 5730  11.070  10.210   6.540
  653POPC   C1A 5731  11.610  10.660   6.320
  653POPC   D2A 5732  11.820  10.910   5.950
  653POPC   C3A 5733  12.170  11.060   6.180
  653POPC   C4A 5734  12.570  11.260   6.280
  653POPC   C1B 5735  11.420  10.230   6.130
  653POPC   C2B 5736  11.620   9.860   5.900
  653POPC   C3B 5737  11.870   9.700   5.590
  653POPC   C4B 5738  12.060   9.600   5.200
  654POPC   NC3 5739  12.200  10.160   3.470
  654POPC   PO4 5740  12.150  10.530   3.580
  654POPC   GL1 5741  12.230  10.620   3.960
  654POPC   GL2 5742  12.050  10.670   4.130
  654POPC   C1A 5743  12.350  10.340   4.320
  654POPC   D2A 5744  12.430   9.880   4.380
  654POPC   C3A 5745  12.730   9.650   4.640
  654POPC   C4A 5746  12.990   9.360   4.980
  654POPC   C1B 5747  11.800  10.710   4.560
  654POPC   C2B 5748  11.880  11.070   4.870
  654POPC   C3B 5749  12.140  11.330   5.120
  654POPC   C4B 5750  12.500  11.530   5.370
  655POPC   NC3 5751  14.580  13.070   8.100
  655POPC   PO4 5752  14.760  13.410   8.220
  655POPC   GL1 5753  14.680  13.380   7.770
  655POPC   GL2 5754  14.470  13.570   7.690
  655POPC   C1A 5755  14.830  13.520   7.350
  655POPC   D2A 5756  14.840  13.870   7.090
  655POPC   C3A 5757  14.650  13.960   6.690
  655POPC   C4A 5758  14.540  14.100   6.240
  655POPC   C1B 5759  14.380  13.870   7.400
  655POPC   C2B 5760  14.440  14.260   7.120
  655POPC   C3B 5761  14.550  14.460   6.720
  655POPC   C4B 5762  14.730  14.610   6.340
  656POPC   NC3 5763   3.070   5.830   7.670
  656POPC   PO4 5764   2.880   5.510   7.600
  656POPC   GL1 5765   3.140   5.670   7.270
  656POPC   GL2 5766   3.110   5.410   7.110
  656POPC   C1A 5767   2.930   5.900   6.900
  656POPC   D2A 5768   2.870   5.880   6.440
  656POPC   C3A 5769   2.900   6.140   6.060
  656POPC   C4A 5770   3.170   6.160   5.680
  656POPC   C1B 5771   3.170   5.360   6.640
  656POPC   C2B 5772   3.080   5.460   6.230
  656POPC   C3B 5773   2.750   5.640   5.980
  656POPC   C4B 5774   2.560   5.740   5.590
  657POPC   NC3 5775   0.420   0.870   7.590
  657POPC   PO4 5776   0.280   1.160   7.370
  657POPC   GL1 5777   0.210   1.220   6.950
  657POPC   GL2 5778   0.200   1.360   6.650
  657POPC   C1A 5779   0.560   1.080   6.670
  657POPC   D2A 5780   0.880   0.940   6.390
  657POPC   C3A 5781   0.830   0.840   5.920
  657POPC   C4A 5782   0.850   0.800   5.460
  657POPC   C1B 5783   0.370   1.180   6.220
  657POPC   C2B 5784   0.160   0.860   5.950
  657POPC   C3B 5785   0.050   0.630   5.580
  657POPC   C4B 5786  -0.080   0.280   5.290
  658POPC   NC3 5787  12.840   0.510   6.860
  658POPC   PO4 5788  12.980   0.180   7.000
  658POPC   GL1 5789  13.090  -0.150   6.740
  658POPC   GL2 5790  13.170   0.040   6.500
  658POPC   C1A 5791  13.140  -0.560   6.480
  658POPC   D2A 5792  13.110  -0.740   6.030
  658POPC   C3A 5793  12.810  -0.930   5.700
  658POPC   C4A 5794  12.890  -1.100   5.330
  658POPC   C1B 5795  12.920  -0.090   6.130
  658POPC   C2B 5796  12.900  -0.310   5.740
  658POPC   C3B 5797  12.620  -0.580   5.390
  658POPC   C4B 5798  12.590  -0.870   5.010
  659POPC   NC3 5799   4.040   3.020   7.300
  659POPC   PO4 5800   3.810   3.260   7.480
  659POPC   GL1 5801   3.800   3.410   7.060
  659POPC   GL2 5802   4.080   3.500   7.020
  659POPC   C1A 5803   3.830   3.020   6.710
  659POPC   D2A 5804   3.740   2.830   6.320
  659POPC   C3A 5805   3.920   2.380   6.270
  659POPC   C4A 5806   3.920   1.920   6.250
  659POPC   C1B 5807   3.820   3.540   6.630
  659POPC   C2B 5808   3.590   3.860   6.380
  659POPC   C3B 5809   3.550   3.780   5.920
  659POPC   C4B 5810   3.670   4.000   5.530
  660POPC   NC3 5811   7.820   1.780   7.440
  660POPC   PO4 5812   7.790   2.150   7.420
  660POPC   GL1 5813   7.680   2.100   7.080
  660POPC   GL2 5814   7.770   2.360   6.870
  660POPC   C1A 5815   7.720   1.870   6.670
  660POPC   D2A 5816   7.800   1.680   6.220
  660POPC   C3A 5817   7.570   1.980   5.900
  660POPC   C4A 5818   7.200   1.830   5.620
  660POPC   C1B 5819   7.450   2.240   6.600
  660POPC   C2B 5820   7.230   2.010   6.290
  660POPC   C3B 5821   7.280   1.550   6.110
  660POPC   C4B 5822   7.460   1.170   5.990
  661POPC   NC3 5823   0.200   6.390   7.730
  661POPC   PO4 5824   0.510   6.210   7.550
  661POPC   GL1 5825   0.310   6.510   7.290
  661POPC   GL2 5826   0.510   6.590   7.050
  661POPC   C1A 5827  -0.070   6.770   7.200
  661POPC   D2A 5828  -0.520   6.960   7.280
  661POPC   C3A 5829  -0.910   6.830   7.150
  661POPC   C4A 5830  -1.300   7.110   7.090
  661POPC   C1B 5831   0.490   6.680   6.610
  661POPC   C2B 5832   0.830   6.710   6.290
  661POPC   C3B 5833   1.190   6.750   6.010
  661POPC   C4B 5834   1.470   6.670   5.690
  662POPC   NC3 5835   0.540   9.050   8.220
  662POPC   PO4 5836   0.250   9.000   7.970
  662POPC   GL1 5837   0.220   9.150   7.620
  662POPC   GL2 5838   0.440   9.340   7.510
  662POPC   C1A 5839   0.250   9.070   7.140
  662POPC   D2A 5840   0.140   9.230   6.700
  662POPC   C3A 5841   0.110   9.640   6.710
  662POPC   C4A 5842   0.260  10.050   6.690
  662POPC   C1B 5843   0.450   9.520   7.090
  662POPC   C2B 5844   0.630   9.720   6.670
  662POPC   C3B 5845   0.670   9.990   6.280
  662POPC   C4B 5846   0.540  10.040   5.820
  663POPC   NC3 5847   0.450   4.110   7.890
  663POPC   PO4 5848   0.630   4.240   7.550
  663POPC   GL1 5849   0.680   4.420   7.170
  663POPC   GL2 5850   0.470   4.510   7.050
  663POPC   C1A 5851   0.890   4.680   6.870
  663POPC   D2A 5852   1.290   4.540   6.640
  663POPC   C3A 5853   1.340   4.690   6.210
  663POPC   C4A 5854   1.300   5.170   6.110
  663POPC   C1B 5855   0.200   4.550   6.670
  663POPC   C2B 5856   0.280   4.560   6.210
  663POPC   C3B 5857   0.400   4.620   5.730
  663POPC   C4B 5858   0.550   5.020   5.460
  664POPC   NC3 5859  14.250   0.770   6.680
  664POPC   PO4 5860  14.340   0.610   7.030
  664POPC   GL1 5861  14.250   0.330   6.720
  664POPC   GL2 5862  14.320   0.000   6.770
  664POPC   C1A 5863  14.140   0.230   6.280
  664POPC   D2A 5864  14.060   0.290   5.820
  664POPC   C3A 5865  13.630   0.230   5.710
  664POPC   C4A 5866  13.160   0.130   5.730
  664POPC   C1B 5867  14.240  -0.230   6.390
  664POPC   C2B 5868  14.040  -0.170   5.980
  664POPC   C3B 5869  13.940  -0.160   5.580
  664POPC   C4B 5870  13.990  -0.400   5.210
  665POPC   NC3 5871  10.430   0.910   7.200
  665POPC   PO4 5872  10.590   1.150   6.920
  665POPC   GL1 5873  10.710   1.030   6.580
  665POPC   GL2 5874  10.930   1.030   6.410
  665POPC   C1A 5875  10.530   0.710   6.300
  665POPC   D2A 5876  10.530   0.350   6.030
  665POPC   C3A 5877  10.200   0.110   5.820
  665POPC   C4A 5878  10.030  -0.090   5.490
  665POPC   C1B 5879  10.720   1.090   5.970
  665POPC   C2B 5880  10.590   1.180   5.540
  665POPC   C3B 5881  10.250   1.400   5.290
  665POPC   C4B 5882  10.150   1.430   4.850
  666POPC   NC3 5883  15.480   4.700   7.370
  666POPC   PO4 5884  15.390   4.300   7.490
  666POPC   GL1 5885  15.220   4.390   7.090
  666POPC   GL2 5886  15.110   4.120   7.070
  666POPC   C1A 5887  15.430   4.660   6.750
  666POPC   D2A 5888  15.430   4.800   6.290
  666POPC   C3A 5889  15.730   5.030   6.050
  666POPC   C4A 5890  16.080   4.910   5.800
  666POPC   C1B 5891  15.300   4.050   6.660
  666POPC   C2B 5892  15.360   4.170   6.200
  666POPC   C3B 5893  15.230   4.240   5.770
  666POPC   C4B 5894  14.820   4.390   5.630
  667POPC   NC3 5895  14.940   6.150   7.880
  667POPC   PO4 5896  15.110   6.310   7.600
  667POPC   GL1 5897  15.020   6.340   7.170
  667POPC   GL2 5898  15.220   6.600   7.180
  667POPC   C1A 5899  15.280   6.160   6.780
  667POPC   D2A 5900  15.470   6.270   6.370
  667POPC   C3A 5901  15.740   6.010   6.090
  667POPC   C4A 5902  16.100   5.790   6.270
  667POPC   C1B 5903  15.390   6.700   6.790
  667POPC   C2B 5904  15.320   6.910   6.360
  667POPC   C3B 5905  15.090   6.750   5.990
  667POPC   C4B 5906  15.130   6.820   5.540
  668POPC   NC3 5907  11.320  13.720   7.660
  668POPC   PO4 5908  11.450  13.650   7.340
  668POPC   GL1 5909  11.610  13.450   6.960
  668POPC   GL2 5910  11.730  13.590   6.810
  668POPC   C1A 5911  12.030  13.220   6.920
  668POPC   D2A 5912  12.350  13.410   6.660
  668POPC   C3A 5913  12.580  13.600   6.210
  668POPC   C4A 5914  12.870  13.540   5.840
  668POPC   C1B 5915  11.720  13.370   6.420
  668POPC   C2B 5916  11.600  13.360   6.000
  668POPC   C3B 5917  11.860  13.280   5.660
  668POPC   C4B 5918  11.990  13.580   5.370
  669POPC   NC3 5919  11.320   8.400   7.040
  669POPC   PO4 5920  11.620   8.270   6.840
  669POPC   GL1 5921  11.960   8.080   6.780
  669POPC   GL2 5922  11.910   7.820   6.820
  669POPC   C1A 5923  12.420   8.020   6.660
  669POPC   D2A 5924  12.800   8.180   6.430
  669POPC   C3A 5925  12.910   8.050   6.000
  669POPC   C4A 5926  13.110   8.040   5.610
  669POPC   C1B 5927  11.830   7.810   6.410
  669POPC   C2B 5928  11.830   8.040   5.990
  669POPC   C3B 5929  12.190   8.070   5.730
  669POPC   C4B 5930  12.590   8.300   5.700
  670POPC   NC3 5931   1.630   3.470   7.630
  670POPC   PO4 5932   1.910   3.690   7.500
  670POPC   GL1 5933   1.730   3.710   7.090
  670POPC   GL2 5934   1.940   3.730   6.840
  670POPC   C1A 5935   1.440   3.520   6.780
  670POPC   D2A 5936   1.240   3.620   6.340
  670POPC   C3A 5937   1.410   3.700   5.940
  670POPC   C4A 5938   1.890   3.620   5.840
  670POPC   C1B 5939   2.060   3.310   6.700
  670POPC   C2B 5940   2.300   3.320   6.310
  670POPC   C3B 5941   2.300   3.320   5.830
  670POPC   C4B 5942   2.350   3.250   5.370
  671POPC   NC3 5943   1.720   1.820   6.930
  671POPC   PO4 5944   2.070   1.690   6.920
  671POPC   GL1 5945   2.400   1.840   6.810
  671POPC   GL2 5946   2.370   2.200   6.850
  671POPC   C1A 5947   2.570   1.570   6.450
  671POPC   D2A 5948   2.550   1.490   5.980
  671POPC   C3A 5949   2.660   1.190   5.600
  671POPC   C4A 5950   2.510   0.800   5.300
  671POPC   C1B 5951   2.610   2.130   6.480
  671POPC   C2B 5952   2.820   2.380   6.140
  671POPC   C3B 5953   3.080   2.230   5.830
  671POPC   C4B 5954   3.030   1.970   5.440
  672POPC   NC3 5955   9.950   1.720   6.610
  672POPC   PO4 5956   9.630   1.850   6.720
  672POPC   GL1 5957   9.360   2.060   6.530
  672POPC   GL2 5958   9.370   1.810   6.280
  672POPC   C1A 5959   9.450   2.270   6.160
  672POPC   D2A 5960   9.650   2.150   5.760
  672POPC   C3A 5961   9.590   2.170   5.320
  672POPC   C4A 5962   9.270   2.430   5.220
  672POPC   C1B 5963   9.190   1.950   5.850
  672POPC   C2B 5964   9.040   2.050   5.450
  672POPC   C3B 5965   8.880   2.170   5.040
  672POPC   C4B 5966   8.500   2.110   5.110
  673POPC   NC3 5967   3.940  10.540   8.120
  673POPC   PO4 5968   3.700  10.820   7.930
  673POPC   GL1 5969   3.680  10.810   7.600
  673POPC   GL2 5970   3.560  10.500   7.570
  673POPC   C1A 5971   3.380  10.930   7.280
  673POPC   D2A 5972   3.000  10.880   6.940
  673POPC   C3A 5973   2.980  11.150   6.550
  673POPC   C4A 5974   2.910  11.240   6.100
  673POPC   C1B 5975   3.440  10.400   7.130
  673POPC   C2B 5976   3.430  10.580   6.690
  673POPC   C3B 5977   2.940  10.560   6.570
  673POPC   C4B 5978   2.470  10.620   6.690
  674POPC   NC3 5979   3.520  -0.760   7.650
  674POPC   PO4 5980   3.230  -0.510   7.580
  674POPC   GL1 5981   3.360  -0.580   7.220
  674POPC   GL2 5982   3.150  -0.590   6.990
  674POPC   C1A 5983   3.740  -0.520   6.940
  674POPC   D2A 5984   3.960  -0.840   6.670
  674POPC   C3A 5985   4.070  -0.800   6.230
  674POPC   C4A 5986   3.760  -0.600   5.980
  674POPC   C1B 5987   3.110  -0.170   6.800
  674POPC   C2B 5988   3.460   0.120   6.680
  674POPC   C3B 5989   3.680   0.330   6.300
  674POPC   C4B 5990   3.670   0.620   5.930
  675POPC   NC3 5991  15.560   6.250   7.370
  675POPC   PO4 5992  15.870   6.090   7.390
  675POPC   GL1 5993  15.980   6.070   7.080
  675POPC   GL2 5994  15.770   6.150   6.860
  675POPC   C1A 5995  16.320   6.250   6.810
  675POPC   D2A 5996  16.300   6.410   6.360
  675POPC   C3A 5997  16.320   6.870   6.220
  675POPC   C4A 5998  16.570   7.240   6.280
  675POPC   C1B 5999  15.680   5.880   6.550
  675POPC   C2B 6000  15.310   5.780   6.260
  675POPC   C3B 6001  15.040   5.870   5.900
  675POPC   C4B 6002  14.810   5.910   5.560
  676POPC   NC3 6003  11.050  15.340   7.560
  676POPC   PO4 6004  11.430  15.120   7.530
  676POPC   GL1 6005  11.300  15.190   7.120
  676POPC   GL2 6006  11.100  15.030   7.170
  676POPC   C1A 6007  11.540  15.220   6.670
  676POPC   D2A 6008  11.460  15.540   6.380
  676POPC   C3A 6009  11.720  15.680   6.030
  676POPC   C4A 6010  11.640  15.920   5.690
  676POPC   C1B 6011  11.420  14.810   6.900
  676POPC   C2B 6012  11.850  14.700   6.750
  676POPC   C3B 6013  11.980  14.510   6.320
  676POPC   C4B 6014  12.080  14.750   5.940
  677POPC   NC3 6015   5.470  -1.220   7.890
  677POPC   PO4 6016   5.860  -1.190   7.820
  677POPC   GL1 6017   5.830  -1.360   7.440
  677POPC   GL2 6018   5.630  -1.170   7.300
  677POPC   C1A 6019   6.150  -1.390   7.090
  677POPC   D2A 6020   6.540  -1.320   6.820
  677POPC   C3A 6021   6.390  -1.640   6.500
  677POPC   C4A 6022   6.280  -1.540   6.070
  677POPC   C1B 6023   5.610  -1.160   6.850
  677POPC   C2B 6024   5.680  -1.000   6.440
  677POPC   C3B 6025   5.890  -1.010   6.010
  677POPC   C4B 6026   6.160  -0.900   5.570
  678POPC   NC3 6027  17.370   9.860   7.870
  678POPC   PO4 6028  17.140   9.520   7.870
  678POPC   GL1 6029  17.160   9.700   7.440
  678POPC   GL2 6030  17.440   9.580   7.450
  678POPC   C1A 6031  16.920   9.570   7.070
  678POPC   D2A 6032  16.560   9.530   6.760
  678POPC   C3A 6033  16.620   9.700   6.320
  678POPC   C4A 6034  16.660   9.540   5.860
  678POPC   C1B 6035  17.370   9.310   7.090
  678POPC   C2B 6036  17.630   8.940   6.880
  678POPC   C3B 6037  17.590   8.580   6.600
  678POPC   C4B 6038  17.690   8.240   6.300
  679POPC   NC3 6039   8.840  14.450   7.360
  679POPC   PO4 6040   9.260  14.490   7.460
  679POPC   GL1 6041   9.210  14.620   7.120
  679POPC   GL2 6042   9.400  14.810   7.120
  679POPC   C1A 6043   9.350  14.540   6.640
  679POPC   D2A 6044   9.650  14.720   6.300
  679POPC   C3A 6045   9.410  14.960   6.010
  679POPC   C4A 6046   9.400  14.980   5.590
  679POPC   C1B 6047   9.340  15.010   6.730
  679POPC   C2B 6048   9.420  15.320   6.410
  679POPC   C3B 6049   9.340  15.750   6.300
  679POPC   C4B 6050   9.160  16.190   6.200
  680POPC   NC3 6051  14.080  10.950   7.580
  680POPC   PO4 6052  14.080  10.600   7.750
  680POPC   GL1 6053  14.060  10.450   7.360
  680POPC   GL2 6054  14.210  10.650   7.160
  680POPC   C1A 6055  13.620  10.230   7.210
  680POPC   D2A 6056  13.250   9.950   7.000
  680POPC   C3A 6057  13.270   9.950   6.600
  680POPC   C4A 6058  13.430   9.800   6.200
  680POPC   C1B 6059  14.380  10.790   6.740
  680POPC   C2B 6060  14.330  10.890   6.310
  680POPC   C3B 6061  14.630  11.180   6.020
  680POPC   C4B 6062  15.030  11.470   5.950
  681POPC   NC3 6063   7.430   3.080   7.310
  681POPC   PO4 6064   7.060   3.070   7.420
  681POPC   GL1 6065   6.870   2.910   7.090
  681POPC   GL2 6066   7.100   2.740   6.980
  681POPC   C1A 6067   6.780   2.970   6.650
  681POPC   D2A 6068   6.700   3.200   6.220
  681POPC   C3A 6069   6.730   3.190   5.780
  681POPC   C4A 6070   6.870   3.260   5.350
  681POPC   C1B 6071   7.000   2.450   6.580
  681POPC   C2B 6072   6.780   2.200   6.300
  681POPC   C3B 6073   6.480   2.330   5.940
  681POPC   C4B 6074   6.090   2.190   5.720
  682POPC   NC3 6075  12.240   5.760   6.780
  682POPC   PO4 6076  12.430   5.560   7.080
  682POPC   GL1 6077  12.590   5.480   6.690
  682POPC   GL2 6078  12.810   5.340   6.490
  682POPC   C1A 6079  12.720   5.830   6.390
  682POPC   D2A 6080  12.760   6.120   6.140
  682POPC   C3A 6081  13.080   6.220   5.790
  682POPC   C4A 6082  13.300   6.270   5.390
  682POPC   C1B 6083  12.690   5.480   6.020
  682POPC   C2B 6084  12.880   5.270   5.640
  682POPC   C3B 6085  13.080   5.230   5.200
  682POPC   C4B 6086  12.900   5.620   4.990
  683POPC   NC3 6087  12.190  15.560   7.760
  683POPC   PO4 6088  12.120  15.190   7.690
  683POPC   GL1 6089  12.250  15.220   7.300
  683POPC   GL2 6090  12.500  15.370   7.410
  683POPC   C1A 6091  12.260  14.920   6.940
  683POPC   D2A 6092  12.310  14.950   6.470
  683POPC   C3A 6093  12.590  14.660   6.190
  683POPC   C4A 6094  12.810  14.570   5.820
  683POPC   C1B 6095  12.550  15.310   6.980
  683POPC   C2B 6096  12.510  15.470   6.550
  683POPC   C3B 6097  12.550  15.190   6.140
  683POPC   C4B 6098  12.620  15.000   5.720
  684POPC   NC3 6099   8.520   4.810   7.270
  684POPC   PO4 6100   8.240   4.770   7.020
  684POPC   GL1 6101   7.980   4.990   6.740
  684POPC   GL2 6102   7.760   4.790   6.850
  684POPC   C1A 6103   7.720   5.100   6.430
  684POPC   D2A 6104   7.530   4.910   6.080
  684POPC   C3A 6105   7.210   4.980   5.770
  684POPC   C4A 6106   7.030   4.940   5.350
  684POPC   C1B 6107   7.490   4.620   6.500
  684POPC   C2B 6108   7.740   4.360   6.300
  684POPC   C3B 6109   7.850   4.120   5.950
  684POPC   C4B 6110   7.810   4.210   5.490
  685POPC   NC3 6111   5.670  12.590   7.200
  685POPC   PO4 6112   5.320  12.820   7.180
  685POPC   GL1 6113   4.960  12.910   6.960
  685POPC   GL2 6114   5.110  13.160   6.850
  685POPC   C1A 6115   4.670  12.900   6.580
  685POPC   D2A 6116   4.560  13.060   6.140
  685POPC   C3A 6117   4.780  13.450   5.940
  685POPC   C4A 6118   4.860  13.840   6.160
  685POPC   C1B 6119   5.440  13.270   6.570
  685POPC   C2B 6120   5.760  13.530   6.310
  685POPC   C3B 6121   5.830  13.790   5.940
  685POPC   C4B 6122   6.140  13.700   5.580
  686POPC   NC3 6123   1.550   7.850   7.790
  686POPC   PO4 6124   1.510   8.200   7.970
  686POPC   GL1 6125   1.390   8.280   7.540
  686POPC   GL2 6126   1.160   8.070   7.540
  686POPC   C1A 6127   1.420   8.310   7.060
  686POPC   D2A 6128   1.690   8.240   6.680
  686POPC   C3A 6129   1.800   8.390   6.250
  686POPC   C4A 6130   2.120   8.360   5.940
  686POPC   C1B 6131   1.000   8.500   7.400
  686POPC   C2B 6132   0.890   8.620   6.940
  686POPC   C3B 6133   0.860   8.760   6.500
  686POPC   C4B 6134   0.770   8.560   6.070
  687POPC   NC3 6135   4.160  14.640   7.270
  687POPC   PO4 6136   4.350  14.290   7.310
  687POPC   GL1 6137   4.380  14.320   6.920
  687POPC   GL2 6138   4.270  13.990   6.880
  687POPC   C1A 6139   4.060  14.390   6.570
  687POPC   D2A 6140   4.000  14.550   6.110
  687POPC   C3A 6141   4.080  14.260   5.720
  687POPC   C4A 6142   4.150  14.270   5.300
  687POPC   C1B 6143   4.210  13.810   6.540
  687POPC   C2B 6144   4.370  13.610   6.160
  687POPC   C3B 6145   4.350  13.470   5.720
  687POPC   C4B 6146   4.370  13.290   5.320
  688POPC   NC3 6147  15.930   1.340   7.230
  688POPC   PO4 6148  15.730   1.010   7.230
  688POPC   GL1 6149  15.620   1.010   6.960
  688POPC   GL2 6150  15.570   0.750   6.850
  688POPC   C1A 6151  15.730   1.280   6.620
  688POPC   D2A 6152  15.660   1.410   6.210
  688POPC   C3A 6153  15.480   1.380   5.820
  688POPC   C4A 6154  15.240   1.730   5.660
  688POPC   C1B 6155  15.790   0.720   6.450
  688POPC   C2B 6156  15.940   1.050   6.110
  688POPC   C3B 6157  16.000   1.230   5.650
  688POPC   C4B 6158  15.870   1.650   5.500
  689POPC   NC3 6159  14.290  15.240   7.700
  689POPC   PO4 6160  14.590  15.440   7.570
  689POPC   GL1 6161  14.420  15.450   7.260
  689POPC   GL2 6162  14.290  15.200   7.190
  689POPC   C1A 6163  14.470  15.350   6.780
  689POPC   D2A 6164  14.590  15.140   6.400
  689POPC   C3A 6165  14.260  14.860   6.300
  689POPC   C4A 6166  14.190  14.600   5.990
  689POPC   C1B 6167  14.100  15.020   6.830
  689POPC   C2B 6168  13.780  15.030   6.450
  689POPC   C3B 6169  13.360  15.070   6.300
  689POPC   C4B 6170  13.020  14.950   6.040
  690POPC   NC3 6171  14.540   9.260   7.480
  690POPC   PO4 6172  14.730   9.580   7.680
  690POPC   GL1 6173  14.950   9.530   7.280
  690POPC   GL2 6174  14.760   9.520   7.040
  690POPC   C1A 6175  15.100   9.310   6.850
  690POPC   D2A 6176  15.310   9.070   6.490
  690POPC   C3A 6177  15.710   9.270   6.260
  690POPC   C4A 6178  15.700   9.620   5.980
  690POPC   C1B 6179  14.700   9.530   6.520
  690POPC   C2B 6180  14.790   9.520   6.070
  690POPC   C3B 6181  14.740   9.300   5.620
  690POPC   C4B 6182  14.690   8.910   5.380
  691POPC   NC3 6183  10.990  16.130   7.340
  691POPC   PO4 6184  11.190  15.910   7.590
  691POPC   GL1 6185  11.390  15.660   7.360
  691POPC   GL2 6186  11.110  15.620   7.150
  691POPC   C1A 6187  11.640  15.660   6.960
  691POPC   D2A 6188  11.880  15.830   6.610
  691POPC   C3A 6189  12.190  15.750   6.300
  691POPC   C4A 6190  12.220  15.910   5.860
  691POPC   C1B 6191  11.080  15.840   6.760
  691POPC   C2B 6192  10.880  16.130   6.460
  691POPC   C3B 6193  10.690  15.950   6.130
  691POPC   C4B 6194  10.840  15.650   5.800
  692POPC   NC3 6195  10.140   0.000   7.570
  692POPC   PO4 6196  10.160  -0.320   7.330
  692POPC   GL1 6197  10.180  -0.100   6.970
  692POPC   GL2 6198   9.990   0.030   6.740
  692POPC   C1A 6199  10.450   0.120   6.660
  692POPC   D2A 6200  10.800   0.390   6.460
  692POPC   C3A 6201  10.970   0.240   6.060
  692POPC   C4A 6202  11.350   0.260   5.790
  692POPC   C1B 6203  10.110   0.040   6.300
  692POPC   C2B 6204   9.740   0.030   5.910
  692POPC   C3B 6205   9.480   0.070   5.540
  692POPC   C4B 6206   9.150  -0.180   5.390
  693POPC   NC3 6207  14.590  -2.150   7.390
  693POPC   PO4 6208  14.850  -1.830   7.290
  693POPC   GL1 6209  14.820  -1.900   6.860
  693POPC   GL2 6210  15.080  -1.870   6.760
  693POPC   C1A 6211  14.610  -2.280   6.680
  693POPC   D2A 6212  14.360  -2.680   6.660
  693POPC   C3A 6213  14.460  -2.870   6.270
  693POPC   C4A 6214  14.620  -2.650   5.910
  693POPC   C1B 6215  14.790  -1.710   6.400
  693POPC   C2B 6216  14.560  -1.800   6.040
  693POPC   C3B 6217  14.560  -2.200   5.760
  693POPC   C4B 6218  14.710  -2.300   5.280
  694POPC   NC3 6219   9.920  15.490   7.620
  694POPC   PO4 6220  10.220  15.590   7.350
  694POPC   GL1 6221  10.010  15.420   6.990
  694POPC   GL2 6222  10.200  15.490   6.750
  694POPC   C1A 6223   9.570  15.390   7.060
  694POPC   D2A 6224   9.120  15.530   6.880
  694POPC   C3A 6225   8.820  15.630   6.520
  694POPC   C4A 6226   8.480  15.720   6.260
  694POPC   C1B 6227   9.890  15.500   6.380
  694POPC   C2B 6228   9.820  15.400   5.970
  694POPC   C3B 6229   9.380  15.450   5.850
  694POPC   C4B 6230   8.910  15.300   5.690
  695POPC   NC3 6231   8.380   0.920   7.770
  695POPC   PO4 6232   8.690   1.120   7.590
  695POPC   GL1 6233   8.640   1.200   7.190
  695POPC   GL2 6234   8.570   1.460   7.200
  695POPC   C1A 6235   8.830   1.110   6.790
  695POPC   D2A 6236   8.750   0.990   6.390
  695POPC   C3A 6237   9.090   0.960   6.080
  695POPC   C4A 6238   9.160   0.860   5.570
  695POPC   C1B 6239   8.330   1.160   6.880
  695POPC   C2B 6240   8.320   0.860   6.500
  695POPC   C3B 6241   8.090   0.480   6.350
  695POPC   C4B 6242   7.960   0.310   5.950
  696POPC   NC3 6243   2.780  15.600   7.270
  696POPC   PO4 6244   2.390  15.450   7.300
  696POPC   GL1 6245   2.490  15.460   6.920
  696POPC   GL2 6246   2.730  15.320   6.820
  696POPC   C1A 6247   2.280  15.420   6.530
  696POPC   D2A 6248   2.110  15.670   6.170
  696POPC   C3A 6249   1.970  15.720   5.750
  696POPC   C4A 6250   1.600  15.950   5.550
  696POPC   C1B 6251   2.940  15.270   6.440
  696POPC   C2B 6252   3.010  15.320   5.990
  696POPC   C3B 6253   3.030  15.240   5.570
  696POPC   C4B 6254   3.080  15.330   5.160
  697POPC   NC3 6255   6.850   3.480   7.190
  697POPC   PO4 6256   6.740   3.870   7.130
  697POPC   GL1 6257   6.640   3.620   6.720
  697POPC   GL2 6258   6.850   3.510   6.630
  697POPC   C1A 6259   6.380   3.630   6.340
  697POPC   D2A 6260   6.450   3.590   5.910
  697POPC   C3A 6261   6.470   3.630   5.460
  697POPC   C4A 6262   6.820   3.800   5.200
  697POPC   C1B 6263   6.980   3.650   6.220
  697POPC   C2B 6264   6.950   3.630   5.760
  697POPC   C3B 6265   7.190   3.570   5.370
  697POPC   C4B 6266   7.440   3.560   4.940
  698POPC   NC3 6267  14.170   5.540   7.790
  698POPC   PO4 6268  14.430   5.290   7.770
  698POPC   GL1 6269  14.320   5.380   7.320
  698POPC   GL2 6270  14.250   5.610   7.190
  698POPC   C1A 6271  14.310   5.070   6.940
  698POPC   D2A 6272  14.220   4.660   6.750
  698POPC   C3A 6273  14.380   4.630   6.330
  698POPC   C4A 6274  14.470   4.560   5.900
  698POPC   C1B 6275  14.250   5.750   6.730
  698POPC   C2B 6276  14.360   5.990   6.390
  698POPC   C3B 6277  14.570   6.010   6.000
  698POPC   C4B 6278  14.790   6.340   5.790
  699POPC   NC3 6279   1.710   9.150   7.500
  699POPC   PO4 6280   2.060   9.220   7.630
  699POPC   GL1 6281   2.060   9.370   7.220
  699POPC   GL2 6282   2.020   9.100   7.040
  699POPC   C1A 6283   1.840   9.700   6.950
  699POPC   D2A 6284   1.670   9.800   6.500
  699POPC   C3A 6285   1.810   9.750   6.090
  699POPC   C4A 6286   2.140   9.590   5.820
  699POPC   C1B 6287   2.220   9.410   6.800
  699POPC   C2B 6288   2.220   9.690   6.430
  699POPC   C3B 6289   2.410   9.910   6.140
  699POPC   C4B 6290   2.690  10.070   5.750
  700POPC   NC3 6291   4.340  -1.670   7.070
  700POPC   PO4 6292   4.670  -1.770   7.110
  700POPC   GL1 6293   4.830  -1.920   6.840
  700POPC   GL2 6294   4.820  -2.150   6.770
  700POPC   C1A 6295   4.960  -1.900   6.390
  700POPC   D2A 6296   5.170  -2.200   6.130
  700POPC   C3A 6297   5.530  -1.990   5.840
  700POPC   C4A 6298   5.490  -1.710   5.480
  700POPC   C1B 6299   4.680  -2.310   6.330
  700POPC   C2B 6300   4.470  -2.430   5.960
  700POPC   C3B 6301   4.240  -2.540   5.600
  700POPC   C4B 6302   4.290  -2.650   5.140
  701POPC   NC3 6303  15.020  11.470   7.890
  701POPC   PO4 6304  15.010  11.760   7.650
  701POPC   GL1 6305  14.960  11.680   7.310
  701POPC   GL2 6306  14.910  11.390   7.250
  701POPC   C1A 6307  15.280  11.640   6.980
  701POPC   D2A 6308  15.580  11.980   6.910
  701POPC   C3A 6309  15.750  12.030   6.520
  701POPC   C4A 6310  16.060  11.730   6.340
  701POPC   C1B 6311  14.940  11.240   6.790
  701POPC   C2B 6312  14.790  11.510   6.420
  701POPC   C3B 6313  14.730  11.810   6.160
  701POPC   C4B 6314  14.810  11.950   5.710
  702POPC   NC3 6315   5.500   1.740   7.340
  702POPC   PO4 6316   5.450   2.120   7.540
  702POPC   GL1 6317   5.260   2.310   7.240
  702POPC   GL2 6318   5.020   2.520   7.290
  702POPC   C1A 6319   5.410   2.610   6.910
  702POPC   D2A 6320   5.190   2.670   6.540
  702POPC   C3A 6321   5.350   2.630   6.130
  702POPC   C4A 6322   5.570   2.860   5.810
  702POPC   C1B 6323   4.860   2.570   6.890
  702POPC   C2B 6324   4.670   2.580   6.490
  702POPC   C3B 6325   4.870   2.580   6.040
  702POPC   C4B 6326   5.080   2.610   5.690
  703POPC   NC3 6327  13.400  12.030   7.250
  703POPC   PO4 6328  13.610  12.130   7.570
  703POPC   GL1 6329  14.000  12.070   7.380
  703POPC   GL2 6330  13.880  11.850   7.240
  703POPC   C1A 6331  14.200  12.170   6.990
  703POPC   D2A 6332  14.290  12.310   6.500
  703POPC   C3A 6333  14.250  12.020   6.110
  703POPC   C4A 6334  14.310  12.100   5.640
  703POPC   C1B 6335  13.690  12.010   6.820
  703POPC   C2B 6336  13.810  12.240   6.400
  703POPC   C3B 6337  13.670  12.120   5.970
  703POPC   C4B 6338  13.300  12.280   5.760
  704POPC   NC3 6339   5.330  11.080   7.700
  704POPC   PO4 6340   5.070  11.250   7.490
  704POPC   GL1 6341   5.030  11.120   7.140
  704POPC   GL2 6342   5.250  10.940   7.110
  704POPC   C1A 6343   4.970  11.260   6.720
  704POPC   D2A 6344   4.870  11.300   6.260
  704POPC   C3A 6345   5.040  11.460   5.840
  704POPC   C4A 6346   5.090  11.280   5.470
  704POPC   C1B 6347   5.370  10.660   6.740
  704POPC   C2B 6348   5.440  10.220   6.550
  704POPC   C3B 6349   5.290   9.870   6.360
  704POPC   C4B 6350   5.190   9.390   6.200
  705POPC   NC3 6351  10.790  13.190   6.920
  705POPC   PO4 6352  10.510  13.220   7.230
  705POPC   GL1 6353  10.380  13.370   6.900
  705POPC   GL2 6354  10.510  13.640   6.900
  705POPC   C1A 6355  10.450  13.180   6.480
  705POPC   D2A 6356  10.480  12.900   6.100
  705POPC   C3A 6357  10.930  12.720   6.060
  705POPC   C4A 6358  11.150  12.390   6.140
  705POPC   C1B 6359  10.840  13.540   6.620
  705POPC   C2B 6360  10.920  13.200   6.300
  705POPC   C3B 6361  10.780  13.200   5.850
  705POPC   C4B 6362  10.390  13.060   5.550
  706POPC   NC3 6363   3.100   7.750   7.280
  706POPC   PO4 6364   2.780   7.580   7.360
  706POPC   GL1 6365   2.680   7.760   7.060
  706POPC   GL2 6366   2.620   8.000   7.070
  706POPC   C1A 6367   2.490   7.500   6.710
  706POPC   D2A 6368   2.290   7.100   6.640
  706POPC   C3A 6369   1.860   6.900   6.450
  706POPC   C4A 6370   1.620   6.850   6.130
  706POPC   C1B 6371   2.690   7.980   6.640
  706POPC   C2B 6372   2.850   7.680   6.350
  706POPC   C3B 6373   3.090   7.500   6.030
  706POPC   C4B 6374   3.170   7.720   5.600
  707POPC   NC3 6375   0.340   5.430   7.640
  707POPC   PO4 6376   0.680   5.260   7.470
  707POPC   GL1 6377   0.840   5.410   7.150
  707POPC   GL2 6378   0.680   5.340   6.930
  707POPC   C1A 6379   1.250   5.460   6.910
  707POPC   D2A 6380   1.700   5.560   6.830
  707POPC   C3A 6381   1.980   5.860   6.670
  707POPC   C4A 6382   1.820   5.900   6.270
  707POPC   C1B 6383   0.830   5.700   6.700
  707POPC   C2B 6384   0.590   6.080   6.510
  707POPC   C3B 6385   0.320   6.380   6.290
  707POPC   C4B 6386  -0.120   6.440   6.090
  708POPC   NC3 6387  11.910  -2.170   7.230
  708POPC   PO4 6388  11.940  -1.880   7.500
  708POPC   GL1 6389  11.870  -1.690   7.070
  708POPC   GL2 6390  12.000  -1.490   6.920
  708POPC   C1A 6391  11.550  -1.650   6.730
  708POPC   D2A 6392  11.230  -1.620   6.430
  708POPC   C3A 6393  11.170  -1.830   6.040
  708POPC   C4A 6394  10.970  -1.960   5.670
  708POPC   C1B 6395  12.210  -1.580   6.500
  708POPC   C2B 6396  12.280  -1.620   6.050
  708POPC   C3B 6397  12.360  -1.920   5.720
  708POPC   C4B 6398  12.320  -2.220   5.370
  709POPC   NC3 6399   1.420  10.300   7.470
  709POPC   PO4 6400   1.020  10.310   7.530
  709POPC   GL1 6401   1.070  10.280   7.130
  709POPC   GL2 6402   0.830  10.130   7.040
  709POPC   C1A 6403   1.120  10.450   6.710
  709POPC   D2A 6404   1.160  10.680   6.350
  709POPC   C3A 6405   1.530  10.590   6.090
  709POPC   C4A 6406   1.570  10.250   5.810
  709POPC   C1B 6407   1.130   9.930   6.670
  709POPC   C2B 6408   1.100   9.750   6.230
  709POPC   C3B 6409   1.300   9.770   5.800
  709POPC   C4B 6410   1.630   9.530   5.590
  710POPC   NC3 6411   5.030  13.360   7.250
  710POPC   PO4 6412   4.740  13.540   7.140
  710POPC   GL1 6413   4.860  13.560   6.720
  710POPC   GL2 6414   4.680  13.750   6.590
  710POPC   C1A 6415   5.000  13.310   6.350
  710POPC   D2A 6416   5.350  13.230   6.090
  710POPC   C3A 6417   5.360  13.400   5.670
  710POPC   C4A 6418   5.620  13.730   5.470
  710POPC   C1B 6419   4.990  14.090   6.570
  710POPC   C2B 6420   5.290  14.300   6.280
  710POPC   C3B 6421   5.370  14.610   5.910
  710POPC   C4B 6422   5.360  14.830   5.500
  711POPC   NC3 6423  16.860  11.530   8.060
  711POPC   PO4 6424  16.640  11.830   8.180
  711POPC   GL1 6425  16.410  11.850   7.850
  711POPC   GL2 6426  16.620  11.780   7.650
  711POPC   C1A 6427  16.210  11.600   7.530
  711POPC   D2A 6428  15.880  11.280   7.450
  711POPC   C3A 6429  15.940  11.080   7.050
  711POPC   C4A 6430  16.290  10.930   6.730
  711POPC   C1B 6431  16.690  11.830   7.200
  711POPC   C2B 6432  16.900  11.600   6.930
  711POPC   C3B 6433  17.060  11.720   6.510
  711POPC   C4B 6434  17.430  11.470   6.420
  712POPC   NC3 6435  13.280  16.200   7.870
  712POPC   PO4 6436  13.630  16.010   7.780
  712POPC   GL1 6437  13.650  15.970   7.400
  712POPC   GL2 6438  13.390  16.150   7.310
  712POPC   C1A 6439  13.540  15.580   7.140
  712POPC   D2A 6440  13.570  15.230   6.840
  712POPC   C3A 6441  13.180  15.000   6.760
  712POPC   C4A 6442  12.780  15.000   6.570
  712POPC   C1B 6443  13.140  16.060   6.900
  712POPC   C2B 6444  12.920  15.930   6.500
  712POPC   C3B 6445  12.730  15.900   6.020
  712POPC   C4B 6446  12.920  15.960   5.650
  713POPC   NC3 6447   3.230   0.930   7.360
  713POPC   PO4 6448   2.900   0.830   7.100
  713POPC   GL1 6449   2.930   0.930   6.650
  713POPC   GL2 6450   2.810   1.170   6.610
  713POPC   C1A 6451   3.300   0.850   6.390
  713POPC   D2A 6452   3.410   1.020   6.010
  713POPC   C3A 6453   3.160   1.060   5.630
  713POPC   C4A 6454   2.950   0.980   5.230
  713POPC   C1B 6455   2.990   1.290   6.210
  713POPC   C2B 6456   3.070   1.550   5.820
  713POPC   C3B 6457   3.030   1.470   5.340
  713POPC   C4B 6458   2.910   1.720   5.020
  714POPC   NC3 6459  11.780  12.790   7.120
  714POPC   PO4 6460  11.990  12.570   7.320
  714POPC   GL1 6461  12.180  12.560   6.980
  714POPC   GL2 6462  12.370  12.800   7.080
  714POPC   C1A 6463  12.430  12.600   6.580
  714POPC   D2A 6464  12.490  12.600   6.120
  714POPC   C3A 6465  12.670  12.970   5.900
  714POPC   C4A 6466  12.940  13.130   5.510
  714POPC   C1B 6467  12.790  12.870   6.900
  714POPC   C2B 6468  13.210  12.890   6.690
  714POPC   C3B 6469  13.520  12.880   6.370
  714POPC   C4B 6470  13.670  12.630   5.980
  715POPC   NC3 6471  14.520  10.510   8.030
  715POPC   PO4 6472  14.890  10.410   7.970
  715POPC   GL1 6473  14.850  10.260   7.590
  715POPC   GL2 6474  14.950  10.030   7.410
  715POPC   C1A 6475  14.620  10.370   7.200
  715POPC   D2A 6476  14.490  10.330   6.740
  715POPC   C3A 6477  14.060  10.500   6.680
  715POPC   C4A 6478  13.680  10.560   6.870
  715POPC   C1B 6479  15.170  10.310   7.120
  715POPC   C2B 6480  15.430  10.230   6.740
  715POPC   C3B 6481  15.190  10.360   6.340
  715POPC   C4B 6482  15.040  10.640   6.040
  716POPC   NC3 6483  14.110  11.910   7.790
  716POPC   PO4 6484  14.390  12.220   7.770
  716POPC   GL1 6485  14.560  11.930   7.490
  716POPC   GL2 6486  14.420  11.650   7.440
  716POPC   C1A 6487  14.760  11.990   7.030
  716POPC   D2A 6488  14.980  11.910   6.680
  716POPC   C3A 6489  15.270  12.220   6.450
  716POPC   C4A 6490  15.530  12.440   6.180
  716POPC   C1B 6491  14.500  11.580   6.970
  716POPC   C2B 6492  14.510  11.870   6.590
  716POPC   C3B 6493  14.780  12.250   6.430
  716POPC   C4B 6494  14.640  12.350   6.010
  717POPC   NC3 6495  17.410   1.580   6.950
  717POPC   PO4 6496  17.570   1.270   7.110
  717POPC   GL1 6497  17.440   1.130   6.740
  717POPC   GL2 6498  17.690   1.000   6.690
  717POPC   C1A 6499  17.080   1.300   6.550
  717POPC   D2A 6500  16.660   1.240   6.420
  717POPC   C3A 6501  16.370   0.880   6.400
  717POPC   C4A 6502  16.290   0.720   5.990
  717POPC   C1B 6503  17.480   0.970   6.330
  717POPC   C2B 6504  17.390   0.960   5.860
  717POPC   C3B 6505  17.230   0.790   5.450
  717POPC   C4B 6506  16.990   0.890   5.050
  718POPC   NC3 6507  14.350  -1.450   7.830
  718POPC   PO4 6508  14.340  -1.580   7.480
  718POPC   GL1 6509  14.220  -1.920   7.310
  718POPC   GL2 6510  14.430  -1.800   7.070
  718POPC   C1A 6511  14.120  -2.190   6.940
  718POPC   D2A 6512  13.830  -2.490   6.660
  718POPC   C3A 6513  13.890  -2.760   6.230
  718POPC   C4A 6514  14.160  -2.540   5.930
  718POPC   C1B 6515  14.280  -1.690   6.580
  718POPC   C2B 6516  14.080  -1.700   6.200
  718POPC   C3B 6517  14.110  -2.010   5.860
  718POPC   C4B 6518  14.360  -1.790   5.510
  719POPC   NC3 6519   3.170   3.340   7.350
  719POPC   PO4 6520   3.070   3.740   7.270
  719POPC   GL1 6521   3.090   3.670   6.860
  719POPC   GL2 6522   3.350   3.450   6.840
  719POPC   C1A 6523   3.070   3.770   6.430
  719POPC   D2A 6524   3.100   3.760   5.910
  719POPC   C3A 6525   3.110   4.070   5.640
  719POPC   C4A 6526   2.960   4.320   5.270
  719POPC   C1B 6527   3.440   3.280   6.420
  719POPC   C2B 6528   3.350   3.340   5.930
  719POPC   C3B 6529   3.290   3.450   5.500
  719POPC   C4B 6530   3.380   3.750   5.200
  720POPC   NC3 6531  12.720  12.030   7.570
  720POPC   PO4 6532  12.860  11.680   7.630
  720POPC   GL1 6533  12.800  11.630   7.330
  720POPC   GL2 6534  12.880  11.840   7.120
  720POPC   C1A 6535  13.070  11.430   7.010
  720POPC   D2A 6536  13.010  11.340   6.560
  720POPC   C3A 6537  13.160  11.080   6.220
  720POPC   C4A 6538  13.250  11.110   5.790
  720POPC   C1B 6539  13.160  11.860   6.780
  720POPC   C2B 6540  13.300  11.710   6.380
  720POPC   C3B 6541  13.480  11.520   6.030
  720POPC   C4B 6542  13.640  11.320   5.640
  721POPC   NC3 6543  13.040  10.350   7.870
  721POPC   PO4 6544  13.060  10.700   7.650
  721POPC   GL1 6545  13.400  10.650   7.320
  721POPC   GL2 6546  13.610  10.630   7.550
  721POPC   C1A 6547  13.330  10.960   6.940
  721POPC   D2A 6548  13.370  10.730   6.530
  721POPC   C3A 6549  13.640  10.450   6.280
  721POPC   C4A 6550  14.050  10.530   6.120
  721POPC   C1B 6551  13.720  10.960   7.280
  721POPC   C2B 6552  13.930  10.980   6.830
  721POPC   C3B 6553  14.320  11.220   6.630
  721POPC   C4B 6554  14.310  11.530   6.280
  722POPC   NC3 6555  14.940   8.700   7.450
  722POPC   PO4 6556  15.200   8.440   7.570
  722POPC   GL1 6557  15.230   8.400   7.100
  722POPC   GL2 6558  14.920   8.460   7.010
  722POPC   C1A 6559  15.300   8.340   6.670
  722POPC   D2A 6560  15.150   8.320   6.210
  722POPC   C3A 6561  15.210   8.530   5.870
  722POPC   C4A 6562  15.150   8.940   5.590
  722POPC   C1B 6563  14.550   8.570   6.830
  722POPC   C2B 6564  14.440   8.560   6.430
  722POPC   C3B 6565  14.270   8.470   6.010
  722POPC   C4B 6566  13.900   8.320   5.760
  723POPC   NC3 6567  17.710  -2.280   7.500
  723POPC   PO4 6568  17.390  -2.440   7.320
  723POPC   GL1 6569  17.160  -2.160   7.050
  723POPC   GL2 6570  17.010  -1.890   6.960
  723POPC   C1A 6571  17.090  -2.120   6.580
  723POPC   D2A 6572  17.030  -2.300   6.170
  723POPC   C3A 6573  16.730  -2.560   5.910
  723POPC   C4A 6574  16.470  -2.600   5.500
  723POPC   C1B 6575  16.850  -1.630   6.620
  723POPC   C2B 6576  16.860  -1.730   6.180
  723POPC   C3B 6577  17.180  -1.890   5.820
  723POPC   C4B 6578  17.320  -2.320   5.770
  724POPC   NC3 6579  12.630  10.880   7.590
  724POPC   PO4 6580  12.340  10.850   7.320
  724POPC   GL1 6581  12.220  11.140   7.030
  724POPC   GL2 6582  11.930  11.230   6.910
  724POPC   C1A 6583  12.630  11.280   6.900
  724POPC   D2A 6584  12.710  11.700   6.650
  724POPC   C3A 6585  12.750  11.720   6.230
  724POPC   C4A 6586  13.070  11.790   5.890
  724POPC   C1B 6587  12.190  11.310   6.570
  724POPC   C2B 6588  12.160  11.560   6.210
  724POPC   C3B 6589  12.460  11.600   5.840
  724POPC   C4B 6590  12.660  11.930   5.620
  725POPC   NC3 6591   1.150  -0.270   6.770
  725POPC   PO4 6592   0.800  -0.330   6.960
  725POPC   GL1 6593   0.820  -0.520   6.620
  725POPC   GL2 6594   0.520  -0.640   6.650
  725POPC   C1A 6595   1.100  -0.360   6.280
  725POPC   D2A 6596   1.570  -0.360   6.130
  725POPC   C3A 6597   1.710  -0.710   5.840
  725POPC   C4A 6598   1.520  -1.050   5.560
  725POPC   C1B 6599   0.620  -0.600   6.210
  725POPC   C2B 6600   0.760  -0.630   5.820
  725POPC   C3B 6601   0.950  -0.850   5.430
  725POPC   C4B 6602   0.700  -0.940   5.070
  726POPC   NC3 6603   3.050  10.560   7.440
  726POPC   PO4 6604   2.720  10.400   7.630
  726POPC   GL1 6605   2.550  10.130   7.380
  726POPC   GL2 6606   2.770   9.930   7.260
  726POPC   C1A 6607   2.260  10.280   7.000
  726POPC   D2A 6608   1.970  10.250   6.660
  726POPC   C3A 6609   2.000  10.220   6.180
  726POPC   C4A 6610   2.170  10.130   5.720
  726POPC   C1B 6611   2.520   9.850   6.880
  726POPC   C2B 6612   2.470  10.150   6.540
  726POPC   C3B 6613   2.500  10.380   6.110
  726POPC   C4B 6614   2.430  10.580   5.730
  727POPC   NC3 6615   3.010  11.940   7.850
  727POPC   PO4 6616   3.290  12.180   7.690
  727POPC   GL1 6617   3.460  12.280   7.270
  727POPC   GL2 6618   3.750  12.340   7.230
  727POPC   C1A 6619   3.430  12.130   6.840
  727POPC   D2A 6620   3.390  11.780   6.590
  727POPC   C3A 6621   3.150  11.950   6.190
  727POPC   C4A 6622   3.060  11.940   5.730
  727POPC   C1B 6623   3.910  12.530   6.930
  727POPC   C2B 6624   3.820  12.450   6.440
  727POPC   C3B 6625   3.910  12.360   6.000
  727POPC   C4B 6626   3.870  12.190   5.530
  728POPC   NC3 6627  17.560  -0.180   7.260
  728POPC   PO4 6628  17.870  -0.450   7.310
  728POPC   GL1 6629  17.830  -0.500   6.920
  728POPC   GL2 6630  17.930  -0.780   6.890
  728POPC   C1A 6631  17.580  -0.440   6.570
  728POPC   D2A 6632  17.470  -0.340   6.140
  728POPC   C3A 6633  17.060  -0.520   6.040
  728POPC   C4A 6634  16.680  -0.680   6.180
  728POPC   C1B 6635  18.060  -0.950   6.480
  728POPC   C2B 6636  18.150  -0.910   6.030
  728POPC   C3B 6637  18.250  -0.600   5.650
  728POPC   C4B 6638  18.460  -0.220   5.560
  729POPC   NC3 6639   0.320   3.180   7.460
  729POPC   PO4 6640   0.170   3.520   7.280
  729POPC   GL1 6641   0.230   3.290   6.950
  729POPC   GL2 6642   0.420   3.090   7.010
  729POPC   C1A 6643   0.100   3.500   6.560
  729POPC   D2A 6644   0.260   3.500   6.120
  729POPC   C3A 6645   0.010   3.290   5.800
  729POPC   C4A 6646  -0.290   3.000   5.590
  729POPC   C1B 6647   0.490   3.040   6.590
  729POPC   C2B 6648   0.590   3.150   6.170
  729POPC   C3B 6649   0.610   3.070   5.710
  729POPC   C4B 6650   0.430   3.370   5.430
  730POPC   NC3 6651  14.450   0.170   7.250
  730POPC   PO4 6652  14.490  -0.220   7.200
  730POPC   GL1 6653  14.760  -0.030   6.930
  730POPC   GL2 6654  14.730   0.310   6.840
  730POPC   C1A 6655  15.070   0.120   6.610
  730POPC   D2A 6656  15.150   0.520   6.430
  730POPC   C3A 6657  15.030   0.460   6.000
  730POPC   C4A 6658  14.920   0.680   5.600
  730POPC   C1B 6659  14.670   0.290   6.350
  730POPC   C2B 6660  14.460   0.090   5.930
  730POPC   C3B 6661  14.420   0.100   5.480
  730POPC   C4B 6662  14.000   0.240   5.320
  731POPC   NC3 6663   3.000   2.070   7.160
  731POPC   PO4 6664   2.790   1.750   7.070
  731POPC   GL1 6665   3.170   1.870   6.830
  731POPC   GL2 6666   3.150   1.740   6.630
  731POPC   C1A 6667   3.050   2.250   6.610
  731POPC   D2A 6668   2.900   2.730   6.570
  731POPC   C3A 6669   3.030   2.930   6.170
  731POPC   C4A 6670   3.160   2.770   5.720
  731POPC   C1B 6671   2.970   1.840   6.190
  731POPC   C2B 6672   2.670   1.940   5.880
  731POPC   C3B 6673   2.610   1.670   5.500
  731POPC   C4B 6674   2.600   1.340   5.140
  732POPC   NC3 6675  13.680   4.900   7.800
  732POPC   PO4 6676  13.720   5.270   7.770
  732POPC   GL1 6677  13.860   5.420   7.390
  732POPC   GL2 6678  13.760   5.650   7.310
  732POPC   C1A 6679  13.890   5.260   6.980
  732POPC   D2A 6680  13.980   5.110   6.520
  732POPC   C3A 6681  13.680   5.330   6.230
  732POPC   C4A 6682  13.610   5.670   5.890
  732POPC   C1B 6683  13.690   5.740   6.830
  732POPC   C2B 6684  13.830   5.910   6.430
  732POPC   C3B 6685  13.910   6.040   6.000
  732POPC   C4B 6686  14.040   6.070   5.580
  733POPC   NC3 6687   3.610   5.330   7.050
  733POPC   PO4 6688   3.850   5.410   7.390
  733POPC   GL1 6689   4.160   5.390   7.220
  733POPC   GL2 6690   4.190   5.590   7.010
  733POPC   C1A 6691   4.130   5.170   6.820
  733POPC   D2A 6692   4.050   5.180   6.380
  733POPC   C3A 6693   4.100   5.590   6.100
  733POPC   C4A 6694   4.240   6.050   5.990
  733POPC   C1B 6695   4.360   5.610   6.570
  733POPC   C2B 6696   4.580   5.690   6.150
  733POPC   C3B 6697   4.840   6.030   5.910
  733POPC   C4B 6698   5.170   6.020   5.590
  734POPC   NC3 6699   0.640   8.310   7.720
  734POPC   PO4 6700   0.500   7.950   7.730
  734POPC   GL1 6701   0.520   7.750   7.400
  734POPC   GL2 6702   0.790   7.570   7.450
  734POPC   C1A 6703   0.220   7.630   7.050
  734POPC   D2A 6704   0.150   7.190   6.870
  734POPC   C3A 6705   0.080   7.060   6.400
  734POPC   C4A 6706   0.070   7.340   6.080
  734POPC   C1B 6707   0.730   7.640   6.970
  734POPC   C2B 6708   0.930   7.590   6.550
  734POPC   C3B 6709   0.990   7.620   6.150
  734POPC   C4B 6710   1.250   7.650   5.760
  735POPC   NC3 6711   7.090   2.550   7.430
  735POPC   PO4 6712   7.320   2.330   7.670
  735POPC   GL1 6713   7.300   2.100   7.320
  735POPC   GL2 6714   7.250   2.250   7.050
  735POPC   C1A 6715   7.400   1.720   7.020
  735POPC   D2A 6716   7.240   1.550   6.610
  735POPC   C3A 6717   7.530   1.170   6.510
  735POPC   C4A 6718   7.820   0.860   6.710
  735POPC   C1B 6719   7.010   1.970   6.750
  735POPC   C2B 6720   6.780   1.560   6.890
  735POPC   C3B 6721   6.970   1.120   6.970
  735POPC   C4B 6722   7.410   0.990   6.960
  736POPC   NC3 6723  16.730  -1.560   7.220
  736POPC   PO4 6724  17.050  -1.640   7.390
  736POPC   GL1 6725  17.350  -1.520   7.170
  736POPC   GL2 6726  17.200  -1.300   6.940
  736POPC   C1A 6727  17.490  -1.750   6.750
  736POPC   D2A 6728  17.920  -1.890   6.550
  736POPC   C3A 6729  18.320  -1.920   6.710
  736POPC   C4A 6730  18.720  -1.690   6.720
  736POPC   C1B 6731  17.270  -1.310   6.510
  736POPC   C2B 6732  17.100  -1.020   6.210
  736POPC   C3B 6733  17.110  -0.980   5.760
  736POPC   C4B 6734  16.840  -1.170   5.390
  737POPC   NC3 6735   3.820   0.510   7.460
  737POPC   PO4 6736   3.440   0.400   7.350
  737POPC   GL1 6737   3.630   0.490   7.040
  737POPC   GL2 6738   3.370   0.570   6.900
  737POPC   C1A 6739   3.930   0.250   6.710
  737POPC   D2A 6740   4.170   0.410   6.330
  737POPC   C3A 6741   4.120   0.520   5.880
  737POPC   C4A 6742   4.100   0.390   5.450
  737POPC   C1B 6743   3.740   0.700   6.610
  737POPC   C2B 6744   3.810   1.020   6.300
  737POPC   C3B 6745   3.890   1.100   5.880
  737POPC   C4B 6746   3.700   1.100   5.480
  738POPC   NC3 6747  16.690   6.640   7.720
  738POPC   PO4 6748  16.980   6.360   7.700
  738POPC   GL1 6749  16.640   6.320   7.400
  738POPC   GL2 6750  16.790   6.110   7.280
  738POPC   C1A 6751  16.720   6.590   7.060
  738POPC   D2A 6752  16.790   6.460   6.600
  738POPC   C3A 6753  16.740   6.750   6.250
  738POPC   C4A 6754  16.690   6.950   5.870
  738POPC   C1B 6755  16.940   6.010   6.840
  738POPC   C2B 6756  17.180   6.000   6.480
  738POPC   C3B 6757  17.140   6.340   6.160
  738POPC   C4B 6758  16.990   6.560   5.830
  739POPC   NC3 6759   1.950   1.280   7.100
  739POPC   PO4 6760   1.560   1.420   7.110
  739POPC   GL1 6761   1.590   1.410   6.720
  739POPC   GL2 6762   1.830   1.370   6.630
  739POPC   C1A 6763   1.570   1.770   6.420
  739POPC   D2A 6764   1.840   2.060   6.110
  739POPC   C3A 6765   1.790   2.460   6.090
  739POPC   C4A 6766   1.480   2.730   6.280
  739POPC   C1B 6767   2.190   1.090   6.440
  739POPC   C2B 6768   2.440   1.000   6.030
  739POPC   C3B 6769   2.630   0.660   5.730
  739POPC   C4B 6770   2.620   0.230   5.600
  740POPC   NC3 6771  16.310   3.490   7.450
  740POPC   PO4 6772  15.920   3.580   7.490
  740POPC   GL1 6773  16.140   3.700   7.060
  740POPC   GL2 6774  15.970   3.450   7.010
  740POPC   C1A 6775  16.330   3.730   6.670
  740POPC   D2A 6776  16.530   3.640   6.290
  740POPC   C3A 6777  16.770   3.710   5.930
  740POPC   C4A 6778  16.940   3.940   5.590
  740POPC   C1B 6779  15.880   3.450   6.540
  740POPC   C2B 6780  15.560   3.730   6.380
  740POPC   C3B 6781  15.120   3.750   6.210
  740POPC   C4B 6782  14.720   3.780   5.970
  741POPC   NC3 6783   0.120  13.810   7.690
  741POPC   PO4 6784   0.270  13.530   7.470
  741POPC   GL1 6785   0.500  13.420   7.180
  741POPC   GL2 6786   0.660  13.190   7.270
  741POPC   C1A 6787   0.530  13.480   6.740
  741POPC   D2A 6788   0.290  13.640   6.350
  741POPC   C3A 6789   0.440  14.010   6.150
  741POPC   C4A 6790   0.300  14.370   5.940
  741POPC   C1B 6791   0.970  13.030   6.960
  741POPC   C2B 6792   0.820  12.800   6.530
  741POPC   C3B 6793   0.710  12.680   6.070
  741POPC   C4B 6794   1.010  12.570   5.730
  742POPC   NC3 6795  14.810   5.400   7.450
  742POPC   PO4 6796  14.640   5.760   7.470
  742POPC   GL1 6797  14.650   5.920   7.130
  742POPC   GL2 6798  14.700   5.680   6.970
  742POPC   C1A 6799  14.470   6.360   7.040
  742POPC   D2A 6800  14.080   6.620   7.070
  742POPC   C3A 6801  13.840   6.750   6.740
  742POPC   C4A 6802  13.520   7.040   6.490
  742POPC   C1B 6803  14.680   6.090   6.710
  742POPC   C2B 6804  14.830   6.520   6.750
  742POPC   C3B 6805  14.840   6.860   6.450
  742POPC   C4B 6806  14.850   7.180   6.150
  743POPC   NC3 6807  11.620   4.900   2.920
  743POPC   PO4 6808  11.410   5.190   2.790
  743POPC   GL1 6809  11.510   5.230   3.180
  743POPC   GL2 6810  11.310   5.060   3.290
  743POPC   C1A 6811  11.720   5.250   3.570
  743POPC   D2A 6812  11.740   5.230   4.070
  743POPC   C3A 6813  11.900   5.320   4.570
  743POPC   C4A 6814  12.010   5.320   5.030
  743POPC   C1B 6815  11.360   4.960   3.760
  743POPC   C2B 6816  11.460   4.740   4.140
  743POPC   C3B 6817  11.400   4.650   4.560
  743POPC   C4B 6818  11.460   4.250   4.730
  744POPC   NC3 6819  15.930  14.980   3.670
  744POPC   PO4 6820  15.670  14.750   3.860
  744POPC   GL1 6821  15.760  14.730   4.250
  744POPC   GL2 6822  15.670  14.980   4.340
  744POPC   C1A 6823  15.770  14.640   4.700
  744POPC   D2A 6824  15.630  14.930   4.980
  744POPC   C3A 6825  15.260  15.100   5.240
  744POPC   C4A 6826  14.840  15.130   5.420
  744POPC   C1B 6827  15.820  15.260   4.620
  744POPC   C2B 6828  15.920  15.380   5.090
  744POPC   C3B 6829  15.660  15.350   5.460
  744POPC   C4B 6830  15.570  15.310   5.930
  745POPC   NC3 6831  12.860  15.650   3.750
  745POPC   PO4 6832  13.210  15.500   3.600
  745POPC   GL1 6833  13.340  15.540   3.950
  745POPC   GL2 6834  13.200  15.710   4.100
  745POPC   C1A 6835  13.370  15.200   4.220
  745POPC   D2A 6836  13.230  14.820   4.430
  745POPC   C3A 6837  12.930  14.860   4.790
  745POPC   C4A 6838  12.740  14.880   5.240
  745POPC   C1B 6839  13.100  16.170   4.050
  745POPC   C2B 6840  12.980  16.550   4.320
  745POPC   C3B 6841  12.940  16.890   4.620
  745POPC   C4B 6842  13.000  17.080   5.070
  746POPC   NC3 6843  11.220   9.400   4.100
  746POPC   PO4 6844  10.990   9.070   4.060
  746POPC   GL1 6845  11.270   8.960   4.270
  746POPC   GL2 6846  11.500   8.870   4.030
  746POPC   C1A 6847  11.570   8.950   4.610
  746POPC   D2A 6848  11.870   8.730   4.820
  746POPC   C3A 6849  11.840   8.240   4.780
  746POPC   C4A 6850  11.480   8.030   4.720
  746POPC   C1B 6851  11.850   8.630   4.250
  746POPC   C2B 6852  12.190   8.480   4.510
  746POPC   C3B 6853  12.290   8.470   4.960
  746POPC   C4B 6854  12.080   8.670   5.310
  747POPC   NC3 6855  17.090  12.050   4.150
  747POPC   PO4 6856  16.690  12.090   4.150
  747POPC   GL1 6857  16.820  12.280   4.450
  747POPC   GL2 6858  16.690  12.530   4.400
  747POPC   C1A 6859  16.790  12.010   4.840
  747POPC   D2A 6860  16.380  11.980   5.090
  747POPC   C3A 6861  16.240  11.780   5.460
  747POPC   C4A 6862  15.980  11.630   5.770
  747POPC   C1B 6863  16.910  12.570   4.800
  747POPC   C2B 6864  16.690  12.370   5.200
  747POPC   C3B 6865  16.680  12.040   5.540
  747POPC   C4B 6866  16.420  11.870   5.960
  748POPC   NC3 6867   4.860  13.510   3.130
  748POPC   PO4 6868   4.700  13.130   3.040
  748POPC   GL1 6869   4.690  13.150   3.370
  748POPC   GL2 6870   4.540  13.080   3.630
  748POPC   C1A 6871   4.900  13.410   3.680
  748POPC   D2A 6872   5.240  13.780   3.800
  748POPC   C3A 6873   5.500  14.140   4.050
  748POPC   C4A 6874   5.600  14.370   4.410
  748POPC   C1B 6875   4.260  13.010   4.000
  748POPC   C2B 6876   4.190  13.050   4.430
  748POPC   C3B 6877   3.940  12.950   4.830
  748POPC   C4B 6878   3.570  12.720   5.030
  749POPC   NC3 6879   1.040  10.520   3.980
  749POPC   PO4 6880   0.710  10.740   3.850
  749POPC   GL1 6881   0.810  10.860   4.180
  749POPC   GL2 6882   0.980  11.110   4.090
  749POPC   C1A 6883   0.800  11.000   4.640
  749POPC   D2A 6884   0.680  11.100   5.090
  749POPC   C3A 6885   1.030  10.840   5.160
  749POPC   C4A 6886   1.210  10.490   5.280
  749POPC   C1B 6887   1.300  10.860   4.350
  749POPC   C2B 6888   1.370  10.870   4.820
  749POPC   C3B 6889   1.530  11.050   5.220
  749POPC   C4B 6890   1.960  11.120   5.370
  750POPC   NC3 6891   6.950   8.760   4.380
  750POPC   PO4 6892   6.990   8.360   4.470
  750POPC   GL1 6893   6.770   8.270   4.710
  750POPC   GL2 6894   6.520   8.510   4.640
  750POPC   C1A 6895   6.730   7.920   4.980
  750POPC   D2A 6896   6.710   7.730   5.430
  750POPC   C3A 6897   6.430   7.360   5.480
  750POPC   C4A 6898   6.260   6.930   5.560
  750POPC   C1B 6899   6.400   8.430   5.090
  750POPC   C2B 6900   6.550   8.220   5.460
  750POPC   C3B 6901   6.350   8.190   5.930
  750POPC   C4B 6902   6.260   7.840   6.270
  751POPC   NC3 6903   0.810   1.990   3.270
  751POPC   PO4 6904   1.020   1.780   3.010
  751POPC   GL1 6905   1.140   1.530   3.220
  751POPC   GL2 6906   1.240   1.640   3.460
  751POPC   C1A 6907   1.080   1.140   3.510
  751POPC   D2A 6908   1.030   0.740   3.690
  751POPC   C3A 6909   0.640   0.680   4.010
  751POPC   C4A 6910   0.240   0.840   4.000
  751POPC   C1B 6911   1.480   1.920   3.730
  751POPC   C2B 6912   1.640   2.060   4.090
  751POPC   C3B 6913   1.850   1.820   4.430
  751POPC   C4B 6914   1.820   1.770   4.900
  752POPC   NC3 6915   9.950   0.090   2.860
  752POPC   PO4 6916  10.000   0.450   2.970
  752POPC   GL1 6917   9.830   0.380   3.260
  752POPC   GL2 6918   9.940   0.200   3.430
  752POPC   C1A 6919  10.060   0.630   3.620
  752POPC   D2A 6920  10.330   0.860   3.910
  752POPC   C3A 6921  10.400   0.620   4.230
  752POPC   C4A 6922  10.720   0.670   4.640
  752POPC   C1B 6923   9.790   0.130   3.870
  752POPC   C2B 6924   9.720   0.210   4.330
  752POPC   C3B 6925   9.940   0.060   4.740
  752POPC   C4B 6926  10.310  -0.010   5.010
  753POPC   NC3 6927   9.230  14.320   4.050
  753POPC   PO4 6928   9.010  14.250   3.720
  753POPC   GL1 6929   8.810  14.240   4.050
  753POPC   GL2 6930   8.740  14.600   4.050
  753POPC   C1A 6931   8.380  14.240   4.220
  753POPC   D2A 6932   8.180  14.480   4.530
  753POPC   C3A 6933   8.460  14.560   4.930
  753POPC   C4A 6934   8.410  14.610   5.320
  753POPC   C1B 6935   8.820  14.460   4.480
  753POPC   C2B 6936   9.080  14.390   4.740
  753POPC   C3B 6937   9.390  14.110   5.070
  753POPC   C4B 6938   9.330  13.790   5.360
  754POPC   NC3 6939   2.230   7.950   3.850
  754POPC   PO4 6940   1.860   7.920   3.740
  754POPC   GL1 6941   1.690   7.920   4.090
  754POPC   GL2 6942   1.790   8.180   4.260
  754POPC   C1A 6943   1.670   7.650   4.450
  754POPC   D2A 6944   1.400   7.310   4.590
  754POPC   C3A 6945   1.290   6.870   4.770
  754POPC   C4A 6946   1.170   6.540   5.090
  754POPC   C1B 6947   1.750   8.020   4.710
  754POPC   C2B 6948   1.850   7.790   5.100
  754POPC   C3B 6949   2.270   7.530   5.170
  754POPC   C4B 6950   2.620   7.270   5.160
  755POPC   NC3 6951   7.640   9.440   4.870
  755POPC   PO4 6952   7.650   9.090   5.020
  755POPC   GL1 6953   7.440   9.290   5.310
  755POPC   GL2 6954   7.220   9.340   5.120
  755POPC   C1A 6955   7.500   9.060   5.730
  755POPC   D2A 6956   7.280   8.800   6.010
  755POPC   C3A 6957   6.880   8.920   5.800
  755POPC   C4A 6958   6.580   8.710   5.510
  755POPC   C1B 6959   6.820   9.280   5.270
  755POPC   C2B 6960   6.410   9.240   5.530
  755POPC   C3B 6961   5.990   9.210   5.710
  755POPC   C4B 6962   5.730   9.130   6.090
  756POPC   NC3 6963  12.150  15.830   3.310
  756POPC   PO4 6964  12.450  15.770   3.540
  756POPC   GL1 6965  12.410  15.620   3.840
  756POPC   GL2 6966  12.470  15.330   3.870
  756POPC   C1A 6967  12.570  15.570   4.320
  756POPC   D2A 6968  12.790  15.780   4.660
  756POPC   C3A 6969  13.240  15.740   4.740
  756POPC   C4A 6970  13.510  15.730   5.090
  756POPC   C1B 6971  12.050  15.380   4.120
  756POPC   C2B 6972  11.660  15.370   4.340
  756POPC   C3B 6973  11.520  15.470   4.760
  756POPC   C4B 6974  11.140  15.470   5.070
  757POPC   NC3 6975   5.970   6.820   3.890
  757POPC   PO4 6976   6.030   7.180   3.870
  757POPC   GL1 6977   5.690   7.200   4.070
  757POPC   GL2 6978   5.450   7.140   4.000
  757POPC   C1A 6979   5.560   6.850   4.380
  757POPC   D2A 6980   5.700   6.550   4.700
  757POPC   C3A 6981   5.880   6.260   5.050
  757POPC   C4A 6982   5.680   6.090   5.430
  757POPC   C1B 6983   5.050   7.320   4.080
  757POPC   C2B 6984   4.890   7.510   4.480
  757POPC   C3B 6985   4.920   7.530   4.900
  757POPC   C4B 6986   5.210   7.400   5.270
  758POPC   NC3 6987  11.870   2.000   2.780
  758POPC   PO4 6988  11.990   1.690   2.960
  758POPC   GL1 6989  12.130   1.790   3.320
  758POPC   GL2 6990  11.980   1.650   3.490
  758POPC   C1A 6991  12.210   2.050   3.680
  758POPC   D2A 6992  12.200   1.980   4.160
  758POPC   C3A 6993  11.860   1.990   4.570
  758POPC   C4A 6994  11.540   1.810   4.870
  758POPC   C1B 6995  12.320   1.600   3.810
  758POPC   C2B 6996  12.440   1.270   4.120
  758POPC   C3B 6997  12.280   0.820   4.210
  758POPC   C4B 6998  11.920   0.760   4.430
  759POPC   NC3 6999  -0.020   8.430   4.070
  759POPC   PO4 7000   0.330   8.290   3.930
  759POPC   GL1 7001   0.430   8.340   4.320
  759POPC   GL2 7002   0.430   8.040   4.350
  759POPC   C1A 7003   0.870   8.560   4.310
  759POPC   D2A 7004   1.070   8.730   4.670
  759POPC   C3A 7005   0.970   8.960   5.010
  759POPC   C4A 7006   1.210   9.290   5.270
  759POPC   C1B 7007   0.510   8.200   4.760
  759POPC   C2B 7008   0.770   8.260   5.120
  759POPC   C3B 7009   1.030   8.450   5.400
  759POPC   C4B 7010   0.980   8.860   5.580
  760POPC   NC3 7011   9.770  -0.730   3.290
  760POPC   PO4 7012   9.820  -0.460   3.040
  760POPC   GL1 7013  10.120  -0.340   3.290
  760POPC   GL2 7014  10.150  -0.510   3.500
  760POPC   C1A 7015  10.210  -0.060   3.650
  760POPC   D2A 7016  10.370   0.270   3.890
  760POPC   C3A 7017  10.710   0.180   4.210
  760POPC   C4A 7018  11.110   0.000   4.400
  760POPC   C1B 7019  10.280  -0.710   3.910
  760POPC   C2B 7020  10.380  -1.090   4.110
  760POPC   C3B 7021  10.550  -1.150   4.580
  760POPC   C4B 7022  10.450  -1.370   5.010
  761POPC   NC3 7023   5.900   5.800   3.100
  761POPC   PO4 7024   5.850   5.900   3.480
  761POPC   GL1 7025   5.740   5.990   3.850
  761POPC   GL2 7026   5.620   6.170   3.940
  761POPC   C1A 7027   5.620   5.650   4.160
  761POPC   D2A 7028   5.630   5.220   4.030
  761POPC   C3A 7029   5.660   5.050   4.530
  761POPC   C4A 7030   5.800   4.960   4.980
  761POPC   C1B 7031   5.670   6.200   4.370
  761POPC   C2B 7032   5.470   6.010   4.710
  761POPC   C3B 7033   5.300   5.940   5.140
  761POPC   C4B 7034   5.440   5.580   5.340
  762POPC   NC3 7035   3.310  12.880   3.790
  762POPC   PO4 7036   3.230  12.480   3.740
  762POPC   GL1 7037   3.120  12.230   4.080
  762POPC   GL2 7038   3.390  12.190   4.100
  762POPC   C1A 7039   3.090  12.140   4.530
  762POPC   D2A 7040   2.860  11.850   4.830
  762POPC   C3A 7041   2.870  11.690   5.240
  762POPC   C4A 7042   3.040  11.400   5.520
  762POPC   C1B 7043   3.380  12.510   4.430
  762POPC   C2B 7044   3.170  12.630   4.750
  762POPC   C3B 7045   3.040  12.800   5.150
  762POPC   C4B 7046   3.050  12.980   5.590
  763POPC   NC3 7047   5.730   2.860   3.260
  763POPC   PO4 7048   5.700   3.080   3.580
  763POPC   GL1 7049   5.730   3.050   3.920
  763POPC   GL2 7050   5.850   2.810   4.000
  763POPC   C1A 7051   5.630   3.230   4.300
  763POPC   D2A 7052   5.850   3.120   4.730
  763POPC   C3A 7053   5.410   2.990   4.870
  763POPC   C4A 7054   5.200   2.870   5.250
  763POPC   C1B 7055   5.740   2.700   4.420
  763POPC   C2B 7056   5.790   2.660   4.890
  763POPC   C3B 7057   5.690   2.870   5.250
  763POPC   C4B 7058   5.920   3.080   5.560
  764POPC   NC3 7059   0.850   8.230   3.980
  764POPC   PO4 7060   1.250   8.140   4.020
  764POPC   GL1 7061   1.320   8.030   4.410
  764POPC   GL2 7062   1.340   8.250   4.530
  764POPC   C1A 7063   1.370   7.720   4.810
  764POPC   D2A 7064   1.470   7.450   5.190
  764POPC   C3A 7065   1.880   7.280   5.350
  764POPC   C4A 7066   1.930   6.970   5.670
  764POPC   C1B 7067   1.340   8.210   4.950
  764POPC   C2B 7068   1.490   8.100   5.360
  764POPC   C3B 7069   1.600   8.350   5.660
  764POPC   C4B 7070   1.980   8.600   5.500
  765POPC   NC3 7071   9.020  14.780   3.070
  765POPC   PO4 7072   9.360  14.830   3.240
  765POPC   GL1 7073   9.360  15.000   3.540
  765POPC   GL2 7074   9.530  14.960   3.700
  765POPC   C1A 7075   9.090  15.280   3.790
  765POPC   D2A 7076   8.810  15.580   4.020
  765POPC   C3A 7077   8.480  15.430   4.360
  765POPC   C4A 7078   8.090  15.470   4.610
  765POPC   C1B 7079   9.290  14.840   4.050
  765POPC   C2B 7080   9.150  14.860   4.470
  765POPC   C3B 7081   8.850  14.860   4.860
  765POPC   C4B 7082   8.940  14.750   5.270
  766POPC   NC3 7083   4.910   8.710   3.230
  766POPC   PO4 7084   4.840   8.470   3.550
  766POPC   GL1 7085   4.660   8.580   3.960
  766POPC   GL2 7086   4.420   8.430   4.060
  766POPC   C1A 7087   4.860   8.540   4.360
  766POPC   D2A 7088   5.190   8.530   4.700
  766POPC   C3A 7089   5.350   8.200   4.940
  766POPC   C4A 7090   5.190   8.020   5.300
  766POPC   C1B 7091   4.460   8.800   4.310
  766POPC   C2B 7092   4.160   9.050   4.600
  766POPC   C3B 7093   3.690   8.970   4.690
  766POPC   C4B 7094   3.340   8.640   4.700
  767POPC   NC3 7095   3.150   6.760   3.380
  767POPC   PO4 7096   3.430   6.980   3.400
  767POPC   GL1 7097   3.610   7.050   3.780
  767POPC   GL2 7098   3.450   7.290   3.910
  767POPC   C1A 7099   3.740   6.980   4.200
  767POPC   D2A 7100   3.800   7.130   4.650
  767POPC   C3A 7101   4.060   6.950   4.970
  767POPC   C4A 7102   4.270   6.870   5.300
  767POPC   C1B 7103   3.380   7.260   4.370
  767POPC   C2B 7104   3.200   7.510   4.730
  767POPC   C3B 7105   3.080   7.730   5.120
  767POPC   C4B 7106   2.710   7.750   5.400
  768POPC   NC3 7107  15.650   6.070   3.660
  768POPC   PO4 7108  15.840   5.770   3.600
  768POPC   GL1 7109  15.600   5.710   3.900
  768POPC   GL2 7110  15.470   5.940   4.100
  768POPC   C1A 7111  15.640   5.360   4.190
  768POPC   D2A 7112  15.960   5.070   4.430
  768POPC   C3A 7113  15.860   4.620   4.360
  768POPC   C4A 7114  16.040   4.160   4.390
  768POPC   C1B 7115  15.560   5.730   4.490
  768POPC   C2B 7116  15.680   5.650   4.930
  768POPC   C3B 7117  15.590   5.470   5.280
  768POPC   C4B 7118  15.560   5.130   5.570
  769POPC   NC3 7119   5.320  11.590   4.060
  769POPC   PO4 7120   5.310  11.840   3.750
  769POPC   GL1 7121   5.080  12.130   4.000
  769POPC   GL2 7122   5.260  12.080   4.200
  769POPC   C1A 7123   4.880  12.430   4.310
  769POPC   D2A 7124   4.990  12.720   4.640
  769POPC   C3A 7125   5.200  13.060   4.910
  769POPC   C4A 7126   5.290  13.420   5.210
  769POPC   C1B 7127   5.210  11.950   4.680
  769POPC   C2B 7128   5.020  11.890   5.130
  769POPC   C3B 7129   4.720  11.690   5.420
  769POPC   C4B 7130   4.560  11.670   5.870
  770POPC   NC3 7131  13.530   9.740   3.560
  770POPC   PO4 7132  13.220   9.960   3.710
  770POPC   GL1 7133  13.320   9.950   4.090
  770POPC   GL2 7134  13.560   9.780   4.110
  770POPC   C1A 7135  13.080   9.970   4.490
  770POPC   D2A 7136  12.740  10.240   4.710
  770POPC   C3A 7137  12.710  10.230   5.230
  770POPC   C4A 7138  12.830  10.370   5.670
  770POPC   C1B 7139  13.720   9.690   4.570
  770POPC   C2B 7140  13.880   9.730   5.030
  770POPC   C3B 7141  14.300   9.720   5.290
  770POPC   C4B 7142  14.380   9.730   5.720
  771POPC   NC3 7143  15.330   2.880   3.410
  771POPC   PO4 7144  15.210   2.510   3.380
  771POPC   GL1 7145  15.240   2.350   3.810
  771POPC   GL2 7146  15.390   2.530   3.960
  771POPC   C1A 7147  14.930   2.320   4.170
  771POPC   D2A 7148  14.620   2.360   4.450
  771POPC   C3A 7149  14.540   2.360   4.890
  771POPC   C4A 7150  14.730   2.200   5.280
  771POPC   C1B 7151  15.280   2.650   4.410
  771POPC   C2B 7152  15.310   2.860   4.860
  771POPC   C3B 7153  15.070   3.170   5.110
  771POPC   C4B 7154  14.850   3.280   5.460
  772POPC   NC3 7155   6.650   3.910   3.440
  772POPC   PO4 7156   6.950   4.030   3.700
  772POPC   GL1 7157   7.050   3.940   4.150
  772POPC   GL2 7158   7.180   4.200   4.200
  772POPC   C1A 7159   7.290   3.720   4.470
  772POPC   D2A 7160   7.790   3.710   4.530
  772POPC   C3A 7161   8.090   3.400   4.770
  772POPC   C4A 7162   8.530   3.320   4.970
  772POPC   C1B 7163   7.560   3.990   4.160
  772POPC   C2B 7164   8.010   3.980   4.180
  772POPC   C3B 7165   8.220   3.580   4.030
  772POPC   C4B 7166   8.580   3.370   3.820
  773POPC   NC3 7167   5.670   3.740   3.360
  773POPC   PO4 7168   5.790   4.030   3.640
  773POPC   GL1 7169   5.740   4.090   4.030
  773POPC   GL2 7170   5.870   4.360   4.070
  773POPC   C1A 7171   5.430   4.290   4.360
  773POPC   D2A 7172   5.020   4.350   4.640
  773POPC   C3A 7173   4.780   4.170   4.950
  773POPC   C4A 7174   4.620   4.120   5.390
  773POPC   C1B 7175   5.840   4.570   4.520
  773POPC   C2B 7176   5.520   4.430   4.850
  773POPC   C3B 7177   5.280   4.320   5.180
  773POPC   C4B 7178   5.230   4.360   5.620
  774POPC   NC3 7179   0.270  13.000   3.550
  774POPC   PO4 7180   0.530  12.840   3.810
  774POPC   GL1 7181   0.720  12.960   4.170
  774POPC   GL2 7182   0.970  12.990   4.340
  774POPC   C1A 7183   0.510  13.100   4.610
  774POPC   D2A 7184   0.040  13.230   4.610
  774POPC   C3A 7185  -0.050  13.540   4.990
  774POPC   C4A 7186   0.100  13.740   5.390
  774POPC   C1B 7187   1.180  13.090   4.720
  774POPC   C2B 7188   1.210  13.220   5.160
  774POPC   C3B 7189   1.370  13.390   5.500
  774POPC   C4B 7190   1.350  13.830   5.720
  775POPC   NC3 7191   4.220   6.660   3.370
  775POPC   PO4 7192   4.570   6.530   3.330
  775POPC   GL1 7193   4.380   6.360   3.730
  775POPC   GL2 7194   4.480   6.070   3.730
  775POPC   C1A 7195   4.270   6.600   4.130
  775POPC   D2A 7196   4.000   6.630   4.550
  775POPC   C3A 7197   4.110   6.440   4.950
  775POPC   C4A 7198   3.950   6.490   5.380
  775POPC   C1B 7199   4.500   5.960   4.180
  775POPC   C2B 7200   4.390   5.850   4.640
  775POPC   C3B 7201   4.440   6.080   5.020
  775POPC   C4B 7202   4.190   6.040   5.420
  776POPC   NC3 7203   2.980  14.030   3.260
  776POPC   PO4 7204   3.330  13.900   3.230
  776POPC   GL1 7205   3.570  13.730   3.540
  776POPC   GL2 7206   3.480  13.850   3.740
  776POPC   C1A 7207   3.930  13.590   3.720
  776POPC   D2A 7208   4.360  13.510   3.920
  776POPC   C3A 7209   4.340  13.520   4.410
  776POPC   C4A 7210   4.350  13.360   4.820
  776POPC   C1B 7211   3.440  13.380   3.880
  776POPC   C2B 7212   3.410  13.050   4.220
  776POPC   C3B 7213   3.450  13.050   4.680
  776POPC   C4B 7214   3.340  13.500   4.850
  777POPC   NC3 7215   6.220   6.100   3.820
  777POPC   PO4 7216   6.490   6.340   3.900
  777POPC   GL1 7217   6.290   6.560   4.110
  777POPC   GL2 7218   6.050   6.440   4.140
  777POPC   C1A 7219   6.250   6.940   4.350
  777POPC   D2A 7220   6.060   7.390   4.340
  777POPC   C3A 7221   6.120   7.500   4.730
  777POPC   C4A 7222   6.450   7.500   5.030
  777POPC   C1B 7223   6.170   6.440   4.580
  777POPC   C2B 7224   6.430   6.230   4.890
  777POPC   C3B 7225   6.680   6.140   5.310
  777POPC   C4B 7226   7.070   5.990   5.520
  778POPC   NC3 7227  13.180  -0.760   2.990
  778POPC   PO4 7228  13.310  -0.410   3.100
  778POPC   GL1 7229  13.170  -0.070   3.290
  778POPC   GL2 7230  13.360  -0.050   3.540
  778POPC   C1A 7231  12.910  -0.150   3.630
  778POPC   D2A 7232  12.610  -0.350   3.900
  778POPC   C3A 7233  12.890  -0.570   4.170
  778POPC   C4A 7234  13.300  -0.580   4.380
  778POPC   C1B 7235  13.450   0.070   3.980
  778POPC   C2B 7236  13.330   0.290   4.350
  778POPC   C3B 7237  13.360   0.200   4.780
  778POPC   C4B 7238  13.570   0.060   5.200
  779POPC   NC3 7239  13.380  13.040   3.770
  779POPC   PO4 7240  13.420  13.410   3.640
  779POPC   GL1 7241  13.500  13.360   4.060
  779POPC   GL2 7242  13.670  13.550   4.110
  779POPC   C1A 7243  13.290  13.350   4.480
  779POPC   D2A 7244  13.150  13.160   4.900
  779POPC   C3A 7245  13.410  13.140   5.280
  779POPC   C4A 7246  13.780  13.270   5.560
  779POPC   C1B 7247  13.440  13.840   4.340
  779POPC   C2B 7248  13.410  13.970   4.730
  779POPC   C3B 7249  13.140  14.090   5.110
  779POPC   C4B 7250  12.930  14.380   5.350
  780POPC   NC3 7251   9.910   5.170   3.370
  780POPC   PO4 7252   9.810   4.820   3.250
  780POPC   GL1 7253  10.000   4.680   3.610
  780POPC   GL2 7254   9.990   4.950   3.840
  780POPC   C1A 7255  10.360   4.500   3.790
  780POPC   D2A 7256  10.730   4.330   3.770
  780POPC   C3A 7257  11.160   4.460   3.760
  780POPC   C4A 7258  11.590   4.420   3.750
  780POPC   C1B 7259  10.030   4.700   4.260
  780POPC   C2B 7260  10.130   4.300   4.470
  780POPC   C3B 7261   9.950   3.920   4.570
  780POPC   C4B 7262   9.880   3.490   4.350
  781POPC   NC3 7263  12.980  14.700   3.930
  781POPC   PO4 7264  12.630  14.780   3.840
  781POPC   GL1 7265  12.730  15.050   4.190
  781POPC   GL2 7266  12.910  15.250   4.060
  781POPC   C1A 7267  12.390  15.180   4.440
  781POPC   D2A 7268  12.190  15.520   4.570
  781POPC   C3A 7269  12.030  15.640   5.010
  781POPC   C4A 7270  11.880  15.510   5.470
  781POPC   C1B 7271  12.930  15.300   4.530
  781POPC   C2B 7272  13.010  15.310   4.980
  781POPC   C3B 7273  13.040  15.710   5.220
  781POPC   C4B 7274  12.960  16.210   5.210
  782POPC   NC3 7275   1.480   1.500   2.890
  782POPC   PO4 7276   1.820   1.590   2.950
  782POPC   GL1 7277   2.090   1.660   3.310
  782POPC   GL2 7278   2.410   1.590   3.320
  782POPC   C1A 7279   2.000   1.800   3.740
  782POPC   D2A 7280   2.140   2.060   4.070
  782POPC   C3A 7281   2.360   1.820   4.420
  782POPC   C4A 7282   2.380   1.760   4.880
  782POPC   C1B 7283   2.150   1.310   3.550
  782POPC   C2B 7284   2.150   1.020   3.940
  782POPC   C3B 7285   2.270   0.590   4.120
  782POPC   C4B 7286   2.200   0.470   4.580
  783POPC   NC3 7287   1.330  -0.450   3.040
  783POPC   PO4 7288   1.110  -0.220   3.310
  783POPC   GL1 7289   0.930  -0.460   3.490
  783POPC   GL2 7290   1.020  -0.720   3.340
  783POPC   C1A 7291   0.910  -0.380   4.000
  783POPC   D2A 7292   1.080  -0.040   4.230
  783POPC   C3A 7293   0.960   0.270   4.580
  783POPC   C4A 7294   0.740   0.530   4.910
  783POPC   C1B 7295   1.230  -0.710   3.770
  783POPC   C2B 7296   1.180  -0.770   4.260
  783POPC   C3B 7297   1.120  -1.090   4.610
  783POPC   C4B 7298   1.130  -1.150   5.010
  784POPC   NC3 7299   5.370  -0.350   4.140
  784POPC   PO4 7300   5.190  -0.560   3.890
  784POPC   GL1 7301   5.150  -0.830   4.190
  784POPC   GL2 7302   5.460  -0.900   4.360
  784POPC   C1A 7303   4.970  -0.950   4.620
  784POPC   D2A 7304   4.740  -0.890   5.050
  784POPC   C3A 7305   4.400  -0.570   5.200
  784POPC   C4A 7306   4.310  -0.120   5.300
  784POPC   C1B 7307   5.240  -0.560   4.580
  784POPC   C2B 7308   5.040  -0.460   4.950
  784POPC   C3B 7309   4.860  -0.490   5.370
  784POPC   C4B 7310   4.670  -0.290   5.770
  785POPC   NC3 7311  11.310   8.260   3.100
  785POPC   PO4 7312  11.690   8.270   3.250
  785POPC   GL1 7313  12.010   8.330   3.480
  785POPC   GL2 7314  12.250   8.260   3.400
  785POPC   C1A 7315  12.200   8.470   3.870
  785POPC   D2A 7316  12.410   8.800   4.120
  785POPC   C3A 7317  12.390   9.250   4.280
  785POPC   C4A 7318  12.250   9.480   4.620
  785POPC   C1B 7319  12.280   7.970   3.790
  785POPC   C2B 7320  12.560   7.740   4.120
  785POPC   C3B 7321  12.800   7.710   4.450
  785POPC   C4B 7322  12.840   7.550   4.900
  786POPC   NC3 7323   8.480  13.210   3.770
  786POPC   PO4 7324   8.210  13.450   3.670
  786POPC   GL1 7325   8.150  13.290   4.110
  786POPC   GL2 7326   7.910  13.200   4.040
  786POPC   C1A 7327   8.150  13.380   4.550
  786POPC   D2A 7328   8.010  13.130   4.970
  786POPC   C3A 7329   7.540  13.100   5.020
  786POPC   C4A 7330   7.280  12.970   5.330
  786POPC   C1B 7331   7.630  13.400   4.400
  786POPC   C2B 7332   7.330  13.440   4.760
  786POPC   C3B 7333   6.920  13.350   4.610
  786POPC   C4B 7334   6.510  13.200   4.370
  787POPC   NC3 7335   6.310   9.490   3.650
  787POPC   PO4 7336   6.210   9.840   3.800
  787POPC   GL1 7337   6.330   9.740   4.170
  787POPC   GL2 7338   6.060   9.700   4.330
  787POPC   C1A 7339   6.470   9.640   4.630
  787POPC   D2A 7340   6.440   9.510   5.060
  787POPC   C3A 7341   6.110   9.620   5.410
  787POPC   C4A 7342   6.010   9.930   5.670
  787POPC   C1B 7343   5.620   9.680   4.500
  787POPC   C2B 7344   5.350   9.600   4.840
  787POPC   C3B 7345   5.170   9.330   5.190
  787POPC   C4B 7346   5.220   8.900   5.310
  788POPC   NC3 7347   4.470  10.820   3.390
  788POPC   PO4 7348   4.820  10.700   3.460
  788POPC   GL1 7349   4.830  10.940   3.770
  788POPC   GL2 7350   4.800  10.730   4.060
  788POPC   C1A 7351   4.870  11.210   4.170
  788POPC   D2A 7352   5.130  11.370   4.540
  788POPC   C3A 7353   5.320  11.040   4.830
  788POPC   C4A 7354   5.100  10.800   5.080
  788POPC   C1B 7355   4.630  10.660   4.490
  788POPC   C2B 7356   4.770  10.460   4.870
  788POPC   C3B 7357   5.080  10.340   5.170
  788POPC   C4B 7358   5.160  10.280   5.630
  789POPC   NC3 7359   4.860  -1.210   3.810
  789POPC   PO4 7360   4.940  -1.580   3.870
  789POPC   GL1 7361   5.140  -1.660   4.140
  789POPC   GL2 7362   5.040  -1.830   4.350
  789POPC   C1A 7363   5.480  -1.480   4.370
  789POPC   D2A 7364   5.700  -1.310   4.730
  789POPC   C3A 7365   5.520  -0.880   4.850
  789POPC   C4A 7366   5.240  -0.800   5.210
  789POPC   C1B 7367   5.340  -2.200   4.230
  789POPC   C2B 7368   5.750  -2.380   4.360
  789POPC   C3B 7369   6.170  -2.210   4.400
  789POPC   C4B 7370   6.490  -1.880   4.520
  790POPC   NC3 7371  17.140   0.230   3.530
  790POPC   PO4 7372  17.180  -0.030   3.240
  790POPC   GL1 7373  17.520   0.040   3.490
  790POPC   GL2 7374  17.580  -0.230   3.590
  790POPC   C1A 7375  17.580   0.150   3.930
  790POPC   D2A 7376  17.650   0.580   4.110
  790POPC   C3A 7377  17.420   0.560   4.510
  790POPC   C4A 7378  17.200   0.480   4.910
  790POPC   C1B 7379  17.280  -0.240   3.980
  790POPC   C2B 7380  17.280  -0.260   4.400
  790POPC   C3B 7381  17.220  -0.560   4.800
  790POPC   C4B 7382  16.980  -0.640   5.190
  791POPC   NC3 7383   4.300  13.420   2.850
  791POPC   PO4 7384   4.400  13.780   2.960
  791POPC   GL1 7385   4.500  14.090   3.230
  791POPC   GL2 7386   4.280  13.990   3.420
  791POPC   C1A 7387   4.800  14.410   3.410
  791POPC   D2A 7388   4.790  14.660   3.820
  791POPC   C3A 7389   4.640  14.680   4.280
  791POPC   C4A 7390   4.660  14.740   4.780
  791POPC   C1B 7391   3.980  14.080   3.770
  791POPC   C2B 7392   3.750  13.830   4.120
  791POPC   C3B 7393   4.050  13.900   4.460
  791POPC   C4B 7394   4.400  13.860   4.770
  792POPC   NC3 7395   5.850   1.350   3.980
  792POPC   PO4 7396   6.170   1.550   3.850
  792POPC   GL1 7397   6.260   1.500   4.220
  792POPC   GL2 7398   6.070   1.690   4.430
  792POPC   C1A 7399   6.450   1.400   4.620
  792POPC   D2A 7400   6.410   1.580   5.060
  792POPC   C3A 7401   6.790   1.620   5.390
  792POPC   C4A 7402   7.220   1.440   5.350
  792POPC   C1B 7403   5.940   1.620   4.880
  792POPC   C2B 7404   5.970   1.570   5.360
  792POPC   C3B 7405   5.770   1.270   5.640
  792POPC   C4B 7406   5.320   1.220   5.900
  793POPC   NC3 7407  17.040   0.990   3.260
  793POPC   PO4 7408  16.770   1.140   3.070
  793POPC   GL1 7409  16.660   1.340   3.500
  793POPC   GL2 7410  16.800   1.110   3.780
  793POPC   C1A 7411  16.870   1.650   3.830
  793POPC   D2A 7412  17.260   1.730   4.130
  793POPC   C3A 7413  17.480   1.350   4.370
  793POPC   C4A 7414  17.680   1.030   4.630
  793POPC   C1B 7415  16.510   0.940   4.080
  793POPC   C2B 7416  16.250   0.880   4.430
  793POPC   C3B 7417  15.940   0.930   4.810
  793POPC   C4B 7418  15.870   1.050   5.240
  794POPC   NC3 7419  14.520  11.180   3.720
  794POPC   PO4 7420  14.200  10.940   3.740
  794POPC   GL1 7421  14.090  10.820   4.170
  794POPC   GL2 7422  13.940  10.550   4.210
  794POPC   C1A 7423  14.370  10.630   4.450
  794POPC   D2A 7424  14.490  10.310   4.780
  794POPC   C3A 7425  14.530  10.100   5.150
  794POPC   C4A 7426  14.530  10.180   5.590
  794POPC   C1B 7427  13.820  10.720   4.600
  794POPC   C2B 7428  13.600  10.780   4.990
  794POPC   C3B 7429  13.660  10.630   5.430
  794POPC   C4B 7430  13.610  10.290   5.770
  795POPC   NC3 7431  13.790   2.500   3.020
  795POPC   PO4 7432  14.050   2.790   3.120
  795POPC   GL1 7433  13.910   2.970   3.460
  795POPC   GL2 7434  13.620   2.840   3.490
  795POPC   C1A 7435  14.190   3.130   3.840
  795POPC   D2A 7436  14.440   3.180   4.250
  795POPC   C3A 7437  14.240   3.280   4.690
  795POPC   C4A 7438  14.310   3.100   5.100
  795POPC   C1B 7439  13.350   2.640   3.820
  795POPC   C2B 7440  13.200   2.750   4.230
  795POPC   C3B 7441  13.170   2.820   4.710
  795POPC   C4B 7442  13.170   2.770   5.160
  796POPC   NC3 7443  16.490   6.440   3.990
  796POPC   PO4 7444  16.130   6.230   3.810
  796POPC   GL1 7445  15.920   6.040   4.070
  796POPC   GL2 7446  16.020   5.800   4.100
  796POPC   C1A 7447  16.090   6.090   4.470
  796POPC   D2A 7448  16.010   6.070   4.910
  796POPC   C3A 7449  15.640   5.990   5.240
  796POPC   C4A 7450  15.540   5.840   5.670
  796POPC   C1B 7451  16.110   5.540   4.460
  796POPC   C2B 7452  16.100   5.500   4.960
  796POPC   C3B 7453  16.050   5.710   5.360
  796POPC   C4B 7454  16.230   5.890   5.770
  797POPC   NC3 7455   6.140  14.720   3.610
  797POPC   PO4 7456   6.450  14.900   3.390
  797POPC   GL1 7457   6.500  14.970   3.820
  797POPC   GL2 7458   6.710  15.190   3.790
  797POPC   C1A 7459   6.200  15.140   4.100
  797POPC   D2A 7460   6.160  15.230   4.570
  797POPC   C3A 7461   6.010  14.940   4.830
  797POPC   C4A 7462   5.800  14.860   5.210
  797POPC   C1B 7463   6.580  15.490   4.130
  797POPC   C2B 7464   6.640  15.360   4.560
  797POPC   C3B 7465   6.530  15.100   4.990
  797POPC   C4B 7466   6.670  14.970   5.430
  798POPC   NC3 7467   6.690  10.550   4.420
  798POPC   PO4 7468   6.880  10.400   4.130
  798POPC   GL1 7469   6.780  10.070   4.390
  798POPC   GL2 7470   7.000  10.210   4.570
  798POPC   C1A 7471   6.970   9.670   4.450
  798POPC   D2A 7472   7.120   9.220   4.640
  798POPC   C3A 7473   6.990   8.910   4.900
  798POPC   C4A 7474   6.860   8.540   5.140
  798POPC   C1B 7475   6.620  10.090   4.800
  798POPC   C2B 7476   6.270  10.060   5.100
  798POPC   C3B 7477   5.970  10.320   5.200
  798POPC   C4B 7478   5.760  10.380   5.640
  799POPC   NC3 7479   7.460  12.920   3.920
  799POPC   PO4 7480   7.560  13.250   3.690
  799POPC   GL1 7481   7.310  13.320   4.000
  799POPC   GL2 7482   7.380  13.630   4.000
  799POPC   C1A 7483   6.840  13.520   4.010
  799POPC   D2A 7484   6.480  13.680   4.240
  799POPC   C3A 7485   6.590  13.810   4.640
  799POPC   C4A 7486   6.560  14.240   4.830
  799POPC   C1B 7487   7.130  13.740   4.340
  799POPC   C2B 7488   7.060  13.960   4.730
  799POPC   C3B 7489   6.800  13.800   5.090
  799POPC   C4B 7490   6.570  13.530   5.400
  800POPC   NC3 7491  17.690   6.170   3.650
  800POPC   PO4 7492  18.060   5.990   3.620
  800POPC   GL1 7493  17.970   5.770   3.870
  800POPC   GL2 7494  17.770   5.690   4.010
  800POPC   C1A 7495  18.320   5.800   4.210
  800POPC   D2A 7496  18.280   5.910   4.630
  800POPC   C3A 7497  17.970   5.590   4.810
  800POPC   C4A 7498  17.950   5.270   5.150
  800POPC   C1B 7499  17.760   5.900   4.340
  800POPC   C2B 7500  17.820   6.040   4.800
  800POPC   C3B 7501  18.000   5.920   5.200
  800POPC   C4B 7502  18.130   6.040   5.610
  801POPC   NC3 7503   3.590   4.160   3.200
  801POPC   PO4 7504   3.540   4.520   3.330
  801POPC   GL1 7505   3.510   4.360   3.690
  801POPC   GL2 7506   3.350   4.580   3.740
  801POPC   C1A 7507   3.220   4.170   3.980
  801POPC   D2A 7508   2.870   4.370   4.200
  801POPC   C3A 7509   3.040   4.790   4.350
  801POPC   C4A 7510   3.220   5.120   4.660
  801POPC   C1B 7511   3.250   5.020   3.830
  801POPC   C2B 7512   3.160   5.300   4.180
  801POPC   C3B 7513   3.400   5.600   4.400
  801POPC   C4B 7514   3.360   5.700   4.850
  802POPC   NC3 7515   2.880   0.450   3.590
  802POPC   PO4 7516   3.280   0.310   3.670
  802POPC   GL1 7517   3.580   0.330   3.830
  802POPC   GL2 7518   3.570   0.170   4.130
  802POPC   C1A 7519   3.880   0.630   4.000
  802POPC   D2A 7520   3.860   1.000   4.280
  802POPC   C3A 7521   4.140   1.110   4.590
  802POPC   C4A 7522   4.350   1.330   4.950
  802POPC   C1B 7523   3.560   0.580   4.390
  802POPC   C2B 7524   3.750   0.830   4.720
  802POPC   C3B 7525   3.860   1.170   5.010
  802POPC   C4B 7526   4.020   1.450   5.310
  803POPC   NC3 7527  17.570  14.520   3.800
  803POPC   PO4 7528  17.160  14.470   3.820
  803POPC   GL1 7529  17.060  14.620   4.200
  803POPC   GL2 7530  17.310  14.660   4.290
  803POPC   C1A 7531  16.970  14.930   4.500
  803POPC   D2A 7532  16.930  15.190   4.900
  803POPC   C3A 7533  16.720  15.000   5.290
  803POPC   C4A 7534  16.440  14.630   5.370
  803POPC   C1B 7535  17.500  14.460   4.630
  803POPC   C2B 7536  17.500  14.400   5.040
  803POPC   C3B 7537  17.350  14.280   5.450
  803POPC   C4B 7538  17.490  14.400   5.930
  804POPC   NC3 7539  13.320   0.520   3.260
  804POPC   PO4 7540  13.600   0.260   3.130
  804POPC   GL1 7541  13.800   0.300   3.520
  804POPC   GL2 7542  13.610   0.350   3.650
  804POPC   C1A 7543  13.970   0.220   3.960
  804POPC   D2A 7544  13.850   0.350   4.340
  804POPC   C3A 7545  13.590   0.660   4.580
  804POPC   C4A 7546  13.120   0.640   4.860
  804POPC   C1B 7547  13.800   0.670   3.920
  804POPC   C2B 7548  13.780   0.990   4.230
  804POPC   C3B 7549  13.780   1.200   4.650
  804POPC   C4B 7550  13.700   1.400   5.070
  805POPC   NC3 7551   0.990   5.460   3.480
  805POPC   PO4 7552   0.950   5.100   3.490
  805POPC   GL1 7553   0.870   5.220   3.890
  805POPC   GL2 7554   1.100   5.410   3.980
  805POPC   C1A 7555   0.990   5.020   4.290
  805POPC   D2A 7556   1.050   5.030   4.730
  805POPC   C3A 7557   1.380   5.260   4.860
  805POPC   C4A 7558   1.850   5.140   4.920
  805POPC   C1B 7559   1.100   5.530   4.430
  805POPC   C2B 7560   0.970   5.750   4.800
  805POPC   C3B 7561   1.160   5.630   5.190
  805POPC   C4B 7562   1.350   5.620   5.620
  806POPC   NC3 7563   0.340  11.050   4.150
  806POPC   PO4 7564   0.300  10.640   4.180
  806POPC   GL1 7565   0.160  10.620   4.560
  806POPC   GL2 7566   0.330  10.800   4.730
  806POPC   C1A 7567  -0.090  10.550   4.930
  806POPC   D2A 7568  -0.380  10.630   5.290
  806POPC   C3A 7569  -0.310  10.480   5.690
  806POPC   C4A 7570  -0.450  10.190   6.050
  806POPC   C1B 7571   0.020  10.970   5.110
  806POPC   C2B 7572  -0.130  11.030   5.550
  806POPC   C3B 7573  -0.560  11.020   5.700
  806POPC   C4B 7574  -0.940  11.320   5.700
  807POPC   NC3 7575  10.430  14.510   3.450
  807POPC   PO4 7576  10.790  14.600   3.620
  807POPC   GL1 7577  10.830  14.740   3.980
  807POPC   GL2 7578  10.820  14.570   4.140
  807POPC   C1A 7579  11.190  14.990   4.150
  807POPC   D2A 7580  11.450  14.910   4.520
  807POPC   C3A 7581  11.230  14.920   4.900
  807POPC   C4A 7582  10.800  14.890   5.070
  807POPC   C1B 7583  10.400  14.770   4.310
  807POPC   C2B 7584  10.380  14.840   4.780
  807POPC   C3B 7585  10.010  14.880   5.050
  807POPC   C4B 7586   9.610  14.990   5.160
  808POPC   NC3 7587  17.140  15.620   3.960
  808POPC   PO4 7588  16.800  15.440   3.820
  808POPC   GL1 7589  16.730  15.380   4.170
  808POPC   GL2 7590  16.540  15.260   4.430
  808POPC   C1A 7591  17.070  15.430   4.460
  808POPC   D2A 7592  17.160  15.640   4.880
  808POPC   C3A 7593  17.120  15.430   5.290
  808POPC   C4A 7594  16.880  15.400   5.650
  808POPC   C1B 7595  16.420  15.210   4.880
  808POPC   C2B 7596  16.590  15.490   5.220
  808POPC   C3B 7597  16.570  15.860   5.470
  808POPC   C4B 7598  16.420  16.140   5.810
  809POPC   NC3 7599  15.200  14.840   4.050
  809POPC   PO4 7600  14.890  15.040   3.960
  809POPC   GL1 7601  14.760  14.980   4.270
  809POPC   GL2 7602  14.820  15.220   4.390
  809POPC   C1A 7603  14.450  14.880   4.610
  809POPC   D2A 7604  14.300  14.990   5.030
  809POPC   C3A 7605  14.480  14.700   5.430
  809POPC   C4A 7606  14.620  14.310   5.580
  809POPC   C1B 7607  14.700  15.390   4.760
  809POPC   C2B 7608  14.560  15.440   5.190
  809POPC   C3B 7609  14.400  15.280   5.520
  809POPC   C4B 7610  14.540  14.970   5.860
  810POPC   NC3 7611   3.850   3.440   3.100
  810POPC   PO4 7612   3.970   3.780   3.100
  810POPC   GL1 7613   4.050   3.760   3.500
  810POPC   GL2 7614   3.850   3.970   3.670
  810POPC   C1A 7615   4.310   4.070   3.790
  810POPC   D2A 7616   4.360   4.460   4.010
  810POPC   C3A 7617   4.600   4.560   4.370
  810POPC   C4A 7618   4.610   4.760   4.760
  810POPC   C1B 7619   3.720   4.260   4.060
  810POPC   C2B 7620   3.390   4.340   4.410
  810POPC   C3B 7621   3.050   4.430   4.740
  810POPC   C4B 7622   2.690   4.560   4.900
  811POPC   NC3 7623   4.350  -2.670   3.590
  811POPC   PO4 7624   4.520  -2.370   3.730
  811POPC   GL1 7625   4.580  -2.560   4.060
  811POPC   GL2 7626   4.600  -2.300   4.240
  811POPC   C1A 7627   4.630  -2.730   4.520
  811POPC   D2A 7628   4.690  -2.520   4.970
  811POPC   C3A 7629   5.150  -2.340   5.050
  811POPC   C4A 7630   5.540  -2.220   5.290
  811POPC   C1B 7631   4.870  -2.170   4.650
  811POPC   C2B 7632   5.270  -1.950   4.770
  811POPC   C3B 7633   5.640  -1.780   4.980
  811POPC   C4B 7634   5.970  -1.590   5.200
  812POPC   NC3 7635  16.370   5.810   3.450
  812POPC   PO4 7636  16.460   5.510   3.740
  812POPC   GL1 7637  16.520   5.280   4.080
  812POPC   GL2 7638  16.670   5.040   3.970
  812POPC   C1A 7639  16.410   5.060   4.470
  812POPC   D2A 7640  16.240   4.970   4.900
  812POPC   C3A 7641  16.520   4.930   5.230
  812POPC   C4A 7642  16.720   4.950   5.670
  812POPC   C1B 7643  16.780   4.780   4.330
  812POPC   C2B 7644  16.650   4.630   4.760
  812POPC   C3B 7645  16.530   4.250   5.050
  812POPC   C4B 7646  16.430   4.000   5.390
  813POPC   NC3 7647   7.780  13.670   3.750
  813POPC   PO4 7648   7.980  13.880   3.510
  813POPC   GL1 7649   8.060  14.030   3.870
  813POPC   GL2 7650   8.170  13.780   4.060
  813POPC   C1A 7651   7.880  14.400   4.070
  813POPC   D2A 7652   7.730  14.790   4.230
  813POPC   C3A 7653   7.990  14.970   4.580
  813POPC   C4A 7654   7.930  15.200   4.970
  813POPC   C1B 7655   7.760  13.820   4.260
  813POPC   C2B 7656   7.560  13.930   4.600
  813POPC   C3B 7657   7.510  13.930   5.050
  813POPC   C4B 7658   7.370  13.930   5.520
  814POPC   NC3 7659   0.330   0.560   3.370
  814POPC   PO4 7660   0.100   0.390   3.080
  814POPC   GL1 7661  -0.020   0.300   3.410
  814POPC   GL2 7662   0.210   0.110   3.470
  814POPC   C1A 7663  -0.360   0.530   3.630
  814POPC   D2A 7664  -0.340   0.750   4.070
  814POPC   C3A 7665  -0.060   0.530   4.360
  814POPC   C4A 7666   0.430   0.450   4.520
  814POPC   C1B 7667   0.230  -0.190   3.750
  814POPC   C2B 7668   0.430  -0.340   4.140
  814POPC   C3B 7669   0.350  -0.160   4.580
  814POPC   C4B 7670   0.180   0.180   4.830
  815POPC   NC3 7671   3.120  -1.300   3.420
  815POPC   PO4 7672   3.210  -1.690   3.460
  815POPC   GL1 7673   3.120  -1.580   3.820
  815POPC   GL2 7674   2.880  -1.500   3.820
  815POPC   C1A 7675   3.110  -1.580   4.280
  815POPC   D2A 7676   3.040  -1.510   4.740
  815POPC   C3A 7677   2.690  -1.430   4.950
  815POPC   C4A 7678   2.410  -1.550   5.320
  815POPC   C1B 7679   2.590  -1.550   4.180
  815POPC   C2B 7680   2.180  -1.760   4.150
  815POPC   C3B 7681   1.920  -2.130   4.210
  815POPC   C4B 7682   1.700  -2.410   4.510
  816POPC   NC3 7683  16.860  -2.280   3.570
  816POPC   PO4 7684  17.080  -2.290   3.890
  816POPC   GL1 7685  17.270  -2.040   4.120
  816POPC   GL2 7686  17.150  -1.820   4.250
  816POPC   C1A 7687  17.720  -2.150   4.270
  816POPC   D2A 7688  18.170  -2.250   4.120
  816POPC   C3A 7689  18.590  -2.200   4.010
  816POPC   C4A 7690  18.940  -1.910   4.090
  816POPC   C1B 7691  17.340  -2.060   4.640
  816POPC   C2B 7692  17.690  -2.150   4.750
  816POPC   C3B 7693  17.770  -1.950   5.230
  816POPC   C4B 7694  17.680  -1.950   5.680
  817POPC   NC3 7695   4.620  11.900   3.450
  817POPC   PO4 7696   4.490  11.600   3.310
  817POPC   GL1 7697   4.410  11.490   3.730
  817POPC   GL2 7698   4.460  11.180   3.750
  817POPC   C1A 7699   4.330  11.620   4.140
  817POPC   D2A 7700   4.390  11.370   4.530
  817POPC   C3A 7701   4.740  11.090   4.710
  817POPC   C4A 7702   4.880  11.320   5.010
  817POPC   C1B 7703   4.400  10.980   4.130
  817POPC   C2B 7704   4.130  10.830   4.510
  817POPC   C3B 7705   4.220  10.800   4.940
  817POPC   C4B 7706   4.240  10.820   5.400
  818POPC   NC3 7707  14.100  15.010   3.760
  818POPC   PO4 7708  14.430  15.240   3.840
  818POPC   GL1 7709  14.340  15.550   4.080
  818POPC   GL2 7710  14.160  15.340   4.220
  818POPC   C1A 7711  14.500  15.760   4.470
  818POPC   D2A 7712  14.360  16.070   4.800
  818POPC   C3A 7713  13.960  16.140   5.020
  818POPC   C4A 7714  13.860  15.880   5.410
  818POPC   C1B 7715  14.230  15.400   4.680
  818POPC   C2B 7716  13.980  15.480   5.090
  818POPC   C3B 7717  13.840  15.370   5.550
  818POPC   C4B 7718  13.440  15.240   5.770
  819POPC   NC3 7719   3.040   8.380   3.280
  819POPC   PO4 7720   3.260   8.140   3.540
  819POPC   GL1 7721   3.170   8.100   3.990
  819POPC   GL2 7722   3.000   8.330   3.950
  819POPC   C1A 7723   3.000   7.830   4.320
  819POPC   D2A 7724   2.700   7.720   4.690
  819POPC   C3A 7725   2.540   8.040   4.940
  819POPC   C4A 7726   2.540   8.440   5.130
  819POPC   C1B 7727   2.990   8.300   4.450
  819POPC   C2B 7728   3.060   8.230   4.940
  819POPC   C3B 7729   3.050   8.160   5.440
  819POPC   C4B 7730   3.320   8.210   5.830
  820POPC   NC3 7731   0.340  -2.210   2.780
  820POPC   PO4 7732   0.240  -1.890   2.970
  820POPC   GL1 7733   0.410  -1.780   3.370
  820POPC   GL2 7734   0.530  -1.560   3.600
  820POPC   C1A 7735   0.080  -1.650   3.660
  820POPC   D2A 7736  -0.050  -1.730   4.100
  820POPC   C3A 7737  -0.170  -1.640   4.540
  820POPC   C4A 7738   0.050  -1.860   4.880
  820POPC   C1B 7739   0.350  -1.320   3.920
  820POPC   C2B 7740   0.300  -1.190   4.350
  820POPC   C3B 7741   0.240  -0.950   4.740
  820POPC   C4B 7742   0.240  -0.820   5.140
  821POPC   NC3 7743  13.200  11.720   3.760
  821POPC   PO4 7744  12.940  11.810   4.070
  821POPC   GL1 7745  13.090  11.640   4.340
  821POPC   GL2 7746  13.390  11.640   4.230
  821POPC   C1A 7747  12.990  11.400   4.740
  821POPC   D2A 7748  12.940  11.310   5.180
  821POPC   C3A 7749  13.190  11.580   5.470
  821POPC   C4A 7750  13.500  11.810   5.600
  821POPC   C1B 7751  13.660  11.930   4.400
  821POPC   C2B 7752  13.930  12.110   4.670
  821POPC   C3B 7753  13.770  12.260   5.060
  821POPC   C4B 7754  13.810  12.240   5.520
  822POPC   NC3 7755   3.310   7.560   3.470
  822POPC   PO4 7756   3.690   7.460   3.520
  822POPC   GL1 7757   3.930   7.580   3.710
  822POPC   GL2 7758   3.900   7.440   3.990
  822POPC   C1A 7759   4.180   7.810   3.990
  822POPC   D2A 7760   4.030   7.970   4.380
  822POPC   C3A 7761   4.050   7.920   4.840
  822POPC   C4A 7762   3.720   7.920   5.250
  822POPC   C1B 7763   4.050   7.460   4.410
  822POPC   C2B 7764   4.350   7.490   4.750
  822POPC   C3B 7765   4.560   7.270   5.080
  822POPC   C4B 7766   4.770   7.100   5.450
  823POPC   NC3 7767  10.960  14.180   3.910
  823POPC   PO4 7768  10.680  13.980   3.920
  823POPC   GL1 7769  10.590  13.980   4.430
  823POPC   GL2 7770  10.830  14.050   4.530
  823POPC   C1A 7771  10.560  13.600   4.600
  823POPC   D2A 7772  10.490  13.410   5.000
  823POPC   C3A 7773  10.540  13.540   5.420
  823POPC   C4A 7774  10.360  13.470   5.850
  823POPC   C1B 7775  11.050  13.690   4.720
  823POPC   C2B 7776  11.440  13.560   4.920
  823POPC   C3B 7777  11.580  13.270   5.260
  823POPC   C4B 7778  11.610  12.860   5.460
  824POPC   NC3 7779   9.170   1.520   2.920
  824POPC   PO4 7780   9.080   1.900   2.950
  824POPC   GL1 7781   9.170   2.070   3.270
  824POPC   GL2 7782   8.970   1.970   3.460
  824POPC   C1A 7783   9.090   2.460   3.570
  824POPC   D2A 7784   8.840   2.850   3.650
  824POPC   C3A 7785   8.800   2.960   4.110
  824POPC   C4A 7786   8.780   3.250   4.450
  824POPC   C1B 7787   8.640   1.900   3.780
  824POPC   C2B 7788   8.540   1.610   4.210
  824POPC   C3B 7789   8.780   1.720   4.640
  824POPC   C4B 7790   8.930   1.490   4.990
  825POPC   NC3 7791  10.340  15.500   3.260
  825POPC   PO4 7792  10.020  15.290   3.320
  825POPC   GL1 7793  10.200  15.270   3.680
  825POPC   GL2 7794  10.170  15.560   3.700
  825POPC   C1A 7795  10.090  15.280   4.090
  825POPC   D2A 7796   9.910  15.640   4.300
  825POPC   C3A 7797  10.230  15.750   4.660
  825POPC   C4A 7798  10.220  15.760   5.120
  825POPC   C1B 7799   9.850  15.820   3.780
  825POPC   C2B 7800   9.600  16.130   4.010
  825POPC   C3B 7801   9.720  16.440   4.390
  825POPC   C4B 7802   9.760  16.460   4.860
  826POPC   NC3 7803   8.330   4.350   3.470
  826POPC   PO4 7804   8.650   4.140   3.460
  826POPC   GL1 7805   8.820   3.860   3.700
  826POPC   GL2 7806   9.000   4.060   3.800
  826POPC   C1A 7807   8.780   3.720   4.160
  826POPC   D2A 7808   8.450   3.610   4.480
  826POPC   C3A 7809   8.160   3.900   4.730
  826POPC   C4A 7810   7.760   3.990   4.960
  826POPC   C1B 7811   9.210   3.930   4.170
  826POPC   C2B 7812   9.460   3.810   4.550
  826POPC   C3B 7813   9.620   4.050   4.940
  826POPC   C4B 7814   9.480   4.240   5.330
  827POPC   NC3 7815   4.370   9.690   3.130
  827POPC   PO4 7816   4.510   9.920   3.450
  827POPC   GL1 7817   4.230  10.080   3.860
  827POPC   GL2 7818   4.400   9.920   3.930
  827POPC   C1A 7819   4.110   9.940   4.320
  827POPC   D2A 7820   3.820   9.920   4.690
  827POPC   C3A 7821   3.800   9.660   5.110
  827POPC   C4A 7822   3.640   9.200   5.110
  827POPC   C1B 7823   4.730   9.740   4.230
  827POPC   C2B 7824   4.840   9.570   4.660
  827POPC   C3B 7825   4.750   9.600   5.110
  827POPC   C4B 7826   4.550   9.520   5.520
  828POPC   NC3 7827  14.150  13.500   4.040
  828POPC   PO4 7828  14.350  13.500   3.730
  828POPC   GL1 7829  14.560  13.310   3.970
  828POPC   GL2 7830  14.810  13.430   3.910
  828POPC   C1A 7831  14.420  13.190   4.390
  828POPC   D2A 7832  14.240  13.000   4.740
  828POPC   C3A 7833  14.080  13.140   5.200
  828POPC   C4A 7834  14.400  12.960   5.500
  828POPC   C1B 7835  14.960  13.550   4.360
  828POPC   C2B 7836  15.080  13.560   4.860
  828POPC   C3B 7837  15.130  13.520   5.340
  828POPC   C4B 7838  15.090  13.480   5.820
  829POPC   NC3 7839   5.380  13.780   2.420
  829POPC   PO4 7840   5.170  13.610   2.700
  829POPC   GL1 7841   5.280  13.760   3.140
  829POPC   GL2 7842   5.150  14.030   3.230
  829POPC   C1A 7843   5.580  13.970   3.500
  829POPC   D2A 7844   5.870  14.310   3.600
  829POPC   C3A 7845   5.860  14.520   4.030
  829POPC   C4A 7846   6.020  14.640   4.440
  829POPC   C1B 7847   4.800  13.880   3.510
  829POPC   C2B 7848   4.720  13.830   3.930
  829POPC   C3B 7849   4.910  13.520   4.290
  829POPC   C4B 7850   5.170  13.440   4.610
  830POPC   NC3 7851   7.690   3.490   3.560
  830POPC   PO4 7852   7.380   3.270   3.410
  830POPC   GL1 7853   7.180   3.470   3.750
  830POPC   GL2 7854   7.270   3.670   3.850
  830POPC   C1A 7855   6.930   3.530   4.140
  830POPC   D2A 7856   6.590   3.360   4.480
  830POPC   C3A 7857   6.770   2.930   4.620
  830POPC   C4A 7858   6.920   2.880   5.070
  830POPC   C1B 7859   7.650   3.500   4.080
  830POPC   C2B 7860   7.770   3.130   4.350
  830POPC   C3B 7861   7.670   3.110   4.820
  830POPC   C4B 7862   7.370   2.770   4.990
  831POPC   NC3 7863   9.070   4.960   3.700
  831POPC   PO4 7864   9.050   4.570   3.820
  831POPC   GL1 7865   9.230   4.450   4.160
  831POPC   GL2 7866   9.450   4.460   4.060
  831POPC   C1A 7867   9.060   4.230   4.540
  831POPC   D2A 7868   8.640   4.130   4.810
  831POPC   C3A 7869   8.600   3.810   5.150
  831POPC   C4A 7870   8.380   3.980   5.570
  831POPC   C1B 7871   9.590   4.370   4.500
  831POPC   C2B 7872   9.390   4.510   4.830
  831POPC   C3B 7873   9.090   4.460   5.090
  831POPC   C4B 7874   8.760   4.340   5.450
  832POPC   NC3 7875  15.000   2.060   3.530
  832POPC   PO4 7876  14.740   2.340   3.450
  832POPC   GL1 7877  14.770   2.440   3.810
  832POPC   GL2 7878  14.920   2.700   3.770
  832POPC   C1A 7879  14.370   2.630   4.010
  832POPC   D2A 7880  13.910   2.690   3.900
  832POPC   C3A 7881  14.010   2.900   4.330
  832POPC   C4A 7882  14.380   2.780   4.600
  832POPC   C1B 7883  15.230   2.990   3.920
  832POPC   C2B 7884  15.170   3.220   4.350
  832POPC   C3B 7885  14.830   3.190   4.670
  832POPC   C4B 7886  14.660   3.430   5.000
  833POPC   NC3 7887   5.690   8.050   3.990
  833POPC   PO4 7888   6.100   8.020   3.940
  833POPC   GL1 7889   6.160   7.940   4.290
  833POPC   GL2 7890   5.920   7.870   4.390
  833POPC   C1A 7891   6.300   8.050   4.730
  833POPC   D2A 7892   6.210   7.870   5.120
  833POPC   C3A 7893   5.980   7.500   5.290
  833POPC   C4A 7894   5.680   7.110   5.250
  833POPC   C1B 7895   5.830   8.040   4.840
  833POPC   C2B 7896   5.700   7.980   5.260
  833POPC   C3B 7897   5.550   7.680   5.570
  833POPC   C4B 7898   5.570   7.440   5.990
  834POPC   NC3 7899  -0.480  12.410   4.090
  834POPC   PO4 7900  -0.540  12.090   3.850
  834POPC   GL1 7901  -0.650  11.820   4.150
  834POPC   GL2 7902  -0.590  11.600   4.080
  834POPC   C1A 7903  -0.420  11.920   4.520
  834POPC   D2A 7904  -0.210  12.010   4.970
  834POPC   C3A 7905  -0.050  12.450   5.020
  834POPC   C4A 7906   0.030  12.900   5.090
  834POPC   C1B 7907  -0.510  11.440   4.560
  834POPC   C2B 7908  -0.190  11.450   4.920
  834POPC   C3B 7909  -0.050  11.530   5.370
  834POPC   C4B 7910  -0.290  11.620   5.740
  835POPC   NC3 7911   3.950  13.400   3.240
  835POPC   PO4 7912   4.240  13.130   3.250
  835POPC   GL1 7913   4.040  13.160   3.640
  835POPC   GL2 7914   3.780  12.990   3.490
  835POPC   C1A 7915   3.900  13.280   4.130
  835POPC   D2A 7916   3.840  13.410   4.620
  835POPC   C3A 7917   3.840  13.580   5.030
  835POPC   C4A 7918   4.070  13.810   5.390
  835POPC   C1B 7919   3.800  12.790   3.910
  835POPC   C2B 7920   3.860  12.660   4.360
  835POPC   C3B 7921   3.920  12.290   4.700
  835POPC   C4B 7922   3.910  11.980   5.000
  836POPC   NC3 7923  16.040  -1.000   3.150
  836POPC   PO4 7924  16.370  -1.090   3.380
  836POPC   GL1 7925  16.260  -1.120   3.710
  836POPC   GL2 7926  16.310  -1.280   3.900
  836POPC   C1A 7927  16.120  -0.890   4.110
  836POPC   D2A 7928  15.740  -0.780   4.410
  836POPC   C3A 7929  15.640  -1.120   4.800
  836POPC   C4A 7930  15.320  -1.170   5.110
  836POPC   C1B 7931  16.280  -1.530   4.280
  836POPC   C2B 7932  16.320  -1.510   4.750
  836POPC   C3B 7933  16.480  -1.540   5.180
  836POPC   C4B 7934  16.380  -1.250   5.530
  837POPC   NC3 7935  15.530   8.350   3.840
  837POPC   PO4 7936  15.290   8.620   3.900
  837POPC   GL1 7937  15.310   8.410   4.220
  837POPC   GL2 7938  15.280   8.610   4.460
  837POPC   C1A 7939  14.960   8.220   4.490
  837POPC   D2A 7940  14.650   7.910   4.740
  837POPC   C3A 7941  14.390   7.970   5.100
  837POPC   C4A 7942  13.980   7.730   5.300
  837POPC   C1B 7943  15.150   8.790   4.830
  837POPC   C2B 7944  15.030   9.060   5.100
  837POPC   C3B 7945  15.180   9.410   5.360
  837POPC   C4B 7946  15.410   9.720   5.610
  838POPC   NC3 7947   5.270  10.860   3.740
  838POPC   PO4 7948   5.570  10.610   3.800
  838POPC   GL1 7949   5.510  10.570   4.120
  838POPC   GL2 7950   5.220  10.450   4.160
  838POPC   C1A 7951   5.620  10.280   4.450
  838POPC   D2A 7952   6.040  10.110   4.620
  838POPC   C3A 7953   5.990   9.740   4.890
  838POPC   C4A 7954   5.990   9.270   4.890
  838POPC   C1B 7955   4.850  10.270   4.220
  838POPC   C2B 7956   4.580  10.040   4.630
  838POPC   C3B 7957   4.280   9.890   4.920
  838POPC   C4B 7958   4.200   9.850   5.340
  839POPC   NC3 7959  14.430  14.170   3.870
  839POPC   PO4 7960  14.550  13.830   3.990
  839POPC   GL1 7961  14.400  13.880   4.350
  839POPC   GL2 7962  14.510  13.630   4.500
  839POPC   C1A 7963  14.290  14.030   4.760
  839POPC   D2A 7964  14.300  14.450   4.980
  839POPC   C3A 7965  14.760  14.500   5.090
  839POPC   C4A 7966  14.970  14.670   5.450
  839POPC   C1B 7967  14.540  13.420   4.920
  839POPC   C2B 7968  14.750  13.240   5.330
  839POPC   C3B 7969  14.880  12.880   5.510
  839POPC   C4B 7970  15.160  12.590   5.810
  840POPC   NC3 7971   6.720  11.370   4.080
  840POPC   PO4 7972   6.630  11.020   4.280
  840POPC   GL1 7973   6.300  10.880   4.420
  840POPC   GL2 7974   6.090  11.000   4.590
  840POPC   C1A 7975   6.270  10.550   4.750
  840POPC   D2A 7976   6.420  10.640   5.170
  840POPC   C3A 7977   6.730  10.570   5.470
  840POPC   C4A 7978   7.060  10.790   5.650
  840POPC   C1B 7979   6.060  11.070   5.020
  840POPC   C2B 7980   5.860  10.890   5.400
  840POPC   C3B 7981   5.750  10.870   5.830
  840POPC   C4B 7982   5.730  10.900   6.270
  841POPC   NC3 7983   9.510  13.590   3.740
  841POPC   PO4 7984   9.550  14.010   3.750
  841POPC   GL1 7985   9.590  14.050   4.100
  841POPC   GL2 7986   9.770  13.880   4.220
  841POPC   C1A 7987   9.560  14.360   4.500
  841POPC   D2A 7988   9.490  14.680   4.770
  841POPC   C3A 7989   9.520  14.540   5.270
  841POPC   C4A 7990   9.210  14.360   5.560
  841POPC   C1B 7991  10.140  14.020   4.420
  841POPC   C2B 7992  10.350  14.120   4.840
  841POPC   C3B 7993  10.720  13.910   5.040
  841POPC   C4B 7994  11.100  13.810   5.270
  842POPC   NC3 7995  17.190   3.640   3.000
  842POPC   PO4 7996  17.430   3.920   3.110
  842POPC   GL1 7997  17.530   4.040   3.530
  842POPC   GL2 7998  17.520   4.390   3.520
  842POPC   C1A 7999  17.710   3.830   3.920
  842POPC   D2A 8000  17.800   3.500   4.230
  842POPC   C3A 8001  17.540   3.180   4.380
  842POPC   C4A 8002  17.150   3.010   4.420
  842POPC   C1B 8003  17.460   4.250   3.970
  842POPC   C2B 8004  17.350   4.460   4.350
  842POPC   C3B 8005  17.150   4.630   4.690
  842POPC   C4B 8006  17.040   4.780   5.170
  843POPC   NC3 8007   9.200   4.310   3.420
  843POPC   PO4 8008   9.560   4.360   3.220
  843POPC   GL1 8009   9.900   4.300   3.450
  843POPC   GL2 8010  10.120   4.430   3.260
  843POPC   C1A 8011   9.940   4.290   3.940
  843POPC   D2A 8012  10.340   4.030   4.040
  843POPC   C3A 8013  10.330   3.680   4.300
  843POPC   C4A 8014  10.250   3.430   4.690
  843POPC   C1B 8015  10.360   4.070   3.480
  843POPC   C2B 8016  10.560   3.730   3.660
  843POPC   C3B 8017  10.380   3.380   3.840
  843POPC   C4B 8018  10.250   3.080   4.180
  844POPC   NC3 8019  11.770   2.550   2.610
  844POPC   PO4 8020  11.420   2.420   2.610
  844POPC   GL1 8021  11.460   2.430   3.040
  844POPC   GL2 8022  11.250   2.270   3.140
  844POPC   C1A 8023  11.260   2.790   3.310
  844POPC   D2A 8024  10.930   3.100   3.350
  844POPC   C3A 8025  10.960   3.580   3.460
  844POPC   C4A 8026  10.900   4.080   3.360
  844POPC   C1B 8027  11.310   2.360   3.600
  844POPC   C2B 8028  11.370   2.500   4.020
  844POPC   C3B 8029  11.310   2.720   4.350
  844POPC   C4B 8030  11.230   3.170   4.490
  845POPC   NC3 8031   0.170   7.790   3.890
  845POPC   PO4 8032  -0.110   7.980   4.120
  845POPC   GL1 8033   0.020   8.000   4.490
  845POPC   GL2 8034   0.030   8.280   4.530
  845POPC   C1A 8035   0.200   7.740   4.840
  845POPC   D2A 8036   0.090   7.800   5.290
  845POPC   C3A 8037   0.330   7.450   5.510
  845POPC   C4A 8038   0.450   6.990   5.630
  845POPC   C1B 8039   0.060   8.220   5.010
  845POPC   C2B 8040   0.350   8.170   5.400
  845POPC   C3B 8041   0.680   8.230   5.740
  845POPC   C4B 8042   1.130   8.190   5.860
  846POPC   NC3 8043   4.390   1.400   3.590
  846POPC   PO4 8044   4.040   1.250   3.470
  846POPC   GL1 8045   4.080   1.150   3.830
  846POPC   GL2 8046   4.280   1.230   4.060
  846POPC   C1A 8047   3.820   1.440   4.100
  846POPC   D2A 8048   3.350   1.600   4.250
  846POPC   C3A 8049   3.350   1.750   4.650
  846POPC   C4A 8050   3.730   1.710   4.920
  846POPC   C1B 8051   4.600   0.920   4.240
  846POPC   C2B 8052   4.760   1.100   4.670
  846POPC   C3B 8053   4.890   1.200   5.130
  846POPC   C4B 8054   4.910   1.040   5.590
  847POPC   NC3 8055   8.890  -1.500   3.230
  847POPC   PO4 8056   8.710  -1.590   3.600
  847POPC   GL1 8057   8.730  -1.720   4.050
  847POPC   GL2 8058   9.030  -1.760   4.060
  847POPC   C1A 8059   8.550  -1.610   4.440
  847POPC   D2A 8060   8.370  -1.810   4.870
  847POPC   C3A 8061   8.620  -2.050   5.110
  847POPC   C4A 8062   8.640  -2.230   5.470
  847POPC   C1B 8063   9.010  -1.860   4.490
  847POPC   C2B 8064   9.110  -1.920   4.900
  847POPC   C3B 8065   9.350  -2.030   5.310
  847POPC   C4B 8066   9.540  -2.400   5.510
  848POPC   NC3 8067  13.460  -0.910   3.350
  848POPC   PO4 8068  13.350  -1.300   3.220
  848POPC   GL1 8069  13.280  -1.330   3.640
  848POPC   GL2 8070  13.320  -1.660   3.710
  848POPC   C1A 8071  13.500  -1.300   4.040
  848POPC   D2A 8072  13.710  -0.980   4.310
  848POPC   C3A 8073  13.620  -0.850   4.740
  848POPC   C4A 8074  13.630  -0.730   5.180
  848POPC   C1B 8075  12.940  -1.660   3.990
  848POPC   C2B 8076  12.780  -1.410   4.330
  848POPC   C3B 8077  12.810  -1.350   4.780
  848POPC   C4B 8078  13.050  -1.540   5.130
  849POPC   NC3 8079   3.760  -1.050   3.820
  849POPC   PO4 8080   3.640  -1.400   3.840
  849POPC   GL1 8081   3.720  -1.510   4.160
  849POPC   GL2 8082   3.910  -1.220   4.240
  849POPC   C1A 8083   3.530  -1.720   4.510
  849POPC   D2A 8084   3.470  -1.870   4.970
  849POPC   C3A 8085   3.570  -2.320   5.130
  849POPC   C4A 8086   3.800  -2.680   5.330
  849POPC   C1B 8087   3.990  -0.930   4.510
  849POPC   C2B 8088   4.010  -0.700   4.920
  849POPC   C3B 8089   3.900  -0.510   5.240
  849POPC   C4B 8090   3.690  -0.300   5.620
  850POPC   NC3 8091  11.190   6.840   4.020
  850POPC   PO4 8092  11.000   6.610   3.710
  850POPC   GL1 8093  11.000   6.300   3.990
  850POPC   GL2 8094  11.260   6.320   4.080
  850POPC   C1A 8095  10.960   6.190   4.470
  850POPC   D2A 8096  10.740   5.920   4.800
  850POPC   C3A 8097  10.540   5.480   4.870
  850POPC   C4A 8098  10.540   5.110   5.190
  850POPC   C1B 8099  11.470   6.170   4.440
  850POPC   C2B 8100  11.800   6.100   4.740
  850POPC   C3B 8101  12.280   6.220   4.890
  850POPC   C4B 8102  12.580   6.560   5.010
  851POPC   NC3 8103  11.960  -2.330   3.090
  851POPC   PO4 8104  12.130  -2.140   3.390
  851POPC   GL1 8105  11.990  -1.970   3.720
  851POPC   GL2 8106  12.220  -1.960   3.870
  851POPC   C1A 8107  11.820  -2.180   4.140
  851POPC   D2A 8108  11.560  -2.310   4.470
  851POPC   C3A 8109  11.560  -2.340   4.940
  851POPC   C4A 8110  11.880  -2.450   5.230
  851POPC   C1B 8111  12.460  -1.760   4.220
  851POPC   C2B 8112  12.590  -1.790   4.680
  851POPC   C3B 8113  12.600  -1.920   5.130
  851POPC   C4B 8114  12.810  -2.080   5.500
  852POPC   NC3 8115   6.550  13.230   3.090
  852POPC   PO4 8116   6.500  12.860   3.250
  852POPC   GL1 8117   6.660  13.070   3.490
  852POPC   GL2 8118   6.590  13.390   3.550
  852POPC   C1A 8119   6.720  13.060   3.910
  852POPC   D2A 8120   7.040  13.040   4.190
  852POPC   C3A 8121   7.320  12.930   4.560
  852POPC   C4A 8122   7.120  12.740   4.930
  852POPC   C1B 8123   6.360  13.750   3.720
  852POPC   C2B 8124   6.350  14.190   3.840
  852POPC   C3B 8125   6.470  14.570   4.120
  852POPC   C4B 8126   6.520  14.730   4.560
  853POPC   NC3 8127  16.010  -2.150   3.760
  853POPC   PO4 8128  15.770  -1.870   3.590
  853POPC   GL1 8129  15.720  -1.910   4.020
  853POPC   GL2 8130  15.920  -1.880   4.210
  853POPC   C1A 8131  15.390  -1.720   4.270
  853POPC   D2A 8132  15.330  -1.480   4.620
  853POPC   C3A 8133  14.930  -1.300   4.680
  853POPC   C4A 8134  14.490  -1.280   4.810
  853POPC   C1B 8135  15.690  -2.120   4.510
  853POPC   C2B 8136  15.620  -2.160   4.960
  853POPC   C3B 8137  15.640  -2.060   5.380
  853POPC   C4B 8138  15.410  -2.050   5.740
  854POPC   NC3 8139   3.860   2.630   3.670
  854POPC   PO4 8140   4.210   2.820   3.620
  854POPC   GL1 8141   4.090   2.870   3.930
  854POPC   GL2 8142   4.420   2.860   4.070
  854POPC   C1A 8143   3.860   2.800   4.300
  854POPC   D2A 8144   3.850   2.550   4.660
  854POPC   C3A 8145   3.990   2.270   5.020
  854POPC   C4A 8146   3.990   1.950   5.330
  854POPC   C1B 8147   4.330   3.220   4.380
  854POPC   C2B 8148   4.300   3.320   4.860
  854POPC   C3B 8149   4.170   3.270   5.300
  854POPC   C4B 8150   4.250   3.260   5.770
  855POPC   NC3 8151  13.720   9.020   3.370
  855POPC   PO4 8152  13.420   9.280   3.490
  855POPC   GL1 8153  13.210   9.180   3.820
  855POPC   GL2 8154  13.210   9.470   3.970
  855POPC   C1A 8155  12.800   9.190   4.030
  855POPC   D2A 8156  12.930   9.110   4.500
  855POPC   C3A 8157  13.190   8.690   4.560
  855POPC   C4A 8158  13.430   8.430   4.890
  855POPC   C1B 8159  13.270   9.500   4.440
  855POPC   C2B 8160  13.360   9.720   4.910
  855POPC   C3B 8161  13.380   9.410   5.260
  855POPC   C4B 8162  13.460   9.010   5.510
  856POPC   NC3 8163   5.280   1.770   3.550
  856POPC   PO4 8164   5.380   1.710   3.940
  856POPC   GL1 8165   5.370   1.530   4.240
  856POPC   GL2 8166   5.570   1.750   4.380
  856POPC   C1A 8167   5.090   1.550   4.580
  856POPC   D2A 8168   5.150   1.570   5.020
  856POPC   C3A 8169   4.970   1.560   5.450
  856POPC   C4A 8170   5.020   1.680   5.910
  856POPC   C1B 8171   5.480   1.920   4.790
  856POPC   C2B 8172   5.550   1.870   5.280
  856POPC   C3B 8173   5.490   1.750   5.680
  856POPC   C4B 8174   5.470   1.630   6.090
  857POPC   NC3 8175  16.190   2.470   3.170
  857POPC   PO4 8176  16.310   2.130   3.110
  857POPC   GL1 8177  16.390   2.010   3.500
  857POPC   GL2 8178  16.330   1.750   3.530
  857POPC   C1A 8179  16.480   2.050   3.930
  857POPC   D2A 8180  16.280   2.030   4.370
  857POPC   C3A 8181  16.450   2.060   4.780
  857POPC   C4A 8182  16.330   1.940   5.220
  857POPC   C1B 8183  16.440   1.410   3.870
  857POPC   C2B 8184  16.560   1.620   4.250
  857POPC   C3B 8185  16.820   1.910   4.500
  857POPC   C4B 8186  17.220   1.980   4.630
  858POPC   NC3 8187   7.550   0.000   4.180
  858POPC   PO4 8188   7.570   0.270   3.940
  858POPC   GL1 8189   7.610   0.570   4.150
  858POPC   GL2 8190   7.870   0.670   4.110
  858POPC   C1A 8191   7.480   0.690   4.590
  858POPC   D2A 8192   7.390   0.470   5.000
  858POPC   C3A 8193   7.380   0.150   5.330
  858POPC   C4A 8194   7.270  -0.290   5.450
  858POPC   C1B 8195   7.960   0.510   4.510
  858POPC   C2B 8196   8.270   0.500   4.870
  858POPC   C3B 8197   8.490   0.630   5.240
  858POPC   C4B 8198   8.670   0.650   5.610
  859POPC   NC3 8199  13.560  -2.270   3.460
  859POPC   PO4 8200  13.160  -2.100   3.480
  859POPC   GL1 8201  13.000  -2.180   3.850
  859POPC   GL2 8202  12.710  -2.110   3.850
  859POPC   C1A 8203  12.890  -2.070   4.280
  859POPC   D2A 8204  12.680  -2.240   4.680
  859POPC   C3A 8205  12.920  -2.340   5.070
  859POPC   C4A 8206  12.860  -2.610   5.490
  859POPC   C1B 8207  12.490  -2.370   4.110
  859POPC   C2B 8208  12.190  -2.400   4.460
  859POPC   C3B 8209  12.060  -2.220   4.850
  859POPC   C4B 8210  12.080  -1.900   5.120
  860POPC   NC3 8211  11.590   4.390   2.830
  860POPC   PO4 8212  11.930   4.460   3.020
  860POPC   GL1 8213  12.140   4.760   3.170
  860POPC   GL2 8214  12.370   4.620   3.260
  860POPC   C1A 8215  12.170   5.090   3.380
  860POPC   D2A 8216  12.230   5.240   3.820
  860POPC   C3A 8217  12.180   5.050   4.210
  860POPC   C4A 8218  11.920   4.820   4.470
  860POPC   C1B 8219  12.380   4.600   3.710
  860POPC   C2B 8220  12.560   4.640   4.100
  860POPC   C3B 8221  12.590   4.810   4.510
  860POPC   C4B 8222  12.290   4.980   4.730
  861POPC   NC3 8223   0.150  14.340   3.430
  861POPC   PO4 8224  -0.030  14.240   3.750
  861POPC   GL1 8225   0.070  14.360   4.130
  861POPC   GL2 8226   0.280  14.190   4.250
  861POPC   C1A 8227  -0.050  14.720   4.440
  861POPC   D2A 8228   0.060  15.180   4.420
  861POPC   C3A 8229  -0.150  15.470   4.760
  861POPC   C4A 8230  -0.310  15.900   4.860
  861POPC   C1B 8231   0.340  14.170   4.680
  861POPC   C2B 8232   0.300  14.510   5.010
  861POPC   C3B 8233  -0.100  14.710   5.150
  861POPC   C4B 8234  -0.300  14.800   5.610
  862POPC   NC3 8235  17.170   7.510   4.010
  862POPC   PO4 8236  16.850   7.360   4.180
  862POPC   GL1 8237  17.020   7.230   4.450
  862POPC   GL2 8238  16.890   6.960   4.540
  862POPC   C1A 8239  16.880   7.310   4.890
  862POPC   D2A 8240  16.760   7.180   5.370
  862POPC   C3A 8241  16.500   7.400   5.670
  862POPC   C4A 8242  16.320   7.790   5.590
  862POPC   C1B 8243  16.720   6.710   4.900
  862POPC   C2B 8244  16.420   6.460   5.080
  862POPC   C3B 8245  16.270   6.480   5.540
  862POPC   C4B 8246  16.490   6.500   5.920
  863POPC   NC3 8247  12.140  14.840   3.760
  863POPC   PO4 8248  11.850  14.700   3.520
  863POPC   GL1 8249  11.770  14.610   3.920
  863POPC   GL2 8250  11.700  14.870   4.040
  863POPC   C1A 8251  12.160  14.540   4.210
  863POPC   D2A 8252  12.530  14.670   4.420
  863POPC   C3A 8253  12.460  14.860   4.840
  863POPC   C4A 8254  12.450  15.360   4.980
  863POPC   C1B 8255  11.940  14.970   4.420
  863POPC   C2B 8256  11.990  15.110   4.850
  863POPC   C3B 8257  11.640  15.110   5.200
  863POPC   C4B 8258  11.770  14.980   5.600
  864POPC   NC3 8259   2.030   4.630   3.540
  864POPC   PO4 8260   1.960   4.820   3.890
  864POPC   GL1 8261   2.130   4.780   4.260
  864POPC   GL2 8262   2.190   5.090   4.330
  864POPC   C1A 8263   2.110   4.710   4.710
  864POPC   D2A 8264   2.250   4.310   4.950
  864POPC   C3A 8265   2.010   4.180   5.290
  864POPC   C4A 8266   1.680   3.960   5.580
  864POPC   C1B 8267   2.540   4.950   4.630
  864POPC   C2B 8268   2.880   5.010   5.010
  864POPC   C3B 8269   2.940   4.800   5.440
  864POPC   C4B 8270   3.070   4.570   5.800
  865POPC   NC3 8271  12.790   9.030   3.510
  865POPC   PO4 8272  12.780   8.700   3.260
  865POPC   GL1 8273  12.670   8.480   3.630
  865POPC   GL2 8274  12.840   8.540   3.760
  865POPC   C1A 8275  12.880   8.050   3.690
  865POPC   D2A 8276  12.930   7.600   3.710
  865POPC   C3A 8277  12.800   7.300   4.080
  865POPC   C4A 8278  12.370   7.070   4.150
  865POPC   C1B 8279  13.080   8.790   4.110
  865POPC   C2B 8280  13.400   9.130   4.250
  865POPC   C3B 8281  13.860   9.200   4.440
  865POPC   C4B 8282  14.200   8.900   4.520
  866POPC   NC3 8283   4.010  -0.820   3.430
  866POPC   PO4 8284   3.930  -0.630   3.760
  866POPC   GL1 8285   3.830  -0.770   4.160
  866POPC   GL2 8286   3.600  -0.810   4.200
  866POPC   C1A 8287   3.980  -0.430   4.440
  866POPC   D2A 8288   4.100   0.000   4.350
  866POPC   C3A 8289   4.260   0.200   4.720
  866POPC   C4A 8290   4.440   0.350   5.070
  866POPC   C1B 8291   3.570  -0.680   4.620
  866POPC   C2B 8292   3.310  -0.350   4.740
  866POPC   C3B 8293   3.210  -0.010   5.100
  866POPC   C4B 8294   3.090   0.220   5.490
  867POPC   NC3 8295  11.160   5.920   3.660
  867POPC   PO4 8296  11.280   5.860   3.290
  867POPC   GL1 8297  11.500   5.580   3.470
  867POPC   GL2 8298  11.760   5.710   3.460
  867POPC   C1A 8299  11.190   5.420   3.800
  867POPC   D2A 8300  11.180   5.250   4.160
  867POPC   C3A 8301  11.410   5.190   4.540
  867POPC   C4A 8302  11.620   4.950   4.910
  867POPC   C1B 8303  11.560   5.690   3.900
  867POPC   C2B 8304  11.650   5.730   4.360
  867POPC   C3B 8305  11.580   5.560   4.850
  867POPC   C4B 8306  11.580   5.330   5.280
  868POPC   NC3 8307  12.390  14.000   3.940
  868POPC   PO4 8308  12.190  13.680   3.740
  868POPC   GL1 8309  11.900  13.840   3.970
  868POPC   GL2 8310  11.760  13.580   4.090
  868POPC   C1A 8311  12.050  14.090   4.300
  868POPC   D2A 8312  12.170  14.370   4.640
  868POPC   C3A 8313  12.080  14.650   5.070
  868POPC   C4A 8314  12.200  15.030   5.300
  868POPC   C1B 8315  11.800  13.560   4.570
  868POPC   C2B 8316  11.950  13.380   4.920
  868POPC   C3B 8317  12.070  13.090   5.250
  868POPC   C4B 8318  12.180  12.900   5.670
  869POPC   NC3 8319   0.740  11.520   3.250
  869POPC   PO4 8320   1.090  11.670   3.400
  869POPC   GL1 8321   1.080  11.960   3.670
  869POPC   GL2 8322   1.390  11.950   3.720
  869POPC   C1A 8323   0.970  12.010   4.110
  869POPC   D2A 8324   0.660  12.250   4.460
  869POPC   C3A 8325   0.690  12.200   4.930
  869POPC   C4A 8326   0.830  12.490   5.280
  869POPC   C1B 8327   1.690  11.890   4.040
  869POPC   C2B 8328   1.360  11.900   4.330
  869POPC   C3B 8329   1.110  12.030   4.700
  869POPC   C4B 8330   1.210  12.400   4.870
  870POPC   NC3 8331  15.660  10.490   4.480
  870POPC   PO4 8332  15.710  10.730   4.150
  870POPC   GL1 8333  15.980  10.910   4.510
  870POPC   GL2 8334  16.110  10.640   4.650
  870POPC   C1A 8335  15.910  10.940   4.980
  870POPC   D2A 8336  15.770  10.980   5.440
  870POPC   C3A 8337  15.760  10.630   5.720
  870POPC   C4A 8338  15.610  10.440   6.100
  870POPC   C1B 8339  15.910  10.320   4.930
  870POPC   C2B 8340  15.720  10.090   5.250
  870POPC   C3B 8341  15.800  10.010   5.710
  870POPC   C4B 8342  16.140  10.170   5.950
  871POPC   NC3 8343   8.850   2.370   3.120
  871POPC   PO4 8344   8.490   2.500   3.070
  871POPC   GL1 8345   8.440   2.630   3.430
  871POPC   GL2 8346   8.600   2.390   3.560
  871POPC   C1A 8347   8.340   2.840   3.840
  871POPC   D2A 8348   8.300   3.080   4.220
  871POPC   C3A 8349   8.300   2.930   4.710
  871POPC   C4A 8350   8.070   2.830   5.100
  871POPC   C1B 8351   8.300   2.330   3.860
  871POPC   C2B 8352   8.350   2.070   4.250
  871POPC   C3B 8353   8.280   1.910   4.680
  871POPC   C4B 8354   8.030   1.970   5.030
  872POPC   NC3 8355   0.160   3.570   3.480
  872POPC   PO4 8356   0.130   3.970   3.310
  872POPC   GL1 8357   0.170   4.060   3.610
  872POPC   GL2 8358   0.290   3.940   3.860
  872POPC   C1A 8359   0.060   4.410   3.930
  872POPC   D2A 8360   0.140   4.570   4.360
  872POPC   C3A 8361  -0.100   4.540   4.770
  872POPC   C4A 8362  -0.330   4.430   5.120
  872POPC   C1B 8363   0.230   4.120   4.290
  872POPC   C2B 8364   0.350   4.150   4.700
  872POPC   C3B 8365   0.320   4.000   5.100
  872POPC   C4B 8366   0.110   3.820   5.540
  873POPC   NC3 8367   7.930   1.380   3.330
  873POPC   PO4 8368   7.780   1.600   3.610
  873POPC   GL1 8369   7.840   1.810   3.940
  873POPC   GL2 8370   8.110   1.830   3.900
  873POPC   C1A 8371   7.590   1.850   4.320
  873POPC   D2A 8372   7.560   1.800   4.800
  873POPC   C3A 8373   7.190   1.890   5.090
  873POPC   C4A 8374   6.710   1.910   4.960
  873POPC   C1B 8375   8.020   1.620   4.340
  873POPC   C2B 8376   7.980   1.500   4.770
  873POPC   C3B 8377   7.800   1.560   5.240
  873POPC   C4B 8378   7.880   1.440   5.750
  874POPC   NC3 8379   4.370   3.250   3.800
  874POPC   PO4 8380   4.130   3.320   3.540
  874POPC   GL1 8381   3.940   3.480   3.790
  874POPC   GL2 8382   3.770   3.250   3.860
  874POPC   C1A 8383   4.170   3.650   4.130
  874POPC   D2A 8384   4.100   4.090   4.310
  874POPC   C3A 8385   4.280   4.280   4.640
  874POPC   C4A 8386   4.330   4.450   5.080
  874POPC   C1B 8387   3.830   3.290   4.310
  874POPC   C2B 8388   3.840   3.130   4.750
  874POPC   C3B 8389   3.890   2.840   5.080
  874POPC   C4B 8390   3.910   2.550   5.450
  875POPC   NC3 8391   5.020   7.750   3.620
  875POPC   PO4 8392   5.400   7.770   3.660
  875POPC   GL1 8393   5.280   7.830   4.020
  875POPC   GL2 8394   5.440   7.620   4.170
  875POPC   C1A 8395   5.110   8.060   4.390
  875POPC   D2A 8396   4.840   8.090   4.690
  875POPC   C3A 8397   4.870   8.340   5.040
  875POPC   C4A 8398   5.090   8.450   5.410
  875POPC   C1B 8399   5.580   7.320   4.480
  875POPC   C2B 8400   5.860   7.040   4.690
  875POPC   C3B 8401   6.290   7.030   4.890
  875POPC   C4B 8402   6.560   6.660   4.800
  876POPC   NC3 8403  13.100  13.750   3.500
  876POPC   PO4 8404  12.870  14.030   3.670
  876POPC   GL1 8405  12.880  14.000   4.040
  876POPC   GL2 8406  13.130  14.150   4.090
  876POPC   C1A 8407  12.680  14.190   4.420
  876POPC   D2A 8408  12.730  14.400   4.800
  876POPC   C3A 8409  12.430  14.200   5.080
  876POPC   C4A 8410  12.460  13.740   5.230
  876POPC   C1B 8411  13.160  14.330   4.490
  876POPC   C2B 8412  13.320  14.550   4.900
  876POPC   C3B 8413  13.310  14.850   5.230
  876POPC   C4B 8414  13.490  15.260   5.220
  877POPC   NC3 8415   3.520   9.160   3.720
  877POPC   PO4 8416   3.890   9.160   3.860
  877POPC   GL1 8417   4.040   9.320   4.270
  877POPC   GL2 8418   4.320   9.340   4.180
  877POPC   C1A 8419   3.810   9.470   4.600
  877POPC   D2A 8420   3.390   9.440   4.780
  877POPC   C3A 8421   3.290   9.790   5.130
  877POPC   C4A 8422   3.500   9.870   5.580
  877POPC   C1B 8423   4.400   9.490   4.630
  877POPC   C2B 8424   4.250   9.360   5.080
  877POPC   C3B 8425   4.060   9.340   5.430
  877POPC   C4B 8426   3.700   9.300   5.710
  878POPC   NC3 8427  11.300   1.510   3.260
  878POPC   PO4 8428  11.600   1.350   3.070
  878POPC   GL1 8429  11.620   1.830   3.180
  878POPC   GL2 8430  11.550   1.920   3.510
  878POPC   C1A 8431  11.850   2.230   3.250
  878POPC   D2A 8432  11.830   2.420   3.650
  878POPC   C3A 8433  12.190   2.460   3.940
  878POPC   C4A 8434  12.350   2.840   4.170
  878POPC   C1B 8435  11.670   2.050   3.950
  878POPC   C2B 8436  11.790   2.410   4.270
  878POPC   C3B 8437  11.980   2.500   4.700
  878POPC   C4B 8438  12.330   2.720   4.840
  879POPC   NC3 8439  14.360  -2.260   3.540
  879POPC   PO4 8440  14.040  -2.440   3.490
  879POPC   GL1 8441  13.920  -2.150   3.750
  879POPC   GL2 8442  13.800  -1.910   3.660
  879POPC   C1A 8443  13.960  -2.180   4.210
  879POPC   D2A 8444  13.960  -2.060   4.650
  879POPC   C3A 8445  13.540  -1.990   4.750
  879POPC   C4A 8446  13.090  -1.920   4.730
  879POPC   C1B 8447  13.800  -1.720   4.050
  879POPC   C2B 8448  13.800  -1.550   4.550
  879POPC   C3B 8449  13.630  -1.550   4.970
  879POPC   C4B 8450  13.550  -1.410   5.430
  880POPC   NC3 8451   1.450   7.570   3.810
  880POPC   PO4 8452   1.260   7.240   3.710
  880POPC   GL1 8453   1.040   7.400   4.050
  880POPC   GL2 8454   0.780   7.240   4.080
  880POPC   C1A 8455   0.980   7.660   4.370
  880POPC   D2A 8456   0.920   7.890   4.740
  880POPC   C3A 8457   0.860   7.780   5.160
  880POPC   C4A 8458   0.710   7.760   5.630
  880POPC   C1B 8459   0.940   7.080   4.450
  880POPC   C2B 8460   0.830   6.710   4.780
  880POPC   C3B 8461   0.760   6.260   4.860
  880POPC   C4B 8462   0.710   5.950   5.230
  881POPC   NC3 8463  11.990  14.180   3.650
  881POPC   PO4 8464  11.580  14.130   3.670
  881POPC   GL1 8465  11.500  14.250   4.060
  881POPC   GL2 8466  11.330  14.510   4.160
  881POPC   C1A 8467  11.710  14.450   4.420
  881POPC   D2A 8468  11.630  14.550   4.910
  881POPC   C3A 8469  11.510  14.570   5.310
  881POPC   C4A 8470  11.140  14.850   5.380
  881POPC   C1B 8471  11.220  14.490   4.610
  881POPC   C2B 8472  11.140  14.310   5.040
  881POPC   C3B 8473  10.860  14.390   5.390
  881POPC   C4B 8474  10.410  14.550   5.220
  882POPC   NC3 8475   6.120  15.220   3.100
  882POPC   PO4 8476   5.930  15.170   3.400
  882POPC   GL1 8477   5.910  15.380   3.770
  882POPC   GL2 8478   5.650  15.370   3.800
  882POPC   C1A 8479   5.810  15.510   4.220
  882POPC   D2A 8480   5.780  15.680   4.690
  882POPC   C3A 8481   6.120  15.500   5.020
  882POPC   C4A 8482   6.290  15.650   5.470
  882POPC   C1B 8483   5.670  15.010   4.090
  882POPC   C2B 8484   5.490  14.860   4.530
  882POPC   C3B 8485   5.120  14.990   4.830
  882POPC   C4B 8486   4.940  14.810   5.220
  883POPC   NC3 8487   1.720  15.410   3.660
  883POPC   PO4 8488   2.090  15.170   3.640
  883POPC   GL1 8489   2.330  15.030   3.940
  883POPC   GL2 8490   2.490  15.350   4.070
  883POPC   C1A 8491   2.470  14.840   4.370
  883POPC   D2A 8492   2.290  14.890   4.790
  883POPC   C3A 8493   2.440  14.920   5.240
  883POPC   C4A 8494   2.600  14.960   5.690
  883POPC   C1B 8495   2.660  15.320   4.480
  883POPC   C2B 8496   3.040  15.510   4.710
  883POPC   C3B 8497   3.490  15.670   4.760
  883POPC   C4B 8498   3.940  15.860   4.710
  884POPC   NC3 8499  14.980  11.170   3.960
  884POPC   PO4 8500  15.350  11.280   3.980
  884POPC   GL1 8501  15.270  11.260   4.330
  884POPC   GL2 8502  15.270  10.960   4.370
  884POPC   C1A 8503  15.140  11.550   4.600
  884POPC   D2A 8504  14.830  11.580   4.910
  884POPC   C3A 8505  14.640  11.140   5.080
  884POPC   C4A 8506  14.460  10.780   5.310
  884POPC   C1B 8507  15.420  10.790   4.820
  884POPC   C2B 8508  15.500  10.580   5.280
  884POPC   C3B 8509  15.360  10.260   5.600
  884POPC   C4B 8510  15.080  10.020   5.840
  885POPC   NC3 8511   2.500  13.920   3.420
  885POPC   PO4 8512   2.140  13.820   3.560
  885POPC   GL1 8513   2.290  13.700   3.980
  885POPC   GL2 8514   1.960  13.680   4.020
  885POPC   C1A 8515   2.670  13.730   4.270
  885POPC   D2A 8516   3.060  13.980   4.200
  885POPC   C3A 8517   3.180  14.210   4.570
  885POPC   C4A 8518   3.210  14.590   4.930
  885POPC   C1B 8519   2.110  14.060   4.240
  885POPC   C2B 8520   2.530  14.310   4.370
  885POPC   C3B 8521   2.800  14.570   4.640
  885POPC   C4B 8522   2.900  15.010   4.800
  886POPC   NC3 8523   1.010  14.150   3.550
  886POPC   PO4 8524   1.330  13.920   3.580
  886POPC   GL1 8525   1.440  13.850   3.940
  886POPC   GL2 8526   1.270  14.150   4.010
  886POPC   C1A 8527   1.630  13.990   4.370
  886POPC   D2A 8528   1.480  14.100   4.780
  886POPC   C3A 8529   1.180  14.300   5.120
  886POPC   C4A 8530   0.770  14.380   4.830
  886POPC   C1B 8531   1.230  14.560   4.170
  886POPC   C2B 8532   1.230  14.580   4.630
  886POPC   C3B 8533   1.560  14.580   4.960
  886POPC   C4B 8534   1.940  14.740   5.120
  887POPC   NC3 8535  13.480   1.870   3.280
  887POPC   PO4 8536  13.850   2.010   3.210
  887POPC   GL1 8537  14.000   1.890   3.450
  887POPC   GL2 8538  13.820   1.860   3.680
  887POPC   C1A 8539  14.200   1.670   3.890
  887POPC   D2A 8540  14.180   1.300   4.180
  887POPC   C3A 8541  14.220   1.090   4.570
  887POPC   C4A 8542  14.520   0.970   4.920
  887POPC   C1B 8543  13.810   1.860   4.130
  887POPC   C2B 8544  13.920   1.640   4.530
  887POPC   C3B 8545  14.330   1.570   4.750
  887POPC   C4B 8546  14.570   1.790   5.000
  888POPC   NC3 8547   5.880   0.460   3.580
  888POPC   PO4 8548   5.700   0.210   3.810
  888POPC   GL1 8549   5.560   0.130   4.170
  888POPC   GL2 8550   5.470   0.360   4.300
  888POPC   C1A 8551   5.780   0.130   4.590
  888POPC   D2A 8552   6.040  -0.050   4.850
  888POPC   C3A 8553   6.500  -0.050   4.930
  888POPC   C4A 8554   6.950   0.060   4.880
  888POPC   C1B 8555   5.370   0.470   4.720
  888POPC   C2B 8556   5.380   0.260   5.160
  888POPC   C3B 8557   5.630   0.090   5.470
  888POPC   C4B 8558   5.870  -0.320   5.660
  889POPC   NC3 8559   0.480  14.800   3.520
  889POPC   PO4 8560   0.650  14.450   3.410
  889POPC   GL1 8561   0.500  14.420   3.810
  889POPC   GL2 8562   0.460  14.070   3.800
  889POPC   C1A 8563   0.450  14.660   4.180
  889POPC   D2A 8564   0.470  14.730   4.640
  889POPC   C3A 8565   0.140  14.970   4.890
  889POPC   C4A 8566  -0.370  14.990   4.780
  889POPC   C1B 8567   0.780  14.210   4.110
  889POPC   C2B 8568   1.090  14.150   4.460
  889POPC   C3B 8569   1.020  13.850   4.790
  889POPC   C4B 8570   1.020  13.800   5.290
  890POPC   NC3 8571   6.410  -1.120   3.940
  890POPC   PO4 8572   6.280  -0.780   3.710
  890POPC   GL1 8573   6.270  -0.580   4.020
  890POPC   GL2 8574   6.240  -0.780   4.270
  890POPC   C1A 8575   6.440  -0.290   4.390
  890POPC   D2A 8576   6.300   0.240   4.400
  890POPC   C3A 8577   6.270   0.510   4.770
  890POPC   C4A 8578   6.520   0.930   4.720
  890POPC   C1B 8579   6.720  -0.760   4.320
  890POPC   C2B 8580   7.100  -0.780   4.640
  890POPC   C3B 8581   7.330  -0.410   4.900
  890POPC   C4B 8582   7.440   0.000   4.690
  891POPC   NC3 8583   1.420  -2.110   2.860
  891POPC   PO4 8584   1.130  -1.860   2.910
  891POPC   GL1 8585   1.090  -1.900   3.230
  891POPC   GL2 8586   1.300  -2.090   3.330
  891POPC   C1A 8587   1.290  -1.660   3.580
  891POPC   D2A 8588   1.680  -1.550   3.870
  891POPC   C3A 8589   1.670  -1.320   4.280
  891POPC   C4A 8590   1.610  -1.310   4.720
  891POPC   C1B 8591   1.540  -2.070   3.700
  891POPC   C2B 8592   1.470  -1.890   4.130
  891POPC   C3B 8593   1.220  -1.550   4.290
  891POPC   C4B 8594   1.150  -1.630   4.750
  892POPC   NC3 8595   5.210  12.190   3.370
  892POPC   PO4 8596   4.900  12.300   3.620
  892POPC   GL1 8597   4.870  12.720   3.790
  892POPC   GL2 8598   4.640  12.610   3.910
  892POPC   C1A 8599   4.790  13.030   4.120
  892POPC   D2A 8600   4.740  13.150   4.590
  892POPC   C3A 8601   4.820  13.410   4.970
  892POPC   C4A 8602   4.650  13.800   5.210
  892POPC   C1B 8603   4.360  12.540   4.210
  892POPC   C2B 8604   4.400  12.650   4.620
  892POPC   C3B 8605   4.460  12.900   4.960
  892POPC   C4B 8606   4.840  12.930   5.230
  893POPC   NC3 8607   1.360  -0.990   2.720
  893POPC   PO4 8608   1.350  -1.030   3.110
  893POPC   GL1 8609   1.380  -1.050   3.550
  893POPC   GL2 8610   1.680  -0.860   3.570
  893POPC   C1A 8611   1.130  -1.260   3.870
  893POPC   D2A 8612   0.810  -1.240   4.220
  893POPC   C3A 8613   0.730  -1.370   4.670
  893POPC   C4A 8614   0.800  -1.560   5.110
  893POPC   C1B 8615   1.690  -0.880   4.040
  893POPC   C2B 8616   1.610  -0.860   4.540
  893POPC   C3B 8617   1.550  -0.910   4.970
  893POPC   C4B 8618   1.360  -0.560   5.300
  894POPC   NC3 8619  16.990  10.520   4.200
  894POPC   PO4 8620  16.860  10.850   4.020
  894POPC   GL1 8621  17.060  10.990   4.420
  894POPC   GL2 8622  16.820  11.130   4.470
  894POPC   C1A 8623  16.960  10.990   4.890
  894POPC   D2A 8624  16.940  10.790   5.310
  894POPC   C3A 8625  16.560  10.930   5.480
  894POPC   C4A 8626  16.340  11.340   5.620
  894POPC   C1B 8627  16.700  11.450   4.830
  894POPC   C2B 8628  16.680  11.440   5.250
  894POPC   C3B 8629  16.830  11.610   5.650
  894POPC   C4B 8630  16.970  11.980   5.940
  895POPC   NC3 8631   0.720  11.690   3.720
  895POPC   PO4 8632   0.610  11.320   3.770
  895POPC   GL1 8633   0.560  11.430   4.180
  895POPC   GL2 8634   0.760  11.590   4.250
  895POPC   C1A 8635   0.360  11.320   4.570
  895POPC   D2A 8636   0.300  11.380   5.050
  895POPC   C3A 8637   0.370  11.190   5.470
  895POPC   C4A 8638   0.210  11.210   5.870
  895POPC   C1B 8639   0.770  11.590   4.690
  895POPC   C2B 8640   0.720  11.610   5.100
  895POPC   C3B 8641   0.850  11.410   5.520
  895POPC   C4B 8642   1.150  11.090   5.540
  896POPC   NC3 8643   2.810  -2.470   3.740
  896POPC   PO4 8644   2.470  -2.510   3.560
  896POPC   GL1 8645   2.470  -2.650   3.990
  896POPC   GL2 8646   2.240  -2.470   4.130
  896POPC   C1A 8647   2.680  -2.530   4.400
  896POPC   D2A 8648   3.150  -2.480   4.330
  896POPC   C3A 8649   3.490  -2.250   4.580
  896POPC   C4A 8650   3.910  -2.010   4.730
  896POPC   C1B 8651   2.290  -2.330   4.540
  896POPC   C2B 8652   2.050  -2.270   4.910
  896POPC   C3B 8653   1.990  -1.900   5.100
  896POPC   C4B 8654   1.950  -1.750   5.550
  897POPC   NC3 8655  11.070   3.930   2.460
  897POPC   PO4 8656  10.780   3.930   2.730
  897POPC   GL1 8657  11.070   3.610   2.800
  897POPC   GL2 8658  10.870   3.540   3.000
  897POPC   C1A 8659  11.300   3.750   3.170
  897POPC   D2A 8660  11.520   3.880   3.620
  897POPC   C3A 8661  11.110   3.920   3.830
  897POPC   C4A 8662  10.750   3.810   4.130
  897POPC   C1B 8663  10.480   3.450   3.210
  897POPC   C2B 8664  10.090   3.520   3.460
  897POPC   C3B 8665   9.960   3.670   3.850
  897POPC   C4B 8666   9.690   3.880   4.100
  898POPC   NC3 8667  15.470   9.890   3.880
  898POPC   PO4 8668  15.840   9.850   3.750
  898POPC   GL1 8669  15.820   9.700   4.040
  898POPC   GL2 8670  16.060   9.780   4.270
  898POPC   C1A 8671  15.590   9.910   4.410
  898POPC   D2A 8672  15.450  10.050   4.820
  898POPC   C3A 8673  15.190   9.890   5.160
  898POPC   C4A 8674  14.840   9.800   5.420
  898POPC   C1B 8675  16.420   9.700   4.610
  898POPC   C2B 8676  16.650   9.860   4.970
  898POPC   C3B 8677  16.770  10.240   5.320
  898POPC   C4B 8678  16.640  10.530   5.700
  899POPC   NC3 8679   8.800  -1.020   3.060
  899POPC   PO4 8680   9.120  -1.020   3.250
  899POPC   GL1 8681   9.130  -1.160   3.540
  899POPC   GL2 8682   8.900  -1.170   3.730
  899POPC   C1A 8683   9.290  -1.180   3.990
  899POPC   D2A 8684   9.250  -1.260   4.420
  899POPC   C3A 8685   9.110  -1.450   4.830
  899POPC   C4A 8686   8.720  -1.400   5.170
  899POPC   C1B 8687   8.820  -1.200   4.200
  899POPC   C2B 8688   8.770  -1.110   4.660
  899POPC   C3B 8689   8.700  -0.930   5.080
  899POPC   C4B 8690   8.990  -0.730   5.370
  900POPC   NC3 8691   1.410  12.990   4.050
  900POPC   PO4 8692   1.460  13.300   3.810
  900POPC   GL1 8693   1.490  13.440   4.180
  900POPC   GL2 8694   1.340  13.530   4.260
  900POPC   C1A 8695   1.640  13.110   4.510
  900POPC   D2A 8696   1.640  13.100   4.940
  900POPC   C3A 8697   1.780  13.230   5.320
  900POPC   C4A 8698   2.230  13.230   5.450
  900POPC   C1B 8699   1.370  13.530   4.710
  900POPC   C2B 8700   1.460  13.750   5.110
  900POPC   C3B 8701   1.650  14.170   5.260
  900POPC   C4B 8702   1.450  14.500   5.480
  901POPC   NC3 8703   5.850   3.480   3.830
  901POPC   PO4 8704   6.170   3.670   3.650
  901POPC   GL1 8705   6.320   3.570   4.030
  901POPC   GL2 8706   6.110   3.790   4.130
  901POPC   C1A 8707   6.150   3.190   4.240
  901POPC   D2A 8708   6.290   2.850   4.530
  901POPC   C3A 8709   6.400   2.970   5.000
  901POPC   C4A 8710   6.410   3.110   5.430
  901POPC   C1B 8711   6.440   3.950   4.430
  901POPC   C2B 8712   6.350   4.020   4.890
  901POPC   C3B 8713   6.120   3.810   5.230
  901POPC   C4B 8714   6.000   3.770   5.680
  902POPC   NC3 8715  15.300  13.570   3.920
  902POPC   PO4 8716  15.550  13.260   3.890
  902POPC   GL1 8717  15.410  13.280   4.260
  902POPC   GL2 8718  15.320  12.950   4.230
  902POPC   C1A 8719  15.460  13.200   4.750
  902POPC   D2A 8720  15.510  13.310   5.160
  902POPC   C3A 8721  15.330  13.110   5.520
  902POPC   C4A 8722  15.210  13.020   5.970
  902POPC   C1B 8723  15.690  12.840   4.500
  902POPC   C2B 8724  15.880  12.950   4.930
  902POPC   C3B 8725  15.860  12.970   5.370
  902POPC   C4B 8726  15.680  12.800   5.770
  903POPC   NC3 8727   3.300   6.760   3.900
  903POPC   PO4 8728   2.900   6.720   3.790
  903POPC   GL1 8729   2.830   6.580   4.170
  903POPC   GL2 8730   2.940   6.770   4.280
  903POPC   C1A 8731   2.710   6.210   4.430
  903POPC   D2A 8732   2.500   5.800   4.600
  903POPC   C3A 8733   2.480   5.470   4.320
  903POPC   C4A 8734   2.640   5.110   4.060
  903POPC   C1B 8735   2.570   6.840   4.490
  903POPC   C2B 8736   2.320   6.920   4.880
  903POPC   C3B 8737   1.990   6.870   5.150
  903POPC   C4B 8738   1.550   6.910   5.230
  904POPC   NC3 8739   1.410   0.170   3.200
  904POPC   PO4 8740   1.820   0.190   3.270
  904POPC   GL1 8741   1.730   0.030   3.620
  904POPC   GL2 8742   2.000  -0.110   3.760
  904POPC   C1A 8743   1.590   0.160   4.050
  904POPC   D2A 8744   1.460   0.150   4.470
  904POPC   C3A 8745   1.410  -0.270   4.640
  904POPC   C4A 8746   1.170  -0.620   4.770
  904POPC   C1B 8747   2.060   0.100   4.210
  904POPC   C2B 8748   1.920   0.080   4.670
  904POPC   C3B 8749   1.950   0.120   5.150
  904POPC   C4B 8750   2.200  -0.020   5.540
  905POPC   NC3 8751  17.090  12.830   4.330
  905POPC   PO4 8752  17.260  12.530   4.170
  905POPC   GL1 8753  17.490  12.670   4.590
  905POPC   GL2 8754  17.800  12.730   4.670
  905POPC   C1A 8755  17.540  12.750   5.070
  905POPC   D2A 8756  17.510  12.670   5.530
  905POPC   C3A 8757  17.110  12.440   5.490
  905POPC   C4A 8758  17.050  12.020   5.280
  905POPC   C1B 8759  17.780  13.170   4.880
  905POPC   C2B 8760  17.760  13.190   5.290
  905POPC   C3B 8761  17.720  13.450   5.650
  905POPC   C4B 8762  17.480  13.840   5.760
  906POPC   NC3 8763  15.330   9.100   3.810
  906POPC   PO4 8764  15.180   9.430   3.990
  906POPC   GL1 8765  15.300   9.070   4.230
  906POPC   GL2 8766  14.970   8.970   4.180
  906POPC   C1A 8767  15.570   9.080   4.600
  906POPC   D2A 8768  15.530   9.080   5.060
  906POPC   C3A 8769  15.580   9.220   5.530
  906POPC   C4A 8770  15.610   8.830   5.810
  906POPC   C1B 8771  15.030   9.210   4.620
  906POPC   C2B 8772  15.410   9.490   4.790
  906POPC   C3B 8773  15.670   9.570   5.220
  906POPC   C4B 8774  16.010   9.590   5.530
  907POPC   NC3 8775   5.830   1.900   3.970
  907POPC   PO4 8776   5.660   2.050   3.640
  907POPC   GL1 8777   5.430   2.190   3.880
  907POPC   GL2 8778   5.580   2.350   4.060
  907POPC   C1A 8779   4.960   2.320   4.000
  907POPC   D2A 8780   4.810   2.600   4.350
  907POPC   C3A 8781   4.760   2.550   4.790
  907POPC   C4A 8782   4.820   2.540   5.260
  907POPC   C1B 8783   5.310   2.160   4.360
  907POPC   C2B 8784   4.910   2.040   4.590
  907POPC   C3B 8785   4.740   1.720   4.880
  907POPC   C4B 8786   4.410   1.780   5.250
  908POPC   NC3 8787   3.480   8.560   3.720
  908POPC   PO4 8788   3.140   8.740   3.670
  908POPC   GL1 8789   3.230   8.850   3.960
  908POPC   GL2 8790   2.930   8.980   4.070
  908POPC   C1A 8791   3.500   8.650   4.210
  908POPC   D2A 8792   3.620   8.180   4.430
  908POPC   C3A 8793   3.550   8.180   4.890
  908POPC   C4A 8794   3.460   8.340   5.270
  908POPC   C1B 8795   2.890   8.790   4.510
  908POPC   C2B 8796   2.930   8.750   4.990
  908POPC   C3B 8797   2.990   8.640   5.420
  908POPC   C4B 8798   2.880   8.390   5.820
  909POPC   NC3 8799  14.720   5.510   3.700
  909POPC   PO4 8800  14.340   5.560   3.680
  909POPC   GL1 8801  14.290   5.540   4.030
  909POPC   GL2 8802  14.060   5.600   4.060
  909POPC   C1A 8803  14.640   5.440   4.340
  909POPC   D2A 8804  15.060   5.630   4.450
  909POPC   C3A 8805  15.220   5.460   4.820
  909POPC   C4A 8806  15.270   5.120   5.120
  909POPC   C1B 8807  14.190   5.400   4.480
  909POPC   C2B 8808  14.400   5.200   4.830
  909POPC   C3B 8809  14.180   5.290   5.280
  909POPC   C4B 8810  13.910   5.580   5.450
  910POPC   NC3 8811  15.220   1.270   3.830
  910POPC   PO4 8812  15.120   1.520   3.510
  910POPC   GL1 8813  14.930   1.610   3.830
  910POPC   GL2 8814  14.680   1.510   3.810
  910POPC   C1A 8815  15.180   1.900   4.090
  910POPC   D2A 8816  15.400   2.190   4.330
  910POPC   C3A 8817  15.440   2.320   4.780
  910POPC   C4A 8818  15.700   2.430   5.090
  910POPC   C1B 8819  14.610   1.580   4.260
  910POPC   C2B 8820  14.840   1.340   4.640
  910POPC   C3B 8821  15.250   1.410   4.890
  910POPC   C4B 8822  15.480   1.390   5.320
  911POPC   NC3 8823  14.320   2.080   3.270
  911POPC   PO4 8824  14.630   1.820   3.360
  911POPC   GL1 8825  14.490   2.000   3.730
  911POPC   GL2 8826  14.670   2.020   3.900
  911POPC   C1A 8827  14.120   2.260   3.850
  911POPC   D2A 8828  14.050   2.410   4.300
  911POPC   C3A 8829  13.720   2.150   4.610
  911POPC   C4A 8830  13.550   1.870   5.000
  911POPC   C1B 8831  14.360   2.000   4.230
  911POPC   C2B 8832  14.210   2.080   4.690
  911POPC   C3B 8833  14.050   2.080   5.100
  911POPC   C4B 8834  14.300   2.090   5.560
  912POPC   NC3 8835  15.560  11.980   3.910
  912POPC   PO4 8836  15.760  12.320   3.920
  912POPC   GL1 8837  15.740  12.360   4.290
  912POPC   GL2 8838  15.670  12.100   4.450
  912POPC   C1A 8839  15.860  12.400   4.780
  912POPC   D2A 8840  16.000  12.550   5.180
  912POPC   C3A 8841  16.250  12.390   5.470
  912POPC   C4A 8842  16.600  12.490   5.750
  912POPC   C1B 8843  15.510  11.890   4.790
  912POPC   C2B 8844  15.260  11.710   5.150
  912POPC   C3B 8845  15.010  11.580   5.470
  912POPC   C4B 8846  14.730  11.200   5.560
  913POPC   NC3 8847  17.160  13.930   3.710
  913POPC   PO4 8848  17.550  13.890   3.790
  913POPC   GL1 8849  17.630  14.070   4.030
  913POPC   GL2 8850  17.360  14.120   4.170
  913POPC   C1A 8851  17.850  14.330   4.280
  913POPC   D2A 8852  18.100  14.540   4.580
  913POPC   C3A 8853  17.860  14.800   4.800
  913POPC   C4A 8854  17.760  14.720   5.260
  913POPC   C1B 8855  17.330  13.980   4.580
  913POPC   C2B 8856  17.210  13.970   5.050
  913POPC   C3B 8857  17.080  13.830   5.460
  913POPC   C4B 8858  17.050  14.040   5.880
  914POPC   NC3 8859  14.100   8.720   3.240
  914POPC   PO4 8860  13.760   8.510   3.310
  914POPC   GL1 8861  13.600   8.510   3.640
  914POPC   GL2 8862  13.560   8.760   3.820
  914POPC   C1A 8863  13.440   8.230   3.980
  914POPC   D2A 8864  13.080   7.960   4.190
  914POPC   C3A 8865  12.720   8.270   4.240
  914POPC   C4A 8866  12.700   8.610   4.530
  914POPC   C1B 8867  13.820   8.740   4.180
  914POPC   C2B 8868  13.710   8.740   4.590
  914POPC   C3B 8869  13.740   8.750   5.070
  914POPC   C4B 8870  13.440   8.540   5.360
  915POPC   NC3 8871  16.520   8.660   4.250
  915POPC   PO4 8872  16.240   8.410   4.340
  915POPC   GL1 8873  16.370   8.590   4.670
  915POPC   GL2 8874  16.200   8.540   4.880
  915POPC   C1A 8875  16.720   8.500   5.000
  915POPC   D2A 8876  16.660   8.290   5.440
  915POPC   C3A 8877  16.900   8.490   5.790
  915POPC   C4A 8878  16.970   8.560   6.250
  915POPC   C1B 8879  15.750   8.620   4.920
  915POPC   C2B 8880  15.430   8.630   5.290
  915POPC   C3B 8881  15.010   8.510   5.350
  915POPC   C4B 8882  14.600   8.420   5.300
  916POPC   NC3 8883   9.710   0.800   2.670
  916POPC   PO4 8884   9.460   1.060   2.760
  916POPC   GL1 8885   9.380   1.070   3.220
  916POPC   GL2 8886   9.140   1.210   3.350
  916POPC   C1A 8887   9.530   1.190   3.660
  916POPC   D2A 8888   9.930   1.140   3.940
[truncated: 1,049,447 more chars]
