# Supplementary material for: Phospholipids are imported into mitochondria by VDAC, a dimeric beta barrel scramblase
Source: Nat Commun. 2023 Dec 8;14:8115. doi: 10.1038/s41467-023-43570-y (PMC10709637; doi:10.1038/s41467-023-43570-y)
Supplement: Supplementary file 6 — Source Data [file 41467_2023_43570_MOESM6_ESM.zip › Fig 4/fig4-g/dimer-1_thickness.dat]

# Generated with memthick (C Membrane Thickness Calculator) v2022/06/25
# Command line: memthick -f traj_joined.xtc -c eq5.gro -l resname POPC -a 100 
# See average membrane thickness at the end of this file.
@ xfontsize 14
@ yfontsize 14
@ zfontsize 14
@ xticksfontsize 12
@ yticksfontsize 12
@ zticksfontsize 12
@ titlefontsize 20
@ title dimer-1
@ zrange 1.0 4.0
@ xrange 0.0 12.0
@ yrange 0.0 12.0
@ xlabel x coordinate [nm]
@ ylabel y coordinate [nm]
@ zlabel membrane thickness [nm]
$ type colorbar
$ colormap rainbow
-3.0 -3.0 3.8549 
-2.9 -3.0 3.8780 
-2.8 -3.0 3.9001 
-2.7 -3.0 3.8863 
-2.6 -3.0 3.9138 
-2.5 -3.0 3.8814 
-2.4 -3.0 3.9070 
-2.3 -3.0 3.9197 
-2.2 -3.0 3.8910 
-2.1 -3.0 3.8854 
-2.0 -3.0 3.8801 
-1.9 -3.0 3.8665 
-1.8 -3.0 3.8962 
-1.7 -3.0 3.8631 
-1.6 -3.0 3.8631 
-1.5 -3.0 3.9169 
-1.4 -3.0 3.9027 
-1.3 -3.0 3.9192 
-1.2 -3.0 3.8934 
-1.1 -3.0 3.8878 
-1.0 -3.0 3.9002 
-0.8999999999999999 -3.0 3.8864 
-0.7999999999999998 -3.0 3.9035 
-0.7000000000000002 -3.0 3.8910 
-0.6000000000000001 -3.0 3.8613 
-0.5 -3.0 3.8988 
-0.3999999999999999 -3.0 3.9303 
-0.2999999999999998 -3.0 3.9177 
-0.20000000000000018 -3.0 3.8888 
-0.10000000000000009 -3.0 3.9133 
0.0 -3.0 3.8853 
0.10000000000000009 -3.0 3.9114 
0.20000000000000018 -3.0 3.9028 
0.2999999999999998 -3.0 3.8807 
0.3999999999999999 -3.0 3.9032 
0.5 -3.0 3.8883 
0.6000000000000001 -3.0 3.9126 
0.7000000000000002 -3.0 3.9030 
0.7999999999999998 -3.0 3.9072 
0.8999999999999999 -3.0 3.9091 
1.0 -3.0 3.9501 
1.0999999999999996 -3.0 3.8860 
1.2000000000000002 -3.0 3.8989 
1.2999999999999998 -3.0 3.9270 
1.4000000000000004 -3.0 3.9199 
1.5 -3.0 3.9040 
1.5999999999999996 -3.0 3.8868 
1.7000000000000002 -3.0 3.9202 
1.7999999999999998 -3.0 3.9198 
1.9000000000000004 -3.0 3.9103 
2.0 -3.0 3.9409 
2.0999999999999996 -3.0 3.8959 
2.2 -3.0 3.8833 
2.3 -3.0 3.8668 
2.4000000000000004 -3.0 3.9156 
2.5 -3.0 3.8667 
2.5999999999999996 -3.0 3.9002 
2.7 -3.0 3.9146 
2.8 -3.0 3.8827 
2.9000000000000004 -3.0 3.8917 
3.0 -3.0 3.9132 
3.0999999999999996 -3.0 3.8925 
3.2 -3.0 3.8875 
3.3 -3.0 3.8939 
3.4000000000000004 -3.0 3.8781 
3.5 -3.0 3.9118 
3.5999999999999996 -3.0 3.9264 
3.7 -3.0 3.9076 
3.8 -3.0 3.8931 
3.9000000000000004 -3.0 3.8910 
4.0 -3.0 3.9220 
4.1 -3.0 3.9233 
4.2 -3.0 3.8945 
4.3 -3.0 3.8888 
4.4 -3.0 3.8740 
4.5 -3.0 3.8990 
4.6 -3.0 3.8743 
4.7 -3.0 3.9417 
4.8 -3.0 3.9279 
4.9 -3.0 3.9327 
5.0 -3.0 3.9170 
5.1 -3.0 3.9235 
5.199999999999999 -3.0 3.8852 
5.300000000000001 -3.0 3.9370 
5.4 -3.0 3.8683 
5.5 -3.0 3.9726 
5.6 -3.0 3.9101 
5.699999999999999 -3.0 3.8916 
5.800000000000001 -3.0 3.9390 
5.9 -3.0 3.9274 
6.0 -3.0 3.9089 
6.1 -3.0 3.9293 
6.199999999999999 -3.0 3.9248 
6.300000000000001 -3.0 3.9116 
6.4 -3.0 3.9557 
6.5 -3.0 3.9064 
6.6 -3.0 3.9210 
6.699999999999999 -3.0 3.9537 
6.800000000000001 -3.0 3.9347 
6.9 -3.0 3.9091 
7.0 -3.0 3.9185 
7.1 -3.0 3.9279 
7.199999999999999 -3.0 3.9249 
7.300000000000001 -3.0 3.9288 
7.4 -3.0 3.9147 
7.5 -3.0 3.9354 
7.6 -3.0 3.8990 
7.699999999999999 -3.0 3.9147 
7.800000000000001 -3.0 3.8903 
7.9 -3.0 3.9361 
8.0 -3.0 3.9305 
8.1 -3.0 3.9189 
8.2 -3.0 3.9248 
8.3 -3.0 3.8893 
8.4 -3.0 3.9119 
8.5 -3.0 3.8887 
8.6 -3.0 3.9049 
8.7 -3.0 3.8987 
8.8 -3.0 3.9286 
8.9 -3.0 3.8792 
9.0 -3.0 3.8994 
9.1 -3.0 3.8718 
9.2 -3.0 3.8689 
9.3 -3.0 3.9026 
9.4 -3.0 3.8646 
9.5 -3.0 3.9143 
9.6 -3.0 3.9285 
9.7 -3.0 3.8922 
9.8 -3.0 3.9476 
9.9 -3.0 3.8845 
10.0 -3.0 3.9079 
10.1 -3.0 3.8797 
10.2 -3.0 3.8668 
10.3 -3.0 3.8639 
10.4 -3.0 3.8548 
10.5 -3.0 3.8864 
10.6 -3.0 3.8833 
10.7 -3.0 3.9008 
10.8 -3.0 3.9459 
10.9 -3.0 3.9252 
11.0 -3.0 3.9056 
11.1 -3.0 3.9146 
11.2 -3.0 3.8972 
11.3 -3.0 3.8936 
11.4 -3.0 3.8975 
11.5 -3.0 3.9157 
11.6 -3.0 3.8900 
11.7 -3.0 3.8820 
11.8 -3.0 3.9351 
11.9 -3.0 3.9015 
12.0 -3.0 3.9165 
12.1 -3.0 3.9405 
12.2 -3.0 3.8995 
12.3 -3.0 3.9019 
12.4 -3.0 3.9260 
12.5 -3.0 3.8640 
12.6 -3.0 3.9128 
12.7 -3.0 3.8419 
12.8 -3.0 3.8824 
12.9 -3.0 3.9073 
13.0 -3.0 3.9031 
13.100000000000001 -3.0 3.9047 
13.200001 -3.0 3.8819 
13.299999 -3.0 3.8674 
13.399999999999999 -3.0 3.9336 
13.5 -3.0 3.8511 
13.600000000000001 -3.0 3.8360 
13.700001 -3.0 3.8571 
13.799999 -3.0 3.9227 
13.899999999999999 -3.0 3.8742 
14.0 -3.0 3.8846 
14.100000000000001 -3.0 3.9478 
14.200001 -3.0 3.8647 
14.299999 -3.0 3.8849 
14.399999999999999 -3.0 3.9024 
14.5 -3.0 3.9267 
14.600000000000001 -3.0 3.8900 
14.700001 -3.0 3.8990 
14.799999 -3.0 3.8823 
14.899999999999999 -3.0 3.8567 
15.0 -3.0 3.8999 
15.100000000000001 -3.0 3.8794 
15.200001 -3.0 nan 
-3.0 -2.9 3.8563 
-2.9 -2.9 3.9078 
-2.8 -2.9 3.9162 
-2.7 -2.9 3.9018 
-2.6 -2.9 3.8816 
-2.5 -2.9 3.8960 
-2.4 -2.9 3.9100 
-2.3 -2.9 3.9004 
-2.2 -2.9 3.8930 
-2.1 -2.9 3.9150 
-2.0 -2.9 3.8880 
-1.9 -2.9 3.8938 
-1.8 -2.9 3.9041 
-1.7 -2.9 3.9149 
-1.6 -2.9 3.8852 
-1.5 -2.9 3.9013 
-1.4 -2.9 3.8911 
-1.3 -2.9 3.8872 
-1.2 -2.9 3.8980 
-1.1 -2.9 3.8930 
-1.0 -2.9 3.9001 
-0.8999999999999999 -2.9 3.8872 
-0.7999999999999998 -2.9 3.9049 
-0.7000000000000002 -2.9 3.8950 
-0.6000000000000001 -2.9 3.8962 
-0.5 -2.9 3.8699 
-0.3999999999999999 -2.9 3.8941 
-0.2999999999999998 -2.9 3.8961 
-0.20000000000000018 -2.9 3.8731 
-0.10000000000000009 -2.9 3.8806 
0.0 -2.9 3.8928 
0.10000000000000009 -2.9 3.8814 
0.20000000000000018 -2.9 3.8628 
0.2999999999999998 -2.9 3.9140 
0.3999999999999999 -2.9 3.9057 
0.5 -2.9 3.8951 
0.6000000000000001 -2.9 3.8939 
0.7000000000000002 -2.9 3.8758 
0.7999999999999998 -2.9 3.8761 
0.8999999999999999 -2.9 3.8944 
1.0 -2.9 3.8852 
1.0999999999999996 -2.9 3.9090 
1.2000000000000002 -2.9 3.9053 
1.2999999999999998 -2.9 3.8965 
1.4000000000000004 -2.9 3.8977 
1.5 -2.9 3.8619 
1.5999999999999996 -2.9 3.8866 
1.7000000000000002 -2.9 3.9209 
1.7999999999999998 -2.9 3.8863 
1.9000000000000004 -2.9 3.8841 
2.0 -2.9 3.8956 
2.0999999999999996 -2.9 3.8966 
2.2 -2.9 3.8845 
2.3 -2.9 3.8837 
2.4000000000000004 -2.9 3.8907 
2.5 -2.9 3.8676 
2.5999999999999996 -2.9 3.9120 
2.7 -2.9 3.8866 
2.8 -2.9 3.8628 
2.9000000000000004 -2.9 3.8663 
3.0 -2.9 3.8600 
3.0999999999999996 -2.9 3.8836 
3.2 -2.9 3.9157 
3.3 -2.9 3.9130 
3.4000000000000004 -2.9 3.8835 
3.5 -2.9 3.9229 
3.5999999999999996 -2.9 3.8938 
3.7 -2.9 3.9229 
3.8 -2.9 3.9249 
3.9000000000000004 -2.9 3.8906 
4.0 -2.9 3.8840 
4.1 -2.9 3.8886 
4.2 -2.9 3.9213 
4.3 -2.9 3.9197 
4.4 -2.9 3.8900 
4.5 -2.9 3.9022 
4.6 -2.9 3.9023 
4.7 -2.9 3.8890 
4.8 -2.9 3.9022 
4.9 -2.9 3.9026 
5.0 -2.9 3.9029 
5.1 -2.9 3.9134 
5.199999999999999 -2.9 3.9134 
5.300000000000001 -2.9 3.9193 
5.4 -2.9 3.9170 
5.5 -2.9 3.8929 
5.6 -2.9 3.9087 
5.699999999999999 -2.9 3.9224 
5.800000000000001 -2.9 3.9040 
5.9 -2.9 3.8872 
6.0 -2.9 3.9339 
6.1 -2.9 3.9410 
6.199999999999999 -2.9 3.9119 
6.300000000000001 -2.9 3.9263 
6.4 -2.9 3.9191 
6.5 -2.9 3.9535 
6.6 -2.9 3.9144 
6.699999999999999 -2.9 3.9138 
6.800000000000001 -2.9 3.9126 
6.9 -2.9 3.9139 
7.0 -2.9 3.9262 
7.1 -2.9 3.9052 
7.199999999999999 -2.9 3.9207 
7.300000000000001 -2.9 3.9050 
7.4 -2.9 3.9072 
7.5 -2.9 3.9170 
7.6 -2.9 3.9071 
7.699999999999999 -2.9 3.9024 
7.800000000000001 -2.9 3.8897 
7.9 -2.9 3.9179 
8.0 -2.9 3.9134 
8.1 -2.9 3.9096 
8.2 -2.9 3.9185 
8.3 -2.9 3.9051 
8.4 -2.9 3.9023 
8.5 -2.9 3.9264 
8.6 -2.9 3.8829 
8.7 -2.9 3.9093 
8.8 -2.9 3.9128 
8.9 -2.9 3.8677 
9.0 -2.9 3.9100 
9.1 -2.9 3.8850 
9.2 -2.9 3.8982 
9.3 -2.9 3.8976 
9.4 -2.9 3.8938 
9.5 -2.9 3.9219 
9.6 -2.9 3.8917 
9.7 -2.9 3.9187 
9.8 -2.9 3.8784 
9.9 -2.9 3.8951 
10.0 -2.9 3.8817 
10.1 -2.9 3.8827 
10.2 -2.9 3.8793 
10.3 -2.9 3.8834 
10.4 -2.9 3.8902 
10.5 -2.9 3.9008 
10.6 -2.9 3.8977 
10.7 -2.9 3.9025 
10.8 -2.9 3.9041 
10.9 -2.9 3.9201 
11.0 -2.9 3.8683 
11.1 -2.9 3.8697 
11.2 -2.9 3.8890 
11.3 -2.9 3.9044 
11.4 -2.9 3.8893 
11.5 -2.9 3.9040 
11.6 -2.9 3.8627 
11.7 -2.9 3.9022 
11.8 -2.9 3.8734 
11.9 -2.9 3.8984 
12.0 -2.9 3.8971 
12.1 -2.9 3.8934 
12.2 -2.9 3.9100 
12.3 -2.9 3.9088 
12.4 -2.9 3.8972 
12.5 -2.9 3.8951 
12.6 -2.9 3.8769 
12.7 -2.9 3.9025 
12.8 -2.9 3.9182 
12.9 -2.9 3.9060 
13.0 -2.9 3.8754 
13.100000000000001 -2.9 3.8941 
13.200001 -2.9 3.9008 
13.299999 -2.9 3.8937 
13.399999999999999 -2.9 3.8976 
13.5 -2.9 3.8887 
13.600000000000001 -2.9 3.8961 
13.700001 -2.9 3.8990 
13.799999 -2.9 3.8844 
13.899999999999999 -2.9 3.9219 
14.0 -2.9 3.9045 
14.100000000000001 -2.9 3.8761 
14.200001 -2.9 3.8995 
14.299999 -2.9 3.9006 
14.399999999999999 -2.9 3.8877 
14.5 -2.9 3.8922 
14.600000000000001 -2.9 3.9102 
14.700001 -2.9 3.8809 
14.799999 -2.9 3.8848 
14.899999999999999 -2.9 3.9066 
15.0 -2.9 3.8854 
15.100000000000001 -2.9 3.9131 
15.200001 -2.9 3.8369 
-3.0 -2.8 3.8621 
-2.9 -2.8 3.9187 
-2.8 -2.8 3.8961 
-2.7 -2.8 3.8712 
-2.6 -2.8 3.9281 
-2.5 -2.8 3.8981 
-2.4 -2.8 3.8738 
-2.3 -2.8 3.9075 
-2.2 -2.8 3.8878 
-2.1 -2.8 3.8868 
-2.0 -2.8 3.8914 
-1.9 -2.8 3.9078 
-1.8 -2.8 3.9117 
-1.7 -2.8 3.8944 
-1.6 -2.8 3.8966 
-1.5 -2.8 3.8884 
-1.4 -2.8 3.8790 
-1.3 -2.8 3.8928 
-1.2 -2.8 3.9129 
-1.1 -2.8 3.8925 
-1.0 -2.8 3.8887 
-0.8999999999999999 -2.8 3.8956 
-0.7999999999999998 -2.8 3.9000 
-0.7000000000000002 -2.8 3.8852 
-0.6000000000000001 -2.8 3.9035 
-0.5 -2.8 3.8836 
-0.3999999999999999 -2.8 3.8836 
-0.2999999999999998 -2.8 3.8783 
-0.20000000000000018 -2.8 3.8848 
-0.10000000000000009 -2.8 3.9053 
0.0 -2.8 3.8920 
0.10000000000000009 -2.8 3.8601 
0.20000000000000018 -2.8 3.8962 
0.2999999999999998 -2.8 3.8935 
0.3999999999999999 -2.8 3.8733 
0.5 -2.8 3.9046 
0.6000000000000001 -2.8 3.8692 
0.7000000000000002 -2.8 3.8801 
0.7999999999999998 -2.8 3.8886 
0.8999999999999999 -2.8 3.8832 
1.0 -2.8 3.8869 
1.0999999999999996 -2.8 3.8747 
1.2000000000000002 -2.8 3.8968 
1.2999999999999998 -2.8 3.9224 
1.4000000000000004 -2.8 3.8999 
1.5 -2.8 3.8990 
1.5999999999999996 -2.8 3.8932 
1.7000000000000002 -2.8 3.9113 
1.7999999999999998 -2.8 3.8983 
1.9000000000000004 -2.8 3.8650 
2.0 -2.8 3.8928 
2.0999999999999996 -2.8 3.9015 
2.2 -2.8 3.9009 
2.3 -2.8 3.8843 
2.4000000000000004 -2.8 3.8897 
2.5 -2.8 3.8893 
2.5999999999999996 -2.8 3.8984 
2.7 -2.8 3.9073 
2.8 -2.8 3.8788 
2.9000000000000004 -2.8 3.8990 
3.0 -2.8 3.8764 
3.0999999999999996 -2.8 3.8811 
3.2 -2.8 3.9078 
3.3 -2.8 3.8756 
3.4000000000000004 -2.8 3.8994 
3.5 -2.8 3.8913 
3.5999999999999996 -2.8 3.9236 
3.7 -2.8 3.9078 
3.8 -2.8 3.8894 
3.9000000000000004 -2.8 3.8960 
4.0 -2.8 3.9233 
4.1 -2.8 3.9002 
4.2 -2.8 3.8814 
4.3 -2.8 3.8912 
4.4 -2.8 3.9173 
4.5 -2.8 3.8984 
4.6 -2.8 3.8872 
4.7 -2.8 3.9053 
4.8 -2.8 3.8986 
4.9 -2.8 3.9110 
5.0 -2.8 3.9051 
5.1 -2.8 3.9126 
5.199999999999999 -2.8 3.9240 
5.300000000000001 -2.8 3.9194 
5.4 -2.8 3.9266 
5.5 -2.8 3.8986 
5.6 -2.8 3.9108 
5.699999999999999 -2.8 3.9023 
5.800000000000001 -2.8 3.9243 
5.9 -2.8 3.9409 
6.0 -2.8 3.9110 
6.1 -2.8 3.9068 
6.199999999999999 -2.8 3.9052 
6.300000000000001 -2.8 3.9144 
6.4 -2.8 3.9127 
6.5 -2.8 3.9325 
6.6 -2.8 3.9286 
6.699999999999999 -2.8 3.9363 
6.800000000000001 -2.8 3.9275 
6.9 -2.8 3.9268 
7.0 -2.8 3.9048 
7.1 -2.8 3.9059 
7.199999999999999 -2.8 3.9089 
7.300000000000001 -2.8 3.8990 
7.4 -2.8 3.9291 
7.5 -2.8 3.8968 
7.6 -2.8 3.9151 
7.699999999999999 -2.8 3.9075 
7.800000000000001 -2.8 3.9359 
7.9 -2.8 3.9112 
8.0 -2.8 3.8737 
8.1 -2.8 3.9133 
8.2 -2.8 3.9091 
8.3 -2.8 3.9162 
8.4 -2.8 3.9154 
8.5 -2.8 3.9032 
8.6 -2.8 3.9311 
8.7 -2.8 3.9205 
8.8 -2.8 3.9198 
8.9 -2.8 3.8882 
9.0 -2.8 3.8968 
9.1 -2.8 3.8888 
9.2 -2.8 3.9115 
9.3 -2.8 3.8851 
9.4 -2.8 3.9114 
9.5 -2.8 3.8730 
9.6 -2.8 3.8999 
9.7 -2.8 3.8721 
9.8 -2.8 3.8836 
9.9 -2.8 3.8892 
10.0 -2.8 3.8832 
10.1 -2.8 3.8930 
10.2 -2.8 3.8604 
10.3 -2.8 3.8783 
10.4 -2.8 3.8878 
10.5 -2.8 3.9017 
10.6 -2.8 3.8940 
10.7 -2.8 3.9311 
10.8 -2.8 3.8781 
10.9 -2.8 3.8752 
11.0 -2.8 3.9045 
11.1 -2.8 3.8759 
11.2 -2.8 3.8811 
11.3 -2.8 3.9074 
11.4 -2.8 3.8991 
11.5 -2.8 3.8843 
11.6 -2.8 3.9225 
11.7 -2.8 3.8953 
11.8 -2.8 3.8904 
11.9 -2.8 3.8697 
12.0 -2.8 3.8794 
12.1 -2.8 3.8865 
12.2 -2.8 3.8856 
12.3 -2.8 3.8930 
12.4 -2.8 3.8874 
12.5 -2.8 3.9040 
12.6 -2.8 3.8989 
12.7 -2.8 3.9064 
12.8 -2.8 3.9275 
12.9 -2.8 3.8794 
13.0 -2.8 3.9208 
13.100000000000001 -2.8 3.9146 
13.200001 -2.8 3.9091 
13.299999 -2.8 3.8981 
13.399999999999999 -2.8 3.8962 
13.5 -2.8 3.8989 
13.600000000000001 -2.8 3.8795 
13.700001 -2.8 3.8876 
13.799999 -2.8 3.8842 
13.899999999999999 -2.8 3.9012 
14.0 -2.8 3.9073 
14.100000000000001 -2.8 3.8798 
14.200001 -2.8 3.8828 
14.299999 -2.8 3.9036 
14.399999999999999 -2.8 3.9041 
14.5 -2.8 3.9113 
14.600000000000001 -2.8 3.9372 
14.700001 -2.8 3.8743 
14.799999 -2.8 3.8983 
14.899999999999999 -2.8 3.9124 
15.0 -2.8 3.8990 
15.100000000000001 -2.8 3.9094 
15.200001 -2.8 3.9775 
-3.0 -2.7 3.8979 
-2.9 -2.7 3.8801 
-2.8 -2.7 3.9185 
-2.7 -2.7 3.8959 
-2.6 -2.7 3.8939 
-2.5 -2.7 3.8847 
-2.4 -2.7 3.8901 
-2.3 -2.7 3.9063 
-2.2 -2.7 3.9107 
-2.1 -2.7 3.8986 
-2.0 -2.7 3.8726 
-1.9 -2.7 3.8783 
-1.8 -2.7 3.9022 
-1.7 -2.7 3.9023 
-1.6 -2.7 3.8989 
-1.5 -2.7 3.8838 
-1.4 -2.7 3.8888 
-1.3 -2.7 3.8884 
-1.2 -2.7 3.8942 
-1.1 -2.7 3.8929 
-1.0 -2.7 3.9038 
-0.8999999999999999 -2.7 3.8545 
-0.7999999999999998 -2.7 3.8861 
-0.7000000000000002 -2.7 3.8949 
-0.6000000000000001 -2.7 3.8757 
-0.5 -2.7 3.8875 
-0.3999999999999999 -2.7 3.8905 
-0.2999999999999998 -2.7 3.8670 
-0.20000000000000018 -2.7 3.9147 
-0.10000000000000009 -2.7 3.8940 
0.0 -2.7 3.8871 
0.10000000000000009 -2.7 3.9031 
0.20000000000000018 -2.7 3.8990 
0.2999999999999998 -2.7 3.9014 
0.3999999999999999 -2.7 3.8852 
0.5 -2.7 3.8814 
0.6000000000000001 -2.7 3.9095 
0.7000000000000002 -2.7 3.9047 
0.7999999999999998 -2.7 3.8918 
0.8999999999999999 -2.7 3.8965 
1.0 -2.7 3.9003 
1.0999999999999996 -2.7 3.8763 
1.2000000000000002 -2.7 3.9087 
1.2999999999999998 -2.7 3.9040 
1.4000000000000004 -2.7 3.8964 
1.5 -2.7 3.8777 
1.5999999999999996 -2.7 3.8687 
1.7000000000000002 -2.7 3.8803 
1.7999999999999998 -2.7 3.9114 
1.9000000000000004 -2.7 3.9029 
2.0 -2.7 3.9004 
2.0999999999999996 -2.7 3.8811 
2.2 -2.7 3.8808 
2.3 -2.7 3.8901 
2.4000000000000004 -2.7 3.8848 
2.5 -2.7 3.8997 
2.5999999999999996 -2.7 3.9035 
2.7 -2.7 3.8780 
2.8 -2.7 3.8734 
2.9000000000000004 -2.7 3.9214 
3.0 -2.7 3.9074 
3.0999999999999996 -2.7 3.8874 
3.2 -2.7 3.9000 
3.3 -2.7 3.9017 
3.4000000000000004 -2.7 3.8901 
3.5 -2.7 3.8873 
3.5999999999999996 -2.7 3.9095 
3.7 -2.7 3.9091 
3.8 -2.7 3.8923 
3.9000000000000004 -2.7 3.8874 
4.0 -2.7 3.8803 
4.1 -2.7 3.8940 
4.2 -2.7 3.8966 
4.3 -2.7 3.9050 
4.4 -2.7 3.8949 
4.5 -2.7 3.9189 
4.6 -2.7 3.8989 
4.7 -2.7 3.8984 
4.8 -2.7 3.9146 
4.9 -2.7 3.9467 
5.0 -2.7 3.9040 
5.1 -2.7 3.9074 
5.199999999999999 -2.7 3.9067 
5.300000000000001 -2.7 3.9207 
5.4 -2.7 3.9122 
5.5 -2.7 3.9366 
5.6 -2.7 3.9070 
5.699999999999999 -2.7 3.9080 
5.800000000000001 -2.7 3.9202 
5.9 -2.7 3.9132 
6.0 -2.7 3.9143 
6.1 -2.7 3.9442 
6.199999999999999 -2.7 3.9112 
6.300000000000001 -2.7 3.9148 
6.4 -2.7 3.9118 
6.5 -2.7 3.9514 
6.6 -2.7 3.9267 
6.699999999999999 -2.7 3.9362 
6.800000000000001 -2.7 3.9148 
6.9 -2.7 3.9256 
7.0 -2.7 3.9106 
7.1 -2.7 3.9230 
7.199999999999999 -2.7 3.9404 
7.300000000000001 -2.7 3.9234 
7.4 -2.7 3.9154 
7.5 -2.7 3.9207 
7.6 -2.7 3.9204 
7.699999999999999 -2.7 3.9204 
7.800000000000001 -2.7 3.9094 
7.9 -2.7 3.8983 
8.0 -2.7 3.8957 
8.1 -2.7 3.9127 
8.2 -2.7 3.9358 
8.3 -2.7 3.9041 
8.4 -2.7 3.9033 
8.5 -2.7 3.9034 
8.6 -2.7 3.9034 
8.7 -2.7 3.9077 
8.8 -2.7 3.8924 
8.9 -2.7 3.8883 
9.0 -2.7 3.8928 
9.1 -2.7 3.9115 
9.2 -2.7 3.8906 
9.3 -2.7 3.8734 
9.4 -2.7 3.8897 
9.5 -2.7 3.8877 
9.6 -2.7 3.8589 
9.7 -2.7 3.9134 
9.8 -2.7 3.9165 
9.9 -2.7 3.9001 
10.0 -2.7 3.9053 
10.1 -2.7 3.8933 
10.2 -2.7 3.8922 
10.3 -2.7 3.8818 
10.4 -2.7 3.9084 
10.5 -2.7 3.8859 
10.6 -2.7 3.9049 
10.7 -2.7 3.9027 
10.8 -2.7 3.8990 
10.9 -2.7 3.8705 
11.0 -2.7 3.8919 
11.1 -2.7 3.8873 
11.2 -2.7 3.8997 
11.3 -2.7 3.9046 
11.4 -2.7 3.9097 
11.5 -2.7 3.8993 
11.6 -2.7 3.8913 
11.7 -2.7 3.8973 
11.8 -2.7 3.9138 
11.9 -2.7 3.8832 
12.0 -2.7 3.8970 
12.1 -2.7 3.8824 
12.2 -2.7 3.8877 
12.3 -2.7 3.8929 
12.4 -2.7 3.8900 
12.5 -2.7 3.9076 
12.6 -2.7 3.8926 
12.7 -2.7 3.8988 
12.8 -2.7 3.8523 
12.9 -2.7 3.8817 
13.0 -2.7 3.8939 
13.100000000000001 -2.7 3.8706 
13.200001 -2.7 3.9160 
13.299999 -2.7 3.9064 
13.399999999999999 -2.7 3.9213 
13.5 -2.7 3.9104 
13.600000000000001 -2.7 3.9288 
13.700001 -2.7 3.9012 
13.799999 -2.7 3.9012 
13.899999999999999 -2.7 3.8758 
14.0 -2.7 3.9046 
14.100000000000001 -2.7 3.9094 
14.200001 -2.7 3.8870 
14.299999 -2.7 3.9144 
14.399999999999999 -2.7 3.8900 
14.5 -2.7 3.8864 
14.600000000000001 -2.7 3.8848 
14.700001 -2.7 3.8950 
14.799999 -2.7 3.8814 
14.899999999999999 -2.7 3.9007 
15.0 -2.7 3.8971 
15.100000000000001 -2.7 3.9260 
15.200001 -2.7 3.8234 
-3.0 -2.6 3.8857 
-2.9 -2.6 3.8892 
-2.8 -2.6 3.8967 
-2.7 -2.6 3.8977 
-2.6 -2.6 3.8997 
-2.5 -2.6 3.9122 
-2.4 -2.6 3.9106 
-2.3 -2.6 3.9042 
-2.2 -2.6 3.9022 
-2.1 -2.6 3.9046 
-2.0 -2.6 3.8959 
-1.9 -2.6 3.8908 
-1.8 -2.6 3.9155 
-1.7 -2.6 3.9007 
-1.6 -2.6 3.8950 
-1.5 -2.6 3.8957 
-1.4 -2.6 3.8950 
-1.3 -2.6 3.8731 
-1.2 -2.6 3.9114 
-1.1 -2.6 3.8845 
-1.0 -2.6 3.9012 
-0.8999999999999999 -2.6 3.8880 
-0.7999999999999998 -2.6 3.9126 
-0.7000000000000002 -2.6 3.9026 
-0.6000000000000001 -2.6 3.8903 
-0.5 -2.6 3.8914 
-0.3999999999999999 -2.6 3.8940 
-0.2999999999999998 -2.6 3.9108 
-0.20000000000000018 -2.6 3.9039 
-0.10000000000000009 -2.6 3.8779 
0.0 -2.6 3.8846 
0.10000000000000009 -2.6 3.8863 
0.20000000000000018 -2.6 3.8897 
0.2999999999999998 -2.6 3.8876 
0.3999999999999999 -2.6 3.8750 
0.5 -2.6 3.8769 
0.6000000000000001 -2.6 3.8784 
0.7000000000000002 -2.6 3.8946 
0.7999999999999998 -2.6 3.9083 
0.8999999999999999 -2.6 3.8961 
1.0 -2.6 3.8894 
1.0999999999999996 -2.6 3.8646 
1.2000000000000002 -2.6 3.8608 
1.2999999999999998 -2.6 3.9026 
1.4000000000000004 -2.6 3.8742 
1.5 -2.6 3.8900 
1.5999999999999996 -2.6 3.8977 
1.7000000000000002 -2.6 3.9208 
1.7999999999999998 -2.6 3.8984 
1.9000000000000004 -2.6 3.8787 
2.0 -2.6 3.8734 
2.0999999999999996 -2.6 3.9070 
2.2 -2.6 3.8972 
2.3 -2.6 3.9043 
2.4000000000000004 -2.6 3.8906 
2.5 -2.6 3.8978 
2.5999999999999996 -2.6 3.8826 
2.7 -2.6 3.8853 
2.8 -2.6 3.8916 
2.9000000000000004 -2.6 3.9058 
3.0 -2.6 3.9034 
3.0999999999999996 -2.6 3.8736 
3.2 -2.6 3.9012 
3.3 -2.6 3.8945 
3.4000000000000004 -2.6 3.8853 
3.5 -2.6 3.9173 
3.5999999999999996 -2.6 3.8894 
3.7 -2.6 3.8986 
3.8 -2.6 3.8900 
3.9000000000000004 -2.6 3.8957 
4.0 -2.6 3.9074 
4.1 -2.6 3.8902 
4.2 -2.6 3.9041 
4.3 -2.6 3.8886 
4.4 -2.6 3.8998 
4.5 -2.6 3.9010 
4.6 -2.6 3.9316 
4.7 -2.6 3.8858 
4.8 -2.6 3.8950 
4.9 -2.6 3.9283 
5.0 -2.6 3.9037 
5.1 -2.6 3.9102 
5.199999999999999 -2.6 3.9109 
5.300000000000001 -2.6 3.9228 
5.4 -2.6 3.9136 
5.5 -2.6 3.9280 
5.6 -2.6 3.9231 
5.699999999999999 -2.6 3.9220 
5.800000000000001 -2.6 3.9004 
5.9 -2.6 3.9218 
6.0 -2.6 3.9280 
6.1 -2.6 3.9050 
6.199999999999999 -2.6 3.9318 
6.300000000000001 -2.6 3.9264 
6.4 -2.6 3.9100 
6.5 -2.6 3.9414 
6.6 -2.6 3.9362 
6.699999999999999 -2.6 3.9291 
6.800000000000001 -2.6 3.9194 
6.9 -2.6 3.9147 
7.0 -2.6 3.9171 
7.1 -2.6 3.9333 
7.199999999999999 -2.6 3.9244 
7.300000000000001 -2.6 3.9193 
7.4 -2.6 3.9200 
7.5 -2.6 3.9129 
7.6 -2.6 3.9034 
7.699999999999999 -2.6 3.8940 
7.800000000000001 -2.6 3.8999 
7.9 -2.6 3.9352 
8.0 -2.6 3.9208 
8.1 -2.6 3.9199 
8.2 -2.6 3.9121 
8.3 -2.6 3.9413 
8.4 -2.6 3.8929 
8.5 -2.6 3.8980 
8.6 -2.6 3.9029 
8.7 -2.6 3.9055 
8.8 -2.6 3.9149 
8.9 -2.6 3.9026 
9.0 -2.6 3.8835 
9.1 -2.6 3.8735 
9.2 -2.6 3.9080 
9.3 -2.6 3.8905 
9.4 -2.6 3.8850 
9.5 -2.6 3.9059 
9.6 -2.6 3.8956 
9.7 -2.6 3.8825 
9.8 -2.6 3.9054 
9.9 -2.6 3.8735 
10.0 -2.6 3.9007 
10.1 -2.6 3.8867 
10.2 -2.6 3.8791 
10.3 -2.6 3.8842 
10.4 -2.6 3.8891 
10.5 -2.6 3.8824 
10.6 -2.6 3.9118 
10.7 -2.6 3.9046 
10.8 -2.6 3.9016 
10.9 -2.6 3.8964 
11.0 -2.6 3.8918 
11.1 -2.6 3.9052 
11.2 -2.6 3.8920 
11.3 -2.6 3.8769 
11.4 -2.6 3.9021 
11.5 -2.6 3.8805 
11.6 -2.6 3.8813 
11.7 -2.6 3.8919 
11.8 -2.6 3.8971 
11.9 -2.6 3.8945 
12.0 -2.6 3.8974 
12.1 -2.6 3.8812 
12.2 -2.6 3.9079 
12.3 -2.6 3.9039 
12.4 -2.6 3.8615 
12.5 -2.6 3.9028 
12.6 -2.6 3.9153 
12.7 -2.6 3.8898 
12.8 -2.6 3.8813 
12.9 -2.6 3.9141 
13.0 -2.6 3.8808 
13.100000000000001 -2.6 3.9281 
13.200001 -2.6 3.8908 
13.299999 -2.6 3.8925 
13.399999999999999 -2.6 3.8982 
13.5 -2.6 3.9104 
13.600000000000001 -2.6 3.9124 
13.700001 -2.6 3.8911 
13.799999 -2.6 3.8894 
13.899999999999999 -2.6 3.9122 
14.0 -2.6 3.8974 
14.100000000000001 -2.6 3.9096 
14.200001 -2.6 3.9005 
14.299999 -2.6 3.8912 
14.399999999999999 -2.6 3.8942 
14.5 -2.6 3.9159 
14.600000000000001 -2.6 3.8876 
14.700001 -2.6 3.8964 
14.799999 -2.6 3.9094 
14.899999999999999 -2.6 3.9116 
15.0 -2.6 3.8863 
15.100000000000001 -2.6 3.8834 
15.200001 -2.6 3.9041 
-3.0 -2.5 3.8566 
-2.9 -2.5 3.8649 
-2.8 -2.5 3.9373 
-2.7 -2.5 3.8705 
-2.6 -2.5 3.8740 
-2.5 -2.5 3.8936 
-2.4 -2.5 3.8878 
-2.3 -2.5 3.8995 
-2.2 -2.5 3.8844 
-2.1 -2.5 3.8981 
-2.0 -2.5 3.8949 
-1.9 -2.5 3.8899 
-1.8 -2.5 3.8798 
-1.7 -2.5 3.8889 
-1.6 -2.5 3.8770 
-1.5 -2.5 3.8798 
-1.4 -2.5 3.8933 
-1.3 -2.5 3.8919 
-1.2 -2.5 3.8790 
-1.1 -2.5 3.9017 
-1.0 -2.5 3.9061 
-0.8999999999999999 -2.5 3.9072 
-0.7999999999999998 -2.5 3.8992 
-0.7000000000000002 -2.5 3.8930 
-0.6000000000000001 -2.5 3.9002 
-0.5 -2.5 3.8820 
-0.3999999999999999 -2.5 3.8945 
-0.2999999999999998 -2.5 3.9054 
-0.20000000000000018 -2.5 3.9037 
-0.10000000000000009 -2.5 3.9089 
0.0 -2.5 3.8803 
0.10000000000000009 -2.5 3.8832 
0.20000000000000018 -2.5 3.8899 
0.2999999999999998 -2.5 3.8870 
0.3999999999999999 -2.5 3.9049 
0.5 -2.5 3.8832 
0.6000000000000001 -2.5 3.8768 
0.7000000000000002 -2.5 3.8810 
0.7999999999999998 -2.5 3.8653 
0.8999999999999999 -2.5 3.8936 
1.0 -2.5 3.8999 
1.0999999999999996 -2.5 3.8838 
1.2000000000000002 -2.5 3.8856 
1.2999999999999998 -2.5 3.8992 
1.4000000000000004 -2.5 3.8889 
1.5 -2.5 3.8850 
1.5999999999999996 -2.5 3.8939 
1.7000000000000002 -2.5 3.8897 
1.7999999999999998 -2.5 3.8851 
1.9000000000000004 -2.5 3.8835 
2.0 -2.5 3.8954 
2.0999999999999996 -2.5 3.8932 
2.2 -2.5 3.8728 
2.3 -2.5 3.9039 
2.4000000000000004 -2.5 3.8733 
2.5 -2.5 3.8925 
2.5999999999999996 -2.5 3.8871 
2.7 -2.5 3.8858 
2.8 -2.5 3.8962 
2.9000000000000004 -2.5 3.8769 
3.0 -2.5 3.8916 
3.0999999999999996 -2.5 3.8876 
3.2 -2.5 3.9045 
3.3 -2.5 3.8843 
3.4000000000000004 -2.5 3.8739 
3.5 -2.5 3.9060 
3.5999999999999996 -2.5 3.9000 
3.7 -2.5 3.8855 
3.8 -2.5 3.9063 
3.9000000000000004 -2.5 3.8951 
4.0 -2.5 3.9141 
4.1 -2.5 3.9147 
4.2 -2.5 3.9035 
4.3 -2.5 3.8772 
4.4 -2.5 3.9122 
4.5 -2.5 3.9184 
4.6 -2.5 3.9114 
4.7 -2.5 3.8864 
4.8 -2.5 3.9073 
4.9 -2.5 3.9207 
5.0 -2.5 3.9086 
5.1 -2.5 3.9287 
5.199999999999999 -2.5 3.9177 
5.300000000000001 -2.5 3.8966 
5.4 -2.5 3.9256 
5.5 -2.5 3.9252 
5.6 -2.5 3.9359 
5.699999999999999 -2.5 3.9187 
5.800000000000001 -2.5 3.9199 
5.9 -2.5 3.9383 
6.0 -2.5 3.9194 
6.1 -2.5 3.9182 
6.199999999999999 -2.5 3.9241 
6.300000000000001 -2.5 3.9065 
6.4 -2.5 3.9159 
6.5 -2.5 3.9074 
6.6 -2.5 3.9079 
6.699999999999999 -2.5 3.8808 
6.800000000000001 -2.5 3.9258 
6.9 -2.5 3.9035 
7.0 -2.5 3.9343 
7.1 -2.5 3.9202 
7.199999999999999 -2.5 3.9433 
7.300000000000001 -2.5 3.9408 
7.4 -2.5 3.9344 
7.5 -2.5 3.9200 
7.6 -2.5 3.9230 
7.699999999999999 -2.5 3.9323 
7.800000000000001 -2.5 3.9229 
7.9 -2.5 3.8935 
8.0 -2.5 3.9153 
8.1 -2.5 3.9072 
8.2 -2.5 3.9374 
8.3 -2.5 3.9080 
8.4 -2.5 3.9106 
8.5 -2.5 3.9332 
8.6 -2.5 3.9132 
8.7 -2.5 3.8950 
8.8 -2.5 3.9071 
8.9 -2.5 3.9182 
9.0 -2.5 3.9066 
9.1 -2.5 3.9235 
9.2 -2.5 3.8941 
9.3 -2.5 3.8748 
9.4 -2.5 3.9270 
9.5 -2.5 3.9033 
9.6 -2.5 3.8852 
9.7 -2.5 3.8924 
9.8 -2.5 3.8953 
9.9 -2.5 3.9213 
10.0 -2.5 3.9086 
10.1 -2.5 3.8664 
10.2 -2.5 3.8897 
10.3 -2.5 3.8828 
10.4 -2.5 3.9017 
10.5 -2.5 3.8818 
10.6 -2.5 3.9025 
10.7 -2.5 3.8803 
10.8 -2.5 3.9036 
10.9 -2.5 3.8948 
11.0 -2.5 3.8927 
11.1 -2.5 3.9005 
11.2 -2.5 3.8942 
11.3 -2.5 3.8981 
11.4 -2.5 3.8949 
11.5 -2.5 3.9196 
11.6 -2.5 3.8960 
11.7 -2.5 3.8841 
11.8 -2.5 3.8775 
11.9 -2.5 3.8814 
12.0 -2.5 3.8964 
12.1 -2.5 3.8733 
12.2 -2.5 3.9202 
12.3 -2.5 3.8785 
12.4 -2.5 3.9043 
12.5 -2.5 3.8934 
12.6 -2.5 3.8877 
12.7 -2.5 3.9025 
12.8 -2.5 3.8990 
12.9 -2.5 3.9154 
13.0 -2.5 3.8883 
13.100000000000001 -2.5 3.8722 
13.200001 -2.5 3.8862 
13.299999 -2.5 3.9007 
13.399999999999999 -2.5 3.8888 
13.5 -2.5 3.8920 
13.600000000000001 -2.5 3.8963 
13.700001 -2.5 3.8964 
13.799999 -2.5 3.9049 
13.899999999999999 -2.5 3.8842 
14.0 -2.5 3.8791 
14.100000000000001 -2.5 3.8954 
14.200001 -2.5 3.8834 
14.299999 -2.5 3.8892 
14.399999999999999 -2.5 3.9113 
14.5 -2.5 3.8982 
14.600000000000001 -2.5 3.9086 
14.700001 -2.5 3.8862 
14.799999 -2.5 3.8892 
14.899999999999999 -2.5 3.9099 
15.0 -2.5 3.8827 
15.100000000000001 -2.5 3.9023 
15.200001 -2.5 3.9099 
-3.0 -2.4 3.8487 
-2.9 -2.4 3.8991 
-2.8 -2.4 3.8932 
-2.7 -2.4 3.8954 
-2.6 -2.4 3.9096 
-2.5 -2.4 3.9059 
-2.4 -2.4 3.8978 
-2.3 -2.4 3.8915 
-2.2 -2.4 3.9067 
-2.1 -2.4 3.8912 
-2.0 -2.4 3.8792 
-1.9 -2.4 3.8731 
-1.8 -2.4 3.8795 
-1.7 -2.4 3.8828 
-1.6 -2.4 3.8865 
-1.5 -2.4 3.8864 
-1.4 -2.4 3.8816 
-1.3 -2.4 3.8939 
-1.2 -2.4 3.8869 
-1.1 -2.4 3.8841 
-1.0 -2.4 3.9041 
-0.8999999999999999 -2.4 3.9092 
-0.7999999999999998 -2.4 3.8806 
-0.7000000000000002 -2.4 3.8960 
-0.6000000000000001 -2.4 3.8906 
-0.5 -2.4 3.8956 
-0.3999999999999999 -2.4 3.8809 
-0.2999999999999998 -2.4 3.9197 
-0.20000000000000018 -2.4 3.8815 
-0.10000000000000009 -2.4 3.8959 
0.0 -2.4 3.8830 
0.10000000000000009 -2.4 3.9091 
0.20000000000000018 -2.4 3.8816 
0.2999999999999998 -2.4 3.8933 
0.3999999999999999 -2.4 3.8951 
0.5 -2.4 3.8938 
0.6000000000000001 -2.4 3.8924 
0.7000000000000002 -2.4 3.8897 
0.7999999999999998 -2.4 3.8783 
0.8999999999999999 -2.4 3.8911 
1.0 -2.4 3.8823 
1.0999999999999996 -2.4 3.9052 
1.2000000000000002 -2.4 3.8913 
1.2999999999999998 -2.4 3.8861 
1.4000000000000004 -2.4 3.8923 
1.5 -2.4 3.8718 
1.5999999999999996 -2.4 3.8757 
1.7000000000000002 -2.4 3.8905 
1.7999999999999998 -2.4 3.8912 
1.9000000000000004 -2.4 3.8953 
2.0 -2.4 3.8932 
2.0999999999999996 -2.4 3.8848 
2.2 -2.4 3.8933 
2.3 -2.4 3.9009 
2.4000000000000004 -2.4 3.8922 
2.5 -2.4 3.8872 
2.5999999999999996 -2.4 3.9158 
2.7 -2.4 3.9017 
2.8 -2.4 3.8679 
2.9000000000000004 -2.4 3.8886 
3.0 -2.4 3.9006 
3.0999999999999996 -2.4 3.8974 
3.2 -2.4 3.9059 
3.3 -2.4 3.8933 
3.4000000000000004 -2.4 3.9130 
3.5 -2.4 3.8777 
3.5999999999999996 -2.4 3.9013 
3.7 -2.4 3.8894 
3.8 -2.4 3.9111 
3.9000000000000004 -2.4 3.9104 
4.0 -2.4 3.8824 
4.1 -2.4 3.9109 
4.2 -2.4 3.8934 
4.3 -2.4 3.9109 
4.4 -2.4 3.8969 
4.5 -2.4 3.9123 
4.6 -2.4 3.9038 
4.7 -2.4 3.9185 
4.8 -2.4 3.9090 
4.9 -2.4 3.9011 
5.0 -2.4 3.9144 
5.1 -2.4 3.9402 
5.199999999999999 -2.4 3.9212 
5.300000000000001 -2.4 3.9067 
5.4 -2.4 3.9361 
5.5 -2.4 3.9215 
5.6 -2.4 3.9166 
5.699999999999999 -2.4 3.9233 
5.800000000000001 -2.4 3.9151 
5.9 -2.4 3.9261 
6.0 -2.4 3.9275 
6.1 -2.4 3.9299 
6.199999999999999 -2.4 3.9299 
6.300000000000001 -2.4 3.9215 
6.4 -2.4 3.9130 
6.5 -2.4 3.9033 
6.6 -2.4 3.9474 
6.699999999999999 -2.4 3.9091 
6.800000000000001 -2.4 3.9263 
6.9 -2.4 3.9114 
7.0 -2.4 3.9274 
7.1 -2.4 3.9341 
7.199999999999999 -2.4 3.9041 
7.300000000000001 -2.4 3.9487 
7.4 -2.4 3.9094 
7.5 -2.4 3.9166 
7.6 -2.4 3.9291 
7.699999999999999 -2.4 3.9154 
7.800000000000001 -2.4 3.9221 
7.9 -2.4 3.9110 
8.0 -2.4 3.9078 
8.1 -2.4 3.9350 
8.2 -2.4 3.9025 
8.3 -2.4 3.9039 
8.4 -2.4 3.9280 
8.5 -2.4 3.9058 
8.6 -2.4 3.9147 
8.7 -2.4 3.9038 
8.8 -2.4 3.9153 
8.9 -2.4 3.9167 
9.0 -2.4 3.8947 
9.1 -2.4 3.8923 
9.2 -2.4 3.9099 
9.3 -2.4 3.9014 
9.4 -2.4 3.9075 
9.5 -2.4 3.9207 
9.6 -2.4 3.8894 
9.7 -2.4 3.9156 
9.8 -2.4 3.8920 
9.9 -2.4 3.8880 
10.0 -2.4 3.8920 
10.1 -2.4 3.8893 
10.2 -2.4 3.8866 
10.3 -2.4 3.8970 
10.4 -2.4 3.8783 
10.5 -2.4 3.8754 
10.6 -2.4 3.9061 
10.7 -2.4 3.9087 
10.8 -2.4 3.8892 
10.9 -2.4 3.8845 
11.0 -2.4 3.8980 
11.1 -2.4 3.8840 
11.2 -2.4 3.9198 
11.3 -2.4 3.8867 
11.4 -2.4 3.8899 
11.5 -2.4 3.8961 
11.6 -2.4 3.9118 
11.7 -2.4 3.8971 
11.8 -2.4 3.8781 
11.9 -2.4 3.9133 
12.0 -2.4 3.8841 
12.1 -2.4 3.8812 
12.2 -2.4 3.8954 
12.3 -2.4 3.9173 
12.4 -2.4 3.8893 
12.5 -2.4 3.8906 
12.6 -2.4 3.8798 
12.7 -2.4 3.8935 
12.8 -2.4 3.8943 
12.9 -2.4 3.8878 
13.0 -2.4 3.9030 
13.100000000000001 -2.4 3.8895 
13.200001 -2.4 3.8887 
13.299999 -2.4 3.8697 
13.399999999999999 -2.4 3.8839 
13.5 -2.4 3.8679 
13.600000000000001 -2.4 3.8868 
13.700001 -2.4 3.8729 
13.799999 -2.4 3.9001 
13.899999999999999 -2.4 3.8980 
14.0 -2.4 3.8909 
14.100000000000001 -2.4 3.9005 
14.200001 -2.4 3.9099 
14.299999 -2.4 3.8945 
14.399999999999999 -2.4 3.8913 
14.5 -2.4 3.8819 
14.600000000000001 -2.4 3.9023 
14.700001 -2.4 3.9139 
14.799999 -2.4 3.9264 
14.899999999999999 -2.4 3.8889 
15.0 -2.4 3.9192 
15.100000000000001 -2.4 3.9100 
15.200001 -2.4 3.9062 
-3.0 -2.3 3.9114 
-2.9 -2.3 3.8881 
-2.8 -2.3 3.9055 
-2.7 -2.3 3.9005 
-2.6 -2.3 3.8894 
-2.5 -2.3 3.8974 
-2.4 -2.3 3.8847 
-2.3 -2.3 3.8772 
-2.2 -2.3 3.8924 
-2.1 -2.3 3.8834 
-2.0 -2.3 3.9097 
-1.9 -2.3 3.8820 
-1.8 -2.3 3.8794 
-1.7 -2.3 3.9123 
-1.6 -2.3 3.8883 
-1.5 -2.3 3.9223 
-1.4 -2.3 3.9002 
-1.3 -2.3 3.9038 
-1.2 -2.3 3.8814 
-1.1 -2.3 3.9074 
-1.0 -2.3 3.9002 
-0.8999999999999999 -2.3 3.8977 
-0.7999999999999998 -2.3 3.8868 
-0.7000000000000002 -2.3 3.8978 
-0.6000000000000001 -2.3 3.8854 
-0.5 -2.3 3.8783 
-0.3999999999999999 -2.3 3.8864 
-0.2999999999999998 -2.3 3.8867 
-0.20000000000000018 -2.3 3.8911 
-0.10000000000000009 -2.3 3.8775 
0.0 -2.3 3.8826 
0.10000000000000009 -2.3 3.9121 
0.20000000000000018 -2.3 3.8945 
0.2999999999999998 -2.3 3.8854 
0.3999999999999999 -2.3 3.8953 
0.5 -2.3 3.8888 
0.6000000000000001 -2.3 3.8883 
0.7000000000000002 -2.3 3.9055 
0.7999999999999998 -2.3 3.8934 
0.8999999999999999 -2.3 3.8871 
1.0 -2.3 3.8845 
1.0999999999999996 -2.3 3.8857 
1.2000000000000002 -2.3 3.8940 
1.2999999999999998 -2.3 3.8882 
1.4000000000000004 -2.3 3.8926 
1.5 -2.3 3.8872 
1.5999999999999996 -2.3 3.8833 
1.7000000000000002 -2.3 3.8907 
1.7999999999999998 -2.3 3.8814 
1.9000000000000004 -2.3 3.9185 
2.0 -2.3 3.8983 
2.0999999999999996 -2.3 3.9036 
2.2 -2.3 3.8859 
2.3 -2.3 3.8859 
2.4000000000000004 -2.3 3.8951 
2.5 -2.3 3.9017 
2.5999999999999996 -2.3 3.8778 
2.7 -2.3 3.8876 
2.8 -2.3 3.8994 
2.9000000000000004 -2.3 3.8997 
3.0 -2.3 3.9123 
3.0999999999999996 -2.3 3.8966 
3.2 -2.3 3.8928 
3.3 -2.3 3.9148 
3.4000000000000004 -2.3 3.8911 
3.5 -2.3 3.8897 
3.5999999999999996 -2.3 3.9057 
3.7 -2.3 3.8996 
3.8 -2.3 3.8938 
3.9000000000000004 -2.3 3.9047 
4.0 -2.3 3.9132 
4.1 -2.3 3.9227 
4.2 -2.3 3.9102 
4.3 -2.3 3.9135 
4.4 -2.3 3.9289 
4.5 -2.3 3.9174 
4.6 -2.3 3.9258 
4.7 -2.3 3.9162 
4.8 -2.3 3.9180 
4.9 -2.3 3.8955 
5.0 -2.3 3.9194 
5.1 -2.3 3.9339 
5.199999999999999 -2.3 3.9142 
5.300000000000001 -2.3 3.9206 
5.4 -2.3 3.9335 
5.5 -2.3 3.9198 
5.6 -2.3 3.9298 
5.699999999999999 -2.3 3.9253 
5.800000000000001 -2.3 3.9257 
5.9 -2.3 3.9470 
6.0 -2.3 3.9150 
6.1 -2.3 3.9157 
6.199999999999999 -2.3 3.9142 
6.300000000000001 -2.3 3.9412 
6.4 -2.3 3.9462 
6.5 -2.3 3.9259 
6.6 -2.3 3.9403 
6.699999999999999 -2.3 3.9341 
6.800000000000001 -2.3 3.9326 
6.9 -2.3 3.9278 
7.0 -2.3 3.9251 
7.1 -2.3 3.9328 
7.199999999999999 -2.3 3.9303 
7.300000000000001 -2.3 3.9059 
7.4 -2.3 3.9262 
7.5 -2.3 3.9096 
7.6 -2.3 3.9205 
7.699999999999999 -2.3 3.9264 
7.800000000000001 -2.3 3.9151 
7.9 -2.3 3.9192 
8.0 -2.3 3.8996 
8.1 -2.3 3.9381 
8.2 -2.3 3.9198 
8.3 -2.3 3.9223 
8.4 -2.3 3.9240 
8.5 -2.3 3.9082 
8.6 -2.3 3.9029 
8.7 -2.3 3.9158 
8.8 -2.3 3.9359 
8.9 -2.3 3.9068 
9.0 -2.3 3.8997 
9.1 -2.3 3.9154 
9.2 -2.3 3.8990 
9.3 -2.3 3.8882 
9.4 -2.3 3.9065 
9.5 -2.3 3.9102 
9.6 -2.3 3.9061 
9.7 -2.3 3.9032 
9.8 -2.3 3.8872 
9.9 -2.3 3.9015 
10.0 -2.3 3.8785 
10.1 -2.3 3.9036 
10.2 -2.3 3.8895 
10.3 -2.3 3.9017 
10.4 -2.3 3.8910 
10.5 -2.3 3.9180 
10.6 -2.3 3.8892 
10.7 -2.3 3.8843 
10.8 -2.3 3.9066 
10.9 -2.3 3.9001 
11.0 -2.3 3.8868 
11.1 -2.3 3.9039 
11.2 -2.3 3.8692 
11.3 -2.3 3.8842 
11.4 -2.3 3.8831 
11.5 -2.3 3.8985 
11.6 -2.3 3.8932 
11.7 -2.3 3.8917 
11.8 -2.3 3.8975 
11.9 -2.3 3.8875 
12.0 -2.3 3.9172 
12.1 -2.3 3.8766 
12.2 -2.3 3.8870 
12.3 -2.3 3.8728 
12.4 -2.3 3.8906 
12.5 -2.3 3.9006 
12.6 -2.3 3.8871 
12.7 -2.3 3.8858 
12.8 -2.3 3.8616 
12.9 -2.3 3.8895 
13.0 -2.3 3.8964 
13.100000000000001 -2.3 3.9127 
13.200001 -2.3 3.8942 
13.299999 -2.3 3.9079 
13.399999999999999 -2.3 3.8810 
13.5 -2.3 3.8894 
13.600000000000001 -2.3 3.9065 
13.700001 -2.3 3.8889 
13.799999 -2.3 3.8891 
13.899999999999999 -2.3 3.8992 
14.0 -2.3 3.9013 
14.100000000000001 -2.3 3.9054 
14.200001 -2.3 3.8652 
14.299999 -2.3 3.8757 
14.399999999999999 -2.3 3.8929 
14.5 -2.3 3.8986 
14.600000000000001 -2.3 3.9021 
14.700001 -2.3 3.8860 
14.799999 -2.3 3.8909 
14.899999999999999 -2.3 3.8974 
15.0 -2.3 3.8818 
15.100000000000001 -2.3 3.9122 
15.200001 -2.3 3.8681 
-3.0 -2.2 3.8900 
-2.9 -2.2 3.8549 
-2.8 -2.2 3.8847 
-2.7 -2.2 3.8948 
-2.6 -2.2 3.8953 
-2.5 -2.2 3.8922 
-2.4 -2.2 3.8837 
-2.3 -2.2 3.8775 
-2.2 -2.2 3.8906 
-2.1 -2.2 3.8832 
-2.0 -2.2 3.8986 
-1.9 -2.2 3.9040 
-1.8 -2.2 3.9063 
-1.7 -2.2 3.9057 
-1.6 -2.2 3.8906 
-1.5 -2.2 3.8957 
-1.4 -2.2 3.9035 
-1.3 -2.2 3.9003 
-1.2 -2.2 3.9032 
-1.1 -2.2 3.8966 
-1.0 -2.2 3.8792 
-0.8999999999999999 -2.2 3.8906 
-0.7999999999999998 -2.2 3.8758 
-0.7000000000000002 -2.2 3.9075 
-0.6000000000000001 -2.2 3.8952 
-0.5 -2.2 3.8678 
-0.3999999999999999 -2.2 3.9100 
-0.2999999999999998 -2.2 3.8682 
-0.20000000000000018 -2.2 3.8798 
-0.10000000000000009 -2.2 3.8946 
0.0 -2.2 3.9043 
0.10000000000000009 -2.2 3.9113 
0.20000000000000018 -2.2 3.8818 
0.2999999999999998 -2.2 3.8818 
0.3999999999999999 -2.2 3.8933 
0.5 -2.2 3.8939 
0.6000000000000001 -2.2 3.9017 
0.7000000000000002 -2.2 3.8755 
0.7999999999999998 -2.2 3.8880 
0.8999999999999999 -2.2 3.9145 
1.0 -2.2 3.8870 
1.0999999999999996 -2.2 3.9028 
1.2000000000000002 -2.2 3.8927 
1.2999999999999998 -2.2 3.8972 
1.4000000000000004 -2.2 3.8985 
1.5 -2.2 3.9051 
1.5999999999999996 -2.2 3.8802 
1.7000000000000002 -2.2 3.9052 
1.7999999999999998 -2.2 3.8979 
1.9000000000000004 -2.2 3.8754 
2.0 -2.2 3.8883 
2.0999999999999996 -2.2 3.8892 
2.2 -2.2 3.8685 
2.3 -2.2 3.9021 
2.4000000000000004 -2.2 3.9030 
2.5 -2.2 3.8938 
2.5999999999999996 -2.2 3.8935 
2.7 -2.2 3.8988 
2.8 -2.2 3.8984 
2.9000000000000004 -2.2 3.8999 
3.0 -2.2 3.9117 
3.0999999999999996 -2.2 3.8885 
3.2 -2.2 3.8797 
3.3 -2.2 3.8833 
3.4000000000000004 -2.2 3.9056 
3.5 -2.2 3.8939 
3.5999999999999996 -2.2 3.9256 
3.7 -2.2 3.9113 
3.8 -2.2 3.9111 
3.9000000000000004 -2.2 3.9184 
4.0 -2.2 3.8975 
4.1 -2.2 3.9139 
4.2 -2.2 3.9009 
4.3 -2.2 3.8981 
4.4 -2.2 3.9236 
4.5 -2.2 3.9051 
4.6 -2.2 3.9016 
4.7 -2.2 3.8984 
4.8 -2.2 3.8915 
4.9 -2.2 3.9182 
5.0 -2.2 3.9196 
5.1 -2.2 3.9190 
5.199999999999999 -2.2 3.9130 
5.300000000000001 -2.2 3.9246 
5.4 -2.2 3.9064 
5.5 -2.2 3.9254 
5.6 -2.2 3.9247 
5.699999999999999 -2.2 3.9282 
5.800000000000001 -2.2 3.9215 
5.9 -2.2 3.9111 
6.0 -2.2 3.9099 
6.1 -2.2 3.9502 
6.199999999999999 -2.2 3.9322 
6.300000000000001 -2.2 3.9325 
6.4 -2.2 3.9247 
6.5 -2.2 3.9222 
6.6 -2.2 3.9318 
6.699999999999999 -2.2 3.9256 
6.800000000000001 -2.2 3.9250 
6.9 -2.2 3.9351 
7.0 -2.2 3.9280 
7.1 -2.2 3.9044 
7.199999999999999 -2.2 3.9308 
7.300000000000001 -2.2 3.9223 
7.4 -2.2 3.9244 
7.5 -2.2 3.9102 
7.6 -2.2 3.9144 
7.699999999999999 -2.2 3.9224 
7.800000000000001 -2.2 3.9182 
7.9 -2.2 3.9198 
8.0 -2.2 3.9486 
8.1 -2.2 3.9048 
8.2 -2.2 3.8972 
8.3 -2.2 3.9081 
8.4 -2.2 3.9129 
8.5 -2.2 3.9124 
8.6 -2.2 3.9093 
8.7 -2.2 3.9376 
8.8 -2.2 3.9172 
8.9 -2.2 3.9024 
9.0 -2.2 3.9234 
9.1 -2.2 3.9120 
9.2 -2.2 3.9221 
9.3 -2.2 3.9228 
9.4 -2.2 3.8869 
9.5 -2.2 3.9099 
9.6 -2.2 3.8916 
9.7 -2.2 3.8964 
9.8 -2.2 3.9171 
9.9 -2.2 3.8862 
10.0 -2.2 3.8839 
10.1 -2.2 3.9029 
10.2 -2.2 3.8951 
10.3 -2.2 3.9188 
10.4 -2.2 3.8980 
10.5 -2.2 3.9170 
10.6 -2.2 3.8860 
10.7 -2.2 3.8978 
10.8 -2.2 3.9024 
10.9 -2.2 3.8976 
11.0 -2.2 3.8969 
11.1 -2.2 3.8793 
11.2 -2.2 3.8974 
11.3 -2.2 3.8958 
11.4 -2.2 3.8594 
11.5 -2.2 3.8934 
11.6 -2.2 3.9120 
11.7 -2.2 3.9061 
11.8 -2.2 3.8769 
11.9 -2.2 3.8902 
12.0 -2.2 3.8948 
12.1 -2.2 3.9018 
12.2 -2.2 3.8732 
12.3 -2.2 3.8912 
12.4 -2.2 3.8809 
12.5 -2.2 3.9028 
12.6 -2.2 3.8735 
12.7 -2.2 3.8709 
12.8 -2.2 3.8868 
12.9 -2.2 3.8908 
13.0 -2.2 3.8746 
13.100000000000001 -2.2 3.9068 
13.200001 -2.2 3.9115 
13.299999 -2.2 3.8897 
13.399999999999999 -2.2 3.8964 
13.5 -2.2 3.8956 
13.600000000000001 -2.2 3.8885 
13.700001 -2.2 3.8671 
13.799999 -2.2 3.9038 
13.899999999999999 -2.2 3.8976 
14.0 -2.2 3.8884 
14.100000000000001 -2.2 3.8963 
14.200001 -2.2 3.9148 
14.299999 -2.2 3.9052 
14.399999999999999 -2.2 3.8697 
14.5 -2.2 3.8789 
14.600000000000001 -2.2 3.8782 
14.700001 -2.2 3.8924 
14.799999 -2.2 3.8856 
14.899999999999999 -2.2 3.9060 
15.0 -2.2 3.9189 
15.100000000000001 -2.2 3.8818 
15.200001 -2.2 3.8561 
-3.0 -2.1 3.9028 
-2.9 -2.1 3.8825 
-2.8 -2.1 3.8886 
-2.7 -2.1 3.8844 
-2.6 -2.1 3.8855 
-2.5 -2.1 3.8783 
-2.4 -2.1 3.8934 
-2.3 -2.1 3.9114 
-2.2 -2.1 3.9086 
-2.1 -2.1 3.8756 
-2.0 -2.1 3.8946 
-1.9 -2.1 3.8750 
-1.8 -2.1 3.9006 
-1.7 -2.1 3.8723 
-1.6 -2.1 3.8984 
-1.5 -2.1 3.8893 
-1.4 -2.1 3.8856 
-1.3 -2.1 3.8844 
-1.2 -2.1 3.8873 
-1.1 -2.1 3.9097 
-1.0 -2.1 3.8871 
-0.8999999999999999 -2.1 3.9041 
-0.7999999999999998 -2.1 3.9059 
-0.7000000000000002 -2.1 3.8889 
-0.6000000000000001 -2.1 3.8776 
-0.5 -2.1 3.8996 
-0.3999999999999999 -2.1 3.9021 
-0.2999999999999998 -2.1 3.9043 
-0.20000000000000018 -2.1 3.9052 
-0.10000000000000009 -2.1 3.8914 
0.0 -2.1 3.8749 
0.10000000000000009 -2.1 3.8903 
0.20000000000000018 -2.1 3.8924 
0.2999999999999998 -2.1 3.9000 
0.3999999999999999 -2.1 3.8710 
0.5 -2.1 3.9109 
0.6000000000000001 -2.1 3.8993 
0.7000000000000002 -2.1 3.8750 
0.7999999999999998 -2.1 3.8790 
0.8999999999999999 -2.1 3.8781 
1.0 -2.1 3.8883 
1.0999999999999996 -2.1 3.9025 
1.2000000000000002 -2.1 3.9031 
1.2999999999999998 -2.1 3.8892 
1.4000000000000004 -2.1 3.8870 
1.5 -2.1 3.8879 
1.5999999999999996 -2.1 3.8819 
1.7000000000000002 -2.1 3.8948 
1.7999999999999998 -2.1 3.8806 
1.9000000000000004 -2.1 3.9156 
2.0 -2.1 3.8897 
2.0999999999999996 -2.1 3.8810 
2.2 -2.1 3.8923 
2.3 -2.1 3.8962 
2.4000000000000004 -2.1 3.8913 
2.5 -2.1 3.8681 
2.5999999999999996 -2.1 3.9162 
2.7 -2.1 3.8907 
2.8 -2.1 3.8959 
2.9000000000000004 -2.1 3.8907 
3.0 -2.1 3.9195 
3.0999999999999996 -2.1 3.8942 
3.2 -2.1 3.9092 
3.3 -2.1 3.8881 
3.4000000000000004 -2.1 3.9010 
3.5 -2.1 3.9198 
3.5999999999999996 -2.1 3.9124 
3.7 -2.1 3.9026 
3.8 -2.1 3.9036 
3.9000000000000004 -2.1 3.9237 
4.0 -2.1 3.8966 
4.1 -2.1 3.9239 
4.2 -2.1 3.9058 
4.3 -2.1 3.9151 
4.4 -2.1 3.9087 
4.5 -2.1 3.9198 
4.6 -2.1 3.9261 
4.7 -2.1 3.9103 
4.8 -2.1 3.9100 
4.9 -2.1 3.9101 
5.0 -2.1 3.9358 
5.1 -2.1 3.9281 
5.199999999999999 -2.1 3.8974 
5.300000000000001 -2.1 3.9296 
5.4 -2.1 3.9185 
5.5 -2.1 3.9295 
5.6 -2.1 3.9520 
5.699999999999999 -2.1 3.9348 
5.800000000000001 -2.1 3.9397 
5.9 -2.1 3.9460 
6.0 -2.1 3.9476 
6.1 -2.1 3.9311 
6.199999999999999 -2.1 3.9412 
6.300000000000001 -2.1 3.9560 
6.4 -2.1 3.9211 
6.5 -2.1 3.9455 
6.6 -2.1 3.9238 
6.699999999999999 -2.1 3.9468 
6.800000000000001 -2.1 3.9291 
6.9 -2.1 3.9348 
7.0 -2.1 3.9384 
7.1 -2.1 3.9281 
7.199999999999999 -2.1 3.9318 
7.300000000000001 -2.1 3.9182 
7.4 -2.1 3.9411 
7.5 -2.1 3.9165 
7.6 -2.1 3.9139 
7.699999999999999 -2.1 3.9092 
7.800000000000001 -2.1 3.9082 
7.9 -2.1 3.9016 
8.0 -2.1 3.9026 
8.1 -2.1 3.9172 
8.2 -2.1 3.9323 
8.3 -2.1 3.9204 
8.4 -2.1 3.9039 
8.5 -2.1 3.9112 
8.6 -2.1 3.9382 
8.7 -2.1 3.9143 
8.8 -2.1 3.9167 
8.9 -2.1 3.9078 
9.0 -2.1 3.9306 
9.1 -2.1 3.9170 
9.2 -2.1 3.9158 
9.3 -2.1 3.8980 
9.4 -2.1 3.9031 
9.5 -2.1 3.9049 
9.6 -2.1 3.9026 
9.7 -2.1 3.8985 
9.8 -2.1 3.8887 
9.9 -2.1 3.8929 
10.0 -2.1 3.8911 
10.1 -2.1 3.8970 
10.2 -2.1 3.8951 
10.3 -2.1 3.9034 
10.4 -2.1 3.9064 
10.5 -2.1 3.8985 
10.6 -2.1 3.8979 
10.7 -2.1 3.8859 
10.8 -2.1 3.8773 
10.9 -2.1 3.9000 
11.0 -2.1 3.8960 
11.1 -2.1 3.8974 
11.2 -2.1 3.9006 
11.3 -2.1 3.8821 
11.4 -2.1 3.8874 
11.5 -2.1 3.8975 
11.6 -2.1 3.8862 
11.7 -2.1 3.8728 
11.8 -2.1 3.9020 
11.9 -2.1 3.8883 
12.0 -2.1 3.8957 
12.1 -2.1 3.8960 
12.2 -2.1 3.8999 
12.3 -2.1 3.9015 
12.4 -2.1 3.9153 
12.5 -2.1 3.8909 
12.6 -2.1 3.8912 
12.7 -2.1 3.8803 
12.8 -2.1 3.9071 
12.9 -2.1 3.8876 
13.0 -2.1 3.8836 
13.100000000000001 -2.1 3.8957 
13.200001 -2.1 3.8944 
13.299999 -2.1 3.8893 
13.399999999999999 -2.1 3.9012 
13.5 -2.1 3.8866 
13.600000000000001 -2.1 3.8957 
13.700001 -2.1 3.8982 
13.799999 -2.1 3.8885 
13.899999999999999 -2.1 3.9100 
14.0 -2.1 3.9157 
14.100000000000001 -2.1 3.8689 
14.200001 -2.1 3.8820 
14.299999 -2.1 3.9132 
14.399999999999999 -2.1 3.8906 
14.5 -2.1 3.8931 
14.600000000000001 -2.1 3.8935 
14.700001 -2.1 3.9166 
14.799999 -2.1 3.9028 
14.899999999999999 -2.1 3.9121 
15.0 -2.1 3.8758 
15.100000000000001 -2.1 3.9034 
15.200001 -2.1 3.9299 
-3.0 -2.0 3.9247 
-2.9 -2.0 3.9174 
-2.8 -2.0 3.8966 
-2.7 -2.0 3.9079 
-2.6 -2.0 3.8809 
-2.5 -2.0 3.8811 
-2.4 -2.0 3.8955 
-2.3 -2.0 3.8969 
-2.2 -2.0 3.8756 
-2.1 -2.0 3.9215 
-2.0 -2.0 3.8897 
-1.9 -2.0 3.8699 
-1.8 -2.0 3.9099 
-1.7 -2.0 3.8989 
-1.6 -2.0 3.9079 
-1.5 -2.0 3.8822 
-1.4 -2.0 3.9061 
-1.3 -2.0 3.8791 
-1.2 -2.0 3.8900 
-1.1 -2.0 3.8921 
-1.0 -2.0 3.8876 
-0.8999999999999999 -2.0 3.8875 
-0.7999999999999998 -2.0 3.8626 
-0.7000000000000002 -2.0 3.8793 
-0.6000000000000001 -2.0 3.8949 
-0.5 -2.0 3.9041 
-0.3999999999999999 -2.0 3.8853 
-0.2999999999999998 -2.0 3.8987 
-0.20000000000000018 -2.0 3.9023 
-0.10000000000000009 -2.0 3.9130 
0.0 -2.0 3.8957 
0.10000000000000009 -2.0 3.9066 
0.20000000000000018 -2.0 3.8953 
0.2999999999999998 -2.0 3.8759 
0.3999999999999999 -2.0 3.8973 
0.5 -2.0 3.9015 
0.6000000000000001 -2.0 3.8807 
0.7000000000000002 -2.0 3.8916 
0.7999999999999998 -2.0 3.8912 
0.8999999999999999 -2.0 3.9084 
1.0 -2.0 3.8940 
1.0999999999999996 -2.0 3.8953 
1.2000000000000002 -2.0 3.8948 
1.2999999999999998 -2.0 3.8944 
1.4000000000000004 -2.0 3.8871 
1.5 -2.0 3.8899 
1.5999999999999996 -2.0 3.8690 
1.7000000000000002 -2.0 3.8929 
1.7999999999999998 -2.0 3.9071 
1.9000000000000004 -2.0 3.8888 
2.0 -2.0 3.8826 
2.0999999999999996 -2.0 3.8803 
2.2 -2.0 3.9146 
2.3 -2.0 3.9099 
2.4000000000000004 -2.0 3.8910 
2.5 -2.0 3.8862 
2.5999999999999996 -2.0 3.9097 
2.7 -2.0 3.8845 
2.8 -2.0 3.9174 
2.9000000000000004 -2.0 3.8923 
3.0 -2.0 3.9100 
3.0999999999999996 -2.0 3.8870 
3.2 -2.0 3.8971 
3.3 -2.0 3.9214 
3.4000000000000004 -2.0 3.9016 
3.5 -2.0 3.9002 
3.5999999999999996 -2.0 3.8835 
3.7 -2.0 3.8941 
3.8 -2.0 3.9196 
3.9000000000000004 -2.0 3.9193 
4.0 -2.0 3.9053 
4.1 -2.0 3.9173 
4.2 -2.0 3.9195 
4.3 -2.0 3.9177 
4.4 -2.0 3.9189 
4.5 -2.0 3.9248 
4.6 -2.0 3.9148 
4.7 -2.0 3.9139 
4.8 -2.0 3.9315 
4.9 -2.0 3.9326 
5.0 -2.0 3.9303 
5.1 -2.0 3.9324 
5.199999999999999 -2.0 3.9170 
5.300000000000001 -2.0 3.9257 
5.4 -2.0 3.9294 
5.5 -2.0 3.9366 
5.6 -2.0 3.9498 
5.699999999999999 -2.0 3.9004 
5.800000000000001 -2.0 3.9254 
5.9 -2.0 3.9019 
6.0 -2.0 3.9434 
6.1 -2.0 3.9229 
6.199999999999999 -2.0 3.9355 
6.300000000000001 -2.0 3.9309 
6.4 -2.0 3.9402 
6.5 -2.0 3.9398 
6.6 -2.0 3.9200 
6.699999999999999 -2.0 3.9387 
6.800000000000001 -2.0 3.9368 
6.9 -2.0 3.9334 
7.0 -2.0 3.9258 
7.1 -2.0 3.9410 
7.199999999999999 -2.0 3.9246 
7.300000000000001 -2.0 3.9283 
7.4 -2.0 3.9327 
7.5 -2.0 3.9271 
7.6 -2.0 3.9354 
7.699999999999999 -2.0 3.9306 
7.800000000000001 -2.0 3.9165 
7.9 -2.0 3.9150 
8.0 -2.0 3.9317 
8.1 -2.0 3.9267 
8.2 -2.0 3.9221 
8.3 -2.0 3.9215 
8.4 -2.0 3.9322 
8.5 -2.0 3.9454 
8.6 -2.0 3.8957 
8.7 -2.0 3.9179 
8.8 -2.0 3.9322 
8.9 -2.0 3.9155 
9.0 -2.0 3.9059 
9.1 -2.0 3.8919 
9.2 -2.0 3.9169 
9.3 -2.0 3.9175 
9.4 -2.0 3.9101 
9.5 -2.0 3.8945 
9.6 -2.0 3.9130 
9.7 -2.0 3.8957 
9.8 -2.0 3.9020 
9.9 -2.0 3.8981 
10.0 -2.0 3.8880 
10.1 -2.0 3.9071 
10.2 -2.0 3.8906 
10.3 -2.0 3.9008 
10.4 -2.0 3.8951 
10.5 -2.0 3.8962 
10.6 -2.0 3.8896 
10.7 -2.0 3.9108 
10.8 -2.0 3.9027 
10.9 -2.0 3.8734 
11.0 -2.0 3.8926 
11.1 -2.0 3.8833 
11.2 -2.0 3.8992 
11.3 -2.0 3.8814 
11.4 -2.0 3.8927 
11.5 -2.0 3.8912 
11.6 -2.0 3.8823 
11.7 -2.0 3.9036 
11.8 -2.0 3.8845 
11.9 -2.0 3.8778 
12.0 -2.0 3.8736 
12.1 -2.0 3.8936 
12.2 -2.0 3.8896 
12.3 -2.0 3.8979 
12.4 -2.0 3.8937 
12.5 -2.0 3.8934 
12.6 -2.0 3.8807 
12.7 -2.0 3.8925 
12.8 -2.0 3.8693 
12.9 -2.0 3.8775 
13.0 -2.0 3.9034 
13.100000000000001 -2.0 3.9134 
13.200001 -2.0 3.8967 
13.299999 -2.0 3.8876 
13.399999999999999 -2.0 3.8923 
13.5 -2.0 3.9093 
13.600000000000001 -2.0 3.8939 
13.700001 -2.0 3.9029 
13.799999 -2.0 3.8851 
13.899999999999999 -2.0 3.9113 
14.0 -2.0 3.9027 
14.100000000000001 -2.0 3.9200 
14.200001 -2.0 3.8845 
14.299999 -2.0 3.9207 
14.399999999999999 -2.0 3.8977 
14.5 -2.0 3.8826 
14.600000000000001 -2.0 3.8847 
14.700001 -2.0 3.8850 
14.799999 -2.0 3.8987 
14.899999999999999 -2.0 3.8973 
15.0 -2.0 3.8852 
15.100000000000001 -2.0 3.8931 
15.200001 -2.0 3.8583 
-3.0 -1.9 3.8828 
-2.9 -1.9 3.8881 
-2.8 -1.9 3.9014 
-2.7 -1.9 3.8896 
-2.6 -1.9 3.8934 
-2.5 -1.9 3.8926 
-2.4 -1.9 3.9040 
-2.3 -1.9 3.8961 
-2.2 -1.9 3.8997 
-2.1 -1.9 3.9082 
-2.0 -1.9 3.9065 
-1.9 -1.9 3.8901 
-1.8 -1.9 3.8937 
-1.7 -1.9 3.8641 
-1.6 -1.9 3.8762 
-1.5 -1.9 3.8802 
-1.4 -1.9 3.8791 
-1.3 -1.9 3.9007 
-1.2 -1.9 3.8839 
-1.1 -1.9 3.8991 
-1.0 -1.9 3.9033 
-0.8999999999999999 -1.9 3.8969 
-0.7999999999999998 -1.9 3.8754 
-0.7000000000000002 -1.9 3.8701 
-0.6000000000000001 -1.9 3.8961 
-0.5 -1.9 3.8828 
-0.3999999999999999 -1.9 3.8937 
-0.2999999999999998 -1.9 3.8968 
-0.20000000000000018 -1.9 3.9076 
-0.10000000000000009 -1.9 3.8868 
0.0 -1.9 3.9024 
0.10000000000000009 -1.9 3.8914 
0.20000000000000018 -1.9 3.8852 
0.2999999999999998 -1.9 3.8738 
0.3999999999999999 -1.9 3.8712 
0.5 -1.9 3.8873 
0.6000000000000001 -1.9 3.8852 
0.7000000000000002 -1.9 3.9076 
0.7999999999999998 -1.9 3.8953 
0.8999999999999999 -1.9 3.8990 
1.0 -1.9 3.8813 
1.0999999999999996 -1.9 3.8956 
1.2000000000000002 -1.9 3.8737 
1.2999999999999998 -1.9 3.9001 
1.4000000000000004 -1.9 3.9145 
1.5 -1.9 3.8991 
1.5999999999999996 -1.9 3.8867 
1.7000000000000002 -1.9 3.9013 
1.7999999999999998 -1.9 3.8893 
1.9000000000000004 -1.9 3.8989 
2.0 -1.9 3.8840 
2.0999999999999996 -1.9 3.8967 
2.2 -1.9 3.8877 
2.3 -1.9 3.9201 
2.4000000000000004 -1.9 3.8889 
2.5 -1.9 3.8951 
2.5999999999999996 -1.9 3.9010 
2.7 -1.9 3.8992 
2.8 -1.9 3.8869 
2.9000000000000004 -1.9 3.8981 
3.0 -1.9 3.9234 
3.0999999999999996 -1.9 3.9061 
3.2 -1.9 3.8972 
3.3 -1.9 3.9046 
3.4000000000000004 -1.9 3.9094 
3.5 -1.9 3.9263 
3.5999999999999996 -1.9 3.9250 
3.7 -1.9 3.9080 
3.8 -1.9 3.9132 
3.9000000000000004 -1.9 3.8970 
4.0 -1.9 3.9309 
4.1 -1.9 3.9282 
4.2 -1.9 3.9300 
4.3 -1.9 3.9105 
4.4 -1.9 3.9310 
4.5 -1.9 3.9394 
4.6 -1.9 3.9221 
4.7 -1.9 3.9311 
4.8 -1.9 3.9198 
4.9 -1.9 3.9427 
5.0 -1.9 3.9239 
5.1 -1.9 3.9318 
5.199999999999999 -1.9 3.9129 
5.300000000000001 -1.9 3.9380 
5.4 -1.9 3.9349 
5.5 -1.9 3.9209 
5.6 -1.9 3.9454 
5.699999999999999 -1.9 3.9059 
5.800000000000001 -1.9 3.9155 
5.9 -1.9 3.9489 
6.0 -1.9 3.9257 
6.1 -1.9 3.9423 
6.199999999999999 -1.9 3.9416 
6.300000000000001 -1.9 3.9528 
6.4 -1.9 3.9316 
6.5 -1.9 3.9273 
6.6 -1.9 3.9495 
6.699999999999999 -1.9 3.9633 
6.800000000000001 -1.9 3.9474 
6.9 -1.9 3.9340 
7.0 -1.9 3.9351 
7.1 -1.9 3.9355 
7.199999999999999 -1.9 3.9458 
7.300000000000001 -1.9 3.9368 
7.4 -1.9 3.9462 
7.5 -1.9 3.9365 
7.6 -1.9 3.9208 
7.699999999999999 -1.9 3.9334 
7.800000000000001 -1.9 3.9293 
7.9 -1.9 3.9337 
8.0 -1.9 3.9495 
8.1 -1.9 3.9276 
8.2 -1.9 3.9329 
8.3 -1.9 3.9363 
8.4 -1.9 3.9284 
8.5 -1.9 3.9250 
8.6 -1.9 3.9309 
8.7 -1.9 3.9172 
8.8 -1.9 3.9052 
8.9 -1.9 3.9170 
9.0 -1.9 3.9170 
9.1 -1.9 3.9172 
9.2 -1.9 3.9087 
9.3 -1.9 3.9137 
9.4 -1.9 3.9164 
9.5 -1.9 3.9175 
9.6 -1.9 3.9146 
9.7 -1.9 3.9253 
9.8 -1.9 3.8799 
9.9 -1.9 3.8927 
10.0 -1.9 3.9023 
10.1 -1.9 3.8898 
10.2 -1.9 3.8871 
10.3 -1.9 3.8927 
10.4 -1.9 3.9020 
10.5 -1.9 3.8785 
10.6 -1.9 3.8981 
10.7 -1.9 3.9027 
10.8 -1.9 3.8799 
10.9 -1.9 3.8907 
11.0 -1.9 3.9007 
11.1 -1.9 3.9027 
11.2 -1.9 3.8934 
11.3 -1.9 3.9012 
11.4 -1.9 3.9010 
11.5 -1.9 3.8925 
11.6 -1.9 3.9390 
11.7 -1.9 3.9102 
11.8 -1.9 3.8931 
11.9 -1.9 3.8844 
12.0 -1.9 3.8822 
12.1 -1.9 3.8740 
12.2 -1.9 3.8920 
12.3 -1.9 3.8936 
12.4 -1.9 3.9026 
12.5 -1.9 3.8748 
12.6 -1.9 3.8976 
12.7 -1.9 3.9048 
12.8 -1.9 3.8985 
12.9 -1.9 3.8796 
13.0 -1.9 3.8938 
13.100000000000001 -1.9 3.8921 
13.200001 -1.9 3.8999 
13.299999 -1.9 3.9114 
13.399999999999999 -1.9 3.8786 
13.5 -1.9 3.9043 
13.600000000000001 -1.9 3.9203 
13.700001 -1.9 3.8938 
13.799999 -1.9 3.8780 
13.899999999999999 -1.9 3.8881 
14.0 -1.9 3.9018 
14.100000000000001 -1.9 3.8838 
14.200001 -1.9 3.8696 
14.299999 -1.9 3.9058 
14.399999999999999 -1.9 3.8912 
14.5 -1.9 3.9167 
14.600000000000001 -1.9 3.8796 
14.700001 -1.9 3.8929 
14.799999 -1.9 3.8834 
14.899999999999999 -1.9 3.8918 
15.0 -1.9 3.9001 
15.100000000000001 -1.9 3.8886 
15.200001 -1.9 3.9320 
-3.0 -1.8 3.8819 
-2.9 -1.8 3.9167 
-2.8 -1.8 3.8977 
-2.7 -1.8 3.8996 
-2.6 -1.8 3.8941 
-2.5 -1.8 3.9130 
-2.4 -1.8 3.8911 
-2.3 -1.8 3.8996 
-2.2 -1.8 3.8941 
-2.1 -1.8 3.9057 
-2.0 -1.8 3.8956 
-1.9 -1.8 3.9002 
-1.8 -1.8 3.8961 
-1.7 -1.8 3.9224 
-1.6 -1.8 3.8972 
-1.5 -1.8 3.8897 
-1.4 -1.8 3.9038 
-1.3 -1.8 3.9029 
-1.2 -1.8 3.9092 
-1.1 -1.8 3.8920 
-1.0 -1.8 3.8772 
-0.8999999999999999 -1.8 3.8826 
-0.7999999999999998 -1.8 3.8972 
-0.7000000000000002 -1.8 3.9037 
-0.6000000000000001 -1.8 3.9029 
-0.5 -1.8 3.8882 
-0.3999999999999999 -1.8 3.9009 
-0.2999999999999998 -1.8 3.8741 
-0.20000000000000018 -1.8 3.8875 
-0.10000000000000009 -1.8 3.9024 
0.0 -1.8 3.8736 
0.10000000000000009 -1.8 3.8797 
0.20000000000000018 -1.8 3.9096 
0.2999999999999998 -1.8 3.9033 
0.3999999999999999 -1.8 3.8938 
0.5 -1.8 3.8735 
0.6000000000000001 -1.8 3.8939 
0.7000000000000002 -1.8 3.8914 
0.7999999999999998 -1.8 3.9043 
0.8999999999999999 -1.8 3.9047 
1.0 -1.8 3.8897 
1.0999999999999996 -1.8 3.8664 
1.2000000000000002 -1.8 3.8952 
1.2999999999999998 -1.8 3.8919 
1.4000000000000004 -1.8 3.8836 
1.5 -1.8 3.8938 
1.5999999999999996 -1.8 3.8744 
1.7000000000000002 -1.8 3.8925 
1.7999999999999998 -1.8 3.9099 
1.9000000000000004 -1.8 3.9115 
2.0 -1.8 3.8931 
2.0999999999999996 -1.8 3.9112 
2.2 -1.8 3.9221 
2.3 -1.8 3.8975 
2.4000000000000004 -1.8 3.8960 
2.5 -1.8 3.8988 
2.5999999999999996 -1.8 3.8993 
2.7 -1.8 3.9145 
2.8 -1.8 3.9173 
2.9000000000000004 -1.8 3.9130 
3.0 -1.8 3.9069 
3.0999999999999996 -1.8 3.8931 
3.2 -1.8 3.9041 
3.3 -1.8 3.9154 
3.4000000000000004 -1.8 3.8985 
3.5 -1.8 3.8995 
3.5999999999999996 -1.8 3.9225 
3.7 -1.8 3.9173 
3.8 -1.8 3.8773 
3.9000000000000004 -1.8 3.9041 
4.0 -1.8 3.9109 
4.1 -1.8 3.9349 
4.2 -1.8 3.9226 
4.3 -1.8 3.9311 
4.4 -1.8 3.9245 
4.5 -1.8 3.9264 
4.6 -1.8 3.9266 
4.7 -1.8 3.9377 
4.8 -1.8 3.9353 
4.9 -1.8 3.9249 
5.0 -1.8 3.9336 
5.1 -1.8 3.9305 
5.199999999999999 -1.8 3.9390 
5.300000000000001 -1.8 3.9197 
5.4 -1.8 3.9283 
5.5 -1.8 3.9435 
5.6 -1.8 3.9372 
5.699999999999999 -1.8 3.9318 
5.800000000000001 -1.8 3.9575 
5.9 -1.8 3.9239 
6.0 -1.8 3.9597 
6.1 -1.8 3.9386 
6.199999999999999 -1.8 3.9294 
6.300000000000001 -1.8 3.9290 
6.4 -1.8 3.9504 
6.5 -1.8 3.9511 
6.6 -1.8 3.9424 
6.699999999999999 -1.8 3.9389 
6.800000000000001 -1.8 3.9224 
6.9 -1.8 3.9367 
7.0 -1.8 3.9376 
7.1 -1.8 3.9452 
7.199999999999999 -1.8 3.9231 
7.300000000000001 -1.8 3.9225 
7.4 -1.8 3.9277 
7.5 -1.8 3.9381 
7.6 -1.8 3.9407 
7.699999999999999 -1.8 3.9216 
7.800000000000001 -1.8 3.9274 
7.9 -1.8 3.9302 
8.0 -1.8 3.9253 
8.1 -1.8 3.9363 
8.2 -1.8 3.9276 
8.3 -1.8 3.9239 
8.4 -1.8 3.9410 
8.5 -1.8 3.9187 
8.6 -1.8 3.9340 
8.7 -1.8 3.9464 
8.8 -1.8 3.9053 
8.9 -1.8 3.9254 
9.0 -1.8 3.9192 
9.1 -1.8 3.9150 
9.2 -1.8 3.9129 
9.3 -1.8 3.9304 
9.4 -1.8 3.9078 
9.5 -1.8 3.9147 
9.6 -1.8 3.8950 
9.7 -1.8 3.9030 
9.8 -1.8 3.9040 
9.9 -1.8 3.9127 
10.0 -1.8 3.8968 
10.1 -1.8 3.8877 
10.2 -1.8 3.9279 
10.3 -1.8 3.9224 
10.4 -1.8 3.9059 
10.5 -1.8 3.9082 
10.6 -1.8 3.9062 
10.7 -1.8 3.8938 
10.8 -1.8 3.8903 
10.9 -1.8 3.9060 
11.0 -1.8 3.8603 
11.1 -1.8 3.8892 
11.2 -1.8 3.8967 
11.3 -1.8 3.8949 
11.4 -1.8 3.8817 
11.5 -1.8 3.8805 
11.6 -1.8 3.9017 
11.7 -1.8 3.8969 
11.8 -1.8 3.8738 
11.9 -1.8 3.8673 
12.0 -1.8 3.8981 
12.1 -1.8 3.8899 
12.2 -1.8 3.8802 
12.3 -1.8 3.8936 
12.4 -1.8 3.9075 
12.5 -1.8 3.8791 
12.6 -1.8 3.8885 
12.7 -1.8 3.8976 
12.8 -1.8 3.8814 
12.9 -1.8 3.9086 
13.0 -1.8 3.8973 
13.100000000000001 -1.8 3.9167 
13.200001 -1.8 3.9119 
13.299999 -1.8 3.8973 
13.399999999999999 -1.8 3.8795 
13.5 -1.8 3.8926 
13.600000000000001 -1.8 3.9031 
13.700001 -1.8 3.8896 
13.799999 -1.8 3.9123 
13.899999999999999 -1.8 3.8718 
14.0 -1.8 3.8935 
14.100000000000001 -1.8 3.8981 
14.200001 -1.8 3.8928 
14.299999 -1.8 3.8961 
14.399999999999999 -1.8 3.8980 
14.5 -1.8 3.9163 
14.600000000000001 -1.8 3.8833 
14.700001 -1.8 3.8979 
14.799999 -1.8 3.8767 
14.899999999999999 -1.8 3.8843 
15.0 -1.8 3.8893 
15.100000000000001 -1.8 3.8825 
15.200001 -1.8 3.8958 
-3.0 -1.7 3.8383 
-2.9 -1.7 3.8943 
-2.8 -1.7 3.8921 
-2.7 -1.7 3.9139 
-2.6 -1.7 3.8702 
-2.5 -1.7 3.8974 
-2.4 -1.7 3.8919 
-2.3 -1.7 3.9008 
-2.2 -1.7 3.8650 
-2.1 -1.7 3.8796 
-2.0 -1.7 3.8811 
-1.9 -1.7 3.9144 
-1.8 -1.7 3.9016 
-1.7 -1.7 3.8879 
-1.6 -1.7 3.8744 
-1.5 -1.7 3.8994 
-1.4 -1.7 3.8789 
-1.3 -1.7 3.8923 
-1.2 -1.7 3.9015 
-1.1 -1.7 3.8807 
-1.0 -1.7 3.8917 
-0.8999999999999999 -1.7 3.9163 
-0.7999999999999998 -1.7 3.8906 
-0.7000000000000002 -1.7 3.9053 
-0.6000000000000001 -1.7 3.8769 
-0.5 -1.7 3.8831 
-0.3999999999999999 -1.7 3.8957 
-0.2999999999999998 -1.7 3.9013 
-0.20000000000000018 -1.7 3.8968 
-0.10000000000000009 -1.7 3.8760 
0.0 -1.7 3.8772 
0.10000000000000009 -1.7 3.8972 
0.20000000000000018 -1.7 3.8728 
0.2999999999999998 -1.7 3.8937 
0.3999999999999999 -1.7 3.8820 
0.5 -1.7 3.8759 
0.6000000000000001 -1.7 3.8858 
0.7000000000000002 -1.7 3.8885 
0.7999999999999998 -1.7 3.8871 
0.8999999999999999 -1.7 3.9058 
1.0 -1.7 3.9099 
1.0999999999999996 -1.7 3.8923 
1.2000000000000002 -1.7 3.8957 
1.2999999999999998 -1.7 3.8796 
1.4000000000000004 -1.7 3.8937 
1.5 -1.7 3.9177 
1.5999999999999996 -1.7 3.8675 
1.7000000000000002 -1.7 3.8859 
1.7999999999999998 -1.7 3.8712 
1.9000000000000004 -1.7 3.9053 
2.0 -1.7 3.9002 
2.0999999999999996 -1.7 3.9090 
2.2 -1.7 3.8986 
2.3 -1.7 3.8896 
2.4000000000000004 -1.7 3.8985 
2.5 -1.7 3.8968 
2.5999999999999996 -1.7 3.8967 
2.7 -1.7 3.9086 
2.8 -1.7 3.8979 
2.9000000000000004 -1.7 3.9077 
3.0 -1.7 3.9134 
3.0999999999999996 -1.7 3.9429 
3.2 -1.7 3.9064 
3.3 -1.7 3.9133 
3.4000000000000004 -1.7 3.9124 
3.5 -1.7 3.9210 
3.5999999999999996 -1.7 3.9189 
3.7 -1.7 3.9328 
3.8 -1.7 3.9249 
3.9000000000000004 -1.7 3.9338 
4.0 -1.7 3.9318 
4.1 -1.7 3.9187 
4.2 -1.7 3.9175 
4.3 -1.7 3.9178 
4.4 -1.7 3.9246 
4.5 -1.7 3.9344 
4.6 -1.7 3.9337 
4.7 -1.7 3.9176 
4.8 -1.7 3.9441 
4.9 -1.7 3.9119 
5.0 -1.7 3.9290 
5.1 -1.7 3.9517 
5.199999999999999 -1.7 3.9265 
5.300000000000001 -1.7 3.9387 
5.4 -1.7 3.9467 
5.5 -1.7 3.9270 
5.6 -1.7 3.9603 
5.699999999999999 -1.7 3.9283 
5.800000000000001 -1.7 3.9138 
5.9 -1.7 3.9322 
6.0 -1.7 3.9351 
6.1 -1.7 3.9494 
6.199999999999999 -1.7 3.9369 
6.300000000000001 -1.7 3.9535 
6.4 -1.7 3.9426 
6.5 -1.7 3.9414 
6.6 -1.7 3.9624 
6.699999999999999 -1.7 3.9408 
6.800000000000001 -1.7 3.9434 
6.9 -1.7 3.9466 
7.0 -1.7 3.9507 
7.1 -1.7 3.9300 
7.199999999999999 -1.7 3.9521 
7.300000000000001 -1.7 3.9310 
7.4 -1.7 3.9363 
7.5 -1.7 3.9420 
7.6 -1.7 3.9671 
7.699999999999999 -1.7 3.9203 
7.800000000000001 -1.7 3.9452 
7.9 -1.7 3.9586 
8.0 -1.7 3.9392 
8.1 -1.7 3.9453 
8.2 -1.7 3.9168 
8.3 -1.7 3.9304 
8.4 -1.7 3.9371 
8.5 -1.7 3.9263 
8.6 -1.7 3.9179 
8.7 -1.7 3.9259 
8.8 -1.7 3.9117 
8.9 -1.7 3.9162 
9.0 -1.7 3.9083 
9.1 -1.7 3.9028 
9.2 -1.7 3.9163 
9.3 -1.7 3.9090 
9.4 -1.7 3.9059 
9.5 -1.7 3.9070 
9.6 -1.7 3.9204 
9.7 -1.7 3.9093 
9.8 -1.7 3.9063 
9.9 -1.7 3.9338 
10.0 -1.7 3.8940 
10.1 -1.7 3.9092 
10.2 -1.7 3.8963 
10.3 -1.7 3.8881 
10.4 -1.7 3.9004 
10.5 -1.7 3.8980 
10.6 -1.7 3.9094 
10.7 -1.7 3.9018 
10.8 -1.7 3.8962 
10.9 -1.7 3.8776 
11.0 -1.7 3.8771 
11.1 -1.7 3.8915 
11.2 -1.7 3.8923 
11.3 -1.7 3.8718 
11.4 -1.7 3.8899 
11.5 -1.7 3.8914 
11.6 -1.7 3.8940 
11.7 -1.7 3.8965 
11.8 -1.7 3.8802 
11.9 -1.7 3.8957 
12.0 -1.7 3.8822 
12.1 -1.7 3.8849 
12.2 -1.7 3.9168 
12.3 -1.7 3.8835 
12.4 -1.7 3.8797 
12.5 -1.7 3.8963 
12.6 -1.7 3.8969 
12.7 -1.7 3.8740 
12.8 -1.7 3.8977 
12.9 -1.7 3.8790 
13.0 -1.7 3.9054 
13.100000000000001 -1.7 3.8926 
13.200001 -1.7 3.9084 
13.299999 -1.7 3.8997 
13.399999999999999 -1.7 3.8801 
13.5 -1.7 3.8979 
13.600000000000001 -1.7 3.8985 
13.700001 -1.7 3.8702 
13.799999 -1.7 3.8915 
13.899999999999999 -1.7 3.9166 
14.0 -1.7 3.9032 
14.100000000000001 -1.7 3.8798 
14.200001 -1.7 3.8859 
14.299999 -1.7 3.8844 
14.399999999999999 -1.7 3.9041 
14.5 -1.7 3.8917 
14.600000000000001 -1.7 3.8960 
14.700001 -1.7 3.8858 
14.799999 -1.7 3.9058 
14.899999999999999 -1.7 3.9045 
15.0 -1.7 3.8511 
15.100000000000001 -1.7 3.8742 
15.200001 -1.7 3.9072 
-3.0 -1.6 3.8897 
-2.9 -1.6 3.9179 
-2.8 -1.6 3.8549 
-2.7 -1.6 3.8774 
-2.6 -1.6 3.9082 
-2.5 -1.6 3.8706 
-2.4 -1.6 3.8841 
-2.3 -1.6 3.8868 
-2.2 -1.6 3.8750 
-2.1 -1.6 3.8829 
-2.0 -1.6 3.8855 
-1.9 -1.6 3.9078 
-1.8 -1.6 3.8699 
-1.7 -1.6 3.8757 
-1.6 -1.6 3.8920 
-1.5 -1.6 3.8792 
-1.4 -1.6 3.8909 
-1.3 -1.6 3.9033 
-1.2 -1.6 3.9006 
-1.1 -1.6 3.8958 
-1.0 -1.6 3.9019 
-0.8999999999999999 -1.6 3.8823 
-0.7999999999999998 -1.6 3.8927 
-0.7000000000000002 -1.6 3.8779 
-0.6000000000000001 -1.6 3.9002 
-0.5 -1.6 3.8792 
-0.3999999999999999 -1.6 3.8866 
-0.2999999999999998 -1.6 3.8864 
-0.20000000000000018 -1.6 3.9045 
-0.10000000000000009 -1.6 3.8812 
0.0 -1.6 3.8999 
0.10000000000000009 -1.6 3.9004 
0.20000000000000018 -1.6 3.8824 
0.2999999999999998 -1.6 3.8772 
0.3999999999999999 -1.6 3.8811 
0.5 -1.6 3.9016 
0.6000000000000001 -1.6 3.8920 
0.7000000000000002 -1.6 3.8978 
0.7999999999999998 -1.6 3.8905 
0.8999999999999999 -1.6 3.8813 
1.0 -1.6 3.8966 
1.0999999999999996 -1.6 3.9016 
1.2000000000000002 -1.6 3.8972 
1.2999999999999998 -1.6 3.9154 
1.4000000000000004 -1.6 3.8921 
1.5 -1.6 3.8808 
1.5999999999999996 -1.6 3.8878 
1.7000000000000002 -1.6 3.9056 
1.7999999999999998 -1.6 3.8823 
1.9000000000000004 -1.6 3.8880 
2.0 -1.6 3.8973 
2.0999999999999996 -1.6 3.8982 
2.2 -1.6 3.8989 
2.3 -1.6 3.8945 
2.4000000000000004 -1.6 3.8942 
2.5 -1.6 3.9097 
2.5999999999999996 -1.6 3.9084 
2.7 -1.6 3.8944 
2.8 -1.6 3.9004 
2.9000000000000004 -1.6 3.9090 
3.0 -1.6 3.9193 
3.0999999999999996 -1.6 3.9104 
3.2 -1.6 3.9038 
3.3 -1.6 3.9140 
3.4000000000000004 -1.6 3.8983 
3.5 -1.6 3.9180 
3.5999999999999996 -1.6 3.9254 
3.7 -1.6 3.9319 
3.8 -1.6 3.9163 
3.9000000000000004 -1.6 3.9449 
4.0 -1.6 3.9512 
4.1 -1.6 3.9328 
4.2 -1.6 3.9240 
4.3 -1.6 3.9276 
4.4 -1.6 3.9231 
4.5 -1.6 3.9291 
4.6 -1.6 3.9372 
4.7 -1.6 3.9534 
4.8 -1.6 3.9450 
4.9 -1.6 3.9162 
5.0 -1.6 3.9121 
5.1 -1.6 3.9456 
5.199999999999999 -1.6 3.9319 
5.300000000000001 -1.6 3.9424 
5.4 -1.6 3.9250 
5.5 -1.6 3.9326 
5.6 -1.6 3.9527 
5.699999999999999 -1.6 3.9573 
5.800000000000001 -1.6 3.9486 
5.9 -1.6 3.9489 
6.0 -1.6 3.9465 
6.1 -1.6 3.9602 
6.199999999999999 -1.6 3.9199 
6.300000000000001 -1.6 3.9458 
6.4 -1.6 3.9358 
6.5 -1.6 3.9443 
6.6 -1.6 3.9566 
6.699999999999999 -1.6 3.9496 
6.800000000000001 -1.6 3.9479 
6.9 -1.6 3.9275 
7.0 -1.6 3.9432 
7.1 -1.6 3.9559 
7.199999999999999 -1.6 3.9474 
7.300000000000001 -1.6 3.9465 
7.4 -1.6 3.9536 
7.5 -1.6 3.9371 
7.6 -1.6 3.9401 
7.699999999999999 -1.6 3.9491 
7.800000000000001 -1.6 3.9576 
7.9 -1.6 3.9379 
8.0 -1.6 3.9281 
8.1 -1.6 3.9228 
8.2 -1.6 3.9348 
8.3 -1.6 3.9381 
8.4 -1.6 3.9324 
8.5 -1.6 3.9309 
8.6 -1.6 3.9442 
8.7 -1.6 3.9163 
8.8 -1.6 3.9231 
8.9 -1.6 3.9000 
9.0 -1.6 3.9270 
9.1 -1.6 3.9282 
9.2 -1.6 3.9243 
9.3 -1.6 3.9356 
9.4 -1.6 3.9034 
9.5 -1.6 3.9204 
9.6 -1.6 3.9190 
9.7 -1.6 3.9166 
9.8 -1.6 3.9096 
9.9 -1.6 3.9136 
10.0 -1.6 3.8818 
10.1 -1.6 3.9173 
10.2 -1.6 3.9143 
10.3 -1.6 3.8926 
10.4 -1.6 3.9102 
10.5 -1.6 3.8962 
10.6 -1.6 3.9039 
10.7 -1.6 3.9144 
10.8 -1.6 3.9065 
10.9 -1.6 3.8893 
11.0 -1.6 3.8940 
11.1 -1.6 3.9020 
11.2 -1.6 3.8914 
11.3 -1.6 3.8828 
11.4 -1.6 3.9076 
11.5 -1.6 3.8935 
11.6 -1.6 3.8919 
11.7 -1.6 3.8900 
11.8 -1.6 3.8794 
11.9 -1.6 3.8883 
12.0 -1.6 3.8885 
12.1 -1.6 3.9016 
12.2 -1.6 3.8805 
12.3 -1.6 3.9199 
12.4 -1.6 3.8885 
12.5 -1.6 3.8783 
12.6 -1.6 3.8756 
12.7 -1.6 3.9026 
12.8 -1.6 3.8951 
12.9 -1.6 3.8860 
13.0 -1.6 3.8793 
13.100000000000001 -1.6 3.9079 
13.200001 -1.6 3.8885 
13.299999 -1.6 3.9094 
13.399999999999999 -1.6 3.8800 
13.5 -1.6 3.8794 
13.600000000000001 -1.6 3.8911 
13.700001 -1.6 3.8858 
13.799999 -1.6 3.8912 
13.899999999999999 -1.6 3.8968 
14.0 -1.6 3.8892 
14.100000000000001 -1.6 3.8837 
14.200001 -1.6 3.8896 
14.299999 -1.6 3.8970 
14.399999999999999 -1.6 3.8838 
14.5 -1.6 3.8851 
14.600000000000001 -1.6 3.8904 
14.700001 -1.6 3.9025 
14.799999 -1.6 3.8943 
14.899999999999999 -1.6 3.8954 
15.0 -1.6 3.8809 
15.100000000000001 -1.6 3.8810 
15.200001 -1.6 3.8893 
-3.0 -1.5 3.9213 
-2.9 -1.5 3.8910 
-2.8 -1.5 3.8788 
-2.7 -1.5 3.8950 
-2.6 -1.5 3.9045 
-2.5 -1.5 3.8872 
-2.4 -1.5 3.8956 
-2.3 -1.5 3.8949 
-2.2 -1.5 3.8868 
-2.1 -1.5 3.8936 
-2.0 -1.5 3.8888 
-1.9 -1.5 3.9071 
-1.8 -1.5 3.8863 
-1.7 -1.5 3.8946 
-1.6 -1.5 3.9073 
-1.5 -1.5 3.8972 
-1.4 -1.5 3.8828 
-1.3 -1.5 3.9104 
-1.2 -1.5 3.9012 
-1.1 -1.5 3.8778 
-1.0 -1.5 3.8851 
-0.8999999999999999 -1.5 3.8982 
-0.7999999999999998 -1.5 3.8928 
-0.7000000000000002 -1.5 3.8988 
-0.6000000000000001 -1.5 3.8964 
-0.5 -1.5 3.8985 
-0.3999999999999999 -1.5 3.8817 
-0.2999999999999998 -1.5 3.8962 
-0.20000000000000018 -1.5 3.8857 
-0.10000000000000009 -1.5 3.8758 
0.0 -1.5 3.9014 
0.10000000000000009 -1.5 3.8478 
0.20000000000000018 -1.5 3.9286 
0.2999999999999998 -1.5 3.8820 
0.3999999999999999 -1.5 3.8889 
0.5 -1.5 3.8892 
0.6000000000000001 -1.5 3.8991 
0.7000000000000002 -1.5 3.8774 
0.7999999999999998 -1.5 3.9020 
0.8999999999999999 -1.5 3.9051 
1.0 -1.5 3.8796 
1.0999999999999996 -1.5 3.8961 
1.2000000000000002 -1.5 3.8963 
1.2999999999999998 -1.5 3.9044 
1.4000000000000004 -1.5 3.9022 
1.5 -1.5 3.9042 
1.5999999999999996 -1.5 3.9178 
1.7000000000000002 -1.5 3.8991 
1.7999999999999998 -1.5 3.8904 
1.9000000000000004 -1.5 3.8996 
2.0 -1.5 3.8804 
2.0999999999999996 -1.5 3.8957 
2.2 -1.5 3.9011 
2.3 -1.5 3.9000 
2.4000000000000004 -1.5 3.9030 
2.5 -1.5 3.8977 
2.5999999999999996 -1.5 3.8890 
2.7 -1.5 3.9064 
2.8 -1.5 3.9010 
2.9000000000000004 -1.5 3.9081 
3.0 -1.5 3.9027 
3.0999999999999996 -1.5 3.9142 
3.2 -1.5 3.8976 
3.3 -1.5 3.9183 
3.4000000000000004 -1.5 3.8918 
3.5 -1.5 3.9309 
3.5999999999999996 -1.5 3.9146 
3.7 -1.5 3.9312 
3.8 -1.5 3.9194 
3.9000000000000004 -1.5 3.9252 
4.0 -1.5 3.9244 
4.1 -1.5 3.9096 
4.2 -1.5 3.9345 
4.3 -1.5 3.9541 
4.4 -1.5 3.9319 
4.5 -1.5 3.9551 
4.6 -1.5 3.9551 
4.7 -1.5 3.9226 
4.8 -1.5 3.9278 
4.9 -1.5 3.9409 
5.0 -1.5 3.9426 
5.1 -1.5 3.9370 
5.199999999999999 -1.5 3.9400 
5.300000000000001 -1.5 3.9653 
5.4 -1.5 3.9377 
5.5 -1.5 3.9876 
5.6 -1.5 3.9453 
5.699999999999999 -1.5 3.9459 
5.800000000000001 -1.5 3.9795 
5.9 -1.5 3.9262 
6.0 -1.5 3.9422 
6.1 -1.5 3.9482 
6.199999999999999 -1.5 3.9450 
6.300000000000001 -1.5 3.9712 
6.4 -1.5 3.9481 
6.5 -1.5 3.9590 
6.6 -1.5 3.9556 
6.699999999999999 -1.5 3.9474 
6.800000000000001 -1.5 3.9581 
6.9 -1.5 3.9487 
7.0 -1.5 3.9552 
7.1 -1.5 3.9507 
7.199999999999999 -1.5 3.9531 
7.300000000000001 -1.5 3.9323 
7.4 -1.5 3.9582 
7.5 -1.5 3.9567 
7.6 -1.5 3.9499 
7.699999999999999 -1.5 3.9624 
7.800000000000001 -1.5 3.9314 
7.9 -1.5 3.9628 
8.0 -1.5 3.9502 
8.1 -1.5 3.9209 
8.2 -1.5 3.9447 
8.3 -1.5 3.9375 
8.4 -1.5 3.9205 
8.5 -1.5 3.9442 
8.6 -1.5 3.9338 
8.7 -1.5 3.9235 
8.8 -1.5 3.9223 
8.9 -1.5 3.9242 
9.0 -1.5 3.9154 
9.1 -1.5 3.9224 
9.2 -1.5 3.9250 
9.3 -1.5 3.9270 
9.4 -1.5 3.9164 
9.5 -1.5 3.9420 
9.6 -1.5 3.9107 
9.7 -1.5 3.9159 
9.8 -1.5 3.9150 
9.9 -1.5 3.9105 
10.0 -1.5 3.9146 
10.1 -1.5 3.8913 
10.2 -1.5 3.9046 
10.3 -1.5 3.8893 
10.4 -1.5 3.9014 
10.5 -1.5 3.8941 
10.6 -1.5 3.9070 
10.7 -1.5 3.8905 
10.8 -1.5 3.9002 
10.9 -1.5 3.9172 
11.0 -1.5 3.8911 
11.1 -1.5 3.9039 
11.2 -1.5 3.8890 
11.3 -1.5 3.9047 
11.4 -1.5 3.9041 
11.5 -1.5 3.8832 
11.6 -1.5 3.8764 
11.7 -1.5 3.8853 
11.8 -1.5 3.8948 
11.9 -1.5 3.8823 
12.0 -1.5 3.8918 
12.1 -1.5 3.8720 
12.2 -1.5 3.9065 
12.3 -1.5 3.8972 
12.4 -1.5 3.8822 
12.5 -1.5 3.8628 
12.6 -1.5 3.8935 
12.7 -1.5 3.9034 
12.8 -1.5 3.8763 
12.9 -1.5 3.8679 
13.0 -1.5 3.8935 
13.100000000000001 -1.5 3.8867 
13.200001 -1.5 3.8811 
13.299999 -1.5 3.9046 
13.399999999999999 -1.5 3.8794 
13.5 -1.5 3.8924 
13.600000000000001 -1.5 3.8809 
13.700001 -1.5 3.8846 
13.799999 -1.5 3.8848 
13.899999999999999 -1.5 3.8650 
14.0 -1.5 3.8872 
14.100000000000001 -1.5 3.8948 
14.200001 -1.5 3.8952 
14.299999 -1.5 3.8950 
14.399999999999999 -1.5 3.8769 
14.5 -1.5 3.8825 
14.600000000000001 -1.5 3.8999 
14.700001 -1.5 3.8995 
14.799999 -1.5 3.9027 
14.899999999999999 -1.5 3.8970 
15.0 -1.5 3.8942 
15.100000000000001 -1.5 3.8706 
15.200001 -1.5 3.8829 
-3.0 -1.4 3.8480 
-2.9 -1.4 3.9353 
-2.8 -1.4 3.8787 
-2.7 -1.4 3.9066 
-2.6 -1.4 3.8832 
-2.5 -1.4 3.8863 
-2.4 -1.4 3.9040 
-2.3 -1.4 3.8983 
-2.2 -1.4 3.9190 
-2.1 -1.4 3.9045 
-2.0 -1.4 3.8883 
-1.9 -1.4 3.8862 
-1.8 -1.4 3.8979 
-1.7 -1.4 3.8828 
-1.6 -1.4 3.8982 
-1.5 -1.4 3.8774 
-1.4 -1.4 3.9121 
-1.3 -1.4 3.9079 
-1.2 -1.4 3.9142 
-1.1 -1.4 3.8740 
-1.0 -1.4 3.8971 
-0.8999999999999999 -1.4 3.9092 
-0.7999999999999998 -1.4 3.8750 
-0.7000000000000002 -1.4 3.9036 
-0.6000000000000001 -1.4 3.8884 
-0.5 -1.4 3.8946 
-0.3999999999999999 -1.4 3.8699 
-0.2999999999999998 -1.4 3.9048 
-0.20000000000000018 -1.4 3.8837 
-0.10000000000000009 -1.4 3.8804 
0.0 -1.4 3.9033 
0.10000000000000009 -1.4 3.8896 
0.20000000000000018 -1.4 3.9081 
0.2999999999999998 -1.4 3.8885 
0.3999999999999999 -1.4 3.8765 
0.5 -1.4 3.9054 
0.6000000000000001 -1.4 3.8893 
0.7000000000000002 -1.4 3.8694 
0.7999999999999998 -1.4 3.9014 
0.8999999999999999 -1.4 3.8971 
1.0 -1.4 3.8991 
1.0999999999999996 -1.4 3.8958 
1.2000000000000002 -1.4 3.9040 
1.2999999999999998 -1.4 3.9073 
1.4000000000000004 -1.4 3.9084 
1.5 -1.4 3.9059 
1.5999999999999996 -1.4 3.8900 
1.7000000000000002 -1.4 3.8879 
1.7999999999999998 -1.4 3.8867 
1.9000000000000004 -1.4 3.9062 
2.0 -1.4 3.8964 
2.0999999999999996 -1.4 3.9240 
2.2 -1.4 3.8990 
2.3 -1.4 3.9108 
2.4000000000000004 -1.4 3.9023 
2.5 -1.4 3.9133 
2.5999999999999996 -1.4 3.9083 
2.7 -1.4 3.9193 
2.8 -1.4 3.9273 
2.9000000000000004 -1.4 3.9019 
3.0 -1.4 3.9241 
3.0999999999999996 -1.4 3.9223 
3.2 -1.4 3.9060 
3.3 -1.4 3.8913 
3.4000000000000004 -1.4 3.9229 
3.5 -1.4 3.9131 
3.5999999999999996 -1.4 3.9116 
3.7 -1.4 3.9096 
3.8 -1.4 3.9119 
3.9000000000000004 -1.4 3.9311 
4.0 -1.4 3.9398 
4.1 -1.4 3.9463 
4.2 -1.4 3.9313 
4.3 -1.4 3.9142 
4.4 -1.4 3.9414 
4.5 -1.4 3.9382 
4.6 -1.4 3.9333 
4.7 -1.4 3.9346 
4.8 -1.4 3.9341 
4.9 -1.4 3.9389 
5.0 -1.4 3.9638 
5.1 -1.4 3.9434 
5.199999999999999 -1.4 3.9430 
5.300000000000001 -1.4 3.9592 
5.4 -1.4 3.9389 
5.5 -1.4 3.9489 
5.6 -1.4 3.9635 
5.699999999999999 -1.4 3.9488 
5.800000000000001 -1.4 3.9500 
5.9 -1.4 3.9471 
6.0 -1.4 3.9461 
6.1 -1.4 3.9377 
6.199999999999999 -1.4 3.9411 
6.300000000000001 -1.4 3.9574 
6.4 -1.4 3.9876 
6.5 -1.4 3.9416 
6.6 -1.4 3.9346 
6.699999999999999 -1.4 3.9782 
6.800000000000001 -1.4 3.9413 
6.9 -1.4 3.9584 
7.0 -1.4 3.9405 
7.1 -1.4 3.9517 
7.199999999999999 -1.4 3.9557 
7.300000000000001 -1.4 3.9485 
7.4 -1.4 3.9613 
7.5 -1.4 3.9652 
7.6 -1.4 3.9409 
7.699999999999999 -1.4 3.9488 
7.800000000000001 -1.4 3.9546 
7.9 -1.4 3.9472 
8.0 -1.4 3.9388 
8.1 -1.4 3.9501 
8.2 -1.4 3.9342 
8.3 -1.4 3.9602 
8.4 -1.4 3.9630 
8.5 -1.4 3.9615 
8.6 -1.4 3.9404 
8.7 -1.4 3.9476 
8.8 -1.4 3.9427 
8.9 -1.4 3.9247 
9.0 -1.4 3.9376 
9.1 -1.4 3.9402 
9.2 -1.4 3.9256 
9.3 -1.4 3.9133 
9.4 -1.4 3.9317 
9.5 -1.4 3.9378 
9.6 -1.4 3.9245 
9.7 -1.4 3.9135 
9.8 -1.4 3.8990 
9.9 -1.4 3.9119 
10.0 -1.4 3.9126 
10.1 -1.4 3.8962 
10.2 -1.4 3.9165 
10.3 -1.4 3.9046 
10.4 -1.4 3.9098 
10.5 -1.4 3.9095 
10.6 -1.4 3.8915 
10.7 -1.4 3.9115 
10.8 -1.4 3.8967 
10.9 -1.4 3.8860 
11.0 -1.4 3.9171 
11.1 -1.4 3.8982 
11.2 -1.4 3.9024 
11.3 -1.4 3.9037 
11.4 -1.4 3.8793 
11.5 -1.4 3.9000 
11.6 -1.4 3.9020 
11.7 -1.4 3.8974 
11.8 -1.4 3.8907 
11.9 -1.4 3.9044 
12.0 -1.4 3.8821 
12.1 -1.4 3.9073 
12.2 -1.4 3.8740 
12.3 -1.4 3.8790 
12.4 -1.4 3.9018 
12.5 -1.4 3.8845 
12.6 -1.4 3.8959 
12.7 -1.4 3.8988 
12.8 -1.4 3.8930 
12.9 -1.4 3.8913 
13.0 -1.4 3.9153 
13.100000000000001 -1.4 3.9045 
13.200001 -1.4 3.8962 
13.299999 -1.4 3.9068 
13.399999999999999 -1.4 3.8829 
13.5 -1.4 3.8864 
13.600000000000001 -1.4 3.8868 
13.700001 -1.4 3.8948 
13.799999 -1.4 3.8988 
13.899999999999999 -1.4 3.8923 
14.0 -1.4 3.8794 
14.100000000000001 -1.4 3.8975 
14.200001 -1.4 3.8890 
14.299999 -1.4 3.8842 
14.399999999999999 -1.4 3.8775 
14.5 -1.4 3.8826 
14.600000000000001 -1.4 3.8898 
14.700001 -1.4 3.8726 
14.799999 -1.4 3.8922 
14.899999999999999 -1.4 3.8829 
15.0 -1.4 3.8830 
15.100000000000001 -1.4 3.8674 
15.200001 -1.4 3.8827 
-3.0 -1.3 3.8801 
-2.9 -1.3 3.8752 
-2.8 -1.3 3.8984 
-2.7 -1.3 3.9013 
-2.6 -1.3 3.9025 
-2.5 -1.3 3.8974 
-2.4 -1.3 3.8991 
-2.3 -1.3 3.9131 
-2.2 -1.3 3.9108 
-2.1 -1.3 3.9002 
-2.0 -1.3 3.8848 
-1.9 -1.3 3.9006 
-1.8 -1.3 3.8815 
-1.7 -1.3 3.9013 
-1.6 -1.3 3.9061 
-1.5 -1.3 3.9013 
-1.4 -1.3 3.8815 
-1.3 -1.3 3.8801 
-1.2 -1.3 3.8961 
-1.1 -1.3 3.9213 
-1.0 -1.3 3.8969 
-0.8999999999999999 -1.3 3.8728 
-0.7999999999999998 -1.3 3.8813 
-0.7000000000000002 -1.3 3.8712 
-0.6000000000000001 -1.3 3.8918 
-0.5 -1.3 3.8769 
-0.3999999999999999 -1.3 3.8852 
-0.2999999999999998 -1.3 3.8861 
-0.20000000000000018 -1.3 3.8991 
-0.10000000000000009 -1.3 3.8911 
0.0 -1.3 3.8906 
0.10000000000000009 -1.3 3.8629 
0.20000000000000018 -1.3 3.8997 
0.2999999999999998 -1.3 3.8795 
0.3999999999999999 -1.3 3.8996 
0.5 -1.3 3.8863 
0.6000000000000001 -1.3 3.8888 
0.7000000000000002 -1.3 3.9038 
0.7999999999999998 -1.3 3.9040 
0.8999999999999999 -1.3 3.8977 
1.0 -1.3 3.9032 
1.0999999999999996 -1.3 3.8779 
1.2000000000000002 -1.3 3.8990 
1.2999999999999998 -1.3 3.8877 
1.4000000000000004 -1.3 3.8889 
1.5 -1.3 3.9024 
1.5999999999999996 -1.3 3.9279 
1.7000000000000002 -1.3 3.9303 
1.7999999999999998 -1.3 3.9008 
1.9000000000000004 -1.3 3.9004 
2.0 -1.3 3.9031 
2.0999999999999996 -1.3 3.8993 
2.2 -1.3 3.8882 
2.3 -1.3 3.8958 
2.4000000000000004 -1.3 3.9004 
2.5 -1.3 3.9061 
2.5999999999999996 -1.3 3.9189 
2.7 -1.3 3.8884 
2.8 -1.3 3.9172 
2.9000000000000004 -1.3 3.9128 
3.0 -1.3 3.9267 
3.0999999999999996 -1.3 3.9052 
3.2 -1.3 3.9093 
3.3 -1.3 3.9177 
3.4000000000000004 -1.3 3.9216 
3.5 -1.3 3.9213 
3.5999999999999996 -1.3 3.9333 
3.7 -1.3 3.9342 
3.8 -1.3 3.9270 
3.9000000000000004 -1.3 3.9538 
4.0 -1.3 3.9168 
4.1 -1.3 3.9290 
4.2 -1.3 3.9334 
4.3 -1.3 3.9317 
4.4 -1.3 3.9608 
4.5 -1.3 3.9579 
4.6 -1.3 3.9577 
4.7 -1.3 3.9395 
4.8 -1.3 3.9495 
4.9 -1.3 3.9344 
5.0 -1.3 3.9588 
5.1 -1.3 3.9536 
5.199999999999999 -1.3 3.9402 
5.300000000000001 -1.3 3.9564 
5.4 -1.3 3.9521 
5.5 -1.3 3.9465 
5.6 -1.3 3.9412 
5.699999999999999 -1.3 3.9833 
5.800000000000001 -1.3 3.9446 
5.9 -1.3 3.9645 
6.0 -1.3 3.9584 
6.1 -1.3 3.9505 
6.199999999999999 -1.3 3.9514 
6.300000000000001 -1.3 3.9516 
6.4 -1.3 3.9583 
6.5 -1.3 3.9547 
6.6 -1.3 3.9578 
6.699999999999999 -1.3 3.9680 
6.800000000000001 -1.3 3.9547 
6.9 -1.3 3.9526 
7.0 -1.3 3.9473 
7.1 -1.3 3.9512 
7.199999999999999 -1.3 3.9362 
7.300000000000001 -1.3 3.9663 
7.4 -1.3 3.9789 
7.5 -1.3 3.9681 
7.6 -1.3 3.9501 
7.699999999999999 -1.3 3.9577 
7.800000000000001 -1.3 3.9301 
7.9 -1.3 3.9399 
8.0 -1.3 3.9502 
8.1 -1.3 3.9579 
8.2 -1.3 3.9485 
8.3 -1.3 3.9419 
8.4 -1.3 3.9614 
8.5 -1.3 3.9344 
8.6 -1.3 3.9393 
8.7 -1.3 3.9235 
8.8 -1.3 3.9440 
8.9 -1.3 3.9507 
9.0 -1.3 3.9610 
9.1 -1.3 3.9517 
9.2 -1.3 3.9225 
9.3 -1.3 3.9307 
9.4 -1.3 3.9176 
9.5 -1.3 3.9231 
9.6 -1.3 3.8962 
9.7 -1.3 3.9193 
9.8 -1.3 3.9098 
9.9 -1.3 3.9124 
10.0 -1.3 3.9201 
10.1 -1.3 3.9157 
10.2 -1.3 3.9200 
10.3 -1.3 3.9188 
10.4 -1.3 3.9039 
10.5 -1.3 3.8971 
10.6 -1.3 3.8964 
10.7 -1.3 3.8916 
10.8 -1.3 3.9114 
10.9 -1.3 3.9127 
11.0 -1.3 3.8791 
11.1 -1.3 3.8958 
11.2 -1.3 3.8992 
11.3 -1.3 3.9038 
11.4 -1.3 3.8844 
11.5 -1.3 3.8920 
11.6 -1.3 3.9014 
11.7 -1.3 3.8921 
11.8 -1.3 3.9324 
11.9 -1.3 3.8943 
12.0 -1.3 3.8799 
12.1 -1.3 3.8908 
12.2 -1.3 3.9102 
12.3 -1.3 3.8859 
12.4 -1.3 3.8858 
12.5 -1.3 3.8922 
12.6 -1.3 3.8890 
12.7 -1.3 3.9139 
12.8 -1.3 3.9017 
12.9 -1.3 3.8882 
13.0 -1.3 3.8816 
13.100000000000001 -1.3 3.8834 
13.200001 -1.3 3.8851 
13.299999 -1.3 3.9024 
13.399999999999999 -1.3 3.8850 
13.5 -1.3 3.8863 
13.600000000000001 -1.3 3.8755 
13.700001 -1.3 3.9174 
13.799999 -1.3 3.9098 
13.899999999999999 -1.3 3.8946 
14.0 -1.3 3.8836 
14.100000000000001 -1.3 3.9115 
14.200001 -1.3 3.8887 
14.299999 -1.3 3.8860 
14.399999999999999 -1.3 3.9066 
14.5 -1.3 3.8925 
14.600000000000001 -1.3 3.8910 
14.700001 -1.3 3.8823 
14.799999 -1.3 3.9010 
14.899999999999999 -1.3 3.8960 
15.0 -1.3 3.9001 
15.100000000000001 -1.3 3.8902 
15.200001 -1.3 3.9101 
-3.0 -1.2 3.8999 
-2.9 -1.2 3.8727 
-2.8 -1.2 3.8880 
-2.7 -1.2 3.8673 
-2.6 -1.2 3.9057 
-2.5 -1.2 3.8950 
-2.4 -1.2 3.8747 
-2.3 -1.2 3.8902 
-2.2 -1.2 3.8832 
-2.1 -1.2 3.8830 
-2.0 -1.2 3.8994 
-1.9 -1.2 3.9069 
-1.8 -1.2 3.8868 
-1.7 -1.2 3.9021 
-1.6 -1.2 3.9051 
-1.5 -1.2 3.8671 
-1.4 -1.2 3.8882 
-1.3 -1.2 3.8936 
-1.2 -1.2 3.8917 
-1.1 -1.2 3.9105 
-1.0 -1.2 3.8870 
-0.8999999999999999 -1.2 3.9014 
-0.7999999999999998 -1.2 3.9141 
-0.7000000000000002 -1.2 3.8816 
-0.6000000000000001 -1.2 3.9052 
-0.5 -1.2 3.8979 
-0.3999999999999999 -1.2 3.8805 
-0.2999999999999998 -1.2 3.8853 
-0.20000000000000018 -1.2 3.8801 
-0.10000000000000009 -1.2 3.8907 
0.0 -1.2 3.8919 
0.10000000000000009 -1.2 3.9131 
0.20000000000000018 -1.2 3.8911 
0.2999999999999998 -1.2 3.8998 
0.3999999999999999 -1.2 3.8632 
0.5 -1.2 3.8870 
0.6000000000000001 -1.2 3.8830 
0.7000000000000002 -1.2 3.9157 
0.7999999999999998 -1.2 3.8821 
0.8999999999999999 -1.2 3.9162 
1.0 -1.2 3.8971 
1.0999999999999996 -1.2 3.9120 
1.2000000000000002 -1.2 3.8936 
1.2999999999999998 -1.2 3.9104 
1.4000000000000004 -1.2 3.8755 
1.5 -1.2 3.9101 
1.5999999999999996 -1.2 3.9103 
1.7000000000000002 -1.2 3.9102 
1.7999999999999998 -1.2 3.8881 
1.9000000000000004 -1.2 3.8984 
2.0 -1.2 3.9235 
2.0999999999999996 -1.2 3.9065 
2.2 -1.2 3.9054 
2.3 -1.2 3.9019 
2.4000000000000004 -1.2 3.8925 
2.5 -1.2 3.9208 
2.5999999999999996 -1.2 3.8969 
2.7 -1.2 3.9150 
2.8 -1.2 3.9109 
2.9000000000000004 -1.2 3.9216 
3.0 -1.2 3.9280 
3.0999999999999996 -1.2 3.9269 
3.2 -1.2 3.9070 
3.3 -1.2 3.9134 
3.4000000000000004 -1.2 3.9255 
3.5 -1.2 3.9256 
3.5999999999999996 -1.2 3.9260 
3.7 -1.2 3.9351 
3.8 -1.2 3.9542 
3.9000000000000004 -1.2 3.9283 
4.0 -1.2 3.9282 
4.1 -1.2 3.9394 
4.2 -1.2 3.9571 
4.3 -1.2 3.9289 
4.4 -1.2 3.9348 
4.5 -1.2 3.9423 
4.6 -1.2 3.9556 
4.7 -1.2 3.9553 
4.8 -1.2 3.9442 
4.9 -1.2 3.9346 
5.0 -1.2 3.9586 
5.1 -1.2 3.9472 
5.199999999999999 -1.2 3.9577 
5.300000000000001 -1.2 3.9633 
5.4 -1.2 3.9670 
5.5 -1.2 3.9474 
5.6 -1.2 3.9560 
5.699999999999999 -1.2 3.9444 
5.800000000000001 -1.2 3.9492 
5.9 -1.2 3.9591 
6.0 -1.2 3.9549 
6.1 -1.2 3.9604 
6.199999999999999 -1.2 3.9528 
6.300000000000001 -1.2 3.9491 
6.4 -1.2 3.9578 
6.5 -1.2 3.9687 
6.6 -1.2 3.9542 
6.699999999999999 -1.2 3.9544 
6.800000000000001 -1.2 3.9491 
6.9 -1.2 3.9785 
7.0 -1.2 3.9414 
7.1 -1.2 3.9694 
7.199999999999999 -1.2 3.9464 
7.300000000000001 -1.2 3.9579 
7.4 -1.2 3.9645 
7.5 -1.2 3.9578 
7.6 -1.2 3.9773 
7.699999999999999 -1.2 3.9485 
7.800000000000001 -1.2 3.9678 
7.9 -1.2 3.9473 
8.0 -1.2 3.9330 
8.1 -1.2 3.9657 
8.2 -1.2 3.9404 
8.3 -1.2 3.9432 
8.4 -1.2 3.9363 
8.5 -1.2 3.9480 
8.6 -1.2 3.9492 
8.7 -1.2 3.9335 
8.8 -1.2 3.9670 
8.9 -1.2 3.9220 
9.0 -1.2 3.9366 
9.1 -1.2 3.9266 
9.2 -1.2 3.9266 
9.3 -1.2 3.9447 
9.4 -1.2 3.9384 
9.5 -1.2 3.9331 
9.6 -1.2 3.9204 
9.7 -1.2 3.9327 
9.8 -1.2 3.9120 
9.9 -1.2 3.9349 
10.0 -1.2 3.9070 
10.1 -1.2 3.9191 
10.2 -1.2 3.9148 
10.3 -1.2 3.9170 
10.4 -1.2 3.9002 
10.5 -1.2 3.9144 
10.6 -1.2 3.9111 
10.7 -1.2 3.9171 
10.8 -1.2 3.8994 
10.9 -1.2 3.9141 
11.0 -1.2 3.9039 
11.1 -1.2 3.9047 
11.2 -1.2 3.9137 
11.3 -1.2 3.9116 
11.4 -1.2 3.8970 
11.5 -1.2 3.8971 
11.6 -1.2 3.9021 
11.7 -1.2 3.9099 
11.8 -1.2 3.8830 
11.9 -1.2 3.9032 
12.0 -1.2 3.8711 
12.1 -1.2 3.8974 
12.2 -1.2 3.8724 
12.3 -1.2 3.8854 
12.4 -1.2 3.8902 
12.5 -1.2 3.8586 
12.6 -1.2 3.8883 
12.7 -1.2 3.8909 
12.8 -1.2 3.8740 
12.9 -1.2 3.8911 
13.0 -1.2 3.8889 
13.100000000000001 -1.2 3.8913 
13.200001 -1.2 3.8930 
13.299999 -1.2 3.8942 
13.399999999999999 -1.2 3.8924 
13.5 -1.2 3.8780 
13.600000000000001 -1.2 3.8921 
13.700001 -1.2 3.8857 
13.799999 -1.2 3.9105 
13.899999999999999 -1.2 3.8897 
14.0 -1.2 3.9067 
14.100000000000001 -1.2 3.8996 
14.200001 -1.2 3.8890 
14.299999 -1.2 3.8874 
14.399999999999999 -1.2 3.8960 
14.5 -1.2 3.9101 
14.600000000000001 -1.2 3.9131 
14.700001 -1.2 3.9058 
14.799999 -1.2 3.8824 
14.899999999999999 -1.2 3.9058 
15.0 -1.2 3.9045 
15.100000000000001 -1.2 3.8839 
15.200001 -1.2 3.9164 
-3.0 -1.1 3.8909 
-2.9 -1.1 3.8861 
-2.8 -1.1 3.9034 
-2.7 -1.1 3.8867 
-2.6 -1.1 3.8879 
-2.5 -1.1 3.8995 
-2.4 -1.1 3.8922 
-2.3 -1.1 3.8949 
-2.2 -1.1 3.8940 
-2.1 -1.1 3.8902 
-2.0 -1.1 3.8909 
-1.9 -1.1 3.8903 
-1.8 -1.1 3.8885 
-1.7 -1.1 3.8993 
-1.6 -1.1 3.8998 
-1.5 -1.1 3.8805 
-1.4 -1.1 3.8781 
-1.3 -1.1 3.9098 
-1.2 -1.1 3.9189 
-1.1 -1.1 3.8899 
-1.0 -1.1 3.9086 
-0.8999999999999999 -1.1 3.8881 
-0.7999999999999998 -1.1 3.9012 
-0.7000000000000002 -1.1 3.8838 
-0.6000000000000001 -1.1 3.8869 
-0.5 -1.1 3.8841 
-0.3999999999999999 -1.1 3.8891 
-0.2999999999999998 -1.1 3.8742 
-0.20000000000000018 -1.1 3.8859 
-0.10000000000000009 -1.1 3.8868 
0.0 -1.1 3.9178 
0.10000000000000009 -1.1 3.8943 
0.20000000000000018 -1.1 3.9065 
0.2999999999999998 -1.1 3.8982 
0.3999999999999999 -1.1 3.9002 
0.5 -1.1 3.9018 
0.6000000000000001 -1.1 3.8945 
0.7000000000000002 -1.1 3.9014 
0.7999999999999998 -1.1 3.8836 
0.8999999999999999 -1.1 3.8857 
1.0 -1.1 3.9116 
1.0999999999999996 -1.1 3.8968 
1.2000000000000002 -1.1 3.9125 
1.2999999999999998 -1.1 3.8977 
1.4000000000000004 -1.1 3.9113 
1.5 -1.1 3.8897 
1.5999999999999996 -1.1 3.9145 
1.7000000000000002 -1.1 3.9067 
1.7999999999999998 -1.1 3.8936 
1.9000000000000004 -1.1 3.9045 
2.0 -1.1 3.8898 
2.0999999999999996 -1.1 3.9139 
2.2 -1.1 3.9068 
2.3 -1.1 3.9148 
2.4000000000000004 -1.1 3.9119 
2.5 -1.1 3.9092 
2.5999999999999996 -1.1 3.8852 
2.7 -1.1 3.9188 
2.8 -1.1 3.9157 
2.9000000000000004 -1.1 3.9027 
3.0 -1.1 3.9120 
3.0999999999999996 -1.1 3.9451 
3.2 -1.1 3.9178 
3.3 -1.1 3.9319 
3.4000000000000004 -1.1 3.9097 
3.5 -1.1 3.9539 
3.5999999999999996 -1.1 3.9513 
3.7 -1.1 3.9382 
3.8 -1.1 3.9343 
3.9000000000000004 -1.1 3.9301 
4.0 -1.1 3.9315 
4.1 -1.1 3.9392 
4.2 -1.1 3.9461 
4.3 -1.1 3.9466 
4.4 -1.1 3.9508 
4.5 -1.1 3.9568 
4.6 -1.1 3.9485 
4.7 -1.1 3.9561 
4.8 -1.1 3.9500 
4.9 -1.1 3.9363 
5.0 -1.1 3.9483 
5.1 -1.1 3.9575 
5.199999999999999 -1.1 3.9590 
5.300000000000001 -1.1 3.9398 
5.4 -1.1 3.9527 
5.5 -1.1 3.9628 
5.6 -1.1 3.9655 
5.699999999999999 -1.1 3.9572 
5.800000000000001 -1.1 3.9541 
5.9 -1.1 3.9799 
6.0 -1.1 3.9721 
6.1 -1.1 3.9532 
6.199999999999999 -1.1 3.9784 
6.300000000000001 -1.1 3.9633 
6.4 -1.1 3.9615 
6.5 -1.1 3.9701 
6.6 -1.1 3.9577 
6.699999999999999 -1.1 3.9419 
6.800000000000001 -1.1 3.9507 
6.9 -1.1 3.9768 
7.0 -1.1 3.9689 
7.1 -1.1 3.9516 
7.199999999999999 -1.1 3.9431 
7.300000000000001 -1.1 3.9475 
7.4 -1.1 3.9661 
7.5 -1.1 3.9562 
7.6 -1.1 3.9593 
7.699999999999999 -1.1 3.9587 
7.800000000000001 -1.1 3.9550 
7.9 -1.1 3.9503 
8.0 -1.1 3.9525 
8.1 -1.1 3.9381 
8.2 -1.1 3.9500 
8.3 -1.1 3.9570 
8.4 -1.1 3.9475 
8.5 -1.1 3.9284 
8.6 -1.1 3.9607 
8.7 -1.1 3.9346 
8.8 -1.1 3.9412 
8.9 -1.1 3.9270 
9.0 -1.1 3.9360 
9.1 -1.1 3.9500 
9.2 -1.1 3.9430 
9.3 -1.1 3.9307 
9.4 -1.1 3.9431 
9.5 -1.1 3.9427 
9.6 -1.1 3.9333 
9.7 -1.1 3.9200 
9.8 -1.1 3.9312 
9.9 -1.1 3.9174 
10.0 -1.1 3.9010 
10.1 -1.1 3.9104 
10.2 -1.1 3.9195 
10.3 -1.1 3.9245 
10.4 -1.1 3.9182 
10.5 -1.1 3.9305 
10.6 -1.1 3.9124 
10.7 -1.1 3.9062 
10.8 -1.1 3.9293 
10.9 -1.1 3.9096 
11.0 -1.1 3.8889 
11.1 -1.1 3.9216 
11.2 -1.1 3.8947 
11.3 -1.1 3.9006 
11.4 -1.1 3.8991 
11.5 -1.1 3.9140 
11.6 -1.1 3.9029 
11.7 -1.1 3.9020 
11.8 -1.1 3.8861 
11.9 -1.1 3.8850 
12.0 -1.1 3.8832 
12.1 -1.1 3.8883 
12.2 -1.1 3.9001 
12.3 -1.1 3.8806 
12.4 -1.1 3.8905 
12.5 -1.1 3.8809 
12.6 -1.1 3.8943 
12.7 -1.1 3.8926 
12.8 -1.1 3.9029 
12.9 -1.1 3.8892 
13.0 -1.1 3.8903 
13.100000000000001 -1.1 3.8778 
13.200001 -1.1 3.8939 
13.299999 -1.1 3.8673 
13.399999999999999 -1.1 3.9151 
13.5 -1.1 3.9003 
13.600000000000001 -1.1 3.9059 
13.700001 -1.1 3.8787 
13.799999 -1.1 3.8788 
13.899999999999999 -1.1 3.8946 
14.0 -1.1 3.8973 
14.100000000000001 -1.1 3.9106 
14.200001 -1.1 3.8989 
14.299999 -1.1 3.8923 
14.399999999999999 -1.1 3.8813 
14.5 -1.1 3.9055 
14.600000000000001 -1.1 3.8930 
14.700001 -1.1 3.8957 
14.799999 -1.1 3.8877 
14.899999999999999 -1.1 3.9053 
15.0 -1.1 3.8930 
15.100000000000001 -1.1 3.9075 
15.200001 -1.1 3.8899 
-3.0 -1.0 3.9241 
-2.9 -1.0 3.8806 
-2.8 -1.0 3.9263 
-2.7 -1.0 3.8782 
-2.6 -1.0 3.9104 
-2.5 -1.0 3.8750 
-2.4 -1.0 3.8989 
-2.3 -1.0 3.9004 
-2.2 -1.0 3.8939 
-2.1 -1.0 3.9173 
-2.0 -1.0 3.8958 
-1.9 -1.0 3.8862 
-1.8 -1.0 3.8983 
-1.7 -1.0 3.8798 
-1.6 -1.0 3.8902 
-1.5 -1.0 3.8811 
-1.4 -1.0 3.9211 
-1.3 -1.0 3.9023 
-1.2 -1.0 3.8943 
-1.1 -1.0 3.9099 
-1.0 -1.0 3.9109 
-0.8999999999999999 -1.0 3.8799 
-0.7999999999999998 -1.0 3.8968 
-0.7000000000000002 -1.0 3.8976 
-0.6000000000000001 -1.0 3.8861 
-0.5 -1.0 3.8705 
-0.3999999999999999 -1.0 3.8843 
-0.2999999999999998 -1.0 3.8965 
-0.20000000000000018 -1.0 3.9076 
-0.10000000000000009 -1.0 3.8959 
0.0 -1.0 3.9063 
0.10000000000000009 -1.0 3.9073 
0.20000000000000018 -1.0 3.8936 
0.2999999999999998 -1.0 3.8796 
0.3999999999999999 -1.0 3.8960 
0.5 -1.0 3.9090 
0.6000000000000001 -1.0 3.9038 
0.7000000000000002 -1.0 3.8766 
0.7999999999999998 -1.0 3.9096 
0.8999999999999999 -1.0 3.9020 
1.0 -1.0 3.8826 
1.0999999999999996 -1.0 3.9167 
1.2000000000000002 -1.0 3.9003 
1.2999999999999998 -1.0 3.8827 
1.4000000000000004 -1.0 3.8857 
1.5 -1.0 3.8896 
1.5999999999999996 -1.0 3.8915 
1.7000000000000002 -1.0 3.9140 
1.7999999999999998 -1.0 3.8992 
1.9000000000000004 -1.0 3.8966 
2.0 -1.0 3.8998 
2.0999999999999996 -1.0 3.9003 
2.2 -1.0 3.9186 
2.3 -1.0 3.9173 
2.4000000000000004 -1.0 3.9246 
2.5 -1.0 3.9294 
2.5999999999999996 -1.0 3.8998 
2.7 -1.0 3.9373 
2.8 -1.0 3.9214 
2.9000000000000004 -1.0 3.9093 
3.0 -1.0 3.9343 
3.0999999999999996 -1.0 3.9254 
3.2 -1.0 3.9369 
3.3 -1.0 3.9266 
3.4000000000000004 -1.0 3.9181 
3.5 -1.0 3.9376 
3.5999999999999996 -1.0 3.9195 
3.7 -1.0 3.9235 
3.8 -1.0 3.9349 
3.9000000000000004 -1.0 3.9161 
4.0 -1.0 3.9357 
4.1 -1.0 3.9395 
4.2 -1.0 3.9528 
4.3 -1.0 3.9460 
4.4 -1.0 3.9447 
4.5 -1.0 3.9344 
4.6 -1.0 3.9532 
4.7 -1.0 3.9461 
4.8 -1.0 3.9656 
4.9 -1.0 3.9335 
5.0 -1.0 3.9455 
5.1 -1.0 3.9468 
5.199999999999999 -1.0 3.9582 
5.300000000000001 -1.0 3.9570 
5.4 -1.0 3.9607 
5.5 -1.0 3.9522 
5.6 -1.0 3.9702 
5.699999999999999 -1.0 3.9487 
5.800000000000001 -1.0 3.9612 
5.9 -1.0 3.9648 
6.0 -1.0 3.9652 
6.1 -1.0 3.9564 
6.199999999999999 -1.0 3.9593 
6.300000000000001 -1.0 3.9638 
6.4 -1.0 3.9556 
6.5 -1.0 3.9623 
6.6 -1.0 3.9369 
6.699999999999999 -1.0 3.9765 
6.800000000000001 -1.0 3.9643 
6.9 -1.0 3.9592 
7.0 -1.0 3.9456 
7.1 -1.0 3.9568 
7.199999999999999 -1.0 3.9620 
7.300000000000001 -1.0 3.9615 
7.4 -1.0 3.9589 
7.5 -1.0 3.9587 
7.6 -1.0 3.9527 
7.699999999999999 -1.0 3.9629 
7.800000000000001 -1.0 3.9355 
7.9 -1.0 3.9560 
8.0 -1.0 3.9530 
8.1 -1.0 3.9725 
8.2 -1.0 3.9655 
8.3 -1.0 3.9461 
8.4 -1.0 3.9766 
8.5 -1.0 3.9519 
8.6 -1.0 3.9363 
8.7 -1.0 3.9344 
8.8 -1.0 3.9482 
8.9 -1.0 3.9447 
9.0 -1.0 3.9249 
9.1 -1.0 3.9476 
9.2 -1.0 3.9597 
9.3 -1.0 3.9303 
9.4 -1.0 3.9483 
9.5 -1.0 3.9412 
9.6 -1.0 3.9187 
9.7 -1.0 3.9415 
9.8 -1.0 3.9108 
9.9 -1.0 3.9236 
10.0 -1.0 3.9166 
10.1 -1.0 3.9034 
10.2 -1.0 3.9113 
10.3 -1.0 3.9017 
10.4 -1.0 3.9057 
10.5 -1.0 3.9347 
10.6 -1.0 3.8994 
10.7 -1.0 3.9211 
10.8 -1.0 3.9044 
10.9 -1.0 3.8959 
11.0 -1.0 3.8990 
11.1 -1.0 3.9019 
11.2 -1.0 3.8857 
11.3 -1.0 3.8984 
11.4 -1.0 3.9019 
11.5 -1.0 3.9030 
11.6 -1.0 3.9037 
11.7 -1.0 3.9048 
11.8 -1.0 3.9090 
11.9 -1.0 3.8872 
12.0 -1.0 3.8830 
12.1 -1.0 3.8886 
12.2 -1.0 3.8900 
12.3 -1.0 3.9044 
12.4 -1.0 3.8999 
12.5 -1.0 3.8680 
12.6 -1.0 3.8942 
12.7 -1.0 3.8964 
12.8 -1.0 3.8855 
12.9 -1.0 3.8797 
13.0 -1.0 3.8859 
13.100000000000001 -1.0 3.9072 
13.200001 -1.0 3.9039 
13.299999 -1.0 3.8979 
13.399999999999999 -1.0 3.8829 
13.5 -1.0 3.9025 
13.600000000000001 -1.0 3.8814 
13.700001 -1.0 3.8911 
13.799999 -1.0 3.9241 
13.899999999999999 -1.0 3.8881 
14.0 -1.0 3.9161 
14.100000000000001 -1.0 3.8797 
14.200001 -1.0 3.8789 
14.299999 -1.0 3.8913 
14.399999999999999 -1.0 3.8895 
14.5 -1.0 3.9013 
14.600000000000001 -1.0 3.9031 
14.700001 -1.0 3.8828 
14.799999 -1.0 3.8943 
14.899999999999999 -1.0 3.9049 
15.0 -1.0 3.9180 
15.100000000000001 -1.0 3.8957 
15.200001 -1.0 3.9257 
-3.0 -0.8999999999999999 3.8963 
-2.9 -0.8999999999999999 3.8835 
-2.8 -0.8999999999999999 3.9061 
-2.7 -0.8999999999999999 3.8827 
-2.6 -0.8999999999999999 3.9025 
-2.5 -0.8999999999999999 3.8785 
-2.4 -0.8999999999999999 3.8847 
-2.3 -0.8999999999999999 3.8874 
-2.2 -0.8999999999999999 3.8918 
-2.1 -0.8999999999999999 3.8973 
-2.0 -0.8999999999999999 3.8841 
-1.9 -0.8999999999999999 3.8894 
-1.8 -0.8999999999999999 3.8891 
-1.7 -0.8999999999999999 3.8715 
-1.6 -0.8999999999999999 3.8988 
-1.5 -0.8999999999999999 3.8833 
-1.4 -0.8999999999999999 3.8863 
-1.3 -0.8999999999999999 3.9016 
-1.2 -0.8999999999999999 3.8940 
-1.1 -0.8999999999999999 3.9034 
-1.0 -0.8999999999999999 3.8985 
-0.8999999999999999 -0.8999999999999999 3.8998 
-0.7999999999999998 -0.8999999999999999 3.9058 
-0.7000000000000002 -0.8999999999999999 3.8935 
-0.6000000000000001 -0.8999999999999999 3.8835 
-0.5 -0.8999999999999999 3.9032 
-0.3999999999999999 -0.8999999999999999 3.8950 
-0.2999999999999998 -0.8999999999999999 3.8852 
-0.20000000000000018 -0.8999999999999999 3.8992 
-0.10000000000000009 -0.8999999999999999 3.9063 
0.0 -0.8999999999999999 3.9127 
0.10000000000000009 -0.8999999999999999 3.8894 
0.20000000000000018 -0.8999999999999999 3.9032 
0.2999999999999998 -0.8999999999999999 3.8947 
0.3999999999999999 -0.8999999999999999 3.8845 
0.5 -0.8999999999999999 3.8946 
0.6000000000000001 -0.8999999999999999 3.8877 
0.7000000000000002 -0.8999999999999999 3.9006 
0.7999999999999998 -0.8999999999999999 3.9217 
0.8999999999999999 -0.8999999999999999 3.9221 
1.0 -0.8999999999999999 3.8961 
1.0999999999999996 -0.8999999999999999 3.9057 
1.2000000000000002 -0.8999999999999999 3.8875 
1.2999999999999998 -0.8999999999999999 3.9147 
1.4000000000000004 -0.8999999999999999 3.8746 
1.5 -0.8999999999999999 3.9031 
1.5999999999999996 -0.8999999999999999 3.9193 
1.7000000000000002 -0.8999999999999999 3.9210 
1.7999999999999998 -0.8999999999999999 3.8992 
1.9000000000000004 -0.8999999999999999 3.9225 
2.0 -0.8999999999999999 3.9230 
2.0999999999999996 -0.8999999999999999 3.9231 
2.2 -0.8999999999999999 3.8982 
2.3 -0.8999999999999999 3.8992 
2.4000000000000004 -0.8999999999999999 3.8902 
2.5 -0.8999999999999999 3.9059 
2.5999999999999996 -0.8999999999999999 3.9173 
2.7 -0.8999999999999999 3.9078 
2.8 -0.8999999999999999 3.9206 
2.9000000000000004 -0.8999999999999999 3.9227 
3.0 -0.8999999999999999 3.9164 
3.0999999999999996 -0.8999999999999999 3.9210 
3.2 -0.8999999999999999 3.9408 
3.3 -0.8999999999999999 3.9322 
3.4000000000000004 -0.8999999999999999 3.9378 
3.5 -0.8999999999999999 3.9365 
3.5999999999999996 -0.8999999999999999 3.9452 
3.7 -0.8999999999999999 3.9261 
3.8 -0.8999999999999999 3.9428 
3.9000000000000004 -0.8999999999999999 3.9586 
4.0 -0.8999999999999999 3.9546 
4.1 -0.8999999999999999 3.9351 
4.2 -0.8999999999999999 3.9362 
4.3 -0.8999999999999999 3.9532 
4.4 -0.8999999999999999 3.9352 
4.5 -0.8999999999999999 3.9536 
4.6 -0.8999999999999999 3.9565 
4.7 -0.8999999999999999 3.9381 
4.8 -0.8999999999999999 3.9387 
4.9 -0.8999999999999999 3.9556 
5.0 -0.8999999999999999 3.9534 
5.1 -0.8999999999999999 3.9690 
5.199999999999999 -0.8999999999999999 3.9649 
5.300000000000001 -0.8999999999999999 3.9660 
5.4 -0.8999999999999999 3.9699 
5.5 -0.8999999999999999 3.9633 
5.6 -0.8999999999999999 3.9727 
5.699999999999999 -0.8999999999999999 3.9654 
5.800000000000001 -0.8999999999999999 3.9690 
5.9 -0.8999999999999999 3.9523 
6.0 -0.8999999999999999 3.9393 
6.1 -0.8999999999999999 3.9648 
6.199999999999999 -0.8999999999999999 3.9571 
6.300000000000001 -0.8999999999999999 3.9509 
6.4 -0.8999999999999999 3.9486 
6.5 -0.8999999999999999 3.9573 
6.6 -0.8999999999999999 3.9624 
6.699999999999999 -0.8999999999999999 3.9652 
6.800000000000001 -0.8999999999999999 3.9555 
6.9 -0.8999999999999999 3.9458 
7.0 -0.8999999999999999 3.9371 
7.1 -0.8999999999999999 3.9707 
7.199999999999999 -0.8999999999999999 3.9718 
7.300000000000001 -0.8999999999999999 3.9615 
7.4 -0.8999999999999999 3.9667 
7.5 -0.8999999999999999 3.9652 
7.6 -0.8999999999999999 3.9750 
7.699999999999999 -0.8999999999999999 3.9599 
7.800000000000001 -0.8999999999999999 3.9715 
7.9 -0.8999999999999999 3.9743 
8.0 -0.8999999999999999 3.9675 
8.1 -0.8999999999999999 3.9572 
8.2 -0.8999999999999999 3.9556 
8.3 -0.8999999999999999 3.9600 
8.4 -0.8999999999999999 3.9591 
8.5 -0.8999999999999999 3.9570 
8.6 -0.8999999999999999 3.9405 
8.7 -0.8999999999999999 3.9656 
8.8 -0.8999999999999999 3.9487 
8.9 -0.8999999999999999 3.9514 
9.0 -0.8999999999999999 3.9332 
9.1 -0.8999999999999999 3.9559 
9.2 -0.8999999999999999 3.9573 
9.3 -0.8999999999999999 3.9257 
9.4 -0.8999999999999999 3.9224 
9.5 -0.8999999999999999 3.9252 
9.6 -0.8999999999999999 3.9059 
9.7 -0.8999999999999999 3.9309 
9.8 -0.8999999999999999 3.9437 
9.9 -0.8999999999999999 3.9224 
10.0 -0.8999999999999999 3.9363 
10.1 -0.8999999999999999 3.9152 
10.2 -0.8999999999999999 3.9346 
10.3 -0.8999999999999999 3.9136 
10.4 -0.8999999999999999 3.9248 
10.5 -0.8999999999999999 3.9069 
10.6 -0.8999999999999999 3.9228 
10.7 -0.8999999999999999 3.9188 
10.8 -0.8999999999999999 3.9230 
10.9 -0.8999999999999999 3.9076 
11.0 -0.8999999999999999 3.8919 
11.1 -0.8999999999999999 3.9079 
11.2 -0.8999999999999999 3.9053 
11.3 -0.8999999999999999 3.9061 
11.4 -0.8999999999999999 3.8891 
11.5 -0.8999999999999999 3.9264 
11.6 -0.8999999999999999 3.8999 
11.7 -0.8999999999999999 3.8949 
11.8 -0.8999999999999999 3.9045 
11.9 -0.8999999999999999 3.8854 
12.0 -0.8999999999999999 3.9157 
12.1 -0.8999999999999999 3.8998 
12.2 -0.8999999999999999 3.8962 
12.3 -0.8999999999999999 3.9063 
12.4 -0.8999999999999999 3.8817 
12.5 -0.8999999999999999 3.8869 
12.6 -0.8999999999999999 3.8894 
12.7 -0.8999999999999999 3.8976 
12.8 -0.8999999999999999 3.8831 
12.9 -0.8999999999999999 3.8850 
13.0 -0.8999999999999999 3.8731 
13.100000000000001 -0.8999999999999999 3.8829 
13.200001 -0.8999999999999999 3.9125 
13.299999 -0.8999999999999999 3.9019 
13.399999999999999 -0.8999999999999999 3.8843 
13.5 -0.8999999999999999 3.9065 
13.600000000000001 -0.8999999999999999 3.8891 
13.700001 -0.8999999999999999 3.9025 
13.799999 -0.8999999999999999 3.8812 
13.899999999999999 -0.8999999999999999 3.8888 
14.0 -0.8999999999999999 3.8806 
14.100000000000001 -0.8999999999999999 3.8965 
14.200001 -0.8999999999999999 3.8854 
14.299999 -0.8999999999999999 3.8812 
14.399999999999999 -0.8999999999999999 3.8697 
14.5 -0.8999999999999999 3.8942 
14.600000000000001 -0.8999999999999999 3.8992 
14.700001 -0.8999999999999999 3.8792 
14.799999 -0.8999999999999999 3.8796 
14.899999999999999 -0.8999999999999999 3.8840 
15.0 -0.8999999999999999 3.8823 
15.100000000000001 -0.8999999999999999 3.9006 
15.200001 -0.8999999999999999 3.9045 
-3.0 -0.7999999999999998 3.9052 
-2.9 -0.7999999999999998 3.8995 
-2.8 -0.7999999999999998 3.9090 
-2.7 -0.7999999999999998 3.9071 
-2.6 -0.7999999999999998 3.9110 
-2.5 -0.7999999999999998 3.9048 
-2.4 -0.7999999999999998 3.9141 
-2.3 -0.7999999999999998 3.8896 
-2.2 -0.7999999999999998 3.8737 
-2.1 -0.7999999999999998 3.8893 
-2.0 -0.7999999999999998 3.9036 
-1.9 -0.7999999999999998 3.8799 
-1.8 -0.7999999999999998 3.8986 
-1.7 -0.7999999999999998 3.9043 
-1.6 -0.7999999999999998 3.9031 
-1.5 -0.7999999999999998 3.9005 
-1.4 -0.7999999999999998 3.9052 
-1.3 -0.7999999999999998 3.9000 
-1.2 -0.7999999999999998 3.8880 
-1.1 -0.7999999999999998 3.8847 
-1.0 -0.7999999999999998 3.8885 
-0.8999999999999999 -0.7999999999999998 3.9028 
-0.7999999999999998 -0.7999999999999998 3.8998 
-0.7000000000000002 -0.7999999999999998 3.8890 
-0.6000000000000001 -0.7999999999999998 3.9021 
-0.5 -0.7999999999999998 3.9139 
-0.3999999999999999 -0.7999999999999998 3.8860 
-0.2999999999999998 -0.7999999999999998 3.8867 
-0.20000000000000018 -0.7999999999999998 3.8950 
-0.10000000000000009 -0.7999999999999998 3.8822 
0.0 -0.7999999999999998 3.8940 
0.10000000000000009 -0.7999999999999998 3.8959 
0.20000000000000018 -0.7999999999999998 3.8580 
0.2999999999999998 -0.7999999999999998 3.9011 
0.3999999999999999 -0.7999999999999998 3.9006 
0.5 -0.7999999999999998 3.8905 
0.6000000000000001 -0.7999999999999998 3.9027 
0.7000000000000002 -0.7999999999999998 3.8977 
0.7999999999999998 -0.7999999999999998 3.8846 
0.8999999999999999 -0.7999999999999998 3.9038 
1.0 -0.7999999999999998 3.8931 
1.0999999999999996 -0.7999999999999998 3.9114 
1.2000000000000002 -0.7999999999999998 3.9003 
1.2999999999999998 -0.7999999999999998 3.9010 
1.4000000000000004 -0.7999999999999998 3.9167 
1.5 -0.7999999999999998 3.8963 
1.5999999999999996 -0.7999999999999998 3.9199 
1.7000000000000002 -0.7999999999999998 3.9129 
1.7999999999999998 -0.7999999999999998 3.9347 
1.9000000000000004 -0.7999999999999998 3.9186 
2.0 -0.7999999999999998 3.9199 
2.0999999999999996 -0.7999999999999998 3.9035 
2.2 -0.7999999999999998 3.9129 
2.3 -0.7999999999999998 3.9233 
2.4000000000000004 -0.7999999999999998 3.9090 
2.5 -0.7999999999999998 3.9424 
2.5999999999999996 -0.7999999999999998 3.9384 
2.7 -0.7999999999999998 3.9177 
2.8 -0.7999999999999998 3.9420 
2.9000000000000004 -0.7999999999999998 3.9121 
3.0 -0.7999999999999998 3.9125 
3.0999999999999996 -0.7999999999999998 3.9337 
3.2 -0.7999999999999998 3.9089 
3.3 -0.7999999999999998 3.9137 
3.4000000000000004 -0.7999999999999998 3.9368 
3.5 -0.7999999999999998 3.9211 
3.5999999999999996 -0.7999999999999998 3.9337 
3.7 -0.7999999999999998 3.9543 
3.8 -0.7999999999999998 3.9302 
3.9000000000000004 -0.7999999999999998 3.9619 
4.0 -0.7999999999999998 3.9284 
4.1 -0.7999999999999998 3.9395 
4.2 -0.7999999999999998 3.9491 
4.3 -0.7999999999999998 3.9581 
4.4 -0.7999999999999998 3.9432 
4.5 -0.7999999999999998 3.9554 
4.6 -0.7999999999999998 3.9460 
4.7 -0.7999999999999998 3.9567 
4.8 -0.7999999999999998 3.9643 
4.9 -0.7999999999999998 3.9339 
5.0 -0.7999999999999998 3.9490 
5.1 -0.7999999999999998 3.9497 
5.199999999999999 -0.7999999999999998 3.9482 
5.300000000000001 -0.7999999999999998 3.9553 
5.4 -0.7999999999999998 3.9346 
5.5 -0.7999999999999998 3.9926 
5.6 -0.7999999999999998 3.9435 
5.699999999999999 -0.7999999999999998 3.9492 
5.800000000000001 -0.7999999999999998 3.9625 
5.9 -0.7999999999999998 3.9655 
6.0 -0.7999999999999998 3.9689 
6.1 -0.7999999999999998 3.9676 
6.199999999999999 -0.7999999999999998 3.9545 
6.300000000000001 -0.7999999999999998 3.9570 
6.4 -0.7999999999999998 3.9618 
6.5 -0.7999999999999998 3.9671 
6.6 -0.7999999999999998 3.9653 
6.699999999999999 -0.7999999999999998 3.9770 
6.800000000000001 -0.7999999999999998 3.9547 
6.9 -0.7999999999999998 3.9493 
7.0 -0.7999999999999998 3.9641 
7.1 -0.7999999999999998 3.9534 
7.199999999999999 -0.7999999999999998 3.9574 
7.300000000000001 -0.7999999999999998 3.9535 
7.4 -0.7999999999999998 3.9721 
7.5 -0.7999999999999998 3.9435 
7.6 -0.7999999999999998 3.9787 
7.699999999999999 -0.7999999999999998 3.9737 
7.800000000000001 -0.7999999999999998 3.9654 
7.9 -0.7999999999999998 3.9311 
8.0 -0.7999999999999998 3.9513 
8.1 -0.7999999999999998 3.9791 
8.2 -0.7999999999999998 3.9630 
8.3 -0.7999999999999998 3.9646 
8.4 -0.7999999999999998 3.9626 
8.5 -0.7999999999999998 3.9608 
8.6 -0.7999999999999998 3.9496 
8.7 -0.7999999999999998 3.9497 
8.8 -0.7999999999999998 3.9429 
8.9 -0.7999999999999998 3.9422 
9.0 -0.7999999999999998 3.9672 
9.1 -0.7999999999999998 3.9411 
9.2 -0.7999999999999998 3.9544 
9.3 -0.7999999999999998 3.9487 
9.4 -0.7999999999999998 3.9373 
9.5 -0.7999999999999998 3.9460 
9.6 -0.7999999999999998 3.9769 
9.7 -0.7999999999999998 3.9257 
9.8 -0.7999999999999998 3.9476 
9.9 -0.7999999999999998 3.9196 
10.0 -0.7999999999999998 3.9413 
10.1 -0.7999999999999998 3.9079 
10.2 -0.7999999999999998 3.9253 
10.3 -0.7999999999999998 3.9203 
10.4 -0.7999999999999998 3.9216 
10.5 -0.7999999999999998 3.9184 
10.6 -0.7999999999999998 3.9228 
10.7 -0.7999999999999998 3.9320 
10.8 -0.7999999999999998 3.9196 
10.9 -0.7999999999999998 3.9275 
11.0 -0.7999999999999998 3.8927 
11.1 -0.7999999999999998 3.9020 
11.2 -0.7999999999999998 3.8969 
11.3 -0.7999999999999998 3.8803 
11.4 -0.7999999999999998 3.9059 
11.5 -0.7999999999999998 3.9086 
11.6 -0.7999999999999998 3.9082 
11.7 -0.7999999999999998 3.9029 
11.8 -0.7999999999999998 3.9062 
11.9 -0.7999999999999998 3.9067 
12.0 -0.7999999999999998 3.8836 
12.1 -0.7999999999999998 3.8866 
12.2 -0.7999999999999998 3.8817 
12.3 -0.7999999999999998 3.9084 
12.4 -0.7999999999999998 3.8967 
12.5 -0.7999999999999998 3.9086 
12.6 -0.7999999999999998 3.8865 
12.7 -0.7999999999999998 3.8908 
12.8 -0.7999999999999998 3.8954 
12.9 -0.7999999999999998 3.8866 
13.0 -0.7999999999999998 3.8871 
13.100000000000001 -0.7999999999999998 3.8888 
13.200001 -0.7999999999999998 3.8847 
13.299999 -0.7999999999999998 3.9029 
13.399999999999999 -0.7999999999999998 3.8881 
13.5 -0.7999999999999998 3.8849 
13.600000000000001 -0.7999999999999998 3.8815 
13.700001 -0.7999999999999998 3.8958 
13.799999 -0.7999999999999998 3.8814 
13.899999999999999 -0.7999999999999998 3.8866 
14.0 -0.7999999999999998 3.8808 
14.100000000000001 -0.7999999999999998 3.9001 
14.200001 -0.7999999999999998 3.9078 
14.299999 -0.7999999999999998 3.9018 
14.399999999999999 -0.7999999999999998 3.9026 
14.5 -0.7999999999999998 3.9005 
14.600000000000001 -0.7999999999999998 3.8909 
14.700001 -0.7999999999999998 3.8888 
14.799999 -0.7999999999999998 3.9031 
14.899999999999999 -0.7999999999999998 3.8913 
15.0 -0.7999999999999998 3.8738 
15.100000000000001 -0.7999999999999998 3.8972 
15.200001 -0.7999999999999998 3.8794 
-3.0 -0.7000000000000002 3.8455 
-2.9 -0.7000000000000002 3.8994 
-2.8 -0.7000000000000002 3.8859 
-2.7 -0.7000000000000002 3.8992 
-2.6 -0.7000000000000002 3.8659 
-2.5 -0.7000000000000002 3.8899 
-2.4 -0.7000000000000002 3.8998 
-2.3 -0.7000000000000002 3.8930 
-2.2 -0.7000000000000002 3.8995 
-2.1 -0.7000000000000002 3.9022 
-2.0 -0.7000000000000002 3.8968 
-1.9 -0.7000000000000002 3.8979 
-1.8 -0.7000000000000002 3.8947 
-1.7 -0.7000000000000002 3.8768 
-1.6 -0.7000000000000002 3.9176 
-1.5 -0.7000000000000002 3.8877 
-1.4 -0.7000000000000002 3.8967 
-1.3 -0.7000000000000002 3.8942 
-1.2 -0.7000000000000002 3.8889 
-1.1 -0.7000000000000002 3.8699 
-1.0 -0.7000000000000002 3.8962 
-0.8999999999999999 -0.7000000000000002 3.9029 
-0.7999999999999998 -0.7000000000000002 3.8953 
-0.7000000000000002 -0.7000000000000002 3.9074 
-0.6000000000000001 -0.7000000000000002 3.8858 
-0.5 -0.7000000000000002 3.8885 
-0.3999999999999999 -0.7000000000000002 3.9010 
-0.2999999999999998 -0.7000000000000002 3.8934 
-0.20000000000000018 -0.7000000000000002 3.8822 
-0.10000000000000009 -0.7000000000000002 3.8762 
0.0 -0.7000000000000002 3.8805 
0.10000000000000009 -0.7000000000000002 3.8994 
0.20000000000000018 -0.7000000000000002 3.8768 
0.2999999999999998 -0.7000000000000002 3.8909 
0.3999999999999999 -0.7000000000000002 3.8740 
0.5 -0.7000000000000002 3.9292 
0.6000000000000001 -0.7000000000000002 3.8890 
0.7000000000000002 -0.7000000000000002 3.8961 
0.7999999999999998 -0.7000000000000002 3.8827 
0.8999999999999999 -0.7000000000000002 3.8992 
1.0 -0.7000000000000002 3.9165 
1.0999999999999996 -0.7000000000000002 3.9069 
1.2000000000000002 -0.7000000000000002 3.8893 
1.2999999999999998 -0.7000000000000002 3.9019 
1.4000000000000004 -0.7000000000000002 3.9112 
1.5 -0.7000000000000002 3.8910 
1.5999999999999996 -0.7000000000000002 3.9222 
1.7000000000000002 -0.7000000000000002 3.8991 
1.7999999999999998 -0.7000000000000002 3.9154 
1.9000000000000004 -0.7000000000000002 3.9086 
2.0 -0.7000000000000002 3.9218 
2.0999999999999996 -0.7000000000000002 3.9083 
2.2 -0.7000000000000002 3.8923 
2.3 -0.7000000000000002 3.9086 
2.4000000000000004 -0.7000000000000002 3.9343 
2.5 -0.7000000000000002 3.9484 
2.5999999999999996 -0.7000000000000002 3.9252 
2.7 -0.7000000000000002 3.9282 
2.8 -0.7000000000000002 3.9136 
2.9000000000000004 -0.7000000000000002 3.9208 
3.0 -0.7000000000000002 3.9375 
3.0999999999999996 -0.7000000000000002 3.9189 
3.2 -0.7000000000000002 3.9190 
3.3 -0.7000000000000002 3.9672 
3.4000000000000004 -0.7000000000000002 3.9200 
3.5 -0.7000000000000002 3.9182 
3.5999999999999996 -0.7000000000000002 3.9278 
3.7 -0.7000000000000002 3.9645 
3.8 -0.7000000000000002 3.9454 
3.9000000000000004 -0.7000000000000002 3.9564 
4.0 -0.7000000000000002 3.9489 
4.1 -0.7000000000000002 3.9362 
4.2 -0.7000000000000002 3.9626 
4.3 -0.7000000000000002 3.9496 
4.4 -0.7000000000000002 3.9442 
4.5 -0.7000000000000002 3.9345 
4.6 -0.7000000000000002 3.9494 
4.7 -0.7000000000000002 3.9228 
4.8 -0.7000000000000002 3.9624 
4.9 -0.7000000000000002 3.9375 
5.0 -0.7000000000000002 3.9445 
5.1 -0.7000000000000002 3.9506 
5.199999999999999 -0.7000000000000002 3.9599 
5.300000000000001 -0.7000000000000002 3.9543 
5.4 -0.7000000000000002 3.9565 
5.5 -0.7000000000000002 3.9359 
5.6 -0.7000000000000002 3.9381 
5.699999999999999 -0.7000000000000002 3.9494 
5.800000000000001 -0.7000000000000002 3.9450 
5.9 -0.7000000000000002 3.9536 
6.0 -0.7000000000000002 3.9428 
6.1 -0.7000000000000002 3.9439 
6.199999999999999 -0.7000000000000002 3.9584 
6.300000000000001 -0.7000000000000002 3.9527 
6.4 -0.7000000000000002 3.9672 
6.5 -0.7000000000000002 3.9548 
6.6 -0.7000000000000002 3.9461 
6.699999999999999 -0.7000000000000002 3.9815 
6.800000000000001 -0.7000000000000002 3.9824 
6.9 -0.7000000000000002 3.9458 
7.0 -0.7000000000000002 3.9613 
7.1 -0.7000000000000002 3.9478 
7.199999999999999 -0.7000000000000002 3.9771 
7.300000000000001 -0.7000000000000002 3.9751 
7.4 -0.7000000000000002 3.9718 
7.5 -0.7000000000000002 3.9677 
7.6 -0.7000000000000002 3.9716 
7.699999999999999 -0.7000000000000002 3.9610 
7.800000000000001 -0.7000000000000002 3.9711 
7.9 -0.7000000000000002 3.9659 
8.0 -0.7000000000000002 3.9489 
8.1 -0.7000000000000002 3.9665 
8.2 -0.7000000000000002 3.9604 
8.3 -0.7000000000000002 3.9601 
8.4 -0.7000000000000002 3.9798 
8.5 -0.7000000000000002 3.9686 
8.6 -0.7000000000000002 3.9633 
8.7 -0.7000000000000002 3.9558 
8.8 -0.7000000000000002 3.9423 
8.9 -0.7000000000000002 3.9452 
9.0 -0.7000000000000002 3.9603 
9.1 -0.7000000000000002 3.9571 
9.2 -0.7000000000000002 3.9484 
9.3 -0.7000000000000002 3.9598 
9.4 -0.7000000000000002 3.9420 
9.5 -0.7000000000000002 3.9533 
9.6 -0.7000000000000002 3.9343 
9.7 -0.7000000000000002 3.9416 
9.8 -0.7000000000000002 3.9448 
9.9 -0.7000000000000002 3.9245 
10.0 -0.7000000000000002 3.9253 
10.1 -0.7000000000000002 3.9364 
10.2 -0.7000000000000002 3.9145 
10.3 -0.7000000000000002 3.9133 
10.4 -0.7000000000000002 3.9279 
10.5 -0.7000000000000002 3.9248 
10.6 -0.7000000000000002 3.9194 
10.7 -0.7000000000000002 3.9059 
10.8 -0.7000000000000002 3.9100 
10.9 -0.7000000000000002 3.9046 
11.0 -0.7000000000000002 3.9098 
11.1 -0.7000000000000002 3.8873 
11.2 -0.7000000000000002 3.9200 
11.3 -0.7000000000000002 3.9021 
11.4 -0.7000000000000002 3.9130 
11.5 -0.7000000000000002 3.9137 
11.6 -0.7000000000000002 3.9049 
11.7 -0.7000000000000002 3.9002 
11.8 -0.7000000000000002 3.8967 
11.9 -0.7000000000000002 3.8965 
12.0 -0.7000000000000002 3.8785 
12.1 -0.7000000000000002 3.8930 
12.2 -0.7000000000000002 3.9089 
12.3 -0.7000000000000002 3.8806 
12.4 -0.7000000000000002 3.8886 
12.5 -0.7000000000000002 3.8998 
12.6 -0.7000000000000002 3.8729 
12.7 -0.7000000000000002 3.8831 
12.8 -0.7000000000000002 3.9058 
12.9 -0.7000000000000002 3.9177 
13.0 -0.7000000000000002 3.8794 
13.100000000000001 -0.7000000000000002 3.8976 
13.200001 -0.7000000000000002 3.8862 
13.299999 -0.7000000000000002 3.8725 
13.399999999999999 -0.7000000000000002 3.8863 
13.5 -0.7000000000000002 3.8969 
13.600000000000001 -0.7000000000000002 3.8866 
13.700001 -0.7000000000000002 3.9049 
13.799999 -0.7000000000000002 3.8865 
13.899999999999999 -0.7000000000000002 3.8880 
14.0 -0.7000000000000002 3.8960 
14.100000000000001 -0.7000000000000002 3.8833 
14.200001 -0.7000000000000002 3.9078 
14.299999 -0.7000000000000002 3.8792 
14.399999999999999 -0.7000000000000002 3.8907 
14.5 -0.7000000000000002 3.8917 
14.600000000000001 -0.7000000000000002 3.8971 
14.700001 -0.7000000000000002 3.9031 
14.799999 -0.7000000000000002 3.8773 
14.899999999999999 -0.7000000000000002 3.9058 
15.0 -0.7000000000000002 3.8982 
15.100000000000001 -0.7000000000000002 3.9069 
15.200001 -0.7000000000000002 3.8618 
-3.0 -0.6000000000000001 3.8844 
-2.9 -0.6000000000000001 3.8816 
-2.8 -0.6000000000000001 3.9085 
-2.7 -0.6000000000000001 3.8849 
-2.6 -0.6000000000000001 3.9041 
-2.5 -0.6000000000000001 3.9072 
-2.4 -0.6000000000000001 3.9043 
-2.3 -0.6000000000000001 3.8764 
-2.2 -0.6000000000000001 3.9173 
-2.1 -0.6000000000000001 3.8923 
-2.0 -0.6000000000000001 3.8934 
-1.9 -0.6000000000000001 3.8995 
-1.8 -0.6000000000000001 3.8986 
-1.7 -0.6000000000000001 3.8787 
-1.6 -0.6000000000000001 3.9028 
-1.5 -0.6000000000000001 3.8833 
-1.4 -0.6000000000000001 3.9080 
-1.3 -0.6000000000000001 3.9040 
-1.2 -0.6000000000000001 3.8809 
-1.1 -0.6000000000000001 3.9001 
-1.0 -0.6000000000000001 3.8891 
-0.8999999999999999 -0.6000000000000001 3.8656 
-0.7999999999999998 -0.6000000000000001 3.8807 
-0.7000000000000002 -0.6000000000000001 3.8970 
-0.6000000000000001 -0.6000000000000001 3.8855 
-0.5 -0.6000000000000001 3.9042 
-0.3999999999999999 -0.6000000000000001 3.9107 
-0.2999999999999998 -0.6000000000000001 3.8871 
-0.20000000000000018 -0.6000000000000001 3.8911 
-0.10000000000000009 -0.6000000000000001 3.8890 
0.0 -0.6000000000000001 3.8782 
0.10000000000000009 -0.6000000000000001 3.8963 
0.20000000000000018 -0.6000000000000001 3.8969 
0.2999999999999998 -0.6000000000000001 3.8896 
0.3999999999999999 -0.6000000000000001 3.9031 
0.5 -0.6000000000000001 3.9022 
0.6000000000000001 -0.6000000000000001 3.9170 
0.7000000000000002 -0.6000000000000001 3.9109 
0.7999999999999998 -0.6000000000000001 3.8933 
0.8999999999999999 -0.6000000000000001 3.8955 
1.0 -0.6000000000000001 3.8958 
1.0999999999999996 -0.6000000000000001 3.8852 
1.2000000000000002 -0.6000000000000001 3.8913 
1.2999999999999998 -0.6000000000000001 3.8999 
1.4000000000000004 -0.6000000000000001 3.9059 
1.5 -0.6000000000000001 3.9181 
1.5999999999999996 -0.6000000000000001 3.9273 
1.7000000000000002 -0.6000000000000001 3.9045 
1.7999999999999998 -0.6000000000000001 3.9128 
1.9000000000000004 -0.6000000000000001 3.9094 
2.0 -0.6000000000000001 3.9045 
2.0999999999999996 -0.6000000000000001 3.9130 
2.2 -0.6000000000000001 3.9111 
2.3 -0.6000000000000001 3.9125 
2.4000000000000004 -0.6000000000000001 3.9323 
2.5 -0.6000000000000001 3.9030 
2.5999999999999996 -0.6000000000000001 3.9336 
2.7 -0.6000000000000001 3.9337 
2.8 -0.6000000000000001 3.9428 
2.9000000000000004 -0.6000000000000001 3.9395 
3.0 -0.6000000000000001 3.9249 
3.0999999999999996 -0.6000000000000001 3.9293 
3.2 -0.6000000000000001 3.9482 
3.3 -0.6000000000000001 3.9241 
3.4000000000000004 -0.6000000000000001 3.9330 
3.5 -0.6000000000000001 3.9204 
3.5999999999999996 -0.6000000000000001 3.9531 
3.7 -0.6000000000000001 3.9466 
3.8 -0.6000000000000001 3.9436 
3.9000000000000004 -0.6000000000000001 3.9459 
4.0 -0.6000000000000001 3.9290 
4.1 -0.6000000000000001 3.9381 
4.2 -0.6000000000000001 3.9608 
4.3 -0.6000000000000001 3.9292 
4.4 -0.6000000000000001 3.9464 
4.5 -0.6000000000000001 3.9622 
4.6 -0.6000000000000001 3.9208 
4.7 -0.6000000000000001 3.9141 
4.8 -0.6000000000000001 3.9521 
4.9 -0.6000000000000001 3.9377 
5.0 -0.6000000000000001 3.9584 
5.1 -0.6000000000000001 3.9496 
5.199999999999999 -0.6000000000000001 3.9397 
5.300000000000001 -0.6000000000000001 3.9392 
5.4 -0.6000000000000001 3.9441 
5.5 -0.6000000000000001 3.9513 
5.6 -0.6000000000000001 3.9364 
5.699999999999999 -0.6000000000000001 3.9425 
5.800000000000001 -0.6000000000000001 3.9520 
5.9 -0.6000000000000001 3.9208 
6.0 -0.6000000000000001 3.9380 
6.1 -0.6000000000000001 3.9759 
6.199999999999999 -0.6000000000000001 3.9523 
6.300000000000001 -0.6000000000000001 3.9643 
6.4 -0.6000000000000001 3.9558 
6.5 -0.6000000000000001 3.9391 
6.6 -0.6000000000000001 3.9333 
6.699999999999999 -0.6000000000000001 3.9225 
6.800000000000001 -0.6000000000000001 3.9601 
6.9 -0.6000000000000001 3.9449 
7.0 -0.6000000000000001 3.9557 
7.1 -0.6000000000000001 3.9485 
7.199999999999999 -0.6000000000000001 3.9589 
7.300000000000001 -0.6000000000000001 3.9534 
7.4 -0.6000000000000001 3.9606 
7.5 -0.6000000000000001 3.9739 
7.6 -0.6000000000000001 3.9815 
7.699999999999999 -0.6000000000000001 3.9566 
7.800000000000001 -0.6000000000000001 3.9829 
7.9 -0.6000000000000001 3.9829 
8.0 -0.6000000000000001 3.9836 
8.1 -0.6000000000000001 3.9713 
8.2 -0.6000000000000001 3.9580 
8.3 -0.6000000000000001 3.9671 
8.4 -0.6000000000000001 3.9794 
8.5 -0.6000000000000001 3.9730 
8.6 -0.6000000000000001 3.9572 
8.7 -0.6000000000000001 3.9693 
8.8 -0.6000000000000001 3.9585 
8.9 -0.6000000000000001 3.9460 
9.0 -0.6000000000000001 3.9664 
9.1 -0.6000000000000001 3.9629 
9.2 -0.6000000000000001 3.9332 
9.3 -0.6000000000000001 3.9470 
9.4 -0.6000000000000001 3.9579 
9.5 -0.6000000000000001 3.9427 
9.6 -0.6000000000000001 3.9600 
9.7 -0.6000000000000001 3.9506 
9.8 -0.6000000000000001 3.9266 
9.9 -0.6000000000000001 3.9387 
10.0 -0.6000000000000001 3.9343 
10.1 -0.6000000000000001 3.9524 
10.2 -0.6000000000000001 3.9308 
10.3 -0.6000000000000001 3.9328 
10.4 -0.6000000000000001 3.9191 
10.5 -0.6000000000000001 3.9093 
10.6 -0.6000000000000001 3.9223 
10.7 -0.6000000000000001 3.9134 
10.8 -0.6000000000000001 3.9145 
10.9 -0.6000000000000001 3.9202 
11.0 -0.6000000000000001 3.9333 
11.1 -0.6000000000000001 3.9124 
11.2 -0.6000000000000001 3.9194 
11.3 -0.6000000000000001 3.8939 
11.4 -0.6000000000000001 3.9067 
11.5 -0.6000000000000001 3.9000 
11.6 -0.6000000000000001 3.8950 
11.7 -0.6000000000000001 3.8996 
11.8 -0.6000000000000001 3.8901 
11.9 -0.6000000000000001 3.8934 
12.0 -0.6000000000000001 3.8974 
12.1 -0.6000000000000001 3.9089 
12.2 -0.6000000000000001 3.8915 
12.3 -0.6000000000000001 3.8903 
12.4 -0.6000000000000001 3.9074 
12.5 -0.6000000000000001 3.9060 
12.6 -0.6000000000000001 3.8990 
12.7 -0.6000000000000001 3.8880 
12.8 -0.6000000000000001 3.8919 
12.9 -0.6000000000000001 3.8957 
13.0 -0.6000000000000001 3.8868 
13.100000000000001 -0.6000000000000001 3.8719 
13.200001 -0.6000000000000001 3.8921 
13.299999 -0.6000000000000001 3.8814 
13.399999999999999 -0.6000000000000001 3.8679 
13.5 -0.6000000000000001 3.9096 
13.600000000000001 -0.6000000000000001 3.8614 
13.700001 -0.6000000000000001 3.8885 
13.799999 -0.6000000000000001 3.8951 
13.899999999999999 -0.6000000000000001 3.8941 
14.0 -0.6000000000000001 3.8981 
14.100000000000001 -0.6000000000000001 3.8732 
14.200001 -0.6000000000000001 3.9168 
14.299999 -0.6000000000000001 3.9096 
14.399999999999999 -0.6000000000000001 3.8894 
14.5 -0.6000000000000001 3.8901 
14.600000000000001 -0.6000000000000001 3.9019 
14.700001 -0.6000000000000001 3.8929 
14.799999 -0.6000000000000001 3.9138 
14.899999999999999 -0.6000000000000001 3.8769 
15.0 -0.6000000000000001 3.9142 
15.100000000000001 -0.6000000000000001 3.8854 
15.200001 -0.6000000000000001 3.9141 
-3.0 -0.5 3.8587 
-2.9 -0.5 3.8663 
-2.8 -0.5 3.9008 
-2.7 -0.5 3.8932 
-2.6 -0.5 3.9011 
-2.5 -0.5 3.9033 
-2.4 -0.5 3.8917 
-2.3 -0.5 3.9129 
-2.2 -0.5 3.8924 
-2.1 -0.5 3.9058 
-2.0 -0.5 3.9141 
-1.9 -0.5 3.8958 
-1.8 -0.5 3.8784 
-1.7 -0.5 3.8627 
-1.6 -0.5 3.9078 
-1.5 -0.5 3.8932 
-1.4 -0.5 3.9042 
-1.3 -0.5 3.9010 
-1.2 -0.5 3.8901 
-1.1 -0.5 3.8933 
-1.0 -0.5 3.8937 
-0.8999999999999999 -0.5 3.8801 
-0.7999999999999998 -0.5 3.8684 
-0.7000000000000002 -0.5 3.8795 
-0.6000000000000001 -0.5 3.9027 
-0.5 -0.5 3.8946 
-0.3999999999999999 -0.5 3.8916 
-0.2999999999999998 -0.5 3.8863 
-0.20000000000000018 -0.5 3.8979 
-0.10000000000000009 -0.5 3.9111 
0.0 -0.5 3.8988 
0.10000000000000009 -0.5 3.8890 
0.20000000000000018 -0.5 3.8896 
0.2999999999999998 -0.5 3.8820 
0.3999999999999999 -0.5 3.8893 
0.5 -0.5 3.9104 
0.6000000000000001 -0.5 3.8830 
0.7000000000000002 -0.5 3.8954 
0.7999999999999998 -0.5 3.8938 
0.8999999999999999 -0.5 3.8834 
1.0 -0.5 3.8850 
1.0999999999999996 -0.5 3.9040 
1.2000000000000002 -0.5 3.9089 
1.2999999999999998 -0.5 3.9177 
1.4000000000000004 -0.5 3.9173 
1.5 -0.5 3.9016 
1.5999999999999996 -0.5 3.9409 
1.7000000000000002 -0.5 3.8928 
1.7999999999999998 -0.5 3.9152 
1.9000000000000004 -0.5 3.8896 
2.0 -0.5 3.8894 
2.0999999999999996 -0.5 3.9036 
2.2 -0.5 3.9423 
2.3 -0.5 3.9210 
2.4000000000000004 -0.5 3.9260 
2.5 -0.5 3.9226 
2.5999999999999996 -0.5 3.9145 
2.7 -0.5 3.9275 
2.8 -0.5 3.9299 
2.9000000000000004 -0.5 3.9507 
3.0 -0.5 3.9193 
3.0999999999999996 -0.5 3.9114 
3.2 -0.5 3.9357 
3.3 -0.5 3.9514 
3.4000000000000004 -0.5 3.9383 
3.5 -0.5 3.9525 
3.5999999999999996 -0.5 3.9522 
3.7 -0.5 3.9502 
3.8 -0.5 3.9250 
3.9000000000000004 -0.5 3.9322 
4.0 -0.5 3.9466 
4.1 -0.5 3.9446 
4.2 -0.5 3.9629 
4.3 -0.5 3.9377 
4.4 -0.5 3.9529 
4.5 -0.5 3.9467 
4.6 -0.5 3.9516 
4.7 -0.5 3.9172 
4.8 -0.5 3.9585 
4.9 -0.5 3.9347 
5.0 -0.5 3.9276 
5.1 -0.5 3.9274 
5.199999999999999 -0.5 3.9142 
5.300000000000001 -0.5 3.9228 
5.4 -0.5 3.9528 
5.5 -0.5 3.9300 
5.6 -0.5 3.9379 
5.699999999999999 -0.5 3.9218 
5.800000000000001 -0.5 3.9505 
5.9 -0.5 3.9331 
6.0 -0.5 3.9276 
6.1 -0.5 3.9355 
6.199999999999999 -0.5 3.9182 
6.300000000000001 -0.5 3.9438 
6.4 -0.5 3.9444 
6.5 -0.5 3.9582 
6.6 -0.5 3.9307 
6.699999999999999 -0.5 3.9460 
6.800000000000001 -0.5 3.9389 
6.9 -0.5 3.9407 
7.0 -0.5 3.9453 
7.1 -0.5 3.9393 
7.199999999999999 -0.5 3.9587 
7.300000000000001 -0.5 3.9592 
7.4 -0.5 3.9409 
7.5 -0.5 3.9424 
7.6 -0.5 3.9420 
7.699999999999999 -0.5 3.9441 
7.800000000000001 -0.5 3.9542 
7.9 -0.5 3.9803 
8.0 -0.5 3.9909 
8.1 -0.5 3.9913 
8.2 -0.5 3.9681 
8.3 -0.5 3.9747 
8.4 -0.5 3.9654 
8.5 -0.5 3.9712 
8.6 -0.5 3.9500 
8.7 -0.5 3.9340 
8.8 -0.5 3.9688 
8.9 -0.5 3.9925 
9.0 -0.5 3.9538 
9.1 -0.5 3.9673 
9.2 -0.5 3.9461 
9.3 -0.5 3.9444 
9.4 -0.5 3.9714 
9.5 -0.5 3.9418 
9.6 -0.5 3.9569 
9.7 -0.5 3.9564 
9.8 -0.5 3.9641 
9.9 -0.5 3.9204 
10.0 -0.5 3.9423 
10.1 -0.5 3.9506 
10.2 -0.5 3.9408 
10.3 -0.5 3.9140 
10.4 -0.5 3.9217 
10.5 -0.5 3.9157 
10.6 -0.5 3.9137 
10.7 -0.5 3.9095 
10.8 -0.5 3.9223 
10.9 -0.5 3.8985 
11.0 -0.5 3.9155 
11.1 -0.5 3.9194 
11.2 -0.5 3.9102 
11.3 -0.5 3.8936 
11.4 -0.5 3.9023 
11.5 -0.5 3.9076 
11.6 -0.5 3.9037 
11.7 -0.5 3.9102 
11.8 -0.5 3.8820 
11.9 -0.5 3.8946 
12.0 -0.5 3.8893 
12.1 -0.5 3.8989 
12.2 -0.5 3.8953 
12.3 -0.5 3.8735 
12.4 -0.5 3.9038 
12.5 -0.5 3.9223 
12.6 -0.5 3.9111 
12.7 -0.5 3.8752 
12.8 -0.5 3.8883 
12.9 -0.5 3.8881 
13.0 -0.5 3.9015 
13.100000000000001 -0.5 3.8994 
13.200001 -0.5 3.8848 
13.299999 -0.5 3.9061 
13.399999999999999 -0.5 3.8907 
13.5 -0.5 3.8938 
13.600000000000001 -0.5 3.8785 
13.700001 -0.5 3.9032 
13.799999 -0.5 3.8835 
13.899999999999999 -0.5 3.8830 
14.0 -0.5 3.8754 
14.100000000000001 -0.5 3.8898 
14.200001 -0.5 3.8723 
14.299999 -0.5 3.8851 
14.399999999999999 -0.5 3.8883 
14.5 -0.5 3.8861 
14.600000000000001 -0.5 3.8814 
14.700001 -0.5 3.9099 
14.799999 -0.5 3.8940 
14.899999999999999 -0.5 3.8788 
15.0 -0.5 3.8915 
15.100000000000001 -0.5 3.8745 
15.200001 -0.5 3.8760 
-3.0 -0.3999999999999999 3.9027 
-2.9 -0.3999999999999999 3.9012 
-2.8 -0.3999999999999999 3.8995 
-2.7 -0.3999999999999999 3.8819 
-2.6 -0.3999999999999999 3.8867 
-2.5 -0.3999999999999999 3.8956 
-2.4 -0.3999999999999999 3.8989 
-2.3 -0.3999999999999999 3.9162 
-2.2 -0.3999999999999999 3.9017 
-2.1 -0.3999999999999999 3.8921 
-2.0 -0.3999999999999999 3.8903 
-1.9 -0.3999999999999999 3.8908 
-1.8 -0.3999999999999999 3.8781 
-1.7 -0.3999999999999999 3.9014 
-1.6 -0.3999999999999999 3.9014 
-1.5 -0.3999999999999999 3.9142 
-1.4 -0.3999999999999999 3.8855 
-1.3 -0.3999999999999999 3.8845 
-1.2 -0.3999999999999999 3.8814 
-1.1 -0.3999999999999999 3.8940 
-1.0 -0.3999999999999999 3.8944 
-0.8999999999999999 -0.3999999999999999 3.8828 
-0.7999999999999998 -0.3999999999999999 3.9049 
-0.7000000000000002 -0.3999999999999999 3.8989 
-0.6000000000000001 -0.3999999999999999 3.8646 
-0.5 -0.3999999999999999 3.8824 
-0.3999999999999999 -0.3999999999999999 3.9081 
-0.2999999999999998 -0.3999999999999999 3.9099 
-0.20000000000000018 -0.3999999999999999 3.8972 
-0.10000000000000009 -0.3999999999999999 3.8855 
0.0 -0.3999999999999999 3.8759 
0.10000000000000009 -0.3999999999999999 3.8959 
0.20000000000000018 -0.3999999999999999 3.8975 
0.2999999999999998 -0.3999999999999999 3.8957 
0.3999999999999999 -0.3999999999999999 3.9004 
0.5 -0.3999999999999999 3.9043 
0.6000000000000001 -0.3999999999999999 3.9065 
0.7000000000000002 -0.3999999999999999 3.8949 
0.7999999999999998 -0.3999999999999999 3.8963 
0.8999999999999999 -0.3999999999999999 3.8843 
1.0 -0.3999999999999999 3.9047 
1.0999999999999996 -0.3999999999999999 3.9171 
1.2000000000000002 -0.3999999999999999 3.8944 
1.2999999999999998 -0.3999999999999999 3.8930 
1.4000000000000004 -0.3999999999999999 3.9260 
1.5 -0.3999999999999999 3.9226 
1.5999999999999996 -0.3999999999999999 3.9282 
1.7000000000000002 -0.3999999999999999 3.9296 
1.7999999999999998 -0.3999999999999999 3.9270 
1.9000000000000004 -0.3999999999999999 3.9338 
2.0 -0.3999999999999999 3.9329 
2.0999999999999996 -0.3999999999999999 3.9517 
2.2 -0.3999999999999999 3.9149 
2.3 -0.3999999999999999 3.9404 
2.4000000000000004 -0.3999999999999999 3.9193 
2.5 -0.3999999999999999 3.9307 
2.5999999999999996 -0.3999999999999999 3.9543 
2.7 -0.3999999999999999 3.9363 
2.8 -0.3999999999999999 3.9407 
2.9000000000000004 -0.3999999999999999 3.9409 
3.0 -0.3999999999999999 3.9232 
3.0999999999999996 -0.3999999999999999 3.9089 
3.2 -0.3999999999999999 3.9493 
3.3 -0.3999999999999999 3.9542 
3.4000000000000004 -0.3999999999999999 3.9496 
3.5 -0.3999999999999999 3.9474 
3.5999999999999996 -0.3999999999999999 3.9525 
3.7 -0.3999999999999999 3.9513 
3.8 -0.3999999999999999 3.9448 
3.9000000000000004 -0.3999999999999999 3.9525 
4.0 -0.3999999999999999 3.9383 
4.1 -0.3999999999999999 3.9442 
4.2 -0.3999999999999999 3.9634 
4.3 -0.3999999999999999 3.9474 
4.4 -0.3999999999999999 3.9325 
4.5 -0.3999999999999999 3.9474 
4.6 -0.3999999999999999 3.9342 
4.7 -0.3999999999999999 3.9276 
4.8 -0.3999999999999999 3.9289 
4.9 -0.3999999999999999 3.9424 
5.0 -0.3999999999999999 3.9338 
5.1 -0.3999999999999999 3.9388 
5.199999999999999 -0.3999999999999999 3.9319 
5.300000000000001 -0.3999999999999999 3.9223 
5.4 -0.3999999999999999 3.9370 
5.5 -0.3999999999999999 3.9428 
5.6 -0.3999999999999999 3.9077 
5.699999999999999 -0.3999999999999999 3.9145 
5.800000000000001 -0.3999999999999999 3.9494 
5.9 -0.3999999999999999 3.9261 
6.0 -0.3999999999999999 3.9119 
6.1 -0.3999999999999999 3.9363 
6.199999999999999 -0.3999999999999999 3.9279 
6.300000000000001 -0.3999999999999999 3.9286 
6.4 -0.3999999999999999 3.9454 
6.5 -0.3999999999999999 3.9481 
6.6 -0.3999999999999999 3.9311 
6.699999999999999 -0.3999999999999999 3.9441 
6.800000000000001 -0.3999999999999999 3.9420 
6.9 -0.3999999999999999 3.9389 
7.0 -0.3999999999999999 3.9422 
7.1 -0.3999999999999999 3.9354 
7.199999999999999 -0.3999999999999999 3.9396 
7.300000000000001 -0.3999999999999999 3.9493 
7.4 -0.3999999999999999 3.9486 
7.5 -0.3999999999999999 3.9546 
7.6 -0.3999999999999999 3.9487 
7.699999999999999 -0.3999999999999999 3.9684 
7.800000000000001 -0.3999999999999999 3.9770 
7.9 -0.3999999999999999 3.9485 
8.0 -0.3999999999999999 3.9609 
8.1 -0.3999999999999999 3.9616 
8.2 -0.3999999999999999 3.9670 
8.3 -0.3999999999999999 3.9475 
8.4 -0.3999999999999999 3.9785 
8.5 -0.3999999999999999 3.9752 
8.6 -0.3999999999999999 3.9762 
8.7 -0.3999999999999999 3.9632 
8.8 -0.3999999999999999 3.9642 
8.9 -0.3999999999999999 3.9733 
9.0 -0.3999999999999999 3.9935 
9.1 -0.3999999999999999 3.9537 
9.2 -0.3999999999999999 3.9691 
9.3 -0.3999999999999999 3.9635 
9.4 -0.3999999999999999 3.9662 
9.5 -0.3999999999999999 3.9531 
9.6 -0.3999999999999999 3.9763 
9.7 -0.3999999999999999 3.9410 
9.8 -0.3999999999999999 3.9668 
9.9 -0.3999999999999999 3.9495 
10.0 -0.3999999999999999 3.9358 
10.1 -0.3999999999999999 3.9214 
10.2 -0.3999999999999999 3.9459 
10.3 -0.3999999999999999 3.9362 
10.4 -0.3999999999999999 3.9277 
10.5 -0.3999999999999999 3.9325 
10.6 -0.3999999999999999 3.8962 
10.7 -0.3999999999999999 3.9200 
10.8 -0.3999999999999999 3.9262 
10.9 -0.3999999999999999 3.9113 
11.0 -0.3999999999999999 3.9136 
11.1 -0.3999999999999999 3.9319 
11.2 -0.3999999999999999 3.9116 
11.3 -0.3999999999999999 3.8919 
11.4 -0.3999999999999999 3.8924 
11.5 -0.3999999999999999 3.9195 
11.6 -0.3999999999999999 3.9246 
11.7 -0.3999999999999999 3.8981 
11.8 -0.3999999999999999 3.9023 
11.9 -0.3999999999999999 3.8896 
12.0 -0.3999999999999999 3.9160 
12.1 -0.3999999999999999 3.8961 
12.2 -0.3999999999999999 3.8815 
12.3 -0.3999999999999999 3.9057 
12.4 -0.3999999999999999 3.9031 
12.5 -0.3999999999999999 3.8989 
12.6 -0.3999999999999999 3.8739 
12.7 -0.3999999999999999 3.8745 
12.8 -0.3999999999999999 3.8744 
12.9 -0.3999999999999999 3.8809 
13.0 -0.3999999999999999 3.8938 
13.100000000000001 -0.3999999999999999 3.9005 
13.200001 -0.3999999999999999 3.8862 
13.299999 -0.3999999999999999 3.8749 
13.399999999999999 -0.3999999999999999 3.8984 
13.5 -0.3999999999999999 3.8927 
13.600000000000001 -0.3999999999999999 3.9096 
13.700001 -0.3999999999999999 3.8869 
13.799999 -0.3999999999999999 3.8987 
13.899999999999999 -0.3999999999999999 3.8871 
14.0 -0.3999999999999999 3.8989 
14.100000000000001 -0.3999999999999999 3.8768 
14.200001 -0.3999999999999999 3.8875 
14.299999 -0.3999999999999999 3.8786 
14.399999999999999 -0.3999999999999999 3.8922 
14.5 -0.3999999999999999 3.9077 
14.600000000000001 -0.3999999999999999 3.8936 
14.700001 -0.3999999999999999 3.8926 
14.799999 -0.3999999999999999 3.8896 
14.899999999999999 -0.3999999999999999 3.9009 
15.0 -0.3999999999999999 3.9195 
15.100000000000001 -0.3999999999999999 3.8896 
15.200001 -0.3999999999999999 3.9378 
-3.0 -0.2999999999999998 3.8934 
-2.9 -0.2999999999999998 3.8926 
-2.8 -0.2999999999999998 3.8864 
-2.7 -0.2999999999999998 3.9059 
-2.6 -0.2999999999999998 3.8830 
-2.5 -0.2999999999999998 3.8952 
-2.4 -0.2999999999999998 3.8926 
-2.3 -0.2999999999999998 3.9045 
-2.2 -0.2999999999999998 3.9087 
-2.1 -0.2999999999999998 3.8861 
-2.0 -0.2999999999999998 3.8986 
-1.9 -0.2999999999999998 3.8797 
-1.8 -0.2999999999999998 3.8815 
-1.7 -0.2999999999999998 3.9061 
-1.6 -0.2999999999999998 3.9072 
-1.5 -0.2999999999999998 3.8735 
-1.4 -0.2999999999999998 3.8817 
-1.3 -0.2999999999999998 3.8906 
-1.2 -0.2999999999999998 3.8909 
-1.1 -0.2999999999999998 3.8779 
-1.0 -0.2999999999999998 3.8870 
-0.8999999999999999 -0.2999999999999998 3.8704 
-0.7999999999999998 -0.2999999999999998 3.8899 
-0.7000000000000002 -0.2999999999999998 3.8875 
-0.6000000000000001 -0.2999999999999998 3.8780 
-0.5 -0.2999999999999998 3.9054 
-0.3999999999999999 -0.2999999999999998 3.9040 
-0.2999999999999998 -0.2999999999999998 3.8981 
-0.20000000000000018 -0.2999999999999998 3.8970 
-0.10000000000000009 -0.2999999999999998 3.8804 
0.0 -0.2999999999999998 3.8840 
0.10000000000000009 -0.2999999999999998 3.8788 
0.20000000000000018 -0.2999999999999998 3.9039 
0.2999999999999998 -0.2999999999999998 3.8947 
0.3999999999999999 -0.2999999999999998 3.8942 
0.5 -0.2999999999999998 3.9213 
0.6000000000000001 -0.2999999999999998 3.8887 
0.7000000000000002 -0.2999999999999998 3.8991 
0.7999999999999998 -0.2999999999999998 3.9298 
0.8999999999999999 -0.2999999999999998 3.8818 
1.0 -0.2999999999999998 3.8705 
1.0999999999999996 -0.2999999999999998 3.9006 
1.2000000000000002 -0.2999999999999998 3.8921 
1.2999999999999998 -0.2999999999999998 3.9013 
1.4000000000000004 -0.2999999999999998 3.9127 
1.5 -0.2999999999999998 3.9177 
1.5999999999999996 -0.2999999999999998 3.8959 
1.7000000000000002 -0.2999999999999998 3.9239 
1.7999999999999998 -0.2999999999999998 3.9391 
1.9000000000000004 -0.2999999999999998 3.9035 
2.0 -0.2999999999999998 3.9071 
2.0999999999999996 -0.2999999999999998 3.9291 
2.2 -0.2999999999999998 3.9330 
2.3 -0.2999999999999998 3.9327 
2.4000000000000004 -0.2999999999999998 3.9324 
2.5 -0.2999999999999998 3.9271 
2.5999999999999996 -0.2999999999999998 3.9401 
2.7 -0.2999999999999998 3.9394 
2.8 -0.2999999999999998 3.9325 
2.9000000000000004 -0.2999999999999998 3.9424 
3.0 -0.2999999999999998 3.9364 
3.0999999999999996 -0.2999999999999998 3.9514 
3.2 -0.2999999999999998 3.9528 
3.3 -0.2999999999999998 3.9381 
3.4000000000000004 -0.2999999999999998 3.9209 
3.5 -0.2999999999999998 3.9467 
3.5999999999999996 -0.2999999999999998 3.9516 
3.7 -0.2999999999999998 3.9578 
3.8 -0.2999999999999998 3.9502 
3.9000000000000004 -0.2999999999999998 3.9448 
4.0 -0.2999999999999998 3.9161 
4.1 -0.2999999999999998 3.9347 
4.2 -0.2999999999999998 3.9354 
4.3 -0.2999999999999998 3.9429 
4.4 -0.2999999999999998 3.9565 
4.5 -0.2999999999999998 3.9310 
4.6 -0.2999999999999998 3.9298 
4.7 -0.2999999999999998 3.9411 
4.8 -0.2999999999999998 3.9233 
4.9 -0.2999999999999998 3.9521 
5.0 -0.2999999999999998 3.9501 
5.1 -0.2999999999999998 3.9221 
5.199999999999999 -0.2999999999999998 3.9183 
5.300000000000001 -0.2999999999999998 3.9109 
5.4 -0.2999999999999998 3.9411 
5.5 -0.2999999999999998 3.9281 
5.6 -0.2999999999999998 3.9085 
5.699999999999999 -0.2999999999999998 3.9073 
5.800000000000001 -0.2999999999999998 3.9112 
5.9 -0.2999999999999998 3.9233 
6.0 -0.2999999999999998 3.9024 
6.1 -0.2999999999999998 3.9239 
6.199999999999999 -0.2999999999999998 3.9127 
6.300000000000001 -0.2999999999999998 3.9194 
6.4 -0.2999999999999998 3.9382 
6.5 -0.2999999999999998 3.9388 
6.6 -0.2999999999999998 3.9346 
6.699999999999999 -0.2999999999999998 3.9298 
6.800000000000001 -0.2999999999999998 3.9344 
6.9 -0.2999999999999998 3.9502 
7.0 -0.2999999999999998 3.9448 
7.1 -0.2999999999999998 3.9427 
7.199999999999999 -0.2999999999999998 3.9598 
7.300000000000001 -0.2999999999999998 3.9478 
7.4 -0.2999999999999998 3.9479 
7.5 -0.2999999999999998 3.9633 
7.6 -0.2999999999999998 3.9656 
7.699999999999999 -0.2999999999999998 3.9570 
7.800000000000001 -0.2999999999999998 3.9282 
7.9 -0.2999999999999998 3.9596 
8.0 -0.2999999999999998 3.9557 
8.1 -0.2999999999999998 3.9765 
8.2 -0.2999999999999998 3.9510 
8.3 -0.2999999999999998 3.9687 
8.4 -0.2999999999999998 3.9658 
8.5 -0.2999999999999998 3.9480 
8.6 -0.2999999999999998 3.9395 
8.7 -0.2999999999999998 3.9818 
8.8 -0.2999999999999998 3.9559 
8.9 -0.2999999999999998 3.9643 
9.0 -0.2999999999999998 3.9725 
9.1 -0.2999999999999998 3.9711 
9.2 -0.2999999999999998 3.9606 
9.3 -0.2999999999999998 3.9744 
9.4 -0.2999999999999998 3.9535 
9.5 -0.2999999999999998 3.9527 
9.6 -0.2999999999999998 3.9390 
9.7 -0.2999999999999998 3.9430 
9.8 -0.2999999999999998 3.9721 
9.9 -0.2999999999999998 3.9340 
10.0 -0.2999999999999998 3.9296 
10.1 -0.2999999999999998 3.9281 
10.2 -0.2999999999999998 3.9432 
10.3 -0.2999999999999998 3.9345 
10.4 -0.2999999999999998 3.9316 
10.5 -0.2999999999999998 3.9307 
10.6 -0.2999999999999998 3.9531 
10.7 -0.2999999999999998 3.9415 
10.8 -0.2999999999999998 3.9147 
10.9 -0.2999999999999998 3.9148 
11.0 -0.2999999999999998 3.9380 
11.1 -0.2999999999999998 3.9104 
11.2 -0.2999999999999998 3.9019 
11.3 -0.2999999999999998 3.9172 
11.4 -0.2999999999999998 3.9075 
11.5 -0.2999999999999998 3.9095 
11.6 -0.2999999999999998 3.8936 
11.7 -0.2999999999999998 3.8895 
11.8 -0.2999999999999998 3.9185 
11.9 -0.2999999999999998 3.8833 
12.0 -0.2999999999999998 3.9103 
12.1 -0.2999999999999998 3.8998 
12.2 -0.2999999999999998 3.8720 
12.3 -0.2999999999999998 3.9049 
12.4 -0.2999999999999998 3.8877 
12.5 -0.2999999999999998 3.8808 
12.6 -0.2999999999999998 3.8915 
12.7 -0.2999999999999998 3.8923 
12.8 -0.2999999999999998 3.9026 
12.9 -0.2999999999999998 3.8865 
13.0 -0.2999999999999998 3.8996 
13.100000000000001 -0.2999999999999998 3.8966 
13.200001 -0.2999999999999998 3.8933 
13.299999 -0.2999999999999998 3.9010 
13.399999999999999 -0.2999999999999998 3.8749 
13.5 -0.2999999999999998 3.9168 
13.600000000000001 -0.2999999999999998 3.8832 
13.700001 -0.2999999999999998 3.9017 
13.799999 -0.2999999999999998 3.8922 
13.899999999999999 -0.2999999999999998 3.9198 
14.0 -0.2999999999999998 3.9013 
14.100000000000001 -0.2999999999999998 3.8924 
14.200001 -0.2999999999999998 3.8957 
14.299999 -0.2999999999999998 3.9066 
14.399999999999999 -0.2999999999999998 3.8897 
14.5 -0.2999999999999998 3.8913 
14.600000000000001 -0.2999999999999998 3.8998 
14.700001 -0.2999999999999998 3.8889 
14.799999 -0.2999999999999998 3.9261 
14.899999999999999 -0.2999999999999998 3.8980 
15.0 -0.2999999999999998 3.9049 
15.100000000000001 -0.2999999999999998 3.9088 
15.200001 -0.2999999999999998 3.9064 
-3.0 -0.20000000000000018 3.8950 
-2.9 -0.20000000000000018 3.8888 
-2.8 -0.20000000000000018 3.8889 
-2.7 -0.20000000000000018 3.8937 
-2.6 -0.20000000000000018 3.8931 
-2.5 -0.20000000000000018 3.9154 
-2.4 -0.20000000000000018 3.9129 
-2.3 -0.20000000000000018 3.9172 
-2.2 -0.20000000000000018 3.9015 
-2.1 -0.20000000000000018 3.8882 
-2.0 -0.20000000000000018 3.9062 
-1.9 -0.20000000000000018 3.8925 
-1.8 -0.20000000000000018 3.8932 
-1.7 -0.20000000000000018 3.8897 
-1.6 -0.20000000000000018 3.9068 
-1.5 -0.20000000000000018 3.8984 
-1.4 -0.20000000000000018 3.8939 
-1.3 -0.20000000000000018 3.8994 
-1.2 -0.20000000000000018 3.8913 
-1.1 -0.20000000000000018 3.9072 
-1.0 -0.20000000000000018 3.8924 
-0.8999999999999999 -0.20000000000000018 3.9152 
-0.7999999999999998 -0.20000000000000018 3.8931 
-0.7000000000000002 -0.20000000000000018 3.8884 
-0.6000000000000001 -0.20000000000000018 3.8964 
-0.5 -0.20000000000000018 3.8905 
-0.3999999999999999 -0.20000000000000018 3.8899 
-0.2999999999999998 -0.20000000000000018 3.9044 
-0.20000000000000018 -0.20000000000000018 3.8877 
-0.10000000000000009 -0.20000000000000018 3.8767 
0.0 -0.20000000000000018 3.8962 
0.10000000000000009 -0.20000000000000018 3.9156 
0.20000000000000018 -0.20000000000000018 3.9187 
0.2999999999999998 -0.20000000000000018 3.8921 
0.3999999999999999 -0.20000000000000018 3.9055 
0.5 -0.20000000000000018 3.9094 
0.6000000000000001 -0.20000000000000018 3.9035 
0.7000000000000002 -0.20000000000000018 3.9011 
0.7999999999999998 -0.20000000000000018 3.8809 
0.8999999999999999 -0.20000000000000018 3.8992 
1.0 -0.20000000000000018 3.8825 
1.0999999999999996 -0.20000000000000018 3.9028 
1.2000000000000002 -0.20000000000000018 3.8915 
1.2999999999999998 -0.20000000000000018 3.8907 
1.4000000000000004 -0.20000000000000018 3.9066 
1.5 -0.20000000000000018 3.9095 
1.5999999999999996 -0.20000000000000018 3.9274 
1.7000000000000002 -0.20000000000000018 3.9205 
1.7999999999999998 -0.20000000000000018 3.8917 
1.9000000000000004 -0.20000000000000018 3.9167 
2.0 -0.20000000000000018 3.9246 
2.0999999999999996 -0.20000000000000018 3.9214 
2.2 -0.20000000000000018 3.9210 
2.3 -0.20000000000000018 3.9294 
2.4000000000000004 -0.20000000000000018 3.9199 
2.5 -0.20000000000000018 3.9444 
2.5999999999999996 -0.20000000000000018 3.9358 
2.7 -0.20000000000000018 3.9301 
2.8 -0.20000000000000018 3.9331 
2.9000000000000004 -0.20000000000000018 3.9157 
3.0 -0.20000000000000018 3.9465 
3.0999999999999996 -0.20000000000000018 3.9396 
3.2 -0.20000000000000018 3.9292 
3.3 -0.20000000000000018 3.9399 
3.4000000000000004 -0.20000000000000018 3.9484 
3.5 -0.20000000000000018 3.9528 
3.5999999999999996 -0.20000000000000018 3.9486 
3.7 -0.20000000000000018 3.9408 
3.8 -0.20000000000000018 3.9449 
3.9000000000000004 -0.20000000000000018 3.9297 
4.0 -0.20000000000000018 3.9565 
4.1 -0.20000000000000018 3.9190 
4.2 -0.20000000000000018 3.9316 
4.3 -0.20000000000000018 3.9388 
4.4 -0.20000000000000018 3.9306 
4.5 -0.20000000000000018 3.9348 
4.6 -0.20000000000000018 3.9383 
4.7 -0.20000000000000018 3.9244 
4.8 -0.20000000000000018 3.9105 
4.9 -0.20000000000000018 3.9298 
5.0 -0.20000000000000018 3.9160 
5.1 -0.20000000000000018 3.9469 
5.199999999999999 -0.20000000000000018 3.8929 
5.300000000000001 -0.20000000000000018 3.9030 
5.4 -0.20000000000000018 3.9236 
5.5 -0.20000000000000018 3.8941 
5.6 -0.20000000000000018 3.9028 
5.699999999999999 -0.20000000000000018 3.9203 
5.800000000000001 -0.20000000000000018 3.9012 
5.9 -0.20000000000000018 3.8989 
6.0 -0.20000000000000018 3.9198 
6.1 -0.20000000000000018 3.8762 
6.199999999999999 -0.20000000000000018 3.9179 
6.300000000000001 -0.20000000000000018 3.9325 
6.4 -0.20000000000000018 3.9003 
6.5 -0.20000000000000018 3.9236 
6.6 -0.20000000000000018 3.9111 
6.699999999999999 -0.20000000000000018 3.9163 
6.800000000000001 -0.20000000000000018 3.8826 
6.9 -0.20000000000000018 3.9222 
7.0 -0.20000000000000018 3.9096 
7.1 -0.20000000000000018 3.9375 
7.199999999999999 -0.20000000000000018 3.9182 
7.300000000000001 -0.20000000000000018 3.9371 
7.4 -0.20000000000000018 3.9513 
7.5 -0.20000000000000018 3.9485 
7.6 -0.20000000000000018 3.9505 
7.699999999999999 -0.20000000000000018 3.9524 
7.800000000000001 -0.20000000000000018 3.9646 
7.9 -0.20000000000000018 3.9529 
8.0 -0.20000000000000018 3.9652 
8.1 -0.20000000000000018 3.9583 
8.2 -0.20000000000000018 3.9673 
8.3 -0.20000000000000018 3.9514 
8.4 -0.20000000000000018 3.9443 
8.5 -0.20000000000000018 3.9410 
8.6 -0.20000000000000018 3.9679 
8.7 -0.20000000000000018 3.9674 
8.8 -0.20000000000000018 3.9578 
8.9 -0.20000000000000018 3.9821 
9.0 -0.20000000000000018 3.9761 
9.1 -0.20000000000000018 3.9743 
9.2 -0.20000000000000018 3.9639 
9.3 -0.20000000000000018 3.9690 
9.4 -0.20000000000000018 3.9496 
9.5 -0.20000000000000018 3.9454 
9.6 -0.20000000000000018 3.9476 
9.7 -0.20000000000000018 3.9647 
9.8 -0.20000000000000018 3.9584 
9.9 -0.20000000000000018 3.9507 
10.0 -0.20000000000000018 3.9566 
10.1 -0.20000000000000018 3.9501 
10.2 -0.20000000000000018 3.9472 
10.3 -0.20000000000000018 3.9201 
10.4 -0.20000000000000018 3.9445 
10.5 -0.20000000000000018 3.9180 
10.6 -0.20000000000000018 3.9393 
10.7 -0.20000000000000018 3.9448 
10.8 -0.20000000000000018 3.9205 
10.9 -0.20000000000000018 3.9323 
11.0 -0.20000000000000018 3.9188 
11.1 -0.20000000000000018 3.9226 
11.2 -0.20000000000000018 3.9002 
11.3 -0.20000000000000018 3.9013 
11.4 -0.20000000000000018 3.9146 
11.5 -0.20000000000000018 3.9072 
11.6 -0.20000000000000018 3.9210 
11.7 -0.20000000000000018 3.9146 
11.8 -0.20000000000000018 3.8984 
11.9 -0.20000000000000018 3.9112 
12.0 -0.20000000000000018 3.9027 
12.1 -0.20000000000000018 3.8820 
12.2 -0.20000000000000018 3.8945 
12.3 -0.20000000000000018 3.8731 
12.4 -0.20000000000000018 3.8984 
12.5 -0.20000000000000018 3.8986 
12.6 -0.20000000000000018 3.8836 
12.7 -0.20000000000000018 3.8761 
12.8 -0.20000000000000018 3.8799 
12.9 -0.20000000000000018 3.8876 
13.0 -0.20000000000000018 3.9041 
13.100000000000001 -0.20000000000000018 3.8791 
13.200001 -0.20000000000000018 3.8848 
13.299999 -0.20000000000000018 3.8917 
13.399999999999999 -0.20000000000000018 3.8879 
13.5 -0.20000000000000018 3.8945 
13.600000000000001 -0.20000000000000018 3.8949 
13.700001 -0.20000000000000018 3.8992 
13.799999 -0.20000000000000018 3.8954 
13.899999999999999 -0.20000000000000018 3.8773 
14.0 -0.20000000000000018 3.8935 
14.100000000000001 -0.20000000000000018 3.8711 
14.200001 -0.20000000000000018 3.8934 
14.299999 -0.20000000000000018 3.8913 
14.399999999999999 -0.20000000000000018 3.8944 
14.5 -0.20000000000000018 3.8883 
14.600000000000001 -0.20000000000000018 3.8946 
14.700001 -0.20000000000000018 3.9077 
14.799999 -0.20000000000000018 3.8729 
14.899999999999999 -0.20000000000000018 3.9105 
15.0 -0.20000000000000018 3.8927 
15.100000000000001 -0.20000000000000018 3.9078 
15.200001 -0.20000000000000018 3.8435 
-3.0 -0.10000000000000009 3.8777 
-2.9 -0.10000000000000009 3.8840 
-2.8 -0.10000000000000009 3.8873 
-2.7 -0.10000000000000009 3.8842 
-2.6 -0.10000000000000009 3.8925 
-2.5 -0.10000000000000009 3.8967 
-2.4 -0.10000000000000009 3.8674 
-2.3 -0.10000000000000009 3.9042 
-2.2 -0.10000000000000009 3.8885 
-2.1 -0.10000000000000009 3.8867 
-2.0 -0.10000000000000009 3.8823 
-1.9 -0.10000000000000009 3.8907 
-1.8 -0.10000000000000009 3.8759 
-1.7 -0.10000000000000009 3.8921 
-1.6 -0.10000000000000009 3.8899 
-1.5 -0.10000000000000009 3.8917 
-1.4 -0.10000000000000009 3.9177 
-1.3 -0.10000000000000009 3.9111 
-1.2 -0.10000000000000009 3.8963 
-1.1 -0.10000000000000009 3.8967 
-1.0 -0.10000000000000009 3.8904 
-0.8999999999999999 -0.10000000000000009 3.8840 
-0.7999999999999998 -0.10000000000000009 3.8898 
-0.7000000000000002 -0.10000000000000009 3.8939 
-0.6000000000000001 -0.10000000000000009 3.9223 
-0.5 -0.10000000000000009 3.8905 
-0.3999999999999999 -0.10000000000000009 3.8895 
-0.2999999999999998 -0.10000000000000009 3.9038 
-0.20000000000000018 -0.10000000000000009 3.8903 
-0.10000000000000009 -0.10000000000000009 3.8716 
0.0 -0.10000000000000009 3.9134 
0.10000000000000009 -0.10000000000000009 3.8875 
0.20000000000000018 -0.10000000000000009 3.8902 
0.2999999999999998 -0.10000000000000009 3.9066 
0.3999999999999999 -0.10000000000000009 3.8859 
0.5 -0.10000000000000009 3.9086 
0.6000000000000001 -0.10000000000000009 3.9007 
0.7000000000000002 -0.10000000000000009 3.8908 
0.7999999999999998 -0.10000000000000009 3.8875 
0.8999999999999999 -0.10000000000000009 3.9186 
1.0 -0.10000000000000009 3.9134 
1.0999999999999996 -0.10000000000000009 3.9181 
1.2000000000000002 -0.10000000000000009 3.8989 
1.2999999999999998 -0.10000000000000009 3.8982 
1.4000000000000004 -0.10000000000000009 3.9190 
1.5 -0.10000000000000009 3.9294 
1.5999999999999996 -0.10000000000000009 3.9037 
1.7000000000000002 -0.10000000000000009 3.9359 
1.7999999999999998 -0.10000000000000009 3.9125 
1.9000000000000004 -0.10000000000000009 3.9291 
2.0 -0.10000000000000009 3.9192 
2.0999999999999996 -0.10000000000000009 3.9107 
2.2 -0.10000000000000009 3.9376 
2.3 -0.10000000000000009 3.9439 
2.4000000000000004 -0.10000000000000009 3.9438 
2.5 -0.10000000000000009 3.8979 
2.5999999999999996 -0.10000000000000009 3.9174 
2.7 -0.10000000000000009 3.9236 
2.8 -0.10000000000000009 3.9203 
2.9000000000000004 -0.10000000000000009 3.9221 
3.0 -0.10000000000000009 3.9264 
3.0999999999999996 -0.10000000000000009 3.9393 
3.2 -0.10000000000000009 3.9233 
3.3 -0.10000000000000009 3.9176 
3.4000000000000004 -0.10000000000000009 3.9541 
3.5 -0.10000000000000009 3.9294 
3.5999999999999996 -0.10000000000000009 3.9513 
3.7 -0.10000000000000009 3.9318 
3.8 -0.10000000000000009 3.9437 
3.9000000000000004 -0.10000000000000009 3.9403 
4.0 -0.10000000000000009 3.9433 
4.1 -0.10000000000000009 3.9300 
4.2 -0.10000000000000009 3.9358 
4.3 -0.10000000000000009 3.9100 
4.4 -0.10000000000000009 3.9141 
4.5 -0.10000000000000009 3.9086 
4.6 -0.10000000000000009 3.9318 
4.7 -0.10000000000000009 3.9193 
4.8 -0.10000000000000009 3.8988 
4.9 -0.10000000000000009 3.8847 
5.0 -0.10000000000000009 3.9104 
5.1 -0.10000000000000009 3.8932 
5.199999999999999 -0.10000000000000009 3.8949 
5.300000000000001 -0.10000000000000009 3.8889 
5.4 -0.10000000000000009 3.8951 
5.5 -0.10000000000000009 3.9000 
5.6 -0.10000000000000009 3.8962 
5.699999999999999 -0.10000000000000009 3.9139 
5.800000000000001 -0.10000000000000009 3.8646 
5.9 -0.10000000000000009 3.8899 
6.0 -0.10000000000000009 3.9058 
6.1 -0.10000000000000009 3.8834 
6.199999999999999 -0.10000000000000009 3.8979 
6.300000000000001 -0.10000000000000009 3.8648 
6.4 -0.10000000000000009 3.9193 
6.5 -0.10000000000000009 3.9028 
6.6 -0.10000000000000009 3.8772 
6.699999999999999 -0.10000000000000009 3.8812 
6.800000000000001 -0.10000000000000009 3.9093 
6.9 -0.10000000000000009 3.8944 
7.0 -0.10000000000000009 3.9116 
7.1 -0.10000000000000009 3.9320 
7.199999999999999 -0.10000000000000009 3.9109 
7.300000000000001 -0.10000000000000009 3.9228 
7.4 -0.10000000000000009 3.9390 
7.5 -0.10000000000000009 3.9458 
7.6 -0.10000000000000009 3.9324 
7.699999999999999 -0.10000000000000009 3.9499 
7.800000000000001 -0.10000000000000009 3.9579 
7.9 -0.10000000000000009 3.9354 
8.0 -0.10000000000000009 3.9557 
8.1 -0.10000000000000009 3.9508 
8.2 -0.10000000000000009 3.9720 
8.3 -0.10000000000000009 3.9509 
8.4 -0.10000000000000009 3.9733 
8.5 -0.10000000000000009 3.9833 
8.6 -0.10000000000000009 3.9956 
8.7 -0.10000000000000009 3.9559 
8.8 -0.10000000000000009 3.9715 
8.9 -0.10000000000000009 3.9685 
9.0 -0.10000000000000009 3.9682 
9.1 -0.10000000000000009 3.9742 
9.2 -0.10000000000000009 3.9561 
9.3 -0.10000000000000009 3.9525 
9.4 -0.10000000000000009 3.9795 
9.5 -0.10000000000000009 3.9586 
9.6 -0.10000000000000009 3.9656 
9.7 -0.10000000000000009 3.9582 
9.8 -0.10000000000000009 3.9520 
9.9 -0.10000000000000009 3.9499 
10.0 -0.10000000000000009 3.9426 
10.1 -0.10000000000000009 3.9547 
10.2 -0.10000000000000009 3.9567 
10.3 -0.10000000000000009 3.9241 
10.4 -0.10000000000000009 3.9365 
10.5 -0.10000000000000009 3.9287 
10.6 -0.10000000000000009 3.9250 
10.7 -0.10000000000000009 3.8970 
10.8 -0.10000000000000009 3.9439 
10.9 -0.10000000000000009 3.9015 
11.0 -0.10000000000000009 3.9339 
11.1 -0.10000000000000009 3.9175 
11.2 -0.10000000000000009 3.9178 
11.3 -0.10000000000000009 3.9243 
11.4 -0.10000000000000009 3.9080 
11.5 -0.10000000000000009 3.9085 
11.6 -0.10000000000000009 3.9049 
11.7 -0.10000000000000009 3.9284 
11.8 -0.10000000000000009 3.9104 
11.9 -0.10000000000000009 3.9055 
12.0 -0.10000000000000009 3.8955 
12.1 -0.10000000000000009 3.9010 
12.2 -0.10000000000000009 3.9036 
12.3 -0.10000000000000009 3.9188 
12.4 -0.10000000000000009 3.8807 
12.5 -0.10000000000000009 3.9000 
12.6 -0.10000000000000009 3.8833 
12.7 -0.10000000000000009 3.9025 
12.8 -0.10000000000000009 3.8903 
12.9 -0.10000000000000009 3.9037 
13.0 -0.10000000000000009 3.8790 
13.100000000000001 -0.10000000000000009 3.8943 
13.200001 -0.10000000000000009 3.8775 
13.299999 -0.10000000000000009 3.8671 
13.399999999999999 -0.10000000000000009 3.8919 
13.5 -0.10000000000000009 3.8817 
13.600000000000001 -0.10000000000000009 3.8977 
13.700001 -0.10000000000000009 3.9061 
13.799999 -0.10000000000000009 3.9164 
13.899999999999999 -0.10000000000000009 3.8891 
14.0 -0.10000000000000009 3.9071 
14.100000000000001 -0.10000000000000009 3.9076 
14.200001 -0.10000000000000009 3.8914 
14.299999 -0.10000000000000009 3.8931 
14.399999999999999 -0.10000000000000009 3.9179 
14.5 -0.10000000000000009 3.9007 
14.600000000000001 -0.10000000000000009 3.8918 
14.700001 -0.10000000000000009 3.8895 
14.799999 -0.10000000000000009 3.8826 
14.899999999999999 -0.10000000000000009 3.9022 
15.0 -0.10000000000000009 3.8547 
15.100000000000001 -0.10000000000000009 3.8925 
15.200001 -0.10000000000000009 3.8432 
-3.0 0.0 3.8884 
-2.9 0.0 3.9013 
-2.8 0.0 3.8982 
-2.7 0.0 3.8906 
-2.6 0.0 3.9129 
-2.5 0.0 3.8891 
-2.4 0.0 3.8940 
-2.3 0.0 3.9025 
-2.2 0.0 3.8945 
-2.1 0.0 3.8798 
-2.0 0.0 3.9078 
-1.9 0.0 3.8979 
-1.8 0.0 3.8987 
-1.7 0.0 3.9017 
-1.6 0.0 3.8874 
-1.5 0.0 3.9102 
-1.4 0.0 3.8918 
-1.3 0.0 3.8935 
-1.2 0.0 3.9147 
-1.1 0.0 3.8944 
-1.0 0.0 3.9032 
-0.8999999999999999 0.0 3.9129 
-0.7999999999999998 0.0 3.9047 
-0.7000000000000002 0.0 3.8891 
-0.6000000000000001 0.0 3.8951 
-0.5 0.0 3.9238 
-0.3999999999999999 0.0 3.8974 
-0.2999999999999998 0.0 3.9013 
-0.20000000000000018 0.0 3.8793 
-0.10000000000000009 0.0 3.9050 
0.0 0.0 3.8986 
0.10000000000000009 0.0 3.8968 
0.20000000000000018 0.0 3.8967 
0.2999999999999998 0.0 3.9108 
0.3999999999999999 0.0 3.9045 
0.5 0.0 3.9163 
0.6000000000000001 0.0 3.9212 
0.7000000000000002 0.0 3.9026 
0.7999999999999998 0.0 3.8899 
0.8999999999999999 0.0 3.9159 
1.0 0.0 3.9328 
1.0999999999999996 0.0 3.8955 
1.2000000000000002 0.0 3.9082 
1.2999999999999998 0.0 3.9026 
1.4000000000000004 0.0 3.9075 
1.5 0.0 3.9166 
1.5999999999999996 0.0 3.9223 
1.7000000000000002 0.0 3.9103 
1.7999999999999998 0.0 3.9155 
1.9000000000000004 0.0 3.9161 
2.0 0.0 3.9304 
2.0999999999999996 0.0 3.9345 
2.2 0.0 3.9249 
2.3 0.0 3.9348 
2.4000000000000004 0.0 3.9238 
2.5 0.0 3.9346 
2.5999999999999996 0.0 3.9564 
2.7 0.0 3.9247 
2.8 0.0 3.9528 
2.9000000000000004 0.0 3.9291 
3.0 0.0 3.9244 
3.0999999999999996 0.0 3.9275 
3.2 0.0 3.9153 
3.3 0.0 3.9409 
3.4000000000000004 0.0 3.9419 
3.5 0.0 3.9414 
3.5999999999999996 0.0 3.9360 
3.7 0.0 3.9498 
3.8 0.0 3.9027 
3.9000000000000004 0.0 3.9261 
4.0 0.0 3.9239 
4.1 0.0 3.9270 
4.2 0.0 3.9349 
4.3 0.0 3.9247 
4.4 0.0 3.9122 
4.5 0.0 3.9064 
4.6 0.0 3.8952 
4.7 0.0 3.9308 
4.8 0.0 3.8734 
4.9 0.0 3.8921 
5.0 0.0 3.8741 
5.1 0.0 3.8901 
5.199999999999999 0.0 3.8841 
5.300000000000001 0.0 3.8650 
5.4 0.0 3.8713 
5.5 0.0 3.8710 
5.6 0.0 3.8775 
5.699999999999999 0.0 3.8774 
5.800000000000001 0.0 3.8776 
5.9 0.0 3.8621 
6.0 0.0 3.8755 
6.1 0.0 3.8668 
6.199999999999999 0.0 3.8584 
6.300000000000001 0.0 3.8752 
6.4 0.0 3.8862 
6.5 0.0 3.8837 
6.6 0.0 3.8743 
6.699999999999999 0.0 3.8592 
6.800000000000001 0.0 3.8934 
6.9 0.0 3.8982 
7.0 0.0 3.9010 
7.1 0.0 3.8889 
7.199999999999999 0.0 3.9055 
7.300000000000001 0.0 3.9178 
7.4 0.0 3.9327 
7.5 0.0 3.9226 
7.6 0.0 3.9364 
7.699999999999999 0.0 3.9378 
7.800000000000001 0.0 3.9591 
7.9 0.0 3.9528 
8.0 0.0 3.9335 
8.1 0.0 3.9649 
8.2 0.0 3.9587 
8.3 0.0 3.9580 
8.4 0.0 3.9595 
8.5 0.0 3.9793 
8.6 0.0 3.9488 
8.7 0.0 3.9539 
8.8 0.0 3.9513 
8.9 0.0 3.9662 
9.0 0.0 3.9911 
9.1 0.0 3.9528 
9.2 0.0 3.9838 
9.3 0.0 3.9771 
9.4 0.0 3.9508 
9.5 0.0 3.9640 
9.6 0.0 3.9404 
9.7 0.0 3.9778 
9.8 0.0 3.9398 
9.9 0.0 3.9595 
10.0 0.0 3.9491 
10.1 0.0 3.9505 
10.2 0.0 3.9375 
10.3 0.0 3.9491 
10.4 0.0 3.9282 
10.5 0.0 3.9230 
10.6 0.0 3.9156 
10.7 0.0 3.9415 
10.8 0.0 3.9145 
10.9 0.0 3.9281 
11.0 0.0 3.9051 
11.1 0.0 3.9015 
11.2 0.0 3.9293 
11.3 0.0 3.9135 
11.4 0.0 3.8971 
11.5 0.0 3.9199 
11.6 0.0 3.9205 
11.7 0.0 3.9113 
11.8 0.0 3.9028 
11.9 0.0 3.8880 
12.0 0.0 3.9095 
12.1 0.0 3.8970 
12.2 0.0 3.8856 
12.3 0.0 3.8968 
12.4 0.0 3.8990 
12.5 0.0 3.8794 
12.6 0.0 3.8783 
12.7 0.0 3.9166 
12.8 0.0 3.8935 
12.9 0.0 3.8748 
13.0 0.0 3.8751 
13.100000000000001 0.0 3.8880 
13.200001 0.0 3.8812 
13.299999 0.0 3.8833 
13.399999999999999 0.0 3.8953 
13.5 0.0 3.8884 
13.600000000000001 0.0 3.8903 
13.700001 0.0 3.8876 
13.799999 0.0 3.8791 
13.899999999999999 0.0 3.8985 
14.0 0.0 3.8894 
14.100000000000001 0.0 3.9055 
14.200001 0.0 3.8841 
14.299999 0.0 3.8991 
14.399999999999999 0.0 3.8700 
14.5 0.0 3.8771 
14.600000000000001 0.0 3.8950 
14.700001 0.0 3.8940 
14.799999 0.0 3.8961 
14.899999999999999 0.0 3.8865 
15.0 0.0 3.9041 
15.100000000000001 0.0 3.8937 
15.200001 0.0 3.9020 
-3.0 0.10000000000000009 3.8794 
-2.9 0.10000000000000009 3.8956 
-2.8 0.10000000000000009 3.8941 
-2.7 0.10000000000000009 3.8873 
-2.6 0.10000000000000009 3.9004 
-2.5 0.10000000000000009 3.9068 
-2.4 0.10000000000000009 3.8950 
-2.3 0.10000000000000009 3.8931 
-2.2 0.10000000000000009 3.8819 
-2.1 0.10000000000000009 3.8762 
-2.0 0.10000000000000009 3.8930 
-1.9 0.10000000000000009 3.8827 
-1.8 0.10000000000000009 3.9132 
-1.7 0.10000000000000009 3.8814 
-1.6 0.10000000000000009 3.9151 
-1.5 0.10000000000000009 3.8951 
-1.4 0.10000000000000009 3.8823 
-1.3 0.10000000000000009 3.8921 
-1.2 0.10000000000000009 3.9031 
-1.1 0.10000000000000009 3.8976 
-1.0 0.10000000000000009 3.8934 
-0.8999999999999999 0.10000000000000009 3.9006 
-0.7999999999999998 0.10000000000000009 3.8892 
-0.7000000000000002 0.10000000000000009 3.9038 
-0.6000000000000001 0.10000000000000009 3.8950 
-0.5 0.10000000000000009 3.9005 
-0.3999999999999999 0.10000000000000009 3.8731 
-0.2999999999999998 0.10000000000000009 3.9043 
-0.20000000000000018 0.10000000000000009 3.9093 
-0.10000000000000009 0.10000000000000009 3.9061 
0.0 0.10000000000000009 3.9020 
0.10000000000000009 0.10000000000000009 3.8924 
0.20000000000000018 0.10000000000000009 3.9062 
0.2999999999999998 0.10000000000000009 3.9195 
0.3999999999999999 0.10000000000000009 3.9049 
0.5 0.10000000000000009 3.9066 
0.6000000000000001 0.10000000000000009 3.9138 
0.7000000000000002 0.10000000000000009 3.9116 
0.7999999999999998 0.10000000000000009 3.9086 
0.8999999999999999 0.10000000000000009 3.8889 
1.0 0.10000000000000009 3.9230 
1.0999999999999996 0.10000000000000009 3.9059 
1.2000000000000002 0.10000000000000009 3.9126 
1.2999999999999998 0.10000000000000009 3.9143 
1.4000000000000004 0.10000000000000009 3.9241 
1.5 0.10000000000000009 3.9130 
1.5999999999999996 0.10000000000000009 3.9267 
1.7000000000000002 0.10000000000000009 3.9172 
1.7999999999999998 0.10000000000000009 3.9277 
1.9000000000000004 0.10000000000000009 3.9265 
2.0 0.10000000000000009 3.9198 
2.0999999999999996 0.10000000000000009 3.9363 
2.2 0.10000000000000009 3.9450 
2.3 0.10000000000000009 3.9267 
2.4000000000000004 0.10000000000000009 3.9129 
2.5 0.10000000000000009 3.9263 
2.5999999999999996 0.10000000000000009 3.9256 
2.7 0.10000000000000009 3.9398 
2.8 0.10000000000000009 3.9387 
2.9000000000000004 0.10000000000000009 3.9467 
3.0 0.10000000000000009 3.9333 
3.0999999999999996 0.10000000000000009 3.9339 
3.2 0.10000000000000009 3.9229 
3.3 0.10000000000000009 3.9344 
3.4000000000000004 0.10000000000000009 3.9599 
3.5 0.10000000000000009 3.9297 
3.5999999999999996 0.10000000000000009 3.9144 
3.7 0.10000000000000009 3.9408 
3.8 0.10000000000000009 3.9197 
3.9000000000000004 0.10000000000000009 3.9250 
4.0 0.10000000000000009 3.9177 
4.1 0.10000000000000009 3.9251 
4.2 0.10000000000000009 3.9285 
4.3 0.10000000000000009 3.9037 
4.4 0.10000000000000009 3.9252 
4.5 0.10000000000000009 3.8888 
4.6 0.10000000000000009 3.8956 
4.7 0.10000000000000009 3.8708 
4.8 0.10000000000000009 3.9078 
4.9 0.10000000000000009 3.8672 
5.0 0.10000000000000009 3.8731 
5.1 0.10000000000000009 3.8557 
5.199999999999999 0.10000000000000009 3.8561 
5.300000000000001 0.10000000000000009 3.8755 
5.4 0.10000000000000009 3.8774 
5.5 0.10000000000000009 3.8542 
5.6 0.10000000000000009 3.8596 
5.699999999999999 0.10000000000000009 3.8412 
5.800000000000001 0.10000000000000009 3.8650 
5.9 0.10000000000000009 3.8475 
6.0 0.10000000000000009 3.8249 
6.1 0.10000000000000009 3.8363 
6.199999999999999 0.10000000000000009 3.8371 
6.300000000000001 0.10000000000000009 3.8574 
6.4 0.10000000000000009 3.8536 
6.5 0.10000000000000009 3.8507 
6.6 0.10000000000000009 3.8366 
6.699999999999999 0.10000000000000009 3.8484 
6.800000000000001 0.10000000000000009 3.8529 
6.9 0.10000000000000009 3.8763 
7.0 0.10000000000000009 3.8879 
7.1 0.10000000000000009 3.8921 
7.199999999999999 0.10000000000000009 3.8947 
7.300000000000001 0.10000000000000009 3.8945 
7.4 0.10000000000000009 3.9070 
7.5 0.10000000000000009 3.8944 
7.6 0.10000000000000009 3.9118 
7.699999999999999 0.10000000000000009 3.9335 
7.800000000000001 0.10000000000000009 3.9193 
7.9 0.10000000000000009 3.9340 
8.0 0.10000000000000009 3.9257 
8.1 0.10000000000000009 3.9413 
8.2 0.10000000000000009 3.9444 
8.3 0.10000000000000009 3.9473 
8.4 0.10000000000000009 3.9428 
8.5 0.10000000000000009 3.9758 
8.6 0.10000000000000009 3.9610 
8.7 0.10000000000000009 3.9764 
8.8 0.10000000000000009 3.9783 
8.9 0.10000000000000009 3.9874 
9.0 0.10000000000000009 3.9768 
9.1 0.10000000000000009 3.9728 
9.2 0.10000000000000009 3.9688 
9.3 0.10000000000000009 3.9776 
9.4 0.10000000000000009 3.9793 
9.5 0.10000000000000009 3.9715 
9.6 0.10000000000000009 3.9454 
9.7 0.10000000000000009 3.9545 
9.8 0.10000000000000009 3.9640 
9.9 0.10000000000000009 3.9639 
10.0 0.10000000000000009 3.9511 
10.1 0.10000000000000009 3.9582 
10.2 0.10000000000000009 3.9424 
10.3 0.10000000000000009 3.9594 
10.4 0.10000000000000009 3.9346 
10.5 0.10000000000000009 3.9668 
10.6 0.10000000000000009 3.9417 
10.7 0.10000000000000009 3.9258 
10.8 0.10000000000000009 3.9197 
10.9 0.10000000000000009 3.9124 
11.0 0.10000000000000009 3.9073 
11.1 0.10000000000000009 3.9241 
11.2 0.10000000000000009 3.9374 
11.3 0.10000000000000009 3.9082 
11.4 0.10000000000000009 3.9122 
11.5 0.10000000000000009 3.9075 
11.6 0.10000000000000009 3.8970 
11.7 0.10000000000000009 3.9218 
11.8 0.10000000000000009 3.9108 
11.9 0.10000000000000009 3.9177 
12.0 0.10000000000000009 3.8852 
12.1 0.10000000000000009 3.8909 
12.2 0.10000000000000009 3.9055 
12.3 0.10000000000000009 3.8937 
12.4 0.10000000000000009 3.8751 
12.5 0.10000000000000009 3.8742 
12.6 0.10000000000000009 3.8917 
12.7 0.10000000000000009 3.8900 
12.8 0.10000000000000009 3.8887 
12.9 0.10000000000000009 3.8947 
13.0 0.10000000000000009 3.8914 
13.100000000000001 0.10000000000000009 3.8862 
13.200001 0.10000000000000009 3.8801 
13.299999 0.10000000000000009 3.8960 
13.399999999999999 0.10000000000000009 3.8657 
13.5 0.10000000000000009 3.8847 
13.600000000000001 0.10000000000000009 3.8851 
13.700001 0.10000000000000009 3.9036 
13.799999 0.10000000000000009 3.9175 
13.899999999999999 0.10000000000000009 3.9114 
14.0 0.10000000000000009 3.8905 
14.100000000000001 0.10000000000000009 3.8971 
14.200001 0.10000000000000009 3.8953 
14.299999 0.10000000000000009 3.8964 
14.399999999999999 0.10000000000000009 3.9127 
14.5 0.10000000000000009 3.9056 
14.600000000000001 0.10000000000000009 3.9265 
14.700001 0.10000000000000009 3.8862 
14.799999 0.10000000000000009 3.8914 
14.899999999999999 0.10000000000000009 3.8933 
15.0 0.10000000000000009 3.9061 
15.100000000000001 0.10000000000000009 3.9062 
15.200001 0.10000000000000009 3.9184 
-3.0 0.20000000000000018 3.8659 
-2.9 0.20000000000000018 3.9076 
-2.8 0.20000000000000018 3.9127 
-2.7 0.20000000000000018 3.8891 
-2.6 0.20000000000000018 3.8716 
-2.5 0.20000000000000018 3.8710 
-2.4 0.20000000000000018 3.9044 
-2.3 0.20000000000000018 3.8996 
-2.2 0.20000000000000018 3.8981 
-2.1 0.20000000000000018 3.8990 
-2.0 0.20000000000000018 3.8697 
-1.9 0.20000000000000018 3.8813 
-1.8 0.20000000000000018 3.9033 
-1.7 0.20000000000000018 3.8817 
-1.6 0.20000000000000018 3.8881 
-1.5 0.20000000000000018 3.8788 
-1.4 0.20000000000000018 3.8857 
-1.3 0.20000000000000018 3.8960 
-1.2 0.20000000000000018 3.8918 
-1.1 0.20000000000000018 3.9022 
-1.0 0.20000000000000018 3.8801 
-0.8999999999999999 0.20000000000000018 3.9091 
-0.7999999999999998 0.20000000000000018 3.9141 
-0.7000000000000002 0.20000000000000018 3.8958 
-0.6000000000000001 0.20000000000000018 3.8839 
-0.5 0.20000000000000018 3.9026 
-0.3999999999999999 0.20000000000000018 3.9022 
-0.2999999999999998 0.20000000000000018 3.8851 
-0.20000000000000018 0.20000000000000018 3.9008 
-0.10000000000000009 0.20000000000000018 3.8944 
0.0 0.20000000000000018 3.8706 
0.10000000000000009 0.20000000000000018 3.9037 
0.20000000000000018 0.20000000000000018 3.8919 
0.2999999999999998 0.20000000000000018 3.9113 
0.3999999999999999 0.20000000000000018 3.9046 
0.5 0.20000000000000018 3.9008 
0.6000000000000001 0.20000000000000018 3.8856 
0.7000000000000002 0.20000000000000018 3.8985 
0.7999999999999998 0.20000000000000018 3.9146 
0.8999999999999999 0.20000000000000018 3.9038 
1.0 0.20000000000000018 3.9032 
1.0999999999999996 0.20000000000000018 3.8848 
1.2000000000000002 0.20000000000000018 3.9071 
1.2999999999999998 0.20000000000000018 3.9004 
1.4000000000000004 0.20000000000000018 3.8933 
1.5 0.20000000000000018 3.9037 
1.5999999999999996 0.20000000000000018 3.9487 
1.7000000000000002 0.20000000000000018 3.9276 
1.7999999999999998 0.20000000000000018 3.9383 
1.9000000000000004 0.20000000000000018 3.9201 
2.0 0.20000000000000018 3.9160 
2.0999999999999996 0.20000000000000018 3.9572 
2.2 0.20000000000000018 3.9064 
2.3 0.20000000000000018 3.9353 
2.4000000000000004 0.20000000000000018 3.9444 
2.5 0.20000000000000018 3.9505 
2.5999999999999996 0.20000000000000018 3.9421 
2.7 0.20000000000000018 3.9551 
2.8 0.20000000000000018 3.9497 
2.9000000000000004 0.20000000000000018 3.9387 
3.0 0.20000000000000018 3.9353 
3.0999999999999996 0.20000000000000018 3.9555 
3.2 0.20000000000000018 3.9344 
3.3 0.20000000000000018 3.9425 
3.4000000000000004 0.20000000000000018 3.9206 
3.5 0.20000000000000018 3.9230 
3.5999999999999996 0.20000000000000018 3.9284 
3.7 0.20000000000000018 3.9229 
3.8 0.20000000000000018 3.9031 
3.9000000000000004 0.20000000000000018 3.9208 
4.0 0.20000000000000018 3.9241 
4.1 0.20000000000000018 3.8905 
4.2 0.20000000000000018 3.9040 
4.3 0.20000000000000018 3.8912 
4.4 0.20000000000000018 3.8758 
4.5 0.20000000000000018 3.8738 
4.6 0.20000000000000018 3.8697 
4.7 0.20000000000000018 3.8978 
4.8 0.20000000000000018 3.8746 
4.9 0.20000000000000018 3.8511 
5.0 0.20000000000000018 3.8589 
5.1 0.20000000000000018 3.8598 
5.199999999999999 0.20000000000000018 3.8429 
5.300000000000001 0.20000000000000018 3.8399 
5.4 0.20000000000000018 3.8020 
5.5 0.20000000000000018 3.8409 
5.6 0.20000000000000018 3.8286 
5.699999999999999 0.20000000000000018 3.8291 
5.800000000000001 0.20000000000000018 3.7998 
5.9 0.20000000000000018 3.8307 
6.0 0.20000000000000018 3.8179 
6.1 0.20000000000000018 3.8123 
6.199999999999999 0.20000000000000018 3.8011 
6.300000000000001 0.20000000000000018 3.8137 
6.4 0.20000000000000018 3.7870 
6.5 0.20000000000000018 3.8253 
6.6 0.20000000000000018 3.8299 
6.699999999999999 0.20000000000000018 3.8487 
6.800000000000001 0.20000000000000018 3.8312 
6.9 0.20000000000000018 3.8490 
7.0 0.20000000000000018 3.8687 
7.1 0.20000000000000018 3.8660 
7.199999999999999 0.20000000000000018 3.8666 
7.300000000000001 0.20000000000000018 3.8816 
7.4 0.20000000000000018 3.8796 
7.5 0.20000000000000018 3.9023 
7.6 0.20000000000000018 3.9140 
7.699999999999999 0.20000000000000018 3.9409 
7.800000000000001 0.20000000000000018 3.9237 
7.9 0.20000000000000018 3.9348 
8.0 0.20000000000000018 3.9524 
8.1 0.20000000000000018 3.9355 
8.2 0.20000000000000018 3.9544 
8.3 0.20000000000000018 3.9322 
8.4 0.20000000000000018 3.9449 
8.5 0.20000000000000018 3.9596 
8.6 0.20000000000000018 3.9763 
8.7 0.20000000000000018 3.9889 
8.8 0.20000000000000018 3.9770 
8.9 0.20000000000000018 3.9671 
9.0 0.20000000000000018 3.9757 
9.1 0.20000000000000018 3.9907 
9.2 0.20000000000000018 4.0000 
9.3 0.20000000000000018 3.9524 
9.4 0.20000000000000018 3.9700 
9.5 0.20000000000000018 3.9699 
9.6 0.20000000000000018 3.9368 
9.7 0.20000000000000018 3.9618 
9.8 0.20000000000000018 3.9633 
9.9 0.20000000000000018 3.9462 
10.0 0.20000000000000018 3.9739 
10.1 0.20000000000000018 3.9263 
10.2 0.20000000000000018 3.9449 
10.3 0.20000000000000018 3.9578 
10.4 0.20000000000000018 3.9514 
10.5 0.20000000000000018 3.9472 
10.6 0.20000000000000018 3.9351 
10.7 0.20000000000000018 3.9313 
10.8 0.20000000000000018 3.9287 
10.9 0.20000000000000018 3.9499 
11.0 0.20000000000000018 3.9404 
11.1 0.20000000000000018 3.9244 
11.2 0.20000000000000018 3.9145 
11.3 0.20000000000000018 3.9064 
11.4 0.20000000000000018 3.9358 
11.5 0.20000000000000018 3.8971 
11.6 0.20000000000000018 3.8948 
11.7 0.20000000000000018 3.9204 
11.8 0.20000000000000018 3.9237 
11.9 0.20000000000000018 3.9101 
12.0 0.20000000000000018 3.9128 
12.1 0.20000000000000018 3.9041 
12.2 0.20000000000000018 3.9079 
12.3 0.20000000000000018 3.8851 
12.4 0.20000000000000018 3.8673 
12.5 0.20000000000000018 3.9151 
12.6 0.20000000000000018 3.9045 
12.7 0.20000000000000018 3.8859 
12.8 0.20000000000000018 3.8789 
12.9 0.20000000000000018 3.9104 
13.0 0.20000000000000018 3.9091 
13.100000000000001 0.20000000000000018 3.8713 
13.200001 0.20000000000000018 3.8974 
13.299999 0.20000000000000018 3.8958 
13.399999999999999 0.20000000000000018 3.9058 
13.5 0.20000000000000018 3.8824 
13.600000000000001 0.20000000000000018 3.9037 
13.700001 0.20000000000000018 3.8933 
13.799999 0.20000000000000018 3.9036 
13.899999999999999 0.20000000000000018 3.9079 
14.0 0.20000000000000018 3.8946 
14.100000000000001 0.20000000000000018 3.8969 
14.200001 0.20000000000000018 3.8917 
14.299999 0.20000000000000018 3.8712 
14.399999999999999 0.20000000000000018 3.8860 
14.5 0.20000000000000018 3.9094 
14.600000000000001 0.20000000000000018 3.8922 
14.700001 0.20000000000000018 3.8807 
14.799999 0.20000000000000018 3.9103 
14.899999999999999 0.20000000000000018 3.8806 
15.0 0.20000000000000018 3.8869 
15.100000000000001 0.20000000000000018 3.9189 
15.200001 0.20000000000000018 3.8928 
-3.0 0.2999999999999998 3.9152 
-2.9 0.2999999999999998 3.9121 
-2.8 0.2999999999999998 3.8900 
-2.7 0.2999999999999998 3.8869 
-2.6 0.2999999999999998 3.8994 
-2.5 0.2999999999999998 3.9007 
-2.4 0.2999999999999998 3.8755 
-2.3 0.2999999999999998 3.9171 
-2.2 0.2999999999999998 3.8943 
-2.1 0.2999999999999998 3.8738 
-2.0 0.2999999999999998 3.8832 
-1.9 0.2999999999999998 3.9084 
-1.8 0.2999999999999998 3.8759 
-1.7 0.2999999999999998 3.9085 
-1.6 0.2999999999999998 3.9027 
-1.5 0.2999999999999998 3.8911 
-1.4 0.2999999999999998 3.9024 
-1.3 0.2999999999999998 3.8900 
-1.2 0.2999999999999998 3.8996 
-1.1 0.2999999999999998 3.9066 
-1.0 0.2999999999999998 3.8877 
-0.8999999999999999 0.2999999999999998 3.9200 
-0.7999999999999998 0.2999999999999998 3.9189 
-0.7000000000000002 0.2999999999999998 3.8971 
-0.6000000000000001 0.2999999999999998 3.8998 
-0.5 0.2999999999999998 3.9152 
-0.3999999999999999 0.2999999999999998 3.9002 
-0.2999999999999998 0.2999999999999998 3.9026 
-0.20000000000000018 0.2999999999999998 3.9015 
-0.10000000000000009 0.2999999999999998 3.9065 
0.0 0.2999999999999998 3.9060 
0.10000000000000009 0.2999999999999998 3.8941 
0.20000000000000018 0.2999999999999998 3.8999 
0.2999999999999998 0.2999999999999998 3.9168 
0.3999999999999999 0.2999999999999998 3.8758 
0.5 0.2999999999999998 3.9014 
0.6000000000000001 0.2999999999999998 3.9100 
0.7000000000000002 0.2999999999999998 3.8979 
0.7999999999999998 0.2999999999999998 3.9043 
0.8999999999999999 0.2999999999999998 3.9121 
1.0 0.2999999999999998 3.8928 
1.0999999999999996 0.2999999999999998 3.9103 
1.2000000000000002 0.2999999999999998 3.9409 
1.2999999999999998 0.2999999999999998 3.9290 
1.4000000000000004 0.2999999999999998 3.9375 
1.5 0.2999999999999998 3.9219 
1.5999999999999996 0.2999999999999998 3.9380 
1.7000000000000002 0.2999999999999998 3.9176 
1.7999999999999998 0.2999999999999998 3.9319 
1.9000000000000004 0.2999999999999998 3.9148 
2.0 0.2999999999999998 3.9442 
2.0999999999999996 0.2999999999999998 3.9550 
2.2 0.2999999999999998 3.9360 
2.3 0.2999999999999998 3.9374 
2.4000000000000004 0.2999999999999998 3.9436 
2.5 0.2999999999999998 3.9290 
2.5999999999999996 0.2999999999999998 3.9178 
2.7 0.2999999999999998 3.9217 
2.8 0.2999999999999998 3.9564 
2.9000000000000004 0.2999999999999998 3.9416 
3.0 0.2999999999999998 3.9482 
3.0999999999999996 0.2999999999999998 3.9298 
3.2 0.2999999999999998 3.9468 
3.3 0.2999999999999998 3.9301 
3.4000000000000004 0.2999999999999998 3.9484 
3.5 0.2999999999999998 3.9258 
3.5999999999999996 0.2999999999999998 3.9444 
3.7 0.2999999999999998 3.9125 
3.8 0.2999999999999998 3.9206 
3.9000000000000004 0.2999999999999998 3.8975 
4.0 0.2999999999999998 3.9063 
4.1 0.2999999999999998 3.9035 
4.2 0.2999999999999998 3.8899 
4.3 0.2999999999999998 3.8939 
4.4 0.2999999999999998 3.8790 
4.5 0.2999999999999998 3.8613 
4.6 0.2999999999999998 3.8911 
4.7 0.2999999999999998 3.8496 
4.8 0.2999999999999998 3.8616 
4.9 0.2999999999999998 3.8478 
5.0 0.2999999999999998 3.8435 
5.1 0.2999999999999998 3.8188 
5.199999999999999 0.2999999999999998 3.8244 
5.300000000000001 0.2999999999999998 3.8290 
5.4 0.2999999999999998 3.8075 
5.5 0.2999999999999998 3.8132 
5.6 0.2999999999999998 3.7882 
5.699999999999999 0.2999999999999998 3.8214 
5.800000000000001 0.2999999999999998 3.7700 
5.9 0.2999999999999998 3.7957 
6.0 0.2999999999999998 3.8000 
6.1 0.2999999999999998 3.7862 
6.199999999999999 0.2999999999999998 3.7801 
6.300000000000001 0.2999999999999998 3.7671 
6.4 0.2999999999999998 3.7622 
6.5 0.2999999999999998 3.8221 
6.6 0.2999999999999998 3.8177 
6.699999999999999 0.2999999999999998 3.8056 
6.800000000000001 0.2999999999999998 3.8103 
6.9 0.2999999999999998 3.7973 
7.0 0.2999999999999998 3.8195 
7.1 0.2999999999999998 3.8507 
7.199999999999999 0.2999999999999998 3.8618 
7.300000000000001 0.2999999999999998 3.8647 
7.4 0.2999999999999998 3.8685 
7.5 0.2999999999999998 3.8665 
7.6 0.2999999999999998 3.8878 
7.699999999999999 0.2999999999999998 3.9087 
7.800000000000001 0.2999999999999998 3.9319 
7.9 0.2999999999999998 3.9209 
8.0 0.2999999999999998 3.9468 
8.1 0.2999999999999998 3.9135 
8.2 0.2999999999999998 3.9422 
8.3 0.2999999999999998 3.9574 
8.4 0.2999999999999998 3.9580 
8.5 0.2999999999999998 3.9669 
8.6 0.2999999999999998 3.9374 
8.7 0.2999999999999998 3.9580 
8.8 0.2999999999999998 3.9680 
8.9 0.2999999999999998 3.9875 
9.0 0.2999999999999998 3.9878 
9.1 0.2999999999999998 3.9722 
9.2 0.2999999999999998 3.9687 
9.3 0.2999999999999998 3.9732 
9.4 0.2999999999999998 3.9792 
9.5 0.2999999999999998 3.9642 
9.6 0.2999999999999998 3.9704 
9.7 0.2999999999999998 3.9478 
9.8 0.2999999999999998 3.9659 
9.9 0.2999999999999998 3.9899 
10.0 0.2999999999999998 3.9557 
10.1 0.2999999999999998 3.9566 
10.2 0.2999999999999998 3.9418 
10.3 0.2999999999999998 3.9248 
10.4 0.2999999999999998 3.9288 
10.5 0.2999999999999998 3.9490 
10.6 0.2999999999999998 3.9265 
10.7 0.2999999999999998 3.9176 
10.8 0.2999999999999998 3.9292 
10.9 0.2999999999999998 3.9380 
11.0 0.2999999999999998 3.9534 
11.1 0.2999999999999998 3.9483 
11.2 0.2999999999999998 3.9304 
11.3 0.2999999999999998 3.9194 
11.4 0.2999999999999998 3.9239 
11.5 0.2999999999999998 3.9016 
11.6 0.2999999999999998 3.9228 
11.7 0.2999999999999998 3.8771 
11.8 0.2999999999999998 3.9185 
11.9 0.2999999999999998 3.9183 
12.0 0.2999999999999998 3.9161 
12.1 0.2999999999999998 3.9075 
12.2 0.2999999999999998 3.9266 
12.3 0.2999999999999998 3.8891 
12.4 0.2999999999999998 3.9039 
12.5 0.2999999999999998 3.8940 
12.6 0.2999999999999998 3.8982 
12.7 0.2999999999999998 3.8917 
12.8 0.2999999999999998 3.8909 
12.9 0.2999999999999998 3.8892 
13.0 0.2999999999999998 3.8978 
13.100000000000001 0.2999999999999998 3.8909 
13.200001 0.2999999999999998 3.8919 
13.299999 0.2999999999999998 3.8961 
13.399999999999999 0.2999999999999998 3.8911 
13.5 0.2999999999999998 3.8870 
13.600000000000001 0.2999999999999998 3.9002 
13.700001 0.2999999999999998 3.8961 
13.799999 0.2999999999999998 3.8996 
13.899999999999999 0.2999999999999998 3.9069 
14.0 0.2999999999999998 3.8906 
14.100000000000001 0.2999999999999998 3.8954 
14.200001 0.2999999999999998 3.8927 
14.299999 0.2999999999999998 3.8933 
14.399999999999999 0.2999999999999998 3.8910 
14.5 0.2999999999999998 3.8950 
14.600000000000001 0.2999999999999998 3.8831 
14.700001 0.2999999999999998 3.9091 
14.799999 0.2999999999999998 3.8874 
14.899999999999999 0.2999999999999998 3.8734 
15.0 0.2999999999999998 3.9001 
15.100000000000001 0.2999999999999998 3.9030 
15.200001 0.2999999999999998 3.9224 
-3.0 0.3999999999999999 3.8258 
-2.9 0.3999999999999999 3.8975 
-2.8 0.3999999999999999 3.8699 
-2.7 0.3999999999999999 3.9011 
-2.6 0.3999999999999999 3.8736 
-2.5 0.3999999999999999 3.8890 
-2.4 0.3999999999999999 3.9007 
-2.3 0.3999999999999999 3.9088 
-2.2 0.3999999999999999 3.9091 
-2.1 0.3999999999999999 3.8970 
-2.0 0.3999999999999999 3.8913 
-1.9 0.3999999999999999 3.8824 
-1.8 0.3999999999999999 3.9007 
-1.7 0.3999999999999999 3.9028 
-1.6 0.3999999999999999 3.8901 
-1.5 0.3999999999999999 3.8839 
-1.4 0.3999999999999999 3.8756 
-1.3 0.3999999999999999 3.9041 
-1.2 0.3999999999999999 3.8790 
-1.1 0.3999999999999999 3.8909 
-1.0 0.3999999999999999 3.8729 
-0.8999999999999999 0.3999999999999999 3.9022 
-0.7999999999999998 0.3999999999999999 3.9171 
-0.7000000000000002 0.3999999999999999 3.8973 
-0.6000000000000001 0.3999999999999999 3.9020 
-0.5 0.3999999999999999 3.9063 
-0.3999999999999999 0.3999999999999999 3.9207 
-0.2999999999999998 0.3999999999999999 3.9026 
-0.20000000000000018 0.3999999999999999 3.9054 
-0.10000000000000009 0.3999999999999999 3.9117 
0.0 0.3999999999999999 3.8950 
0.10000000000000009 0.3999999999999999 3.9103 
0.20000000000000018 0.3999999999999999 3.9031 
0.2999999999999998 0.3999999999999999 3.8975 
0.3999999999999999 0.3999999999999999 3.9159 
0.5 0.3999999999999999 3.9172 
0.6000000000000001 0.3999999999999999 3.9011 
0.7000000000000002 0.3999999999999999 3.9055 
0.7999999999999998 0.3999999999999999 3.9191 
0.8999999999999999 0.3999999999999999 3.8938 
1.0 0.3999999999999999 3.9126 
1.0999999999999996 0.3999999999999999 3.9159 
1.2000000000000002 0.3999999999999999 3.9084 
1.2999999999999998 0.3999999999999999 3.9163 
1.4000000000000004 0.3999999999999999 3.9164 
1.5 0.3999999999999999 3.9095 
1.5999999999999996 0.3999999999999999 3.9245 
1.7000000000000002 0.3999999999999999 3.9333 
1.7999999999999998 0.3999999999999999 3.9088 
1.9000000000000004 0.3999999999999999 3.9317 
2.0 0.3999999999999999 3.9398 
2.0999999999999996 0.3999999999999999 3.9196 
2.2 0.3999999999999999 3.9120 
2.3 0.3999999999999999 3.9410 
2.4000000000000004 0.3999999999999999 3.9512 
2.5 0.3999999999999999 3.9360 
2.5999999999999996 0.3999999999999999 3.9224 
2.7 0.3999999999999999 3.9436 
2.8 0.3999999999999999 3.9190 
2.9000000000000004 0.3999999999999999 3.9510 
3.0 0.3999999999999999 3.9287 
3.0999999999999996 0.3999999999999999 3.9531 
3.2 0.3999999999999999 3.9233 
3.3 0.3999999999999999 3.9132 
3.4000000000000004 0.3999999999999999 3.9355 
3.5 0.3999999999999999 3.9282 
3.5999999999999996 0.3999999999999999 3.8989 
3.7 0.3999999999999999 3.9307 
3.8 0.3999999999999999 3.8901 
3.9000000000000004 0.3999999999999999 3.8941 
4.0 0.3999999999999999 3.8865 
4.1 0.3999999999999999 3.8764 
4.2 0.3999999999999999 3.8914 
4.3 0.3999999999999999 3.8686 
4.4 0.3999999999999999 3.8619 
4.5 0.3999999999999999 3.8693 
4.6 0.3999999999999999 3.8479 
4.7 0.3999999999999999 3.8680 
4.8 0.3999999999999999 3.8177 
4.9 0.3999999999999999 3.8235 
5.0 0.3999999999999999 3.8495 
5.1 0.3999999999999999 3.8033 
5.199999999999999 0.3999999999999999 3.8080 
5.300000000000001 0.3999999999999999 3.8025 
5.4 0.3999999999999999 3.7919 
5.5 0.3999999999999999 3.7933 
5.6 0.3999999999999999 3.7582 
5.699999999999999 0.3999999999999999 3.7676 
5.800000000000001 0.3999999999999999 3.7578 
5.9 0.3999999999999999 3.7421 
6.0 0.3999999999999999 3.7458 
6.1 0.3999999999999999 3.7462 
6.199999999999999 0.3999999999999999 3.7416 
6.300000000000001 0.3999999999999999 3.7617 
6.4 0.3999999999999999 3.7526 
6.5 0.3999999999999999 3.7884 
6.6 0.3999999999999999 3.7870 
6.699999999999999 0.3999999999999999 3.7694 
6.800000000000001 0.3999999999999999 3.7951 
6.9 0.3999999999999999 3.8034 
7.0 0.3999999999999999 3.7890 
7.1 0.3999999999999999 3.8165 
7.199999999999999 0.3999999999999999 3.8325 
7.300000000000001 0.3999999999999999 3.8568 
7.4 0.3999999999999999 3.8289 
7.5 0.3999999999999999 3.8750 
7.6 0.3999999999999999 3.8571 
7.699999999999999 0.3999999999999999 3.8901 
7.800000000000001 0.3999999999999999 3.8763 
7.9 0.3999999999999999 3.9214 
8.0 0.3999999999999999 3.9186 
8.1 0.3999999999999999 3.9023 
8.2 0.3999999999999999 3.9301 
8.3 0.3999999999999999 3.9339 
8.4 0.3999999999999999 3.9426 
8.5 0.3999999999999999 3.9261 
8.6 0.3999999999999999 3.9484 
8.7 0.3999999999999999 3.9473 
8.8 0.3999999999999999 3.9468 
8.9 0.3999999999999999 3.9467 
9.0 0.3999999999999999 3.9462 
9.1 0.3999999999999999 3.9778 
9.2 0.3999999999999999 3.9759 
9.3 0.3999999999999999 3.9736 
9.4 0.3999999999999999 3.9529 
9.5 0.3999999999999999 3.9627 
9.6 0.3999999999999999 3.9573 
9.7 0.3999999999999999 3.9727 
9.8 0.3999999999999999 3.9656 
9.9 0.3999999999999999 3.9807 
10.0 0.3999999999999999 3.9763 
10.1 0.3999999999999999 3.9661 
10.2 0.3999999999999999 3.9669 
10.3 0.3999999999999999 3.9552 
10.4 0.3999999999999999 3.9551 
10.5 0.3999999999999999 3.9489 
10.6 0.3999999999999999 3.9236 
10.7 0.3999999999999999 3.9507 
10.8 0.3999999999999999 3.9514 
10.9 0.3999999999999999 3.9229 
11.0 0.3999999999999999 3.9478 
11.1 0.3999999999999999 3.9283 
11.2 0.3999999999999999 3.9299 
11.3 0.3999999999999999 3.9284 
11.4 0.3999999999999999 3.9157 
11.5 0.3999999999999999 3.9090 
11.6 0.3999999999999999 3.9017 
11.7 0.3999999999999999 3.9331 
11.8 0.3999999999999999 3.9074 
11.9 0.3999999999999999 3.9006 
12.0 0.3999999999999999 3.9415 
12.1 0.3999999999999999 3.9049 
12.2 0.3999999999999999 3.9050 
12.3 0.3999999999999999 3.9065 
12.4 0.3999999999999999 3.9116 
12.5 0.3999999999999999 3.9115 
12.6 0.3999999999999999 3.9073 
12.7 0.3999999999999999 3.9133 
12.8 0.3999999999999999 3.9151 
12.9 0.3999999999999999 3.8941 
13.0 0.3999999999999999 3.8864 
13.100000000000001 0.3999999999999999 3.8905 
13.200001 0.3999999999999999 3.8797 
13.299999 0.3999999999999999 3.8882 
13.399999999999999 0.3999999999999999 3.9184 
13.5 0.3999999999999999 3.8801 
13.600000000000001 0.3999999999999999 3.9056 
13.700001 0.3999999999999999 3.8896 
13.799999 0.3999999999999999 3.8831 
13.899999999999999 0.3999999999999999 3.8941 
14.0 0.3999999999999999 3.8880 
14.100000000000001 0.3999999999999999 3.8978 
14.200001 0.3999999999999999 3.9046 
14.299999 0.3999999999999999 3.8961 
14.399999999999999 0.3999999999999999 3.8947 
14.5 0.3999999999999999 3.8960 
14.600000000000001 0.3999999999999999 3.8836 
14.700001 0.3999999999999999 3.8873 
14.799999 0.3999999999999999 3.8869 
14.899999999999999 0.3999999999999999 3.8864 
15.0 0.3999999999999999 3.8986 
15.100000000000001 0.3999999999999999 3.8993 
15.200001 0.3999999999999999 3.8771 
-3.0 0.5 3.8764 
-2.9 0.5 3.9008 
-2.8 0.5 3.8624 
-2.7 0.5 3.8924 
-2.6 0.5 3.8831 
-2.5 0.5 3.8966 
-2.4 0.5 3.8784 
-2.3 0.5 3.8909 
-2.2 0.5 3.8926 
-2.1 0.5 3.9145 
-2.0 0.5 3.8746 
-1.9 0.5 3.8837 
-1.8 0.5 3.8891 
-1.7 0.5 3.8908 
-1.6 0.5 3.8999 
-1.5 0.5 3.8839 
-1.4 0.5 3.8887 
-1.3 0.5 3.9027 
-1.2 0.5 3.8896 
-1.1 0.5 3.8703 
-1.0 0.5 3.8816 
-0.8999999999999999 0.5 3.8889 
-0.7999999999999998 0.5 3.9014 
-0.7000000000000002 0.5 3.9209 
-0.6000000000000001 0.5 3.9125 
-0.5 0.5 3.9032 
-0.3999999999999999 0.5 3.9126 
-0.2999999999999998 0.5 3.8934 
-0.20000000000000018 0.5 3.9021 
-0.10000000000000009 0.5 3.9182 
0.0 0.5 3.8903 
0.10000000000000009 0.5 3.9036 
0.20000000000000018 0.5 3.8975 
0.2999999999999998 0.5 3.8924 
0.3999999999999999 0.5 3.9037 
0.5 0.5 3.8945 
0.6000000000000001 0.5 3.8958 
0.7000000000000002 0.5 3.8910 
0.7999999999999998 0.5 3.9057 
0.8999999999999999 0.5 3.9170 
1.0 0.5 3.9164 
1.0999999999999996 0.5 3.9082 
1.2000000000000002 0.5 3.9133 
1.2999999999999998 0.5 3.9051 
1.4000000000000004 0.5 3.9296 
1.5 0.5 3.9013 
1.5999999999999996 0.5 3.9361 
1.7000000000000002 0.5 3.9536 
1.7999999999999998 0.5 3.9281 
1.9000000000000004 0.5 3.9440 
2.0 0.5 3.9241 
2.0999999999999996 0.5 3.9546 
2.2 0.5 3.9326 
2.3 0.5 3.9016 
2.4000000000000004 0.5 3.9435 
2.5 0.5 3.9323 
2.5999999999999996 0.5 3.9130 
2.7 0.5 3.9454 
2.8 0.5 3.9247 
2.9000000000000004 0.5 3.9492 
3.0 0.5 3.9396 
3.0999999999999996 0.5 3.9394 
3.2 0.5 3.9329 
3.3 0.5 3.9309 
3.4000000000000004 0.5 3.9298 
3.5 0.5 3.9127 
3.5999999999999996 0.5 3.9119 
3.7 0.5 3.9038 
3.8 0.5 3.9063 
3.9000000000000004 0.5 3.9178 
4.0 0.5 3.9020 
4.1 0.5 3.8619 
4.2 0.5 3.8634 
4.3 0.5 3.8422 
4.4 0.5 3.8670 
4.5 0.5 3.8670 
4.6 0.5 3.8557 
4.7 0.5 3.8468 
4.8 0.5 3.8212 
4.9 0.5 3.8039 
5.0 0.5 3.7986 
5.1 0.5 3.8007 
5.199999999999999 0.5 3.7920 
5.300000000000001 0.5 3.7693 
5.4 0.5 3.7768 
5.5 0.5 3.7770 
5.6 0.5 3.7327 
5.699999999999999 0.5 3.7386 
5.800000000000001 0.5 3.7289 
5.9 0.5 3.7062 
6.0 0.5 3.7318 
6.1 0.5 3.7194 
6.199999999999999 0.5 3.7133 
6.300000000000001 0.5 3.7456 
6.4 0.5 3.7284 
6.5 0.5 3.7341 
6.6 0.5 3.7320 
6.699999999999999 0.5 3.7454 
6.800000000000001 0.5 3.7503 
6.9 0.5 3.7662 
7.0 0.5 3.7844 
7.1 0.5 3.7678 
7.199999999999999 0.5 3.8245 
7.300000000000001 0.5 3.8056 
7.4 0.5 3.8082 
7.5 0.5 3.8161 
7.6 0.5 3.8631 
7.699999999999999 0.5 3.8713 
7.800000000000001 0.5 3.8775 
7.9 0.5 3.8705 
8.0 0.5 3.9097 
8.1 0.5 3.9117 
8.2 0.5 3.9258 
8.3 0.5 3.9388 
8.4 0.5 3.9136 
8.5 0.5 3.9658 
8.6 0.5 3.9438 
8.7 0.5 3.9607 
8.8 0.5 3.9658 
8.9 0.5 3.9622 
9.0 0.5 3.9716 
9.1 0.5 3.9660 
9.2 0.5 3.9584 
9.3 0.5 3.9993 
9.4 0.5 3.9671 
9.5 0.5 3.9855 
9.6 0.5 3.9702 
9.7 0.5 3.9857 
9.8 0.5 3.9844 
9.9 0.5 3.9834 
10.0 0.5 3.9683 
10.1 0.5 3.9530 
10.2 0.5 3.9535 
10.3 0.5 3.9553 
10.4 0.5 3.9383 
10.5 0.5 3.9692 
10.6 0.5 3.9377 
10.7 0.5 3.9341 
10.8 0.5 3.9072 
10.9 0.5 3.9305 
11.0 0.5 3.9219 
11.1 0.5 3.9197 
11.2 0.5 3.9058 
11.3 0.5 3.9280 
11.4 0.5 3.9276 
11.5 0.5 3.9094 
11.6 0.5 3.9184 
11.7 0.5 3.9167 
11.8 0.5 3.8961 
11.9 0.5 3.8893 
12.0 0.5 3.9358 
12.1 0.5 3.9023 
12.2 0.5 3.9065 
12.3 0.5 3.8874 
12.4 0.5 3.9011 
12.5 0.5 3.9061 
12.6 0.5 3.9126 
12.7 0.5 3.8987 
12.8 0.5 3.8722 
12.9 0.5 3.9068 
13.0 0.5 3.8841 
13.100000000000001 0.5 3.9026 
13.200001 0.5 3.8840 
13.299999 0.5 3.8943 
13.399999999999999 0.5 3.8956 
13.5 0.5 3.8942 
13.600000000000001 0.5 3.8895 
13.700001 0.5 3.8961 
13.799999 0.5 3.8884 
13.899999999999999 0.5 3.8687 
14.0 0.5 3.8901 
14.100000000000001 0.5 3.9053 
14.200001 0.5 3.8917 
14.299999 0.5 3.8963 
14.399999999999999 0.5 3.8861 
14.5 0.5 3.8817 
14.600000000000001 0.5 3.8894 
14.700001 0.5 3.8818 
14.799999 0.5 3.8913 
14.899999999999999 0.5 3.8858 
15.0 0.5 3.9125 
15.100000000000001 0.5 3.9024 
15.200001 0.5 3.8917 
-3.0 0.6000000000000001 3.8681 
-2.9 0.6000000000000001 3.9141 
-2.8 0.6000000000000001 3.9068 
-2.7 0.6000000000000001 3.9190 
-2.6 0.6000000000000001 3.9042 
-2.5 0.6000000000000001 3.8961 
-2.4 0.6000000000000001 3.8863 
-2.3 0.6000000000000001 3.9059 
-2.2 0.6000000000000001 3.8782 
-2.1 0.6000000000000001 3.9024 
-2.0 0.6000000000000001 3.8713 
-1.9 0.6000000000000001 3.8814 
-1.8 0.6000000000000001 3.8919 
-1.7 0.6000000000000001 3.8960 
-1.6 0.6000000000000001 3.9099 
-1.5 0.6000000000000001 3.8922 
-1.4 0.6000000000000001 3.9052 
-1.3 0.6000000000000001 3.9086 
-1.2 0.6000000000000001 3.8700 
-1.1 0.6000000000000001 3.8955 
-1.0 0.6000000000000001 3.8877 
-0.8999999999999999 0.6000000000000001 3.9176 
-0.7999999999999998 0.6000000000000001 3.8950 
-0.7000000000000002 0.6000000000000001 3.9222 
-0.6000000000000001 0.6000000000000001 3.8837 
-0.5 0.6000000000000001 3.9008 
-0.3999999999999999 0.6000000000000001 3.9005 
-0.2999999999999998 0.6000000000000001 3.9057 
-0.20000000000000018 0.6000000000000001 3.9040 
-0.10000000000000009 0.6000000000000001 3.9140 
0.0 0.6000000000000001 3.8946 
0.10000000000000009 0.6000000000000001 3.8994 
0.20000000000000018 0.6000000000000001 3.8767 
0.2999999999999998 0.6000000000000001 3.8972 
0.3999999999999999 0.6000000000000001 3.9175 
0.5 0.6000000000000001 3.8910 
0.6000000000000001 0.6000000000000001 3.8988 
0.7000000000000002 0.6000000000000001 3.8996 
0.7999999999999998 0.6000000000000001 3.9073 
0.8999999999999999 0.6000000000000001 3.9297 
1.0 0.6000000000000001 3.9039 
1.0999999999999996 0.6000000000000001 3.9178 
1.2000000000000002 0.6000000000000001 3.9103 
1.2999999999999998 0.6000000000000001 3.9021 
1.4000000000000004 0.6000000000000001 3.9225 
1.5 0.6000000000000001 3.9371 
1.5999999999999996 0.6000000000000001 3.9052 
1.7000000000000002 0.6000000000000001 3.9331 
1.7999999999999998 0.6000000000000001 3.9304 
1.9000000000000004 0.6000000000000001 3.9348 
2.0 0.6000000000000001 3.9376 
2.0999999999999996 0.6000000000000001 3.9380 
2.2 0.6000000000000001 3.9457 
2.3 0.6000000000000001 3.9465 
2.4000000000000004 0.6000000000000001 3.9574 
2.5 0.6000000000000001 3.9296 
2.5999999999999996 0.6000000000000001 3.9554 
2.7 0.6000000000000001 3.9406 
2.8 0.6000000000000001 3.9352 
2.9000000000000004 0.6000000000000001 3.9333 
3.0 0.6000000000000001 3.9320 
3.0999999999999996 0.6000000000000001 3.9222 
3.2 0.6000000000000001 3.9098 
3.3 0.6000000000000001 3.9160 
3.4000000000000004 0.6000000000000001 3.8993 
3.5 0.6000000000000001 3.9180 
3.5999999999999996 0.6000000000000001 3.9190 
3.7 0.6000000000000001 3.8841 
3.8 0.6000000000000001 3.8801 
3.9000000000000004 0.6000000000000001 3.8819 
4.0 0.6000000000000001 3.8682 
4.1 0.6000000000000001 3.8475 
4.2 0.6000000000000001 3.8668 
4.3 0.6000000000000001 3.8478 
4.4 0.6000000000000001 3.8510 
4.5 0.6000000000000001 3.8207 
4.6 0.6000000000000001 3.8172 
4.7 0.6000000000000001 3.7873 
4.8 0.6000000000000001 3.7813 
4.9 0.6000000000000001 3.7968 
5.0 0.6000000000000001 3.7726 
5.1 0.6000000000000001 3.7717 
5.199999999999999 0.6000000000000001 3.7523 
5.300000000000001 0.6000000000000001 3.7616 
5.4 0.6000000000000001 3.7381 
5.5 0.6000000000000001 3.7329 
5.6 0.6000000000000001 3.6913 
5.699999999999999 0.6000000000000001 3.6895 
5.800000000000001 0.6000000000000001 3.6750 
5.9 0.6000000000000001 3.6770 
6.0 0.6000000000000001 3.6779 
6.1 0.6000000000000001 3.6799 
6.199999999999999 0.6000000000000001 3.6585 
6.300000000000001 0.6000000000000001 3.6829 
6.4 0.6000000000000001 3.6709 
6.5 0.6000000000000001 3.6832 
6.6 0.6000000000000001 3.6868 
6.699999999999999 0.6000000000000001 3.6722 
6.800000000000001 0.6000000000000001 3.7083 
6.9 0.6000000000000001 3.7288 
7.0 0.6000000000000001 3.7431 
7.1 0.6000000000000001 3.7358 
7.199999999999999 0.6000000000000001 3.7854 
7.300000000000001 0.6000000000000001 3.7758 
7.4 0.6000000000000001 3.8210 
7.5 0.6000000000000001 3.7882 
7.6 0.6000000000000001 3.8371 
7.699999999999999 0.6000000000000001 3.8339 
7.800000000000001 0.6000000000000001 3.8443 
7.9 0.6000000000000001 3.8664 
8.0 0.6000000000000001 3.8851 
8.1 0.6000000000000001 3.8984 
8.2 0.6000000000000001 3.9006 
8.3 0.6000000000000001 3.9151 
8.4 0.6000000000000001 3.9249 
8.5 0.6000000000000001 3.9308 
8.6 0.6000000000000001 3.9201 
8.7 0.6000000000000001 3.9423 
8.8 0.6000000000000001 3.9462 
8.9 0.6000000000000001 3.9627 
9.0 0.6000000000000001 3.9552 
9.1 0.6000000000000001 3.9726 
9.2 0.6000000000000001 3.9690 
9.3 0.6000000000000001 3.9902 
9.4 0.6000000000000001 3.9633 
9.5 0.6000000000000001 3.9569 
9.6 0.6000000000000001 3.9808 
9.7 0.6000000000000001 3.9743 
9.8 0.6000000000000001 3.9709 
9.9 0.6000000000000001 3.9756 
10.0 0.6000000000000001 3.9776 
10.1 0.6000000000000001 3.9496 
10.2 0.6000000000000001 3.9382 
10.3 0.6000000000000001 3.9825 
10.4 0.6000000000000001 3.9793 
10.5 0.6000000000000001 3.9599 
10.6 0.6000000000000001 3.9638 
10.7 0.6000000000000001 3.9580 
10.8 0.6000000000000001 3.9459 
10.9 0.6000000000000001 3.9435 
11.0 0.6000000000000001 3.9236 
11.1 0.6000000000000001 3.9158 
11.2 0.6000000000000001 3.9254 
11.3 0.6000000000000001 3.9159 
11.4 0.6000000000000001 3.9068 
11.5 0.6000000000000001 3.9132 
11.6 0.6000000000000001 3.9209 
11.7 0.6000000000000001 3.9345 
11.8 0.6000000000000001 3.9145 
11.9 0.6000000000000001 3.9130 
12.0 0.6000000000000001 3.9041 
12.1 0.6000000000000001 3.8882 
12.2 0.6000000000000001 3.9090 
12.3 0.6000000000000001 3.8933 
12.4 0.6000000000000001 3.9105 
12.5 0.6000000000000001 3.9016 
12.6 0.6000000000000001 3.8899 
12.7 0.6000000000000001 3.8924 
12.8 0.6000000000000001 3.9073 
12.9 0.6000000000000001 3.8809 
13.0 0.6000000000000001 3.8925 
13.100000000000001 0.6000000000000001 3.8922 
13.200001 0.6000000000000001 3.9044 
13.299999 0.6000000000000001 3.9110 
13.399999999999999 0.6000000000000001 3.8946 
13.5 0.6000000000000001 3.8958 
13.600000000000001 0.6000000000000001 3.8853 
13.700001 0.6000000000000001 3.8813 
13.799999 0.6000000000000001 3.8860 
13.899999999999999 0.6000000000000001 3.8715 
14.0 0.6000000000000001 3.9111 
14.100000000000001 0.6000000000000001 3.8866 
14.200001 0.6000000000000001 3.8698 
14.299999 0.6000000000000001 3.9060 
14.399999999999999 0.6000000000000001 3.9051 
14.5 0.6000000000000001 3.8894 
14.600000000000001 0.6000000000000001 3.8844 
14.700001 0.6000000000000001 3.9061 
14.799999 0.6000000000000001 3.9000 
14.899999999999999 0.6000000000000001 3.8948 
15.0 0.6000000000000001 3.8908 
15.100000000000001 0.6000000000000001 3.9046 
15.200001 0.6000000000000001 3.8825 
-3.0 0.7000000000000002 3.8984 
-2.9 0.7000000000000002 3.8792 
-2.8 0.7000000000000002 3.8952 
-2.7 0.7000000000000002 3.8888 
-2.6 0.7000000000000002 3.9065 
-2.5 0.7000000000000002 3.8879 
-2.4 0.7000000000000002 3.8900 
-2.3 0.7000000000000002 3.9049 
-2.2 0.7000000000000002 3.9072 
-2.1 0.7000000000000002 3.8936 
-2.0 0.7000000000000002 3.8967 
-1.9 0.7000000000000002 3.8856 
-1.8 0.7000000000000002 3.8851 
-1.7 0.7000000000000002 3.8965 
-1.6 0.7000000000000002 3.9190 
-1.5 0.7000000000000002 3.8909 
-1.4 0.7000000000000002 3.8881 
-1.3 0.7000000000000002 3.9087 
-1.2 0.7000000000000002 3.9187 
-1.1 0.7000000000000002 3.9045 
-1.0 0.7000000000000002 3.8882 
-0.8999999999999999 0.7000000000000002 3.8819 
-0.7999999999999998 0.7000000000000002 3.8838 
-0.7000000000000002 0.7000000000000002 3.8854 
-0.6000000000000001 0.7000000000000002 3.8954 
-0.5 0.7000000000000002 3.8972 
-0.3999999999999999 0.7000000000000002 3.9010 
-0.2999999999999998 0.7000000000000002 3.8872 
-0.20000000000000018 0.7000000000000002 3.8856 
-0.10000000000000009 0.7000000000000002 3.9112 
0.0 0.7000000000000002 3.8968 
0.10000000000000009 0.7000000000000002 3.8930 
0.20000000000000018 0.7000000000000002 3.8939 
0.2999999999999998 0.7000000000000002 3.9121 
0.3999999999999999 0.7000000000000002 3.8996 
0.5 0.7000000000000002 3.8988 
0.6000000000000001 0.7000000000000002 3.8950 
0.7000000000000002 0.7000000000000002 3.9168 
0.7999999999999998 0.7000000000000002 3.9066 
0.8999999999999999 0.7000000000000002 3.9311 
1.0 0.7000000000000002 3.9240 
1.0999999999999996 0.7000000000000002 3.9357 
1.2000000000000002 0.7000000000000002 3.9431 
1.2999999999999998 0.7000000000000002 3.9243 
1.4000000000000004 0.7000000000000002 3.9156 
1.5 0.7000000000000002 3.9136 
1.5999999999999996 0.7000000000000002 3.9055 
1.7000000000000002 0.7000000000000002 3.9265 
1.7999999999999998 0.7000000000000002 3.9339 
1.9000000000000004 0.7000000000000002 3.9406 
2.0 0.7000000000000002 3.9200 
2.0999999999999996 0.7000000000000002 3.9156 
2.2 0.7000000000000002 3.9542 
2.3 0.7000000000000002 3.9257 
2.4000000000000004 0.7000000000000002 3.9146 
2.5 0.7000000000000002 3.9377 
2.5999999999999996 0.7000000000000002 3.9685 
2.7 0.7000000000000002 3.9402 
2.8 0.7000000000000002 3.9332 
2.9000000000000004 0.7000000000000002 3.9316 
3.0 0.7000000000000002 3.9186 
3.0999999999999996 0.7000000000000002 3.9380 
3.2 0.7000000000000002 3.9471 
3.3 0.7000000000000002 3.9057 
3.4000000000000004 0.7000000000000002 3.8938 
3.5 0.7000000000000002 3.9122 
3.5999999999999996 0.7000000000000002 3.8914 
3.7 0.7000000000000002 3.8797 
3.8 0.7000000000000002 3.8630 
3.9000000000000004 0.7000000000000002 3.8665 
4.0 0.7000000000000002 3.8289 
4.1 0.7000000000000002 3.8329 
4.2 0.7000000000000002 3.8442 
4.3 0.7000000000000002 3.8360 
4.4 0.7000000000000002 3.8301 
4.5 0.7000000000000002 3.7856 
4.6 0.7000000000000002 3.7879 
4.7 0.7000000000000002 3.7660 
4.8 0.7000000000000002 3.7460 
4.9 0.7000000000000002 3.7312 
5.0 0.7000000000000002 3.7350 
5.1 0.7000000000000002 3.6964 
5.199999999999999 0.7000000000000002 3.7157 
5.300000000000001 0.7000000000000002 3.7175 
5.4 0.7000000000000002 3.6704 
5.5 0.7000000000000002 3.7028 
5.6 0.7000000000000002 3.6734 
5.699999999999999 0.7000000000000002 3.6541 
5.800000000000001 0.7000000000000002 3.6527 
5.9 0.7000000000000002 3.6354 
6.0 0.7000000000000002 3.6333 
6.1 0.7000000000000002 3.6445 
6.199999999999999 0.7000000000000002 3.6512 
6.300000000000001 0.7000000000000002 3.6342 
6.4 0.7000000000000002 3.6443 
6.5 0.7000000000000002 3.6645 
6.6 0.7000000000000002 3.6444 
6.699999999999999 0.7000000000000002 3.6469 
6.800000000000001 0.7000000000000002 3.6838 
6.9 0.7000000000000002 3.6807 
7.0 0.7000000000000002 3.6948 
7.1 0.7000000000000002 3.7091 
7.199999999999999 0.7000000000000002 3.7213 
7.300000000000001 0.7000000000000002 3.7464 
7.4 0.7000000000000002 3.7555 
7.5 0.7000000000000002 3.7666 
7.6 0.7000000000000002 3.8129 
7.699999999999999 0.7000000000000002 3.8100 
7.800000000000001 0.7000000000000002 3.8222 
7.9 0.7000000000000002 3.8616 
8.0 0.7000000000000002 3.8570 
8.1 0.7000000000000002 3.8913 
8.2 0.7000000000000002 3.9103 
8.3 0.7000000000000002 3.8889 
8.4 0.7000000000000002 3.9066 
8.5 0.7000000000000002 3.9260 
8.6 0.7000000000000002 3.9516 
8.7 0.7000000000000002 3.9337 
8.8 0.7000000000000002 3.9439 
8.9 0.7000000000000002 3.9289 
9.0 0.7000000000000002 3.9682 
9.1 0.7000000000000002 3.9425 
9.2 0.7000000000000002 3.9730 
9.3 0.7000000000000002 3.9465 
9.4 0.7000000000000002 3.9739 
9.5 0.7000000000000002 3.9595 
9.6 0.7000000000000002 3.9644 
9.7 0.7000000000000002 3.9747 
9.8 0.7000000000000002 3.9927 
9.9 0.7000000000000002 3.9739 
10.0 0.7000000000000002 3.9605 
10.1 0.7000000000000002 3.9796 
10.2 0.7000000000000002 3.9752 
10.3 0.7000000000000002 3.9699 
10.4 0.7000000000000002 3.9712 
10.5 0.7000000000000002 3.9574 
10.6 0.7000000000000002 3.9725 
10.7 0.7000000000000002 3.9492 
10.8 0.7000000000000002 3.9467 
10.9 0.7000000000000002 3.9393 
11.0 0.7000000000000002 3.9073 
11.1 0.7000000000000002 3.9244 
11.2 0.7000000000000002 3.9358 
11.3 0.7000000000000002 3.9330 
11.4 0.7000000000000002 3.9075 
11.5 0.7000000000000002 3.9118 
11.6 0.7000000000000002 3.9190 
11.7 0.7000000000000002 3.9287 
11.8 0.7000000000000002 3.9241 
11.9 0.7000000000000002 3.9201 
12.0 0.7000000000000002 3.9127 
12.1 0.7000000000000002 3.9132 
12.2 0.7000000000000002 3.8917 
12.3 0.7000000000000002 3.8975 
12.4 0.7000000000000002 3.8866 
12.5 0.7000000000000002 3.8980 
12.6 0.7000000000000002 3.8962 
12.7 0.7000000000000002 3.9102 
12.8 0.7000000000000002 3.9082 
12.9 0.7000000000000002 3.8988 
13.0 0.7000000000000002 3.8858 
13.100000000000001 0.7000000000000002 3.8960 
13.200001 0.7000000000000002 3.8783 
13.299999 0.7000000000000002 3.8946 
13.399999999999999 0.7000000000000002 3.8998 
13.5 0.7000000000000002 3.8845 
13.600000000000001 0.7000000000000002 3.8966 
13.700001 0.7000000000000002 3.9008 
13.799999 0.7000000000000002 3.8944 
13.899999999999999 0.7000000000000002 3.9114 
14.0 0.7000000000000002 3.9067 
14.100000000000001 0.7000000000000002 3.8724 
14.200001 0.7000000000000002 3.8761 
14.299999 0.7000000000000002 3.9018 
14.399999999999999 0.7000000000000002 3.8752 
14.5 0.7000000000000002 3.9007 
14.600000000000001 0.7000000000000002 3.8854 
14.700001 0.7000000000000002 3.8992 
14.799999 0.7000000000000002 3.8850 
14.899999999999999 0.7000000000000002 3.9175 
15.0 0.7000000000000002 3.8862 
15.100000000000001 0.7000000000000002 3.8894 
15.200001 0.7000000000000002 3.9002 
-3.0 0.7999999999999998 3.8860 
-2.9 0.7999999999999998 3.9094 
-2.8 0.7999999999999998 3.8859 
-2.7 0.7999999999999998 3.8713 
-2.6 0.7999999999999998 3.8935 
-2.5 0.7999999999999998 3.9081 
-2.4 0.7999999999999998 3.8984 
-2.3 0.7999999999999998 3.8661 
-2.2 0.7999999999999998 3.8997 
-2.1 0.7999999999999998 3.8989 
-2.0 0.7999999999999998 3.9169 
-1.9 0.7999999999999998 3.9011 
-1.8 0.7999999999999998 3.8868 
-1.7 0.7999999999999998 3.8952 
-1.6 0.7999999999999998 3.8957 
-1.5 0.7999999999999998 3.8957 
-1.4 0.7999999999999998 3.9086 
-1.3 0.7999999999999998 3.8841 
-1.2 0.7999999999999998 3.8952 
-1.1 0.7999999999999998 3.8917 
-1.0 0.7999999999999998 3.9062 
-0.8999999999999999 0.7999999999999998 3.8888 
-0.7999999999999998 0.7999999999999998 3.8944 
-0.7000000000000002 0.7999999999999998 3.8993 
-0.6000000000000001 0.7999999999999998 3.9005 
-0.5 0.7999999999999998 3.8993 
-0.3999999999999999 0.7999999999999998 3.8928 
-0.2999999999999998 0.7999999999999998 3.9108 
-0.20000000000000018 0.7999999999999998 3.9161 
-0.10000000000000009 0.7999999999999998 3.8936 
0.0 0.7999999999999998 3.9179 
0.10000000000000009 0.7999999999999998 3.8973 
0.20000000000000018 0.7999999999999998 3.9119 
0.2999999999999998 0.7999999999999998 3.8962 
0.3999999999999999 0.7999999999999998 3.8951 
0.5 0.7999999999999998 3.8969 
0.6000000000000001 0.7999999999999998 3.9172 
0.7000000000000002 0.7999999999999998 3.9060 
0.7999999999999998 0.7999999999999998 3.9020 
0.8999999999999999 0.7999999999999998 3.9163 
1.0 0.7999999999999998 3.9038 
1.0999999999999996 0.7999999999999998 3.8973 
1.2000000000000002 0.7999999999999998 3.9161 
1.2999999999999998 0.7999999999999998 3.9201 
1.4000000000000004 0.7999999999999998 3.9352 
1.5 0.7999999999999998 3.9473 
1.5999999999999996 0.7999999999999998 3.9254 
1.7000000000000002 0.7999999999999998 3.9371 
1.7999999999999998 0.7999999999999998 3.9213 
1.9000000000000004 0.7999999999999998 3.9515 
2.0 0.7999999999999998 3.9229 
2.0999999999999996 0.7999999999999998 3.9507 
2.2 0.7999999999999998 3.9432 
2.3 0.7999999999999998 3.9215 
2.4000000000000004 0.7999999999999998 3.9500 
2.5 0.7999999999999998 3.9594 
2.5999999999999996 0.7999999999999998 3.9381 
2.7 0.7999999999999998 3.9156 
2.8 0.7999999999999998 3.9249 
2.9000000000000004 0.7999999999999998 3.9143 
3.0 0.7999999999999998 3.9091 
3.0999999999999996 0.7999999999999998 3.9280 
3.2 0.7999999999999998 3.9255 
3.3 0.7999999999999998 3.9053 
3.4000000000000004 0.7999999999999998 3.9018 
3.5 0.7999999999999998 3.9084 
3.5999999999999996 0.7999999999999998 3.8722 
3.7 0.7999999999999998 3.8916 
3.8 0.7999999999999998 3.8871 
3.9000000000000004 0.7999999999999998 3.8225 
4.0 0.7999999999999998 3.8456 
4.1 0.7999999999999998 3.8421 
4.2 0.7999999999999998 3.8289 
4.3 0.7999999999999998 3.8192 
4.4 0.7999999999999998 3.8090 
4.5 0.7999999999999998 3.7869 
4.6 0.7999999999999998 3.7434 
4.7 0.7999999999999998 3.7463 
4.8 0.7999999999999998 3.7192 
4.9 0.7999999999999998 3.6959 
5.0 0.7999999999999998 3.6780 
5.1 0.7999999999999998 3.6619 
5.199999999999999 0.7999999999999998 3.6339 
5.300000000000001 0.7999999999999998 3.6444 
5.4 0.7999999999999998 3.6099 
5.5 0.7999999999999998 3.6272 
5.6 0.7999999999999998 3.5990 
5.699999999999999 0.7999999999999998 3.6064 
5.800000000000001 0.7999999999999998 3.6203 
5.9 0.7999999999999998 3.6034 
6.0 0.7999999999999998 3.5938 
6.1 0.7999999999999998 3.6065 
6.199999999999999 0.7999999999999998 3.6098 
6.300000000000001 0.7999999999999998 3.6001 
6.4 0.7999999999999998 3.5571 
6.5 0.7999999999999998 3.5898 
6.6 0.7999999999999998 3.6037 
6.699999999999999 0.7999999999999998 3.6073 
6.800000000000001 0.7999999999999998 3.6177 
6.9 0.7999999999999998 3.6358 
7.0 0.7999999999999998 3.6325 
7.1 0.7999999999999998 3.6758 
7.199999999999999 0.7999999999999998 3.6818 
7.300000000000001 0.7999999999999998 3.7117 
7.4 0.7999999999999998 3.7299 
7.5 0.7999999999999998 3.7523 
7.6 0.7999999999999998 3.7472 
7.699999999999999 0.7999999999999998 3.7881 
7.800000000000001 0.7999999999999998 3.8346 
7.9 0.7999999999999998 3.8137 
8.0 0.7999999999999998 3.8468 
8.1 0.7999999999999998 3.8335 
8.2 0.7999999999999998 3.8577 
8.3 0.7999999999999998 3.9072 
8.4 0.7999999999999998 3.8870 
8.5 0.7999999999999998 3.9325 
8.6 0.7999999999999998 3.9397 
8.7 0.7999999999999998 3.9356 
8.8 0.7999999999999998 3.9606 
8.9 0.7999999999999998 3.9485 
9.0 0.7999999999999998 3.9411 
9.1 0.7999999999999998 3.9450 
9.2 0.7999999999999998 3.9478 
9.3 0.7999999999999998 3.9825 
9.4 0.7999999999999998 3.9741 
9.5 0.7999999999999998 3.9801 
9.6 0.7999999999999998 3.9664 
9.7 0.7999999999999998 3.9864 
9.8 0.7999999999999998 3.9630 
9.9 0.7999999999999998 3.9704 
10.0 0.7999999999999998 3.9651 
10.1 0.7999999999999998 3.9869 
10.2 0.7999999999999998 3.9628 
10.3 0.7999999999999998 3.9833 
10.4 0.7999999999999998 3.9539 
10.5 0.7999999999999998 3.9602 
10.6 0.7999999999999998 3.9438 
10.7 0.7999999999999998 3.9525 
10.8 0.7999999999999998 3.9514 
10.9 0.7999999999999998 3.9376 
11.0 0.7999999999999998 3.9237 
11.1 0.7999999999999998 3.9371 
11.2 0.7999999999999998 3.9459 
11.3 0.7999999999999998 3.9141 
11.4 0.7999999999999998 3.9235 
11.5 0.7999999999999998 3.9154 
11.6 0.7999999999999998 3.9115 
11.7 0.7999999999999998 3.9121 
11.8 0.7999999999999998 3.8984 
11.9 0.7999999999999998 3.9240 
12.0 0.7999999999999998 3.9169 
12.1 0.7999999999999998 3.9039 
12.2 0.7999999999999998 3.9130 
12.3 0.7999999999999998 3.8924 
12.4 0.7999999999999998 3.8894 
12.5 0.7999999999999998 3.8833 
12.6 0.7999999999999998 3.8984 
12.7 0.7999999999999998 3.8830 
12.8 0.7999999999999998 3.8925 
12.9 0.7999999999999998 3.9069 
13.0 0.7999999999999998 3.9142 
13.100000000000001 0.7999999999999998 3.9077 
13.200001 0.7999999999999998 3.8914 
13.299999 0.7999999999999998 3.8996 
13.399999999999999 0.7999999999999998 3.8704 
13.5 0.7999999999999998 3.8896 
13.600000000000001 0.7999999999999998 3.8854 
13.700001 0.7999999999999998 3.9000 
13.799999 0.7999999999999998 3.9078 
13.899999999999999 0.7999999999999998 3.8899 
14.0 0.7999999999999998 3.8915 
14.100000000000001 0.7999999999999998 3.9221 
14.200001 0.7999999999999998 3.9013 
14.299999 0.7999999999999998 3.8885 
14.399999999999999 0.7999999999999998 3.9071 
14.5 0.7999999999999998 3.9069 
14.600000000000001 0.7999999999999998 3.9011 
14.700001 0.7999999999999998 3.9126 
14.799999 0.7999999999999998 3.8691 
14.899999999999999 0.7999999999999998 3.8943 
15.0 0.7999999999999998 3.9161 
15.100000000000001 0.7999999999999998 3.8960 
15.200001 0.7999999999999998 3.8815 
-3.0 0.8999999999999999 3.8696 
-2.9 0.8999999999999999 3.9076 
-2.8 0.8999999999999999 3.8773 
-2.7 0.8999999999999999 3.8914 
-2.6 0.8999999999999999 3.8757 
-2.5 0.8999999999999999 3.8847 
-2.4 0.8999999999999999 3.8877 
-2.3 0.8999999999999999 3.8969 
-2.2 0.8999999999999999 3.8957 
-2.1 0.8999999999999999 3.8744 
-2.0 0.8999999999999999 3.8686 
-1.9 0.8999999999999999 3.9012 
-1.8 0.8999999999999999 3.8944 
-1.7 0.8999999999999999 3.8945 
-1.6 0.8999999999999999 3.9025 
-1.5 0.8999999999999999 3.9134 
-1.4 0.8999999999999999 3.9065 
-1.3 0.8999999999999999 3.9126 
-1.2 0.8999999999999999 3.8938 
-1.1 0.8999999999999999 3.9030 
-1.0 0.8999999999999999 3.8922 
-0.8999999999999999 0.8999999999999999 3.9136 
-0.7999999999999998 0.8999999999999999 3.8969 
-0.7000000000000002 0.8999999999999999 3.8924 
-0.6000000000000001 0.8999999999999999 3.8928 
-0.5 0.8999999999999999 3.8844 
-0.3999999999999999 0.8999999999999999 3.8925 
-0.2999999999999998 0.8999999999999999 3.9018 
-0.20000000000000018 0.8999999999999999 3.8844 
-0.10000000000000009 0.8999999999999999 3.9095 
0.0 0.8999999999999999 3.9147 
0.10000000000000009 0.8999999999999999 3.9004 
0.20000000000000018 0.8999999999999999 3.9106 
0.2999999999999998 0.8999999999999999 3.9098 
0.3999999999999999 0.8999999999999999 3.9142 
0.5 0.8999999999999999 3.8937 
0.6000000000000001 0.8999999999999999 3.8982 
0.7000000000000002 0.8999999999999999 3.9040 
0.7999999999999998 0.8999999999999999 3.9046 
0.8999999999999999 0.8999999999999999 3.9147 
1.0 0.8999999999999999 3.9153 
1.0999999999999996 0.8999999999999999 3.9221 
1.2000000000000002 0.8999999999999999 3.9464 
1.2999999999999998 0.8999999999999999 3.9146 
1.4000000000000004 0.8999999999999999 3.9171 
1.5 0.8999999999999999 3.9284 
1.5999999999999996 0.8999999999999999 3.9344 
1.7000000000000002 0.8999999999999999 3.9490 
1.7999999999999998 0.8999999999999999 3.9309 
1.9000000000000004 0.8999999999999999 3.9368 
2.0 0.8999999999999999 3.9535 
2.0999999999999996 0.8999999999999999 3.9388 
2.2 0.8999999999999999 3.9251 
2.3 0.8999999999999999 3.9445 
2.4000000000000004 0.8999999999999999 3.9340 
2.5 0.8999999999999999 3.9323 
2.5999999999999996 0.8999999999999999 3.9316 
2.7 0.8999999999999999 3.9375 
2.8 0.8999999999999999 3.9093 
2.9000000000000004 0.8999999999999999 3.9300 
3.0 0.8999999999999999 3.9153 
3.0999999999999996 0.8999999999999999 3.9098 
3.2 0.8999999999999999 3.9193 
3.3 0.8999999999999999 3.8817 
3.4000000000000004 0.8999999999999999 3.9050 
3.5 0.8999999999999999 3.8920 
3.5999999999999996 0.8999999999999999 3.8697 
3.7 0.8999999999999999 3.8563 
3.8 0.8999999999999999 3.8421 
3.9000000000000004 0.8999999999999999 3.8560 
4.0 0.8999999999999999 3.8369 
4.1 0.8999999999999999 3.8162 
4.2 0.8999999999999999 3.7934 
4.3 0.8999999999999999 3.7761 
4.4 0.8999999999999999 3.7643 
4.5 0.8999999999999999 3.7361 
4.6 0.8999999999999999 3.7054 
4.7 0.8999999999999999 3.6839 
4.8 0.8999999999999999 3.6845 
4.9 0.8999999999999999 3.6849 
5.0 0.8999999999999999 3.6489 
5.1 0.8999999999999999 3.6357 
5.199999999999999 0.8999999999999999 3.5905 
5.300000000000001 0.8999999999999999 3.5721 
5.4 0.8999999999999999 3.5967 
5.5 0.8999999999999999 3.6072 
5.6 0.8999999999999999 3.5691 
5.699999999999999 0.8999999999999999 3.5486 
5.800000000000001 0.8999999999999999 3.5678 
5.9 0.8999999999999999 3.5448 
6.0 0.8999999999999999 3.5555 
6.1 0.8999999999999999 3.5450 
6.199999999999999 0.8999999999999999 3.5513 
6.300000000000001 0.8999999999999999 3.5331 
6.4 0.8999999999999999 3.5410 
6.5 0.8999999999999999 3.5415 
6.6 0.8999999999999999 3.5551 
6.699999999999999 0.8999999999999999 3.5405 
6.800000000000001 0.8999999999999999 3.5548 
6.9 0.8999999999999999 3.6150 
7.0 0.8999999999999999 3.6171 
7.1 0.8999999999999999 3.6357 
7.199999999999999 0.8999999999999999 3.6605 
7.300000000000001 0.8999999999999999 3.6855 
7.4 0.8999999999999999 3.7044 
7.5 0.8999999999999999 3.7337 
7.6 0.8999999999999999 3.7221 
7.699999999999999 0.8999999999999999 3.7836 
7.800000000000001 0.8999999999999999 3.7965 
7.9 0.8999999999999999 3.8100 
8.0 0.8999999999999999 3.8307 
8.1 0.8999999999999999 3.8549 
8.2 0.8999999999999999 3.8544 
8.3 0.8999999999999999 3.8674 
8.4 0.8999999999999999 3.8758 
8.5 0.8999999999999999 3.9174 
8.6 0.8999999999999999 3.9165 
8.7 0.8999999999999999 3.9417 
8.8 0.8999999999999999 3.9170 
8.9 0.8999999999999999 3.9398 
9.0 0.8999999999999999 3.9483 
9.1 0.8999999999999999 3.9651 
9.2 0.8999999999999999 3.9797 
9.3 0.8999999999999999 3.9481 
9.4 0.8999999999999999 3.9693 
9.5 0.8999999999999999 3.9879 
9.6 0.8999999999999999 3.9877 
9.7 0.8999999999999999 3.9651 
9.8 0.8999999999999999 3.9767 
9.9 0.8999999999999999 3.9706 
10.0 0.8999999999999999 3.9689 
10.1 0.8999999999999999 3.9516 
10.2 0.8999999999999999 3.9656 
10.3 0.8999999999999999 3.9590 
10.4 0.8999999999999999 3.9653 
10.5 0.8999999999999999 3.9264 
10.6 0.8999999999999999 3.9538 
10.7 0.8999999999999999 3.9557 
10.8 0.8999999999999999 3.9474 
10.9 0.8999999999999999 3.9501 
11.0 0.8999999999999999 3.9523 
11.1 0.8999999999999999 3.9080 
11.2 0.8999999999999999 3.9305 
11.3 0.8999999999999999 3.9355 
11.4 0.8999999999999999 3.9358 
11.5 0.8999999999999999 3.9229 
11.6 0.8999999999999999 3.9167 
11.7 0.8999999999999999 3.9100 
11.8 0.8999999999999999 3.9265 
11.9 0.8999999999999999 3.9070 
12.0 0.8999999999999999 3.9040 
12.1 0.8999999999999999 3.9031 
12.2 0.8999999999999999 3.9116 
12.3 0.8999999999999999 3.9072 
12.4 0.8999999999999999 3.8895 
12.5 0.8999999999999999 3.8935 
12.6 0.8999999999999999 3.9065 
12.7 0.8999999999999999 3.9013 
12.8 0.8999999999999999 3.8817 
12.9 0.8999999999999999 3.8855 
13.0 0.8999999999999999 3.9130 
13.100000000000001 0.8999999999999999 3.8826 
13.200001 0.8999999999999999 3.8815 
13.299999 0.8999999999999999 3.9172 
13.399999999999999 0.8999999999999999 3.9071 
13.5 0.8999999999999999 3.8947 
13.600000000000001 0.8999999999999999 3.8716 
13.700001 0.8999999999999999 3.8873 
13.799999 0.8999999999999999 3.8936 
13.899999999999999 0.8999999999999999 3.8807 
14.0 0.8999999999999999 3.8884 
14.100000000000001 0.8999999999999999 3.9025 
14.200001 0.8999999999999999 3.8855 
14.299999 0.8999999999999999 3.8767 
14.399999999999999 0.8999999999999999 3.8980 
14.5 0.8999999999999999 3.8965 
14.600000000000001 0.8999999999999999 3.9083 
14.700001 0.8999999999999999 3.8879 
14.799999 0.8999999999999999 3.9063 
14.899999999999999 0.8999999999999999 3.8920 
15.0 0.8999999999999999 3.8888 
15.100000000000001 0.8999999999999999 3.9182 
15.200001 0.8999999999999999 3.8837 
-3.0 1.0 3.9252 
-2.9 1.0 3.8889 
-2.8 1.0 3.8983 
-2.7 1.0 3.8695 
-2.6 1.0 3.8865 
-2.5 1.0 3.8897 
-2.4 1.0 3.8805 
-2.3 1.0 3.8889 
-2.2 1.0 3.8881 
-2.1 1.0 3.8860 
-2.0 1.0 3.9055 
-1.9 1.0 3.8925 
-1.8 1.0 3.9003 
-1.7 1.0 3.8759 
-1.6 1.0 3.8800 
-1.5 1.0 3.8845 
-1.4 1.0 3.8912 
-1.3 1.0 3.8834 
-1.2 1.0 3.9095 
-1.1 1.0 3.9185 
-1.0 1.0 3.9037 
-0.8999999999999999 1.0 3.8756 
-0.7999999999999998 1.0 3.8984 
-0.7000000000000002 1.0 3.8939 
-0.6000000000000001 1.0 3.8920 
-0.5 1.0 3.9034 
-0.3999999999999999 1.0 3.9104 
-0.2999999999999998 1.0 3.8958 
-0.20000000000000018 1.0 3.9029 
-0.10000000000000009 1.0 3.8844 
0.0 1.0 3.9089 
0.10000000000000009 1.0 3.9060 
0.20000000000000018 1.0 3.9230 
0.2999999999999998 1.0 3.9170 
0.3999999999999999 1.0 3.9161 
0.5 1.0 3.9275 
0.6000000000000001 1.0 3.8964 
0.7000000000000002 1.0 3.9219 
0.7999999999999998 1.0 3.9277 
0.8999999999999999 1.0 3.9190 
1.0 1.0 3.9217 
1.0999999999999996 1.0 3.9323 
1.2000000000000002 1.0 3.9277 
1.2999999999999998 1.0 3.9085 
1.4000000000000004 1.0 3.9239 
1.5 1.0 3.9126 
1.5999999999999996 1.0 3.9246 
1.7000000000000002 1.0 3.9286 
1.7999999999999998 1.0 3.9379 
1.9000000000000004 1.0 3.9340 
2.0 1.0 3.9335 
2.0999999999999996 1.0 3.9398 
2.2 1.0 3.9293 
2.3 1.0 3.9420 
2.4000000000000004 1.0 3.9202 
2.5 1.0 3.9288 
2.5999999999999996 1.0 3.9411 
2.7 1.0 3.9265 
2.8 1.0 3.9128 
2.9000000000000004 1.0 3.9247 
3.0 1.0 3.9210 
3.0999999999999996 1.0 3.9183 
3.2 1.0 3.8946 
3.3 1.0 3.8546 
3.4000000000000004 1.0 3.8738 
3.5 1.0 3.8697 
3.5999999999999996 1.0 3.8617 
3.7 1.0 3.8574 
3.8 1.0 3.8316 
3.9000000000000004 1.0 3.8096 
4.0 1.0 3.8054 
4.1 1.0 3.7972 
4.2 1.0 3.7709 
4.3 1.0 3.7638 
4.4 1.0 3.7114 
4.5 1.0 3.7038 
4.6 1.0 3.6788 
4.7 1.0 3.6739 
4.8 1.0 3.6529 
4.9 1.0 3.6423 
5.0 1.0 3.6018 
5.1 1.0 3.6005 
5.199999999999999 1.0 3.6046 
5.300000000000001 1.0 3.6062 
5.4 1.0 3.5687 
5.5 1.0 3.5740 
5.6 1.0 3.5377 
5.699999999999999 1.0 3.4869 
5.800000000000001 1.0 3.4812 
5.9 1.0 3.4682 
6.0 1.0 3.4796 
6.1 1.0 3.4710 
6.199999999999999 1.0 3.4670 
6.300000000000001 1.0 3.4794 
6.4 1.0 3.4931 
6.5 1.0 3.4945 
6.6 1.0 3.4648 
6.699999999999999 1.0 3.4863 
6.800000000000001 1.0 3.4989 
6.9 1.0 3.5457 
7.0 1.0 3.5442 
7.1 1.0 3.5840 
7.199999999999999 1.0 3.6102 
7.300000000000001 1.0 3.6487 
7.4 1.0 3.6604 
7.5 1.0 3.6829 
7.6 1.0 3.7127 
7.699999999999999 1.0 3.7433 
7.800000000000001 1.0 3.7552 
7.9 1.0 3.7643 
8.0 1.0 3.7926 
8.1 1.0 3.8177 
8.2 1.0 3.8407 
8.3 1.0 3.8515 
8.4 1.0 3.8779 
8.5 1.0 3.8731 
8.6 1.0 3.8808 
8.7 1.0 3.9192 
8.8 1.0 3.9120 
8.9 1.0 3.9525 
9.0 1.0 3.9498 
9.1 1.0 3.9538 
9.2 1.0 3.9525 
9.3 1.0 3.9602 
9.4 1.0 3.9707 
9.5 1.0 3.9940 
9.6 1.0 3.9798 
9.7 1.0 3.9719 
9.8 1.0 3.9701 
9.9 1.0 3.9662 
10.0 1.0 3.9718 
10.1 1.0 3.9800 
10.2 1.0 3.9444 
10.3 1.0 3.9459 
10.4 1.0 3.9542 
10.5 1.0 3.9337 
10.6 1.0 3.9527 
10.7 1.0 3.9503 
10.8 1.0 3.9515 
10.9 1.0 3.9554 
11.0 1.0 3.9685 
11.1 1.0 3.9277 
11.2 1.0 3.9523 
11.3 1.0 3.9407 
11.4 1.0 3.9214 
11.5 1.0 3.8984 
11.6 1.0 3.9271 
11.7 1.0 3.9332 
11.8 1.0 3.9441 
11.9 1.0 3.9254 
12.0 1.0 3.8900 
12.1 1.0 3.9087 
12.2 1.0 3.8854 
12.3 1.0 3.9203 
12.4 1.0 3.9086 
12.5 1.0 3.9041 
12.6 1.0 3.8835 
12.7 1.0 3.9042 
12.8 1.0 3.8839 
12.9 1.0 3.9020 
13.0 1.0 3.8966 
13.100000000000001 1.0 3.8918 
13.200001 1.0 3.9014 
13.299999 1.0 3.8902 
13.399999999999999 1.0 3.8785 
13.5 1.0 3.9035 
13.600000000000001 1.0 3.8988 
13.700001 1.0 3.9004 
13.799999 1.0 3.8858 
13.899999999999999 1.0 3.9059 
14.0 1.0 3.8853 
14.100000000000001 1.0 3.9032 
14.200001 1.0 3.9130 
14.299999 1.0 3.8934 
14.399999999999999 1.0 3.9041 
14.5 1.0 3.9036 
14.600000000000001 1.0 3.8956 
14.700001 1.0 3.9062 
14.799999 1.0 3.8879 
14.899999999999999 1.0 3.8740 
15.0 1.0 3.8914 
15.100000000000001 1.0 3.8877 
15.200001 1.0 3.8950 
-3.0 1.0999999999999996 3.8990 
-2.9 1.0999999999999996 3.8594 
-2.8 1.0999999999999996 3.9030 
-2.7 1.0999999999999996 3.8897 
-2.6 1.0999999999999996 3.8903 
-2.5 1.0999999999999996 3.8944 
-2.4 1.0999999999999996 3.9039 
-2.3 1.0999999999999996 3.9128 
-2.2 1.0999999999999996 3.8918 
-2.1 1.0999999999999996 3.9103 
-2.0 1.0999999999999996 3.8786 
-1.9 1.0999999999999996 3.8976 
-1.8 1.0999999999999996 3.8738 
-1.7 1.0999999999999996 3.8792 
-1.6 1.0999999999999996 3.9042 
-1.5 1.0999999999999996 3.8705 
-1.4 1.0999999999999996 3.8932 
-1.3 1.0999999999999996 3.8912 
-1.2 1.0999999999999996 3.8954 
-1.1 1.0999999999999996 3.9038 
-1.0 1.0999999999999996 3.9195 
-0.8999999999999999 1.0999999999999996 3.8851 
-0.7999999999999998 1.0999999999999996 3.8967 
-0.7000000000000002 1.0999999999999996 3.9002 
-0.6000000000000001 1.0999999999999996 3.9146 
-0.5 1.0999999999999996 3.8805 
-0.3999999999999999 1.0999999999999996 3.9069 
-0.2999999999999998 1.0999999999999996 3.8976 
-0.20000000000000018 1.0999999999999996 3.9150 
-0.10000000000000009 1.0999999999999996 3.9092 
0.0 1.0999999999999996 3.8879 
0.10000000000000009 1.0999999999999996 3.8882 
0.20000000000000018 1.0999999999999996 3.9080 
0.2999999999999998 1.0999999999999996 3.9021 
0.3999999999999999 1.0999999999999996 3.8914 
0.5 1.0999999999999996 3.9254 
0.6000000000000001 1.0999999999999996 3.9260 
0.7000000000000002 1.0999999999999996 3.8873 
0.7999999999999998 1.0999999999999996 3.9109 
0.8999999999999999 1.0999999999999996 3.9149 
1.0 1.0999999999999996 3.9132 
1.0999999999999996 1.0999999999999996 3.9062 
1.2000000000000002 1.0999999999999996 3.9207 
1.2999999999999998 1.0999999999999996 3.9282 
1.4000000000000004 1.0999999999999996 3.9216 
1.5 1.0999999999999996 3.9254 
1.5999999999999996 1.0999999999999996 3.9320 
1.7000000000000002 1.0999999999999996 3.9370 
1.7999999999999998 1.0999999999999996 3.9328 
1.9000000000000004 1.0999999999999996 3.9324 
2.0 1.0999999999999996 3.9482 
2.0999999999999996 1.0999999999999996 3.9499 
2.2 1.0999999999999996 3.9428 
2.3 1.0999999999999996 3.9461 
2.4000000000000004 1.0999999999999996 3.9371 
2.5 1.0999999999999996 3.9518 
2.5999999999999996 1.0999999999999996 3.9201 
2.7 1.0999999999999996 3.9355 
2.8 1.0999999999999996 3.9291 
2.9000000000000004 1.0999999999999996 3.9167 
3.0 1.0999999999999996 3.9060 
3.0999999999999996 1.0999999999999996 3.8939 
3.2 1.0999999999999996 3.9026 
3.3 1.0999999999999996 3.8940 
3.4000000000000004 1.0999999999999996 3.8589 
3.5 1.0999999999999996 3.8879 
3.5999999999999996 1.0999999999999996 3.8345 
3.7 1.0999999999999996 3.8461 
3.8 1.0999999999999996 3.8468 
3.9000000000000004 1.0999999999999996 3.8100 
4.0 1.0999999999999996 3.8078 
4.1 1.0999999999999996 3.8075 
4.2 1.0999999999999996 3.7428 
4.3 1.0999999999999996 3.7138 
4.4 1.0999999999999996 3.6631 
4.5 1.0999999999999996 3.6695 
4.6 1.0999999999999996 3.6547 
4.7 1.0999999999999996 3.6433 
4.8 1.0999999999999996 3.6364 
4.9 1.0999999999999996 3.5930 
5.0 1.0999999999999996 3.5966 
5.1 1.0999999999999996 3.5974 
5.199999999999999 1.0999999999999996 3.5763 
5.300000000000001 1.0999999999999996 3.5526 
5.4 1.0999999999999996 3.5280 
5.5 1.0999999999999996 3.5003 
5.6 1.0999999999999996 3.4703 
5.699999999999999 1.0999999999999996 3.4396 
5.800000000000001 1.0999999999999996 3.4156 
5.9 1.0999999999999996 3.4157 
6.0 1.0999999999999996 3.3740 
6.1 1.0999999999999996 3.3604 
6.199999999999999 1.0999999999999996 3.3925 
6.300000000000001 1.0999999999999996 3.4124 
6.4 1.0999999999999996 3.4085 
6.5 1.0999999999999996 3.4277 
6.6 1.0999999999999996 3.4275 
6.699999999999999 1.0999999999999996 3.4366 
6.800000000000001 1.0999999999999996 3.4645 
6.9 1.0999999999999996 3.4662 
7.0 1.0999999999999996 3.4975 
7.1 1.0999999999999996 3.5504 
7.199999999999999 1.0999999999999996 3.5685 
7.300000000000001 1.0999999999999996 3.6130 
7.4 1.0999999999999996 3.6344 
7.5 1.0999999999999996 3.6589 
7.6 1.0999999999999996 3.6929 
7.699999999999999 1.0999999999999996 3.7203 
7.800000000000001 1.0999999999999996 3.7084 
7.9 1.0999999999999996 3.7791 
8.0 1.0999999999999996 3.7773 
8.1 1.0999999999999996 3.7949 
8.2 1.0999999999999996 3.7986 
8.3 1.0999999999999996 3.8137 
8.4 1.0999999999999996 3.8254 
8.5 1.0999999999999996 3.8723 
8.6 1.0999999999999996 3.8827 
8.7 1.0999999999999996 3.9070 
8.8 1.0999999999999996 3.9050 
8.9 1.0999999999999996 3.9229 
9.0 1.0999999999999996 3.9487 
9.1 1.0999999999999996 3.9411 
9.2 1.0999999999999996 3.9619 
9.3 1.0999999999999996 3.9495 
9.4 1.0999999999999996 3.9879 
9.5 1.0999999999999996 3.9821 
9.6 1.0999999999999996 3.9827 
9.7 1.0999999999999996 3.9617 
9.8 1.0999999999999996 3.9742 
9.9 1.0999999999999996 3.9801 
10.0 1.0999999999999996 3.9741 
10.1 1.0999999999999996 3.9909 
10.2 1.0999999999999996 3.9629 
10.3 1.0999999999999996 3.9659 
10.4 1.0999999999999996 3.9788 
10.5 1.0999999999999996 3.9590 
10.6 1.0999999999999996 3.9384 
10.7 1.0999999999999996 3.9504 
10.8 1.0999999999999996 3.9522 
10.9 1.0999999999999996 3.9703 
11.0 1.0999999999999996 3.9494 
11.1 1.0999999999999996 3.9311 
11.2 1.0999999999999996 3.9495 
11.3 1.0999999999999996 3.9385 
11.4 1.0999999999999996 3.9190 
11.5 1.0999999999999996 3.9351 
11.6 1.0999999999999996 3.9212 
11.7 1.0999999999999996 3.9045 
11.8 1.0999999999999996 3.9356 
11.9 1.0999999999999996 3.9061 
12.0 1.0999999999999996 3.9396 
12.1 1.0999999999999996 3.8907 
12.2 1.0999999999999996 3.9330 
12.3 1.0999999999999996 3.9067 
12.4 1.0999999999999996 3.8859 
12.5 1.0999999999999996 3.8999 
12.6 1.0999999999999996 3.8677 
12.7 1.0999999999999996 3.8925 
12.8 1.0999999999999996 3.8832 
12.9 1.0999999999999996 3.9103 
13.0 1.0999999999999996 3.8688 
13.100000000000001 1.0999999999999996 3.9108 
13.200001 1.0999999999999996 3.8960 
13.299999 1.0999999999999996 3.9056 
13.399999999999999 1.0999999999999996 3.8898 
13.5 1.0999999999999996 3.8859 
13.600000000000001 1.0999999999999996 3.8974 
13.700001 1.0999999999999996 3.8980 
13.799999 1.0999999999999996 3.8756 
13.899999999999999 1.0999999999999996 3.8863 
14.0 1.0999999999999996 3.8782 
14.100000000000001 1.0999999999999996 3.9052 
14.200001 1.0999999999999996 3.8922 
14.299999 1.0999999999999996 3.8910 
14.399999999999999 1.0999999999999996 3.8978 
14.5 1.0999999999999996 3.9006 
14.600000000000001 1.0999999999999996 3.8729 
14.700001 1.0999999999999996 3.8824 
14.799999 1.0999999999999996 3.9024 
14.899999999999999 1.0999999999999996 3.8858 
15.0 1.0999999999999996 3.8983 
15.100000000000001 1.0999999999999996 3.8746 
15.200001 1.0999999999999996 3.8904 
-3.0 1.2000000000000002 3.8836 
-2.9 1.2000000000000002 3.8661 
-2.8 1.2000000000000002 3.8963 
-2.7 1.2000000000000002 3.8913 
-2.6 1.2000000000000002 3.9137 
-2.5 1.2000000000000002 3.9045 
-2.4 1.2000000000000002 3.9008 
-2.3 1.2000000000000002 3.8844 
-2.2 1.2000000000000002 3.8890 
-2.1 1.2000000000000002 3.8702 
-2.0 1.2000000000000002 3.9029 
-1.9 1.2000000000000002 3.8820 
-1.8 1.2000000000000002 3.8810 
-1.7 1.2000000000000002 3.8837 
-1.6 1.2000000000000002 3.8894 
-1.5 1.2000000000000002 3.8953 
-1.4 1.2000000000000002 3.9068 
-1.3 1.2000000000000002 3.9014 
-1.2 1.2000000000000002 3.9254 
-1.1 1.2000000000000002 3.9007 
-1.0 1.2000000000000002 3.9109 
-0.8999999999999999 1.2000000000000002 3.9064 
-0.7999999999999998 1.2000000000000002 3.8912 
-0.7000000000000002 1.2000000000000002 3.8839 
-0.6000000000000001 1.2000000000000002 3.9140 
-0.5 1.2000000000000002 3.8919 
-0.3999999999999999 1.2000000000000002 3.9049 
-0.2999999999999998 1.2000000000000002 3.9079 
-0.20000000000000018 1.2000000000000002 3.9200 
-0.10000000000000009 1.2000000000000002 3.9274 
0.0 1.2000000000000002 3.9008 
0.10000000000000009 1.2000000000000002 3.8900 
0.20000000000000018 1.2000000000000002 3.9259 
0.2999999999999998 1.2000000000000002 3.9171 
0.3999999999999999 1.2000000000000002 3.8926 
0.5 1.2000000000000002 3.9259 
0.6000000000000001 1.2000000000000002 3.9237 
0.7000000000000002 1.2000000000000002 3.9089 
0.7999999999999998 1.2000000000000002 3.9112 
0.8999999999999999 1.2000000000000002 3.8996 
1.0 1.2000000000000002 3.9139 
1.0999999999999996 1.2000000000000002 3.9256 
1.2000000000000002 1.2000000000000002 3.9278 
1.2999999999999998 1.2000000000000002 3.9139 
1.4000000000000004 1.2000000000000002 3.9532 
1.5 1.2000000000000002 3.9233 
1.5999999999999996 1.2000000000000002 3.9241 
1.7000000000000002 1.2000000000000002 3.9271 
1.7999999999999998 1.2000000000000002 3.9615 
1.9000000000000004 1.2000000000000002 3.9318 
2.0 1.2000000000000002 3.9478 
2.0999999999999996 1.2000000000000002 3.9339 
2.2 1.2000000000000002 3.9385 
2.3 1.2000000000000002 3.9601 
2.4000000000000004 1.2000000000000002 3.9429 
2.5 1.2000000000000002 3.9392 
2.5999999999999996 1.2000000000000002 3.9382 
2.7 1.2000000000000002 3.9203 
2.8 1.2000000000000002 3.9362 
2.9000000000000004 1.2000000000000002 3.9083 
3.0 1.2000000000000002 3.9242 
3.0999999999999996 1.2000000000000002 3.8874 
3.2 1.2000000000000002 3.8997 
3.3 1.2000000000000002 3.8738 
3.4000000000000004 1.2000000000000002 3.8662 
3.5 1.2000000000000002 3.8487 
3.5999999999999996 1.2000000000000002 3.8476 
3.7 1.2000000000000002 3.7988 
3.8 1.2000000000000002 3.8144 
3.9000000000000004 1.2000000000000002 3.7738 
4.0 1.2000000000000002 3.7627 
4.1 1.2000000000000002 3.7470 
4.2 1.2000000000000002 3.7053 
4.3 1.2000000000000002 3.6578 
4.4 1.2000000000000002 3.6584 
4.5 1.2000000000000002 3.6751 
4.6 1.2000000000000002 3.6341 
4.7 1.2000000000000002 3.6333 
4.8 1.2000000000000002 3.5984 
4.9 1.2000000000000002 3.6103 
5.0 1.2000000000000002 3.5866 
5.1 1.2000000000000002 3.5428 
5.199999999999999 1.2000000000000002 3.5174 
5.300000000000001 1.2000000000000002 3.4601 
5.4 1.2000000000000002 3.4381 
5.5 1.2000000000000002 3.4335 
5.6 1.2000000000000002 3.4157 
5.699999999999999 1.2000000000000002 3.3533 
5.800000000000001 1.2000000000000002 3.3286 
5.9 1.2000000000000002 3.3131 
6.0 1.2000000000000002 3.2805 
6.1 1.2000000000000002 3.2655 
6.199999999999999 1.2000000000000002 3.2879 
6.300000000000001 1.2000000000000002 3.2856 
6.4 1.2000000000000002 3.3123 
6.5 1.2000000000000002 3.3501 
6.6 1.2000000000000002 3.3808 
6.699999999999999 1.2000000000000002 3.3848 
6.800000000000001 1.2000000000000002 3.4046 
6.9 1.2000000000000002 3.4270 
7.0 1.2000000000000002 3.4690 
7.1 1.2000000000000002 3.4660 
7.199999999999999 1.2000000000000002 3.5062 
7.300000000000001 1.2000000000000002 3.5338 
7.4 1.2000000000000002 3.5576 
7.5 1.2000000000000002 3.6072 
7.6 1.2000000000000002 3.6761 
7.699999999999999 1.2000000000000002 3.6717 
7.800000000000001 1.2000000000000002 3.6982 
7.9 1.2000000000000002 3.7322 
8.0 1.2000000000000002 3.7589 
8.1 1.2000000000000002 3.7726 
8.2 1.2000000000000002 3.8170 
8.3 1.2000000000000002 3.8071 
8.4 1.2000000000000002 3.8323 
8.5 1.2000000000000002 3.8649 
8.6 1.2000000000000002 3.8613 
8.7 1.2000000000000002 3.9018 
8.8 1.2000000000000002 3.8869 
8.9 1.2000000000000002 3.8971 
9.0 1.2000000000000002 3.9130 
9.1 1.2000000000000002 3.9545 
9.2 1.2000000000000002 3.9627 
9.3 1.2000000000000002 3.9393 
9.4 1.2000000000000002 3.9593 
9.5 1.2000000000000002 3.9489 
9.6 1.2000000000000002 3.9795 
9.7 1.2000000000000002 3.9565 
9.8 1.2000000000000002 3.9445 
9.9 1.2000000000000002 3.9758 
10.0 1.2000000000000002 3.9934 
10.1 1.2000000000000002 3.9372 
10.2 1.2000000000000002 3.9872 
10.3 1.2000000000000002 3.9639 
10.4 1.2000000000000002 3.9673 
10.5 1.2000000000000002 3.9503 
10.6 1.2000000000000002 3.9506 
10.7 1.2000000000000002 3.9582 
10.8 1.2000000000000002 3.9482 
10.9 1.2000000000000002 3.9814 
11.0 1.2000000000000002 3.9475 
11.1 1.2000000000000002 3.9463 
11.2 1.2000000000000002 3.9343 
11.3 1.2000000000000002 3.9374 
11.4 1.2000000000000002 3.9571 
11.5 1.2000000000000002 3.9565 
11.6 1.2000000000000002 3.9299 
11.7 1.2000000000000002 3.9022 
11.8 1.2000000000000002 3.9269 
11.9 1.2000000000000002 3.9052 
12.0 1.2000000000000002 3.9044 
12.1 1.2000000000000002 3.9157 
12.2 1.2000000000000002 3.9179 
12.3 1.2000000000000002 3.9095 
12.4 1.2000000000000002 3.8983 
12.5 1.2000000000000002 3.9083 
12.6 1.2000000000000002 3.8934 
12.7 1.2000000000000002 3.9018 
12.8 1.2000000000000002 3.9026 
12.9 1.2000000000000002 3.9009 
13.0 1.2000000000000002 3.8871 
13.100000000000001 1.2000000000000002 3.8730 
13.200001 1.2000000000000002 3.8807 
13.299999 1.2000000000000002 3.9010 
13.399999999999999 1.2000000000000002 3.9096 
13.5 1.2000000000000002 3.8828 
13.600000000000001 1.2000000000000002 3.8941 
13.700001 1.2000000000000002 3.8840 
13.799999 1.2000000000000002 3.9001 
13.899999999999999 1.2000000000000002 3.8854 
14.0 1.2000000000000002 3.8958 
14.100000000000001 1.2000000000000002 3.8855 
14.200001 1.2000000000000002 3.9074 
14.299999 1.2000000000000002 3.8731 
14.399999999999999 1.2000000000000002 3.8968 
14.5 1.2000000000000002 3.8891 
14.600000000000001 1.2000000000000002 3.8995 
14.700001 1.2000000000000002 3.8852 
14.799999 1.2000000000000002 3.8758 
14.899999999999999 1.2000000000000002 3.8784 
15.0 1.2000000000000002 3.8918 
15.100000000000001 1.2000000000000002 3.8935 
15.200001 1.2000000000000002 3.8769 
-3.0 1.2999999999999998 3.8778 
-2.9 1.2999999999999998 3.8873 
-2.8 1.2999999999999998 3.9148 
-2.7 1.2999999999999998 3.8925 
-2.6 1.2999999999999998 3.8934 
-2.5 1.2999999999999998 3.8889 
-2.4 1.2999999999999998 3.8897 
-2.3 1.2999999999999998 3.8837 
-2.2 1.2999999999999998 3.8829 
-2.1 1.2999999999999998 3.8886 
-2.0 1.2999999999999998 3.8835 
-1.9 1.2999999999999998 3.9014 
-1.8 1.2999999999999998 3.8827 
-1.7 1.2999999999999998 3.8992 
-1.6 1.2999999999999998 3.8883 
-1.5 1.2999999999999998 3.9037 
-1.4 1.2999999999999998 3.9079 
-1.3 1.2999999999999998 3.8835 
-1.2 1.2999999999999998 3.9057 
-1.1 1.2999999999999998 3.8877 
-1.0 1.2999999999999998 3.8869 
-0.8999999999999999 1.2999999999999998 3.9025 
-0.7999999999999998 1.2999999999999998 3.9215 
-0.7000000000000002 1.2999999999999998 3.9026 
-0.6000000000000001 1.2999999999999998 3.9073 
-0.5 1.2999999999999998 3.8984 
-0.3999999999999999 1.2999999999999998 3.9034 
-0.2999999999999998 1.2999999999999998 3.9090 
-0.20000000000000018 1.2999999999999998 3.9022 
-0.10000000000000009 1.2999999999999998 3.9201 
0.0 1.2999999999999998 3.8991 
0.10000000000000009 1.2999999999999998 3.9074 
0.20000000000000018 1.2999999999999998 3.8990 
0.2999999999999998 1.2999999999999998 3.9252 
0.3999999999999999 1.2999999999999998 3.9056 
0.5 1.2999999999999998 3.9231 
0.6000000000000001 1.2999999999999998 3.9237 
0.7000000000000002 1.2999999999999998 3.9124 
0.7999999999999998 1.2999999999999998 3.9499 
0.8999999999999999 1.2999999999999998 3.9087 
1.0 1.2999999999999998 3.9386 
1.0999999999999996 1.2999999999999998 3.9041 
1.2000000000000002 1.2999999999999998 3.9207 
1.2999999999999998 1.2999999999999998 3.9424 
1.4000000000000004 1.2999999999999998 3.9290 
1.5 1.2999999999999998 3.9403 
1.5999999999999996 1.2999999999999998 3.9449 
1.7000000000000002 1.2999999999999998 3.9186 
1.7999999999999998 1.2999999999999998 3.9345 
1.9000000000000004 1.2999999999999998 3.9343 
2.0 1.2999999999999998 3.9345 
2.0999999999999996 1.2999999999999998 3.9261 
2.2 1.2999999999999998 3.9370 
2.3 1.2999999999999998 3.9425 
2.4000000000000004 1.2999999999999998 3.9485 
2.5 1.2999999999999998 3.9352 
2.5999999999999996 1.2999999999999998 3.9149 
2.7 1.2999999999999998 3.9258 
2.8 1.2999999999999998 3.9232 
2.9000000000000004 1.2999999999999998 3.9096 
3.0 1.2999999999999998 3.8920 
3.0999999999999996 1.2999999999999998 3.9069 
3.2 1.2999999999999998 3.8925 
3.3 1.2999999999999998 3.8796 
3.4000000000000004 1.2999999999999998 3.8485 
3.5 1.2999999999999998 3.8498 
3.5999999999999996 1.2999999999999998 3.8199 
3.7 1.2999999999999998 3.8083 
3.8 1.2999999999999998 3.7740 
3.9000000000000004 1.2999999999999998 3.7876 
4.0 1.2999999999999998 3.7703 
4.1 1.2999999999999998 3.7053 
4.2 1.2999999999999998 3.6722 
4.3 1.2999999999999998 3.6393 
4.4 1.2999999999999998 3.6284 
4.5 1.2999999999999998 3.6168 
4.6 1.2999999999999998 3.6183 
4.7 1.2999999999999998 3.5687 
4.8 1.2999999999999998 3.5737 
4.9 1.2999999999999998 3.5651 
5.0 1.2999999999999998 3.5146 
5.1 1.2999999999999998 3.4620 
5.199999999999999 1.2999999999999998 3.4213 
5.300000000000001 1.2999999999999998 3.3880 
5.4 1.2999999999999998 3.3474 
5.5 1.2999999999999998 3.3762 
5.6 1.2999999999999998 3.3464 
5.699999999999999 1.2999999999999998 3.2779 
5.800000000000001 1.2999999999999998 3.2286 
5.9 1.2999999999999998 3.2192 
6.0 1.2999999999999998 3.2033 
6.1 1.2999999999999998 3.1688 
6.199999999999999 1.2999999999999998 3.1590 
6.300000000000001 1.2999999999999998 3.1787 
6.4 1.2999999999999998 3.1979 
6.5 1.2999999999999998 3.2577 
6.6 1.2999999999999998 3.2927 
6.699999999999999 1.2999999999999998 3.3267 
6.800000000000001 1.2999999999999998 3.3131 
6.9 1.2999999999999998 3.3296 
7.0 1.2999999999999998 3.3894 
7.1 1.2999999999999998 3.4160 
7.199999999999999 1.2999999999999998 3.4318 
7.300000000000001 1.2999999999999998 3.4522 
7.4 1.2999999999999998 3.5019 
7.5 1.2999999999999998 3.5583 
7.6 1.2999999999999998 3.5893 
7.699999999999999 1.2999999999999998 3.6288 
7.800000000000001 1.2999999999999998 3.6635 
7.9 1.2999999999999998 3.7043 
8.0 1.2999999999999998 3.7243 
8.1 1.2999999999999998 3.7394 
8.2 1.2999999999999998 3.7613 
8.3 1.2999999999999998 3.7915 
8.4 1.2999999999999998 3.7947 
8.5 1.2999999999999998 3.8425 
8.6 1.2999999999999998 3.8608 
8.7 1.2999999999999998 3.8800 
8.8 1.2999999999999998 3.8817 
8.9 1.2999999999999998 3.9167 
9.0 1.2999999999999998 3.9006 
9.1 1.2999999999999998 3.9212 
9.2 1.2999999999999998 3.9419 
9.3 1.2999999999999998 3.9276 
9.4 1.2999999999999998 3.9479 
9.5 1.2999999999999998 3.9357 
9.6 1.2999999999999998 3.9366 
9.7 1.2999999999999998 3.9720 
9.8 1.2999999999999998 3.9659 
9.9 1.2999999999999998 3.9829 
10.0 1.2999999999999998 3.9754 
10.1 1.2999999999999998 3.9877 
10.2 1.2999999999999998 3.9587 
10.3 1.2999999999999998 3.9508 
10.4 1.2999999999999998 3.9576 
10.5 1.2999999999999998 3.9705 
10.6 1.2999999999999998 3.9762 
10.7 1.2999999999999998 3.9488 
10.8 1.2999999999999998 3.9486 
10.9 1.2999999999999998 3.9510 
11.0 1.2999999999999998 3.9327 
11.1 1.2999999999999998 3.9519 
11.2 1.2999999999999998 3.9542 
11.3 1.2999999999999998 3.9307 
11.4 1.2999999999999998 3.9264 
11.5 1.2999999999999998 3.9272 
11.6 1.2999999999999998 3.9232 
11.7 1.2999999999999998 3.9110 
11.8 1.2999999999999998 3.9179 
11.9 1.2999999999999998 3.9071 
12.0 1.2999999999999998 3.9251 
12.1 1.2999999999999998 3.9224 
12.2 1.2999999999999998 3.9055 
12.3 1.2999999999999998 3.9150 
12.4 1.2999999999999998 3.9278 
12.5 1.2999999999999998 3.9184 
12.6 1.2999999999999998 3.9085 
12.7 1.2999999999999998 3.8865 
12.8 1.2999999999999998 3.8737 
12.9 1.2999999999999998 3.8989 
13.0 1.2999999999999998 3.9039 
13.100000000000001 1.2999999999999998 3.9103 
13.200001 1.2999999999999998 3.9203 
13.299999 1.2999999999999998 3.8919 
13.399999999999999 1.2999999999999998 3.9024 
13.5 1.2999999999999998 3.8831 
13.600000000000001 1.2999999999999998 3.9045 
13.700001 1.2999999999999998 3.8915 
13.799999 1.2999999999999998 3.8913 
13.899999999999999 1.2999999999999998 3.9009 
14.0 1.2999999999999998 3.8866 
14.100000000000001 1.2999999999999998 3.9035 
14.200001 1.2999999999999998 3.8829 
14.299999 1.2999999999999998 3.8955 
14.399999999999999 1.2999999999999998 3.8893 
14.5 1.2999999999999998 3.8989 
14.600000000000001 1.2999999999999998 3.8936 
14.700001 1.2999999999999998 3.8840 
14.799999 1.2999999999999998 3.8960 
14.899999999999999 1.2999999999999998 3.8807 
15.0 1.2999999999999998 3.9051 
15.100000000000001 1.2999999999999998 3.8830 
15.200001 1.2999999999999998 3.8614 
-3.0 1.4000000000000004 3.8883 
-2.9 1.4000000000000004 3.8792 
-2.8 1.4000000000000004 3.9012 
-2.7 1.4000000000000004 3.9031 
-2.6 1.4000000000000004 3.8804 
-2.5 1.4000000000000004 3.9059 
-2.4 1.4000000000000004 3.9128 
-2.3 1.4000000000000004 3.9056 
-2.2 1.4000000000000004 3.8998 
-2.1 1.4000000000000004 3.9018 
-2.0 1.4000000000000004 3.8707 
-1.9 1.4000000000000004 3.8949 
-1.8 1.4000000000000004 3.8901 
-1.7 1.4000000000000004 3.8896 
-1.6 1.4000000000000004 3.8877 
-1.5 1.4000000000000004 3.8914 
-1.4 1.4000000000000004 3.9080 
-1.3 1.4000000000000004 3.8982 
-1.2 1.4000000000000004 3.8826 
-1.1 1.4000000000000004 3.9067 
-1.0 1.4000000000000004 3.8751 
-0.8999999999999999 1.4000000000000004 3.8904 
-0.7999999999999998 1.4000000000000004 3.9154 
-0.7000000000000002 1.4000000000000004 3.8961 
-0.6000000000000001 1.4000000000000004 3.9000 
-0.5 1.4000000000000004 3.9008 
-0.3999999999999999 1.4000000000000004 3.8815 
-0.2999999999999998 1.4000000000000004 3.9043 
-0.20000000000000018 1.4000000000000004 3.9077 
-0.10000000000000009 1.4000000000000004 3.9157 
0.0 1.4000000000000004 3.9385 
0.10000000000000009 1.4000000000000004 3.9007 
0.20000000000000018 1.4000000000000004 3.9173 
0.2999999999999998 1.4000000000000004 3.9215 
0.3999999999999999 1.4000000000000004 3.9208 
0.5 1.4000000000000004 3.9074 
0.6000000000000001 1.4000000000000004 3.9235 
0.7000000000000002 1.4000000000000004 3.9157 
0.7999999999999998 1.4000000000000004 3.9130 
0.8999999999999999 1.4000000000000004 3.9126 
1.0 1.4000000000000004 3.9227 
1.0999999999999996 1.4000000000000004 3.9167 
1.2000000000000002 1.4000000000000004 3.9561 
1.2999999999999998 1.4000000000000004 3.9295 
1.4000000000000004 1.4000000000000004 3.9396 
1.5 1.4000000000000004 3.9473 
1.5999999999999996 1.4000000000000004 3.9226 
1.7000000000000002 1.4000000000000004 3.9132 
1.7999999999999998 1.4000000000000004 3.9459 
1.9000000000000004 1.4000000000000004 3.9230 
2.0 1.4000000000000004 3.9611 
2.0999999999999996 1.4000000000000004 3.9156 
2.2 1.4000000000000004 3.9553 
2.3 1.4000000000000004 3.9421 
2.4000000000000004 1.4000000000000004 3.9434 
2.5 1.4000000000000004 3.9377 
2.5999999999999996 1.4000000000000004 3.9338 
2.7 1.4000000000000004 3.9283 
2.8 1.4000000000000004 3.9235 
2.9000000000000004 1.4000000000000004 3.9058 
3.0 1.4000000000000004 3.9350 
3.0999999999999996 1.4000000000000004 3.8875 
3.2 1.4000000000000004 3.8885 
3.3 1.4000000000000004 3.8602 
3.4000000000000004 1.4000000000000004 3.8347 
3.5 1.4000000000000004 3.8196 
3.5999999999999996 1.4000000000000004 3.7793 
3.7 1.4000000000000004 3.8141 
3.8 1.4000000000000004 3.7769 
3.9000000000000004 1.4000000000000004 3.7552 
4.0 1.4000000000000004 3.7404 
4.1 1.4000000000000004 3.7292 
4.2 1.4000000000000004 3.6502 
4.3 1.4000000000000004 3.6204 
4.4 1.4000000000000004 3.5797 
4.5 1.4000000000000004 3.5524 
4.6 1.4000000000000004 3.5546 
4.7 1.4000000000000004 3.5328 
4.8 1.4000000000000004 3.5121 
4.9 1.4000000000000004 3.4769 
5.0 1.4000000000000004 3.4472 
5.1 1.4000000000000004 3.3915 
5.199999999999999 1.4000000000000004 3.3766 
5.300000000000001 1.4000000000000004 3.3485 
5.4 1.4000000000000004 3.3465 
5.5 1.4000000000000004 3.3268 
5.6 1.4000000000000004 3.3062 
5.699999999999999 1.4000000000000004 3.1989 
5.800000000000001 1.4000000000000004 3.1532 
5.9 1.4000000000000004 3.1281 
6.0 1.4000000000000004 3.1139 
6.1 1.4000000000000004 3.0993 
6.199999999999999 1.4000000000000004 3.0611 
6.300000000000001 1.4000000000000004 3.0506 
6.4 1.4000000000000004 3.0724 
6.5 1.4000000000000004 3.0914 
6.6 1.4000000000000004 3.1468 
6.699999999999999 1.4000000000000004 3.1452 
6.800000000000001 1.4000000000000004 3.1896 
6.9 1.4000000000000004 3.2381 
7.0 1.4000000000000004 3.2658 
7.1 1.4000000000000004 3.3185 
7.199999999999999 1.4000000000000004 3.3718 
7.300000000000001 1.4000000000000004 3.4220 
7.4 1.4000000000000004 3.4377 
7.5 1.4000000000000004 3.4998 
7.6 1.4000000000000004 3.5590 
7.699999999999999 1.4000000000000004 3.6124 
7.800000000000001 1.4000000000000004 3.6398 
7.9 1.4000000000000004 3.6437 
8.0 1.4000000000000004 3.6649 
8.1 1.4000000000000004 3.7020 
8.2 1.4000000000000004 3.7366 
8.3 1.4000000000000004 3.7947 
8.4 1.4000000000000004 3.8209 
8.5 1.4000000000000004 3.8020 
8.6 1.4000000000000004 3.8553 
8.7 1.4000000000000004 3.8794 
8.8 1.4000000000000004 3.8728 
8.9 1.4000000000000004 3.8797 
9.0 1.4000000000000004 3.9059 
9.1 1.4000000000000004 3.9046 
9.2 1.4000000000000004 3.9296 
9.3 1.4000000000000004 3.9311 
9.4 1.4000000000000004 3.9751 
9.5 1.4000000000000004 3.9454 
9.6 1.4000000000000004 3.9757 
9.7 1.4000000000000004 3.9619 
9.8 1.4000000000000004 3.9754 
9.9 1.4000000000000004 3.9687 
10.0 1.4000000000000004 3.9563 
10.1 1.4000000000000004 3.9742 
10.2 1.4000000000000004 3.9768 
10.3 1.4000000000000004 3.9800 
10.4 1.4000000000000004 3.9565 
10.5 1.4000000000000004 3.9663 
10.6 1.4000000000000004 3.9420 
10.7 1.4000000000000004 3.9550 
10.8 1.4000000000000004 3.9369 
10.9 1.4000000000000004 3.9277 
11.0 1.4000000000000004 3.9450 
11.1 1.4000000000000004 3.9244 
11.2 1.4000000000000004 3.9627 
11.3 1.4000000000000004 3.9476 
11.4 1.4000000000000004 3.9302 
11.5 1.4000000000000004 3.9377 
11.6 1.4000000000000004 3.9405 
11.7 1.4000000000000004 3.9147 
11.8 1.4000000000000004 3.9052 
11.9 1.4000000000000004 3.9081 
12.0 1.4000000000000004 3.9006 
12.1 1.4000000000000004 3.9231 
12.2 1.4000000000000004 3.9050 
12.3 1.4000000000000004 3.8928 
12.4 1.4000000000000004 3.9011 
12.5 1.4000000000000004 3.9008 
12.6 1.4000000000000004 3.9171 
12.7 1.4000000000000004 3.9144 
12.8 1.4000000000000004 3.9181 
12.9 1.4000000000000004 3.9187 
13.0 1.4000000000000004 3.9031 
13.100000000000001 1.4000000000000004 3.9017 
13.200001 1.4000000000000004 3.8882 
13.299999 1.4000000000000004 3.8990 
13.399999999999999 1.4000000000000004 3.8797 
13.5 1.4000000000000004 3.9021 
13.600000000000001 1.4000000000000004 3.8884 
13.700001 1.4000000000000004 3.8897 
13.799999 1.4000000000000004 3.8969 
13.899999999999999 1.4000000000000004 3.8897 
14.0 1.4000000000000004 3.8821 
14.100000000000001 1.4000000000000004 3.8977 
14.200001 1.4000000000000004 3.8969 
14.299999 1.4000000000000004 3.8901 
14.399999999999999 1.4000000000000004 3.8992 
14.5 1.4000000000000004 3.8889 
14.600000000000001 1.4000000000000004 3.8900 
14.700001 1.4000000000000004 3.8809 
14.799999 1.4000000000000004 3.8957 
14.899999999999999 1.4000000000000004 3.9004 
15.0 1.4000000000000004 3.8797 
15.100000000000001 1.4000000000000004 3.9033 
15.200001 1.4000000000000004 3.8804 
-3.0 1.5 3.8817 
-2.9 1.5 3.8988 
-2.8 1.5 3.8908 
-2.7 1.5 3.8866 
-2.6 1.5 3.9000 
-2.5 1.5 3.8929 
-2.4 1.5 3.9037 
-2.3 1.5 3.8824 
-2.2 1.5 3.8788 
-2.1 1.5 3.8914 
-2.0 1.5 3.9087 
-1.9 1.5 3.8944 
-1.8 1.5 3.8786 
-1.7 1.5 3.8793 
-1.6 1.5 3.9104 
-1.5 1.5 3.8948 
-1.4 1.5 3.8904 
-1.3 1.5 3.8927 
-1.2 1.5 3.8851 
-1.1 1.5 3.8908 
-1.0 1.5 3.8968 
-0.8999999999999999 1.5 3.8949 
-0.7999999999999998 1.5 3.8907 
-0.7000000000000002 1.5 3.9037 
-0.6000000000000001 1.5 3.8899 
-0.5 1.5 3.9099 
-0.3999999999999999 1.5 3.8928 
-0.2999999999999998 1.5 3.9080 
-0.20000000000000018 1.5 3.9208 
-0.10000000000000009 1.5 3.8875 
0.0 1.5 3.9167 
0.10000000000000009 1.5 3.8922 
0.20000000000000018 1.5 3.9250 
0.2999999999999998 1.5 3.9092 
0.3999999999999999 1.5 3.9040 
0.5 1.5 3.9163 
0.6000000000000001 1.5 3.9053 
0.7000000000000002 1.5 3.9027 
0.7999999999999998 1.5 3.9335 
0.8999999999999999 1.5 3.9238 
1.0 1.5 3.9237 
1.0999999999999996 1.5 3.9273 
1.2000000000000002 1.5 3.9506 
1.2999999999999998 1.5 3.9452 
1.4000000000000004 1.5 3.9406 
1.5 1.5 3.9431 
1.5999999999999996 1.5 3.9349 
1.7000000000000002 1.5 3.9484 
1.7999999999999998 1.5 3.9642 
1.9000000000000004 1.5 3.9440 
2.0 1.5 3.9324 
2.0999999999999996 1.5 3.9119 
2.2 1.5 3.9470 
2.3 1.5 3.9331 
2.4000000000000004 1.5 3.9472 
2.5 1.5 3.9171 
2.5999999999999996 1.5 3.9304 
2.7 1.5 3.9137 
2.8 1.5 3.9044 
2.9000000000000004 1.5 3.9252 
3.0 1.5 3.8929 
3.0999999999999996 1.5 3.8913 
3.2 1.5 3.8791 
3.3 1.5 3.8547 
3.4000000000000004 1.5 3.8344 
3.5 1.5 3.8000 
3.5999999999999996 1.5 3.8098 
3.7 1.5 3.7990 
3.8 1.5 3.7739 
3.9000000000000004 1.5 3.7505 
4.0 1.5 3.7150 
4.1 1.5 3.6730 
4.2 1.5 3.6074 
4.3 1.5 3.5698 
4.4 1.5 3.5608 
4.5 1.5 3.5378 
4.6 1.5 3.5268 
4.7 1.5 3.5086 
4.8 1.5 3.4862 
4.9 1.5 3.4555 
5.0 1.5 3.4310 
5.1 1.5 3.4245 
5.199999999999999 1.5 3.4015 
5.300000000000001 1.5 3.3918 
5.4 1.5 3.3877 
5.5 1.5 3.3093 
5.6 1.5 3.2605 
5.699999999999999 1.5 3.1817 
5.800000000000001 1.5 3.0968 
5.9 1.5 3.0624 
6.0 1.5 3.0408 
6.1 1.5 3.0134 
6.199999999999999 1.5 2.9696 
6.300000000000001 1.5 2.9268 
6.4 1.5 2.9675 
6.5 1.5 2.9824 
6.6 1.5 3.0296 
6.699999999999999 1.5 3.0946 
6.800000000000001 1.5 3.1055 
6.9 1.5 3.1161 
7.0 1.5 3.1488 
7.1 1.5 3.2136 
7.199999999999999 1.5 3.3053 
7.300000000000001 1.5 3.3504 
7.4 1.5 3.4009 
7.5 1.5 3.4351 
7.6 1.5 3.4985 
7.699999999999999 1.5 3.5537 
7.800000000000001 1.5 3.5891 
7.9 1.5 3.6327 
8.0 1.5 3.6233 
8.1 1.5 3.6674 
8.2 1.5 3.7058 
8.3 1.5 3.7363 
8.4 1.5 3.7462 
8.5 1.5 3.7970 
8.6 1.5 3.8098 
8.7 1.5 3.8323 
8.8 1.5 3.8540 
8.9 1.5 3.8716 
9.0 1.5 3.8822 
9.1 1.5 3.8919 
9.2 1.5 3.9177 
9.3 1.5 3.9272 
9.4 1.5 3.9412 
9.5 1.5 3.9351 
9.6 1.5 3.9618 
9.7 1.5 3.9550 
9.8 1.5 3.9699 
9.9 1.5 3.9695 
10.0 1.5 3.9693 
10.1 1.5 3.9597 
10.2 1.5 3.9591 
10.3 1.5 3.9702 
10.4 1.5 3.9580 
10.5 1.5 3.9702 
10.6 1.5 3.9707 
10.7 1.5 3.9796 
10.8 1.5 3.9462 
10.9 1.5 3.9551 
11.0 1.5 3.9586 
11.1 1.5 3.9412 
11.2 1.5 3.9562 
11.3 1.5 3.9377 
11.4 1.5 3.9460 
11.5 1.5 3.9327 
11.6 1.5 3.9436 
11.7 1.5 3.9460 
11.8 1.5 3.9225 
11.9 1.5 3.9178 
12.0 1.5 3.9052 
12.1 1.5 3.8939 
12.2 1.5 3.9261 
12.3 1.5 3.8999 
12.4 1.5 3.9092 
12.5 1.5 3.8914 
12.6 1.5 3.9028 
12.7 1.5 3.9125 
12.8 1.5 3.9157 
12.9 1.5 3.9092 
13.0 1.5 3.9085 
13.100000000000001 1.5 3.9152 
13.200001 1.5 3.8970 
13.299999 1.5 3.9061 
13.399999999999999 1.5 3.8952 
13.5 1.5 3.8827 
13.600000000000001 1.5 3.9010 
13.700001 1.5 3.9149 
13.799999 1.5 3.8720 
13.899999999999999 1.5 3.9004 
14.0 1.5 3.9150 
14.100000000000001 1.5 3.8876 
14.200001 1.5 3.8682 
14.299999 1.5 3.9075 
14.399999999999999 1.5 3.8904 
14.5 1.5 3.8875 
14.600000000000001 1.5 3.8981 
14.700001 1.5 3.8762 
14.799999 1.5 3.8952 
14.899999999999999 1.5 3.8880 
15.0 1.5 3.8895 
15.100000000000001 1.5 3.8845 
15.200001 1.5 3.9084 
-3.0 1.5999999999999996 3.8791 
-2.9 1.5999999999999996 3.8742 
-2.8 1.5999999999999996 3.8845 
-2.7 1.5999999999999996 3.9395 
-2.6 1.5999999999999996 3.9085 
-2.5 1.5999999999999996 3.8958 
-2.4 1.5999999999999996 3.8894 
-2.3 1.5999999999999996 3.8932 
-2.2 1.5999999999999996 3.8716 
-2.1 1.5999999999999996 3.8855 
-2.0 1.5999999999999996 3.8858 
-1.9 1.5999999999999996 3.8799 
-1.8 1.5999999999999996 3.9098 
-1.7 1.5999999999999996 3.8969 
-1.6 1.5999999999999996 3.9149 
-1.5 1.5999999999999996 3.9147 
-1.4 1.5999999999999996 3.8932 
-1.3 1.5999999999999996 3.9116 
-1.2 1.5999999999999996 3.8886 
-1.1 1.5999999999999996 3.9005 
-1.0 1.5999999999999996 3.9135 
-0.8999999999999999 1.5999999999999996 3.8835 
-0.7999999999999998 1.5999999999999996 3.8975 
-0.7000000000000002 1.5999999999999996 3.8885 
-0.6000000000000001 1.5999999999999996 3.9038 
-0.5 1.5999999999999996 3.8967 
-0.3999999999999999 1.5999999999999996 3.9251 
-0.2999999999999998 1.5999999999999996 3.8795 
-0.20000000000000018 1.5999999999999996 3.9172 
-0.10000000000000009 1.5999999999999996 3.8900 
0.0 1.5999999999999996 3.8890 
0.10000000000000009 1.5999999999999996 3.9048 
0.20000000000000018 1.5999999999999996 3.9079 
0.2999999999999998 1.5999999999999996 3.9164 
0.3999999999999999 1.5999999999999996 3.9027 
0.5 1.5999999999999996 3.9046 
0.6000000000000001 1.5999999999999996 3.9032 
0.7000000000000002 1.5999999999999996 3.9221 
0.7999999999999998 1.5999999999999996 3.9364 
0.8999999999999999 1.5999999999999996 3.9269 
1.0 1.5999999999999996 3.9269 
1.0999999999999996 1.5999999999999996 3.9033 
1.2000000000000002 1.5999999999999996 3.9413 
1.2999999999999998 1.5999999999999996 3.9287 
1.4000000000000004 1.5999999999999996 3.9541 
1.5 1.5999999999999996 3.9547 
1.5999999999999996 1.5999999999999996 3.9623 
1.7000000000000002 1.5999999999999996 3.9411 
1.7999999999999998 1.5999999999999996 3.9414 
1.9000000000000004 1.5999999999999996 3.9435 
2.0 1.5999999999999996 3.9367 
2.0999999999999996 1.5999999999999996 3.9181 
2.2 1.5999999999999996 3.9531 
2.3 1.5999999999999996 3.9124 
2.4000000000000004 1.5999999999999996 3.9376 
2.5 1.5999999999999996 3.9201 
2.5999999999999996 1.5999999999999996 3.9055 
2.7 1.5999999999999996 3.9240 
2.8 1.5999999999999996 3.9125 
2.9000000000000004 1.5999999999999996 3.9181 
3.0 1.5999999999999996 3.9051 
3.0999999999999996 1.5999999999999996 3.8812 
3.2 1.5999999999999996 3.8865 
3.3 1.5999999999999996 3.8599 
3.4000000000000004 1.5999999999999996 3.8046 
3.5 1.5999999999999996 3.8188 
3.5999999999999996 1.5999999999999996 3.8046 
3.7 1.5999999999999996 3.7943 
3.8 1.5999999999999996 3.7744 
3.9000000000000004 1.5999999999999996 3.7175 
4.0 1.5999999999999996 3.6678 
4.1 1.5999999999999996 3.6199 
4.2 1.5999999999999996 3.5679 
4.3 1.5999999999999996 3.5334 
4.4 1.5999999999999996 3.5107 
4.5 1.5999999999999996 3.4942 
4.6 1.5999999999999996 3.4844 
4.7 1.5999999999999996 3.4561 
4.8 1.5999999999999996 3.4261 
4.9 1.5999999999999996 3.4253 
5.0 1.5999999999999996 3.4624 
5.1 1.5999999999999996 3.4617 
5.199999999999999 1.5999999999999996 3.4908 
5.300000000000001 1.5999999999999996 3.4590 
5.4 1.5999999999999996 3.3740 
5.5 1.5999999999999996 3.3055 
5.6 1.5999999999999996 3.2190 
5.699999999999999 1.5999999999999996 3.0893 
5.800000000000001 1.5999999999999996 3.0516 
5.9 1.5999999999999996 3.0078 
6.0 1.5999999999999996 2.9773 
6.1 1.5999999999999996 2.8728 
6.199999999999999 1.5999999999999996 2.8612 
6.300000000000001 1.5999999999999996 2.8950 
6.4 1.5999999999999996 2.9558 
6.5 1.5999999999999996 3.0166 
6.6 1.5999999999999996 3.0362 
6.699999999999999 1.5999999999999996 3.1183 
6.800000000000001 1.5999999999999996 3.1377 
6.9 1.5999999999999996 3.1231 
7.0 1.5999999999999996 3.1122 
7.1 1.5999999999999996 3.1334 
7.199999999999999 1.5999999999999996 3.2004 
7.300000000000001 1.5999999999999996 3.2804 
7.4 1.5999999999999996 3.3385 
7.5 1.5999999999999996 3.3686 
7.6 1.5999999999999996 3.4215 
7.699999999999999 1.5999999999999996 3.4992 
7.800000000000001 1.5999999999999996 3.5794 
7.9 1.5999999999999996 3.6333 
8.0 1.5999999999999996 3.6288 
8.1 1.5999999999999996 3.6386 
8.2 1.5999999999999996 3.6811 
8.3 1.5999999999999996 3.7149 
8.4 1.5999999999999996 3.7584 
8.5 1.5999999999999996 3.7676 
8.6 1.5999999999999996 3.8277 
8.7 1.5999999999999996 3.8235 
8.8 1.5999999999999996 3.8343 
8.9 1.5999999999999996 3.8499 
9.0 1.5999999999999996 3.8484 
9.1 1.5999999999999996 3.8816 
9.2 1.5999999999999996 3.9214 
9.3 1.5999999999999996 3.9339 
9.4 1.5999999999999996 3.9394 
9.5 1.5999999999999996 3.9382 
9.6 1.5999999999999996 3.9348 
9.7 1.5999999999999996 3.9339 
9.8 1.5999999999999996 3.9678 
9.9 1.5999999999999996 3.9482 
10.0 1.5999999999999996 3.9701 
10.1 1.5999999999999996 3.9697 
10.2 1.5999999999999996 3.9471 
10.3 1.5999999999999996 3.9846 
10.4 1.5999999999999996 3.9849 
10.5 1.5999999999999996 3.9452 
10.6 1.5999999999999996 3.9658 
10.7 1.5999999999999996 3.9657 
10.8 1.5999999999999996 3.9519 
10.9 1.5999999999999996 3.9650 
11.0 1.5999999999999996 3.9483 
11.1 1.5999999999999996 3.9224 
11.2 1.5999999999999996 3.9537 
11.3 1.5999999999999996 3.9497 
11.4 1.5999999999999996 3.9584 
11.5 1.5999999999999996 3.9156 
11.6 1.5999999999999996 3.9330 
11.7 1.5999999999999996 3.9233 
11.8 1.5999999999999996 3.9118 
11.9 1.5999999999999996 3.9357 
12.0 1.5999999999999996 3.9170 
12.1 1.5999999999999996 3.9132 
12.2 1.5999999999999996 3.9134 
12.3 1.5999999999999996 3.8959 
12.4 1.5999999999999996 3.9060 
12.5 1.5999999999999996 3.8927 
12.6 1.5999999999999996 3.9227 
12.7 1.5999999999999996 3.8850 
12.8 1.5999999999999996 3.8925 
12.9 1.5999999999999996 3.9135 
13.0 1.5999999999999996 3.8863 
13.100000000000001 1.5999999999999996 3.8918 
13.200001 1.5999999999999996 3.8914 
13.299999 1.5999999999999996 3.8873 
13.399999999999999 1.5999999999999996 3.8795 
13.5 1.5999999999999996 3.8848 
13.600000000000001 1.5999999999999996 3.9035 
13.700001 1.5999999999999996 3.8994 
13.799999 1.5999999999999996 3.8960 
13.899999999999999 1.5999999999999996 3.8973 
14.0 1.5999999999999996 3.8835 
14.100000000000001 1.5999999999999996 3.8997 
14.200001 1.5999999999999996 3.9068 
14.299999 1.5999999999999996 3.8972 
14.399999999999999 1.5999999999999996 3.9153 
14.5 1.5999999999999996 3.8938 
14.600000000000001 1.5999999999999996 3.8761 
14.700001 1.5999999999999996 3.9079 
14.799999 1.5999999999999996 3.9132 
14.899999999999999 1.5999999999999996 3.8927 
15.0 1.5999999999999996 3.8934 
15.100000000000001 1.5999999999999996 3.8863 
15.200001 1.5999999999999996 3.9122 
-3.0 1.7000000000000002 3.8917 
-2.9 1.7000000000000002 3.9013 
-2.8 1.7000000000000002 3.9058 
-2.7 1.7000000000000002 3.9094 
-2.6 1.7000000000000002 3.9024 
-2.5 1.7000000000000002 3.8910 
-2.4 1.7000000000000002 3.9178 
-2.3 1.7000000000000002 3.9007 
-2.2 1.7000000000000002 3.8868 
-2.1 1.7000000000000002 3.9003 
-2.0 1.7000000000000002 3.8947 
-1.9 1.7000000000000002 3.8945 
-1.8 1.7000000000000002 3.8910 
-1.7 1.7000000000000002 3.8839 
-1.6 1.7000000000000002 3.9232 
-1.5 1.7000000000000002 3.8724 
-1.4 1.7000000000000002 3.9173 
-1.3 1.7000000000000002 3.9205 
-1.2 1.7000000000000002 3.9053 
-1.1 1.7000000000000002 3.8700 
-1.0 1.7000000000000002 3.8989 
-0.8999999999999999 1.7000000000000002 3.9013 
-0.7999999999999998 1.7000000000000002 3.9324 
-0.7000000000000002 1.7000000000000002 3.8866 
-0.6000000000000001 1.7000000000000002 3.8971 
-0.5 1.7000000000000002 3.9141 
-0.3999999999999999 1.7000000000000002 3.9075 
-0.2999999999999998 1.7000000000000002 3.9024 
-0.20000000000000018 1.7000000000000002 3.9017 
-0.10000000000000009 1.7000000000000002 3.8917 
0.0 1.7000000000000002 3.9147 
0.10000000000000009 1.7000000000000002 3.9044 
0.20000000000000018 1.7000000000000002 3.9067 
0.2999999999999998 1.7000000000000002 3.9179 
0.3999999999999999 1.7000000000000002 3.9269 
0.5 1.7000000000000002 3.9041 
0.6000000000000001 1.7000000000000002 3.9137 
0.7000000000000002 1.7000000000000002 3.9170 
0.7999999999999998 1.7000000000000002 3.9319 
0.8999999999999999 1.7000000000000002 3.9170 
1.0 1.7000000000000002 3.9349 
1.0999999999999996 1.7000000000000002 3.9380 
1.2000000000000002 1.7000000000000002 3.9410 
1.2999999999999998 1.7000000000000002 3.9380 
1.4000000000000004 1.7000000000000002 3.9162 
1.5 1.7000000000000002 3.9401 
1.5999999999999996 1.7000000000000002 3.9447 
1.7000000000000002 1.7000000000000002 3.9288 
1.7999999999999998 1.7000000000000002 3.9539 
1.9000000000000004 1.7000000000000002 3.9316 
2.0 1.7000000000000002 3.9384 
2.0999999999999996 1.7000000000000002 3.8995 
2.2 1.7000000000000002 3.9352 
2.3 1.7000000000000002 3.9415 
2.4000000000000004 1.7000000000000002 3.9330 
2.5 1.7000000000000002 3.9399 
2.5999999999999996 1.7000000000000002 3.9013 
2.7 1.7000000000000002 3.9076 
2.8 1.7000000000000002 3.8950 
2.9000000000000004 1.7000000000000002 3.8802 
3.0 1.7000000000000002 3.8896 
3.0999999999999996 1.7000000000000002 3.8426 
3.2 1.7000000000000002 3.8427 
3.3 1.7000000000000002 3.8578 
3.4000000000000004 1.7000000000000002 3.8097 
3.5 1.7000000000000002 3.8091 
3.5999999999999996 1.7000000000000002 3.7914 
3.7 1.7000000000000002 3.7639 
3.8 1.7000000000000002 3.7140 
3.9000000000000004 1.7000000000000002 3.6579 
4.0 1.7000000000000002 3.6538 
4.1 1.7000000000000002 3.5835 
4.2 1.7000000000000002 3.5211 
4.3 1.7000000000000002 3.4850 
4.4 1.7000000000000002 3.4789 
4.5 1.7000000000000002 3.4843 
4.6 1.7000000000000002 3.4490 
4.7 1.7000000000000002 3.4032 
4.8 1.7000000000000002 3.4043 
4.9 1.7000000000000002 3.4647 
5.0 1.7000000000000002 3.4931 
5.1 1.7000000000000002 3.5036 
5.199999999999999 1.7000000000000002 3.4811 
5.300000000000001 1.7000000000000002 3.4217 
5.4 1.7000000000000002 3.3368 
5.5 1.7000000000000002 3.3036 
5.6 1.7000000000000002 3.2323 
5.699999999999999 1.7000000000000002 3.0878 
5.800000000000001 1.7000000000000002 2.9703 
5.9 1.7000000000000002 2.9349 
6.0 1.7000000000000002 2.9005 
6.1 1.7000000000000002 2.8437 
6.199999999999999 1.7000000000000002 2.8358 
6.300000000000001 1.7000000000000002 2.9017 
6.4 1.7000000000000002 3.0226 
6.5 1.7000000000000002 3.0703 
6.6 1.7000000000000002 3.1501 
6.699999999999999 1.7000000000000002 3.1843 
6.800000000000001 1.7000000000000002 3.1870 
6.9 1.7000000000000002 3.1850 
7.0 1.7000000000000002 3.1178 
7.1 1.7000000000000002 3.1127 
7.199999999999999 1.7000000000000002 3.1332 
7.300000000000001 1.7000000000000002 3.2054 
7.4 1.7000000000000002 3.2887 
7.5 1.7000000000000002 3.3420 
7.6 1.7000000000000002 3.3942 
7.699999999999999 1.7000000000000002 3.4167 
7.800000000000001 1.7000000000000002 3.5170 
7.9 1.7000000000000002 3.6026 
8.0 1.7000000000000002 3.5989 
8.1 1.7000000000000002 3.6220 
8.2 1.7000000000000002 3.6738 
8.3 1.7000000000000002 3.6852 
8.4 1.7000000000000002 3.7066 
8.5 1.7000000000000002 3.7286 
8.6 1.7000000000000002 3.7880 
8.7 1.7000000000000002 3.8042 
8.8 1.7000000000000002 3.8363 
8.9 1.7000000000000002 3.8465 
9.0 1.7000000000000002 3.8638 
9.1 1.7000000000000002 3.8797 
9.2 1.7000000000000002 3.9297 
9.3 1.7000000000000002 3.9239 
9.4 1.7000000000000002 3.9261 
9.5 1.7000000000000002 3.9422 
9.6 1.7000000000000002 3.9280 
9.7 1.7000000000000002 3.9719 
9.8 1.7000000000000002 3.9605 
9.9 1.7000000000000002 3.9580 
10.0 1.7000000000000002 3.9617 
10.1 1.7000000000000002 3.9802 
10.2 1.7000000000000002 3.9733 
10.3 1.7000000000000002 3.9509 
10.4 1.7000000000000002 3.9864 
10.5 1.7000000000000002 3.9761 
10.6 1.7000000000000002 3.9725 
10.7 1.7000000000000002 3.9928 
10.8 1.7000000000000002 3.9811 
10.9 1.7000000000000002 3.9648 
11.0 1.7000000000000002 3.9549 
11.1 1.7000000000000002 3.9501 
11.2 1.7000000000000002 3.9510 
11.3 1.7000000000000002 3.9406 
11.4 1.7000000000000002 3.9352 
11.5 1.7000000000000002 3.9553 
11.6 1.7000000000000002 3.9477 
11.7 1.7000000000000002 3.9309 
11.8 1.7000000000000002 3.9319 
11.9 1.7000000000000002 3.9417 
12.0 1.7000000000000002 3.9275 
12.1 1.7000000000000002 3.9127 
12.2 1.7000000000000002 3.9023 
12.3 1.7000000000000002 3.9266 
12.4 1.7000000000000002 3.8908 
12.5 1.7000000000000002 3.8870 
12.6 1.7000000000000002 3.8972 
12.7 1.7000000000000002 3.9034 
12.8 1.7000000000000002 3.8759 
12.9 1.7000000000000002 3.9102 
13.0 1.7000000000000002 3.9100 
13.100000000000001 1.7000000000000002 3.8977 
13.200001 1.7000000000000002 3.8911 
13.299999 1.7000000000000002 3.9030 
13.399999999999999 1.7000000000000002 3.8814 
13.5 1.7000000000000002 3.9081 
13.600000000000001 1.7000000000000002 3.8925 
13.700001 1.7000000000000002 3.8835 
13.799999 1.7000000000000002 3.8962 
13.899999999999999 1.7000000000000002 3.8941 
14.0 1.7000000000000002 3.9038 
14.100000000000001 1.7000000000000002 3.8915 
14.200001 1.7000000000000002 3.8962 
14.299999 1.7000000000000002 3.8934 
14.399999999999999 1.7000000000000002 3.9013 
14.5 1.7000000000000002 3.9033 
14.600000000000001 1.7000000000000002 3.9004 
14.700001 1.7000000000000002 3.9139 
14.799999 1.7000000000000002 3.8976 
14.899999999999999 1.7000000000000002 3.8889 
15.0 1.7000000000000002 3.8864 
15.100000000000001 1.7000000000000002 3.8719 
15.200001 1.7000000000000002 3.8840 
-3.0 1.7999999999999998 3.8517 
-2.9 1.7999999999999998 3.9154 
-2.8 1.7999999999999998 3.9055 
-2.7 1.7999999999999998 3.9253 
-2.6 1.7999999999999998 3.8914 
-2.5 1.7999999999999998 3.8758 
-2.4 1.7999999999999998 3.8950 
-2.3 1.7999999999999998 3.8814 
-2.2 1.7999999999999998 3.9005 
-2.1 1.7999999999999998 3.8954 
-2.0 1.7999999999999998 3.8902 
-1.9 1.7999999999999998 3.8744 
-1.8 1.7999999999999998 3.9076 
-1.7 1.7999999999999998 3.8867 
-1.6 1.7999999999999998 3.8842 
-1.5 1.7999999999999998 3.8844 
-1.4 1.7999999999999998 3.8867 
-1.3 1.7999999999999998 3.8764 
-1.2 1.7999999999999998 3.8829 
-1.1 1.7999999999999998 3.9129 
-1.0 1.7999999999999998 3.8933 
-0.8999999999999999 1.7999999999999998 3.8978 
-0.7999999999999998 1.7999999999999998 3.8785 
-0.7000000000000002 1.7999999999999998 3.9091 
-0.6000000000000001 1.7999999999999998 3.8945 
-0.5 1.7999999999999998 3.9279 
-0.3999999999999999 1.7999999999999998 3.8965 
-0.2999999999999998 1.7999999999999998 3.9014 
-0.20000000000000018 1.7999999999999998 3.8932 
-0.10000000000000009 1.7999999999999998 3.9280 
0.0 1.7999999999999998 3.9106 
0.10000000000000009 1.7999999999999998 3.9245 
0.20000000000000018 1.7999999999999998 3.9012 
0.2999999999999998 1.7999999999999998 3.9094 
0.3999999999999999 1.7999999999999998 3.9183 
0.5 1.7999999999999998 3.9170 
0.6000000000000001 1.7999999999999998 3.9190 
0.7000000000000002 1.7999999999999998 3.9366 
0.7999999999999998 1.7999999999999998 3.9361 
0.8999999999999999 1.7999999999999998 3.9438 
1.0 1.7999999999999998 3.9270 
1.0999999999999996 1.7999999999999998 3.9189 
1.2000000000000002 1.7999999999999998 3.9342 
1.2999999999999998 1.7999999999999998 3.9252 
1.4000000000000004 1.7999999999999998 3.9331 
1.5 1.7999999999999998 3.9354 
1.5999999999999996 1.7999999999999998 3.9533 
1.7000000000000002 1.7999999999999998 3.9379 
1.7999999999999998 1.7999999999999998 3.9437 
1.9000000000000004 1.7999999999999998 3.9571 
2.0 1.7999999999999998 3.9401 
2.0999999999999996 1.7999999999999998 3.9316 
2.2 1.7999999999999998 3.9318 
2.3 1.7999999999999998 3.9276 
2.4000000000000004 1.7999999999999998 3.9187 
2.5 1.7999999999999998 3.9180 
2.5999999999999996 1.7999999999999998 3.9204 
2.7 1.7999999999999998 3.9181 
2.8 1.7999999999999998 3.8879 
2.9000000000000004 1.7999999999999998 3.8818 
3.0 1.7999999999999998 3.8938 
3.0999999999999996 1.7999999999999998 3.8639 
3.2 1.7999999999999998 3.8639 
3.3 1.7999999999999998 3.8233 
3.4000000000000004 1.7999999999999998 3.7899 
3.5 1.7999999999999998 3.8062 
3.5999999999999996 1.7999999999999998 3.7736 
3.7 1.7999999999999998 3.7395 
3.8 1.7999999999999998 3.6634 
3.9000000000000004 1.7999999999999998 3.6458 
4.0 1.7999999999999998 3.6301 
4.1 1.7999999999999998 3.5449 
4.2 1.7999999999999998 3.5091 
4.3 1.7999999999999998 3.4734 
4.4 1.7999999999999998 3.4514 
4.5 1.7999999999999998 3.4704 
4.6 1.7999999999999998 3.4415 
4.7 1.7999999999999998 3.3840 
4.8 1.7999999999999998 3.3947 
4.9 1.7999999999999998 3.4538 
5.0 1.7999999999999998 3.4938 
5.1 1.7999999999999998 3.4490 
5.199999999999999 1.7999999999999998 3.3165 
5.300000000000001 1.7999999999999998 3.3090 
5.4 1.7999999999999998 3.2997 
5.5 1.7999999999999998 3.2718 
5.6 1.7999999999999998 3.2332 
5.699999999999999 1.7999999999999998 3.0834 
5.800000000000001 1.7999999999999998 2.9699 
5.9 1.7999999999999998 2.9439 
6.0 1.7999999999999998 2.9435 
6.1 1.7999999999999998 2.8681 
6.199999999999999 1.7999999999999998 2.8790 
6.300000000000001 1.7999999999999998 2.9496 
6.4 1.7999999999999998 3.0693 
6.5 1.7999999999999998 3.0665 
6.6 1.7999999999999998 3.1600 
6.699999999999999 1.7999999999999998 3.1983 
6.800000000000001 1.7999999999999998 3.2344 
6.9 1.7999999999999998 3.2525 
7.0 1.7999999999999998 3.1714 
7.1 1.7999999999999998 3.1162 
7.199999999999999 1.7999999999999998 3.0975 
7.300000000000001 1.7999999999999998 3.1519 
7.4 1.7999999999999998 3.2636 
7.5 1.7999999999999998 3.2772 
7.6 1.7999999999999998 3.3092 
7.699999999999999 1.7999999999999998 3.3710 
7.800000000000001 1.7999999999999998 3.4691 
7.9 1.7999999999999998 3.5416 
8.0 1.7999999999999998 3.5827 
8.1 1.7999999999999998 3.5917 
8.2 1.7999999999999998 3.6256 
8.3 1.7999999999999998 3.6670 
8.4 1.7999999999999998 3.6969 
8.5 1.7999999999999998 3.7048 
8.6 1.7999999999999998 3.7584 
8.7 1.7999999999999998 3.7603 
8.8 1.7999999999999998 3.8287 
8.9 1.7999999999999998 3.8322 
9.0 1.7999999999999998 3.8427 
9.1 1.7999999999999998 3.8831 
9.2 1.7999999999999998 3.8960 
9.3 1.7999999999999998 3.8971 
9.4 1.7999999999999998 3.8950 
9.5 1.7999999999999998 3.9198 
9.6 1.7999999999999998 3.9304 
9.7 1.7999999999999998 3.9513 
9.8 1.7999999999999998 3.9462 
9.9 1.7999999999999998 3.9747 
10.0 1.7999999999999998 3.9599 
10.1 1.7999999999999998 3.9645 
10.2 1.7999999999999998 3.9926 
10.3 1.7999999999999998 3.9759 
10.4 1.7999999999999998 3.9647 
10.5 1.7999999999999998 3.9686 
10.6 1.7999999999999998 3.9764 
10.7 1.7999999999999998 3.9604 
10.8 1.7999999999999998 3.9622 
10.9 1.7999999999999998 3.9643 
11.0 1.7999999999999998 3.9799 
11.1 1.7999999999999998 3.9487 
11.2 1.7999999999999998 3.9206 
11.3 1.7999999999999998 3.9493 
11.4 1.7999999999999998 3.9336 
11.5 1.7999999999999998 3.9436 
11.6 1.7999999999999998 3.9485 
11.7 1.7999999999999998 3.9470 
11.8 1.7999999999999998 3.9251 
11.9 1.7999999999999998 3.9338 
12.0 1.7999999999999998 3.9328 
12.1 1.7999999999999998 3.9210 
12.2 1.7999999999999998 3.9204 
12.3 1.7999999999999998 3.9129 
12.4 1.7999999999999998 3.9068 
12.5 1.7999999999999998 3.9059 
12.6 1.7999999999999998 3.9306 
12.7 1.7999999999999998 3.9191 
12.8 1.7999999999999998 3.9010 
12.9 1.7999999999999998 3.8970 
13.0 1.7999999999999998 3.9062 
13.100000000000001 1.7999999999999998 3.8979 
13.200001 1.7999999999999998 3.8979 
13.299999 1.7999999999999998 3.8943 
13.399999999999999 1.7999999999999998 3.8997 
13.5 1.7999999999999998 3.9075 
13.600000000000001 1.7999999999999998 3.8998 
13.700001 1.7999999999999998 3.8904 
13.799999 1.7999999999999998 3.8709 
13.899999999999999 1.7999999999999998 3.9035 
14.0 1.7999999999999998 3.8848 
14.100000000000001 1.7999999999999998 3.8880 
14.200001 1.7999999999999998 3.8982 
14.299999 1.7999999999999998 3.8875 
14.399999999999999 1.7999999999999998 3.8875 
14.5 1.7999999999999998 3.9232 
14.600000000000001 1.7999999999999998 3.8771 
14.700001 1.7999999999999998 3.8706 
14.799999 1.7999999999999998 3.8869 
14.899999999999999 1.7999999999999998 3.9204 
15.0 1.7999999999999998 3.8861 
15.100000000000001 1.7999999999999998 3.9124 
15.200001 1.7999999999999998 3.9458 
-3.0 1.9000000000000004 3.8963 
-2.9 1.9000000000000004 3.8652 
-2.8 1.9000000000000004 3.8966 
-2.7 1.9000000000000004 3.8862 
-2.6 1.9000000000000004 3.8997 
-2.5 1.9000000000000004 3.8803 
-2.4 1.9000000000000004 3.8938 
-2.3 1.9000000000000004 3.8780 
-2.2 1.9000000000000004 3.9133 
-2.1 1.9000000000000004 3.9037 
-2.0 1.9000000000000004 3.9076 
-1.9 1.9000000000000004 3.8845 
-1.8 1.9000000000000004 3.8882 
-1.7 1.9000000000000004 3.9016 
-1.6 1.9000000000000004 3.8895 
-1.5 1.9000000000000004 3.9022 
-1.4 1.9000000000000004 3.8977 
-1.3 1.9000000000000004 3.8999 
-1.2 1.9000000000000004 3.9054 
-1.1 1.9000000000000004 3.8902 
-1.0 1.9000000000000004 3.9044 
-0.8999999999999999 1.9000000000000004 3.9012 
-0.7999999999999998 1.9000000000000004 3.9269 
-0.7000000000000002 1.9000000000000004 3.8882 
-0.6000000000000001 1.9000000000000004 3.8946 
-0.5 1.9000000000000004 3.9077 
-0.3999999999999999 1.9000000000000004 3.9003 
-0.2999999999999998 1.9000000000000004 3.9052 
-0.20000000000000018 1.9000000000000004 3.9172 
-0.10000000000000009 1.9000000000000004 3.9102 
0.0 1.9000000000000004 3.9204 
0.10000000000000009 1.9000000000000004 3.9231 
0.20000000000000018 1.9000000000000004 3.9165 
0.2999999999999998 1.9000000000000004 3.9317 
0.3999999999999999 1.9000000000000004 3.9366 
0.5 1.9000000000000004 3.9432 
0.6000000000000001 1.9000000000000004 3.9315 
0.7000000000000002 1.9000000000000004 3.9028 
0.7999999999999998 1.9000000000000004 3.9380 
0.8999999999999999 1.9000000000000004 3.9430 
1.0 1.9000000000000004 3.9339 
1.0999999999999996 1.9000000000000004 3.9509 
1.2000000000000002 1.9000000000000004 3.9170 
1.2999999999999998 1.9000000000000004 3.9517 
1.4000000000000004 1.9000000000000004 3.9323 
1.5 1.9000000000000004 3.9578 
1.5999999999999996 1.9000000000000004 3.9384 
1.7000000000000002 1.9000000000000004 3.9359 
1.7999999999999998 1.9000000000000004 3.9244 
1.9000000000000004 1.9000000000000004 3.9468 
2.0 1.9000000000000004 3.9362 
2.0999999999999996 1.9000000000000004 3.9348 
2.2 1.9000000000000004 3.9481 
2.3 1.9000000000000004 3.9491 
2.4000000000000004 1.9000000000000004 3.9350 
2.5 1.9000000000000004 3.9299 
2.5999999999999996 1.9000000000000004 3.9211 
2.7 1.9000000000000004 3.9076 
2.8 1.9000000000000004 3.9091 
2.9000000000000004 1.9000000000000004 3.8891 
3.0 1.9000000000000004 3.8660 
3.0999999999999996 1.9000000000000004 3.8661 
3.2 1.9000000000000004 3.8459 
3.3 1.9000000000000004 3.8294 
3.4000000000000004 1.9000000000000004 3.7957 
3.5 1.9000000000000004 3.7871 
3.5999999999999996 1.9000000000000004 3.7483 
3.7 1.9000000000000004 3.6906 
3.8 1.9000000000000004 3.6842 
3.9000000000000004 1.9000000000000004 3.6752 
4.0 1.9000000000000004 3.6397 
4.1 1.9000000000000004 3.5386 
4.2 1.9000000000000004 3.4407 
4.3 1.9000000000000004 3.4354 
4.4 1.9000000000000004 3.4484 
4.5 1.9000000000000004 3.4656 
4.6 1.9000000000000004 3.3979 
4.7 1.9000000000000004 3.3760 
4.8 1.9000000000000004 3.4279 
4.9 1.9000000000000004 3.4458 
5.0 1.9000000000000004 3.3567 
5.1 1.9000000000000004 2.9725 
5.199999999999999 1.9000000000000004 3.0693 
5.300000000000001 1.9000000000000004 3.2137 
5.4 1.9000000000000004 3.1978 
5.5 1.9000000000000004 3.2784 
5.6 1.9000000000000004 3.2927 
5.699999999999999 1.9000000000000004 3.1394 
5.800000000000001 1.9000000000000004 3.0268 
5.9 1.9000000000000004 3.0037 
6.0 1.9000000000000004 3.0586 
6.1 1.9000000000000004 2.9554 
6.199999999999999 1.9000000000000004 2.9411 
6.300000000000001 1.9000000000000004 3.0504 
6.4 1.9000000000000004 nan 
6.5 1.9000000000000004 nan 
6.6 1.9000000000000004 nan 
6.699999999999999 1.9000000000000004 nan 
6.800000000000001 1.9000000000000004 3.3640 
6.9 1.9000000000000004 3.3098 
7.0 1.9000000000000004 3.1937 
7.1 1.9000000000000004 3.1038 
7.199999999999999 1.9000000000000004 3.0734 
7.300000000000001 1.9000000000000004 3.1160 
7.4 1.9000000000000004 3.2386 
7.5 1.9000000000000004 3.2805 
7.6 1.9000000000000004 3.2948 
7.699999999999999 1.9000000000000004 3.3220 
7.800000000000001 1.9000000000000004 3.4235 
7.9 1.9000000000000004 3.4718 
8.0 1.9000000000000004 3.5259 
8.1 1.9000000000000004 3.5493 
8.2 1.9000000000000004 3.5995 
8.3 1.9000000000000004 3.6138 
8.4 1.9000000000000004 3.6840 
8.5 1.9000000000000004 3.6937 
8.6 1.9000000000000004 3.7127 
8.7 1.9000000000000004 3.7656 
8.8 1.9000000000000004 3.7615 
8.9 1.9000000000000004 3.8250 
9.0 1.9000000000000004 3.7982 
9.1 1.9000000000000004 3.8606 
9.2 1.9000000000000004 3.8843 
9.3 1.9000000000000004 3.9186 
9.4 1.9000000000000004 3.9075 
9.5 1.9000000000000004 3.9170 
9.6 1.9000000000000004 3.9702 
9.7 1.9000000000000004 3.9588 
9.8 1.9000000000000004 3.9485 
9.9 1.9000000000000004 3.9370 
10.0 1.9000000000000004 3.9706 
10.1 1.9000000000000004 3.9602 
10.2 1.9000000000000004 3.9436 
10.3 1.9000000000000004 3.9751 
10.4 1.9000000000000004 3.9809 
10.5 1.9000000000000004 3.9648 
10.6 1.9000000000000004 3.9723 
10.7 1.9000000000000004 3.9717 
10.8 1.9000000000000004 3.9531 
10.9 1.9000000000000004 3.9445 
11.0 1.9000000000000004 3.9408 
11.1 1.9000000000000004 3.9584 
11.2 1.9000000000000004 3.9722 
11.3 1.9000000000000004 3.9356 
11.4 1.9000000000000004 3.9541 
11.5 1.9000000000000004 3.9701 
11.6 1.9000000000000004 3.9271 
11.7 1.9000000000000004 3.9394 
11.8 1.9000000000000004 3.9317 
11.9 1.9000000000000004 3.9202 
12.0 1.9000000000000004 3.9054 
12.1 1.9000000000000004 3.9074 
12.2 1.9000000000000004 3.9130 
12.3 1.9000000000000004 3.9030 
12.4 1.9000000000000004 3.8906 
12.5 1.9000000000000004 3.9019 
12.6 1.9000000000000004 3.9121 
12.7 1.9000000000000004 3.9067 
12.8 1.9000000000000004 3.8855 
12.9 1.9000000000000004 3.8990 
13.0 1.9000000000000004 3.9042 
13.100000000000001 1.9000000000000004 3.9013 
13.200001 1.9000000000000004 3.8717 
13.299999 1.9000000000000004 3.8738 
13.399999999999999 1.9000000000000004 3.8896 
13.5 1.9000000000000004 3.8922 
13.600000000000001 1.9000000000000004 3.9038 
13.700001 1.9000000000000004 3.9007 
13.799999 1.9000000000000004 3.8986 
13.899999999999999 1.9000000000000004 3.8910 
14.0 1.9000000000000004 3.8830 
14.100000000000001 1.9000000000000004 3.8684 
14.200001 1.9000000000000004 3.8870 
14.299999 1.9000000000000004 3.8903 
14.399999999999999 1.9000000000000004 3.8958 
14.5 1.9000000000000004 3.8910 
14.600000000000001 1.9000000000000004 3.8984 
14.700001 1.9000000000000004 3.8968 
14.799999 1.9000000000000004 3.9139 
14.899999999999999 1.9000000000000004 3.8951 
15.0 1.9000000000000004 3.8761 
15.100000000000001 1.9000000000000004 3.9076 
15.200001 1.9000000000000004 3.9625 
-3.0 2.0 3.8913 
-2.9 2.0 3.9133 
-2.8 2.0 3.8696 
-2.7 2.0 3.8963 
-2.6 2.0 3.8971 
-2.5 2.0 3.8924 
-2.4 2.0 3.8944 
-2.3 2.0 3.8871 
-2.2 2.0 3.8885 
-2.1 2.0 3.8985 
-2.0 2.0 3.8828 
-1.9 2.0 3.8779 
-1.8 2.0 3.9081 
-1.7 2.0 3.9046 
-1.6 2.0 3.9030 
-1.5 2.0 3.8867 
-1.4 2.0 3.8893 
-1.3 2.0 3.8961 
-1.2 2.0 3.9000 
-1.1 2.0 3.9086 
-1.0 2.0 3.9001 
-0.8999999999999999 2.0 3.8850 
-0.7999999999999998 2.0 3.8786 
-0.7000000000000002 2.0 3.8816 
-0.6000000000000001 2.0 3.8935 
-0.5 2.0 3.9091 
-0.3999999999999999 2.0 3.9029 
-0.2999999999999998 2.0 3.9172 
-0.20000000000000018 2.0 3.9292 
-0.10000000000000009 2.0 3.9172 
0.0 2.0 3.9239 
0.10000000000000009 2.0 3.9122 
0.20000000000000018 2.0 3.9158 
0.2999999999999998 2.0 3.9285 
0.3999999999999999 2.0 3.9283 
0.5 2.0 3.9209 
0.6000000000000001 2.0 3.9385 
0.7000000000000002 2.0 3.9516 
0.7999999999999998 2.0 3.9051 
0.8999999999999999 2.0 3.9309 
1.0 2.0 3.9315 
1.0999999999999996 2.0 3.9497 
1.2000000000000002 2.0 3.9463 
1.2999999999999998 2.0 3.9399 
1.4000000000000004 2.0 3.9418 
1.5 2.0 3.9200 
1.5999999999999996 2.0 3.9576 
1.7000000000000002 2.0 3.9405 
1.7999999999999998 2.0 3.9345 
1.9000000000000004 2.0 3.9238 
2.0 2.0 3.9341 
2.0999999999999996 2.0 3.9332 
2.2 2.0 3.9499 
2.3 2.0 3.9248 
2.4000000000000004 2.0 3.9461 
2.5 2.0 3.9125 
2.5999999999999996 2.0 3.8787 
2.7 2.0 3.9208 
2.8 2.0 3.8862 
2.9000000000000004 2.0 3.8668 
3.0 2.0 3.8586 
3.0999999999999996 2.0 3.8865 
3.2 2.0 3.8189 
3.3 2.0 3.8139 
3.4000000000000004 2.0 3.8068 
3.5 2.0 3.7734 
3.5999999999999996 2.0 3.7531 
3.7 2.0 3.6892 
3.8 2.0 3.6971 
3.9000000000000004 2.0 3.6859 
4.0 2.0 3.6457 
4.1 2.0 3.5018 
4.2 2.0 3.4082 
4.3 2.0 3.4069 
4.4 2.0 3.4358 
4.5 2.0 3.4503 
4.6 2.0 3.4133 
4.7 2.0 3.3967 
4.8 2.0 3.4288 
4.9 2.0 3.4229 
5.0 2.0 3.1383 
5.1 2.0 2.6238 
5.199999999999999 2.0 nan 
5.300000000000001 2.0 nan 
5.4 2.0 nan 
5.5 2.0 nan 
5.6 2.0 3.5180 
5.699999999999999 2.0 3.2719 
5.800000000000001 2.0 3.1813 
5.9 2.0 3.1564 
6.0 2.0 3.1382 
6.1 2.0 3.0851 
6.199999999999999 2.0 3.0600 
6.300000000000001 2.0 nan 
6.4 2.0 nan 
6.5 2.0 nan 
6.6 2.0 nan 
6.699999999999999 2.0 nan 
6.800000000000001 2.0 nan 
6.9 2.0 3.3690 
7.0 2.0 3.2587 
7.1 2.0 3.1395 
7.199999999999999 2.0 3.0457 
7.300000000000001 2.0 3.0992 
7.4 2.0 3.2080 
7.5 2.0 3.2591 
7.6 2.0 3.2612 
7.699999999999999 2.0 3.2734 
7.800000000000001 2.0 3.3295 
7.9 2.0 3.4366 
8.0 2.0 3.4652 
8.1 2.0 3.5224 
8.2 2.0 3.5604 
8.3 2.0 3.6100 
8.4 2.0 3.6434 
8.5 2.0 3.6669 
8.6 2.0 3.6919 
8.7 2.0 3.7445 
8.8 2.0 3.7384 
8.9 2.0 3.7923 
9.0 2.0 3.8005 
9.1 2.0 3.8438 
9.2 2.0 3.8600 
9.3 2.0 3.8975 
9.4 2.0 3.8958 
9.5 2.0 3.9263 
9.6 2.0 3.9245 
9.7 2.0 3.9369 
9.8 2.0 3.9407 
9.9 2.0 3.9485 
10.0 2.0 3.9532 
10.1 2.0 3.9660 
10.2 2.0 3.9677 
10.3 2.0 3.9673 
10.4 2.0 3.9779 
10.5 2.0 3.9620 
10.6 2.0 3.9802 
10.7 2.0 3.9708 
10.8 2.0 3.9857 
10.9 2.0 3.9557 
11.0 2.0 3.9501 
11.1 2.0 3.9469 
11.2 2.0 3.9433 
11.3 2.0 3.9576 
11.4 2.0 3.9617 
11.5 2.0 3.9475 
11.6 2.0 3.9417 
11.7 2.0 3.9386 
11.8 2.0 3.9300 
11.9 2.0 3.9536 
12.0 2.0 3.9003 
12.1 2.0 3.9074 
12.2 2.0 3.9158 
12.3 2.0 3.9256 
12.4 2.0 3.9243 
12.5 2.0 3.9186 
12.6 2.0 3.9013 
12.7 2.0 3.9018 
12.8 2.0 3.9021 
12.9 2.0 3.9102 
13.0 2.0 3.8923 
13.100000000000001 2.0 3.8950 
13.200001 2.0 3.8914 
13.299999 2.0 3.9034 
13.399999999999999 2.0 3.8876 
13.5 2.0 3.9106 
13.600000000000001 2.0 3.9069 
13.700001 2.0 3.8959 
13.799999 2.0 3.9090 
13.899999999999999 2.0 3.8983 
14.0 2.0 3.8876 
14.100000000000001 2.0 3.8907 
14.200001 2.0 3.8909 
14.299999 2.0 3.8850 
14.399999999999999 2.0 3.8982 
14.5 2.0 3.8956 
14.600000000000001 2.0 3.8852 
14.700001 2.0 3.8891 
14.799999 2.0 3.9039 
14.899999999999999 2.0 3.9065 
15.0 2.0 3.8752 
15.100000000000001 2.0 3.8707 
15.200001 2.0 3.8435 
-3.0 2.0999999999999996 3.9148 
-2.9 2.0999999999999996 3.9028 
-2.8 2.0999999999999996 3.8899 
-2.7 2.0999999999999996 3.9252 
-2.6 2.0999999999999996 3.8847 
-2.5 2.0999999999999996 3.9089 
-2.4 2.0999999999999996 3.9036 
-2.3 2.0999999999999996 3.8907 
-2.2 2.0999999999999996 3.9069 
-2.1 2.0999999999999996 3.8978 
-2.0 2.0999999999999996 3.8837 
-1.9 2.0999999999999996 3.9011 
-1.8 2.0999999999999996 3.9026 
-1.7 2.0999999999999996 3.8924 
-1.6 2.0999999999999996 3.8892 
-1.5 2.0999999999999996 3.8925 
-1.4 2.0999999999999996 3.9078 
-1.3 2.0999999999999996 3.9062 
-1.2 2.0999999999999996 3.8888 
-1.1 2.0999999999999996 3.8786 
-1.0 2.0999999999999996 3.8977 
-0.8999999999999999 2.0999999999999996 3.8840 
-0.7999999999999998 2.0999999999999996 3.9258 
-0.7000000000000002 2.0999999999999996 3.9119 
-0.6000000000000001 2.0999999999999996 3.9080 
-0.5 2.0999999999999996 3.9252 
-0.3999999999999999 2.0999999999999996 3.9175 
-0.2999999999999998 2.0999999999999996 3.9074 
-0.20000000000000018 2.0999999999999996 3.8991 
-0.10000000000000009 2.0999999999999996 3.9113 
0.0 2.0999999999999996 3.9060 
0.10000000000000009 2.0999999999999996 3.9237 
0.20000000000000018 2.0999999999999996 3.9209 
0.2999999999999998 2.0999999999999996 3.9020 
0.3999999999999999 2.0999999999999996 3.9243 
0.5 2.0999999999999996 3.9391 
0.6000000000000001 2.0999999999999996 3.9233 
0.7000000000000002 2.0999999999999996 3.9292 
0.7999999999999998 2.0999999999999996 3.9466 
0.8999999999999999 2.0999999999999996 3.9247 
1.0 2.0999999999999996 3.9244 
1.0999999999999996 2.0999999999999996 3.9477 
1.2000000000000002 2.0999999999999996 3.9504 
1.2999999999999998 2.0999999999999996 3.9341 
1.4000000000000004 2.0999999999999996 3.9493 
1.5 2.0999999999999996 3.9370 
1.5999999999999996 2.0999999999999996 3.9668 
1.7000000000000002 2.0999999999999996 3.9316 
1.7999999999999998 2.0999999999999996 3.9652 
1.9000000000000004 2.0999999999999996 3.9501 
2.0 2.0999999999999996 3.9461 
2.0999999999999996 2.0999999999999996 3.9503 
2.2 2.0999999999999996 3.9315 
2.3 2.0999999999999996 3.9352 
2.4000000000000004 2.0999999999999996 3.9307 
2.5 2.0999999999999996 3.9304 
2.5999999999999996 2.0999999999999996 3.9199 
2.7 2.0999999999999996 3.9174 
2.8 2.0999999999999996 3.8773 
2.9000000000000004 2.0999999999999996 3.8754 
3.0 2.0999999999999996 3.8473 
3.0999999999999996 2.0999999999999996 3.8458 
3.2 2.0999999999999996 3.8131 
3.3 2.0999999999999996 3.7860 
3.4000000000000004 2.0999999999999996 3.8126 
3.5 2.0999999999999996 3.7671 
3.5999999999999996 2.0999999999999996 3.7550 
3.7 2.0999999999999996 3.6885 
3.8 2.0999999999999996 3.6682 
3.9000000000000004 2.0999999999999996 3.6579 
4.0 2.0999999999999996 3.5607 
4.1 2.0999999999999996 3.4466 
4.2 2.0999999999999996 3.3760 
4.3 2.0999999999999996 3.4009 
4.4 2.0999999999999996 3.4418 
4.5 2.0999999999999996 3.4547 
4.6 2.0999999999999996 3.3895 
4.7 2.0999999999999996 3.4008 
4.8 2.0999999999999996 3.4021 
4.9 2.0999999999999996 nan 
5.0 2.0999999999999996 nan 
5.1 2.0999999999999996 nan 
5.199999999999999 2.0999999999999996 nan 
5.300000000000001 2.0999999999999996 nan 
5.4 2.0999999999999996 nan 
5.5 2.0999999999999996 nan 
5.6 2.0999999999999996 nan 
5.699999999999999 2.0999999999999996 nan 
5.800000000000001 2.0999999999999996 nan 
5.9 2.0999999999999996 nan 
6.0 2.0999999999999996 nan 
6.1 2.0999999999999996 nan 
6.199999999999999 2.0999999999999996 nan 
6.300000000000001 2.0999999999999996 nan 
6.4 2.0999999999999996 nan 
6.5 2.0999999999999996 nan 
6.6 2.0999999999999996 nan 
6.699999999999999 2.0999999999999996 nan 
6.800000000000001 2.0999999999999996 nan 
6.9 2.0999999999999996 3.3929 
7.0 2.0999999999999996 3.2886 
7.1 2.0999999999999996 3.1816 
7.199999999999999 2.0999999999999996 3.0980 
7.300000000000001 2.0999999999999996 3.0869 
7.4 2.0999999999999996 3.1742 
7.5 2.0999999999999996 3.2692 
7.6 2.0999999999999996 3.2559 
7.699999999999999 2.0999999999999996 3.2445 
7.800000000000001 2.0999999999999996 3.2981 
7.9 2.0999999999999996 3.3502 
8.0 2.0999999999999996 3.4303 
8.1 2.0999999999999996 3.4664 
8.2 2.0999999999999996 3.4974 
8.3 2.0999999999999996 3.5809 
8.4 2.0999999999999996 3.6041 
8.5 2.0999999999999996 3.6416 
8.6 2.0999999999999996 3.6732 
8.7 2.0999999999999996 3.7222 
8.8 2.0999999999999996 3.7357 
8.9 2.0999999999999996 3.7467 
9.0 2.0999999999999996 3.7929 
9.1 2.0999999999999996 3.8190 
9.2 2.0999999999999996 3.8598 
9.3 2.0999999999999996 3.8525 
9.4 2.0999999999999996 3.8787 
9.5 2.0999999999999996 3.9395 
9.6 2.0999999999999996 3.9012 
9.7 2.0999999999999996 3.9162 
9.8 2.0999999999999996 3.9331 
9.9 2.0999999999999996 3.9350 
10.0 2.0999999999999996 3.9448 
10.1 2.0999999999999996 3.9446 
10.2 2.0999999999999996 3.9732 
10.3 2.0999999999999996 3.9649 
10.4 2.0999999999999996 3.9658 
10.5 2.0999999999999996 3.9792 
10.6 2.0999999999999996 3.9647 
10.7 2.0999999999999996 3.9999 
10.8 2.0999999999999996 3.9506 
10.9 2.0999999999999996 3.9901 
11.0 2.0999999999999996 3.9442 
11.1 2.0999999999999996 3.9577 
11.2 2.0999999999999996 3.9383 
11.3 2.0999999999999996 3.9458 
11.4 2.0999999999999996 3.9469 
11.5 2.0999999999999996 3.9294 
11.6 2.0999999999999996 3.9471 
11.7 2.0999999999999996 3.9230 
11.8 2.0999999999999996 3.9333 
11.9 2.0999999999999996 3.9547 
12.0 2.0999999999999996 3.9414 
12.1 2.0999999999999996 3.9274 
12.2 2.0999999999999996 3.9005 
12.3 2.0999999999999996 3.9043 
12.4 2.0999999999999996 3.9154 
12.5 2.0999999999999996 3.9087 
12.6 2.0999999999999996 3.9147 
12.7 2.0999999999999996 3.8995 
12.8 2.0999999999999996 3.9055 
12.9 2.0999999999999996 3.9078 
13.0 2.0999999999999996 3.8923 
13.100000000000001 2.0999999999999996 3.9169 
13.200001 2.0999999999999996 3.9186 
13.299999 2.0999999999999996 3.9135 
13.399999999999999 2.0999999999999996 3.8944 
13.5 2.0999999999999996 3.8918 
13.600000000000001 2.0999999999999996 3.8980 
13.700001 2.0999999999999996 3.8851 
13.799999 2.0999999999999996 3.8931 
13.899999999999999 2.0999999999999996 3.8851 
14.0 2.0999999999999996 3.8977 
14.100000000000001 2.0999999999999996 3.9064 
14.200001 2.0999999999999996 3.8913 
14.299999 2.0999999999999996 3.9156 
14.399999999999999 2.0999999999999996 3.8879 
14.5 2.0999999999999996 3.8576 
14.600000000000001 2.0999999999999996 3.8894 
14.700001 2.0999999999999996 3.8821 
14.799999 2.0999999999999996 3.8949 
14.899999999999999 2.0999999999999996 3.8895 
15.0 2.0999999999999996 3.9191 
15.100000000000001 2.0999999999999996 3.8820 
15.200001 2.0999999999999996 3.8738 
-3.0 2.2 3.8655 
-2.9 2.2 3.8948 
-2.8 2.2 3.8907 
-2.7 2.2 3.8759 
-2.6 2.2 3.9023 
-2.5 2.2 3.8891 
-2.4 2.2 3.8901 
-2.3 2.2 3.8919 
-2.2 2.2 3.9039 
-2.1 2.2 3.8874 
-2.0 2.2 3.9085 
-1.9 2.2 3.8876 
-1.8 2.2 3.8968 
-1.7 2.2 3.8799 
-1.6 2.2 3.8880 
-1.5 2.2 3.8900 
-1.4 2.2 3.8984 
-1.3 2.2 3.8989 
-1.2 2.2 3.8796 
-1.1 2.2 3.8777 
-1.0 2.2 3.8992 
-0.8999999999999999 2.2 3.8936 
-0.7999999999999998 2.2 3.9170 
-0.7000000000000002 2.2 3.8985 
-0.6000000000000001 2.2 3.8966 
-0.5 2.2 3.9014 
-0.3999999999999999 2.2 3.9294 
-0.2999999999999998 2.2 3.8951 
-0.20000000000000018 2.2 3.9144 
-0.10000000000000009 2.2 3.9090 
0.0 2.2 3.9024 
0.10000000000000009 2.2 3.9146 
0.20000000000000018 2.2 3.9372 
0.2999999999999998 2.2 3.9155 
0.3999999999999999 2.2 3.9129 
0.5 2.2 3.9076 
0.6000000000000001 2.2 3.9385 
0.7000000000000002 2.2 3.9256 
0.7999999999999998 2.2 3.9338 
0.8999999999999999 2.2 3.9241 
1.0 2.2 3.9544 
1.0999999999999996 2.2 3.9401 
1.2000000000000002 2.2 3.9333 
1.2999999999999998 2.2 3.9349 
1.4000000000000004 2.2 3.9224 
1.5 2.2 3.9459 
1.5999999999999996 2.2 3.9468 
1.7000000000000002 2.2 3.9303 
1.7999999999999998 2.2 3.9424 
1.9000000000000004 2.2 3.9569 
2.0 2.2 3.9322 
2.0999999999999996 2.2 3.9300 
2.2 2.2 3.9052 
2.3 2.2 3.9327 
2.4000000000000004 2.2 3.9282 
2.5 2.2 3.9245 
2.5999999999999996 2.2 3.9209 
2.7 2.2 3.9031 
2.8 2.2 3.8731 
2.9000000000000004 2.2 3.8788 
3.0 2.2 3.8562 
3.0999999999999996 2.2 3.8353 
3.2 2.2 3.8107 
3.3 2.2 3.7984 
3.4000000000000004 2.2 3.8111 
3.5 2.2 3.7618 
3.5999999999999996 2.2 3.7059 
3.7 2.2 3.6637 
3.8 2.2 3.6103 
3.9000000000000004 2.2 3.6062 
4.0 2.2 3.5226 
4.1 2.2 3.4381 
4.2 2.2 3.3982 
4.3 2.2 3.4449 
4.4 2.2 3.4773 
4.5 2.2 3.4773 
4.6 2.2 3.3847 
4.7 2.2 3.3012 
4.8 2.2 3.1988 
4.9 2.2 nan 
5.0 2.2 nan 
5.1 2.2 nan 
5.199999999999999 2.2 nan 
5.300000000000001 2.2 nan 
5.4 2.2 nan 
5.5 2.2 nan 
5.6 2.2 nan 
5.699999999999999 2.2 nan 
5.800000000000001 2.2 nan 
5.9 2.2 nan 
6.0 2.2 nan 
6.1 2.2 nan 
6.199999999999999 2.2 nan 
6.300000000000001 2.2 nan 
6.4 2.2 nan 
6.5 2.2 nan 
6.6 2.2 nan 
6.699999999999999 2.2 nan 
6.800000000000001 2.2 nan 
6.9 2.2 nan 
7.0 2.2 3.3709 
7.1 2.2 3.2091 
7.199999999999999 2.2 3.1098 
7.300000000000001 2.2 3.0856 
7.4 2.2 3.1522 
7.5 2.2 3.2398 
7.6 2.2 3.2311 
7.699999999999999 2.2 3.2073 
7.800000000000001 2.2 3.2536 
7.9 2.2 3.3173 
8.0 2.2 3.3450 
8.1 2.2 3.3756 
8.2 2.2 3.4537 
8.3 2.2 3.5023 
8.4 2.2 3.5730 
8.5 2.2 3.6262 
8.6 2.2 3.6539 
8.7 2.2 3.7170 
8.8 2.2 3.7181 
8.9 2.2 3.7611 
9.0 2.2 3.7852 
9.1 2.2 3.7903 
9.2 2.2 3.8406 
9.3 2.2 3.8622 
9.4 2.2 3.8683 
9.5 2.2 3.8914 
9.6 2.2 3.9058 
9.7 2.2 3.9116 
9.8 2.2 3.9496 
9.9 2.2 3.9408 
10.0 2.2 3.9469 
10.1 2.2 3.9542 
10.2 2.2 3.9626 
10.3 2.2 3.9880 
10.4 2.2 3.9734 
10.5 2.2 3.9863 
10.6 2.2 3.9489 
10.7 2.2 3.9910 
10.8 2.2 3.9652 
10.9 2.2 3.9503 
11.0 2.2 3.9610 
11.1 2.2 3.9561 
11.2 2.2 3.9493 
11.3 2.2 3.9434 
11.4 2.2 3.9393 
11.5 2.2 3.9567 
11.6 2.2 3.9454 
11.7 2.2 3.9345 
11.8 2.2 3.9191 
11.9 2.2 3.9528 
12.0 2.2 3.9245 
12.1 2.2 3.9195 
12.2 2.2 3.9136 
12.3 2.2 3.9259 
12.4 2.2 3.9039 
12.5 2.2 3.8782 
12.6 2.2 3.9171 
12.7 2.2 3.9018 
12.8 2.2 3.9317 
12.9 2.2 3.9157 
13.0 2.2 3.8942 
13.100000000000001 2.2 3.9027 
13.200001 2.2 3.9149 
13.299999 2.2 3.9091 
13.399999999999999 2.2 3.8786 
13.5 2.2 3.9065 
13.600000000000001 2.2 3.9167 
13.700001 2.2 3.8930 
13.799999 2.2 3.8971 
13.899999999999999 2.2 3.8830 
14.0 2.2 3.8975 
14.100000000000001 2.2 3.8859 
14.200001 2.2 3.8850 
14.299999 2.2 3.8922 
14.399999999999999 2.2 3.8896 
14.5 2.2 3.8615 
14.600000000000001 2.2 3.9073 
14.700001 2.2 3.8769 
14.799999 2.2 3.8897 
14.899999999999999 2.2 3.8951 
15.0 2.2 3.8776 
15.100000000000001 2.2 3.9057 
15.200001 2.2 3.9520 
-3.0 2.3 3.8832 
-2.9 2.3 3.9118 
-2.8 2.3 3.8795 
-2.7 2.3 3.9112 
-2.6 2.3 3.8822 
-2.5 2.3 3.8912 
-2.4 2.3 3.9105 
-2.3 2.3 3.8989 
-2.2 2.3 3.8796 
-2.1 2.3 3.9137 
-2.0 2.3 3.8846 
-1.9 2.3 3.8847 
-1.8 2.3 3.8657 
-1.7 2.3 3.8946 
-1.6 2.3 3.8707 
-1.5 2.3 3.9314 
-1.4 2.3 3.9011 
-1.3 2.3 3.9002 
-1.2 2.3 3.8727 
-1.1 2.3 3.8936 
-1.0 2.3 3.8845 
-0.8999999999999999 2.3 3.9241 
-0.7999999999999998 2.3 3.8987 
-0.7000000000000002 2.3 3.9102 
-0.6000000000000001 2.3 3.8963 
-0.5 2.3 3.9016 
-0.3999999999999999 2.3 3.9071 
-0.2999999999999998 2.3 3.9309 
-0.20000000000000018 2.3 3.9103 
-0.10000000000000009 2.3 3.9154 
0.0 2.3 3.9320 
0.10000000000000009 2.3 3.8988 
0.20000000000000018 2.3 3.9226 
0.2999999999999998 2.3 3.9385 
0.3999999999999999 2.3 3.9262 
0.5 2.3 3.9050 
0.6000000000000001 2.3 3.9046 
0.7000000000000002 2.3 3.9214 
0.7999999999999998 2.3 3.9149 
0.8999999999999999 2.3 3.9212 
1.0 2.3 3.9238 
1.0999999999999996 2.3 3.9378 
1.2000000000000002 2.3 3.9560 
1.2999999999999998 2.3 3.9532 
1.4000000000000004 2.3 3.9628 
1.5 2.3 3.9523 
1.5999999999999996 2.3 3.9506 
1.7000000000000002 2.3 3.9393 
1.7999999999999998 2.3 3.9527 
1.9000000000000004 2.3 3.9515 
2.0 2.3 3.9513 
2.0999999999999996 2.3 3.9446 
2.2 2.3 3.9398 
2.3 2.3 3.9272 
2.4000000000000004 2.3 3.9080 
2.5 2.3 3.9269 
2.5999999999999996 2.3 3.9285 
2.7 2.3 3.8856 
2.8 2.3 3.8654 
2.9000000000000004 2.3 3.8696 
3.0 2.3 3.8555 
3.0999999999999996 2.3 3.8548 
3.2 2.3 3.7917 
3.3 2.3 3.7933 
3.4000000000000004 2.3 3.7760 
3.5 2.3 3.7493 
3.5999999999999996 2.3 3.6803 
3.7 2.3 3.6004 
3.8 2.3 3.6162 
3.9000000000000004 2.3 3.6083 
4.0 2.3 3.5788 
4.1 2.3 3.5038 
4.2 2.3 3.4459 
4.3 2.3 3.4801 
4.4 2.3 3.5342 
4.5 2.3 3.4837 
4.6 2.3 3.3114 
4.7 2.3 3.2625 
4.8 2.3 nan 
4.9 2.3 nan 
5.0 2.3 nan 
5.1 2.3 nan 
5.199999999999999 2.3 nan 
5.300000000000001 2.3 nan 
5.4 2.3 nan 
5.5 2.3 nan 
5.6 2.3 nan 
5.699999999999999 2.3 nan 
5.800000000000001 2.3 nan 
5.9 2.3 nan 
6.0 2.3 nan 
6.1 2.3 nan 
6.199999999999999 2.3 nan 
6.300000000000001 2.3 nan 
6.4 2.3 nan 
6.5 2.3 nan 
6.6 2.3 nan 
6.699999999999999 2.3 nan 
6.800000000000001 2.3 nan 
6.9 2.3 nan 
7.0 2.3 3.3092 
7.1 2.3 3.2799 
7.199999999999999 2.3 3.1779 
7.300000000000001 2.3 3.0560 
7.4 2.3 3.0864 
7.5 2.3 3.1243 
7.6 2.3 3.2320 
7.699999999999999 2.3 3.2229 
7.800000000000001 2.3 3.2281 
7.9 2.3 3.3036 
8.0 2.3 3.3122 
8.1 2.3 3.3274 
8.2 2.3 3.3974 
8.3 2.3 3.4612 
8.4 2.3 3.5073 
8.5 2.3 3.5623 
8.6 2.3 3.6420 
8.7 2.3 3.6693 
8.8 2.3 3.6857 
8.9 2.3 3.7380 
9.0 2.3 3.7508 
9.1 2.3 3.7711 
9.2 2.3 3.8117 
9.3 2.3 3.8624 
9.4 2.3 3.8674 
9.5 2.3 3.8892 
9.6 2.3 3.8950 
9.7 2.3 3.9145 
9.8 2.3 3.9214 
9.9 2.3 3.9682 
10.0 2.3 3.9649 
10.1 2.3 3.9389 
10.2 2.3 3.9550 
10.3 2.3 3.9359 
10.4 2.3 3.9628 
10.5 2.3 3.9493 
10.6 2.3 3.9806 
10.7 2.3 3.9642 
10.8 2.3 3.9582 
10.9 2.3 3.9525 
11.0 2.3 3.9606 
11.1 2.3 3.9735 
11.2 2.3 3.9576 
11.3 2.3 3.9570 
11.4 2.3 3.9356 
11.5 2.3 3.9473 
11.6 2.3 3.9276 
11.7 2.3 3.9533 
11.8 2.3 3.9327 
11.9 2.3 3.9246 
12.0 2.3 3.9127 
12.1 2.3 3.9328 
12.2 2.3 3.9244 
12.3 2.3 3.9298 
12.4 2.3 3.8935 
12.5 2.3 3.9088 
12.6 2.3 3.9148 
12.7 2.3 3.8938 
12.8 2.3 3.9051 
12.9 2.3 3.8961 
13.0 2.3 3.8900 
13.100000000000001 2.3 3.9130 
13.200001 2.3 3.8790 
13.299999 2.3 3.8931 
13.399999999999999 2.3 3.9155 
13.5 2.3 3.8991 
13.600000000000001 2.3 3.8977 
13.700001 2.3 3.9125 
13.799999 2.3 3.8741 
13.899999999999999 2.3 3.9099 
14.0 2.3 3.8939 
14.100000000000001 2.3 3.8933 
14.200001 2.3 3.8891 
14.299999 2.3 3.9005 
14.399999999999999 2.3 3.9043 
14.5 2.3 3.8706 
14.600000000000001 2.3 3.8907 
14.700001 2.3 3.8934 
14.799999 2.3 3.9206 
14.899999999999999 2.3 3.8854 
15.0 2.3 3.9067 
15.100000000000001 2.3 3.8974 
15.200001 2.3 3.8875 
-3.0 2.4000000000000004 3.8815 
-2.9 2.4000000000000004 3.8870 
-2.8 2.4000000000000004 3.8872 
-2.7 2.4000000000000004 3.9175 
-2.6 2.4000000000000004 3.8890 
-2.5 2.4000000000000004 3.8845 
-2.4 2.4000000000000004 3.8952 
-2.3 2.4000000000000004 3.9053 
-2.2 2.4000000000000004 3.8966 
-2.1 2.4000000000000004 3.8894 
-2.0 2.4000000000000004 3.8812 
-1.9 2.4000000000000004 3.8867 
-1.8 2.4000000000000004 3.8777 
-1.7 2.4000000000000004 3.8951 
-1.6 2.4000000000000004 3.8921 
-1.5 2.4000000000000004 3.8964 
-1.4 2.4000000000000004 3.8824 
-1.3 2.4000000000000004 3.9140 
-1.2 2.4000000000000004 3.9067 
-1.1 2.4000000000000004 3.8977 
-1.0 2.4000000000000004 3.8891 
-0.8999999999999999 2.4000000000000004 3.9004 
-0.7999999999999998 2.4000000000000004 3.9264 
-0.7000000000000002 2.4000000000000004 3.9191 
-0.6000000000000001 2.4000000000000004 3.9074 
-0.5 2.4000000000000004 3.9095 
-0.3999999999999999 2.4000000000000004 3.8879 
-0.2999999999999998 2.4000000000000004 3.9090 
-0.20000000000000018 2.4000000000000004 3.9029 
-0.10000000000000009 2.4000000000000004 3.9185 
0.0 2.4000000000000004 3.9081 
0.10000000000000009 2.4000000000000004 3.9140 
0.20000000000000018 2.4000000000000004 3.9091 
0.2999999999999998 2.4000000000000004 3.9127 
0.3999999999999999 2.4000000000000004 3.9255 
0.5 2.4000000000000004 3.9299 
0.6000000000000001 2.4000000000000004 3.9074 
0.7000000000000002 2.4000000000000004 3.9306 
0.7999999999999998 2.4000000000000004 3.9488 
0.8999999999999999 2.4000000000000004 3.9183 
1.0 2.4000000000000004 3.9394 
1.0999999999999996 2.4000000000000004 3.9748 
1.2000000000000002 2.4000000000000004 3.9313 
1.2999999999999998 2.4000000000000004 3.9657 
1.4000000000000004 2.4000000000000004 3.9497 
1.5 2.4000000000000004 3.9324 
1.5999999999999996 2.4000000000000004 3.9451 
1.7000000000000002 2.4000000000000004 3.9429 
1.7999999999999998 2.4000000000000004 3.9296 
1.9000000000000004 2.4000000000000004 3.9294 
2.0 2.4000000000000004 3.9498 
2.0999999999999996 2.4000000000000004 3.9504 
2.2 2.4000000000000004 3.9308 
2.3 2.4000000000000004 3.9148 
2.4000000000000004 2.4000000000000004 3.9290 
2.5 2.4000000000000004 3.9021 
2.5999999999999996 2.4000000000000004 3.9127 
2.7 2.4000000000000004 3.8674 
2.8 2.4000000000000004 3.8947 
2.9000000000000004 2.4000000000000004 3.8845 
3.0 2.4000000000000004 3.8330 
3.0999999999999996 2.4000000000000004 3.8427 
3.2 2.4000000000000004 3.8093 
3.3 2.4000000000000004 3.7869 
3.4000000000000004 2.4000000000000004 3.7773 
3.5 2.4000000000000004 3.7302 
3.5999999999999996 2.4000000000000004 3.6584 
3.7 2.4000000000000004 3.6257 
3.8 2.4000000000000004 3.6436 
3.9000000000000004 2.4000000000000004 3.6709 
4.0 2.4000000000000004 3.6093 
4.1 2.4000000000000004 3.5548 
4.2 2.4000000000000004 3.5320 
4.3 2.4000000000000004 3.5146 
4.4 2.4000000000000004 3.5743 
4.5 2.4000000000000004 3.5001 
4.6 2.4000000000000004 3.4495 
4.7 2.4000000000000004 nan 
4.8 2.4000000000000004 nan 
4.9 2.4000000000000004 nan 
5.0 2.4000000000000004 nan 
5.1 2.4000000000000004 nan 
5.199999999999999 2.4000000000000004 nan 
5.300000000000001 2.4000000000000004 nan 
5.4 2.4000000000000004 nan 
5.5 2.4000000000000004 nan 
5.6 2.4000000000000004 nan 
5.699999999999999 2.4000000000000004 nan 
5.800000000000001 2.4000000000000004 nan 
5.9 2.4000000000000004 nan 
6.0 2.4000000000000004 nan 
6.1 2.4000000000000004 nan 
6.199999999999999 2.4000000000000004 nan 
6.300000000000001 2.4000000000000004 nan 
6.4 2.4000000000000004 nan 
6.5 2.4000000000000004 nan 
6.6 2.4000000000000004 nan 
6.699999999999999 2.4000000000000004 nan 
6.800000000000001 2.4000000000000004 nan 
6.9 2.4000000000000004 nan 
7.0 2.4000000000000004 nan 
7.1 2.4000000000000004 nan 
7.199999999999999 2.4000000000000004 nan 
7.300000000000001 2.4000000000000004 nan 
7.4 2.4000000000000004 nan 
7.5 2.4000000000000004 3.0759 
7.6 2.4000000000000004 3.1615 
7.699999999999999 2.4000000000000004 3.2171 
7.800000000000001 2.4000000000000004 3.2274 
7.9 2.4000000000000004 3.2744 
8.0 2.4000000000000004 3.2925 
8.1 2.4000000000000004 3.2750 
8.2 2.4000000000000004 3.3200 
8.3 2.4000000000000004 3.3827 
8.4 2.4000000000000004 3.4494 
8.5 2.4000000000000004 3.5011 
8.6 2.4000000000000004 3.6051 
8.7 2.4000000000000004 3.6351 
8.8 2.4000000000000004 3.6972 
8.9 2.4000000000000004 3.7273 
9.0 2.4000000000000004 3.7441 
9.1 2.4000000000000004 3.7827 
9.2 2.4000000000000004 3.8143 
9.3 2.4000000000000004 3.8130 
9.4 2.4000000000000004 3.8440 
9.5 2.4000000000000004 3.8668 
9.6 2.4000000000000004 3.8855 
9.7 2.4000000000000004 3.9225 
9.8 2.4000000000000004 3.9192 
9.9 2.4000000000000004 3.9458 
10.0 2.4000000000000004 3.9518 
10.1 2.4000000000000004 3.9636 
10.2 2.4000000000000004 3.9471 
10.3 2.4000000000000004 3.9694 
10.4 2.4000000000000004 3.9614 
10.5 2.4000000000000004 3.9478 
10.6 2.4000000000000004 3.9729 
10.7 2.4000000000000004 3.9819 
10.8 2.4000000000000004 3.9799 
10.9 2.4000000000000004 3.9531 
11.0 2.4000000000000004 3.9800 
11.1 2.4000000000000004 3.9736 
11.2 2.4000000000000004 3.9445 
11.3 2.4000000000000004 3.9780 
11.4 2.4000000000000004 3.9525 
11.5 2.4000000000000004 3.9312 
11.6 2.4000000000000004 3.9432 
11.7 2.4000000000000004 3.9371 
11.8 2.4000000000000004 3.9079 
11.9 2.4000000000000004 3.9429 
12.0 2.4000000000000004 3.9052 
12.1 2.4000000000000004 3.9479 
12.2 2.4000000000000004 3.9161 
12.3 2.4000000000000004 3.9183 
12.4 2.4000000000000004 3.9161 
12.5 2.4000000000000004 3.9104 
12.6 2.4000000000000004 3.9135 
12.7 2.4000000000000004 3.9187 
12.8 2.4000000000000004 3.9010 
12.9 2.4000000000000004 3.9063 
13.0 2.4000000000000004 3.8838 
13.100000000000001 2.4000000000000004 3.8955 
13.200001 2.4000000000000004 3.8952 
13.299999 2.4000000000000004 3.9127 
13.399999999999999 2.4000000000000004 3.8851 
13.5 2.4000000000000004 3.9010 
13.600000000000001 2.4000000000000004 3.8896 
13.700001 2.4000000000000004 3.8907 
13.799999 2.4000000000000004 3.8906 
13.899999999999999 2.4000000000000004 3.9065 
14.0 2.4000000000000004 3.9037 
14.100000000000001 2.4000000000000004 3.8874 
14.200001 2.4000000000000004 3.9043 
14.299999 2.4000000000000004 3.8887 
14.399999999999999 2.4000000000000004 3.8836 
14.5 2.4000000000000004 3.9099 
14.600000000000001 2.4000000000000004 3.8861 
14.700001 2.4000000000000004 3.9086 
14.799999 2.4000000000000004 3.8981 
14.899999999999999 2.4000000000000004 3.8880 
15.0 2.4000000000000004 3.9145 
15.100000000000001 2.4000000000000004 3.9154 
15.200001 2.4000000000000004 3.9205 
-3.0 2.5 3.8980 
-2.9 2.5 3.8818 
-2.8 2.5 3.8936 
-2.7 2.5 3.8892 
-2.6 2.5 3.8835 
-2.5 2.5 3.9032 
-2.4 2.5 3.8905 
-2.3 2.5 3.8945 
-2.2 2.5 3.8835 
-2.1 2.5 3.8862 
-2.0 2.5 3.8871 
-1.9 2.5 3.9049 
-1.8 2.5 3.8962 
-1.7 2.5 3.9073 
-1.6 2.5 3.8876 
-1.5 2.5 3.8906 
-1.4 2.5 3.9094 
-1.3 2.5 3.9142 
-1.2 2.5 3.8882 
-1.1 2.5 3.9036 
-1.0 2.5 3.9127 
-0.8999999999999999 2.5 3.8887 
-0.7999999999999998 2.5 3.8812 
-0.7000000000000002 2.5 3.8934 
-0.6000000000000001 2.5 3.9075 
-0.5 2.5 3.9152 
-0.3999999999999999 2.5 3.8938 
-0.2999999999999998 2.5 3.9031 
-0.20000000000000018 2.5 3.9176 
-0.10000000000000009 2.5 3.9294 
0.0 2.5 3.9088 
0.10000000000000009 2.5 3.9202 
0.20000000000000018 2.5 3.9493 
0.2999999999999998 2.5 3.9190 
0.3999999999999999 2.5 3.9167 
0.5 2.5 3.9244 
0.6000000000000001 2.5 3.9466 
0.7000000000000002 2.5 3.9332 
0.7999999999999998 2.5 3.9434 
0.8999999999999999 2.5 3.9436 
1.0 2.5 3.9372 
1.0999999999999996 2.5 3.9324 
1.2000000000000002 2.5 3.9543 
1.2999999999999998 2.5 3.9469 
1.4000000000000004 2.5 3.9543 
1.5 2.5 3.9531 
1.5999999999999996 2.5 3.9343 
1.7000000000000002 2.5 3.9698 
1.7999999999999998 2.5 3.9539 
1.9000000000000004 2.5 3.9497 
2.0 2.5 3.9417 
2.0999999999999996 2.5 3.9391 
2.2 2.5 3.9353 
2.3 2.5 3.9314 
2.4000000000000004 2.5 3.8943 
2.5 2.5 3.9089 
2.5999999999999996 2.5 3.9224 
2.7 2.5 3.8806 
2.8 2.5 3.8682 
2.9000000000000004 2.5 3.8541 
3.0 2.5 3.8337 
3.0999999999999996 2.5 3.8115 
3.2 2.5 3.7913 
3.3 2.5 3.7750 
3.4000000000000004 2.5 3.7779 
3.5 2.5 3.7321 
3.5999999999999996 2.5 3.6801 
3.7 2.5 3.6467 
3.8 2.5 3.6733 
3.9000000000000004 2.5 3.7222 
4.0 2.5 3.7226 
4.1 2.5 3.6767 
4.2 2.5 3.6020 
4.3 2.5 3.6066 
4.4 2.5 3.6392 
4.5 2.5 3.5722 
4.6 2.5 3.5127 
4.7 2.5 nan 
4.8 2.5 nan 
4.9 2.5 nan 
5.0 2.5 nan 
5.1 2.5 nan 
5.199999999999999 2.5 nan 
5.300000000000001 2.5 nan 
5.4 2.5 nan 
5.5 2.5 nan 
5.6 2.5 nan 
5.699999999999999 2.5 nan 
5.800000000000001 2.5 nan 
5.9 2.5 nan 
6.0 2.5 nan 
6.1 2.5 nan 
6.199999999999999 2.5 nan 
6.300000000000001 2.5 nan 
6.4 2.5 nan 
6.5 2.5 nan 
6.6 2.5 nan 
6.699999999999999 2.5 nan 
6.800000000000001 2.5 nan 
6.9 2.5 nan 
7.0 2.5 nan 
7.1 2.5 nan 
7.199999999999999 2.5 nan 
7.300000000000001 2.5 nan 
7.4 2.5 nan 
7.5 2.5 2.9942 
7.6 2.5 3.0698 
7.699999999999999 2.5 3.2131 
7.800000000000001 2.5 3.2547 
7.9 2.5 3.2242 
8.0 2.5 3.2232 
8.1 2.5 3.2472 
8.2 2.5 3.2954 
8.3 2.5 3.3480 
8.4 2.5 3.4152 
8.5 2.5 3.4403 
8.6 2.5 3.5563 
8.7 2.5 3.6106 
8.8 2.5 3.6512 
8.9 2.5 3.7004 
9.0 2.5 3.7382 
9.1 2.5 3.7615 
9.2 2.5 3.7764 
9.3 2.5 3.8239 
9.4 2.5 3.8457 
9.5 2.5 3.8775 
9.6 2.5 3.8965 
9.7 2.5 3.9030 
9.8 2.5 3.9388 
9.9 2.5 3.9557 
10.0 2.5 3.9482 
10.1 2.5 3.9358 
10.2 2.5 3.9752 
10.3 2.5 3.9570 
10.4 2.5 3.9727 
10.5 2.5 3.9979 
10.6 2.5 3.9800 
10.7 2.5 3.9795 
10.8 2.5 3.9723 
10.9 2.5 3.9761 
11.0 2.5 3.9738 
11.1 2.5 3.9631 
11.2 2.5 3.9557 
11.3 2.5 3.9709 
11.4 2.5 3.9473 
11.5 2.5 3.9552 
11.6 2.5 3.9357 
11.7 2.5 3.9606 
11.8 2.5 3.9479 
11.9 2.5 3.9221 
12.0 2.5 3.9414 
12.1 2.5 3.9247 
12.2 2.5 3.9299 
12.3 2.5 3.9266 
12.4 2.5 3.9309 
12.5 2.5 3.9072 
12.6 2.5 3.9246 
12.7 2.5 3.9013 
12.8 2.5 3.9212 
12.9 2.5 3.9097 
13.0 2.5 3.8995 
13.100000000000001 2.5 3.9136 
13.200001 2.5 3.9175 
13.299999 2.5 3.8858 
13.399999999999999 2.5 3.8939 
13.5 2.5 3.9127 
13.600000000000001 2.5 3.8944 
13.700001 2.5 3.9071 
13.799999 2.5 3.8895 
13.899999999999999 2.5 3.8704 
14.0 2.5 3.8953 
14.100000000000001 2.5 3.9051 
14.200001 2.5 3.8994 
14.299999 2.5 3.9011 
14.399999999999999 2.5 3.8864 
14.5 2.5 3.8752 
14.600000000000001 2.5 3.8881 
14.700001 2.5 3.8926 
14.799999 2.5 3.9016 
14.899999999999999 2.5 3.9138 
15.0 2.5 3.9276 
15.100000000000001 2.5 3.8809 
15.200001 2.5 3.8926 
-3.0 2.5999999999999996 3.8798 
-2.9 2.5999999999999996 3.9018 
-2.8 2.5999999999999996 3.8918 
-2.7 2.5999999999999996 3.8948 
-2.6 2.5999999999999996 3.8861 
-2.5 2.5999999999999996 3.9287 
-2.4 2.5999999999999996 3.9123 
-2.3 2.5999999999999996 3.8920 
-2.2 2.5999999999999996 3.8874 
-2.1 2.5999999999999996 3.9029 
-2.0 2.5999999999999996 3.9154 
-1.9 2.5999999999999996 3.8747 
-1.8 2.5999999999999996 3.8693 
-1.7 2.5999999999999996 3.8705 
-1.6 2.5999999999999996 3.9104 
-1.5 2.5999999999999996 3.8885 
-1.4 2.5999999999999996 3.8698 
-1.3 2.5999999999999996 3.8880 
-1.2 2.5999999999999996 3.9016 
-1.1 2.5999999999999996 3.9229 
-1.0 2.5999999999999996 3.8845 
-0.8999999999999999 2.5999999999999996 3.8935 
-0.7999999999999998 2.5999999999999996 3.9307 
-0.7000000000000002 2.5999999999999996 3.9041 
-0.6000000000000001 2.5999999999999996 3.8844 
-0.5 2.5999999999999996 3.9205 
-0.3999999999999999 2.5999999999999996 3.9064 
-0.2999999999999998 2.5999999999999996 3.9027 
-0.20000000000000018 2.5999999999999996 3.9241 
-0.10000000000000009 2.5999999999999996 3.8991 
0.0 2.5999999999999996 3.9136 
0.10000000000000009 2.5999999999999996 3.9219 
0.20000000000000018 2.5999999999999996 3.9199 
0.2999999999999998 2.5999999999999996 3.9267 
0.3999999999999999 2.5999999999999996 3.9123 
0.5 2.5999999999999996 3.9185 
0.6000000000000001 2.5999999999999996 3.9361 
0.7000000000000002 2.5999999999999996 3.9621 
0.7999999999999998 2.5999999999999996 3.9416 
0.8999999999999999 2.5999999999999996 3.9576 
1.0 2.5999999999999996 3.9442 
1.0999999999999996 2.5999999999999996 3.9346 
1.2000000000000002 2.5999999999999996 3.9650 
1.2999999999999998 2.5999999999999996 3.9181 
1.4000000000000004 2.5999999999999996 3.9442 
1.5 2.5999999999999996 3.9332 
1.5999999999999996 2.5999999999999996 3.9499 
1.7000000000000002 2.5999999999999996 3.9351 
1.7999999999999998 2.5999999999999996 3.9621 
1.9000000000000004 2.5999999999999996 3.9245 
2.0 2.5999999999999996 3.9363 
2.0999999999999996 2.5999999999999996 3.9371 
2.2 2.5999999999999996 3.9500 
2.3 2.5999999999999996 3.8925 
2.4000000000000004 2.5999999999999996 3.9240 
2.5 2.5999999999999996 3.9120 
2.5999999999999996 2.5999999999999996 3.8819 
2.7 2.5999999999999996 3.8578 
2.8 2.5999999999999996 3.8413 
2.9000000000000004 2.5999999999999996 3.8546 
3.0 2.5999999999999996 3.8375 
3.0999999999999996 2.5999999999999996 3.7825 
3.2 2.5999999999999996 3.7797 
3.3 2.5999999999999996 3.7776 
3.4000000000000004 2.5999999999999996 3.7867 
3.5 2.5999999999999996 3.7140 
3.5999999999999996 2.5999999999999996 3.6554 
3.7 2.5999999999999996 3.6408 
3.8 2.5999999999999996 3.6674 
3.9000000000000004 2.5999999999999996 3.7398 
4.0 2.5999999999999996 3.8050 
4.1 2.5999999999999996 3.7585 
4.2 2.5999999999999996 3.6834 
4.3 2.5999999999999996 3.6654 
4.4 2.5999999999999996 3.7238 
4.5 2.5999999999999996 nan 
4.6 2.5999999999999996 nan 
4.7 2.5999999999999996 nan 
4.8 2.5999999999999996 nan 
4.9 2.5999999999999996 nan 
5.0 2.5999999999999996 nan 
5.1 2.5999999999999996 nan 
5.199999999999999 2.5999999999999996 nan 
5.300000000000001 2.5999999999999996 nan 
5.4 2.5999999999999996 nan 
5.5 2.5999999999999996 nan 
5.6 2.5999999999999996 nan 
5.699999999999999 2.5999999999999996 nan 
5.800000000000001 2.5999999999999996 nan 
5.9 2.5999999999999996 nan 
6.0 2.5999999999999996 nan 
6.1 2.5999999999999996 nan 
6.199999999999999 2.5999999999999996 nan 
6.300000000000001 2.5999999999999996 nan 
6.4 2.5999999999999996 nan 
6.5 2.5999999999999996 nan 
6.6 2.5999999999999996 nan 
6.699999999999999 2.5999999999999996 nan 
6.800000000000001 2.5999999999999996 nan 
6.9 2.5999999999999996 nan 
7.0 2.5999999999999996 nan 
7.1 2.5999999999999996 nan 
7.199999999999999 2.5999999999999996 nan 
7.300000000000001 2.5999999999999996 nan 
7.4 2.5999999999999996 nan 
7.5 2.5999999999999996 nan 
7.6 2.5999999999999996 nan 
7.699999999999999 2.5999999999999996 3.2610 
7.800000000000001 2.5999999999999996 3.2179 
7.9 2.5999999999999996 3.1503 
8.0 2.5999999999999996 3.1827 
8.1 2.5999999999999996 3.2163 
8.2 2.5999999999999996 3.2602 
8.3 2.5999999999999996 3.2878 
8.4 2.5999999999999996 3.3510 
8.5 2.5999999999999996 3.4323 
8.6 2.5999999999999996 3.5223 
8.7 2.5999999999999996 3.6053 
8.8 2.5999999999999996 3.6312 
8.9 2.5999999999999996 3.6482 
9.0 2.5999999999999996 3.7250 
9.1 2.5999999999999996 3.7529 
9.2 2.5999999999999996 3.7702 
9.3 2.5999999999999996 3.8024 
9.4 2.5999999999999996 3.8466 
9.5 2.5999999999999996 3.8567 
9.6 2.5999999999999996 3.8941 
9.7 2.5999999999999996 3.9226 
9.8 2.5999999999999996 3.9010 
9.9 2.5999999999999996 3.9346 
10.0 2.5999999999999996 3.9719 
10.1 2.5999999999999996 3.9352 
10.2 2.5999999999999996 3.9635 
10.3 2.5999999999999996 3.9810 
10.4 2.5999999999999996 3.9758 
10.5 2.5999999999999996 3.9836 
10.6 2.5999999999999996 3.9871 
10.7 2.5999999999999996 3.9647 
10.8 2.5999999999999996 3.9866 
10.9 2.5999999999999996 3.9655 
11.0 2.5999999999999996 3.9902 
11.1 2.5999999999999996 3.9864 
11.2 2.5999999999999996 3.9667 
11.3 2.5999999999999996 3.9717 
11.4 2.5999999999999996 3.9705 
11.5 2.5999999999999996 3.9451 
11.6 2.5999999999999996 3.9575 
11.7 2.5999999999999996 3.9485 
11.8 2.5999999999999996 3.9349 
11.9 2.5999999999999996 3.9408 
12.0 2.5999999999999996 3.9251 
12.1 2.5999999999999996 3.9238 
12.2 2.5999999999999996 3.9394 
12.3 2.5999999999999996 3.9231 
12.4 2.5999999999999996 3.8981 
12.5 2.5999999999999996 3.9091 
12.6 2.5999999999999996 3.8959 
12.7 2.5999999999999996 3.9281 
12.8 2.5999999999999996 3.8792 
12.9 2.5999999999999996 3.8965 
13.0 2.5999999999999996 3.9123 
13.100000000000001 2.5999999999999996 3.9116 
13.200001 2.5999999999999996 3.8834 
13.299999 2.5999999999999996 3.8900 
13.399999999999999 2.5999999999999996 3.9058 
13.5 2.5999999999999996 3.8996 
13.600000000000001 2.5999999999999996 3.8764 
13.700001 2.5999999999999996 3.8861 
13.799999 2.5999999999999996 3.9028 
13.899999999999999 2.5999999999999996 3.8988 
14.0 2.5999999999999996 3.8821 
14.100000000000001 2.5999999999999996 3.8813 
14.200001 2.5999999999999996 3.8884 
14.299999 2.5999999999999996 3.8949 
14.399999999999999 2.5999999999999996 3.9020 
14.5 2.5999999999999996 3.8842 
14.600000000000001 2.5999999999999996 3.8631 
14.700001 2.5999999999999996 3.8916 
14.799999 2.5999999999999996 3.9153 
14.899999999999999 2.5999999999999996 3.9139 
15.0 2.5999999999999996 3.8960 
15.100000000000001 2.5999999999999996 3.9071 
15.200001 2.5999999999999996 3.8618 
-3.0 2.7 3.8920 
-2.9 2.7 3.9022 
-2.8 2.7 3.8974 
-2.7 2.7 3.9088 
-2.6 2.7 3.8837 
-2.5 2.7 3.8928 
-2.4 2.7 3.9290 
-2.3 2.7 3.8839 
-2.2 2.7 3.8937 
-2.1 2.7 3.9167 
-2.0 2.7 3.9047 
-1.9 2.7 3.8840 
-1.8 2.7 3.9074 
-1.7 2.7 3.9106 
-1.6 2.7 3.8792 
-1.5 2.7 3.8970 
-1.4 2.7 3.9063 
-1.3 2.7 3.9018 
-1.2 2.7 3.8972 
-1.1 2.7 3.9091 
-1.0 2.7 3.9048 
-0.8999999999999999 2.7 3.9000 
-0.7999999999999998 2.7 3.9052 
-0.7000000000000002 2.7 3.9034 
-0.6000000000000001 2.7 3.9099 
-0.5 2.7 3.9082 
-0.3999999999999999 2.7 3.8962 
-0.2999999999999998 2.7 3.9034 
-0.20000000000000018 2.7 3.9020 
-0.10000000000000009 2.7 3.9038 
0.0 2.7 3.9141 
0.10000000000000009 2.7 3.9301 
0.20000000000000018 2.7 3.9137 
0.2999999999999998 2.7 3.9342 
0.3999999999999999 2.7 3.9474 
0.5 2.7 3.9615 
0.6000000000000001 2.7 3.9445 
0.7000000000000002 2.7 3.9523 
0.7999999999999998 2.7 3.9230 
0.8999999999999999 2.7 3.9690 
1.0 2.7 3.9524 
1.0999999999999996 2.7 3.9315 
1.2000000000000002 2.7 3.9513 
1.2999999999999998 2.7 3.9394 
1.4000000000000004 2.7 3.9521 
1.5 2.7 3.9674 
1.5999999999999996 2.7 3.9555 
1.7000000000000002 2.7 3.9569 
1.7999999999999998 2.7 3.9525 
1.9000000000000004 2.7 3.9297 
2.0 2.7 3.9374 
2.0999999999999996 2.7 3.9278 
2.2 2.7 3.9247 
2.3 2.7 3.9205 
2.4000000000000004 2.7 3.8996 
2.5 2.7 3.8963 
2.5999999999999996 2.7 3.8876 
2.7 2.7 3.8949 
2.8 2.7 3.8665 
2.9000000000000004 2.7 3.8604 
3.0 2.7 3.8364 
3.0999999999999996 2.7 3.7683 
3.2 2.7 3.7577 
3.3 2.7 3.7718 
3.4000000000000004 2.7 3.7658 
3.5 2.7 3.7022 
3.5999999999999996 2.7 3.6298 
3.7 2.7 3.6203 
3.8 2.7 3.7118 
3.9000000000000004 2.7 3.7808 
4.0 2.7 3.8447 
4.1 2.7 3.8412 
4.2 2.7 3.8432 
4.3 2.7 nan 
4.4 2.7 nan 
4.5 2.7 nan 
4.6 2.7 nan 
4.7 2.7 nan 
4.8 2.7 nan 
4.9 2.7 nan 
5.0 2.7 nan 
5.1 2.7 nan 
5.199999999999999 2.7 nan 
5.300000000000001 2.7 nan 
5.4 2.7 nan 
5.5 2.7 nan 
5.6 2.7 nan 
5.699999999999999 2.7 nan 
5.800000000000001 2.7 nan 
5.9 2.7 nan 
6.0 2.7 nan 
6.1 2.7 nan 
6.199999999999999 2.7 nan 
6.300000000000001 2.7 nan 
6.4 2.7 nan 
6.5 2.7 nan 
6.6 2.7 nan 
6.699999999999999 2.7 nan 
6.800000000000001 2.7 nan 
6.9 2.7 nan 
7.0 2.7 nan 
7.1 2.7 nan 
7.199999999999999 2.7 nan 
7.300000000000001 2.7 nan 
7.4 2.7 nan 
7.5 2.7 nan 
7.6 2.7 nan 
7.699999999999999 2.7 3.2078 
7.800000000000001 2.7 3.1844 
7.9 2.7 3.1420 
8.0 2.7 3.1427 
8.1 2.7 3.1974 
8.2 2.7 3.2617 
8.3 2.7 3.2696 
8.4 2.7 3.2737 
8.5 2.7 3.3583 
8.6 2.7 3.4667 
8.7 2.7 3.5770 
8.8 2.7 3.6176 
8.9 2.7 3.6425 
9.0 2.7 3.6866 
9.1 2.7 3.7525 
9.2 2.7 3.7569 
9.3 2.7 3.7845 
9.4 2.7 3.8336 
9.5 2.7 3.8349 
9.6 2.7 3.8687 
9.7 2.7 3.8977 
9.8 2.7 3.8691 
9.9 2.7 3.9228 
10.0 2.7 3.9422 
10.1 2.7 3.9601 
10.2 2.7 3.9788 
10.3 2.7 3.9540 
10.4 2.7 3.9640 
10.5 2.7 3.9736 
10.6 2.7 3.9871 
10.7 2.7 3.9794 
10.8 2.7 3.9814 
10.9 2.7 3.9576 
11.0 2.7 3.9713 
11.1 2.7 3.9501 
11.2 2.7 3.9446 
11.3 2.7 3.9728 
11.4 2.7 3.9579 
11.5 2.7 3.9488 
11.6 2.7 3.9482 
11.7 2.7 3.9507 
11.8 2.7 3.9439 
11.9 2.7 3.9536 
12.0 2.7 3.9228 
12.1 2.7 3.9502 
12.2 2.7 3.9183 
12.3 2.7 3.9405 
12.4 2.7 3.9281 
12.5 2.7 3.9036 
12.6 2.7 3.9275 
12.7 2.7 3.9142 
12.8 2.7 3.9371 
12.9 2.7 3.9123 
13.0 2.7 3.9012 
13.100000000000001 2.7 3.9127 
13.200001 2.7 3.8968 
13.299999 2.7 3.9081 
13.399999999999999 2.7 3.8979 
13.5 2.7 3.8909 
13.600000000000001 2.7 3.8983 
13.700001 2.7 3.8834 
13.799999 2.7 3.8598 
13.899999999999999 2.7 3.8889 
14.0 2.7 3.9048 
14.100000000000001 2.7 3.8908 
14.200001 2.7 3.8878 
14.299999 2.7 3.9174 
14.399999999999999 2.7 3.8893 
14.5 2.7 3.8617 
14.600000000000001 2.7 3.9004 
14.700001 2.7 3.8914 
14.799999 2.7 3.8965 
14.899999999999999 2.7 3.8924 
15.0 2.7 3.8935 
15.100000000000001 2.7 3.9031 
15.200001 2.7 3.9287 
-3.0 2.8 3.8943 
-2.9 2.8 3.9058 
-2.8 2.8 3.8758 
-2.7 2.8 3.9155 
-2.6 2.8 3.9089 
-2.5 2.8 3.8832 
-2.4 2.8 3.8908 
-2.3 2.8 3.8877 
-2.2 2.8 3.8894 
-2.1 2.8 3.8858 
-2.0 2.8 3.9113 
-1.9 2.8 3.8942 
-1.8 2.8 3.9057 
-1.7 2.8 3.8972 
-1.6 2.8 3.8842 
-1.5 2.8 3.8909 
-1.4 2.8 3.8840 
-1.3 2.8 3.8823 
-1.2 2.8 3.9198 
-1.1 2.8 3.9011 
-1.0 2.8 3.9231 
-0.8999999999999999 2.8 3.8981 
-0.7999999999999998 2.8 3.9113 
-0.7000000000000002 2.8 3.8931 
-0.6000000000000001 2.8 3.9091 
-0.5 2.8 3.9004 
-0.3999999999999999 2.8 3.8988 
-0.2999999999999998 2.8 3.9233 
-0.20000000000000018 2.8 3.9058 
-0.10000000000000009 2.8 3.9140 
0.0 2.8 3.9318 
0.10000000000000009 2.8 3.9286 
0.20000000000000018 2.8 3.9094 
0.2999999999999998 2.8 3.9154 
0.3999999999999999 2.8 3.9115 
0.5 2.8 3.9378 
0.6000000000000001 2.8 3.9340 
0.7000000000000002 2.8 3.9610 
0.7999999999999998 2.8 3.9459 
0.8999999999999999 2.8 3.9434 
1.0 2.8 3.9543 
1.0999999999999996 2.8 3.9695 
1.2000000000000002 2.8 3.9540 
1.2999999999999998 2.8 3.9486 
1.4000000000000004 2.8 3.9573 
1.5 2.8 3.9784 
1.5999999999999996 2.8 3.9685 
1.7000000000000002 2.8 3.9469 
1.7999999999999998 2.8 3.9465 
1.9000000000000004 2.8 3.9462 
2.0 2.8 3.9426 
2.0999999999999996 2.8 3.9379 
2.2 2.8 3.9314 
2.3 2.8 3.9363 
2.4000000000000004 2.8 3.9113 
2.5 2.8 3.9025 
2.5999999999999996 2.8 3.8873 
2.7 2.8 3.8662 
2.8 2.8 3.8644 
2.9000000000000004 2.8 3.8371 
3.0 2.8 3.8265 
3.0999999999999996 2.8 3.7494 
3.2 2.8 3.7719 
3.3 2.8 3.7622 
3.4000000000000004 2.8 3.7397 
3.5 2.8 3.6315 
3.5999999999999996 2.8 3.6021 
3.7 2.8 3.6259 
3.8 2.8 3.7125 
3.9000000000000004 2.8 3.7957 
4.0 2.8 3.8457 
4.1 2.8 3.9209 
4.2 2.8 3.8708 
4.3 2.8 nan 
4.4 2.8 nan 
4.5 2.8 nan 
4.6 2.8 nan 
4.7 2.8 nan 
4.8 2.8 nan 
4.9 2.8 nan 
5.0 2.8 nan 
5.1 2.8 nan 
5.199999999999999 2.8 nan 
5.300000000000001 2.8 nan 
5.4 2.8 nan 
5.5 2.8 nan 
5.6 2.8 nan 
5.699999999999999 2.8 nan 
5.800000000000001 2.8 nan 
5.9 2.8 nan 
6.0 2.8 nan 
6.1 2.8 nan 
6.199999999999999 2.8 nan 
6.300000000000001 2.8 nan 
6.4 2.8 nan 
6.5 2.8 nan 
6.6 2.8 nan 
6.699999999999999 2.8 nan 
6.800000000000001 2.8 nan 
6.9 2.8 nan 
7.0 2.8 nan 
7.1 2.8 nan 
7.199999999999999 2.8 nan 
7.300000000000001 2.8 nan 
7.4 2.8 nan 
7.5 2.8 nan 
7.6 2.8 nan 
7.699999999999999 2.8 3.2466 
7.800000000000001 2.8 3.1568 
7.9 2.8 3.1227 
8.0 2.8 3.1415 
8.1 2.8 3.2386 
8.2 2.8 3.2867 
8.3 2.8 3.2435 
8.4 2.8 3.2561 
8.5 2.8 3.3141 
8.6 2.8 3.4368 
8.7 2.8 3.5136 
8.8 2.8 3.5694 
8.9 2.8 3.6479 
9.0 2.8 3.6638 
9.1 2.8 3.7126 
9.2 2.8 3.7395 
9.3 2.8 3.7719 
9.4 2.8 3.8110 
9.5 2.8 3.8389 
9.6 2.8 3.8704 
9.7 2.8 3.8765 
9.8 2.8 3.8996 
9.9 2.8 3.9225 
10.0 2.8 3.9374 
10.1 2.8 3.9517 
10.2 2.8 3.9721 
10.3 2.8 3.9726 
10.4 2.8 3.9553 
10.5 2.8 3.9708 
10.6 2.8 3.9590 
10.7 2.8 3.9822 
10.8 2.8 3.9726 
10.9 2.8 3.9543 
11.0 2.8 3.9570 
11.1 2.8 3.9584 
11.2 2.8 3.9769 
11.3 2.8 3.9610 
11.4 2.8 3.9698 
11.5 2.8 3.9464 
11.6 2.8 3.9727 
11.7 2.8 3.9652 
11.8 2.8 3.9398 
11.9 2.8 3.9310 
12.0 2.8 3.9529 
12.1 2.8 3.9414 
12.2 2.8 3.9181 
12.3 2.8 3.9198 
12.4 2.8 3.9144 
12.5 2.8 3.9106 
12.6 2.8 3.9139 
12.7 2.8 3.8890 
12.8 2.8 3.9195 
12.9 2.8 3.8943 
13.0 2.8 3.9124 
13.100000000000001 2.8 3.8908 
13.200001 2.8 3.9024 
13.299999 2.8 3.8966 
13.399999999999999 2.8 3.8933 
13.5 2.8 3.9048 
13.600000000000001 2.8 3.9098 
13.700001 2.8 3.9083 
13.799999 2.8 3.8922 
13.899999999999999 2.8 3.8819 
14.0 2.8 3.9002 
14.100000000000001 2.8 3.8908 
14.200001 2.8 3.9048 
14.299999 2.8 3.8751 
14.399999999999999 2.8 3.8805 
14.5 2.8 3.8868 
14.600000000000001 2.8 3.8902 
14.700001 2.8 3.8946 
14.799999 2.8 3.9128 
14.899999999999999 2.8 3.9024 
15.0 2.8 3.8837 
15.100000000000001 2.8 3.8837 
15.200001 2.8 3.9164 
-3.0 2.9000000000000004 3.9083 
-2.9 2.9000000000000004 3.8960 
-2.8 2.9000000000000004 3.9057 
-2.7 2.9000000000000004 3.8844 
-2.6 2.9000000000000004 3.8990 
-2.5 2.9000000000000004 3.8896 
-2.4 2.9000000000000004 3.8905 
-2.3 2.9000000000000004 3.8945 
-2.2 2.9000000000000004 3.9165 
-2.1 2.9000000000000004 3.8797 
-2.0 2.9000000000000004 3.9058 
-1.9 2.9000000000000004 3.8921 
-1.8 2.9000000000000004 3.8730 
-1.7 2.9000000000000004 3.9035 
-1.6 2.9000000000000004 3.8993 
-1.5 2.9000000000000004 3.9088 
-1.4 2.9000000000000004 3.8971 
-1.3 2.9000000000000004 3.9203 
-1.2 2.9000000000000004 3.8859 
-1.1 2.9000000000000004 3.8820 
-1.0 2.9000000000000004 3.9042 
-0.8999999999999999 2.9000000000000004 3.9080 
-0.7999999999999998 2.9000000000000004 3.9148 
-0.7000000000000002 2.9000000000000004 3.8957 
-0.6000000000000001 2.9000000000000004 3.8973 
-0.5 2.9000000000000004 3.9123 
-0.3999999999999999 2.9000000000000004 3.9133 
-0.2999999999999998 2.9000000000000004 3.9190 
-0.20000000000000018 2.9000000000000004 3.9213 
-0.10000000000000009 2.9000000000000004 3.9115 
0.0 2.9000000000000004 3.9187 
0.10000000000000009 2.9000000000000004 3.9143 
0.20000000000000018 2.9000000000000004 3.9316 
0.2999999999999998 2.9000000000000004 3.9263 
0.3999999999999999 2.9000000000000004 3.9234 
0.5 2.9000000000000004 3.9336 
0.6000000000000001 2.9000000000000004 3.9153 
0.7000000000000002 2.9000000000000004 3.9196 
0.7999999999999998 2.9000000000000004 3.9417 
0.8999999999999999 2.9000000000000004 3.9487 
1.0 2.9000000000000004 3.9610 
1.0999999999999996 2.9000000000000004 3.9625 
1.2000000000000002 2.9000000000000004 3.9469 
1.2999999999999998 2.9000000000000004 3.9674 
1.4000000000000004 2.9000000000000004 3.9649 
1.5 2.9000000000000004 3.9666 
1.5999999999999996 2.9000000000000004 3.9569 
1.7000000000000002 2.9000000000000004 3.9570 
1.7999999999999998 2.9000000000000004 3.9443 
1.9000000000000004 2.9000000000000004 3.9245 
2.0 2.9000000000000004 3.9338 
2.0999999999999996 2.9000000000000004 3.9482 
2.2 2.9000000000000004 3.8988 
2.3 2.9000000000000004 3.9168 
2.4000000000000004 2.9000000000000004 3.9280 
2.5 2.9000000000000004 3.8867 
2.5999999999999996 2.9000000000000004 3.8709 
2.7 2.9000000000000004 3.8522 
2.8 2.9000000000000004 3.8508 
2.9000000000000004 2.9000000000000004 3.8629 
3.0 2.9000000000000004 3.8071 
3.0999999999999996 2.9000000000000004 3.7767 
3.2 2.9000000000000004 3.7465 
3.3 2.9000000000000004 3.7623 
3.4000000000000004 2.9000000000000004 3.7160 
3.5 2.9000000000000004 3.6138 
3.5999999999999996 2.9000000000000004 3.5809 
3.7 2.9000000000000004 3.6379 
3.8 2.9000000000000004 3.7067 
3.9000000000000004 2.9000000000000004 3.7770 
4.0 2.9000000000000004 3.9248 
4.1 2.9000000000000004 3.8936 
4.2 2.9000000000000004 nan 
4.3 2.9000000000000004 nan 
4.4 2.9000000000000004 nan 
4.5 2.9000000000000004 nan 
4.6 2.9000000000000004 nan 
4.7 2.9000000000000004 nan 
4.8 2.9000000000000004 nan 
4.9 2.9000000000000004 nan 
5.0 2.9000000000000004 nan 
5.1 2.9000000000000004 nan 
5.199999999999999 2.9000000000000004 nan 
5.300000000000001 2.9000000000000004 nan 
5.4 2.9000000000000004 nan 
5.5 2.9000000000000004 nan 
5.6 2.9000000000000004 nan 
5.699999999999999 2.9000000000000004 nan 
5.800000000000001 2.9000000000000004 nan 
5.9 2.9000000000000004 nan 
6.0 2.9000000000000004 nan 
6.1 2.9000000000000004 nan 
6.199999999999999 2.9000000000000004 nan 
6.300000000000001 2.9000000000000004 nan 
6.4 2.9000000000000004 nan 
6.5 2.9000000000000004 nan 
6.6 2.9000000000000004 nan 
6.699999999999999 2.9000000000000004 nan 
6.800000000000001 2.9000000000000004 nan 
6.9 2.9000000000000004 nan 
7.0 2.9000000000000004 nan 
7.1 2.9000000000000004 nan 
7.199999999999999 2.9000000000000004 nan 
7.300000000000001 2.9000000000000004 nan 
7.4 2.9000000000000004 nan 
7.5 2.9000000000000004 nan 
7.6 2.9000000000000004 nan 
7.699999999999999 2.9000000000000004 3.2341 
7.800000000000001 2.9000000000000004 3.1302 
7.9 2.9000000000000004 3.0544 
8.0 2.9000000000000004 3.1600 
8.1 2.9000000000000004 3.2759 
8.2 2.9000000000000004 3.2891 
8.3 2.9000000000000004 3.2611 
8.4 2.9000000000000004 3.2271 
8.5 2.9000000000000004 3.2819 
8.6 2.9000000000000004 3.4006 
8.7 2.9000000000000004 3.4836 
8.8 2.9000000000000004 3.5654 
8.9 2.9000000000000004 3.6203 
9.0 2.9000000000000004 3.6537 
9.1 2.9000000000000004 3.6984 
9.2 2.9000000000000004 3.7046 
9.3 2.9000000000000004 3.7723 
9.4 2.9000000000000004 3.8175 
9.5 2.9000000000000004 3.8150 
9.6 2.9000000000000004 3.8521 
9.7 2.9000000000000004 3.8951 
9.8 2.9000000000000004 3.9104 
9.9 2.9000000000000004 3.9010 
10.0 2.9000000000000004 3.9474 
10.1 2.9000000000000004 3.9437 
10.2 2.9000000000000004 3.9357 
10.3 2.9000000000000004 3.9541 
10.4 2.9000000000000004 3.9668 
10.5 2.9000000000000004 3.9632 
10.6 2.9000000000000004 3.9798 
10.7 2.9000000000000004 3.9589 
10.8 2.9000000000000004 3.9914 
10.9 2.9000000000000004 3.9671 
11.0 2.9000000000000004 3.9767 
11.1 2.9000000000000004 3.9588 
11.2 2.9000000000000004 3.9678 
11.3 2.9000000000000004 3.9699 
11.4 2.9000000000000004 3.9545 
11.5 2.9000000000000004 3.9477 
11.6 2.9000000000000004 3.9401 
11.7 2.9000000000000004 3.9483 
11.8 2.9000000000000004 3.9455 
11.9 2.9000000000000004 3.9641 
12.0 2.9000000000000004 3.9327 
12.1 2.9000000000000004 3.9437 
12.2 2.9000000000000004 3.9367 
12.3 2.9000000000000004 3.9181 
12.4 2.9000000000000004 3.9025 
12.5 2.9000000000000004 3.9234 
12.6 2.9000000000000004 3.9303 
12.7 2.9000000000000004 3.9223 
12.8 2.9000000000000004 3.9162 
12.9 2.9000000000000004 3.9015 
13.0 2.9000000000000004 3.8931 
13.100000000000001 2.9000000000000004 3.9077 
13.200001 2.9000000000000004 3.9018 
13.299999 2.9000000000000004 3.8876 
13.399999999999999 2.9000000000000004 3.8778 
13.5 2.9000000000000004 3.9066 
13.600000000000001 2.9000000000000004 3.9039 
13.700001 2.9000000000000004 3.9066 
13.799999 2.9000000000000004 3.9024 
13.899999999999999 2.9000000000000004 3.8939 
14.0 2.9000000000000004 3.9008 
14.100000000000001 2.9000000000000004 3.8864 
14.200001 2.9000000000000004 3.8956 
14.299999 2.9000000000000004 3.8951 
14.399999999999999 2.9000000000000004 3.8803 
14.5 2.9000000000000004 3.8721 
14.600000000000001 2.9000000000000004 3.8828 
14.700001 2.9000000000000004 3.8692 
14.799999 2.9000000000000004 3.8883 
14.899999999999999 2.9000000000000004 3.9029 
15.0 2.9000000000000004 3.8839 
15.100000000000001 2.9000000000000004 3.8780 
15.200001 2.9000000000000004 3.9193 
-3.0 3.0 3.9293 
-2.9 3.0 3.9139 
-2.8 3.0 3.8984 
-2.7 3.0 3.8963 
-2.6 3.0 3.8713 
-2.5 3.0 3.8905 
-2.4 3.0 3.8934 
-2.3 3.0 3.8959 
-2.2 3.0 3.8727 
-2.1 3.0 3.9015 
-2.0 3.0 3.8659 
-1.9 3.0 3.9203 
-1.8 3.0 3.8765 
-1.7 3.0 3.8858 
-1.6 3.0 3.9066 
-1.5 3.0 3.8863 
-1.4 3.0 3.8883 
-1.3 3.0 3.8891 
-1.2 3.0 3.8912 
-1.1 3.0 3.9054 
-1.0 3.0 3.8929 
-0.8999999999999999 3.0 3.9133 
-0.7999999999999998 3.0 3.9055 
-0.7000000000000002 3.0 3.8933 
-0.6000000000000001 3.0 3.9098 
-0.5 3.0 3.8921 
-0.3999999999999999 3.0 3.9195 
-0.2999999999999998 3.0 3.8968 
-0.20000000000000018 3.0 3.9116 
-0.10000000000000009 3.0 3.9126 
0.0 3.0 3.9104 
0.10000000000000009 3.0 3.9271 
0.20000000000000018 3.0 3.9452 
0.2999999999999998 3.0 3.9169 
0.3999999999999999 3.0 3.9344 
0.5 3.0 3.9272 
0.6000000000000001 3.0 3.9331 
0.7000000000000002 3.0 3.9413 
0.7999999999999998 3.0 3.9442 
0.8999999999999999 3.0 3.9504 
1.0 3.0 3.9400 
1.0999999999999996 3.0 3.9389 
1.2000000000000002 3.0 3.9489 
1.2999999999999998 3.0 3.9584 
1.4000000000000004 3.0 3.9619 
1.5 3.0 3.9707 
1.5999999999999996 3.0 3.9565 
1.7000000000000002 3.0 3.9502 
1.7999999999999998 3.0 3.9648 
1.9000000000000004 3.0 3.9399 
2.0 3.0 3.9325 
2.0999999999999996 3.0 3.8984 
2.2 3.0 3.9606 
2.3 3.0 3.9519 
2.4000000000000004 3.0 3.8955 
2.5 3.0 3.8953 
2.5999999999999996 3.0 3.8649 
2.7 3.0 3.8485 
2.8 3.0 3.8634 
2.9000000000000004 3.0 3.8413 
3.0 3.0 3.7727 
3.0999999999999996 3.0 3.7683 
3.2 3.0 3.7350 
3.3 3.0 3.7338 
3.4000000000000004 3.0 3.7108 
3.5 3.0 3.6138 
3.5999999999999996 3.0 3.5750 
3.7 3.0 3.5994 
3.8 3.0 3.6878 
3.9000000000000004 3.0 3.7972 
4.0 3.0 3.8623 
4.1 3.0 3.9913 
4.2 3.0 nan 
4.3 3.0 nan 
4.4 3.0 nan 
4.5 3.0 nan 
4.6 3.0 nan 
4.7 3.0 nan 
4.8 3.0 nan 
4.9 3.0 nan 
5.0 3.0 nan 
5.1 3.0 nan 
5.199999999999999 3.0 nan 
5.300000000000001 3.0 nan 
5.4 3.0 nan 
5.5 3.0 nan 
5.6 3.0 nan 
5.699999999999999 3.0 nan 
5.800000000000001 3.0 nan 
5.9 3.0 nan 
6.0 3.0 nan 
6.1 3.0 nan 
6.199999999999999 3.0 nan 
6.300000000000001 3.0 nan 
6.4 3.0 nan 
6.5 3.0 nan 
6.6 3.0 nan 
6.699999999999999 3.0 nan 
6.800000000000001 3.0 nan 
6.9 3.0 nan 
7.0 3.0 nan 
7.1 3.0 nan 
7.199999999999999 3.0 nan 
7.300000000000001 3.0 nan 
7.4 3.0 nan 
7.5 3.0 nan 
7.6 3.0 nan 
7.699999999999999 3.0 nan 
7.800000000000001 3.0 3.1091 
7.9 3.0 3.0582 
8.0 3.0 3.1802 
8.1 3.0 3.2199 
8.2 3.0 3.2706 
8.3 3.0 3.2561 
8.4 3.0 3.2298 
8.5 3.0 3.2866 
8.6 3.0 3.3399 
8.7 3.0 3.4400 
8.8 3.0 3.5368 
8.9 3.0 3.5879 
9.0 3.0 3.6411 
9.1 3.0 3.6768 
9.2 3.0 3.7126 
9.3 3.0 3.7474 
9.4 3.0 3.7896 
9.5 3.0 3.8374 
9.6 3.0 3.8505 
9.7 3.0 3.8793 
9.8 3.0 3.8752 
9.9 3.0 3.9104 
10.0 3.0 3.9553 
10.1 3.0 3.9624 
10.2 3.0 3.9516 
10.3 3.0 3.9309 
10.4 3.0 3.9653 
10.5 3.0 3.9498 
10.6 3.0 3.9955 
10.7 3.0 3.9674 
10.8 3.0 3.9914 
10.9 3.0 3.9660 
11.0 3.0 3.9558 
11.1 3.0 3.9767 
11.2 3.0 3.9560 
11.3 3.0 3.9637 
11.4 3.0 3.9588 
11.5 3.0 3.9490 
11.6 3.0 3.9498 
11.7 3.0 3.9371 
11.8 3.0 3.9470 
11.9 3.0 3.9491 
12.0 3.0 3.9371 
12.1 3.0 3.9333 
12.2 3.0 3.9117 
12.3 3.0 3.9413 
12.4 3.0 3.9041 
12.5 3.0 3.9250 
12.6 3.0 3.9128 
12.7 3.0 3.9053 
12.8 3.0 3.9231 
12.9 3.0 3.8865 
13.0 3.0 3.9037 
13.100000000000001 3.0 3.9195 
13.200001 3.0 3.9121 
13.299999 3.0 3.8974 
13.399999999999999 3.0 3.8896 
13.5 3.0 3.9191 
13.600000000000001 3.0 3.8983 
13.700001 3.0 3.9024 
13.799999 3.0 3.8754 
13.899999999999999 3.0 3.8971 
14.0 3.0 3.8794 
14.100000000000001 3.0 3.8910 
14.200001 3.0 3.8767 
14.299999 3.0 3.8965 
14.399999999999999 3.0 3.8864 
14.5 3.0 3.8962 
14.600000000000001 3.0 3.8904 
14.700001 3.0 3.8840 
14.799999 3.0 3.9031 
14.899999999999999 3.0 3.8986 
15.0 3.0 3.8953 
15.100000000000001 3.0 3.9041 
15.200001 3.0 3.9176 
-3.0 3.0999999999999996 3.9228 
-2.9 3.0999999999999996 3.8853 
-2.8 3.0999999999999996 3.9000 
-2.7 3.0999999999999996 3.8823 
-2.6 3.0999999999999996 3.8683 
-2.5 3.0999999999999996 3.8751 
-2.4 3.0999999999999996 3.8993 
-2.3 3.0999999999999996 3.8819 
-2.2 3.0999999999999996 3.9070 
-2.1 3.0999999999999996 3.8956 
-2.0 3.0999999999999996 3.9071 
-1.9 3.0999999999999996 3.8696 
-1.8 3.0999999999999996 3.8831 
-1.7 3.0999999999999996 3.9043 
-1.6 3.0999999999999996 3.8827 
-1.5 3.0999999999999996 3.8792 
-1.4 3.0999999999999996 3.8903 
-1.3 3.0999999999999996 3.9141 
-1.2 3.0999999999999996 3.8967 
-1.1 3.0999999999999996 3.8983 
-1.0 3.0999999999999996 3.8931 
-0.8999999999999999 3.0999999999999996 3.8961 
-0.7999999999999998 3.0999999999999996 3.9195 
-0.7000000000000002 3.0999999999999996 3.9275 
-0.6000000000000001 3.0999999999999996 3.9126 
-0.5 3.0999999999999996 3.8978 
-0.3999999999999999 3.0999999999999996 3.9188 
-0.2999999999999998 3.0999999999999996 3.9018 
-0.20000000000000018 3.0999999999999996 3.9048 
-0.10000000000000009 3.0999999999999996 3.9050 
0.0 3.0999999999999996 3.9051 
0.10000000000000009 3.0999999999999996 3.9114 
0.20000000000000018 3.0999999999999996 3.9085 
0.2999999999999998 3.0999999999999996 3.9356 
0.3999999999999999 3.0999999999999996 3.9396 
0.5 3.0999999999999996 3.9157 
0.6000000000000001 3.0999999999999996 3.9481 
0.7000000000000002 3.0999999999999996 3.9416 
0.7999999999999998 3.0999999999999996 3.9482 
0.8999999999999999 3.0999999999999996 3.9515 
1.0 3.0999999999999996 3.9603 
1.0999999999999996 3.0999999999999996 3.9527 
1.2000000000000002 3.0999999999999996 3.9554 
1.2999999999999998 3.0999999999999996 3.9676 
1.4000000000000004 3.0999999999999996 3.9654 
1.5 3.0999999999999996 3.9583 
1.5999999999999996 3.0999999999999996 3.9341 
1.7000000000000002 3.0999999999999996 3.9578 
1.7999999999999998 3.0999999999999996 3.9467 
1.9000000000000004 3.0999999999999996 3.9441 
2.0 3.0999999999999996 3.9455 
2.0999999999999996 3.0999999999999996 3.9554 
2.2 3.0999999999999996 3.9224 
2.3 3.0999999999999996 3.9200 
2.4000000000000004 3.0999999999999996 3.9141 
2.5 3.0999999999999996 3.8851 
2.5999999999999996 3.0999999999999996 3.8687 
2.7 3.0999999999999996 3.8507 
2.8 3.0999999999999996 3.8461 
2.9000000000000004 3.0999999999999996 3.8371 
3.0 3.0999999999999996 3.7772 
3.0999999999999996 3.0999999999999996 3.7156 
3.2 3.0999999999999996 3.7017 
3.3 3.0999999999999996 3.7181 
3.4000000000000004 3.0999999999999996 3.6773 
3.5 3.0999999999999996 3.5922 
3.5999999999999996 3.0999999999999996 3.5510 
3.7 3.0999999999999996 3.5761 
3.8 3.0999999999999996 3.6621 
3.9000000000000004 3.0999999999999996 3.7519 
4.0 3.0999999999999996 3.8549 
4.1 3.0999999999999996 3.9495 
4.2 3.0999999999999996 nan 
4.3 3.0999999999999996 nan 
4.4 3.0999999999999996 nan 
4.5 3.0999999999999996 nan 
4.6 3.0999999999999996 nan 
4.7 3.0999999999999996 nan 
4.8 3.0999999999999996 nan 
4.9 3.0999999999999996 nan 
5.0 3.0999999999999996 nan 
5.1 3.0999999999999996 nan 
5.199999999999999 3.0999999999999996 nan 
5.300000000000001 3.0999999999999996 nan 
5.4 3.0999999999999996 nan 
5.5 3.0999999999999996 nan 
5.6 3.0999999999999996 nan 
5.699999999999999 3.0999999999999996 nan 
5.800000000000001 3.0999999999999996 nan 
5.9 3.0999999999999996 nan 
6.0 3.0999999999999996 nan 
6.1 3.0999999999999996 nan 
6.199999999999999 3.0999999999999996 nan 
6.300000000000001 3.0999999999999996 nan 
6.4 3.0999999999999996 nan 
6.5 3.0999999999999996 nan 
6.6 3.0999999999999996 nan 
6.699999999999999 3.0999999999999996 nan 
6.800000000000001 3.0999999999999996 nan 
6.9 3.0999999999999996 nan 
7.0 3.0999999999999996 nan 
7.1 3.0999999999999996 nan 
7.199999999999999 3.0999999999999996 nan 
7.300000000000001 3.0999999999999996 nan 
7.4 3.0999999999999996 nan 
7.5 3.0999999999999996 nan 
7.6 3.0999999999999996 nan 
7.699999999999999 3.0999999999999996 nan 
7.800000000000001 3.0999999999999996 nan 
7.9 3.0999999999999996 3.1736 
8.0 3.0999999999999996 3.2129 
8.1 3.0999999999999996 3.2100 
8.2 3.0999999999999996 3.2211 
8.3 3.0999999999999996 3.1891 
8.4 3.0999999999999996 3.2516 
8.5 3.0999999999999996 3.2840 
8.6 3.0999999999999996 3.3604 
8.7 3.0999999999999996 3.4213 
8.8 3.0999999999999996 3.5047 
8.9 3.0999999999999996 3.6017 
9.0 3.0999999999999996 3.6572 
9.1 3.0999999999999996 3.6652 
9.2 3.0999999999999996 3.7159 
9.3 3.0999999999999996 3.7297 
9.4 3.0999999999999996 3.7891 
9.5 3.0999999999999996 3.8389 
9.6 3.0999999999999996 3.8282 
9.7 3.0999999999999996 3.8722 
9.8 3.0999999999999996 3.8800 
9.9 3.0999999999999996 3.9226 
10.0 3.0999999999999996 3.9403 
10.1 3.0999999999999996 3.9380 
10.2 3.0999999999999996 3.9578 
10.3 3.0999999999999996 3.9360 
10.4 3.0999999999999996 3.9622 
10.5 3.0999999999999996 3.9659 
10.6 3.0999999999999996 3.9944 
10.7 3.0999999999999996 3.9690 
10.8 3.0999999999999996 3.9587 
10.9 3.0999999999999996 3.9539 
11.0 3.0999999999999996 3.9872 
11.1 3.0999999999999996 3.9766 
11.2 3.0999999999999996 3.9623 
11.3 3.0999999999999996 3.9506 
11.4 3.0999999999999996 3.9864 
11.5 3.0999999999999996 3.9467 
11.6 3.0999999999999996 3.9483 
11.7 3.0999999999999996 3.9362 
11.8 3.0999999999999996 3.9556 
11.9 3.0999999999999996 3.9327 
12.0 3.0999999999999996 3.9362 
12.1 3.0999999999999996 3.9012 
12.2 3.0999999999999996 3.9234 
12.3 3.0999999999999996 3.9209 
12.4 3.0999999999999996 3.9188 
12.5 3.0999999999999996 3.9150 
12.6 3.0999999999999996 3.9041 
12.7 3.0999999999999996 3.9084 
12.8 3.0999999999999996 3.9160 
12.9 3.0999999999999996 3.9159 
13.0 3.0999999999999996 3.8941 
13.100000000000001 3.0999999999999996 3.8876 
13.200001 3.0999999999999996 3.9012 
13.299999 3.0999999999999996 3.9142 
13.399999999999999 3.0999999999999996 3.9010 
13.5 3.0999999999999996 3.8984 
13.600000000000001 3.0999999999999996 3.8873 
13.700001 3.0999999999999996 3.8929 
13.799999 3.0999999999999996 3.9053 
13.899999999999999 3.0999999999999996 3.8775 
14.0 3.0999999999999996 3.8901 
14.100000000000001 3.0999999999999996 3.8859 
14.200001 3.0999999999999996 3.8933 
14.299999 3.0999999999999996 3.8997 
14.399999999999999 3.0999999999999996 3.8816 
14.5 3.0999999999999996 3.8919 
14.600000000000001 3.0999999999999996 3.8806 
14.700001 3.0999999999999996 3.8989 
14.799999 3.0999999999999996 3.8959 
14.899999999999999 3.0999999999999996 3.8759 
15.0 3.0999999999999996 3.8918 
15.100000000000001 3.0999999999999996 3.8881 
15.200001 3.0999999999999996 3.9148 
-3.0 3.2 3.8938 
-2.9 3.2 3.9027 
-2.8 3.2 3.8880 
-2.7 3.2 3.8776 
-2.6 3.2 3.9091 
-2.5 3.2 3.8947 
-2.4 3.2 3.9044 
-2.3 3.2 3.9011 
-2.2 3.2 3.8847 
-2.1 3.2 3.8865 
-2.0 3.2 3.8913 
-1.9 3.2 3.8840 
-1.8 3.2 3.8917 
-1.7 3.2 3.8831 
-1.6 3.2 3.8899 
-1.5 3.2 3.8773 
-1.4 3.2 3.8902 
-1.3 3.2 3.8870 
-1.2 3.2 3.8958 
-1.1 3.2 3.9029 
-1.0 3.2 3.8887 
-0.8999999999999999 3.2 3.9024 
-0.7999999999999998 3.2 3.9079 
-0.7000000000000002 3.2 3.9089 
-0.6000000000000001 3.2 3.9086 
-0.5 3.2 3.9003 
-0.3999999999999999 3.2 3.9119 
-0.2999999999999998 3.2 3.9383 
-0.20000000000000018 3.2 3.8988 
-0.10000000000000009 3.2 3.9262 
0.0 3.2 3.9221 
0.10000000000000009 3.2 3.9145 
0.20000000000000018 3.2 3.9116 
0.2999999999999998 3.2 3.9240 
0.3999999999999999 3.2 3.9134 
0.5 3.2 3.9297 
0.6000000000000001 3.2 3.9355 
0.7000000000000002 3.2 3.9471 
0.7999999999999998 3.2 3.9592 
0.8999999999999999 3.2 3.9660 
1.0 3.2 3.9377 
1.0999999999999996 3.2 3.9622 
1.2000000000000002 3.2 3.9573 
1.2999999999999998 3.2 3.9624 
1.4000000000000004 3.2 3.9519 
1.5 3.2 3.9475 
1.5999999999999996 3.2 3.9660 
1.7000000000000002 3.2 3.9765 
1.7999999999999998 3.2 3.9432 
1.9000000000000004 3.2 3.9645 
2.0 3.2 3.9563 
2.0999999999999996 3.2 3.9369 
2.2 3.2 3.9256 
2.3 3.2 3.9313 
2.4000000000000004 3.2 3.9071 
2.5 3.2 3.9049 
2.5999999999999996 3.2 3.8527 
2.7 3.2 3.8632 
2.8 3.2 3.8350 
2.9000000000000004 3.2 3.8072 
3.0 3.2 3.7816 
3.0999999999999996 3.2 3.7349 
3.2 3.2 3.7154 
3.3 3.2 3.7175 
3.4000000000000004 3.2 3.6544 
3.5 3.2 3.5515 
3.5999999999999996 3.2 3.4983 
3.7 3.2 3.5204 
3.8 3.2 3.6048 
3.9000000000000004 3.2 3.7112 
4.0 3.2 3.8011 
4.1 3.2 3.9012 
4.2 3.2 nan 
4.3 3.2 nan 
4.4 3.2 nan 
4.5 3.2 nan 
4.6 3.2 nan 
4.7 3.2 nan 
4.8 3.2 nan 
4.9 3.2 nan 
5.0 3.2 nan 
5.1 3.2 nan 
5.199999999999999 3.2 nan 
5.300000000000001 3.2 nan 
5.4 3.2 nan 
5.5 3.2 nan 
5.6 3.2 nan 
5.699999999999999 3.2 nan 
5.800000000000001 3.2 nan 
5.9 3.2 nan 
6.0 3.2 nan 
6.1 3.2 nan 
6.199999999999999 3.2 nan 
6.300000000000001 3.2 nan 
6.4 3.2 nan 
6.5 3.2 nan 
6.6 3.2 nan 
6.699999999999999 3.2 nan 
6.800000000000001 3.2 nan 
6.9 3.2 nan 
7.0 3.2 nan 
7.1 3.2 nan 
7.199999999999999 3.2 nan 
7.300000000000001 3.2 nan 
7.4 3.2 nan 
7.5 3.2 nan 
7.6 3.2 nan 
7.699999999999999 3.2 nan 
7.800000000000001 3.2 nan 
7.9 3.2 3.3194 
8.0 3.2 3.3035 
8.1 3.2 3.2202 
8.2 3.2 3.1800 
8.3 3.2 3.1618 
8.4 3.2 3.1682 
8.5 3.2 3.2426 
8.6 3.2 3.3111 
8.7 3.2 3.3954 
8.8 3.2 3.4673 
8.9 3.2 3.5505 
9.0 3.2 3.5944 
9.1 3.2 3.6824 
9.2 3.2 3.6941 
9.3 3.2 3.7022 
9.4 3.2 3.7804 
9.5 3.2 3.8291 
9.6 3.2 3.8301 
9.7 3.2 3.8689 
9.8 3.2 3.9209 
9.9 3.2 3.8973 
10.0 3.2 3.9194 
10.1 3.2 3.9663 
10.2 3.2 3.9297 
10.3 3.2 3.9479 
10.4 3.2 3.9669 
10.5 3.2 3.9591 
10.6 3.2 3.9844 
10.7 3.2 3.9511 
10.8 3.2 4.0042 
10.9 3.2 3.9730 
11.0 3.2 3.9548 
11.1 3.2 3.9706 
11.2 3.2 3.9882 
11.3 3.2 3.9494 
11.4 3.2 3.9778 
11.5 3.2 3.9780 
11.6 3.2 3.9509 
11.7 3.2 3.9542 
11.8 3.2 3.9367 
11.9 3.2 3.9394 
12.0 3.2 3.9226 
12.1 3.2 3.9329 
12.2 3.2 3.9244 
12.3 3.2 3.9121 
12.4 3.2 3.9315 
12.5 3.2 3.9171 
12.6 3.2 3.8955 
12.7 3.2 3.9257 
12.8 3.2 3.9151 
12.9 3.2 3.9167 
13.0 3.2 3.8932 
13.100000000000001 3.2 3.9034 
13.200001 3.2 3.8898 
13.299999 3.2 3.8876 
13.399999999999999 3.2 3.8985 
13.5 3.2 3.8939 
13.600000000000001 3.2 3.9067 
13.700001 3.2 3.9047 
13.799999 3.2 3.8792 
13.899999999999999 3.2 3.8802 
14.0 3.2 3.9046 
14.100000000000001 3.2 3.8957 
14.200001 3.2 3.8995 
14.299999 3.2 3.8681 
14.399999999999999 3.2 3.8668 
14.5 3.2 3.8940 
14.600000000000001 3.2 3.8822 
14.700001 3.2 3.8998 
14.799999 3.2 3.8879 
14.899999999999999 3.2 3.8854 
15.0 3.2 3.8853 
15.100000000000001 3.2 3.8965 
15.200001 3.2 3.9014 
-3.0 3.3 3.8848 
-2.9 3.3 3.9050 
-2.8 3.3 3.9042 
-2.7 3.3 3.9006 
-2.6 3.3 3.8858 
-2.5 3.3 3.8816 
-2.4 3.3 3.8920 
-2.3 3.3 3.8929 
-2.2 3.3 3.9121 
-2.1 3.3 3.9107 
-2.0 3.3 3.9044 
-1.9 3.3 3.8910 
-1.8 3.3 3.8970 
-1.7 3.3 3.8949 
-1.6 3.3 3.9071 
-1.5 3.3 3.9079 
-1.4 3.3 3.8914 
-1.3 3.3 3.9247 
-1.2 3.3 3.8830 
-1.1 3.3 3.9064 
-1.0 3.3 3.9122 
-0.8999999999999999 3.3 3.8932 
-0.7999999999999998 3.3 3.8892 
-0.7000000000000002 3.3 3.8989 
-0.6000000000000001 3.3 3.9164 
-0.5 3.3 3.9134 
-0.3999999999999999 3.3 3.9127 
-0.2999999999999998 3.3 3.9228 
-0.20000000000000018 3.3 3.9357 
-0.10000000000000009 3.3 3.9269 
0.0 3.3 3.9204 
0.10000000000000009 3.3 3.9033 
0.20000000000000018 3.3 3.9302 
0.2999999999999998 3.3 3.9516 
0.3999999999999999 3.3 3.9169 
0.5 3.3 3.9295 
0.6000000000000001 3.3 3.9279 
0.7000000000000002 3.3 3.9552 
0.7999999999999998 3.3 3.9801 
0.8999999999999999 3.3 3.9839 
1.0 3.3 3.9550 
1.0999999999999996 3.3 3.9564 
1.2000000000000002 3.3 3.9629 
1.2999999999999998 3.3 3.9685 
1.4000000000000004 3.3 3.9572 
1.5 3.3 3.9438 
1.5999999999999996 3.3 3.9540 
1.7000000000000002 3.3 3.9486 
1.7999999999999998 3.3 3.9558 
1.9000000000000004 3.3 3.9571 
2.0 3.3 3.9282 
2.0999999999999996 3.3 3.9240 
2.2 3.3 3.9339 
2.3 3.3 3.9209 
2.4000000000000004 3.3 3.9138 
2.5 3.3 3.8932 
2.5999999999999996 3.3 3.8782 
2.7 3.3 3.8626 
2.8 3.3 3.8135 
2.9000000000000004 3.3 3.8064 
3.0 3.3 3.7600 
3.0999999999999996 3.3 3.7421 
3.2 3.3 3.7081 
3.3 3.3 3.7209 
3.4000000000000004 3.3 3.6210 
3.5 3.3 3.5240 
3.5999999999999996 3.3 3.4565 
3.7 3.3 3.4784 
3.8 3.3 3.5867 
3.9000000000000004 3.3 3.6243 
4.0 3.3 3.7395 
4.1 3.3 3.8735 
4.2 3.3 nan 
4.3 3.3 nan 
4.4 3.3 nan 
4.5 3.3 nan 
4.6 3.3 nan 
4.7 3.3 nan 
4.8 3.3 nan 
4.9 3.3 nan 
5.0 3.3 nan 
5.1 3.3 nan 
5.199999999999999 3.3 nan 
5.300000000000001 3.3 nan 
5.4 3.3 nan 
5.5 3.3 nan 
5.6 3.3 nan 
5.699999999999999 3.3 nan 
5.800000000000001 3.3 nan 
5.9 3.3 nan 
6.0 3.3 nan 
6.1 3.3 nan 
6.199999999999999 3.3 nan 
6.300000000000001 3.3 nan 
6.4 3.3 nan 
6.5 3.3 nan 
6.6 3.3 nan 
6.699999999999999 3.3 nan 
6.800000000000001 3.3 nan 
6.9 3.3 nan 
7.0 3.3 nan 
7.1 3.3 nan 
7.199999999999999 3.3 nan 
7.300000000000001 3.3 nan 
7.4 3.3 nan 
7.5 3.3 nan 
7.6 3.3 nan 
7.699999999999999 3.3 nan 
7.800000000000001 3.3 nan 
7.9 3.3 3.4119 
8.0 3.3 3.3541 
8.1 3.3 3.2954 
8.2 3.3 3.1844 
8.3 3.3 3.1261 
8.4 3.3 3.1540 
8.5 3.3 3.1990 
8.6 3.3 3.2984 
8.7 3.3 3.3799 
8.8 3.3 3.4591 
8.9 3.3 3.5358 
9.0 3.3 3.6356 
9.1 3.3 3.6782 
9.2 3.3 3.6860 
9.3 3.3 3.7361 
9.4 3.3 3.7599 
9.5 3.3 3.8171 
9.6 3.3 3.8400 
9.7 3.3 3.8457 
9.8 3.3 3.8808 
9.9 3.3 3.8796 
10.0 3.3 3.9186 
10.1 3.3 3.9444 
10.2 3.3 3.9591 
10.3 3.3 3.9611 
10.4 3.3 3.9706 
10.5 3.3 3.9839 
10.6 3.3 3.9796 
10.7 3.3 3.9915 
10.8 3.3 4.0198 
10.9 3.3 3.9846 
11.0 3.3 3.9679 
11.1 3.3 3.9675 
11.2 3.3 3.9687 
11.3 3.3 3.9701 
11.4 3.3 3.9317 
11.5 3.3 3.9542 
11.6 3.3 3.9535 
11.7 3.3 3.9424 
11.8 3.3 3.9406 
11.9 3.3 3.9725 
12.0 3.3 3.9328 
12.1 3.3 3.9470 
12.2 3.3 3.9313 
12.3 3.3 3.9218 
12.4 3.3 3.9128 
12.5 3.3 3.9322 
12.6 3.3 3.9279 
12.7 3.3 3.9212 
12.8 3.3 3.8933 
12.9 3.3 3.9048 
13.0 3.3 3.9148 
13.100000000000001 3.3 3.9053 
13.200001 3.3 3.9084 
13.299999 3.3 3.9032 
13.399999999999999 3.3 3.8902 
13.5 3.3 3.9213 
13.600000000000001 3.3 3.8937 
13.700001 3.3 3.9060 
13.799999 3.3 3.9002 
13.899999999999999 3.3 3.9036 
14.0 3.3 3.8901 
14.100000000000001 3.3 3.8937 
14.200001 3.3 3.8985 
14.299999 3.3 3.8972 
14.399999999999999 3.3 3.9077 
14.5 3.3 3.8693 
14.600000000000001 3.3 3.8856 
14.700001 3.3 3.9130 
14.799999 3.3 3.8830 
14.899999999999999 3.3 3.8933 
15.0 3.3 3.9095 
15.100000000000001 3.3 3.8824 
15.200001 3.3 3.8386 
-3.0 3.4000000000000004 3.9008 
-2.9 3.4000000000000004 3.8827 
-2.8 3.4000000000000004 3.8854 
-2.7 3.4000000000000004 3.8876 
-2.6 3.4000000000000004 3.8951 
-2.5 3.4000000000000004 3.8962 
-2.4 3.4000000000000004 3.9175 
-2.3 3.4000000000000004 3.9087 
-2.2 3.4000000000000004 3.8718 
-2.1 3.4000000000000004 3.8938 
-2.0 3.4000000000000004 3.9116 
-1.9 3.4000000000000004 3.9103 
-1.8 3.4000000000000004 3.8727 
-1.7 3.4000000000000004 3.8800 
-1.6 3.4000000000000004 3.9010 
-1.5 3.4000000000000004 3.9201 
-1.4 3.4000000000000004 3.9048 
-1.3 3.4000000000000004 3.9078 
-1.2 3.4000000000000004 3.9001 
-1.1 3.4000000000000004 3.8811 
-1.0 3.4000000000000004 3.9015 
-0.8999999999999999 3.4000000000000004 3.9141 
-0.7999999999999998 3.4000000000000004 3.8926 
-0.7000000000000002 3.4000000000000004 3.9010 
-0.6000000000000001 3.4000000000000004 3.9208 
-0.5 3.4000000000000004 3.9170 
-0.3999999999999999 3.4000000000000004 3.9249 
-0.2999999999999998 3.4000000000000004 3.9290 
-0.20000000000000018 3.4000000000000004 3.9215 
-0.10000000000000009 3.4000000000000004 3.9146 
0.0 3.4000000000000004 3.9223 
0.10000000000000009 3.4000000000000004 3.9202 
0.20000000000000018 3.4000000000000004 3.9177 
0.2999999999999998 3.4000000000000004 3.9271 
0.3999999999999999 3.4000000000000004 3.9495 
0.5 3.4000000000000004 3.9224 
0.6000000000000001 3.4000000000000004 3.9299 
0.7000000000000002 3.4000000000000004 3.9484 
0.7999999999999998 3.4000000000000004 3.9739 
0.8999999999999999 3.4000000000000004 3.9576 
1.0 3.4000000000000004 3.9723 
1.0999999999999996 3.4000000000000004 3.9434 
1.2000000000000002 3.4000000000000004 3.9721 
1.2999999999999998 3.4000000000000004 3.9727 
1.4000000000000004 3.4000000000000004 3.9576 
1.5 3.4000000000000004 3.9812 
1.5999999999999996 3.4000000000000004 3.9701 
1.7000000000000002 3.4000000000000004 3.9610 
1.7999999999999998 3.4000000000000004 3.9365 
1.9000000000000004 3.4000000000000004 3.9759 
2.0 3.4000000000000004 3.9432 
2.0999999999999996 3.4000000000000004 3.9358 
2.2 3.4000000000000004 3.9418 
2.3 3.4000000000000004 3.9066 
2.4000000000000004 3.4000000000000004 3.9068 
2.5 3.4000000000000004 3.8997 
2.5999999999999996 3.4000000000000004 3.8564 
2.7 3.4000000000000004 3.8254 
2.8 3.4000000000000004 3.8150 
2.9000000000000004 3.4000000000000004 3.7852 
3.0 3.4000000000000004 3.7629 
3.0999999999999996 3.4000000000000004 3.7021 
3.2 3.4000000000000004 3.7032 
3.3 3.4000000000000004 3.6886 
3.4000000000000004 3.4000000000000004 3.5912 
3.5 3.4000000000000004 3.4991 
3.5999999999999996 3.4000000000000004 3.4398 
3.7 3.4000000000000004 3.4766 
3.8 3.4000000000000004 3.5558 
3.9000000000000004 3.4000000000000004 3.6095 
4.0 3.4000000000000004 3.6660 
4.1 3.4000000000000004 nan 
4.2 3.4000000000000004 nan 
4.3 3.4000000000000004 nan 
4.4 3.4000000000000004 nan 
4.5 3.4000000000000004 nan 
4.6 3.4000000000000004 nan 
4.7 3.4000000000000004 nan 
4.8 3.4000000000000004 nan 
4.9 3.4000000000000004 nan 
5.0 3.4000000000000004 nan 
5.1 3.4000000000000004 nan 
5.199999999999999 3.4000000000000004 nan 
5.300000000000001 3.4000000000000004 nan 
5.4 3.4000000000000004 nan 
5.5 3.4000000000000004 nan 
5.6 3.4000000000000004 nan 
5.699999999999999 3.4000000000000004 nan 
5.800000000000001 3.4000000000000004 nan 
5.9 3.4000000000000004 nan 
6.0 3.4000000000000004 nan 
6.1 3.4000000000000004 nan 
6.199999999999999 3.4000000000000004 nan 
6.300000000000001 3.4000000000000004 nan 
6.4 3.4000000000000004 nan 
6.5 3.4000000000000004 nan 
6.6 3.4000000000000004 nan 
6.699999999999999 3.4000000000000004 nan 
6.800000000000001 3.4000000000000004 nan 
6.9 3.4000000000000004 nan 
7.0 3.4000000000000004 nan 
7.1 3.4000000000000004 nan 
7.199999999999999 3.4000000000000004 nan 
7.300000000000001 3.4000000000000004 nan 
7.4 3.4000000000000004 nan 
7.5 3.4000000000000004 nan 
7.6 3.4000000000000004 nan 
7.699999999999999 3.4000000000000004 nan 
7.800000000000001 3.4000000000000004 nan 
7.9 3.4000000000000004 3.4863 
8.0 3.4000000000000004 3.3664 
8.1 3.4000000000000004 3.3085 
8.2 3.4000000000000004 3.1950 
8.3 3.4000000000000004 3.0968 
8.4 3.4000000000000004 3.1018 
8.5 3.4000000000000004 3.1647 
8.6 3.4000000000000004 3.2697 
8.7 3.4000000000000004 3.3670 
8.8 3.4000000000000004 3.4158 
8.9 3.4000000000000004 3.5242 
9.0 3.4000000000000004 3.6244 
9.1 3.4000000000000004 3.6522 
9.2 3.4000000000000004 3.6882 
9.3 3.4000000000000004 3.7290 
9.4 3.4000000000000004 3.7790 
9.5 3.4000000000000004 3.8151 
9.6 3.4000000000000004 3.8400 
9.7 3.4000000000000004 3.8654 
9.8 3.4000000000000004 3.8663 
9.9 3.4000000000000004 3.9093 
10.0 3.4000000000000004 3.9279 
10.1 3.4000000000000004 3.9277 
10.2 3.4000000000000004 3.9399 
10.3 3.4000000000000004 3.9552 
10.4 3.4000000000000004 3.9662 
10.5 3.4000000000000004 3.9702 
10.6 3.4000000000000004 3.9743 
10.7 3.4000000000000004 3.9612 
10.8 3.4000000000000004 3.9719 
10.9 3.4000000000000004 3.9743 
11.0 3.4000000000000004 3.9800 
11.1 3.4000000000000004 3.9743 
11.2 3.4000000000000004 3.9712 
11.3 3.4000000000000004 3.9602 
11.4 3.4000000000000004 3.9588 
11.5 3.4000000000000004 3.9666 
11.6 3.4000000000000004 3.9401 
11.7 3.4000000000000004 3.9556 
11.8 3.4000000000000004 3.9490 
11.9 3.4000000000000004 3.9374 
12.0 3.4000000000000004 3.9299 
12.1 3.4000000000000004 3.9396 
12.2 3.4000000000000004 3.9451 
12.3 3.4000000000000004 3.9331 
12.4 3.4000000000000004 3.9334 
12.5 3.4000000000000004 3.9354 
12.6 3.4000000000000004 3.8836 
12.7 3.4000000000000004 3.8904 
12.8 3.4000000000000004 3.9145 
12.9 3.4000000000000004 3.9106 
13.0 3.4000000000000004 3.8962 
13.100000000000001 3.4000000000000004 3.9052 
13.200001 3.4000000000000004 3.9288 
13.299999 3.4000000000000004 3.8970 
13.399999999999999 3.4000000000000004 3.8846 
13.5 3.4000000000000004 3.9066 
13.600000000000001 3.4000000000000004 3.9054 
13.700001 3.4000000000000004 3.8830 
13.799999 3.4000000000000004 3.8857 
13.899999999999999 3.4000000000000004 3.9070 
14.0 3.4000000000000004 3.8963 
14.100000000000001 3.4000000000000004 3.8928 
14.200001 3.4000000000000004 3.8832 
14.299999 3.4000000000000004 3.8850 
14.399999999999999 3.4000000000000004 3.8931 
14.5 3.4000000000000004 3.8719 
14.600000000000001 3.4000000000000004 3.8978 
14.700001 3.4000000000000004 3.9036 
14.799999 3.4000000000000004 3.8833 
14.899999999999999 3.4000000000000004 3.8923 
15.0 3.4000000000000004 3.8792 
15.100000000000001 3.4000000000000004 3.8949 
15.200001 3.4000000000000004 3.9091 
-3.0 3.5 3.8860 
-2.9 3.5 3.9179 
-2.8 3.5 3.9029 
-2.7 3.5 3.8800 
-2.6 3.5 3.9024 
-2.5 3.5 3.8939 
-2.4 3.5 3.9037 
-2.3 3.5 3.8891 
-2.2 3.5 3.8768 
-2.1 3.5 3.8997 
-2.0 3.5 3.8850 
-1.9 3.5 3.8942 
-1.8 3.5 3.9138 
-1.7 3.5 3.8828 
-1.6 3.5 3.8963 
-1.5 3.5 3.8822 
-1.4 3.5 3.8860 
-1.3 3.5 3.8906 
-1.2 3.5 3.9090 
-1.1 3.5 3.9005 
-1.0 3.5 3.8847 
-0.8999999999999999 3.5 3.8857 
-0.7999999999999998 3.5 3.9086 
-0.7000000000000002 3.5 3.8931 
-0.6000000000000001 3.5 3.9370 
-0.5 3.5 3.9237 
-0.3999999999999999 3.5 3.9098 
-0.2999999999999998 3.5 3.9125 
-0.20000000000000018 3.5 3.9013 
-0.10000000000000009 3.5 3.9150 
0.0 3.5 3.9143 
0.10000000000000009 3.5 3.9324 
0.20000000000000018 3.5 3.9284 
0.2999999999999998 3.5 3.9356 
0.3999999999999999 3.5 3.9496 
0.5 3.5 3.9350 
0.6000000000000001 3.5 3.9382 
0.7000000000000002 3.5 3.9806 
0.7999999999999998 3.5 3.9454 
0.8999999999999999 3.5 3.9449 
1.0 3.5 3.9540 
1.0999999999999996 3.5 3.9368 
1.2000000000000002 3.5 3.9605 
1.2999999999999998 3.5 3.9453 
1.4000000000000004 3.5 3.9628 
1.5 3.5 3.9888 
1.5999999999999996 3.5 3.9781 
1.7000000000000002 3.5 3.9452 
1.7999999999999998 3.5 3.9405 
1.9000000000000004 3.5 3.9600 
2.0 3.5 3.9461 
2.0999999999999996 3.5 3.9442 
2.2 3.5 3.9339 
2.3 3.5 3.8959 
2.4000000000000004 3.5 3.9275 
2.5 3.5 3.8927 
2.5999999999999996 3.5 3.8487 
2.7 3.5 3.8287 
2.8 3.5 3.8061 
2.9000000000000004 3.5 3.7839 
3.0 3.5 3.7525 
3.0999999999999996 3.5 3.7177 
3.2 3.5 3.6896 
3.3 3.5 3.6614 
3.4000000000000004 3.5 3.5993 
3.5 3.5 3.4812 
3.5999999999999996 3.5 3.4673 
3.7 3.5 3.4989 
3.8 3.5 3.5274 
3.9000000000000004 3.5 3.5819 
4.0 3.5 3.6562 
4.1 3.5 nan 
4.2 3.5 nan 
4.3 3.5 nan 
4.4 3.5 nan 
4.5 3.5 nan 
4.6 3.5 nan 
4.7 3.5 nan 
4.8 3.5 nan 
4.9 3.5 nan 
5.0 3.5 nan 
5.1 3.5 nan 
5.199999999999999 3.5 nan 
5.300000000000001 3.5 nan 
5.4 3.5 nan 
5.5 3.5 nan 
5.6 3.5 nan 
5.699999999999999 3.5 nan 
5.800000000000001 3.5 nan 
5.9 3.5 nan 
6.0 3.5 nan 
6.1 3.5 nan 
6.199999999999999 3.5 nan 
6.300000000000001 3.5 nan 
6.4 3.5 nan 
6.5 3.5 nan 
6.6 3.5 nan 
6.699999999999999 3.5 nan 
6.800000000000001 3.5 nan 
6.9 3.5 nan 
7.0 3.5 nan 
7.1 3.5 nan 
7.199999999999999 3.5 nan 
7.300000000000001 3.5 nan 
7.4 3.5 nan 
7.5 3.5 nan 
7.6 3.5 nan 
7.699999999999999 3.5 nan 
7.800000000000001 3.5 nan 
7.9 3.5 3.4359 
8.0 3.5 3.3889 
8.1 3.5 3.2846 
8.2 3.5 3.1718 
8.3 3.5 3.0861 
8.4 3.5 3.0634 
8.5 3.5 3.1395 
8.6 3.5 3.2496 
8.7 3.5 3.3303 
8.8 3.5 3.4353 
8.9 3.5 3.5202 
9.0 3.5 3.6168 
9.1 3.5 3.6580 
9.2 3.5 3.6638 
9.3 3.5 3.7382 
9.4 3.5 3.7578 
9.5 3.5 3.7852 
9.6 3.5 3.8329 
9.7 3.5 3.8539 
9.8 3.5 3.8721 
9.9 3.5 3.9275 
10.0 3.5 3.9243 
10.1 3.5 3.9205 
10.2 3.5 3.9571 
10.3 3.5 3.9564 
10.4 3.5 3.9615 
10.5 3.5 3.9722 
10.6 3.5 3.9774 
10.7 3.5 3.9937 
10.8 3.5 3.9711 
10.9 3.5 3.9674 
11.0 3.5 3.9434 
11.1 3.5 3.9738 
11.2 3.5 3.9521 
11.3 3.5 3.9603 
11.4 3.5 3.9400 
11.5 3.5 3.9467 
11.6 3.5 3.9518 
11.7 3.5 3.9477 
11.8 3.5 3.9455 
11.9 3.5 3.9586 
12.0 3.5 3.9302 
12.1 3.5 3.9258 
12.2 3.5 3.9188 
12.3 3.5 3.9332 
12.4 3.5 3.9280 
12.5 3.5 3.9151 
12.6 3.5 3.9178 
12.7 3.5 3.9003 
12.8 3.5 3.9207 
12.9 3.5 3.8975 
13.0 3.5 3.9078 
13.100000000000001 3.5 3.8873 
13.200001 3.5 3.9089 
13.299999 3.5 3.9135 
13.399999999999999 3.5 3.8736 
13.5 3.5 3.8829 
13.600000000000001 3.5 3.8935 
13.700001 3.5 3.8920 
13.799999 3.5 3.8920 
13.899999999999999 3.5 3.8978 
14.0 3.5 3.8707 
14.100000000000001 3.5 3.9041 
14.200001 3.5 3.9042 
14.299999 3.5 3.8818 
14.399999999999999 3.5 3.8796 
14.5 3.5 3.8779 
14.600000000000001 3.5 3.8710 
14.700001 3.5 3.8787 
14.799999 3.5 3.8861 
14.899999999999999 3.5 3.8943 
15.0 3.5 3.8838 
15.100000000000001 3.5 3.8945 
15.200001 3.5 3.9215 
-3.0 3.5999999999999996 3.8793 
-2.9 3.5999999999999996 3.8962 
-2.8 3.5999999999999996 3.9107 
-2.7 3.5999999999999996 3.8718 
-2.6 3.5999999999999996 3.8752 
-2.5 3.5999999999999996 3.8999 
-2.4 3.5999999999999996 3.8889 
-2.3 3.5999999999999996 3.9142 
-2.2 3.5999999999999996 3.9017 
-2.1 3.5999999999999996 3.8748 
-2.0 3.5999999999999996 3.8898 
-1.9 3.5999999999999996 3.8871 
-1.8 3.5999999999999996 3.8852 
-1.7 3.5999999999999996 3.8926 
-1.6 3.5999999999999996 3.8871 
-1.5 3.5999999999999996 3.8655 
-1.4 3.5999999999999996 3.9046 
-1.3 3.5999999999999996 3.8756 
-1.2 3.5999999999999996 3.8981 
-1.1 3.5999999999999996 3.8932 
-1.0 3.5999999999999996 3.9013 
-0.8999999999999999 3.5999999999999996 3.8919 
-0.7999999999999998 3.5999999999999996 3.8867 
-0.7000000000000002 3.5999999999999996 3.9037 
-0.6000000000000001 3.5999999999999996 3.9061 
-0.5 3.5999999999999996 3.9147 
-0.3999999999999999 3.5999999999999996 3.9111 
-0.2999999999999998 3.5999999999999996 3.9143 
-0.20000000000000018 3.5999999999999996 3.9227 
-0.10000000000000009 3.5999999999999996 3.9354 
0.0 3.5999999999999996 3.9296 
0.10000000000000009 3.5999999999999996 3.9333 
0.20000000000000018 3.5999999999999996 3.9312 
0.2999999999999998 3.5999999999999996 3.9412 
0.3999999999999999 3.5999999999999996 3.9487 
0.5 3.5999999999999996 3.9534 
0.6000000000000001 3.5999999999999996 3.9282 
0.7000000000000002 3.5999999999999996 3.9488 
0.7999999999999998 3.5999999999999996 3.9451 
0.8999999999999999 3.5999999999999996 3.9408 
1.0 3.5999999999999996 3.9594 
1.0999999999999996 3.5999999999999996 3.9695 
1.2000000000000002 3.5999999999999996 3.9689 
1.2999999999999998 3.5999999999999996 3.9714 
1.4000000000000004 3.5999999999999996 3.9447 
1.5 3.5999999999999996 3.9821 
1.5999999999999996 3.5999999999999996 3.9843 
1.7000000000000002 3.5999999999999996 3.9723 
1.7999999999999998 3.5999999999999996 3.9959 
1.9000000000000004 3.5999999999999996 3.9638 
2.0 3.5999999999999996 3.9436 
2.0999999999999996 3.5999999999999996 3.9354 
2.2 3.5999999999999996 3.9333 
2.3 3.5999999999999996 3.9173 
2.4000000000000004 3.5999999999999996 3.8870 
2.5 3.5999999999999996 3.8914 
2.5999999999999996 3.5999999999999996 3.8610 
2.7 3.5999999999999996 3.8493 
2.8 3.5999999999999996 3.8144 
2.9000000000000004 3.5999999999999996 3.8065 
3.0 3.5999999999999996 3.7444 
3.0999999999999996 3.5999999999999996 3.7056 
3.2 3.5999999999999996 3.6805 
3.3 3.5999999999999996 3.6737 
3.4000000000000004 3.5999999999999996 3.5807 
3.5 3.5999999999999996 3.5038 
3.5999999999999996 3.5999999999999996 3.4674 
3.7 3.5999999999999996 3.4775 
3.8 3.5999999999999996 3.5101 
3.9000000000000004 3.5999999999999996 3.5698 
4.0 3.5999999999999996 nan 
4.1 3.5999999999999996 nan 
4.2 3.5999999999999996 nan 
4.3 3.5999999999999996 nan 
4.4 3.5999999999999996 nan 
4.5 3.5999999999999996 nan 
4.6 3.5999999999999996 nan 
4.7 3.5999999999999996 nan 
4.8 3.5999999999999996 nan 
4.9 3.5999999999999996 nan 
5.0 3.5999999999999996 nan 
5.1 3.5999999999999996 nan 
5.199999999999999 3.5999999999999996 nan 
5.300000000000001 3.5999999999999996 nan 
5.4 3.5999999999999996 nan 
5.5 3.5999999999999996 nan 
5.6 3.5999999999999996 nan 
5.699999999999999 3.5999999999999996 nan 
5.800000000000001 3.5999999999999996 nan 
5.9 3.5999999999999996 nan 
6.0 3.5999999999999996 nan 
6.1 3.5999999999999996 nan 
6.199999999999999 3.5999999999999996 nan 
6.300000000000001 3.5999999999999996 nan 
6.4 3.5999999999999996 nan 
6.5 3.5999999999999996 nan 
6.6 3.5999999999999996 nan 
6.699999999999999 3.5999999999999996 nan 
6.800000000000001 3.5999999999999996 nan 
6.9 3.5999999999999996 nan 
7.0 3.5999999999999996 nan 
7.1 3.5999999999999996 nan 
7.199999999999999 3.5999999999999996 nan 
7.300000000000001 3.5999999999999996 nan 
7.4 3.5999999999999996 nan 
7.5 3.5999999999999996 nan 
7.6 3.5999999999999996 nan 
7.699999999999999 3.5999999999999996 nan 
7.800000000000001 3.5999999999999996 nan 
7.9 3.5999999999999996 3.5069 
8.0 3.5999999999999996 3.4696 
8.1 3.5999999999999996 3.2948 
8.2 3.5999999999999996 3.1915 
8.3 3.5999999999999996 3.0940 
8.4 3.5999999999999996 3.0759 
8.5 3.5999999999999996 3.1077 
8.6 3.5999999999999996 3.2235 
8.7 3.5999999999999996 3.3413 
8.8 3.5999999999999996 3.4079 
8.9 3.5999999999999996 3.4814 
9.0 3.5999999999999996 3.5719 
9.1 3.5999999999999996 3.6393 
9.2 3.5999999999999996 3.6750 
9.3 3.5999999999999996 3.6756 
9.4 3.5999999999999996 3.7742 
9.5 3.5999999999999996 3.7810 
9.6 3.5999999999999996 3.8158 
9.7 3.5999999999999996 3.8792 
9.8 3.5999999999999996 3.8758 
9.9 3.5999999999999996 3.8901 
10.0 3.5999999999999996 3.9122 
10.1 3.5999999999999996 3.9319 
10.2 3.5999999999999996 3.9566 
10.3 3.5999999999999996 3.9641 
10.4 3.5999999999999996 3.9546 
10.5 3.5999999999999996 3.9589 
10.6 3.5999999999999996 3.9771 
10.7 3.5999999999999996 3.9938 
10.8 3.5999999999999996 3.9773 
10.9 3.5999999999999996 3.9892 
11.0 3.5999999999999996 3.9669 
11.1 3.5999999999999996 3.9581 
11.2 3.5999999999999996 4.0009 
11.3 3.5999999999999996 3.9789 
11.4 3.5999999999999996 3.9756 
11.5 3.5999999999999996 3.9593 
11.6 3.5999999999999996 3.9629 
11.7 3.5999999999999996 3.9480 
11.8 3.5999999999999996 3.9046 
11.9 3.5999999999999996 3.9655 
12.0 3.5999999999999996 3.9380 
12.1 3.5999999999999996 3.9261 
12.2 3.5999999999999996 3.9243 
12.3 3.5999999999999996 3.9208 
12.4 3.5999999999999996 3.9142 
12.5 3.5999999999999996 3.9263 
12.6 3.5999999999999996 3.9186 
12.7 3.5999999999999996 3.9345 
12.8 3.5999999999999996 3.8980 
12.9 3.5999999999999996 3.9177 
13.0 3.5999999999999996 3.8873 
13.100000000000001 3.5999999999999996 3.9029 
13.200001 3.5999999999999996 3.8954 
13.299999 3.5999999999999996 3.8992 
13.399999999999999 3.5999999999999996 3.8886 
13.5 3.5999999999999996 3.8901 
13.600000000000001 3.5999999999999996 3.9219 
13.700001 3.5999999999999996 3.8852 
13.799999 3.5999999999999996 3.8839 
13.899999999999999 3.5999999999999996 3.8995 
14.0 3.5999999999999996 3.8724 
14.100000000000001 3.5999999999999996 3.8705 
14.200001 3.5999999999999996 3.8848 
14.299999 3.5999999999999996 3.8994 
14.399999999999999 3.5999999999999996 3.8954 
14.5 3.5999999999999996 3.8849 
14.600000000000001 3.5999999999999996 3.8859 
14.700001 3.5999999999999996 3.8843 
14.799999 3.5999999999999996 3.8769 
14.899999999999999 3.5999999999999996 3.8850 
15.0 3.5999999999999996 3.8786 
15.100000000000001 3.5999999999999996 3.8875 
15.200001 3.5999999999999996 3.8353 
-3.0 3.7 3.8761 
-2.9 3.7 3.9084 
-2.8 3.7 3.9228 
-2.7 3.7 3.9069 
-2.6 3.7 3.9134 
-2.5 3.7 3.8856 
-2.4 3.7 3.9114 
-2.3 3.7 3.8753 
-2.2 3.7 3.8824 
-2.1 3.7 3.9090 
-2.0 3.7 3.8849 
-1.9 3.7 3.9162 
-1.8 3.7 3.8930 
-1.7 3.7 3.8555 
-1.6 3.7 3.8886 
-1.5 3.7 3.8977 
-1.4 3.7 3.8922 
-1.3 3.7 3.8986 
-1.2 3.7 3.8958 
-1.1 3.7 3.8999 
-1.0 3.7 3.9204 
-0.8999999999999999 3.7 3.9091 
-0.7999999999999998 3.7 3.9159 
-0.7000000000000002 3.7 3.9157 
-0.6000000000000001 3.7 3.9086 
-0.5 3.7 3.9011 
-0.3999999999999999 3.7 3.9151 
-0.2999999999999998 3.7 3.9071 
-0.20000000000000018 3.7 3.9089 
-0.10000000000000009 3.7 3.9138 
0.0 3.7 3.9065 
0.10000000000000009 3.7 3.9496 
0.20000000000000018 3.7 3.9494 
0.2999999999999998 3.7 3.9337 
0.3999999999999999 3.7 3.9455 
0.5 3.7 3.9394 
0.6000000000000001 3.7 3.9283 
0.7000000000000002 3.7 3.9608 
0.7999999999999998 3.7 3.9327 
0.8999999999999999 3.7 3.9632 
1.0 3.7 3.9657 
1.0999999999999996 3.7 3.9680 
1.2000000000000002 3.7 3.9798 
1.2999999999999998 3.7 3.9636 
1.4000000000000004 3.7 3.9551 
1.5 3.7 3.9763 
1.5999999999999996 3.7 3.9757 
1.7000000000000002 3.7 3.9555 
1.7999999999999998 3.7 3.9640 
1.9000000000000004 3.7 3.9493 
2.0 3.7 3.9380 
2.0999999999999996 3.7 3.9374 
2.2 3.7 3.9439 
2.3 3.7 3.9053 
2.4000000000000004 3.7 3.8954 
2.5 3.7 3.8953 
2.5999999999999996 3.7 3.8666 
2.7 3.7 3.7946 
2.8 3.7 3.8289 
2.9000000000000004 3.7 3.7618 
3.0 3.7 3.7512 
3.0999999999999996 3.7 3.7160 
3.2 3.7 3.6535 
3.3 3.7 3.6171 
3.4000000000000004 3.7 3.5613 
3.5 3.7 3.5023 
3.5999999999999996 3.7 3.4607 
3.7 3.7 3.4658 
3.8 3.7 3.4709 
3.9000000000000004 3.7 3.4450 
4.0 3.7 nan 
4.1 3.7 nan 
4.2 3.7 nan 
4.3 3.7 nan 
4.4 3.7 nan 
4.5 3.7 nan 
4.6 3.7 nan 
4.7 3.7 nan 
4.8 3.7 nan 
4.9 3.7 nan 
5.0 3.7 nan 
5.1 3.7 nan 
5.199999999999999 3.7 nan 
5.300000000000001 3.7 nan 
5.4 3.7 nan 
5.5 3.7 nan 
5.6 3.7 nan 
5.699999999999999 3.7 nan 
5.800000000000001 3.7 nan 
5.9 3.7 nan 
6.0 3.7 nan 
6.1 3.7 nan 
6.199999999999999 3.7 nan 
6.300000000000001 3.7 nan 
6.4 3.7 nan 
6.5 3.7 nan 
6.6 3.7 nan 
6.699999999999999 3.7 nan 
6.800000000000001 3.7 nan 
6.9 3.7 nan 
7.0 3.7 nan 
7.1 3.7 nan 
7.199999999999999 3.7 nan 
7.300000000000001 3.7 nan 
7.4 3.7 nan 
7.5 3.7 nan 
7.6 3.7 nan 
7.699999999999999 3.7 nan 
7.800000000000001 3.7 nan 
7.9 3.7 nan 
8.0 3.7 3.4489 
8.1 3.7 3.3395 
8.2 3.7 3.2559 
8.3 3.7 3.1879 
8.4 3.7 3.1468 
8.5 3.7 3.1320 
8.6 3.7 3.1782 
8.7 3.7 3.3118 
8.8 3.7 3.4108 
8.9 3.7 3.5109 
9.0 3.7 3.5776 
9.1 3.7 3.6067 
9.2 3.7 3.6609 
9.3 3.7 3.7005 
9.4 3.7 3.7392 
9.5 3.7 3.8200 
9.6 3.7 3.8296 
9.7 3.7 3.8340 
9.8 3.7 3.8905 
9.9 3.7 3.9242 
10.0 3.7 3.9222 
10.1 3.7 3.9235 
10.2 3.7 3.9515 
10.3 3.7 3.9604 
10.4 3.7 3.9734 
10.5 3.7 3.9944 
10.6 3.7 3.9608 
10.7 3.7 3.9748 
10.8 3.7 3.9865 
10.9 3.7 3.9819 
11.0 3.7 3.9787 
11.1 3.7 3.9755 
11.2 3.7 3.9630 
11.3 3.7 3.9530 
11.4 3.7 3.9562 
11.5 3.7 3.9546 
11.6 3.7 3.9587 
11.7 3.7 3.9612 
11.8 3.7 3.9397 
11.9 3.7 3.9512 
12.0 3.7 3.9400 
12.1 3.7 3.9426 
12.2 3.7 3.9254 
12.3 3.7 3.9221 
12.4 3.7 3.9205 
12.5 3.7 3.9155 
12.6 3.7 3.9344 
12.7 3.7 3.8859 
12.8 3.7 3.9006 
12.9 3.7 3.9057 
13.0 3.7 3.8909 
13.100000000000001 3.7 3.9041 
13.200001 3.7 3.9060 
13.299999 3.7 3.8842 
13.399999999999999 3.7 3.8888 
13.5 3.7 3.9117 
13.600000000000001 3.7 3.9010 
13.700001 3.7 3.8961 
13.799999 3.7 3.8677 
13.899999999999999 3.7 3.9037 
14.0 3.7 3.8885 
14.100000000000001 3.7 3.8694 
14.200001 3.7 3.9096 
14.299999 3.7 3.8870 
14.399999999999999 3.7 3.8904 
14.5 3.7 3.8799 
14.600000000000001 3.7 3.8808 
14.700001 3.7 3.8732 
14.799999 3.7 3.8849 
14.899999999999999 3.7 3.8970 
15.0 3.7 3.8643 
15.100000000000001 3.7 3.8838 
15.200001 3.7 3.8610 
-3.0 3.8 3.8898 
-2.9 3.8 3.8986 
-2.8 3.8 3.8658 
-2.7 3.8 3.8773 
-2.6 3.8 3.8961 
-2.5 3.8 3.8791 
-2.4 3.8 3.8878 
-2.3 3.8 3.9067 
-2.2 3.8 3.8874 
-2.1 3.8 3.8915 
-2.0 3.8 3.8807 
-1.9 3.8 3.8949 
-1.8 3.8 3.8809 
-1.7 3.8 3.8799 
-1.6 3.8 3.9035 
-1.5 3.8 3.9255 
-1.4 3.8 3.8820 
-1.3 3.8 3.8962 
-1.2 3.8 3.8831 
-1.1 3.8 3.9102 
-1.0 3.8 3.9054 
-0.8999999999999999 3.8 3.9201 
-0.7999999999999998 3.8 3.8897 
-0.7000000000000002 3.8 3.9065 
-0.6000000000000001 3.8 3.9041 
-0.5 3.8 3.8965 
-0.3999999999999999 3.8 3.9096 
-0.2999999999999998 3.8 3.9134 
-0.20000000000000018 3.8 3.9050 
-0.10000000000000009 3.8 3.9158 
0.0 3.8 3.9159 
0.10000000000000009 3.8 3.9226 
0.20000000000000018 3.8 3.9510 
0.2999999999999998 3.8 3.9404 
0.3999999999999999 3.8 3.9403 
0.5 3.8 3.9466 
0.6000000000000001 3.8 3.9492 
0.7000000000000002 3.8 3.9524 
0.7999999999999998 3.8 3.9697 
0.8999999999999999 3.8 3.9577 
1.0 3.8 3.9826 
1.0999999999999996 3.8 3.9837 
1.2000000000000002 3.8 3.9721 
1.2999999999999998 3.8 3.9457 
1.4000000000000004 3.8 3.9402 
1.5 3.8 3.9786 
1.5999999999999996 3.8 3.9808 
1.7000000000000002 3.8 3.9654 
1.7999999999999998 3.8 3.9709 
1.9000000000000004 3.8 3.9601 
2.0 3.8 3.9321 
2.0999999999999996 3.8 3.9376 
2.2 3.8 3.9428 
2.3 3.8 3.9223 
2.4000000000000004 3.8 3.9065 
2.5 3.8 3.8811 
2.5999999999999996 3.8 3.8694 
2.7 3.8 3.8244 
2.8 3.8 3.8061 
2.9000000000000004 3.8 3.7568 
3.0 3.8 3.7413 
3.0999999999999996 3.8 3.6755 
3.2 3.8 3.6712 
3.3 3.8 3.6108 
3.4000000000000004 3.8 3.5614 
3.5 3.8 3.4859 
3.5999999999999996 3.8 3.4290 
3.7 3.8 3.4213 
3.8 3.8 3.3618 
3.9000000000000004 3.8 3.3063 
4.0 3.8 nan 
4.1 3.8 nan 
4.2 3.8 nan 
4.3 3.8 nan 
4.4 3.8 nan 
4.5 3.8 nan 
4.6 3.8 nan 
4.7 3.8 nan 
4.8 3.8 nan 
4.9 3.8 nan 
5.0 3.8 nan 
5.1 3.8 nan 
5.199999999999999 3.8 nan 
5.300000000000001 3.8 nan 
5.4 3.8 nan 
5.5 3.8 nan 
5.6 3.8 nan 
5.699999999999999 3.8 nan 
5.800000000000001 3.8 nan 
5.9 3.8 nan 
6.0 3.8 nan 
6.1 3.8 nan 
6.199999999999999 3.8 nan 
6.300000000000001 3.8 nan 
6.4 3.8 nan 
6.5 3.8 nan 
6.6 3.8 nan 
6.699999999999999 3.8 nan 
6.800000000000001 3.8 nan 
6.9 3.8 nan 
7.0 3.8 nan 
7.1 3.8 nan 
7.199999999999999 3.8 nan 
7.300000000000001 3.8 nan 
7.4 3.8 nan 
7.5 3.8 nan 
7.6 3.8 nan 
7.699999999999999 3.8 nan 
7.800000000000001 3.8 nan 
7.9 3.8 nan 
8.0 3.8 3.5002 
8.1 3.8 3.4111 
8.2 3.8 3.3068 
8.3 3.8 3.2356 
8.4 3.8 3.1856 
8.5 3.8 3.1646 
8.6 3.8 3.1671 
8.7 3.8 3.2929 
8.8 3.8 3.4028 
8.9 3.8 3.5286 
9.0 3.8 3.5691 
9.1 3.8 3.6138 
9.2 3.8 3.6651 
9.3 3.8 3.7126 
9.4 3.8 3.7593 
9.5 3.8 3.8088 
9.6 3.8 3.8257 
9.7 3.8 3.8599 
9.8 3.8 3.8856 
9.9 3.8 3.9108 
10.0 3.8 3.9445 
10.1 3.8 3.9302 
10.2 3.8 3.9511 
10.3 3.8 3.9730 
10.4 3.8 3.9571 
10.5 3.8 3.9418 
10.6 3.8 3.9690 
10.7 3.8 3.9723 
10.8 3.8 4.0046 
10.9 3.8 3.9838 
11.0 3.8 3.9992 
11.1 3.8 4.0008 
11.2 3.8 3.9640 
11.3 3.8 3.9816 
11.4 3.8 3.9776 
11.5 3.8 3.9584 
11.6 3.8 3.9708 
11.7 3.8 3.9663 
11.8 3.8 3.9498 
11.9 3.8 3.9617 
12.0 3.8 3.9528 
12.1 3.8 3.9409 
12.2 3.8 3.9443 
12.3 3.8 3.9196 
12.4 3.8 3.9327 
12.5 3.8 3.9065 
12.6 3.8 3.9260 
12.7 3.8 3.9092 
12.8 3.8 3.9200 
12.9 3.8 3.9046 
13.0 3.8 3.8960 
13.100000000000001 3.8 3.9058 
13.200001 3.8 3.9196 
13.299999 3.8 3.8815 
13.399999999999999 3.8 3.8977 
13.5 3.8 3.9090 
13.600000000000001 3.8 3.8926 
13.700001 3.8 3.9051 
13.799999 3.8 3.8722 
13.899999999999999 3.8 3.9049 
14.0 3.8 3.8960 
14.100000000000001 3.8 3.8905 
14.200001 3.8 3.8884 
14.299999 3.8 3.8835 
14.399999999999999 3.8 3.9059 
14.5 3.8 3.8994 
14.600000000000001 3.8 3.8769 
14.700001 3.8 3.9028 
14.799999 3.8 3.8943 
14.899999999999999 3.8 3.8776 
15.0 3.8 3.8901 
15.100000000000001 3.8 3.8990 
15.200001 3.8 3.8600 
-3.0 3.9000000000000004 3.8673 
-2.9 3.9000000000000004 3.8968 
-2.8 3.9000000000000004 3.9048 
-2.7 3.9000000000000004 3.8819 
-2.6 3.9000000000000004 3.8868 
-2.5 3.9000000000000004 3.9019 
-2.4 3.9000000000000004 3.8604 
-2.3 3.9000000000000004 3.9085 
-2.2 3.9000000000000004 3.9106 
-2.1 3.9000000000000004 3.8815 
-2.0 3.9000000000000004 3.8830 
-1.9 3.9000000000000004 3.8862 
-1.8 3.9000000000000004 3.9042 
-1.7 3.9000000000000004 3.9116 
-1.6 3.9000000000000004 3.9085 
-1.5 3.9000000000000004 3.8832 
-1.4 3.9000000000000004 3.8951 
-1.3 3.9000000000000004 3.9062 
-1.2 3.9000000000000004 3.8907 
-1.1 3.9000000000000004 3.9269 
-1.0 3.9000000000000004 3.9059 
-0.8999999999999999 3.9000000000000004 3.9203 
-0.7999999999999998 3.9000000000000004 3.9058 
-0.7000000000000002 3.9000000000000004 3.8995 
-0.6000000000000001 3.9000000000000004 3.9190 
-0.5 3.9000000000000004 3.9085 
-0.3999999999999999 3.9000000000000004 3.8938 
-0.2999999999999998 3.9000000000000004 3.9217 
-0.20000000000000018 3.9000000000000004 3.9221 
-0.10000000000000009 3.9000000000000004 3.9307 
0.0 3.9000000000000004 3.9367 
0.10000000000000009 3.9000000000000004 3.9366 
0.20000000000000018 3.9000000000000004 3.9256 
0.2999999999999998 3.9000000000000004 3.9538 
0.3999999999999999 3.9000000000000004 3.9407 
0.5 3.9000000000000004 3.9561 
0.6000000000000001 3.9000000000000004 3.9637 
0.7000000000000002 3.9000000000000004 3.9454 
0.7999999999999998 3.9000000000000004 3.9502 
0.8999999999999999 3.9000000000000004 3.9363 
1.0 3.9000000000000004 3.9674 
1.0999999999999996 3.9000000000000004 3.9478 
1.2000000000000002 3.9000000000000004 3.9717 
1.2999999999999998 3.9000000000000004 3.9541 
1.4000000000000004 3.9000000000000004 3.9783 
1.5 3.9000000000000004 3.9669 
1.5999999999999996 3.9000000000000004 3.9875 
1.7000000000000002 3.9000000000000004 3.9616 
1.7999999999999998 3.9000000000000004 3.9713 
1.9000000000000004 3.9000000000000004 3.9534 
2.0 3.9000000000000004 3.9836 
2.0999999999999996 3.9000000000000004 3.9185 
2.2 3.9000000000000004 3.9396 
2.3 3.9000000000000004 3.9425 
2.4000000000000004 3.9000000000000004 3.9050 
2.5 3.9000000000000004 3.8967 
2.5999999999999996 3.9000000000000004 3.8589 
2.7 3.9000000000000004 3.8137 
2.8 3.9000000000000004 3.8269 
2.9000000000000004 3.9000000000000004 3.7713 
3.0 3.9000000000000004 3.7354 
3.0999999999999996 3.9000000000000004 3.7069 
3.2 3.9000000000000004 3.6652 
3.3 3.9000000000000004 3.5953 
3.4000000000000004 3.9000000000000004 3.5282 
3.5 3.9000000000000004 3.4751 
3.5999999999999996 3.9000000000000004 3.4150 
3.7 3.9000000000000004 3.3818 
3.8 3.9000000000000004 3.2863 
3.9000000000000004 3.9000000000000004 3.1916 
4.0 3.9000000000000004 nan 
4.1 3.9000000000000004 nan 
4.2 3.9000000000000004 nan 
4.3 3.9000000000000004 nan 
4.4 3.9000000000000004 nan 
4.5 3.9000000000000004 nan 
4.6 3.9000000000000004 nan 
4.7 3.9000000000000004 nan 
4.8 3.9000000000000004 nan 
4.9 3.9000000000000004 nan 
5.0 3.9000000000000004 nan 
5.1 3.9000000000000004 nan 
5.199999999999999 3.9000000000000004 nan 
5.300000000000001 3.9000000000000004 nan 
5.4 3.9000000000000004 nan 
5.5 3.9000000000000004 nan 
5.6 3.9000000000000004 nan 
5.699999999999999 3.9000000000000004 nan 
5.800000000000001 3.9000000000000004 nan 
5.9 3.9000000000000004 nan 
6.0 3.9000000000000004 nan 
6.1 3.9000000000000004 nan 
6.199999999999999 3.9000000000000004 nan 
6.300000000000001 3.9000000000000004 nan 
6.4 3.9000000000000004 nan 
6.5 3.9000000000000004 nan 
6.6 3.9000000000000004 nan 
6.699999999999999 3.9000000000000004 nan 
6.800000000000001 3.9000000000000004 nan 
6.9 3.9000000000000004 nan 
7.0 3.9000000000000004 nan 
7.1 3.9000000000000004 nan 
7.199999999999999 3.9000000000000004 nan 
7.300000000000001 3.9000000000000004 nan 
7.4 3.9000000000000004 nan 
7.5 3.9000000000000004 nan 
7.6 3.9000000000000004 nan 
7.699999999999999 3.9000000000000004 nan 
7.800000000000001 3.9000000000000004 nan 
7.9 3.9000000000000004 nan 
8.0 3.9000000000000004 3.5508 
8.1 3.9000000000000004 3.4264 
8.2 3.9000000000000004 3.3224 
8.3 3.9000000000000004 3.2616 
8.4 3.9000000000000004 3.2278 
8.5 3.9000000000000004 3.2098 
8.6 3.9000000000000004 3.1656 
8.7 3.9000000000000004 3.2468 
8.8 3.9000000000000004 3.3757 
8.9 3.9000000000000004 3.4935 
9.0 3.9000000000000004 3.5642 
9.1 3.9000000000000004 3.6281 
9.2 3.9000000000000004 3.6560 
9.3 3.9000000000000004 3.6978 
9.4 3.9000000000000004 3.7547 
9.5 3.9000000000000004 3.7832 
9.6 3.9000000000000004 3.8271 
9.7 3.9000000000000004 3.8429 
9.8 3.9000000000000004 3.8913 
9.9 3.9000000000000004 3.9056 
10.0 3.9000000000000004 3.9272 
10.1 3.9000000000000004 3.9447 
10.2 3.9000000000000004 3.9610 
10.3 3.9000000000000004 3.9767 
10.4 3.9000000000000004 3.9784 
10.5 3.9000000000000004 3.9878 
10.6 3.9000000000000004 3.9601 
10.7 3.9000000000000004 3.9629 
10.8 3.9000000000000004 3.9550 
10.9 3.9000000000000004 3.9828 
11.0 3.9000000000000004 4.0072 
11.1 3.9000000000000004 3.9772 
11.2 3.9000000000000004 3.9865 
11.3 3.9000000000000004 3.9823 
11.4 3.9000000000000004 3.9875 
11.5 3.9000000000000004 3.9659 
11.6 3.9000000000000004 3.9529 
11.7 3.9000000000000004 3.9670 
11.8 3.9000000000000004 3.9523 
11.9 3.9000000000000004 3.9482 
12.0 3.9000000000000004 3.9224 
12.1 3.9000000000000004 3.9138 
12.2 3.9000000000000004 3.9293 
12.3 3.9000000000000004 3.9377 
12.4 3.9000000000000004 3.9230 
12.5 3.9000000000000004 3.9013 
12.6 3.9000000000000004 3.9249 
12.7 3.9000000000000004 3.9190 
12.8 3.9000000000000004 3.9154 
12.9 3.9000000000000004 3.9113 
13.0 3.9000000000000004 3.9076 
13.100000000000001 3.9000000000000004 3.9092 
13.200001 3.9000000000000004 3.8886 
13.299999 3.9000000000000004 3.8921 
13.399999999999999 3.9000000000000004 3.8939 
13.5 3.9000000000000004 3.8900 
13.600000000000001 3.9000000000000004 3.9057 
13.700001 3.9000000000000004 3.8610 
13.799999 3.9000000000000004 3.9049 
13.899999999999999 3.9000000000000004 3.8857 
14.0 3.9000000000000004 3.8913 
14.100000000000001 3.9000000000000004 3.8944 
14.200001 3.9000000000000004 3.8892 
14.299999 3.9000000000000004 3.8790 
14.399999999999999 3.9000000000000004 3.8893 
14.5 3.9000000000000004 3.8929 
14.600000000000001 3.9000000000000004 3.8905 
14.700001 3.9000000000000004 3.8938 
14.799999 3.9000000000000004 3.8736 
14.899999999999999 3.9000000000000004 3.8894 
15.0 3.9000000000000004 3.8803 
15.100000000000001 3.9000000000000004 3.8898 
15.200001 3.9000000000000004 3.8721 
-3.0 4.0 3.8910 
-2.9 4.0 3.8997 
-2.8 4.0 3.9168 
-2.7 4.0 3.8906 
-2.6 4.0 3.8956 
-2.5 4.0 3.8855 
-2.4 4.0 3.9016 
-2.3 4.0 3.8880 
-2.2 4.0 3.9201 
-2.1 4.0 3.8794 
-2.0 4.0 3.9014 
-1.9 4.0 3.8906 
-1.8 4.0 3.8943 
-1.7 4.0 3.8924 
-1.6 4.0 3.9041 
-1.5 4.0 3.8883 
-1.4 4.0 3.8948 
-1.3 4.0 3.9013 
-1.2 4.0 3.8966 
-1.1 4.0 3.9039 
-1.0 4.0 3.8896 
-0.8999999999999999 4.0 3.9097 
-0.7999999999999998 4.0 3.9019 
-0.7000000000000002 4.0 3.9098 
-0.6000000000000001 4.0 3.8898 
-0.5 4.0 3.9301 
-0.3999999999999999 4.0 3.9146 
-0.2999999999999998 4.0 3.9152 
-0.20000000000000018 4.0 3.9451 
-0.10000000000000009 4.0 3.9211 
0.0 4.0 3.9175 
0.10000000000000009 4.0 3.9150 
0.20000000000000018 4.0 3.9401 
0.2999999999999998 4.0 3.9336 
0.3999999999999999 4.0 3.9692 
0.5 4.0 3.9606 
0.6000000000000001 4.0 3.9503 
0.7000000000000002 4.0 3.9601 
0.7999999999999998 4.0 3.9494 
0.8999999999999999 4.0 3.9638 
1.0 4.0 3.9413 
1.0999999999999996 4.0 3.9538 
1.2000000000000002 4.0 3.9605 
1.2999999999999998 4.0 3.9719 
1.4000000000000004 4.0 3.9897 
1.5 4.0 4.0000 
1.5999999999999996 4.0 3.9633 
1.7000000000000002 4.0 3.9777 
1.7999999999999998 4.0 3.9784 
1.9000000000000004 4.0 3.9626 
2.0 4.0 3.9856 
2.0999999999999996 4.0 3.9526 
2.2 4.0 3.9536 
2.3 4.0 3.9154 
2.4000000000000004 4.0 3.9037 
2.5 4.0 3.8997 
2.5999999999999996 4.0 3.8735 
2.7 4.0 3.8296 
2.8 4.0 3.8143 
2.9000000000000004 4.0 3.7719 
3.0 4.0 3.7165 
3.0999999999999996 4.0 3.6815 
3.2 4.0 3.6419 
3.3 4.0 3.5875 
3.4000000000000004 4.0 3.5372 
3.5 4.0 3.4810 
3.5999999999999996 4.0 3.3961 
3.7 4.0 3.2712 
3.8 4.0 3.1746 
3.9000000000000004 4.0 3.0892 
4.0 4.0 3.0814 
4.1 4.0 nan 
4.2 4.0 nan 
4.3 4.0 nan 
4.4 4.0 nan 
4.5 4.0 nan 
4.6 4.0 nan 
4.7 4.0 nan 
4.8 4.0 nan 
4.9 4.0 nan 
5.0 4.0 nan 
5.1 4.0 nan 
5.199999999999999 4.0 nan 
5.300000000000001 4.0 nan 
5.4 4.0 nan 
5.5 4.0 nan 
5.6 4.0 nan 
5.699999999999999 4.0 nan 
5.800000000000001 4.0 nan 
5.9 4.0 nan 
6.0 4.0 nan 
6.1 4.0 nan 
6.199999999999999 4.0 nan 
6.300000000000001 4.0 nan 
6.4 4.0 nan 
6.5 4.0 nan 
6.6 4.0 nan 
6.699999999999999 4.0 nan 
6.800000000000001 4.0 nan 
6.9 4.0 nan 
7.0 4.0 nan 
7.1 4.0 nan 
7.199999999999999 4.0 nan 
7.300000000000001 4.0 nan 
7.4 4.0 nan 
7.5 4.0 nan 
7.6 4.0 nan 
7.699999999999999 4.0 nan 
7.800000000000001 4.0 nan 
7.9 4.0 nan 
8.0 4.0 3.5109 
8.1 4.0 3.4731 
8.2 4.0 3.3205 
8.3 4.0 3.3052 
8.4 4.0 3.2349 
8.5 4.0 3.1974 
8.6 4.0 3.1831 
8.7 4.0 3.2499 
8.8 4.0 3.3876 
8.9 4.0 3.4886 
9.0 4.0 3.5914 
9.1 4.0 3.6495 
9.2 4.0 3.6509 
9.3 4.0 3.6981 
9.4 4.0 3.7313 
9.5 4.0 3.7826 
9.6 4.0 3.8346 
9.7 4.0 3.8563 
9.8 4.0 3.8878 
9.9 4.0 3.9046 
10.0 4.0 3.9184 
10.1 4.0 3.9269 
10.2 4.0 3.9378 
10.3 4.0 3.9570 
10.4 4.0 3.9676 
10.5 4.0 3.9838 
10.6 4.0 3.9869 
10.7 4.0 3.9787 
10.8 4.0 3.9963 
10.9 4.0 3.9711 
11.0 4.0 3.9739 
11.1 4.0 4.0150 
11.2 4.0 3.9944 
11.3 4.0 3.9840 
11.4 4.0 3.9554 
11.5 4.0 3.9454 
11.6 4.0 3.9533 
11.7 4.0 3.9496 
11.8 4.0 3.9514 
11.9 4.0 3.9578 
12.0 4.0 3.9657 
12.1 4.0 3.9502 
12.2 4.0 3.9111 
12.3 4.0 3.9243 
12.4 4.0 3.9179 
12.5 4.0 3.9329 
12.6 4.0 3.9138 
12.7 4.0 3.9059 
12.8 4.0 3.9302 
12.9 4.0 3.9034 
13.0 4.0 3.9087 
13.100000000000001 4.0 3.9055 
13.200001 4.0 3.8955 
13.299999 4.0 3.9120 
13.399999999999999 4.0 3.9190 
13.5 4.0 3.9043 
13.600000000000001 4.0 3.8935 
13.700001 4.0 3.8945 
13.799999 4.0 3.9045 
13.899999999999999 4.0 3.8906 
14.0 4.0 3.9013 
14.100000000000001 4.0 3.9011 
14.200001 4.0 3.8820 
14.299999 4.0 3.8777 
14.399999999999999 4.0 3.8857 
14.5 4.0 3.8780 
14.600000000000001 4.0 3.8902 
14.700001 4.0 3.8904 
14.799999 4.0 3.8939 
14.899999999999999 4.0 3.8696 
15.0 4.0 3.8904 
15.100000000000001 4.0 3.8717 
15.200001 4.0 3.9199 
-3.0 4.1 3.8983 
-2.9 4.1 3.8784 
-2.8 4.1 3.8975 
-2.7 4.1 3.9062 
-2.6 4.1 3.8889 
-2.5 4.1 3.8808 
-2.4 4.1 3.8844 
-2.3 4.1 3.8930 
-2.2 4.1 3.8782 
-2.1 4.1 3.9038 
-2.0 4.1 3.8876 
-1.9 4.1 3.8990 
-1.8 4.1 3.8922 
-1.7 4.1 3.8762 
-1.6 4.1 3.8991 
-1.5 4.1 3.8770 
-1.4 4.1 3.8904 
-1.3 4.1 3.9100 
-1.2 4.1 3.8843 
-1.1 4.1 3.8936 
-1.0 4.1 3.9067 
-0.8999999999999999 4.1 3.9184 
-0.7999999999999998 4.1 3.8947 
-0.7000000000000002 4.1 3.9114 
-0.6000000000000001 4.1 3.9138 
-0.5 4.1 3.9130 
-0.3999999999999999 4.1 3.9210 
-0.2999999999999998 4.1 3.9231 
-0.20000000000000018 4.1 3.9191 
-0.10000000000000009 4.1 3.9177 
0.0 4.1 3.9259 
0.10000000000000009 4.1 3.9409 
0.20000000000000018 4.1 3.9463 
0.2999999999999998 4.1 3.9465 
0.3999999999999999 4.1 3.9533 
0.5 4.1 3.9751 
0.6000000000000001 4.1 3.9573 
0.7000000000000002 4.1 3.9486 
0.7999999999999998 4.1 3.9652 
0.8999999999999999 4.1 3.9627 
1.0 4.1 3.9889 
1.0999999999999996 4.1 3.9970 
1.2000000000000002 4.1 3.9757 
1.2999999999999998 4.1 3.9925 
1.4000000000000004 4.1 3.9992 
1.5 4.1 3.9998 
1.5999999999999996 4.1 3.9791 
1.7000000000000002 4.1 3.9816 
1.7999999999999998 4.1 3.9951 
1.9000000000000004 4.1 3.9796 
2.0 4.1 3.9685 
2.0999999999999996 4.1 3.9460 
2.2 4.1 3.9381 
2.3 4.1 3.9260 
2.4000000000000004 4.1 3.9043 
2.5 4.1 3.8932 
2.5999999999999996 4.1 3.8493 
2.7 4.1 3.8639 
2.8 4.1 3.8062 
2.9000000000000004 4.1 3.7844 
3.0 4.1 3.7189 
3.0999999999999996 4.1 3.6730 
3.2 4.1 3.6341 
3.3 4.1 3.5822 
3.4000000000000004 4.1 3.5440 
3.5 4.1 3.4935 
3.5999999999999996 4.1 3.4175 
3.7 4.1 3.2304 
3.8 4.1 3.0371 
3.9000000000000004 4.1 3.0285 
4.0 4.1 3.0425 
4.1 4.1 3.1603 
4.2 4.1 nan 
4.3 4.1 nan 
4.4 4.1 nan 
4.5 4.1 nan 
4.6 4.1 nan 
4.7 4.1 nan 
4.8 4.1 nan 
4.9 4.1 nan 
5.0 4.1 nan 
5.1 4.1 nan 
5.199999999999999 4.1 nan 
5.300000000000001 4.1 nan 
5.4 4.1 nan 
5.5 4.1 nan 
5.6 4.1 nan 
5.699999999999999 4.1 nan 
5.800000000000001 4.1 nan 
5.9 4.1 nan 
6.0 4.1 nan 
6.1 4.1 nan 
6.199999999999999 4.1 nan 
6.300000000000001 4.1 nan 
6.4 4.1 nan 
6.5 4.1 nan 
6.6 4.1 nan 
6.699999999999999 4.1 nan 
6.800000000000001 4.1 nan 
6.9 4.1 nan 
7.0 4.1 nan 
7.1 4.1 nan 
7.199999999999999 4.1 nan 
7.300000000000001 4.1 nan 
7.4 4.1 nan 
7.5 4.1 nan 
7.6 4.1 nan 
7.699999999999999 4.1 nan 
7.800000000000001 4.1 nan 
7.9 4.1 nan 
8.0 4.1 nan 
8.1 4.1 3.4300 
8.2 4.1 3.3147 
8.3 4.1 3.2472 
8.4 4.1 3.1984 
8.5 4.1 3.1979 
8.6 4.1 3.1922 
8.7 4.1 3.2593 
8.8 4.1 3.3807 
8.9 4.1 3.5108 
9.0 4.1 3.5766 
9.1 4.1 3.6331 
9.2 4.1 3.6418 
9.3 4.1 3.7131 
9.4 4.1 3.7265 
9.5 4.1 3.7805 
9.6 4.1 3.8156 
9.7 4.1 3.8771 
9.8 4.1 3.9156 
9.9 4.1 3.8984 
10.0 4.1 3.9290 
10.1 4.1 3.9333 
10.2 4.1 3.9724 
10.3 4.1 3.9722 
10.4 4.1 3.9721 
10.5 4.1 3.9830 
10.6 4.1 3.9829 
10.7 4.1 3.9799 
10.8 4.1 3.9997 
10.9 4.1 3.9937 
11.0 4.1 4.0114 
11.1 4.1 3.9809 
11.2 4.1 3.9661 
11.3 4.1 3.9769 
11.4 4.1 3.9788 
11.5 4.1 3.9716 
11.6 4.1 3.9640 
11.7 4.1 3.9340 
11.8 4.1 3.9402 
11.9 4.1 3.9647 
12.0 4.1 3.9482 
12.1 4.1 3.9424 
12.2 4.1 3.9228 
12.3 4.1 3.9399 
12.4 4.1 3.9280 
12.5 4.1 3.9205 
12.6 4.1 3.8963 
12.7 4.1 3.9081 
12.8 4.1 3.8978 
12.9 4.1 3.8830 
13.0 4.1 3.9014 
13.100000000000001 4.1 3.9204 
13.200001 4.1 3.9053 
13.299999 4.1 3.9082 
13.399999999999999 4.1 3.8935 
13.5 4.1 3.9010 
13.600000000000001 4.1 3.8820 
13.700001 4.1 3.8731 
13.799999 4.1 3.8807 
13.899999999999999 4.1 3.8907 
14.0 4.1 3.8858 
14.100000000000001 4.1 3.8872 
14.200001 4.1 3.8960 
14.299999 4.1 3.8988 
14.399999999999999 4.1 3.8625 
14.5 4.1 3.8963 
14.600000000000001 4.1 3.9048 
14.700001 4.1 3.8926 
14.799999 4.1 3.8758 
14.899999999999999 4.1 3.8790 
15.0 4.1 3.8928 
15.100000000000001 4.1 3.8993 
15.200001 4.1 3.8709 
-3.0 4.2 3.8834 
-2.9 4.2 3.9018 
-2.8 4.2 3.9129 
-2.7 4.2 3.8962 
-2.6 4.2 3.9129 
-2.5 4.2 3.8935 
-2.4 4.2 3.8799 
-2.3 4.2 3.8748 
-2.2 4.2 3.8896 
-2.1 4.2 3.8759 
-2.0 4.2 3.8997 
-1.9 4.2 3.9021 
-1.8 4.2 3.8810 
-1.7 4.2 3.9047 
-1.6 4.2 3.8975 
-1.5 4.2 3.8822 
-1.4 4.2 3.8982 
-1.3 4.2 3.8758 
-1.2 4.2 3.9070 
-1.1 4.2 3.8791 
-1.0 4.2 3.9073 
-0.8999999999999999 4.2 3.9055 
-0.7999999999999998 4.2 3.9313 
-0.7000000000000002 4.2 3.9092 
-0.6000000000000001 4.2 3.9056 
-0.5 4.2 3.9132 
-0.3999999999999999 4.2 3.9132 
-0.2999999999999998 4.2 3.9178 
-0.20000000000000018 4.2 3.9280 
-0.10000000000000009 4.2 3.9345 
0.0 4.2 3.9596 
0.10000000000000009 4.2 3.9147 
0.20000000000000018 4.2 3.9573 
0.2999999999999998 4.2 3.9631 
0.3999999999999999 4.2 3.9383 
0.5 4.2 3.9720 
0.6000000000000001 4.2 3.9544 
0.7000000000000002 4.2 3.9466 
0.7999999999999998 4.2 3.9703 
0.8999999999999999 4.2 3.9765 
1.0 4.2 3.9602 
1.0999999999999996 4.2 3.9641 
1.2000000000000002 4.2 3.9882 
1.2999999999999998 4.2 3.9732 
1.4000000000000004 4.2 3.9795 
1.5 4.2 3.9690 
1.5999999999999996 4.2 3.9899 
1.7000000000000002 4.2 3.9528 
1.7999999999999998 4.2 3.9835 
1.9000000000000004 4.2 3.9703 
2.0 4.2 3.9557 
2.0999999999999996 4.2 3.9428 
2.2 4.2 3.9409 
2.3 4.2 3.9328 
2.4000000000000004 4.2 3.9378 
2.5 4.2 3.9185 
2.5999999999999996 4.2 3.8715 
2.7 4.2 3.8334 
2.8 4.2 3.8124 
2.9000000000000004 4.2 3.7809 
3.0 4.2 3.7263 
3.0999999999999996 4.2 3.6696 
3.2 4.2 3.6207 
3.3 4.2 3.5679 
3.4000000000000004 4.2 3.5441 
3.5 4.2 3.4813 
3.5999999999999996 4.2 3.3926 
3.7 4.2 3.2357 
3.8 4.2 2.9877 
3.9000000000000004 4.2 2.8071 
4.0 4.2 2.7898 
4.1 4.2 2.9441 
4.2 4.2 3.1850 
4.3 4.2 nan 
4.4 4.2 nan 
4.5 4.2 nan 
4.6 4.2 nan 
4.7 4.2 nan 
4.8 4.2 nan 
4.9 4.2 nan 
5.0 4.2 nan 
5.1 4.2 nan 
5.199999999999999 4.2 nan 
5.300000000000001 4.2 nan 
5.4 4.2 nan 
5.5 4.2 nan 
5.6 4.2 nan 
5.699999999999999 4.2 nan 
5.800000000000001 4.2 nan 
5.9 4.2 nan 
6.0 4.2 nan 
6.1 4.2 nan 
6.199999999999999 4.2 nan 
6.300000000000001 4.2 nan 
6.4 4.2 nan 
6.5 4.2 nan 
6.6 4.2 nan 
6.699999999999999 4.2 nan 
6.800000000000001 4.2 nan 
6.9 4.2 nan 
7.0 4.2 nan 
7.1 4.2 nan 
7.199999999999999 4.2 nan 
7.300000000000001 4.2 nan 
7.4 4.2 nan 
7.5 4.2 nan 
7.6 4.2 nan 
7.699999999999999 4.2 nan 
7.800000000000001 4.2 nan 
7.9 4.2 nan 
8.0 4.2 nan 
8.1 4.2 3.3898 
8.2 4.2 3.2910 
8.3 4.2 3.2269 
8.4 4.2 3.1732 
8.5 4.2 3.1823 
8.6 4.2 3.1979 
8.7 4.2 3.2915 
8.8 4.2 3.3846 
8.9 4.2 3.5113 
9.0 4.2 3.5619 
9.1 4.2 3.6515 
9.2 4.2 3.6788 
9.3 4.2 3.7030 
9.4 4.2 3.7454 
9.5 4.2 3.7647 
9.6 4.2 3.8412 
9.7 4.2 3.8875 
9.8 4.2 3.9149 
9.9 4.2 3.9044 
10.0 4.2 3.9187 
10.1 4.2 3.9465 
10.2 4.2 3.9368 
10.3 4.2 3.9837 
10.4 4.2 3.9675 
10.5 4.2 3.9933 
10.6 4.2 3.9717 
10.7 4.2 3.9790 
10.8 4.2 3.9626 
10.9 4.2 3.9929 
11.0 4.2 4.0009 
11.1 4.2 3.9888 
11.2 4.2 3.9979 
11.3 4.2 3.9783 
11.4 4.2 3.9650 
11.5 4.2 3.9666 
11.6 4.2 3.9460 
11.7 4.2 3.9482 
11.8 4.2 3.9462 
11.9 4.2 3.9510 
12.0 4.2 3.9438 
12.1 4.2 3.9446 
12.2 4.2 3.9315 
12.3 4.2 3.9274 
12.4 4.2 3.9423 
12.5 4.2 3.9226 
12.6 4.2 3.9110 
12.7 4.2 3.9261 
12.8 4.2 3.9228 
12.9 4.2 3.9077 
13.0 4.2 3.9113 
13.100000000000001 4.2 3.8932 
13.200001 4.2 3.9160 
13.299999 4.2 3.9035 
13.399999999999999 4.2 3.8950 
13.5 4.2 3.8943 
13.600000000000001 4.2 3.8934 
13.700001 4.2 3.9190 
13.799999 4.2 3.8741 
13.899999999999999 4.2 3.9010 
14.0 4.2 3.8927 
14.100000000000001 4.2 3.8633 
14.200001 4.2 3.8895 
14.299999 4.2 3.8948 
14.399999999999999 4.2 3.8786 
14.5 4.2 3.8959 
14.600000000000001 4.2 3.8788 
14.700001 4.2 3.8807 
14.799999 4.2 3.9178 
14.899999999999999 4.2 3.8966 
15.0 4.2 3.9020 
15.100000000000001 4.2 3.8963 
15.200001 4.2 3.9033 
-3.0 4.3 3.9000 
-2.9 4.3 3.8790 
-2.8 4.3 3.9152 
-2.7 4.3 3.8824 
-2.6 4.3 3.8908 
-2.5 4.3 3.8971 
-2.4 4.3 3.8883 
-2.3 4.3 3.8915 
-2.2 4.3 3.8624 
-2.1 4.3 3.8783 
-2.0 4.3 3.8732 
-1.9 4.3 3.8803 
-1.8 4.3 3.8933 
-1.7 4.3 3.8984 
-1.6 4.3 3.9080 
-1.5 4.3 3.8926 
-1.4 4.3 3.9069 
-1.3 4.3 3.8645 
-1.2 4.3 3.9081 
-1.1 4.3 3.9218 
-1.0 4.3 3.8734 
-0.8999999999999999 4.3 3.9078 
-0.7999999999999998 4.3 3.9008 
-0.7000000000000002 4.3 3.8947 
-0.6000000000000001 4.3 3.9014 
-0.5 4.3 3.9097 
-0.3999999999999999 4.3 3.9182 
-0.2999999999999998 4.3 3.9076 
-0.20000000000000018 4.3 3.9324 
-0.10000000000000009 4.3 3.9236 
0.0 4.3 3.9095 
0.10000000000000009 4.3 3.9500 
0.20000000000000018 4.3 3.9587 
0.2999999999999998 4.3 3.9428 
0.3999999999999999 4.3 3.9399 
0.5 4.3 3.9507 
0.6000000000000001 4.3 3.9584 
0.7000000000000002 4.3 3.9443 
0.7999999999999998 4.3 3.9732 
0.8999999999999999 4.3 3.9698 
1.0 4.3 3.9645 
1.0999999999999996 4.3 3.9747 
1.2000000000000002 4.3 3.9847 
1.2999999999999998 4.3 3.9873 
1.4000000000000004 4.3 3.9885 
1.5 4.3 3.9772 
1.5999999999999996 4.3 3.9822 
1.7000000000000002 4.3 3.9747 
1.7999999999999998 4.3 3.9785 
1.9000000000000004 4.3 3.9884 
2.0 4.3 3.9576 
2.0999999999999996 4.3 3.9539 
2.2 4.3 3.9609 
2.3 4.3 3.9197 
2.4000000000000004 4.3 3.9165 
2.5 4.3 3.9094 
2.5999999999999996 4.3 3.8722 
2.7 4.3 3.8407 
2.8 4.3 3.8175 
2.9000000000000004 4.3 3.7950 
3.0 4.3 3.7338 
3.0999999999999996 4.3 3.6754 
3.2 4.3 3.6160 
3.3 4.3 3.5381 
3.4000000000000004 4.3 3.5355 
3.5 4.3 3.5266 
3.5999999999999996 4.3 3.4570 
3.7 4.3 3.2837 
3.8 4.3 3.0694 
3.9000000000000004 4.3 2.6403 
4.0 4.3 2.4876 
4.1 4.3 2.6148 
4.2 4.3 2.8826 
4.3 4.3 nan 
4.4 4.3 nan 
4.5 4.3 nan 
4.6 4.3 nan 
4.7 4.3 nan 
4.8 4.3 nan 
4.9 4.3 nan 
5.0 4.3 nan 
5.1 4.3 nan 
5.199999999999999 4.3 nan 
5.300000000000001 4.3 nan 
5.4 4.3 nan 
5.5 4.3 nan 
5.6 4.3 nan 
5.699999999999999 4.3 nan 
5.800000000000001 4.3 nan 
5.9 4.3 nan 
6.0 4.3 nan 
6.1 4.3 nan 
6.199999999999999 4.3 nan 
6.300000000000001 4.3 nan 
6.4 4.3 nan 
6.5 4.3 nan 
6.6 4.3 nan 
6.699999999999999 4.3 nan 
6.800000000000001 4.3 nan 
6.9 4.3 nan 
7.0 4.3 nan 
7.1 4.3 nan 
7.199999999999999 4.3 nan 
7.300000000000001 4.3 nan 
7.4 4.3 nan 
7.5 4.3 nan 
7.6 4.3 nan 
7.699999999999999 4.3 nan 
7.800000000000001 4.3 nan 
7.9 4.3 nan 
8.0 4.3 nan 
8.1 4.3 3.4230 
8.2 4.3 3.2830 
8.3 4.3 3.2349 
8.4 4.3 3.2000 
8.5 4.3 3.1724 
8.6 4.3 3.1914 
8.7 4.3 3.2925 
8.8 4.3 3.3926 
8.9 4.3 3.5022 
9.0 4.3 3.5574 
9.1 4.3 3.6357 
9.2 4.3 3.6450 
9.3 4.3 3.7118 
9.4 4.3 3.7673 
9.5 4.3 3.7990 
9.6 4.3 3.7893 
9.7 4.3 3.8761 
9.8 4.3 3.8959 
9.9 4.3 3.8939 
10.0 4.3 3.9368 
10.1 4.3 3.9234 
10.2 4.3 3.9616 
10.3 4.3 3.9483 
10.4 4.3 3.9610 
10.5 4.3 3.9944 
10.6 4.3 3.9728 
10.7 4.3 3.9817 
10.8 4.3 3.9817 
10.9 4.3 3.9770 
11.0 4.3 4.0024 
11.1 4.3 3.9740 
11.2 4.3 3.9833 
11.3 4.3 3.9849 
11.4 4.3 3.9775 
11.5 4.3 3.9605 
11.6 4.3 3.9651 
11.7 4.3 3.9850 
11.8 4.3 3.9510 
11.9 4.3 3.9563 
12.0 4.3 3.9593 
12.1 4.3 3.9531 
12.2 4.3 3.9425 
12.3 4.3 3.9353 
12.4 4.3 3.9256 
12.5 4.3 3.9252 
12.6 4.3 3.9211 
12.7 4.3 3.9147 
12.8 4.3 3.9278 
12.9 4.3 3.9053 
13.0 4.3 3.8992 
13.100000000000001 4.3 3.8956 
13.200001 4.3 3.8963 
13.299999 4.3 3.9015 
13.399999999999999 4.3 3.9071 
13.5 4.3 3.8942 
13.600000000000001 4.3 3.8896 
13.700001 4.3 3.8931 
13.799999 4.3 3.8815 
13.899999999999999 4.3 3.8898 
14.0 4.3 3.9078 
14.100000000000001 4.3 3.8926 
14.200001 4.3 3.8983 
14.299999 4.3 3.8905 
14.399999999999999 4.3 3.8959 
14.5 4.3 3.8991 
14.600000000000001 4.3 3.8965 
14.700001 4.3 3.8902 
14.799999 4.3 3.8747 
14.899999999999999 4.3 3.8819 
15.0 4.3 3.8949 
15.100000000000001 4.3 3.9089 
15.200001 4.3 3.8754 
-3.0 4.4 3.8764 
-2.9 4.4 3.8617 
-2.8 4.4 3.9097 
-2.7 4.4 3.8911 
-2.6 4.4 3.8912 
-2.5 4.4 3.8938 
-2.4 4.4 3.8940 
-2.3 4.4 3.8788 
-2.2 4.4 3.8685 
-2.1 4.4 3.8823 
-2.0 4.4 3.8937 
-1.9 4.4 3.8660 
-1.8 4.4 3.9003 
-1.7 4.4 3.8807 
-1.6 4.4 3.9108 
-1.5 4.4 3.9142 
-1.4 4.4 3.8919 
-1.3 4.4 3.8969 
-1.2 4.4 3.8819 
-1.1 4.4 3.9080 
-1.0 4.4 3.8974 
-0.8999999999999999 4.4 3.9212 
-0.7999999999999998 4.4 3.8980 
-0.7000000000000002 4.4 3.9084 
-0.6000000000000001 4.4 3.9048 
-0.5 4.4 3.9103 
-0.3999999999999999 4.4 3.9188 
-0.2999999999999998 4.4 3.8987 
-0.20000000000000018 4.4 3.9181 
-0.10000000000000009 4.4 3.9322 
0.0 4.4 3.9332 
0.10000000000000009 4.4 3.9137 
0.20000000000000018 4.4 3.9522 
0.2999999999999998 4.4 3.9369 
0.3999999999999999 4.4 3.9480 
0.5 4.4 3.9568 
0.6000000000000001 4.4 3.9664 
0.7000000000000002 4.4 3.9621 
0.7999999999999998 4.4 3.9848 
0.8999999999999999 4.4 3.9684 
1.0 4.4 3.9729 
1.0999999999999996 4.4 3.9761 
1.2000000000000002 4.4 3.9846 
1.2999999999999998 4.4 3.9752 
1.4000000000000004 4.4 4.0149 
1.5 4.4 3.9904 
1.5999999999999996 4.4 3.9735 
1.7000000000000002 4.4 4.0117 
1.7999999999999998 4.4 3.9644 
1.9000000000000004 4.4 3.9658 
2.0 4.4 3.9720 
2.0999999999999996 4.4 3.9577 
2.2 4.4 3.9608 
2.3 4.4 3.9641 
2.4000000000000004 4.4 3.9022 
2.5 4.4 3.8824 
2.5999999999999996 4.4 3.8839 
2.7 4.4 3.8264 
2.8 4.4 3.8231 
2.9000000000000004 4.4 3.8101 
3.0 4.4 3.7232 
3.0999999999999996 4.4 3.6917 
3.2 4.4 3.6101 
3.3 4.4 3.5530 
3.4000000000000004 4.4 3.5526 
3.5 4.4 3.5383 
3.5999999999999996 4.4 3.4546 
3.7 4.4 3.3232 
3.8 4.4 3.1339 
3.9000000000000004 4.4 2.6783 
4.0 4.4 2.4009 
4.1 4.4 2.5324 
4.2 4.4 2.8227 
4.3 4.4 nan 
4.4 4.4 nan 
4.5 4.4 nan 
4.6 4.4 nan 
4.7 4.4 nan 
4.8 4.4 nan 
4.9 4.4 nan 
5.0 4.4 nan 
5.1 4.4 nan 
5.199999999999999 4.4 nan 
5.300000000000001 4.4 nan 
5.4 4.4 nan 
5.5 4.4 nan 
5.6 4.4 nan 
5.699999999999999 4.4 nan 
5.800000000000001 4.4 nan 
5.9 4.4 nan 
6.0 4.4 nan 
6.1 4.4 nan 
6.199999999999999 4.4 nan 
6.300000000000001 4.4 nan 
6.4 4.4 nan 
6.5 4.4 nan 
6.6 4.4 nan 
6.699999999999999 4.4 nan 
6.800000000000001 4.4 nan 
6.9 4.4 nan 
7.0 4.4 nan 
7.1 4.4 nan 
7.199999999999999 4.4 nan 
7.300000000000001 4.4 nan 
7.4 4.4 nan 
7.5 4.4 nan 
7.6 4.4 nan 
7.699999999999999 4.4 nan 
7.800000000000001 4.4 nan 
7.9 4.4 nan 
8.0 4.4 3.5017 
8.1 4.4 3.4122 
8.2 4.4 3.3518 
8.3 4.4 3.2691 
8.4 4.4 3.2128 
8.5 4.4 3.1914 
8.6 4.4 3.1691 
8.7 4.4 3.2096 
8.8 4.4 3.3956 
8.9 4.4 3.5125 
9.0 4.4 3.5751 
9.1 4.4 3.6272 
9.2 4.4 3.6894 
9.3 4.4 3.7295 
9.4 4.4 3.7715 
9.5 4.4 3.8063 
9.6 4.4 3.8292 
9.7 4.4 3.8740 
9.8 4.4 3.8717 
9.9 4.4 3.9135 
10.0 4.4 3.9100 
10.1 4.4 3.9653 
10.2 4.4 3.9294 
10.3 4.4 3.9577 
10.4 4.4 3.9710 
10.5 4.4 3.9982 
10.6 4.4 3.9929 
10.7 4.4 3.9841 
10.8 4.4 4.0080 
10.9 4.4 4.0123 
11.0 4.4 3.9838 
11.1 4.4 3.9900 
11.2 4.4 3.9707 
11.3 4.4 3.9754 
11.4 4.4 3.9703 
11.5 4.4 3.9590 
11.6 4.4 3.9596 
11.7 4.4 3.9694 
11.8 4.4 3.9460 
11.9 4.4 3.9585 
12.0 4.4 3.9469 
12.1 4.4 3.9478 
12.2 4.4 3.9353 
12.3 4.4 3.9121 
12.4 4.4 3.9036 
12.5 4.4 3.9030 
12.6 4.4 3.9250 
12.7 4.4 3.9193 
12.8 4.4 3.9121 
12.9 4.4 3.9111 
13.0 4.4 3.9009 
13.100000000000001 4.4 3.9132 
13.200001 4.4 3.8997 
13.299999 4.4 3.8951 
13.399999999999999 4.4 3.8835 
13.5 4.4 3.9026 
13.600000000000001 4.4 3.9142 
13.700001 4.4 3.8902 
13.799999 4.4 3.8972 
13.899999999999999 4.4 3.9061 
14.0 4.4 3.8672 
14.100000000000001 4.4 3.9108 
14.200001 4.4 3.9097 
14.299999 4.4 3.8989 
14.399999999999999 4.4 3.8727 
14.5 4.4 3.8886 
14.600000000000001 4.4 3.8859 
14.700001 4.4 3.9014 
14.799999 4.4 3.8999 
14.899999999999999 4.4 3.8732 
15.0 4.4 3.8794 
15.100000000000001 4.4 3.9006 
15.200001 4.4 3.8965 
-3.0 4.5 3.8820 
-2.9 4.5 3.8948 
-2.8 4.5 3.8829 
-2.7 4.5 3.9191 
-2.6 4.5 3.9054 
-2.5 4.5 3.9019 
-2.4 4.5 3.8866 
-2.3 4.5 3.9118 
-2.2 4.5 3.8868 
-2.1 4.5 3.8516 
-2.0 4.5 3.8799 
-1.9 4.5 3.8960 
-1.8 4.5 3.8753 
-1.7 4.5 3.8775 
-1.6 4.5 3.8765 
-1.5 4.5 3.9028 
-1.4 4.5 3.9024 
-1.3 4.5 3.8944 
-1.2 4.5 3.9118 
-1.1 4.5 3.8972 
-1.0 4.5 3.8972 
-0.8999999999999999 4.5 3.9032 
-0.7999999999999998 4.5 3.9140 
-0.7000000000000002 4.5 3.9310 
-0.6000000000000001 4.5 3.9129 
-0.5 4.5 3.9048 
-0.3999999999999999 4.5 3.9089 
-0.2999999999999998 4.5 3.9154 
-0.20000000000000018 4.5 3.9190 
-0.10000000000000009 4.5 3.9287 
0.0 4.5 3.9190 
0.10000000000000009 4.5 3.9303 
0.20000000000000018 4.5 3.9393 
0.2999999999999998 4.5 3.9301 
0.3999999999999999 4.5 3.9380 
0.5 4.5 3.9428 
0.6000000000000001 4.5 3.9489 
0.7000000000000002 4.5 3.9493 
0.7999999999999998 4.5 3.9714 
0.8999999999999999 4.5 3.9694 
1.0 4.5 3.9611 
1.0999999999999996 4.5 3.9842 
1.2000000000000002 4.5 3.9788 
1.2999999999999998 4.5 3.9889 
1.4000000000000004 4.5 4.0050 
1.5 4.5 3.9977 
1.5999999999999996 4.5 3.9983 
1.7000000000000002 4.5 3.9579 
1.7999999999999998 4.5 3.9769 
1.9000000000000004 4.5 4.0034 
2.0 4.5 3.9806 
2.0999999999999996 4.5 3.9858 
2.2 4.5 3.9729 
2.3 4.5 3.9345 
2.4000000000000004 4.5 3.9112 
2.5 4.5 3.8683 
2.5999999999999996 4.5 3.8393 
2.7 4.5 3.8572 
2.8 4.5 3.8276 
2.9000000000000004 4.5 3.7967 
3.0 4.5 3.7661 
3.0999999999999996 4.5 3.6760 
3.2 4.5 3.6005 
3.3 4.5 3.5547 
3.4000000000000004 4.5 3.5170 
3.5 4.5 3.5036 
3.5999999999999996 4.5 3.4611 
3.7 4.5 3.3545 
3.8 4.5 3.2584 
3.9000000000000004 4.5 2.9863 
4.0 4.5 2.6092 
4.1 4.5 2.5323 
4.2 4.5 nan 
4.3 4.5 nan 
4.4 4.5 nan 
4.5 4.5 nan 
4.6 4.5 nan 
4.7 4.5 nan 
4.8 4.5 nan 
4.9 4.5 nan 
5.0 4.5 nan 
5.1 4.5 nan 
5.199999999999999 4.5 nan 
5.300000000000001 4.5 nan 
5.4 4.5 nan 
5.5 4.5 nan 
5.6 4.5 nan 
5.699999999999999 4.5 nan 
5.800000000000001 4.5 nan 
5.9 4.5 nan 
6.0 4.5 nan 
6.1 4.5 nan 
6.199999999999999 4.5 nan 
6.300000000000001 4.5 nan 
6.4 4.5 nan 
6.5 4.5 nan 
6.6 4.5 nan 
6.699999999999999 4.5 nan 
6.800000000000001 4.5 nan 
6.9 4.5 nan 
7.0 4.5 nan 
7.1 4.5 nan 
7.199999999999999 4.5 nan 
7.300000000000001 4.5 nan 
7.4 4.5 nan 
7.5 4.5 nan 
7.6 4.5 nan 
7.699999999999999 4.5 nan 
7.800000000000001 4.5 nan 
7.9 4.5 nan 
8.0 4.5 3.4917 
8.1 4.5 3.4278 
8.2 4.5 3.3901 
8.3 4.5 3.3598 
8.4 4.5 3.2783 
8.5 4.5 3.2197 
8.6 4.5 3.1447 
8.7 4.5 3.1938 
8.8 4.5 3.3650 
8.9 4.5 3.5114 
9.0 4.5 3.6241 
9.1 4.5 3.6545 
9.2 4.5 3.6856 
9.3 4.5 3.7198 
9.4 4.5 3.7595 
9.5 4.5 3.7986 
9.6 4.5 3.8414 
9.7 4.5 3.8637 
9.8 4.5 3.8944 
9.9 4.5 3.9205 
10.0 4.5 3.9371 
10.1 4.5 3.9373 
10.2 4.5 3.9811 
10.3 4.5 3.9748 
10.4 4.5 3.9756 
10.5 4.5 4.0098 
10.6 4.5 3.9749 
10.7 4.5 4.0332 
10.8 4.5 3.9820 
10.9 4.5 4.0033 
11.0 4.5 3.9637 
11.1 4.5 3.9958 
11.2 4.5 3.9691 
11.3 4.5 3.9891 
11.4 4.5 3.9602 
11.5 4.5 3.9776 
11.6 4.5 3.9665 
11.7 4.5 3.9461 
11.8 4.5 3.9713 
11.9 4.5 3.9645 
12.0 4.5 3.9389 
12.1 4.5 3.9425 
12.2 4.5 3.9397 
12.3 4.5 3.9423 
12.4 4.5 3.9294 
12.5 4.5 3.9144 
12.6 4.5 3.9072 
12.7 4.5 3.9089 
12.8 4.5 3.9095 
12.9 4.5 3.9042 
13.0 4.5 3.8987 
13.100000000000001 4.5 3.8908 
13.200001 4.5 3.9044 
13.299999 4.5 3.9357 
13.399999999999999 4.5 3.9096 
13.5 4.5 3.9073 
13.600000000000001 4.5 3.8887 
13.700001 4.5 3.8778 
13.799999 4.5 3.9034 
13.899999999999999 4.5 3.9083 
14.0 4.5 3.8821 
14.100000000000001 4.5 3.8988 
14.200001 4.5 3.8868 
14.299999 4.5 3.8874 
14.399999999999999 4.5 3.8939 
14.5 4.5 3.8923 
14.600000000000001 4.5 3.8797 
14.700001 4.5 3.9042 
14.799999 4.5 3.8752 
14.899999999999999 4.5 3.8793 
15.0 4.5 3.8804 
15.100000000000001 4.5 3.9027 
15.200001 4.5 3.8160 
-3.0 4.6 3.8789 
-2.9 4.6 3.8901 
-2.8 4.6 3.9069 
-2.7 4.6 3.9049 
-2.6 4.6 3.8743 
-2.5 4.6 3.8946 
-2.4 4.6 3.8959 
-2.3 4.6 3.8916 
-2.2 4.6 3.8936 
-2.1 4.6 3.8855 
-2.0 4.6 3.8930 
-1.9 4.6 3.8978 
-1.8 4.6 3.9005 
-1.7 4.6 3.8952 
-1.6 4.6 3.9081 
-1.5 4.6 3.9133 
-1.4 4.6 3.9199 
-1.3 4.6 3.9103 
-1.2 4.6 3.8943 
-1.1 4.6 3.8923 
-1.0 4.6 3.9006 
-0.8999999999999999 4.6 3.8850 
-0.7999999999999998 4.6 3.9114 
-0.7000000000000002 4.6 3.9039 
-0.6000000000000001 4.6 3.9276 
-0.5 4.6 3.9284 
-0.3999999999999999 4.6 3.9075 
-0.2999999999999998 4.6 3.9278 
-0.20000000000000018 4.6 3.9342 
-0.10000000000000009 4.6 3.9118 
0.0 4.6 3.9404 
0.10000000000000009 4.6 3.9350 
0.20000000000000018 4.6 3.9666 
0.2999999999999998 4.6 3.9473 
0.3999999999999999 4.6 3.9343 
0.5 4.6 3.9564 
0.6000000000000001 4.6 3.9718 
0.7000000000000002 4.6 3.9423 
0.7999999999999998 4.6 3.9592 
0.8999999999999999 4.6 3.9757 
1.0 4.6 3.9765 
1.0999999999999996 4.6 3.9840 
1.2000000000000002 4.6 3.9914 
1.2999999999999998 4.6 3.9792 
1.4000000000000004 4.6 3.9802 
1.5 4.6 3.9887 
1.5999999999999996 4.6 3.9726 
1.7000000000000002 4.6 3.9834 
1.7999999999999998 4.6 3.9860 
1.9000000000000004 4.6 3.9650 
2.0 4.6 4.0105 
2.0999999999999996 4.6 3.9766 
2.2 4.6 3.9683 
2.3 4.6 3.9544 
2.4000000000000004 4.6 3.9263 
2.5 4.6 3.9372 
2.5999999999999996 4.6 3.8937 
2.7 4.6 3.8491 
2.8 4.6 3.8256 
2.9000000000000004 4.6 3.7976 
3.0 4.6 3.7376 
3.0999999999999996 4.6 3.6950 
3.2 4.6 3.6193 
3.3 4.6 3.5998 
3.4000000000000004 4.6 3.5278 
3.5 4.6 3.4776 
3.5999999999999996 4.6 3.4236 
3.7 4.6 3.3428 
3.8 4.6 3.3119 
3.9000000000000004 4.6 3.2169 
4.0 4.6 3.0504 
4.1 4.6 2.9780 
4.2 4.6 nan 
4.3 4.6 nan 
4.4 4.6 nan 
4.5 4.6 nan 
4.6 4.6 nan 
4.7 4.6 nan 
4.8 4.6 nan 
4.9 4.6 nan 
5.0 4.6 nan 
5.1 4.6 nan 
5.199999999999999 4.6 nan 
5.300000000000001 4.6 nan 
5.4 4.6 nan 
5.5 4.6 nan 
5.6 4.6 nan 
5.699999999999999 4.6 nan 
5.800000000000001 4.6 nan 
5.9 4.6 nan 
6.0 4.6 nan 
6.1 4.6 nan 
6.199999999999999 4.6 nan 
6.300000000000001 4.6 nan 
6.4 4.6 nan 
6.5 4.6 nan 
6.6 4.6 nan 
6.699999999999999 4.6 nan 
6.800000000000001 4.6 nan 
6.9 4.6 nan 
7.0 4.6 nan 
7.1 4.6 nan 
7.199999999999999 4.6 nan 
7.300000000000001 4.6 nan 
7.4 4.6 nan 
7.5 4.6 nan 
7.6 4.6 nan 
7.699999999999999 4.6 nan 
7.800000000000001 4.6 nan 
7.9 4.6 nan 
8.0 4.6 3.5133 
8.1 4.6 3.3837 
8.2 4.6 3.3208 
8.3 4.6 3.3300 
8.4 4.6 3.2782 
8.5 4.6 3.2084 
8.6 4.6 3.1755 
8.7 4.6 3.1948 
8.8 4.6 3.3914 
8.9 4.6 3.5351 
9.0 4.6 3.6345 
9.1 4.6 3.6758 
9.2 4.6 3.7256 
9.3 4.6 3.7461 
9.4 4.6 3.7744 
9.5 4.6 3.8036 
9.6 4.6 3.8128 
9.7 4.6 3.8686 
9.8 4.6 3.9400 
9.9 4.6 3.9318 
10.0 4.6 3.9508 
10.1 4.6 3.9504 
10.2 4.6 3.9422 
10.3 4.6 3.9713 
10.4 4.6 4.0022 
10.5 4.6 3.9749 
10.6 4.6 4.0331 
10.7 4.6 3.9968 
10.8 4.6 4.0103 
10.9 4.6 3.9872 
11.0 4.6 3.9930 
11.1 4.6 3.9716 
11.2 4.6 4.0012 
11.3 4.6 3.9942 
11.4 4.6 3.9763 
11.5 4.6 3.9728 
11.6 4.6 3.9329 
11.7 4.6 3.9689 
11.8 4.6 3.9560 
11.9 4.6 3.9547 
12.0 4.6 3.9345 
12.1 4.6 3.9365 
12.2 4.6 3.9276 
12.3 4.6 3.9488 
12.4 4.6 3.9358 
12.5 4.6 3.9263 
12.6 4.6 3.9122 
12.7 4.6 3.9238 
12.8 4.6 3.9032 
12.9 4.6 3.8908 
13.0 4.6 3.9161 
13.100000000000001 4.6 3.9128 
13.200001 4.6 3.9066 
13.299999 4.6 3.9032 
13.399999999999999 4.6 3.8994 
13.5 4.6 3.9028 
13.600000000000001 4.6 3.8790 
13.700001 4.6 3.8991 
13.799999 4.6 3.9044 
13.899999999999999 4.6 3.8772 
14.0 4.6 3.9033 
14.100000000000001 4.6 3.9022 
14.200001 4.6 3.9110 
14.299999 4.6 3.8810 
14.399999999999999 4.6 3.9028 
14.5 4.6 3.8829 
14.600000000000001 4.6 3.8888 
14.700001 4.6 3.9012 
14.799999 4.6 3.9022 
14.899999999999999 4.6 3.8823 
15.0 4.6 3.8566 
15.100000000000001 4.6 3.8677 
15.200001 4.6 3.8889 
-3.0 4.7 3.9300 
-2.9 4.7 3.8992 
-2.8 4.7 3.9029 
-2.7 4.7 3.8608 
-2.6 4.7 3.8878 
-2.5 4.7 3.9006 
-2.4 4.7 3.8692 
-2.3 4.7 3.8811 
-2.2 4.7 3.8746 
-2.1 4.7 3.8951 
-2.0 4.7 3.8858 
-1.9 4.7 3.8972 
-1.8 4.7 3.8818 
-1.7 4.7 3.8942 
-1.6 4.7 3.8968 
-1.5 4.7 3.8914 
-1.4 4.7 3.9026 
-1.3 4.7 3.8960 
-1.2 4.7 3.9146 
-1.1 4.7 3.9011 
-1.0 4.7 3.8868 
-0.8999999999999999 4.7 3.8981 
-0.7999999999999998 4.7 3.8991 
-0.7000000000000002 4.7 3.9443 
-0.6000000000000001 4.7 3.9103 
-0.5 4.7 3.9310 
-0.3999999999999999 4.7 3.9085 
-0.2999999999999998 4.7 3.9323 
-0.20000000000000018 4.7 3.9201 
-0.10000000000000009 4.7 3.9228 
0.0 4.7 3.9549 
0.10000000000000009 4.7 3.9206 
0.20000000000000018 4.7 3.9550 
0.2999999999999998 4.7 3.9552 
0.3999999999999999 4.7 3.9358 
0.5 4.7 3.9658 
0.6000000000000001 4.7 3.9640 
0.7000000000000002 4.7 3.9842 
0.7999999999999998 4.7 3.9813 
0.8999999999999999 4.7 3.9842 
1.0 4.7 3.9852 
1.0999999999999996 4.7 3.9845 
1.2000000000000002 4.7 3.9749 
1.2999999999999998 4.7 3.9755 
1.4000000000000004 4.7 3.9967 
1.5 4.7 3.9676 
1.5999999999999996 4.7 4.0009 
1.7000000000000002 4.7 3.9837 
1.7999999999999998 4.7 4.0020 
1.9000000000000004 4.7 3.9843 
2.0 4.7 3.9885 
2.0999999999999996 4.7 3.9906 
2.2 4.7 3.9684 
2.3 4.7 3.9323 
2.4000000000000004 4.7 3.9211 
2.5 4.7 3.8974 
2.5999999999999996 4.7 3.8799 
2.7 4.7 3.8761 
2.8 4.7 3.8437 
2.9000000000000004 4.7 3.8170 
3.0 4.7 3.7573 
3.0999999999999996 4.7 3.7285 
3.2 4.7 3.6434 
3.3 4.7 3.5729 
3.4000000000000004 4.7 3.5332 
3.5 4.7 3.4820 
3.5999999999999996 4.7 3.4434 
3.7 4.7 3.3923 
3.8 4.7 3.3167 
3.9000000000000004 4.7 3.3290 
4.0 4.7 3.2224 
4.1 4.7 2.8402 
4.2 4.7 nan 
4.3 4.7 nan 
4.4 4.7 nan 
4.5 4.7 nan 
4.6 4.7 nan 
4.7 4.7 nan 
4.8 4.7 nan 
4.9 4.7 nan 
5.0 4.7 nan 
5.1 4.7 nan 
5.199999999999999 4.7 nan 
5.300000000000001 4.7 nan 
5.4 4.7 nan 
5.5 4.7 nan 
5.6 4.7 nan 
5.699999999999999 4.7 nan 
5.800000000000001 4.7 nan 
5.9 4.7 nan 
6.0 4.7 nan 
6.1 4.7 nan 
6.199999999999999 4.7 nan 
6.300000000000001 4.7 nan 
6.4 4.7 nan 
6.5 4.7 nan 
6.6 4.7 nan 
6.699999999999999 4.7 nan 
6.800000000000001 4.7 nan 
6.9 4.7 nan 
7.0 4.7 nan 
7.1 4.7 nan 
7.199999999999999 4.7 nan 
7.300000000000001 4.7 nan 
7.4 4.7 nan 
7.5 4.7 nan 
7.6 4.7 nan 
7.699999999999999 4.7 nan 
7.800000000000001 4.7 nan 
7.9 4.7 nan 
8.0 4.7 3.4572 
8.1 4.7 3.3329 
8.2 4.7 3.2872 
8.3 4.7 3.2857 
8.4 4.7 3.2287 
8.5 4.7 3.2249 
8.6 4.7 3.1955 
8.7 4.7 3.2821 
8.8 4.7 3.4366 
8.9 4.7 3.5486 
9.0 4.7 3.6544 
9.1 4.7 3.6832 
9.2 4.7 3.7253 
9.3 4.7 3.7449 
9.4 4.7 3.7514 
9.5 4.7 3.8191 
9.6 4.7 3.8439 
9.7 4.7 3.9109 
9.8 4.7 3.9046 
9.9 4.7 3.9369 
10.0 4.7 3.9564 
10.1 4.7 3.9545 
10.2 4.7 4.0060 
10.3 4.7 3.9561 
10.4 4.7 4.0071 
10.5 4.7 4.0076 
10.6 4.7 4.0329 
10.7 4.7 4.0190 
10.8 4.7 4.0379 
10.9 4.7 3.9924 
11.0 4.7 3.9936 
11.1 4.7 3.9841 
11.2 4.7 3.9720 
11.3 4.7 3.9752 
11.4 4.7 3.9715 
11.5 4.7 3.9707 
11.6 4.7 3.9716 
11.7 4.7 3.9724 
11.8 4.7 3.9593 
11.9 4.7 3.9752 
12.0 4.7 3.9569 
12.1 4.7 3.9412 
12.2 4.7 3.9250 
12.3 4.7 3.9304 
12.4 4.7 3.9185 
12.5 4.7 3.9272 
12.6 4.7 3.9101 
12.7 4.7 3.9242 
12.8 4.7 3.9084 
12.9 4.7 3.9038 
13.0 4.7 3.9071 
13.100000000000001 4.7 3.9095 
13.200001 4.7 3.8978 
13.299999 4.7 3.9173 
13.399999999999999 4.7 3.9065 
13.5 4.7 3.8891 
13.600000000000001 4.7 3.8984 
13.700001 4.7 3.8997 
13.799999 4.7 3.8844 
13.899999999999999 4.7 3.8890 
14.0 4.7 3.8898 
14.100000000000001 4.7 3.8927 
14.200001 4.7 3.8826 
14.299999 4.7 3.8969 
14.399999999999999 4.7 3.8909 
14.5 4.7 3.8761 
14.600000000000001 4.7 3.8796 
14.700001 4.7 3.8767 
14.799999 4.7 3.8947 
14.899999999999999 4.7 3.9010 
15.0 4.7 3.9030 
15.100000000000001 4.7 3.8828 
15.200001 4.7 3.8999 
-3.0 4.8 3.8945 
-2.9 4.8 3.8745 
-2.8 4.8 3.9081 
-2.7 4.8 3.8788 
-2.6 4.8 3.9074 
-2.5 4.8 3.8787 
-2.4 4.8 3.8746 
-2.3 4.8 3.8761 
-2.2 4.8 3.8866 
-2.1 4.8 3.8872 
-2.0 4.8 3.8962 
-1.9 4.8 3.8928 
-1.8 4.8 3.9012 
-1.7 4.8 3.8833 
-1.6 4.8 3.9069 
-1.5 4.8 3.8964 
-1.4 4.8 3.8964 
-1.3 4.8 3.9248 
-1.2 4.8 3.9241 
-1.1 4.8 3.8794 
-1.0 4.8 3.8851 
-0.8999999999999999 4.8 3.9218 
-0.7999999999999998 4.8 3.9123 
-0.7000000000000002 4.8 3.8941 
-0.6000000000000001 4.8 3.9221 
-0.5 4.8 3.9219 
-0.3999999999999999 4.8 3.9238 
-0.2999999999999998 4.8 3.9292 
-0.20000000000000018 4.8 3.9262 
-0.10000000000000009 4.8 3.9248 
0.0 4.8 3.9325 
0.10000000000000009 4.8 3.9598 
0.20000000000000018 4.8 3.9314 
0.2999999999999998 4.8 3.9376 
0.3999999999999999 4.8 3.9446 
0.5 4.8 3.9515 
0.6000000000000001 4.8 3.9633 
0.7000000000000002 4.8 3.9619 
0.7999999999999998 4.8 3.9894 
0.8999999999999999 4.8 3.9969 
1.0 4.8 3.9780 
1.0999999999999996 4.8 3.9987 
1.2000000000000002 4.8 4.0035 
1.2999999999999998 4.8 4.0019 
1.4000000000000004 4.8 3.9851 
1.5 4.8 4.0053 
1.5999999999999996 4.8 3.9712 
1.7000000000000002 4.8 3.9732 
1.7999999999999998 4.8 4.0143 
1.9000000000000004 4.8 4.0196 
2.0 4.8 3.9866 
2.0999999999999996 4.8 3.9946 
2.2 4.8 3.9868 
2.3 4.8 3.9389 
2.4000000000000004 4.8 3.9258 
2.5 4.8 3.9033 
2.5999999999999996 4.8 3.8898 
2.7 4.8 3.8720 
2.8 4.8 3.8419 
2.9000000000000004 4.8 3.7871 
3.0 4.8 3.7604 
3.0999999999999996 4.8 3.7137 
3.2 4.8 3.6444 
3.3 4.8 3.5812 
3.4000000000000004 4.8 3.5120 
3.5 4.8 3.4405 
3.5999999999999996 4.8 3.4212 
3.7 4.8 3.4002 
3.8 4.8 3.3448 
3.9000000000000004 4.8 3.2596 
4.0 4.8 3.0838 
4.1 4.8 2.6531 
4.2 4.8 nan 
4.3 4.8 nan 
4.4 4.8 nan 
4.5 4.8 nan 
4.6 4.8 nan 
4.7 4.8 nan 
4.8 4.8 nan 
4.9 4.8 nan 
5.0 4.8 nan 
5.1 4.8 nan 
5.199999999999999 4.8 nan 
5.300000000000001 4.8 nan 
5.4 4.8 nan 
5.5 4.8 nan 
5.6 4.8 nan 
5.699999999999999 4.8 nan 
5.800000000000001 4.8 nan 
5.9 4.8 nan 
6.0 4.8 nan 
6.1 4.8 nan 
6.199999999999999 4.8 nan 
6.300000000000001 4.8 nan 
6.4 4.8 nan 
6.5 4.8 nan 
6.6 4.8 nan 
6.699999999999999 4.8 nan 
6.800000000000001 4.8 nan 
6.9 4.8 nan 
7.0 4.8 nan 
7.1 4.8 nan 
7.199999999999999 4.8 nan 
7.300000000000001 4.8 nan 
7.4 4.8 nan 
7.5 4.8 nan 
7.6 4.8 nan 
7.699999999999999 4.8 nan 
7.800000000000001 4.8 nan 
7.9 4.8 nan 
8.0 4.8 3.4650 
8.1 4.8 3.3593 
8.2 4.8 3.2643 
8.3 4.8 3.2090 
8.4 4.8 3.2271 
8.5 4.8 3.2598 
8.6 4.8 3.2864 
8.7 4.8 3.3383 
8.8 4.8 3.4406 
8.9 4.8 3.5274 
9.0 4.8 3.6225 
9.1 4.8 3.6684 
9.2 4.8 3.7288 
9.3 4.8 3.7476 
9.4 4.8 3.7942 
9.5 4.8 3.8127 
9.6 4.8 3.8467 
9.7 4.8 3.8950 
9.8 4.8 3.9229 
9.9 4.8 3.9355 
10.0 4.8 3.9484 
10.1 4.8 3.9833 
10.2 4.8 3.9723 
10.3 4.8 3.9969 
10.4 4.8 3.9987 
10.5 4.8 4.0036 
10.6 4.8 4.0113 
10.7 4.8 3.9967 
10.8 4.8 3.9828 
10.9 4.8 4.0005 
11.0 4.8 3.9663 
11.1 4.8 4.0126 
11.2 4.8 4.0224 
11.3 4.8 4.0025 
11.4 4.8 3.9877 
11.5 4.8 3.9899 
11.6 4.8 3.9595 
11.7 4.8 3.9644 
11.8 4.8 3.9397 
11.9 4.8 3.9682 
12.0 4.8 3.9336 
12.1 4.8 3.9342 
12.2 4.8 3.9347 
12.3 4.8 3.9263 
12.4 4.8 3.9322 
12.5 4.8 3.9117 
12.6 4.8 3.9296 
12.7 4.8 3.9048 
12.8 4.8 3.9109 
12.9 4.8 3.8993 
13.0 4.8 3.8986 
13.100000000000001 4.8 3.9165 
13.200001 4.8 3.9096 
13.299999 4.8 3.9095 
13.399999999999999 4.8 3.9011 
13.5 4.8 3.8650 
13.600000000000001 4.8 3.8940 
13.700001 4.8 3.9033 
13.799999 4.8 3.9067 
13.899999999999999 4.8 3.8971 
14.0 4.8 3.8730 
14.100000000000001 4.8 3.9051 
14.200001 4.8 3.8887 
14.299999 4.8 3.9068 
14.399999999999999 4.8 3.9148 
14.5 4.8 3.9005 
14.600000000000001 4.8 3.8848 
14.700001 4.8 3.9069 
14.799999 4.8 3.9058 
14.899999999999999 4.8 3.8946 
15.0 4.8 3.8818 
15.100000000000001 4.8 3.9077 
15.200001 4.8 3.8948 
-3.0 4.9 3.9033 
-2.9 4.9 3.9065 
-2.8 4.9 3.8922 
-2.7 4.9 3.8673 
-2.6 4.9 3.9150 
-2.5 4.9 3.8738 
-2.4 4.9 3.8886 
-2.3 4.9 3.8995 
-2.2 4.9 3.8730 
-2.1 4.9 3.8819 
-2.0 4.9 3.9013 
-1.9 4.9 3.8901 
-1.8 4.9 3.8910 
-1.7 4.9 3.9072 
-1.6 4.9 3.8768 
-1.5 4.9 3.8915 
-1.4 4.9 3.8858 
-1.3 4.9 3.9099 
-1.2 4.9 3.8972 
-1.1 4.9 3.8967 
-1.0 4.9 3.9052 
-0.8999999999999999 4.9 3.8903 
-0.7999999999999998 4.9 3.9003 
-0.7000000000000002 4.9 3.9171 
-0.6000000000000001 4.9 3.9146 
-0.5 4.9 3.9159 
-0.3999999999999999 4.9 3.9211 
-0.2999999999999998 4.9 3.9230 
-0.20000000000000018 4.9 3.9163 
-0.10000000000000009 4.9 3.9269 
0.0 4.9 3.9391 
0.10000000000000009 4.9 3.9496 
0.20000000000000018 4.9 3.9328 
0.2999999999999998 4.9 3.9341 
0.3999999999999999 4.9 3.9711 
0.5 4.9 3.9326 
0.6000000000000001 4.9 3.9541 
0.7000000000000002 4.9 3.9729 
0.7999999999999998 4.9 3.9753 
0.8999999999999999 4.9 3.9818 
1.0 4.9 3.9901 
1.0999999999999996 4.9 4.0084 
1.2000000000000002 4.9 3.9764 
1.2999999999999998 4.9 3.9938 
1.4000000000000004 4.9 3.9787 
1.5 4.9 3.9859 
1.5999999999999996 4.9 3.9968 
1.7000000000000002 4.9 3.9959 
1.7999999999999998 4.9 4.0032 
1.9000000000000004 4.9 4.0196 
2.0 4.9 4.0138 
2.0999999999999996 4.9 3.9808 
2.2 4.9 3.9924 
2.3 4.9 3.9444 
2.4000000000000004 4.9 3.9325 
2.5 4.9 3.9320 
2.5999999999999996 4.9 3.8812 
2.7 4.9 3.8789 
2.8 4.9 3.8361 
2.9000000000000004 4.9 3.8172 
3.0 4.9 3.7466 
3.0999999999999996 4.9 3.7090 
3.2 4.9 3.6802 
3.3 4.9 3.6000 
3.4000000000000004 4.9 3.5448 
3.5 4.9 3.4445 
3.5999999999999996 4.9 3.3810 
3.7 4.9 3.3750 
3.8 4.9 3.3300 
3.9000000000000004 4.9 3.2924 
4.0 4.9 3.1738 
4.1 4.9 2.9169 
4.2 4.9 2.8267 
4.3 4.9 2.9930 
4.4 4.9 nan 
4.5 4.9 nan 
4.6 4.9 nan 
4.7 4.9 nan 
4.8 4.9 nan 
4.9 4.9 nan 
5.0 4.9 nan 
5.1 4.9 nan 
5.199999999999999 4.9 nan 
5.300000000000001 4.9 nan 
5.4 4.9 nan 
5.5 4.9 nan 
5.6 4.9 nan 
5.699999999999999 4.9 nan 
5.800000000000001 4.9 nan 
5.9 4.9 nan 
6.0 4.9 nan 
6.1 4.9 nan 
6.199999999999999 4.9 nan 
6.300000000000001 4.9 nan 
6.4 4.9 nan 
6.5 4.9 nan 
6.6 4.9 nan 
6.699999999999999 4.9 nan 
6.800000000000001 4.9 nan 
6.9 4.9 nan 
7.0 4.9 nan 
7.1 4.9 nan 
7.199999999999999 4.9 nan 
7.300000000000001 4.9 nan 
7.4 4.9 nan 
7.5 4.9 nan 
7.6 4.9 nan 
7.699999999999999 4.9 nan 
7.800000000000001 4.9 nan 
7.9 4.9 nan 
8.0 4.9 3.4267 
8.1 4.9 3.3221 
8.2 4.9 3.2568 
8.3 4.9 3.1950 
8.4 4.9 3.2415 
8.5 4.9 3.3036 
8.6 4.9 3.3050 
8.7 4.9 3.3570 
8.8 4.9 3.4561 
8.9 4.9 3.6015 
9.0 4.9 3.6541 
9.1 4.9 3.7070 
9.2 4.9 3.7223 
9.3 4.9 3.7577 
9.4 4.9 3.7996 
9.5 4.9 3.8228 
9.6 4.9 3.8200 
9.7 4.9 3.8768 
9.8 4.9 3.9526 
9.9 4.9 3.9565 
10.0 4.9 3.9898 
10.1 4.9 3.9742 
10.2 4.9 3.9842 
10.3 4.9 3.9968 
10.4 4.9 3.9919 
10.5 4.9 4.0129 
10.6 4.9 4.0011 
10.7 4.9 4.0026 
10.8 4.9 3.9833 
10.9 4.9 4.0045 
11.0 4.9 3.9996 
11.1 4.9 3.9605 
11.2 4.9 4.0193 
11.3 4.9 3.9847 
11.4 4.9 3.9608 
11.5 4.9 3.9624 
11.6 4.9 3.9548 
11.7 4.9 3.9648 
11.8 4.9 3.9543 
11.9 4.9 3.9791 
12.0 4.9 3.9408 
12.1 4.9 3.9417 
12.2 4.9 3.9545 
12.3 4.9 3.9455 
12.4 4.9 3.9125 
12.5 4.9 3.9154 
12.6 4.9 3.9164 
12.7 4.9 3.9346 
12.8 4.9 3.9165 
12.9 4.9 3.9124 
13.0 4.9 3.9194 
13.100000000000001 4.9 3.9014 
13.200001 4.9 3.9242 
13.299999 4.9 3.8982 
13.399999999999999 4.9 3.9264 
13.5 4.9 3.8901 
13.600000000000001 4.9 3.9065 
13.700001 4.9 3.8872 
13.799999 4.9 3.9075 
13.899999999999999 4.9 3.8777 
14.0 4.9 3.9069 
14.100000000000001 4.9 3.9038 
14.200001 4.9 3.9034 
14.299999 4.9 3.9147 
14.399999999999999 4.9 3.8662 
14.5 4.9 3.9164 
14.600000000000001 4.9 3.8890 
14.700001 4.9 3.8874 
14.799999 4.9 3.9118 
14.899999999999999 4.9 3.9011 
15.0 4.9 3.8971 
15.100000000000001 4.9 3.9140 
15.200001 4.9 3.8931 
-3.0 5.0 3.9385 
-2.9 5.0 3.8861 
-2.8 5.0 3.8767 
-2.7 5.0 3.8657 
-2.6 5.0 3.9126 
-2.5 5.0 3.8822 
-2.4 5.0 3.8868 
-2.3 5.0 3.8909 
-2.2 5.0 3.9042 
-2.1 5.0 3.9011 
-2.0 5.0 3.8963 
-1.9 5.0 3.8879 
-1.8 5.0 3.8818 
-1.7 5.0 3.8966 
-1.6 5.0 3.8926 
-1.5 5.0 3.8896 
-1.4 5.0 3.8906 
-1.3 5.0 3.8911 
-1.2 5.0 3.8984 
-1.1 5.0 3.8955 
-1.0 5.0 3.8946 
-0.8999999999999999 5.0 3.9165 
-0.7999999999999998 5.0 3.8950 
-0.7000000000000002 5.0 3.9143 
-0.6000000000000001 5.0 3.9306 
-0.5 5.0 3.9174 
-0.3999999999999999 5.0 3.9175 
-0.2999999999999998 5.0 3.9257 
-0.20000000000000018 5.0 3.9222 
-0.10000000000000009 5.0 3.9395 
0.0 5.0 3.9473 
0.10000000000000009 5.0 3.9383 
0.20000000000000018 5.0 3.9474 
0.2999999999999998 5.0 3.9482 
0.3999999999999999 5.0 3.9554 
0.5 5.0 3.9738 
0.6000000000000001 5.0 3.9823 
0.7000000000000002 5.0 3.9839 
0.7999999999999998 5.0 3.9809 
0.8999999999999999 5.0 3.9808 
1.0 5.0 3.9781 
1.0999999999999996 5.0 4.0052 
1.2000000000000002 5.0 3.9930 
1.2999999999999998 5.0 4.0026 
1.4000000000000004 5.0 4.0095 
1.5 5.0 3.9878 
1.5999999999999996 5.0 4.0421 
1.7000000000000002 5.0 3.9968 
1.7999999999999998 5.0 3.9717 
1.9000000000000004 5.0 3.9979 
2.0 5.0 3.9871 
2.0999999999999996 5.0 3.9917 
2.2 5.0 3.9648 
2.3 5.0 3.9567 
2.4000000000000004 5.0 3.9248 
2.5 5.0 3.9048 
2.5999999999999996 5.0 3.8981 
2.7 5.0 3.8674 
2.8 5.0 3.8580 
2.9000000000000004 5.0 3.8303 
3.0 5.0 3.7968 
3.0999999999999996 5.0 3.7114 
3.2 5.0 3.6840 
3.3 5.0 3.6354 
3.4000000000000004 5.0 3.5366 
3.5 5.0 3.4596 
3.5999999999999996 5.0 3.3669 
3.7 5.0 3.3299 
3.8 5.0 3.3146 
3.9000000000000004 5.0 3.2416 
4.0 5.0 3.1696 
4.1 5.0 3.0652 
4.2 5.0 2.8851 
4.3 5.0 3.0111 
4.4 5.0 3.0734 
4.5 5.0 nan 
4.6 5.0 nan 
4.7 5.0 nan 
4.8 5.0 nan 
4.9 5.0 nan
[truncated: 459,878 more chars]
