# Supplementary material for: Phospholipids are imported into mitochondria by VDAC, a dimeric beta barrel scramblase
Source: Nat Commun. 2023 Dec 8;14:8115. doi: 10.1038/s41467-023-43570-y (PMC10709637; doi:10.1038/s41467-023-43570-y)
Supplement: Supplementary file 6 — Source Data [file 41467_2023_43570_MOESM6_ESM.zip › Fig 4/fig4-g/shift.py]

# shifts data file by a specified value

import sys

# counting from 0
COLUMNS_TO_SHIFT = [0, 1]
INPUT_FILE = sys.argv[1]
SHIFT = [float(x) for x in sys.argv[2:]]

OUTPUT_FILE = INPUT_FILE + "_shifted"

with open(OUTPUT_FILE, "w") as output:
    for line in open(INPUT_FILE):
        if line.strip()[0] not in ["$", "#", "@"]:
            splitted = line.split()
            for (i, val) in enumerate(splitted):
                if i in COLUMNS_TO_SHIFT:
                    val = float(val) + SHIFT[i]
                
                output.write(f"{val} ")
            
            output.write("\n")
        
        else:
            output.write(line)
