# Supplementary material for: Phospholipids are imported into mitochondria by VDAC, a dimeric beta barrel scramblase
Source: Nat Commun. 2023 Dec 8;14:8115. doi: 10.1038/s41467-023-43570-y (PMC10709637; doi:10.1038/s41467-023-43570-y)
Supplement: Supplementary file 6 — Source Data [file 41467_2023_43570_MOESM6_ESM.zip › Fig 4/fig4-g/monomer_thickness.dat]

# Generated with memthick (C Membrane Thickness Calculator) v2022/06/25
# Command line: memthick -f traj_joined.xtc -l resnamePOPC -c eq5.gro -x -2.7 18.8 -y -3.2 18.5 -a 100 
# See average membrane thickness at the end of this file.
@ xfontsize 14
@ yfontsize 14
@ zfontsize 14
@ xticksfontsize 12
@ yticksfontsize 12
@ zticksfontsize 12
@ titlefontsize 20
@ title monomer
@ zrange 1.0 4.0
@ xrange 0.0 12.0
@ yrange 0.0 12.0
@ xlabel x coordinate [nm]
@ ylabel y coordinate [nm]
@ zlabel membrane thickness [nm]
$ type colorbar
$ colormap rainbow
-4.7 -4.7 nan 
-4.6 -4.7 nan 
-4.5 -4.7 nan 
-4.4 -4.7 nan 
-4.3 -4.7 nan 
-4.2 -4.7 nan 
-4.1 -4.7 nan 
-4.0 -4.7 nan 
-3.9 -4.7 nan 
-3.8 -4.7 nan 
-3.7 -4.7 nan 
-3.6 -4.7 nan 
-3.5 -4.7 nan 
-3.4 -4.7 nan 
-3.3 -4.7 nan 
-3.2 -4.7 nan 
-3.1 -4.7 nan 
-3.0 -4.7 nan 
-2.9 -4.7 nan 
-2.8 -4.7 nan 
-2.7 -4.7 nan 
-2.6 -4.7 nan 
-2.5 -4.7 nan 
-2.4 -4.7 nan 
-2.3 -4.7 nan 
-2.2 -4.7 nan 
-2.1 -4.7 nan 
-2.0 -4.7 nan 
-1.9 -4.7 nan 
-1.8 -4.7 nan 
-1.7 -4.7 nan 
-1.6 -4.7 nan 
-1.5 -4.7 nan 
-1.4 -4.7 nan 
-1.3 -4.7 nan 
-1.2 -4.7 nan 
-1.1 -4.7 nan 
-1.0 -4.7 nan 
-0.8999999999999999 -4.7 nan 
-0.8 -4.7 nan 
-0.7 -4.7 nan 
-0.6000000000000001 -4.7 nan 
-0.5 -4.7 nan 
-0.3999999999999999 -4.7 nan 
-0.30000000000000004 -4.7 nan 
-0.19999999999999996 -4.7 nan 
-0.10000000000000009 -4.7 nan 
0.0 -4.7 nan 
0.10000000000000009 -4.7 nan 
0.20000000000000018 -4.7 nan 
0.2999999999999998 -4.7 nan 
0.3999999999999999 -4.7 nan 
0.5 -4.7 nan 
0.6000000000000001 -4.7 nan 
0.7000000000000002 -4.7 nan 
0.7999999999999998 -4.7 nan 
0.8999999999999999 -4.7 nan 
1.0 -4.7 nan 
1.1 -4.7 nan 
1.2000000000000002 -4.7 nan 
1.2999999999999998 -4.7 nan 
1.4 -4.7 nan 
1.5 -4.7 nan 
1.6 -4.7 nan 
1.7000000000000002 -4.7 nan 
1.7999999999999998 -4.7 nan 
1.9 -4.7 nan 
2.0 -4.7 nan 
2.0999999999999996 -4.7 nan 
2.2 -4.7 nan 
2.3 -4.7 nan 
2.4000000000000004 -4.7 nan 
2.5 -4.7 nan 
2.5999999999999996 -4.7 nan 
2.7 -4.7 nan 
2.8 -4.7 nan 
2.9000000000000004 -4.7 nan 
3.0 -4.7 nan 
3.0999999999999996 -4.7 nan 
3.2 -4.7 nan 
3.3 -4.7 nan 
3.4000009999999996 -4.7 nan 
3.5 -4.7 nan 
3.5999999999999996 -4.7 nan 
3.7 -4.7 nan 
3.8 -4.7 nan 
3.9000009999999996 -4.7 nan 
4.0 -4.7 nan 
4.1 -4.7 nan 
4.2 -4.7 nan 
4.3 -4.7 nan 
4.400001 -4.7 nan 
4.5 -4.7 nan 
4.6 -4.7 nan 
4.7 -4.7 nan 
4.8 -4.7 nan 
4.900001 -4.7 nan 
5.0 -4.7 nan 
5.1 -4.7 nan 
5.2 -4.7 nan 
5.3 -4.7 nan 
5.400001 -4.7 nan 
5.5 -4.7 nan 
5.6 -4.7 nan 
5.7 -4.7 nan 
5.8 -4.7 nan 
5.900001 -4.7 nan 
6.0 -4.7 nan 
6.1 -4.7 nan 
6.199999999999999 -4.7 nan 
6.300000000000001 -4.7 nan 
6.400001 -4.7 nan 
6.5 -4.7 nan 
6.6 -4.7 nan 
6.699999999999999 -4.7 nan 
6.800000000000001 -4.7 nan 
6.900001 -4.7 nan 
7.0 -4.7 nan 
7.1 -4.7 nan 
7.199999999999999 -4.7 nan 
7.300000000000001 -4.7 nan 
7.400001 -4.7 nan 
7.5 -4.7 nan 
7.6 -4.7 nan 
7.699999999999999 -4.7 nan 
7.800000000000001 -4.7 nan 
7.900001 -4.7 nan 
8.0 -4.7 nan 
8.1 -4.7 nan 
8.2 -4.7 nan 
8.3 -4.7 nan 
8.400001 -4.7 nan 
8.5 -4.7 nan 
8.6 -4.7 nan 
8.7 -4.7 nan 
8.8 -4.7 nan 
8.900001 -4.7 nan 
9.0 -4.7 nan 
9.1 -4.7 nan 
9.2 -4.7 nan 
9.3 -4.7 nan 
9.400001 -4.7 nan 
9.5 -4.7 nan 
9.6 -4.7 nan 
9.7 -4.7 nan 
9.8 -4.7 nan 
9.900001 -4.7 nan 
10.0 -4.7 nan 
10.1 -4.7 nan 
10.2 -4.7 nan 
10.3 -4.7 nan 
10.400001 -4.7 nan 
10.5 -4.7 nan 
10.6 -4.7 nan 
10.7 -4.7 nan 
10.8 -4.7 nan 
10.900001 -4.7 nan 
11.0 -4.7 nan 
11.1 -4.7 nan 
11.2 -4.7 nan 
11.3 -4.7 nan 
11.400001 -4.7 nan 
11.500001 -4.7 nan 
11.599999 -4.7 nan 
11.7 -4.7 nan 
11.8 -4.7 nan 
11.900001 -4.7 nan 
12.000001 -4.7 nan 
12.099999 -4.7 nan 
12.2 -4.7 nan 
12.3 -4.7 nan 
12.400001 -4.7 nan 
12.500001 -4.7 nan 
12.599999 -4.7 nan 
12.7 -4.7 nan 
12.8 -4.7 nan 
12.900001 -4.7 nan 
13.000001 -4.7 nan 
13.099999 -4.7 nan 
13.2 -4.7 nan 
13.3 -4.7 nan 
13.400001 -4.7 nan 
13.500001 -4.7 nan 
13.599999 -4.7 nan 
13.7 -4.7 nan 
13.8 -4.7 nan 
13.900001 -4.7 nan 
14.0 -4.7 nan 
14.099998 -4.7 nan 
14.199998999999998 -4.7 nan 
14.299999 -4.7 nan 
14.399999999999999 -4.7 nan 
14.5 -4.7 nan 
14.599998 -4.7 nan 
14.699998999999998 -4.7 nan 
14.799999 -4.7 nan 
14.899999999999999 -4.7 nan 
15.0 -4.7 nan 
15.099998 -4.7 nan 
15.199998999999998 -4.7 nan 
15.299999 -4.7 nan 
15.399999999999999 -4.7 nan 
15.5 -4.7 nan 
15.599998 -4.7 nan 
15.699998999999998 -4.7 nan 
15.799999 -4.7 nan 
15.899999999999999 -4.7 nan 
16.0 -4.7 nan 
16.099998 -4.7 nan 
16.199999 -4.7 nan 
16.299999 -4.7 nan 
16.4 -4.7 nan 
16.5 -4.7 nan 
16.599998 -4.7 nan 
16.699999 -4.7 nan 
16.799999 -4.7 nan 
-4.7 -4.6 nan 
-4.6 -4.6 nan 
-4.5 -4.6 nan 
-4.4 -4.6 nan 
-4.3 -4.6 nan 
-4.2 -4.6 nan 
-4.1 -4.6 nan 
-4.0 -4.6 nan 
-3.9 -4.6 nan 
-3.8 -4.6 nan 
-3.7 -4.6 nan 
-3.6 -4.6 nan 
-3.5 -4.6 nan 
-3.4 -4.6 nan 
-3.3 -4.6 nan 
-3.2 -4.6 nan 
-3.1 -4.6 nan 
-3.0 -4.6 nan 
-2.9 -4.6 nan 
-2.8 -4.6 nan 
-2.7 -4.6 nan 
-2.6 -4.6 nan 
-2.5 -4.6 nan 
-2.4 -4.6 nan 
-2.3 -4.6 nan 
-2.2 -4.6 nan 
-2.1 -4.6 nan 
-2.0 -4.6 nan 
-1.9 -4.6 nan 
-1.8 -4.6 nan 
-1.7 -4.6 nan 
-1.6 -4.6 nan 
-1.5 -4.6 nan 
-1.4 -4.6 nan 
-1.3 -4.6 nan 
-1.2 -4.6 nan 
-1.1 -4.6 nan 
-1.0 -4.6 nan 
-0.8999999999999999 -4.6 nan 
-0.8 -4.6 nan 
-0.7 -4.6 nan 
-0.6000000000000001 -4.6 nan 
-0.5 -4.6 nan 
-0.3999999999999999 -4.6 nan 
-0.30000000000000004 -4.6 nan 
-0.19999999999999996 -4.6 nan 
-0.10000000000000009 -4.6 nan 
0.0 -4.6 nan 
0.10000000000000009 -4.6 nan 
0.20000000000000018 -4.6 nan 
0.2999999999999998 -4.6 nan 
0.3999999999999999 -4.6 nan 
0.5 -4.6 nan 
0.6000000000000001 -4.6 nan 
0.7000000000000002 -4.6 nan 
0.7999999999999998 -4.6 nan 
0.8999999999999999 -4.6 nan 
1.0 -4.6 nan 
1.1 -4.6 nan 
1.2000000000000002 -4.6 nan 
1.2999999999999998 -4.6 nan 
1.4 -4.6 nan 
1.5 -4.6 nan 
1.6 -4.6 nan 
1.7000000000000002 -4.6 nan 
1.7999999999999998 -4.6 nan 
1.9 -4.6 nan 
2.0 -4.6 nan 
2.0999999999999996 -4.6 nan 
2.2 -4.6 nan 
2.3 -4.6 nan 
2.4000000000000004 -4.6 nan 
2.5 -4.6 nan 
2.5999999999999996 -4.6 nan 
2.7 -4.6 nan 
2.8 -4.6 nan 
2.9000000000000004 -4.6 nan 
3.0 -4.6 nan 
3.0999999999999996 -4.6 nan 
3.2 -4.6 nan 
3.3 -4.6 nan 
3.4000009999999996 -4.6 nan 
3.5 -4.6 nan 
3.5999999999999996 -4.6 nan 
3.7 -4.6 nan 
3.8 -4.6 nan 
3.9000009999999996 -4.6 nan 
4.0 -4.6 nan 
4.1 -4.6 nan 
4.2 -4.6 nan 
4.3 -4.6 nan 
4.400001 -4.6 nan 
4.5 -4.6 nan 
4.6 -4.6 nan 
4.7 -4.6 nan 
4.8 -4.6 nan 
4.900001 -4.6 nan 
5.0 -4.6 nan 
5.1 -4.6 nan 
5.2 -4.6 nan 
5.3 -4.6 nan 
5.400001 -4.6 nan 
5.5 -4.6 nan 
5.6 -4.6 nan 
5.7 -4.6 nan 
5.8 -4.6 nan 
5.900001 -4.6 nan 
6.0 -4.6 nan 
6.1 -4.6 nan 
6.199999999999999 -4.6 nan 
6.300000000000001 -4.6 nan 
6.400001 -4.6 nan 
6.5 -4.6 nan 
6.6 -4.6 nan 
6.699999999999999 -4.6 nan 
6.800000000000001 -4.6 nan 
6.900001 -4.6 nan 
7.0 -4.6 nan 
7.1 -4.6 nan 
7.199999999999999 -4.6 nan 
7.300000000000001 -4.6 nan 
7.400001 -4.6 nan 
7.5 -4.6 nan 
7.6 -4.6 nan 
7.699999999999999 -4.6 nan 
7.800000000000001 -4.6 nan 
7.900001 -4.6 nan 
8.0 -4.6 nan 
8.1 -4.6 nan 
8.2 -4.6 nan 
8.3 -4.6 nan 
8.400001 -4.6 nan 
8.5 -4.6 nan 
8.6 -4.6 nan 
8.7 -4.6 nan 
8.8 -4.6 nan 
8.900001 -4.6 nan 
9.0 -4.6 nan 
9.1 -4.6 nan 
9.2 -4.6 nan 
9.3 -4.6 nan 
9.400001 -4.6 nan 
9.5 -4.6 nan 
9.6 -4.6 nan 
9.7 -4.6 nan 
9.8 -4.6 nan 
9.900001 -4.6 nan 
10.0 -4.6 nan 
10.1 -4.6 nan 
10.2 -4.6 nan 
10.3 -4.6 nan 
10.400001 -4.6 nan 
10.5 -4.6 nan 
10.6 -4.6 nan 
10.7 -4.6 nan 
10.8 -4.6 nan 
10.900001 -4.6 nan 
11.0 -4.6 nan 
11.1 -4.6 nan 
11.2 -4.6 nan 
11.3 -4.6 nan 
11.400001 -4.6 nan 
11.500001 -4.6 nan 
11.599999 -4.6 nan 
11.7 -4.6 nan 
11.8 -4.6 nan 
11.900001 -4.6 nan 
12.000001 -4.6 nan 
12.099999 -4.6 nan 
12.2 -4.6 nan 
12.3 -4.6 nan 
12.400001 -4.6 nan 
12.500001 -4.6 nan 
12.599999 -4.6 nan 
12.7 -4.6 nan 
12.8 -4.6 nan 
12.900001 -4.6 nan 
13.000001 -4.6 nan 
13.099999 -4.6 nan 
13.2 -4.6 nan 
13.3 -4.6 nan 
13.400001 -4.6 nan 
13.500001 -4.6 nan 
13.599999 -4.6 nan 
13.7 -4.6 nan 
13.8 -4.6 nan 
13.900001 -4.6 nan 
14.0 -4.6 nan 
14.099998 -4.6 nan 
14.199998999999998 -4.6 nan 
14.299999 -4.6 nan 
14.399999999999999 -4.6 nan 
14.5 -4.6 nan 
14.599998 -4.6 nan 
14.699998999999998 -4.6 nan 
14.799999 -4.6 nan 
14.899999999999999 -4.6 nan 
15.0 -4.6 nan 
15.099998 -4.6 nan 
15.199998999999998 -4.6 nan 
15.299999 -4.6 nan 
15.399999999999999 -4.6 nan 
15.5 -4.6 nan 
15.599998 -4.6 nan 
15.699998999999998 -4.6 nan 
15.799999 -4.6 nan 
15.899999999999999 -4.6 nan 
16.0 -4.6 nan 
16.099998 -4.6 nan 
16.199999 -4.6 nan 
16.299999 -4.6 nan 
16.4 -4.6 nan 
16.5 -4.6 nan 
16.599998 -4.6 nan 
16.699999 -4.6 nan 
16.799999 -4.6 nan 
-4.7 -4.5 nan 
-4.6 -4.5 nan 
-4.5 -4.5 nan 
-4.4 -4.5 nan 
-4.3 -4.5 nan 
-4.2 -4.5 nan 
-4.1 -4.5 nan 
-4.0 -4.5 nan 
-3.9 -4.5 nan 
-3.8 -4.5 nan 
-3.7 -4.5 nan 
-3.6 -4.5 nan 
-3.5 -4.5 nan 
-3.4 -4.5 nan 
-3.3 -4.5 nan 
-3.2 -4.5 nan 
-3.1 -4.5 nan 
-3.0 -4.5 nan 
-2.9 -4.5 nan 
-2.8 -4.5 nan 
-2.7 -4.5 nan 
-2.6 -4.5 nan 
-2.5 -4.5 nan 
-2.4 -4.5 nan 
-2.3 -4.5 nan 
-2.2 -4.5 nan 
-2.1 -4.5 nan 
-2.0 -4.5 nan 
-1.9 -4.5 nan 
-1.8 -4.5 nan 
-1.7 -4.5 nan 
-1.6 -4.5 nan 
-1.5 -4.5 nan 
-1.4 -4.5 nan 
-1.3 -4.5 nan 
-1.2 -4.5 nan 
-1.1 -4.5 nan 
-1.0 -4.5 nan 
-0.8999999999999999 -4.5 nan 
-0.8 -4.5 nan 
-0.7 -4.5 nan 
-0.6000000000000001 -4.5 nan 
-0.5 -4.5 nan 
-0.3999999999999999 -4.5 nan 
-0.30000000000000004 -4.5 nan 
-0.19999999999999996 -4.5 nan 
-0.10000000000000009 -4.5 nan 
0.0 -4.5 nan 
0.10000000000000009 -4.5 nan 
0.20000000000000018 -4.5 nan 
0.2999999999999998 -4.5 nan 
0.3999999999999999 -4.5 nan 
0.5 -4.5 nan 
0.6000000000000001 -4.5 nan 
0.7000000000000002 -4.5 nan 
0.7999999999999998 -4.5 nan 
0.8999999999999999 -4.5 nan 
1.0 -4.5 nan 
1.1 -4.5 nan 
1.2000000000000002 -4.5 nan 
1.2999999999999998 -4.5 nan 
1.4 -4.5 nan 
1.5 -4.5 nan 
1.6 -4.5 nan 
1.7000000000000002 -4.5 nan 
1.7999999999999998 -4.5 nan 
1.9 -4.5 nan 
2.0 -4.5 nan 
2.0999999999999996 -4.5 nan 
2.2 -4.5 nan 
2.3 -4.5 nan 
2.4000000000000004 -4.5 nan 
2.5 -4.5 nan 
2.5999999999999996 -4.5 nan 
2.7 -4.5 nan 
2.8 -4.5 nan 
2.9000000000000004 -4.5 nan 
3.0 -4.5 nan 
3.0999999999999996 -4.5 nan 
3.2 -4.5 nan 
3.3 -4.5 nan 
3.4000009999999996 -4.5 nan 
3.5 -4.5 nan 
3.5999999999999996 -4.5 nan 
3.7 -4.5 nan 
3.8 -4.5 nan 
3.9000009999999996 -4.5 nan 
4.0 -4.5 nan 
4.1 -4.5 nan 
4.2 -4.5 nan 
4.3 -4.5 nan 
4.400001 -4.5 nan 
4.5 -4.5 nan 
4.6 -4.5 nan 
4.7 -4.5 nan 
4.8 -4.5 nan 
4.900001 -4.5 nan 
5.0 -4.5 nan 
5.1 -4.5 nan 
5.2 -4.5 nan 
5.3 -4.5 nan 
5.400001 -4.5 nan 
5.5 -4.5 nan 
5.6 -4.5 nan 
5.7 -4.5 nan 
5.8 -4.5 nan 
5.900001 -4.5 nan 
6.0 -4.5 nan 
6.1 -4.5 nan 
6.199999999999999 -4.5 nan 
6.300000000000001 -4.5 nan 
6.400001 -4.5 nan 
6.5 -4.5 nan 
6.6 -4.5 nan 
6.699999999999999 -4.5 nan 
6.800000000000001 -4.5 nan 
6.900001 -4.5 nan 
7.0 -4.5 nan 
7.1 -4.5 nan 
7.199999999999999 -4.5 nan 
7.300000000000001 -4.5 nan 
7.400001 -4.5 nan 
7.5 -4.5 nan 
7.6 -4.5 nan 
7.699999999999999 -4.5 nan 
7.800000000000001 -4.5 nan 
7.900001 -4.5 nan 
8.0 -4.5 nan 
8.1 -4.5 nan 
8.2 -4.5 nan 
8.3 -4.5 nan 
8.400001 -4.5 nan 
8.5 -4.5 nan 
8.6 -4.5 nan 
8.7 -4.5 nan 
8.8 -4.5 nan 
8.900001 -4.5 nan 
9.0 -4.5 nan 
9.1 -4.5 nan 
9.2 -4.5 nan 
9.3 -4.5 nan 
9.400001 -4.5 nan 
9.5 -4.5 nan 
9.6 -4.5 nan 
9.7 -4.5 nan 
9.8 -4.5 nan 
9.900001 -4.5 nan 
10.0 -4.5 nan 
10.1 -4.5 nan 
10.2 -4.5 nan 
10.3 -4.5 nan 
10.400001 -4.5 nan 
10.5 -4.5 nan 
10.6 -4.5 nan 
10.7 -4.5 nan 
10.8 -4.5 nan 
10.900001 -4.5 nan 
11.0 -4.5 nan 
11.1 -4.5 nan 
11.2 -4.5 nan 
11.3 -4.5 nan 
11.400001 -4.5 nan 
11.500001 -4.5 nan 
11.599999 -4.5 nan 
11.7 -4.5 nan 
11.8 -4.5 nan 
11.900001 -4.5 nan 
12.000001 -4.5 nan 
12.099999 -4.5 nan 
12.2 -4.5 nan 
12.3 -4.5 nan 
12.400001 -4.5 nan 
12.500001 -4.5 nan 
12.599999 -4.5 nan 
12.7 -4.5 nan 
12.8 -4.5 nan 
12.900001 -4.5 nan 
13.000001 -4.5 nan 
13.099999 -4.5 nan 
13.2 -4.5 nan 
13.3 -4.5 nan 
13.400001 -4.5 nan 
13.500001 -4.5 nan 
13.599999 -4.5 nan 
13.7 -4.5 nan 
13.8 -4.5 nan 
13.900001 -4.5 nan 
14.0 -4.5 nan 
14.099998 -4.5 nan 
14.199998999999998 -4.5 nan 
14.299999 -4.5 nan 
14.399999999999999 -4.5 nan 
14.5 -4.5 nan 
14.599998 -4.5 nan 
14.699998999999998 -4.5 nan 
14.799999 -4.5 nan 
14.899999999999999 -4.5 nan 
15.0 -4.5 nan 
15.099998 -4.5 nan 
15.199998999999998 -4.5 nan 
15.299999 -4.5 nan 
15.399999999999999 -4.5 nan 
15.5 -4.5 nan 
15.599998 -4.5 nan 
15.699998999999998 -4.5 nan 
15.799999 -4.5 nan 
15.899999999999999 -4.5 nan 
16.0 -4.5 nan 
16.099998 -4.5 nan 
16.199999 -4.5 nan 
16.299999 -4.5 nan 
16.4 -4.5 nan 
16.5 -4.5 nan 
16.599998 -4.5 nan 
16.699999 -4.5 nan 
16.799999 -4.5 nan 
-4.7 -4.4 nan 
-4.6 -4.4 nan 
-4.5 -4.4 nan 
-4.4 -4.4 nan 
-4.3 -4.4 nan 
-4.2 -4.4 nan 
-4.1 -4.4 nan 
-4.0 -4.4 nan 
-3.9 -4.4 nan 
-3.8 -4.4 nan 
-3.7 -4.4 nan 
-3.6 -4.4 nan 
-3.5 -4.4 nan 
-3.4 -4.4 nan 
-3.3 -4.4 nan 
-3.2 -4.4 nan 
-3.1 -4.4 nan 
-3.0 -4.4 nan 
-2.9 -4.4 nan 
-2.8 -4.4 nan 
-2.7 -4.4 nan 
-2.6 -4.4 nan 
-2.5 -4.4 nan 
-2.4 -4.4 nan 
-2.3 -4.4 nan 
-2.2 -4.4 nan 
-2.1 -4.4 nan 
-2.0 -4.4 nan 
-1.9 -4.4 nan 
-1.8 -4.4 nan 
-1.7 -4.4 nan 
-1.6 -4.4 nan 
-1.5 -4.4 nan 
-1.4 -4.4 nan 
-1.3 -4.4 nan 
-1.2 -4.4 nan 
-1.1 -4.4 nan 
-1.0 -4.4 nan 
-0.8999999999999999 -4.4 nan 
-0.8 -4.4 nan 
-0.7 -4.4 nan 
-0.6000000000000001 -4.4 nan 
-0.5 -4.4 nan 
-0.3999999999999999 -4.4 nan 
-0.30000000000000004 -4.4 nan 
-0.19999999999999996 -4.4 nan 
-0.10000000000000009 -4.4 nan 
0.0 -4.4 nan 
0.10000000000000009 -4.4 nan 
0.20000000000000018 -4.4 nan 
0.2999999999999998 -4.4 nan 
0.3999999999999999 -4.4 nan 
0.5 -4.4 nan 
0.6000000000000001 -4.4 nan 
0.7000000000000002 -4.4 nan 
0.7999999999999998 -4.4 nan 
0.8999999999999999 -4.4 nan 
1.0 -4.4 nan 
1.1 -4.4 nan 
1.2000000000000002 -4.4 nan 
1.2999999999999998 -4.4 nan 
1.4 -4.4 nan 
1.5 -4.4 nan 
1.6 -4.4 nan 
1.7000000000000002 -4.4 nan 
1.7999999999999998 -4.4 nan 
1.9 -4.4 nan 
2.0 -4.4 nan 
2.0999999999999996 -4.4 nan 
2.2 -4.4 nan 
2.3 -4.4 nan 
2.4000000000000004 -4.4 nan 
2.5 -4.4 nan 
2.5999999999999996 -4.4 nan 
2.7 -4.4 nan 
2.8 -4.4 nan 
2.9000000000000004 -4.4 nan 
3.0 -4.4 nan 
3.0999999999999996 -4.4 nan 
3.2 -4.4 nan 
3.3 -4.4 nan 
3.4000009999999996 -4.4 nan 
3.5 -4.4 nan 
3.5999999999999996 -4.4 nan 
3.7 -4.4 nan 
3.8 -4.4 nan 
3.9000009999999996 -4.4 nan 
4.0 -4.4 nan 
4.1 -4.4 nan 
4.2 -4.4 nan 
4.3 -4.4 nan 
4.400001 -4.4 nan 
4.5 -4.4 nan 
4.6 -4.4 nan 
4.7 -4.4 nan 
4.8 -4.4 nan 
4.900001 -4.4 nan 
5.0 -4.4 nan 
5.1 -4.4 3.8871 
5.2 -4.4 nan 
5.3 -4.4 nan 
5.400001 -4.4 3.8680 
5.5 -4.4 3.8770 
5.6 -4.4 3.9342 
5.7 -4.4 nan 
5.8 -4.4 3.8616 
5.900001 -4.4 nan 
6.0 -4.4 3.8494 
6.1 -4.4 3.9167 
6.199999999999999 -4.4 nan 
6.300000000000001 -4.4 3.8698 
6.400001 -4.4 nan 
6.5 -4.4 nan 
6.6 -4.4 3.8522 
6.699999999999999 -4.4 nan 
6.800000000000001 -4.4 3.8954 
6.900001 -4.4 nan 
7.0 -4.4 nan 
7.1 -4.4 nan 
7.199999999999999 -4.4 nan 
7.300000000000001 -4.4 nan 
7.400001 -4.4 nan 
7.5 -4.4 nan 
7.6 -4.4 nan 
7.699999999999999 -4.4 nan 
7.800000000000001 -4.4 nan 
7.900001 -4.4 nan 
8.0 -4.4 nan 
8.1 -4.4 nan 
8.2 -4.4 nan 
8.3 -4.4 nan 
8.400001 -4.4 nan 
8.5 -4.4 nan 
8.6 -4.4 nan 
8.7 -4.4 nan 
8.8 -4.4 nan 
8.900001 -4.4 nan 
9.0 -4.4 nan 
9.1 -4.4 nan 
9.2 -4.4 nan 
9.3 -4.4 nan 
9.400001 -4.4 nan 
9.5 -4.4 nan 
9.6 -4.4 nan 
9.7 -4.4 nan 
9.8 -4.4 nan 
9.900001 -4.4 nan 
10.0 -4.4 nan 
10.1 -4.4 nan 
10.2 -4.4 nan 
10.3 -4.4 nan 
10.400001 -4.4 nan 
10.5 -4.4 nan 
10.6 -4.4 nan 
10.7 -4.4 nan 
10.8 -4.4 nan 
10.900001 -4.4 nan 
11.0 -4.4 nan 
11.1 -4.4 nan 
11.2 -4.4 nan 
11.3 -4.4 nan 
11.400001 -4.4 nan 
11.500001 -4.4 nan 
11.599999 -4.4 nan 
11.7 -4.4 nan 
11.8 -4.4 nan 
11.900001 -4.4 nan 
12.000001 -4.4 nan 
12.099999 -4.4 nan 
12.2 -4.4 nan 
12.3 -4.4 nan 
12.400001 -4.4 nan 
12.500001 -4.4 nan 
12.599999 -4.4 nan 
12.7 -4.4 nan 
12.8 -4.4 nan 
12.900001 -4.4 nan 
13.000001 -4.4 nan 
13.099999 -4.4 nan 
13.2 -4.4 nan 
13.3 -4.4 nan 
13.400001 -4.4 nan 
13.500001 -4.4 nan 
13.599999 -4.4 nan 
13.7 -4.4 nan 
13.8 -4.4 nan 
13.900001 -4.4 nan 
14.0 -4.4 nan 
14.099998 -4.4 nan 
14.199998999999998 -4.4 nan 
14.299999 -4.4 nan 
14.399999999999999 -4.4 nan 
14.5 -4.4 nan 
14.599998 -4.4 nan 
14.699998999999998 -4.4 nan 
14.799999 -4.4 nan 
14.899999999999999 -4.4 nan 
15.0 -4.4 nan 
15.099998 -4.4 nan 
15.199998999999998 -4.4 nan 
15.299999 -4.4 nan 
15.399999999999999 -4.4 nan 
15.5 -4.4 nan 
15.599998 -4.4 nan 
15.699998999999998 -4.4 nan 
15.799999 -4.4 nan 
15.899999999999999 -4.4 nan 
16.0 -4.4 nan 
16.099998 -4.4 nan 
16.199999 -4.4 nan 
16.299999 -4.4 nan 
16.4 -4.4 nan 
16.5 -4.4 nan 
16.599998 -4.4 nan 
16.699999 -4.4 nan 
16.799999 -4.4 nan 
-4.7 -4.3 nan 
-4.6 -4.3 nan 
-4.5 -4.3 nan 
-4.4 -4.3 nan 
-4.3 -4.3 nan 
-4.2 -4.3 nan 
-4.1 -4.3 nan 
-4.0 -4.3 nan 
-3.9 -4.3 nan 
-3.8 -4.3 nan 
-3.7 -4.3 nan 
-3.6 -4.3 nan 
-3.5 -4.3 nan 
-3.4 -4.3 nan 
-3.3 -4.3 nan 
-3.2 -4.3 nan 
-3.1 -4.3 nan 
-3.0 -4.3 nan 
-2.9 -4.3 nan 
-2.8 -4.3 nan 
-2.7 -4.3 nan 
-2.6 -4.3 nan 
-2.5 -4.3 nan 
-2.4 -4.3 nan 
-2.3 -4.3 nan 
-2.2 -4.3 nan 
-2.1 -4.3 nan 
-2.0 -4.3 nan 
-1.9 -4.3 nan 
-1.8 -4.3 nan 
-1.7 -4.3 nan 
-1.6 -4.3 nan 
-1.5 -4.3 nan 
-1.4 -4.3 nan 
-1.3 -4.3 nan 
-1.2 -4.3 nan 
-1.1 -4.3 nan 
-1.0 -4.3 nan 
-0.8999999999999999 -4.3 nan 
-0.8 -4.3 nan 
-0.7 -4.3 nan 
-0.6000000000000001 -4.3 nan 
-0.5 -4.3 nan 
-0.3999999999999999 -4.3 nan 
-0.30000000000000004 -4.3 nan 
-0.19999999999999996 -4.3 nan 
-0.10000000000000009 -4.3 nan 
0.0 -4.3 nan 
0.10000000000000009 -4.3 nan 
0.20000000000000018 -4.3 nan 
0.2999999999999998 -4.3 nan 
0.3999999999999999 -4.3 nan 
0.5 -4.3 nan 
0.6000000000000001 -4.3 nan 
0.7000000000000002 -4.3 nan 
0.7999999999999998 -4.3 nan 
0.8999999999999999 -4.3 nan 
1.0 -4.3 nan 
1.1 -4.3 nan 
1.2000000000000002 -4.3 nan 
1.2999999999999998 -4.3 nan 
1.4 -4.3 nan 
1.5 -4.3 nan 
1.6 -4.3 nan 
1.7000000000000002 -4.3 nan 
1.7999999999999998 -4.3 nan 
1.9 -4.3 nan 
2.0 -4.3 nan 
2.0999999999999996 -4.3 nan 
2.2 -4.3 nan 
2.3 -4.3 nan 
2.4000000000000004 -4.3 nan 
2.5 -4.3 nan 
2.5999999999999996 -4.3 nan 
2.7 -4.3 nan 
2.8 -4.3 nan 
2.9000000000000004 -4.3 nan 
3.0 -4.3 nan 
3.0999999999999996 -4.3 nan 
3.2 -4.3 nan 
3.3 -4.3 nan 
3.4000009999999996 -4.3 nan 
3.5 -4.3 nan 
3.5999999999999996 -4.3 nan 
3.7 -4.3 nan 
3.8 -4.3 nan 
3.9000009999999996 -4.3 3.9602 
4.0 -4.3 nan 
4.1 -4.3 nan 
4.2 -4.3 3.8888 
4.3 -4.3 nan 
4.400001 -4.3 3.8752 
4.5 -4.3 3.8704 
4.6 -4.3 3.9264 
4.7 -4.3 3.8933 
4.8 -4.3 3.9211 
4.900001 -4.3 3.9140 
5.0 -4.3 3.8632 
5.1 -4.3 3.8901 
5.2 -4.3 3.8339 
5.3 -4.3 3.8458 
5.400001 -4.3 3.8822 
5.5 -4.3 3.8996 
5.6 -4.3 3.9052 
5.7 -4.3 3.8789 
5.8 -4.3 3.8644 
5.900001 -4.3 3.8257 
6.0 -4.3 3.8569 
6.1 -4.3 3.8227 
6.199999999999999 -4.3 3.8726 
6.300000000000001 -4.3 3.8552 
6.400001 -4.3 3.8738 
6.5 -4.3 3.8378 
6.6 -4.3 3.9129 
6.699999999999999 -4.3 3.8541 
6.800000000000001 -4.3 3.9256 
6.900001 -4.3 3.9024 
7.0 -4.3 3.8799 
7.1 -4.3 3.8476 
7.199999999999999 -4.3 3.9018 
7.300000000000001 -4.3 3.9057 
7.400001 -4.3 nan 
7.5 -4.3 3.8999 
7.6 -4.3 3.9220 
7.699999999999999 -4.3 nan 
7.800000000000001 -4.3 3.8017 
7.900001 -4.3 nan 
8.0 -4.3 nan 
8.1 -4.3 nan 
8.2 -4.3 nan 
8.3 -4.3 nan 
8.400001 -4.3 nan 
8.5 -4.3 nan 
8.6 -4.3 nan 
8.7 -4.3 nan 
8.8 -4.3 nan 
8.900001 -4.3 nan 
9.0 -4.3 nan 
9.1 -4.3 nan 
9.2 -4.3 nan 
9.3 -4.3 nan 
9.400001 -4.3 nan 
9.5 -4.3 nan 
9.6 -4.3 nan 
9.7 -4.3 nan 
9.8 -4.3 nan 
9.900001 -4.3 nan 
10.0 -4.3 nan 
10.1 -4.3 nan 
10.2 -4.3 nan 
10.3 -4.3 nan 
10.400001 -4.3 nan 
10.5 -4.3 nan 
10.6 -4.3 nan 
10.7 -4.3 nan 
10.8 -4.3 nan 
10.900001 -4.3 nan 
11.0 -4.3 nan 
11.1 -4.3 nan 
11.2 -4.3 nan 
11.3 -4.3 nan 
11.400001 -4.3 nan 
11.500001 -4.3 nan 
11.599999 -4.3 nan 
11.7 -4.3 nan 
11.8 -4.3 nan 
11.900001 -4.3 nan 
12.000001 -4.3 nan 
12.099999 -4.3 nan 
12.2 -4.3 nan 
12.3 -4.3 nan 
12.400001 -4.3 nan 
12.500001 -4.3 nan 
12.599999 -4.3 nan 
12.7 -4.3 nan 
12.8 -4.3 nan 
12.900001 -4.3 nan 
13.000001 -4.3 nan 
13.099999 -4.3 nan 
13.2 -4.3 nan 
13.3 -4.3 nan 
13.400001 -4.3 nan 
13.500001 -4.3 nan 
13.599999 -4.3 nan 
13.7 -4.3 nan 
13.8 -4.3 nan 
13.900001 -4.3 nan 
14.0 -4.3 nan 
14.099998 -4.3 nan 
14.199998999999998 -4.3 nan 
14.299999 -4.3 nan 
14.399999999999999 -4.3 nan 
14.5 -4.3 nan 
14.599998 -4.3 nan 
14.699998999999998 -4.3 nan 
14.799999 -4.3 nan 
14.899999999999999 -4.3 nan 
15.0 -4.3 nan 
15.099998 -4.3 nan 
15.199998999999998 -4.3 nan 
15.299999 -4.3 nan 
15.399999999999999 -4.3 nan 
15.5 -4.3 nan 
15.599998 -4.3 nan 
15.699998999999998 -4.3 nan 
15.799999 -4.3 nan 
15.899999999999999 -4.3 nan 
16.0 -4.3 nan 
16.099998 -4.3 nan 
16.199999 -4.3 nan 
16.299999 -4.3 nan 
16.4 -4.3 nan 
16.5 -4.3 nan 
16.599998 -4.3 nan 
16.699999 -4.3 nan 
16.799999 -4.3 nan 
-4.7 -4.2 nan 
-4.6 -4.2 nan 
-4.5 -4.2 nan 
-4.4 -4.2 nan 
-4.3 -4.2 nan 
-4.2 -4.2 nan 
-4.1 -4.2 nan 
-4.0 -4.2 nan 
-3.9 -4.2 nan 
-3.8 -4.2 nan 
-3.7 -4.2 nan 
-3.6 -4.2 nan 
-3.5 -4.2 nan 
-3.4 -4.2 nan 
-3.3 -4.2 nan 
-3.2 -4.2 nan 
-3.1 -4.2 nan 
-3.0 -4.2 nan 
-2.9 -4.2 nan 
-2.8 -4.2 nan 
-2.7 -4.2 nan 
-2.6 -4.2 nan 
-2.5 -4.2 nan 
-2.4 -4.2 nan 
-2.3 -4.2 nan 
-2.2 -4.2 nan 
-2.1 -4.2 nan 
-2.0 -4.2 nan 
-1.9 -4.2 nan 
-1.8 -4.2 nan 
-1.7 -4.2 nan 
-1.6 -4.2 nan 
-1.5 -4.2 nan 
-1.4 -4.2 nan 
-1.3 -4.2 nan 
-1.2 -4.2 nan 
-1.1 -4.2 nan 
-1.0 -4.2 nan 
-0.8999999999999999 -4.2 nan 
-0.8 -4.2 nan 
-0.7 -4.2 nan 
-0.6000000000000001 -4.2 nan 
-0.5 -4.2 nan 
-0.3999999999999999 -4.2 nan 
-0.30000000000000004 -4.2 nan 
-0.19999999999999996 -4.2 nan 
-0.10000000000000009 -4.2 nan 
0.0 -4.2 nan 
0.10000000000000009 -4.2 nan 
0.20000000000000018 -4.2 nan 
0.2999999999999998 -4.2 nan 
0.3999999999999999 -4.2 nan 
0.5 -4.2 nan 
0.6000000000000001 -4.2 nan 
0.7000000000000002 -4.2 nan 
0.7999999999999998 -4.2 nan 
0.8999999999999999 -4.2 nan 
1.0 -4.2 nan 
1.1 -4.2 nan 
1.2000000000000002 -4.2 nan 
1.2999999999999998 -4.2 nan 
1.4 -4.2 nan 
1.5 -4.2 nan 
1.6 -4.2 nan 
1.7000000000000002 -4.2 nan 
1.7999999999999998 -4.2 nan 
1.9 -4.2 nan 
2.0 -4.2 nan 
2.0999999999999996 -4.2 nan 
2.2 -4.2 nan 
2.3 -4.2 nan 
2.4000000000000004 -4.2 nan 
2.5 -4.2 nan 
2.5999999999999996 -4.2 nan 
2.7 -4.2 nan 
2.8 -4.2 nan 
2.9000000000000004 -4.2 nan 
3.0 -4.2 nan 
3.0999999999999996 -4.2 nan 
3.2 -4.2 nan 
3.3 -4.2 nan 
3.4000009999999996 -4.2 nan 
3.5 -4.2 3.8405 
3.5999999999999996 -4.2 3.8722 
3.7 -4.2 3.8726 
3.8 -4.2 3.8410 
3.9000009999999996 -4.2 3.8866 
4.0 -4.2 3.9176 
4.1 -4.2 3.8797 
4.2 -4.2 3.9033 
4.3 -4.2 3.8821 
4.400001 -4.2 3.8995 
4.5 -4.2 3.8792 
4.6 -4.2 3.9006 
4.7 -4.2 3.8723 
4.8 -4.2 3.8454 
4.900001 -4.2 3.8865 
5.0 -4.2 3.9179 
5.1 -4.2 3.9394 
5.2 -4.2 3.8845 
5.3 -4.2 3.8879 
5.400001 -4.2 3.9211 
5.5 -4.2 3.8466 
5.6 -4.2 3.8705 
5.7 -4.2 3.8835 
5.8 -4.2 3.9237 
5.900001 -4.2 3.8715 
6.0 -4.2 3.8615 
6.1 -4.2 3.8566 
6.199999999999999 -4.2 3.8721 
6.300000000000001 -4.2 3.9010 
6.400001 -4.2 3.8860 
6.5 -4.2 3.8256 
6.6 -4.2 3.8298 
6.699999999999999 -4.2 3.9067 
6.800000000000001 -4.2 3.8899 
6.900001 -4.2 3.9058 
7.0 -4.2 3.8650 
7.1 -4.2 3.8925 
7.199999999999999 -4.2 3.9233 
7.300000000000001 -4.2 3.8714 
7.400001 -4.2 3.8320 
7.5 -4.2 3.8765 
7.6 -4.2 3.8922 
7.699999999999999 -4.2 3.9280 
7.800000000000001 -4.2 3.8567 
7.900001 -4.2 3.8371 
8.0 -4.2 3.8717 
8.1 -4.2 3.9446 
8.2 -4.2 nan 
8.3 -4.2 nan 
8.400001 -4.2 nan 
8.5 -4.2 nan 
8.6 -4.2 nan 
8.7 -4.2 nan 
8.8 -4.2 nan 
8.900001 -4.2 nan 
9.0 -4.2 nan 
9.1 -4.2 nan 
9.2 -4.2 nan 
9.3 -4.2 nan 
9.400001 -4.2 nan 
9.5 -4.2 nan 
9.6 -4.2 nan 
9.7 -4.2 nan 
9.8 -4.2 nan 
9.900001 -4.2 nan 
10.0 -4.2 nan 
10.1 -4.2 nan 
10.2 -4.2 nan 
10.3 -4.2 nan 
10.400001 -4.2 nan 
10.5 -4.2 nan 
10.6 -4.2 nan 
10.7 -4.2 nan 
10.8 -4.2 nan 
10.900001 -4.2 nan 
11.0 -4.2 nan 
11.1 -4.2 nan 
11.2 -4.2 nan 
11.3 -4.2 nan 
11.400001 -4.2 nan 
11.500001 -4.2 nan 
11.599999 -4.2 nan 
11.7 -4.2 nan 
11.8 -4.2 nan 
11.900001 -4.2 nan 
12.000001 -4.2 nan 
12.099999 -4.2 nan 
12.2 -4.2 nan 
12.3 -4.2 nan 
12.400001 -4.2 nan 
12.500001 -4.2 nan 
12.599999 -4.2 nan 
12.7 -4.2 nan 
12.8 -4.2 nan 
12.900001 -4.2 nan 
13.000001 -4.2 nan 
13.099999 -4.2 nan 
13.2 -4.2 nan 
13.3 -4.2 nan 
13.400001 -4.2 nan 
13.500001 -4.2 nan 
13.599999 -4.2 nan 
13.7 -4.2 nan 
13.8 -4.2 nan 
13.900001 -4.2 nan 
14.0 -4.2 nan 
14.099998 -4.2 nan 
14.199998999999998 -4.2 nan 
14.299999 -4.2 nan 
14.399999999999999 -4.2 nan 
14.5 -4.2 nan 
14.599998 -4.2 nan 
14.699998999999998 -4.2 nan 
14.799999 -4.2 nan 
14.899999999999999 -4.2 nan 
15.0 -4.2 nan 
15.099998 -4.2 nan 
15.199998999999998 -4.2 nan 
15.299999 -4.2 nan 
15.399999999999999 -4.2 nan 
15.5 -4.2 nan 
15.599998 -4.2 nan 
15.699998999999998 -4.2 nan 
15.799999 -4.2 nan 
15.899999999999999 -4.2 nan 
16.0 -4.2 nan 
16.099998 -4.2 nan 
16.199999 -4.2 nan 
16.299999 -4.2 nan 
16.4 -4.2 nan 
16.5 -4.2 nan 
16.599998 -4.2 nan 
16.699999 -4.2 nan 
16.799999 -4.2 nan 
-4.7 -4.1 nan 
-4.6 -4.1 nan 
-4.5 -4.1 nan 
-4.4 -4.1 nan 
-4.3 -4.1 nan 
-4.2 -4.1 nan 
-4.1 -4.1 nan 
-4.0 -4.1 nan 
-3.9 -4.1 nan 
-3.8 -4.1 nan 
-3.7 -4.1 nan 
-3.6 -4.1 nan 
-3.5 -4.1 nan 
-3.4 -4.1 nan 
-3.3 -4.1 nan 
-3.2 -4.1 nan 
-3.1 -4.1 nan 
-3.0 -4.1 nan 
-2.9 -4.1 nan 
-2.8 -4.1 nan 
-2.7 -4.1 nan 
-2.6 -4.1 nan 
-2.5 -4.1 nan 
-2.4 -4.1 nan 
-2.3 -4.1 nan 
-2.2 -4.1 nan 
-2.1 -4.1 nan 
-2.0 -4.1 nan 
-1.9 -4.1 nan 
-1.8 -4.1 nan 
-1.7 -4.1 nan 
-1.6 -4.1 nan 
-1.5 -4.1 nan 
-1.4 -4.1 nan 
-1.3 -4.1 nan 
-1.2 -4.1 nan 
-1.1 -4.1 nan 
-1.0 -4.1 nan 
-0.8999999999999999 -4.1 nan 
-0.8 -4.1 nan 
-0.7 -4.1 nan 
-0.6000000000000001 -4.1 nan 
-0.5 -4.1 nan 
-0.3999999999999999 -4.1 nan 
-0.30000000000000004 -4.1 nan 
-0.19999999999999996 -4.1 nan 
-0.10000000000000009 -4.1 nan 
0.0 -4.1 nan 
0.10000000000000009 -4.1 nan 
0.20000000000000018 -4.1 nan 
0.2999999999999998 -4.1 nan 
0.3999999999999999 -4.1 nan 
0.5 -4.1 nan 
0.6000000000000001 -4.1 nan 
0.7000000000000002 -4.1 nan 
0.7999999999999998 -4.1 nan 
0.8999999999999999 -4.1 nan 
1.0 -4.1 nan 
1.1 -4.1 nan 
1.2000000000000002 -4.1 nan 
1.2999999999999998 -4.1 nan 
1.4 -4.1 nan 
1.5 -4.1 nan 
1.6 -4.1 nan 
1.7000000000000002 -4.1 nan 
1.7999999999999998 -4.1 nan 
1.9 -4.1 nan 
2.0 -4.1 nan 
2.0999999999999996 -4.1 nan 
2.2 -4.1 nan 
2.3 -4.1 nan 
2.4000000000000004 -4.1 nan 
2.5 -4.1 nan 
2.5999999999999996 -4.1 nan 
2.7 -4.1 nan 
2.8 -4.1 nan 
2.9000000000000004 -4.1 nan 
3.0 -4.1 nan 
3.0999999999999996 -4.1 nan 
3.2 -4.1 3.8644 
3.3 -4.1 3.8409 
3.4000009999999996 -4.1 3.8505 
3.5 -4.1 3.8860 
3.5999999999999996 -4.1 3.9080 
3.7 -4.1 3.8501 
3.8 -4.1 3.9128 
3.9000009999999996 -4.1 3.8859 
4.0 -4.1 3.8496 
4.1 -4.1 3.8750 
4.2 -4.1 3.8462 
4.3 -4.1 3.8787 
4.400001 -4.1 3.8690 
4.5 -4.1 3.8852 
4.6 -4.1 3.8806 
4.7 -4.1 3.9404 
4.8 -4.1 3.9111 
4.900001 -4.1 3.9020 
5.0 -4.1 3.8971 
5.1 -4.1 3.8668 
5.2 -4.1 3.8950 
5.3 -4.1 3.9004 
5.400001 -4.1 3.8666 
5.5 -4.1 3.9250 
5.6 -4.1 3.8615 
5.7 -4.1 3.9100 
5.8 -4.1 3.9070 
5.900001 -4.1 3.9084 
6.0 -4.1 3.8862 
6.1 -4.1 3.8424 
6.199999999999999 -4.1 3.8924 
6.300000000000001 -4.1 3.8449 
6.400001 -4.1 3.8746 
6.5 -4.1 3.8663 
6.6 -4.1 3.8844 
6.699999999999999 -4.1 3.8644 
6.800000000000001 -4.1 3.8365 
6.900001 -4.1 3.8746 
7.0 -4.1 3.9031 
7.1 -4.1 3.8583 
7.199999999999999 -4.1 3.8615 
7.300000000000001 -4.1 3.8402 
7.400001 -4.1 3.8452 
7.5 -4.1 3.8756 
7.6 -4.1 3.8611 
7.699999999999999 -4.1 3.8663 
7.800000000000001 -4.1 3.8924 
7.900001 -4.1 3.8954 
8.0 -4.1 3.8916 
8.1 -4.1 3.8865 
8.2 -4.1 3.8613 
8.3 -4.1 3.9043 
8.400001 -4.1 3.8455 
8.5 -4.1 3.8811 
8.6 -4.1 3.8645 
8.7 -4.1 3.8741 
8.8 -4.1 nan 
8.900001 -4.1 nan 
9.0 -4.1 nan 
9.1 -4.1 nan 
9.2 -4.1 nan 
9.3 -4.1 nan 
9.400001 -4.1 nan 
9.5 -4.1 nan 
9.6 -4.1 nan 
9.7 -4.1 nan 
9.8 -4.1 nan 
9.900001 -4.1 nan 
10.0 -4.1 nan 
10.1 -4.1 nan 
10.2 -4.1 nan 
10.3 -4.1 nan 
10.400001 -4.1 nan 
10.5 -4.1 nan 
10.6 -4.1 nan 
10.7 -4.1 nan 
10.8 -4.1 nan 
10.900001 -4.1 nan 
11.0 -4.1 nan 
11.1 -4.1 nan 
11.2 -4.1 nan 
11.3 -4.1 nan 
11.400001 -4.1 nan 
11.500001 -4.1 nan 
11.599999 -4.1 nan 
11.7 -4.1 nan 
11.8 -4.1 nan 
11.900001 -4.1 nan 
12.000001 -4.1 nan 
12.099999 -4.1 nan 
12.2 -4.1 nan 
12.3 -4.1 nan 
12.400001 -4.1 nan 
12.500001 -4.1 nan 
12.599999 -4.1 nan 
12.7 -4.1 nan 
12.8 -4.1 nan 
12.900001 -4.1 nan 
13.000001 -4.1 nan 
13.099999 -4.1 nan 
13.2 -4.1 nan 
13.3 -4.1 nan 
13.400001 -4.1 nan 
13.500001 -4.1 nan 
13.599999 -4.1 nan 
13.7 -4.1 nan 
13.8 -4.1 nan 
13.900001 -4.1 nan 
14.0 -4.1 nan 
14.099998 -4.1 nan 
14.199998999999998 -4.1 nan 
14.299999 -4.1 nan 
14.399999999999999 -4.1 nan 
14.5 -4.1 nan 
14.599998 -4.1 nan 
14.699998999999998 -4.1 nan 
14.799999 -4.1 nan 
14.899999999999999 -4.1 nan 
15.0 -4.1 nan 
15.099998 -4.1 nan 
15.199998999999998 -4.1 nan 
15.299999 -4.1 nan 
15.399999999999999 -4.1 nan 
15.5 -4.1 nan 
15.599998 -4.1 nan 
15.699998999999998 -4.1 nan 
15.799999 -4.1 nan 
15.899999999999999 -4.1 nan 
16.0 -4.1 nan 
16.099998 -4.1 nan 
16.199999 -4.1 nan 
16.299999 -4.1 nan 
16.4 -4.1 nan 
16.5 -4.1 nan 
16.599998 -4.1 nan 
16.699999 -4.1 nan 
16.799999 -4.1 nan 
-4.7 -4.0 nan 
-4.6 -4.0 nan 
-4.5 -4.0 nan 
-4.4 -4.0 nan 
-4.3 -4.0 nan 
-4.2 -4.0 nan 
-4.1 -4.0 nan 
-4.0 -4.0 nan 
-3.9 -4.0 nan 
-3.8 -4.0 nan 
-3.7 -4.0 nan 
-3.6 -4.0 nan 
-3.5 -4.0 nan 
-3.4 -4.0 nan 
-3.3 -4.0 nan 
-3.2 -4.0 nan 
-3.1 -4.0 nan 
-3.0 -4.0 nan 
-2.9 -4.0 nan 
-2.8 -4.0 nan 
-2.7 -4.0 nan 
-2.6 -4.0 nan 
-2.5 -4.0 nan 
-2.4 -4.0 nan 
-2.3 -4.0 nan 
-2.2 -4.0 nan 
-2.1 -4.0 nan 
-2.0 -4.0 nan 
-1.9 -4.0 nan 
-1.8 -4.0 nan 
-1.7 -4.0 nan 
-1.6 -4.0 nan 
-1.5 -4.0 nan 
-1.4 -4.0 nan 
-1.3 -4.0 nan 
-1.2 -4.0 nan 
-1.1 -4.0 nan 
-1.0 -4.0 nan 
-0.8999999999999999 -4.0 nan 
-0.8 -4.0 nan 
-0.7 -4.0 nan 
-0.6000000000000001 -4.0 nan 
-0.5 -4.0 nan 
-0.3999999999999999 -4.0 nan 
-0.30000000000000004 -4.0 nan 
-0.19999999999999996 -4.0 nan 
-0.10000000000000009 -4.0 nan 
0.0 -4.0 nan 
0.10000000000000009 -4.0 nan 
0.20000000000000018 -4.0 nan 
0.2999999999999998 -4.0 nan 
0.3999999999999999 -4.0 nan 
0.5 -4.0 nan 
0.6000000000000001 -4.0 nan 
0.7000000000000002 -4.0 nan 
0.7999999999999998 -4.0 nan 
0.8999999999999999 -4.0 nan 
1.0 -4.0 nan 
1.1 -4.0 nan 
1.2000000000000002 -4.0 nan 
1.2999999999999998 -4.0 nan 
1.4 -4.0 nan 
1.5 -4.0 nan 
1.6 -4.0 nan 
1.7000000000000002 -4.0 nan 
1.7999999999999998 -4.0 nan 
1.9 -4.0 nan 
2.0 -4.0 nan 
2.0999999999999996 -4.0 nan 
2.2 -4.0 nan 
2.3 -4.0 nan 
2.4000000000000004 -4.0 nan 
2.5 -4.0 nan 
2.5999999999999996 -4.0 nan 
2.7 -4.0 nan 
2.8 -4.0 3.9193 
2.9000000000000004 -4.0 3.8769 
3.0 -4.0 3.9436 
3.0999999999999996 -4.0 3.8144 
3.2 -4.0 3.8992 
3.3 -4.0 3.8852 
3.4000009999999996 -4.0 3.8478 
3.5 -4.0 3.8703 
3.5999999999999996 -4.0 3.8813 
3.7 -4.0 3.8478 
3.8 -4.0 3.9120 
3.9000009999999996 -4.0 3.8882 
4.0 -4.0 3.8573 
4.1 -4.0 3.8899 
4.2 -4.0 3.8709 
4.3 -4.0 3.8835 
4.400001 -4.0 3.8148 
4.5 -4.0 3.8693 
4.6 -4.0 3.8737 
4.7 -4.0 3.8547 
4.8 -4.0 3.8862 
4.900001 -4.0 3.9165 
5.0 -4.0 3.9031 
5.1 -4.0 3.8564 
5.2 -4.0 3.8500 
5.3 -4.0 3.8566 
5.400001 -4.0 3.8962 
5.5 -4.0 3.8736 
5.6 -4.0 3.8740 
5.7 -4.0 3.8657 
5.8 -4.0 3.8837 
5.900001 -4.0 3.8676 
6.0 -4.0 3.8762 
6.1 -4.0 3.8749 
6.199999999999999 -4.0 3.8868 
6.300000000000001 -4.0 3.9303 
6.400001 -4.0 3.8441 
6.5 -4.0 3.8679 
6.6 -4.0 3.8420 
6.699999999999999 -4.0 3.9057 
6.800000000000001 -4.0 3.8749 
6.900001 -4.0 3.9228 
7.0 -4.0 3.8566 
7.1 -4.0 3.8723 
7.199999999999999 -4.0 3.8885 
7.300000000000001 -4.0 3.9041 
7.400001 -4.0 3.8361 
7.5 -4.0 3.8499 
7.6 -4.0 3.9034 
7.699999999999999 -4.0 3.9212 
7.800000000000001 -4.0 3.8652 
7.900001 -4.0 3.8319 
8.0 -4.0 3.8809 
8.1 -4.0 3.8501 
8.2 -4.0 3.8659 
8.3 -4.0 3.8978 
8.400001 -4.0 3.9185 
8.5 -4.0 3.8992 
8.6 -4.0 3.8463 
8.7 -4.0 3.8033 
8.8 -4.0 3.9227 
8.900001 -4.0 3.8447 
9.0 -4.0 nan 
9.1 -4.0 3.8761 
9.2 -4.0 nan 
9.3 -4.0 nan 
9.400001 -4.0 nan 
9.5 -4.0 nan 
9.6 -4.0 nan 
9.7 -4.0 nan 
9.8 -4.0 nan 
9.900001 -4.0 nan 
10.0 -4.0 nan 
10.1 -4.0 nan 
10.2 -4.0 nan 
10.3 -4.0 nan 
10.400001 -4.0 nan 
10.5 -4.0 nan 
10.6 -4.0 nan 
10.7 -4.0 nan 
10.8 -4.0 nan 
10.900001 -4.0 nan 
11.0 -4.0 nan 
11.1 -4.0 nan 
11.2 -4.0 nan 
11.3 -4.0 nan 
11.400001 -4.0 nan 
11.500001 -4.0 nan 
11.599999 -4.0 nan 
11.7 -4.0 nan 
11.8 -4.0 nan 
11.900001 -4.0 nan 
12.000001 -4.0 nan 
12.099999 -4.0 nan 
12.2 -4.0 nan 
12.3 -4.0 nan 
12.400001 -4.0 nan 
12.500001 -4.0 nan 
12.599999 -4.0 nan 
12.7 -4.0 nan 
12.8 -4.0 nan 
12.900001 -4.0 nan 
13.000001 -4.0 nan 
13.099999 -4.0 nan 
13.2 -4.0 nan 
13.3 -4.0 nan 
13.400001 -4.0 nan 
13.500001 -4.0 nan 
13.599999 -4.0 nan 
13.7 -4.0 nan 
13.8 -4.0 nan 
13.900001 -4.0 nan 
14.0 -4.0 nan 
14.099998 -4.0 nan 
14.199998999999998 -4.0 nan 
14.299999 -4.0 nan 
14.399999999999999 -4.0 nan 
14.5 -4.0 nan 
14.599998 -4.0 nan 
14.699998999999998 -4.0 nan 
14.799999 -4.0 nan 
14.899999999999999 -4.0 nan 
15.0 -4.0 nan 
15.099998 -4.0 nan 
15.199998999999998 -4.0 nan 
15.299999 -4.0 nan 
15.399999999999999 -4.0 nan 
15.5 -4.0 nan 
15.599998 -4.0 nan 
15.699998999999998 -4.0 nan 
15.799999 -4.0 nan 
15.899999999999999 -4.0 nan 
16.0 -4.0 nan 
16.099998 -4.0 nan 
16.199999 -4.0 nan 
16.299999 -4.0 nan 
16.4 -4.0 nan 
16.5 -4.0 nan 
16.599998 -4.0 nan 
16.699999 -4.0 nan 
16.799999 -4.0 nan 
-4.7 -3.9 nan 
-4.6 -3.9 nan 
-4.5 -3.9 nan 
-4.4 -3.9 nan 
-4.3 -3.9 nan 
-4.2 -3.9 nan 
-4.1 -3.9 nan 
-4.0 -3.9 nan 
-3.9 -3.9 nan 
-3.8 -3.9 nan 
-3.7 -3.9 nan 
-3.6 -3.9 nan 
-3.5 -3.9 nan 
-3.4 -3.9 nan 
-3.3 -3.9 nan 
-3.2 -3.9 nan 
-3.1 -3.9 nan 
-3.0 -3.9 nan 
-2.9 -3.9 nan 
-2.8 -3.9 nan 
-2.7 -3.9 nan 
-2.6 -3.9 nan 
-2.5 -3.9 nan 
-2.4 -3.9 nan 
-2.3 -3.9 nan 
-2.2 -3.9 nan 
-2.1 -3.9 nan 
-2.0 -3.9 nan 
-1.9 -3.9 nan 
-1.8 -3.9 nan 
-1.7 -3.9 nan 
-1.6 -3.9 nan 
-1.5 -3.9 nan 
-1.4 -3.9 nan 
-1.3 -3.9 nan 
-1.2 -3.9 nan 
-1.1 -3.9 nan 
-1.0 -3.9 nan 
-0.8999999999999999 -3.9 nan 
-0.8 -3.9 nan 
-0.7 -3.9 nan 
-0.6000000000000001 -3.9 nan 
-0.5 -3.9 nan 
-0.3999999999999999 -3.9 nan 
-0.30000000000000004 -3.9 nan 
-0.19999999999999996 -3.9 nan 
-0.10000000000000009 -3.9 nan 
0.0 -3.9 nan 
0.10000000000000009 -3.9 nan 
0.20000000000000018 -3.9 nan 
0.2999999999999998 -3.9 nan 
0.3999999999999999 -3.9 nan 
0.5 -3.9 nan 
0.6000000000000001 -3.9 nan 
0.7000000000000002 -3.9 nan 
0.7999999999999998 -3.9 nan 
0.8999999999999999 -3.9 nan 
1.0 -3.9 nan 
1.1 -3.9 nan 
1.2000000000000002 -3.9 nan 
1.2999999999999998 -3.9 nan 
1.4 -3.9 nan 
1.5 -3.9 nan 
1.6 -3.9 nan 
1.7000000000000002 -3.9 nan 
1.7999999999999998 -3.9 nan 
1.9 -3.9 nan 
2.0 -3.9 nan 
2.0999999999999996 -3.9 nan 
2.2 -3.9 nan 
2.3 -3.9 nan 
2.4000000000000004 -3.9 3.9004 
2.5 -3.9 3.9260 
2.5999999999999996 -3.9 3.8680 
2.7 -3.9 3.8793 
2.8 -3.9 3.8905 
2.9000000000000004 -3.9 3.9332 
3.0 -3.9 3.8527 
3.0999999999999996 -3.9 3.8748 
3.2 -3.9 3.8386 
3.3 -3.9 3.8778 
3.4000009999999996 -3.9 3.8600 
3.5 -3.9 3.9020 
3.5999999999999996 -3.9 3.8597 
3.7 -3.9 3.8588 
3.8 -3.9 3.8482 
3.9000009999999996 -3.9 3.8646 
4.0 -3.9 3.8652 
4.1 -3.9 3.8871 
4.2 -3.9 3.8672 
4.3 -3.9 3.8994 
4.400001 -3.9 3.9439 
4.5 -3.9 3.8521 
4.6 -3.9 3.8818 
4.7 -3.9 3.8926 
4.8 -3.9 3.8966 
4.900001 -3.9 3.8685 
5.0 -3.9 3.9136 
5.1 -3.9 3.8896 
5.2 -3.9 3.9172 
5.3 -3.9 3.8948 
5.400001 -3.9 3.8710 
5.5 -3.9 3.9058 
5.6 -3.9 3.8473 
5.7 -3.9 3.9021 
5.8 -3.9 3.9033 
5.900001 -3.9 3.9239 
6.0 -3.9 3.9137 
6.1 -3.9 3.8960 
6.199999999999999 -3.9 3.8959 
6.300000000000001 -3.9 3.8941 
6.400001 -3.9 3.8883 
6.5 -3.9 3.8754 
6.6 -3.9 3.9049 
6.699999999999999 -3.9 3.8763 
6.800000000000001 -3.9 3.8735 
6.900001 -3.9 3.8764 
7.0 -3.9 3.8923 
7.1 -3.9 3.8959 
7.199999999999999 -3.9 3.8654 
7.300000000000001 -3.9 3.8752 
7.400001 -3.9 3.9165 
7.5 -3.9 3.8583 
7.6 -3.9 3.8900 
7.699999999999999 -3.9 3.8926 
7.800000000000001 -3.9 3.8830 
7.900001 -3.9 3.8606 
8.0 -3.9 3.8836 
8.1 -3.9 3.8799 
8.2 -3.9 3.8506 
8.3 -3.9 3.8588 
8.400001 -3.9 3.8889 
8.5 -3.9 3.8407 
8.6 -3.9 3.8892 
8.7 -3.9 3.8544 
8.8 -3.9 3.9047 
8.900001 -3.9 3.8941 
9.0 -3.9 3.8942 
9.1 -3.9 3.8650 
9.2 -3.9 3.8867 
9.3 -3.9 3.8480 
9.400001 -3.9 3.8319 
9.5 -3.9 nan 
9.6 -3.9 nan 
9.7 -3.9 nan 
9.8 -3.9 nan 
9.900001 -3.9 nan 
10.0 -3.9 nan 
10.1 -3.9 nan 
10.2 -3.9 nan 
10.3 -3.9 nan 
10.400001 -3.9 nan 
10.5 -3.9 nan 
10.6 -3.9 nan 
10.7 -3.9 nan 
10.8 -3.9 nan 
10.900001 -3.9 nan 
11.0 -3.9 nan 
11.1 -3.9 nan 
11.2 -3.9 nan 
11.3 -3.9 nan 
11.400001 -3.9 nan 
11.500001 -3.9 nan 
11.599999 -3.9 nan 
11.7 -3.9 nan 
11.8 -3.9 nan 
11.900001 -3.9 nan 
12.000001 -3.9 nan 
12.099999 -3.9 nan 
12.2 -3.9 nan 
12.3 -3.9 nan 
12.400001 -3.9 nan 
12.500001 -3.9 nan 
12.599999 -3.9 nan 
12.7 -3.9 nan 
12.8 -3.9 nan 
12.900001 -3.9 nan 
13.000001 -3.9 nan 
13.099999 -3.9 nan 
13.2 -3.9 nan 
13.3 -3.9 nan 
13.400001 -3.9 nan 
13.500001 -3.9 nan 
13.599999 -3.9 nan 
13.7 -3.9 nan 
13.8 -3.9 nan 
13.900001 -3.9 nan 
14.0 -3.9 nan 
14.099998 -3.9 nan 
14.199998999999998 -3.9 nan 
14.299999 -3.9 nan 
14.399999999999999 -3.9 nan 
14.5 -3.9 nan 
14.599998 -3.9 nan 
14.699998999999998 -3.9 nan 
14.799999 -3.9 nan 
14.899999999999999 -3.9 nan 
15.0 -3.9 nan 
15.099998 -3.9 nan 
15.199998999999998 -3.9 nan 
15.299999 -3.9 nan 
15.399999999999999 -3.9 nan 
15.5 -3.9 nan 
15.599998 -3.9 nan 
15.699998999999998 -3.9 nan 
15.799999 -3.9 nan 
15.899999999999999 -3.9 nan 
16.0 -3.9 nan 
16.099998 -3.9 nan 
16.199999 -3.9 nan 
16.299999 -3.9 nan 
16.4 -3.9 nan 
16.5 -3.9 nan 
16.599998 -3.9 nan 
16.699999 -3.9 nan 
16.799999 -3.9 nan 
-4.7 -3.8 nan 
-4.6 -3.8 nan 
-4.5 -3.8 nan 
-4.4 -3.8 nan 
-4.3 -3.8 nan 
-4.2 -3.8 nan 
-4.1 -3.8 nan 
-4.0 -3.8 nan 
-3.9 -3.8 nan 
-3.8 -3.8 nan 
-3.7 -3.8 nan 
-3.6 -3.8 nan 
-3.5 -3.8 nan 
-3.4 -3.8 nan 
-3.3 -3.8 nan 
-3.2 -3.8 nan 
-3.1 -3.8 nan 
-3.0 -3.8 nan 
-2.9 -3.8 nan 
-2.8 -3.8 nan 
-2.7 -3.8 nan 
-2.6 -3.8 nan 
-2.5 -3.8 nan 
-2.4 -3.8 nan 
-2.3 -3.8 nan 
-2.2 -3.8 nan 
-2.1 -3.8 nan 
-2.0 -3.8 nan 
-1.9 -3.8 nan 
-1.8 -3.8 nan 
-1.7 -3.8 nan 
-1.6 -3.8 nan 
-1.5 -3.8 nan 
-1.4 -3.8 nan 
-1.3 -3.8 nan 
-1.2 -3.8 nan 
-1.1 -3.8 nan 
-1.0 -3.8 nan 
-0.8999999999999999 -3.8 nan 
-0.8 -3.8 nan 
-0.7 -3.8 nan 
-0.6000000000000001 -3.8 nan 
-0.5 -3.8 nan 
-0.3999999999999999 -3.8 nan 
-0.30000000000000004 -3.8 nan 
-0.19999999999999996 -3.8 nan 
-0.10000000000000009 -3.8 nan 
0.0 -3.8 nan 
0.10000000000000009 -3.8 nan 
0.20000000000000018 -3.8 nan 
0.2999999999999998 -3.8 nan 
0.3999999999999999 -3.8 nan 
0.5 -3.8 nan 
0.6000000000000001 -3.8 nan 
0.7000000000000002 -3.8 nan 
0.7999999999999998 -3.8 nan 
0.8999999999999999 -3.8 nan 
1.0 -3.8 nan 
1.1 -3.8 nan 
1.2000000000000002 -3.8 nan 
1.2999999999999998 -3.8 nan 
1.4 -3.8 nan 
1.5 -3.8 nan 
1.6 -3.8 nan 
1.7000000000000002 -3.8 nan 
1.7999999999999998 -3.8 nan 
1.9 -3.8 nan 
2.0 -3.8 3.8910 
2.0999999999999996 -3.8 3.8913 
2.2 -3.8 3.8752 
2.3 -3.8 3.8623 
2.4000000000000004 -3.8 3.8637 
2.5 -3.8 3.8933 
2.5999999999999996 -3.8 3.8577 
2.7 -3.8 3.8770 
2.8 -3.8 3.9066 
2.9000000000000004 -3.8 3.8643 
3.0 -3.8 3.8815 
3.0999999999999996 -3.8 3.9047 
3.2 -3.8 3.8816 
3.3 -3.8 3.9021 
3.4000009999999996 -3.8 3.9008 
3.5 -3.8 3.8923 
3.5999999999999996 -3.8 3.8602 
3.7 -3.8 3.8415 
3.8 -3.8 3.8937 
3.9000009999999996 -3.8 3.9072 
4.0 -3.8 3.8748 
4.1 -3.8 3.8796 
4.2 -3.8 3.8626 
4.3 -3.8 3.9072 
4.400001 -3.8 3.8875 
4.5 -3.8 3.8748 
4.6 -3.8 3.8905 
4.7 -3.8 3.8623 
4.8 -3.8 3.8601 
4.900001 -3.8 3.8622 
5.0 -3.8 3.8968 
5.1 -3.8 3.8950 
5.2 -3.8 3.9247 
5.3 -3.8 3.8839 
5.400001 -3.8 3.8930 
5.5 -3.8 3.8889 
5.6 -3.8 3.8648 
5.7 -3.8 3.8817 
5.8 -3.8 3.9168 
5.900001 -3.8 3.9098 
6.0 -3.8 3.9251 
6.1 -3.8 3.8746 
6.199999999999999 -3.8 3.9057 
6.300000000000001 -3.8 3.8883 
6.400001 -3.8 3.8783 
6.5 -3.8 3.8834 
6.6 -3.8 3.8538 
6.699999999999999 -3.8 3.8761 
6.800000000000001 -3.8 3.9105 
6.900001 -3.8 3.8783 
7.0 -3.8 3.8829 
7.1 -3.8 3.8752 
7.199999999999999 -3.8 3.9305 
7.300000000000001 -3.8 3.9160 
7.400001 -3.8 3.8844 
7.5 -3.8 3.8830 
7.6 -3.8 3.8883 
7.699999999999999 -3.8 3.8835 
7.800000000000001 -3.8 3.8794 
7.900001 -3.8 3.8426 
8.0 -3.8 3.9033 
8.1 -3.8 3.9104 
8.2 -3.8 3.8792 
8.3 -3.8 3.8870 
8.400001 -3.8 3.8738 
8.5 -3.8 3.9165 
8.6 -3.8 3.8764 
8.7 -3.8 3.8876 
8.8 -3.8 3.8817 
8.900001 -3.8 3.8852 
9.0 -3.8 3.8745 
9.1 -3.8 3.9005 
9.2 -3.8 3.8928 
9.3 -3.8 3.9210 
9.400001 -3.8 3.9175 
9.5 -3.8 3.9108 
9.6 -3.8 3.8972 
9.7 -3.8 3.8115 
9.8 -3.8 nan 
9.900001 -3.8 nan 
10.0 -3.8 nan 
10.1 -3.8 nan 
10.2 -3.8 nan 
10.3 -3.8 nan 
10.400001 -3.8 nan 
10.5 -3.8 nan 
10.6 -3.8 nan 
10.7 -3.8 nan 
10.8 -3.8 nan 
10.900001 -3.8 nan 
11.0 -3.8 nan 
11.1 -3.8 nan 
11.2 -3.8 nan 
11.3 -3.8 nan 
11.400001 -3.8 nan 
11.500001 -3.8 nan 
11.599999 -3.8 nan 
11.7 -3.8 nan 
11.8 -3.8 nan 
11.900001 -3.8 nan 
12.000001 -3.8 nan 
12.099999 -3.8 nan 
12.2 -3.8 nan 
12.3 -3.8 nan 
12.400001 -3.8 nan 
12.500001 -3.8 nan 
12.599999 -3.8 nan 
12.7 -3.8 nan 
12.8 -3.8 nan 
12.900001 -3.8 nan 
13.000001 -3.8 nan 
13.099999 -3.8 nan 
13.2 -3.8 nan 
13.3 -3.8 nan 
13.400001 -3.8 nan 
13.500001 -3.8 nan 
13.599999 -3.8 nan 
13.7 -3.8 nan 
13.8 -3.8 nan 
13.900001 -3.8 nan 
14.0 -3.8 nan 
14.099998 -3.8 nan 
14.199998999999998 -3.8 nan 
14.299999 -3.8 nan 
14.399999999999999 -3.8 nan 
14.5 -3.8 nan 
14.599998 -3.8 nan 
14.699998999999998 -3.8 nan 
14.799999 -3.8 nan 
14.899999999999999 -3.8 nan 
15.0 -3.8 nan 
15.099998 -3.8 nan 
15.199998999999998 -3.8 nan 
15.299999 -3.8 nan 
15.399999999999999 -3.8 nan 
15.5 -3.8 nan 
15.599998 -3.8 nan 
15.699998999999998 -3.8 nan 
15.799999 -3.8 nan 
15.899999999999999 -3.8 nan 
16.0 -3.8 nan 
16.099998 -3.8 nan 
16.199999 -3.8 nan 
16.299999 -3.8 nan 
16.4 -3.8 nan 
16.5 -3.8 nan 
16.599998 -3.8 nan 
16.699999 -3.8 nan 
16.799999 -3.8 nan 
-4.7 -3.7 nan 
-4.6 -3.7 nan 
-4.5 -3.7 nan 
-4.4 -3.7 nan 
-4.3 -3.7 nan 
-4.2 -3.7 nan 
-4.1 -3.7 nan 
-4.0 -3.7 nan 
-3.9 -3.7 nan 
-3.8 -3.7 nan 
-3.7 -3.7 nan 
-3.6 -3.7 nan 
-3.5 -3.7 nan 
-3.4 -3.7 nan 
-3.3 -3.7 nan 
-3.2 -3.7 nan 
-3.1 -3.7 nan 
-3.0 -3.7 nan 
-2.9 -3.7 nan 
-2.8 -3.7 nan 
-2.7 -3.7 nan 
-2.6 -3.7 nan 
-2.5 -3.7 nan 
-2.4 -3.7 nan 
-2.3 -3.7 nan 
-2.2 -3.7 nan 
-2.1 -3.7 nan 
-2.0 -3.7 nan 
-1.9 -3.7 nan 
-1.8 -3.7 nan 
-1.7 -3.7 nan 
-1.6 -3.7 nan 
-1.5 -3.7 nan 
-1.4 -3.7 nan 
-1.3 -3.7 nan 
-1.2 -3.7 nan 
-1.1 -3.7 nan 
-1.0 -3.7 nan 
-0.8999999999999999 -3.7 nan 
-0.8 -3.7 nan 
-0.7 -3.7 nan 
-0.6000000000000001 -3.7 nan 
-0.5 -3.7 nan 
-0.3999999999999999 -3.7 nan 
-0.30000000000000004 -3.7 nan 
-0.19999999999999996 -3.7 nan 
-0.10000000000000009 -3.7 nan 
0.0 -3.7 nan 
0.10000000000000009 -3.7 nan 
0.20000000000000018 -3.7 nan 
0.2999999999999998 -3.7 nan 
0.3999999999999999 -3.7 nan 
0.5 -3.7 nan 
0.6000000000000001 -3.7 nan 
0.7000000000000002 -3.7 nan 
0.7999999999999998 -3.7 nan 
0.8999999999999999 -3.7 nan 
1.0 -3.7 nan 
1.1 -3.7 nan 
1.2000000000000002 -3.7 nan 
1.2999999999999998 -3.7 nan 
1.4 -3.7 nan 
1.5 -3.7 nan 
1.6 -3.7 3.8895 
1.7000000000000002 -3.7 3.8619 
1.7999999999999998 -3.7 3.8209 
1.9 -3.7 3.9245 
2.0 -3.7 3.9005 
2.0999999999999996 -3.7 3.8833 
2.2 -3.7 3.8338 
2.3 -3.7 3.8693 
2.4000000000000004 -3.7 3.9045 
2.5 -3.7 3.8872 
2.5999999999999996 -3.7 3.8571 
2.7 -3.7 3.8697 
2.8 -3.7 3.8636 
2.9000000000000004 -3.7 3.8748 
3.0 -3.7 3.8886 
3.0999999999999996 -3.7 3.8549 
3.2 -3.7 3.9128 
3.3 -3.7 3.8664 
3.4000009999999996 -3.7 3.8936 
3.5 -3.7 3.8906 
3.5999999999999996 -3.7 3.9132 
3.7 -3.7 3.8911 
3.8 -3.7 3.8824 
3.9000009999999996 -3.7 3.9157 
4.0 -3.7 3.8357 
4.1 -3.7 3.8797 
4.2 -3.7 3.9018 
4.3 -3.7 3.9015 
4.400001 -3.7 3.8729 
4.5 -3.7 3.9019 
4.6 -3.7 3.8986 
4.7 -3.7 3.8801 
4.8 -3.7 3.8703 
4.900001 -3.7 3.8715 
5.0 -3.7 3.8527 
5.1 -3.7 3.8999 
5.2 -3.7 3.8890 
5.3 -3.7 3.8745 
5.400001 -3.7 3.8871 
5.5 -3.7 3.8877 
5.6 -3.7 3.8787 
5.7 -3.7 3.8668 
5.8 -3.7 3.8844 
5.900001 -3.7 3.8992 
6.0 -3.7 3.8845 
6.1 -3.7 3.8957 
6.199999999999999 -3.7 3.8684 
6.300000000000001 -3.7 3.8614 
6.400001 -3.7 3.8802 
6.5 -3.7 3.8944 
6.6 -3.7 3.8815 
6.699999999999999 -3.7 3.8675 
6.800000000000001 -3.7 3.8506 
6.900001 -3.7 3.8925 
7.0 -3.7 3.8945 
7.1 -3.7 3.8832 
7.199999999999999 -3.7 3.8629 
7.300000000000001 -3.7 3.8869 
7.400001 -3.7 3.8727 
7.5 -3.7 3.8613 
7.6 -3.7 3.8851 
7.699999999999999 -3.7 3.8838 
7.800000000000001 -3.7 3.8867 
7.900001 -3.7 3.9002 
8.0 -3.7 3.8690 
8.1 -3.7 3.9035 
8.2 -3.7 3.9287 
8.3 -3.7 3.8928 
8.400001 -3.7 3.9111 
8.5 -3.7 3.8476 
8.6 -3.7 3.8991 
8.7 -3.7 3.9227 
8.8 -3.7 3.8408 
8.900001 -3.7 3.9442 
9.0 -3.7 3.8683 
9.1 -3.7 3.8902 
9.2 -3.7 3.8824 
9.3 -3.7 3.9013 
9.400001 -3.7 3.9067 
9.5 -3.7 3.8928 
9.6 -3.7 3.9255 
9.7 -3.7 3.9024 
9.8 -3.7 3.8998 
9.900001 -3.7 3.8652 
10.0 -3.7 3.9137 
10.1 -3.7 nan 
10.2 -3.7 nan 
10.3 -3.7 nan 
10.400001 -3.7 nan 
10.5 -3.7 nan 
10.6 -3.7 nan 
10.7 -3.7 nan 
10.8 -3.7 nan 
10.900001 -3.7 nan 
11.0 -3.7 nan 
11.1 -3.7 nan 
11.2 -3.7 nan 
11.3 -3.7 nan 
11.400001 -3.7 nan 
11.500001 -3.7 nan 
11.599999 -3.7 nan 
11.7 -3.7 nan 
11.8 -3.7 nan 
11.900001 -3.7 nan 
12.000001 -3.7 nan 
12.099999 -3.7 nan 
12.2 -3.7 nan 
12.3 -3.7 nan 
12.400001 -3.7 nan 
12.500001 -3.7 nan 
12.599999 -3.7 nan 
12.7 -3.7 nan 
12.8 -3.7 nan 
12.900001 -3.7 nan 
13.000001 -3.7 nan 
13.099999 -3.7 nan 
13.2 -3.7 nan 
13.3 -3.7 nan 
13.400001 -3.7 nan 
13.500001 -3.7 nan 
13.599999 -3.7 nan 
13.7 -3.7 nan 
13.8 -3.7 nan 
13.900001 -3.7 nan 
14.0 -3.7 nan 
14.099998 -3.7 nan 
14.199998999999998 -3.7 nan 
14.299999 -3.7 nan 
14.399999999999999 -3.7 nan 
14.5 -3.7 nan 
14.599998 -3.7 nan 
14.699998999999998 -3.7 nan 
14.799999 -3.7 nan 
14.899999999999999 -3.7 nan 
15.0 -3.7 nan 
15.099998 -3.7 nan 
15.199998999999998 -3.7 nan 
15.299999 -3.7 nan 
15.399999999999999 -3.7 nan 
15.5 -3.7 nan 
15.599998 -3.7 nan 
15.699998999999998 -3.7 nan 
15.799999 -3.7 nan 
15.899999999999999 -3.7 nan 
16.0 -3.7 nan 
16.099998 -3.7 nan 
16.199999 -3.7 nan 
16.299999 -3.7 nan 
16.4 -3.7 nan 
16.5 -3.7 nan 
16.599998 -3.7 nan 
16.699999 -3.7 nan 
16.799999 -3.7 nan 
-4.7 -3.6 nan 
-4.6 -3.6 nan 
-4.5 -3.6 nan 
-4.4 -3.6 nan 
-4.3 -3.6 nan 
-4.2 -3.6 nan 
-4.1 -3.6 nan 
-4.0 -3.6 nan 
-3.9 -3.6 nan 
-3.8 -3.6 nan 
-3.7 -3.6 nan 
-3.6 -3.6 nan 
-3.5 -3.6 nan 
-3.4 -3.6 nan 
-3.3 -3.6 nan 
-3.2 -3.6 nan 
-3.1 -3.6 nan 
-3.0 -3.6 nan 
-2.9 -3.6 nan 
-2.8 -3.6 nan 
-2.7 -3.6 nan 
-2.6 -3.6 nan 
-2.5 -3.6 nan 
-2.4 -3.6 nan 
-2.3 -3.6 nan 
-2.2 -3.6 nan 
-2.1 -3.6 nan 
-2.0 -3.6 nan 
-1.9 -3.6 nan 
-1.8 -3.6 nan 
-1.7 -3.6 nan 
-1.6 -3.6 nan 
-1.5 -3.6 nan 
-1.4 -3.6 nan 
-1.3 -3.6 nan 
-1.2 -3.6 nan 
-1.1 -3.6 nan 
-1.0 -3.6 nan 
-0.8999999999999999 -3.6 nan 
-0.8 -3.6 nan 
-0.7 -3.6 nan 
-0.6000000000000001 -3.6 nan 
-0.5 -3.6 nan 
-0.3999999999999999 -3.6 nan 
-0.30000000000000004 -3.6 nan 
-0.19999999999999996 -3.6 nan 
-0.10000000000000009 -3.6 nan 
0.0 -3.6 nan 
0.10000000000000009 -3.6 nan 
0.20000000000000018 -3.6 nan 
0.2999999999999998 -3.6 nan 
0.3999999999999999 -3.6 nan 
0.5 -3.6 nan 
0.6000000000000001 -3.6 nan 
0.7000000000000002 -3.6 nan 
0.7999999999999998 -3.6 nan 
0.8999999999999999 -3.6 nan 
1.0 -3.6 nan 
1.1 -3.6 nan 
1.2000000000000002 -3.6 nan 
1.2999999999999998 -3.6 nan 
1.4 -3.6 nan 
1.5 -3.6 nan 
1.6 -3.6 3.9184 
1.7000000000000002 -3.6 3.8248 
1.7999999999999998 -3.6 3.8496 
1.9 -3.6 3.8850 
2.0 -3.6 3.8881 
2.0999999999999996 -3.6 3.9231 
2.2 -3.6 3.8249 
2.3 -3.6 3.9026 
2.4000000000000004 -3.6 3.9035 
2.5 -3.6 3.8818 
2.5999999999999996 -3.6 3.8956 
2.7 -3.6 3.8908 
2.8 -3.6 3.9020 
2.9000000000000004 -3.6 3.9043 
3.0 -3.6 3.8813 
3.0999999999999996 -3.6 3.8895 
3.2 -3.6 3.8942 
3.3 -3.6 3.8688 
3.4000009999999996 -3.6 3.9214 
3.5 -3.6 3.9120 
3.5999999999999996 -3.6 3.8863 
3.7 -3.6 3.8730 
3.8 -3.6 3.8785 
3.9000009999999996 -3.6 3.8688 
4.0 -3.6 3.8588 
4.1 -3.6 3.8592 
4.2 -3.6 3.9122 
4.3 -3.6 3.8668 
4.400001 -3.6 3.9151 
4.5 -3.6 3.8759 
4.6 -3.6 3.8828 
4.7 -3.6 3.9058 
4.8 -3.6 3.8557 
4.900001 -3.6 3.8520 
5.0 -3.6 3.9103 
5.1 -3.6 3.8766 
5.2 -3.6 3.8714 
5.3 -3.6 3.8640 
5.400001 -3.6 3.8843 
5.5 -3.6 3.8627 
5.6 -3.6 3.8730 
5.7 -3.6 3.8893 
5.8 -3.6 3.9065 
5.900001 -3.6 3.9128 
6.0 -3.6 3.9047 
6.1 -3.6 3.8501 
6.199999999999999 -3.6 3.8767 
6.300000000000001 -3.6 3.8811 
6.400001 -3.6 3.9000 
6.5 -3.6 3.8795 
6.6 -3.6 3.8844 
6.699999999999999 -3.6 3.8707 
6.800000000000001 -3.6 3.8625 
6.900001 -3.6 3.8992 
7.0 -3.6 3.9070 
7.1 -3.6 3.8771 
7.199999999999999 -3.6 3.8744 
7.300000000000001 -3.6 3.8762 
7.400001 -3.6 3.8728 
7.5 -3.6 3.8780 
7.6 -3.6 3.8932 
7.699999999999999 -3.6 3.9040 
7.800000000000001 -3.6 3.8776 
7.900001 -3.6 3.8533 
8.0 -3.6 3.8864 
8.1 -3.6 3.9275 
8.2 -3.6 3.8795 
8.3 -3.6 3.8956 
8.400001 -3.6 3.8496 
8.5 -3.6 3.8787 
8.6 -3.6 3.8661 
8.7 -3.6 3.8884 
8.8 -3.6 3.8746 
8.900001 -3.6 3.8793 
9.0 -3.6 3.9371 
9.1 -3.6 3.8545 
9.2 -3.6 3.8702 
9.3 -3.6 3.8544 
9.400001 -3.6 3.8733 
9.5 -3.6 3.9126 
9.6 -3.6 3.9589 
9.7 -3.6 3.9012 
9.8 -3.6 3.9054 
9.900001 -3.6 3.8961 
10.0 -3.6 3.9218 
10.1 -3.6 3.9148 
10.2 -3.6 3.8540 
10.3 -3.6 nan 
10.400001 -3.6 nan 
10.5 -3.6 nan 
10.6 -3.6 nan 
10.7 -3.6 nan 
10.8 -3.6 nan 
10.900001 -3.6 nan 
11.0 -3.6 nan 
11.1 -3.6 nan 
11.2 -3.6 nan 
11.3 -3.6 nan 
11.400001 -3.6 nan 
11.500001 -3.6 nan 
11.599999 -3.6 nan 
11.7 -3.6 nan 
11.8 -3.6 nan 
11.900001 -3.6 nan 
12.000001 -3.6 nan 
12.099999 -3.6 nan 
12.2 -3.6 nan 
12.3 -3.6 nan 
12.400001 -3.6 nan 
12.500001 -3.6 nan 
12.599999 -3.6 nan 
12.7 -3.6 nan 
12.8 -3.6 nan 
12.900001 -3.6 nan 
13.000001 -3.6 nan 
13.099999 -3.6 nan 
13.2 -3.6 nan 
13.3 -3.6 nan 
13.400001 -3.6 nan 
13.500001 -3.6 nan 
13.599999 -3.6 nan 
13.7 -3.6 nan 
13.8 -3.6 nan 
13.900001 -3.6 nan 
14.0 -3.6 nan 
14.099998 -3.6 nan 
14.199998999999998 -3.6 nan 
14.299999 -3.6 nan 
14.399999999999999 -3.6 nan 
14.5 -3.6 nan 
14.599998 -3.6 nan 
14.699998999999998 -3.6 nan 
14.799999 -3.6 nan 
14.899999999999999 -3.6 nan 
15.0 -3.6 nan 
15.099998 -3.6 nan 
15.199998999999998 -3.6 nan 
15.299999 -3.6 nan 
15.399999999999999 -3.6 nan 
15.5 -3.6 nan 
15.599998 -3.6 nan 
15.699998999999998 -3.6 nan 
15.799999 -3.6 nan 
15.899999999999999 -3.6 nan 
16.0 -3.6 nan 
16.099998 -3.6 nan 
16.199999 -3.6 nan 
16.299999 -3.6 nan 
16.4 -3.6 nan 
16.5 -3.6 nan 
16.599998 -3.6 nan 
16.699999 -3.6 nan 
16.799999 -3.6 nan 
-4.7 -3.5 nan 
-4.6 -3.5 nan 
-4.5 -3.5 nan 
-4.4 -3.5 nan 
-4.3 -3.5 nan 
-4.2 -3.5 nan 
-4.1 -3.5 nan 
-4.0 -3.5 nan 
-3.9 -3.5 nan 
-3.8 -3.5 nan 
-3.7 -3.5 nan 
-3.6 -3.5 nan 
-3.5 -3.5 nan 
-3.4 -3.5 nan 
-3.3 -3.5 nan 
-3.2 -3.5 nan 
-3.1 -3.5 nan 
-3.0 -3.5 nan 
-2.9 -3.5 nan 
-2.8 -3.5 nan 
-2.7 -3.5 nan 
-2.6 -3.5 nan 
-2.5 -3.5 nan 
-2.4 -3.5 nan 
-2.3 -3.5 nan 
-2.2 -3.5 nan 
-2.1 -3.5 nan 
-2.0 -3.5 nan 
-1.9 -3.5 nan 
-1.8 -3.5 nan 
-1.7 -3.5 nan 
-1.6 -3.5 nan 
-1.5 -3.5 nan 
-1.4 -3.5 nan 
-1.3 -3.5 nan 
-1.2 -3.5 nan 
-1.1 -3.5 nan 
-1.0 -3.5 nan 
-0.8999999999999999 -3.5 nan 
-0.8 -3.5 nan 
-0.7 -3.5 nan 
-0.6000000000000001 -3.5 nan 
-0.5 -3.5 nan 
-0.3999999999999999 -3.5 nan 
-0.30000000000000004 -3.5 nan 
-0.19999999999999996 -3.5 nan 
-0.10000000000000009 -3.5 nan 
0.0 -3.5 nan 
0.10000000000000009 -3.5 nan 
0.20000000000000018 -3.5 nan 
0.2999999999999998 -3.5 nan 
0.3999999999999999 -3.5 nan 
0.5 -3.5 nan 
0.6000000000000001 -3.5 nan 
0.7000000000000002 -3.5 nan 
0.7999999999999998 -3.5 nan 
0.8999999999999999 -3.5 nan 
1.0 -3.5 nan 
1.1 -3.5 nan 
1.2000000000000002 -3.5 nan 
1.2999999999999998 -3.5 3.8910 
1.4 -3.5 3.8412 
1.5 -3.5 3.8885 
1.6 -3.5 3.9302 
1.7000000000000002 -3.5 3.8347 
1.7999999999999998 -3.5 3.8584 
1.9 -3.5 3.8556 
2.0 -3.5 3.8514 
2.0999999999999996 -3.5 3.9212 
2.2 -3.5 3.8436 
2.3 -3.5 3.8686 
2.4000000000000004 -3.5 3.8485 
2.5 -3.5 3.8996 
2.5999999999999996 -3.5 3.8700 
2.7 -3.5 3.8655 
2.8 -3.5 3.8753 
2.9000000000000004 -3.5 3.8892 
3.0 -3.5 3.8608 
3.0999999999999996 -3.5 3.8998 
3.2 -3.5 3.8635 
3.3 -3.5 3.8781 
3.4000009999999996 -3.5 3.8696 
3.5 -3.5 3.8720 
3.5999999999999996 -3.5 3.8997 
3.7 -3.5 3.8854 
3.8 -3.5 3.8524 
3.9000009999999996 -3.5 3.8850 
4.0 -3.5 3.9017 
4.1 -3.5 3.8548 
4.2 -3.5 3.8632 
4.3 -3.5 3.8954 
4.400001 -3.5 3.8972 
4.5 -3.5 3.8933 
4.6 -3.5 3.8796 
4.7 -3.5 3.8722 
4.8 -3.5 3.8720 
4.900001 -3.5 3.8967 
5.0 -3.5 3.8967 
5.1 -3.5 3.8884 
5.2 -3.5 3.9045 
5.3 -3.5 3.8822 
5.400001 -3.5 3.8899 
5.5 -3.5 3.8747 
5.6 -3.5 3.8659 
5.7 -3.5 3.8920 
5.8 -3.5 3.8674 
5.900001 -3.5 3.8900 
6.0 -3.5 3.8820 
6.1 -3.5 3.8693 
6.199999999999999 -3.5 3.9072 
6.300000000000001 -3.5 3.8872 
6.400001 -3.5 3.8642 
6.5 -3.5 3.8835 
6.6 -3.5 3.8862 
6.699999999999999 -3.5 3.8523 
6.800000000000001 -3.5 3.8957 
6.900001 -3.5 3.8915 
7.0 -3.5 3.8867 
7.1 -3.5 3.9087 
7.199999999999999 -3.5 3.8883 
7.300000000000001 -3.5 3.8702 
7.400001 -3.5 3.8672 
7.5 -3.5 3.8856 
7.6 -3.5 3.8771 
7.699999999999999 -3.5 3.8796 
7.800000000000001 -3.5 3.8819 
7.900001 -3.5 3.9132 
8.0 -3.5 3.8590 
8.1 -3.5 3.9018 
8.2 -3.5 3.8593 
8.3 -3.5 3.9062 
8.400001 -3.5 3.8956 
8.5 -3.5 3.8678 
8.6 -3.5 3.8758 
8.7 -3.5 3.8573 
8.8 -3.5 3.8968 
8.900001 -3.5 3.8589 
9.0 -3.5 3.8861 
9.1 -3.5 3.8644 
9.2 -3.5 3.8655 
9.3 -3.5 3.8896 
9.400001 -3.5 3.8905 
9.5 -3.5 3.8945 
9.6 -3.5 3.8508 
9.7 -3.5 3.9042 
9.8 -3.5 3.8810 
9.900001 -3.5 3.9067 
10.0 -3.5 3.8446 
10.1 -3.5 3.9095 
10.2 -3.5 3.8944 
10.3 -3.5 3.8836 
10.400001 -3.5 3.8074 
10.5 -3.5 nan 
10.6 -3.5 nan 
10.7 -3.5 nan 
10.8 -3.5 nan 
10.900001 -3.5 nan 
11.0 -3.5 nan 
11.1 -3.5 nan 
11.2 -3.5 nan 
11.3 -3.5 nan 
11.400001 -3.5 nan 
11.500001 -3.5 nan 
11.599999 -3.5 nan 
11.7 -3.5 nan 
11.8 -3.5 nan 
11.900001 -3.5 nan 
12.000001 -3.5 nan 
12.099999 -3.5 nan 
12.2 -3.5 nan 
12.3 -3.5 nan 
12.400001 -3.5 nan 
12.500001 -3.5 nan 
12.599999 -3.5 nan 
12.7 -3.5 nan 
12.8 -3.5 nan 
12.900001 -3.5 nan 
13.000001 -3.5 nan 
13.099999 -3.5 nan 
13.2 -3.5 nan 
13.3 -3.5 nan 
13.400001 -3.5 nan 
13.500001 -3.5 nan 
13.599999 -3.5 nan 
13.7 -3.5 nan 
13.8 -3.5 nan 
13.900001 -3.5 nan 
14.0 -3.5 nan 
14.099998 -3.5 nan 
14.199998999999998 -3.5 nan 
14.299999 -3.5 nan 
14.399999999999999 -3.5 nan 
14.5 -3.5 nan 
14.599998 -3.5 nan 
14.699998999999998 -3.5 nan 
14.799999 -3.5 nan 
14.899999999999999 -3.5 nan 
15.0 -3.5 nan 
15.099998 -3.5 nan 
15.199998999999998 -3.5 nan 
15.299999 -3.5 nan 
15.399999999999999 -3.5 nan 
15.5 -3.5 nan 
15.599998 -3.5 nan 
15.699998999999998 -3.5 nan 
15.799999 -3.5 nan 
15.899999999999999 -3.5 nan 
16.0 -3.5 nan 
16.099998 -3.5 nan 
16.199999 -3.5 nan 
16.299999 -3.5 nan 
16.4 -3.5 nan 
16.5 -3.5 nan 
16.599998 -3.5 nan 
16.699999 -3.5 nan 
16.799999 -3.5 nan 
-4.7 -3.4 nan 
-4.6 -3.4 nan 
-4.5 -3.4 nan 
-4.4 -3.4 nan 
-4.3 -3.4 nan 
-4.2 -3.4 nan 
-4.1 -3.4 nan 
-4.0 -3.4 nan 
-3.9 -3.4 nan 
-3.8 -3.4 nan 
-3.7 -3.4 nan 
-3.6 -3.4 nan 
-3.5 -3.4 nan 
-3.4 -3.4 nan 
-3.3 -3.4 nan 
-3.2 -3.4 nan 
-3.1 -3.4 nan 
-3.0 -3.4 nan 
-2.9 -3.4 nan 
-2.8 -3.4 nan 
-2.7 -3.4 nan 
-2.6 -3.4 nan 
-2.5 -3.4 nan 
-2.4 -3.4 nan 
-2.3 -3.4 nan 
-2.2 -3.4 nan 
-2.1 -3.4 nan 
-2.0 -3.4 nan 
-1.9 -3.4 nan 
-1.8 -3.4 nan 
-1.7 -3.4 nan 
-1.6 -3.4 nan 
-1.5 -3.4 nan 
-1.4 -3.4 nan 
-1.3 -3.4 nan 
-1.2 -3.4 nan 
-1.1 -3.4 nan 
-1.0 -3.4 nan 
-0.8999999999999999 -3.4 nan 
-0.8 -3.4 nan 
-0.7 -3.4 nan 
-0.6000000000000001 -3.4 nan 
-0.5 -3.4 nan 
-0.3999999999999999 -3.4 nan 
-0.30000000000000004 -3.4 nan 
-0.19999999999999996 -3.4 nan 
-0.10000000000000009 -3.4 nan 
0.0 -3.4 nan 
0.10000000000000009 -3.4 nan 
0.20000000000000018 -3.4 nan 
0.2999999999999998 -3.4 nan 
0.3999999999999999 -3.4 nan 
0.5 -3.4 nan 
0.6000000000000001 -3.4 nan 
0.7000000000000002 -3.4 nan 
0.7999999999999998 -3.4 nan 
0.8999999999999999 -3.4 nan 
1.0 -3.4 nan 
1.1 -3.4 3.8420 
1.2000000000000002 -3.4 3.9338 
1.2999999999999998 -3.4 3.8569 
1.4 -3.4 3.8519 
1.5 -3.4 3.9158 
1.6 -3.4 3.8605 
1.7000000000000002 -3.4 3.8837 
1.7999999999999998 -3.4 3.8634 
1.9 -3.4 3.8166 
2.0 -3.4 3.9459 
2.0999999999999996 -3.4 3.9257 
2.2 -3.4 3.8935 
2.3 -3.4 3.8926 
2.4000000000000004 -3.4 3.8896 
2.5 -3.4 3.8835 
2.5999999999999996 -3.4 3.9139 
2.7 -3.4 3.8756 
2.8 -3.4 3.8660 
2.9000000000000004 -3.4 3.8633 
3.0 -3.4 3.9019 
3.0999999999999996 -3.4 3.8999 
3.2 -3.4 3.8886 
3.3 -3.4 3.8910 
3.4000009999999996 -3.4 3.8723 
3.5 -3.4 3.8884 
3.5999999999999996 -3.4 3.9105 
3.7 -3.4 3.8670 
3.8 -3.4 3.8815 
3.9000009999999996 -3.4 3.9117 
4.0 -3.4 3.9097 
4.1 -3.4 3.8678 
4.2 -3.4 3.8903 
4.3 -3.4 3.8937 
4.400001 -3.4 3.8610 
4.5 -3.4 3.8924 
4.6 -3.4 3.8641 
4.7 -3.4 3.8927 
4.8 -3.4 3.8933 
4.900001 -3.4 3.8853 
5.0 -3.4 3.8706 
5.1 -3.4 3.8827 
5.2 -3.4 3.8902 
5.3 -3.4 3.8960 
5.400001 -3.4 3.8660 
5.5 -3.4 3.8826 
5.6 -3.4 3.8823 
5.7 -3.4 3.8870 
5.8 -3.4 3.8718 
5.900001 -3.4 3.8992 
6.0 -3.4 3.8881 
6.1 -3.4 3.8900 
6.199999999999999 -3.4 3.8888 
6.300000000000001 -3.4 3.8886 
6.400001 -3.4 3.8818 
6.5 -3.4 3.9016 
6.6 -3.4 3.8831 
6.699999999999999 -3.4 3.8879 
6.800000000000001 -3.4 3.9013 
6.900001 -3.4 3.8513 
7.0 -3.4 3.8778 
7.1 -3.4 3.8731 
7.199999999999999 -3.4 3.8524 
7.300000000000001 -3.4 3.8965 
7.400001 -3.4 3.8598 
7.5 -3.4 3.8895 
7.6 -3.4 3.8851 
7.699999999999999 -3.4 3.8788 
7.800000000000001 -3.4 3.8753 
7.900001 -3.4 3.8382 
8.0 -3.4 3.8877 
8.1 -3.4 3.8656 
8.2 -3.4 3.8330 
8.3 -3.4 3.8551 
8.400001 -3.4 3.8958 
8.5 -3.4 3.8843 
8.6 -3.4 3.8693 
8.7 -3.4 3.8766 
8.8 -3.4 3.8753 
8.900001 -3.4 3.9017 
9.0 -3.4 3.8998 
9.1 -3.4 3.8736 
9.2 -3.4 3.8886 
9.3 -3.4 3.8888 
9.400001 -3.4 3.9208 
9.5 -3.4 3.9093 
9.6 -3.4 3.9077 
9.7 -3.4 3.8767 
9.8 -3.4 3.8649 
9.900001 -3.4 3.8975 
10.0 -3.4 3.8612 
10.1 -3.4 3.9054 
10.2 -3.4 3.8743 
10.3 -3.4 3.8796 
10.400001 -3.4 3.9027 
10.5 -3.4 3.8491 
10.6 -3.4 3.8162 
10.7 -3.4 3.8370 
10.8 -3.4 nan 
10.900001 -3.4 nan 
11.0 -3.4 nan 
11.1 -3.4 nan 
11.2 -3.4 nan 
11.3 -3.4 nan 
11.400001 -3.4 nan 
11.500001 -3.4 nan 
11.599999 -3.4 nan 
11.7 -3.4 nan 
11.8 -3.4 nan 
11.900001 -3.4 nan 
12.000001 -3.4 nan 
12.099999 -3.4 nan 
12.2 -3.4 nan 
12.3 -3.4 nan 
12.400001 -3.4 nan 
12.500001 -3.4 nan 
12.599999 -3.4 nan 
12.7 -3.4 nan 
12.8 -3.4 nan 
12.900001 -3.4 nan 
13.000001 -3.4 nan 
13.099999 -3.4 nan 
13.2 -3.4 nan 
13.3 -3.4 nan 
13.400001 -3.4 nan 
13.500001 -3.4 nan 
13.599999 -3.4 nan 
13.7 -3.4 nan 
13.8 -3.4 nan 
13.900001 -3.4 nan 
14.0 -3.4 nan 
14.099998 -3.4 nan 
14.199998999999998 -3.4 nan 
14.299999 -3.4 nan 
14.399999999999999 -3.4 nan 
14.5 -3.4 nan 
14.599998 -3.4 nan 
14.699998999999998 -3.4 nan 
14.799999 -3.4 nan 
14.899999999999999 -3.4 nan 
15.0 -3.4 nan 
15.099998 -3.4 nan 
15.199998999999998 -3.4 nan 
15.299999 -3.4 nan 
15.399999999999999 -3.4 nan 
15.5 -3.4 nan 
15.599998 -3.4 nan 
15.699998999999998 -3.4 nan 
15.799999 -3.4 nan 
15.899999999999999 -3.4 nan 
16.0 -3.4 nan 
16.099998 -3.4 nan 
16.199999 -3.4 nan 
16.299999 -3.4 nan 
16.4 -3.4 nan 
16.5 -3.4 nan 
16.599998 -3.4 nan 
16.699999 -3.4 nan 
16.799999 -3.4 nan 
-4.7 -3.3 nan 
-4.6 -3.3 nan 
-4.5 -3.3 nan 
-4.4 -3.3 nan 
-4.3 -3.3 nan 
-4.2 -3.3 nan 
-4.1 -3.3 nan 
-4.0 -3.3 nan 
-3.9 -3.3 nan 
-3.8 -3.3 nan 
-3.7 -3.3 nan 
-3.6 -3.3 nan 
-3.5 -3.3 nan 
-3.4 -3.3 nan 
-3.3 -3.3 nan 
-3.2 -3.3 nan 
-3.1 -3.3 nan 
-3.0 -3.3 nan 
-2.9 -3.3 nan 
-2.8 -3.3 nan 
-2.7 -3.3 nan 
-2.6 -3.3 nan 
-2.5 -3.3 nan 
-2.4 -3.3 nan 
-2.3 -3.3 nan 
-2.2 -3.3 nan 
-2.1 -3.3 nan 
-2.0 -3.3 nan 
-1.9 -3.3 nan 
-1.8 -3.3 nan 
-1.7 -3.3 nan 
-1.6 -3.3 nan 
-1.5 -3.3 nan 
-1.4 -3.3 nan 
-1.3 -3.3 nan 
-1.2 -3.3 nan 
-1.1 -3.3 nan 
-1.0 -3.3 nan 
-0.8999999999999999 -3.3 nan 
-0.8 -3.3 nan 
-0.7 -3.3 nan 
-0.6000000000000001 -3.3 nan 
-0.5 -3.3 nan 
-0.3999999999999999 -3.3 nan 
-0.30000000000000004 -3.3 nan 
-0.19999999999999996 -3.3 nan 
-0.10000000000000009 -3.3 nan 
0.0 -3.3 nan 
0.10000000000000009 -3.3 nan 
0.20000000000000018 -3.3 nan 
0.2999999999999998 -3.3 nan 
0.3999999999999999 -3.3 nan 
0.5 -3.3 nan 
0.6000000000000001 -3.3 nan 
0.7000000000000002 -3.3 nan 
0.7999999999999998 -3.3 3.8843 
0.8999999999999999 -3.3 3.8268 
1.0 -3.3 3.8999 
1.1 -3.3 3.8753 
1.2000000000000002 -3.3 3.9391 
1.2999999999999998 -3.3 3.8897 
1.4 -3.3 3.8628 
1.5 -3.3 3.8444 
1.6 -3.3 3.8826 
1.7000000000000002 -3.3 3.8588 
1.7999999999999998 -3.3 3.8692 
1.9 -3.3 3.8827 
2.0 -3.3 3.8847 
2.0999999999999996 -3.3 3.8623 
2.2 -3.3 3.9050 
2.3 -3.3 3.8911 
2.4000000000000004 -3.3 3.9100 
2.5 -3.3 3.8920 
2.5999999999999996 -3.3 3.8955 
2.7 -3.3 3.8530 
2.8 -3.3 3.9167 
2.9000000000000004 -3.3 3.8876 
3.0 -3.3 3.8670 
3.0999999999999996 -3.3 3.8827 
3.2 -3.3 3.8777 
3.3 -3.3 3.9099 
3.4000009999999996 -3.3 3.8640 
3.5 -3.3 3.8829 
3.5999999999999996 -3.3 3.8894 
3.7 -3.3 3.8659 
3.8 -3.3 3.8831 
3.9000009999999996 -3.3 3.8766 
4.0 -3.3 3.8902 
4.1 -3.3 3.8767 
4.2 -3.3 3.8376 
4.3 -3.3 3.8765 
4.400001 -3.3 3.8668 
4.5 -3.3 3.8794 
4.6 -3.3 3.9024 
4.7 -3.3 3.8812 
4.8 -3.3 3.8620 
4.900001 -3.3 3.8984 
5.0 -3.3 3.8766 
5.1 -3.3 3.8984 
5.2 -3.3 3.8722 
5.3 -3.3 3.8959 
5.400001 -3.3 3.8756 
5.5 -3.3 3.8732 
5.6 -3.3 3.8787 
5.7 -3.3 3.8561 
5.8 -3.3 3.8813 
5.900001 -3.3 3.8956 
6.0 -3.3 3.8877 
6.1 -3.3 3.9141 
6.199999999999999 -3.3 3.8862 
6.300000000000001 -3.3 3.8826 
6.400001 -3.3 3.8756 
6.5 -3.3 3.8917 
6.6 -3.3 3.9019 
6.699999999999999 -3.3 3.9019 
6.800000000000001 -3.3 3.8828 
6.900001 -3.3 3.9008 
7.0 -3.3 3.8767 
7.1 -3.3 3.8720 
7.199999999999999 -3.3 3.8842 
7.300000000000001 -3.3 3.8711 
7.400001 -3.3 3.8939 
7.5 -3.3 3.8634 
7.6 -3.3 3.9141 
7.699999999999999 -3.3 3.8953 
7.800000000000001 -3.3 3.8821 
7.900001 -3.3 3.8654 
8.0 -3.3 3.8699 
8.1 -3.3 3.8915 
8.2 -3.3 3.8682 
8.3 -3.3 3.9013 
8.400001 -3.3 3.9105 
8.5 -3.3 3.9138 
8.6 -3.3 3.9048 
8.7 -3.3 3.8612 
8.8 -3.3 3.9097 
8.900001 -3.3 3.8884 
9.0 -3.3 3.8924 
9.1 -3.3 3.8596 
9.2 -3.3 3.8763 
9.3 -3.3 3.8967 
9.400001 -3.3 3.8743 
9.5 -3.3 3.9012 
9.6 -3.3 3.8620 
9.7 -3.3 3.8735 
9.8 -3.3 3.8753 
9.900001 -3.3 3.9234 
10.0 -3.3 3.8926 
10.1 -3.3 3.8812 
10.2 -3.3 3.8827 
10.3 -3.3 3.9161 
10.400001 -3.3 3.9300 
10.5 -3.3 3.7896 
10.6 -3.3 3.8614 
10.7 -3.3 3.8844 
10.8 -3.3 3.9105 
10.900001 -3.3 nan 
11.0 -3.3 nan 
11.1 -3.3 nan 
11.2 -3.3 nan 
11.3 -3.3 nan 
11.400001 -3.3 nan 
11.500001 -3.3 nan 
11.599999 -3.3 nan 
11.7 -3.3 nan 
11.8 -3.3 nan 
11.900001 -3.3 nan 
12.000001 -3.3 nan 
12.099999 -3.3 nan 
12.2 -3.3 nan 
12.3 -3.3 nan 
12.400001 -3.3 nan 
12.500001 -3.3 nan 
12.599999 -3.3 nan 
12.7 -3.3 nan 
12.8 -3.3 nan 
12.900001 -3.3 nan 
13.000001 -3.3 nan 
13.099999 -3.3 nan 
13.2 -3.3 nan 
13.3 -3.3 nan 
13.400001 -3.3 nan 
13.500001 -3.3 nan 
13.599999 -3.3 nan 
13.7 -3.3 nan 
13.8 -3.3 nan 
13.900001 -3.3 nan 
14.0 -3.3 nan 
14.099998 -3.3 nan 
14.199998999999998 -3.3 nan 
14.299999 -3.3 nan 
14.399999999999999 -3.3 nan 
14.5 -3.3 nan 
14.599998 -3.3 nan 
14.699998999999998 -3.3 nan 
14.799999 -3.3 nan 
14.899999999999999 -3.3 nan 
15.0 -3.3 nan 
15.099998 -3.3 nan 
15.199998999999998 -3.3 nan 
15.299999 -3.3 nan 
15.399999999999999 -3.3 nan 
15.5 -3.3 nan 
15.599998 -3.3 nan 
15.699998999999998 -3.3 nan 
15.799999 -3.3 nan 
15.899999999999999 -3.3 nan 
16.0 -3.3 nan 
16.099998 -3.3 nan 
16.199999 -3.3 nan 
16.299999 -3.3 nan 
16.4 -3.3 nan 
16.5 -3.3 nan 
16.599998 -3.3 nan 
16.699999 -3.3 nan 
16.799999 -3.3 nan 
-4.7 -3.2 nan 
-4.6 -3.2 nan 
-4.5 -3.2 nan 
-4.4 -3.2 nan 
-4.3 -3.2 nan 
-4.2 -3.2 nan 
-4.1 -3.2 nan 
-4.0 -3.2 nan 
-3.9 -3.2 nan 
-3.8 -3.2 nan 
-3.7 -3.2 nan 
-3.6 -3.2 nan 
-3.5 -3.2 nan 
-3.4 -3.2 nan 
-3.3 -3.2 nan 
-3.2 -3.2 nan 
-3.1 -3.2 nan 
-3.0 -3.2 nan 
-2.9 -3.2 nan 
-2.8 -3.2 nan 
-2.7 -3.2 nan 
-2.6 -3.2 nan 
-2.5 -3.2 nan 
-2.4 -3.2 nan 
-2.3 -3.2 nan 
-2.2 -3.2 nan 
-2.1 -3.2 nan 
-2.0 -3.2 nan 
-1.9 -3.2 nan 
-1.8 -3.2 nan 
-1.7 -3.2 nan 
-1.6 -3.2 nan 
-1.5 -3.2 nan 
-1.4 -3.2 nan 
-1.3 -3.2 nan 
-1.2 -3.2 nan 
-1.1 -3.2 nan 
-1.0 -3.2 nan 
-0.8999999999999999 -3.2 nan 
-0.8 -3.2 nan 
-0.7 -3.2 nan 
-0.6000000000000001 -3.2 nan 
-0.5 -3.2 nan 
-0.3999999999999999 -3.2 nan 
-0.30000000000000004 -3.2 nan 
-0.19999999999999996 -3.2 nan 
-0.10000000000000009 -3.2 nan 
0.0 -3.2 nan 
0.10000000000000009 -3.2 nan 
0.20000000000000018 -3.2 nan 
0.2999999999999998 -3.2 nan 
0.3999999999999999 -3.2 nan 
0.5 -3.2 nan 
0.6000000000000001 -3.2 3.8042 
0.7000000000000002 -3.2 3.8889 
0.7999999999999998 -3.2 3.8814 
0.8999999999999999 -3.2 3.8977 
1.0 -3.2 3.9075 
1.1 -3.2 3.8248 
1.2000000000000002 -3.2 3.8680 
1.2999999999999998 -3.2 3.8765 
1.4 -3.2 3.8640 
1.5 -3.2 3.8628 
1.6 -3.2 3.9023 
1.7000000000000002 -3.2 3.8750 
1.7999999999999998 -3.2 3.8766 
1.9 -3.2 3.8968 
2.0 -3.2 3.8966 
2.0999999999999996 -3.2 3.8769 
2.2 -3.2 3.8840 
2.3 -3.2 3.8998 
2.4000000000000004 -3.2 3.8789 
2.5 -3.2 3.8599 
2.5999999999999996 -3.2 3.8897 
2.7 -3.2 3.8697 
2.8 -3.2 3.8733 
2.9000000000000004 -3.2 3.8748 
3.0 -3.2 3.8708 
3.0999999999999996 -3.2 3.8658 
3.2 -3.2 3.8619 
3.3 -3.2 3.8729 
3.4000009999999996 -3.2 3.8915 
3.5 -3.2 3.8662 
3.5999999999999996 -3.2 3.8743 
3.7 -3.2 3.9005 
3.8 -3.2 3.9007 
3.9000009999999996 -3.2 3.8745 
4.0 -3.2 3.8887 
4.1 -3.2 3.9272 
4.2 -3.2 3.8626 
4.3 -3.2 3.8970 
4.400001 -3.2 3.8720 
4.5 -3.2 3.8673 
4.6 -3.2 3.8965 
4.7 -3.2 3.9083 
4.8 -3.2 3.8878 
4.900001 -3.2 3.8703 
5.0 -3.2 3.8978 
5.1 -3.2 3.8868 
5.2 -3.2 3.9020 
5.3 -3.2 3.8956 
5.400001 -3.2 3.8842 
5.5 -3.2 3.8956 
5.6 -3.2 3.8776 
5.7 -3.2 3.8865 
5.8 -3.2 3.8684 
5.900001 -3.2 3.8787 
6.0 -3.2 3.8874 
6.1 -3.2 3.8711 
6.199999999999999 -3.2 3.8558 
6.300000000000001 -3.2 3.8709 
6.400001 -3.2 3.8742 
6.5 -3.2 3.8966 
6.6 -3.2 3.8660 
6.699999999999999 -3.2 3.8585 
6.800000000000001 -3.2 3.8896 
6.900001 -3.2 3.8952 
7.0 -3.2 3.8861 
7.1 -3.2 3.8862 
7.199999999999999 -3.2 3.8657 
7.300000000000001 -3.2 3.8786 
7.400001 -3.2 3.9098 
7.5 -3.2 3.8673 
7.6 -3.2 3.8921 
7.699999999999999 -3.2 3.8798 
7.800000000000001 -3.2 3.8785 
7.900001 -3.2 3.8385 
8.0 -3.2 3.8760 
8.1 -3.2 3.8941 
8.2 -3.2 3.8744 
8.3 -3.2 3.8808 
8.400001 -3.2 3.8920 
8.5 -3.2 3.8873 
8.6 -3.2 3.8855 
8.7 -3.2 3.8665 
8.8 -3.2 3.8848 
8.900001 -3.2 3.8854 
9.0 -3.2 3.8886 
9.1 -3.2 3.9089 
9.2 -3.2 3.9053 
9.3 -3.2 3.8753 
9.400001 -3.2 3.8843 
9.5 -3.2 3.8714 
9.6 -3.2 3.8667 
9.7 -3.2 3.9280 
9.8 -3.2 3.8872 
9.900001 -3.2 3.9033 
10.0 -3.2 3.8817 
10.1 -3.2 3.8662 
10.2 -3.2 3.9085 
10.3 -3.2 3.8424 
10.400001 -3.2 3.8756 
10.5 -3.2 3.8594 
10.6 -3.2 3.9083 
10.7 -3.2 3.8430 
10.8 -3.2 3.8397 
10.900001 -3.2 3.8021 
11.0 -3.2 3.9096 
11.1 -3.2 nan 
11.2 -3.2 nan 
11.3 -3.2 nan 
11.400001 -3.2 nan 
11.500001 -3.2 nan 
11.599999 -3.2 nan 
11.7 -3.2 nan 
11.8 -3.2 nan 
11.900001 -3.2 nan 
12.000001 -3.2 nan 
12.099999 -3.2 nan 
12.2 -3.2 nan 
12.3 -3.2 nan 
12.400001 -3.2 nan 
12.500001 -3.2 nan 
12.599999 -3.2 nan 
12.7 -3.2 nan 
12.8 -3.2 nan 
12.900001 -3.2 nan 
13.000001 -3.2 nan 
13.099999 -3.2 nan 
13.2 -3.2 nan 
13.3 -3.2 nan 
13.400001 -3.2 nan 
13.500001 -3.2 nan 
13.599999 -3.2 nan 
13.7 -3.2 nan 
13.8 -3.2 nan 
13.900001 -3.2 nan 
14.0 -3.2 nan 
14.099998 -3.2 nan 
14.199998999999998 -3.2 nan 
14.299999 -3.2 nan 
14.399999999999999 -3.2 nan 
14.5 -3.2 nan 
14.599998 -3.2 nan 
14.699998999999998 -3.2 nan 
14.799999 -3.2 nan 
14.899999999999999 -3.2 nan 
15.0 -3.2 nan 
15.099998 -3.2 nan 
15.199998999999998 -3.2 nan 
15.299999 -3.2 nan 
15.399999999999999 -3.2 nan 
15.5 -3.2 nan 
15.599998 -3.2 nan 
15.699998999999998 -3.2 nan 
15.799999 -3.2 nan 
15.899999999999999 -3.2 nan 
16.0 -3.2 nan 
16.099998 -3.2 nan 
16.199999 -3.2 nan 
16.299999 -3.2 nan 
16.4 -3.2 nan 
16.5 -3.2 nan 
16.599998 -3.2 nan 
16.699999 -3.2 nan 
16.799999 -3.2 nan 
-4.7 -3.1 nan 
-4.6 -3.1 nan 
-4.5 -3.1 nan 
-4.4 -3.1 nan 
-4.3 -3.1 nan 
-4.2 -3.1 nan 
-4.1 -3.1 nan 
-4.0 -3.1 nan 
-3.9 -3.1 nan 
-3.8 -3.1 nan 
-3.7 -3.1 nan 
-3.6 -3.1 nan 
-3.5 -3.1 nan 
-3.4 -3.1 nan 
-3.3 -3.1 nan 
-3.2 -3.1 nan 
-3.1 -3.1 nan 
-3.0 -3.1 nan 
-2.9 -3.1 nan 
-2.8 -3.1 nan 
-2.7 -3.1 nan 
-2.6 -3.1 nan 
-2.5 -3.1 nan 
-2.4 -3.1 nan 
-2.3 -3.1 nan 
-2.2 -3.1 nan 
-2.1 -3.1 nan 
-2.0 -3.1 nan 
-1.9 -3.1 nan 
-1.8 -3.1 nan 
-1.7 -3.1 nan 
-1.6 -3.1 nan 
-1.5 -3.1 nan 
-1.4 -3.1 nan 
-1.3 -3.1 nan 
-1.2 -3.1 nan 
-1.1 -3.1 nan 
-1.0 -3.1 nan 
-0.8999999999999999 -3.1 nan 
-0.8 -3.1 nan 
-0.7 -3.1 nan 
-0.6000000000000001 -3.1 nan 
-0.5 -3.1 nan 
-0.3999999999999999 -3.1 nan 
-0.30000000000000004 -3.1 nan 
-0.19999999999999996 -3.1 nan 
-0.10000000000000009 -3.1 nan 
0.0 -3.1 nan 
0.10000000000000009 -3.1 nan 
0.20000000000000018 -3.1 nan 
0.2999999999999998 -3.1 nan 
0.3999999999999999 -3.1 nan 
0.5 -3.1 3.9393 
0.6000000000000001 -3.1 3.8097 
0.7000000000000002 -3.1 3.8402 
0.7999999999999998 -3.1 3.8704 
0.8999999999999999 -3.1 3.8581 
1.0 -3.1 3.8627 
1.1 -3.1 3.9114 
1.2000000000000002 -3.1 3.8692 
1.2999999999999998 -3.1 3.8650 
1.4 -3.1 3.8810 
1.5 -3.1 3.8888 
1.6 -3.1 3.8934 
1.7000000000000002 -3.1 3.8594 
1.7999999999999998 -3.1 3.8826 
1.9 -3.1 3.8673 
2.0 -3.1 3.9247 
2.0999999999999996 -3.1 3.8598 
2.2 -3.1 3.8464 
2.3 -3.1 3.8874 
2.4000000000000004 -3.1 3.9062 
2.5 -3.1 3.9112 
2.5999999999999996 -3.1 3.8756 
2.7 -3.1 3.8968 
2.8 -3.1 3.8883 
2.9000000000000004 -3.1 3.8877 
3.0 -3.1 3.8685 
3.0999999999999996 -3.1 3.8806 
3.2 -3.1 3.8744 
3.3 -3.1 3.8743 
3.4000009999999996 -3.1 3.8624 
3.5 -3.1 3.8752 
3.5999999999999996 -3.1 3.8801 
3.7 -3.1 3.8616 
3.8 -3.1 3.9063 
3.9000009999999996 -3.1 3.8929 
4.0 -3.1 3.8778 
4.1 -3.1 3.8838 
4.2 -3.1 3.8743 
4.3 -3.1 3.8995 
4.400001 -3.1 3.8797 
4.5 -3.1 3.8841 
4.6 -3.1 3.8624 
4.7 -3.1 3.8698 
4.8 -3.1 3.8906 
4.900001 -3.1 3.8865 
5.0 -3.1 3.8722 
5.1 -3.1 3.8804 
5.2 -3.1 3.9191 
5.3 -3.1 3.9063 
5.400001 -3.1 3.9108 
5.5 -3.1 3.8671 
5.6 -3.1 3.8841 
5.7 -3.1 3.8878 
5.8 -3.1 3.8923 
5.900001 -3.1 3.8935 
6.0 -3.1 3.8886 
6.1 -3.1 3.9098 
6.199999999999999 -3.1 3.8792 
6.300000000000001 -3.1 3.8942 
6.400001 -3.1 3.8741 
6.5 -3.1 3.9050 
6.6 -3.1 3.8652 
6.699999999999999 -3.1 3.8944 
6.800000000000001 -3.1 3.8562 
6.900001 -3.1 3.8614 
7.0 -3.1 3.8812 
7.1 -3.1 3.8957 
7.199999999999999 -3.1 3.8754 
7.300000000000001 -3.1 3.8610 
7.400001 -3.1 3.8743 
7.5 -3.1 3.9109 
7.6 -3.1 3.8856 
7.699999999999999 -3.1 3.8921 
7.800000000000001 -3.1 3.8991 
7.900001 -3.1 3.8753 
8.0 -3.1 3.8789 
8.1 -3.1 3.8931 
8.2 -3.1 3.8937 
8.3 -3.1 3.8887 
8.400001 -3.1 3.8908 
8.5 -3.1 3.8582 
8.6 -3.1 3.8906 
8.7 -3.1 3.9115 
8.8 -3.1 3.9022 
8.900001 -3.1 3.8758 
9.0 -3.1 3.8857 
9.1 -3.1 3.8976 
9.2 -3.1 3.8735 
9.3 -3.1 3.8873 
9.400001 -3.1 3.8757 
9.5 -3.1 3.8868 
9.6 -3.1 3.8622 
9.7 -3.1 3.8867 
9.8 -3.1 3.8642 
9.900001 -3.1 3.8773 
10.0 -3.1 3.8836 
10.1 -3.1 3.8702 
10.2 -3.1 3.8774 
10.3 -3.1 3.8944 
10.400001 -3.1 3.8866 
10.5 -3.1 3.8687 
10.6 -3.1 3.8836 
10.7 -3.1 3.9038 
10.8 -3.1 3.8751 
10.900001 -3.1 3.9076 
11.0 -3.1 3.8313 
11.1 -3.1 3.9029 
11.2 -3.1 3.9446 
11.3 -3.1 nan 
11.400001 -3.1 nan 
11.500001 -3.1 nan 
11.599999 -3.1 nan 
11.7 -3.1 nan 
11.8 -3.1 nan 
11.900001 -3.1 nan 
12.000001 -3.1 nan 
12.099999 -3.1 nan 
12.2 -3.1 nan 
12.3 -3.1 nan 
12.400001 -3.1 nan 
12.500001 -3.1 nan 
12.599999 -3.1 nan 
12.7 -3.1 nan 
12.8 -3.1 nan 
12.900001 -3.1 nan 
13.000001 -3.1 nan 
13.099999 -3.1 nan 
13.2 -3.1 nan 
13.3 -3.1 nan 
13.400001 -3.1 nan 
13.500001 -3.1 nan 
13.599999 -3.1 nan 
13.7 -3.1 nan 
13.8 -3.1 nan 
13.900001 -3.1 nan 
14.0 -3.1 nan 
14.099998 -3.1 nan 
14.199998999999998 -3.1 nan 
14.299999 -3.1 nan 
14.399999999999999 -3.1 nan 
14.5 -3.1 nan 
14.599998 -3.1 nan 
14.699998999999998 -3.1 nan 
14.799999 -3.1 nan 
14.899999999999999 -3.1 nan 
15.0 -3.1 nan 
15.099998 -3.1 nan 
15.199998999999998 -3.1 nan 
15.299999 -3.1 nan 
15.399999999999999 -3.1 nan 
15.5 -3.1 nan 
15.599998 -3.1 nan 
15.699998999999998 -3.1 nan 
15.799999 -3.1 nan 
15.899999999999999 -3.1 nan 
16.0 -3.1 nan 
16.099998 -3.1 nan 
16.199999 -3.1 nan 
16.299999 -3.1 nan 
16.4 -3.1 nan 
16.5 -3.1 nan 
16.599998 -3.1 nan 
16.699999 -3.1 nan 
16.799999 -3.1 nan 
-4.7 -3.0 nan 
-4.6 -3.0 nan 
-4.5 -3.0 nan 
-4.4 -3.0 nan 
-4.3 -3.0 nan 
-4.2 -3.0 nan 
-4.1 -3.0 nan 
-4.0 -3.0 nan 
-3.9 -3.0 nan 
-3.8 -3.0 nan 
-3.7 -3.0 nan 
-3.6 -3.0 nan 
-3.5 -3.0 nan 
-3.4 -3.0 nan 
-3.3 -3.0 nan 
-3.2 -3.0 nan 
-3.1 -3.0 nan 
-3.0 -3.0 nan 
-2.9 -3.0 nan 
-2.8 -3.0 nan 
-2.7 -3.0 nan 
-2.6 -3.0 nan 
-2.5 -3.0 nan 
-2.4 -3.0 nan 
-2.3 -3.0 nan 
-2.2 -3.0 nan 
-2.1 -3.0 nan 
-2.0 -3.0 nan 
-1.9 -3.0 nan 
-1.8 -3.0 nan 
-1.7 -3.0 nan 
-1.6 -3.0 nan 
-1.5 -3.0 nan 
-1.4 -3.0 nan 
-1.3 -3.0 nan 
-1.2 -3.0 nan 
-1.1 -3.0 nan 
-1.0 -3.0 nan 
-0.8999999999999999 -3.0 nan 
-0.8 -3.0 nan 
-0.7 -3.0 nan 
-0.6000000000000001 -3.0 nan 
-0.5 -3.0 nan 
-0.3999999999999999 -3.0 nan 
-0.30000000000000004 -3.0 nan 
-0.19999999999999996 -3.0 nan 
-0.10000000000000009 -3.0 nan 
0.0 -3.0 nan 
0.10000000000000009 -3.0 nan 
0.20000000000000018 -3.0 nan 
0.2999999999999998 -3.0 3.8428 
0.3999999999999999 -3.0 3.8234 
0.5 -3.0 3.8631 
0.6000000000000001 -3.0 3.8544 
0.7000000000000002 -3.0 3.8730 
0.7999999999999998 -3.0 3.8759 
0.8999999999999999 -3.0 3.8745 
1.0 -3.0 3.8784 
1.1 -3.0 3.8997 
1.2000000000000002 -3.0 3.8706 
1.2999999999999998 -3.0 3.9172 
1.4 -3.0 3.8725 
1.5 -3.0 3.8900 
1.6 -3.0 3.9119 
1.7000000000000002 -3.0 3.8878 
1.7999999999999998 -3.0 3.8836 
1.9 -3.0 3.8865 
2.0 -3.0 3.9092 
2.0999999999999996 -3.0 3.8886 
2.2 -3.0 3.8701 
2.3 -3.0 3.8712 
2.4000000000000004 -3.0 3.8971 
2.5 -3.0 3.8836 
2.5999999999999996 -3.0 3.8909 
2.7 -3.0 3.8831 
2.8 -3.0 3.8985 
2.9000000000000004 -3.0 3.9202 
3.0 -3.0 3.8710 
3.0999999999999996 -3.0 3.9079 
3.2 -3.0 3.8871 
3.3 -3.0 3.8850 
3.4000009999999996 -3.0 3.8886 
3.5 -3.0 3.8669 
3.5999999999999996 -3.0 3.8604 
3.7 -3.0 3.8950 
3.8 -3.0 3.8863 
3.9000009999999996 -3.0 3.8781 
4.0 -3.0 3.9008 
4.1 -3.0 3.8830 
4.2 -3.0 3.8827 
4.3 -3.0 3.9041 
4.400001 -3.0 3.8858 
4.5 -3.0 3.8742 
4.6 -3.0 3.9037 
4.7 -3.0 3.9064 
4.8 -3.0 3.9027 
4.900001 -3.0 3.8733 
5.0 -3.0 3.8878 
5.1 -3.0 3.8810 
5.2 -3.0 3.9067 
5.3 -3.0 3.8835 
5.400001 -3.0 3.9080 
5.5 -3.0 3.9024 
5.6 -3.0 3.9047 
5.7 -3.0 3.8763 
5.8 -3.0 3.8971 
5.900001 -3.0 3.8734 
6.0 -3.0 3.8920 
6.1 -3.0 3.9026 
6.199999999999999 -3.0 3.8688 
6.300000000000001 -3.0 3.8772 
6.400001 -3.0 3.8608 
6.5 -3.0 3.8825 
6.6 -3.0 3.8942 
6.699999999999999 -3.0 3.9161 
6.800000000000001 -3.0 3.8658 
6.900001 -3.0 3.8816 
7.0 -3.0 3.9022 
7.1 -3.0 3.8781 
7.199999999999999 -3.0 3.8621 
7.300000000000001 -3.0 3.8972 
7.400001 -3.0 3.8915 
7.5 -3.0 3.8827 
7.6 -3.0 3.8898 
7.699999999999999 -3.0 3.8743 
7.800000000000001 -3.0 3.8781 
7.900001 -3.0 3.8800 
8.0 -3.0 3.8732 
8.1 -3.0 3.8502 
8.2 -3.0 3.8825 
8.3 -3.0 3.8734 
8.400001 -3.0 3.8721 
8.5 -3.0 3.8845 
8.6 -3.0 3.8755 
8.7 -3.0 3.9098 
8.8 -3.0 3.8906 
8.900001 -3.0 3.8760 
9.0 -3.0 3.8766 
9.1 -3.0 3.8641 
9.2 -3.0 3.9063 
9.3 -3.0 3.8890 
9.400001 -3.0 3.8798 
9.5 -3.0 3.8706 
9.6 -3.0 3.8941 
9.7 -3.0 3.8992 
9.8 -3.0 3.8958 
9.900001 -3.0 3.9012 
10.0 -3.0 3.8955 
10.1 -3.0 3.8822 
10.2 -3.0 3.9088 
10.3 -3.0 3.8657 
10.400001 -3.0 3.8725 
10.5 -3.0 3.8846 
10.6 -3.0 3.8563 
10.7 -3.0 3.8449 
10.8 -3.0 3.9418 
10.900001 -3.0 3.8897 
11.0 -3.0 3.8872 
11.1 -3.0 3.8578 
11.2 -3.0 3.9583 
11.3 -3.0 3.8704 
11.400001 -3.0 3.8177 
11.500001 -3.0 nan 
11.599999 -3.0 nan 
11.7 -3.0 nan 
11.8 -3.0 nan 
11.900001 -3.0 nan 
12.000001 -3.0 nan 
12.099999 -3.0 nan 
12.2 -3.0 nan 
12.3 -3.0 nan 
12.400001 -3.0 nan 
12.500001 -3.0 nan 
12.599999 -3.0 nan 
12.7 -3.0 nan 
12.8 -3.0 nan 
12.900001 -3.0 nan 
13.000001 -3.0 nan 
13.099999 -3.0 nan 
13.2 -3.0 nan 
13.3 -3.0 nan 
13.400001 -3.0 nan 
13.500001 -3.0 nan 
13.599999 -3.0 nan 
13.7 -3.0 nan 
13.8 -3.0 nan 
13.900001 -3.0 nan 
14.0 -3.0 nan 
14.099998 -3.0 nan 
14.199998999999998 -3.0 nan 
14.299999 -3.0 nan 
14.399999999999999 -3.0 nan 
14.5 -3.0 nan 
14.599998 -3.0 nan 
14.699998999999998 -3.0 nan 
14.799999 -3.0 nan 
14.899999999999999 -3.0 nan 
15.0 -3.0 nan 
15.099998 -3.0 nan 
15.199998999999998 -3.0 nan 
15.299999 -3.0 nan 
15.399999999999999 -3.0 nan 
15.5 -3.0 nan 
15.599998 -3.0 nan 
15.699998999999998 -3.0 nan 
15.799999 -3.0 nan 
15.899999999999999 -3.0 nan 
16.0 -3.0 nan 
16.099998 -3.0 nan 
16.199999 -3.0 nan 
16.299999 -3.0 nan 
16.4 -3.0 nan 
16.5 -3.0 nan 
16.599998 -3.0 nan 
16.699999 -3.0 nan 
16.799999 -3.0 nan 
-4.7 -2.9 nan 
-4.6 -2.9 nan 
-4.5 -2.9 nan 
-4.4 -2.9 nan 
-4.3 -2.9 nan 
-4.2 -2.9 nan 
-4.1 -2.9 nan 
-4.0 -2.9 nan 
-3.9 -2.9 nan 
-3.8 -2.9 nan 
-3.7 -2.9 nan 
-3.6 -2.9 nan 
-3.5 -2.9 nan 
-3.4 -2.9 nan 
-3.3 -2.9 nan 
-3.2 -2.9 nan 
-3.1 -2.9 nan 
-3.0 -2.9 nan 
-2.9 -2.9 nan 
-2.8 -2.9 nan 
-2.7 -2.9 nan 
-2.6 -2.9 nan 
-2.5 -2.9 nan 
-2.4 -2.9 nan 
-2.3 -2.9 nan 
-2.2 -2.9 nan 
-2.1 -2.9 nan 
-2.0 -2.9 nan 
-1.9 -2.9 nan 
-1.8 -2.9 nan 
-1.7 -2.9 nan 
-1.6 -2.9 nan 
-1.5 -2.9 nan 
-1.4 -2.9 nan 
-1.3 -2.9 nan 
-1.2 -2.9 nan 
-1.1 -2.9 nan 
-1.0 -2.9 nan 
-0.8999999999999999 -2.9 nan 
-0.8 -2.9 nan 
-0.7 -2.9 nan 
-0.6000000000000001 -2.9 nan 
-0.5 -2.9 nan 
-0.3999999999999999 -2.9 nan 
-0.30000000000000004 -2.9 nan 
-0.19999999999999996 -2.9 nan 
-0.10000000000000009 -2.9 nan 
0.0 -2.9 nan 
0.10000000000000009 -2.9 3.8920 
0.20000000000000018 -2.9 3.9096 
0.2999999999999998 -2.9 3.8611 
0.3999999999999999 -2.9 3.8653 
0.5 -2.9 3.8798 
0.6000000000000001 -2.9 3.8552 
0.7000000000000002 -2.9 3.8737 
0.7999999999999998 -2.9 3.8998 
0.8999999999999999 -2.9 3.8878 
1.0 -2.9 3.8816 
1.1 -2.9 3.8934 
1.2000000000000002 -2.9 3.8901 
1.2999999999999998 -2.9 3.8892 
1.4 -2.9 3.9176 
1.5 -2.9 3.9307 
1.6 -2.9 3.8748 
1.7000000000000002 -2.9 3.9087 
1.7999999999999998 -2.9 3.8724 
1.9 -2.9 3.8627 
2.0 -2.9 3.8767 
2.0999999999999996 -2.9 3.8835 
2.2 -2.9 3.8763 
2.3 -2.9 3.8990 
2.4000000000000004 -2.9 3.8851 
2.5 -2.9 3.8783 
2.5999999999999996 -2.9 3.8789 
2.7 -2.9 3.8670 
2.8 -2.9 3.8875 
2.9000000000000004 -2.9 3.8902 
3.0 -2.9 3.8957 
3.0999999999999996 -2.9 3.8799 
3.2 -2.9 3.8869 
3.3 -2.9 3.8995 
3.4000009999999996 -2.9 3.8965 
3.5 -2.9 3.8731 
3.5999999999999996 -2.9 3.8781 
3.7 -2.9 3.8843 
3.8 -2.9 3.8725 
3.9000009999999996 -2.9 3.8966 
4.0 -2.9 3.8944 
4.1 -2.9 3.9015 
4.2 -2.9 3.8744 
4.3 -2.9 3.8959 
4.400001 -2.9 3.8921 
4.5 -2.9 3.8867 
4.6 -2.9 3.8788 
4.7 -2.9 3.8738 
4.8 -2.9 3.8825 
4.900001 -2.9 3.8829 
5.0 -2.9 3.8908 
5.1 -2.9 3.8992 
5.2 -2.9 3.8854 
5.3 -2.9 3.8917 
5.400001 -2.9 3.8766 
5.5 -2.9 3.8965 
5.6 -2.9 3.8719 
5.7 -2.9 3.8939 
5.8 -2.9 3.8947 
5.900001 -2.9 3.8793 
6.0 -2.9 3.8742 
6.1 -2.9 3.8930 
6.199999999999999 -2.9 3.8884 
6.300000000000001 -2.9 3.8880 
6.400001 -2.9 3.8827 
6.5 -2.9 3.8770 
6.6 -2.9 3.8623 
6.699999999999999 -2.9 3.8833 
6.800000000000001 -2.9 3.8626 
6.900001 -2.9 3.9044 
7.0 -2.9 3.8822 
7.1 -2.9 3.8695 
7.199999999999999 -2.9 3.8694 
7.300000000000001 -2.9 3.8820 
7.400001 -2.9 3.8734 
7.5 -2.9 3.8701 
7.6 -2.9 3.8735 
7.699999999999999 -2.9 3.8994 
7.800000000000001 -2.9 3.9013 
7.900001 -2.9 3.8940 
8.0 -2.9 3.8790 
8.1 -2.9 3.8777 
8.2 -2.9 3.8658 
8.3 -2.9 3.8869 
8.400001 -2.9 3.8882 
8.5 -2.9 3.8712 
8.6 -2.9 3.8790 
8.7 -2.9 3.8824 
8.8 -2.9 3.9057 
8.900001 -2.9 3.8996 
9.0 -2.9 3.8705 
9.1 -2.9 3.8838 
9.2 -2.9 3.8804 
9.3 -2.9 3.8666 
9.400001 -2.9 3.8586 
9.5 -2.9 3.9087 
9.6 -2.9 3.8970 
9.7 -2.9 3.9073 
9.8 -2.9 3.8614 
9.900001 -2.9 3.8715 
10.0 -2.9 3.8886 
10.1 -2.9 3.8687 
10.2 -2.9 3.8828 
10.3 -2.9 3.9020 
10.400001 -2.9 3.8843 
10.5 -2.9 3.9293 
10.6 -2.9 3.8834 
10.7 -2.9 3.8321 
10.8 -2.9 3.8849 
10.900001 -2.9 3.9140 
11.0 -2.9 3.8298 
11.1 -2.9 3.8672 
11.2 -2.9 3.9594 
11.3 -2.9 3.9090 
11.400001 -2.9 3.8614 
11.500001 -2.9 3.9162 
11.599999 -2.9 3.9293 
11.7 -2.9 nan 
11.8 -2.9 nan 
11.900001 -2.9 nan 
12.000001 -2.9 nan 
12.099999 -2.9 nan 
12.2 -2.9 nan 
12.3 -2.9 nan 
12.400001 -2.9 nan 
12.500001 -2.9 nan 
12.599999 -2.9 nan 
12.7 -2.9 nan 
12.8 -2.9 nan 
12.900001 -2.9 nan 
13.000001 -2.9 nan 
13.099999 -2.9 nan 
13.2 -2.9 nan 
13.3 -2.9 nan 
13.400001 -2.9 nan 
13.500001 -2.9 nan 
13.599999 -2.9 nan 
13.7 -2.9 nan 
13.8 -2.9 nan 
13.900001 -2.9 nan 
14.0 -2.9 nan 
14.099998 -2.9 nan 
14.199998999999998 -2.9 nan 
14.299999 -2.9 nan 
14.399999999999999 -2.9 nan 
14.5 -2.9 nan 
14.599998 -2.9 nan 
14.699998999999998 -2.9 nan 
14.799999 -2.9 nan 
14.899999999999999 -2.9 nan 
15.0 -2.9 nan 
15.099998 -2.9 nan 
15.199998999999998 -2.9 nan 
15.299999 -2.9 nan 
15.399999999999999 -2.9 nan 
15.5 -2.9 nan 
15.599998 -2.9 nan 
15.699998999999998 -2.9 nan 
15.799999 -2.9 nan 
15.899999999999999 -2.9 nan 
16.0 -2.9 nan 
16.099998 -2.9 nan 
16.199999 -2.9 nan 
16.299999 -2.9 nan 
16.4 -2.9 nan 
16.5 -2.9 nan 
16.599998 -2.9 nan 
16.699999 -2.9 nan 
16.799999 -2.9 nan 
-4.7 -2.8 nan 
-4.6 -2.8 nan 
-4.5 -2.8 nan 
-4.4 -2.8 nan 
-4.3 -2.8 nan 
-4.2 -2.8 nan 
-4.1 -2.8 nan 
-4.0 -2.8 nan 
-3.9 -2.8 nan 
-3.8 -2.8 nan 
-3.7 -2.8 nan 
-3.6 -2.8 nan 
-3.5 -2.8 nan 
-3.4 -2.8 nan 
-3.3 -2.8 nan 
-3.2 -2.8 nan 
-3.1 -2.8 nan 
-3.0 -2.8 nan 
-2.9 -2.8 nan 
-2.8 -2.8 nan 
-2.7 -2.8 nan 
-2.6 -2.8 nan 
-2.5 -2.8 nan 
-2.4 -2.8 nan 
-2.3 -2.8 nan 
-2.2 -2.8 nan 
-2.1 -2.8 nan 
-2.0 -2.8 nan 
-1.9 -2.8 nan 
-1.8 -2.8 nan 
-1.7 -2.8 nan 
-1.6 -2.8 nan 
-1.5 -2.8 nan 
-1.4 -2.8 nan 
-1.3 -2.8 nan 
-1.2 -2.8 nan 
-1.1 -2.8 nan 
-1.0 -2.8 nan 
-0.8999999999999999 -2.8 nan 
-0.8 -2.8 nan 
-0.7 -2.8 nan 
-0.6000000000000001 -2.8 nan 
-0.5 -2.8 nan 
-0.3999999999999999 -2.8 nan 
-0.30000000000000004 -2.8 nan 
-0.19999999999999996 -2.8 nan 
-0.10000000000000009 -2.8 3.8748 
0.0 -2.8 3.8493 
0.10000000000000009 -2.8 3.9230 
0.20000000000000018 -2.8 3.8408 
0.2999999999999998 -2.8 3.9159 
0.3999999999999999 -2.8 3.8614 
0.5 -2.8 3.8563 
0.6000000000000001 -2.8 3.8908 
0.7000000000000002 -2.8 3.8791 
0.7999999999999998 -2.8 3.8950 
0.8999999999999999 -2.8 3.9051 
1.0 -2.8 3.8566 
1.1 -2.8 3.8955 
1.2000000000000002 -2.8 3.8614 
1.2999999999999998 -2.8 3.8693 
1.4 -2.8 3.8734 
1.5 -2.8 3.8731 
1.6 -2.8 3.9029 
1.7000000000000002 -2.8 3.8938 
1.7999999999999998 -2.8 3.8853 
1.9 -2.8 3.8780 
2.0 -2.8 3.8856 
2.0999999999999996 -2.8 3.8792 
2.2 -2.8 3.8909 
2.3 -2.8 3.8981 
2.4000000000000004 -2.8 3.9127 
2.5 -2.8 3.8785 
2.5999999999999996 -2.8 3.8812 
2.7 -2.8 3.8788 
2.8 -2.8 3.8862 
2.9000000000000004 -2.8 3.8870 
3.0 -2.8 3.8894 
3.0999999999999996 -2.8 3.9051 
3.2 -2.8 3.8646 
3.3 -2.8 3.8921 
3.4000009999999996 -2.8 3.8746 
3.5 -2.8 3.8696 
3.5999999999999996 -2.8 3.8819 
3.7 -2.8 3.8872 
3.8 -2.8 3.8810 
3.9000009999999996 -2.8 3.8939 
4.0 -2.8 3.8760 
4.1 -2.8 3.8692 
4.2 -2.8 3.8668 
4.3 -2.8 3.8881 
4.400001 -2.8 3.9035 
4.5 -2.8 3.8727 
4.6 -2.8 3.8751 
4.7 -2.8 3.8854 
4.8 -2.8 3.8845 
4.900001 -2.8 3.8921 
5.0 -2.8 3.8671 
5.1 -2.8 3.8751 
5.2 -2.8 3.8976 
5.3 -2.8 3.8769 
5.400001 -2.8 3.8802 
5.5 -2.8 3.8785 
5.6 -2.8 3.9096 
5.7 -2.8 3.8761 
5.8 -2.8 3.8818 
5.900001 -2.8 3.8904 
6.0 -2.8 3.8837 
6.1 -2.8 3.8855 
6.199999999999999 -2.8 3.8959 
6.300000000000001 -2.8 3.8745 
6.400001 -2.8 3.8950 
6.5 -2.8 3.8835 
6.6 -2.8 3.8778 
6.699999999999999 -2.8 3.8901 
6.800000000000001 -2.8 3.8668 
6.900001 -2.8 3.8743 
7.0 -2.8 3.8867 
7.1 -2.8 3.8672 
7.199999999999999 -2.8 3.8813 
7.300000000000001 -2.8 3.8728 
7.400001 -2.8 3.8786 
7.5 -2.8 3.8849 
7.6 -2.8 3.8913 
7.699999999999999 -2.8 3.8807 
7.800000000000001 -2.8 3.8647 
7.900001 -2.8 3.9011 
8.0 -2.8 3.8747 
8.1 -2.8 3.8805 
8.2 -2.8 3.8780 
8.3 -2.8 3.8982 
8.400001 -2.8 3.8835 
8.5 -2.8 3.8728 
8.6 -2.8 3.8925 
8.7 -2.8 3.8871 
8.8 -2.8 3.8914 
8.900001 -2.8 3.8896 
9.0 -2.8 3.8868 
9.1 -2.8 3.8777 
9.2 -2.8 3.8762 
9.3 -2.8 3.9019 
9.400001 -2.8 3.8574 
9.5 -2.8 3.8786 
9.6 -2.8 3.8703 
9.7 -2.8 3.8825 
9.8 -2.8 3.8905 
9.900001 -2.8 3.9101 
10.0 -2.8 3.8825 
10.1 -2.8 3.8922 
10.2 -2.8 3.8865 
10.3 -2.8 3.8594 
10.400001 -2.8 3.8698 
10.5 -2.8 3.8768 
10.6 -2.8 3.8848 
10.7 -2.8 3.9018 
10.8 -2.8 3.9029 
10.900001 -2.8 3.8604 
11.0 -2.8 3.9327 
11.1 -2.8 3.8278 
11.2 -2.8 3.8597 
11.3 -2.8 3.9273 
11.400001 -2.8 3.8890 
11.500001 -2.8 3.8778 
11.599999 -2.8 3.9353 
11.7 -2.8 3.8652 
11.8 -2.8 nan 
11.900001 -2.8 nan 
12.000001 -2.8 nan 
12.099999 -2.8 nan 
12.2 -2.8 nan 
12.3 -2.8 nan 
12.400001 -2.8 nan 
12.500001 -2.8 nan 
12.599999 -2.8 nan 
12.7 -2.8 nan 
12.8 -2.8 nan 
12.900001 -2.8 nan 
13.000001 -2.8 nan 
13.099999 -2.8 nan 
13.2 -2.8 nan 
13.3 -2.8 nan 
13.400001 -2.8 nan 
13.500001 -2.8 nan 
13.599999 -2.8 nan 
13.7 -2.8 nan 
13.8 -2.8 nan 
13.900001 -2.8 nan 
14.0 -2.8 nan 
14.099998 -2.8 nan 
14.199998999999998 -2.8 nan 
14.299999 -2.8 nan 
14.399999999999999 -2.8 nan 
14.5 -2.8 nan 
14.599998 -2.8 nan 
14.699998999999998 -2.8 nan 
14.799999 -2.8 nan 
14.899999999999999 -2.8 nan 
15.0 -2.8 nan 
15.099998 -2.8 nan 
15.199998999999998 -2.8 nan 
15.299999 -2.8 nan 
15.399999999999999 -2.8 nan 
15.5 -2.8 nan 
15.599998 -2.8 nan 
15.699998999999998 -2.8 nan 
15.799999 -2.8 nan 
15.899999999999999 -2.8 nan 
16.0 -2.8 nan 
16.099998 -2.8 nan 
16.199999 -2.8 nan 
16.299999 -2.8 nan 
16.4 -2.8 nan 
16.5 -2.8 nan 
16.599998 -2.8 nan 
16.699999 -2.8 nan 
16.799999 -2.8 nan 
-4.7 -2.7 nan 
-4.6 -2.7 nan 
-4.5 -2.7 nan 
-4.4 -2.7 nan 
-4.3 -2.7 nan 
-4.2 -2.7 nan 
-4.1 -2.7 nan 
-4.0 -2.7 nan 
-3.9 -2.7 nan 
-3.8 -2.7 nan 
-3.7 -2.7 nan 
-3.6 -2.7 nan 
-3.5 -2.7 nan 
-3.4 -2.7 nan 
-3.3 -2.7 nan 
-3.2 -2.7 nan 
-3.1 -2.7 nan 
-3.0 -2.7 nan 
-2.9 -2.7 nan 
-2.8 -2.7 nan 
-2.7 -2.7 nan 
-2.6 -2.7 nan 
-2.5 -2.7 nan 
-2.4 -2.7 nan 
-2.3 -2.7 nan 
-2.2 -2.7 nan 
-2.1 -2.7 nan 
-2.0 -2.7 nan 
-1.9 -2.7 nan 
-1.8 -2.7 nan 
-1.7 -2.7 nan 
-1.6 -2.7 nan 
-1.5 -2.7 nan 
-1.4 -2.7 nan 
-1.3 -2.7 nan 
-1.2 -2.7 nan 
-1.1 -2.7 nan 
-1.0 -2.7 nan 
-0.8999999999999999 -2.7 nan 
-0.8 -2.7 nan 
-0.7 -2.7 nan 
-0.6000000000000001 -2.7 nan 
-0.5 -2.7 nan 
-0.3999999999999999 -2.7 nan 
-0.30000000000000004 -2.7 nan 
-0.19999999999999996 -2.7 3.9167 
-0.10000000000000009 -2.7 3.8654 
0.0 -2.7 3.9602 
0.10000000000000009 -2.7 3.9119 
0.20000000000000018 -2.7 3.8721 
0.2999999999999998 -2.7 3.9477 
0.3999999999999999 -2.7 3.8956 
0.5 -2.7 3.9042 
0.6000000000000001 -2.7 3.8746 
0.7000000000000002 -2.7 3.8527 
0.7999999999999998 -2.7 3.8438 
0.8999999999999999 -2.7 3.8814 
1.0 -2.7 3.8671 
1.1 -2.7 3.9029 
1.2000000000000002 -2.7 3.8618 
1.2999999999999998 -2.7 3.8477 
1.4 -2.7 3.8872 
1.5 -2.7 3.8491 
1.6 -2.7 3.8841 
1.7000000000000002 -2.7 3.9080 
1.7999999999999998 -2.7 3.9041 
1.9 -2.7 3.8949 
2.0 -2.7 3.8618 
2.0999999999999996 -2.7 3.8695 
2.2 -2.7 3.9027 
2.3 -2.7 3.8984 
2.4000000000000004 -2.7 3.8744 
2.5 -2.7 3.8738 
2.5999999999999996 -2.7 3.8745 
2.7 -2.7 3.8642 
2.8 -2.7 3.8586 
2.9000000000000004 -2.7 3.8732 
3.0 -2.7 3.8892 
3.0999999999999996 -2.7 3.8713 
3.2 -2.7 3.8618 
3.3 -2.7 3.8529 
3.4000009999999996 -2.7 3.8816 
3.5 -2.7 3.9012 
3.5999999999999996 -2.7 3.8623 
3.7 -2.7 3.8911 
3.8 -2.7 3.8954 
3.9000009999999996 -2.7 3.8574 
4.0 -2.7 3.8812 
4.1 -2.7 3.8859 
4.2 -2.7 3.8907 
4.3 -2.7 3.8908 
4.400001 -2.7 3.8750 
4.5 -2.7 3.8749 
4.6 -2.7 3.8798 
4.7 -2.7 3.8864 
4.8 -2.7 3.8890 
4.900001 -2.7 3.8828 
5.0 -2.7 3.8860 
5.1 -2.7 3.8938 
5.2 -2.7 3.8877 
5.3 -2.7 3.8828 
5.400001 -2.7 3.8889 
5.5 -2.7 3.8865 
5.6 -2.7 3.9060 
5.7 -2.7 3.8899 
5.8 -2.7 3.8872 
5.900001 -2.7 3.8796 
6.0 -2.7 3.8962 
6.1 -2.7 3.8800 
6.199999999999999 -2.7 3.8857 
6.300000000000001 -2.7 3.8933 
6.400001 -2.7 3.8780 
6.5 -2.7 3.8953 
6.6 -2.7 3.8712 
6.699999999999999 -2.7 3.8735 
6.800000000000001 -2.7 3.8945 
6.900001 -2.7 3.8982 
7.0 -2.7 3.8771 
7.1 -2.7 3.8806 
7.199999999999999 -2.7 3.8741 
7.300000000000001 -2.7 3.8663 
7.400001 -2.7 3.8954 
7.5 -2.7 3.8778 
7.6 -2.7 3.8791 
7.699999999999999 -2.7 3.9002 
7.800000000000001 -2.7 3.9103 
7.900001 -2.7 3.8696 
8.0 -2.7 3.8597 
8.1 -2.7 3.8916 
8.2 -2.7 3.8755 
8.3 -2.7 3.8751 
8.400001 -2.7 3.8852 
8.5 -2.7 3.8614 
8.6 -2.7 3.9055 
8.7 -2.7 3.8873 
8.8 -2.7 3.8763 
8.900001 -2.7 3.8711 
9.0 -2.7 3.8933 
9.1 -2.7 3.8798 
9.2 -2.7 3.8964 
9.3 -2.7 3.8625 
9.400001 -2.7 3.8803 
9.5 -2.7 3.8857 
9.6 -2.7 3.8910 
9.7 -2.7 3.9015 
9.8 -2.7 3.8664 
9.900001 -2.7 3.8944 
10.0 -2.7 3.9029 
10.1 -2.7 3.8717 
10.2 -2.7 3.8850 
10.3 -2.7 3.8883 
10.400001 -2.7 3.8758 
10.5 -2.7 3.8790 
10.6 -2.7 3.8511 
10.7 -2.7 3.8591 
10.8 -2.7 3.8763 
10.900001 -2.7 3.8702 
11.0 -2.7 3.8789 
11.1 -2.7 3.8709 
11.2 -2.7 3.8949 
11.3 -2.7 3.8771 
11.400001 -2.7 3.9126 
11.500001 -2.7 3.9047 
11.599999 -2.7 3.9033 
11.7 -2.7 3.8328 
11.8 -2.7 3.8210 
11.900001 -2.7 nan 
12.000001 -2.7 nan 
12.099999 -2.7 nan 
12.2 -2.7 nan 
12.3 -2.7 nan 
12.400001 -2.7 nan 
12.500001 -2.7 nan 
12.599999 -2.7 nan 
12.7 -2.7 nan 
12.8 -2.7 nan 
12.900001 -2.7 nan 
13.000001 -2.7 nan 
13.099999 -2.7 nan 
13.2 -2.7 nan 
13.3 -2.7 nan 
13.400001 -2.7 nan 
13.500001 -2.7 nan 
13.599999 -2.7 nan 
13.7 -2.7 nan 
13.8 -2.7 nan 
13.900001 -2.7 nan 
14.0 -2.7 nan 
14.099998 -2.7 nan 
14.199998999999998 -2.7 nan 
14.299999 -2.7 nan 
14.399999999999999 -2.7 nan 
14.5 -2.7 nan 
14.599998 -2.7 nan 
14.699998999999998 -2.7 nan 
14.799999 -2.7 nan 
14.899999999999999 -2.7 nan 
15.0 -2.7 nan 
15.099998 -2.7 nan 
15.199998999999998 -2.7 nan 
15.299999 -2.7 nan 
15.399999999999999 -2.7 nan 
15.5 -2.7 nan 
15.599998 -2.7 nan 
15.699998999999998 -2.7 nan 
15.799999 -2.7 nan 
15.899999999999999 -2.7 nan 
16.0 -2.7 nan 
16.099998 -2.7 nan 
16.199999 -2.7 nan 
16.299999 -2.7 nan 
16.4 -2.7 nan 
16.5 -2.7 nan 
16.599998 -2.7 nan 
16.699999 -2.7 nan 
16.799999 -2.7 nan 
-4.7 -2.6 nan 
-4.6 -2.6 nan 
-4.5 -2.6 nan 
-4.4 -2.6 nan 
-4.3 -2.6 nan 
-4.2 -2.6 nan 
-4.1 -2.6 nan 
-4.0 -2.6 nan 
-3.9 -2.6 nan 
-3.8 -2.6 nan 
-3.7 -2.6 nan 
-3.6 -2.6 nan 
-3.5 -2.6 nan 
-3.4 -2.6 nan 
-3.3 -2.6 nan 
-3.2 -2.6 nan 
-3.1 -2.6 nan 
-3.0 -2.6 nan 
-2.9 -2.6 nan 
-2.8 -2.6 nan 
-2.7 -2.6 nan 
-2.6 -2.6 nan 
-2.5 -2.6 nan 
-2.4 -2.6 nan 
-2.3 -2.6 nan 
-2.2 -2.6 nan 
-2.1 -2.6 nan 
-2.0 -2.6 nan 
-1.9 -2.6 nan 
-1.8 -2.6 nan 
-1.7 -2.6 nan 
-1.6 -2.6 nan 
-1.5 -2.6 nan 
-1.4 -2.6 nan 
-1.3 -2.6 nan 
-1.2 -2.6 nan 
-1.1 -2.6 nan 
-1.0 -2.6 nan 
-0.8999999999999999 -2.6 nan 
-0.8 -2.6 nan 
-0.7 -2.6 nan 
-0.6000000000000001 -2.6 nan 
-0.5 -2.6 nan 
-0.3999999999999999 -2.6 3.8609 
-0.30000000000000004 -2.6 3.9263 
-0.19999999999999996 -2.6 3.8470 
-0.10000000000000009 -2.6 3.8862 
0.0 -2.6 3.8856 
0.10000000000000009 -2.6 3.8366 
0.20000000000000018 -2.6 3.8933 
0.2999999999999998 -2.6 3.8900 
0.3999999999999999 -2.6 3.9019 
0.5 -2.6 3.9309 
0.6000000000000001 -2.6 3.9102 
0.7000000000000002 -2.6 3.8685 
0.7999999999999998 -2.6 3.8809 
0.8999999999999999 -2.6 3.8670 
1.0 -2.6 3.8973 
1.1 -2.6 3.9116 
1.2000000000000002 -2.6 3.8877 
1.2999999999999998 -2.6 3.9145 
1.4 -2.6 3.8569 
1.5 -2.6 3.8964 
1.6 -2.6 3.8786 
1.7000000000000002 -2.6 3.8984 
1.7999999999999998 -2.6 3.8855 
1.9 -2.6 3.8738 
2.0 -2.6 3.8795 
2.0999999999999996 -2.6 3.8898 
2.2 -2.6 3.8805 
2.3 -2.6 3.8619 
2.4000000000000004 -2.6 3.8664 
2.5 -2.6 3.8979 
2.5999999999999996 -2.6 3.8708 
2.7 -2.6 3.8884 
2.8 -2.6 3.8723 
2.9000000000000004 -2.6 3.8578 
3.0 -2.6 3.8985 
3.0999999999999996 -2.6 3.8806 
3.2 -2.6 3.8800 
3.3 -2.6 3.8997 
3.4000009999999996 -2.6 3.8693 
3.5 -2.6 3.8655 
3.5999999999999996 -2.6 3.8830 
3.7 -2.6 3.8851 
3.8 -2.6 3.8705 
3.9000009999999996 -2.6 3.8889 
4.0 -2.6 3.8759 
4.1 -2.6 3.8850 
4.2 -2.6 3.8565 
4.3 -2.6 3.8723 
4.400001 -2.6 3.8490 
4.5 -2.6 3.8778 
4.6 -2.6 3.8676 
4.7 -2.6 3.8749 
4.8 -2.6 3.8808 
4.900001 -2.6 3.8687 
5.0 -2.6 3.8860 
5.1 -2.6 3.8841 
5.2 -2.6 3.8967 
5.3 -2.6 3.8839 
5.400001 -2.6 3.8776 
5.5 -2.6 3.8678 
5.6 -2.6 3.8798 
5.7 -2.6 3.8982 
5.8 -2.6 3.8723 
5.900001 -2.6 3.8979 
6.0 -2.6 3.8844 
6.1 -2.6 3.9062 
6.199999999999999 -2.6 3.8786 
6.300000000000001 -2.6 3.8859 
6.400001 -2.6 3.8855 
6.5 -2.6 3.8899 
6.6 -2.6 3.8912 
6.699999999999999 -2.6 3.8840 
6.800000000000001 -2.6 3.8806 
6.900001 -2.6 3.8918 
7.0 -2.6 3.8790 
7.1 -2.6 3.8773 
7.199999999999999 -2.6 3.8784 
7.300000000000001 -2.6 3.8710 
7.400001 -2.6 3.9103 
7.5 -2.6 3.8843 
7.6 -2.6 3.8984 
7.699999999999999 -2.6 3.8701 
7.800000000000001 -2.6 3.8821 
7.900001 -2.6 3.8742 
8.0 -2.6 3.8772 
8.1 -2.6 3.8471 
8.2 -2.6 3.8886 
8.3 -2.6 3.8575 
8.400001 -2.6 3.8531 
8.5 -2.6 3.8693 
8.6 -2.6 3.8886 
8.7 -2.6 3.8890 
8.8 -2.6 3.8843 
8.900001 -2.6 3.8588 
9.0 -2.6 3.8922 
9.1 -2.6 3.8910 
9.2 -2.6 3.8829 
9.3 -2.6 3.8577 
9.400001 -2.6 3.8827 
9.5 -2.6 3.8904 
9.6 -2.6 3.8872 
9.7 -2.6 3.9081 
9.8 -2.6 3.8847 
9.900001 -2.6 3.8580 
10.0 -2.6 3.8707 
10.1 -2.6 3.8929 
10.2 -2.6 3.8754 
10.3 -2.6 3.9218 
10.400001 -2.6 3.8743 
10.5 -2.6 3.8588 
10.6 -2.6 3.8865 
10.7 -2.6 3.8808 
10.8 -2.6 3.8994 
10.900001 -2.6 3.9109 
11.0 -2.6 3.8755 
11.1 -2.6 3.8753 
11.2 -2.6 3.8932 
11.3 -2.6 3.8701 
11.400001 -2.6 3.9493 
11.500001 -2.6 3.8594 
11.599999 -2.6 3.8874 
11.7 -2.6 3.8877 
11.8 -2.6 3.8834 
11.900001 -2.6 3.8298 
12.000001 -2.6 3.8728 
12.099999 -2.6 nan 
12.2 -2.6 nan 
12.3 -2.6 nan 
12.400001 -2.6 nan 
12.500001 -2.6 nan 
12.599999 -2.6 nan 
12.7 -2.6 nan 
12.8 -2.6 nan 
12.900001 -2.6 nan 
13.000001 -2.6 nan 
13.099999 -2.6 nan 
13.2 -2.6 nan 
13.3 -2.6 nan 
13.400001 -2.6 nan 
13.500001 -2.6 nan 
13.599999 -2.6 nan 
13.7 -2.6 nan 
13.8 -2.6 nan 
13.900001 -2.6 nan 
14.0 -2.6 nan 
14.099998 -2.6 nan 
14.199998999999998 -2.6 nan 
14.299999 -2.6 nan 
14.399999999999999 -2.6 nan 
14.5 -2.6 nan 
14.599998 -2.6 nan 
14.699998999999998 -2.6 nan 
14.799999 -2.6 nan 
14.899999999999999 -2.6 nan 
15.0 -2.6 nan 
15.099998 -2.6 nan 
15.199998999999998 -2.6 nan 
15.299999 -2.6 nan 
15.399999999999999 -2.6 nan 
15.5 -2.6 nan 
15.599998 -2.6 nan 
15.699998999999998 -2.6 nan 
15.799999 -2.6 nan 
15.899999999999999 -2.6 nan 
16.0 -2.6 nan 
16.099998 -2.6 nan 
16.199999 -2.6 nan 
16.299999 -2.6 nan 
16.4 -2.6 nan 
16.5 -2.6 nan 
16.599998 -2.6 nan 
16.699999 -2.6 nan 
16.799999 -2.6 nan 
-4.7 -2.5 nan 
-4.6 -2.5 nan 
-4.5 -2.5 nan 
-4.4 -2.5 nan 
-4.3 -2.5 nan 
-4.2 -2.5 nan 
-4.1 -2.5 nan 
-4.0 -2.5 nan 
-3.9 -2.5 nan 
-3.8 -2.5 nan 
-3.7 -2.5 nan 
-3.6 -2.5 nan 
-3.5 -2.5 nan 
-3.4 -2.5 nan 
-3.3 -2.5 nan 
-3.2 -2.5 nan 
-3.1 -2.5 nan 
-3.0 -2.5 nan 
-2.9 -2.5 nan 
-2.8 -2.5 nan 
-2.7 -2.5 nan 
-2.6 -2.5 nan 
-2.5 -2.5 nan 
-2.4 -2.5 nan 
-2.3 -2.5 nan 
-2.2 -2.5 nan 
-2.1 -2.5 nan 
-2.0 -2.5 nan 
-1.9 -2.5 nan 
-1.8 -2.5 nan 
-1.7 -2.5 nan 
-1.6 -2.5 nan 
-1.5 -2.5 nan 
-1.4 -2.5 nan 
-1.3 -2.5 nan 
-1.2 -2.5 nan 
-1.1 -2.5 nan 
-1.0 -2.5 nan 
-0.8999999999999999 -2.5 nan 
-0.8 -2.5 nan 
-0.7 -2.5 nan 
-0.6000000000000001 -2.5 nan 
-0.5 -2.5 nan 
-0.3999999999999999 -2.5 3.9099 
-0.30000000000000004 -2.5 3.8782 
-0.19999999999999996 -2.5 3.8892 
-0.10000000000000009 -2.5 3.9105 
0.0 -2.5 3.8405 
0.10000000000000009 -2.5 3.8694 
0.20000000000000018 -2.5 3.9004 
0.2999999999999998 -2.5 3.8869 
0.3999999999999999 -2.5 3.8565 
0.5 -2.5 3.8606 
0.6000000000000001 -2.5 3.8588 
0.7000000000000002 -2.5 3.8929 
0.7999999999999998 -2.5 3.8593 
0.8999999999999999 -2.5 3.8906 
1.0 -2.5 3.9020 
1.1 -2.5 3.9118 
1.2000000000000002 -2.5 3.8622 
1.2999999999999998 -2.5 3.8761 
1.4 -2.5 3.9082 
1.5 -2.5 3.8798 
1.6 -2.5 3.8724 
1.7000000000000002 -2.5 3.8892 
1.7999999999999998 -2.5 3.8942 
1.9 -2.5 3.8748 
2.0 -2.5 3.8625 
2.0999999999999996 -2.5 3.8797 
2.2 -2.5 3.8804 
2.3 -2.5 3.8952 
2.4000000000000004 -2.5 3.8969 
2.5 -2.5 3.8853 
2.5999999999999996 -2.5 3.9048 
2.7 -2.5 3.8801 
2.8 -2.5 3.8993 
2.9000000000000004 -2.5 3.8741 
3.0 -2.5 3.8832 
3.0999999999999996 -2.5 3.8745 
3.2 -2.5 3.8715 
3.3 -2.5 3.8799 
3.4000009999999996 -2.5 3.8756 
3.5 -2.5 3.8741 
3.5999999999999996 -2.5 3.8874 
3.7 -2.5 3.8777 
3.8 -2.5 3.8774 
3.9000009999999996 -2.5 3.8917 
4.0 -2.5 3.8778 
4.1 -2.5 3.8947 
4.2 -2.5 3.8882 
4.3 -2.5 3.8845 
4.400001 -2.5 3.8760 
4.5 -2.5 3.9002 
4.6 -2.5 3.8818 
4.7 -2.5 3.8820 
4.8 -2.5 3.8820 
4.900001 -2.5 3.8702 
5.0 -2.5 3.8692 
5.1 -2.5 3.8934 
5.2 -2.5 3.8792 
5.3 -2.5 3.8818 
5.400001 -2.5 3.8799 
5.5 -2.5 3.8959 
5.6 -2.5 3.8870 
5.7 -2.5 3.8657 
5.8 -2.5 3.8922 
5.900001 -2.5 3.8982 
6.0 -2.5 3.8972 
6.1 -2.5 3.8899 
6.199999999999999 -2.5 3.8950 
6.300000000000001 -2.5 3.8932 
6.400001 -2.5 3.8855 
6.5 -2.5 3.8912 
6.6 -2.5 3.8889 
6.699999999999999 -2.5 3.8833 
6.800000000000001 -2.5 3.8895 
6.900001 -2.5 3.8506 
7.0 -2.5 3.8800 
7.1 -2.5 3.8766 
7.199999999999999 -2.5 3.8723 
7.300000000000001 -2.5 3.8764 
7.400001 -2.5 3.8822 
7.5 -2.5 3.8749 
7.6 -2.5 3.8869 
7.699999999999999 -2.5 3.8712 
7.800000000000001 -2.5 3.8838 
7.900001 -2.5 3.9072 
8.0 -2.5 3.8907 
8.1 -2.5 3.8953 
8.2 -2.5 3.8896 
8.3 -2.5 3.8855 
8.400001 -2.5 3.8729 
8.5 -2.5 3.8842 
8.6 -2.5 3.8955 
8.7 -2.5 3.8757 
8.8 -2.5 3.8823 
8.900001 -2.5 3.9007 
9.0 -2.5 3.9020 
9.1 -2.5 3.8703 
9.2 -2.5 3.8948 
9.3 -2.5 3.8849 
9.400001 -2.5 3.8605 
9.5 -2.5 3.8846 
9.6 -2.5 3.8763 
9.7 -2.5 3.8841 
9.8 -2.5 3.8764 
9.900001 -2.5 3.8710 
10.0 -2.5 3.9014 
10.1 -2.5 3.8748 
10.2 -2.5 3.8753 
10.3 -2.5 3.8971 
10.400001 -2.5 3.9152 
10.5 -2.5 3.8602 
10.6 -2.5 3.8847 
10.7 -2.5 3.8796 
10.8 -2.5 3.9154 
10.900001 -2.5 3.8803 
11.0 -2.5 3.8523 
11.1 -2.5 3.8844 
11.2 -2.5 3.8728 
11.3 -2.5 3.8904 
11.400001 -2.5 3.8694 
11.500001 -2.5 3.8994 
11.599999 -2.5 3.8432 
11.7 -2.5 3.8949 
11.8 -2.5 3.8511 
11.900001 -2.5 3.8369 
12.000001 -2.5 3.8967 
12.099999 -2.5 3.9459 
12.2 -2.5 nan 
12.3 -2.5 nan 
12.400001 -2.5 nan 
12.500001 -2.5 nan 
12.599999 -2.5 nan 
12.7 -2.5 nan 
12.8 -2.5 nan 
12.900001 -2.5 nan 
13.000001 -2.5 nan 
13.099999 -2.5 nan 
13.2 -2.5 nan 
13.3 -2.5 nan 
13.400001 -2.5 nan 
13.500001 -2.5 nan 
13.599999 -2.5 nan 
13.7 -2.5 nan 
13.8 -2.5 nan 
13.900001 -2.5 nan 
14.0 -2.5 nan 
14.099998 -2.5 nan 
14.199998999999998 -2.5 nan 
14.299999 -2.5 nan 
14.399999999999999 -2.5 nan 
14.5 -2.5 nan 
14.599998 -2.5 nan 
14.699998999999998 -2.5 nan 
14.799999 -2.5 nan 
14.899999999999999 -2.5 nan 
15.0 -2.5 nan 
15.099998 -2.5 nan 
15.199998999999998 -2.5 nan 
15.299999 -2.5 nan 
15.399999999999999 -2.5 nan 
15.5 -2.5 nan 
15.599998 -2.5 nan 
15.699998999999998 -2.5 nan 
15.799999 -2.5 nan 
15.899999999999999 -2.5 nan 
16.0 -2.5 nan 
16.099998 -2.5 nan 
16.199999 -2.5 nan 
16.299999 -2.5 nan 
16.4 -2.5 nan 
16.5 -2.5 nan 
16.599998 -2.5 nan 
16.699999 -2.5 nan 
16.799999 -2.5 nan 
-4.7 -2.4 nan 
-4.6 -2.4 nan 
-4.5 -2.4 nan 
-4.4 -2.4 nan 
-4.3 -2.4 nan 
-4.2 -2.4 nan 
-4.1 -2.4 nan 
-4.0 -2.4 nan 
-3.9 -2.4 nan 
-3.8 -2.4 nan 
-3.7 -2.4 nan 
-3.6 -2.4 nan 
-3.5 -2.4 nan 
-3.4 -2.4 nan 
-3.3 -2.4 nan 
-3.2 -2.4 nan 
-3.1 -2.4 nan 
-3.0 -2.4 nan 
-2.9 -2.4 nan 
-2.8 -2.4 nan 
-2.7 -2.4 nan 
-2.6 -2.4 nan 
-2.5 -2.4 nan 
-2.4 -2.4 nan 
-2.3 -2.4 nan 
-2.2 -2.4 nan 
-2.1 -2.4 nan 
-2.0 -2.4 nan 
-1.9 -2.4 nan 
-1.8 -2.4 nan 
-1.7 -2.4 nan 
-1.6 -2.4 nan 
-1.5 -2.4 nan 
-1.4 -2.4 nan 
-1.3 -2.4 nan 
-1.2 -2.4 nan 
-1.1 -2.4 nan 
-1.0 -2.4 nan 
-0.8999999999999999 -2.4 nan 
-0.8 -2.4 nan 
-0.7 -2.4 3.8262 
-0.6000000000000001 -2.4 3.8837 
-0.5 -2.4 3.8716 
-0.3999999999999999 -2.4 3.9159 
-0.30000000000000004 -2.4 3.9160 
-0.19999999999999996 -2.4 3.8971 
-0.10000000000000009 -2.4 3.8735 
0.0 -2.4 3.8919 
0.10000000000000009 -2.4 3.9201 
0.20000000000000018 -2.4 3.8852 
0.2999999999999998 -2.4 3.8645 
0.3999999999999999 -2.4 3.8919 
0.5 -2.4 3.8593 
0.6000000000000001 -2.4 3.8994 
0.7000000000000002 -2.4 3.8835 
0.7999999999999998 -2.4 3.8758 
0.8999999999999999 -2.4 3.8661 
1.0 -2.4 3.9041 
1.1 -2.4 3.8900 
1.2000000000000002 -2.4 3.8758 
1.2999999999999998 -2.4 3.8897 
1.4 -2.4 3.9128 
1.5 -2.4 3.8876 
1.6 -2.4 3.8705 
1.7000000000000002 -2.4 3.9173 
1.7999999999999998 -2.4 3.8654 
1.9 -2.4 3.9018 
2.0 -2.4 3.8802 
2.0999999999999996 -2.4 3.8761 
2.2 -2.4 3.8708 
2.3 -2.4 3.8690 
2.4000000000000004 -2.4 3.8888 
2.5 -2.4 3.9001 
2.5999999999999996 -2.4 3.8902 
2.7 -2.4 3.8769 
2.8 -2.4 3.9057 
2.9000000000000004 -2.4 3.8917 
3.0 -2.4 3.8885 
3.0999999999999996 -2.4 3.8789 
3.2 -2.4 3.8855 
3.3 -2.4 3.8713 
3.4000009999999996 -2.4 3.8847 
3.5 -2.4 3.8680 
3.5999999999999996 -2.4 3.8901 
3.7 -2.4 3.8819 
3.8 -2.4 3.8832 
3.9000009999999996 -2.4 3.8904 
4.0 -2.4 3.8700 
4.1 -2.4 3.8873 
4.2 -2.4 3.8823 
4.3 -2.4 3.8875 
4.400001 -2.4 3.8752 
4.5 -2.4 3.8974 
4.6 -2.4 3.8680 
4.7 -2.4 3.8666 
4.8 -2.4 3.8789 
4.900001 -2.4 3.8783 
5.0 -2.4 3.8803 
5.1 -2.4 3.8841 
5.2 -2.4 3.8934 
5.3 -2.4 3.8829 
5.400001 -2.4 3.8936 
5.5 -2.4 3.8786 
5.6 -2.4 3.8749 
5.7 -2.4 3.8826 
5.8 -2.4 3.8867 
5.900001 -2.4 3.8960 
6.0 -2.4 3.8979 
6.1 -2.4 3.8941 
6.199999999999999 -2.4 3.8717 
6.300000000000001 -2.4 3.8890 
6.400001 -2.4 3.8803 
6.5 -2.4 3.8954 
6.6 -2.4 3.8827 
6.699999999999999 -2.4 3.8643 
6.800000000000001 -2.4 3.9011 
6.900001 -2.4 3.8738 
7.0 -2.4 3.8898 
7.1 -2.4 3.8818 
7.199999999999999 -2.4 3.8983 
7.300000000000001 -2.4 3.8862 
7.400001 -2.4 3.8805 
7.5 -2.4 3.8943 
7.6 -2.4 3.8848 
7.699999999999999 -2.4 3.8774 
7.800000000000001 -2.4 3.8724 
7.900001 -2.4 3.8801 
8.0 -2.4 3.8839 
8.1 -2.4 3.8864 
8.2 -2.4 3.8815 
8.3 -2.4 3.8767 
8.400001 -2.4 3.8660 
8.5 -2.4 3.8748 
8.6 -2.4 3.8840 
8.7 -2.4 3.8896 
8.8 -2.4 3.8765 
8.900001 -2.4 3.8850 
9.0 -2.4 3.8768 
9.1 -2.4 3.8709 
9.2 -2.4 3.8758 
9.3 -2.4 3.8944 
9.400001 -2.4 3.8737 
9.5 -2.4 3.8831 
9.6 -2.4 3.8731 
9.7 -2.4 3.8738 
9.8 -2.4 3.8622 
9.900001 -2.4 3.8791 
10.0 -2.4 3.8892 
10.1 -2.4 3.8731 
10.2 -2.4 3.9007 
10.3 -2.4 3.8848 
10.400001 -2.4 3.8909 
10.5 -2.4 3.8734 
10.6 -2.4 3.9057 
10.7 -2.4 3.8797 
10.8 -2.4 3.8775 
10.900001 -2.4 3.9133 
11.0 -2.4 3.8619 
11.1 -2.4 3.9027 
11.2 -2.4 3.9176 
11.3 -2.4 3.8802 
11.400001 -2.4 3.8655 
11.500001 -2.4 3.8952 
11.599999 -2.4 3.8445 
11.7 -2.4 3.9097 
11.8 -2.4 3.8516 
11.900001 -2.4 3.8805 
12.000001 -2.4 3.8679 
12.099999 -2.4 3.8464 
12.2 -2.4 3.9012 
12.3 -2.4 3.8354 
12.400001 -2.4 nan 
12.500001 -2.4 nan 
12.599999 -2.4 nan 
12.7 -2.4 nan 
12.8 -2.4 nan 
12.900001 -2.4 nan 
13.000001 -2.4 nan 
13.099999 -2.4 nan 
13.2 -2.4 nan 
13.3 -2.4 nan 
13.400001 -2.4 nan 
13.500001 -2.4 nan 
13.599999 -2.4 nan 
13.7 -2.4 nan 
13.8 -2.4 nan 
13.900001 -2.4 nan 
14.0 -2.4 nan 
14.099998 -2.4 nan 
14.199998999999998 -2.4 nan 
14.299999 -2.4 nan 
14.399999999999999 -2.4 nan 
14.5 -2.4 nan 
14.599998 -2.4 nan 
14.699998999999998 -2.4 nan 
14.799999 -2.4 nan 
14.899999999999999 -2.4 nan 
15.0 -2.4 nan 
15.099998 -2.4 nan 
15.199998999999998 -2.4 nan 
15.299999 -2.4 nan 
15.399999999999999 -2.4 nan 
15.5 -2.4 nan 
15.599998 -2.4 nan 
15.699998999999998 -2.4 nan 
15.799999 -2.4 nan 
15.899999999999999 -2.4 nan 
16.0 -2.4 nan 
16.099998 -2.4 nan 
16.199999 -2.4 nan 
16.299999 -2.4 nan 
16.4 -2.4 nan 
16.5 -2.4 nan 
16.599998 -2.4 nan 
16.699999 -2.4 nan 
16.799999 -2.4 nan 
-4.7 -2.3 nan 
-4.6 -2.3 nan 
-4.5 -2.3 nan 
-4.4 -2.3 nan 
-4.3 -2.3 nan 
-4.2 -2.3 nan 
-4.1 -2.3 nan 
-4.0 -2.3 nan 
-3.9 -2.3 nan 
-3.8 -2.3 nan 
-3.7 -2.3 nan 
-3.6 -2.3 nan 
-3.5 -2.3 nan 
-3.4 -2.3 nan 
-3.3 -2.3 nan 
-3.2 -2.3 nan 
-3.1 -2.3 nan 
-3.0 -2.3 nan 
-2.9 -2.3 nan 
-2.8 -2.3 nan 
-2.7 -2.3 nan 
-2.6 -2.3 nan 
-2.5 -2.3 nan 
-2.4 -2.3 nan 
-2.3 -2.3 nan 
-2.2 -2.3 nan 
-2.1 -2.3 nan 
-2.0 -2.3 nan 
-1.9 -2.3 nan 
-1.8 -2.3 nan 
-1.7 -2.3 nan 
-1.6 -2.3 nan 
-1.5 -2.3 nan 
-1.4 -2.3 nan 
-1.3 -2.3 nan 
-1.2 -2.3 nan 
-1.1 -2.3 nan 
-1.0 -2.3 nan 
-0.8999999999999999 -2.3 nan 
-0.8 -2.3 3.8324 
-0.7 -2.3 3.8668 
-0.6000000000000001 -2.3 3.7901 
-0.5 -2.3 3.8910 
-0.3999999999999999 -2.3 3.8606 
-0.30000000000000004 -2.3 3.8967 
-0.19999999999999996 -2.3 3.9141 
-0.10000000000000009 -2.3 3.8536 
0.0 -2.3 3.9150 
0.10000000000000009 -2.3 3.9264 
0.20000000000000018 -2.3 3.9085 
0.2999999999999998 -2.3 3.8975 
0.3999999999999999 -2.3 3.8823 
0.5 -2.3 3.9106 
0.6000000000000001 -2.3 3.9005 
0.7000000000000002 -2.3 3.8940 
0.7999999999999998 -2.3 3.8603 
0.8999999999999999 -2.3 3.8982 
1.0 -2.3 3.8804 
1.1 -2.3 3.8949 
1.2000000000000002 -2.3 3.8860 
1.2999999999999998 -2.3 3.8653 
1.4 -2.3 3.9126 
1.5 -2.3 3.8965 
1.6 -2.3 3.8835 
1.7000000000000002 -2.3 3.8715 
1.7999999999999998 -2.3 3.8576 
1.9 -2.3 3.9133 
2.0 -2.3 3.9035 
2.0999999999999996 -2.3 3.8646 
2.2 -2.3 3.8939 
2.3 -2.3 3.8931 
2.4000000000000004 -2.3 3.8884 
2.5 -2.3 3.8675 
2.5999999999999996 -2.3 3.8910 
2.7 -2.3 3.8774 
2.8 -2.3 3.8796 
2.9000000000000004 -2.3 3.8819 
3.0 -2.3 3.8739 
3.0999999999999996 -2.3 3.8840 
3.2 -2.3 3.8693 
3.3 -2.3 3.8788 
3.4000009999999996 -2.3 3.8710 
3.5 -2.3 3.8717 
3.5999999999999996 -2.3 3.8604 
3.7 -2.3 3.8813 
3.8 -2.3 3.8744 
3.9000009999999996 -2.3 3.8742 
4.0 -2.3 3.8959 
4.1 -2.3 3.8689 
4.2 -2.3 3.8948 
4.3 -2.3 3.8883 
4.400001 -2.3 3.9000 
4.5 -2.3 3.8998 
4.6 -2.3 3.8984 
4.7 -2.3 3.8702 
4.8 -2.3 3.8940 
4.900001 -2.3 3.8879 
5.0 -2.3 3.8770 
5.1 -2.3 3.8734 
5.2 -2.3 3.8841 
5.3 -2.3 3.8852 
5.400001 -2.3 3.8827 
5.5 -2.3 3.9043 
5.6 -2.3 3.8796 
5.7 -2.3 3.8923 
5.8 -2.3 3.8918 
5.900001 -2.3 3.8833 
6.0 -2.3 3.8918 
6.1 -2.3 3.8828 
6.199999999999999 -2.3 3.8734 
6.300000000000001 -2.3 3.8736 
6.400001 -2.3 3.8951 
6.5 -2.3 3.8804 
6.6 -2.3 3.8728 
6.699999999999999 -2.3 3.8715 
6.800000000000001 -2.3 3.8784 
6.900001 -2.3 3.8885 
7.0 -2.3 3.8877 
7.1 -2.3 3.8850 
7.199999999999999 -2.3 3.8834 
7.300000000000001 -2.3 3.8880 
7.400001 -2.3 3.8837 
7.5 -2.3 3.9000 
7.6 -2.3 3.8835 
7.699999999999999 -2.3 3.8794 
7.800000000000001 -2.3 3.8920 
7.900001 -2.3 3.8698 
8.0 -2.3 3.8673 
8.1 -2.3 3.8694 
8.2 -2.3 3.9037 
8.3 -2.3 3.8695 
8.400001 -2.3 3.8911 
8.5 -2.3 3.8743 
8.6 -2.3 3.8850 
8.7 -2.3 3.8670 
8.8 -2.3 3.8833 
8.900001 -2.3 3.8809 
9.0 -2.3 3.8882 
9.1 -2.3 3.8905 
9.2 -2.3 3.8659 
9.3 -2.3 3.8793 
9.400001 -2.3 3.8882 
9.5 -2.3 3.8849 
9.6 -2.3 3.8736 
9.7 -2.3 3.8944 
9.8 -2.3 3.8674 
9.900001 -2.3 3.8858 
10.0 -2.3 3.8753 
10.1 -2.3 3.8871 
10.2 -2.3 3.8725 
10.3 -2.3 3.8931 
10.400001 -2.3 3.8762 
10.5 -2.3 3.8747 
10.6 -2.3 3.8895 
10.7 -2.3 3.8988 
10.8 -2.3 3.8854 
10.900001 -2.3 3.8705 
11.0 -2.3 3.8812 
11.1 -2.3 3.9007 
11.2 -2.3 3.8845 
11.3 -2.3 3.9008 
11.400001 -2.3 3.8713 
11.500001 -2.3 3.9036 
11.599999 -2.3 3.8606 
11.7 -2.3 3.8854 
11.8 -2.3 3.9353 
11.900001 -2.3 3.8735 
12.000001 -2.3 3.8557 
12.099999 -2.3 3.8662 
12.2 -2.3 3.9066 
12.3 -2.3 3.8644 
12.400001 -2.3 3.8455 
12.500001 -2.3 nan 
12.599999 -2.3 nan 
12.7 -2.3 nan 
12.8 -2.3 nan 
12.900001 -2.3 nan 
13.000001 -2.3 nan 
13.099999 -2.3 nan 
13.2 -2.3 nan 
13.3 -2.3 nan 
13.400001 -2.3 nan 
13.500001 -2.3 nan 
13.599999 -2.3 nan 
13.7 -2.3 nan 
13.8 -2.3 nan 
13.900001 -2.3 nan 
14.0 -2.3 nan 
14.099998 -2.3 nan 
14.199998999999998 -2.3 nan 
14.299999 -2.3 nan 
14.399999999999999 -2.3 nan 
14.5 -2.3 nan 
14.599998 -2.3 nan 
14.699998999999998 -2.3 nan 
14.799999 -2.3 nan 
14.899999999999999 -2.3 nan 
15.0 -2.3 nan 
15.099998 -2.3 nan 
15.199998999999998 -2.3 nan 
15.299999 -2.3 nan 
15.399999999999999 -2.3 nan 
15.5 -2.3 nan 
15.599998 -2.3 nan 
15.699998999999998 -2.3 nan 
15.799999 -2.3 nan 
15.899999999999999 -2.3 nan 
16.0 -2.3 nan 
16.099998 -2.3 nan 
16.199999 -2.3 nan 
16.299999 -2.3 nan 
16.4 -2.3 nan 
16.5 -2.3 nan 
16.599998 -2.3 nan 
16.699999 -2.3 nan 
16.799999 -2.3 nan 
-4.7 -2.2 nan 
-4.6 -2.2 nan 
-4.5 -2.2 nan 
-4.4 -2.2 nan 
-4.3 -2.2 nan 
-4.2 -2.2 nan 
-4.1 -2.2 nan 
-4.0 -2.2 nan 
-3.9 -2.2 nan 
-3.8 -2.2 nan 
-3.7 -2.2 nan 
-3.6 -2.2 nan 
-3.5 -2.2 nan 
-3.4 -2.2 nan 
-3.3 -2.2 nan 
-3.2 -2.2 nan 
-3.1 -2.2 nan 
-3.0 -2.2 nan 
-2.9 -2.2 nan 
-2.8 -2.2 nan 
-2.7 -2.2 nan 
-2.6 -2.2 nan 
-2.5 -2.2 nan 
-2.4 -2.2 nan 
-2.3 -2.2 nan 
-2.2 -2.2 nan 
-2.1 -2.2 nan 
-2.0 -2.2 nan 
-1.9 -2.2 nan 
-1.8 -2.2 nan 
-1.7 -2.2 nan 
-1.6 -2.2 nan 
-1.5 -2.2 nan 
-1.4 -2.2 nan 
-1.3 -2.2 nan 
-1.2 -2.2 nan 
-1.1 -2.2 nan 
-1.0 -2.2 nan 
-0.8999999999999999 -2.2 3.9129 
-0.8 -2.2 3.7998 
-0.7 -2.2 3.9010 
-0.6000000000000001 -2.2 3.8843 
-0.5 -2.2 3.9280 
-0.3999999999999999 -2.2 3.9108 
-0.30000000000000004 -2.2 3.8876 
-0.19999999999999996 -2.2 3.9035 
-0.10000000000000009 -2.2 3.9170 
0.0 -2.2 3.8934 
0.10000000000000009 -2.2 3.9019 
0.20000000000000018 -2.2 3.8930 
0.2999999999999998 -2.2 3.8720 
0.3999999999999999 -2.2 3.8867 
0.5 -2.2 3.8826 
0.6000000000000001 -2.2 3.8842 
0.7000000000000002 -2.2 3.8727 
0.7999999999999998 -2.2 3.8994 
0.8999999999999999 -2.2 3.8792 
1.0 -2.2 3.8755 
1.1 -2.2 3.8547 
1.2000000000000002 -2.2 3.8709 
1.2999999999999998 -2.2 3.8903 
1.4 -2.2 3.8879 
1.5 -2.2 3.8758 
1.6 -2.2 3.8701 
1.7000000000000002 -2.2 3.8887 
1.7999999999999998 -2.2 3.8986 
1.9 -2.2 3.8958 
2.0 -2.2 3.8910 
2.0999999999999996 -2.2 3.8880 
2.2 -2.2 3.8774 
2.3 -2.2 3.9072 
2.4000000000000004 -2.2 3.9007 
2.5 -2.2 3.8809 
2.5999999999999996 -2.2 3.9107 
2.7 -2.2 3.8782 
2.8 -2.2 3.8764 
2.9000000000000004 -2.2 3.8962 
3.0 -2.2 3.8690 
3.0999999999999996 -2.2 3.8856 
3.2 -2.2 3.8769 
3.3 -2.2 3.8815 
3.4000009999999996 -2.2 3.8892 
3.5 -2.2 3.8928 
3.5999999999999996 -2.2 3.8892 
3.7 -2.2 3.8783 
3.8 -2.2 3.8924 
3.9000009999999996 -2.2 3.8770 
4.0 -2.2 3.8852 
4.1 -2.2 3.8727 
4.2 -2.2 3.8800 
4.3 -2.2 3.8674 
4.400001 -2.2 3.8651 
4.5 -2.2 3.8883 
4.6 -2.2 3.8909 
4.7 -2.2 3.8710 
4.8 -2.2 3.8823 
4.900001 -2.2 3.8636 
5.0 -2.2 3.8837 
5.1 -2.2 3.8804 
5.2 -2.2 3.8884 
5.3 -2.2 3.8843 
5.400001 -2.2 3.8855 
5.5 -2.2 3.8973 
5.6 -2.2 3.8890 
5.7 -2.2 3.8846 
5.8 -2.2 3.9005 
5.900001 -2.2 3.8824 
6.0 -2.2 3.8812 
6.1 -2.2 3.8769 
6.199999999999999 -2.2 3.8762 
6.300000000000001 -2.2 3.8780 
6.400001 -2.2 3.8816 
6.5 -2.2 3.8733 
6.6 -2.2 3.8738 
6.699999999999999 -2.2 3.8889 
6.800000000000001 -2.2 3.8947 
6.900001 -2.2 3.8805 
7.0 -2.2 3.8815 
7.1 -2.2 3.8763 
7.199999999999999 -2.2 3.8813 
7.300000000000001 -2.2 3.8837 
7.400001 -2.2 3.9000 
7.5 -2.2 3.8769 
7.6 -2.2 3.9038 
7.699999999999999 -2.2 3.8771 
7.800000000000001 -2.2 3.8800 
7.900001 -2.2 3.8722 
8.0 -2.2 3.8691 
8.1 -2.2 3.8951 
8.2 -2.2 3.8910 
8.3 -2.2 3.8789 
8.400001 -2.2 3.8775 
8.5 -2.2 3.8826 
8.6 -2.2 3.8785 
8.7 -2.2 3.8994 
8.8 -2.2 3.8790 
8.900001 -2.2 3.8975 
9.0 -2.2 3.8908 
9.1 -2.2 3.8587 
9.2 -2.2 3.8676 
9.3 -2.2 3.8827 
9.400001 -2.2 3.8783 
9.5 -2.2 3.8953 
9.6 -2.2 3.8814 
9.7 -2.2 3.8801 
9.8 -2.2 3.8721 
9.900001 -2.2 3.8694 
10.0 -2.2 3.8767 
10.1 -2.2 3.8743 
10.2 -2.2 3.8603 
10.3 -2.2 3.8615 
10.400001 -2.2 3.8795 
10.5 -2.2 3.8823 
10.6 -2.2 3.8651 
10.7 -2.2 3.8798 
10.8 -2.2 3.8965 
10.900001 -2.2 3.8801 
11.0 -2.2 3.9265 
11.1 -2.2 3.9047 
11.2 -2.2 3.8862 
11.3 -2.2 3.8988 
11.400001 -2.2 3.8862 
11.500001 -2.2 3.8654 
11.599999 -2.2 3.9046 
11.7 -2.2 3.8727 
11.8 -2.2 3.8514 
11.900001 -2.2 3.8547 
12.000001 -2.2 3.8902 
12.099999 -2.2 3.8909 
12.2 -2.2 3.9036 
12.3 -2.2 3.8051 
12.400001 -2.2 3.8597 
12.500001 -2.2 3.8214 
12.599999 -2.2 3.8662 
12.7 -2.2 nan 
12.8 -2.2 nan 
12.900001 -2.2 nan 
13.000001 -2.2 nan 
13.099999 -2.2 nan 
13.2 -2.2 nan 
13.3 -2.2 nan 
13.400001 -2.2 nan 
13.500001 -2.2 nan 
13.599999 -2.2 nan 
13.7 -2.2 nan 
13.8 -2.2 nan 
13.900001 -2.2 nan 
14.0 -2.2 nan 
14.099998 -2.2 nan 
14.199998999999998 -2.2 nan 
14.299999 -2.2 nan 
14.399999999999999 -2.2 nan 
14.5 -2.2 nan 
14.599998 -2.2 nan 
14.699998999999998 -2.2 nan 
14.799999 -2.2 nan 
14.899999999999999 -2.2 nan 
15.0 -2.2 nan 
15.099998 -2.2 nan 
15.199998999999998 -2.2 nan 
15.299999 -2.2 nan 
15.399999999999999 -2.2 nan 
15.5 -2.2 nan 
15.599998 -2.2 nan 
15.699998999999998 -2.2 nan 
15.799999 -2.2 nan 
15.899999999999999 -2.2 nan 
16.0 -2.2 nan 
16.099998 -2.2 nan 
16.199999 -2.2 nan 
16.299999 -2.2 nan 
16.4 -2.2 nan 
16.5 -2.2 nan 
16.599998 -2.2 nan 
16.699999 -2.2 nan 
16.799999 -2.2 nan 
-4.7 -2.1 nan 
-4.6 -2.1 nan 
-4.5 -2.1 nan 
-4.4 -2.1 nan 
-4.3 -2.1 nan 
-4.2 -2.1 nan 
-4.1 -2.1 nan 
-4.0 -2.1 nan 
-3.9 -2.1 nan 
-3.8 -2.1 nan 
-3.7 -2.1 nan 
-3.6 -2.1 nan 
-3.5 -2.1 nan 
-3.4 -2.1 nan 
-3.3 -2.1 nan 
-3.2 -2.1 nan 
-3.1 -2.1 nan 
-3.0 -2.1 nan 
-2.9 -2.1 nan 
-2.8 -2.1 nan 
-2.7 -2.1 nan 
-2.6 -2.1 nan 
-2.5 -2.1 nan 
-2.4 -2.1 nan 
-2.3 -2.1 nan 
-2.2 -2.1 nan 
-2.1 -2.1 nan 
-2.0 -2.1 nan 
-1.9 -2.1 nan 
-1.8 -2.1 nan 
-1.7 -2.1 nan 
-1.6 -2.1 nan 
-1.5 -2.1 nan 
-1.4 -2.1 nan 
-1.3 -2.1 nan 
-1.2 -2.1 nan 
-1.1 -2.1 nan 
-1.0 -2.1 3.8717 
-0.8999999999999999 -2.1 3.9149 
-0.8 -2.1 3.8622 
-0.7 -2.1 3.9390 
-0.6000000000000001 -2.1 3.8609 
-0.5 -2.1 3.9191 
-0.3999999999999999 -2.1 3.8935 
-0.30000000000000004 -2.1 3.8899 
-0.19999999999999996 -2.1 3.8955 
-0.10000000000000009 -2.1 3.8600 
0.0 -2.1 3.8980 
0.10000000000000009 -2.1 3.8759 
0.20000000000000018 -2.1 3.9111 
0.2999999999999998 -2.1 3.8949 
0.3999999999999999 -2.1 3.9199 
0.5 -2.1 3.8777 
0.6000000000000001 -2.1 3.8818 
0.7000000000000002 -2.1 3.9091 
0.7999999999999998 -2.1 3.8511 
0.8999999999999999 -2.1 3.8900 
1.0 -2.1 3.8780 
1.1 -2.1 3.9046 
1.2000000000000002 -2.1 3.8613 
1.2999999999999998 -2.1 3.8990 
1.4 -2.1 3.8908 
1.5 -2.1 3.9173 
1.6 -2.1 3.8885 
1.7000000000000002 -2.1 3.8836 
1.7999999999999998 -2.1 3.8921 
1.9 -2.1 3.8836 
2.0 -2.1 3.8762 
2.0999999999999996 -2.1 3.8814 
2.2 -2.1 3.8891 
2.3 -2.1 3.8911 
2.4000000000000004 -2.1 3.8826 
2.5 -2.1 3.8545 
2.5999999999999996 -2.1 3.8772 
2.7 -2.1 3.8567 
2.8 -2.1 3.8858 
2.9000000000000004 -2.1 3.8899 
3.0 -2.1 3.8728 
3.0999999999999996 -2.1 3.8649 
3.2 -2.1 3.8894 
3.3 -2.1 3.8890 
3.4000009999999996 -2.1 3.8822 
3.5 -2.1 3.8803 
3.5999999999999996 -2.1 3.8805 
3.7 -2.1 3.8859 
3.8 -2.1 3.8828 
3.9000009999999996 -2.1 3.8831 
4.0 -2.1 3.8595 
4.1 -2.1 3.8609 
4.2 -2.1 3.8840 
4.3 -2.1 3.8826 
4.400001 -2.1 3.8783 
4.5 -2.1 3.9029 
4.6 -2.1 3.8776 
4.7 -2.1 3.8899 
4.8 -2.1 3.8781 
4.900001 -2.1 3.8888 
5.0 -2.1 3.8733 
5.1 -2.1 3.8737 
5.2 -2.1 3.8846 
5.3 -2.1 3.8873 
5.400001 -2.1 3.8858 
5.5 -2.1 3.8657 
5.6 -2.1 3.8779 
5.7 -2.1 3.8749 
5.8 -2.1 3.8831 
5.900001 -2.1 3.8830 
6.0 -2.1 3.8994 
6.1 -2.1 3.8913 
6.199999999999999 -2.1 3.8685 
6.300000000000001 -2.1 3.8830 
6.400001 -2.1 3.8701 
6.5 -2.1 3.8743 
6.6 -2.1 3.8953 
6.699999999999999 -2.1 3.8836 
6.800000000000001 -2.1 3.8861 
6.900001 -2.1 3.8905 
7.0 -2.1 3.8863 
7.1 -2.1 3.8775 
7.199999999999999 -2.1 3.8739 
7.300000000000001 -2.1 3.8926 
7.400001 -2.1 3.8910 
7.5 -2.1 3.8875 
7.6 -2.1 3.8900 
7.699999999999999 -2.1 3.8648 
7.800000000000001 -2.1 3.8812 
7.900001 -2.1 3.8799 
8.0 -2.1 3.8710 
8.1 -2.1 3.8771 
8.2 -2.1 3.8687 
8.3 -2.1 3.8691 
8.400001 -2.1 3.8802 
8.5 -2.1 3.8759 
8.6 -2.1 3.8838 
8.7 -2.1 3.8630 
8.8 -2.1 3.8826 
8.900001 -2.1 3.8902 
9.0 -2.1 3.8883 
9.1 -2.1 3.8831 
9.2 -2.1 3.8863 
9.3 -2.1 3.8858 
9.400001 -2.1 3.8899 
9.5 -2.1 3.8749 
9.6 -2.1 3.8918 
9.7 -2.1 3.9051 
9.8 -2.1 3.8936 
9.900001 -2.1 3.8711 
10.0 -2.1 3.8762 
10.1 -2.1 3.8690 
10.2 -2.1 3.9011 
10.3 -2.1 3.8809 
10.400001 -2.1 3.8718 
10.5 -2.1 3.8805 
10.6 -2.1 3.8783 
10.7 -2.1 3.8853 
10.8 -2.1 3.8644 
10.900001 -2.1 3.8866 
11.0 -2.1 3.9013 
11.1 -2.1 3.8865 
11.2 -2.1 3.8625 
11.3 -2.1 3.9094 
11.400001 -2.1 3.8994 
11.500001 -2.1 3.8667 
11.599999 -2.1 3.8874 
11.7 -2.1 3.8599 
11.8 -2.1 3.8435 
11.900001 -2.1 3.9170 
12.000001 -2.1 3.8647 
12.099999 -2.1 3.9083 
12.2 -2.1 3.8663 
12.3 -2.1 3.9162 
12.400001 -2.1 3.8623 
12.500001 -2.1 3.8630 
12.599999 -2.1 3.8196 
12.7 -2.1 3.8988 
12.8 -2.1 nan 
12.900001 -2.1 nan 
13.000001 -2.1 nan 
13.099999 -2.1 nan 
13.2 -2.1 nan 
13.3 -2.1 nan 
13.400001 -2.1 nan 
13.500001 -2.1 nan 
13.599999 -2.1 nan 
13.7 -2.1 nan 
13.8 -2.1 nan 
13.900001 -2.1 nan 
14.0 -2.1 nan 
14.099998 -2.1 nan 
14.199998999999998 -2.1 nan 
14.299999 -2.1 nan 
14.399999999999999 -2.1 nan 
14.5 -2.1 nan 
14.599998 -2.1 nan 
14.699998999999998 -2.1 nan 
14.799999 -2.1 nan 
14.899999999999999 -2.1 nan 
15.0 -2.1 nan 
15.099998 -2.1 nan 
15.199998999999998 -2.1 nan 
15.299999 -2.1 nan 
15.399999999999999 -2.1 nan 
15.5 -2.1 nan 
15.599998 -2.1 nan 
15.699998999999998 -2.1 nan 
15.799999 -2.1 nan 
15.899999999999999 -2.1 nan 
16.0 -2.1 nan 
16.099998 -2.1 nan 
16.199999 -2.1 nan 
16.299999 -2.1 nan 
16.4 -2.1 nan 
16.5 -2.1 nan 
16.599998 -2.1 nan 
16.699999 -2.1 nan 
16.799999 -2.1 nan 
-4.7 -2.0 nan 
-4.6 -2.0 nan 
-4.5 -2.0 nan 
-4.4 -2.0 nan 
-4.3 -2.0 nan 
-4.2 -2.0 nan 
-4.1 -2.0 nan 
-4.0 -2.0 nan 
-3.9 -2.0 nan 
-3.8 -2.0 nan 
-3.7 -2.0 nan 
-3.6 -2.0 nan 
-3.5 -2.0 nan 
-3.4 -2.0 nan 
-3.3 -2.0 nan 
-3.2 -2.0 nan 
-3.1 -2.0 nan 
-3.0 -2.0 nan 
-2.9 -2.0 nan 
-2.8 -2.0 nan 
-2.7 -2.0 nan 
-2.6 -2.0 nan 
-2.5 -2.0 nan 
-2.4 -2.0 nan 
-2.3 -2.0 nan 
-2.2 -2.0 nan 
-2.1 -2.0 nan 
-2.0 -2.0 nan 
-1.9 -2.0 nan 
-1.8 -2.0 nan 
-1.7 -2.0 nan 
-1.6 -2.0 nan 
-1.5 -2.0 nan 
-1.4 -2.0 nan 
-1.3 -2.0 nan 
-1.2 -2.0 nan 
-1.1 -2.0 3.8201 
-1.0 -2.0 3.8712 
-0.8999999999999999 -2.0 3.9397 
-0.8 -2.0 3.8152 
-0.7 -2.0 3.9181 
-0.6000000000000001 -2.0 3.8851 
-0.5 -2.0 3.8721 
-0.3999999999999999 -2.0 3.8899 
-0.30000000000000004 -2.0 3.8859 
-0.19999999999999996 -2.0 3.8898 
-0.10000000000000009 -2.0 3.8816 
0.0 -2.0 3.8742 
0.10000000000000009 -2.0 3.9029 
0.20000000000000018 -2.0 3.8921 
0.2999999999999998 -2.0 3.8822 
0.3999999999999999 -2.0 3.8995 
0.5 -2.0 3.8958 
0.6000000000000001 -2.0 3.8752 
0.7000000000000002 -2.0 3.9155 
0.7999999999999998 -2.0 3.8947 
0.8999999999999999 -2.0 3.8683 
1.0 -2.0 3.8878 
1.1 -2.0 3.8762 
1.2000000000000002 -2.0 3.8776 
1.2999999999999998 -2.0 3.8662 
1.4 -2.0 3.8818 
1.5 -2.0 3.8732 
1.6 -2.0 3.8958 
1.7000000000000002 -2.0 3.8848 
1.7999999999999998 -2.0 3.8911 
1.9 -2.0 3.8762 
2.0 -2.0 3.8935 
2.0999999999999996 -2.0 3.8944 
2.2 -2.0 3.8676 
2.3 -2.0 3.8890 
2.4000000000000004 -2.0 3.8826 
2.5 -2.0 3.8885 
2.5999999999999996 -2.0 3.8930 
2.7 -2.0 3.8638 
2.8 -2.0 3.8785 
2.9000000000000004 -2.0 3.8845 
3.0 -2.0 3.8669 
3.0999999999999996 -2.0 3.8767 
3.2 -2.0 3.8789 
3.3 -2.0 3.8849 
3.4000009999999996 -2.0 3.8679 
3.5 -2.0 3.8819 
3.5999999999999996 -2.0 3.8867 
3.7 -2.0 3.8849 
3.8 -2.0 3.8813 
3.9000009999999996 -2.0 3.9026 
4.0 -2.0 3.8864 
4.1 -2.0 3.8739 
4.2 -2.0 3.8719 
4.3 -2.0 3.8773 
4.400001 -2.0 3.8860 
4.5 -2.0 3.8765 
4.6 -2.0 3.8695 
4.7 -2.0 3.8838 
4.8 -2.0 3.8685 
4.900001 -2.0 3.8868 
5.0 -2.0 3.8843 
5.1 -2.0 3.8878 
5.2 -2.0 3.8861 
5.3 -2.0 3.8884 
5.400001 -2.0 3.8708 
5.5 -2.0 3.8909 
5.6 -2.0 3.8832 
5.7 -2.0 3.8691 
5.8 -2.0 3.8800 
5.900001 -2.0 3.8940 
6.0 -2.0 3.8880 
6.1 -2.0 3.8753 
6.199999999999999 -2.0 3.8818 
6.300000000000001 -2.0 3.8770 
6.400001 -2.0 3.8766 
6.5 -2.0 3.8918 
6.6 -2.0 3.8977 
6.699999999999999 -2.0 3.8839 
6.800000000000001 -2.0 3.8961 
6.900001 -2.0 3.8854 
7.0 -2.0 3.8897 
7.1 -2.0 3.8764 
7.199999999999999 -2.0 3.8850 
7.300000000000001 -2.0 3.8733 
7.400001 -2.0 3.8833 
7.5 -2.0 3.8725 
7.6 -2.0 3.8666 
7.699999999999999 -2.0 3.8956 
7.800000000000001 -2.0 3.8785 
7.900001 -2.0 3.8757 
8.0 -2.0 3.8776 
8.1 -2.0 3.8827 
8.2 -2.0 3.8925 
8.3 -2.0 3.8930 
8.400001 -2.0 3.8871 
8.5 -2.0 3.8680 
8.6 -2.0 3.8665 
8.7 -2.0 3.8677 
8.8 -2.0 3.8956 
8.900001 -2.0 3.8866 
9.0 -2.0 3.8819 
9.1 -2.0 3.8845 
9.2 -2.0 3.8693 
9.3 -2.0 3.9217 
9.400001 -2.0 3.8962 
9.5 -2.0 3.8688 
9.6 -2.0 3.8907 
9.7 -2.0 3.8727 
9.8 -2.0 3.8529 
9.900001 -2.0 3.9146 
10.0 -2.0 3.8856 
10.1 -2.0 3.8754 
10.2 -2.0 3.8610 
10.3 -2.0 3.8823 
10.400001 -2.0 3.8735 
10.5 -2.0 3.8756 
10.6 -2.0 3.8800 
10.7 -2.0 3.8800 
10.8 -2.0 3.8684 
10.900001 -2.0 3.8654 
11.0 -2.0 3.8806 
11.1 -2.0 3.8701 
11.2 -2.0 3.8649 
11.3 -2.0 3.8545 
11.400001 -2.0 3.8653 
11.500001 -2.0 3.9330 
11.599999 -2.0 3.8916 
11.7 -2.0 3.8829 
11.8 -2.0 3.8834 
11.900001 -2.0 3.9150 
12.000001 -2.0 3.9044 
12.099999 -2.0 3.8756 
12.2 -2.0 3.9047 
12.3 -2.0 3.8846 
12.400001 -2.0 3.8289 
12.500001 -2.0 3.9119 
12.599999 -2.0 3.8825 
12.7 -2.0 3.9105 
12.8 -2.0 nan 
12.900001 -2.0 nan 
13.000001 -2.0 nan 
13.099999 -2.0 nan 
13.2 -2.0 nan 
13.3 -2.0 nan 
13.400001 -2.0 nan 
13.500001 -2.0 nan 
13.599999 -2.0 nan 
13.7 -2.0 nan 
13.8 -2.0 nan 
13.900001 -2.0 nan 
14.0 -2.0 nan 
14.099998 -2.0 nan 
14.199998999999998 -2.0 nan 
14.299999 -2.0 nan 
14.399999999999999 -2.0 nan 
14.5 -2.0 nan 
14.599998 -2.0 nan 
14.699998999999998 -2.0 nan 
14.799999 -2.0 nan 
14.899999999999999 -2.0 nan 
15.0 -2.0 nan 
15.099998 -2.0 nan 
15.199998999999998 -2.0 nan 
15.299999 -2.0 nan 
15.399999999999999 -2.0 nan 
15.5 -2.0 nan 
15.599998 -2.0 nan 
15.699998999999998 -2.0 nan 
15.799999 -2.0 nan 
15.899999999999999 -2.0 nan 
16.0 -2.0 nan 
16.099998 -2.0 nan 
16.199999 -2.0 nan 
16.299999 -2.0 nan 
16.4 -2.0 nan 
16.5 -2.0 nan 
16.599998 -2.0 nan 
16.699999 -2.0 nan 
16.799999 -2.0 nan 
-4.7 -1.9 nan 
-4.6 -1.9 nan 
-4.5 -1.9 nan 
-4.4 -1.9 nan 
-4.3 -1.9 nan 
-4.2 -1.9 nan 
-4.1 -1.9 nan 
-4.0 -1.9 nan 
-3.9 -1.9 nan 
-3.8 -1.9 nan 
-3.7 -1.9 nan 
-3.6 -1.9 nan 
-3.5 -1.9 nan 
-3.4 -1.9 nan 
-3.3 -1.9 nan 
-3.2 -1.9 nan 
-3.1 -1.9 nan 
-3.0 -1.9 nan 
-2.9 -1.9 nan 
-2.8 -1.9 nan 
-2.7 -1.9 nan 
-2.6 -1.9 nan 
-2.5 -1.9 nan 
-2.4 -1.9 nan 
-2.3 -1.9 nan 
-2.2 -1.9 nan 
-2.1 -1.9 nan 
-2.0 -1.9 nan 
-1.9 -1.9 nan 
-1.8 -1.9 nan 
-1.7 -1.9 nan 
-1.6 -1.9 nan 
-1.5 -1.9 nan 
-1.4 -1.9 nan 
-1.3 -1.9 nan 
-1.2 -1.9 3.8190 
-1.1 -1.9 3.8401 
-1.0 -1.9 3.8556 
-0.8999999999999999 -1.9 3.8542 
-0.8 -1.9 3.8636 
-0.7 -1.9 3.9005 
-0.6000000000000001 -1.9 3.8922 
-0.5 -1.9 3.8619 
-0.3999999999999999 -1.9 3.9228 
-0.30000000000000004 -1.9 3.8325 
-0.19999999999999996 -1.9 3.9063 
-0.10000000000000009 -1.9 3.8931 
0.0 -1.9 3.8721 
0.10000000000000009 -1.9 3.8652 
0.20000000000000018 -1.9 3.8950 
0.2999999999999998 -1.9 3.8905 
0.3999999999999999 -1.9 3.8891 
0.5 -1.9 3.8990 
0.6000000000000001 -1.9 3.9041 
0.7000000000000002 -1.9 3.8930 
0.7999999999999998 -1.9 3.8907 
0.8999999999999999 -1.9 3.9009 
1.0 -1.9 3.8922 
1.1 -1.9 3.8815 
1.2000000000000002 -1.9 3.8897 
1.2999999999999998 -1.9 3.9079 
1.4 -1.9 3.8652 
1.5 -1.9 3.8716 
1.6 -1.9 3.8872 
1.7000000000000002 -1.9 3.8816 
1.7999999999999998 -1.9 3.8835 
1.9 -1.9 3.8524 
2.0 -1.9 3.8751 
2.0999999999999996 -1.9 3.8851 
2.2 -1.9 3.8828 
2.3 -1.9 3.8766 
2.4000000000000004 -1.9 3.8796 
2.5 -1.9 3.8834 
2.5999999999999996 -1.9 3.8864 
2.7 -1.9 3.8711 
2.8 -1.9 3.8633 
2.9000000000000004 -1.9 3.9013 
3.0 -1.9 3.8877 
3.0999999999999996 -1.9 3.8918 
3.2 -1.9 3.8824 
3.3 -1.9 3.8876 
3.4000009999999996 -1.9 3.8812 
3.5 -1.9 3.8898 
3.5999999999999996 -1.9 3.8816 
3.7 -1.9 3.8819 
3.8 -1.9 3.8935 
3.9000009999999996 -1.9 3.8833 
4.0 -1.9 3.8739 
4.1 -1.9 3.8862 
4.2 -1.9 3.8852 
4.3 -1.9 3.8755 
4.400001 -1.9 3.8805 
4.5 -1.9 3.8811 
4.6 -1.9 3.8793 
4.7 -1.9 3.8949 
4.8 -1.9 3.8901 
4.900001 -1.9 3.8734 
5.0 -1.9 3.8962 
5.1 -1.9 3.8945 
5.2 -1.9 3.8891 
5.3 -1.9 3.8775 
5.400001 -1.9 3.8829 
5.5 -1.9 3.8844 
5.6 -1.9 3.9029 
5.7 -1.9 3.8785 
5.8 -1.9 3.8838 
5.900001 -1.9 3.8895 
6.0 -1.9 3.8889 
6.1 -1.9 3.8902 
6.199999999999999 -1.9 3.8672 
6.300000000000001 -1.9 3.8873 
6.400001 -1.9 3.8828 
6.5 -1.9 3.8919 
6.6 -1.9 3.8825 
6.699999999999999 -1.9 3.8893 
6.800000000000001 -1.9 3.8806 
6.900001 -1.9 3.8891 
7.0 -1.9 3.8889 
7.1 -1.9 3.8909 
7.199999999999999 -1.9 3.8930 
7.300000000000001 -1.9 3.8821 
7.400001 -1.9 3.8858 
7.5 -1.9 3.8875 
7.6 -1.9 3.8899 
7.699999999999999 -1.9 3.8726 
7.800000000000001 -1.9 3.8927 
7.900001 -1.9 3.8693 
8.0 -1.9 3.8757 
8.1 -1.9 3.8728 
8.2 -1.9 3.8969 
8.3 -1.9 3.8930 
8.400001 -1.9 3.8819 
8.5 -1.9 3.8941 
8.6 -1.9 3.8895 
8.7 -1.9 3.8758 
8.8 -1.9 3.8720 
8.900001 -1.9 3.8784 
9.0 -1.9 3.8886 
9.1 -1.9 3.8796 
9.2 -1.9 3.8685 
9.3 -1.9 3.8619 
9.400001 -1.9 3.8890 
9.5 -1.9 3.8679 
9.6 -1.9 3.8750 
9.7 -1.9 3.8805 
9.8 -1.9 3.8912 
9.900001 -1.9 3.8833 
10.0 -1.9 3.8881 
10.1 -1.9 3.8710 
10.2 -1.9 3.8880 
10.3 -1.9 3.8724 
10.400001 -1.9 3.8801 
10.5 -1.9 3.8856 
10.6 -1.9 3.8635 
10.7 -1.9 3.8641 
10.8 -1.9 3.8588 
10.900001 -1.9 3.8650 
11.0 -1.9 3.8754 
11.1 -1.9 3.8463 
11.2 -1.9 3.8480 
11.3 -1.9 3.9082 
11.400001 -1.9 3.8924 
11.500001 -1.9 3.9212 
11.599999 -1.9 3.8699 
11.7 -1.9 3.8942 
11.8 -1.9 3.8803 
11.900001 -1.9 3.8822 
12.000001 -1.9 3.8884 
12.099999 -1.9 3.8740 
12.2 -1.9 3.8333 
12.3 -1.9 3.8921 
12.400001 -1.9 3.9022 
12.500001 -1.9 3.8798 
12.599999 -1.9 3.8590 
12.7 -1.9 3.8141 
12.8 -1.9 3.8323 
12.900001 -1.9 3.8169 
13.000001 -1.9 nan 
13.099999 -1.9 nan 
13.2 -1.9 nan 
13.3 -1.9 nan 
13.400001 -1.9 nan 
13.500001 -1.9 nan 
13.599999 -1.9 nan 
13.7 -1.9 nan 
13.8 -1.9 nan 
13.900001 -1.9 nan 
14.0 -1.9 nan 
14.099998 -1.9 nan 
14.199998999999998 -1.9 nan 
14.299999 -1.9 nan 
14.399999999999999 -1.9 nan 
14.5 -1.9 nan 
14.599998 -1.9 nan 
14.699998999999998 -1.9 nan 
14.799999 -1.9 nan 
14.899999999999999 -1.9 nan 
15.0 -1.9 nan 
15.099998 -1.9 nan 
15.199998999999998 -1.9 nan 
15.299999 -1.9 nan 
15.399999999999999 -1.9 nan 
15.5 -1.9 nan 
15.599998 -1.9 nan 
15.699998999999998 -1.9 nan 
15.799999 -1.9 nan 
15.899999999999999 -1.9 nan 
16.0 -1.9 nan 
16.099998 -1.9 nan 
16.199999 -1.9 nan 
16.299999 -1.9 nan 
16.4 -1.9 nan 
16.5 -1.9 nan 
16.599998 -1.9 nan 
16.699999 -1.9 nan 
16.799999 -1.9 nan 
-4.7 -1.8 nan 
-4.6 -1.8 nan 
-4.5 -1.8 nan 
-4.4 -1.8 nan 
-4.3 -1.8 nan 
-4.2 -1.8 nan 
-4.1 -1.8 nan 
-4.0 -1.8 nan 
-3.9 -1.8 nan 
-3.8 -1.8 nan 
-3.7 -1.8 nan 
-3.6 -1.8 nan 
-3.5 -1.8 nan 
-3.4 -1.8 nan 
-3.3 -1.8 nan 
-3.2 -1.8 nan 
-3.1 -1.8 nan 
-3.0 -1.8 nan 
-2.9 -1.8 nan 
-2.8 -1.8 nan 
-2.7 -1.8 nan 
-2.6 -1.8 nan 
-2.5 -1.8 nan 
-2.4 -1.8 nan 
-2.3 -1.8 nan 
-2.2 -1.8 nan 
-2.1 -1.8 nan 
-2.0 -1.8 nan 
-1.9 -1.8 nan 
-1.8 -1.8 nan 
-1.7 -1.8 nan 
-1.6 -1.8 nan 
-1.5 -1.8 nan 
-1.4 -1.8 nan 
-1.3 -1.8 3.8432 
-1.2 -1.8 3.8573 
-1.1 -1.8 3.8471 
-1.0 -1.8 3.8775 
-0.8999999999999999 -1.8 3.8631 
-0.8 -1.8 3.8769 
-0.7 -1.8 3.8633 
-0.6000000000000001 -1.8 3.8651 
-0.5 -1.8 3.9127 
-0.3999999999999999 -1.8 3.8880 
-0.30000000000000004 -1.8 3.8727 
-0.19999999999999996 -1.8 3.8821 
-0.10000000000000009 -1.8 3.8757 
0.0 -1.8 3.8759 
0.10000000000000009 -1.8 3.9062 
0.20000000000000018 -1.8 3.9091 
0.2999999999999998 -1.8 3.8736 
0.3999999999999999 -1.8 3.8857 
0.5 -1.8 3.8894 
0.6000000000000001 -1.8 3.8765 
0.7000000000000002 -1.8 3.8918 
0.7999999999999998 -1.8 3.9055 
0.8999999999999999 -1.8 3.8551 
1.0 -1.8 3.9087 
1.1 -1.8 3.8780 
1.2000000000000002 -1.8 3.8799 
1.2999999999999998 -1.8 3.8832 
1.4 -1.8 3.8734 
1.5 -1.8 3.8947 
1.6 -1.8 3.8748 
1.7000000000000002 -1.8 3.8605 
1.7999999999999998 -1.8 3.8864 
1.9 -1.8 3.8742 
2.0 -1.8 3.8814 
2.0999999999999996 -1.8 3.8846 
2.2 -1.8 3.8896 
2.3 -1.8 3.8776 
2.4000000000000004 -1.8 3.8818 
2.5 -1.8 3.8715 
2.5999999999999996 -1.8 3.8866 
2.7 -1.8 3.8913 
2.8 -1.8 3.8776 
2.9000000000000004 -1.8 3.8883 
3.0 -1.8 3.8722 
3.0999999999999996 -1.8 3.8613 
3.2 -1.8 3.8817 
3.3 -1.8 3.8839 
3.4000009999999996 -1.8 3.8723 
3.5 -1.8 3.8707 
3.5999999999999996 -1.8 3.8792 
3.7 -1.8 3.8761 
3.8 -1.8 3.8765 
3.9000009999999996 -1.8 3.8782 
4.0 -1.8 3.8799 
4.1 -1.8 3.8786 
4.2 -1.8 3.8871 
4.3 -1.8 3.8747 
4.400001 -1.8 3.8752 
4.5 -1.8 3.8728 
4.6 -1.8 3.8831 
4.7 -1.8 3.8743 
4.8 -1.8 3.8827 
4.900001 -1.8 3.8928 
5.0 -1.8 3.8815 
5.1 -1.8 3.8813 
5.2 -1.8 3.8832 
5.3 -1.8 3.8905 
5.400001 -1.8 3.8852 
5.5 -1.8 3.8860 
5.6 -1.8 3.8846 
5.7 -1.8 3.8961 
5.8 -1.8 3.8965 
5.900001 -1.8 3.8819 
6.0 -1.8 3.8775 
6.1 -1.8 3.8954 
6.199999999999999 -1.8 3.8836 
6.300000000000001 -1.8 3.8867 
6.400001 -1.8 3.8808 
6.5 -1.8 3.9043 
6.6 -1.8 3.8888 
6.699999999999999 -1.8 3.8922 
6.800000000000001 -1.8 3.8752 
6.900001 -1.8 3.8877 
7.0 -1.8 3.8880 
7.1 -1.8 3.8795 
7.199999999999999 -1.8 3.8817 
7.300000000000001 -1.8 3.8868 
7.400001 -1.8 3.8956 
7.5 -1.8 3.8933 
7.6 -1.8 3.8797 
7.699999999999999 -1.8 3.8781 
7.800000000000001 -1.8 3.8816 
7.900001 -1.8 3.8931 
8.0 -1.8 3.8790 
8.1 -1.8 3.8764 
8.2 -1.8 3.8727 
8.3 -1.8 3.8924 
8.400001 -1.8 3.8763 
8.5 -1.8 3.8803 
8.6 -1.8 3.8804 
8.7 -1.8 3.8856 
8.8 -1.8 3.8647 
8.900001 -1.8 3.8973 
9.0 -1.8 3.8990 
9.1 -1.8 3.8828 
9.2 -1.8 3.8887 
9.3 -1.8 3.8623 
9.400001 -1.8 3.8770 
9.5 -1.8 3.8901 
9.6 -1.8 3.8790 
9.7 -1.8 3.8769 
9.8 -1.8 3.8803 
9.900001 -1.8 3.8820 
10.0 -1.8 3.8891 
10.1 -1.8 3.8749 
10.2 -1.8 3.8774 
10.3 -1.8 3.8592 
10.400001 -1.8 3.8777 
10.5 -1.8 3.9054 
10.6 -1.8 3.8763 
10.7 -1.8 3.9061 
10.8 -1.8 3.8714 
10.900001 -1.8 3.8639 
11.0 -1.8 3.8757 
11.1 -1.8 3.8804 
11.2 -1.8 3.8618 
11.3 -1.8 3.8875 
11.400001 -1.8 3.8621 
11.500001 -1.8 3.9045 
11.599999 -1.8 3.8921 
11.7 -1.8 3.8724 
11.8 -1.8 3.8922 
11.900001 -1.8 3.8430 
12.000001 -1.8 3.8629 
12.099999 -1.8 3.8728 
12.2 -1.8 3.9108 
12.3 -1.8 3.9111 
12.400001 -1.8 3.8711 
12.500001 -1.8 3.9281 
12.599999 -1.8 3.8927 
12.7 -1.8 3.9118 
12.8 -1.8 3.8603 
12.900001 -1.8 3.8441 
13.000001 -1.8 3.9240 
13.099999 -1.8 nan 
13.2 -1.8 nan 
13.3 -1.8 nan 
13.400001 -1.8 nan 
13.500001 -1.8 nan 
13.599999 -1.8 nan 
13.7 -1.8 nan 
13.8 -1.8 nan 
13.900001 -1.8 nan 
14.0 -1.8 nan 
14.099998 -1.8 nan 
14.199998999999998 -1.8 nan 
14.299999 -1.8 nan 
14.399999999999999 -1.8 nan 
14.5 -1.8 nan 
14.599998 -1.8 nan 
14.699998999999998 -1.8 nan 
14.799999 -1.8 nan 
14.899999999999999 -1.8 nan 
15.0 -1.8 nan 
15.099998 -1.8 nan 
15.199998999999998 -1.8 nan 
15.299999 -1.8 nan 
15.399999999999999 -1.8 nan 
15.5 -1.8 nan 
15.599998 -1.8 nan 
15.699998999999998 -1.8 nan 
15.799999 -1.8 nan 
15.899999999999999 -1.8 nan 
16.0 -1.8 nan 
16.099998 -1.8 nan 
16.199999 -1.8 nan 
16.299999 -1.8 nan 
16.4 -1.8 nan 
16.5 -1.8 nan 
16.599998 -1.8 nan 
16.699999 -1.8 nan 
16.799999 -1.8 nan 
-4.7 -1.7 nan 
-4.6 -1.7 nan 
-4.5 -1.7 nan 
-4.4 -1.7 nan 
-4.3 -1.7 nan 
-4.2 -1.7 nan 
-4.1 -1.7 nan 
-4.0 -1.7 nan 
-3.9 -1.7 nan 
-3.8 -1.7 nan 
-3.7 -1.7 nan 
-3.6 -1.7 nan 
-3.5 -1.7 nan 
-3.4 -1.7 nan 
-3.3 -1.7 nan 
-3.2 -1.7 nan 
-3.1 -1.7 nan 
-3.0 -1.7 nan 
-2.9 -1.7 nan 
-2.8 -1.7 nan 
-2.7 -1.7 nan 
-2.6 -1.7 nan 
-2.5 -1.7 nan 
-2.4 -1.7 nan 
-2.3 -1.7 nan 
-2.2 -1.7 nan 
-2.1 -1.7 nan 
-2.0 -1.7 nan 
-1.9 -1.7 nan 
-1.8 -1.7 nan 
-1.7 -1.7 nan 
-1.6 -1.7 nan 
-1.5 -1.7 nan 
-1.4 -1.7 3.8739 
-1.3 -1.7 3.8923 
-1.2 -1.7 3.9102 
-1.1 -1.7 3.8529 
-1.0 -1.7 3.8804 
-0.8999999999999999 -1.7 3.8786 
-0.8 -1.7 3.8756 
-0.7 -1.7 3.8931 
-0.6000000000000001 -1.7 3.8955 
-0.5 -1.7 3.9072 
-0.3999999999999999 -1.7 3.8458 
-0.30000000000000004 -1.7 3.8932 
-0.19999999999999996 -1.7 3.8985 
-0.10000000000000009 -1.7 3.8822 
0.0 -1.7 3.8980 
0.10000000000000009 -1.7 3.9039 
0.20000000000000018 -1.7 3.9020 
0.2999999999999998 -1.7 3.9114 
0.3999999999999999 -1.7 3.8923 
0.5 -1.7 3.8993 
0.6000000000000001 -1.7 3.8783 
0.7000000000000002 -1.7 3.8609 
0.7999999999999998 -1.7 3.9000 
0.8999999999999999 -1.7 3.8891 
1.0 -1.7 3.8868 
1.1 -1.7 3.8721 
1.2000000000000002 -1.7 3.8776 
1.2999999999999998 -1.7 3.8755 
1.4 -1.7 3.8891 
1.5 -1.7 3.8905 
1.6 -1.7 3.8897 
1.7000000000000002 -1.7 3.8881 
1.7999999999999998 -1.7 3.9000 
1.9 -1.7 3.8612 
2.0 -1.7 3.8835 
2.0999999999999996 -1.7 3.8755 
2.2 -1.7 3.8820 
2.3 -1.7 3.8844 
2.4000000000000004 -1.7 3.8639 
2.5 -1.7 3.8839 
2.5999999999999996 -1.7 3.8926 
2.7 -1.7 3.8882 
2.8 -1.7 3.8733 
2.9000000000000004 -1.7 3.8783 
3.0 -1.7 3.8772 
3.0999999999999996 -1.7 3.8906 
3.2 -1.7 3.8842 
3.3 -1.7 3.8817 
3.4000009999999996 -1.7 3.8716 
3.5 -1.7 3.8880 
3.5999999999999996 -1.7 3.8821 
3.7 -1.7 3.8762 
3.8 -1.7 3.8843 
3.9000009999999996 -1.7 3.8788 
4.0 -1.7 3.8907 
4.1 -1.7 3.8924 
4.2 -1.7 3.8796 
4.3 -1.7 3.8829 
4.400001 -1.7 3.8879 
4.5 -1.7 3.8869 
4.6 -1.7 3.8925 
4.7 -1.7 3.8882 
4.8 -1.7 3.8954 
4.900001 -1.7 3.8951 
5.0 -1.7 3.8959 
5.1 -1.7 3.8777 
5.2 -1.7 3.8839 
5.3 -1.7 3.8776 
5.400001 -1.7 3.8946 
5.5 -1.7 3.8940 
5.6 -1.7 3.8807 
5.7 -1.7 3.8829 
5.8 -1.7 3.8900 
5.900001 -1.7 3.8854 
6.0 -1.7 3.8902 
6.1 -1.7 3.8858 
6.199999999999999 -1.7 3.8832 
6.300000000000001 -1.7 3.8826 
6.400001 -1.7 3.8811 
6.5 -1.7 3.8949 
6.6 -1.7 3.8844 
6.699999999999999 -1.7 3.8902 
6.800000000000001 -1.7 3.8904 
6.900001 -1.7 3.8731 
7.0 -1.7 3.8937 
7.1 -1.7 3.8806 
7.199999999999999 -1.7 3.8959 
7.300000000000001 -1.7 3.8819 
7.400001 -1.7 3.8855 
7.5 -1.7 3.8755 
7.6 -1.7 3.8956 
7.699999999999999 -1.7 3.8904 
7.800000000000001 -1.7 3.8926 
7.900001 -1.7 3.8959 
8.0 -1.7 3.8856 
8.1 -1.7 3.8759 
8.2 -1.7 3.8970 
8.3 -1.7 3.8875 
8.400001 -1.7 3.8878 
8.5 -1.7 3.8878 
8.6 -1.7 3.8755 
8.7 -1.7 3.8740 
8.8 -1.7 3.8779 
8.900001 -1.7 3.8818 
9.0 -1.7 3.8949 
9.1 -1.7 3.8810 
9.2 -1.7 3.8846 
9.3 -1.7 3.8787 
9.400001 -1.7 3.8703 
9.5 -1.7 3.8754 
9.6 -1.7 3.8691 
9.7 -1.7 3.8882 
9.8 -1.7 3.8664 
9.900001 -1.7 3.8758 
10.0 -1.7 3.8769 
10.1 -1.7 3.8739 
10.2 -1.7 3.8987 
10.3 -1.7 3.8795 
10.400001 -1.7 3.8740 
10.5 -1.7 3.8702 
10.6 -1.7 3.8890 
10.7 -1.7 3.8631 
10.8 -1.7 3.8863 
10.900001 -1.7 3.8821 
11.0 -1.7 3.8964 
11.1 -1.7 3.8922 
11.2 -1.7 3.8864 
11.3 -1.7 3.8796 
11.400001 -1.7 3.9154 
11.500001 -1.7 3.8658 
11.599999 -1.7 3.8779 
11.7 -1.7 3.8969 
11.8 -1.7 3.8814 
11.900001 -1.7 3.8800 
12.000001 -1.7 3.9179 
12.099999 -1.7 3.8584 
12.2 -1.7 3.9057 
12.3 -1.7 3.8860 
12.400001 -1.7 3.8563 
12.500001 -1.7 3.8827 
12.599999 -1.7 3.8518 
12.7 -1.7 3.9060 
12.8 -1.7 3.8950 
12.900001 -1.7 3.8722 
13.000001 -1.7 3.8798 
13.099999 -1.7 3.8066 
13.2 -1.7 nan 
13.3 -1.7 nan 
13.400001 -1.7 nan 
13.500001 -1.7 nan 
13.599999 -1.7 nan 
13.7 -1.7 nan 
13.8 -1.7 nan 
13.900001 -1.7 nan 
14.0 -1.7 nan 
14.099998 -1.7 nan 
14.199998999999998 -1.7 nan 
14.299999 -1.7 nan 
14.399999999999999 -1.7 nan 
14.5 -1.7 nan 
14.599998 -1.7 nan 
14.699998999999998 -1.7 nan 
14.799999 -1.7 nan 
14.899999999999999 -1.7 nan 
15.0 -1.7 nan 
15.099998 -1.7 nan 
15.199998999999998 -1.7 nan 
15.299999 -1.7 nan 
15.399999999999999 -1.7 nan 
15.5 -1.7 nan 
15.599998 -1.7 nan 
15.699998999999998 -1.7 nan 
15.799999 -1.7 nan 
15.899999999999999 -1.7 nan 
16.0 -1.7 nan 
16.099998 -1.7 nan 
16.199999 -1.7 nan 
16.299999 -1.7 nan 
16.4 -1.7 nan 
16.5 -1.7 nan 
16.599998 -1.7 nan 
16.699999 -1.7 nan 
16.799999 -1.7 nan 
-4.7 -1.6 nan 
-4.6 -1.6 nan 
-4.5 -1.6 nan 
-4.4 -1.6 nan 
-4.3 -1.6 nan 
-4.2 -1.6 nan 
-4.1 -1.6 nan 
-4.0 -1.6 nan 
-3.9 -1.6 nan 
-3.8 -1.6 nan 
-3.7 -1.6 nan 
-3.6 -1.6 nan 
-3.5 -1.6 nan 
-3.4 -1.6 nan 
-3.3 -1.6 nan 
-3.2 -1.6 nan 
-3.1 -1.6 nan 
-3.0 -1.6 nan 
-2.9 -1.6 nan 
-2.8 -1.6 nan 
-2.7 -1.6 nan 
-2.6 -1.6 nan 
-2.5 -1.6 nan 
-2.4 -1.6 nan 
-2.3 -1.6 nan 
-2.2 -1.6 nan 
-2.1 -1.6 nan 
-2.0 -1.6 nan 
-1.9 -1.6 nan 
-1.8 -1.6 nan 
-1.7 -1.6 nan 
-1.6 -1.6 nan 
-1.5 -1.6 3.8867 
-1.4 -1.6 3.8802 
-1.3 -1.6 3.8316 
-1.2 -1.6 3.9004 
-1.1 -1.6 3.8679 
-1.0 -1.6 3.8652 
-0.8999999999999999 -1.6 3.9250 
-0.8 -1.6 3.8834 
-0.7 -1.6 3.9173 
-0.6000000000000001 -1.6 3.8856 
-0.5 -1.6 3.9073 
-0.3999999999999999 -1.6 3.8916 
-0.30000000000000004 -1.6 3.8997 
-0.19999999999999996 -1.6 3.8842 
-0.10000000000000009 -1.6 3.8683 
0.0 -1.6 3.9069 
0.10000000000000009 -1.6 3.8990 
0.20000000000000018 -1.6 3.8710 
0.2999999999999998 -1.6 3.8910 
0.3999999999999999 -1.6 3.8850 
0.5 -1.6 3.8753 
0.6000000000000001 -1.6 3.8773 
0.7000000000000002 -1.6 3.8859 
0.7999999999999998 -1.6 3.8955 
0.8999999999999999 -1.6 3.8804 
1.0 -1.6 3.8880 
1.1 -1.6 3.8838 
1.2000000000000002 -1.6 3.8977 
1.2999999999999998 -1.6 3.8889 
1.4 -1.6 3.8820 
1.5 -1.6 3.8986 
1.6 -1.6 3.8701 
1.7000000000000002 -1.6 3.8920 
1.7999999999999998 -1.6 3.8699 
1.9 -1.6 3.8838 
2.0 -1.6 3.8924 
2.0999999999999996 -1.6 3.8898 
2.2 -1.6 3.8697 
2.3 -1.6 3.8672 
2.4000000000000004 -1.6 3.8825 
2.5 -1.6 3.8740 
2.5999999999999996 -1.6 3.8963 
2.7 -1.6 3.8876 
2.8 -1.6 3.8959 
2.9000000000000004 -1.6 3.8837 
3.0 -1.6 3.8973 
3.0999999999999996 -1.6 3.8762 
3.2 -1.6 3.8781 
3.3 -1.6 3.8824 
3.4000009999999996 -1.6 3.8838 
3.5 -1.6 3.8773 
3.5999999999999996 -1.6 3.8937 
3.7 -1.6 3.8820 
3.8 -1.6 3.8901 
3.9000009999999996 -1.6 3.8820 
4.0 -1.6 3.8835 
4.1 -1.6 3.8802 
4.2 -1.6 3.8815 
4.3 -1.6 3.8890 
4.400001 -1.6 3.8836 
4.5 -1.6 3.8829 
4.6 -1.6 3.8878 
4.7 -1.6 3.8953 
4.8 -1.6 3.8936 
4.900001 -1.6 3.8884 
5.0 -1.6 3.8860 
5.1 -1.6 3.8965 
5.2 -1.6 3.8909 
5.3 -1.6 3.8887 
5.400001 -1.6 3.8925 
5.5 -1.6 3.8909 
5.6 -1.6 3.8903 
5.7 -1.6 3.9029 
5.8 -1.6 3.8861 
5.900001 -1.6 3.8802 
6.0 -1.6 3.8879 
6.1 -1.6 3.8889 
6.199999999999999 -1.6 3.9031 
6.300000000000001 -1.6 3.8913 
6.400001 -1.6 3.8793 
6.5 -1.6 3.8950 
6.6 -1.6 3.8882 
6.699999999999999 -1.6 3.8786 
6.800000000000001 -1.6 3.8826 
6.900001 -1.6 3.8838 
7.0 -1.6 3.8919 
7.1 -1.6 3.8846 
7.199999999999999 -1.6 3.8946 
7.300000000000001 -1.6 3.8913 
7.400001 -1.6 3.8860 
7.5 -1.6 3.8832 
7.6 -1.6 3.8877 
7.699999999999999 -1.6 3.8871 
7.800000000000001 -1.6 3.8750 
7.900001 -1.6 3.8818 
8.0 -1.6 3.8848 
8.1 -1.6 3.8795 
8.2 -1.6 3.8857 
8.3 -1.6 3.8749 
8.400001 -1.6 3.8887 
8.5 -1.6 3.8792 
8.6 -1.6 3.8755 
8.7 -1.6 3.8853 
8.8 -1.6 3.8952 
8.900001 -1.6 3.8863 
9.0 -1.6 3.8912 
9.1 -1.6 3.8838 
9.2 -1.6 3.8862 
9.3 -1.6 3.8951 
9.400001 -1.6 3.8862 
9.5 -1.6 3.8758 
9.6 -1.6 3.8885 
9.7 -1.6 3.8751 
9.8 -1.6 3.8942 
9.900001 -1.6 3.8729 
10.0 -1.6 3.8710 
10.1 -1.6 3.8886 
10.2 -1.6 3.8672 
10.3 -1.6 3.8843 
10.400001 -1.6 3.8834 
10.5 -1.6 3.8583 
10.6 -1.6 3.8933 
10.7 -1.6 3.8858 
10.8 -1.6 3.8695 
10.900001 -1.6 3.8925 
11.0 -1.6 3.9001 
11.1 -1.6 3.8972 
11.2 -1.6 3.8888 
11.3 -1.6 3.8935 
11.400001 -1.6 3.8713 
11.500001 -1.6 3.8845 
11.599999 -1.6 3.8910 
11.7 -1.6 3.9129 
11.8 -1.6 3.8785 
11.900001 -1.6 3.8959 
12.000001 -1.6 3.8671 
12.099999 -1.6 3.8747 
12.2 -1.6 3.8767 
12.3 -1.6 3.8787 
12.400001 -1.6 3.8896 
12.500001 -1.6 3.8891 
12.599999 -1.6 3.8813 
12.7 -1.6 3.8752 
12.8 -1.6 3.8615 
12.900001 -1.6 3.8390 
13.000001 -1.6 3.8629 
13.099999 -1.6 3.9011 
13.2 -1.6 3.9205 
13.3 -1.6 3.9013 
13.400001 -1.6 nan 
13.500001 -1.6 nan 
13.599999 -1.6 nan 
13.7 -1.6 nan 
13.8 -1.6 nan 
13.900001 -1.6 nan 
14.0 -1.6 nan 
14.099998 -1.6 nan 
14.199998999999998 -1.6 nan 
14.299999 -1.6 nan 
14.399999999999999 -1.6 nan 
14.5 -1.6 nan 
14.599998 -1.6 nan 
14.699998999999998 -1.6 nan 
14.799999 -1.6 nan 
14.899999999999999 -1.6 nan 
15.0 -1.6 nan 
15.099998 -1.6 nan 
15.199998999999998 -1.6 nan 
15.299999 -1.6 nan 
15.399999999999999 -1.6 nan 
15.5 -1.6 nan 
15.599998 -1.6 nan 
15.699998999999998 -1.6 nan 
15.799999 -1.6 nan 
15.899999999999999 -1.6 nan 
16.0 -1.6 nan 
16.099998 -1.6 nan 
16.199999 -1.6 nan 
16.299999 -1.6 nan 
16.4 -1.6 nan 
16.5 -1.6 nan 
16.599998 -1.6 nan 
16.699999 -1.6 nan 
16.799999 -1.6 nan 
-4.7 -1.5 nan 
-4.6 -1.5 nan 
-4.5 -1.5 nan 
-4.4 -1.5 nan 
-4.3 -1.5 nan 
-4.2 -1.5 nan 
-4.1 -1.5 nan 
-4.0 -1.5 nan 
-3.9 -1.5 nan 
-3.8 -1.5 nan 
-3.7 -1.5 nan 
-3.6 -1.5 nan 
-3.5 -1.5 nan 
-3.4 -1.5 nan 
-3.3 -1.5 nan 
-3.2 -1.5 nan 
-3.1 -1.5 nan 
-3.0 -1.5 nan 
-2.9 -1.5 nan 
-2.8 -1.5 nan 
-2.7 -1.5 nan 
-2.6 -1.5 nan 
-2.5 -1.5 nan 
-2.4 -1.5 nan 
-2.3 -1.5 nan 
-2.2 -1.5 nan 
-2.1 -1.5 nan 
-2.0 -1.5 nan 
-1.9 -1.5 nan 
-1.8 -1.5 nan 
-1.7 -1.5 nan 
-1.6 -1.5 3.7915 
-1.5 -1.5 3.9025 
-1.4 -1.5 3.8706 
-1.3 -1.5 3.9274 
-1.2 -1.5 3.9260 
-1.1 -1.5 3.8971 
-1.0 -1.5 3.8770 
-0.8999999999999999 -1.5 3.8473 
-0.8 -1.5 3.8951 
-0.7 -1.5 3.8875 
-0.6000000000000001 -1.5 3.8547 
-0.5 -1.5 3.8821 
-0.3999999999999999 -1.5 3.9139 
-0.30000000000000004 -1.5 3.8700 
-0.19999999999999996 -1.5 3.8727 
-0.10000000000000009 -1.5 3.8883 
0.0 -1.5 3.8697 
0.10000000000000009 -1.5 3.9295 
0.20000000000000018 -1.5 3.9080 
0.2999999999999998 -1.5 3.8711 
0.3999999999999999 -1.5 3.9032 
0.5 -1.5 3.8944 
0.6000000000000001 -1.5 3.8653 
0.7000000000000002 -1.5 3.8842 
0.7999999999999998 -1.5 3.8835 
0.8999999999999999 -1.5 3.8791 
1.0 -1.5 3.8718 
1.1 -1.5 3.8682 
1.2000000000000002 -1.5 3.8819 
1.2999999999999998 -1.5 3.8846 
1.4 -1.5 3.8889 
1.5 -1.5 3.8786 
1.6 -1.5 3.8884 
1.7000000000000002 -1.5 3.8794 
1.7999999999999998 -1.5 3.8936 
1.9 -1.5 3.9036 
2.0 -1.5 3.8726 
2.0999999999999996 -1.5 3.8762 
2.2 -1.5 3.8668 
2.3 -1.5 3.8928 
2.4000000000000004 -1.5 3.8697 
2.5 -1.5 3.8850 
2.5999999999999996 -1.5 3.8765 
2.7 -1.5 3.8825 
2.8 -1.5 3.8857 
2.9000000000000004 -1.5 3.8876 
3.0 -1.5 3.8807 
3.0999999999999996 -1.5 3.8852 
3.2 -1.5 3.8888 
3.3 -1.5 3.8844 
3.4000009999999996 -1.5 3.8884 
3.5 -1.5 3.8746 
3.5999999999999996 -1.5 3.8798 
3.7 -1.5 3.8873 
3.8 -1.5 3.8893 
3.9000009999999996 -1.5 3.8854 
4.0 -1.5 3.8865 
4.1 -1.5 3.8907 
4.2 -1.5 3.9025 
4.3 -1.5 3.8961 
4.400001 -1.5 3.8799 
4.5 -1.5 3.8922 
4.6 -1.5 3.8973 
4.7 -1.5 3.8868 
4.8 -1.5 3.8968 
4.900001 -1.5 3.8990 
5.0 -1.5 3.8927 
5.1 -1.5 3.8913 
5.2 -1.5 3.8890 
5.3 -1.5 3.8965 
5.400001 -1.5 3.8954 
5.5 -1.5 3.8972 
5.6 -1.5 3.8985 
5.7 -1.5 3.8976 
5.8 -1.5 3.9000 
5.900001 -1.5 3.8912 
6.0 -1.5 3.8924 
6.1 -1.5 3.9008 
6.199999999999999 -1.5 3.8906 
6.300000000000001 -1.5 3.8879 
6.400001 -1.5 3.8965 
6.5 -1.5 3.8878 
6.6 -1.5 3.8867 
6.699999999999999 -1.5 3.8886 
6.800000000000001 -1.5 3.8932 
6.900001 -1.5 3.8905 
7.0 -1.5 3.8809 
7.1 -1.5 3.8834 
7.199999999999999 -1.5 3.8894 
7.300000000000001 -1.5 3.8799 
7.400001 -1.5 3.8857 
7.5 -1.5 3.8834 
7.6 -1.5 3.8909 
7.699999999999999 -1.5 3.8818 
7.800000000000001 -1.5 3.8865 
7.900001 -1.5 3.8811 
8.0 -1.5 3.8981 
8.1 -1.5 3.8849 
8.2 -1.5 3.8936 
8.3 -1.5 3.8907 
8.400001 -1.5 3.8913 
8.5 -1.5 3.8914 
8.6 -1.5 3.8816 
8.7 -1.5 3.8808 
8.8 -1.5 3.8770 
8.900001 -1.5 3.8957 
9.0 -1.5 3.8682 
9.1 -1.5 3.8722 
9.2 -1.5 3.8764 
9.3 -1.5 3.8917 
9.400001 -1.5 3.8794 
9.5 -1.5 3.8799 
9.6 -1.5 3.8983 
9.7 -1.5 3.8778 
9.8 -1.5 3.8770 
9.900001 -1.5 3.8910 
10.0 -1.5 3.8766 
10.1 -1.5 3.8875 
10.2 -1.5 3.8915 
10.3 -1.5 3.8752 
10.400001 -1.5 3.8877 
10.5 -1.5 3.8846 
10.6 -1.5 3.8795 
10.7 -1.5 3.8968 
10.8 -1.5 3.8875 
10.900001 -1.5 3.8754 
11.0 -1.5 3.8549 
11.1 -1.5 3.8622 
11.2 -1.5 3.8916 
11.3 -1.5 3.8940 
11.400001 -1.5 3.8632 
11.500001 -1.5 3.8735 
11.599999 -1.5 3.8722 
11.7 -1.5 3.8810 
11.8 -1.5 3.8837 
11.900001 -1.5 3.8903 
12.000001 -1.5 3.8954 
12.099999 -1.5 3.8637 
12.2 -1.5 3.8771 
12.3 -1.5 3.8934 
12.400001 -1.5 3.8719 
12.500001 -1.5 3.8601 
12.599999 -1.5 3.8690 
12.7 -1.5 3.9018 
12.8 -1.5 3.9073 
12.900001 -1.5 3.9013 
13.000001 -1.5 3.8956 
13.099999 -1.5 3.8695 
13.2 -1.5 3.8572 
13.3 -1.5 3.9044 
13.400001 -1.5 3.8800 
13.500001 -1.5 nan 
13.599999 -1.5 nan 
13.7 -1.5 nan 
13.8 -1.5 nan 
13.900001 -1.5 nan 
14.0 -1.5 nan 
14.099998 -1.5 nan 
14.199998999999998 -1.5 nan 
14.299999 -1.5 nan 
14.399999999999999 -1.5 nan 
14.5 -1.5 nan 
14.599998 -1.5 nan 
14.699998999999998 -1.5 nan 
14.799999 -1.5 nan 
14.899999999999999 -1.5 nan 
15.0 -1.5 nan 
15.099998 -1.5 nan 
15.199998999999998 -1.5 nan 
15.299999 -1.5 nan 
15.399999999999999 -1.5 nan 
15.5 -1.5 nan 
15.599998 -1.5 nan 
15.699998999999998 -1.5 nan 
15.799999 -1.5 nan 
15.899999999999999 -1.5 nan 
16.0 -1.5 nan 
16.099998 -1.5 nan 
16.199999 -1.5 nan 
16.299999 -1.5 nan 
16.4 -1.5 nan 
16.5 -1.5 nan 
16.599998 -1.5 nan 
16.699999 -1.5 nan 
16.799999 -1.5 nan 
-4.7 -1.4 nan 
-4.6 -1.4 nan 
-4.5 -1.4 nan 
-4.4 -1.4 nan 
-4.3 -1.4 nan 
-4.2 -1.4 nan 
-4.1 -1.4 nan 
-4.0 -1.4 nan 
-3.9 -1.4 nan 
-3.8 -1.4 nan 
-3.7 -1.4 nan 
-3.6 -1.4 nan 
-3.5 -1.4 nan 
-3.4 -1.4 nan 
-3.3 -1.4 nan 
-3.2 -1.4 nan 
-3.1 -1.4 nan 
-3.0 -1.4 nan 
-2.9 -1.4 nan 
-2.8 -1.4 nan 
-2.7 -1.4 nan 
-2.6 -1.4 nan 
-2.5 -1.4 nan 
-2.4 -1.4 nan 
-2.3 -1.4 nan 
-2.2 -1.4 nan 
-2.1 -1.4 nan 
-2.0 -1.4 nan 
-1.9 -1.4 nan 
-1.8 -1.4 nan 
-1.7 -1.4 3.8667 
-1.6 -1.4 3.8828 
-1.5 -1.4 3.9108 
-1.4 -1.4 3.8217 
-1.3 -1.4 3.9118 
-1.2 -1.4 3.8950 
-1.1 -1.4 3.9033 
-1.0 -1.4 3.9152 
-0.8999999999999999 -1.4 3.8989 
-0.8 -1.4 3.8875 
-0.7 -1.4 3.9037 
-0.6000000000000001 -1.4 3.8933 
-0.5 -1.4 3.8796 
-0.3999999999999999 -1.4 3.8660 
-0.30000000000000004 -1.4 3.8776 
-0.19999999999999996 -1.4 3.8721 
-0.10000000000000009 -1.4 3.8913 
0.0 -1.4 3.8818 
0.10000000000000009 -1.4 3.9001 
0.20000000000000018 -1.4 3.8733 
0.2999999999999998 -1.4 3.8886 
0.3999999999999999 -1.4 3.8974 
0.5 -1.4 3.8963 
0.6000000000000001 -1.4 3.8965 
0.7000000000000002 -1.4 3.8959 
0.7999999999999998 -1.4 3.8884 
0.8999999999999999 -1.4 3.8756 
1.0 -1.4 3.8744 
1.1 -1.4 3.8844 
1.2000000000000002 -1.4 3.8927 
1.2999999999999998 -1.4 3.8778 
1.4 -1.4 3.8995 
1.5 -1.4 3.8800 
1.6 -1.4 3.8997 
1.7000000000000002 -1.4 3.8931 
1.7999999999999998 -1.4 3.8786 
1.9 -1.4 3.8773 
2.0 -1.4 3.8898 
2.0999999999999996 -1.4 3.8834 
2.2 -1.4 3.8686 
2.3 -1.4 3.8875 
2.4000000000000004 -1.4 3.8830 
2.5 -1.4 3.8773 
2.5999999999999996 -1.4 3.8821 
2.7 -1.4 3.8874 
2.8 -1.4 3.8780 
2.9000000000000004 -1.4 3.8796 
3.0 -1.4 3.8777 
3.0999999999999996 -1.4 3.8726 
3.2 -1.4 3.8765 
3.3 -1.4 3.8861 
3.4000009999999996 -1.4 3.8839 
3.5 -1.4 3.8817 
3.5999999999999996 -1.4 3.8871 
3.7 -1.4 3.8878 
3.8 -1.4 3.8763 
3.9000009999999996 -1.4 3.8921 
4.0 -1.4 3.9016 
4.1 -1.4 3.8867 
4.2 -1.4 3.9001 
4.3 -1.4 3.8929 
4.400001 -1.4 3.8922 
4.5 -1.4 3.8936 
4.6 -1.4 3.8889 
4.7 -1.4 3.9011 
4.8 -1.4 3.8895 
4.900001 -1.4 3.8949 
5.0 -1.4 3.8967 
5.1 -1.4 3.8918 
5.2 -1.4 3.8888 
5.3 -1.4 3.8909 
5.400001 -1.4 3.8918 
5.5 -1.4 3.8793 
5.6 -1.4 3.8887 
5.7 -1.4 3.8981 
5.8 -1.4 3.8998 
5.900001 -1.4 3.8872 
6.0 -1.4 3.8981 
6.1 -1.4 3.8815 
6.199999999999999 -1.4 3.8955 
6.300000000000001 -1.4 3.8931 
6.400001 -1.4 3.8933 
6.5 -1.4 3.8802 
6.6 -1.4 3.8990 
6.699999999999999 -1.4 3.8989 
6.800000000000001 -1.4 3.8944 
6.900001 -1.4 3.9011 
7.0 -1.4 3.8793 
7.1 -1.4 3.8865 
7.199999999999999 -1.4 3.8788 
7.300000000000001 -1.4 3.8898 
7.400001 -1.4 3.8854 
7.5 -1.4 3.9035 
7.6 -1.4 3.8899 
7.699999999999999 -1.4 3.8861 
7.800000000000001 -1.4 3.8901 
7.900001 -1.4 3.8931 
8.0 -1.4 3.8837 
8.1 -1.4 3.8796 
8.2 -1.4 3.8784 
8.3 -1.4 3.8753 
8.400001 -1.4 3.8870 
8.5 -1.4 3.8861 
8.6 -1.4 3.8917 
8.7 -1.4 3.8861 
8.8 -1.4 3.8873 
8.900001 -1.4 3.8930 
9.0 -1.4 3.8687 
9.1 -1.4 3.8787 
9.2 -1.4 3.8838 
9.3 -1.4 3.8766 
9.400001 -1.4 3.8766 
9.5 -1.4 3.8809 
9.6 -1.4 3.8579 
9.7 -1.4 3.8596 
9.8 -1.4 3.8868 
9.900001 -1.4 3.8830 
10.0 -1.4 3.8738 
10.1 -1.4 3.8606 
10.2 -1.4 3.8720 
10.3 -1.4 3.8669 
10.400001 -1.4 3.8775 
10.5 -1.4 3.8655 
10.6 -1.4 3.8766 
10.7 -1.4 3.8821 
10.8 -1.4 3.8596 
10.900001 -1.4 3.8801 
11.0 -1.4 3.8871 
11.1 -1.4 3.8964 
11.2 -1.4 3.8741 
11.3 -1.4 3.8661 
11.400001 -1.4 3.8821 
11.500001 -1.4 3.9040 
11.599999 -1.4 3.9099 
11.7 -1.4 3.8767 
11.8 -1.4 3.8903 
11.900001 -1.4 3.8705 
12.000001 -1.4 3.8754 
12.099999 -1.4 3.8527 
12.2 -1.4 3.8884 
12.3 -1.4 3.8681 
12.400001 -1.4 3.8908 
12.500001 -1.4 3.9137 
12.599999 -1.4 3.8915 
12.7 -1.4 3.9020 
12.8 -1.4 3.9017 
12.900001 -1.4 3.8474 
13.000001 -1.4 3.8894 
13.099999 -1.4 3.8984 
13.2 -1.4 3.8987 
13.3 -1.4 3.8855 
13.400001 -1.4 3.8672 
13.500001 -1.4 3.8698 
13.599999 -1.4 nan 
13.7 -1.4 nan 
13.8 -1.4 nan 
13.900001 -1.4 nan 
14.0 -1.4 nan 
14.099998 -1.4 nan 
14.199998999999998 -1.4 nan 
14.299999 -1.4 nan 
14.399999999999999 -1.4 nan 
14.5 -1.4 nan 
14.599998 -1.4 nan 
14.699998999999998 -1.4 nan 
14.799999 -1.4 nan 
14.899999999999999 -1.4 nan 
15.0 -1.4 nan 
15.099998 -1.4 nan 
15.199998999999998 -1.4 nan 
15.299999 -1.4 nan 
15.399999999999999 -1.4 nan 
15.5 -1.4 nan 
15.599998 -1.4 nan 
15.699998999999998 -1.4 nan 
15.799999 -1.4 nan 
15.899999999999999 -1.4 nan 
16.0 -1.4 nan 
16.099998 -1.4 nan 
16.199999 -1.4 nan 
16.299999 -1.4 nan 
16.4 -1.4 nan 
16.5 -1.4 nan 
16.599998 -1.4 nan 
16.699999 -1.4 nan 
16.799999 -1.4 nan 
-4.7 -1.3 nan 
-4.6 -1.3 nan 
-4.5 -1.3 nan 
-4.4 -1.3 nan 
-4.3 -1.3 nan 
-4.2 -1.3 nan 
-4.1 -1.3 nan 
-4.0 -1.3 nan 
-3.9 -1.3 nan 
-3.8 -1.3 nan 
-3.7 -1.3 nan 
-3.6 -1.3 nan 
-3.5 -1.3 nan 
-3.4 -1.3 nan 
-3.3 -1.3 nan 
-3.2 -1.3 nan 
-3.1 -1.3 nan 
-3.0 -1.3 nan 
-2.9 -1.3 nan 
-2.8 -1.3 nan 
-2.7 -1.3 nan 
-2.6 -1.3 nan 
-2.5 -1.3 nan 
-2.4 -1.3 nan 
-2.3 -1.3 nan 
-2.2 -1.3 nan 
-2.1 -1.3 nan 
-2.0 -1.3 nan 
-1.9 -1.3 nan 
-1.8 -1.3 3.9087 
-1.7 -1.3 3.8747 
-1.6 -1.3 3.8673 
-1.5 -1.3 3.8462 
-1.4 -1.3 3.8940 
-1.3 -1.3 3.8718 
-1.2 -1.3 3.8542 
-1.1 -1.3 3.8799 
-1.0 -1.3 3.8862 
-0.8999999999999999 -1.3 3.8890 
-0.8 -1.3 3.8565 
-0.7 -1.3 3.9324 
-0.6000000000000001 -1.3 3.8630 
-0.5 -1.3 3.8705 
-0.3999999999999999 -1.3 3.8764 
-0.30000000000000004 -1.3 3.8837 
-0.19999999999999996 -1.3 3.9144 
-0.10000000000000009 -1.3 3.8824 
0.0 -1.3 3.8806 
0.10000000000000009 -1.3 3.8702 
0.20000000000000018 -1.3 3.8874 
0.2999999999999998 -1.3 3.8825 
0.3999999999999999 -1.3 3.9023 
0.5 -1.3 3.8954 
0.6000000000000001 -1.3 3.8889 
0.7000000000000002 -1.3 3.8829 
0.7999999999999998 -1.3 3.8844 
0.8999999999999999 -1.3 3.8899 
1.0 -1.3 3.8812 
1.1 -1.3 3.9034 
1.2000000000000002 -1.3 3.8839 
1.2999999999999998 -1.3 3.8914 
1.4 -1.3 3.8662 
1.5 -1.3 3.8809 
1.6 -1.3 3.8915 
1.7000000000000002 -1.3 3.8941 
1.7999999999999998 -1.3 3.8884 
1.9 -1.3 3.8840 
2.0 -1.3 3.8747 
2.0999999999999996 -1.3 3.8851 
2.2 -1.3 3.8823 
2.3 -1.3 3.8875 
2.4000000000000004 -1.3 3.8723 
2.5 -1.3 3.8929 
2.5999999999999996 -1.3 3.8954 
2.7 -1.3 3.8929 
2.8 -1.3 3.8813 
2.9000000000000004 -1.3 3.8889 
3.0 -1.3 3.8887 
3.0999999999999996 -1.3 3.8802 
3.2 -1.3 3.8838 
3.3 -1.3 3.8926 
3.4000009999999996 -1.3 3.8995 
3.5 -1.3 3.8845 
3.5999999999999996 -1.3 3.8950 
3.7 -1.3 3.8902 
3.8 -1.3 3.8917 
3.9000009999999996 -1.3 3.8938 
4.0 -1.3 3.8839 
4.1 -1.3 3.8923 
4.2 -1.3 3.8849 
4.3 -1.3 3.8928 
4.400001 -1.3 3.8922 
4.5 -1.3 3.9042 
4.6 -1.3 3.8845 
4.7 -1.3 3.8969 
4.8 -1.3 3.8878 
4.900001 -1.3 3.8874 
5.0 -1.3 3.8980 
5.1 -1.3 3.8906 
5.2 -1.3 3.8990 
5.3 -1.3 3.8903 
5.400001 -1.3 3.8947 
5.5 -1.3 3.9008 
5.6 -1.3 3.8975 
5.7 -1.3 3.8906 
5.8 -1.3 3.8905 
5.900001 -1.3 3.9004 
6.0 -1.3 3.8938 
6.1 -1.3 3.8960 
6.199999999999999 -1.3 3.8944 
6.300000000000001 -1.3 3.8886 
6.400001 -1.3 3.8915 
6.5 -1.3 3.8932 
6.6 -1.3 3.8990 
6.699999999999999 -1.3 3.8993 
6.800000000000001 -1.3 3.8914 
6.900001 -1.3 3.8897 
7.0 -1.3 3.8896 
7.1 -1.3 3.9043 
7.199999999999999 -1.3 3.8872 
7.300000000000001 -1.3 3.8902 
7.400001 -1.3 3.8970 
7.5 -1.3 3.8841 
7.6 -1.3 3.8900 
7.699999999999999 -1.3 3.8912 
7.800000000000001 -1.3 3.8877 
7.900001 -1.3 3.8817 
8.0 -1.3 3.8810 
8.1 -1.3 3.8828 
8.2 -1.3 3.8817 
8.3 -1.3 3.8823 
8.400001 -1.3 3.8840 
8.5 -1.3 3.8844 
8.6 -1.3 3.8844 
8.7 -1.3 3.8866 
8.8 -1.3 3.8936 
8.900001 -1.3 3.8659 
9.0 -1.3 3.8824 
9.1 -1.3 3.8798 
9.2 -1.3 3.8960 
9.3 -1.3 3.8919 
9.400001 -1.3 3.8800 
9.5 -1.3 3.8769 
9.6 -1.3 3.8919 
9.7 -1.3 3.8707 
9.8 -1.3 3.8938 
9.900001 -1.3 3.8626 
10.0 -1.3 3.8932 
10.1 -1.3 3.8783 
10.2 -1.3 3.8891 
10.3 -1.3 3.8819 
10.400001 -1.3 3.8590 
10.5 -1.3 3.8843 
10.6 -1.3 3.8854 
10.7 -1.3 3.8853 
10.8 -1.3 3.8827 
10.900001 -1.3 3.8890 
11.0 -1.3 3.8817 
11.1 -1.3 3.8843 
11.2 -1.3 3.8729 
11.3 -1.3 3.8569 
11.400001 -1.3 3.8778 
11.500001 -1.3 3.8930 
11.599999 -1.3 3.8733 
11.7 -1.3 3.8708 
11.8 -1.3 3.8838 
11.900001 -1.3 3.8884 
12.000001 -1.3 3.8680 
12.099999 -1.3 3.8921 
12.2 -1.3 3.8603 
12.3 -1.3 3.8983 
12.400001 -1.3 3.8916 
12.500001 -1.3 3.9007 
12.599999 -1.3 3.8905 
12.7 -1.3 3.8975 
12.8 -1.3 3.8804 
12.900001 -1.3 3.8915 
13.000001 -1.3 3.8988 
13.099999 -1.3 3.8189 
13.2 -1.3 3.8863 
13.3 -1.3 3.9408 
13.400001 -1.3 3.8720 
13.500001 -1.3 3.8624 
13.599999 -1.3 nan 
13.7 -1.3 nan 
13.8 -1.3 nan 
13.900001 -1.3 nan 
14.0 -1.3 nan 
14.099998 -1.3 nan 
14.199998999999998 -1.3 nan 
14.299999 -1.3 nan 
14.399999999999999 -1.3 nan 
14.5 -1.3 nan 
14.599998 -1.3 nan 
14.699998999999998 -1.3 nan 
14.799999 -1.3 nan 
14.899999999999999 -1.3 nan 
15.0 -1.3 nan 
15.099998 -1.3 nan 
15.199998999999998 -1.3 nan 
15.299999 -1.3 nan 
15.399999999999999 -1.3 nan 
15.5 -1.3 nan 
15.599998 -1.3 nan 
15.699998999999998 -1.3 nan 
15.799999 -1.3 nan 
15.899999999999999 -1.3 nan 
16.0 -1.3 nan 
16.099998 -1.3 nan 
16.199999 -1.3 nan 
16.299999 -1.3 nan 
16.4 -1.3 nan 
16.5 -1.3 nan 
16.599998 -1.3 nan 
16.699999 -1.3 nan 
16.799999 -1.3 nan 
-4.7 -1.2 nan 
-4.6 -1.2 nan 
-4.5 -1.2 nan 
-4.4 -1.2 nan 
-4.3 -1.2 nan 
-4.2 -1.2 nan 
-4.1 -1.2 nan 
-4.0 -1.2 nan 
-3.9 -1.2 nan 
-3.8 -1.2 nan 
-3.7 -1.2 nan 
-3.6 -1.2 nan 
-3.5 -1.2 nan 
-3.4 -1.2 nan 
-3.3 -1.2 nan 
-3.2 -1.2 nan 
-3.1 -1.2 nan 
-3.0 -1.2 nan 
-2.9 -1.2 nan 
-2.8 -1.2 nan 
-2.7 -1.2 nan 
-2.6 -1.2 nan 
-2.5 -1.2 nan 
-2.4 -1.2 nan 
-2.3 -1.2 nan 
-2.2 -1.2 nan 
-2.1 -1.2 nan 
-2.0 -1.2 nan 
-1.9 -1.2 3.8541 
-1.8 -1.2 3.8660 
-1.7 -1.2 3.8938 
-1.6 -1.2 3.9153 
-1.5 -1.2 3.8828 
-1.4 -1.2 3.9283 
-1.3 -1.2 3.8835 
-1.2 -1.2 3.9027 
-1.1 -1.2 3.8763 
-1.0 -1.2 3.9081 
-0.8999999999999999 -1.2 3.8889 
-0.8 -1.2 3.8556 
-0.7 -1.2 3.8779 
-0.6000000000000001 -1.2 3.8939 
-0.5 -1.2 3.8835 
-0.3999999999999999 -1.2 3.8729 
-0.30000000000000004 -1.2 3.8873 
-0.19999999999999996 -1.2 3.8916 
-0.10000000000000009 -1.2 3.8765 
0.0 -1.2 3.8856 
0.10000000000000009 -1.2 3.8892 
0.20000000000000018 -1.2 3.8896 
0.2999999999999998 -1.2 3.8920 
0.3999999999999999 -1.2 3.9035 
0.5 -1.2 3.8840 
0.6000000000000001 -1.2 3.8697 
0.7000000000000002 -1.2 3.8897 
0.7999999999999998 -1.2 3.8792 
0.8999999999999999 -1.2 3.8855 
1.0 -1.2 3.8955 
1.1 -1.2 3.8708 
1.2000000000000002 -1.2 3.8883 
1.2999999999999998 -1.2 3.8814 
1.4 -1.2 3.8811 
1.5 -1.2 3.8878 
1.6 -1.2 3.8757 
1.7000000000000002 -1.2 3.8815 
1.7999999999999998 -1.2 3.8714 
1.9 -1.2 3.8794 
2.0 -1.2 3.8959 
2.0999999999999996 -1.2 3.8817 
2.2 -1.2 3.8841 
2.3 -1.2 3.8837 
2.4000000000000004 -1.2 3.8784 
2.5 -1.2 3.9002 
2.5999999999999996 -1.2 3.8826 
2.7 -1.2 3.8795 
2.8 -1.2 3.8762 
2.9000000000000004 -1.2 3.8876 
3.0 -1.2 3.8677 
3.0999999999999996 -1.2 3.8850 
3.2 -1.2 3.8867 
3.3 -1.2 3.8897 
3.4000009999999996 -1.2 3.8991 
3.5 -1.2 3.8952 
3.5999999999999996 -1.2 3.8908 
3.7 -1.2 3.8880 
3.8 -1.2 3.8949 
3.9000009999999996 -1.2 3.8909 
4.0 -1.2 3.8891 
4.1 -1.2 3.8901 
4.2 -1.2 3.8876 
4.3 -1.2 3.9044 
4.400001 -1.2 3.8949 
4.5 -1.2 3.8909 
4.6 -1.2 3.8976 
4.7 -1.2 3.8879 
4.8 -1.2 3.8967 
4.900001 -1.2 3.9041 
5.0 -1.2 3.8967 
5.1 -1.2 3.8889 
5.2 -1.2 3.8990 
5.3 -1.2 3.8987 
5.400001 -1.2 3.9015 
5.5 -1.2 3.8939 
5.6 -1.2 3.9004 
5.7 -1.2 3.8992 
5.8 -1.2 3.8902 
5.900001 -1.2 3.8952 
6.0 -1.2 3.8882 
6.1 -1.2 3.8960 
6.199999999999999 -1.2 3.8889 
6.300000000000001 -1.2 3.8920 
6.400001 -1.2 3.8949 
6.5 -1.2 3.8881 
6.6 -1.2 3.8908 
6.699999999999999 -1.2 3.8966 
6.800000000000001 -1.2 3.8916 
6.900001 -1.2 3.8858 
7.0 -1.2 3.8985 
7.1 -1.2 3.8873 
7.199999999999999 -1.2 3.8908 
7.300000000000001 -1.2 3.8932 
7.400001 -1.2 3.8954 
7.5 -1.2 3.8912 
7.6 -1.2 3.8903 
7.699999999999999 -1.2 3.9019 
7.800000000000001 -1.2 3.8898 
7.900001 -1.2 3.9020 
8.0 -1.2 3.8897 
8.1 -1.2 3.8855 
8.2 -1.2 3.8956 
8.3 -1.2 3.8800 
8.400001 -1.2 3.8844 
8.5 -1.2 3.8914 
8.6 -1.2 3.8798 
8.7 -1.2 3.8872 
8.8 -1.2 3.8951 
8.900001 -1.2 3.8806 
9.0 -1.2 3.8838 
9.1 -1.2 3.8809 
9.2 -1.2 3.8735 
9.3 -1.2 3.8862 
9.400001 -1.2 3.8839 
9.5 -1.2 3.8892 
9.6 -1.2 3.8888 
9.7 -1.2 3.8838 
9.8 -1.2 3.8742 
9.900001 -1.2 3.8812 
10.0 -1.2 3.8812 
10.1 -1.2 3.8722 
10.2 -1.2 3.8741 
10.3 -1.2 3.8728 
10.400001 -1.2 3.8694 
10.5 -1.2 3.8611 
10.6 -1.2 3.8755 
10.7 -1.2 3.8910 
10.8 -1.2 3.8811 
10.900001 -1.2 3.8794 
11.0 -1.2 3.8886 
11.1 -1.2 3.8833 
11.2 -1.2 3.8969 
11.3 -1.2 3.8642 
11.400001 -1.2 3.8790 
11.500001 -1.2 3.8960 
11.599999 -1.2 3.8903 
11.7 -1.2 3.8857 
11.8 -1.2 3.8801 
11.900001 -1.2 3.8953 
12.000001 -1.2 3.8746 
12.099999 -1.2 3.8826 
12.2 -1.2 3.8890 
12.3 -1.2 3.8829 
12.400001 -1.2 3.8893 
12.500001 -1.2 3.9087 
12.599999 -1.2 3.9033 
12.7 -1.2 3.8732 
12.8 -1.2 3.8761 
12.900001 -1.2 3.9242 
13.000001 -1.2 3.9029 
13.099999 -1.2 3.8859 
13.2 -1.2 3.8646 
13.3 -1.2 3.8821 
13.400001 -1.2 3.8895 
13.500001 -1.2 3.8649 
13.599999 -1.2 3.8863 
13.7 -1.2 3.8934 
13.8 -1.2 nan 
13.900001 -1.2 nan 
14.0 -1.2 nan 
14.099998 -1.2 nan 
14.199998999999998 -1.2 nan 
14.299999 -1.2 nan 
14.399999999999999 -1.2 nan 
14.5 -1.2 nan 
14.599998 -1.2 nan 
14.699998999999998 -1.2 nan 
14.799999 -1.2 nan 
14.899999999999999 -1.2 nan 
15.0 -1.2 nan 
15.099998 -1.2 nan 
15.199998999999998 -1.2 nan 
15.299999 -1.2 nan 
15.399999999999999 -1.2 nan 
15.5 -1.2 nan 
15.599998 -1.2 nan 
15.699998999999998 -1.2 nan 
15.799999 -1.2 nan 
15.899999999999999 -1.2 nan 
16.0 -1.2 nan 
16.099998 -1.2 nan 
16.199999 -1.2 nan 
16.299999 -1.2 nan 
16.4 -1.2 nan 
16.5 -1.2 nan 
16.599998 -1.2 nan 
16.699999 -1.2 nan 
16.799999 -1.2 nan 
-4.7 -1.1 nan 
-4.6 -1.1 nan 
-4.5 -1.1 nan 
-4.4 -1.1 nan 
-4.3 -1.1 nan 
-4.2 -1.1 nan 
-4.1 -1.1 nan 
-4.0 -1.1 nan 
-3.9 -1.1 nan 
-3.8 -1.1 nan 
-3.7 -1.1 nan 
-3.6 -1.1 nan 
-3.5 -1.1 nan 
-3.4 -1.1 nan 
-3.3 -1.1 nan 
-3.2 -1.1 nan 
-3.1 -1.1 nan 
-3.0 -1.1 nan 
-2.9 -1.1 nan 
-2.8 -1.1 nan 
-2.7 -1.1 nan 
-2.6 -1.1 nan 
-2.5 -1.1 nan 
-2.4 -1.1 nan 
-2.3 -1.1 nan 
-2.2 -1.1 nan 
-2.1 -1.1 3.7889 
-2.0 -1.1 3.9116 
-1.9 -1.1 3.8782 
-1.8 -1.1 3.8962 
-1.7 -1.1 3.8659 
-1.6 -1.1 3.8608 
-1.5 -1.1 3.8931 
-1.4 -1.1 3.8721 
-1.3 -1.1 3.8596 
-1.2 -1.1 3.8389 
-1.1 -1.1 3.8760 
-1.0 -1.1 3.9021 
-0.8999999999999999 -1.1 3.8719 
-0.8 -1.1 3.8742 
-0.7 -1.1 3.8871 
-0.6000000000000001 -1.1 3.8837 
-0.5 -1.1 3.8963 
-0.3999999999999999 -1.1 3.9253 
-0.30000000000000004 -1.1 3.8862 
-0.19999999999999996 -1.1 3.8917 
-0.10000000000000009 -1.1 3.8964 
0.0 -1.1 3.8708 
0.10000000000000009 -1.1 3.8904 
0.20000000000000018 -1.1 3.8792 
0.2999999999999998 -1.1 3.8937 
0.3999999999999999 -1.1 3.8747 
0.5 -1.1 3.8782 
0.6000000000000001 -1.1 3.8832 
0.7000000000000002 -1.1 3.8958 
0.7999999999999998 -1.1 3.8799 
0.8999999999999999 -1.1 3.8755 
1.0 -1.1 3.8767 
1.1 -1.1 3.8827 
1.2000000000000002 -1.1 3.8949 
1.2999999999999998 -1.1 3.8803 
1.4 -1.1 3.8824 
1.5 -1.1 3.8745 
1.6 -1.1 3.8755 
1.7000000000000002 -1.1 3.8721 
1.7999999999999998 -1.1 3.8805 
1.9 -1.1 3.8714 
2.0 -1.1 3.8882 
2.0999999999999996 -1.1 3.8746 
2.2 -1.1 3.8873 
2.3 -1.1 3.8848 
2.4000000000000004 -1.1 3.8741 
2.5 -1.1 3.8919 
2.5999999999999996 -1.1 3.8856 
2.7 -1.1 3.8781 
2.8 -1.1 3.8779 
2.9000000000000004 -1.1 3.8911 
3.0 -1.1 3.8828 
3.0999999999999996 -1.1 3.8903 
3.2 -1.1 3.8818 
3.3 -1.1 3.8814 
3.4000009999999996 -1.1 3.8901 
3.5 -1.1 3.8799 
3.5999999999999996 -1.1 3.8876 
3.7 -1.1 3.8924 
3.8 -1.1 3.8865 
3.9000009999999996 -1.1 3.8969 
4.0 -1.1 3.8892 
4.1 -1.1 3.9009 
4.2 -1.1 3.8844 
4.3 -1.1 3.8928 
4.400001 -1.1 3.8990 
4.5 -1.1 3.8929 
4.6 -1.1 3.8909 
4.7 -1.1 3.8911 
4.8 -1.1 3.8999 
4.900001 -1.1 3.8865 
5.0 -1.1 3.9004 
5.1 -1.1 3.8848 
5.2 -1.1 3.8829 
5.3 -1.1 3.8823 
5.400001 -1.1 3.9052 
5.5 -1.1 3.8902 
5.6 -1.1 3.8944 
5.7 -1.1 3.8917 
5.8 -1.1 3.8947 
5.900001 -1.1 3.8970 
6.0 -1.1 3.8937 
6.1 -1.1 3.8996 
6.199999999999999 -1.1 3.8929 
6.300000000000001 -1.1 3.9029 
6.400001 -1.1 3.8840 
6.5 -1.1 3.8925 
6.6 -1.1 3.9034 
6.699999999999999 -1.1 3.8975 
6.800000000000001 -1.1 3.8989 
6.900001 -1.1 3.8892 
7.0 -1.1 3.8903 
7.1 -1.1 3.8920 
7.199999999999999 -1.1 3.8930 
7.300000000000001 -1.1 3.8898 
7.400001 -1.1 3.8981 
7.5 -1.1 3.8883 
7.6 -1.1 3.8943 
7.699999999999999 -1.1 3.8996 
7.800000000000001 -1.1 3.8902 
7.900001 -1.1 3.8910 
8.0 -1.1 3.8903 
8.1 -1.1 3.8859 
8.2 -1.1 3.8912 
8.3 -1.1 3.8823 
8.400001 -1.1 3.8876 
8.5 -1.1 3.8870 
8.6 -1.1 3.8927 
8.7 -1.1 3.8945 
8.8 -1.1 3.8909 
8.900001 -1.1 3.8851 
9.0 -1.1 3.8830 
9.1 -1.1 3.8803 
9.2 -1.1 3.8868 
9.3 -1.1 3.8861 
9.400001 -1.1 3.8758 
9.5 -1.1 3.8897 
9.6 -1.1 3.8820 
9.7 -1.1 3.8698 
9.8 -1.1 3.8704 
9.900001 -1.1 3.8896 
10.0 -1.1 3.8789 
10.1 -1.1 3.8866 
10.2 -1.1 3.8852 
10.3 -1.1 3.8827 
10.400001 -1.1 3.8786 
10.5 -1.1 3.8793 
10.6 -1.1 3.8863 
10.7 -1.1 3.8825 
10.8 -1.1 3.8828 
10.900001 -1.1 3.8670 
11.0 -1.1 3.8827 
11.1 -1.1 3.8935 
11.2 -1.1 3.8818 
11.3 -1.1 3.8967 
11.400001 -1.1 3.8707 
11.500001 -1.1 3.8894 
11.599999 -1.1 3.8746 
11.7 -1.1 3.8703 
11.8 -1.1 3.9041 
11.900001 -1.1 3.8803 
12.000001 -1.1 3.8846 
12.099999 -1.1 3.8778 
12.2 -1.1 3.9001 
12.3 -1.1 3.9085 
12.400001 -1.1 3.8750 
12.500001 -1.1 3.8837 
12.599999 -1.1 3.9080 
12.7 -1.1 3.9013 
12.8 -1.1 3.8831 
12.900001 -1.1 3.8986 
13.000001 -1.1 3.8683 
13.099999 -1.1 3.9148 
13.2 -1.1 3.8802 
13.3 -1.1 3.8786 
13.400001 -1.1 3.8645 
13.500001 -1.1 3.8599 
13.599999 -1.1 3.8024 
13.7 -1.1 3.9022 
13.8 -1.1 3.9109 
13.900001 -1.1 nan 
14.0 -1.1 nan 
14.099998 -1.1 nan 
14.199998999999998 -1.1 nan 
14.299999 -1.1 nan 
14.399999999999999 -1.1 nan 
14.5 -1.1 nan 
14.599998 -1.1 nan 
14.699998999999998 -1.1 nan 
14.799999 -1.1 nan 
14.899999999999999 -1.1 nan 
15.0 -1.1 nan 
15.099998 -1.1 nan 
15.199998999999998 -1.1 nan 
15.299999 -1.1 nan 
15.399999999999999 -1.1 nan 
15.5 -1.1 nan 
15.599998 -1.1 nan 
15.699998999999998 -1.1 nan 
15.799999 -1.1 nan 
15.899999999999999 -1.1 nan 
16.0 -1.1 nan 
16.099998 -1.1 nan 
16.199999 -1.1 nan 
16.299999 -1.1 nan 
16.4 -1.1 nan 
16.5 -1.1 nan 
16.599998 -1.1 nan 
16.699999 -1.1 nan 
16.799999 -1.1 nan 
-4.7 -1.0 nan 
-4.6 -1.0 nan 
-4.5 -1.0 nan 
-4.4 -1.0 nan 
-4.3 -1.0 nan 
-4.2 -1.0 nan 
-4.1 -1.0 nan 
-4.0 -1.0 nan 
-3.9 -1.0 nan 
-3.8 -1.0 nan 
-3.7 -1.0 nan 
-3.6 -1.0 nan 
-3.5 -1.0 nan 
-3.4 -1.0 nan 
-3.3 -1.0 nan 
-3.2 -1.0 nan 
-3.1 -1.0 nan 
-3.0 -1.0 nan 
-2.9 -1.0 nan 
-2.8 -1.0 nan 
-2.7 -1.0 nan 
-2.6 -1.0 nan 
-2.5 -1.0 nan 
-2.4 -1.0 nan 
-2.3 -1.0 nan 
-2.2 -1.0 nan 
-2.1 -1.0 3.8950 
-2.0 -1.0 3.8380 
-1.9 -1.0 3.8842 
-1.8 -1.0 3.8574 
-1.7 -1.0 3.8900 
-1.6 -1.0 3.8647 
-1.5 -1.0 3.8837 
-1.4 -1.0 3.8612 
-1.3 -1.0 3.8860 
-1.2 -1.0 3.8822 
-1.1 -1.0 3.8783 
-1.0 -1.0 3.8872 
-0.8999999999999999 -1.0 3.8749 
-0.8 -1.0 3.8726 
-0.7 -1.0 3.8473 
-0.6000000000000001 -1.0 3.8568 
-0.5 -1.0 3.8937 
-0.3999999999999999 -1.0 3.8740 
-0.30000000000000004 -1.0 3.8832 
-0.19999999999999996 -1.0 3.8904 
-0.10000000000000009 -1.0 3.8971 
0.0 -1.0 3.8748 
0.10000000000000009 -1.0 3.8729 
0.20000000000000018 -1.0 3.8725 
0.2999999999999998 -1.0 3.8891 
0.3999999999999999 -1.0 3.8827 
0.5 -1.0 3.8853 
0.6000000000000001 -1.0 3.8740 
0.7000000000000002 -1.0 3.8854 
0.7999999999999998 -1.0 3.8833 
0.8999999999999999 -1.0 3.8829 
1.0 -1.0 3.8949 
1.1 -1.0 3.8946 
1.2000000000000002 -1.0 3.8768 
1.2999999999999998 -1.0 3.9074 
1.4 -1.0 3.8870 
1.5 -1.0 3.8763 
1.6 -1.0 3.8884 
1.7000000000000002 -1.0 3.8884 
1.7999999999999998 -1.0 3.8857 
1.9 -1.0 3.8850 
2.0 -1.0 3.8816 
2.0999999999999996 -1.0 3.8817 
2.2 -1.0 3.8790 
2.3 -1.0 3.8949 
2.4000000000000004 -1.0 3.8861 
2.5 -1.0 3.8825 
2.5999999999999996 -1.0 3.8818 
2.7 -1.0 3.8818 
2.8 -1.0 3.8788 
2.9000000000000004 -1.0 3.8892 
3.0 -1.0 3.8811 
3.0999999999999996 -1.0 3.9005 
3.2 -1.0 3.8977 
3.3 -1.0 3.8912 
3.4000009999999996 -1.0 3.8943 
3.5 -1.0 3.8935 
3.5999999999999996 -1.0 3.8990 
3.7 -1.0 3.9033 
3.8 -1.0 3.9028 
3.9000009999999996 -1.0 3.8885 
4.0 -1.0 3.8985 
4.1 -1.0 3.8938 
4.2 -1.0 3.8942 
4.3 -1.0 3.9097 
4.400001 -1.0 3.8871 
4.5 -1.0 3.8939 
4.6 -1.0 3.8857 
4.7 -1.0 3.9042 
4.8 -1.0 3.8985 
4.900001 -1.0 3.9031 
5.0 -1.0 3.9033 
5.1 -1.0 3.8995 
5.2 -1.0 3.8989 
5.3 -1.0 3.8992 
5.400001 -1.0 3.8938 
5.5 -1.0 3.8936 
5.6 -1.0 3.9010 
5.7 -1.0 3.9022 
5.8 -1.0 3.8994 
5.900001 -1.0 3.8993 
6.0 -1.0 3.8987 
6.1 -1.0 3.9078 
6.199999999999999 -1.0 3.9055 
6.300000000000001 -1.0 3.8990 
6.400001 -1.0 3.8983 
6.5 -1.0 3.9000 
6.6 -1.0 3.8871 
6.699999999999999 -1.0 3.9081 
6.800000000000001 -1.0 3.9098 
6.900001 -1.0 3.8952 
7.0 -1.0 3.8904 
7.1 -1.0 3.9014 
7.199999999999999 -1.0 3.8861 
7.300000000000001 -1.0 3.8984 
7.400001 -1.0 3.8824 
7.5 -1.0 3.8920 
7.6 -1.0 3.8952 
7.699999999999999 -1.0 3.8820 
7.800000000000001 -1.0 3.8930 
7.900001 -1.0 3.8880 
8.0 -1.0 3.8789 
8.1 -1.0 3.8959 
8.2 -1.0 3.8954 
8.3 -1.0 3.8935 
8.400001 -1.0 3.8952 
8.5 -1.0 3.8888 
8.6 -1.0 3.8955 
8.7 -1.0 3.8898 
8.8 -1.0 3.8884 
8.900001 -1.0 3.8896 
9.0 -1.0 3.8820 
9.1 -1.0 3.8890 
9.2 -1.0 3.8748 
9.3 -1.0 3.8914 
9.400001 -1.0 3.8811 
9.5 -1.0 3.8722 
9.6 -1.0 3.8977 
9.7 -1.0 3.8749 
9.8 -1.0 3.8868 
9.900001 -1.0 3.8809 
10.0 -1.0 3.8791 
10.1 -1.0 3.8853 
10.2 -1.0 3.8876 
10.3 -1.0 3.8921 
10.400001 -1.0 3.8885 
10.5 -1.0 3.8900 
10.6 -1.0 3.8880 
10.7 -1.0 3.8891 
10.8 -1.0 3.8837 
10.900001 -1.0 3.8717 
11.0 -1.0 3.8779 
11.1 -1.0 3.8990 
11.2 -1.0 3.8772 
11.3 -1.0 3.8926 
11.400001 -1.0 3.8722 
11.500001 -1.0 3.8876 
11.599999 -1.0 3.8803 
11.7 -1.0 3.8916 
11.8 -1.0 3.8767 
11.900001 -1.0 3.8777 
12.000001 -1.0 3.8746 
12.099999 -1.0 3.8895 
12.2 -1.0 3.8741 
12.3 -1.0 3.8617 
12.400001 -1.0 3.8816 
12.500001 -1.0 3.8861 
12.599999 -1.0 3.8544 
12.7 -1.0 3.9066 
12.8 -1.0 3.8746 
12.900001 -1.0 3.8903 
13.000001 -1.0 3.8674 
13.099999 -1.0 3.9156 
13.2 -1.0 3.8748 
13.3 -1.0 3.9009 
13.400001 -1.0 3.8699 
13.500001 -1.0 3.8907 
13.599999 -1.0 3.8632 
13.7 -1.0 3.9002 
13.8 -1.0 3.9150 
13.900001 -1.0 3.9289 
14.0 -1.0 nan 
14.099998 -1.0 nan 
14.199998999999998 -1.0 nan 
14.299999 -1.0 nan 
14.399999999999999 -1.0 nan 
14.5 -1.0 nan 
14.599998 -1.0 nan 
14.699998999999998 -1.0 nan 
14.799999 -1.0 nan 
14.899999999999999 -1.0 nan 
15.0 -1.0 nan 
15.099998 -1.0 nan 
15.199998999999998 -1.0 nan 
15.299999 -1.0 nan 
15.399999999999999 -1.0 nan 
15.5 -1.0 nan 
15.599998 -1.0 nan 
15.699998999999998 -1.0 nan 
15.799999 -1.0 nan 
15.899999999999999 -1.0 nan 
16.0 -1.0 nan 
16.099998 -1.0 nan 
16.199999 -1.0 nan 
16.299999 -1.0 nan 
16.4 -1.0 nan 
16.5 -1.0 nan 
16.599998 -1.0 nan 
16.699999 -1.0 nan 
16.799999 -1.0 nan 
-4.7 -0.9 nan 
-4.6 -0.9 nan 
-4.5 -0.9 nan 
-4.4 -0.9 nan 
-4.3 -0.9 nan 
-4.2 -0.9 nan 
-4.1 -0.9 nan 
-4.0 -0.9 nan 
-3.9 -0.9 nan 
-3.8 -0.9 nan 
-3.7 -0.9 nan 
-3.6 -0.9 nan 
-3.5 -0.9 nan 
-3.4 -0.9 nan 
-3.3 -0.9 nan 
-3.2 -0.9 nan 
-3.1 -0.9 nan 
-3.0 -0.9 nan 
-2.9 -0.9 nan 
-2.8 -0.9 nan 
-2.7 -0.9 nan 
-2.6 -0.9 nan 
-2.5 -0.9 nan 
-2.4 -0.9 nan 
-2.3 -0.9 nan 
-2.2 -0.9 nan 
-2.1 -0.9 3.8302 
-2.0 -0.9 3.8718 
-1.9 -0.9 3.9028 
-1.8 -0.9 3.9315 
-1.7 -0.9 3.8849 
-1.6 -0.9 3.8779 
-1.5 -0.9 3.8897 
-1.4 -0.9 3.8868 
-1.3 -0.9 3.8882 
-1.2 -0.9 3.8689 
-1.1 -0.9 3.8949 
-1.0 -0.9 3.8669 
-0.8999999999999999 -0.9 3.8796 
-0.8 -0.9 3.8664 
-0.7 -0.9 3.8848 
-0.6000000000000001 -0.9 3.8848 
-0.5 -0.9 3.8894 
-0.3999999999999999 -0.9 3.8448 
-0.30000000000000004 -0.9 3.8744 
-0.19999999999999996 -0.9 3.8871 
-0.10000000000000009 -0.9 3.8580 
0.0 -0.9 3.8866 
0.10000000000000009 -0.9 3.8762 
0.20000000000000018 -0.9 3.8869 
0.2999999999999998 -0.9 3.8738 
0.3999999999999999 -0.9 3.8877 
0.5 -0.9 3.8952 
0.6000000000000001 -0.9 3.8886 
0.7000000000000002 -0.9 3.8800 
0.7999999999999998 -0.9 3.8942 
0.8999999999999999 -0.9 3.8952 
1.0 -0.9 3.8893 
1.1 -0.9 3.8901 
1.2000000000000002 -0.9 3.8939 
1.2999999999999998 -0.9 3.8814 
1.4 -0.9 3.8585 
1.5 -0.9 3.8813 
1.6 -0.9 3.9041 
1.7000000000000002 -0.9 3.8866 
1.7999999999999998 -0.9 3.8806 
1.9 -0.9 3.8759 
2.0 -0.9 3.8706 
2.0999999999999996 -0.9 3.8895 
2.2 -0.9 3.8906 
2.3 -0.9 3.8718 
2.4000000000000004 -0.9 3.8942 
2.5 -0.9 3.8717 
2.5999999999999996 -0.9 3.8821 
2.7 -0.9 3.8762 
2.8 -0.9 3.8918 
2.9000000000000004 -0.9 3.8867 
3.0 -0.9 3.8940 
3.0999999999999996 -0.9 3.8783 
3.2 -0.9 3.8925 
3.3 -0.9 3.8887 
3.4000009999999996 -0.9 3.8883 
3.5 -0.9 3.8935 
3.5999999999999996 -0.9 3.8922 
3.7 -0.9 3.8921 
3.8 -0.9 3.8838 
3.9000009999999996 -0.9 3.8995 
4.0 -0.9 3.8978 
4.1 -0.9 3.8928 
4.2 -0.9 3.8935 
4.3 -0.9 3.8870 
4.400001 -0.9 3.8936 
4.5 -0.9 3.9063 
4.6 -0.9 3.9018 
4.7 -0.9 3.9023 
4.8 -0.9 3.8985 
4.900001 -0.9 3.8993 
5.0 -0.9 3.8951 
5.1 -0.9 3.8939 
5.2 -0.9 3.8938 
5.3 -0.9 3.9054 
5.400001 -0.9 3.8962 
5.5 -0.9 3.8985 
5.6 -0.9 3.8971 
5.7 -0.9 3.8998 
5.8 -0.9 3.8896 
5.900001 -0.9 3.8913 
6.0 -0.9 3.8996 
6.1 -0.9 3.8943 
6.199999999999999 -0.9 3.9061 
6.300000000000001 -0.9 3.8891 
6.400001 -0.9 3.8978 
6.5 -0.9 3.9045 
6.6 -0.9 3.8937 
6.699999999999999 -0.9 3.8911 
6.800000000000001 -0.9 3.8917 
6.900001 -0.9 3.8999 
7.0 -0.9 3.8958 
7.1 -0.9 3.8985 
7.199999999999999 -0.9 3.8978 
7.300000000000001 -0.9 3.8988 
7.400001 -0.9 3.8996 
7.5 -0.9 3.8851 
7.6 -0.9 3.8899 
7.699999999999999 -0.9 3.8994 
7.800000000000001 -0.9 3.8900 
7.900001 -0.9 3.8985 
8.0 -0.9 3.9016 
8.1 -0.9 3.8906 
8.2 -0.9 3.8901 
8.3 -0.9 3.8873 
8.400001 -0.9 3.8974 
8.5 -0.9 3.8817 
8.6 -0.9 3.8889 
8.7 -0.9 3.8952 
8.8 -0.9 3.8832 
8.900001 -0.9 3.8857 
9.0 -0.9 3.8859 
9.1 -0.9 3.8843 
9.2 -0.9 3.8860 
9.3 -0.9 3.8879 
9.400001 -0.9 3.8887 
9.5 -0.9 3.8846 
9.6 -0.9 3.8872 
9.7 -0.9 3.8907 
9.8 -0.9 3.8728 
9.900001 -0.9 3.8784 
10.0 -0.9 3.8686 
10.1 -0.9 3.8766 
10.2 -0.9 3.8736 
10.3 -0.9 3.8854 
10.400001 -0.9 3.8760 
10.5 -0.9 3.8800 
10.6 -0.9 3.8858 
10.7 -0.9 3.8719 
10.8 -0.9 3.8768 
10.900001 -0.9 3.8810 
11.0 -0.9 3.8819 
11.1 -0.9 3.8824 
11.2 -0.9 3.8771 
11.3 -0.9 3.8858 
11.400001 -0.9 3.8999 
11.500001 -0.9 3.8637 
11.599999 -0.9 3.8795 
11.7 -0.9 3.8799 
11.8 -0.9 3.8879 
11.900001 -0.9 3.8857 
12.000001 -0.9 3.8835 
12.099999 -0.9 3.8918 
12.2 -0.9 3.9002 
12.3 -0.9 3.8886 
12.400001 -0.9 3.8820 
12.500001 -0.9 3.8910 
12.599999 -0.9 3.8845 
12.7 -0.9 3.8647 
12.8 -0.9 3.8888 
12.900001 -0.9 3.9049 
13.000001 -0.9 3.8582 
13.099999 -0.9 3.8855 
13.2 -0.9 3.9020 
13.3 -0.9 3.9204 
13.400001 -0.9 3.9009 
13.500001 -0.9 3.8875 
13.599999 -0.9 3.8751 
13.7 -0.9 3.8831 
13.8 -0.9 3.8536 
13.900001 -0.9 3.8455 
14.0 -0.9 nan 
14.099998 -0.9 nan 
14.199998999999998 -0.9 nan 
14.299999 -0.9 nan 
14.399999999999999 -0.9 nan 
14.5 -0.9 nan 
14.599998 -0.9 nan 
14.699998999999998 -0.9 nan 
14.799999 -0.9 nan 
14.899999999999999 -0.9 nan 
15.0 -0.9 nan 
15.099998 -0.9 nan 
15.199998999999998 -0.9 nan 
15.299999 -0.9 nan 
15.399999999999999 -0.9 nan 
15.5 -0.9 nan 
15.599998 -0.9 nan 
15.699998999999998 -0.9 nan 
15.799999 -0.9 nan 
15.899999999999999 -0.9 nan 
16.0 -0.9 nan 
16.099998 -0.9 nan 
16.199999 -0.9 nan 
16.299999 -0.9 nan 
16.4 -0.9 nan 
16.5 -0.9 nan 
16.599998 -0.9 nan 
16.699999 -0.9 nan 
16.799999 -0.9 nan 
-4.7 -0.8 nan 
-4.6 -0.8 nan 
-4.5 -0.8 nan 
-4.4 -0.8 nan 
-4.3 -0.8 nan 
-4.2 -0.8 nan 
-4.1 -0.8 nan 
-4.0 -0.8 nan 
-3.9 -0.8 nan 
-3.8 -0.8 nan 
-3.7 -0.8 nan 
-3.6 -0.8 nan 
-3.5 -0.8 nan 
-3.4 -0.8 nan 
-3.3 -0.8 nan 
-3.2 -0.8 nan 
-3.1 -0.8 nan 
-3.0 -0.8 nan 
-2.9 -0.8 nan 
-2.8 -0.8 nan 
-2.7 -0.8 nan 
-2.6 -0.8 nan 
-2.5 -0.8 nan 
-2.4 -0.8 nan 
-2.3 -0.8 nan 
-2.2 -0.8 3.8391 
-2.1 -0.8 3.9335 
-2.0 -0.8 3.8889 
-1.9 -0.8 3.8951 
-1.8 -0.8 3.8831 
-1.7 -0.8 3.8501 
-1.6 -0.8 3.8749 
-1.5 -0.8 3.8917 
-1.4 -0.8 3.8756 
-1.3 -0.8 3.8945 
-1.2 -0.8 3.8777 
-1.1 -0.8 3.8952 
-1.0 -0.8 3.8878 
-0.8999999999999999 -0.8 3.8982 
-0.8 -0.8 3.8583 
-0.7 -0.8 3.8626 
-0.6000000000000001 -0.8 3.8958 
-0.5 -0.8 3.8870 
-0.3999999999999999 -0.8 3.9073 
-0.30000000000000004 -0.8 3.8951 
-0.19999999999999996 -0.8 3.8986 
-0.10000000000000009 -0.8 3.8871 
0.0 -0.8 3.8708 
0.10000000000000009 -0.8 3.8918 
0.20000000000000018 -0.8 3.8835 
0.2999999999999998 -0.8 3.8808 
0.3999999999999999 -0.8 3.8897 
0.5 -0.8 3.9067 
0.6000000000000001 -0.8 3.8773 
0.7000000000000002 -0.8 3.8832 
0.7999999999999998 -0.8 3.8781 
0.8999999999999999 -0.8 3.8673 
1.0 -0.8 3.8742 
1.1 -0.8 3.8604 
1.2000000000000002 -0.8 3.8874 
1.2999999999999998 -0.8 3.8853 
1.4 -0.8 3.8873 
1.5 -0.8 3.8742 
1.6 -0.8 3.8727 
1.7000000000000002 -0.8 3.8826 
1.7999999999999998 -0.8 3.8777 
1.9 -0.8 3.8911 
2.0 -0.8 3.8842 
2.0999999999999996 -0.8 3.8976 
2.2 -0.8 3.8973 
2.3 -0.8 3.8783 
2.4000000000000004 -0.8 3.8788 
2.5 -0.8 3.8864 
2.5999999999999996 -0.8 3.8919 
2.7 -0.8 3.8791 
2.8 -0.8 3.8905 
2.9000000000000004 -0.8 3.8919 
3.0 -0.8 3.8885 
3.0999999999999996 -0.8 3.8953 
3.2 -0.8 3.8925 
3.3 -0.8 3.8886 
3.4000009999999996 -0.8 3.8893 
3.5 -0.8 3.8893 
3.5999999999999996 -0.8 3.9087 
3.7 -0.8 3.8853 
3.8 -0.8 3.8842 
3.9000009999999996 -0.8 3.8880 
4.0 -0.8 3.8927 
4.1 -0.8 3.8937 
4.2 -0.8 3.8975 
4.3 -0.8 3.9012 
4.400001 -0.8 3.8966 
4.5 -0.8 3.8942 
4.6 -0.8 3.8958 
4.7 -0.8 3.8983 
4.8 -0.8 3.8928 
4.900001 -0.8 3.9041 
5.0 -0.8 3.8912 
5.1 -0.8 3.8983 
5.2 -0.8 3.9084 
5.3 -0.8 3.8964 
5.400001 -0.8 3.9056 
5.5 -0.8 3.8998 
5.6 -0.8 3.9080 
5.7 -0.8 3.8912 
5.8 -0.8 3.8929 
5.900001 -0.8 3.8991 
6.0 -0.8 3.9060 
6.1 -0.8 3.9003 
6.199999999999999 -0.8 3.8948 
6.300000000000001 -0.8 3.9044 
6.400001 -0.8 3.8893 
6.5 -0.8 3.9079 
6.6 -0.8 3.8993 
6.699999999999999 -0.8 3.8905 
6.800000000000001 -0.8 3.9112 
6.900001 -0.8 3.8959 
7.0 -0.8 3.8998 
7.1 -0.8 3.8891 
7.199999999999999 -0.8 3.9084 
7.300000000000001 -0.8 3.9038 
7.400001 -0.8 3.8872 
7.5 -0.8 3.8991 
7.6 -0.8 3.8957 
7.699999999999999 -0.8 3.8975 
7.800000000000001 -0.8 3.8847 
7.900001 -0.8 3.8986 
8.0 -0.8 3.8979 
8.1 -0.8 3.8994 
8.2 -0.8 3.8937 
8.3 -0.8 3.8880 
8.400001 -0.8 3.9003 
8.5 -0.8 3.8935 
8.6 -0.8 3.8919 
8.7 -0.8 3.8993 
8.8 -0.8 3.9010 
8.900001 -0.8 3.8925 
9.0 -0.8 3.9066 
9.1 -0.8 3.8989 
9.2 -0.8 3.8873 
9.3 -0.8 3.8925 
9.400001 -0.8 3.8914 
9.5 -0.8 3.8850 
9.6 -0.8 3.8793 
9.7 -0.8 3.8815 
9.8 -0.8 3.8699 
9.900001 -0.8 3.8838 
10.0 -0.8 3.8824 
10.1 -0.8 3.8804 
10.2 -0.8 3.8792 
10.3 -0.8 3.8755 
10.400001 -0.8 3.8926 
10.5 -0.8 3.8824 
10.6 -0.8 3.8902 
10.7 -0.8 3.8920 
10.8 -0.8 3.8847 
10.900001 -0.8 3.8852 
11.0 -0.8 3.8897 
11.1 -0.8 3.8826 
11.2 -0.8 3.8761 
11.3 -0.8 3.8711 
11.400001 -0.8 3.8914 
11.500001 -0.8 3.8803 
11.599999 -0.8 3.8854 
11.7 -0.8 3.8674 
11.8 -0.8 3.8820 
11.900001 -0.8 3.8543 
12.000001 -0.8 3.8660 
12.099999 -0.8 3.8853 
12.2 -0.8 3.8958 
12.3 -0.8 3.8730 
12.400001 -0.8 3.9085 
12.500001 -0.8 3.8900 
12.599999 -0.8 3.8457 
12.7 -0.8 3.8725 
12.8 -0.8 3.8857 
12.900001 -0.8 3.8701 
13.000001 -0.8 3.8973 
13.099999 -0.8 3.8735 
13.2 -0.8 3.8665 
13.3 -0.8 3.8968 
13.400001 -0.8 3.8847 
13.500001 -0.8 3.8652 
13.599999 -0.8 3.8875 
13.7 -0.8 3.8825 
13.8 -0.8 3.8730 
13.900001 -0.8 3.8520 
14.0 -0.8 3.8442 
14.099998 -0.8 3.8098 
14.199998999999998 -0.8 nan 
14.299999 -0.8 nan 
14.399999999999999 -0.8 nan 
14.5 -0.8 nan 
14.599998 -0.8 nan 
14.699998999999998 -0.8 nan 
14.799999 -0.8 nan 
14.899999999999999 -0.8 nan 
15.0 -0.8 nan 
15.099998 -0.8 nan 
15.199998999999998 -0.8 nan 
15.299999 -0.8 nan 
15.399999999999999 -0.8 nan 
15.5 -0.8 nan 
15.599998 -0.8 nan 
15.699998999999998 -0.8 nan 
15.799999 -0.8 nan 
15.899999999999999 -0.8 nan 
16.0 -0.8 nan 
16.099998 -0.8 nan 
16.199999 -0.8 nan 
16.299999 -0.8 nan 
16.4 -0.8 nan 
16.5 -0.8 nan 
16.599998 -0.8 nan 
16.699999 -0.8 nan 
16.799999 -0.8 nan 
-4.7 -0.7 nan 
-4.6 -0.7 nan 
-4.5 -0.7 nan 
-4.4 -0.7 nan 
-4.3 -0.7 nan 
-4.2 -0.7 nan 
-4.1 -0.7 nan 
-4.0 -0.7 nan 
-3.9 -0.7 nan 
-3.8 -0.7 nan 
-3.7 -0.7 nan 
-3.6 -0.7 nan 
-3.5 -0.7 nan 
-3.4 -0.7 nan 
-3.3 -0.7 nan 
-3.2 -0.7 nan 
-3.1 -0.7 nan 
-3.0 -0.7 nan 
-2.9 -0.7 nan 
-2.8 -0.7 nan 
-2.7 -0.7 nan 
-2.6 -0.7 nan 
-2.5 -0.7 nan 
-2.4 -0.7 nan 
-2.3 -0.7 3.8900 
-2.2 -0.7 3.8534 
-2.1 -0.7 3.9307 
-2.0 -0.7 3.8929 
-1.9 -0.7 3.8875 
-1.8 -0.7 3.8906 
-1.7 -0.7 3.8759 
-1.6 -0.7 3.8723 
-1.5 -0.7 3.9017 
-1.4 -0.7 3.8625 
-1.3 -0.7 3.8330 
-1.2 -0.7 3.8939 
-1.1 -0.7 3.9094 
-1.0 -0.7 3.9001 
-0.8999999999999999 -0.7 3.8758 
-0.8 -0.7 3.8981 
-0.7 -0.7 3.8787 
-0.6000000000000001 -0.7 3.8719 
-0.5 -0.7 3.8835 
-0.3999999999999999 -0.7 3.8948 
-0.30000000000000004 -0.7 3.8652 
-0.19999999999999996 -0.7 3.8772 
-0.10000000000000009 -0.7 3.8840 
0.0 -0.7 3.8913 
0.10000000000000009 -0.7 3.8921 
0.20000000000000018 -0.7 3.8752 
0.2999999999999998 -0.7 3.8773 
0.3999999999999999 -0.7 3.8785 
0.5 -0.7 3.9144 
0.6000000000000001 -0.7 3.8871 
0.7000000000000002 -0.7 3.8900 
0.7999999999999998 -0.7 3.8913 
0.8999999999999999 -0.7 3.8775 
1.0 -0.7 3.8793 
1.1 -0.7 3.8750 
1.2000000000000002 -0.7 3.8938 
1.2999999999999998 -0.7 3.8674 
1.4 -0.7 3.8903 
1.5 -0.7 3.8803 
1.6 -0.7 3.8834 
1.7000000000000002 -0.7 3.8915 
1.7999999999999998 -0.7 3.8742 
1.9 -0.7 3.8819 
2.0 -0.7 3.8929 
2.0999999999999996 -0.7 3.8841 
2.2 -0.7 3.8818 
2.3 -0.7 3.8862 
2.4000000000000004 -0.7 3.8902 
2.5 -0.7 3.8764 
2.5999999999999996 -0.7 3.8880 
2.7 -0.7 3.8884 
2.8 -0.7 3.8922 
2.9000000000000004 -0.7 3.9054 
3.0 -0.7 3.8864 
3.0999999999999996 -0.7 3.8867 
3.2 -0.7 3.8929 
3.3 -0.7 3.9036 
3.4000009999999996 -0.7 3.8874 
3.5 -0.7 3.8870 
3.5999999999999996 -0.7 3.8942 
3.7 -0.7 3.8865 
3.8 -0.7 3.9036 
3.9000009999999996 -0.7 3.8988 
4.0 -0.7 3.8976 
4.1 -0.7 3.8989 
4.2 -0.7 3.8956 
4.3 -0.7 3.9071 
4.400001 -0.7 3.8973 
4.5 -0.7 3.9047 
4.6 -0.7 3.8989 
4.7 -0.7 3.9004 
4.8 -0.7 3.8940 
4.900001 -0.7 3.9029 
5.0 -0.7 3.9100 
5.1 -0.7 3.9000 
5.2 -0.7 3.9074 
5.3 -0.7 3.8989 
5.400001 -0.7 3.8978 
5.5 -0.7 3.8962 
5.6 -0.7 3.8983 
5.7 -0.7 3.8992 
5.8 -0.7 3.8945 
5.900001 -0.7 3.8964 
6.0 -0.7 3.8909 
6.1 -0.7 3.9045 
6.199999999999999 -0.7 3.9039 
6.300000000000001 -0.7 3.9081 
6.400001 -0.7 3.9000 
6.5 -0.7 3.9062 
6.6 -0.7 3.9023 
6.699999999999999 -0.7 3.9045 
6.800000000000001 -0.7 3.8941 
6.900001 -0.7 3.8988 
7.0 -0.7 3.9083 
7.1 -0.7 3.9082 
7.199999999999999 -0.7 3.9041 
7.300000000000001 -0.7 3.8965 
7.400001 -0.7 3.8972 
7.5 -0.7 3.9045 
7.6 -0.7 3.8979 
7.699999999999999 -0.7 3.8861 
7.800000000000001 -0.7 3.9001 
7.900001 -0.7 3.8907 
8.0 -0.7 3.8988 
8.1 -0.7 3.8928 
8.2 -0.7 3.9009 
8.3 -0.7 3.8952 
8.400001 -0.7 3.8903 
8.5 -0.7 3.8890 
8.6 -0.7 3.8903 
8.7 -0.7 3.8942 
8.8 -0.7 3.8972 
8.900001 -0.7 3.8835 
9.0 -0.7 3.8926 
9.1 -0.7 3.8914 
9.2 -0.7 3.8942 
9.3 -0.7 3.8934 
9.400001 -0.7 3.8864 
9.5 -0.7 3.8922 
9.6 -0.7 3.8883 
9.7 -0.7 3.8938 
9.8 -0.7 3.8841 
9.900001 -0.7 3.8871 
10.0 -0.7 3.8760 
10.1 -0.7 3.8905 
10.2 -0.7 3.8880 
10.3 -0.7 3.8941 
10.400001 -0.7 3.8953 
10.5 -0.7 3.8721 
10.6 -0.7 3.8763 
10.7 -0.7 3.8776 
10.8 -0.7 3.8836 
10.900001 -0.7 3.8858 
11.0 -0.7 3.8810 
11.1 -0.7 3.8935 
11.2 -0.7 3.8791 
11.3 -0.7 3.8775 
11.400001 -0.7 3.9039 
11.500001 -0.7 3.8730 
11.599999 -0.7 3.8846 
11.7 -0.7 3.8751 
11.8 -0.7 3.8743 
11.900001 -0.7 3.8888 
12.000001 -0.7 3.8656 
12.099999 -0.7 3.9001 
12.2 -0.7 3.8906 
12.3 -0.7 3.8828 
12.400001 -0.7 3.9031 
12.500001 -0.7 3.8832 
12.599999 -0.7 3.8813 
12.7 -0.7 3.8799 
12.8 -0.7 3.8900 
12.900001 -0.7 3.8786 
13.000001 -0.7 3.8710 
13.099999 -0.7 3.9011 
13.2 -0.7 3.8875 
13.3 -0.7 3.8826 
13.400001 -0.7 3.8472 
13.500001 -0.7 3.8662 
13.599999 -0.7 3.8752 
13.7 -0.7 3.8863 
13.8 -0.7 3.8679 
13.900001 -0.7 3.8431 
14.0 -0.7 3.8327 
14.099998 -0.7 3.8382 
14.199998999999998 -0.7 nan 
14.299999 -0.7 nan 
14.399999999999999 -0.7 nan 
14.5 -0.7 nan 
14.599998 -0.7 nan 
14.699998999999998 -0.7 nan 
14.799999 -0.7 nan 
14.899999999999999 -0.7 nan 
15.0 -0.7 nan 
15.099998 -0.7 nan 
15.199998999999998 -0.7 nan 
15.299999 -0.7 nan 
15.399999999999999 -0.7 nan 
15.5 -0.7 nan 
15.599998 -0.7 nan 
15.699998999999998 -0.7 nan 
15.799999 -0.7 nan 
15.899999999999999 -0.7 nan 
16.0 -0.7 nan 
16.099998 -0.7 nan 
16.199999 -0.7 nan 
16.299999 -0.7 nan 
16.4 -0.7 nan 
16.5 -0.7 nan 
16.599998 -0.7 nan 
16.699999 -0.7 nan 
16.799999 -0.7 nan 
-4.7 -0.6 nan 
-4.6 -0.6 nan 
-4.5 -0.6 nan 
-4.4 -0.6 nan 
-4.3 -0.6 nan 
-4.2 -0.6 nan 
-4.1 -0.6 nan 
-4.0 -0.6 nan 
-3.9 -0.6 nan 
-3.8 -0.6 nan 
-3.7 -0.6 nan 
-3.6 -0.6 nan 
-3.5 -0.6 nan 
-3.4 -0.6 nan 
-3.3 -0.6 nan 
-3.2 -0.6 nan 
-3.1 -0.6 nan 
-3.0 -0.6 nan 
-2.9 -0.6 nan 
-2.8 -0.6 nan 
-2.7 -0.6 nan 
-2.6 -0.6 nan 
-2.5 -0.6 nan 
-2.4 -0.6 3.8738 
-2.3 -0.6 3.8708 
-2.2 -0.6 3.8832 
-2.1 -0.6 3.9109 
-2.0 -0.6 3.8578 
-1.9 -0.6 3.8950 
-1.8 -0.6 3.8820 
-1.7 -0.6 3.8606 
-1.6 -0.6 3.8532 
-1.5 -0.6 3.8848 
-1.4 -0.6 3.8764 
-1.3 -0.6 3.8847 
-1.2 -0.6 3.8878 
-1.1 -0.6 3.8669 
-1.0 -0.6 3.8833 
-0.8999999999999999 -0.6 3.8951 
-0.8 -0.6 3.8950 
-0.7 -0.6 3.8927 
-0.6000000000000001 -0.6 3.8848 
-0.5 -0.6 3.8722 
-0.3999999999999999 -0.6 3.8934 
-0.30000000000000004 -0.6 3.8847 
-0.19999999999999996 -0.6 3.8707 
-0.10000000000000009 -0.6 3.8880 
0.0 -0.6 3.8725 
0.10000000000000009 -0.6 3.9016 
0.20000000000000018 -0.6 3.9001 
0.2999999999999998 -0.6 3.8771 
0.3999999999999999 -0.6 3.8823 
0.5 -0.6 3.8917 
0.6000000000000001 -0.6 3.8924 
0.7000000000000002 -0.6 3.8768 
0.7999999999999998 -0.6 3.8847 
0.8999999999999999 -0.6 3.8902 
1.0 -0.6 3.9018 
1.1 -0.6 3.8862 
1.2000000000000002 -0.6 3.8849 
1.2999999999999998 -0.6 3.8915 
1.4 -0.6 3.8779 
1.5 -0.6 3.8801 
1.6 -0.6 3.8867 
1.7000000000000002 -0.6 3.8771 
1.7999999999999998 -0.6 3.8863 
1.9 -0.6 3.8915 
2.0 -0.6 3.8876 
2.0999999999999996 -0.6 3.8966 
2.2 -0.6 3.8920 
2.3 -0.6 3.8860 
2.4000000000000004 -0.6 3.8873 
2.5 -0.6 3.8861 
2.5999999999999996 -0.6 3.8949 
2.7 -0.6 3.8958 
2.8 -0.6 3.8997 
2.9000000000000004 -0.6 3.8869 
3.0 -0.6 3.8883 
3.0999999999999996 -0.6 3.8926 
3.2 -0.6 3.8931 
3.3 -0.6 3.8972 
3.4000009999999996 -0.6 3.8928 
3.5 -0.6 3.9063 
3.5999999999999996 -0.6 3.8913 
3.7 -0.6 3.8965 
3.8 -0.6 3.9016 
3.9000009999999996 -0.6 3.9079 
4.0 -0.6 3.8851 
4.1 -0.6 3.9084 
4.2 -0.6 3.8944 
4.3 -0.6 3.9053 
4.400001 -0.6 3.9026 
4.5 -0.6 3.8993 
4.6 -0.6 3.8894 
4.7 -0.6 3.9028 
4.8 -0.6 3.8998 
4.900001 -0.6 3.9021 
5.0 -0.6 3.9090 
5.1 -0.6 3.8959 
5.2 -0.6 3.9057 
5.3 -0.6 3.9007 
5.400001 -0.6 3.8932 
5.5 -0.6 3.8985 
5.6 -0.6 3.9027 
5.7 -0.6 3.9106 
5.8 -0.6 3.9017 
5.900001 -0.6 3.9113 
6.0 -0.6 3.8870 
6.1 -0.6 3.9055 
6.199999999999999 -0.6 3.9078 
6.300000000000001 -0.6 3.9090 
6.400001 -0.6 3.8984 
6.5 -0.6 3.9039 
6.6 -0.6 3.9052 
6.699999999999999 -0.6 3.8886 
6.800000000000001 -0.6 3.8936 
6.900001 -0.6 3.9004 
7.0 -0.6 3.8960 
7.1 -0.6 3.9036 
7.199999999999999 -0.6 3.9036 
7.300000000000001 -0.6 3.8969 
7.400001 -0.6 3.8960 
7.5 -0.6 3.9111 
7.6 -0.6 3.8939 
7.699999999999999 -0.6 3.9013 
7.800000000000001 -0.6 3.8971 
7.900001 -0.6 3.9051 
8.0 -0.6 3.8947 
8.1 -0.6 3.8968 
8.2 -0.6 3.8951 
8.3 -0.6 3.8919 
8.400001 -0.6 3.8999 
8.5 -0.6 3.8959 
8.6 -0.6 3.9024 
8.7 -0.6 3.8773 
8.8 -0.6 3.8853 
8.900001 -0.6 3.8890 
9.0 -0.6 3.9021 
9.1 -0.6 3.8953 
9.2 -0.6 3.8939 
9.3 -0.6 3.8787 
9.400001 -0.6 3.8907 
9.5 -0.6 3.8918 
9.6 -0.6 3.8824 
9.7 -0.6 3.8740 
9.8 -0.6 3.8844 
9.900001 -0.6 3.8905 
10.0 -0.6 3.8823 
10.1 -0.6 3.8831 
10.2 -0.6 3.8754 
10.3 -0.6 3.8968 
10.400001 -0.6 3.8854 
10.5 -0.6 3.8902 
10.6 -0.6 3.8873 
10.7 -0.6 3.8898 
10.8 -0.6 3.8725 
10.900001 -0.6 3.8811 
11.0 -0.6 3.8841 
11.1 -0.6 3.8857 
11.2 -0.6 3.9064 
11.3 -0.6 3.8784 
11.400001 -0.6 3.9007 
11.500001 -0.6 3.8801 
11.599999 -0.6 3.8786 
11.7 -0.6 3.8974 
11.8 -0.6 3.8990 
11.900001 -0.6 3.9053 
12.000001 -0.6 3.8911 
12.099999 -0.6 3.8997 
12.2 -0.6 3.8772 
12.3 -0.6 3.9012 
12.400001 -0.6 3.8642 
12.500001 -0.6 3.8639 
12.599999 -0.6 3.8895 
12.7 -0.6 3.8624 
12.8 -0.6 3.8788 
12.900001 -0.6 3.8431 
13.000001 -0.6 3.8908 
13.099999 -0.6 3.8677 
13.2 -0.6 3.8729 
13.3 -0.6 3.9109 
13.400001 -0.6 3.8665 
13.500001 -0.6 3.8336 
13.599999 -0.6 3.8764 
13.7 -0.6 3.9193 
13.8 -0.6 3.8534 
13.900001 -0.6 3.8425 
14.0 -0.6 3.8476 
14.099998 -0.6 3.8804 
14.199998999999998 -0.6 3.9050 
14.299999 -0.6 3.7874 
14.399999999999999 -0.6 nan 
14.5 -0.6 nan 
14.599998 -0.6 nan 
14.699998999999998 -0.6 nan 
14.799999 -0.6 nan 
14.899999999999999 -0.6 nan 
15.0 -0.6 nan 
15.099998 -0.6 nan 
15.199998999999998 -0.6 nan 
15.299999 -0.6 nan 
15.399999999999999 -0.6 nan 
15.5 -0.6 nan 
15.599998 -0.6 nan 
15.699998999999998 -0.6 nan 
15.799999 -0.6 nan 
15.899999999999999 -0.6 nan 
16.0 -0.6 nan 
16.099998 -0.6 nan 
16.199999 -0.6 nan 
16.299999 -0.6 nan 
16.4 -0.6 nan 
16.5 -0.6 nan 
16.599998 -0.6 nan 
16.699999 -0.6 nan 
16.799999 -0.6 nan 
-4.7 -0.5 nan 
-4.6 -0.5 nan 
-4.5 -0.5 nan 
-4.4 -0.5 nan 
-4.3 -0.5 nan 
-4.2 -0.5 nan 
-4.1 -0.5 nan 
-4.0 -0.5 nan 
-3.9 -0.5 nan 
-3.8 -0.5 nan 
-3.7 -0.5 nan 
-3.6 -0.5 nan 
-3.5 -0.5 nan 
-3.4 -0.5 nan 
-3.3 -0.5 nan 
-3.2 -0.5 nan 
-3.1 -0.5 nan 
-3.0 -0.5 nan 
-2.9 -0.5 nan 
-2.8 -0.5 nan 
-2.7 -0.5 nan 
-2.6 -0.5 nan 
-2.5 -0.5 3.9018 
-2.4 -0.5 3.8209 
-2.3 -0.5 3.8508 
-2.2 -0.5 3.8760 
-2.1 -0.5 3.8605 
-2.0 -0.5 3.8996 
-1.9 -0.5 3.9038 
-1.8 -0.5 3.8715 
-1.7 -0.5 3.8912 
-1.6 -0.5 3.8781 
-1.5 -0.5 3.8940 
-1.4 -0.5 3.8669 
-1.3 -0.5 3.8886 
-1.2 -0.5 3.8844 
-1.1 -0.5 3.8850 
-1.0 -0.5 3.8373 
-0.8999999999999999 -0.5 3.8854 
-0.8 -0.5 3.8778 
-0.7 -0.5 3.8991 
-0.6000000000000001 -0.5 3.8844 
-0.5 -0.5 3.8913 
-0.3999999999999999 -0.5 3.8830 
-0.30000000000000004 -0.5 3.9181 
-0.19999999999999996 -0.5 3.8738 
-0.10000000000000009 -0.5 3.9015 
0.0 -0.5 3.8910 
0.10000000000000009 -0.5 3.8699 
0.20000000000000018 -0.5 3.9118 
0.2999999999999998 -0.5 3.8844 
0.3999999999999999 -0.5 3.8630 
0.5 -0.5 3.8689 
0.6000000000000001 -0.5 3.8814 
0.7000000000000002 -0.5 3.8738 
0.7999999999999998 -0.5 3.8816 
0.8999999999999999 -0.5 3.9025 
1.0 -0.5 3.8879 
1.1 -0.5 3.9095 
1.2000000000000002 -0.5 3.8855 
1.2999999999999998 -0.5 3.8818 
1.4 -0.5 3.8884 
1.5 -0.5 3.9073 
1.6 -0.5 3.8934 
1.7000000000000002 -0.5 3.8840 
1.7999999999999998 -0.5 3.8886 
1.9 -0.5 3.8928 
2.0 -0.5 3.8891 
2.0999999999999996 -0.5 3.8940 
2.2 -0.5 3.8877 
2.3 -0.5 3.8931 
2.4000000000000004 -0.5 3.8832 
2.5 -0.5 3.9002 
2.5999999999999996 -0.5 3.8904 
2.7 -0.5 3.9006 
2.8 -0.5 3.8931 
2.9000000000000004 -0.5 3.8891 
3.0 -0.5 3.8847 
3.0999999999999996 -0.5 3.8969 
3.2 -0.5 3.8896 
3.3 -0.5 3.8892 
3.4000009999999996 -0.5 3.8850 
3.5 -0.5 3.8919 
3.5999999999999996 -0.5 3.8862 
3.7 -0.5 3.9069 
3.8 -0.5 3.8988 
3.9000009999999996 -0.5 3.8977 
4.0 -0.5 3.8986 
4.1 -0.5 3.8970 
4.2 -0.5 3.8910 
4.3 -0.5 3.8989 
4.400001 -0.5 3.8982 
4.5 -0.5 3.9039 
4.6 -0.5 3.9097 
4.7 -0.5 3.8888 
4.8 -0.5 3.8990 
4.900001 -0.5 3.9116 
5.0 -0.5 3.8955 
5.1 -0.5 3.9096 
5.2 -0.5 3.8990 
5.3 -0.5 3.9149 
5.400001 -0.5 3.9058 
5.5 -0.5 3.9114 
5.6 -0.5 3.9031 
5.7 -0.5 3.9041 
5.8 -0.5 3.9055 
5.900001 -0.5 3.9044 
6.0 -0.5 3.8979 
6.1 -0.5 3.9052 
6.199999999999999 -0.5 3.9080 
6.300000000000001 -0.5 3.9084 
6.400001 -0.5 3.9000 
6.5 -0.5 3.9090 
6.6 -0.5 3.9152 
6.699999999999999 -0.5 3.9057 
6.800000000000001 -0.5 3.9034 
6.900001 -0.5 3.8955 
7.0 -0.5 3.8987 
7.1 -0.5 3.9122 
7.199999999999999 -0.5 3.9110 
7.300000000000001 -0.5 3.9008 
7.400001 -0.5 3.9081 
7.5 -0.5 3.9083 
7.6 -0.5 3.9073 
7.699999999999999 -0.5 3.8979 
7.800000000000001 -0.5 3.8964 
7.900001 -0.5 3.9056 
8.0 -0.5 3.8988 
8.1 -0.5 3.9008 
8.2 -0.5 3.9013 
8.3 -0.5 3.8976 
8.400001 -0.5 3.8980 
8.5 -0.5 3.8983 
8.6 -0.5 3.8952 
8.7 -0.5 3.8913 
8.8 -0.5 3.8950 
8.900001 -0.5 3.8961 
9.0 -0.5 3.8812 
9.1 -0.5 3.8824 
9.2 -0.5 3.8860 
9.3 -0.5 3.8910 
9.400001 -0.5 3.8914 
9.5 -0.5 3.8899 
9.6 -0.5 3.8809 
9.7 -0.5 3.8917 
9.8 -0.5 3.9008 
9.900001 -0.5 3.8825 
10.0 -0.5 3.8939 
10.1 -0.5 3.8864 
10.2 -0.5 3.8783 
10.3 -0.5 3.8856 
10.400001 -0.5 3.8817 
10.5 -0.5 3.8869 
10.6 -0.5 3.8874 
10.7 -0.5 3.8720 
10.8 -0.5 3.8856 
10.900001 -0.5 3.8644 
11.0 -0.5 3.8947 
11.1 -0.5 3.8740 
11.2 -0.5 3.8812 
11.3 -0.5 3.8601 
11.400001 -0.5 3.8794 
11.500001 -0.5 3.8679 
11.599999 -0.5 3.8839 
11.7 -0.5 3.8752 
11.8 -0.5 3.8782 
11.900001 -0.5 3.8865 
12.000001 -0.5 3.8689 
12.099999 -0.5 3.8833 
12.2 -0.5 3.8840 
12.3 -0.5 3.8657 
12.400001 -0.5 3.8686 
12.500001 -0.5 3.8755 
12.599999 -0.5 3.8744 
12.7 -0.5 3.8878 
12.8 -0.5 3.8875 
12.900001 -0.5 3.8928 
13.000001 -0.5 3.8504 
13.099999 -0.5 3.8934 
13.2 -0.5 3.8786 
13.3 -0.5 3.8751 
13.400001 -0.5 3.8657 
13.500001 -0.5 3.8599 
13.599999 -0.5 3.8829 
13.7 -0.5 3.8941 
13.8 -0.5 3.8925 
13.900001 -0.5 3.8769 
14.0 -0.5 3.9042 
14.099998 -0.5 3.8586 
14.199998999999998 -0.5 3.9653 
14.299999 -0.5 3.9193 
14.399999999999999 -0.5 nan 
14.5 -0.5 nan 
14.599998 -0.5 nan 
14.699998999999998 -0.5 nan 
14.799999 -0.5 nan 
14.899999999999999 -0.5 nan 
15.0 -0.5 nan 
15.099998 -0.5 nan 
15.199998999999998 -0.5 nan 
15.299999 -0.5 nan 
15.399999999999999 -0.5 nan 
15.5 -0.5 nan 
15.599998 -0.5 nan 
15.699998999999998 -0.5 nan 
15.799999 -0.5 nan 
15.899999999999999 -0.5 nan 
16.0 -0.5 nan 
16.099998 -0.5 nan 
16.199999 -0.5 nan 
16.299999 -0.5 nan 
16.4 -0.5 nan 
16.5 -0.5 nan 
16.599998 -0.5 nan 
16.699999 -0.5 nan 
16.799999 -0.5 nan 
-4.7 -0.3999999999999999 nan 
-4.6 -0.3999999999999999 nan 
-4.5 -0.3999999999999999 nan 
-4.4 -0.3999999999999999 nan 
-4.3 -0.3999999999999999 nan 
-4.2 -0.3999999999999999 nan 
-4.1 -0.3999999999999999 nan 
-4.0 -0.3999999999999999 nan 
-3.9 -0.3999999999999999 nan 
-3.8 -0.3999999999999999 nan 
-3.7 -0.3999999999999999 nan 
-3.6 -0.3999999999999999 nan 
-3.5 -0.3999999999999999 nan 
-3.4 -0.3999999999999999 nan 
-3.3 -0.3999999999999999 nan 
-3.2 -0.3999999999999999 nan 
-3.1 -0.3999999999999999 nan 
-3.0 -0.3999999999999999 nan 
-2.9 -0.3999999999999999 nan 
-2.8 -0.3999999999999999 nan 
-2.7 -0.3999999999999999 nan 
-2.6 -0.3999999999999999 3.8694 
-2.5 -0.3999999999999999 3.8570 
-2.4 -0.3999999999999999 3.8625 
-2.3 -0.3999999999999999 3.8540 
-2.2 -0.3999999999999999 3.8689 
-2.1 -0.3999999999999999 3.9131 
-2.0 -0.3999999999999999 3.8639 
-1.9 -0.3999999999999999 3.8853 
-1.8 -0.3999999999999999 3.8691 
-1.7 -0.3999999999999999 3.8985 
-1.6 -0.3999999999999999 3.8780 
-1.5 -0.3999999999999999 3.8893 
-1.4 -0.3999999999999999 3.8836 
-1.3 -0.3999999999999999 3.8660 
-1.2 -0.3999999999999999 3.8688 
-1.1 -0.3999999999999999 3.8774 
-1.0 -0.3999999999999999 3.8844 
-0.8999999999999999 -0.3999999999999999 3.8712 
-0.8 -0.3999999999999999 3.8997 
-0.7 -0.3999999999999999 3.8883 
-0.6000000000000001 -0.3999999999999999 3.8950 
-0.5 -0.3999999999999999 3.8790 
-0.3999999999999999 -0.3999999999999999 3.8739 
-0.30000000000000004 -0.3999999999999999 3.8841 
-0.19999999999999996 -0.3999999999999999 3.8781 
-0.10000000000000009 -0.3999999999999999 3.8857 
0.0 -0.3999999999999999 3.8785 
0.10000000000000009 -0.3999999999999999 3.8852 
0.20000000000000018 -0.3999999999999999 3.8834 
0.2999999999999998 -0.3999999999999999 3.8786 
0.3999999999999999 -0.3999999999999999 3.8844 
0.5 -0.3999999999999999 3.8833 
0.6000000000000001 -0.3999999999999999 3.8750 
0.7000000000000002 -0.3999999999999999 3.8712 
0.7999999999999998 -0.3999999999999999 3.8825 
0.8999999999999999 -0.3999999999999999 3.8784 
1.0 -0.3999999999999999 3.8830 
1.1 -0.3999999999999999 3.8846 
1.2000000000000002 -0.3999999999999999 3.8863 
1.2999999999999998 -0.3999999999999999 3.8893 
1.4 -0.3999999999999999 3.8729 
1.5 -0.3999999999999999 3.8901 
1.6 -0.3999999999999999 3.8882 
1.7000000000000002 -0.3999999999999999 3.8778 
1.7999999999999998 -0.3999999999999999 3.8909 
1.9 -0.3999999999999999 3.8830 
2.0 -0.3999999999999999 3.8937 
2.0999999999999996 -0.3999999999999999 3.9023 
2.2 -0.3999999999999999 3.8920 
2.3 -0.3999999999999999 3.8999 
2.4000000000000004 -0.3999999999999999 3.8853 
2.5 -0.3999999999999999 3.9032 
2.5999999999999996 -0.3999999999999999 3.9030 
2.7 -0.3999999999999999 3.8973 
2.8 -0.3999999999999999 3.8864 
2.9000000000000004 -0.3999999999999999 3.8918 
3.0 -0.3999999999999999 3.8941 
3.0999999999999996 -0.3999999999999999 3.8933 
3.2 -0.3999999999999999 3.8957 
3.3 -0.3999999999999999 3.8912 
3.4000009999999996 -0.3999999999999999 3.8899 
3.5 -0.3999999999999999 3.9022 
3.5999999999999996 -0.3999999999999999 3.8978 
3.7 -0.3999999999999999 3.8982 
3.8 -0.3999999999999999 3.9064 
3.9000009999999996 -0.3999999999999999 3.9040 
4.0 -0.3999999999999999 3.9013 
4.1 -0.3999999999999999 3.9075 
4.2 -0.3999999999999999 3.9077 
4.3 -0.3999999999999999 3.8965 
4.400001 -0.3999999999999999 3.9066 
4.5 -0.3999999999999999 3.8956 
4.6 -0.3999999999999999 3.9071 
4.7 -0.3999999999999999 3.9038 
4.8 -0.3999999999999999 3.9006 
4.900001 -0.3999999999999999 3.9105 
5.0 -0.3999999999999999 3.9003 
5.1 -0.3999999999999999 3.9134 
5.2 -0.3999999999999999 3.8962 
5.3 -0.3999999999999999 3.9199 
5.400001 -0.3999999999999999 3.9136 
5.5 -0.3999999999999999 3.9147 
5.6 -0.3999999999999999 3.8919 
5.7 -0.3999999999999999 3.9110 
5.8 -0.3999999999999999 3.9014 
5.900001 -0.3999999999999999 3.9038 
6.0 -0.3999999999999999 3.9213 
6.1 -0.3999999999999999 3.9127 
6.199999999999999 -0.3999999999999999 3.9078 
6.300000000000001 -0.3999999999999999 3.9165 
6.400001 -0.3999999999999999 3.9125 
6.5 -0.3999999999999999 3.9022 
6.6 -0.3999999999999999 3.9128 
6.699999999999999 -0.3999999999999999 3.9100 
6.800000000000001 -0.3999999999999999 3.9022 
6.900001 -0.3999999999999999 3.9003 
7.0 -0.3999999999999999 3.9033 
7.1 -0.3999999999999999 3.9159 
7.199999999999999 -0.3999999999999999 3.9128 
7.300000000000001 -0.3999999999999999 3.9073 
7.400001 -0.3999999999999999 3.9142 
7.5 -0.3999999999999999 3.9050 
7.6 -0.3999999999999999 3.9099 
7.699999999999999 -0.3999999999999999 3.9035 
7.800000000000001 -0.3999999999999999 3.8938 
7.900001 -0.3999999999999999 3.9017 
8.0 -0.3999999999999999 3.9096 
8.1 -0.3999999999999999 3.8951 
8.2 -0.3999999999999999 3.9032 
8.3 -0.3999999999999999 3.8960 
8.400001 -0.3999999999999999 3.8992 
8.5 -0.3999999999999999 3.8937 
8.6 -0.3999999999999999 3.8924 
8.7 -0.3999999999999999 3.9015 
8.8 -0.3999999999999999 3.8896 
8.900001 -0.3999999999999999 3.8939 
9.0 -0.3999999999999999 3.8947 
9.1 -0.3999999999999999 3.8933 
9.2 -0.3999999999999999 3.8862 
9.3 -0.3999999999999999 3.8865 
9.400001 -0.3999999999999999 3.8923 
9.5 -0.3999999999999999 3.8942 
9.6 -0.3999999999999999 3.8903 
9.7 -0.3999999999999999 3.8909 
9.8 -0.3999999999999999 3.9053 
9.900001 -0.3999999999999999 3.8822 
10.0 -0.3999999999999999 3.8862 
10.1 -0.3999999999999999 3.8827 
10.2 -0.3999999999999999 3.8902 
10.3 -0.3999999999999999 3.8979 
10.400001 -0.3999999999999999 3.8887 
10.5 -0.3999999999999999 3.8842 
10.6 -0.3999999999999999 3.8664 
10.7 -0.3999999999999999 3.8861 
10.8 -0.3999999999999999 3.8720 
10.900001 -0.3999999999999999 3.8806 
11.0 -0.3999999999999999 3.8851 
11.1 -0.3999999999999999 3.8919 
11.2 -0.3999999999999999 3.8760 
11.3 -0.3999999999999999 3.8871 
11.400001 -0.3999999999999999 3.8806 
11.500001 -0.3999999999999999 3.8795 
11.599999 -0.3999999999999999 3.8891 
11.7 -0.3999999999999999 3.8694 
11.8 -0.3999999999999999 3.8999 
11.900001 -0.3999999999999999 3.8752 
12.000001 -0.3999999999999999 3.8960 
12.099999 -0.3999999999999999 3.8822 
12.2 -0.3999999999999999 3.8803 
12.3 -0.3999999999999999 3.8857 
12.400001 -0.3999999999999999 3.8904 
12.500001 -0.3999999999999999 3.8634 
12.599999 -0.3999999999999999 3.8912 
12.7 -0.3999999999999999 3.8944 
12.8 -0.3999999999999999 3.8847 
12.900001 -0.3999999999999999 3.8865 
13.000001 -0.3999999999999999 3.8908 
13.099999 -0.3999999999999999 3.9065 
13.2 -0.3999999999999999 3.8857 
13.3 -0.3999999999999999 3.8979 
13.400001 -0.3999999999999999 3.8602 
13.500001 -0.3999999999999999 3.8859 
13.599999 -0.3999999999999999 3.8745 
13.7 -0.3999999999999999 3.8600 
13.8 -0.3999999999999999 3.9003 
13.900001 -0.3999999999999999 3.8529 
14.0 -0.3999999999999999 3.9003 
14.099998 -0.3999999999999999 3.8818 
14.199998999999998 -0.3999999999999999 3.8348 
14.299999 -0.3999999999999999 3.8634 
14.399999999999999 -0.3999999999999999 nan 
14.5 -0.3999999999999999 nan 
14.599998 -0.3999999999999999 nan 
14.699998999999998 -0.3999999999999999 nan 
14.799999 -0.3999999999999999 nan 
14.899999999999999 -0.3999999999999999 nan 
15.0 -0.3999999999999999 nan 
15.099998 -0.3999999999999999 nan 
15.199998999999998 -0.3999999999999999 nan 
15.299999 -0.3999999999999999 nan 
15.399999999999999 -0.3999999999999999 nan 
15.5 -0.3999999999999999 nan 
15.599998 -0.3999999999999999 nan 
15.699998999999998 -0.3999999999999999 nan 
15.799999 -0.3999999999999999 nan 
15.899999999999999 -0.3999999999999999 nan 
16.0 -0.3999999999999999 nan 
16.099998 -0.3999999999999999 nan 
16.199999 -0.3999999999999999 nan 
16.299999 -0.3999999999999999 nan 
16.4 -0.3999999999999999 nan 
16.5 -0.3999999999999999 nan 
16.599998 -0.3999999999999999 nan 
16.699999 -0.3999999999999999 nan 
16.799999 -0.3999999999999999 nan 
-4.7 -0.30000000000000004 nan 
-4.6 -0.30000000000000004 nan 
-4.5 -0.30000000000000004 nan 
-4.4 -0.30000000000000004 nan 
-4.3 -0.30000000000000004 nan 
-4.2 -0.30000000000000004 nan 
-4.1 -0.30000000000000004 nan 
-4.0 -0.30000000000000004 nan 
-3.9 -0.30000000000000004 nan 
-3.8 -0.30000000000000004 nan 
-3.7 -0.30000000000000004 nan 
-3.6 -0.30000000000000004 nan 
-3.5 -0.30000000000000004 nan 
-3.4 -0.30000000000000004 nan 
-3.3 -0.30000000000000004 nan 
-3.2 -0.30000000000000004 nan 
-3.1 -0.30000000000000004 nan 
-3.0 -0.30000000000000004 nan 
-2.9 -0.30000000000000004 nan 
-2.8 -0.30000000000000004 nan 
-2.7 -0.30000000000000004 nan 
-2.6 -0.30000000000000004 3.8770 
-2.5 -0.30000000000000004 3.8317 
-2.4 -0.30000000000000004 3.9045 
-2.3 -0.30000000000000004 3.8536 
-2.2 -0.30000000000000004 3.8935 
-2.1 -0.30000000000000004 3.9003 
-2.0 -0.30000000000000004 3.8941 
-1.9 -0.30000000000000004 3.8825 
-1.8 -0.30000000000000004 3.8687 
-1.7 -0.30000000000000004 3.8627 
-1.6 -0.30000000000000004 3.8671 
-1.5 -0.30000000000000004 3.8874 
-1.4 -0.30000000000000004 3.8862 
-1.3 -0.30000000000000004 3.8828 
-1.2 -0.30000000000000004 3.8884 
-1.1 -0.30000000000000004 3.8889 
-1.0 -0.30000000000000004 3.8848 
-0.8999999999999999 -0.30000000000000004 3.8898 
-0.8 -0.30000000000000004 3.8659 
-0.7 -0.30000000000000004 3.8884 
-0.6000000000000001 -0.30000000000000004 3.9009 
-0.5 -0.30000000000000004 3.8518 
-0.3999999999999999 -0.30000000000000004 3.8864 
-0.30000000000000004 -0.30000000000000004 3.8734 
-0.19999999999999996 -0.30000000000000004 3.8731 
-0.10000000000000009 -0.30000000000000004 3.8761 
0.0 -0.30000000000000004 3.8831 
0.10000000000000009 -0.30000000000000004 3.8864 
0.20000000000000018 -0.30000000000000004 3.8958 
0.2999999999999998 -0.30000000000000004 3.8929 
0.3999999999999999 -0.30000000000000004 3.8934 
0.5 -0.30000000000000004 3.8846 
0.6000000000000001 -0.30000000000000004 3.8816 
0.7000000000000002 -0.30000000000000004 3.8829 
0.7999999999999998 -0.30000000000000004 3.8782 
0.8999999999999999 -0.30000000000000004 3.8899 
1.0 -0.30000000000000004 3.8796 
1.1 -0.30000000000000004 3.8907 
1.2000000000000002 -0.30000000000000004 3.8819 
1.2999999999999998 -0.30000000000000004 3.8876 
1.4 -0.30000000000000004 3.8904 
1.5 -0.30000000000000004 3.8775 
1.6 -0.30000000000000004 3.8894 
1.7000000000000002 -0.30000000000000004 3.8816 
1.7999999999999998 -0.30000000000000004 3.9005 
1.9 -0.30000000000000004 3.8829 
2.0 -0.30000000000000004 3.8917 
2.0999999999999996 -0.30000000000000004 3.8974 
2.2 -0.30000000000000004 3.8917 
2.3 -0.30000000000000004 3.9023 
2.4000000000000004 -0.30000000000000004 3.8974 
2.5 -0.30000000000000004 3.8935 
2.5999999999999996 -0.30000000000000004 3.8944 
2.7 -0.30000000000000004 3.8898 
2.8 -0.30000000000000004 3.8954 
2.9000000000000004 -0.30000000000000004 3.8977 
3.0 -0.30000000000000004 3.9002 
3.0999999999999996 -0.30000000000000004 3.9015 
3.2 -0.30000000000000004 3.9055 
3.3 -0.30000000000000004 3.9006 
3.4000009999999996 -0.30000000000000004 3.8880 
3.5 -0.30000000000000004 3.8972 
3.5999999999999996 -0.30000000000000004 3.8983 
3.7 -0.30000000000000004 3.9051 
3.8 -0.30000000000000004 3.9046 
3.9000009999999996 -0.30000000000000004 3.9034 
4.0 -0.30000000000000004 3.9006 
4.1 -0.30000000000000004 3.9023 
4.2 -0.30000000000000004 3.9020 
4.3 -0.30000000000000004 3.9059 
4.400001 -0.30000000000000004 3.9058 
4.5 -0.30000000000000004 3.9005 
4.6 -0.30000000000000004 3.9174 
4.7 -0.30000000000000004 3.9035 
4.8 -0.30000000000000004 3.9016 
4.900001 -0.30000000000000004 3.9029 
5.0 -0.30000000000000004 3.9122 
5.1 -0.30000000000000004 3.9115 
5.2 -0.30000000000000004 3.9165 
5.3 -0.30000000000000004 3.9095 
5.400001 -0.30000000000000004 3.9136 
5.5 -0.30000000000000004 3.9185 
5.6 -0.30000000000000004 3.9067 
5.7 -0.30000000000000004 3.9061 
5.8 -0.30000000000000004 3.9155 
5.900001 -0.30000000000000004 3.9145 
6.0 -0.30000000000000004 3.9149 
6.1 -0.30000000000000004 3.9048 
6.199999999999999 -0.30000000000000004 3.9131 
6.300000000000001 -0.30000000000000004 3.9095 
6.400001 -0.30000000000000004 3.9135 
6.5 -0.30000000000000004 3.9075 
6.6 -0.30000000000000004 3.9130 
6.699999999999999 -0.30000000000000004 3.8983 
6.800000000000001 -0.30000000000000004 3.9104 
6.900001 -0.30000000000000004 3.9084 
7.0 -0.30000000000000004 3.9033 
7.1 -0.30000000000000004 3.9075 
7.199999999999999 -0.30000000000000004 3.9096 
7.300000000000001 -0.30000000000000004 3.9057 
7.400001 -0.30000000000000004 3.9120 
7.5 -0.30000000000000004 3.9120 
7.6 -0.30000000000000004 3.9044 
7.699999999999999 -0.30000000000000004 3.9010 
7.800000000000001 -0.30000000000000004 3.9084 
7.900001 -0.30000000000000004 3.8982 
8.0 -0.30000000000000004 3.8948 
8.1 -0.30000000000000004 3.9103 
8.2 -0.30000000000000004 3.8941 
8.3 -0.30000000000000004 3.8902 
8.400001 -0.30000000000000004 3.9069 
8.5 -0.30000000000000004 3.9015 
8.6 -0.30000000000000004 3.9009 
8.7 -0.30000000000000004 3.9031 
8.8 -0.30000000000000004 3.8939 
8.900001 -0.30000000000000004 3.9016 
9.0 -0.30000000000000004 3.8865 
9.1 -0.30000000000000004 3.8852 
9.2 -0.30000000000000004 3.8927 
9.3 -0.30000000000000004 3.8992 
9.400001 -0.30000000000000004 3.8939 
9.5 -0.30000000000000004 3.8915 
9.6 -0.30000000000000004 3.8838 
9.7 -0.30000000000000004 3.8894 
9.8 -0.30000000000000004 3.8940 
9.900001 -0.30000000000000004 3.8911 
10.0 -0.30000000000000004 3.8964 
10.1 -0.30000000000000004 3.8927 
10.2 -0.30000000000000004 3.8934 
10.3 -0.30000000000000004 3.8843 
10.400001 -0.30000000000000004 3.8866 
10.5 -0.30000000000000004 3.8858 
10.6 -0.30000000000000004 3.8948 
10.7 -0.30000000000000004 3.8873 
10.8 -0.30000000000000004 3.8786 
10.900001 -0.30000000000000004 3.8817 
11.0 -0.30000000000000004 3.8816 
11.1 -0.30000000000000004 3.8770 
11.2 -0.30000000000000004 3.8825 
11.3 -0.30000000000000004 3.8768 
11.400001 -0.30000000000000004 3.8848 
11.500001 -0.30000000000000004 3.8646 
11.599999 -0.30000000000000004 3.8618 
11.7 -0.30000000000000004 3.8875 
11.8 -0.30000000000000004 3.8899 
11.900001 -0.30000000000000004 3.8697 
12.000001 -0.30000000000000004 3.8773 
12.099999 -0.30000000000000004 3.8806 
12.2 -0.30000000000000004 3.8798 
12.3 -0.30000000000000004 3.8698 
12.400001 -0.30000000000000004 3.8944 
12.500001 -0.30000000000000004 3.8976 
12.599999 -0.30000000000000004 3.8879 
12.7 -0.30000000000000004 3.8766 
12.8 -0.30000000000000004 3.8746 
12.900001 -0.30000000000000004 3.8566 
13.000001 -0.30000000000000004 3.8847 
13.099999 -0.30000000000000004 3.8766 
13.2 -0.30000000000000004 3.8780 
13.3 -0.30000000000000004 3.8697 
13.400001 -0.30000000000000004 3.8955 
13.500001 -0.30000000000000004 3.8581 
13.599999 -0.30000000000000004 3.9320 
13.7 -0.30000000000000004 3.8869 
13.8 -0.30000000000000004 3.8907 
13.900001 -0.30000000000000004 3.8816 
14.0 -0.30000000000000004 3.8962 
14.099998 -0.30000000000000004 3.8720 
14.199998999999998 -0.30000000000000004 3.8897 
14.299999 -0.30000000000000004 3.8520 
14.399999999999999 -0.30000000000000004 3.8033 
14.5 -0.30000000000000004 nan 
14.599998 -0.30000000000000004 nan 
14.699998999999998 -0.30000000000000004 nan 
14.799999 -0.30000000000000004 nan 
14.899999999999999 -0.30000000000000004 nan 
15.0 -0.30000000000000004 nan 
15.099998 -0.30000000000000004 nan 
15.199998999999998 -0.30000000000000004 nan 
15.299999 -0.30000000000000004 nan 
15.399999999999999 -0.30000000000000004 nan 
15.5 -0.30000000000000004 nan 
15.599998 -0.30000000000000004 nan 
15.699998999999998 -0.30000000000000004 nan 
15.799999 -0.30000000000000004 nan 
15.899999999999999 -0.30000000000000004 nan 
16.0 -0.30000000000000004 nan 
16.099998 -0.30000000000000004 nan 
16.199999 -0.30000000000000004 nan 
16.299999 -0.30000000000000004 nan 
16.4 -0.30000000000000004 nan 
16.5 -0.30000000000000004 nan 
16.599998 -0.30000000000000004 nan 
16.699999 -0.30000000000000004 nan 
16.799999 -0.30000000000000004 nan 
-4.7 -0.19999999999999996 nan 
-4.6 -0.19999999999999996 nan 
-4.5 -0.19999999999999996 nan 
-4.4 -0.19999999999999996 nan 
-4.3 -0.19999999999999996 nan 
-4.2 -0.19999999999999996 nan 
-4.1 -0.19999999999999996 nan 
-4.0 -0.19999999999999996 nan 
-3.9 -0.19999999999999996 nan 
-3.8 -0.19999999999999996 nan 
-3.7 -0.19999999999999996 nan 
-3.6 -0.19999999999999996 nan 
-3.5 -0.19999999999999996 nan 
-3.4 -0.19999999999999996 nan 
-3.3 -0.19999999999999996 nan 
-3.2 -0.19999999999999996 nan 
-3.1 -0.19999999999999996 nan 
-3.0 -0.19999999999999996 nan 
-2.9 -0.19999999999999996 nan 
-2.8 -0.19999999999999996 nan 
-2.7 -0.19999999999999996 3.8726 
-2.6 -0.19999999999999996 3.8427 
-2.5 -0.19999999999999996 3.9139 
-2.4 -0.19999999999999996 3.8965 
-2.3 -0.19999999999999996 3.8468 
-2.2 -0.19999999999999996 3.8749 
-2.1 -0.19999999999999996 3.8959 
-2.0 -0.19999999999999996 3.9063 
-1.9 -0.19999999999999996 3.8661 
-1.8 -0.19999999999999996 3.9004 
-1.7 -0.19999999999999996 3.8714 
-1.6 -0.19999999999999996 3.9010 
-1.5 -0.19999999999999996 3.8814 
-1.4 -0.19999999999999996 3.8732 
-1.3 -0.19999999999999996 3.8907 
-1.2 -0.19999999999999996 3.8827 
-1.1 -0.19999999999999996 3.8797 
-1.0 -0.19999999999999996 3.8734 
-0.8999999999999999 -0.19999999999999996 3.8580 
-0.8 -0.19999999999999996 3.8699 
-0.7 -0.19999999999999996 3.8829 
-0.6000000000000001 -0.19999999999999996 3.8822 
-0.5 -0.19999999999999996 3.8630 
-0.3999999999999999 -0.19999999999999996 3.8832 
-0.30000000000000004 -0.19999999999999996 3.8602 
-0.19999999999999996 -0.19999999999999996 3.8900 
-0.10000000000000009 -0.19999999999999996 3.8640 
0.0 -0.19999999999999996 3.8971 
0.10000000000000009 -0.19999999999999996 3.8781 
0.20000000000000018 -0.19999999999999996 3.8991 
0.2999999999999998 -0.19999999999999996 3.8745 
0.3999999999999999 -0.19999999999999996 3.8743 
0.5 -0.19999999999999996 3.8933 
0.6000000000000001 -0.19999999999999996 3.8814 
0.7000000000000002 -0.19999999999999996 3.8917 
0.7999999999999998 -0.19999999999999996 3.9005 
0.8999999999999999 -0.19999999999999996 3.8812 
1.0 -0.19999999999999996 3.8830 
1.1 -0.19999999999999996 3.8902 
1.2000000000000002 -0.19999999999999996 3.8817 
1.2999999999999998 -0.19999999999999996 3.8876 
1.4 -0.19999999999999996 3.8818 
1.5 -0.19999999999999996 3.8731 
1.6 -0.19999999999999996 3.8926 
1.7000000000000002 -0.19999999999999996 3.8962 
1.7999999999999998 -0.19999999999999996 3.8830 
1.9 -0.19999999999999996 3.8942 
2.0 -0.19999999999999996 3.8973 
2.0999999999999996 -0.19999999999999996 3.8888 
2.2 -0.19999999999999996 3.8908 
2.3 -0.19999999999999996 3.8883 
2.4000000000000004 -0.19999999999999996 3.8943 
2.5 -0.19999999999999996 3.8915 
2.5999999999999996 -0.19999999999999996 3.8972 
2.7 -0.19999999999999996 3.8966 
2.8 -0.19999999999999996 3.8802 
2.9000000000000004 -0.19999999999999996 3.8916 
3.0 -0.19999999999999996 3.9027 
3.0999999999999996 -0.19999999999999996 3.9021 
3.2 -0.19999999999999996 3.9121 
3.3 -0.19999999999999996 3.8985 
3.4000009999999996 -0.19999999999999996 3.8965 
3.5 -0.19999999999999996 3.9074 
3.5999999999999996 -0.19999999999999996 3.9027 
3.7 -0.19999999999999996 3.8930 
3.8 -0.19999999999999996 3.9099 
3.9000009999999996 -0.19999999999999996 3.9055 
4.0 -0.19999999999999996 3.8982 
4.1 -0.19999999999999996 3.9146 
4.2 -0.19999999999999996 3.9065 
4.3 -0.19999999999999996 3.8929 
4.400001 -0.19999999999999996 3.9150 
4.5 -0.19999999999999996 3.9176 
4.6 -0.19999999999999996 3.8987 
4.7 -0.19999999999999996 3.9094 
4.8 -0.19999999999999996 3.9090 
4.900001 -0.19999999999999996 3.9117 
5.0 -0.19999999999999996 3.9067 
5.1 -0.19999999999999996 3.9290 
5.2 -0.19999999999999996 3.9150 
5.3 -0.19999999999999996 3.9181 
5.400001 -0.19999999999999996 3.9128 
5.5 -0.19999999999999996 3.9174 
5.6 -0.19999999999999996 3.9137 
5.7 -0.19999999999999996 3.9212 
5.8 -0.19999999999999996 3.9115 
5.900001 -0.19999999999999996 3.9131 
6.0 -0.19999999999999996 3.9101 
6.1 -0.19999999999999996 3.9067 
6.199999999999999 -0.19999999999999996 3.9090 
6.300000000000001 -0.19999999999999996 3.9141 
6.400001 -0.19999999999999996 3.9221 
6.5 -0.19999999999999996 3.9198 
6.6 -0.19999999999999996 3.9175 
6.699999999999999 -0.19999999999999996 3.9175 
6.800000000000001 -0.19999999999999996 3.9113 
6.900001 -0.19999999999999996 3.9156 
7.0 -0.19999999999999996 3.8985 
7.1 -0.19999999999999996 3.9125 
7.199999999999999 -0.19999999999999996 3.9021 
7.300000000000001 -0.19999999999999996 3.9080 
7.400001 -0.19999999999999996 3.9076 
7.5 -0.19999999999999996 3.8942 
7.6 -0.19999999999999996 3.9108 
7.699999999999999 -0.19999999999999996 3.9068 
7.800000000000001 -0.19999999999999996 3.9194 
7.900001 -0.19999999999999996 3.8919 
8.0 -0.19999999999999996 3.9070 
8.1 -0.19999999999999996 3.9058 
8.2 -0.19999999999999996 3.8957 
8.3 -0.19999999999999996 3.9073 
8.400001 -0.19999999999999996 3.9033 
8.5 -0.19999999999999996 3.9055 
8.6 -0.19999999999999996 3.9002 
8.7 -0.19999999999999996 3.8986 
8.8 -0.19999999999999996 3.9064 
8.900001 -0.19999999999999996 3.8952 
9.0 -0.19999999999999996 3.9030 
9.1 -0.19999999999999996 3.8911 
9.2 -0.19999999999999996 3.8943 
9.3 -0.19999999999999996 3.8915 
9.400001 -0.19999999999999996 3.8971 
9.5 -0.19999999999999996 3.9101 
9.6 -0.19999999999999996 3.8887 
9.7 -0.19999999999999996 3.8962 
9.8 -0.19999999999999996 3.8894 
9.900001 -0.19999999999999996 3.8969 
10.0 -0.19999999999999996 3.9100 
10.1 -0.19999999999999996 3.8871 
10.2 -0.19999999999999996 3.8938 
10.3 -0.19999999999999996 3.8848 
10.400001 -0.19999999999999996 3.8925 
10.5 -0.19999999999999996 3.8887 
10.6 -0.19999999999999996 3.8758 
10.7 -0.19999999999999996 3.8796 
10.8 -0.19999999999999996 3.8875 
10.900001 -0.19999999999999996 3.9034 
11.0 -0.19999999999999996 3.8960 
11.1 -0.19999999999999996 3.8773 
11.2 -0.19999999999999996 3.8941 
11.3 -0.19999999999999996 3.8887 
11.400001 -0.19999999999999996 3.8735 
11.500001 -0.19999999999999996 3.8633 
11.599999 -0.19999999999999996 3.8955 
11.7 -0.19999999999999996 3.8831 
11.8 -0.19999999999999996 3.8881 
11.900001 -0.19999999999999996 3.8787 
12.000001 -0.19999999999999996 3.8874 
12.099999 -0.19999999999999996 3.8814 
12.2 -0.19999999999999996 3.8818 
12.3 -0.19999999999999996 3.8798 
12.400001 -0.19999999999999996 3.8886 
12.500001 -0.19999999999999996 3.8794 
12.599999 -0.19999999999999996 3.8719 
12.7 -0.19999999999999996 3.8758 
12.8 -0.19999999999999996 3.8970 
12.900001 -0.19999999999999996 3.8850 
13.000001 -0.19999999999999996 3.8765 
13.099999 -0.19999999999999996 3.8879 
13.2 -0.19999999999999996 3.8956 
13.3 -0.19999999999999996 3.8753 
13.400001 -0.19999999999999996 3.8826 
13.500001 -0.19999999999999996 3.8703 
13.599999 -0.19999999999999996 3.8622 
13.7 -0.19999999999999996 3.8769 
13.8 -0.19999999999999996 3.8753 
13.900001 -0.19999999999999996 3.8879 
14.0 -0.19999999999999996 3.9142 
14.099998 -0.19999999999999996 3.8723 
14.199998999999998 -0.19999999999999996 3.8778 
14.299999 -0.19999999999999996 3.9265 
14.399999999999999 -0.19999999999999996 3.8460 
14.5 -0.19999999999999996 3.8502 
14.599998 -0.19999999999999996 nan 
14.699998999999998 -0.19999999999999996 nan 
14.799999 -0.19999999999999996 nan 
14.899999999999999 -0.19999999999999996 nan 
15.0 -0.19999999999999996 nan 
15.099998 -0.19999999999999996 nan 
15.199998999999998 -0.19999999999999996 nan 
15.299999 -0.19999999999999996 nan 
15.399999999999999 -0.19999999999999996 nan 
15.5 -0.19999999999999996 nan 
15.599998 -0.19999999999999996 nan 
15.699998999999998 -0.19999999999999996 nan 
15.799999 -0.19999999999999996 nan 
15.899999999999999 -0.19999999999999996 nan 
16.0 -0.19999999999999996 nan 
16.099998 -0.19999999999999996 nan 
16.199999 -0.19999999999999996 nan 
16.299999 -0.19999999999999996 nan 
16.4 -0.19999999999999996 nan 
16.5 -0.19999999999999996 nan 
16.599998 -0.19999999999999996 nan 
16.699999 -0.19999999999999996 nan 
16.799999 -0.19999999999999996 nan 
-4.7 -0.10000000000000009 nan 
-4.6 -0.10000000000000009 nan 
-4.5 -0.10000000000000009 nan 
-4.4 -0.10000000000000009 nan 
-4.3 -0.10000000000000009 nan 
-4.2 -0.10000000000000009 nan 
-4.1 -0.10000000000000009 nan 
-4.0 -0.10000000000000009 nan 
-3.9 -0.10000000000000009 nan 
-3.8 -0.10000000000000009 nan 
-3.7 -0.10000000000000009 nan 
-3.6 -0.10000000000000009 nan 
-3.5 -0.10000000000000009 nan 
-3.4 -0.10000000000000009 nan 
-3.3 -0.10000000000000009 nan 
-3.2 -0.10000000000000009 nan 
-3.1 -0.10000000000000009 nan 
-3.0 -0.10000000000000009 nan 
-2.9 -0.10000000000000009 nan 
-2.8 -0.10000000000000009 3.8502 
-2.7 -0.10000000000000009 3.8433 
-2.6 -0.10000000000000009 3.9173 
-2.5 -0.10000000000000009 3.8752 
-2.4 -0.10000000000000009 3.8710 
-2.3 -0.10000000000000009 3.9011 
-2.2 -0.10000000000000009 3.9036 
-2.1 -0.10000000000000009 3.9029 
-2.0 -0.10000000000000009 3.8912 
-1.9 -0.10000000000000009 3.8616 
-1.8 -0.10000000000000009 3.8899 
-1.7 -0.10000000000000009 3.9097 
-1.6 -0.10000000000000009 3.8697 
-1.5 -0.10000000000000009 3.8741 
-1.4 -0.10000000000000009 3.8975 
-1.3 -0.10000000000000009 3.8564 
-1.2 -0.10000000000000009 3.8839 
-1.1 -0.10000000000000009 3.8871 
-1.0 -0.10000000000000009 3.8984 
-0.8999999999999999 -0.10000000000000009 3.8722 
-0.8 -0.10000000000000009 3.8853 
-0.7 -0.10000000000000009 3.8753 
-0.6000000000000001 -0.10000000000000009 3.8820 
-0.5 -0.10000000000000009 3.9005 
-0.3999999999999999 -0.10000000000000009 3.8844 
-0.30000000000000004 -0.10000000000000009 3.8767 
-0.19999999999999996 -0.10000000000000009 3.8848 
-0.10000000000000009 -0.10000000000000009 3.8922 
0.0 -0.10000000000000009 3.8858 
0.10000000000000009 -0.10000000000000009 3.8856 
0.20000000000000018 -0.10000000000000009 3.8916 
0.2999999999999998 -0.10000000000000009 3.8825 
0.3999999999999999 -0.10000000000000009 3.8904 
0.5 -0.10000000000000009 3.8767 
0.6000000000000001 -0.10000000000000009 3.8970 
0.7000000000000002 -0.10000000000000009 3.8753 
0.7999999999999998 -0.10000000000000009 3.8862 
0.8999999999999999 -0.10000000000000009 3.8772 
1.0 -0.10000000000000009 3.8906 
1.1 -0.10000000000000009 3.8859 
1.2000000000000002 -0.10000000000000009 3.8911 
1.2999999999999998 -0.10000000000000009 3.8890 
1.4 -0.10000000000000009 3.8767 
1.5 -0.10000000000000009 3.8912 
1.6 -0.10000000000000009 3.8911 
1.7000000000000002 -0.10000000000000009 3.8769 
1.7999999999999998 -0.10000000000000009 3.8880 
1.9 -0.10000000000000009 3.8899 
2.0 -0.10000000000000009 3.8988 
2.0999999999999996 -0.10000000000000009 3.8833 
2.2 -0.10000000000000009 3.8836 
2.3 -0.10000000000000009 3.8846 
2.4000000000000004 -0.10000000000000009 3.8978 
2.5 -0.10000000000000009 3.9020 
2.5999999999999996 -0.10000000000000009 3.8973 
2.7 -0.10000000000000009 3.8991 
2.8 -0.10000000000000009 3.8991 
2.9000000000000004 -0.10000000000000009 3.9008 
3.0 -0.10000000000000009 3.9035 
3.0999999999999996 -0.10000000000000009 3.8961 
3.2 -0.10000000000000009 3.9022 
3.3 -0.10000000000000009 3.9093 
3.4000009999999996 -0.10000000000000009 3.8991 
3.5 -0.10000000000000009 3.9037 
3.5999999999999996 -0.10000000000000009 3.9040 
3.7 -0.10000000000000009 3.8952 
3.8 -0.10000000000000009 3.9230 
3.9000009999999996 -0.10000000000000009 3.9176 
4.0 -0.10000000000000009 3.9027 
4.1 -0.10000000000000009 3.9078 
4.2 -0.10000000000000009 3.9106 
4.3 -0.10000000000000009 3.9073 
4.400001 -0.10000000000000009 3.9029 
4.5 -0.10000000000000009 3.9108 
4.6 -0.10000000000000009 3.9137 
4.7 -0.10000000000000009 3.8999 
4.8 -0.10000000000000009 3.9139 
4.900001 -0.10000000000000009 3.9274 
5.0 -0.10000000000000009 3.9280 
5.1 -0.10000000000000009 3.9189 
5.2 -0.10000000000000009 3.9218 
5.3 -0.10000000000000009 3.9078 
5.400001 -0.10000000000000009 3.9206 
5.5 -0.10000000000000009 3.9147 
5.6 -0.10000000000000009 3.9215 
5.7 -0.10000000000000009 3.9224 
5.8 -0.10000000000000009 3.9185 
5.900001 -0.10000000000000009 3.9165 
6.0 -0.10000000000000009 3.9246 
6.1 -0.10000000000000009 3.9147 
6.199999999999999 -0.10000000000000009 3.9153 
6.300000000000001 -0.10000000000000009 3.9031 
6.400001 -0.10000000000000009 3.9146 
6.5 -0.10000000000000009 3.9172 
6.6 -0.10000000000000009 3.9172 
6.699999999999999 -0.10000000000000009 3.9181 
6.800000000000001 -0.10000000000000009 3.9199 
6.900001 -0.10000000000000009 3.9181 
7.0 -0.10000000000000009 3.9122 
7.1 -0.10000000000000009 3.9179 
7.199999999999999 -0.10000000000000009 3.9022 
7.300000000000001 -0.10000000000000009 3.9245 
7.400001 -0.10000000000000009 3.9106 
7.5 -0.10000000000000009 3.9195 
7.6 -0.10000000000000009 3.9114 
7.699999999999999 -0.10000000000000009 3.9056 
7.800000000000001 -0.10000000000000009 3.9122 
7.900001 -0.10000000000000009 3.9073 
8.0 -0.10000000000000009 3.9069 
8.1 -0.10000000000000009 3.8989 
8.2 -0.10000000000000009 3.9082 
8.3 -0.10000000000000009 3.9022 
8.400001 -0.10000000000000009 3.9039 
8.5 -0.10000000000000009 3.9000 
8.6 -0.10000000000000009 3.8988 
8.7 -0.10000000000000009 3.8996 
8.8 -0.10000000000000009 3.9114 
8.900001 -0.10000000000000009 3.9033 
9.0 -0.10000000000000009 3.8967 
9.1 -0.10000000000000009 3.8901 
9.2 -0.10000000000000009 3.8936 
9.3 -0.10000000000000009 3.8939 
9.400001 -0.10000000000000009 3.8888 
9.5 -0.10000000000000009 3.9020 
9.6 -0.10000000000000009 3.9080 
9.7 -0.10000000000000009 3.8886 
9.8 -0.10000000000000009 3.8917 
9.900001 -0.10000000000000009 3.8993 
10.0 -0.10000000000000009 3.8953 
10.1 -0.10000000000000009 3.8955 
10.2 -0.10000000000000009 3.8887 
10.3 -0.10000000000000009 3.9028 
10.400001 -0.10000000000000009 3.8958 
10.5 -0.10000000000000009 3.8806 
10.6 -0.10000000000000009 3.8815 
10.7 -0.10000000000000009 3.8802 
10.8 -0.10000000000000009 3.8936 
10.900001 -0.10000000000000009 3.8853 
11.0 -0.10000000000000009 3.8907 
11.1 -0.10000000000000009 3.8767 
11.2 -0.10000000000000009 3.8870 
11.3 -0.10000000000000009 3.8786 
11.400001 -0.10000000000000009 3.8862 
11.500001 -0.10000000000000009 3.8700 
11.599999 -0.10000000000000009 3.8912 
11.7 -0.10000000000000009 3.8822 
11.8 -0.10000000000000009 3.8984 
11.900001 -0.10000000000000009 3.8841 
12.000001 -0.10000000000000009 3.8805 
12.099999 -0.10000000000000009 3.8816 
12.2 -0.10000000000000009 3.8793 
12.3 -0.10000000000000009 3.8865 
12.400001 -0.10000000000000009 3.8911 
12.500001 -0.10000000000000009 3.8778 
12.599999 -0.10000000000000009 3.8993 
12.7 -0.10000000000000009 3.8613 
12.8 -0.10000000000000009 3.8827 
12.900001 -0.10000000000000009 3.8884 
13.000001 -0.10000000000000009 3.8867 
13.099999 -0.10000000000000009 3.8861 
13.2 -0.10000000000000009 3.8694 
13.3 -0.10000000000000009 3.8859 
13.400001 -0.10000000000000009 3.9077 
13.500001 -0.10000000000000009 3.8636 
13.599999 -0.10000000000000009 3.8597 
13.7 -0.10000000000000009 3.8803 
13.8 -0.10000000000000009 3.8359 
13.900001 -0.10000000000000009 3.8666 
14.0 -0.10000000000000009 3.8323 
14.099998 -0.10000000000000009 3.8501 
14.199998999999998 -0.10000000000000009 3.8572 
14.299999 -0.10000000000000009 3.8466 
14.399999999999999 -0.10000000000000009 3.8764 
14.5 -0.10000000000000009 3.8753 
14.599998 -0.10000000000000009 3.9048 
14.699998999999998 -0.10000000000000009 nan 
14.799999 -0.10000000000000009 nan 
14.899999999999999 -0.10000000000000009 nan 
15.0 -0.10000000000000009 nan 
15.099998 -0.10000000000000009 nan 
15.199998999999998 -0.10000000000000009 nan 
15.299999 -0.10000000000000009 nan 
15.399999999999999 -0.10000000000000009 nan 
15.5 -0.10000000000000009 nan 
15.599998 -0.10000000000000009 nan 
15.699998999999998 -0.10000000000000009 nan 
15.799999 -0.10000000000000009 nan 
15.899999999999999 -0.10000000000000009 nan 
16.0 -0.10000000000000009 nan 
16.099998 -0.10000000000000009 nan 
16.199999 -0.10000000000000009 nan 
16.299999 -0.10000000000000009 nan 
16.4 -0.10000000000000009 nan 
16.5 -0.10000000000000009 nan 
16.599998 -0.10000000000000009 nan 
16.699999 -0.10000000000000009 nan 
16.799999 -0.10000000000000009 nan 
-4.7 0.0 nan 
-4.6 0.0 nan 
-4.5 0.0 nan 
-4.4 0.0 nan 
-4.3 0.0 nan 
-4.2 0.0 nan 
-4.1 0.0 nan 
-4.0 0.0 nan 
-3.9 0.0 nan 
-3.8 0.0 nan 
-3.7 0.0 nan 
-3.6 0.0 nan 
-3.5 0.0 nan 
-3.4 0.0 nan 
-3.3 0.0 nan 
-3.2 0.0 nan 
-3.1 0.0 nan 
-3.0 0.0 nan 
-2.9 0.0 3.8219 
-2.8 0.0 3.8696 
-2.7 0.0 3.9237 
-2.6 0.0 3.8790 
-2.5 0.0 3.8899 
-2.4 0.0 3.8599 
-2.3 0.0 3.8756 
-2.2 0.0 3.8501 
-2.1 0.0 3.8771 
-2.0 0.0 3.8754 
-1.9 0.0 3.8734 
-1.8 0.0 3.8962 
-1.7 0.0 3.9072 
-1.6 0.0 3.8901 
-1.5 0.0 3.8782 
-1.4 0.0 3.8807 
-1.3 0.0 3.8810 
-1.2 0.0 3.8788 
-1.1 0.0 3.8808 
-1.0 0.0 3.8539 
-0.8999999999999999 0.0 3.8827 
-0.8 0.0 3.8754 
-0.7 0.0 3.8836 
-0.6000000000000001 0.0 3.8848 
-0.5 0.0 3.8773 
-0.3999999999999999 0.0 3.8869 
-0.30000000000000004 0.0 3.8993 
-0.19999999999999996 0.0 3.8760 
-0.10000000000000009 0.0 3.8791 
0.0 0.0 3.8984 
0.10000000000000009 0.0 3.8843 
0.20000000000000018 0.0 3.8862 
0.2999999999999998 0.0 3.8819 
0.3999999999999999 0.0 3.8964 
0.5 0.0 3.8740 
0.6000000000000001 0.0 3.8797 
0.7000000000000002 0.0 3.8847 
0.7999999999999998 0.0 3.8734 
0.8999999999999999 0.0 3.8965 
1.0 0.0 3.8793 
1.1 0.0 3.8830 
1.2000000000000002 0.0 3.8876 
1.2999999999999998 0.0 3.8748 
1.4 0.0 3.8905 
1.5 0.0 3.8996 
1.6 0.0 3.9019 
1.7000000000000002 0.0 3.8954 
1.7999999999999998 0.0 3.8913 
1.9 0.0 3.8867 
2.0 0.0 3.9071 
2.0999999999999996 0.0 3.8834 
2.2 0.0 3.8861 
2.3 0.0 3.8924 
2.4000000000000004 0.0 3.9053 
2.5 0.0 3.8977 
2.5999999999999996 0.0 3.9020 
2.7 0.0 3.9005 
2.8 0.0 3.8962 
2.9000000000000004 0.0 3.8902 
3.0 0.0 3.8938 
3.0999999999999996 0.0 3.8974 
3.2 0.0 3.8931 
3.3 0.0 3.9001 
3.4000009999999996 0.0 3.9018 
3.5 0.0 3.9028 
3.5999999999999996 0.0 3.9004 
3.7 0.0 3.9183 
3.8 0.0 3.9053 
3.9000009999999996 0.0 3.9123 
4.0 0.0 3.9146 
4.1 0.0 3.9150 
4.2 0.0 3.9177 
4.3 0.0 3.9075 
4.400001 0.0 3.9198 
4.5 0.0 3.9187 
4.6 0.0 3.9213 
4.7 0.0 3.9212 
4.8 0.0 3.9102 
4.900001 0.0 3.9326 
5.0 0.0 3.9186 
5.1 0.0 3.9332 
5.2 0.0 3.9263 
5.3 0.0 3.9168 
5.400001 0.0 3.9100 
5.5 0.0 3.9200 
5.6 0.0 3.9099 
5.7 0.0 3.9210 
5.8 0.0 3.9234 
5.900001 0.0 3.9230 
6.0 0.0 3.9213 
6.1 0.0 3.9267 
6.199999999999999 0.0 3.9259 
6.300000000000001 0.0 3.9193 
6.400001 0.0 3.8947 
6.5 0.0 3.9117 
6.6 0.0 3.9201 
6.699999999999999 0.0 3.9190 
6.800000000000001 0.0 3.9240 
6.900001 0.0 3.9230 
7.0 0.0 3.9285 
7.1 0.0 3.9193 
7.199999999999999 0.0 3.9144 
7.300000000000001 0.0 3.9176 
7.400001 0.0 3.9099 
7.5 0.0 3.9071 
7.6 0.0 3.9127 
7.699999999999999 0.0 3.9025 
7.800000000000001 0.0 3.9152 
7.900001 0.0 3.9036 
8.0 0.0 3.9113 
8.1 0.0 3.9005 
8.2 0.0 3.9096 
8.3 0.0 3.9144 
8.400001 0.0 3.9132 
8.5 0.0 3.9069 
8.6 0.0 3.8996 
8.7 0.0 3.9057 
8.8 0.0 3.8993 
8.900001 0.0 3.8973 
9.0 0.0 3.8946 
9.1 0.0 3.8980 
9.2 0.0 3.9050 
9.3 0.0 3.8950 
9.400001 0.0 3.8984 
9.5 0.0 3.8891 
9.6 0.0 3.8905 
9.7 0.0 3.8916 
9.8 0.0 3.8895 
9.900001 0.0 3.8952 
10.0 0.0 3.8980 
10.1 0.0 3.8915 
10.2 0.0 3.8897 
10.3 0.0 3.8860 
10.400001 0.0 3.8867 
10.5 0.0 3.8899 
10.6 0.0 3.9017 
10.7 0.0 3.8752 
10.8 0.0 3.8828 
10.900001 0.0 3.8776 
11.0 0.0 3.8866 
11.1 0.0 3.8823 
11.2 0.0 3.8859 
11.3 0.0 3.8876 
11.400001 0.0 3.8742 
11.500001 0.0 3.8738 
11.599999 0.0 3.8803 
11.7 0.0 3.8795 
11.8 0.0 3.8814 
11.900001 0.0 3.8701 
12.000001 0.0 3.8808 
12.099999 0.0 3.8898 
12.2 0.0 3.8913 
12.3 0.0 3.8718 
12.400001 0.0 3.8772 
12.500001 0.0 3.8745 
12.599999 0.0 3.8715 
12.7 0.0 3.8587 
12.8 0.0 3.8893 
12.900001 0.0 3.8744 
13.000001 0.0 3.8782 
13.099999 0.0 3.8735 
13.2 0.0 3.8976 
13.3 0.0 3.8721 
13.400001 0.0 3.8987 
13.500001 0.0 3.8963 
13.599999 0.0 3.8823 
13.7 0.0 3.9121 
13.8 0.0 3.8677 
13.900001 0.0 3.8369 
14.0 0.0 3.8504 
14.099998 0.0 3.8600 
14.199998999999998 0.0 3.8826 
14.299999 0.0 3.9376 
14.399999999999999 0.0 3.8797 
14.5 0.0 3.8728 
14.599998 0.0 3.9104 
14.699998999999998 0.0 3.8259 
14.799999 0.0 nan 
14.899999999999999 0.0 nan 
15.0 0.0 nan 
15.099998 0.0 nan 
15.199998999999998 0.0 nan 
15.299999 0.0 nan 
15.399999999999999 0.0 nan 
15.5 0.0 nan 
15.599998 0.0 nan 
15.699998999999998 0.0 nan 
15.799999 0.0 nan 
15.899999999999999 0.0 nan 
16.0 0.0 nan 
16.099998 0.0 nan 
16.199999 0.0 nan 
16.299999 0.0 nan 
16.4 0.0 nan 
16.5 0.0 nan 
16.599998 0.0 nan 
16.699999 0.0 nan 
16.799999 0.0 nan 
-4.7 0.10000000000000009 nan 
-4.6 0.10000000000000009 nan 
-4.5 0.10000000000000009 nan 
-4.4 0.10000000000000009 nan 
-4.3 0.10000000000000009 nan 
-4.2 0.10000000000000009 nan 
-4.1 0.10000000000000009 nan 
-4.0 0.10000000000000009 nan 
-3.9 0.10000000000000009 nan 
-3.8 0.10000000000000009 nan 
-3.7 0.10000000000000009 nan 
-3.6 0.10000000000000009 nan 
-3.5 0.10000000000000009 nan 
-3.4 0.10000000000000009 nan 
-3.3 0.10000000000000009 nan 
-3.2 0.10000000000000009 nan 
-3.1 0.10000000000000009 nan 
-3.0 0.10000000000000009 nan 
-2.9 0.10000000000000009 3.8953 
-2.8 0.10000000000000009 3.8888 
-2.7 0.10000000000000009 3.8883 
-2.6 0.10000000000000009 3.8984 
-2.5 0.10000000000000009 3.8912 
-2.4 0.10000000000000009 3.8306 
-2.3 0.10000000000000009 3.8755 
-2.2 0.10000000000000009 3.8338 
-2.1 0.10000000000000009 3.8979 
-2.0 0.10000000000000009 3.9073 
-1.9 0.10000000000000009 3.8604 
-1.8 0.10000000000000009 3.8809 
-1.7 0.10000000000000009 3.8900 
-1.6 0.10000000000000009 3.8844 
-1.5 0.10000000000000009 3.8805 
-1.4 0.10000000000000009 3.8789 
-1.3 0.10000000000000009 3.8893 
-1.2 0.10000000000000009 3.8700 
-1.1 0.10000000000000009 3.8795 
-1.0 0.10000000000000009 3.8893 
-0.8999999999999999 0.10000000000000009 3.8832 
-0.8 0.10000000000000009 3.8732 
-0.7 0.10000000000000009 3.8854 
-0.6000000000000001 0.10000000000000009 3.8653 
-0.5 0.10000000000000009 3.8695 
-0.3999999999999999 0.10000000000000009 3.8655 
-0.30000000000000004 0.10000000000000009 3.8808 
-0.19999999999999996 0.10000000000000009 3.9110 
-0.10000000000000009 0.10000000000000009 3.8798 
0.0 0.10000000000000009 3.9026 
0.10000000000000009 0.10000000000000009 3.8820 
0.20000000000000018 0.10000000000000009 3.8894 
0.2999999999999998 0.10000000000000009 3.8722 
0.3999999999999999 0.10000000000000009 3.8885 
0.5 0.10000000000000009 3.8769 
0.6000000000000001 0.10000000000000009 3.8839 
0.7000000000000002 0.10000000000000009 3.8788 
0.7999999999999998 0.10000000000000009 3.8805 
0.8999999999999999 0.10000000000000009 3.8980 
1.0 0.10000000000000009 3.8836 
1.1 0.10000000000000009 3.8811 
1.2000000000000002 0.10000000000000009 3.8906 
1.2999999999999998 0.10000000000000009 3.8807 
1.4 0.10000000000000009 3.8953 
1.5 0.10000000000000009 3.8923 
1.6 0.10000000000000009 3.8867 
1.7000000000000002 0.10000000000000009 3.8849 
1.7999999999999998 0.10000000000000009 3.9027 
1.9 0.10000000000000009 3.8929 
2.0 0.10000000000000009 3.8996 
2.0999999999999996 0.10000000000000009 3.9028 
2.2 0.10000000000000009 3.9021 
2.3 0.10000000000000009 3.9117 
2.4000000000000004 0.10000000000000009 3.9017 
2.5 0.10000000000000009 3.8883 
2.5999999999999996 0.10000000000000009 3.9034 
2.7 0.10000000000000009 3.9116 
2.8 0.10000000000000009 3.9093 
2.9000000000000004 0.10000000000000009 3.9133 
3.0 0.10000000000000009 3.8970 
3.0999999999999996 0.10000000000000009 3.9075 
3.2 0.10000000000000009 3.8948 
3.3 0.10000000000000009 3.9090 
3.4000009999999996 0.10000000000000009 3.8976 
3.5 0.10000000000000009 3.8948 
3.5999999999999996 0.10000000000000009 3.9088 
3.7 0.10000000000000009 3.9271 
3.8 0.10000000000000009 3.9190 
3.9000009999999996 0.10000000000000009 3.9109 
4.0 0.10000000000000009 3.9261 
4.1 0.10000000000000009 3.9104 
4.2 0.10000000000000009 3.9022 
4.3 0.10000000000000009 3.9104 
4.400001 0.10000000000000009 3.9259 
4.5 0.10000000000000009 3.9159 
4.6 0.10000000000000009 3.9283 
4.7 0.10000000000000009 3.9173 
4.8 0.10000000000000009 3.9215 
4.900001 0.10000000000000009 3.9127 
5.0 0.10000000000000009 3.9199 
5.1 0.10000000000000009 3.9138 
5.2 0.10000000000000009 3.9280 
5.3 0.10000000000000009 3.9117 
5.400001 0.10000000000000009 3.9177 
5.5 0.10000000000000009 3.9353 
5.6 0.10000000000000009 3.9139 
5.7 0.10000000000000009 3.9186 
5.8 0.10000000000000009 3.9197 
5.900001 0.10000000000000009 3.9222 
6.0 0.10000000000000009 3.9219 
6.1 0.10000000000000009 3.9164 
6.199999999999999 0.10000000000000009 3.9128 
6.300000000000001 0.10000000000000009 3.9267 
6.400001 0.10000000000000009 3.9290 
6.5 0.10000000000000009 3.9202 
6.6 0.10000000000000009 3.9178 
6.699999999999999 0.10000000000000009 3.9206 
6.800000000000001 0.10000000000000009 3.9172 
6.900001 0.10000000000000009 3.9135 
7.0 0.10000000000000009 3.9194 
7.1 0.10000000000000009 3.9198 
7.199999999999999 0.10000000000000009 3.9160 
7.300000000000001 0.10000000000000009 3.9105 
7.400001 0.10000000000000009 3.9194 
7.5 0.10000000000000009 3.9230 
7.6 0.10000000000000009 3.9140 
7.699999999999999 0.10000000000000009 3.9073 
7.800000000000001 0.10000000000000009 3.9105 
7.900001 0.10000000000000009 3.9092 
8.0 0.10000000000000009 3.9035 
8.1 0.10000000000000009 3.8985 
8.2 0.10000000000000009 3.9044 
8.3 0.10000000000000009 3.9027 
8.400001 0.10000000000000009 3.9029 
8.5 0.10000000000000009 3.9061 
8.6 0.10000000000000009 3.9036 
8.7 0.10000000000000009 3.8985 
8.8 0.10000000000000009 3.9092 
8.900001 0.10000000000000009 3.8956 
9.0 0.10000000000000009 3.9032 
9.1 0.10000000000000009 3.8995 
9.2 0.10000000000000009 3.9023 
9.3 0.10000000000000009 3.8954 
9.400001 0.10000000000000009 3.8903 
9.5 0.10000000000000009 3.8970 
9.6 0.10000000000000009 3.8964 
9.7 0.10000000000000009 3.8950 
9.8 0.10000000000000009 3.8944 
9.900001 0.10000000000000009 3.8817 
10.0 0.10000000000000009 3.8949 
10.1 0.10000000000000009 3.8842 
10.2 0.10000000000000009 3.8937 
10.3 0.10000000000000009 3.8926 
10.400001 0.10000000000000009 3.8981 
10.5 0.10000000000000009 3.8934 
10.6 0.10000000000000009 3.8839 
10.7 0.10000000000000009 3.8881 
10.8 0.10000000000000009 3.8908 
10.900001 0.10000000000000009 3.8882 
11.0 0.10000000000000009 3.8731 
11.1 0.10000000000000009 3.8838 
11.2 0.10000000000000009 3.8901 
11.3 0.10000000000000009 3.8749 
11.400001 0.10000000000000009 3.8787 
11.500001 0.10000000000000009 3.8841 
11.599999 0.10000000000000009 3.8776 
11.7 0.10000000000000009 3.8753 
11.8 0.10000000000000009 3.8782 
11.900001 0.10000000000000009 3.8763 
12.000001 0.10000000000000009 3.8674 
12.099999 0.10000000000000009 3.8871 
12.2 0.10000000000000009 3.8872 
12.3 0.10000000000000009 3.8941 
12.400001 0.10000000000000009 3.8772 
12.500001 0.10000000000000009 3.8958 
12.599999 0.10000000000000009 3.8783 
12.7 0.10000000000000009 3.8832 
12.8 0.10000000000000009 3.8890 
12.900001 0.10000000000000009 3.8746 
13.000001 0.10000000000000009 3.8911 
13.099999 0.10000000000000009 3.8744 
13.2 0.10000000000000009 3.8964 
13.3 0.10000000000000009 3.9086 
13.400001 0.10000000000000009 3.8774 
13.500001 0.10000000000000009 3.8866 
13.599999 0.10000000000000009 3.8823 
13.7 0.10000000000000009 3.8781 
13.8 0.10000000000000009 3.8707 
13.900001 0.10000000000000009 3.8674 
14.0 0.10000000000000009 3.8878 
14.099998 0.10000000000000009 3.8686 
14.199998999999998 0.10000000000000009 3.8735 
14.299999 0.10000000000000009 3.8704 
14.399999999999999 0.10000000000000009 3.9022 
14.5 0.10000000000000009 3.8913 
14.599998 0.10000000000000009 3.8891 
14.699998999999998 0.10000000000000009 3.9027 
14.799999 0.10000000000000009 nan 
14.899999999999999 0.10000000000000009 nan 
15.0 0.10000000000000009 nan 
15.099998 0.10000000000000009 nan 
15.199998999999998 0.10000000000000009 nan 
15.299999 0.10000000000000009 nan 
15.399999999999999 0.10000000000000009 nan 
15.5 0.10000000000000009 nan 
15.599998 0.10000000000000009 nan 
15.699998999999998 0.10000000000000009 nan 
15.799999 0.10000000000000009 nan 
15.899999999999999 0.10000000000000009 nan 
16.0 0.10000000000000009 nan 
16.099998 0.10000000000000009 nan 
16.199999 0.10000000000000009 nan 
16.299999 0.10000000000000009 nan 
16.4 0.10000000000000009 nan 
16.5 0.10000000000000009 nan 
16.599998 0.10000000000000009 nan 
16.699999 0.10000000000000009 nan 
16.799999 0.10000000000000009 nan 
-4.7 0.19999999999999996 nan 
-4.6 0.19999999999999996 nan 
-4.5 0.19999999999999996 nan 
-4.4 0.19999999999999996 nan 
-4.3 0.19999999999999996 nan 
-4.2 0.19999999999999996 nan 
-4.1 0.19999999999999996 nan 
-4.0 0.19999999999999996 nan 
-3.9 0.19999999999999996 nan 
-3.8 0.19999999999999996 nan 
-3.7 0.19999999999999996 nan 
-3.6 0.19999999999999996 nan 
-3.5 0.19999999999999996 nan 
-3.4 0.19999999999999996 nan 
-3.3 0.19999999999999996 nan 
-3.2 0.19999999999999996 nan 
-3.1 0.19999999999999996 nan 
-3.0 0.19999999999999996 3.8760 
-2.9 0.19999999999999996 3.8366 
-2.8 0.19999999999999996 3.8689 
-2.7 0.19999999999999996 3.8417 
-2.6 0.19999999999999996 3.9076 
-2.5 0.19999999999999996 3.8603 
-2.4 0.19999999999999996 3.8963 
-2.3 0.19999999999999996 3.8746 
-2.2 0.19999999999999996 3.8573 
-2.1 0.19999999999999996 3.8851 
-2.0 0.19999999999999996 3.8820 
-1.9 0.19999999999999996 3.9107 
-1.8 0.19999999999999996 3.8918 
-1.7 0.19999999999999996 3.8631 
-1.6 0.19999999999999996 3.8785 
-1.5 0.19999999999999996 3.8780 
-1.4 0.19999999999999996 3.8880 
-1.3 0.19999999999999996 3.8767 
-1.2 0.19999999999999996 3.8938 
-1.1 0.19999999999999996 3.8906 
-1.0 0.19999999999999996 3.8853 
-0.8999999999999999 0.19999999999999996 3.8806 
-0.8 0.19999999999999996 3.8878 
-0.7 0.19999999999999996 3.8759 
-0.6000000000000001 0.19999999999999996 3.8776 
-0.5 0.19999999999999996 3.8816 
-0.3999999999999999 0.19999999999999996 3.8775 
-0.30000000000000004 0.19999999999999996 3.8965 
-0.19999999999999996 0.19999999999999996 3.8790 
-0.10000000000000009 0.19999999999999996 3.8775 
0.0 0.19999999999999996 3.8941 
0.10000000000000009 0.19999999999999996 3.8842 
0.20000000000000018 0.19999999999999996 3.8967 
0.2999999999999998 0.19999999999999996 3.8863 
0.3999999999999999 0.19999999999999996 3.8696 
0.5 0.19999999999999996 3.8674 
0.6000000000000001 0.19999999999999996 3.8828 
0.7000000000000002 0.19999999999999996 3.8898 
0.7999999999999998 0.19999999999999996 3.8739 
0.8999999999999999 0.19999999999999996 3.8942 
1.0 0.19999999999999996 3.8900 
1.1 0.19999999999999996 3.8839 
1.2000000000000002 0.19999999999999996 3.8802 
1.2999999999999998 0.19999999999999996 3.8936 
1.4 0.19999999999999996 3.8874 
1.5 0.19999999999999996 3.8864 
1.6 0.19999999999999996 3.8933 
1.7000000000000002 0.19999999999999996 3.8951 
1.7999999999999998 0.19999999999999996 3.8968 
1.9 0.19999999999999996 3.8929 
2.0 0.19999999999999996 3.8964 
2.0999999999999996 0.19999999999999996 3.8995 
2.2 0.19999999999999996 3.8889 
2.3 0.19999999999999996 3.8990 
2.4000000000000004 0.19999999999999996 3.9010 
2.5 0.19999999999999996 3.8998 
2.5999999999999996 0.19999999999999996 3.9034 
2.7 0.19999999999999996 3.8978 
2.8 0.19999999999999996 3.9060 
2.9000000000000004 0.19999999999999996 3.8990 
3.0 0.19999999999999996 3.9118 
3.0999999999999996 0.19999999999999996 3.9136 
3.2 0.19999999999999996 3.9172 
3.3 0.19999999999999996 3.9006 
3.4000009999999996 0.19999999999999996 3.9147 
3.5 0.19999999999999996 3.9113 
3.5999999999999996 0.19999999999999996 3.9094 
3.7 0.19999999999999996 3.9202 
3.8 0.19999999999999996 3.9189 
3.9000009999999996 0.19999999999999996 3.9138 
4.0 0.19999999999999996 3.9286 
4.1 0.19999999999999996 3.9228 
4.2 0.19999999999999996 3.9199 
4.3 0.19999999999999996 3.9268 
4.400001 0.19999999999999996 3.9104 
4.5 0.19999999999999996 3.9233 
4.6 0.19999999999999996 3.9242 
4.7 0.19999999999999996 3.9321 
4.8 0.19999999999999996 3.9156 
4.900001 0.19999999999999996 3.9201 
5.0 0.19999999999999996 3.9229 
5.1 0.19999999999999996 3.9345 
5.2 0.19999999999999996 3.9146 
5.3 0.19999999999999996 3.9218 
5.400001 0.19999999999999996 3.9233 
5.5 0.19999999999999996 3.9213 
5.6 0.19999999999999996 3.9260 
5.7 0.19999999999999996 3.9293 
5.8 0.19999999999999996 3.9267 
5.900001 0.19999999999999996 3.9212 
6.0 0.19999999999999996 3.9270 
6.1 0.19999999999999996 3.9236 
6.199999999999999 0.19999999999999996 3.9409 
6.300000000000001 0.19999999999999996 3.9289 
6.400001 0.19999999999999996 3.9212 
6.5 0.19999999999999996 3.9269 
6.6 0.19999999999999996 3.9309 
6.699999999999999 0.19999999999999996 3.9190 
6.800000000000001 0.19999999999999996 3.9226 
6.900001 0.19999999999999996 3.9292 
7.0 0.19999999999999996 3.9382 
7.1 0.19999999999999996 3.9277 
7.199999999999999 0.19999999999999996 3.9228 
7.300000000000001 0.19999999999999996 3.9278 
7.400001 0.19999999999999996 3.9256 
7.5 0.19999999999999996 3.9157 
7.6 0.19999999999999996 3.9189 
7.699999999999999 0.19999999999999996 3.9218 
7.800000000000001 0.19999999999999996 3.9087 
7.900001 0.19999999999999996 3.9107 
8.0 0.19999999999999996 3.9109 
8.1 0.19999999999999996 3.9161 
8.2 0.19999999999999996 3.9215 
8.3 0.19999999999999996 3.9109 
8.400001 0.19999999999999996 3.9006 
8.5 0.19999999999999996 3.8983 
8.6 0.19999999999999996 3.9126 
8.7 0.19999999999999996 3.9067 
8.8 0.19999999999999996 3.9099 
8.900001 0.19999999999999996 3.9004 
9.0 0.19999999999999996 3.8947 
9.1 0.19999999999999996 3.9111 
9.2 0.19999999999999996 3.8963 
9.3 0.19999999999999996 3.8971 
9.400001 0.19999999999999996 3.9044 
9.5 0.19999999999999996 3.9004 
9.6 0.19999999999999996 3.8930 
9.7 0.19999999999999996 3.8929 
9.8 0.19999999999999996 3.9014 
9.900001 0.19999999999999996 3.9094 
10.0 0.19999999999999996 3.8931 
10.1 0.19999999999999996 3.9000 
10.2 0.19999999999999996 3.8829 
10.3 0.19999999999999996 3.8829 
10.400001 0.19999999999999996 3.8930 
10.5 0.19999999999999996 3.8912 
10.6 0.19999999999999996 3.8854 
10.7 0.19999999999999996 3.8938 
10.8 0.19999999999999996 3.8933 
10.900001 0.19999999999999996 3.8875 
11.0 0.19999999999999996 3.8923 
11.1 0.19999999999999996 3.8780 
11.2 0.19999999999999996 3.8812 
11.3 0.19999999999999996 3.8924 
11.400001 0.19999999999999996 3.8828 
11.500001 0.19999999999999996 3.8852 
11.599999 0.19999999999999996 3.8987 
11.7 0.19999999999999996 3.8776 
11.8 0.19999999999999996 3.8986 
11.900001 0.19999999999999996 3.8863 
12.000001 0.19999999999999996 3.8733 
12.099999 0.19999999999999996 3.8915 
12.2 0.19999999999999996 3.8790 
12.3 0.19999999999999996 3.8786 
12.400001 0.19999999999999996 3.8953 
12.500001 0.19999999999999996 3.8840 
12.599999 0.19999999999999996 3.8861 
12.7 0.19999999999999996 3.8982 
12.8 0.19999999999999996 3.8733 
12.900001 0.19999999999999996 3.8731 
13.000001 0.19999999999999996 3.8589 
13.099999 0.19999999999999996 3.9056 
13.2 0.19999999999999996 3.8565 
13.3 0.19999999999999996 3.8801 
13.400001 0.19999999999999996 3.8689 
13.500001 0.19999999999999996 3.8771 
13.599999 0.19999999999999996 3.8836 
13.7 0.19999999999999996 3.8710 
13.8 0.19999999999999996 3.8801 
13.900001 0.19999999999999996 3.8947 
14.0 0.19999999999999996 3.8683 
14.099998 0.19999999999999996 3.8835 
14.199998999999998 0.19999999999999996 3.8645 
14.299999 0.19999999999999996 3.8842 
14.399999999999999 0.19999999999999996 3.8530 
14.5 0.19999999999999996 3.8497 
14.599998 0.19999999999999996 3.8537 
14.699998999999998 0.19999999999999996 3.8630 
14.799999 0.19999999999999996 3.8908 
14.899999999999999 0.19999999999999996 nan 
15.0 0.19999999999999996 nan 
15.099998 0.19999999999999996 nan 
15.199998999999998 0.19999999999999996 nan 
15.299999 0.19999999999999996 nan 
15.399999999999999 0.19999999999999996 nan 
15.5 0.19999999999999996 nan 
15.599998 0.19999999999999996 nan 
15.699998999999998 0.19999999999999996 nan 
15.799999 0.19999999999999996 nan 
15.899999999999999 0.19999999999999996 nan 
16.0 0.19999999999999996 nan 
16.099998 0.19999999999999996 nan 
16.199999 0.19999999999999996 nan 
16.299999 0.19999999999999996 nan 
16.4 0.19999999999999996 nan 
16.5 0.19999999999999996 nan 
16.599998 0.19999999999999996 nan 
16.699999 0.19999999999999996 nan 
16.799999 0.19999999999999996 nan 
-4.7 0.30000000000000004 nan 
-4.6 0.30000000000000004 nan 
-4.5 0.30000000000000004 nan 
-4.4 0.30000000000000004 nan 
-4.3 0.30000000000000004 nan 
-4.2 0.30000000000000004 nan 
-4.1 0.30000000000000004 nan 
-4.0 0.30000000000000004 nan 
-3.9 0.30000000000000004 nan 
-3.8 0.30000000000000004 nan 
-3.7 0.30000000000000004 nan 
-3.6 0.30000000000000004 nan 
-3.5 0.30000000000000004 nan 
-3.4 0.30000000000000004 nan 
-3.3 0.30000000000000004 nan 
-3.2 0.30000000000000004 nan 
-3.1 0.30000000000000004 3.8345 
-3.0 0.30000000000000004 3.8518 
-2.9 0.30000000000000004 3.8570 
-2.8 0.30000000000000004 3.8935 
-2.7 0.30000000000000004 3.8927 
-2.6 0.30000000000000004 3.8419 
-2.5 0.30000000000000004 3.9005 
-2.4 0.30000000000000004 3.8622 
-2.3 0.30000000000000004 3.8790 
-2.2 0.30000000000000004 3.8989 
-2.1 0.30000000000000004 3.8725 
-2.0 0.30000000000000004 3.8993 
-1.9 0.30000000000000004 3.9012 
-1.8 0.30000000000000004 3.8778 
-1.7 0.30000000000000004 3.8747 
-1.6 0.30000000000000004 3.9002 
-1.5 0.30000000000000004 3.8821 
-1.4 0.30000000000000004 3.8860 
-1.3 0.30000000000000004 3.8768 
-1.2 0.30000000000000004 3.8926 
-1.1 0.30000000000000004 3.8845 
-1.0 0.30000000000000004 3.8741 
-0.8999999999999999 0.30000000000000004 3.8845 
-0.8 0.30000000000000004 3.8804 
-0.7 0.30000000000000004 3.8816 
-0.6000000000000001 0.30000000000000004 3.8728 
-0.5 0.30000000000000004 3.8656 
-0.3999999999999999 0.30000000000000004 3.8617 
-0.30000000000000004 0.30000000000000004 3.8799 
-0.19999999999999996 0.30000000000000004 3.8943 
-0.10000000000000009 0.30000000000000004 3.8822 
0.0 0.30000000000000004 3.8854 
0.10000000000000009 0.30000000000000004 3.8778 
0.20000000000000018 0.30000000000000004 3.8920 
0.2999999999999998 0.30000000000000004 3.8888 
0.3999999999999999 0.30000000000000004 3.8823 
0.5 0.30000000000000004 3.8975 
0.6000000000000001 0.30000000000000004 3.8934 
0.7000000000000002 0.30000000000000004 3.8772 
0.7999999999999998 0.30000000000000004 3.8783 
0.8999999999999999 0.30000000000000004 3.8887 
1.0 0.30000000000000004 3.8886 
1.1 0.30000000000000004 3.8807 
1.2000000000000002 0.30000000000000004 3.8890 
1.2999999999999998 0.30000000000000004 3.8859 
1.4 0.30000000000000004 3.8871 
1.5 0.30000000000000004 3.8966 
1.6 0.30000000000000004 3.8953 
1.7000000000000002 0.30000000000000004 3.8929 
1.7999999999999998 0.30000000000000004 3.8853 
1.9 0.30000000000000004 3.8827 
2.0 0.30000000000000004 3.8831 
2.0999999999999996 0.30000000000000004 3.9019 
2.2 0.30000000000000004 3.8953 
2.3 0.30000000000000004 3.8984 
2.4000000000000004 0.30000000000000004 3.9065 
2.5 0.30000000000000004 3.8986 
2.5999999999999996 0.30000000000000004 3.9027 
2.7 0.30000000000000004 3.9084 
2.8 0.30000000000000004 3.9084 
2.9000000000000004 0.30000000000000004 3.8933 
3.0 0.30000000000000004 3.8988 
3.0999999999999996 0.30000000000000004 3.9231 
3.2 0.30000000000000004 3.9025 
3.3 0.30000000000000004 3.9166 
3.4000009999999996 0.30000000000000004 3.9019 
3.5 0.30000000000000004 3.9155 
3.5999999999999996 0.30000000000000004 3.9134 
3.7 0.30000000000000004 3.9167 
3.8 0.30000000000000004 3.9237 
3.9000009999999996 0.30000000000000004 3.9229 
4.0 0.30000000000000004 3.9162 
4.1 0.30000000000000004 3.9166 
4.2 0.30000000000000004 3.9110 
4.3 0.30000000000000004 3.9143 
4.400001 0.30000000000000004 3.9200 
4.5 0.30000000000000004 3.9215 
4.6 0.30000000000000004 3.9211 
4.7 0.30000000000000004 3.9248 
4.8 0.30000000000000004 3.9211 
4.900001 0.30000000000000004 3.9196 
5.0 0.30000000000000004 3.9291 
5.1 0.30000000000000004 3.9254 
5.2 0.30000000000000004 3.9208 
5.3 0.30000000000000004 3.9162 
5.400001 0.30000000000000004 3.9377 
5.5 0.30000000000000004 3.9246 
5.6 0.30000000000000004 3.9390 
5.7 0.30000000000000004 3.9361 
5.8 0.30000000000000004 3.9349 
5.900001 0.30000000000000004 3.9305 
6.0 0.30000000000000004 3.9400 
6.1 0.30000000000000004 3.9389 
6.199999999999999 0.30000000000000004 3.9368 
6.300000000000001 0.30000000000000004 3.9237 
6.400001 0.30000000000000004 3.9357 
6.5 0.30000000000000004 3.9311 
6.6 0.30000000000000004 3.9228 
6.699999999999999 0.30000000000000004 3.9346 
6.800000000000001 0.30000000000000004 3.9358 
6.900001 0.30000000000000004 3.9369 
7.0 0.30000000000000004 3.9265 
7.1 0.30000000000000004 3.9355 
7.199999999999999 0.30000000000000004 3.9158 
7.300000000000001 0.30000000000000004 3.9291 
7.400001 0.30000000000000004 3.9204 
7.5 0.30000000000000004 3.9111 
7.6 0.30000000000000004 3.9202 
7.699999999999999 0.30000000000000004 3.9199 
7.800000000000001 0.30000000000000004 3.9240 
7.900001 0.30000000000000004 3.9199 
8.0 0.30000000000000004 3.9218 
8.1 0.30000000000000004 3.9113 
8.2 0.30000000000000004 3.9145 
8.3 0.30000000000000004 3.9168 
8.400001 0.30000000000000004 3.9283 
8.5 0.30000000000000004 3.9015 
8.6 0.30000000000000004 3.9110 
8.7 0.30000000000000004 3.9127 
8.8 0.30000000000000004 3.8997 
8.900001 0.30000000000000004 3.9181 
9.0 0.30000000000000004 3.9157 
9.1 0.30000000000000004 3.8910 
9.2 0.30000000000000004 3.8996 
9.3 0.30000000000000004 3.9017 
9.400001 0.30000000000000004 3.9082 
9.5 0.30000000000000004 3.8960 
9.6 0.30000000000000004 3.9007 
9.7 0.30000000000000004 3.8947 
9.8 0.30000000000000004 3.9082 
9.900001 0.30000000000000004 3.8946 
10.0 0.30000000000000004 3.9026 
10.1 0.30000000000000004 3.8909 
10.2 0.30000000000000004 3.8963 
10.3 0.30000000000000004 3.8928 
10.400001 0.30000000000000004 3.8865 
10.5 0.30000000000000004 3.8989 
10.6 0.30000000000000004 3.8954 
10.7 0.30000000000000004 3.8848 
10.8 0.30000000000000004 3.8941 
10.900001 0.30000000000000004 3.8904 
11.0 0.30000000000000004 3.8871 
11.1 0.30000000000000004 3.8835 
11.2 0.30000000000000004 3.8821 
11.3 0.30000000000000004 3.8949 
11.400001 0.30000000000000004 3.8814 
11.500001 0.30000000000000004 3.8986 
11.599999 0.30000000000000004 3.8895 
11.7 0.30000000000000004 3.8873 
11.8 0.30000000000000004 3.8938 
11.900001 0.30000000000000004 3.8832 
12.000001 0.30000000000000004 3.8941 
12.099999 0.30000000000000004 3.8603 
12.2 0.30000000000000004 3.8867 
12.3 0.30000000000000004 3.8857 
12.400001 0.30000000000000004 3.8861 
12.500001 0.30000000000000004 3.8848 
12.599999 0.30000000000000004 3.8871 
12.7 0.30000000000000004 3.8880 
12.8 0.30000000000000004 3.8790 
12.900001 0.30000000000000004 3.8856 
13.000001 0.30000000000000004 3.8974 
13.099999 0.30000000000000004 3.9004 
13.2 0.30000000000000004 3.8900 
13.3 0.30000000000000004 3.8911 
13.400001 0.30000000000000004 3.8722 
13.500001 0.30000000000000004 3.8781 
13.599999 0.30000000000000004 3.8897 
13.7 0.30000000000000004 3.8842 
13.8 0.30000000000000004 3.8785 
13.900001 0.30000000000000004 3.9096 
14.0 0.30000000000000004 3.8957 
14.099998 0.30000000000000004 3.8720 
14.199998999999998 0.30000000000000004 3.8947 
14.299999 0.30000000000000004 3.8687 
14.399999999999999 0.30000000000000004 3.8598 
14.5 0.30000000000000004 3.8996 
14.599998 0.30000000000000004 3.8944 
14.699998999999998 0.30000000000000004 3.8865 
14.799999 0.30000000000000004 3.8376 
14.899999999999999 0.30000000000000004 3.8522 
15.0 0.30000000000000004 nan 
15.099998 0.30000000000000004 nan 
15.199998999999998 0.30000000000000004 nan 
15.299999 0.30000000000000004 nan 
15.399999999999999 0.30000000000000004 nan 
15.5 0.30000000000000004 nan 
15.599998 0.30000000000000004 nan 
15.699998999999998 0.30000000000000004 nan 
15.799999 0.30000000000000004 nan 
15.899999999999999 0.30000000000000004 nan 
16.0 0.30000000000000004 nan 
16.099998 0.30000000000000004 nan 
16.199999 0.30000000000000004 nan 
16.299999 0.30000000000000004 nan 
16.4 0.30000000000000004 nan 
16.5 0.30000000000000004 nan 
16.599998 0.30000000000000004 nan 
16.699999 0.30000000000000004 nan 
16.799999 0.30000000000000004 nan 
-4.7 0.3999999999999999 nan 
-4.6 0.3999999999999999 nan 
-4.5 0.3999999999999999 nan 
-4.4 0.3999999999999999 nan 
-4.3 0.3999999999999999 nan 
-4.2 0.3999999999999999 nan 
-4.1 0.3999999999999999 nan 
-4.0 0.3999999999999999 nan 
-3.9 0.3999999999999999 nan 
-3.8 0.3999999999999999 nan 
-3.7 0.3999999999999999 nan 
-3.6 0.3999999999999999 nan 
-3.5 0.3999999999999999 nan 
-3.4 0.3999999999999999 nan 
-3.3 0.3999999999999999 nan 
-3.2 0.3999999999999999 nan 
-3.1 0.3999999999999999 3.9148 
-3.0 0.3999999999999999 3.8613 
-2.9 0.3999999999999999 3.9262 
-2.8 0.3999999999999999 3.8416 
-2.7 0.3999999999999999 3.9305 
-2.6 0.3999999999999999 3.8758 
-2.5 0.3999999999999999 3.8653 
-2.4 0.3999999999999999 3.8848 
-2.3 0.3999999999999999 3.9064 
-2.2 0.3999999999999999 3.9154 
-2.1 0.3999999999999999 3.8635 
-2.0 0.3999999999999999 3.8998 
-1.9 0.3999999999999999 3.8847 
-1.8 0.3999999999999999 3.8567 
-1.7 0.3999999999999999 3.8799 
-1.6 0.3999999999999999 3.8792 
-1.5 0.3999999999999999 3.9015 
-1.4 0.3999999999999999 3.8795 
-1.3 0.3999999999999999 3.8706 
-1.2 0.3999999999999999 3.8834 
-1.1 0.3999999999999999 3.8856 
-1.0 0.3999999999999999 3.8866 
-0.8999999999999999 0.3999999999999999 3.8883 
-0.8 0.3999999999999999 3.8794 
-0.7 0.3999999999999999 3.8712 
-0.6000000000000001 0.3999999999999999 3.8925 
-0.5 0.3999999999999999 3.8964 
-0.3999999999999999 0.3999999999999999 3.8890 
-0.30000000000000004 0.3999999999999999 3.8833 
-0.19999999999999996 0.3999999999999999 3.8866 
-0.10000000000000009 0.3999999999999999 3.8856 
0.0 0.3999999999999999 3.8941 
0.10000000000000009 0.3999999999999999 3.8818 
0.20000000000000018 0.3999999999999999 3.8773 
0.2999999999999998 0.3999999999999999 3.8747 
0.3999999999999999 0.3999999999999999 3.8841 
0.5 0.3999999999999999 3.8893 
0.6000000000000001 0.3999999999999999 3.8982 
0.7000000000000002 0.3999999999999999 3.8884 
0.7999999999999998 0.3999999999999999 3.8909 
0.8999999999999999 0.3999999999999999 3.8929 
1.0 0.3999999999999999 3.8879 
1.1 0.3999999999999999 3.8960 
1.2000000000000002 0.3999999999999999 3.8961 
1.2999999999999998 0.3999999999999999 3.8829 
1.4 0.3999999999999999 3.8923 
1.5 0.3999999999999999 3.8983 
1.6 0.3999999999999999 3.8978 
1.7000000000000002 0.3999999999999999 3.9048 
1.7999999999999998 0.3999999999999999 3.9000 
1.9 0.3999999999999999 3.8961 
2.0 0.3999999999999999 3.9001 
2.0999999999999996 0.3999999999999999 3.8960 
2.2 0.3999999999999999 3.8978 
2.3 0.3999999999999999 3.9030 
2.4000000000000004 0.3999999999999999 3.8989 
2.5 0.3999999999999999 3.8879 
2.5999999999999996 0.3999999999999999 3.9103 
2.7 0.3999999999999999 3.9037 
2.8 0.3999999999999999 3.8978 
2.9000000000000004 0.3999999999999999 3.9031 
3.0 0.3999999999999999 3.9120 
3.0999999999999996 0.3999999999999999 3.9145 
3.2 0.3999999999999999 3.9040 
3.3 0.3999999999999999 3.9157 
3.4000009999999996 0.3999999999999999 3.9159 
3.5 0.3999999999999999 3.9119 
3.5999999999999996 0.3999999999999999 3.9080 
3.7 0.3999999999999999 3.9152 
3.8 0.3999999999999999 3.9239 
3.9000009999999996 0.3999999999999999 3.9199 
4.0 0.3999999999999999 3.9261 
4.1 0.3999999999999999 3.9218 
4.2 0.3999999999999999 3.9220 
4.3 0.3999999999999999 3.9232 
4.400001 0.3999999999999999 3.9225 
4.5 0.3999999999999999 3.9298 
4.6 0.3999999999999999 3.9250 
4.7 0.3999999999999999 3.9244 
4.8 0.3999999999999999 3.9342 
4.900001 0.3999999999999999 3.9248 
5.0 0.3999999999999999 3.9252 
5.1 0.3999999999999999 3.9317 
5.2 0.3999999999999999 3.9303 
5.3 0.3999999999999999 3.9304 
5.400001 0.3999999999999999 3.9278 
5.5 0.3999999999999999 3.9287 
5.6 0.3999999999999999 3.9328 
5.7 0.3999999999999999 3.9306 
5.8 0.3999999999999999 3.9402 
5.900001 0.3999999999999999 3.9331 
6.0 0.3999999999999999 3.9378 
6.1 0.3999999999999999 3.9383 
6.199999999999999 0.3999999999999999 3.9294 
6.300000000000001 0.3999999999999999 3.9286 
6.400001 0.3999999999999999 3.9232 
6.5 0.3999999999999999 3.9188 
6.6 0.3999999999999999 3.9264 
6.699999999999999 0.3999999999999999 3.9290 
6.800000000000001 0.3999999999999999 3.9363 
6.900001 0.3999999999999999 3.9249 
7.0 0.3999999999999999 3.9241 
7.1 0.3999999999999999 3.9297 
7.199999999999999 0.3999999999999999 3.9232 
7.300000000000001 0.3999999999999999 3.9278 
7.400001 0.3999999999999999 3.9227 
7.5 0.3999999999999999 3.9207 
7.6 0.3999999999999999 3.9191 
7.699999999999999 0.3999999999999999 3.9288 
7.800000000000001 0.3999999999999999 3.9232 
7.900001 0.3999999999999999 3.9217 
8.0 0.3999999999999999 3.9261 
8.1 0.3999999999999999 3.9247 
8.2 0.3999999999999999 3.9151 
8.3 0.3999999999999999 3.9107 
8.400001 0.3999999999999999 3.9135 
8.5 0.3999999999999999 3.9157 
8.6 0.3999999999999999 3.9199 
8.7 0.3999999999999999 3.9092 
8.8 0.3999999999999999 3.9148 
8.900001 0.3999999999999999 3.9146 
9.0 0.3999999999999999 3.9055 
9.1 0.3999999999999999 3.9034 
9.2 0.3999999999999999 3.9070 
9.3 0.3999999999999999 3.8975 
9.400001 0.3999999999999999 3.9071 
9.5 0.3999999999999999 3.9019 
9.6 0.3999999999999999 3.9012 
9.7 0.3999999999999999 3.9020 
9.8 0.3999999999999999 3.9104 
9.900001 0.3999999999999999 3.9068 
10.0 0.3999999999999999 3.9009 
10.1 0.3999999999999999 3.9000 
10.2 0.3999999999999999 3.9004 
10.3 0.3999999999999999 3.8946 
10.400001 0.3999999999999999 3.8914 
10.5 0.3999999999999999 3.8991 
10.6 0.3999999999999999 3.8924 
10.7 0.3999999999999999 3.9007 
10.8 0.3999999999999999 3.8923 
10.900001 0.3999999999999999 3.8834 
11.0 0.3999999999999999 3.8852 
11.1 0.3999999999999999 3.8927 
11.2 0.3999999999999999 3.8882 
11.3 0.3999999999999999 3.8879 
11.400001 0.3999999999999999 3.8802 
11.500001 0.3999999999999999 3.8863 
11.599999 0.3999999999999999 3.8789 
11.7 0.3999999999999999 3.8866 
11.8 0.3999999999999999 3.8811 
11.900001 0.3999999999999999 3.8788 
12.000001 0.3999999999999999 3.8698 
12.099999 0.3999999999999999 3.8768 
12.2 0.3999999999999999 3.8776 
12.3 0.3999999999999999 3.8729 
12.400001 0.3999999999999999 3.8864 
12.500001 0.3999999999999999 3.8738 
12.599999 0.3999999999999999 3.8746 
12.7 0.3999999999999999 3.8950 
12.8 0.3999999999999999 3.8777 
12.900001 0.3999999999999999 3.8660 
13.000001 0.3999999999999999 3.8675 
13.099999 0.3999999999999999 3.8834 
13.2 0.3999999999999999 3.8975 
13.3 0.3999999999999999 3.8795 
13.400001 0.3999999999999999 3.8864 
13.500001 0.3999999999999999 3.8939 
13.599999 0.3999999999999999 3.8846 
13.7 0.3999999999999999 3.8766 
13.8 0.3999999999999999 3.8819 
13.900001 0.3999999999999999 3.8942 
14.0 0.3999999999999999 3.8893 
14.099998 0.3999999999999999 3.8942 
14.199998999999998 0.3999999999999999 3.9069 
14.299999 0.3999999999999999 3.9198 
14.399999999999999 0.3999999999999999 3.8847 
14.5 0.3999999999999999 3.8781 
14.599998 0.3999999999999999 3.8782 
14.699998999999998 0.3999999999999999 3.8643 
14.799999 0.3999999999999999 3.8387 
14.899999999999999 0.3999999999999999 3.9118 
15.0 0.3999999999999999 nan 
15.099998 0.3999999999999999 nan 
15.199998999999998 0.3999999999999999 nan 
15.299999 0.3999999999999999 nan 
15.399999999999999 0.3999999999999999 nan 
15.5 0.3999999999999999 nan 
15.599998 0.3999999999999999 nan 
15.699998999999998 0.3999999999999999 nan 
15.799999 0.3999999999999999 nan 
15.899999999999999 0.3999999999999999 nan 
16.0 0.3999999999999999 nan 
16.099998 0.3999999999999999 nan 
16.199999 0.3999999999999999 nan 
16.299999 0.3999999999999999 nan 
16.4 0.3999999999999999 nan 
16.5 0.3999999999999999 nan 
16.599998 0.3999999999999999 nan 
16.699999 0.3999999999999999 nan 
16.799999 0.3999999999999999 nan 
-4.7 0.5 nan 
-4.6 0.5 nan 
-4.5 0.5 nan 
-4.4 0.5 nan 
-4.3 0.5 nan 
-4.2 0.5 nan 
-4.1 0.5 nan 
-4.0 0.5 nan 
-3.9 0.5 nan 
-3.8 0.5 nan 
-3.7 0.5 nan 
-3.6 0.5 nan 
-3.5 0.5 nan 
-3.4 0.5 nan 
-3.3 0.5 nan 
-3.2 0.5 3.8714 
-3.1 0.5 3.8509 
-3.0 0.5 3.8850 
-2.9 0.5 3.9051 
-2.8 0.5 3.8577 
-2.7 0.5 3.8701 
-2.6 0.5 3.8946 
-2.5 0.5 3.8951 
-2.4 0.5 3.8973 
-2.3 0.5 3.8839 
-2.2 0.5 3.8517 
-2.1 0.5 3.8737 
-2.0 0.5 3.8649 
-1.9 0.5 3.8712 
-1.8 0.5 3.8693 
-1.7 0.5 3.8777 
-1.6 0.5 3.8873 
-1.5 0.5 3.8659 
-1.4 0.5 3.8931 
-1.3 0.5 3.9038 
-1.2 0.5 3.8861 
-1.1 0.5 3.8786 
-1.0 0.5 3.8860 
-0.8999999999999999 0.5 3.8805 
-0.8 0.5 3.8770 
-0.7 0.5 3.8860 
-0.6000000000000001 0.5 3.8672 
-0.5 0.5 3.8971 
-0.3999999999999999 0.5 3.8874 
-0.30000000000000004 0.5 3.8939 
-0.19999999999999996 0.5 3.8937 
-0.10000000000000009 0.5 3.8788 
0.0 0.5 3.8998 
0.10000000000000009 0.5 3.8842 
0.20000000000000018 0.5 3.8869 
0.2999999999999998 0.5 3.8862 
0.3999999999999999 0.5 3.8877 
0.5 0.5 3.8850 
0.6000000000000001 0.5 3.8882 
0.7000000000000002 0.5 3.8835 
0.7999999999999998 0.5 3.8888 
0.8999999999999999 0.5 3.8855 
1.0 0.5 3.8940 
1.1 0.5 3.8944 
1.2000000000000002 0.5 3.8946 
1.2999999999999998 0.5 3.8882 
1.4 0.5 3.8895 
1.5 0.5 3.9037 
1.6 0.5 3.9011 
1.7000000000000002 0.5 3.8978 
1.7999999999999998 0.5 3.8928 
1.9 0.5 3.8862 
2.0 0.5 3.9007 
2.0999999999999996 0.5 3.9044 
2.2 0.5 3.8951 
2.3 0.5 3.9077 
2.4000000000000004 0.5 3.9065 
2.5 0.5 3.9115 
2.5999999999999996 0.5 3.9101 
2.7 0.5 3.9085 
2.8 0.5 3.9084 
2.9000000000000004 0.5 3.9109 
3.0 0.5 3.9142 
3.0999999999999996 0.5 3.9165 
3.2 0.5 3.9178 
3.3 0.5 3.9224 
3.4000009999999996 0.5 3.9075 
3.5 0.5 3.9299 
3.5999999999999996 0.5 3.9237 
3.7 0.5 3.9241 
3.8 0.5 3.9171 
3.9000009999999996 0.5 3.9142 
4.0 0.5 3.9296 
4.1 0.5 3.9324 
4.2 0.5 3.9201 
4.3 0.5 3.9193 
4.400001 0.5 3.9315 
4.5 0.5 3.9333 
4.6 0.5 3.9291 
4.7 0.5 3.9228 
4.8 0.5 3.9204 
4.900001 0.5 3.9362 
5.0 0.5 3.9246 
5.1 0.5 3.9294 
5.2 0.5 3.9256 
5.3 0.5 3.9348 
5.400001 0.5 3.9297 
5.5 0.5 3.9328 
5.6 0.5 3.9330 
5.7 0.5 3.9303 
5.8 0.5 3.9325 
5.900001 0.5 3.9329 
6.0 0.5 3.9320 
6.1 0.5 3.9332 
6.199999999999999 0.5 3.9300 
6.300000000000001 0.5 3.9330 
6.400001 0.5 3.9242 
6.5 0.5 3.9341 
6.6 0.5 3.9271 
6.699999999999999 0.5 3.9338 
6.800000000000001 0.5 3.9444 
6.900001 0.5 3.9350 
7.0 0.5 3.9351 
7.1 0.5 3.9251 
7.199999999999999 0.5 3.9348 
7.300000000000001 0.5 3.9401 
7.400001 0.5 3.9329 
7.5 0.5 3.9306 
7.6 0.5 3.9346 
7.699999999999999 0.5 3.9224 
7.800000000000001 0.5 3.9221 
7.900001 0.5 3.9220 
8.0 0.5 3.9323 
8.1 0.5 3.9318 
8.2 0.5 3.9237 
8.3 0.5 3.9233 
8.400001 0.5 3.9179 
8.5 0.5 3.9202 
8.6 0.5 3.9098 
8.7 0.5 3.9218 
8.8 0.5 3.9154 
8.900001 0.5 3.9147 
9.0 0.5 3.9096 
9.1 0.5 3.9073 
9.2 0.5 3.9061 
9.3 0.5 3.9170 
9.400001 0.5 3.9026 
9.5 0.5 3.9102 
9.6 0.5 3.9036 
9.7 0.5 3.8975 
9.8 0.5 3.9006 
9.900001 0.5 3.9032 
10.0 0.5 3.8963 
10.1 0.5 3.8897 
10.2 0.5 3.8921 
10.3 0.5 3.8986 
10.400001 0.5 3.9062 
10.5 0.5 3.8975 
10.6 0.5 3.9030 
10.7 0.5 3.8933 
10.8 0.5 3.8921 
10.900001 0.5 3.8967 
11.0 0.5 3.8919 
11.1 0.5 3.8945 
11.2 0.5 3.8813 
11.3 0.5 3.8815 
11.400001 0.5 3.8784 
11.500001 0.5 3.8861 
11.599999 0.5 3.8660 
11.7 0.5 3.8881 
11.8 0.5 3.8767 
11.900001 0.5 3.8891 
12.000001 0.5 3.8941 
12.099999 0.5 3.8846 
12.2 0.5 3.8900 
12.3 0.5 3.8855 
12.400001 0.5 3.8940 
12.500001 0.5 3.8640 
12.599999 0.5 3.8927 
12.7 0.5 3.8852 
12.8 0.5 3.8885 
12.900001 0.5 3.8709 
13.000001 0.5 3.8811 
13.099999 0.5 3.8750 
13.2 0.5 3.8639 
13.3 0.5 3.8511 
13.400001 0.5 3.9027 
13.500001 0.5 3.8946 
13.599999 0.5 3.9106 
13.7 0.5 3.8700 
13.8 0.5 3.8743 
13.900001 0.5 3.8889 
14.0 0.5 3.8653 
14.099998 0.5 3.8799 
14.199998999999998 0.5 3.8433 
14.299999 0.5 3.8865 
14.399999999999999 0.5 3.9106 
14.5 0.5 3.9336 
14.599998 0.5 3.8833 
14.699998999999998 0.5 3.9065 
14.799999 0.5 3.8738 
14.899999999999999 0.5 3.9019 
15.0 0.5 3.8139 
15.099998 0.5 nan 
15.199998999999998 0.5 nan 
15.299999 0.5 nan 
15.399999999999999 0.5 nan 
15.5 0.5 nan 
15.599998 0.5 nan 
15.699998999999998 0.5 nan 
15.799999 0.5 nan 
15.899999999999999 0.5 nan 
16.0 0.5 nan 
16.099998 0.5 nan 
16.199999 0.5 nan 
16.299999 0.5 nan 
16.4 0.5 nan 
16.5 0.5 nan 
16.599998 0.5 nan 
16.699999 0.5 nan 
16.799999 0.5 nan 
-4.7 0.6000000000000001 nan 
-4.6 0.6000000000000001 nan 
-4.5 0.6000000000000001 nan 
-4.4 0.6000000000000001 nan 
-4.3 0.6000000000000001 nan 
-4.2 0.6000000000000001 nan 
-4.1 0.6000000000000001 nan 
-4.0 0.6000000000000001 nan 
-3.9 0.6000000000000001 nan 
-3.8 0.6000000000000001 nan 
-3.7 0.6000000000000001 nan 
-3.6 0.6000000000000001 nan 
-3.5 0.6000000000000001 nan 
-3.4 0.6000000000000001 nan 
-3.3 0.6000000000000001 nan 
-3.2 0.6000000000000001 3.8813 
-3.1 0.6000000000000001 3.8842 
-3.0 0.6000000000000001 3.8873 
-2.9 0.6000000000000001 3.9051 
-2.8 0.6000000000000001 3.8994 
-2.7 0.6000000000000001 3.8946 
-2.6 0.6000000000000001 3.8694 
-2.5 0.6000000000000001 3.9195 
-2.4 0.6000000000000001 3.8878 
-2.3 0.6000000000000001 3.8484 
-2.2 0.6000000000000001 3.8882 
-2.1 0.6000000000000001 3.8981 
-2.0 0.6000000000000001 3.8913 
-1.9 0.6000000000000001 3.8947 
-1.8 0.6000000000000001 3.9034 
-1.7 0.6000000000000001 3.8782 
-1.6 0.6000000000000001 3.8702 
-1.5 0.6000000000000001 3.8988 
-1.4 0.6000000000000001 3.8690 
-1.3 0.6000000000000001 3.9007 
-1.2 0.6000000000000001 3.8829 
-1.1 0.6000000000000001 3.8688 
-1.0 0.6000000000000001 3.8885 
-0.8999999999999999 0.6000000000000001 3.8774 
-0.8 0.6000000000000001 3.8911 
-0.7 0.6000000000000001 3.8926 
-0.6000000000000001 0.6000000000000001 3.8827 
-0.5 0.6000000000000001 3.8873 
-0.3999999999999999 0.6000000000000001 3.8806 
-0.30000000000000004 0.6000000000000001 3.8675 
-0.19999999999999996 0.6000000000000001 3.8796 
-0.10000000000000009 0.6000000000000001 3.8821 
0.0 0.6000000000000001 3.8784 
0.10000000000000009 0.6000000000000001 3.8747 
0.20000000000000018 0.6000000000000001 3.8952 
0.2999999999999998 0.6000000000000001 3.8888 
0.3999999999999999 0.6000000000000001 3.8930 
0.5 0.6000000000000001 3.8982 
0.6000000000000001 0.6000000000000001 3.8768 
0.7000000000000002 0.6000000000000001 3.8894 
0.7999999999999998 0.6000000000000001 3.8891 
0.8999999999999999 0.6000000000000001 3.8887 
1.0 0.6000000000000001 3.8886 
1.1 0.6000000000000001 3.8945 
1.2000000000000002 0.6000000000000001 3.8956 
1.2999999999999998 0.6000000000000001 3.9020 
1.4 0.6000000000000001 3.8928 
1.5 0.6000000000000001 3.9028 
1.6 0.6000000000000001 3.8944 
1.7000000000000002 0.6000000000000001 3.9061 
1.7999999999999998 0.6000000000000001 3.8995 
1.9 0.6000000000000001 3.8982 
2.0 0.6000000000000001 3.8984 
2.0999999999999996 0.6000000000000001 3.9031 
2.2 0.6000000000000001 3.9093 
2.3 0.6000000000000001 3.9041 
2.4000000000000004 0.6000000000000001 3.9249 
2.5 0.6000000000000001 3.8982 
2.5999999999999996 0.6000000000000001 3.9020 
2.7 0.6000000000000001 3.9110 
2.8 0.6000000000000001 3.9182 
2.9000000000000004 0.6000000000000001 3.9139 
3.0 0.6000000000000001 3.9118 
3.0999999999999996 0.6000000000000001 3.9194 
3.2 0.6000000000000001 3.9298 
3.3 0.6000000000000001 3.9238 
3.4000009999999996 0.6000000000000001 3.9233 
3.5 0.6000000000000001 3.9234 
3.5999999999999996 0.6000000000000001 3.9183 
3.7 0.6000000000000001 3.9225 
3.8 0.6000000000000001 3.9252 
3.9000009999999996 0.6000000000000001 3.9276 
4.0 0.6000000000000001 3.9138 
4.1 0.6000000000000001 3.9277 
4.2 0.6000000000000001 3.9231 
4.3 0.6000000000000001 3.9269 
4.400001 0.6000000000000001 3.9369 
4.5 0.6000000000000001 3.9419 
4.6 0.6000000000000001 3.9432 
4.7 0.6000000000000001 3.9380 
4.8 0.6000000000000001 3.9261 
4.900001 0.6000000000000001 3.9438 
5.0 0.6000000000000001 3.9341 
5.1 0.6000000000000001 3.9404 
5.2 0.6000000000000001 3.9288 
5.3 0.6000000000000001 3.9409 
5.400001 0.6000000000000001 3.9251 
5.5 0.6000000000000001 3.9330 
5.6 0.6000000000000001 3.9330 
5.7 0.6000000000000001 3.9312 
5.8 0.6000000000000001 3.9365 
5.900001 0.6000000000000001 3.9299 
6.0 0.6000000000000001 3.9326 
6.1 0.6000000000000001 3.9414 
6.199999999999999 0.6000000000000001 3.9249 
6.300000000000001 0.6000000000000001 3.9308 
6.400001 0.6000000000000001 3.9332 
6.5 0.6000000000000001 3.9274 
6.6 0.6000000000000001 3.9372 
6.699999999999999 0.6000000000000001 3.9353 
6.800000000000001 0.6000000000000001 3.9401 
6.900001 0.6000000000000001 3.9215 
7.0 0.6000000000000001 3.9384 
7.1 0.6000000000000001 3.9295 
7.199999999999999 0.6000000000000001 3.9492 
7.300000000000001 0.6000000000000001 3.9287 
7.400001 0.6000000000000001 3.9352 
7.5 0.6000000000000001 3.9273 
7.6 0.6000000000000001 3.9322 
7.699999999999999 0.6000000000000001 3.9317 
7.800000000000001 0.6000000000000001 3.9376 
7.900001 0.6000000000000001 3.9267 
8.0 0.6000000000000001 3.9192 
8.1 0.6000000000000001 3.9152 
8.2 0.6000000000000001 3.9150 
8.3 0.6000000000000001 3.9164 
8.400001 0.6000000000000001 3.9182 
8.5 0.6000000000000001 3.9257 
8.6 0.6000000000000001 3.9329 
8.7 0.6000000000000001 3.9262 
8.8 0.6000000000000001 3.9235 
8.900001 0.6000000000000001 3.9126 
9.0 0.6000000000000001 3.9070 
9.1 0.6000000000000001 3.9091 
9.2 0.6000000000000001 3.9147 
9.3 0.6000000000000001 3.9237 
9.400001 0.6000000000000001 3.9102 
9.5 0.6000000000000001 3.9043 
9.6 0.6000000000000001 3.9074 
9.7 0.6000000000000001 3.9117 
9.8 0.6000000000000001 3.9012 
9.900001 0.6000000000000001 3.8995 
10.0 0.6000000000000001 3.8982 
10.1 0.6000000000000001 3.8930 
10.2 0.6000000000000001 3.9010 
10.3 0.6000000000000001 3.9038 
10.400001 0.6000000000000001 3.8945 
10.5 0.6000000000000001 3.8885 
10.6 0.6000000000000001 3.8901 
10.7 0.6000000000000001 3.8915 
10.8 0.6000000000000001 3.8923 
10.900001 0.6000000000000001 3.8925 
11.0 0.6000000000000001 3.8926 
11.1 0.6000000000000001 3.8906 
11.2 0.6000000000000001 3.8992 
11.3 0.6000000000000001 3.9000 
11.400001 0.6000000000000001 3.8845 
11.500001 0.6000000000000001 3.8879 
11.599999 0.6000000000000001 3.8904 
11.7 0.6000000000000001 3.8873 
11.8 0.6000000000000001 3.8800 
11.900001 0.6000000000000001 3.8821 
12.000001 0.6000000000000001 3.8728 
12.099999 0.6000000000000001 3.8795 
12.2 0.6000000000000001 3.8902 
12.3 0.6000000000000001 3.8816 
12.400001 0.6000000000000001 3.8947 
12.500001 0.6000000000000001 3.8973 
12.599999 0.6000000000000001 3.8844 
12.7 0.6000000000000001 3.8784 
12.8 0.6000000000000001 3.8935 
12.900001 0.6000000000000001 3.8750 
13.000001 0.6000000000000001 3.8879 
13.099999 0.6000000000000001 3.8866 
13.2 0.6000000000000001 3.8608 
13.3 0.6000000000000001 3.8810 
13.400001 0.6000000000000001 3.8805 
13.500001 0.6000000000000001 3.8772 
13.599999 0.6000000000000001 3.8666 
13.7 0.6000000000000001 3.8859 
13.8 0.6000000000000001 3.8737 
13.900001 0.6000000000000001 3.8882 
14.0 0.6000000000000001 3.9037 
14.099998 0.6000000000000001 3.8761 
14.199998999999998 0.6000000000000001 3.8886 
14.299999 0.6000000000000001 3.8878 
14.399999999999999 0.6000000000000001 3.8867 
14.5 0.6000000000000001 3.8783 
14.599998 0.6000000000000001 3.9211 
14.699998999999998 0.6000000000000001 3.9293 
14.799999 0.6000000000000001 3.8428 
14.899999999999999 0.6000000000000001 3.8658 
15.0 0.6000000000000001 3.8712 
15.099998 0.6000000000000001 nan 
15.199998999999998 0.6000000000000001 nan 
15.299999 0.6000000000000001 nan 
15.399999999999999 0.6000000000000001 nan 
15.5 0.6000000000000001 nan 
15.599998 0.6000000000000001 nan 
15.699998999999998 0.6000000000000001 nan 
15.799999 0.6000000000000001 nan 
15.899999999999999 0.6000000000000001 nan 
16.0 0.6000000000000001 nan 
16.099998 0.6000000000000001 nan 
16.199999 0.6000000000000001 nan 
16.299999 0.6000000000000001 nan 
16.4 0.6000000000000001 nan 
16.5 0.6000000000000001 nan 
16.599998 0.6000000000000001 nan 
16.699999 0.6000000000000001 nan 
16.799999 0.6000000000000001 nan 
-4.7 0.7000000000000002 nan 
-4.6 0.7000000000000002 nan 
-4.5 0.7000000000000002 nan 
-4.4 0.7000000000000002 nan 
-4.3 0.7000000000000002 nan 
-4.2 0.7000000000000002 nan 
-4.1 0.7000000000000002 nan 
-4.0 0.7000000000000002 nan 
-3.9 0.7000000000000002 nan 
-3.8 0.7000000000000002 nan 
-3.7 0.7000000000000002 nan 
-3.6 0.7000000000000002 nan 
-3.5 0.7000000000000002 nan 
-3.4 0.7000000000000002 nan 
-3.3 0.7000000000000002 3.9147 
-3.2 0.7000000000000002 3.8813 
-3.1 0.7000000000000002 3.9540 
-3.0 0.7000000000000002 3.9154 
-2.9 0.7000000000000002 3.8542 
-2.8 0.7000000000000002 3.9063 
-2.7 0.7000000000000002 3.9016 
-2.6 0.7000000000000002 3.8963 
-2.5 0.7000000000000002 3.8753 
-2.4 0.7000000000000002 3.8873 
-2.3 0.7000000000000002 3.8810 
-2.2 0.7000000000000002 3.8951 
-2.1 0.7000000000000002 3.9043 
-2.0 0.7000000000000002 3.8984 
-1.9 0.7000000000000002 3.9072 
-1.8 0.7000000000000002 3.9125 
-1.7 0.7000000000000002 3.8767 
-1.6 0.7000000000000002 3.8962 
-1.5 0.7000000000000002 3.8726 
-1.4 0.7000000000000002 3.8909 
-1.3 0.7000000000000002 3.9062 
-1.2 0.7000000000000002 3.8792 
-1.1 0.7000000000000002 3.9037 
-1.0 0.7000000000000002 3.8758 
-0.8999999999999999 0.7000000000000002 3.8905 
-0.8 0.7000000000000002 3.8626 
-0.7 0.7000000000000002 3.8872 
-0.6000000000000001 0.7000000000000002 3.8944 
-0.5 0.7000000000000002 3.8885 
-0.3999999999999999 0.7000000000000002 3.9003 
-0.30000000000000004 0.7000000000000002 3.9047 
-0.19999999999999996 0.7000000000000002 3.9037 
-0.10000000000000009 0.7000000000000002 3.8848 
0.0 0.7000000000000002 3.8817 
0.10000000000000009 0.7000000000000002 3.8931 
0.20000000000000018 0.7000000000000002 3.8935 
0.2999999999999998 0.7000000000000002 3.8896 
0.3999999999999999 0.7000000000000002 3.8863 
0.5 0.7000000000000002 3.8996 
0.6000000000000001 0.7000000000000002 3.8812 
0.7000000000000002 0.7000000000000002 3.8794 
0.7999999999999998 0.7000000000000002 3.8985 
0.8999999999999999 0.7000000000000002 3.8909 
1.0 0.7000000000000002 3.8917 
1.1 0.7000000000000002 3.9026 
1.2000000000000002 0.7000000000000002 3.8959 
1.2999999999999998 0.7000000000000002 3.8897 
1.4 0.7000000000000002 3.8976 
1.5 0.7000000000000002 3.8899 
1.6 0.7000000000000002 3.9031 
1.7000000000000002 0.7000000000000002 3.9030 
1.7999999999999998 0.7000000000000002 3.9031 
1.9 0.7000000000000002 3.8968 
2.0 0.7000000000000002 3.9036 
2.0999999999999996 0.7000000000000002 3.8985 
2.2 0.7000000000000002 3.9068 
2.3 0.7000000000000002 3.9087 
2.4000000000000004 0.7000000000000002 3.9104 
2.5 0.7000000000000002 3.9114 
2.5999999999999996 0.7000000000000002 3.9084 
2.7 0.7000000000000002 3.9097 
2.8 0.7000000000000002 3.9164 
2.9000000000000004 0.7000000000000002 3.9128 
3.0 0.7000000000000002 3.9140 
3.0999999999999996 0.7000000000000002 3.9095 
3.2 0.7000000000000002 3.9211 
3.3 0.7000000000000002 3.9314 
3.4000009999999996 0.7000000000000002 3.9234 
3.5 0.7000000000000002 3.9187 
3.5999999999999996 0.7000000000000002 3.9334 
3.7 0.7000000000000002 3.9198 
3.8 0.7000000000000002 3.9269 
3.9000009999999996 0.7000000000000002 3.9223 
4.0 0.7000000000000002 3.9361 
4.1 0.7000000000000002 3.9287 
4.2 0.7000000000000002 3.9319 
4.3 0.7000000000000002 3.9399 
4.400001 0.7000000000000002 3.9382 
4.5 0.7000000000000002 3.9436 
4.6 0.7000000000000002 3.9312 
4.7 0.7000000000000002 3.9395 
4.8 0.7000000000000002 3.9368 
4.900001 0.7000000000000002 3.9316 
5.0 0.7000000000000002 3.9345 
5.1 0.7000000000000002 3.9514 
5.2 0.7000000000000002 3.9333 
5.3 0.7000000000000002 3.9411 
5.400001 0.7000000000000002 3.9353 
5.5 0.7000000000000002 3.9410 
5.6 0.7000000000000002 3.9369 
5.7 0.7000000000000002 3.9452 
5.8 0.7000000000000002 3.9328 
5.900001 0.7000000000000002 3.9384 
6.0 0.7000000000000002 3.9227 
6.1 0.7000000000000002 3.9373 
6.199999999999999 0.7000000000000002 3.9467 
6.300000000000001 0.7000000000000002 3.9354 
6.400001 0.7000000000000002 3.9445 
6.5 0.7000000000000002 3.9308 
6.6 0.7000000000000002 3.9430 
6.699999999999999 0.7000000000000002 3.9348 
6.800000000000001 0.7000000000000002 3.9312 
6.900001 0.7000000000000002 3.9382 
7.0 0.7000000000000002 3.9328 
7.1 0.7000000000000002 3.9439 
7.199999999999999 0.7000000000000002 3.9332 
7.300000000000001 0.7000000000000002 3.9370 
7.400001 0.7000000000000002 3.9298 
7.5 0.7000000000000002 3.9375 
7.6 0.7000000000000002 3.9390 
7.699999999999999 0.7000000000000002 3.9411 
7.800000000000001 0.7000000000000002 3.9350 
7.900001 0.7000000000000002 3.9300 
8.0 0.7000000000000002 3.9357 
8.1 0.7000000000000002 3.9252 
8.2 0.7000000000000002 3.9338 
8.3 0.7000000000000002 3.9186 
8.400001 0.7000000000000002 3.9148 
8.5 0.7000000000000002 3.9175 
8.6 0.7000000000000002 3.9113 
8.7 0.7000000000000002 3.9067 
8.8 0.7000000000000002 3.9283 
8.900001 0.7000000000000002 3.9199 
9.0 0.7000000000000002 3.9252 
9.1 0.7000000000000002 3.9183 
9.2 0.7000000000000002 3.9152 
9.3 0.7000000000000002 3.9109 
9.400001 0.7000000000000002 3.9154 
9.5 0.7000000000000002 3.9114 
9.6 0.7000000000000002 3.8963 
9.7 0.7000000000000002 3.9070 
9.8 0.7000000000000002 3.9179 
9.900001 0.7000000000000002 3.8897 
10.0 0.7000000000000002 3.9029 
10.1 0.7000000000000002 3.9010 
10.2 0.7000000000000002 3.8996 
10.3 0.7000000000000002 3.8922 
10.400001 0.7000000000000002 3.8940 
10.5 0.7000000000000002 3.8987 
10.6 0.7000000000000002 3.8969 
10.7 0.7000000000000002 3.8955 
10.8 0.7000000000000002 3.8954 
10.900001 0.7000000000000002 3.8984 
11.0 0.7000000000000002 3.8879 
11.1 0.7000000000000002 3.8937 
11.2 0.7000000000000002 3.8892 
11.3 0.7000000000000002 3.8835 
11.400001 0.7000000000000002 3.8969 
11.500001 0.7000000000000002 3.8897 
11.599999 0.7000000000000002 3.8872 
11.7 0.7000000000000002 3.8848 
11.8 0.7000000000000002 3.8743 
11.900001 0.7000000000000002 3.8904 
12.000001 0.7000000000000002 3.8898 
12.099999 0.7000000000000002 3.8881 
12.2 0.7000000000000002 3.8849 
12.3 0.7000000000000002 3.8802 
12.400001 0.7000000000000002 3.8967 
12.500001 0.7000000000000002 3.8777 
12.599999 0.7000000000000002 3.8867 
12.7 0.7000000000000002 3.8651 
12.8 0.7000000000000002 3.8832 
12.900001 0.7000000000000002 3.8858 
13.000001 0.7000000000000002 3.8822 
13.099999 0.7000000000000002 3.8767 
13.2 0.7000000000000002 3.8937 
13.3 0.7000000000000002 3.8885 
13.400001 0.7000000000000002 3.8597 
13.500001 0.7000000000000002 3.8638 
13.599999 0.7000000000000002 3.8850 
13.7 0.7000000000000002 3.8927 
13.8 0.7000000000000002 3.8609 
13.900001 0.7000000000000002 3.8873 
14.0 0.7000000000000002 3.8593 
14.099998 0.7000000000000002 3.8937 
14.199998999999998 0.7000000000000002 3.8911 
14.299999 0.7000000000000002 3.8730 
14.399999999999999 0.7000000000000002 3.8872 
14.5 0.7000000000000002 3.9176 
14.599998 0.7000000000000002 3.9364 
14.699998999999998 0.7000000000000002 3.9067 
14.799999 0.7000000000000002 3.8747 
14.899999999999999 0.7000000000000002 3.8581 
15.0 0.7000000000000002 3.8867 
15.099998 0.7000000000000002 3.8374 
15.199998999999998 0.7000000000000002 nan 
15.299999 0.7000000000000002 nan 
15.399999999999999 0.7000000000000002 nan 
15.5 0.7000000000000002 nan 
15.599998 0.7000000000000002 nan 
15.699998999999998 0.7000000000000002 nan 
15.799999 0.7000000000000002 nan 
15.899999999999999 0.7000000000000002 nan 
16.0 0.7000000000000002 nan 
16.099998 0.7000000000000002 nan 
16.199999 0.7000000000000002 nan 
16.299999 0.7000000000000002 nan 
16.4 0.7000000000000002 nan 
16.5 0.7000000000000002 nan 
16.599998 0.7000000000000002 nan 
16.699999 0.7000000000000002 nan 
16.799999 0.7000000000000002 nan 
-4.7 0.7999999999999998 nan 
-4.6 0.7999999999999998 nan 
-4.5 0.7999999999999998 nan 
-4.4 0.7999999999999998 nan 
-4.3 0.7999999999999998 nan 
-4.2 0.7999999999999998 nan 
-4.1 0.7999999999999998 nan 
-4.0 0.7999999999999998 nan 
-3.9 0.7999999999999998 nan 
-3.8 0.7999999999999998 nan 
-3.7 0.7999999999999998 nan 
-3.6 0.7999999999999998 nan 
-3.5 0.7999999999999998 nan 
-3.4 0.7999999999999998 3.9287 
-3.3 0.7999999999999998 3.8368 
-3.2 0.7999999999999998 3.8882 
-3.1 0.7999999999999998 3.8405 
-3.0 0.7999999999999998 3.9142 
-2.9 0.7999999999999998 3.9212 
-2.8 0.7999999999999998 3.8524 
-2.7 0.7999999999999998 3.8623 
-2.6 0.7999999999999998 3.8647 
-2.5 0.7999999999999998 3.8817 
-2.4 0.7999999999999998 3.8836 
-2.3 0.7999999999999998 3.8909 
-2.2 0.7999999999999998 3.8729 
-2.1 0.7999999999999998 3.9131 
-2.0 0.7999999999999998 3.8815 
-1.9 0.7999999999999998 3.9003 
-1.8 0.7999999999999998 3.8814 
-1.7 0.7999999999999998 3.8858 
-1.6 0.7999999999999998 3.8772 
-1.5 0.7999999999999998 3.8931 
-1.4 0.7999999999999998 3.8907 
-1.3 0.7999999999999998 3.8733 
-1.2 0.7999999999999998 3.8740 
-1.1 0.7999999999999998 3.8727 
-1.0 0.7999999999999998 3.8770 
-0.8999999999999999 0.7999999999999998 3.8796 
-0.8 0.7999999999999998 3.8761 
-0.7 0.7999999999999998 3.8881 
-0.6000000000000001 0.7999999999999998 3.8728 
-0.5 0.7999999999999998 3.8711 
-0.3999999999999999 0.7999999999999998 3.8763 
-0.30000000000000004 0.7999999999999998 3.8817 
-0.19999999999999996 0.7999999999999998 3.8736 
-0.10000000000000009 0.7999999999999998 3.8738 
0.0 0.7999999999999998 3.8888 
0.10000000000000009 0.7999999999999998 3.8830 
0.20000000000000018 0.7999999999999998 3.8810 
0.2999999999999998 0.7999999999999998 3.8931 
0.3999999999999999 0.7999999999999998 3.8703 
0.5 0.7999999999999998 3.9032 
0.6000000000000001 0.7999999999999998 3.8961 
0.7000000000000002 0.7999999999999998 3.8992 
0.7999999999999998 0.7999999999999998 3.8983 
0.8999999999999999 0.7999999999999998 3.8881 
1.0 0.7999999999999998 3.8925 
1.1 0.7999999999999998 3.8888 
1.2000000000000002 0.7999999999999998 3.9003 
1.2999999999999998 0.7999999999999998 3.9003 
1.4 0.7999999999999998 3.8911 
1.5 0.7999999999999998 3.8952 
1.6 0.7999999999999998 3.8973 
1.7000000000000002 0.7999999999999998 3.8939 
1.7999999999999998 0.7999999999999998 3.8902 
1.9 0.7999999999999998 3.9041 
2.0 0.7999999999999998 3.8975 
2.0999999999999996 0.7999999999999998 3.9065 
2.2 0.7999999999999998 3.8996 
2.3 0.7999999999999998 3.9112 
2.4000000000000004 0.7999999999999998 3.9198 
2.5 0.7999999999999998 3.9142 
2.5999999999999996 0.7999999999999998 3.9077 
2.7 0.7999999999999998 3.9168 
2.8 0.7999999999999998 3.9200 
2.9000000000000004 0.7999999999999998 3.9038 
3.0 0.7999999999999998 3.9270 
3.0999999999999996 0.7999999999999998 3.9214 
3.2 0.7999999999999998 3.9127 
3.3 0.7999999999999998 3.9257 
3.4000009999999996 0.7999999999999998 3.9243 
3.5 0.7999999999999998 3.9181 
3.5999999999999996 0.7999999999999998 3.9202 
3.7 0.7999999999999998 3.9209 
3.8 0.7999999999999998 3.9361 
3.9000009999999996 0.7999999999999998 3.9246 
4.0 0.7999999999999998 3.9301 
4.1 0.7999999999999998 3.9289 
4.2 0.7999999999999998 3.9420 
4.3 0.7999999999999998 3.9347 
4.400001 0.7999999999999998 3.9383 
4.5 0.7999999999999998 3.9361 
4.6 0.7999999999999998 3.9353 
4.7 0.7999999999999998 3.9339 
4.8 0.7999999999999998 3.9383 
4.900001 0.7999999999999998 3.9357 
5.0 0.7999999999999998 3.9343 
5.1 0.7999999999999998 3.9361 
5.2 0.7999999999999998 3.9390 
5.3 0.7999999999999998 3.9342 
5.400001 0.7999999999999998 3.9465 
5.5 0.7999999999999998 3.9441 
5.6 0.7999999999999998 3.9385 
5.7 0.7999999999999998 3.9412 
5.8 0.7999999999999998 3.9520 
5.900001 0.7999999999999998 3.9353 
6.0 0.7999999999999998 3.9358 
6.1 0.7999999999999998 3.9504 
6.199999999999999 0.7999999999999998 3.9405 
6.300000000000001 0.7999999999999998 3.9400 
6.400001 0.7999999999999998 3.9493 
6.5 0.7999999999999998 3.9395 
6.6 0.7999999999999998 3.9454 
6.699999999999999 0.7999999999999998 3.9385 
6.800000000000001 0.7999999999999998 3.9349 
6.900001 0.7999999999999998 3.9387 
7.0 0.7999999999999998 3.9425 
7.1 0.7999999999999998 3.9358 
7.199999999999999 0.7999999999999998 3.9392 
7.300000000000001 0.7999999999999998 3.9367 
7.400001 0.7999999999999998 3.9324 
7.5 0.7999999999999998 3.9353 
7.6 0.7999999999999998 3.9336 
7.699999999999999 0.7999999999999998 3.9381 
7.800000000000001 0.7999999999999998 3.9344 
7.900001 0.7999999999999998 3.9389 
8.0 0.7999999999999998 3.9206 
8.1 0.7999999999999998 3.9401 
8.2 0.7999999999999998 3.9287 
8.3 0.7999999999999998 3.9324 
8.400001 0.7999999999999998 3.9285 
8.5 0.7999999999999998 3.9164 
8.6 0.7999999999999998 3.9323 
8.7 0.7999999999999998 3.9236 
8.8 0.7999999999999998 3.9272 
8.900001 0.7999999999999998 3.9197 
9.0 0.7999999999999998 3.9164 
9.1 0.7999999999999998 3.9132 
9.2 0.7999999999999998 3.9061 
9.3 0.7999999999999998 3.9157 
9.400001 0.7999999999999998 3.9275 
9.5 0.7999999999999998 3.9081 
9.6 0.7999999999999998 3.9174 
9.7 0.7999999999999998 3.9147 
9.8 0.7999999999999998 3.8988 
9.900001 0.7999999999999998 3.9047 
10.0 0.7999999999999998 3.9079 
10.1 0.7999999999999998 3.9017 
10.2 0.7999999999999998 3.9064 
10.3 0.7999999999999998 3.9030 
10.400001 0.7999999999999998 3.8990 
10.5 0.7999999999999998 3.8856 
10.6 0.7999999999999998 3.8958 
10.7 0.7999999999999998 3.8995 
10.8 0.7999999999999998 3.8773 
10.900001 0.7999999999999998 3.8926 
11.0 0.7999999999999998 3.9060 
11.1 0.7999999999999998 3.8944 
11.2 0.7999999999999998 3.8972 
11.3 0.7999999999999998 3.9003 
11.400001 0.7999999999999998 3.8866 
11.500001 0.7999999999999998 3.8927 
11.599999 0.7999999999999998 3.8873 
11.7 0.7999999999999998 3.8919 
11.8 0.7999999999999998 3.8843 
11.900001 0.7999999999999998 3.8827 
12.000001 0.7999999999999998 3.8849 
12.099999 0.7999999999999998 3.8875 
12.2 0.7999999999999998 3.8977 
12.3 0.7999999999999998 3.8814 
12.400001 0.7999999999999998 3.8794 
12.500001 0.7999999999999998 3.8789 
12.599999 0.7999999999999998 3.8919 
12.7 0.7999999999999998 3.8886 
12.8 0.7999999999999998 3.8673 
12.900001 0.7999999999999998 3.8888 
13.000001 0.7999999999999998 3.8859 
13.099999 0.7999999999999998 3.8708 
13.2 0.7999999999999998 3.8679 
13.3 0.7999999999999998 3.8819 
13.400001 0.7999999999999998 3.9050 
13.500001 0.7999999999999998 3.8790 
13.599999 0.7999999999999998 3.8824 
13.7 0.7999999999999998 3.8621 
13.8 0.7999999999999998 3.8787 
13.900001 0.7999999999999998 3.8777 
14.0 0.7999999999999998 3.8942 
14.099998 0.7999999999999998 3.9017 
14.199998999999998 0.7999999999999998 3.9032 
14.299999 0.7999999999999998 3.9026 
14.399999999999999 0.7999999999999998 3.8660 
14.5 0.7999999999999998 3.8997 
14.599998 0.7999999999999998 3.8631 
14.699998999999998 0.7999999999999998 3.8576 
14.799999 0.7999999999999998 3.9006 
14.899999999999999 0.7999999999999998 3.8950 
15.0 0.7999999999999998 3.8895 
15.099998 0.7999999999999998 3.9106 
15.199998999999998 0.7999999999999998 nan 
15.299999 0.7999999999999998 nan 
15.399999999999999 0.7999999999999998 nan 
15.5 0.7999999999999998 nan 
15.599998 0.7999999999999998 nan 
15.699998999999998 0.7999999999999998 nan 
15.799999 0.7999999999999998 nan 
15.899999999999999 0.7999999999999998 nan 
16.0 0.7999999999999998 nan 
16.099998 0.7999999999999998 nan 
16.199999 0.7999999999999998 nan 
16.299999 0.7999999999999998 nan 
16.4 0.7999999999999998 nan 
16.5 0.7999999999999998 nan 
16.599998 0.7999999999999998 nan 
16.699999 0.7999999999999998 nan 
16.799999 0.7999999999999998 nan 
-4.7 0.8999999999999999 nan 
-4.6 0.8999999999999999 nan 
-4.5 0.8999999999999999 nan 
-4.4 0.8999999999999999 nan 
-4.3 0.8999999999999999 nan 
-4.2 0.8999999999999999 nan 
-4.1 0.8999999999999999 nan 
-4.0 0.8999999999999999 nan 
-3.9 0.8999999999999999 nan 
-3.8 0.8999999999999999 nan 
-3.7 0.8999999999999999 nan 
-3.6 0.8999999999999999 nan 
-3.5 0.8999999999999999 nan 
-3.4 0.8999999999999999 3.8784 
-3.3 0.8999999999999999 3.8655 
-3.2 0.8999999999999999 3.9137 
-3.1 0.8999999999999999 3.8773 
-3.0 0.8999999999999999 3.8972 
-2.9 0.8999999999999999 3.8832 
-2.8 0.8999999999999999 3.9484 
-2.7 0.8999999999999999 3.8592 
-2.6 0.8999999999999999 3.8864 
-2.5 0.8999999999999999 3.8913 
-2.4 0.8999999999999999 3.9117 
-2.3 0.8999999999999999 3.8888 
-2.2 0.8999999999999999 3.8817 
-2.1 0.8999999999999999 3.8811 
-2.0 0.8999999999999999 3.8776 
-1.9 0.8999999999999999 3.8760 
-1.8 0.8999999999999999 3.8935 
-1.7 0.8999999999999999 3.8779 
-1.6 0.8999999999999999 3.8791 
-1.5 0.8999999999999999 3.8958 
-1.4 0.8999999999999999 3.8839 
-1.3 0.8999999999999999 3.9004 
-1.2 0.8999999999999999 3.8842 
-1.1 0.8999999999999999 3.8891 
-1.0 0.8999999999999999 3.8914 
-0.8999999999999999 0.8999999999999999 3.8930 
-0.8 0.8999999999999999 3.8883 
-0.7 0.8999999999999999 3.8874 
-0.6000000000000001 0.8999999999999999 3.8736 
-0.5 0.8999999999999999 3.8945 
-0.3999999999999999 0.8999999999999999 3.8795 
-0.30000000000000004 0.8999999999999999 3.8838 
-0.19999999999999996 0.8999999999999999 3.8733 
-0.10000000000000009 0.8999999999999999 3.8905 
0.0 0.8999999999999999 3.9044 
0.10000000000000009 0.8999999999999999 3.8876 
0.20000000000000018 0.8999999999999999 3.8815 
0.2999999999999998 0.8999999999999999 3.8817 
0.3999999999999999 0.8999999999999999 3.8867 
0.5 0.8999999999999999 3.8886 
0.6000000000000001 0.8999999999999999 3.8857 
0.7000000000000002 0.8999999999999999 3.8846 
0.7999999999999998 0.8999999999999999 3.8890 
0.8999999999999999 0.8999999999999999 3.8950 
1.0 0.8999999999999999 3.8903 
1.1 0.8999999999999999 3.8921 
1.2000000000000002 0.8999999999999999 3.8892 
1.2999999999999998 0.8999999999999999 3.8919 
1.4 0.8999999999999999 3.9011 
1.5 0.8999999999999999 3.8943 
1.6 0.8999999999999999 3.9104 
1.7000000000000002 0.8999999999999999 3.8923 
1.7999999999999998 0.8999999999999999 3.9042 
1.9 0.8999999999999999 3.8984 
2.0 0.8999999999999999 3.9044 
2.0999999999999996 0.8999999999999999 3.9188 
2.2 0.8999999999999999 3.9063 
2.3 0.8999999999999999 3.9089 
2.4000000000000004 0.8999999999999999 3.9146 
2.5 0.8999999999999999 3.9181 
2.5999999999999996 0.8999999999999999 3.9109 
2.7 0.8999999999999999 3.9165 
2.8 0.8999999999999999 3.9175 
2.9000000000000004 0.8999999999999999 3.9201 
3.0 0.8999999999999999 3.9228 
3.0999999999999996 0.8999999999999999 3.9203 
3.2 0.8999999999999999 3.9180 
3.3 0.8999999999999999 3.9389 
3.4000009999999996 0.8999999999999999 3.9384 
3.5 0.8999999999999999 3.9364 
3.5999999999999996 0.8999999999999999 3.9327 
3.7 0.8999999999999999 3.9337 
3.8 0.8999999999999999 3.9360 
3.9000009999999996 0.8999999999999999 3.9479 
4.0 0.8999999999999999 3.9348 
4.1 0.8999999999999999 3.9345 
4.2 0.8999999999999999 3.9392 
4.3 0.8999999999999999 3.9443 
4.400001 0.8999999999999999 3.9436 
4.5 0.8999999999999999 3.9541 
4.6 0.8999999999999999 3.9381 
4.7 0.8999999999999999 3.9360 
4.8 0.8999999999999999 3.9310 
4.900001 0.8999999999999999 3.9418 
5.0 0.8999999999999999 3.9453 
5.1 0.8999999999999999 3.9444 
5.2 0.8999999999999999 3.9506 
5.3 0.8999999999999999 3.9295 
5.400001 0.8999999999999999 3.9372 
5.5 0.8999999999999999 3.9446 
5.6 0.8999999999999999 3.9255 
5.7 0.8999999999999999 3.9456 
5.8 0.8999999999999999 3.9356 
5.900001 0.8999999999999999 3.9456 
6.0 0.8999999999999999 3.9406 
6.1 0.8999999999999999 3.9362 
6.199999999999999 0.8999999999999999 3.9274 
6.300000000000001 0.8999999999999999 3.9432 
6.400001 0.8999999999999999 3.9435 
6.5 0.8999999999999999 3.9427 
6.6 0.8999999999999999 3.9370 
6.699999999999999 0.8999999999999999 3.9377 
6.800000000000001 0.8999999999999999 3.9440 
6.900001 0.8999999999999999 3.9395 
7.0 0.8999999999999999 3.9492 
7.1 0.8999999999999999 3.9388 
7.199999999999999 0.8999999999999999 3.9366 
7.300000000000001 0.8999999999999999 3.9328 
7.400001 0.8999999999999999 3.9221 
7.5 0.8999999999999999 3.9347 
7.6 0.8999999999999999 3.9386 
7.699999999999999 0.8999999999999999 3.9396 
7.800000000000001 0.8999999999999999 3.9430 
7.900001 0.8999999999999999 3.9316 
8.0 0.8999999999999999 3.9313 
8.1 0.8999999999999999 3.9213 
8.2 0.8999999999999999 3.9226 
8.3 0.8999999999999999 3.9376 
8.400001 0.8999999999999999 3.9314 
8.5 0.8999999999999999 3.9255 
8.6 0.8999999999999999 3.9283 
8.7 0.8999999999999999 3.9353 
8.8 0.8999999999999999 3.9322 
8.900001 0.8999999999999999 3.9241 
9.0 0.8999999999999999 3.9147 
9.1 0.8999999999999999 3.9223 
9.2 0.8999999999999999 3.9273 
9.3 0.8999999999999999 3.9208 
9.400001 0.8999999999999999 3.9223 
9.5 0.8999999999999999 3.9177 
9.6 0.8999999999999999 3.9181 
9.7 0.8999999999999999 3.9206 
9.8 0.8999999999999999 3.9058 
9.900001 0.8999999999999999 3.9129 
10.0 0.8999999999999999 3.9063 
10.1 0.8999999999999999 3.9072 
10.2 0.8999999999999999 3.9125 
10.3 0.8999999999999999 3.9060 
10.400001 0.8999999999999999 3.9015 
10.5 0.8999999999999999 3.8914 
10.6 0.8999999999999999 3.8949 
10.7 0.8999999999999999 3.8967 
10.8 0.8999999999999999 3.9001 
10.900001 0.8999999999999999 3.8977 
11.0 0.8999999999999999 3.8907 
11.1 0.8999999999999999 3.9057 
11.2 0.8999999999999999 3.8854 
11.3 0.8999999999999999 3.8909 
11.400001 0.8999999999999999 3.8802 
11.500001 0.8999999999999999 3.8857 
11.599999 0.8999999999999999 3.8965 
11.7 0.8999999999999999 3.8786 
11.8 0.8999999999999999 3.8817 
11.900001 0.8999999999999999 3.8776 
12.000001 0.8999999999999999 3.8785 
12.099999 0.8999999999999999 3.8785 
12.2 0.8999999999999999 3.8900 
12.3 0.8999999999999999 3.8845 
12.400001 0.8999999999999999 3.8596 
12.500001 0.8999999999999999 3.8875 
12.599999 0.8999999999999999 3.8873 
12.7 0.8999999999999999 3.8814 
12.8 0.8999999999999999 3.8788 
12.900001 0.8999999999999999 3.8876 
13.000001 0.8999999999999999 3.8946 
13.099999 0.8999999999999999 3.8943 
13.2 0.8999999999999999 3.9022 
13.3 0.8999999999999999 3.8903 
13.400001 0.8999999999999999 3.8831 
13.500001 0.8999999999999999 3.8837 
13.599999 0.8999999999999999 3.8973 
13.7 0.8999999999999999 3.8758 
13.8 0.8999999999999999 3.8865 
13.900001 0.8999999999999999 3.9127 
14.0 0.8999999999999999 3.9000 
14.099998 0.8999999999999999 3.9113 
14.199998999999998 0.8999999999999999 3.8825 
14.299999 0.8999999999999999 3.8870 
14.399999999999999 0.8999999999999999 3.8914 
14.5 0.8999999999999999 3.9143 
14.599998 0.8999999999999999 3.9141 
14.699998999999998 0.8999999999999999 3.8509 
14.799999 0.8999999999999999 3.8682 
14.899999999999999 0.8999999999999999 3.8421 
15.0 0.8999999999999999 3.8854 
15.099998 0.8999999999999999 3.8716 
15.199998999999998 0.8999999999999999 3.8533 
15.299999 0.8999999999999999 nan 
15.399999999999999 0.8999999999999999 nan 
15.5 0.8999999999999999 nan 
15.599998 0.8999999999999999 nan 
15.699998999999998 0.8999999999999999 nan 
15.799999 0.8999999999999999 nan 
15.899999999999999 0.8999999999999999 nan 
16.0 0.8999999999999999 nan 
16.099998 0.8999999999999999 nan 
16.199999 0.8999999999999999 nan 
16.299999 0.8999999999999999 nan 
16.4 0.8999999999999999 nan 
16.5 0.8999999999999999 nan 
16.599998 0.8999999999999999 nan 
16.699999 0.8999999999999999 nan 
16.799999 0.8999999999999999 nan 
-4.7 1.0 nan 
-4.6 1.0 nan 
-4.5 1.0 nan 
-4.4 1.0 nan 
-4.3 1.0 nan 
-4.2 1.0 nan 
-4.1 1.0 nan 
-4.0 1.0 nan 
-3.9 1.0 nan 
-3.8 1.0 nan 
-3.7 1.0 nan 
-3.6 1.0 nan 
-3.5 1.0 nan 
-3.4 1.0 3.9201 
-3.3 1.0 3.9053 
-3.2 1.0 3.8986 
-3.1 1.0 3.8873 
-3.0 1.0 3.9012 
-2.9 1.0 3.8859 
-2.8 1.0 3.8498 
-2.7 1.0 3.9046 
-2.6 1.0 3.8941 
-2.5 1.0 3.8661 
-2.4 1.0 3.9000 
-2.3 1.0 3.8920 
-2.2 1.0 3.8869 
-2.1 1.0 3.8813 
-2.0 1.0 3.8892 
-1.9 1.0 3.8876 
-1.8 1.0 3.8896 
-1.7 1.0 3.8634 
-1.6 1.0 3.8978 
-1.5 1.0 3.8806 
-1.4 1.0 3.8893 
-1.3 1.0 3.8658 
-1.2 1.0 3.8825 
-1.1 1.0 3.8761 
-1.0 1.0 3.8869 
-0.8999999999999999 1.0 3.8726 
-0.8 1.0 3.8907 
-0.7 1.0 3.8763 
-0.6000000000000001 1.0 3.8843 
-0.5 1.0 3.8814 
-0.3999999999999999 1.0 3.8883 
-0.30000000000000004 1.0 3.8787 
-0.19999999999999996 1.0 3.8833 
-0.10000000000000009 1.0 3.8764 
0.0 1.0 3.8993 
0.10000000000000009 1.0 3.8927 
0.20000000000000018 1.0 3.8877 
0.2999999999999998 1.0 3.8836 
0.3999999999999999 1.0 3.8843 
0.5 1.0 3.8944 
0.6000000000000001 1.0 3.8901 
0.7000000000000002 1.0 3.8889 
0.7999999999999998 1.0 3.9016 
0.8999999999999999 1.0 3.8956 
1.0 1.0 3.8887 
1.1 1.0 3.8911 
1.2000000000000002 1.0 3.8841 
1.2999999999999998 1.0 3.8974 
1.4 1.0 3.8931 
1.5 1.0 3.8983 
1.6 1.0 3.8835 
1.7000000000000002 1.0 3.9036 
1.7999999999999998 1.0 3.9090 
1.9 1.0 3.8940 
2.0 1.0 3.9078 
2.0999999999999996 1.0 3.9074 
2.2 1.0 3.9111 
2.3 1.0 3.9183 
2.4000000000000004 1.0 3.9138 
2.5 1.0 3.9291 
2.5999999999999996 1.0 3.9207 
2.7 1.0 3.9243 
2.8 1.0 3.9197 
2.9000000000000004 1.0 3.9236 
3.0 1.0 3.9203 
3.0999999999999996 1.0 3.9445 
3.2 1.0 3.9306 
3.3 1.0 3.9336 
3.4000009999999996 1.0 3.9209 
3.5 1.0 3.9355 
3.5999999999999996 1.0 3.9315 
3.7 1.0 3.9357 
3.8 1.0 3.9334 
3.9000009999999996 1.0 3.9321 
4.0 1.0 3.9359 
4.1 1.0 3.9396 
4.2 1.0 3.9399 
4.3 1.0 3.9419 
4.400001 1.0 3.9414 
4.5 1.0 3.9314 
4.6 1.0 3.9412 
4.7 1.0 3.9402 
4.8 1.0 3.9395 
4.900001 1.0 3.9365 
5.0 1.0 3.9352 
5.1 1.0 3.9413 
5.2 1.0 3.9289 
5.3 1.0 3.9297 
5.400001 1.0 3.9368 
5.5 1.0 3.9334 
5.6 1.0 3.9413 
5.7 1.0 3.9411 
5.8 1.0 3.9340 
5.900001 1.0 3.9349 
6.0 1.0 3.9394 
6.1 1.0 3.9439 
6.199999999999999 1.0 3.9492 
6.300000000000001 1.0 3.9350 
6.400001 1.0 3.9368 
6.5 1.0 3.9463 
6.6 1.0 3.9365 
6.699999999999999 1.0 3.9402 
6.800000000000001 1.0 3.9372 
6.900001 1.0 3.9455 
7.0 1.0 3.9438 
7.1 1.0 3.9374 
7.199999999999999 1.0 3.9399 
7.300000000000001 1.0 3.9398 
7.400001 1.0 3.9445 
7.5 1.0 3.9301 
7.6 1.0 3.9461 
7.699999999999999 1.0 3.9308 
7.800000000000001 1.0 3.9438 
7.900001 1.0 3.9353 
8.0 1.0 3.9378 
8.1 1.0 3.9332 
8.2 1.0 3.9330 
8.3 1.0 3.9392 
8.400001 1.0 3.9314 
8.5 1.0 3.9226 
8.6 1.0 3.9410 
8.7 1.0 3.9297 
8.8 1.0 3.9301 
8.900001 1.0 3.9283 
9.0 1.0 3.9232 
9.1 1.0 3.9263 
9.2 1.0 3.9139 
9.3 1.0 3.9277 
9.400001 1.0 3.9129 
9.5 1.0 3.9273 
9.6 1.0 3.9141 
9.7 1.0 3.9164 
9.8 1.0 3.9146 
9.900001 1.0 3.9155 
10.0 1.0 3.9041 
10.1 1.0 3.9121 
10.2 1.0 3.9108 
10.3 1.0 3.9122 
10.400001 1.0 3.9035 
10.5 1.0 3.9015 
10.6 1.0 3.8939 
10.7 1.0 3.9013 
10.8 1.0 3.9008 
10.900001 1.0 3.8927 
11.0 1.0 3.8871 
11.1 1.0 3.8942 
11.2 1.0 3.8974 
11.3 1.0 3.9022 
11.400001 1.0 3.8829 
11.500001 1.0 3.8905 
11.599999 1.0 3.8829 
11.7 1.0 3.8887 
11.8 1.0 3.8904 
11.900001 1.0 3.8831 
12.000001 1.0 3.8890 
12.099999 1.0 3.8862 
12.2 1.0 3.8746 
12.3 1.0 3.8876 
12.400001 1.0 3.8776 
12.500001 1.0 3.8941 
12.599999 1.0 3.8813 
12.7 1.0 3.8904 
12.8 1.0 3.8895 
12.900001 1.0 3.8751 
13.000001 1.0 3.8877 
13.099999 1.0 3.8982 
13.2 1.0 3.8954 
13.3 1.0 3.8736 
13.400001 1.0 3.8602 
13.500001 1.0 3.8867 
13.599999 1.0 3.8863 
13.7 1.0 3.8807 
13.8 1.0 3.8721 
13.900001 1.0 3.8946 
14.0 1.0 3.8723 
14.099998 1.0 3.8957 
14.199998999999998 1.0 3.8955 
14.299999 1.0 3.8901 
14.399999999999999 1.0 3.8974 
14.5 1.0 3.9324 
14.599998 1.0 3.9219 
14.699998999999998 1.0 3.9034 
14.799999 1.0 3.8797 
14.899999999999999 1.0 3.8838 
15.0 1.0 3.8951 
15.099998 1.0 3.8299 
15.199998999999998 1.0 3.8856 
15.299999 1.0 3.8364 
15.399999999999999 1.0 nan 
15.5 1.0 nan 
15.599998 1.0 nan 
15.699998999999998 1.0 nan 
15.799999 1.0 nan 
15.899999999999999 1.0 nan 
16.0 1.0 nan 
16.099998 1.0 nan 
16.199999 1.0 nan 
16.299999 1.0 nan 
16.4 1.0 nan 
16.5 1.0 nan 
16.599998 1.0 nan 
16.699999 1.0 nan 
16.799999 1.0 nan 
-4.7 1.1 nan 
-4.6 1.1 nan 
-4.5 1.1 nan 
-4.4 1.1 nan 
-4.3 1.1 nan 
-4.2 1.1 nan 
-4.1 1.1 nan 
-4.0 1.1 nan 
-3.9 1.1 nan 
-3.8 1.1 nan 
-3.7 1.1 nan 
-3.6 1.1 nan 
-3.5 1.1 3.9211 
-3.4 1.1 3.8599 
-3.3 1.1 3.9085 
-3.2 1.1 3.9143 
-3.1 1.1 3.9234 
-3.0 1.1 3.8887 
-2.9 1.1 3.8662 
-2.8 1.1 3.8593 
-2.7 1.1 3.8860 
-2.6 1.1 3.8623 
-2.5 1.1 3.9055 
-2.4 1.1 3.8768 
-2.3 1.1 3.8734 
-2.2 1.1 3.8724 
-2.1 1.1 3.8723 
-2.0 1.1 3.8901 
-1.9 1.1 3.8721 
-1.8 1.1 3.8885 
-1.7 1.1 3.8710 
-1.6 1.1 3.8942 
-1.5 1.1 3.8783 
-1.4 1.1 3.8832 
-1.3 1.1 3.8943 
-1.2 1.1 3.8932 
-1.1 1.1 3.8894 
-1.0 1.1 3.8911 
-0.8999999999999999 1.1 3.8749 
-0.8 1.1 3.8874 
-0.7 1.1 3.8728 
-0.6000000000000001 1.1 3.8874 
-0.5 1.1 3.8843 
-0.3999999999999999 1.1 3.8741 
-0.30000000000000004 1.1 3.8828 
-0.19999999999999996 1.1 3.8784 
-0.10000000000000009 1.1 3.8838 
0.0 1.1 3.8865 
0.10000000000000009 1.1 3.9011 
0.20000000000000018 1.1 3.8889 
0.2999999999999998 1.1 3.8836 
0.3999999999999999 1.1 3.8998 
0.5 1.1 3.8905 
0.6000000000000001 1.1 3.8856 
0.7000000000000002 1.1 3.8834 
0.7999999999999998 1.1 3.9040 
0.8999999999999999 1.1 3.8944 
1.0 1.1 3.8995 
1.1 1.1 3.8994 
1.2000000000000002 1.1 3.8853 
1.2999999999999998 1.1 3.8943 
1.4 1.1 3.8945 
1.5 1.1 3.8996 
1.6 1.1 3.8997 
1.7000000000000002 1.1 3.9160 
1.7999999999999998 1.1 3.9018 
1.9 1.1 3.9077 
2.0 1.1 3.9025 
2.0999999999999996 1.1 3.9061 
2.2 1.1 3.9099 
2.3 1.1 3.9251 
2.4000000000000004 1.1 3.9140 
2.5 1.1 3.9233 
2.5999999999999996 1.1 3.9245 
2.7 1.1 3.9326 
2.8 1.1 3.9335 
2.9000000000000004 1.1 3.9243 
3.0 1.1 3.9337 
3.0999999999999996 1.1 3.9270 
3.2 1.1 3.9414 
3.3 1.1 3.9426 
3.4000009999999996 1.1 3.9402 
3.5 1.1 3.9383 
3.5999999999999996 1.1 3.9286 
3.7 1.1 3.9385 
3.8 1.1 3.9310 
3.9000009999999996 1.1 3.9528 
4.0 1.1 3.9379 
4.1 1.1 3.9499 
4.2 1.1 3.9436 
4.3 1.1 3.9330 
4.400001 1.1 3.9395 
4.5 1.1 3.9295 
4.6 1.1 3.9394 
4.7 1.1 3.9474 
4.8 1.1 3.9408 
4.900001 1.1 3.9477 
5.0 1.1 3.9483 
5.1 1.1 3.9452 
5.2 1.1 3.9339 
5.3 1.1 3.9335 
5.400001 1.1 3.9246 
5.5 1.1 3.9333 
5.6 1.1 3.9384 
5.7 1.1 3.9234 
5.8 1.1 3.9452 
5.900001 1.1 3.9425 
6.0 1.1 3.9420 
6.1 1.1 3.9413 
6.199999999999999 1.1 3.9389 
6.300000000000001 1.1 3.9442 
6.400001 1.1 3.9339 
6.5 1.1 3.9371 
6.6 1.1 3.9291 
6.699999999999999 1.1 3.9399 
6.800000000000001 1.1 3.9447 
6.900001 1.1 3.9511 
7.0 1.1 3.9358 
7.1 1.1 3.9420 
7.199999999999999 1.1 3.9379 
7.300000000000001 1.1 3.9443 
7.400001 1.1 3.9494 
7.5 1.1 3.9417 
7.6 1.1 3.9401 
7.699999999999999 1.1 3.9334 
7.800000000000001 1.1 3.9381 
7.900001 1.1 3.9359 
8.0 1.1 3.9297 
8.1 1.1 3.9386 
8.2 1.1 3.9511 
8.3 1.1 3.9371 
8.400001 1.1 3.9349 
8.5 1.1 3.9326 
8.6 1.1 3.9333 
8.7 1.1 3.9271 
8.8 1.1 3.9329 
8.900001 1.1 3.9334 
9.0 1.1 3.9251 
9.1 1.1 3.9279 
9.2 1.1 3.9172 
9.3 1.1 3.9212 
9.400001 1.1 3.9248 
9.5 1.1 3.9305 
9.6 1.1 3.9252 
9.7 1.1 3.9190 
9.8 1.1 3.9270 
9.900001 1.1 3.9107 
10.0 1.1 3.9080 
10.1 1.1 3.9055 
10.2 1.1 3.9061 
10.3 1.1 3.9094 
10.400001 1.1 3.9144 
10.5 1.1 3.8953 
10.6 1.1 3.8872 
10.7 1.1 3.8935 
10.8 1.1 3.8905 
10.900001 1.1 3.8978 
11.0 1.1 3.8956 
11.1 1.1 3.9076 
11.2 1.1 3.8901 
11.3 1.1 3.9012 
11.400001 1.1 3.9047 
11.500001 1.1 3.8780 
11.599999 1.1 3.8826 
11.7 1.1 3.8858 
11.8 1.1 3.8822 
11.900001 1.1 3.8899 
12.000001 1.1 3.8873 
12.099999 1.1 3.8839 
12.2 1.1 3.8734 
12.3 1.1 3.8808 
12.400001 1.1 3.8764 
12.500001 1.1 3.8899 
12.599999 1.1 3.8898 
12.7 1.1 3.8548 
12.8 1.1 3.8906 
12.900001 1.1 3.8872 
13.000001 1.1 3.8933 
13.099999 1.1 3.8907 
13.2 1.1 3.8918 
13.3 1.1 3.8888 
13.400001 1.1 3.8786 
13.500001 1.1 3.8824 
13.599999 1.1 3.8921 
13.7 1.1 3.8816 
13.8 1.1 3.8990 
13.900001 1.1 3.8818 
14.0 1.1 3.8591 
14.099998 1.1 3.8992 
14.199998999999998 1.1 3.8780 
14.299999 1.1 3.8651 
14.399999999999999 1.1 3.8890 
14.5 1.1 3.8862 
14.599998 1.1 3.9227 
14.699998999999998 1.1 3.8686 
14.799999 1.1 3.9227 
14.899999999999999 1.1 3.9329 
15.0 1.1 3.8845 
15.099998 1.1 3.9153 
15.199998999999998 1.1 3.8792 
15.299999 1.1 3.8924 
15.399999999999999 1.1 nan 
15.5 1.1 nan 
15.599998 1.1 nan 
15.699998999999998 1.1 nan 
15.799999 1.1 nan 
15.899999999999999 1.1 nan 
16.0 1.1 nan 
16.099998 1.1 nan 
16.199999 1.1 nan 
16.299999 1.1 nan 
16.4 1.1 nan 
16.5 1.1 nan 
16.599998 1.1 nan 
16.699999 1.1 nan 
16.799999 1.1 nan 
-4.7 1.2000000000000002 nan 
-4.6 1.2000000000000002 nan 
-4.5 1.2000000000000002 nan 
-4.4 1.2000000000000002 nan 
-4.3 1.2000000000000002 nan 
-4.2 1.2000000000000002 nan 
-4.1 1.2000000000000002 nan 
-4.0 1.2000000000000002 nan 
-3.9 1.2000000000000002 nan 
-3.8 1.2000000000000002 nan 
-3.7 1.2000000000000002 nan 
-3.6 1.2000000000000002 nan 
-3.5 1.2000000000000002 3.9254 
-3.4 1.2000000000000002 3.8934 
-3.3 1.2000000000000002 3.8999 
-3.2 1.2000000000000002 3.8935 
-3.1 1.2000000000000002 3.8566 
-3.0 1.2000000000000002 3.8801 
-2.9 1.2000000000000002 3.8569 
-2.8 1.2000000000000002 3.8788 
-2.7 1.2000000000000002 3.8922 
-2.6 1.2000000000000002 3.8877 
-2.5 1.2000000000000002 3.9067 
-2.4 1.2000000000000002 3.8857 
-2.3 1.2000000000000002 3.8776 
-2.2 1.2000000000000002 3.8925 
-2.1 1.2000000000000002 3.8889 
-2.0 1.2000000000000002 3.8766 
-1.9 1.2000000000000002 3.8815 
-1.8 1.2000000000000002 3.9032 
-1.7 1.2000000000000002 3.8873 
-1.6 1.2000000000000002 3.8668 
-1.5 1.2000000000000002 3.8899 
-1.4 1.2000000000000002 3.8878 
-1.3 1.2000000000000002 3.8891 
-1.2 1.2000000000000002 3.8867 
-1.1 1.2000000000000002 3.8669 
-1.0 1.2000000000000002 3.8705 
-0.8999999999999999 1.2000000000000002 3.8826 
-0.8 1.2000000000000002 3.8931 
-0.7 1.2000000000000002 3.8977 
-0.6000000000000001 1.2000000000000002 3.8803 
-0.5 1.2000000000000002 3.8889 
-0.3999999999999999 1.2000000000000002 3.8879 
-0.30000000000000004 1.2000000000000002 3.8886 
-0.19999999999999996 1.2000000000000002 3.8929 
-0.10000000000000009 1.2000000000000002 3.8884 
0.0 1.2000000000000002 3.8947 
0.10000000000000009 1.2000000000000002 3.8755 
0.20000000000000018 1.2000000000000002 3.8902 
0.2999999999999998 1.2000000000000002 3.8884 
0.3999999999999999 1.2000000000000002 3.8852 
0.5 1.2000000000000002 3.8931 
0.6000000000000001 1.2000000000000002 3.8999 
0.7000000000000002 1.2000000000000002 3.9060 
0.7999999999999998 1.2000000000000002 3.9002 
0.8999999999999999 1.2000000000000002 3.8930 
1.0 1.2000000000000002 3.8912 
1.1 1.2000000000000002 3.9000 
1.2000000000000002 1.2000000000000002 3.9048 
1.2999999999999998 1.2000000000000002 3.8926 
1.4 1.2000000000000002 3.9066 
1.5 1.2000000000000002 3.9020 
1.6 1.2000000000000002 3.9109 
1.7000000000000002 1.2000000000000002 3.9183 
1.7999999999999998 1.2000000000000002 3.9135 
1.9 1.2000000000000002 3.9115 
2.0 1.2000000000000002 3.9273 
2.0999999999999996 1.2000000000000002 3.9154 
2.2 1.2000000000000002 3.9183 
2.3 1.2000000000000002 3.9177 
2.4000000000000004 1.2000000000000002 3.9366 
2.5 1.2000000000000002 3.9154 
2.5999999999999996 1.2000000000000002 3.9238 
2.7 1.2000000000000002 3.9322 
2.8 1.2000000000000002 3.9303 
2.9000000000000004 1.2000000000000002 3.9312 
3.0 1.2000000000000002 3.9341 
3.0999999999999996 1.2000000000000002 3.9276 
3.2 1.2000000000000002 3.9348 
3.3 1.2000000000000002 3.9510 
3.4000009999999996 1.2000000000000002 3.9394 
3.5 1.2000000000000002 3.9419 
3.5999999999999996 1.2000000000000002 3.9408 
3.7 1.2000000000000002 3.9417 
3.8 1.2000000000000002 3.9326 
3.9000009999999996 1.2000000000000002 3.9378 
4.0 1.2000000000000002 3.9495 
4.1 1.2000000000000002 3.9559 
4.2 1.2000000000000002 3.9490 
4.3 1.2000000000000002 3.9498 
4.400001 1.2000000000000002 3.9394 
4.5 1.2000000000000002 3.9342 
4.6 1.2000000000000002 3.9447 
4.7 1.2000000000000002 3.9406 
4.8 1.2000000000000002 3.9395 
4.900001 1.2000000000000002 3.9454 
5.0 1.2000000000000002 3.9467 
5.1 1.2000000000000002 3.9383 
5.2 1.2000000000000002 3.9507 
5.3 1.2000000000000002 3.9407 
5.400001 1.2000000000000002 3.9302 
5.5 1.2000000000000002 3.9317 
5.6 1.2000000000000002 3.9457 
5.7 1.2000000000000002 3.9393 
5.8 1.2000000000000002 3.9517 
5.900001 1.2000000000000002 3.9328 
6.0 1.2000000000000002 3.9351 
6.1 1.2000000000000002 3.9434 
6.199999999999999 1.2000000000000002 3.9426 
6.300000000000001 1.2000000000000002 3.9471 
6.400001 1.2000000000000002 3.9417 
6.5 1.2000000000000002 3.9545 
6.6 1.2000000000000002 3.9319 
6.699999999999999 1.2000000000000002 3.9428 
6.800000000000001 1.2000000000000002 3.9363 
6.900001 1.2000000000000002 3.9520 
7.0 1.2000000000000002 3.9491 
7.1 1.2000000000000002 3.9436 
7.199999999999999 1.2000000000000002 3.9535 
7.300000000000001 1.2000000000000002 3.9468 
7.400001 1.2000000000000002 3.9405 
7.5 1.2000000000000002 3.9501 
7.6 1.2000000000000002 3.9336 
7.699999999999999 1.2000000000000002 3.9376 
7.800000000000001 1.2000000000000002 3.9352 
7.900001 1.2000000000000002 3.9443 
8.0 1.2000000000000002 3.9431 
8.1 1.2000000000000002 3.9328 
8.2 1.2000000000000002 3.9560 
8.3 1.2000000000000002 3.9443 
8.400001 1.2000000000000002 3.9465 
8.5 1.2000000000000002 3.9362 
8.6 1.2000000000000002 3.9324 
8.7 1.2000000000000002 3.9444 
8.8 1.2000000000000002 3.9394 
8.900001 1.2000000000000002 3.9313 
9.0 1.2000000000000002 3.9327 
9.1 1.2000000000000002 3.9288 
9.2 1.2000000000000002 3.9347 
9.3 1.2000000000000002 3.9328 
9.400001 1.2000000000000002 3.9203 
9.5 1.2000000000000002 3.9239 
9.6 1.2000000000000002 3.9241 
9.7 1.2000000000000002 3.9197 
9.8 1.2000000000000002 3.9271 
9.900001 1.2000000000000002 3.9133 
10.0 1.2000000000000002 3.9109 
10.1 1.2000000000000002 3.9090 
10.2 1.2000000000000002 3.9069 
10.3 1.2000000000000002 3.9001 
10.400001 1.2000000000000002 3.9081 
10.5 1.2000000000000002 3.9077 
10.6 1.2000000000000002 3.9043 
10.7 1.2000000000000002 3.9053 
10.8 1.2000000000000002 3.8952 
10.900001 1.2000000000000002 3.8985 
11.0 1.2000000000000002 3.8973 
11.1 1.2000000000000002 3.8950 
11.2 1.2000000000000002 3.8969 
11.3 1.2000000000000002 3.8803 
11.400001 1.2000000000000002 3.8884 
11.500001 1.2000000000000002 3.9004 
11.599999 1.2000000000000002 3.8917 
11.7 1.2000000000000002 3.8905 
11.8 1.2000000000000002 3.8800 
11.900001 1.2000000000000002 3.8936 
12.000001 1.2000000000000002 3.8865 
12.099999 1.2000000000000002 3.8789 
12.2 1.2000000000000002 3.8792 
12.3 1.2000000000000002 3.8846 
12.400001 1.2000000000000002 3.8778 
12.500001 1.2000000000000002 3.8772 
12.599999 1.2000000000000002 3.8849 
12.7 1.2000000000000002 3.8890 
12.8 1.2000000000000002 3.8720 
12.900001 1.2000000000000002 3.8790 
13.000001 1.2000000000000002 3.8805 
13.099999 1.2000000000000002 3.8933 
13.2 1.2000000000000002 3.8809 
13.3 1.2000000000000002 3.8862 
13.400001 1.2000000000000002 3.8900 
13.500001 1.2000000000000002 3.8859 
13.599999 1.2000000000000002 3.8773 
13.7 1.2000000000000002 3.8846 
13.8 1.2000000000000002 3.9175 
13.900001 1.2000000000000002 3.8969 
14.0 1.2000000000000002 3.8760 
14.099998 1.2000000000000002 3.8865 
14.199998999999998 1.2000000000000002 3.8754 
14.299999 1.2000000000000002 3.8703 
14.399999999999999 1.2000000000000002 3.8658 
14.5 1.2000000000000002 3.8598 
14.599998 1.2000000000000002 3.8743 
14.699998999999998 1.2000000000000002 3.8811 
14.799999 1.2000000000000002 3.8642 
14.899999999999999 1.2000000000000002 3.8754 
15.0 1.2000000000000002 3.8867 
15.099998 1.2000000000000002 3.9458 
15.199998999999998 1.2000000000000002 3.9239 
15.299999 1.2000000000000002 3.8289 
15.399999999999999 1.2000000000000002 nan 
15.5 1.2000000000000002 nan 
15.599998 1.2000000000000002 nan 
15.699998999999998 1.2000000000000002 nan 
15.799999 1.2000000000000002 nan 
15.899999999999999 1.2000000000000002 nan 
16.0 1.2000000000000002 nan 
16.099998 1.2000000000000002 nan 
16.199999 1.2000000000000002 nan 
16.299999 1.2000000000000002 nan 
16.4 1.2000000000000002 nan 
16.5 1.2000000000000002 nan 
16.599998 1.2000000000000002 nan 
16.699999 1.2000000000000002 nan 
16.799999 1.2000000000000002 nan 
-4.7 1.2999999999999998 nan 
-4.6 1.2999999999999998 nan 
-4.5 1.2999999999999998 nan 
-4.4 1.2999999999999998 nan 
-4.3 1.2999999999999998 nan 
-4.2 1.2999999999999998 nan 
-4.1 1.2999999999999998 nan 
-4.0 1.2999999999999998 nan 
-3.9 1.2999999999999998 nan 
-3.8 1.2999999999999998 nan 
-3.7 1.2999999999999998 nan 
-3.6 1.2999999999999998 3.9004 
-3.5 1.2999999999999998 3.8837 
-3.4 1.2999999999999998 3.9044 
-3.3 1.2999999999999998 3.8756 
-3.2 1.2999999999999998 3.8942 
-3.1 1.2999999999999998 3.9247 
-3.0 1.2999999999999998 3.8819 
-2.9 1.2999999999999998 3.8636 
-2.8 1.2999999999999998 3.8858 
-2.7 1.2999999999999998 3.8809 
-2.6 1.2999999999999998 3.8904 
-2.5 1.2999999999999998 3.8938 
-2.4 1.2999999999999998 3.8909 
-2.3 1.2999999999999998 3.8698 
-2.2 1.2999999999999998 3.8829 
-2.1 1.2999999999999998 3.8856 
-2.0 1.2999999999999998 3.8721 
-1.9 1.2999999999999998 3.8705 
-1.8 1.2999999999999998 3.8919 
-1.7 1.2999999999999998 3.8789 
-1.6 1.2999999999999998 3.8828 
-1.5 1.2999999999999998 3.8778 
-1.4 1.2999999999999998 3.8832 
-1.3 1.2999999999999998 3.8788 
-1.2 1.2999999999999998 3.8653 
-1.1 1.2999999999999998 3.8817 
-1.0 1.2999999999999998 3.8909 
-0.8999999999999999 1.2999999999999998 3.8750 
-0.8 1.2999999999999998 3.8975 
-0.7 1.2999999999999998 3.8893 
-0.6000000000000001 1.2999999999999998 3.9025 
-0.5 1.2999999999999998 3.8860 
-0.3999999999999999 1.2999999999999998 3.8855 
-0.30000000000000004 1.2999999999999998 3.8832 
-0.19999999999999996 1.2999999999999998 3.8821 
-0.10000000000000009 1.2999999999999998 3.8815 
0.0 1.2999999999999998 3.8791 
0.10000000000000009 1.2999999999999998 3.8858 
0.20000000000000018 1.2999999999999998 3.8936 
0.2999999999999998 1.2999999999999998 3.8803 
0.3999999999999999 1.2999999999999998 3.8925 
0.5 1.2999999999999998 3.8970 
0.6000000000000001 1.2999999999999998 3.8712 
0.7000000000000002 1.2999999999999998 3.8989 
0.7999999999999998 1.2999999999999998 3.9063 
0.8999999999999999 1.2999999999999998 3.8901 
1.0 1.2999999999999998 3.9028 
1.1 1.2999999999999998 3.8962 
1.2000000000000002 1.2999999999999998 3.9005 
1.2999999999999998 1.2999999999999998 3.9000 
1.4 1.2999999999999998 3.9021 
1.5 1.2999999999999998 3.8985 
1.6 1.2999999999999998 3.9089 
1.7000000000000002 1.2999999999999998 3.9119 
1.7999999999999998 1.2999999999999998 3.9059 
1.9 1.2999999999999998 3.9115 
2.0 1.2999999999999998 3.9089 
2.0999999999999996 1.2999999999999998 3.9179 
2.2 1.2999999999999998 3.9169 
2.3 1.2999999999999998 3.9148 
2.4000000000000004 1.2999999999999998 3.9164 
2.5 1.2999999999999998 3.9251 
2.5999999999999996 1.2999999999999998 3.9356 
2.7 1.2999999999999998 3.9358 
2.8 1.2999999999999998 3.9231 
2.9000000000000004 1.2999999999999998 3.9327 
3.0 1.2999999999999998 3.9187 
3.0999999999999996 1.2999999999999998 3.9345 
3.2 1.2999999999999998 3.9416 
3.3 1.2999999999999998 3.9314 
3.4000009999999996 1.2999999999999998 3.9409 
3.5 1.2999999999999998 3.9359 
3.5999999999999996 1.2999999999999998 3.9343 
3.7 1.2999999999999998 3.9345 
3.8 1.2999999999999998 3.9437 
3.9000009999999996 1.2999999999999998 3.9360 
4.0 1.2999999999999998 3.9397 
4.1 1.2999999999999998 3.9406 
4.2 1.2999999999999998 3.9461 
4.3 1.2999999999999998 3.9540 
4.400001 1.2999999999999998 3.9402 
4.5 1.2999999999999998 3.9340 
4.6 1.2999999999999998 3.9382 
4.7 1.2999999999999998 3.9240 
4.8 1.2999999999999998 3.9476 
4.900001 1.2999999999999998 3.9412 
5.0 1.2999999999999998 3.9398 
5.1 1.2999999999999998 3.9341 
5.2 1.2999999999999998 3.9330 
5.3 1.2999999999999998 3.9401 
5.400001 1.2999999999999998 3.9397 
5.5 1.2999999999999998 3.9423 
5.6 1.2999999999999998 3.9459 
5.7 1.2999999999999998 3.9391 
5.8 1.2999999999999998 3.9464 
5.900001 1.2999999999999998 3.9362 
6.0 1.2999999999999998 3.9352 
6.1 1.2999999999999998 3.9263 
6.199999999999999 1.2999999999999998 3.9226 
6.300000000000001 1.2999999999999998 3.9300 
6.400001 1.2999999999999998 3.9522 
6.5 1.2999999999999998 3.9334 
6.6 1.2999999999999998 3.9406 
6.699999999999999 1.2999999999999998 3.9224 
6.800000000000001 1.2999999999999998 3.9356 
6.900001 1.2999999999999998 3.9490 
7.0 1.2999999999999998 3.9325 
7.1 1.2999999999999998 3.9383 
7.199999999999999 1.2999999999999998 3.9367 
7.300000000000001 1.2999999999999998 3.9390 
7.400001 1.2999999999999998 3.9387 
7.5 1.2999999999999998 3.9463 
7.6 1.2999999999999998 3.9247 
7.699999999999999 1.2999999999999998 3.9557 
7.800000000000001 1.2999999999999998 3.9419 
7.900001 1.2999999999999998 3.9561 
8.0 1.2999999999999998 3.9453 
8.1 1.2999999999999998 3.9439 
8.2 1.2999999999999998 3.9435 
8.3 1.2999999999999998 3.9388 
8.400001 1.2999999999999998 3.9507 
8.5 1.2999999999999998 3.9508 
8.6 1.2999999999999998 3.9553 
8.7 1.2999999999999998 3.9377 
8.8 1.2999999999999998 3.9372 
8.900001 1.2999999999999998 3.9373 
9.0 1.2999999999999998 3.9313 
9.1 1.2999999999999998 3.9284 
9.2 1.2999999999999998 3.9394 
9.3 1.2999999999999998 3.9234 
9.400001 1.2999999999999998 3.9351 
9.5 1.2999999999999998 3.9154 
9.6 1.2999999999999998 3.9252 
9.7 1.2999999999999998 3.9185 
9.8 1.2999999999999998 3.9183 
9.900001 1.2999999999999998 3.9164 
10.0 1.2999999999999998 3.9227 
10.1 1.2999999999999998 3.9144 
10.2 1.2999999999999998 3.9169 
10.3 1.2999999999999998 3.9130 
10.400001 1.2999999999999998 3.9199 
10.5 1.2999999999999998 3.8973 
10.6 1.2999999999999998 3.9035 
10.7 1.2999999999999998 3.8986 
10.8 1.2999999999999998 3.8966 
10.900001 1.2999999999999998 3.8963 
11.0 1.2999999999999998 3.8914 
11.1 1.2999999999999998 3.9058 
11.2 1.2999999999999998 3.9074 
11.3 1.2999999999999998 3.8867 
11.400001 1.2999999999999998 3.8975 
11.500001 1.2999999999999998 3.8910 
11.599999 1.2999999999999998 3.9056 
11.7 1.2999999999999998 3.8961 
11.8 1.2999999999999998 3.8816 
11.900001 1.2999999999999998 3.9041 
12.000001 1.2999999999999998 3.8932 
12.099999 1.2999999999999998 3.8916 
12.2 1.2999999999999998 3.8980 
12.3 1.2999999999999998 3.8811 
12.400001 1.2999999999999998 3.8592 
12.500001 1.2999999999999998 3.8829 
12.599999 1.2999999999999998 3.8939 
12.7 1.2999999999999998 3.8894 
12.8 1.2999999999999998 3.8632 
12.900001 1.2999999999999998 3.8827 
13.000001 1.2999999999999998 3.8910 
13.099999 1.2999999999999998 3.8878 
13.2 1.2999999999999998 3.8857 
13.3 1.2999999999999998 3.8721 
13.400001 1.2999999999999998 3.8642 
13.500001 1.2999999999999998 3.9061 
13.599999 1.2999999999999998 3.8776 
13.7 1.2999999999999998 3.8684 
13.8 1.2999999999999998 3.8739 
13.900001 1.2999999999999998 3.8854 
14.0 1.2999999999999998 3.8833 
14.099998 1.2999999999999998 3.8933 
14.199998999999998 1.2999999999999998 3.8944 
14.299999 1.2999999999999998 3.8950 
14.399999999999999 1.2999999999999998 3.8661 
14.5 1.2999999999999998 3.8773 
14.599998 1.2999999999999998 3.8849 
14.699998999999998 1.2999999999999998 3.8508 
14.799999 1.2999999999999998 3.8677 
14.899999999999999 1.2999999999999998 3.8839 
15.0 1.2999999999999998 3.8985 
15.099998 1.2999999999999998 3.8742 
15.199998999999998 1.2999999999999998 3.8526 
15.299999 1.2999999999999998 3.8622 
15.399999999999999 1.2999999999999998 3.8430 
15.5 1.2999999999999998 nan 
15.599998 1.2999999999999998 nan 
15.699998999999998 1.2999999999999998 nan 
15.799999 1.2999999999999998 nan 
15.899999999999999 1.2999999999999998 nan 
16.0 1.2999999999999998 nan 
16.099998 1.2999999999999998 nan 
16.199999 1.2999999999999998 nan 
16.299999 1.2999999999999998 nan 
16.4 1.2999999999999998 nan 
16.5 1.2999999999999998 nan 
16.599998 1.2999999999999998 nan 
16.699999 1.2999999999999998 nan 
16.799999 1.2999999999999998 nan 
-4.7 1.4 nan 
-4.6 1.4 nan 
-4.5 1.4 nan 
-4.4 1.4 nan 
-4.3 1.4 nan 
-4.2 1.4 nan 
-4.1 1.4 nan 
-4.0 1.4 nan 
-3.9 1.4 nan 
-3.8 1.4 nan 
-3.7 1.4 nan 
-3.6 1.4 3.8658 
-3.5 1.4 3.8380 
-3.4 1.4 3.8800 
-3.3 1.4 3.8840 
-3.2 1.4 3.8728 
-3.1 1.4 3.8796 
-3.0 1.4 3.8925 
-2.9 1.4 3.8877 
-2.8 1.4 3.8786 
-2.7 1.4 3.8938 
-2.6 1.4 3.8707 
-2.5 1.4 3.8916 
-2.4 1.4 3.8760 
-2.3 1.4 3.8643 
-2.2 1.4 3.8835 
-2.1 1.4 3.8771 
-2.0 1.4 3.8680 
-1.9 1.4 3.8918 
-1.8 1.4 3.8853 
-1.7 1.4 3.8863 
-1.6 1.4 3.8830 
-1.5 1.4 3.8788 
-1.4 1.4 3.8867 
-1.3 1.4 3.8886 
-1.2 1.4 3.8784 
-1.1 1.4 3.8944 
-1.0 1.4 3.8859 
-0.8999999999999999 1.4 3.8762 
-0.8 1.4 3.8765 
-0.7 1.4 3.8945 
-0.6000000000000001 1.4 3.8929 
-0.5 1.4 3.8876 
-0.3999999999999999 1.4 3.8815 
-0.30000000000000004 1.4 3.8877 
-0.19999999999999996 1.4 3.8776 
-0.10000000000000009 1.4 3.8810 
0.0 1.4 3.8924 
0.10000000000000009 1.4 3.8878 
0.20000000000000018 1.4 3.8880 
0.2999999999999998 1.4 3.9004 
0.3999999999999999 1.4 3.8802 
0.5 1.4 3.8901 
0.6000000000000001 1.4 3.8974 
0.7000000000000002 1.4 3.8980 
0.7999999999999998 1.4 3.8917 
0.8999999999999999 1.4 3.8878 
1.0 1.4 3.8956 
1.1 1.4 3.9028 
1.2000000000000002 1.4 3.9057 
1.2999999999999998 1.4 3.8986 
1.4 1.4 3.9048 
1.5 1.4 3.9054 
1.6 1.4 3.9086 
1.7000000000000002 1.4 3.9037 
1.7999999999999998 1.4 3.9102 
1.9 1.4 3.9229 
2.0 1.4 3.9140 
2.0999999999999996 1.4 3.9222 
2.2 1.4 3.9285 
2.3 1.4 3.9320 
2.4000000000000004 1.4 3.9168 
2.5 1.4 3.9328 
2.5999999999999996 1.4 3.9364 
2.7 1.4 3.9286 
2.8 1.4 3.9464 
2.9000000000000004 1.4 3.9305 
3.0 1.4 3.9384 
3.0999999999999996 1.4 3.9386 
3.2 1.4 3.9364 
3.3 1.4 3.9485 
3.4000009999999996 1.4 3.9518 
3.5 1.4 3.9408 
3.5999999999999996 1.4 3.9385 
3.7 1.4 3.9377 
3.8 1.4 3.9403 
3.9000009999999996 1.4 3.9443 
4.0 1.4 3.9379 
4.1 1.4 3.9467 
4.2 1.4 3.9397 
4.3 1.4 3.9348 
4.400001 1.4 3.9342 
4.5 1.4 3.9413 
4.6 1.4 3.9503 
4.7 1.4 3.9492 
4.8 1.4 3.9359 
4.900001 1.4 3.9438 
5.0 1.4 3.9453 
5.1 1.4 3.9302 
5.2 1.4 3.9351 
5.3 1.4 3.9339 
5.400001 1.4 3.9329 
5.5 1.4 3.9230 
5.6 1.4 3.9304 
5.7 1.4 3.9347 
5.8 1.4 3.9313 
5.900001 1.4 3.9209 
6.0 1.4 3.9326 
6.1 1.4 3.9165 
6.199999999999999 1.4 3.9367 
6.300000000000001 1.4 3.9358 
6.400001 1.4 3.9293 
6.5 1.4 3.9316 
6.6 1.4 3.9280 
6.699999999999999 1.4 3.9351 
6.800000000000001 1.4 3.9379 
6.900001 1.4 3.9421 
7.0 1.4 3.9370 
7.1 1.4 3.9343 
7.199999999999999 1.4 3.9449 
7.300000000000001 1.4 3.9326 
7.400001 1.4 3.9366 
7.5 1.4 3.9376 
7.6 1.4 3.9477 
7.699999999999999 1.4 3.9459 
7.800000000000001 1.4 3.9394 
7.900001 1.4 3.9525 
8.0 1.4 3.9384 
8.1 1.4 3.9348 
8.2 1.4 3.9551 
8.3 1.4 3.9321 
8.400001 1.4 3.9401 
8.5 1.4 3.9370 
8.6 1.4 3.9392 
8.7 1.4 3.9416 
8.8 1.4 3.9392 
8.900001 1.4 3.9402 
9.0 1.4 3.9431 
9.1 1.4 3.9414 
9.2 1.4 3.9291 
9.3 1.4 3.9197 
9.400001 1.4 3.9424 
9.5 1.4 3.9283 
9.6 1.4 3.9273 
9.7 1.4 3.9319 
9.8 1.4 3.9142 
9.900001 1.4 3.9251 
10.0 1.4 3.9184 
10.1 1.4 3.9187 
10.2 1.4 3.9126 
10.3 1.4 3.9142 
10.400001 1.4 3.9043 
10.5 1.4 3.9079 
10.6 1.4 3.8998 
10.7 1.4 3.8918 
10.8 1.4 3.8922 
10.900001 1.4 3.9035 
11.0 1.4 3.9049 
11.1 1.4 3.8971 
11.2 1.4 3.8920 
11.3 1.4 3.9044 
11.400001 1.4 3.8964 
11.500001 1.4 3.8901 
11.599999 1.4 3.8900 
11.7 1.4 3.9028 
11.8 1.4 3.8920 
11.900001 1.4 3.8948 
12.000001 1.4 3.8905 
12.099999 1.4 3.8946 
12.2 1.4 3.8799 
12.3 1.4 3.8777 
12.400001 1.4 3.8870 
12.500001 1.4 3.8853 
12.599999 1.4 3.8893 
12.7 1.4 3.8832 
12.8 1.4 3.8910 
12.900001 1.4 3.8870 
13.000001 1.4 3.8722 
13.099999 1.4 3.8890 
13.2 1.4 3.8817 
13.3 1.4 3.8817 
13.400001 1.4 3.8848 
13.500001 1.4 3.8553 
13.599999 1.4 3.8776 
13.7 1.4 3.8776 
13.8 1.4 3.8912 
13.900001 1.4 3.8955 
14.0 1.4 3.9100 
14.099998 1.4 3.8874 
14.199998999999998 1.4 3.9185 
14.299999 1.4 3.8749 
14.399999999999999 1.4 3.8840 
14.5 1.4 3.8653 
14.599998 1.4 3.8731 
14.699998999999998 1.4 3.8869 
14.799999 1.4 3.8894 
14.899999999999999 1.4 3.8661 
15.0 1.4 3.9097 
15.099998 1.4 3.9003 
15.199998999999998 1.4 3.8272 
15.299999 1.4 3.8948 
15.399999999999999 1.4 3.8880 
15.5 1.4 3.8702 
15.599998 1.4 nan 
15.699998999999998 1.4 nan 
15.799999 1.4 nan 
15.899999999999999 1.4 nan 
16.0 1.4 nan 
16.099998 1.4 nan 
16.199999 1.4 nan 
16.299999 1.4 nan 
16.4 1.4 nan 
16.5 1.4 nan 
16.599998 1.4 nan 
16.699999 1.4 nan 
16.799999 1.4 nan 
-4.7 1.5 nan 
-4.6 1.5 nan 
-4.5 1.5 nan 
-4.4 1.5 nan 
-4.3 1.5 nan 
-4.2 1.5 nan 
-4.1 1.5 nan 
-4.0 1.5 nan 
-3.9 1.5 nan 
-3.8 1.5 nan 
-3.7 1.5 3.9000 
-3.6 1.5 3.8171 
-3.5 1.5 3.8833 
-3.4 1.5 3.8994 
-3.3 1.5 3.8555 
-3.2 1.5 3.8429 
-3.1 1.5 3.8814 
-3.0 1.5 3.8910 
-2.9 1.5 3.8681 
-2.8 1.5 3.8923 
-2.7 1.5 3.8952 
-2.6 1.5 3.9007 
-2.5 1.5 3.9068 
-2.4 1.5 3.8751 
-2.3 1.5 3.8967 
-2.2 1.5 3.8919 
-2.1 1.5 3.8827 
-2.0 1.5 3.8940 
-1.9 1.5 3.8738 
-1.8 1.5 3.8945 
-1.7 1.5 3.8920 
-1.6 1.5 3.8838 
-1.5 1.5 3.8981 
-1.4 1.5 3.8855 
-1.3 1.5 3.8898 
-1.2 1.5 3.8655 
-1.1 1.5 3.8934 
-1.0 1.5 3.8804 
-0.8999999999999999 1.5 3.8811 
-0.8 1.5 3.8810 
-0.7 1.5 3.8789 
-0.6000000000000001 1.5 3.8810 
-0.5 1.5 3.8799 
-0.3999999999999999 1.5 3.8830 
-0.30000000000000004 1.5 3.8966 
-0.19999999999999996 1.5 3.8797 
-0.10000000000000009 1.5 3.8867 
0.0 1.5 3.8928 
0.10000000000000009 1.5 3.8845 
0.20000000000000018 1.5 3.8889 
0.2999999999999998 1.5 3.8821 
0.3999999999999999 1.5 3.8922 
0.5 1.5 3.8874 
0.6000000000000001 1.5 3.9006 
0.7000000000000002 1.5 3.9009 
0.7999999999999998 1.5 3.8887 
0.8999999999999999 1.5 3.9035 
1.0 1.5 3.9016 
1.1 1.5 3.9025 
1.2000000000000002 1.5 3.8899 
1.2999999999999998 1.5 3.9103 
1.4 1.5 3.9018 
1.5 1.5 3.9077 
1.6 1.5 3.9112 
1.7000000000000002 1.5 3.9089 
1.7999999999999998 1.5 3.9143 
1.9 1.5 3.9159 
2.0 1.5 3.9262 
2.0999999999999996 1.5 3.9056 
2.2 1.5 3.9201 
2.3 1.5 3.9300 
2.4000000000000004 1.5 3.9282 
2.5 1.5 3.9333 
2.5999999999999996 1.5 3.9275 
2.7 1.5 3.9314 
2.8 1.5 3.9348 
2.9000000000000004 1.5 3.9460 
3.0 1.5 3.9369 
3.0999999999999996 1.5 3.9470 
3.2 1.5 3.9398 
3.3 1.5 3.9491 
3.4000009999999996 1.5 3.9333 
3.5 1.5 3.9464 
3.5999999999999996 1.5 3.9418 
3.7 1.5 3.9460 
3.8 1.5 3.9456 
3.9000009999999996 1.5 3.9392 
4.0 1.5 3.9484 
4.1 1.5 3.9478 
4.2 1.5 3.9350 
4.3 1.5 3.9395 
4.400001 1.5 3.9401 
4.5 1.5 3.9460 
4.6 1.5 3.9392 
4.7 1.5 3.9455 
4.8 1.5 3.9623 
4.900001 1.5 3.9424 
5.0 1.5 3.9356 
5.1 1.5 3.9329 
5.2 1.5 3.9369 
5.3 1.5 3.9275 
5.400001 1.5 3.9370 
5.5 1.5 3.9309 
5.6 1.5 3.9160 
5.7 1.5 3.9159 
5.8 1.5 3.9216 
5.900001 1.5 3.9295 
6.0 1.5 3.9159 
6.1 1.5 3.9280 
6.199999999999999 1.5 3.9205 
6.300000000000001 1.5 3.9180 
6.400001 1.5 3.9385 
6.5 1.5 3.9355 
6.6 1.5 3.9191 
6.699999999999999 1.5 3.9223 
6.800000000000001 1.5 3.9311 
6.900001 1.5 3.9317 
7.0 1.5 3.9381 
7.1 1.5 3.9210 
7.199999999999999 1.5 3.9436 
7.300000000000001 1.5 3.9326 
7.400001 1.5 3.9308 
7.5 1.5 3.9365 
7.6 1.5 3.9431 
7.699999999999999 1.5 3.9423 
7.800000000000001 1.5 3.9359 
7.900001 1.5 3.9517 
8.0 1.5 3.9470 
8.1 1.5 3.9352 
8.2 1.5 3.9429 
8.3 1.5 3.9478 
8.400001 1.5 3.9556 
8.5 1.5 3.9397 
8.6 1.5 3.9403 
8.7 1.5 3.9405 
8.8 1.5 3.9414 
8.900001 1.5 3.9450 
9.0 1.5 3.9393 
9.1 1.5 3.9427 
9.2 1.5 3.9317 
9.3 1.5 3.9442 
9.400001 1.5 3.9404 
9.5 1.5 3.9334 
9.6 1.5 3.9287 
9.7 1.5 3.9351 
9.8 1.5 3.9306 
9.900001 1.5 3.9265 
10.0 1.5 3.9201 
10.1 1.5 3.9197 
10.2 1.5 3.9203 
10.3 1.5 3.9214 
10.400001 1.5 3.9190 
10.5 1.5 3.9065 
10.6 1.5 3.9231 
10.7 1.5 3.9042 
10.8 1.5 3.9068 
10.900001 1.5 3.9071 
11.0 1.5 3.9051 
11.1 1.5 3.8948 
11.2 1.5 3.9019 
11.3 1.5 3.8947 
11.400001 1.5 3.9022 
11.500001 1.5 3.8859 
11.599999 1.5 3.8946 
11.7 1.5 3.8920 
11.8 1.5 3.9047 
11.900001 1.5 3.8867 
12.000001 1.5 3.8801 
12.099999 1.5 3.8845 
12.2 1.5 3.8816 
12.3 1.5 3.8928 
12.400001 1.5 3.8791 
12.500001 1.5 3.8838 
12.599999 1.5 3.8792 
12.7 1.5 3.8842 
12.8 1.5 3.8781 
12.900001 1.5 3.8911 
13.000001 1.5 3.8844 
13.099999 1.5 3.8853 
13.2 1.5 3.8780 
13.3 1.5 3.8779 
13.400001 1.5 3.8883 
13.500001 1.5 3.8764 
13.599999 1.5 3.8817 
13.7 1.5 3.8905 
13.8 1.5 3.8831 
13.900001 1.5 3.8812 
14.0 1.5 3.8842 
14.099998 1.5 3.8779 
14.199998999999998 1.5 3.8875 
14.299999 1.5 3.8745 
14.399999999999999 1.5 3.8974 
14.5 1.5 3.8782 
14.599998 1.5 3.9061 
14.699998999999998 1.5 3.9096 
14.799999 1.5 3.9005 
14.899999999999999 1.5 3.9082 
15.0 1.5 3.8660 
15.099998 1.5 3.8665 
15.199998999999998 1.5 3.8576 
15.299999 1.5 3.8893 
15.399999999999999 1.5 3.8507 
15.5 1.5 3.9031 
15.599998 1.5 nan 
15.699998999999998 1.5 nan 
15.799999 1.5 nan 
15.899999999999999 1.5 nan 
16.0 1.5 nan 
16.099998 1.5 nan 
16.199999 1.5 nan 
16.299999 1.5 nan 
16.4 1.5 nan 
16.5 1.5 nan 
16.599998 1.5 nan 
16.699999 1.5 nan 
16.799999 1.5 nan 
-4.7 1.6 nan 
-4.6 1.6 nan 
-4.5 1.6 nan 
-4.4 1.6 nan 
-4.3 1.6 nan 
-4.2 1.6 nan 
-4.1 1.6 nan 
-4.0 1.6 nan 
-3.9 1.6 nan 
-3.8 1.6 nan 
-3.7 1.6 3.8990 
-3.6 1.6 3.8783 
-3.5 1.6 3.8887 
-3.4 1.6 3.9062 
-3.3 1.6 3.8744 
-3.2 1.6 3.9130 
-3.1 1.6 3.9024 
-3.0 1.6 3.9088 
-2.9 1.6 3.8966 
-2.8 1.6 3.9132 
-2.7 1.6 3.8555 
-2.6 1.6 3.8939 
-2.5 1.6 3.8763 
-2.4 1.6 3.8801 
-2.3 1.6 3.8953 
-2.2 1.6 3.8746 
-2.1 1.6 3.8808 
-2.0 1.6 3.8793 
-1.9 1.6 3.8843 
-1.8 1.6 3.8721 
-1.7 1.6 3.9040 
-1.6 1.6 3.8792 
-1.5 1.6 3.8849 
-1.4 1.6 3.8802 
-1.3 1.6 3.8725 
-1.2 1.6 3.8877 
-1.1 1.6 3.8716 
-1.0 1.6 3.8785 
-0.8999999999999999 1.6 3.8883 
-0.8 1.6 3.8854 
-0.7 1.6 3.8742 
-0.6000000000000001 1.6 3.8888 
-0.5 1.6 3.8814 
-0.3999999999999999 1.6 3.8840 
-0.30000000000000004 1.6 3.8891 
-0.19999999999999996 1.6 3.8910 
-0.10000000000000009 1.6 3.8854 
0.0 1.6 3.8908 
0.10000000000000009 1.6 3.8961 
0.20000000000000018 1.6 3.8912 
0.2999999999999998 1.6 3.8984 
0.3999999999999999 1.6 3.8866 
0.5 1.6 3.9006 
0.6000000000000001 1.6 3.8859 
0.7000000000000002 1.6 3.8907 
0.7999999999999998 1.6 3.9058 
0.8999999999999999 1.6 3.9001 
1.0 1.6 3.9044 
1.1 1.6 3.9043 
1.2000000000000002 1.6 3.9094 
1.2999999999999998 1.6 3.9137 
1.4 1.6 3.9042 
1.5 1.6 3.9150 
1.6 1.6 3.9098 
1.7000000000000002 1.6 3.9207 
1.7999999999999998 1.6 3.9246 
1.9 1.6 3.9071 
2.0 1.6 3.9226 
2.0999999999999996 1.6 3.9310 
2.2 1.6 3.9229 
2.3 1.6 3.9324 
2.4000000000000004 1.6 3.9260 
2.5 1.6 3.9284 
2.5999999999999996 1.6 3.9432 
2.7 1.6 3.9407 
2.8 1.6 3.9360 
2.9000000000000004 1.6 3.9315 
3.0 1.6 3.9343 
3.0999999999999996 1.6 3.9377 
3.2 1.6 3.9414 
3.3 1.6 3.9517 
3.4000009999999996 1.6 3.9431 
3.5 1.6 3.9527 
3.5999999999999996 1.6 3.9499 
3.7 1.6 3.9457 
3.8 1.6 3.9442 
3.9000009999999996 1.6 3.9351 
4.0 1.6 3.9257 
4.1 1.6 3.9395 
4.2 1.6 3.9391 
4.3 1.6 3.9391 
4.400001 1.6 3.9436 
4.5 1.6 3.9273 
4.6 1.6 3.9247 
4.7 1.6 3.9282 
4.8 1.6 3.9190 
4.900001 1.6 3.9333 
5.0 1.6 3.9189 
5.1 1.6 3.9142 
5.2 1.6 3.9345 
5.3 1.6 3.9281 
5.400001 1.6 3.9168 
5.5 1.6 3.9176 
5.6 1.6 3.9115 
5.7 1.6 3.9182 
5.8 1.6 3.9225 
5.900001 1.6 3.9151 
6.0 1.6 3.9132 
6.1 1.6 3.9106 
6.199999999999999 1.6 3.9216 
6.300000000000001 1.6 3.9137 
6.400001 1.6 3.9235 
6.5 1.6 3.9159 
6.6 1.6 3.9284 
6.699999999999999 1.6 3.9166 
6.800000000000001 1.6 3.9235 
6.900001 1.6 3.9264 
7.0 1.6 3.9356 
7.1 1.6 3.9317 
7.199999999999999 1.6 3.9254 
7.300000000000001 1.6 3.9281 
7.400001 1.6 3.9429 
7.5 1.6 3.9311 
7.6 1.6 3.9349 
7.699999999999999 1.6 3.9548 
7.800000000000001 1.6 3.9573 
7.900001 1.6 3.9571 
8.0 1.6 3.9455 
8.1 1.6 3.9403 
8.2 1.6 3.9539 
8.3 1.6 3.9347 
8.400001 1.6 3.9488 
8.5 1.6 3.9477 
8.6 1.6 3.9480 
8.7 1.6 3.9400 
8.8 1.6 3.9417 
8.900001 1.6 3.9461 
9.0 1.6 3.9553 
9.1 1.6 3.9502 
9.2 1.6 3.9486 
9.3 1.6 3.9335 
9.400001 1.6 3.9280 
9.5 1.6 3.9410 
9.6 1.6 3.9321 
9.7 1.6 3.9310 
9.8 1.6 3.9296 
9.900001 1.6 3.9159 
10.0 1.6 3.9122 
10.1 1.6 3.9101 
10.2 1.6 3.9216 
10.3 1.6 3.9120 
10.400001 1.6 3.9211 
10.5 1.6 3.9134 
10.6 1.6 3.9089 
10.7 1.6 3.9071 
10.8 1.6 3.9095 
10.900001 1.6 3.9037 
11.0 1.6 3.8924 
11.1 1.6 3.9072 
11.2 1.6 3.8945 
11.3 1.6 3.8984 
11.400001 1.6 3.8943 
11.500001 1.6 3.9003 
11.599999 1.6 3.9022 
11.7 1.6 3.9006 
11.8 1.6 3.8916 
11.900001 1.6 3.8904 
12.000001 1.6 3.8902 
12.099999 1.6 3.8886 
12.2 1.6 3.8832 
12.3 1.6 3.8850 
12.400001 1.6 3.8964 
12.500001 1.6 3.8924 
12.599999 1.6 3.8828 
12.7 1.6 3.8969 
12.8 1.6 3.8772 
12.900001 1.6 3.8956 
13.000001 1.6 3.8659 
13.099999 1.6 3.8789 
13.2 1.6 3.8848 
13.3 1.6 3.8824 
13.400001 1.6 3.8728 
13.500001 1.6 3.8953 
13.599999 1.6 3.8791 
13.7 1.6 3.8686 
13.8 1.6 3.8876 
13.900001 1.6 3.8819 
14.0 1.6 3.8734 
14.099998 1.6 3.8618 
14.199998999999998 1.6 3.8934 
14.299999 1.6 3.9019 
14.399999999999999 1.6 3.8940 
14.5 1.6 3.8888 
14.599998 1.6 3.9157 
14.699998999999998 1.6 3.9063 
14.799999 1.6 3.8904 
14.899999999999999 1.6 3.8964 
15.0 1.6 3.8939 
15.099998 1.6 3.8769 
15.199998999999998 1.6 3.8705 
15.299999 1.6 3.8990 
15.399999999999999 1.6 3.9108 
15.5 1.6 3.9387 
15.599998 1.6 nan 
15.699998999999998 1.6 nan 
15.799999 1.6 nan 
15.899999999999999 1.6 nan 
16.0 1.6 nan 
16.099998 1.6 nan 
16.199999 1.6 nan 
16.299999 1.6 nan 
16.4 1.6 nan 
16.5 1.6 nan 
16.599998 1.6 nan 
16.699999 1.6 nan 
16.799999 1.6 nan 
-4.7 1.7000000000000002 nan 
-4.6 1.7000000000000002 nan 
-4.5 1.7000000000000002 nan 
-4.4 1.7000000000000002 nan 
-4.3 1.7000000000000002 nan 
-4.2 1.7000000000000002 nan 
-4.1 1.7000000000000002 nan 
-4.0 1.7000000000000002 nan 
-3.9 1.7000000000000002 nan 
-3.8 1.7000000000000002 3.8508 
-3.7 1.7000000000000002 3.8443 
-3.6 1.7000000000000002 3.8277 
-3.5 1.7000000000000002 3.8897 
-3.4 1.7000000000000002 3.8737 
-3.3 1.7000000000000002 3.9004 
-3.2 1.7000000000000002 3.8820 
-3.1 1.7000000000000002 3.9044 
-3.0 1.7000000000000002 3.8728 
-2.9 1.7000000000000002 3.8709 
-2.8 1.7000000000000002 3.9226 
-2.7 1.7000000000000002 3.8984 
-2.6 1.7000000000000002 3.8814 
-2.5 1.7000000000000002 3.8633 
-2.4 1.7000000000000002 3.8584 
-2.3 1.7000000000000002 3.9060 
-2.2 1.7000000000000002 3.8787 
-2.1 1.7000000000000002 3.8924 
-2.0 1.7000000000000002 3.8816 
-1.9 1.7000000000000002 3.8937 
-1.8 1.7000000000000002 3.8671 
-1.7 1.7000000000000002 3.8803 
-1.6 1.7000000000000002 3.8811 
-1.5 1.7000000000000002 3.9009 
-1.4 1.7000000000000002 3.8816 
-1.3 1.7000000000000002 3.8989 
-1.2 1.7000000000000002 3.8792 
-1.1 1.7000000000000002 3.8795 
-1.0 1.7000000000000002 3.8772 
-0.8999999999999999 1.7000000000000002 3.8888 
-0.8 1.7000000000000002 3.8829 
-0.7 1.7000000000000002 3.8849 
-0.6000000000000001 1.7000000000000002 3.8910 
-0.5 1.7000000000000002 3.8810 
-0.3999999999999999 1.7000000000000002 3.8815 
-0.30000000000000004 1.7000000000000002 3.8896 
-0.19999999999999996 1.7000000000000002 3.8909 
-0.10000000000000009 1.7000000000000002 3.8864 
0.0 1.7000000000000002 3.8963 
0.10000000000000009 1.7000000000000002 3.8824 
0.20000000000000018 1.7000000000000002 3.8989 
0.2999999999999998 1.7000000000000002 3.9009 
0.3999999999999999 1.7000000000000002 3.8946 
0.5 1.7000000000000002 3.8900 
0.6000000000000001 1.7000000000000002 3.8979 
0.7000000000000002 1.7000000000000002 3.8927 
0.7999999999999998 1.7000000000000002 3.9093 
0.8999999999999999 1.7000000000000002 3.8949 
1.0 1.7000000000000002 3.9193 
1.1 1.7000000000000002 3.9109 
1.2000000000000002 1.7000000000000002 3.9006 
1.2999999999999998 1.7000000000000002 3.9129 
1.4 1.7000000000000002 3.9138 
1.5 1.7000000000000002 3.9270 
1.6 1.7000000000000002 3.9204 
1.7000000000000002 1.7000000000000002 3.9135 
1.7999999999999998 1.7000000000000002 3.9227 
1.9 1.7000000000000002 3.9191 
2.0 1.7000000000000002 3.9240 
2.0999999999999996 1.7000000000000002 3.9256 
2.2 1.7000000000000002 3.9321 
2.3 1.7000000000000002 3.9306 
2.4000000000000004 1.7000000000000002 3.9352 
2.5 1.7000000000000002 3.9231 
2.5999999999999996 1.7000000000000002 3.9491 
2.7 1.7000000000000002 3.9405 
2.8 1.7000000000000002 3.9420 
2.9000000000000004 1.7000000000000002 3.9407 
3.0 1.7000000000000002 3.9429 
3.0999999999999996 1.7000000000000002 3.9412 
3.2 1.7000000000000002 3.9382 
3.3 1.7000000000000002 3.9498 
3.4000009999999996 1.7000000000000002 3.9476 
3.5 1.7000000000000002 3.9459 
3.5999999999999996 1.7000000000000002 3.9411 
3.7 1.7000000000000002 3.9355 
3.8 1.7000000000000002 3.9369 
3.9000009999999996 1.7000000000000002 3.9425 
4.0 1.7000000000000002 3.9498 
4.1 1.7000000000000002 3.9313 
4.2 1.7000000000000002 3.9272 
4.3 1.7000000000000002 3.9395 
4.400001 1.7000000000000002 3.9190 
4.5 1.7000000000000002 3.9360 
4.6 1.7000000000000002 3.9301 
4.7 1.7000000000000002 3.9112 
4.8 1.7000000000000002 3.9194 
4.900001 1.7000000000000002 3.9234 
5.0 1.7000000000000002 3.9189 
5.1 1.7000000000000002 3.9094 
5.2 1.7000000000000002 3.9048 
5.3 1.7000000000000002 3.9222 
5.400001 1.7000000000000002 3.9004 
5.5 1.7000000000000002 3.9090 
5.6 1.7000000000000002 3.9165 
5.7 1.7000000000000002 3.9111 
5.8 1.7000000000000002 3.9163 
5.900001 1.7000000000000002 3.9104 
6.0 1.7000000000000002 3.9003 
6.1 1.7000000000000002 3.9027 
6.199999999999999 1.7000000000000002 3.9218 
6.300000000000001 1.7000000000000002 3.9069 
6.400001 1.7000000000000002 3.9112 
6.5 1.7000000000000002 3.9153 
6.6 1.7000000000000002 3.9125 
6.699999999999999 1.7000000000000002 3.9117 
6.800000000000001 1.7000000000000002 3.9257 
6.900001 1.7000000000000002 3.9279 
7.0 1.7000000000000002 3.9166 
7.1 1.7000000000000002 3.9273 
7.199999999999999 1.7000000000000002 3.9255 
7.300000000000001 1.7000000000000002 3.9327 
7.400001 1.7000000000000002 3.9412 
7.5 1.7000000000000002 3.9354 
7.6 1.7000000000000002 3.9303 
7.699999999999999 1.7000000000000002 3.9445 
7.800000000000001 1.7000000000000002 3.9458 
7.900001 1.7000000000000002 3.9434 
8.0 1.7000000000000002 3.9514 
8.1 1.7000000000000002 3.9458 
8.2 1.7000000000000002 3.9457 
8.3 1.7000000000000002 3.9444 
8.400001 1.7000000000000002 3.9514 
8.5 1.7000000000000002 3.9533 
8.6 1.7000000000000002 3.9500 
8.7 1.7000000000000002 3.9528 
8.8 1.7000000000000002 3.9505 
8.900001 1.7000000000000002 3.9420 
9.0 1.7000000000000002 3.9599 
9.1 1.7000000000000002 3.9415 
9.2 1.7000000000000002 3.9489 
9.3 1.7000000000000002 3.9323 
9.400001 1.7000000000000002 3.9417 
9.5 1.7000000000000002 3.9480 
9.6 1.7000000000000002 3.9315 
9.7 1.7000000000000002 3.9385 
9.8 1.7000000000000002 3.9365 
9.900001 1.7000000000000002 3.9294 
10.0 1.7000000000000002 3.9343 
10.1 1.7000000000000002 3.9318 
10.2 1.7000000000000002 3.9223 
10.3 1.7000000000000002 3.9265 
10.400001 1.7000000000000002 3.9179 
10.5 1.7000000000000002 3.9133 
10.6 1.7000000000000002 3.9124 
10.7 1.7000000000000002 3.9092 
10.8 1.7000000000000002 3.9081 
10.900001 1.7000000000000002 3.9094 
11.0 1.7000000000000002 3.9014 
11.1 1.7000000000000002 3.9021 
11.2 1.7000000000000002 3.9068 
11.3 1.7000000000000002 3.8951 
11.400001 1.7000000000000002 3.8973 
11.500001 1.7000000000000002 3.8963 
11.599999 1.7000000000000002 3.9013 
11.7 1.7000000000000002 3.8978 
11.8 1.7000000000000002 3.8965 
11.900001 1.7000000000000002 3.8924 
12.000001 1.7000000000000002 3.8985 
12.099999 1.7000000000000002 3.8979 
12.2 1.7000000000000002 3.8980 
12.3 1.7000000000000002 3.8916 
12.400001 1.7000000000000002 3.8892 
12.500001 1.7000000000000002 3.8841 
12.599999 1.7000000000000002 3.8833 
12.7 1.7000000000000002 3.8915 
12.8 1.7000000000000002 3.8883 
12.900001 1.7000000000000002 3.8832 
13.000001 1.7000000000000002 3.8746 
13.099999 1.7000000000000002 3.8758 
13.2 1.7000000000000002 3.8679 
13.3 1.7000000000000002 3.8742 
13.400001 1.7000000000000002 3.8911 
13.500001 1.7000000000000002 3.8850 
13.599999 1.7000000000000002 3.8822 
13.7 1.7000000000000002 3.8890 
13.8 1.7000000000000002 3.8858 
13.900001 1.7000000000000002 3.8788 
14.0 1.7000000000000002 3.8799 
14.099998 1.7000000000000002 3.8991 
14.199998999999998 1.7000000000000002 3.8805 
14.299999 1.7000000000000002 3.8960 
14.399999999999999 1.7000000000000002 3.8936 
14.5 1.7000000000000002 3.8677 
14.599998 1.7000000000000002 3.8943 
14.699998999999998 1.7000000000000002 3.9019 
14.799999 1.7000000000000002 3.8839 
14.899999999999999 1.7000000000000002 3.8820 
15.0 1.7000000000000002 3.8897 
15.099998 1.7000000000000002 3.9036 
15.199998999999998 1.7000000000000002 3.9131 
15.299999 1.7000000000000002 3.8810 
15.399999999999999 1.7000000000000002 3.8800 
15.5 1.7000000000000002 3.8474 
15.599998 1.7000000000000002 3.8941 
15.699998999999998 1.7000000000000002 nan 
15.799999 1.7000000000000002 nan 
15.899999999999999 1.7000000000000002 nan 
16.0 1.7000000000000002 nan 
16.099998 1.7000000000000002 nan 
16.199999 1.7000000000000002 nan 
16.299999 1.7000000000000002 nan 
16.4 1.7000000000000002 nan 
16.5 1.7000000000000002 nan 
16.599998 1.7000000000000002 nan 
16.699999 1.7000000000000002 nan 
16.799999 1.7000000000000002 nan 
-4.7 1.7999999999999998 nan 
-4.6 1.7999999999999998 nan 
-4.5 1.7999999999999998 nan 
-4.4 1.7999999999999998 nan 
-4.3 1.7999999999999998 nan 
-4.2 1.7999999999999998 nan 
-4.1 1.7999999999999998 nan 
-4.0 1.7999999999999998 nan 
-3.9 1.7999999999999998 nan 
-3.8 1.7999999999999998 3.9151 
-3.7 1.7999999999999998 3.8639 
-3.6 1.7999999999999998 3.9169 
-3.5 1.7999999999999998 3.8957 
-3.4 1.7999999999999998 3.8603 
-3.3 1.7999999999999998 3.8605 
-3.2 1.7999999999999998 3.8764 
-3.1 1.7999999999999998 3.8546 
-3.0 1.7999999999999998 3.8808 
-2.9 1.7999999999999998 3.8737 
-2.8 1.7999999999999998 3.8780 
-2.7 1.7999999999999998 3.8937 
-2.6 1.7999999999999998 3.8615 
-2.5 1.7999999999999998 3.9038 
-2.4 1.7999999999999998 3.8980 
-2.3 1.7999999999999998 3.8895 
-2.2 1.7999999999999998 3.8829 
-2.1 1.7999999999999998 3.8708 
-2.0 1.7999999999999998 3.8910 
-1.9 1.7999999999999998 3.8618 
-1.8 1.7999999999999998 3.9030 
-1.7 1.7999999999999998 3.9046 
-1.6 1.7999999999999998 3.8896 
-1.5 1.7999999999999998 3.8844 
-1.4 1.7999999999999998 3.8917 
-1.3 1.7999999999999998 3.8980 
-1.2 1.7999999999999998 3.8849 
-1.1 1.7999999999999998 3.8635 
-1.0 1.7999999999999998 3.8886 
-0.8999999999999999 1.7999999999999998 3.8905 
-0.8 1.7999999999999998 3.8903 
-0.7 1.7999999999999998 3.8728 
-0.6000000000000001 1.7999999999999998 3.8893 
-0.5 1.7999999999999998 3.8800 
-0.3999999999999999 1.7999999999999998 3.8821 
-0.30000000000000004 1.7999999999999998 3.8738 
-0.19999999999999996 1.7999999999999998 3.8867 
-0.10000000000000009 1.7999999999999998 3.8904 
0.0 1.7999999999999998 3.8870 
0.10000000000000009 1.7999999999999998 3.8899 
0.20000000000000018 1.7999999999999998 3.8943 
0.2999999999999998 1.7999999999999998 3.9075 
0.3999999999999999 1.7999999999999998 3.8948 
0.5 1.7999999999999998 3.9026 
0.6000000000000001 1.7999999999999998 3.9007 
0.7000000000000002 1.7999999999999998 3.8923 
0.7999999999999998 1.7999999999999998 3.9047 
0.8999999999999999 1.7999999999999998 3.8969 
1.0 1.7999999999999998 3.9027 
1.1 1.7999999999999998 3.9045 
1.2000000000000002 1.7999999999999998 3.8984 
1.2999999999999998 1.7999999999999998 3.9082 
1.4 1.7999999999999998 3.9044 
1.5 1.7999999999999998 3.9159 
1.6 1.7999999999999998 3.9215 
1.7000000000000002 1.7999999999999998 3.9219 
1.7999999999999998 1.7999999999999998 3.9264 
1.9 1.7999999999999998 3.9225 
2.0 1.7999999999999998 3.9304 
2.0999999999999996 1.7999999999999998 3.9345 
2.2 1.7999999999999998 3.9353 
2.3 1.7999999999999998 3.9439 
2.4000000000000004 1.7999999999999998 3.9456 
2.5 1.7999999999999998 3.9437 
2.5999999999999996 1.7999999999999998 3.9387 
2.7 1.7999999999999998 3.9447 
2.8 1.7999999999999998 3.9485 
2.9000000000000004 1.7999999999999998 3.9447 
3.0 1.7999999999999998 3.9380 
3.0999999999999996 1.7999999999999998 3.9417 
3.2 1.7999999999999998 3.9506 
3.3 1.7999999999999998 3.9488 
3.4000009999999996 1.7999999999999998 3.9512 
3.5 1.7999999999999998 3.9435 
3.5999999999999996 1.7999999999999998 3.9487 
3.7 1.7999999999999998 3.9431 
3.8 1.7999999999999998 3.9504 
3.9000009999999996 1.7999999999999998 3.9339 
4.0 1.7999999999999998 3.9367 
4.1 1.7999999999999998 3.9329 
4.2 1.7999999999999998 3.9383 
4.3 1.7999999999999998 3.9239 
4.400001 1.7999999999999998 3.9299 
4.5 1.7999999999999998 3.9248 
4.6 1.7999999999999998 3.9259 
4.7 1.7999999999999998 3.9192 
4.8 1.7999999999999998 3.9108 
4.900001 1.7999999999999998 3.9070 
5.0 1.7999999999999998 3.9060 
5.1 1.7999999999999998 3.9048 
5.2 1.7999999999999998 3.8968 
5.3 1.7999999999999998 3.9026 
5.400001 1.7999999999999998 3.8948 
5.5 1.7999999999999998 3.9038 
5.6 1.7999999999999998 3.9120 
5.7 1.7999999999999998 3.8917 
5.8 1.7999999999999998 3.8947 
5.900001 1.7999999999999998 3.8950 
6.0 1.7999999999999998 3.9025 
6.1 1.7999999999999998 3.8965 
6.199999999999999 1.7999999999999998 3.9069 
6.300000000000001 1.7999999999999998 3.8950 
6.400001 1.7999999999999998 3.8921 
6.5 1.7999999999999998 3.9033 
6.6 1.7999999999999998 3.9106 
6.699999999999999 1.7999999999999998 3.9034 
6.800000000000001 1.7999999999999998 3.9036 
6.900001 1.7999999999999998 3.9013 
7.0 1.7999999999999998 3.9046 
7.1 1.7999999999999998 3.9172 
7.199999999999999 1.7999999999999998 3.9243 
7.300000000000001 1.7999999999999998 3.9348 
7.400001 1.7999999999999998 3.9301 
7.5 1.7999999999999998 3.9373 
7.6 1.7999999999999998 3.9377 
7.699999999999999 1.7999999999999998 3.9331 
7.800000000000001 1.7999999999999998 3.9291 
7.900001 1.7999999999999998 3.9354 
8.0 1.7999999999999998 3.9486 
8.1 1.7999999999999998 3.9459 
8.2 1.7999999999999998 3.9446 
8.3 1.7999999999999998 3.9617 
8.400001 1.7999999999999998 3.9481 
8.5 1.7999999999999998 3.9553 
8.6 1.7999999999999998 3.9528 
8.7 1.7999999999999998 3.9528 
8.8 1.7999999999999998 3.9527 
8.900001 1.7999999999999998 3.9376 
9.0 1.7999999999999998 3.9551 
9.1 1.7999999999999998 3.9541 
9.2 1.7999999999999998 3.9505 
9.3 1.7999999999999998 3.9487 
9.400001 1.7999999999999998 3.9326 
9.5 1.7999999999999998 3.9492 
9.6 1.7999999999999998 3.9346 
9.7 1.7999999999999998 3.9366 
9.8 1.7999999999999998 3.9325 
9.900001 1.7999999999999998 3.9330 
10.0 1.7999999999999998 3.9234 
10.1 1.7999999999999998 3.9349 
10.2 1.7999999999999998 3.9251 
10.3 1.7999999999999998 3.9268 
10.400001 1.7999999999999998 3.9281 
10.5 1.7999999999999998 3.9263 
10.6 1.7999999999999998 3.9103 
10.7 1.7999999999999998 3.9078 
10.8 1.7999999999999998 3.9162 
10.900001 1.7999999999999998 3.9126 
11.0 1.7999999999999998 3.8991 
11.1 1.7999999999999998 3.9026 
11.2 1.7999999999999998 3.8993 
11.3 1.7999999999999998 3.9069 
11.400001 1.7999999999999998 3.8917 
11.500001 1.7999999999999998 3.8912 
11.599999 1.7999999999999998 3.8958 
11.7 1.7999999999999998 3.8986 
11.8 1.7999999999999998 3.8923 
11.900001 1.7999999999999998 3.8925 
12.000001 1.7999999999999998 3.8997 
12.099999 1.7999999999999998 3.8892 
12.2 1.7999999999999998 3.8896 
12.3 1.7999999999999998 3.8810 
12.400001 1.7999999999999998 3.8878 
12.500001 1.7999999999999998 3.8787 
12.599999 1.7999999999999998 3.8844 
12.7 1.7999999999999998 3.8846 
12.8 1.7999999999999998 3.8798 
12.900001 1.7999999999999998 3.8734 
13.000001 1.7999999999999998 3.8654 
13.099999 1.7999999999999998 3.8853 
13.2 1.7999999999999998 3.8908 
13.3 1.7999999999999998 3.8858 
13.400001 1.7999999999999998 3.8842 
13.500001 1.7999999999999998 3.8719 
13.599999 1.7999999999999998 3.8858 
13.7 1.7999999999999998 3.8723 
13.8 1.7999999999999998 3.8731 
13.900001 1.7999999999999998 3.8769 
14.0 1.7999999999999998 3.8787 
14.099998 1.7999999999999998 3.8766 
14.199998999999998 1.7999999999999998 3.8774 
14.299999 1.7999999999999998 3.8965 
14.399999999999999 1.7999999999999998 3.9037 
14.5 1.7999999999999998 3.8944 
14.599998 1.7999999999999998 3.8745 
14.699998999999998 1.7999999999999998 3.9047 
14.799999 1.7999999999999998 3.9258 
14.899999999999999 1.7999999999999998 3.8959 
15.0 1.7999999999999998 3.8825 
15.099998 1.7999999999999998 3.8487 
15.199998999999998 1.7999999999999998 3.9058 
15.299999 1.7999999999999998 3.9099 
15.399999999999999 1.7999999999999998 3.9438 
15.5 1.7999999999999998 3.8722 
15.599998 1.7999999999999998 3.8483 
15.699998999999998 1.7999999999999998 nan 
15.799999 1.7999999999999998 nan 
15.899999999999999 1.7999999999999998 nan 
16.0 1.7999999999999998 nan 
16.099998 1.7999999999999998 nan 
16.199999 1.7999999999999998 nan 
16.299999 1.7999999999999998 nan 
16.4 1.7999999999999998 nan 
16.5 1.7999999999999998 nan 
16.599998 1.7999999999999998 nan 
16.699999 1.7999999999999998 nan 
16.799999 1.7999999999999998 nan 
-4.7 1.9 nan 
-4.6 1.9 nan 
-4.5 1.9 nan 
-4.4 1.9 nan 
-4.3 1.9 nan 
-4.2 1.9 nan 
-4.1 1.9 nan 
-4.0 1.9 nan 
-3.9 1.9 nan 
-3.8 1.9 3.8566 
-3.7 1.9 3.8770 
-3.6 1.9 3.8812 
-3.5 1.9 3.8674 
-3.4 1.9 3.8520 
-3.3 1.9 3.8584 
-3.2 1.9 3.8808 
-3.1 1.9 3.8934 
-3.0 1.9 3.9060 
-2.9 1.9 3.8911 
-2.8 1.9 3.8750 
-2.7 1.9 3.8762 
-2.6 1.9 3.8912 
-2.5 1.9 3.8907 
-2.4 1.9 3.9079 
-2.3 1.9 3.8828 
-2.2 1.9 3.8935 
-2.1 1.9 3.8815 
-2.0 1.9 3.8646 
-1.9 1.9 3.8868 
-1.8 1.9 3.8883 
-1.7 1.9 3.8951 
-1.6 1.9 3.8707 
-1.5 1.9 3.8801 
-1.4 1.9 3.8870 
-1.3 1.9 3.8980 
-1.2 1.9 3.8826 
-1.1 1.9 3.8873 
-1.0 1.9 3.8806 
-0.8999999999999999 1.9 3.8892 
-0.8 1.9 3.8822 
-0.7 1.9 3.8884 
-0.6000000000000001 1.9 3.8859 
-0.5 1.9 3.8848 
-0.3999999999999999 1.9 3.8820 
-0.30000000000000004 1.9 3.8929 
-0.19999999999999996 1.9 3.8837 
-0.10000000000000009 1.9 3.8880 
0.0 1.9 3.8830 
0.10000000000000009 1.9 3.8907 
0.20000000000000018 1.9 3.8809 
0.2999999999999998 1.9 3.8918 
0.3999999999999999 1.9 3.8999 
0.5 1.9 3.8986 
0.6000000000000001 1.9 3.8850 
0.7000000000000002 1.9 3.8947 
0.7999999999999998 1.9 3.9048 
0.8999999999999999 1.9 3.9024 
1.0 1.9 3.9074 
1.1 1.9 3.9102 
1.2000000000000002 1.9 3.9220 
1.2999999999999998 1.9 3.9205 
1.4 1.9 3.9174 
1.5 1.9 3.9316 
1.6 1.9 3.9192 
1.7000000000000002 1.9 3.9206 
1.7999999999999998 1.9 3.9116 
1.9 1.9 3.9332 
2.0 1.9 3.9426 
2.0999999999999996 1.9 3.9381 
2.2 1.9 3.9388 
2.3 1.9 3.9348 
2.4000000000000004 1.9 3.9294 
2.5 1.9 3.9314 
2.5999999999999996 1.9 3.9452 
2.7 1.9 3.9515 
2.8 1.9 3.9449 
2.9000000000000004 1.9 3.9528 
3.0 1.9 3.9502 
3.0999999999999996 1.9 3.9468 
3.2 1.9 3.9489 
3.3 1.9 3.9480 
3.4000009999999996 1.9 3.9538 
3.5 1.9 3.9379 
3.5999999999999996 1.9 3.9548 
3.7 1.9 3.9426 
3.8 1.9 3.9394 
3.9000009999999996 1.9 3.9389 
4.0 1.9 3.9487 
4.1 1.9 3.9321 
4.2 1.9 3.9290 
4.3 1.9 3.9294 
4.400001 1.9 3.9194 
4.5 1.9 3.9206 
4.6 1.9 3.9109 
4.7 1.9 3.9035 
4.8 1.9 3.9064 
4.900001 1.9 3.8964 
5.0 1.9 3.8861 
5.1 1.9 3.8899 
5.2 1.9 3.8895 
5.3 1.9 3.8917 
5.400001 1.9 3.8862 
5.5 1.9 3.8845 
5.6 1.9 3.8971 
5.7 1.9 3.8844 
5.8 1.9 3.8867 
5.900001 1.9 3.8835 
6.0 1.9 3.8861 
6.1 1.9 3.8912 
6.199999999999999 1.9 3.8852 
6.300000000000001 1.9 3.8743 
6.400001 1.9 3.8749 
6.5 1.9 3.8930 
6.6 1.9 3.8901 
6.699999999999999 1.9 3.9041 
6.800000000000001 1.9 3.9011 
6.900001 1.9 3.8903 
7.0 1.9 3.9095 
7.1 1.9 3.9054 
7.199999999999999 1.9 3.9197 
7.300000000000001 1.9 3.9183 
7.400001 1.9 3.9272 
7.5 1.9 3.9183 
7.6 1.9 3.9224 
7.699999999999999 1.9 3.9366 
7.800000000000001 1.9 3.9359 
7.900001 1.9 3.9407 
8.0 1.9 3.9387 
8.1 1.9 3.9531 
8.2 1.9 3.9487 
8.3 1.9 3.9564 
8.400001 1.9 3.9640 
8.5 1.9 3.9477 
8.6 1.9 3.9554 
8.7 1.9 3.9512 
8.8 1.9 3.9670 
8.900001 1.9 3.9621 
9.0 1.9 3.9479 
9.1 1.9 3.9464 
9.2 1.9 3.9542 
9.3 1.9 3.9461 
9.400001 1.9 3.9442 
9.5 1.9 3.9511 
9.6 1.9 3.9370 
9.7 1.9 3.9420 
9.8 1.9 3.9339 
9.900001 1.9 3.9436 
10.0 1.9 3.9260 
10.1 1.9 3.9251 
10.2 1.9 3.9258 
10.3 1.9 3.9232 
10.400001 1.9 3.9242 
10.5 1.9 3.9210 
10.6 1.9 3.9120 
10.7 1.9 3.9184 
10.8 1.9 3.9147 
10.900001 1.9 3.8897 
11.0 1.9 3.9056 
11.1 1.9 3.9132 
11.2 1.9 3.9113 
11.3 1.9 3.9033 
11.400001 1.9 3.9027 
11.500001 1.9 3.9033 
11.599999 1.9 3.9057 
11.7 1.9 3.9001 
11.8 1.9 3.8995 
11.900001 1.9 3.9072 
12.000001 1.9 3.8955 
12.099999 1.9 3.8918 
12.2 1.9 3.8850 
12.3 1.9 3.8850 
12.400001 1.9 3.8831 
12.500001 1.9 3.8860 
12.599999 1.9 3.8867 
12.7 1.9 3.8861 
12.8 1.9 3.8899 
12.900001 1.9 3.8858 
13.000001 1.9 3.9004 
13.099999 1.9 3.8742 
13.2 1.9 3.8855 
13.3 1.9 3.8771 
13.400001 1.9 3.8846 
13.500001 1.9 3.8844 
13.599999 1.9 3.8909 
13.7 1.9 3.8779 
13.8 1.9 3.8840 
13.900001 1.9 3.8622 
14.0 1.9 3.8690 
14.099998 1.9 3.9009 
14.199998999999998 1.9 3.8941 
14.299999 1.9 3.8985 
14.399999999999999 1.9 3.8852 
14.5 1.9 3.8959 
14.599998 1.9 3.9018 
14.699998999999998 1.9 3.8889 
14.799999 1.9 3.8972 
14.899999999999999 1.9 3.9298 
15.0 1.9 3.8924 
15.099998 1.9 3.8960 
15.199998999999998 1.9 3.8944 
15.299999 1.9 3.8919 
15.399999999999999 1.9 3.8326 
15.5 1.9 3.8498 
15.599998 1.9 3.8857 
15.699998999999998 1.9 3.8285 
15.799999 1.9 nan 
15.899999999999999 1.9 nan 
16.0 1.9 nan 
16.099998 1.9 nan 
16.199999 1.9 nan 
16.299999 1.9 nan 
16.4 1.9 nan 
16.5 1.9 nan 
16.599998 1.9 nan 
16.699999 1.9 nan 
16.799999 1.9 nan 
-4.7 2.0 nan 
-4.6 2.0 nan 
-4.5 2.0 nan 
-4.4 2.0 nan 
-4.3 2.0 nan 
-4.2 2.0 nan 
-4.1 2.0 nan 
-4.0 2.0 nan 
-3.9 2.0 nan 
-3.8 2.0 3.9216 
-3.7 2.0 3.8965 
-3.6 2.0 3.9187 
-3.5 2.0 3.9034 
-3.4 2.0 3.8960 
-3.3 2.0 3.8607 
-3.2 2.0 3.8875 
-3.1 2.0 3.9121 
-3.0 2.0 3.8681 
-2.9 2.0 3.8686 
-2.8 2.0 3.8637 
-2.7 2.0 3.8977 
-2.6 2.0 3.8955 
-2.5 2.0 3.8965 
-2.4 2.0 3.8823 
-2.3 2.0 3.8721 
-2.2 2.0 3.8911 
-2.1 2.0 3.8901 
-2.0 2.0 3.8956 
-1.9 2.0 3.8830 
-1.8 2.0 3.8814 
-1.7 2.0 3.8945 
-1.6 2.0 3.8962 
-1.5 2.0 3.8725 
-1.4 2.0 3.8767 
-1.3 2.0 3.8939 
-1.2 2.0 3.8943 
-1.1 2.0 3.8918 
-1.0 2.0 3.8929 
-0.8999999999999999 2.0 3.8924 
-0.8 2.0 3.8865 
-0.7 2.0 3.8869 
-0.6000000000000001 2.0 3.8964 
-0.5 2.0 3.8869 
-0.3999999999999999 2.0 3.8964 
-0.30000000000000004 2.0 3.8849 
-0.19999999999999996 2.0 3.8890 
-0.10000000000000009 2.0 3.8844 
0.0 2.0 3.8913 
0.10000000000000009 2.0 3.8947 
0.20000000000000018 2.0 3.8934 
0.2999999999999998 2.0 3.9004 
0.3999999999999999 2.0 3.8958 
0.5 2.0 3.8926 
0.6000000000000001 2.0 3.9039 
0.7000000000000002 2.0 3.9076 
0.7999999999999998 2.0 3.9047 
0.8999999999999999 2.0 3.8963 
1.0 2.0 3.9063 
1.1 2.0 3.9140 
1.2000000000000002 2.0 3.9119 
1.2999999999999998 2.0 3.9083 
1.4 2.0 3.9118 
1.5 2.0 3.9189 
1.6 2.0 3.9232 
1.7000000000000002 2.0 3.9378 
1.7999999999999998 2.0 3.9394 
1.9 2.0 3.9342 
2.0 2.0 3.9368 
2.0999999999999996 2.0 3.9467 
2.2 2.0 3.9434 
2.3 2.0 3.9431 
2.4000000000000004 2.0 3.9487 
2.5 2.0 3.9426 
2.5999999999999996 2.0 3.9524 
2.7 2.0 3.9489 
2.8 2.0 3.9546 
2.9000000000000004 2.0 3.9446 
3.0 2.0 3.9487 
3.0999999999999996 2.0 3.9451 
3.2 2.0 3.9397 
3.3 2.0 3.9485 
3.4000009999999996 2.0 3.9379 
3.5 2.0 3.9369 
3.5999999999999996 2.0 3.9398 
3.7 2.0 3.9319 
3.8 2.0 3.9427 
3.9000009999999996 2.0 3.9492 
4.0 2.0 3.9305 
4.1 2.0 3.9269 
4.2 2.0 3.9137 
4.3 2.0 3.9153 
4.400001 2.0 3.9053 
4.5 2.0 3.9100 
4.6 2.0 3.9061 
4.7 2.0 3.9053 
4.8 2.0 3.8954 
4.900001 2.0 3.8793 
5.0 2.0 3.8838 
5.1 2.0 3.8831 
5.2 2.0 3.8741 
5.3 2.0 3.8843 
5.400001 2.0 3.8636 
5.5 2.0 3.8753 
5.6 2.0 3.8785 
5.7 2.0 3.8753 
5.8 2.0 3.8617 
5.900001 2.0 3.8627 
6.0 2.0 3.8719 
6.1 2.0 3.8776 
6.199999999999999 2.0 3.8624 
6.300000000000001 2.0 3.8710 
6.400001 2.0 3.8796 
6.5 2.0 3.8731 
6.6 2.0 3.8954 
6.699999999999999 2.0 3.8801 
6.800000000000001 2.0 3.8743 
6.900001 2.0 3.8839 
7.0 2.0 3.8840 
7.1 2.0 3.9025 
7.199999999999999 2.0 3.9068 
7.300000000000001 2.0 3.8972 
7.400001 2.0 3.9139 
7.5 2.0 3.9190 
7.6 2.0 3.9196 
7.699999999999999 2.0 3.9183 
7.800000000000001 2.0 3.9299 
7.900001 2.0 3.9291 
8.0 2.0 3.9460 
8.1 2.0 3.9360 
8.2 2.0 3.9361 
8.3 2.0 3.9492 
8.400001 2.0 3.9541 
8.5 2.0 3.9570 
8.6 2.0 3.9545 
8.7 2.0 3.9584 
8.8 2.0 3.9590 
8.900001 2.0 3.9614 
9.0 2.0 3.9493 
9.1 2.0 3.9543 
9.2 2.0 3.9626 
9.3 2.0 3.9662 
9.400001 2.0 3.9450 
9.5 2.0 3.9441 
9.6 2.0 3.9332 
9.7 2.0 3.9447 
9.8 2.0 3.9439 
9.900001 2.0 3.9278 
10.0 2.0 3.9291 
10.1 2.0 3.9243 
10.2 2.0 3.9320 
10.3 2.0 3.9233 
10.400001 2.0 3.9263 
10.5 2.0 3.9261 
10.6 2.0 3.9201 
10.7 2.0 3.9123 
10.8 2.0 3.9170 
10.900001 2.0 3.9065 
11.0 2.0 3.9130 
11.1 2.0 3.9182 
11.2 2.0 3.9136 
11.3 2.0 3.9108 
11.400001 2.0 3.8927 
11.500001 2.0 3.8996 
11.599999 2.0 3.9053 
11.7 2.0 3.8919 
11.8 2.0 3.8831 
11.900001 2.0 3.9044 
12.000001 2.0 3.8941 
12.099999 2.0 3.8872 
12.2 2.0 3.8961 
12.3 2.0 3.8847 
12.400001 2.0 3.8887 
12.500001 2.0 3.8788 
12.599999 2.0 3.8921 
12.7 2.0 3.8869 
12.8 2.0 3.8954 
12.900001 2.0 3.8810 
13.000001 2.0 3.8968 
13.099999 2.0 3.8834 
13.2 2.0 3.8759 
13.3 2.0 3.8732 
13.400001 2.0 3.9046 
13.500001 2.0 3.8817 
13.599999 2.0 3.8639 
13.7 2.0 3.8770 
13.8 2.0 3.8796 
13.900001 2.0 3.8872 
14.0 2.0 3.8994 
14.099998 2.0 3.9011 
14.199998999999998 2.0 3.8863 
14.299999 2.0 3.8980 
14.399999999999999 2.0 3.8797 
14.5 2.0 3.8909 
14.599998 2.0 3.9202 
14.699998999999998 2.0 3.8721 
14.799999 2.0 3.8971 
14.899999999999999 2.0 3.8540 
15.0 2.0 3.8920 
15.099998 2.0 3.8850 
15.199998999999998 2.0 3.8663 
15.299999 2.0 3.8665 
15.399999999999999 2.0 3.8848 
15.5 2.0 3.8748 
15.599998 2.0 3.9236 
15.699998999999998 2.0 3.9637 
15.799999 2.0 nan 
15.899999999999999 2.0 nan 
16.0 2.0 nan 
16.099998 2.0 nan 
16.199999 2.0 nan 
16.299999 2.0 nan 
16.4 2.0 nan 
16.5 2.0 nan 
16.599998 2.0 nan 
16.699999 2.0 nan 
16.799999 2.0 nan 
-4.7 2.1 nan 
-4.6 2.1 nan 
-4.5 2.1 nan 
-4.4 2.1 nan 
-4.3 2.1 nan 
-4.2 2.1 nan 
-4.1 2.1 nan 
-4.0 2.1 nan 
-3.9 2.1 3.8406 
-3.8 2.1 3.9009 
-3.7 2.1 3.9064 
-3.6 2.1 3.8976 
-3.5 2.1 3.8753 
-3.4 2.1 3.8747 
-3.3 2.1 3.8848 
-3.2 2.1 3.8714 
-3.1 2.1 3.8850 
-3.0 2.1 3.8967 
-2.9 2.1 3.8868 
-2.8 2.1 3.8859 
-2.7 2.1 3.8881 
-2.6 2.1 3.8799 
-2.5 2.1 3.8878 
-2.4 2.1 3.9004 
-2.3 2.1 3.8992 
-2.2 2.1 3.8829 
-2.1 2.1 3.8763 
-2.0 2.1 3.8737 
-1.9 2.1 3.8834 
-1.8 2.1 3.8693 
-1.7 2.1 3.8676 
-1.6 2.1 3.8907 
-1.5 2.1 3.8782 
-1.4 2.1 3.8936 
-1.3 2.1 3.8849 
-1.2 2.1 3.8831 
-1.1 2.1 3.8882 
-1.0 2.1 3.8693 
-0.8999999999999999 2.1 3.8827 
-0.8 2.1 3.8922 
-0.7 2.1 3.8858 
-0.6000000000000001 2.1 3.8847 
-0.5 2.1 3.8994 
-0.3999999999999999 2.1 3.8813 
-0.30000000000000004 2.1 3.8889 
-0.19999999999999996 2.1 3.8867 
-0.10000000000000009 2.1 3.8891 
0.0 2.1 3.8957 
0.10000000000000009 2.1 3.9067 
0.20000000000000018 2.1 3.8953 
0.2999999999999998 2.1 3.8910 
0.3999999999999999 2.1 3.8939 
0.5 2.1 3.9087 
0.6000000000000001 2.1 3.9027 
0.7000000000000002 2.1 3.9109 
0.7999999999999998 2.1 3.9065 
0.8999999999999999 2.1 3.9067 
1.0 2.1 3.9112 
1.1 2.1 3.9155 
1.2000000000000002 2.1 3.9212 
1.2999999999999998 2.1 3.9183 
1.4 2.1 3.9122 
1.5 2.1 3.9283 
1.6 2.1 3.9314 
1.7000000000000002 2.1 3.9266 
1.7999999999999998 2.1 3.9387 
1.9 2.1 3.9492 
2.0 2.1 3.9376 
2.0999999999999996 2.1 3.9318 
2.2 2.1 3.9445 
2.3 2.1 3.9412 
2.4000000000000004 2.1 3.9420 
2.5 2.1 3.9441 
2.5999999999999996 2.1 3.9527 
2.7 2.1 3.9513 
2.8 2.1 3.9350 
2.9000000000000004 2.1 3.9523 
3.0 2.1 3.9467 
3.0999999999999996 2.1 3.9427 
3.2 2.1 3.9495 
3.3 2.1 3.9512 
3.4000009999999996 2.1 3.9410 
3.5 2.1 3.9357 
3.5999999999999996 2.1 3.9506 
3.7 2.1 3.9387 
3.8 2.1 3.9240 
3.9000009999999996 2.1 3.9360 
4.0 2.1 3.9228 
4.1 2.1 3.9213 
4.2 2.1 3.9129 
4.3 2.1 3.9049 
4.400001 2.1 3.9009 
4.5 2.1 3.8979 
4.6 2.1 3.8860 
4.7 2.1 3.8929 
4.8 2.1 3.8804 
4.900001 2.1 3.8742 
5.0 2.1 3.8692 
5.1 2.1 3.8786 
5.2 2.1 3.8579 
5.3 2.1 3.8565 
5.400001 2.1 3.8648 
5.5 2.1 3.8477 
5.6 2.1 3.8443 
5.7 2.1 3.8525 
5.8 2.1 3.8567 
5.900001 2.1 3.8427 
6.0 2.1 3.8561 
6.1 2.1 3.8488 
6.199999999999999 2.1 3.8479 
6.300000000000001 2.1 3.8510 
6.400001 2.1 3.8455 
6.5 2.1 3.8510 
6.6 2.1 3.8611 
6.699999999999999 2.1 3.8671 
6.800000000000001 2.1 3.8663 
6.900001 2.1 3.8685 
7.0 2.1 3.8844 
7.1 2.1 3.8826 
7.199999999999999 2.1 3.8994 
7.300000000000001 2.1 3.8833 
7.400001 2.1 3.8957 
7.5 2.1 3.9134 
7.6 2.1 3.9005 
7.699999999999999 2.1 3.9186 
7.800000000000001 2.1 3.9233 
7.900001 2.1 3.9280 
8.0 2.1 3.9331 
8.1 2.1 3.9324 
8.2 2.1 3.9454 
8.3 2.1 3.9444 
8.400001 2.1 3.9434 
8.5 2.1 3.9461 
8.6 2.1 3.9551 
8.7 2.1 3.9560 
8.8 2.1 3.9508 
8.900001 2.1 3.9492 
9.0 2.1 3.9576 
9.1 2.1 3.9604 
9.2 2.1 3.9507 
9.3 2.1 3.9561 
9.400001 2.1 3.9588 
9.5 2.1 3.9589 
9.6 2.1 3.9513 
9.7 2.1 3.9453 
9.8 2.1 3.9473 
9.900001 2.1 3.9380 
10.0 2.1 3.9421 
10.1 2.1 3.9370 
10.2 2.1 3.9322 
10.3 2.1 3.9221 
10.400001 2.1 3.9262 
10.5 2.1 3.9310 
10.6 2.1 3.9216 
10.7 2.1 3.9189 
10.8 2.1 3.9149 
10.900001 2.1 3.9269 
11.0 2.1 3.9140 
11.1 2.1 3.9067 
11.2 2.1 3.9130 
11.3 2.1 3.9092 
11.400001 2.1 3.9051 
11.500001 2.1 3.8981 
11.599999 2.1 3.8942 
11.7 2.1 3.8938 
11.8 2.1 3.8975 
11.900001 2.1 3.9073 
12.000001 2.1 3.8997 
12.099999 2.1 3.8927 
12.2 2.1 3.8911 
12.3 2.1 3.8980 
12.400001 2.1 3.8773 
12.500001 2.1 3.8856 
12.599999 2.1 3.8784 
12.7 2.1 3.8768 
12.8 2.1 3.8780 
12.900001 2.1 3.8882 
13.000001 2.1 3.8761 
13.099999 2.1 3.8804 
13.2 2.1 3.8740 
13.3 2.1 3.8992 
13.400001 2.1 3.8888 
13.500001 2.1 3.8615 
13.599999 2.1 3.8693 
13.7 2.1 3.8861 
13.8 2.1 3.9120 
13.900001 2.1 3.8905 
14.0 2.1 3.8534 
14.099998 2.1 3.8808 
14.199998999999998 2.1 3.8842 
14.299999 2.1 3.8803 
14.399999999999999 2.1 3.8573 
14.5 2.1 3.8770 
14.599998 2.1 3.8570 
14.699998999999998 2.1 3.8706 
14.799999 2.1 3.8753 
14.899999999999999 2.1 3.8802 
15.0 2.1 3.8572 
15.099998 2.1 3.8958 
15.199998999999998 2.1 3.8848 
15.299999 2.1 3.8665 
15.399999999999999 2.1 3.9242 
15.5 2.1 3.8700 
15.599998 2.1 3.8963 
15.699998999999998 2.1 3.8693 
15.799999 2.1 nan 
15.899999999999999 2.1 nan 
16.0 2.1 nan 
16.099998 2.1 nan 
16.199999 2.1 nan 
16.299999 2.1 nan 
16.4 2.1 nan 
16.5 2.1 nan 
16.599998 2.1 nan 
16.699999 2.1 nan 
16.799999 2.1 nan 
-4.7 2.2 nan 
-4.6 2.2 nan 
-4.5 2.2 nan 
-4.4 2.2 nan 
-4.3 2.2 nan 
-4.2 2.2 nan 
-4.1 2.2 nan 
-4.0 2.2 nan 
-3.9 2.2 3.8711 
-3.8 2.2 3.8769 
-3.7 2.2 3.8966 
-3.6 2.2 3.8713 
-3.5 2.2 3.8691 
-3.4 2.2 3.9019 
-3.3 2.2 3.8777 
-3.2 2.2 3.8792 
-3.1 2.2 3.9035 
-3.0 2.2 3.8967 
-2.9 2.2 3.8838 
-2.8 2.2 3.9043 
-2.7 2.2 3.8751 
-2.6 2.2 3.8949 
-2.5 2.2 3.8775 
-2.4 2.2 3.8826 
-2.3 2.2 3.8975 
-2.2 2.2 3.8912 
-2.1 2.2 3.8789 
-2.0 2.2 3.8888 
-1.9 2.2 3.8879 
-1.8 2.2 3.8928 
-1.7 2.2 3.8885 
-1.6 2.2 3.8912 
-1.5 2.2 3.8677 
-1.4 2.2 3.8786 
-1.3 2.2 3.8831 
-1.2 2.2 3.8826 
-1.1 2.2 3.8813 
-1.0 2.2 3.8834 
-0.8999999999999999 2.2 3.8765 
-0.8 2.2 3.8852 
-0.7 2.2 3.8924 
-0.6000000000000001 2.2 3.8800 
-0.5 2.2 3.8895 
-0.3999999999999999 2.2 3.8857 
-0.30000000000000004 2.2 3.9032 
-0.19999999999999996 2.2 3.8861 
-0.10000000000000009 2.2 3.8817 
0.0 2.2 3.8912 
0.10000000000000009 2.2 3.8978 
0.20000000000000018 2.2 3.9028 
0.2999999999999998 2.2 3.8859 
0.3999999999999999 2.2 3.8997 
0.5 2.2 3.9027 
0.6000000000000001 2.2 3.8959 
0.7000000000000002 2.2 3.9110 
0.7999999999999998 2.2 3.9110 
0.8999999999999999 2.2 3.9060 
1.0 2.2 3.9165 
1.1 2.2 3.9046 
1.2000000000000002 2.2 3.9171 
1.2999999999999998 2.2 3.9271 
1.4 2.2 3.9210 
1.5 2.2 3.9329 
1.6 2.2 3.9223 
1.7000000000000002 2.2 3.9355 
1.7999999999999998 2.2 3.9350 
1.9 2.2 3.9363 
2.0 2.2 3.9405 
2.0999999999999996 2.2 3.9383 
2.2 2.2 3.9415 
2.3 2.2 3.9512 
2.4000000000000004 2.2 3.9533 
2.5 2.2 3.9518 
2.5999999999999996 2.2 3.9529 
2.7 2.2 3.9549 
2.8 2.2 3.9437 
2.9000000000000004 2.2 3.9514 
3.0 2.2 3.9579 
3.0999999999999996 2.2 3.9359 
3.2 2.2 3.9286 
3.3 2.2 3.9362 
3.4000009999999996 2.2 3.9475 
3.5 2.2 3.9340 
3.5999999999999996 2.2 3.9238 
3.7 2.2 3.9375 
3.8 2.2 3.9353 
3.9000009999999996 2.2 3.9208 
4.0 2.2 3.9136 
4.1 2.2 3.9054 
4.2 2.2 3.9097 
4.3 2.2 3.8983 
4.400001 2.2 3.8922 
4.5 2.2 3.9017 
4.6 2.2 3.8734 
4.7 2.2 3.8684 
4.8 2.2 3.8631 
4.900001 2.2 3.8554 
5.0 2.2 3.8497 
5.1 2.2 3.8471 
5.2 2.2 3.8517 
5.3 2.2 3.8319 
5.400001 2.2 3.8376 
5.5 2.2 3.8308 
5.6 2.2 3.8312 
5.7 2.2 3.8233 
5.8 2.2 3.8450 
5.900001 2.2 3.8318 
6.0 2.2 3.8265 
6.1 2.2 3.8165 
6.199999999999999 2.2 3.8326 
6.300000000000001 2.2 3.8192 
6.400001 2.2 3.8267 
6.5 2.2 3.8473 
6.6 2.2 3.8366 
6.699999999999999 2.2 3.8493 
6.800000000000001 2.2 3.8533 
6.900001 2.2 3.8571 
7.0 2.2 3.8707 
7.1 2.2 3.8719 
7.199999999999999 2.2 3.8790 
7.300000000000001 2.2 3.8818 
7.400001 2.2 3.8915 
7.5 2.2 3.9010 
7.6 2.2 3.9086 
7.699999999999999 2.2 3.9089 
7.800000000000001 2.2 3.9147 
7.900001 2.2 3.9169 
8.0 2.2 3.9177 
8.1 2.2 3.9171 
8.2 2.2 3.9327 
8.3 2.2 3.9492 
8.400001 2.2 3.9482 
8.5 2.2 3.9468 
8.6 2.2 3.9573 
8.7 2.2 3.9502 
8.8 2.2 3.9433 
8.900001 2.2 3.9520 
9.0 2.2 3.9477 
9.1 2.2 3.9549 
9.2 2.2 3.9688 
9.3 2.2 3.9549 
9.400001 2.2 3.9648 
9.5 2.2 3.9551 
9.6 2.2 3.9488 
9.7 2.2 3.9515 
9.8 2.2 3.9537 
9.900001 2.2 3.9427 
10.0 2.2 3.9465 
10.1 2.2 3.9481 
10.2 2.2 3.9514 
10.3 2.2 3.9359 
10.400001 2.2 3.9226 
10.5 2.2 3.9267 
10.6 2.2 3.9243 
10.7 2.2 3.9275 
10.8 2.2 3.9222 
10.900001 2.2 3.9141 
11.0 2.2 3.9073 
11.1 2.2 3.9016 
11.2 2.2 3.9027 
11.3 2.2 3.8948 
11.400001 2.2 3.9061 
11.500001 2.2 3.8983 
11.599999 2.2 3.8905 
11.7 2.2 3.9019 
11.8 2.2 3.8955 
11.900001 2.2 3.8980 
12.000001 2.2 3.9000 
12.099999 2.2 3.8990 
12.2 2.2 3.9002 
12.3 2.2 3.8866 
12.400001 2.2 3.8959 
12.500001 2.2 3.8864 
12.599999 2.2 3.8940 
12.7 2.2 3.8901 
12.8 2.2 3.8775 
12.900001 2.2 3.8819 
13.000001 2.2 3.8849 
13.099999 2.2 3.8860 
13.2 2.2 3.8871 
13.3 2.2 3.8656 
13.400001 2.2 3.8896 
13.500001 2.2 3.8820 
13.599999 2.2 3.8873 
13.7 2.2 3.8848 
13.8 2.2 3.8881 
13.900001 2.2 3.8767 
14.0 2.2 3.8862 
14.099998 2.2 3.8761 
14.199998999999998 2.2 3.8970 
14.299999 2.2 3.8812 
14.399999999999999 2.2 3.8803 
14.5 2.2 3.8944 
14.599998 2.2 3.8786 
14.699998999999998 2.2 3.8958 
14.799999 2.2 3.8845 
14.899999999999999 2.2 3.8929 
15.0 2.2 3.8713 
15.099998 2.2 3.8524 
15.199998999999998 2.2 3.8654 
15.299999 2.2 3.8782 
15.399999999999999 2.2 3.9093 
15.5 2.2 3.9071 
15.599998 2.2 3.9211 
15.699998999999998 2.2 3.8349 
15.799999 2.2 3.9495 
15.899999999999999 2.2 nan 
16.0 2.2 nan 
16.099998 2.2 nan 
16.199999 2.2 nan 
16.299999 2.2 nan 
16.4 2.2 nan 
16.5 2.2 nan 
16.599998 2.2 nan 
16.699999 2.2 nan 
16.799999 2.2 nan 
-4.7 2.3 nan 
-4.6 2.3 nan 
-4.5 2.3 nan 
-4.4 2.3 nan 
-4.3 2.3 nan 
-4.2 2.3 nan 
-4.1 2.3 nan 
-4.0 2.3 nan 
-3.9 2.3 3.8792 
-3.8 2.3 3.8988 
-3.7 2.3 3.8996 
-3.6 2.3 3.8852 
-3.5 2.3 3.8536 
-3.4 2.3 3.9192 
-3.3 2.3 3.8796 
-3.2 2.3 3.9148 
-3.1 2.3 3.9112 
-3.0 2.3 3.8551 
-2.9 2.3 3.8928 
-2.8 2.3 3.8787 
-2.7 2.3 3.8944 
-2.6 2.3 3.8791 
-2.5 2.3 3.8702 
-2.4 2.3 3.8745 
-2.3 2.3 3.8776 
-2.2 2.3 3.8830 
-2.1 2.3 3.8750 
-2.0 2.3 3.8694 
-1.9 2.3 3.8781 
-1.8 2.3 3.8715 
-1.7 2.3 3.8829 
-1.6 2.3 3.8792 
-1.5 2.3 3.8816 
-1.4 2.3 3.8976 
-1.3 2.3 3.8978 
-1.2 2.3 3.8766 
-1.1 2.3 3.8906 
-1.0 2.3 3.8820 
-0.8999999999999999 2.3 3.8818 
-0.8 2.3 3.8891 
-0.7 2.3 3.8941 
-0.6000000000000001 2.3 3.8908 
-0.5 2.3 3.8859 
-0.3999999999999999 2.3 3.8918 
-0.30000000000000004 2.3 3.8995 
-0.19999999999999996 2.3 3.8930 
-0.10000000000000009 2.3 3.8948 
0.0 2.3 3.8997 
0.10000000000000009 2.3 3.9057 
0.20000000000000018 2.3 3.8984 
0.2999999999999998 2.3 3.9040 
0.3999999999999999 2.3 3.8950 
0.5 2.3 3.9062 
0.6000000000000001 2.3 3.9082 
0.7000000000000002 2.3 3.9025 
0.7999999999999998 2.3 3.9099 
0.8999999999999999 2.3 3.9158 
1.0 2.3 3.9172 
1.1 2.3 3.9187 
1.2000000000000002 2.3 3.9190 
1.2999999999999998 2.3 3.9285 
1.4 2.3 3.9316 
1.5 2.3 3.9305 
1.6 2.3 3.9253 
1.7000000000000002 2.3 3.9422 
1.7999999999999998 2.3 3.9337 
1.9 2.3 3.9425 
2.0 2.3 3.9409 
2.0999999999999996 2.3 3.9515 
2.2 2.3 3.9556 
2.3 2.3 3.9395 
2.4000000000000004 2.3 3.9622 
2.5 2.3 3.9505 
2.5999999999999996 2.3 3.9399 
2.7 2.3 3.9521 
2.8 2.3 3.9522 
2.9000000000000004 2.3 3.9522 
3.0 2.3 3.9370 
3.0999999999999996 2.3 3.9409 
3.2 2.3 3.9464 
3.3 2.3 3.9415 
3.4000009999999996 2.3 3.9421 
3.5 2.3 3.9338 
3.5999999999999996 2.3 3.9370 
3.7 2.3 3.9315 
3.8 2.3 3.9246 
3.9000009999999996 2.3 3.9197 
4.0 2.3 3.9039 
4.1 2.3 3.8972 
4.2 2.3 3.8951 
4.3 2.3 3.8785 
4.400001 2.3 3.8664 
4.5 2.3 3.8666 
4.6 2.3 3.8693 
4.7 2.3 3.8478 
4.8 2.3 3.8369 
4.900001 2.3 3.8443 
5.0 2.3 3.8305 
5.1 2.3 3.8381 
5.2 2.3 3.8119 
5.3 2.3 3.8011 
5.400001 2.3 3.8109 
5.5 2.3 3.8037 
5.6 2.3 3.8086 
5.7 2.3 3.7946 
5.8 2.3 3.7889 
5.900001 2.3 3.7959 
6.0 2.3 3.8091 
6.1 2.3 3.8038 
6.199999999999999 2.3 3.8029 
6.300000000000001 2.3 3.8084 
6.400001 2.3 3.8116 
6.5 2.3 3.8200 
6.6 2.3 3.8167 
6.699999999999999 2.3 3.8181 
6.800000000000001 2.3 3.8440 
6.900001 2.3 3.8415 
7.0 2.3 3.8514 
7.1 2.3 3.8514 
7.199999999999999 2.3 3.8635 
7.300000000000001 2.3 3.8737 
7.400001 2.3 3.8667 
7.5 2.3 3.8803 
7.6 2.3 3.8884 
7.699999999999999 2.3 3.8987 
7.800000000000001 2.3 3.9007 
7.900001 2.3 3.8978 
8.0 2.3 3.9141 
8.1 2.3 3.9224 
8.2 2.3 3.9201 
8.3 2.3 3.9398 
8.400001 2.3 3.9386 
8.5 2.3 3.9452 
8.6 2.3 3.9411 
8.7 2.3 3.9417 
8.8 2.3 3.9627 
8.900001 2.3 3.9609 
9.0 2.3 3.9579 
9.1 2.3 3.9638 
9.2 2.3 3.9560 
9.3 2.3 3.9558 
9.400001 2.3 3.9546 
9.5 2.3 3.9686 
9.6 2.3 3.9547 
9.7 2.3 3.9509 
9.8 2.3 3.9572 
9.900001 2.3 3.9506 
10.0 2.3 3.9485 
10.1 2.3 3.9408 
10.2 2.3 3.9513 
10.3 2.3 3.9435 
10.400001 2.3 3.9400 
10.5 2.3 3.9350 
10.6 2.3 3.9235 
10.7 2.3 3.9148 
10.8 2.3 3.9311 
10.900001 2.3 3.9214 
11.0 2.3 3.9232 
11.1 2.3 3.9119 
11.2 2.3 3.9100 
11.3 2.3 3.8960 
11.400001 2.3 3.9011 
11.500001 2.3 3.9006 
11.599999 2.3 3.9076 
11.7 2.3 3.8924 
11.8 2.3 3.9117 
11.900001 2.3 3.8887 
12.000001 2.3 3.8994 
12.099999 2.3 3.8869 
12.2 2.3 3.8976 
12.3 2.3 3.9014 
12.400001 2.3 3.8861 
12.500001 2.3 3.8875 
12.599999 2.3 3.8933 
12.7 2.3 3.8827 
12.8 2.3 3.8780 
12.900001 2.3 3.8744 
13.000001 2.3 3.8747 
13.099999 2.3 3.8713 
13.2 2.3 3.8872 
13.3 2.3 3.8816 
13.400001 2.3 3.9019 
13.500001 2.3 3.8922 
13.599999 2.3 3.8859 
13.7 2.3 3.8833 
13.8 2.3 3.8883 
13.900001 2.3 3.8668 
14.0 2.3 3.8956 
14.099998 2.3 3.8895 
14.199998999999998 2.3 3.8860 
14.299999 2.3 3.8996 
14.399999999999999 2.3 3.9192 
14.5 2.3 3.9140 
14.599998 2.3 3.8936 
14.699998999999998 2.3 3.8882 
14.799999 2.3 3.8714 
14.899999999999999 2.3 3.8483 
15.0 2.3 3.9238 
15.099998 2.3 3.8473 
15.199998999999998 2.3 3.9075 
15.299999 2.3 3.9111 
15.399999999999999 2.3 3.8809 
15.5 2.3 3.8829 
15.599998 2.3 3.9151 
15.699998999999998 2.3 3.8925 
15.799999 2.3 3.8761 
15.899999999999999 2.3 nan 
16.0 2.3 nan 
16.099998 2.3 nan 
16.199999 2.3 nan 
16.299999 2.3 nan 
16.4 2.3 nan 
16.5 2.3 nan 
16.599998 2.3 nan 
16.699999 2.3 nan 
16.799999 2.3 nan 
-4.7 2.4 nan 
-4.6 2.4 nan 
-4.5 2.4 nan 
-4.4 2.4 nan 
-4.3 2.4 nan 
-4.2 2.4 nan 
-4.1 2.4 nan 
-4.0 2.4 3.8961 
-3.9 2.4 3.8951 
-3.8 2.4 3.9256 
-3.7 2.4 3.8826 
-3.6 2.4 3.8965 
-3.5 2.4 3.9037 
-3.4 2.4 3.8783 
-3.3 2.4 3.9143 
-3.2 2.4 3.9239 
-3.1 2.4 3.8690 
-3.0 2.4 3.8787 
-2.9 2.4 3.9063 
-2.8 2.4 3.9026 
-2.7 2.4 3.8997 
-2.6 2.4 3.8844 
-2.5 2.4 3.8905 
-2.4 2.4 3.8744 
-2.3 2.4 3.8814 
-2.2 2.4 3.8804 
-2.1 2.4 3.8834 
-2.0 2.4 3.8763 
-1.9 2.4 3.8606 
-1.8 2.4 3.8904 
-1.7 2.4 3.8671 
-1.6 2.4 3.8775 
-1.5 2.4 3.8713 
-1.4 2.4 3.8851 
-1.3 2.4 3.8956 
-1.2 2.4 3.8758 
-1.1 2.4 3.8976 
-1.0 2.4 3.8803 
-0.8999999999999999 2.4 3.8898 
-0.8 2.4 3.8899 
-0.7 2.4 3.8965 
-0.6000000000000001 2.4 3.8844 
-0.5 2.4 3.8903 
-0.3999999999999999 2.4 3.8907 
-0.30000000000000004 2.4 3.8938 
-0.19999999999999996 2.4 3.8873 
-0.10000000000000009 2.4 3.8884 
0.0 2.4 3.8925 
0.10000000000000009 2.4 3.8928 
0.20000000000000018 2.4 3.8894 
0.2999999999999998 2.4 3.9119 
0.3999999999999999 2.4 3.8990 
0.5 2.4 3.8920 
0.6000000000000001 2.4 3.9052 
0.7000000000000002 2.4 3.9097 
0.7999999999999998 2.4 3.9077 
0.8999999999999999 2.4 3.9131 
1.0 2.4 3.9163 
1.1 2.4 3.9264 
1.2000000000000002 2.4 3.9262 
1.2999999999999998 2.4 3.9258 
1.4 2.4 3.9271 
1.5 2.4 3.9328 
1.6 2.4 3.9354 
1.7000000000000002 2.4 3.9320 
1.7999999999999998 2.4 3.9449 
1.9 2.4 3.9455 
2.0 2.4 3.9268 
2.0999999999999996 2.4 3.9333 
2.2 2.4 3.9490 
2.3 2.4 3.9417 
2.4000000000000004 2.4 3.9418 
2.5 2.4 3.9508 
2.5999999999999996 2.4 3.9304 
2.7 2.4 3.9480 
2.8 2.4 3.9426 
2.9000000000000004 2.4 3.9340 
3.0 2.4 3.9535 
3.0999999999999996 2.4 3.9358 
3.2 2.4 3.9447 
3.3 2.4 3.9385 
3.4000009999999996 2.4 3.9452 
3.5 2.4 3.9275 
3.5999999999999996 2.4 3.9145 
3.7 2.4 3.9161 
3.8 2.4 3.9009 
3.9000009999999996 2.4 3.9132 
4.0 2.4 3.9088 
4.1 2.4 3.8860 
4.2 2.4 3.8758 
4.3 2.4 3.8641 
4.400001 2.4 3.8604 
4.5 2.4 3.8495 
4.6 2.4 3.8438 
4.7 2.4 3.8410 
4.8 2.4 3.8236 
4.900001 2.4 3.8180 
5.0 2.4 3.8196 
5.1 2.4 3.7967 
5.2 2.4 3.7891 
5.3 2.4 3.8084 
5.400001 2.4 3.8012 
5.5 2.4 3.7976 
5.6 2.4 3.7796 
5.7 2.4 3.7829 
5.8 2.4 3.7809 
5.900001 2.4 3.7743 
6.0 2.4 3.7747 
6.1 2.4 3.7838 
6.199999999999999 2.4 3.7683 
6.300000000000001 2.4 3.7793 
6.400001 2.4 3.7757 
6.5 2.4 3.7870 
6.6 2.4 3.7865 
6.699999999999999 2.4 3.7870 
6.800000000000001 2.4 3.7920 
6.900001 2.4 3.8185 
7.0 2.4 3.8077 
7.1 2.4 3.8401 
7.199999999999999 2.4 3.8549 
7.300000000000001 2.4 3.8490 
7.400001 2.4 3.8590 
7.5 2.4 3.8642 
7.6 2.4 3.8847 
7.699999999999999 2.4 3.8794 
7.800000000000001 2.4 3.8937 
7.900001 2.4 3.9149 
8.0 2.4 3.9151 
8.1 2.4 3.9193 
8.2 2.4 3.9306 
8.3 2.4 3.9301 
8.400001 2.4 3.9346 
8.5 2.4 3.9237 
8.6 2.4 3.9389 
8.7 2.4 3.9501 
8.8 2.4 3.9456 
8.900001 2.4 3.9613 
9.0 2.4 3.9506 
9.1 2.4 3.9573 
9.2 2.4 3.9718 
9.3 2.4 3.9610 
9.400001 2.4 3.9578 
9.5 2.4 3.9520 
9.6 2.4 3.9451 
9.7 2.4 3.9578 
9.8 2.4 3.9594 
9.900001 2.4 3.9566 
10.0 2.4 3.9490 
10.1 2.4 3.9581 
10.2 2.4 3.9438 
10.3 2.4 3.9404 
10.400001 2.4 3.9352 
10.5 2.4 3.9324 
10.6 2.4 3.9412 
10.7 2.4 3.9241 
10.8 2.4 3.9288 
10.900001 2.4 3.9290 
11.0 2.4 3.9246 
11.1 2.4 3.9131 
11.2 2.4 3.9146 
11.3 2.4 3.9169 
11.400001 2.4 3.9127 
11.500001 2.4 3.8974 
11.599999 2.4 3.9055 
11.7 2.4 3.8985 
11.8 2.4 3.9080 
11.900001 2.4 3.9144 
12.000001 2.4 3.8954 
12.099999 2.4 3.8995 
12.2 2.4 3.8821 
12.3 2.4 3.8903 
12.400001 2.4 3.9022 
12.500001 2.4 3.8905 
12.599999 2.4 3.8758 
12.7 2.4 3.8786 
12.8 2.4 3.8837 
12.900001 2.4 3.8752 
13.000001 2.4 3.8815 
13.099999 2.4 3.8993 
13.2 2.4 3.8863 
13.3 2.4 3.8693 
13.400001 2.4 3.8613 
13.500001 2.4 3.8747 
13.599999 2.4 3.8801 
13.7 2.4 3.8792 
13.8 2.4 3.8927 
13.900001 2.4 3.8854 
14.0 2.4 3.8837 
14.099998 2.4 3.8876 
14.199998999999998 2.4 3.8926 
14.299999 2.4 3.8922 
14.399999999999999 2.4 3.8849 
14.5 2.4 3.8811 
14.599998 2.4 3.8729 
14.699998999999998 2.4 3.8638 
14.799999 2.4 3.8848 
14.899999999999999 2.4 3.8763 
15.0 2.4 3.9002 
15.099998 2.4 3.8886 
15.199998999999998 2.4 3.8350 
15.299999 2.4 3.9036 
15.399999999999999 2.4 3.8890 
15.5 2.4 3.8821 
15.599998 2.4 3.8592 
15.699998999999998 2.4 3.9150 
15.799999 2.4 3.8600 
15.899999999999999 2.4 3.8438 
16.0 2.4 nan 
16.099998 2.4 nan 
16.199999 2.4 nan 
16.299999 2.4 nan 
16.4 2.4 nan 
16.5 2.4 nan 
16.599998 2.4 nan 
16.699999 2.4 nan 
16.799999 2.4 nan 
-4.7 2.5 nan 
-4.6 2.5 nan 
-4.5 2.5 nan 
-4.4 2.5 nan 
-4.3 2.5 nan 
-4.2 2.5 nan 
-4.1 2.5 nan 
-4.0 2.5 3.8890 
-3.9 2.5 3.8873 
-3.8 2.5 3.9031 
-3.7 2.5 3.9030 
-3.6 2.5 3.8882 
-3.5 2.5 3.8935 
-3.4 2.5 3.8629 
-3.3 2.5 3.8693 
-3.2 2.5 3.8662 
-3.1 2.5 3.8855 
-3.0 2.5 3.8840 
-2.9 2.5 3.8870 
-2.8 2.5 3.8928 
-2.7 2.5 3.8785 
-2.6 2.5 3.8830 
-2.5 2.5 3.8876 
-2.4 2.5 3.8793 
-2.3 2.5 3.8858 
-2.2 2.5 3.9007 
-2.1 2.5 3.8673 
-2.0 2.5 3.8916 
-1.9 2.5 3.9054 
-1.8 2.5 3.8917 
-1.7 2.5 3.8689 
-1.6 2.5 3.8704 
-1.5 2.5 3.8888 
-1.4 2.5 3.8828 
-1.3 2.5 3.8930 
-1.2 2.5 3.8964 
-1.1 2.5 3.8833 
-1.0 2.5 3.8806 
-0.8999999999999999 2.5 3.8880 
-0.8 2.5 3.8826 
-0.7 2.5 3.8983 
-0.6000000000000001 2.5 3.8988 
-0.5 2.5 3.8876 
-0.3999999999999999 2.5 3.8832 
-0.30000000000000004 2.5 3.8865 
-0.19999999999999996 2.5 3.8918 
-0.10000000000000009 2.5 3.8793 
0.0 2.5 3.9037 
0.10000000000000009 2.5 3.8945 
0.20000000000000018 2.5 3.9021 
0.2999999999999998 2.5 3.9001 
0.3999999999999999 2.5 3.8867 
0.5 2.5 3.9053 
0.6000000000000001 2.5 3.9043 
0.7000000000000002 2.5 3.9162 
0.7999999999999998 2.5 3.9040 
0.8999999999999999 2.5 3.9305 
1.0 2.5 3.9182 
1.1 2.5 3.9163 
1.2000000000000002 2.5 3.9233 
1.2999999999999998 2.5 3.9308 
1.4 2.5 3.9303 
1.5 2.5 3.9267 
1.6 2.5 3.9313 
1.7000000000000002 2.5 3.9403 
1.7999999999999998 2.5 3.9412 
1.9 2.5 3.9377 
2.0 2.5 3.9505 
2.0999999999999996 2.5 3.9518 
2.2 2.5 3.9531 
2.3 2.5 3.9447 
2.4000000000000004 2.5 3.9356 
2.5 2.5 3.9401 
2.5999999999999996 2.5 3.9385 
2.7 2.5 3.9421 
2.8 2.5 3.9587 
2.9000000000000004 2.5 3.9467 
3.0 2.5 3.9464 
3.0999999999999996 2.5 3.9438 
3.2 2.5 3.9390 
3.3 2.5 3.9366 
3.4000009999999996 2.5 3.9463 
3.5 2.5 3.9257 
3.5999999999999996 2.5 3.9130 
3.7 2.5 3.9071 
3.8 2.5 3.8876 
3.9000009999999996 2.5 3.8973 
4.0 2.5 3.8858 
4.1 2.5 3.8861 
4.2 2.5 3.8627 
4.3 2.5 3.8490 
4.400001 2.5 3.8502 
4.5 2.5 3.8320 
4.6 2.5 3.8295 
4.7 2.5 3.8226 
4.8 2.5 3.7933 
4.900001 2.5 3.7867 
5.0 2.5 3.7763 
5.1 2.5 3.7691 
5.2 2.5 3.7648 
5.3 2.5 3.7579 
5.400001 2.5 3.7592 
5.5 2.5 3.7530 
5.6 2.5 3.7500 
5.7 2.5 3.7370 
5.8 2.5 3.7539 
5.900001 2.5 3.7590 
6.0 2.5 3.7468 
6.1 2.5 3.7500 
6.199999999999999 2.5 3.7573 
6.300000000000001 2.5 3.7578 
6.400001 2.5 3.7440 
6.5 2.5 3.7547 
6.6 2.5 3.7605 
6.699999999999999 2.5 3.7672 
6.800000000000001 2.5 3.7758 
6.900001 2.5 3.7771 
7.0 2.5 3.7888 
7.1 2.5 3.7962 
7.199999999999999 2.5 3.8139 
7.300000000000001 2.5 3.8225 
7.400001 2.5 3.8256 
7.5 2.5 3.8592 
7.6 2.5 3.8596 
7.699999999999999 2.5 3.8631 
7.800000000000001 2.5 3.8752 
7.900001 2.5 3.8870 
8.0 2.5 3.8970 
8.1 2.5 3.9073 
8.2 2.5 3.9127 
8.3 2.5 3.9166 
8.400001 2.5 3.9372 
8.5 2.5 3.9351 
8.6 2.5 3.9328 
8.7 2.5 3.9525 
8.8 2.5 3.9356 
8.900001 2.5 3.9541 
9.0 2.5 3.9576 
9.1 2.5 3.9701 
9.2 2.5 3.9638 
9.3 2.5 3.9681 
9.400001 2.5 3.9654 
9.5 2.5 3.9726 
9.6 2.5 3.9696 
9.7 2.5 3.9652 
9.8 2.5 3.9526 
9.900001 2.5 3.9592 
10.0 2.5 3.9513 
10.1 2.5 3.9516 
10.2 2.5 3.9459 
10.3 2.5 3.9450 
10.400001 2.5 3.9379 
10.5 2.5 3.9402 
10.6 2.5 3.9324 
10.7 2.5 3.9261 
10.8 2.5 3.9202 
10.900001 2.5 3.9209 
11.0 2.5 3.9206 
11.1 2.5 3.9277 
11.2 2.5 3.9159 
11.3 2.5 3.9193 
11.400001 2.5 3.9120 
11.500001 2.5 3.8963 
11.599999 2.5 3.9045 
11.7 2.5 3.8999 
11.8 2.5 3.8994 
11.900001 2.5 3.8891 
12.000001 2.5 3.9003 
12.099999 2.5 3.8977 
12.2 2.5 3.8965 
12.3 2.5 3.8954 
12.400001 2.5 3.8898 
12.500001 2.5 3.8917 
12.599999 2.5 3.8741 
12.7 2.5 3.9042 
12.8 2.5 3.8893 
12.900001 2.5 3.8837 
13.000001 2.5 3.8848 
13.099999 2.5 3.8820 
13.2 2.5 3.8840 
13.3 2.5 3.8842 
13.400001 2.5 3.8737 
13.500001 2.5 3.8729 
13.599999 2.5 3.8807 
13.7 2.5 3.8932 
13.8 2.5 3.8814 
13.900001 2.5 3.8851 
14.0 2.5 3.8795 
14.099998 2.5 3.8670 
14.199998999999998 2.5 3.8780 
14.299999 2.5 3.8818 
14.399999999999999 2.5 3.8647 
14.5 2.5 3.8814 
14.599998 2.5 3.8846 
14.699998999999998 2.5 3.8927 
14.799999 2.5 3.8661 
14.899999999999999 2.5 3.8837 
15.0 2.5 3.8682 
15.099998 2.5 3.8758 
15.199998999999998 2.5 3.8573 
15.299999 2.5 3.8773 
15.399999999999999 2.5 3.8800 
15.5 2.5 3.8767 
15.599998 2.5 3.8713 
15.699998999999998 2.5 3.8872 
15.799999 2.5 3.8696 
15.899999999999999 2.5 3.9373 
16.0 2.5 nan 
16.099998 2.5 nan 
16.199999 2.5 nan 
16.299999 2.5 nan 
16.4 2.5 nan 
16.5 2.5 nan 
16.599998 2.5 nan 
16.699999 2.5 nan 
16.799999 2.5 nan 
-4.7 2.5999999999999996 nan 
-4.6 2.5999999999999996 nan 
-4.5 2.5999999999999996 nan 
-4.4 2.5999999999999996 nan 
-4.3 2.5999999999999996 nan 
-4.2 2.5999999999999996 nan 
-4.1 2.5999999999999996 3.8412 
-4.0 2.5999999999999996 3.8394 
-3.9 2.5999999999999996 3.8900 
-3.8 2.5999999999999996 3.8611 
-3.7 2.5999999999999996 3.8995 
-3.6 2.5999999999999996 3.9081 
-3.5 2.5999999999999996 3.9133 
-3.4 2.5999999999999996 3.8808 
-3.3 2.5999999999999996 3.9013 
-3.2 2.5999999999999996 3.8917 
-3.1 2.5999999999999996 3.8544 
-3.0 2.5999999999999996 3.9075 
-2.9 2.5999999999999996 3.8719 
-2.8 2.5999999999999996 3.8881 
-2.7 2.5999999999999996 3.9068 
-2.6 2.5999999999999996 3.8893 
-2.5 2.5999999999999996 3.8798 
-2.4 2.5999999999999996 3.8857 
-2.3 2.5999999999999996 3.8748 
-2.2 2.5999999999999996 3.8747 
-2.1 2.5999999999999996 3.9047 
-2.0 2.5999999999999996 3.8744 
-1.9 2.5999999999999996 3.8992 
-1.8 2.5999999999999996 3.8685 
-1.7 2.5999999999999996 3.8861 
-1.6 2.5999999999999996 3.8928 
-1.5 2.5999999999999996 3.8828 
-1.4 2.5999999999999996 3.8853 
-1.3 2.5999999999999996 3.8941 
-1.2 2.5999999999999996 3.8882 
-1.1 2.5999999999999996 3.8769 
-1.0 2.5999999999999996 3.8893 
-0.8999999999999999 2.5999999999999996 3.8843 
-0.8 2.5999999999999996 3.8946 
-0.7 2.5999999999999996 3.8897 
-0.6000000000000001 2.5999999999999996 3.8911 
-0.5 2.5999999999999996 3.8959 
-0.3999999999999999 2.5999999999999996 3.8933 
-0.30000000000000004 2.5999999999999996 3.8818 
-0.19999999999999996 2.5999999999999996 3.8887 
-0.10000000000000009 2.5999999999999996 3.8920 
0.0 2.5999999999999996 3.8942 
0.10000000000000009 2.5999999999999996 3.8981 
0.20000000000000018 2.5999999999999996 3.9081 
0.2999999999999998 2.5999999999999996 3.8965 
0.3999999999999999 2.5999999999999996 3.9030 
0.5 2.5999999999999996 3.9028 
0.6000000000000001 2.5999999999999996 3.9030 
0.7000000000000002 2.5999999999999996 3.9092 
0.7999999999999998 2.5999999999999996 3.9040 
0.8999999999999999 2.5999999999999996 3.9250 
1.0 2.5999999999999996 3.9212 
1.1 2.5999999999999996 3.9189 
1.2000000000000002 2.5999999999999996 3.9257 
1.2999999999999998 2.5999999999999996 3.9236 
1.4 2.5999999999999996 3.9265 
1.5 2.5999999999999996 3.9378 
1.6 2.5999999999999996 3.9376 
1.7000000000000002 2.5999999999999996 3.9368 
1.7999999999999998 2.5999999999999996 3.9401 
1.9 2.5999999999999996 3.9485 
2.0 2.5999999999999996 3.9470 
2.0999999999999996 2.5999999999999996 3.9455 
2.2 2.5999999999999996 3.9470 
2.3 2.5999999999999996 3.9508 
2.4000000000000004 2.5999999999999996 3.9537 
2.5 2.5999999999999996 3.9463 
2.5999999999999996 2.5999999999999996 3.9479 
2.7 2.5999999999999996 3.9521 
2.8 2.5999999999999996 3.9464 
2.9000000000000004 2.5999999999999996 3.9531 
3.0 2.5999999999999996 3.9381 
3.0999999999999996 2.5999999999999996 3.9259 
3.2 2.5999999999999996 3.9368 
3.3 2.5999999999999996 3.9222 
3.4000009999999996 2.5999999999999996 3.9111 
3.5 2.5999999999999996 3.9199 
3.5999999999999996 2.5999999999999996 3.8933 
3.7 2.5999999999999996 3.8942 
3.8 2.5999999999999996 3.8801 
3.9000009999999996 2.5999999999999996 3.8715 
4.0 2.5999999999999996 3.8625 
4.1 2.5999999999999996 3.8543 
4.2 2.5999999999999996 3.8481 
4.3 2.5999999999999996 3.8570 
4.400001 2.5999999999999996 3.8325 
4.5 2.5999999999999996 3.8130 
4.6 2.5999999999999996 3.8065 
4.7 2.5999999999999996 3.7673 
4.8 2.5999999999999996 3.7779 
4.900001 2.5999999999999996 3.7433 
5.0 2.5999999999999996 3.7426 
5.1 2.5999999999999996 3.7394 
5.2 2.5999999999999996 3.7337 
5.3 2.5999999999999996 3.7157 
5.400001 2.5999999999999996 3.7167 
5.5 2.5999999999999996 3.7115 
5.6 2.5999999999999996 3.7123 
5.7 2.5999999999999996 3.7202 
5.8 2.5999999999999996 3.7137 
5.900001 2.5999999999999996 3.7266 
6.0 2.5999999999999996 3.7173 
6.1 2.5999999999999996 3.7031 
6.199999999999999 2.5999999999999996 3.7222 
6.300000000000001 2.5999999999999996 3.7255 
6.400001 2.5999999999999996 3.7277 
6.5 2.5999999999999996 3.7305 
6.6 2.5999999999999996 3.7372 
6.699999999999999 2.5999999999999996 3.7425 
6.800000000000001 2.5999999999999996 3.7527 
6.900001 2.5999999999999996 3.7541 
7.0 2.5999999999999996 3.7670 
7.1 2.5999999999999996 3.7671 
7.199999999999999 2.5999999999999996 3.7953 
7.300000000000001 2.5999999999999996 3.7863 
7.400001 2.5999999999999996 3.8125 
7.5 2.5999999999999996 3.8201 
7.6 2.5999999999999996 3.8442 
7.699999999999999 2.5999999999999996 3.8404 
7.800000000000001 2.5999999999999996 3.8507 
7.900001 2.5999999999999996 3.8662 
8.0 2.5999999999999996 3.8992 
8.1 2.5999999999999996 3.8976 
8.2 2.5999999999999996 3.9040 
8.3 2.5999999999999996 3.9087 
8.400001 2.5999999999999996 3.9245 
8.5 2.5999999999999996 3.9186 
8.6 2.5999999999999996 3.9342 
8.7 2.5999999999999996 3.9395 
8.8 2.5999999999999996 3.9474 
8.900001 2.5999999999999996 3.9479 
9.0 2.5999999999999996 3.9423 
9.1 2.5999999999999996 3.9612 
9.2 2.5999999999999996 3.9589 
9.3 2.5999999999999996 3.9538 
9.400001 2.5999999999999996 3.9619 
9.5 2.5999999999999996 3.9637 
9.6 2.5999999999999996 3.9695 
9.7 2.5999999999999996 3.9746 
9.8 2.5999999999999996 3.9534 
9.900001 2.5999999999999996 3.9521 
10.0 2.5999999999999996 3.9628 
10.1 2.5999999999999996 3.9567 
10.2 2.5999999999999996 3.9568 
10.3 2.5999999999999996 3.9398 
10.400001 2.5999999999999996 3.9397 
10.5 2.5999999999999996 3.9438 
10.6 2.5999999999999996 3.9489 
10.7 2.5999999999999996 3.9228 
10.8 2.5999999999999996 3.9392 
10.900001 2.5999999999999996 3.9315 
11.0 2.5999999999999996 3.9262 
11.1 2.5999999999999996 3.9269 
11.2 2.5999999999999996 3.9213 
11.3 2.5999999999999996 3.9166 
11.400001 2.5999999999999996 3.9110 
11.500001 2.5999999999999996 3.9053 
11.599999 2.5999999999999996 3.9012 
11.7 2.5999999999999996 3.9028 
11.8 2.5999999999999996 3.9063 
11.900001 2.5999999999999996 3.9007 
12.000001 2.5999999999999996 3.8908 
12.099999 2.5999999999999996 3.9006 
12.2 2.5999999999999996 3.8922 
12.3 2.5999999999999996 3.8869 
12.400001 2.5999999999999996 3.9039 
12.500001 2.5999999999999996 3.8924 
12.599999 2.5999999999999996 3.8997 
12.7 2.5999999999999996 3.8789 
12.8 2.5999999999999996 3.8875 
12.900001 2.5999999999999996 3.8797 
13.000001 2.5999999999999996 3.8851 
13.099999 2.5999999999999996 3.8895 
13.2 2.5999999999999996 3.8771 
13.3 2.5999999999999996 3.8944 
13.400001 2.5999999999999996 3.8770 
13.500001 2.5999999999999996 3.8818 
13.599999 2.5999999999999996 3.8859 
13.7 2.5999999999999996 3.8972 
13.8 2.5999999999999996 3.8796 
13.900001 2.5999999999999996 3.8921 
14.0 2.5999999999999996 3.8697 
14.099998 2.5999999999999996 3.8810 
14.199998999999998 2.5999999999999996 3.8827 
14.299999 2.5999999999999996 3.8643 
14.399999999999999 2.5999999999999996 3.8874 
14.5 2.5999999999999996 3.8984 
14.599998 2.5999999999999996 3.8934 
14.699998999999998 2.5999999999999996 3.8928 
14.799999 2.5999999999999996 3.8937 
14.899999999999999 2.5999999999999996 3.8758 
15.0 2.5999999999999996 3.8758 
15.099998 2.5999999999999996 3.8908 
15.199998999999998 2.5999999999999996 3.9067 
15.299999 2.5999999999999996 3.8840 
15.399999999999999 2.5999999999999996 3.8957 
15.5 2.5999999999999996 3.9033 
15.599998 2.5999999999999996 3.8664 
15.699998999999998 2.5999999999999996 3.8651 
15.799999 2.5999999999999996 3.9267 
15.899999999999999 2.5999999999999996 3.8880 
16.0 2.5999999999999996 nan 
16.099998 2.5999999999999996 nan 
16.199999 2.5999999999999996 nan 
16.299999 2.5999999999999996 nan 
16.4 2.5999999999999996 nan 
16.5 2.5999999999999996 nan 
16.599998 2.5999999999999996 nan 
16.699999 2.5999999999999996 nan 
16.799999 2.5999999999999996 nan 
-4.7 2.7 nan 
-4.6 2.7 nan 
-4.5 2.7 nan 
-4.4 2.7 nan 
-4.3 2.7 nan 
-4.2 2.7 nan 
-4.1 2.7 3.8236 
-4.0 2.7 3.9396 
-3.9 2.7 3.9023 
-3.8 2.7 3.8134 
-3.7 2.7 3.9345 
-3.6 2.7 3.9107 
-3.5 2.7 3.8718 
-3.4 2.7 3.8454 
-3.3 2.7 3.8815 
-3.2 2.7 3.8688 
-3.1 2.7 3.9001 
-3.0 2.7 3.8808 
-2.9 2.7 3.8823 
-2.8 2.7 3.8894 
-2.7 2.7 3.9032 
-2.6 2.7 3.8747 
-2.5 2.7 3.8820 
-2.4 2.7 3.8721 
-2.3 2.7 3.8767 
-2.2 2.7 3.8839 
-2.1 2.7 3.8847 
-2.0 2.7 3.8969 
-1.9 2.7 3.8769 
-1.8 2.7 3.8798 
-1.7 2.7 3.8803 
-1.6 2.7 3.8783 
-1.5 2.7 3.8948 
-1.4 2.7 3.8959 
-1.3 2.7 3.8814 
-1.2 2.7 3.8829 
-1.1 2.7 3.8906 
-1.0 2.7 3.8934 
-0.8999999999999999 2.7 3.8855 
-0.8 2.7 3.8919 
-0.7 2.7 3.8894 
-0.6000000000000001 2.7 3.8992 
-0.5 2.7 3.8944 
-0.3999999999999999 2.7 3.8862 
-0.30000000000000004 2.7 3.8955 
-0.19999999999999996 2.7 3.8864 
-0.10000000000000009 2.7 3.8959 
0.0 2.7 3.8945 
0.10000000000000009 2.7 3.8979 
0.20000000000000018 2.7 3.8852 
0.2999999999999998 2.7 3.9104 
0.3999999999999999 2.7 3.9065 
0.5 2.7 3.9085 
0.6000000000000001 2.7 3.9125 
0.7000000000000002 2.7 3.9172 
0.7999999999999998 2.7 3.9192 
0.8999999999999999 2.7 3.9199 
1.0 2.7 3.9181 
1.1 2.7 3.9318 
1.2000000000000002 2.7 3.9327 
1.2999999999999998 2.7 3.9277 
1.4 2.7 3.9388 
1.5 2.7 3.9474 
1.6 2.7 3.9454 
1.7000000000000002 2.7 3.9397 
1.7999999999999998 2.7 3.9398 
1.9 2.7 3.9486 
2.0 2.7 3.9329 
2.0999999999999996 2.7 3.9512 
2.2 2.7 3.9557 
2.3 2.7 3.9607 
2.4000000000000004 2.7 3.9530 
2.5 2.7 3.9483 
2.5999999999999996 2.7 3.9494 
2.7 2.7 3.9456 
2.8 2.7 3.9498 
2.9000000000000004 2.7 3.9372 
3.0 2.7 3.9387 
3.0999999999999996 2.7 3.9351 
3.2 2.7 3.9335 
3.3 2.7 3.9220 
3.4000009999999996 2.7 3.9066 
3.5 2.7 3.9039 
3.5999999999999996 2.7 3.8984 
3.7 2.7 3.8835 
3.8 2.7 3.8634 
3.9000009999999996 2.7 3.8611 
4.0 2.7 3.8482 
4.1 2.7 3.8442 
4.2 2.7 3.8267 
4.3 2.7 3.8144 
4.400001 2.7 3.8079 
4.5 2.7 3.7963 
4.6 2.7 3.7590 
4.7 2.7 3.7443 
4.8 2.7 3.7406 
4.900001 2.7 3.7212 
5.0 2.7 3.7150 
5.1 2.7 3.6987 
5.2 2.7 3.6902 
5.3 2.7 3.6933 
5.400001 2.7 3.6770 
5.5 2.7 3.6902 
5.6 2.7 3.6886 
5.7 2.7 3.6817 
5.8 2.7 3.6813 
5.900001 2.7 3.6791 
6.0 2.7 3.6811 
6.1 2.7 3.6898 
6.199999999999999 2.7 3.6828 
6.300000000000001 2.7 3.6976 
6.400001 2.7 3.6934 
6.5 2.7 3.7162 
6.6 2.7 3.6988 
6.699999999999999 2.7 3.7120 
6.800000000000001 2.7 3.7141 
6.900001 2.7 3.7256 
7.0 2.7 3.7321 
7.1 2.7 3.7448 
7.199999999999999 2.7 3.7555 
7.300000000000001 2.7 3.7669 
7.400001 2.7 3.7848 
7.5 2.7 3.7995 
7.6 2.7 3.8268 
7.699999999999999 2.7 3.8258 
7.800000000000001 2.7 3.8385 
7.900001 2.7 3.8604 
8.0 2.7 3.8702 
8.1 2.7 3.8895 
8.2 2.7 3.8953 
8.3 2.7 3.9049 
8.400001 2.7 3.9092 
8.5 2.7 3.9094 
8.6 2.7 3.9287 
8.7 2.7 3.9486 
8.8 2.7 3.9452 
8.900001 2.7 3.9599 
9.0 2.7 3.9603 
9.1 2.7 3.9590 
9.2 2.7 3.9480 
9.3 2.7 3.9587 
9.400001 2.7 3.9609 
9.5 2.7 3.9640 
9.6 2.7 3.9510 
9.7 2.7 3.9580 
9.8 2.7 3.9574 
9.900001 2.7 3.9586 
10.0 2.7 3.9647 
10.1 2.7 3.9556 
10.2 2.7 3.9555 
10.3 2.7 3.9441 
10.400001 2.7 3.9401 
10.5 2.7 3.9478 
10.6 2.7 3.9229 
10.7 2.7 3.9281 
10.8 2.7 3.9266 
10.900001 2.7 3.9316 
11.0 2.7 3.9270 
11.1 2.7 3.9222 
11.2 2.7 3.9249 
11.3 2.7 3.9141 
11.400001 2.7 3.9132 
11.500001 2.7 3.9250 
11.599999 2.7 3.8952 
11.7 2.7 3.9142 
11.8 2.7 3.9068 
11.900001 2.7 3.9095 
12.000001 2.7 3.8918 
12.099999 2.7 3.8984 
12.2 2.7 3.8936 
12.3 2.7 3.9042 
12.400001 2.7 3.8840 
12.500001 2.7 3.8981 
12.599999 2.7 3.8972 
12.7 2.7 3.8770 
12.8 2.7 3.8969 
12.900001 2.7 3.8824 
13.000001 2.7 3.8805 
13.099999 2.7 3.8651 
13.2 2.7 3.8815 
13.3 2.7 3.8852 
13.400001 2.7 3.8809 
13.500001 2.7 3.8867 
13.599999 2.7 3.8791 
13.7 2.7 3.8691 
13.8 2.7 3.8804 
13.900001 2.7 3.8908 
14.0 2.7 3.8963 
14.099998 2.7 3.8847 
14.199998999999998 2.7 3.8845 
14.299999 2.7 3.8840 
14.399999999999999 2.7 3.8825 
14.5 2.7 3.8738 
14.599998 2.7 3.8910 
14.699998999999998 2.7 3.9023 
14.799999 2.7 3.8909 
14.899999999999999 2.7 3.8999 
15.0 2.7 3.8798 
15.099998 2.7 3.8712 
15.199998999999998 2.7 3.8459 
15.299999 2.7 3.8647 
15.399999999999999 2.7 3.9167 
15.5 2.7 3.9068 
15.599998 2.7 3.9091 
15.699998999999998 2.7 3.9013 
15.799999 2.7 3.9126 
15.899999999999999 2.7 3.8802 
16.0 2.7 3.8755 
16.099998 2.7 nan 
16.199999 2.7 nan 
16.299999 2.7 nan 
16.4 2.7 nan 
16.5 2.7 nan 
16.599998 2.7 nan 
16.699999 2.7 nan 
16.799999 2.7 nan 
-4.7 2.8 nan 
-4.6 2.8 nan 
-4.5 2.8 nan 
-4.4 2.8 nan 
-4.3 2.8 nan 
-4.2 2.8 nan 
-4.1 2.8 3.8739 
-4.0 2.8 3.8185 
-3.9 2.8 3.9262 
-3.8 2.8 3.9020 
-3.7 2.8 3.8606 
-3.6 2.8 3.8766 
-3.5 2.8 3.8801 
-3.4 2.8 3.8612 
-3.3 2.8 3.8915 
-3.2 2.8 3.8618 
-3.1 2.8 3.8706 
-3.0 2.8 3.8695 
-2.9 2.8 3.8938 
-2.8 2.8 3.8683 
-2.7 2.8 3.8868 
-2.6 2.8 3.8937 
-2.5 2.8 3.8926 
-2.4 2.8 3.8751 
-2.3 2.8 3.8630 
-2.2 2.8 3.9042 
-2.1 2.8 3.8780 
-2.0 2.8 3.8847 
-1.9 2.8 3.8814 
-1.8 2.8 3.8756 
-1.7 2.8 3.8735 
-1.6 2.8 3.8810 
-1.5 2.8 3.8954 
-1.4 2.8 3.8846 
-1.3 2.8 3.8865 
-1.2 2.8 3.8883 
-1.1 2.8 3.8782 
-1.0 2.8 3.8922 
-0.8999999999999999 2.8 3.8857 
-0.8 2.8 3.8974 
-0.7 2.8 3.8946 
-0.6000000000000001 2.8 3.8947 
-0.5 2.8 3.8942 
-0.3999999999999999 2.8 3.8880 
-0.30000000000000004 2.8 3.8964 
-0.19999999999999996 2.8 3.8941 
-0.10000000000000009 2.8 3.8959 
0.0 2.8 3.8998 
0.10000000000000009 2.8 3.9022 
0.20000000000000018 2.8 3.9037 
0.2999999999999998 2.8 3.9102 
0.3999999999999999 2.8 3.9086 
0.5 2.8 3.9093 
0.6000000000000001 2.8 3.9052 
0.7000000000000002 2.8 3.9160 
0.7999999999999998 2.8 3.9056 
0.8999999999999999 2.8 3.9217 
1.0 2.8 3.9246 
1.1 2.8 3.9282 
1.2000000000000002 2.8 3.9264 
1.2999999999999998 2.8 3.9347 
1.4 2.8 3.9398 
1.5 2.8 3.9493 
1.6 2.8 3.9450 
1.7000000000000002 2.8 3.9516 
1.7999999999999998 2.8 3.9323 
1.9 2.8 3.9528 
2.0 2.8 3.9462 
2.0999999999999996 2.8 3.9426 
2.2 2.8 3.9544 
2.3 2.8 3.9609 
2.4000000000000004 2.8 3.9521 
2.5 2.8 3.9533 
2.5999999999999996 2.8 3.9492 
2.7 2.8 3.9539 
2.8 2.8 3.9486 
2.9000000000000004 2.8 3.9525 
3.0 2.8 3.9297 
3.0999999999999996 2.8 3.9299 
3.2 2.8 3.9178 
3.3 2.8 3.9000 
3.4000009999999996 2.8 3.8933 
3.5 2.8 3.9033 
3.5999999999999996 2.8 3.8828 
3.7 2.8 3.8739 
3.8 2.8 3.8474 
3.9000009999999996 2.8 3.8384 
4.0 2.8 3.8315 
4.1 2.8 3.8119 
4.2 2.8 3.8037 
4.3 2.8 3.7880 
4.400001 2.8 3.7721 
4.5 2.8 3.7416 
4.6 2.8 3.7159 
4.7 2.8 3.7072 
4.8 2.8 3.6998 
4.900001 2.8 3.6929 
5.0 2.8 3.6787 
5.1 2.8 3.6682 
5.2 2.8 3.6704 
5.3 2.8 3.6477 
5.400001 2.8 3.6468 
5.5 2.8 3.6378 
5.6 2.8 3.6444 
5.7 2.8 3.6387 
5.8 2.8 3.6451 
5.900001 2.8 3.6462 
6.0 2.8 3.6417 
6.1 2.8 3.6517 
6.199999999999999 2.8 3.6641 
6.300000000000001 2.8 3.6729 
6.400001 2.8 3.6674 
6.5 2.8 3.6700 
6.6 2.8 3.6777 
6.699999999999999 2.8 3.6951 
6.800000000000001 2.8 3.6746 
6.900001 2.8 3.6836 
7.0 2.8 3.7033 
7.1 2.8 3.7037 
7.199999999999999 2.8 3.7098 
7.300000000000001 2.8 3.7275 
7.400001 2.8 3.7598 
7.5 2.8 3.7696 
7.6 2.8 3.7784 
7.699999999999999 2.8 3.8090 
7.800000000000001 2.8 3.8358 
7.900001 2.8 3.8492 
8.0 2.8 3.8563 
8.1 2.8 3.8675 
8.2 2.8 3.8881 
8.3 2.8 3.8993 
8.400001 2.8 3.9005 
8.5 2.8 3.9141 
8.6 2.8 3.9220 
8.7 2.8 3.9365 
8.8 2.8 3.9453 
8.900001 2.8 3.9588 
9.0 2.8 3.9524 
9.1 2.8 3.9522 
9.2 2.8 3.9648 
9.3 2.8 3.9501 
9.400001 2.8 3.9503 
9.5 2.8 3.9645 
9.6 2.8 3.9678 
9.7 2.8 3.9641 
9.8 2.8 3.9621 
9.900001 2.8 3.9582 
10.0 2.8 3.9686 
10.1 2.8 3.9625 
10.2 2.8 3.9628 
10.3 2.8 3.9498 
10.400001 2.8 3.9509 
10.5 2.8 3.9465 
10.6 2.8 3.9451 
10.7 2.8 3.9255 
10.8 2.8 3.9266 
10.900001 2.8 3.9306 
11.0 2.8 3.9364 
11.1 2.8 3.9152 
11.2 2.8 3.9165 
11.3 2.8 3.9219 
11.400001 2.8 3.9166 
11.500001 2.8 3.9098 
11.599999 2.8 3.9100 
11.7 2.8 3.9029 
11.8 2.8 3.8952 
11.900001 2.8 3.8988 
12.000001 2.8 3.9024 
12.099999 2.8 3.8990 
12.2 2.8 3.8928 
12.3 2.8 3.8946 
12.400001 2.8 3.8898 
12.500001 2.8 3.8952 
12.599999 2.8 3.8987 
12.7 2.8 3.8940 
12.8 2.8 3.8923 
12.900001 2.8 3.8992 
13.000001 2.8 3.8828 
13.099999 2.8 3.8720 
13.2 2.8 3.8901 
13.3 2.8 3.8820 
13.400001 2.8 3.8760 
13.500001 2.8 3.8827 
13.599999 2.8 3.8776 
13.7 2.8 3.8973 
13.8 2.8 3.8916 
13.900001 2.8 3.8846 
14.0 2.8 3.8757 
14.099998 2.8 3.8884 
14.199998999999998 2.8 3.8860 
14.299999 2.8 3.8979 
14.399999999999999 2.8 3.8852 
14.5 2.8 3.8851 
14.599998 2.8 3.8664 
14.699998999999998 2.8 3.8791 
14.799999 2.8 3.8551 
14.899999999999999 2.8 3.8872 
15.0 2.8 3.8653 
15.099998 2.8 3.8389 
15.199998999999998 2.8 3.8852 
15.299999 2.8 3.8815 
15.399999999999999 2.8 3.9096 
15.5 2.8 3.8602 
15.599998 2.8 3.8793 
15.699998999999998 2.8 3.8607 
15.799999 2.8 3.8729 
15.899999999999999 2.8 3.8530 
16.0 2.8 3.8599 
16.099998 2.8 nan 
16.199999 2.8 nan 
16.299999 2.8 nan 
16.4 2.8 nan 
16.5 2.8 nan 
16.599998 2.8 nan 
16.699999 2.8 nan 
16.799999 2.8 nan 
-4.7 2.9000000000000004 nan 
-4.6 2.9000000000000004 nan 
-4.5 2.9000000000000004 nan 
-4.4 2.9000000000000004 nan 
-4.3 2.9000000000000004 nan 
-4.2 2.9000000000000004 nan 
-4.1 2.9000000000000004 3.8156 
-4.0 2.9000000000000004 3.9004 
-3.9 2.9000000000000004 3.8950 
-3.8 2.9000000000000004 3.8979 
-3.7 2.9000000000000004 3.9096 
-3.6 2.9000000000000004 3.8927 
-3.5 2.9000000000000004 3.8812 
-3.4 2.9000000000000004 3.8859 
-3.3 2.9000000000000004 3.8642 
-3.2 2.9000000000000004 3.8864 
-3.1 2.9000000000000004 3.8810 
-3.0 2.9000000000000004 3.8798 
-2.9 2.9000000000000004 3.9004 
-2.8 2.9000000000000004 3.8850 
-2.7 2.9000000000000004 3.8871 
-2.6 2.9000000000000004 3.8876 
-2.5 2.9000000000000004 3.8716 
-2.4 2.9000000000000004 3.8770 
-2.3 2.9000000000000004 3.9041 
-2.2 2.9000000000000004 3.8873 
-2.1 2.9000000000000004 3.8873 
-2.0 2.9000000000000004 3.8640 
-1.9 2.9000000000000004 3.8856 
-1.8 2.9000000000000004 3.8804 
-1.7 2.9000000000000004 3.8861 
-1.6 2.9000000000000004 3.8908 
-1.5 2.9000000000000004 3.8928 
-1.4 2.9000000000000004 3.8891 
-1.3 2.9000000000000004 3.8726 
-1.2 2.9000000000000004 3.8883 
-1.1 2.9000000000000004 3.8903 
-1.0 2.9000000000000004 3.8914 
-0.8999999999999999 2.9000000000000004 3.8905 
-0.8 2.9000000000000004 3.8840 
-0.7 2.9000000000000004 3.8950 
-0.6000000000000001 2.9000000000000004 3.8931 
-0.5 2.9000000000000004 3.8906 
-0.3999999999999999 2.9000000000000004 3.8952 
-0.30000000000000004 2.9000000000000004 3.8910 
-0.19999999999999996 2.9000000000000004 3.8985 
-0.10000000000000009 2.9000000000000004 3.9063 
0.0 2.9000000000000004 3.8942 
0.10000000000000009 2.9000000000000004 3.9062 
0.20000000000000018 2.9000000000000004 3.9035 
0.2999999999999998 2.9000000000000004 3.9119 
0.3999999999999999 2.9000000000000004 3.9054 
0.5 2.9000000000000004 3.9100 
0.6000000000000001 2.9000000000000004 3.9179 
0.7000000000000002 2.9000000000000004 3.9192 
0.7999999999999998 2.9000000000000004 3.9195 
0.8999999999999999 2.9000000000000004 3.9201 
1.0 2.9000000000000004 3.9213 
1.1 2.9000000000000004 3.9286 
1.2000000000000002 2.9000000000000004 3.9310 
1.2999999999999998 2.9000000000000004 3.9254 
1.4 2.9000000000000004 3.9443 
1.5 2.9000000000000004 3.9453 
1.6 2.9000000000000004 3.9496 
1.7000000000000002 2.9000000000000004 3.9326 
1.7999999999999998 2.9000000000000004 3.9540 
1.9 2.9000000000000004 3.9423 
2.0 2.9000000000000004 3.9618 
2.0999999999999996 2.9000000000000004 3.9545 
2.2 2.9000000000000004 3.9539 
2.3 2.9000000000000004 3.9459 
2.4000000000000004 2.9000000000000004 3.9504 
2.5 2.9000000000000004 3.9416 
2.5999999999999996 2.9000000000000004 3.9480 
2.7 2.9000000000000004 3.9428 
2.8 2.9000000000000004 3.9338 
2.9000000000000004 2.9000000000000004 3.9306 
3.0 2.9000000000000004 3.9181 
3.0999999999999996 2.9000000000000004 3.9248 
3.2 2.9000000000000004 3.9171 
3.3 2.9000000000000004 3.8993 
3.4000009999999996 2.9000000000000004 3.8851 
3.5 2.9000000000000004 3.8644 
3.5999999999999996 2.9000000000000004 3.8725 
3.7 2.9000000000000004 3.8484 
3.8 2.9000000000000004 3.8332 
3.9000009999999996 2.9000000000000004 3.8384 
4.0 2.9000000000000004 3.8150 
4.1 2.9000000000000004 3.7994 
4.2 2.9000000000000004 3.7808 
4.3 2.9000000000000004 3.7432 
4.400001 2.9000000000000004 3.7330 
4.5 2.9000000000000004 3.7076 
4.6 2.9000000000000004 3.7016 
4.7 2.9000000000000004 3.6707 
4.8 2.9000000000000004 3.6672 
4.900001 2.9000000000000004 3.6567 
5.0 2.9000000000000004 3.6493 
5.1 2.9000000000000004 3.6361 
5.2 2.9000000000000004 3.6292 
5.3 2.9000000000000004 3.6299 
5.400001 2.9000000000000004 3.6289 
5.5 2.9000000000000004 3.5990 
5.6 2.9000000000000004 3.5987 
5.7 2.9000000000000004 3.5774 
5.8 2.9000000000000004 3.5900 
5.900001 2.9000000000000004 3.5782 
6.0 2.9000000000000004 3.5960 
6.1 2.9000000000000004 3.5857 
6.199999999999999 2.9000000000000004 3.6099 
6.300000000000001 2.9000000000000004 3.6262 
6.400001 2.9000000000000004 3.6368 
6.5 2.9000000000000004 3.6418 
6.6 2.9000000000000004 3.6476 
6.699999999999999 2.9000000000000004 3.6461 
6.800000000000001 2.9000000000000004 3.6537 
6.900001 2.9000000000000004 3.6624 
7.0 2.9000000000000004 3.6617 
7.1 2.9000000000000004 3.6749 
7.199999999999999 2.9000000000000004 3.6988 
7.300000000000001 2.9000000000000004 3.7040 
7.400001 2.9000000000000004 3.7054 
7.5 2.9000000000000004 3.7296 
7.6 2.9000000000000004 3.7667 
7.699999999999999 2.9000000000000004 3.7733 
7.800000000000001 2.9000000000000004 3.8001 
7.900001 2.9000000000000004 3.8257 
8.0 2.9000000000000004 3.8281 
8.1 2.9000000000000004 3.8472 
8.2 2.9000000000000004 3.8640 
8.3 2.9000000000000004 3.8793 
8.400001 2.9000000000000004 3.8932 
8.5 2.9000000000000004 3.9045 
8.6 2.9000000000000004 3.9155 
8.7 2.9000000000000004 3.9267 
8.8 2.9000000000000004 3.9366 
8.900001 2.9000000000000004 3.9422 
9.0 2.9000000000000004 3.9551 
9.1 2.9000000000000004 3.9399 
9.2 2.9000000000000004 3.9543 
9.3 2.9000000000000004 3.9657 
9.400001 2.9000000000000004 3.9585 
9.5 2.9000000000000004 3.9692 
9.6 2.9000000000000004 3.9606 
9.7 2.9000000000000004 3.9672 
9.8 2.9000000000000004 3.9676 
9.900001 2.9000000000000004 3.9523 
10.0 2.9000000000000004 3.9549 
10.1 2.9000000000000004 3.9645 
10.2 2.9000000000000004 3.9642 
10.3 2.9000000000000004 3.9607 
10.400001 2.9000000000000004 3.9563 
10.5 2.9000000000000004 3.9482 
10.6 2.9000000000000004 3.9492 
10.7 2.9000000000000004 3.9436 
10.8 2.9000000000000004 3.9338 
10.900001 2.9000000000000004 3.9299 
11.0 2.9000000000000004 3.9270 
11.1 2.9000000000000004 3.9346 
11.2 2.9000000000000004 3.9365 
11.3 2.9000000000000004 3.9119 
11.400001 2.9000000000000004 3.9184 
11.500001 2.9000000000000004 3.9162 
11.599999 2.9000000000000004 3.9076 
11.7 2.9000000000000004 3.9124 
11.8 2.9000000000000004 3.9162 
11.900001 2.9000000000000004 3.8987 
12.000001 2.9000000000000004 3.9043 
12.099999 2.9000000000000004 3.9078 
12.2 2.9000000000000004 3.8935 
12.3 2.9000000000000004 3.9075 
12.400001 2.9000000000000004 3.8934 
12.500001 2.9000000000000004 3.8827 
12.599999 2.9000000000000004 3.8876 
12.7 2.9000000000000004 3.8850 
12.8 2.9000000000000004 3.8875 
12.900001 2.9000000000000004 3.8994 
13.000001 2.9000000000000004 3.8872 
13.099999 2.9000000000000004 3.8947 
13.2 2.9000000000000004 3.8741 
13.3 2.9000000000000004 3.8816 
13.400001 2.9000000000000004 3.8918 
13.500001 2.9000000000000004 3.8867 
13.599999 2.9000000000000004 3.8769 
13.7 2.9000000000000004 3.8760 
13.8 2.9000000000000004 3.8837 
13.900001 2.9000000000000004 3.8794 
14.0 2.9000000000000004 3.8674 
14.099998 2.9000000000000004 3.8718 
14.199998999999998 2.9000000000000004 3.8903 
14.299999 2.9000000000000004 3.8724 
14.399999999999999 2.9000000000000004 3.8868 
14.5 2.9000000000000004 3.9044 
14.599998 2.9000000000000004 3.8918 
14.699998999999998 2.9000000000000004 3.8902 
14.799999 2.9000000000000004 3.8880 
14.899999999999999 2.9000000000000004 3.9001 
15.0 2.9000000000000004 3.8833 
15.099998 2.9000000000000004 3.8817 
15.199998999999998 2.9000000000000004 3.8864 
15.299999 2.9000000000000004 3.8755 
15.399999999999999 2.9000000000000004 3.8839 
15.5 2.9000000000000004 3.8756 
15.599998 2.9000000000000004 3.9047 
15.699998999999998 2.9000000000000004 3.8878 
15.799999 2.9000000000000004 3.8850 
15.899999999999999 2.9000000000000004 3.8369 
16.0 2.9000000000000004 3.8756 
16.099998 2.9000000000000004 nan 
16.199999 2.9000000000000004 nan 
16.299999 2.9000000000000004 nan 
16.4 2.9000000000000004 nan 
16.5 2.9000000000000004 nan 
16.599998 2.9000000000000004 nan 
16.699999 2.9000000000000004 nan 
16.799999 2.9000000000000004 nan 
-4.7 3.0 nan 
-4.6 3.0 nan 
-4.5 3.0 nan 
-4.4 3.0 nan 
-4.3 3.0 nan 
-4.2 3.0 3.8819 
-4.1 3.0 3.7889 
-4.0 3.0 3.8655 
-3.9 3.0 3.9166 
-3.8 3.0 3.9003 
-3.7 3.0 3.8999 
-3.6 3.0 3.9020 
-3.5 3.0 3.8658 
-3.4 3.0 3.9118 
-3.3 3.0 3.8926 
-3.2 3.0 3.8913 
-3.1 3.0 3.8778 
-3.0 3.0 3.8627 
-2.9 3.0 3.8944 
-2.8 3.0 3.8799 
-2.7 3.0 3.8874 
-2.6 3.0 3.8757 
-2.5 3.0 3.8882 
-2.4 3.0 3.8749 
-2.3 3.0 3.9128 
-2.2 3.0 3.8894 
-2.1 3.0 3.8781 
-2.0 3.0 3.8818 
-1.9 3.0 3.8722 
-1.8 3.0 3.8856 
-1.7 3.0 3.8730 
-1.6 3.0 3.8895 
-1.5 3.0 3.8609 
-1.4 3.0 3.8742 
-1.3 3.0 3.8791 
-1.2 3.0 3.8813 
-1.1 3.0 3.8961 
-1.0 3.0 3.8872 
-0.8999999999999999 3.0 3.8921 
-0.8 3.0 3.8957 
-0.7 3.0 3.8985 
-0.6000000000000001 3.0 3.8862 
-0.5 3.0 3.8922 
-0.3999999999999999 3.0 3.8979 
-0.30000000000000004 3.0 3.9001 
-0.19999999999999996 3.0 3.9062 
-0.10000000000000009 3.0 3.8981 
0.0 3.0 3.9041 
0.10000000000000009 3.0 3.9120 
0.20000000000000018 3.0 3.9017 
0.2999999999999998 3.0 3.9089 
0.3999999999999999 3.0 3.9103 
0.5 3.0 3.9058 
0.6000000000000001 3.0 3.9089 
0.7000000000000002 3.0 3.9250 
0.7999999999999998 3.0 3.9128 
0.8999999999999999 3.0 3.9258 
1.0 3.0 3.9286 
1.1 3.0 3.9411 
1.2000000000000002 3.0 3.9427 
1.2999999999999998 3.0 3.9398 
1.4 3.0 3.9504 
1.5 3.0 3.9493 
1.6 3.0 3.9499 
1.7000000000000002 3.0 3.9457 
1.7999999999999998 3.0 3.9516 
1.9 3.0 3.9498 
2.0 3.0 3.9761 
2.0999999999999996 3.0 3.9493 
2.2 3.0 3.9622 
2.3 3.0 3.9538 
2.4000000000000004 3.0 3.9567 
2.5 3.0 3.9563 
2.5999999999999996 3.0 3.9472 
2.7 3.0 3.9385 
2.8 3.0 3.9351 
2.9000000000000004 3.0 3.9342 
3.0 3.0 3.9176 
3.0999999999999996 3.0 3.9045 
3.2 3.0 3.9020 
3.3 3.0 3.8839 
3.4000009999999996 3.0 3.8688 
3.5 3.0 3.8690 
3.5999999999999996 3.0 3.8573 
3.7 3.0 3.8383 
3.8 3.0 3.8424 
3.9000009999999996 3.0 3.8077 
4.0 3.0 3.8089 
4.1 3.0 3.7746 
4.2 3.0 3.7527 
4.3 3.0 3.7236 
4.400001 3.0 3.6929 
4.5 3.0 3.6824 
4.6 3.0 3.6795 
4.7 3.0 3.6400 
4.8 3.0 3.6526 
4.900001 3.0 3.6244 
5.0 3.0 3.6152 
5.1 3.0 3.6120 
5.2 3.0 3.6210 
5.3 3.0 3.5922 
5.400001 3.0 3.5618 
5.5 3.0 3.5457 
5.6 3.0 3.5183 
5.7 3.0 3.5137 
5.8 3.0 3.5223 
5.900001 3.0 3.5152 
6.0 3.0 3.5307 
6.1 3.0 3.5219 
6.199999999999999 3.0 3.5265 
6.300000000000001 3.0 3.5457 
6.400001 3.0 3.5658 
6.5 3.0 3.5822 
6.6 3.0 3.5980 
6.699999999999999 3.0 3.6173 
6.800000000000001 3.0 3.6134 
6.900001 3.0 3.5974 
7.0 3.0 3.6310 
7.1 3.0 3.6429 
7.199999999999999 3.0 3.6782 
7.300000000000001 3.0 3.6786 
7.400001 3.0 3.6962 
7.5 3.0 3.7149 
7.6 3.0 3.7398 
7.699999999999999 3.0 3.7730 
7.800000000000001 3.0 3.7799 
7.900001 3.0 3.7961 
8.0 3.0 3.8193 
8.1 3.0 3.8352 
8.2 3.0 3.8535 
8.3 3.0 3.8576 
8.400001 3.0 3.8680 
8.5 3.0 3.8823 
8.6 3.0 3.8990 
8.7 3.0 3.9013 
8.8 3.0 3.9428 
8.900001 3.0 3.9307 
9.0 3.0 3.9401 
9.1 3.0 3.9590 
9.2 3.0 3.9519 
9.3 3.0 3.9531 
9.400001 3.0 3.9512 
9.5 3.0 3.9610 
9.6 3.0 3.9566 
9.7 3.0 3.9676 
9.8 3.0 3.9715 
9.900001 3.0 3.9568 
10.0 3.0 3.9660 
10.1 3.0 3.9675 
10.2 3.0 3.9615 
10.3 3.0 3.9517 
10.400001 3.0 3.9602 
10.5 3.0 3.9576 
10.6 3.0 3.9474 
10.7 3.0 3.9539 
10.8 3.0 3.9345 
10.900001 3.0 3.9335 
11.0 3.0 3.9322 
11.1 3.0 3.9347 
11.2 3.0 3.9213 
11.3 3.0 3.9158 
11.400001 3.0 3.9175 
11.500001 3.0 3.9079 
11.599999 3.0 3.9124 
11.7 3.0 3.9040 
11.8 3.0 3.9155 
11.900001 3.0 3.9091 
12.000001 3.0 3.9048 
12.099999 3.0 3.9055 
12.2 3.0 3.9067 
12.3 3.0 3.9058 
12.400001 3.0 3.8930 
12.500001 3.0 3.8856 
12.599999 3.0 3.9018 
12.7 3.0 3.8859 
12.8 3.0 3.8887 
12.900001 3.0 3.8895 
13.000001 3.0 3.8894 
13.099999 3.0 3.8889 
13.2 3.0 3.8915 
13.3 3.0 3.8859 
13.400001 3.0 3.8793 
13.500001 3.0 3.8688 
13.599999 3.0 3.8711 
13.7 3.0 3.8847 
13.8 3.0 3.8859 
13.900001 3.0 3.8765 
14.0 3.0 3.8911 
14.099998 3.0 3.8717 
14.199998999999998 3.0 3.8680 
14.299999 3.0 3.8818 
14.399999999999999 3.0 3.8878 
14.5 3.0 3.8775 
14.599998 3.0 3.8858 
14.699998999999998 3.0 3.8923 
14.799999 3.0 3.8998 
14.899999999999999 3.0 3.8847 
15.0 3.0 3.8711 
15.099998 3.0 3.9013 
15.199998999999998 3.0 3.8960 
15.299999 3.0 3.8728 
15.399999999999999 3.0 3.8978 
15.5 3.0 3.8929 
15.599998 3.0 3.8755 
15.699998999999998 3.0 3.8864 
15.799999 3.0 3.8402 
15.899999999999999 3.0 3.8834 
16.0 3.0 3.8910 
16.099998 3.0 nan 
16.199999 3.0 nan 
16.299999 3.0 nan 
16.4 3.0 nan 
16.5 3.0 nan 
16.599998 3.0 nan 
16.699999 3.0 nan 
16.799999 3.0 nan 
-4.7 3.0999999999999996 nan 
-4.6 3.0999999999999996 nan 
-4.5 3.0999999999999996 nan 
-4.4 3.0999999999999996 nan 
-4.3 3.0999999999999996 nan 
-4.2 3.0999999999999996 3.8856 
-4.1 3.0999999999999996 3.8369 
-4.0 3.0999999999999996 3.8624 
-3.9 3.0999999999999996 3.8954 
-3.8 3.0999999999999996 3.8949 
-3.7 3.0999999999999996 3.8766 
-3.6 3.0999999999999996 3.8803 
-3.5 3.0999999999999996 3.8830 
-3.4 3.0999999999999996 3.9006 
-3.3 3.0999999999999996 3.8925 
-3.2 3.0999999999999996 3.8996 
-3.1 3.0999999999999996 3.8884 
-3.0 3.0999999999999996 3.8765 
-2.9 3.0999999999999996 3.8722 
-2.8 3.0999999999999996 3.9012 
-2.7 3.0999999999999996 3.8863 
-2.6 3.0999999999999996 3.9098 
-2.5 3.0999999999999996 3.8762 
-2.4 3.0999999999999996 3.8858 
-2.3 3.0999999999999996 3.8950 
-2.2 3.0999999999999996 3.8641 
-2.1 3.0999999999999996 3.8832 
-2.0 3.0999999999999996 3.8762 
-1.9 3.0999999999999996 3.8707 
-1.8 3.0999999999999996 3.8913 
-1.7 3.0999999999999996 3.8879 
-1.6 3.0999999999999996 3.8785 
-1.5 3.0999999999999996 3.8935 
-1.4 3.0999999999999996 3.8770 
-1.3 3.0999999999999996 3.8815 
-1.2 3.0999999999999996 3.8825 
-1.1 3.0999999999999996 3.8873 
-1.0 3.0999999999999996 3.8925 
-0.8999999999999999 3.0999999999999996 3.8905 
-0.8 3.0999999999999996 3.8933 
-0.7 3.0999999999999996 3.8957 
-0.6000000000000001 3.0999999999999996 3.8886 
-0.5 3.0999999999999996 3.8870 
-0.3999999999999999 3.0999999999999996 3.8956 
-0.30000000000000004 3.0999999999999996 3.8998 
-0.19999999999999996 3.0999999999999996 3.9000 
-0.10000000000000009 3.0999999999999996 3.9005 
0.0 3.0999999999999996 3.9006 
0.10000000000000009 3.0999999999999996 3.9052 
0.20000000000000018 3.0999999999999996 3.9073 
0.2999999999999998 3.0999999999999996 3.9165 
0.3999999999999999 3.0999999999999996 3.9028 
0.5 3.0999999999999996 3.9120 
0.6000000000000001 3.0999999999999996 3.9194 
0.7000000000000002 3.0999999999999996 3.9188
[truncated: 706,268 more chars]
