# Supplementary material for: Phospholipids are imported into mitochondria by VDAC, a dimeric beta barrel scramblase
Source: Nat Commun. 2023 Dec 8;14:8115. doi: 10.1038/s41467-023-43570-y (PMC10709637; doi:10.1038/s41467-023-43570-y)
Supplement: Supplementary file 6 — Source Data [file 41467_2023_43570_MOESM6_ESM.zip › Fig 4/fig4-i/monomer_wdmap.dat]

# Generated with wdmap (C Water Defect Map Calculator) v2022/06/25
# Command line: wdmap -f traj_joined.xtc -c eq5.gro -l resnamePOPC -e 2 -x -2.7 18.8 -y -3.2 18.5 
# See average water defect at the end of this file.
@ xfontsize 14
@ yfontsize 14
@ zfontsize 14
@ xticksfontsize 12
@ yticksfontsize 12
@ zticksfontsize 12
@ titlefontsize 20
@ title monomer
@ zrange 0 0.15
@ xrange 0.0 12.0
@ yrange 0.0 12.0
@ xlabel x coordinate [nm]
@ ylabel y coordinate [nm]
@ zlabel water defect [arb. u.]
$ type colorbar
$ colormap hot
-4.7 -4.7 0.000000 
-4.6 -4.7 0.000000 
-4.5 -4.7 0.000000 
-4.4 -4.7 0.000000 
-4.3 -4.7 0.000000 
-4.2 -4.7 0.000000 
-4.1 -4.7 0.000000 
-4.0 -4.7 0.000000 
-3.9 -4.7 0.000000 
-3.8 -4.7 0.000000 
-3.7 -4.7 0.000000 
-3.6 -4.7 0.000000 
-3.5 -4.7 0.000000 
-3.4 -4.7 0.000000 
-3.3 -4.7 0.000000 
-3.2 -4.7 0.000000 
-3.1 -4.7 0.000000 
-3.0 -4.7 0.000000 
-2.9 -4.7 0.000000 
-2.8 -4.7 0.000000 
-2.7 -4.7 0.000000 
-2.6 -4.7 0.000000 
-2.5 -4.7 0.000000 
-2.4 -4.7 0.000000 
-2.3 -4.7 0.000000 
-2.2 -4.7 0.000000 
-2.1 -4.7 0.000000 
-2.0 -4.7 0.000000 
-1.9 -4.7 0.000000 
-1.8 -4.7 0.000000 
-1.7 -4.7 0.000000 
-1.6 -4.7 0.000000 
-1.5 -4.7 0.000000 
-1.4 -4.7 0.000000 
-1.3 -4.7 0.000000 
-1.2 -4.7 0.000000 
-1.1 -4.7 0.000000 
-1.0 -4.7 0.000000 
-0.8999999999999999 -4.7 0.000000 
-0.8 -4.7 0.000000 
-0.7 -4.7 0.000000 
-0.6000000000000001 -4.7 0.000000 
-0.5 -4.7 0.000000 
-0.3999999999999999 -4.7 0.000000 
-0.30000000000000004 -4.7 0.000000 
-0.19999999999999996 -4.7 0.000000 
-0.10000000000000009 -4.7 0.000000 
0.0 -4.7 0.000000 
0.10000000000000009 -4.7 0.000000 
0.20000000000000018 -4.7 0.000000 
0.2999999999999998 -4.7 0.000000 
0.3999999999999999 -4.7 0.000000 
0.5 -4.7 0.000000 
0.6000000000000001 -4.7 0.000000 
0.7000000000000002 -4.7 0.000000 
0.7999999999999998 -4.7 0.000000 
0.8999999999999999 -4.7 0.000000 
1.0 -4.7 0.000000 
1.1 -4.7 0.000000 
1.2000000000000002 -4.7 0.000000 
1.2999999999999998 -4.7 0.000000 
1.4 -4.7 0.000000 
1.5 -4.7 0.000000 
1.6 -4.7 0.000000 
1.7000000000000002 -4.7 0.000000 
1.7999999999999998 -4.7 0.000000 
1.9 -4.7 0.000000 
2.0 -4.7 0.000000 
2.0999999999999996 -4.7 0.000000 
2.2 -4.7 0.000000 
2.3 -4.7 0.000000 
2.4000000000000004 -4.7 0.000000 
2.5 -4.7 0.000000 
2.5999999999999996 -4.7 0.000000 
2.7 -4.7 0.000000 
2.8 -4.7 0.000000 
2.9000000000000004 -4.7 0.000000 
3.0 -4.7 0.000000 
3.0999999999999996 -4.7 0.000000 
3.2 -4.7 0.000000 
3.3 -4.7 0.000000 
3.4000009999999996 -4.7 0.000000 
3.5 -4.7 0.000000 
3.5999999999999996 -4.7 0.000000 
3.7 -4.7 0.000000 
3.8 -4.7 0.000000 
3.9000009999999996 -4.7 0.000003 
4.0 -4.7 0.000000 
4.1 -4.7 0.000000 
4.2 -4.7 0.000000 
4.3 -4.7 0.000000 
4.400001 -4.7 0.000000 
4.5 -4.7 0.000000 
4.6 -4.7 0.000000 
4.7 -4.7 0.000003 
4.8 -4.7 0.000000 
4.900001 -4.7 0.000000 
5.0 -4.7 0.000000 
5.1 -4.7 0.000000 
5.2 -4.7 0.000000 
5.3 -4.7 0.000000 
5.400001 -4.7 0.000000 
5.5 -4.7 0.000000 
5.6 -4.7 0.000003 
5.7 -4.7 0.000000 
5.8 -4.7 0.000000 
5.900001 -4.7 0.000000 
6.0 -4.7 0.000000 
6.1 -4.7 0.000000 
6.199999999999999 -4.7 0.000000 
6.300000000000001 -4.7 0.000000 
6.400001 -4.7 0.000000 
6.5 -4.7 0.000000 
6.6 -4.7 0.000000 
6.699999999999999 -4.7 0.000000 
6.800000000000001 -4.7 0.000000 
6.900001 -4.7 0.000000 
7.0 -4.7 0.000000 
7.1 -4.7 0.000000 
7.199999999999999 -4.7 0.000000 
7.300000000000001 -4.7 0.000000 
7.400001 -4.7 0.000000 
7.5 -4.7 0.000000 
7.6 -4.7 0.000000 
7.699999999999999 -4.7 0.000000 
7.800000000000001 -4.7 0.000000 
7.900001 -4.7 0.000000 
8.0 -4.7 0.000000 
8.1 -4.7 0.000000 
8.2 -4.7 0.000000 
8.3 -4.7 0.000000 
8.400001 -4.7 0.000000 
8.5 -4.7 0.000000 
8.6 -4.7 0.000000 
8.7 -4.7 0.000000 
8.8 -4.7 0.000000 
8.900001 -4.7 0.000000 
9.0 -4.7 0.000000 
9.1 -4.7 0.000000 
9.2 -4.7 0.000000 
9.3 -4.7 0.000000 
9.400001 -4.7 0.000000 
9.5 -4.7 0.000000 
9.6 -4.7 0.000000 
9.7 -4.7 0.000000 
9.8 -4.7 0.000000 
9.900001 -4.7 0.000000 
10.0 -4.7 0.000000 
10.1 -4.7 0.000000 
10.2 -4.7 0.000000 
10.3 -4.7 0.000000 
10.400001 -4.7 0.000000 
10.5 -4.7 0.000000 
10.6 -4.7 0.000000 
10.7 -4.7 0.000000 
10.8 -4.7 0.000000 
10.900001 -4.7 0.000000 
11.0 -4.7 0.000000 
11.1 -4.7 0.000000 
11.2 -4.7 0.000000 
11.3 -4.7 0.000000 
11.400001 -4.7 0.000000 
11.500001 -4.7 0.000000 
11.599999 -4.7 0.000000 
11.7 -4.7 0.000000 
11.8 -4.7 0.000000 
11.900001 -4.7 0.000000 
12.000001 -4.7 0.000000 
12.099999 -4.7 0.000000 
12.2 -4.7 0.000000 
12.3 -4.7 0.000000 
12.400001 -4.7 0.000000 
12.500001 -4.7 0.000000 
12.599999 -4.7 0.000000 
12.7 -4.7 0.000000 
12.8 -4.7 0.000000 
12.900001 -4.7 0.000000 
13.000001 -4.7 0.000000 
13.099999 -4.7 0.000000 
13.2 -4.7 0.000000 
13.3 -4.7 0.000000 
13.400001 -4.7 0.000000 
13.500001 -4.7 0.000000 
13.599999 -4.7 0.000000 
13.7 -4.7 0.000000 
13.8 -4.7 0.000000 
13.900001 -4.7 0.000000 
14.0 -4.7 0.000000 
14.099998 -4.7 0.000000 
14.199998999999998 -4.7 0.000000 
14.299999 -4.7 0.000000 
14.399999999999999 -4.7 0.000000 
14.5 -4.7 0.000000 
14.599998 -4.7 0.000000 
14.699998999999998 -4.7 0.000000 
14.799999 -4.7 0.000000 
14.899999999999999 -4.7 0.000000 
15.0 -4.7 0.000000 
15.099998 -4.7 0.000000 
15.199998999999998 -4.7 0.000000 
15.299999 -4.7 0.000000 
15.399999999999999 -4.7 0.000000 
15.5 -4.7 0.000000 
15.599998 -4.7 0.000000 
15.699998999999998 -4.7 0.000000 
15.799999 -4.7 0.000000 
15.899999999999999 -4.7 0.000000 
16.0 -4.7 0.000000 
16.099998 -4.7 0.000000 
16.199999 -4.7 0.000000 
16.299999 -4.7 0.000000 
16.4 -4.7 0.000000 
16.5 -4.7 0.000000 
16.599998 -4.7 0.000000 
16.699999 -4.7 0.000000 
16.799999 -4.7 0.000000 
-4.7 -4.6 0.000000 
-4.6 -4.6 0.000000 
-4.5 -4.6 0.000000 
-4.4 -4.6 0.000000 
-4.3 -4.6 0.000000 
-4.2 -4.6 0.000000 
-4.1 -4.6 0.000000 
-4.0 -4.6 0.000000 
-3.9 -4.6 0.000000 
-3.8 -4.6 0.000000 
-3.7 -4.6 0.000000 
-3.6 -4.6 0.000000 
-3.5 -4.6 0.000000 
-3.4 -4.6 0.000000 
-3.3 -4.6 0.000000 
-3.2 -4.6 0.000000 
-3.1 -4.6 0.000000 
-3.0 -4.6 0.000000 
-2.9 -4.6 0.000000 
-2.8 -4.6 0.000000 
-2.7 -4.6 0.000000 
-2.6 -4.6 0.000000 
-2.5 -4.6 0.000000 
-2.4 -4.6 0.000000 
-2.3 -4.6 0.000000 
-2.2 -4.6 0.000000 
-2.1 -4.6 0.000000 
-2.0 -4.6 0.000000 
-1.9 -4.6 0.000000 
-1.8 -4.6 0.000000 
-1.7 -4.6 0.000000 
-1.6 -4.6 0.000000 
-1.5 -4.6 0.000000 
-1.4 -4.6 0.000000 
-1.3 -4.6 0.000000 
-1.2 -4.6 0.000000 
-1.1 -4.6 0.000000 
-1.0 -4.6 0.000000 
-0.8999999999999999 -4.6 0.000000 
-0.8 -4.6 0.000000 
-0.7 -4.6 0.000000 
-0.6000000000000001 -4.6 0.000000 
-0.5 -4.6 0.000000 
-0.3999999999999999 -4.6 0.000000 
-0.30000000000000004 -4.6 0.000000 
-0.19999999999999996 -4.6 0.000000 
-0.10000000000000009 -4.6 0.000000 
0.0 -4.6 0.000000 
0.10000000000000009 -4.6 0.000000 
0.20000000000000018 -4.6 0.000000 
0.2999999999999998 -4.6 0.000000 
0.3999999999999999 -4.6 0.000000 
0.5 -4.6 0.000000 
0.6000000000000001 -4.6 0.000000 
0.7000000000000002 -4.6 0.000000 
0.7999999999999998 -4.6 0.000000 
0.8999999999999999 -4.6 0.000000 
1.0 -4.6 0.000000 
1.1 -4.6 0.000000 
1.2000000000000002 -4.6 0.000000 
1.2999999999999998 -4.6 0.000000 
1.4 -4.6 0.000000 
1.5 -4.6 0.000000 
1.6 -4.6 0.000000 
1.7000000000000002 -4.6 0.000000 
1.7999999999999998 -4.6 0.000000 
1.9 -4.6 0.000000 
2.0 -4.6 0.000000 
2.0999999999999996 -4.6 0.000000 
2.2 -4.6 0.000000 
2.3 -4.6 0.000000 
2.4000000000000004 -4.6 0.000000 
2.5 -4.6 0.000000 
2.5999999999999996 -4.6 0.000000 
2.7 -4.6 0.000000 
2.8 -4.6 0.000000 
2.9000000000000004 -4.6 0.000000 
3.0 -4.6 0.000000 
3.0999999999999996 -4.6 0.000000 
3.2 -4.6 0.000000 
3.3 -4.6 0.000000 
3.4000009999999996 -4.6 0.000000 
3.5 -4.6 0.000000 
3.5999999999999996 -4.6 0.000000 
3.7 -4.6 0.000000 
3.8 -4.6 0.000000 
3.9000009999999996 -4.6 0.000000 
4.0 -4.6 0.000000 
4.1 -4.6 0.000000 
4.2 -4.6 0.000000 
4.3 -4.6 0.000000 
4.400001 -4.6 0.000000 
4.5 -4.6 0.000000 
4.6 -4.6 0.000000 
4.7 -4.6 0.000000 
4.8 -4.6 0.000000 
4.900001 -4.6 0.000000 
5.0 -4.6 0.000000 
5.1 -4.6 0.000000 
5.2 -4.6 0.000000 
5.3 -4.6 0.000000 
5.400001 -4.6 0.000000 
5.5 -4.6 0.000000 
5.6 -4.6 0.000003 
5.7 -4.6 0.000000 
5.8 -4.6 0.000000 
5.900001 -4.6 0.000000 
6.0 -4.6 0.000000 
6.1 -4.6 0.000000 
6.199999999999999 -4.6 0.000003 
6.300000000000001 -4.6 0.000000 
6.400001 -4.6 0.000007 
6.5 -4.6 0.000000 
6.6 -4.6 0.000000 
6.699999999999999 -4.6 0.000000 
6.800000000000001 -4.6 0.000000 
6.900001 -4.6 0.000000 
7.0 -4.6 0.000000 
7.1 -4.6 0.000000 
7.199999999999999 -4.6 0.000000 
7.300000000000001 -4.6 0.000000 
7.400001 -4.6 0.000000 
7.5 -4.6 0.000000 
7.6 -4.6 0.000000 
7.699999999999999 -4.6 0.000000 
7.800000000000001 -4.6 0.000000 
7.900001 -4.6 0.000000 
8.0 -4.6 0.000000 
8.1 -4.6 0.000000 
8.2 -4.6 0.000000 
8.3 -4.6 0.000000 
8.400001 -4.6 0.000000 
8.5 -4.6 0.000000 
8.6 -4.6 0.000000 
8.7 -4.6 0.000000 
8.8 -4.6 0.000000 
8.900001 -4.6 0.000000 
9.0 -4.6 0.000000 
9.1 -4.6 0.000000 
9.2 -4.6 0.000000 
9.3 -4.6 0.000000 
9.400001 -4.6 0.000000 
9.5 -4.6 0.000000 
9.6 -4.6 0.000000 
9.7 -4.6 0.000000 
9.8 -4.6 0.000000 
9.900001 -4.6 0.000000 
10.0 -4.6 0.000000 
10.1 -4.6 0.000000 
10.2 -4.6 0.000000 
10.3 -4.6 0.000000 
10.400001 -4.6 0.000000 
10.5 -4.6 0.000000 
10.6 -4.6 0.000000 
10.7 -4.6 0.000000 
10.8 -4.6 0.000000 
10.900001 -4.6 0.000000 
11.0 -4.6 0.000000 
11.1 -4.6 0.000000 
11.2 -4.6 0.000000 
11.3 -4.6 0.000000 
11.400001 -4.6 0.000000 
11.500001 -4.6 0.000000 
11.599999 -4.6 0.000000 
11.7 -4.6 0.000000 
11.8 -4.6 0.000000 
11.900001 -4.6 0.000000 
12.000001 -4.6 0.000000 
12.099999 -4.6 0.000000 
12.2 -4.6 0.000000 
12.3 -4.6 0.000000 
12.400001 -4.6 0.000000 
12.500001 -4.6 0.000000 
12.599999 -4.6 0.000000 
12.7 -4.6 0.000000 
12.8 -4.6 0.000000 
12.900001 -4.6 0.000000 
13.000001 -4.6 0.000000 
13.099999 -4.6 0.000000 
13.2 -4.6 0.000000 
13.3 -4.6 0.000000 
13.400001 -4.6 0.000000 
13.500001 -4.6 0.000000 
13.599999 -4.6 0.000000 
13.7 -4.6 0.000000 
13.8 -4.6 0.000000 
13.900001 -4.6 0.000000 
14.0 -4.6 0.000000 
14.099998 -4.6 0.000000 
14.199998999999998 -4.6 0.000000 
14.299999 -4.6 0.000000 
14.399999999999999 -4.6 0.000000 
14.5 -4.6 0.000000 
14.599998 -4.6 0.000000 
14.699998999999998 -4.6 0.000000 
14.799999 -4.6 0.000000 
14.899999999999999 -4.6 0.000000 
15.0 -4.6 0.000000 
15.099998 -4.6 0.000000 
15.199998999999998 -4.6 0.000000 
15.299999 -4.6 0.000000 
15.399999999999999 -4.6 0.000000 
15.5 -4.6 0.000000 
15.599998 -4.6 0.000000 
15.699998999999998 -4.6 0.000000 
15.799999 -4.6 0.000000 
15.899999999999999 -4.6 0.000000 
16.0 -4.6 0.000000 
16.099998 -4.6 0.000000 
16.199999 -4.6 0.000000 
16.299999 -4.6 0.000000 
16.4 -4.6 0.000000 
16.5 -4.6 0.000000 
16.599998 -4.6 0.000000 
16.699999 -4.6 0.000000 
16.799999 -4.6 0.000000 
-4.7 -4.5 0.000000 
-4.6 -4.5 0.000000 
-4.5 -4.5 0.000000 
-4.4 -4.5 0.000000 
-4.3 -4.5 0.000000 
-4.2 -4.5 0.000000 
-4.1 -4.5 0.000000 
-4.0 -4.5 0.000000 
-3.9 -4.5 0.000000 
-3.8 -4.5 0.000000 
-3.7 -4.5 0.000000 
-3.6 -4.5 0.000000 
-3.5 -4.5 0.000000 
-3.4 -4.5 0.000000 
-3.3 -4.5 0.000000 
-3.2 -4.5 0.000000 
-3.1 -4.5 0.000000 
-3.0 -4.5 0.000000 
-2.9 -4.5 0.000000 
-2.8 -4.5 0.000000 
-2.7 -4.5 0.000000 
-2.6 -4.5 0.000000 
-2.5 -4.5 0.000000 
-2.4 -4.5 0.000000 
-2.3 -4.5 0.000000 
-2.2 -4.5 0.000000 
-2.1 -4.5 0.000000 
-2.0 -4.5 0.000000 
-1.9 -4.5 0.000000 
-1.8 -4.5 0.000000 
-1.7 -4.5 0.000000 
-1.6 -4.5 0.000000 
-1.5 -4.5 0.000000 
-1.4 -4.5 0.000000 
-1.3 -4.5 0.000000 
-1.2 -4.5 0.000000 
-1.1 -4.5 0.000000 
-1.0 -4.5 0.000000 
-0.8999999999999999 -4.5 0.000000 
-0.8 -4.5 0.000000 
-0.7 -4.5 0.000000 
-0.6000000000000001 -4.5 0.000000 
-0.5 -4.5 0.000000 
-0.3999999999999999 -4.5 0.000000 
-0.30000000000000004 -4.5 0.000000 
-0.19999999999999996 -4.5 0.000000 
-0.10000000000000009 -4.5 0.000000 
0.0 -4.5 0.000000 
0.10000000000000009 -4.5 0.000000 
0.20000000000000018 -4.5 0.000000 
0.2999999999999998 -4.5 0.000000 
0.3999999999999999 -4.5 0.000000 
0.5 -4.5 0.000000 
0.6000000000000001 -4.5 0.000000 
0.7000000000000002 -4.5 0.000000 
0.7999999999999998 -4.5 0.000000 
0.8999999999999999 -4.5 0.000000 
1.0 -4.5 0.000000 
1.1 -4.5 0.000000 
1.2000000000000002 -4.5 0.000000 
1.2999999999999998 -4.5 0.000000 
1.4 -4.5 0.000000 
1.5 -4.5 0.000000 
1.6 -4.5 0.000000 
1.7000000000000002 -4.5 0.000000 
1.7999999999999998 -4.5 0.000000 
1.9 -4.5 0.000000 
2.0 -4.5 0.000000 
2.0999999999999996 -4.5 0.000000 
2.2 -4.5 0.000000 
2.3 -4.5 0.000000 
2.4000000000000004 -4.5 0.000000 
2.5 -4.5 0.000000 
2.5999999999999996 -4.5 0.000000 
2.7 -4.5 0.000000 
2.8 -4.5 0.000000 
2.9000000000000004 -4.5 0.000000 
3.0 -4.5 0.000000 
3.0999999999999996 -4.5 0.000000 
3.2 -4.5 0.000000 
3.3 -4.5 0.000000 
3.4000009999999996 -4.5 0.000000 
3.5 -4.5 0.000000 
3.5999999999999996 -4.5 0.000000 
3.7 -4.5 0.000000 
3.8 -4.5 0.000000 
3.9000009999999996 -4.5 0.000000 
4.0 -4.5 0.000000 
4.1 -4.5 0.000000 
4.2 -4.5 0.000000 
4.3 -4.5 0.000000 
4.400001 -4.5 0.000000 
4.5 -4.5 0.000000 
4.6 -4.5 0.000000 
4.7 -4.5 0.000000 
4.8 -4.5 0.000000 
4.900001 -4.5 0.000000 
5.0 -4.5 0.000000 
5.1 -4.5 0.000003 
5.2 -4.5 0.000000 
5.3 -4.5 0.000000 
5.400001 -4.5 0.000003 
5.5 -4.5 0.000000 
5.6 -4.5 0.000000 
5.7 -4.5 0.000007 
5.8 -4.5 0.000000 
5.900001 -4.5 0.000000 
6.0 -4.5 0.000003 
6.1 -4.5 0.000003 
6.199999999999999 -4.5 0.000003 
6.300000000000001 -4.5 0.000003 
6.400001 -4.5 0.000000 
6.5 -4.5 0.000003 
6.6 -4.5 0.000000 
6.699999999999999 -4.5 0.000000 
6.800000000000001 -4.5 0.000000 
6.900001 -4.5 0.000000 
7.0 -4.5 0.000000 
7.1 -4.5 0.000000 
7.199999999999999 -4.5 0.000000 
7.300000000000001 -4.5 0.000000 
7.400001 -4.5 0.000003 
7.5 -4.5 0.000000 
7.6 -4.5 0.000000 
7.699999999999999 -4.5 0.000000 
7.800000000000001 -4.5 0.000000 
7.900001 -4.5 0.000000 
8.0 -4.5 0.000000 
8.1 -4.5 0.000000 
8.2 -4.5 0.000000 
8.3 -4.5 0.000000 
8.400001 -4.5 0.000000 
8.5 -4.5 0.000000 
8.6 -4.5 0.000000 
8.7 -4.5 0.000000 
8.8 -4.5 0.000000 
8.900001 -4.5 0.000000 
9.0 -4.5 0.000000 
9.1 -4.5 0.000000 
9.2 -4.5 0.000000 
9.3 -4.5 0.000000 
9.400001 -4.5 0.000000 
9.5 -4.5 0.000000 
9.6 -4.5 0.000000 
9.7 -4.5 0.000000 
9.8 -4.5 0.000000 
9.900001 -4.5 0.000000 
10.0 -4.5 0.000000 
10.1 -4.5 0.000000 
10.2 -4.5 0.000000 
10.3 -4.5 0.000000 
10.400001 -4.5 0.000000 
10.5 -4.5 0.000000 
10.6 -4.5 0.000000 
10.7 -4.5 0.000000 
10.8 -4.5 0.000000 
10.900001 -4.5 0.000000 
11.0 -4.5 0.000000 
11.1 -4.5 0.000000 
11.2 -4.5 0.000000 
11.3 -4.5 0.000000 
11.400001 -4.5 0.000000 
11.500001 -4.5 0.000000 
11.599999 -4.5 0.000000 
11.7 -4.5 0.000000 
11.8 -4.5 0.000000 
11.900001 -4.5 0.000000 
12.000001 -4.5 0.000000 
12.099999 -4.5 0.000000 
12.2 -4.5 0.000000 
12.3 -4.5 0.000000 
12.400001 -4.5 0.000000 
12.500001 -4.5 0.000000 
12.599999 -4.5 0.000000 
12.7 -4.5 0.000000 
12.8 -4.5 0.000000 
12.900001 -4.5 0.000000 
13.000001 -4.5 0.000000 
13.099999 -4.5 0.000000 
13.2 -4.5 0.000000 
13.3 -4.5 0.000000 
13.400001 -4.5 0.000000 
13.500001 -4.5 0.000000 
13.599999 -4.5 0.000000 
13.7 -4.5 0.000000 
13.8 -4.5 0.000000 
13.900001 -4.5 0.000000 
14.0 -4.5 0.000000 
14.099998 -4.5 0.000000 
14.199998999999998 -4.5 0.000000 
14.299999 -4.5 0.000000 
14.399999999999999 -4.5 0.000000 
14.5 -4.5 0.000000 
14.599998 -4.5 0.000000 
14.699998999999998 -4.5 0.000000 
14.799999 -4.5 0.000000 
14.899999999999999 -4.5 0.000000 
15.0 -4.5 0.000000 
15.099998 -4.5 0.000000 
15.199998999999998 -4.5 0.000000 
15.299999 -4.5 0.000000 
15.399999999999999 -4.5 0.000000 
15.5 -4.5 0.000000 
15.599998 -4.5 0.000000 
15.699998999999998 -4.5 0.000000 
15.799999 -4.5 0.000000 
15.899999999999999 -4.5 0.000000 
16.0 -4.5 0.000000 
16.099998 -4.5 0.000000 
16.199999 -4.5 0.000000 
16.299999 -4.5 0.000000 
16.4 -4.5 0.000000 
16.5 -4.5 0.000000 
16.599998 -4.5 0.000000 
16.699999 -4.5 0.000000 
16.799999 -4.5 0.000000 
-4.7 -4.4 0.000000 
-4.6 -4.4 0.000000 
-4.5 -4.4 0.000000 
-4.4 -4.4 0.000000 
-4.3 -4.4 0.000000 
-4.2 -4.4 0.000000 
-4.1 -4.4 0.000000 
-4.0 -4.4 0.000000 
-3.9 -4.4 0.000000 
-3.8 -4.4 0.000000 
-3.7 -4.4 0.000000 
-3.6 -4.4 0.000000 
-3.5 -4.4 0.000000 
-3.4 -4.4 0.000000 
-3.3 -4.4 0.000000 
-3.2 -4.4 0.000000 
-3.1 -4.4 0.000000 
-3.0 -4.4 0.000000 
-2.9 -4.4 0.000000 
-2.8 -4.4 0.000000 
-2.7 -4.4 0.000000 
-2.6 -4.4 0.000000 
-2.5 -4.4 0.000000 
-2.4 -4.4 0.000000 
-2.3 -4.4 0.000000 
-2.2 -4.4 0.000000 
-2.1 -4.4 0.000000 
-2.0 -4.4 0.000000 
-1.9 -4.4 0.000000 
-1.8 -4.4 0.000000 
-1.7 -4.4 0.000000 
-1.6 -4.4 0.000000 
-1.5 -4.4 0.000000 
-1.4 -4.4 0.000000 
-1.3 -4.4 0.000000 
-1.2 -4.4 0.000000 
-1.1 -4.4 0.000000 
-1.0 -4.4 0.000000 
-0.8999999999999999 -4.4 0.000000 
-0.8 -4.4 0.000000 
-0.7 -4.4 0.000000 
-0.6000000000000001 -4.4 0.000000 
-0.5 -4.4 0.000000 
-0.3999999999999999 -4.4 0.000000 
-0.30000000000000004 -4.4 0.000000 
-0.19999999999999996 -4.4 0.000000 
-0.10000000000000009 -4.4 0.000000 
0.0 -4.4 0.000000 
0.10000000000000009 -4.4 0.000000 
0.20000000000000018 -4.4 0.000000 
0.2999999999999998 -4.4 0.000000 
0.3999999999999999 -4.4 0.000000 
0.5 -4.4 0.000000 
0.6000000000000001 -4.4 0.000000 
0.7000000000000002 -4.4 0.000000 
0.7999999999999998 -4.4 0.000000 
0.8999999999999999 -4.4 0.000000 
1.0 -4.4 0.000000 
1.1 -4.4 0.000000 
1.2000000000000002 -4.4 0.000000 
1.2999999999999998 -4.4 0.000000 
1.4 -4.4 0.000000 
1.5 -4.4 0.000000 
1.6 -4.4 0.000000 
1.7000000000000002 -4.4 0.000000 
1.7999999999999998 -4.4 0.000000 
1.9 -4.4 0.000000 
2.0 -4.4 0.000000 
2.0999999999999996 -4.4 0.000000 
2.2 -4.4 0.000000 
2.3 -4.4 0.000000 
2.4000000000000004 -4.4 0.000000 
2.5 -4.4 0.000000 
2.5999999999999996 -4.4 0.000000 
2.7 -4.4 0.000000 
2.8 -4.4 0.000000 
2.9000000000000004 -4.4 0.000000 
3.0 -4.4 0.000000 
3.0999999999999996 -4.4 0.000000 
3.2 -4.4 0.000000 
3.3 -4.4 0.000000 
3.4000009999999996 -4.4 0.000000 
3.5 -4.4 0.000003 
3.5999999999999996 -4.4 0.000000 
3.7 -4.4 0.000003 
3.8 -4.4 0.000000 
3.9000009999999996 -4.4 0.000003 
4.0 -4.4 0.000000 
4.1 -4.4 0.000000 
4.2 -4.4 0.000003 
4.3 -4.4 0.000000 
4.400001 -4.4 0.000007 
4.5 -4.4 0.000003 
4.6 -4.4 0.000007 
4.7 -4.4 0.000003 
4.8 -4.4 0.000003 
4.900001 -4.4 0.000010 
5.0 -4.4 0.000003 
5.1 -4.4 0.000000 
5.2 -4.4 0.000003 
5.3 -4.4 0.000000 
5.400001 -4.4 0.000003 
5.5 -4.4 0.000000 
5.6 -4.4 0.000000 
5.7 -4.4 0.000000 
5.8 -4.4 0.000000 
5.900001 -4.4 0.000007 
6.0 -4.4 0.000007 
6.1 -4.4 0.000007 
6.199999999999999 -4.4 0.000017 
6.300000000000001 -4.4 0.000003 
6.400001 -4.4 0.000007 
6.5 -4.4 0.000000 
6.6 -4.4 0.000000 
6.699999999999999 -4.4 0.000003 
6.800000000000001 -4.4 0.000000 
6.900001 -4.4 0.000007 
7.0 -4.4 0.000007 
7.1 -4.4 0.000003 
7.199999999999999 -4.4 0.000000 
7.300000000000001 -4.4 0.000000 
7.400001 -4.4 0.000000 
7.5 -4.4 0.000003 
7.6 -4.4 0.000003 
7.699999999999999 -4.4 0.000003 
7.800000000000001 -4.4 0.000007 
7.900001 -4.4 0.000000 
8.0 -4.4 0.000003 
8.1 -4.4 0.000000 
8.2 -4.4 0.000000 
8.3 -4.4 0.000000 
8.400001 -4.4 0.000000 
8.5 -4.4 0.000000 
8.6 -4.4 0.000000 
8.7 -4.4 0.000000 
8.8 -4.4 0.000000 
8.900001 -4.4 0.000000 
9.0 -4.4 0.000000 
9.1 -4.4 0.000000 
9.2 -4.4 0.000000 
9.3 -4.4 0.000000 
9.400001 -4.4 0.000000 
9.5 -4.4 0.000000 
9.6 -4.4 0.000000 
9.7 -4.4 0.000000 
9.8 -4.4 0.000000 
9.900001 -4.4 0.000000 
10.0 -4.4 0.000000 
10.1 -4.4 0.000000 
10.2 -4.4 0.000000 
10.3 -4.4 0.000000 
10.400001 -4.4 0.000000 
10.5 -4.4 0.000000 
10.6 -4.4 0.000000 
10.7 -4.4 0.000000 
10.8 -4.4 0.000000 
10.900001 -4.4 0.000000 
11.0 -4.4 0.000000 
11.1 -4.4 0.000000 
11.2 -4.4 0.000000 
11.3 -4.4 0.000000 
11.400001 -4.4 0.000000 
11.500001 -4.4 0.000000 
11.599999 -4.4 0.000000 
11.7 -4.4 0.000000 
11.8 -4.4 0.000000 
11.900001 -4.4 0.000000 
12.000001 -4.4 0.000000 
12.099999 -4.4 0.000000 
12.2 -4.4 0.000000 
12.3 -4.4 0.000000 
12.400001 -4.4 0.000000 
12.500001 -4.4 0.000000 
12.599999 -4.4 0.000000 
12.7 -4.4 0.000000 
12.8 -4.4 0.000000 
12.900001 -4.4 0.000000 
13.000001 -4.4 0.000000 
13.099999 -4.4 0.000000 
13.2 -4.4 0.000000 
13.3 -4.4 0.000000 
13.400001 -4.4 0.000000 
13.500001 -4.4 0.000000 
13.599999 -4.4 0.000000 
13.7 -4.4 0.000000 
13.8 -4.4 0.000000 
13.900001 -4.4 0.000000 
14.0 -4.4 0.000000 
14.099998 -4.4 0.000000 
14.199998999999998 -4.4 0.000000 
14.299999 -4.4 0.000000 
14.399999999999999 -4.4 0.000000 
14.5 -4.4 0.000000 
14.599998 -4.4 0.000000 
14.699998999999998 -4.4 0.000000 
14.799999 -4.4 0.000000 
14.899999999999999 -4.4 0.000000 
15.0 -4.4 0.000000 
15.099998 -4.4 0.000000 
15.199998999999998 -4.4 0.000000 
15.299999 -4.4 0.000000 
15.399999999999999 -4.4 0.000000 
15.5 -4.4 0.000000 
15.599998 -4.4 0.000000 
15.699998999999998 -4.4 0.000000 
15.799999 -4.4 0.000000 
15.899999999999999 -4.4 0.000000 
16.0 -4.4 0.000000 
16.099998 -4.4 0.000000 
16.199999 -4.4 0.000000 
16.299999 -4.4 0.000000 
16.4 -4.4 0.000000 
16.5 -4.4 0.000000 
16.599998 -4.4 0.000000 
16.699999 -4.4 0.000000 
16.799999 -4.4 0.000000 
-4.7 -4.3 0.000000 
-4.6 -4.3 0.000000 
-4.5 -4.3 0.000000 
-4.4 -4.3 0.000000 
-4.3 -4.3 0.000000 
-4.2 -4.3 0.000000 
-4.1 -4.3 0.000000 
-4.0 -4.3 0.000000 
-3.9 -4.3 0.000000 
-3.8 -4.3 0.000000 
-3.7 -4.3 0.000000 
-3.6 -4.3 0.000000 
-3.5 -4.3 0.000000 
-3.4 -4.3 0.000000 
-3.3 -4.3 0.000000 
-3.2 -4.3 0.000000 
-3.1 -4.3 0.000000 
-3.0 -4.3 0.000000 
-2.9 -4.3 0.000000 
-2.8 -4.3 0.000000 
-2.7 -4.3 0.000000 
-2.6 -4.3 0.000000 
-2.5 -4.3 0.000000 
-2.4 -4.3 0.000000 
-2.3 -4.3 0.000000 
-2.2 -4.3 0.000000 
-2.1 -4.3 0.000000 
-2.0 -4.3 0.000000 
-1.9 -4.3 0.000000 
-1.8 -4.3 0.000000 
-1.7 -4.3 0.000000 
-1.6 -4.3 0.000000 
-1.5 -4.3 0.000000 
-1.4 -4.3 0.000000 
-1.3 -4.3 0.000000 
-1.2 -4.3 0.000000 
-1.1 -4.3 0.000000 
-1.0 -4.3 0.000000 
-0.8999999999999999 -4.3 0.000000 
-0.8 -4.3 0.000000 
-0.7 -4.3 0.000000 
-0.6000000000000001 -4.3 0.000000 
-0.5 -4.3 0.000000 
-0.3999999999999999 -4.3 0.000000 
-0.30000000000000004 -4.3 0.000000 
-0.19999999999999996 -4.3 0.000000 
-0.10000000000000009 -4.3 0.000000 
0.0 -4.3 0.000000 
0.10000000000000009 -4.3 0.000000 
0.20000000000000018 -4.3 0.000000 
0.2999999999999998 -4.3 0.000000 
0.3999999999999999 -4.3 0.000000 
0.5 -4.3 0.000000 
0.6000000000000001 -4.3 0.000000 
0.7000000000000002 -4.3 0.000000 
0.7999999999999998 -4.3 0.000000 
0.8999999999999999 -4.3 0.000000 
1.0 -4.3 0.000000 
1.1 -4.3 0.000000 
1.2000000000000002 -4.3 0.000000 
1.2999999999999998 -4.3 0.000000 
1.4 -4.3 0.000000 
1.5 -4.3 0.000000 
1.6 -4.3 0.000000 
1.7000000000000002 -4.3 0.000000 
1.7999999999999998 -4.3 0.000000 
1.9 -4.3 0.000000 
2.0 -4.3 0.000000 
2.0999999999999996 -4.3 0.000000 
2.2 -4.3 0.000000 
2.3 -4.3 0.000000 
2.4000000000000004 -4.3 0.000000 
2.5 -4.3 0.000000 
2.5999999999999996 -4.3 0.000000 
2.7 -4.3 0.000000 
2.8 -4.3 0.000000 
2.9000000000000004 -4.3 0.000000 
3.0 -4.3 0.000003 
3.0999999999999996 -4.3 0.000003 
3.2 -4.3 0.000000 
3.3 -4.3 0.000003 
3.4000009999999996 -4.3 0.000000 
3.5 -4.3 0.000010 
3.5999999999999996 -4.3 0.000003 
3.7 -4.3 0.000000 
3.8 -4.3 0.000007 
3.9000009999999996 -4.3 0.000000 
4.0 -4.3 0.000003 
4.1 -4.3 0.000003 
4.2 -4.3 0.000000 
4.3 -4.3 0.000000 
4.400001 -4.3 0.000003 
4.5 -4.3 0.000000 
4.6 -4.3 0.000003 
4.7 -4.3 0.000007 
4.8 -4.3 0.000007 
4.900001 -4.3 0.000010 
5.0 -4.3 0.000003 
5.1 -4.3 0.000003 
5.2 -4.3 0.000007 
5.3 -4.3 0.000000 
5.400001 -4.3 0.000003 
5.5 -4.3 0.000007 
5.6 -4.3 0.000007 
5.7 -4.3 0.000003 
5.8 -4.3 0.000000 
5.900001 -4.3 0.000013 
6.0 -4.3 0.000007 
6.1 -4.3 0.000003 
6.199999999999999 -4.3 0.000003 
6.300000000000001 -4.3 0.000003 
6.400001 -4.3 0.000003 
6.5 -4.3 0.000020 
6.6 -4.3 0.000003 
6.699999999999999 -4.3 0.000000 
6.800000000000001 -4.3 0.000003 
6.900001 -4.3 0.000003 
7.0 -4.3 0.000000 
7.1 -4.3 0.000000 
7.199999999999999 -4.3 0.000003 
7.300000000000001 -4.3 0.000003 
7.400001 -4.3 0.000000 
7.5 -4.3 0.000003 
7.6 -4.3 0.000003 
7.699999999999999 -4.3 0.000003 
7.800000000000001 -4.3 0.000003 
7.900001 -4.3 0.000000 
8.0 -4.3 0.000000 
8.1 -4.3 0.000007 
8.2 -4.3 0.000003 
8.3 -4.3 0.000000 
8.400001 -4.3 0.000000 
8.5 -4.3 0.000000 
8.6 -4.3 0.000000 
8.7 -4.3 0.000000 
8.8 -4.3 0.000000 
8.900001 -4.3 0.000000 
9.0 -4.3 0.000000 
9.1 -4.3 0.000007 
9.2 -4.3 0.000000 
9.3 -4.3 0.000000 
9.400001 -4.3 0.000000 
9.5 -4.3 0.000000 
9.6 -4.3 0.000000 
9.7 -4.3 0.000000 
9.8 -4.3 0.000000 
9.900001 -4.3 0.000000 
10.0 -4.3 0.000000 
10.1 -4.3 0.000000 
10.2 -4.3 0.000000 
10.3 -4.3 0.000000 
10.400001 -4.3 0.000000 
10.5 -4.3 0.000000 
10.6 -4.3 0.000000 
10.7 -4.3 0.000000 
10.8 -4.3 0.000000 
10.900001 -4.3 0.000000 
11.0 -4.3 0.000000 
11.1 -4.3 0.000000 
11.2 -4.3 0.000000 
11.3 -4.3 0.000000 
11.400001 -4.3 0.000000 
11.500001 -4.3 0.000000 
11.599999 -4.3 0.000000 
11.7 -4.3 0.000000 
11.8 -4.3 0.000000 
11.900001 -4.3 0.000000 
12.000001 -4.3 0.000000 
12.099999 -4.3 0.000000 
12.2 -4.3 0.000000 
12.3 -4.3 0.000000 
12.400001 -4.3 0.000000 
12.500001 -4.3 0.000000 
12.599999 -4.3 0.000000 
12.7 -4.3 0.000000 
12.8 -4.3 0.000000 
12.900001 -4.3 0.000000 
13.000001 -4.3 0.000000 
13.099999 -4.3 0.000000 
13.2 -4.3 0.000000 
13.3 -4.3 0.000000 
13.400001 -4.3 0.000000 
13.500001 -4.3 0.000000 
13.599999 -4.3 0.000000 
13.7 -4.3 0.000000 
13.8 -4.3 0.000000 
13.900001 -4.3 0.000000 
14.0 -4.3 0.000000 
14.099998 -4.3 0.000000 
14.199998999999998 -4.3 0.000000 
14.299999 -4.3 0.000000 
14.399999999999999 -4.3 0.000000 
14.5 -4.3 0.000000 
14.599998 -4.3 0.000000 
14.699998999999998 -4.3 0.000000 
14.799999 -4.3 0.000000 
14.899999999999999 -4.3 0.000000 
15.0 -4.3 0.000000 
15.099998 -4.3 0.000000 
15.199998999999998 -4.3 0.000000 
15.299999 -4.3 0.000000 
15.399999999999999 -4.3 0.000000 
15.5 -4.3 0.000000 
15.599998 -4.3 0.000000 
15.699998999999998 -4.3 0.000000 
15.799999 -4.3 0.000000 
15.899999999999999 -4.3 0.000000 
16.0 -4.3 0.000000 
16.099998 -4.3 0.000000 
16.199999 -4.3 0.000000 
16.299999 -4.3 0.000000 
16.4 -4.3 0.000000 
16.5 -4.3 0.000000 
16.599998 -4.3 0.000000 
16.699999 -4.3 0.000000 
16.799999 -4.3 0.000000 
-4.7 -4.2 0.000000 
-4.6 -4.2 0.000000 
-4.5 -4.2 0.000000 
-4.4 -4.2 0.000000 
-4.3 -4.2 0.000000 
-4.2 -4.2 0.000000 
-4.1 -4.2 0.000000 
-4.0 -4.2 0.000000 
-3.9 -4.2 0.000000 
-3.8 -4.2 0.000000 
-3.7 -4.2 0.000000 
-3.6 -4.2 0.000000 
-3.5 -4.2 0.000000 
-3.4 -4.2 0.000000 
-3.3 -4.2 0.000000 
-3.2 -4.2 0.000000 
-3.1 -4.2 0.000000 
-3.0 -4.2 0.000000 
-2.9 -4.2 0.000000 
-2.8 -4.2 0.000000 
-2.7 -4.2 0.000000 
-2.6 -4.2 0.000000 
-2.5 -4.2 0.000000 
-2.4 -4.2 0.000000 
-2.3 -4.2 0.000000 
-2.2 -4.2 0.000000 
-2.1 -4.2 0.000000 
-2.0 -4.2 0.000000 
-1.9 -4.2 0.000000 
-1.8 -4.2 0.000000 
-1.7 -4.2 0.000000 
-1.6 -4.2 0.000000 
-1.5 -4.2 0.000000 
-1.4 -4.2 0.000000 
-1.3 -4.2 0.000000 
-1.2 -4.2 0.000000 
-1.1 -4.2 0.000000 
-1.0 -4.2 0.000000 
-0.8999999999999999 -4.2 0.000000 
-0.8 -4.2 0.000000 
-0.7 -4.2 0.000000 
-0.6000000000000001 -4.2 0.000000 
-0.5 -4.2 0.000000 
-0.3999999999999999 -4.2 0.000000 
-0.30000000000000004 -4.2 0.000000 
-0.19999999999999996 -4.2 0.000000 
-0.10000000000000009 -4.2 0.000000 
0.0 -4.2 0.000000 
0.10000000000000009 -4.2 0.000000 
0.20000000000000018 -4.2 0.000000 
0.2999999999999998 -4.2 0.000000 
0.3999999999999999 -4.2 0.000000 
0.5 -4.2 0.000000 
0.6000000000000001 -4.2 0.000000 
0.7000000000000002 -4.2 0.000000 
0.7999999999999998 -4.2 0.000000 
0.8999999999999999 -4.2 0.000000 
1.0 -4.2 0.000000 
1.1 -4.2 0.000000 
1.2000000000000002 -4.2 0.000000 
1.2999999999999998 -4.2 0.000000 
1.4 -4.2 0.000000 
1.5 -4.2 0.000000 
1.6 -4.2 0.000000 
1.7000000000000002 -4.2 0.000000 
1.7999999999999998 -4.2 0.000000 
1.9 -4.2 0.000000 
2.0 -4.2 0.000000 
2.0999999999999996 -4.2 0.000003 
2.2 -4.2 0.000000 
2.3 -4.2 0.000000 
2.4000000000000004 -4.2 0.000000 
2.5 -4.2 0.000000 
2.5999999999999996 -4.2 0.000003 
2.7 -4.2 0.000000 
2.8 -4.2 0.000007 
2.9000000000000004 -4.2 0.000000 
3.0 -4.2 0.000003 
3.0999999999999996 -4.2 0.000003 
3.2 -4.2 0.000000 
3.3 -4.2 0.000003 
3.4000009999999996 -4.2 0.000007 
3.5 -4.2 0.000000 
3.5999999999999996 -4.2 0.000000 
3.7 -4.2 0.000010 
3.8 -4.2 0.000003 
3.9000009999999996 -4.2 0.000003 
4.0 -4.2 0.000003 
4.1 -4.2 0.000003 
4.2 -4.2 0.000010 
4.3 -4.2 0.000013 
4.400001 -4.2 0.000007 
4.5 -4.2 0.000003 
4.6 -4.2 0.000007 
4.7 -4.2 0.000000 
4.8 -4.2 0.000017 
4.900001 -4.2 0.000010 
5.0 -4.2 0.000007 
5.1 -4.2 0.000007 
5.2 -4.2 0.000010 
5.3 -4.2 0.000013 
5.400001 -4.2 0.000003 
5.5 -4.2 0.000017 
5.6 -4.2 0.000017 
5.7 -4.2 0.000007 
5.8 -4.2 0.000010 
5.900001 -4.2 0.000010 
6.0 -4.2 0.000013 
6.1 -4.2 0.000010 
6.199999999999999 -4.2 0.000010 
6.300000000000001 -4.2 0.000000 
6.400001 -4.2 0.000010 
6.5 -4.2 0.000010 
6.6 -4.2 0.000013 
6.699999999999999 -4.2 0.000007 
6.800000000000001 -4.2 0.000003 
6.900001 -4.2 0.000010 
7.0 -4.2 0.000013 
7.1 -4.2 0.000020 
7.199999999999999 -4.2 0.000003 
7.300000000000001 -4.2 0.000007 
7.400001 -4.2 0.000007 
7.5 -4.2 0.000003 
7.6 -4.2 0.000000 
7.699999999999999 -4.2 0.000003 
7.800000000000001 -4.2 0.000007 
7.900001 -4.2 0.000003 
8.0 -4.2 0.000007 
8.1 -4.2 0.000003 
8.2 -4.2 0.000003 
8.3 -4.2 0.000000 
8.400001 -4.2 0.000000 
8.5 -4.2 0.000003 
8.6 -4.2 0.000000 
8.7 -4.2 0.000003 
8.8 -4.2 0.000000 
8.900001 -4.2 0.000000 
9.0 -4.2 0.000000 
9.1 -4.2 0.000000 
9.2 -4.2 0.000003 
9.3 -4.2 0.000000 
9.400001 -4.2 0.000000 
9.5 -4.2 0.000000 
9.6 -4.2 0.000000 
9.7 -4.2 0.000000 
9.8 -4.2 0.000000 
9.900001 -4.2 0.000000 
10.0 -4.2 0.000000 
10.1 -4.2 0.000000 
10.2 -4.2 0.000000 
10.3 -4.2 0.000000 
10.400001 -4.2 0.000000 
10.5 -4.2 0.000000 
10.6 -4.2 0.000000 
10.7 -4.2 0.000000 
10.8 -4.2 0.000000 
10.900001 -4.2 0.000000 
11.0 -4.2 0.000000 
11.1 -4.2 0.000000 
11.2 -4.2 0.000000 
11.3 -4.2 0.000000 
11.400001 -4.2 0.000000 
11.500001 -4.2 0.000000 
11.599999 -4.2 0.000000 
11.7 -4.2 0.000000 
11.8 -4.2 0.000000 
11.900001 -4.2 0.000000 
12.000001 -4.2 0.000000 
12.099999 -4.2 0.000000 
12.2 -4.2 0.000000 
12.3 -4.2 0.000000 
12.400001 -4.2 0.000000 
12.500001 -4.2 0.000000 
12.599999 -4.2 0.000000 
12.7 -4.2 0.000000 
12.8 -4.2 0.000000 
12.900001 -4.2 0.000000 
13.000001 -4.2 0.000000 
13.099999 -4.2 0.000000 
13.2 -4.2 0.000000 
13.3 -4.2 0.000000 
13.400001 -4.2 0.000000 
13.500001 -4.2 0.000000 
13.599999 -4.2 0.000000 
13.7 -4.2 0.000000 
13.8 -4.2 0.000000 
13.900001 -4.2 0.000000 
14.0 -4.2 0.000000 
14.099998 -4.2 0.000000 
14.199998999999998 -4.2 0.000000 
14.299999 -4.2 0.000000 
14.399999999999999 -4.2 0.000000 
14.5 -4.2 0.000000 
14.599998 -4.2 0.000000 
14.699998999999998 -4.2 0.000000 
14.799999 -4.2 0.000000 
14.899999999999999 -4.2 0.000000 
15.0 -4.2 0.000000 
15.099998 -4.2 0.000000 
15.199998999999998 -4.2 0.000000 
15.299999 -4.2 0.000000 
15.399999999999999 -4.2 0.000000 
15.5 -4.2 0.000000 
15.599998 -4.2 0.000000 
15.699998999999998 -4.2 0.000000 
15.799999 -4.2 0.000000 
15.899999999999999 -4.2 0.000000 
16.0 -4.2 0.000000 
16.099998 -4.2 0.000000 
16.199999 -4.2 0.000000 
16.299999 -4.2 0.000000 
16.4 -4.2 0.000000 
16.5 -4.2 0.000000 
16.599998 -4.2 0.000000 
16.699999 -4.2 0.000000 
16.799999 -4.2 0.000000 
-4.7 -4.1 0.000000 
-4.6 -4.1 0.000000 
-4.5 -4.1 0.000000 
-4.4 -4.1 0.000000 
-4.3 -4.1 0.000000 
-4.2 -4.1 0.000000 
-4.1 -4.1 0.000000 
-4.0 -4.1 0.000000 
-3.9 -4.1 0.000000 
-3.8 -4.1 0.000000 
-3.7 -4.1 0.000000 
-3.6 -4.1 0.000000 
-3.5 -4.1 0.000000 
-3.4 -4.1 0.000000 
-3.3 -4.1 0.000000 
-3.2 -4.1 0.000000 
-3.1 -4.1 0.000000 
-3.0 -4.1 0.000000 
-2.9 -4.1 0.000000 
-2.8 -4.1 0.000000 
-2.7 -4.1 0.000000 
-2.6 -4.1 0.000000 
-2.5 -4.1 0.000000 
-2.4 -4.1 0.000000 
-2.3 -4.1 0.000000 
-2.2 -4.1 0.000000 
-2.1 -4.1 0.000000 
-2.0 -4.1 0.000000 
-1.9 -4.1 0.000000 
-1.8 -4.1 0.000000 
-1.7 -4.1 0.000000 
-1.6 -4.1 0.000000 
-1.5 -4.1 0.000000 
-1.4 -4.1 0.000000 
-1.3 -4.1 0.000000 
-1.2 -4.1 0.000000 
-1.1 -4.1 0.000000 
-1.0 -4.1 0.000000 
-0.8999999999999999 -4.1 0.000000 
-0.8 -4.1 0.000000 
-0.7 -4.1 0.000000 
-0.6000000000000001 -4.1 0.000000 
-0.5 -4.1 0.000000 
-0.3999999999999999 -4.1 0.000000 
-0.30000000000000004 -4.1 0.000000 
-0.19999999999999996 -4.1 0.000000 
-0.10000000000000009 -4.1 0.000000 
0.0 -4.1 0.000000 
0.10000000000000009 -4.1 0.000000 
0.20000000000000018 -4.1 0.000000 
0.2999999999999998 -4.1 0.000000 
0.3999999999999999 -4.1 0.000000 
0.5 -4.1 0.000000 
0.6000000000000001 -4.1 0.000000 
0.7000000000000002 -4.1 0.000000 
0.7999999999999998 -4.1 0.000000 
0.8999999999999999 -4.1 0.000000 
1.0 -4.1 0.000000 
1.1 -4.1 0.000000 
1.2000000000000002 -4.1 0.000000 
1.2999999999999998 -4.1 0.000000 
1.4 -4.1 0.000000 
1.5 -4.1 0.000000 
1.6 -4.1 0.000000 
1.7000000000000002 -4.1 0.000000 
1.7999999999999998 -4.1 0.000000 
1.9 -4.1 0.000000 
2.0 -4.1 0.000000 
2.0999999999999996 -4.1 0.000000 
2.2 -4.1 0.000000 
2.3 -4.1 0.000000 
2.4000000000000004 -4.1 0.000000 
2.5 -4.1 0.000003 
2.5999999999999996 -4.1 0.000010 
2.7 -4.1 0.000003 
2.8 -4.1 0.000000 
2.9000000000000004 -4.1 0.000007 
3.0 -4.1 0.000003 
3.0999999999999996 -4.1 0.000000 
3.2 -4.1 0.000007 
3.3 -4.1 0.000003 
3.4000009999999996 -4.1 0.000003 
3.5 -4.1 0.000003 
3.5999999999999996 -4.1 0.000000 
3.7 -4.1 0.000003 
3.8 -4.1 0.000003 
3.9000009999999996 -4.1 0.000007 
4.0 -4.1 0.000010 
4.1 -4.1 0.000013 
4.2 -4.1 0.000000 
4.3 -4.1 0.000010 
4.400001 -4.1 0.000013 
4.5 -4.1 0.000017 
4.6 -4.1 0.000010 
4.7 -4.1 0.000010 
4.8 -4.1 0.000020 
4.900001 -4.1 0.000000 
5.0 -4.1 0.000003 
5.1 -4.1 0.000017 
5.2 -4.1 0.000007 
5.3 -4.1 0.000003 
5.400001 -4.1 0.000003 
5.5 -4.1 0.000010 
5.6 -4.1 0.000013 
5.7 -4.1 0.000003 
5.8 -4.1 0.000007 
5.900001 -4.1 0.000027 
6.0 -4.1 0.000013 
6.1 -4.1 0.000023 
6.199999999999999 -4.1 0.000010 
6.300000000000001 -4.1 0.000020 
6.400001 -4.1 0.000010 
6.5 -4.1 0.000017 
6.6 -4.1 0.000007 
6.699999999999999 -4.1 0.000007 
6.800000000000001 -4.1 0.000013 
6.900001 -4.1 0.000027 
7.0 -4.1 0.000007 
7.1 -4.1 0.000013 
7.199999999999999 -4.1 0.000007 
7.300000000000001 -4.1 0.000017 
7.400001 -4.1 0.000000 
7.5 -4.1 0.000013 
7.6 -4.1 0.000010 
7.699999999999999 -4.1 0.000007 
7.800000000000001 -4.1 0.000007 
7.900001 -4.1 0.000010 
8.0 -4.1 0.000007 
8.1 -4.1 0.000000 
8.2 -4.1 0.000003 
8.3 -4.1 0.000003 
8.400001 -4.1 0.000000 
8.5 -4.1 0.000003 
8.6 -4.1 0.000013 
8.7 -4.1 0.000007 
8.8 -4.1 0.000000 
8.900001 -4.1 0.000000 
9.0 -4.1 0.000000 
9.1 -4.1 0.000000 
9.2 -4.1 0.000000 
9.3 -4.1 0.000000 
9.400001 -4.1 0.000003 
9.5 -4.1 0.000000 
9.6 -4.1 0.000000 
9.7 -4.1 0.000000 
9.8 -4.1 0.000000 
9.900001 -4.1 0.000000 
10.0 -4.1 0.000000 
10.1 -4.1 0.000000 
10.2 -4.1 0.000000 
10.3 -4.1 0.000000 
10.400001 -4.1 0.000000 
10.5 -4.1 0.000000 
10.6 -4.1 0.000000 
10.7 -4.1 0.000000 
10.8 -4.1 0.000000 
10.900001 -4.1 0.000000 
11.0 -4.1 0.000000 
11.1 -4.1 0.000000 
11.2 -4.1 0.000000 
11.3 -4.1 0.000000 
11.400001 -4.1 0.000000 
11.500001 -4.1 0.000000 
11.599999 -4.1 0.000000 
11.7 -4.1 0.000000 
11.8 -4.1 0.000000 
11.900001 -4.1 0.000000 
12.000001 -4.1 0.000000 
12.099999 -4.1 0.000000 
12.2 -4.1 0.000000 
12.3 -4.1 0.000000 
12.400001 -4.1 0.000000 
12.500001 -4.1 0.000000 
12.599999 -4.1 0.000000 
12.7 -4.1 0.000000 
12.8 -4.1 0.000000 
12.900001 -4.1 0.000000 
13.000001 -4.1 0.000000 
13.099999 -4.1 0.000000 
13.2 -4.1 0.000000 
13.3 -4.1 0.000000 
13.400001 -4.1 0.000000 
13.500001 -4.1 0.000000 
13.599999 -4.1 0.000000 
13.7 -4.1 0.000000 
13.8 -4.1 0.000000 
13.900001 -4.1 0.000000 
14.0 -4.1 0.000000 
14.099998 -4.1 0.000000 
14.199998999999998 -4.1 0.000000 
14.299999 -4.1 0.000000 
14.399999999999999 -4.1 0.000000 
14.5 -4.1 0.000000 
14.599998 -4.1 0.000000 
14.699998999999998 -4.1 0.000000 
14.799999 -4.1 0.000000 
14.899999999999999 -4.1 0.000000 
15.0 -4.1 0.000000 
15.099998 -4.1 0.000000 
15.199998999999998 -4.1 0.000000 
15.299999 -4.1 0.000000 
15.399999999999999 -4.1 0.000000 
15.5 -4.1 0.000000 
15.599998 -4.1 0.000000 
15.699998999999998 -4.1 0.000000 
15.799999 -4.1 0.000000 
15.899999999999999 -4.1 0.000000 
16.0 -4.1 0.000000 
16.099998 -4.1 0.000000 
16.199999 -4.1 0.000000 
16.299999 -4.1 0.000000 
16.4 -4.1 0.000000 
16.5 -4.1 0.000000 
16.599998 -4.1 0.000000 
16.699999 -4.1 0.000000 
16.799999 -4.1 0.000000 
-4.7 -4.0 0.000000 
-4.6 -4.0 0.000000 
-4.5 -4.0 0.000000 
-4.4 -4.0 0.000000 
-4.3 -4.0 0.000000 
-4.2 -4.0 0.000000 
-4.1 -4.0 0.000000 
-4.0 -4.0 0.000000 
-3.9 -4.0 0.000000 
-3.8 -4.0 0.000000 
-3.7 -4.0 0.000000 
-3.6 -4.0 0.000000 
-3.5 -4.0 0.000000 
-3.4 -4.0 0.000000 
-3.3 -4.0 0.000000 
-3.2 -4.0 0.000000 
-3.1 -4.0 0.000000 
-3.0 -4.0 0.000000 
-2.9 -4.0 0.000000 
-2.8 -4.0 0.000000 
-2.7 -4.0 0.000000 
-2.6 -4.0 0.000000 
-2.5 -4.0 0.000000 
-2.4 -4.0 0.000000 
-2.3 -4.0 0.000000 
-2.2 -4.0 0.000000 
-2.1 -4.0 0.000000 
-2.0 -4.0 0.000000 
-1.9 -4.0 0.000000 
-1.8 -4.0 0.000000 
-1.7 -4.0 0.000000 
-1.6 -4.0 0.000000 
-1.5 -4.0 0.000000 
-1.4 -4.0 0.000000 
-1.3 -4.0 0.000000 
-1.2 -4.0 0.000000 
-1.1 -4.0 0.000000 
-1.0 -4.0 0.000000 
-0.8999999999999999 -4.0 0.000000 
-0.8 -4.0 0.000000 
-0.7 -4.0 0.000000 
-0.6000000000000001 -4.0 0.000000 
-0.5 -4.0 0.000000 
-0.3999999999999999 -4.0 0.000000 
-0.30000000000000004 -4.0 0.000000 
-0.19999999999999996 -4.0 0.000000 
-0.10000000000000009 -4.0 0.000000 
0.0 -4.0 0.000000 
0.10000000000000009 -4.0 0.000000 
0.20000000000000018 -4.0 0.000000 
0.2999999999999998 -4.0 0.000000 
0.3999999999999999 -4.0 0.000000 
0.5 -4.0 0.000000 
0.6000000000000001 -4.0 0.000000 
0.7000000000000002 -4.0 0.000000 
0.7999999999999998 -4.0 0.000000 
0.8999999999999999 -4.0 0.000000 
1.0 -4.0 0.000000 
1.1 -4.0 0.000000 
1.2000000000000002 -4.0 0.000000 
1.2999999999999998 -4.0 0.000000 
1.4 -4.0 0.000000 
1.5 -4.0 0.000000 
1.6 -4.0 0.000000 
1.7000000000000002 -4.0 0.000000 
1.7999999999999998 -4.0 0.000000 
1.9 -4.0 0.000000 
2.0 -4.0 0.000000 
2.0999999999999996 -4.0 0.000000 
2.2 -4.0 0.000003 
2.3 -4.0 0.000000 
2.4000000000000004 -4.0 0.000010 
2.5 -4.0 0.000007 
2.5999999999999996 -4.0 0.000003 
2.7 -4.0 0.000000 
2.8 -4.0 0.000010 
2.9000000000000004 -4.0 0.000000 
3.0 -4.0 0.000007 
3.0999999999999996 -4.0 0.000003 
3.2 -4.0 0.000003 
3.3 -4.0 0.000007 
3.4000009999999996 -4.0 0.000013 
3.5 -4.0 0.000007 
3.5999999999999996 -4.0 0.000007 
3.7 -4.0 0.000013 
3.8 -4.0 0.000010 
3.9000009999999996 -4.0 0.000017 
4.0 -4.0 0.000027 
4.1 -4.0 0.000007 
4.2 -4.0 0.000017 
4.3 -4.0 0.000007 
4.400001 -4.0 0.000010 
4.5 -4.0 0.000013 
4.6 -4.0 0.000037 
4.7 -4.0 0.000013 
4.8 -4.0 0.000017 
4.900001 -4.0 0.000007 
5.0 -4.0 0.000023 
5.1 -4.0 0.000010 
5.2 -4.0 0.000007 
5.3 -4.0 0.000003 
5.400001 -4.0 0.000010 
5.5 -4.0 0.000013 
5.6 -4.0 0.000007 
5.7 -4.0 0.000020 
5.8 -4.0 0.000007 
5.900001 -4.0 0.000017 
6.0 -4.0 0.000003 
6.1 -4.0 0.000007 
6.199999999999999 -4.0 0.000013 
6.300000000000001 -4.0 0.000020 
6.400001 -4.0 0.000010 
6.5 -4.0 0.000010 
6.6 -4.0 0.000007 
6.699999999999999 -4.0 0.000003 
6.800000000000001 -4.0 0.000010 
6.900001 -4.0 0.000010 
7.0 -4.0 0.000020 
7.1 -4.0 0.000010 
7.199999999999999 -4.0 0.000010 
7.300000000000001 -4.0 0.000007 
7.400001 -4.0 0.000003 
7.5 -4.0 0.000017 
7.6 -4.0 0.000007 
7.699999999999999 -4.0 0.000013 
7.800000000000001 -4.0 0.000017 
7.900001 -4.0 0.000007 
8.0 -4.0 0.000007 
8.1 -4.0 0.000007 
8.2 -4.0 0.000003 
8.3 -4.0 0.000003 
8.400001 -4.0 0.000007 
8.5 -4.0 0.000010 
8.6 -4.0 0.000013 
8.7 -4.0 0.000013 
8.8 -4.0 0.000007 
8.900001 -4.0 0.000000 
9.0 -4.0 0.000007 
9.1 -4.0 0.000003 
9.2 -4.0 0.000007 
9.3 -4.0 0.000000 
9.400001 -4.0 0.000003 
9.5 -4.0 0.000003 
9.6 -4.0 0.000000 
9.7 -4.0 0.000000 
9.8 -4.0 0.000000 
9.900001 -4.0 0.000003 
10.0 -4.0 0.000000 
10.1 -4.0 0.000000 
10.2 -4.0 0.000000 
10.3 -4.0 0.000000 
10.400001 -4.0 0.000000 
10.5 -4.0 0.000000 
10.6 -4.0 0.000000 
10.7 -4.0 0.000000 
10.8 -4.0 0.000000 
10.900001 -4.0 0.000000 
11.0 -4.0 0.000000 
11.1 -4.0 0.000000 
11.2 -4.0 0.000000 
11.3 -4.0 0.000000 
11.400001 -4.0 0.000000 
11.500001 -4.0 0.000000 
11.599999 -4.0 0.000000 
11.7 -4.0 0.000000 
11.8 -4.0 0.000000 
11.900001 -4.0 0.000000 
12.000001 -4.0 0.000000 
12.099999 -4.0 0.000000 
12.2 -4.0 0.000000 
12.3 -4.0 0.000000 
12.400001 -4.0 0.000000 
12.500001 -4.0 0.000000 
12.599999 -4.0 0.000000 
12.7 -4.0 0.000000 
12.8 -4.0 0.000000 
12.900001 -4.0 0.000000 
13.000001 -4.0 0.000000 
13.099999 -4.0 0.000000 
13.2 -4.0 0.000000 
13.3 -4.0 0.000000 
13.400001 -4.0 0.000000 
13.500001 -4.0 0.000000 
13.599999 -4.0 0.000000 
13.7 -4.0 0.000000 
13.8 -4.0 0.000000 
13.900001 -4.0 0.000000 
14.0 -4.0 0.000000 
14.099998 -4.0 0.000000 
14.199998999999998 -4.0 0.000000 
14.299999 -4.0 0.000000 
14.399999999999999 -4.0 0.000000 
14.5 -4.0 0.000000 
14.599998 -4.0 0.000000 
14.699998999999998 -4.0 0.000000 
14.799999 -4.0 0.000000 
14.899999999999999 -4.0 0.000000 
15.0 -4.0 0.000000 
15.099998 -4.0 0.000000 
15.199998999999998 -4.0 0.000000 
15.299999 -4.0 0.000000 
15.399999999999999 -4.0 0.000000 
15.5 -4.0 0.000000 
15.599998 -4.0 0.000000 
15.699998999999998 -4.0 0.000000 
15.799999 -4.0 0.000000 
15.899999999999999 -4.0 0.000000 
16.0 -4.0 0.000000 
16.099998 -4.0 0.000000 
16.199999 -4.0 0.000000 
16.299999 -4.0 0.000000 
16.4 -4.0 0.000000 
16.5 -4.0 0.000000 
16.599998 -4.0 0.000000 
16.699999 -4.0 0.000000 
16.799999 -4.0 0.000000 
-4.7 -3.9 0.000000 
-4.6 -3.9 0.000000 
-4.5 -3.9 0.000000 
-4.4 -3.9 0.000000 
-4.3 -3.9 0.000000 
-4.2 -3.9 0.000000 
-4.1 -3.9 0.000000 
-4.0 -3.9 0.000000 
-3.9 -3.9 0.000000 
-3.8 -3.9 0.000000 
-3.7 -3.9 0.000000 
-3.6 -3.9 0.000000 
-3.5 -3.9 0.000000 
-3.4 -3.9 0.000000 
-3.3 -3.9 0.000000 
-3.2 -3.9 0.000000 
-3.1 -3.9 0.000000 
-3.0 -3.9 0.000000 
-2.9 -3.9 0.000000 
-2.8 -3.9 0.000000 
-2.7 -3.9 0.000000 
-2.6 -3.9 0.000000 
-2.5 -3.9 0.000000 
-2.4 -3.9 0.000000 
-2.3 -3.9 0.000000 
-2.2 -3.9 0.000000 
-2.1 -3.9 0.000000 
-2.0 -3.9 0.000000 
-1.9 -3.9 0.000000 
-1.8 -3.9 0.000000 
-1.7 -3.9 0.000000 
-1.6 -3.9 0.000000 
-1.5 -3.9 0.000000 
-1.4 -3.9 0.000000 
-1.3 -3.9 0.000000 
-1.2 -3.9 0.000000 
-1.1 -3.9 0.000000 
-1.0 -3.9 0.000000 
-0.8999999999999999 -3.9 0.000000 
-0.8 -3.9 0.000000 
-0.7 -3.9 0.000000 
-0.6000000000000001 -3.9 0.000000 
-0.5 -3.9 0.000000 
-0.3999999999999999 -3.9 0.000000 
-0.30000000000000004 -3.9 0.000000 
-0.19999999999999996 -3.9 0.000000 
-0.10000000000000009 -3.9 0.000000 
0.0 -3.9 0.000000 
0.10000000000000009 -3.9 0.000000 
0.20000000000000018 -3.9 0.000000 
0.2999999999999998 -3.9 0.000000 
0.3999999999999999 -3.9 0.000000 
0.5 -3.9 0.000000 
0.6000000000000001 -3.9 0.000000 
0.7000000000000002 -3.9 0.000000 
0.7999999999999998 -3.9 0.000000 
0.8999999999999999 -3.9 0.000000 
1.0 -3.9 0.000000 
1.1 -3.9 0.000000 
1.2000000000000002 -3.9 0.000000 
1.2999999999999998 -3.9 0.000000 
1.4 -3.9 0.000000 
1.5 -3.9 0.000000 
1.6 -3.9 0.000000 
1.7000000000000002 -3.9 0.000000 
1.7999999999999998 -3.9 0.000003 
1.9 -3.9 0.000000 
2.0 -3.9 0.000003 
2.0999999999999996 -3.9 0.000000 
2.2 -3.9 0.000003 
2.3 -3.9 0.000007 
2.4000000000000004 -3.9 0.000000 
2.5 -3.9 0.000003 
2.5999999999999996 -3.9 0.000003 
2.7 -3.9 0.000010 
2.8 -3.9 0.000000 
2.9000000000000004 -3.9 0.000017 
3.0 -3.9 0.000017 
3.0999999999999996 -3.9 0.000010 
3.2 -3.9 0.000003 
3.3 -3.9 0.000003 
3.4000009999999996 -3.9 0.000003 
3.5 -3.9 0.000003 
3.5999999999999996 -3.9 0.000013 
3.7 -3.9 0.000007 
3.8 -3.9 0.000007 
3.9000009999999996 -3.9 0.000017 
4.0 -3.9 0.000010 
4.1 -3.9 0.000017 
4.2 -3.9 0.000020 
4.3 -3.9 0.000013 
4.400001 -3.9 0.000013 
4.5 -3.9 0.000020 
4.6 -3.9 0.000013 
4.7 -3.9 0.000003 
4.8 -3.9 0.000023 
4.900001 -3.9 0.000007 
5.0 -3.9 0.000017 
5.1 -3.9 0.000013 
5.2 -3.9 0.000007 
5.3 -3.9 0.000013 
5.400001 -3.9 0.000010 
5.5 -3.9 0.000023 
5.6 -3.9 0.000027 
5.7 -3.9 0.000003 
5.8 -3.9 0.000017 
5.900001 -3.9 0.000020 
6.0 -3.9 0.000010 
6.1 -3.9 0.000033 
6.199999999999999 -3.9 0.000017 
6.300000000000001 -3.9 0.000010 
6.400001 -3.9 0.000010 
6.5 -3.9 0.000007 
6.6 -3.9 0.000037 
6.699999999999999 -3.9 0.000003 
6.800000000000001 -3.9 0.000007 
6.900001 -3.9 0.000023 
7.0 -3.9 0.000000 
7.1 -3.9 0.000010 
7.199999999999999 -3.9 0.000013 
7.300000000000001 -3.9 0.000010 
7.400001 -3.9 0.000017 
7.5 -3.9 0.000013 
7.6 -3.9 0.000023 
7.699999999999999 -3.9 0.000013 
7.800000000000001 -3.9 0.000023 
7.900001 -3.9 0.000027 
8.0 -3.9 0.000010 
8.1 -3.9 0.000000 
8.2 -3.9 0.000017 
8.3 -3.9 0.000003 
8.400001 -3.9 0.000003 
8.5 -3.9 0.000020 
8.6 -3.9 0.000013 
8.7 -3.9 0.000007 
8.8 -3.9 0.000013 
8.900001 -3.9 0.000007 
9.0 -3.9 0.000013 
9.1 -3.9 0.000017 
9.2 -3.9 0.000010 
9.3 -3.9 0.000007 
9.400001 -3.9 0.000003 
9.5 -3.9 0.000003 
9.6 -3.9 0.000007 
9.7 -3.9 0.000000 
9.8 -3.9 0.000003 
9.900001 -3.9 0.000003 
10.0 -3.9 0.000000 
10.1 -3.9 0.000000 
10.2 -3.9 0.000000 
10.3 -3.9 0.000000 
10.400001 -3.9 0.000000 
10.5 -3.9 0.000000 
10.6 -3.9 0.000000 
10.7 -3.9 0.000000 
10.8 -3.9 0.000000 
10.900001 -3.9 0.000000 
11.0 -3.9 0.000000 
11.1 -3.9 0.000000 
11.2 -3.9 0.000000 
11.3 -3.9 0.000000 
11.400001 -3.9 0.000000 
11.500001 -3.9 0.000000 
11.599999 -3.9 0.000000 
11.7 -3.9 0.000000 
11.8 -3.9 0.000000 
11.900001 -3.9 0.000000 
12.000001 -3.9 0.000000 
12.099999 -3.9 0.000000 
12.2 -3.9 0.000000 
12.3 -3.9 0.000000 
12.400001 -3.9 0.000000 
12.500001 -3.9 0.000000 
12.599999 -3.9 0.000000 
12.7 -3.9 0.000000 
12.8 -3.9 0.000000 
12.900001 -3.9 0.000000 
13.000001 -3.9 0.000000 
13.099999 -3.9 0.000000 
13.2 -3.9 0.000000 
13.3 -3.9 0.000000 
13.400001 -3.9 0.000000 
13.500001 -3.9 0.000000 
13.599999 -3.9 0.000000 
13.7 -3.9 0.000000 
13.8 -3.9 0.000000 
13.900001 -3.9 0.000000 
14.0 -3.9 0.000000 
14.099998 -3.9 0.000000 
14.199998999999998 -3.9 0.000000 
14.299999 -3.9 0.000000 
14.399999999999999 -3.9 0.000000 
14.5 -3.9 0.000000 
14.599998 -3.9 0.000000 
14.699998999999998 -3.9 0.000000 
14.799999 -3.9 0.000000 
14.899999999999999 -3.9 0.000000 
15.0 -3.9 0.000000 
15.099998 -3.9 0.000000 
15.199998999999998 -3.9 0.000000 
15.299999 -3.9 0.000000 
15.399999999999999 -3.9 0.000000 
15.5 -3.9 0.000000 
15.599998 -3.9 0.000000 
15.699998999999998 -3.9 0.000000 
15.799999 -3.9 0.000000 
15.899999999999999 -3.9 0.000000 
16.0 -3.9 0.000000 
16.099998 -3.9 0.000000 
16.199999 -3.9 0.000000 
16.299999 -3.9 0.000000 
16.4 -3.9 0.000000 
16.5 -3.9 0.000000 
16.599998 -3.9 0.000000 
16.699999 -3.9 0.000000 
16.799999 -3.9 0.000000 
-4.7 -3.8 0.000000 
-4.6 -3.8 0.000000 
-4.5 -3.8 0.000000 
-4.4 -3.8 0.000000 
-4.3 -3.8 0.000000 
-4.2 -3.8 0.000000 
-4.1 -3.8 0.000000 
-4.0 -3.8 0.000000 
-3.9 -3.8 0.000000 
-3.8 -3.8 0.000000 
-3.7 -3.8 0.000000 
-3.6 -3.8 0.000000 
-3.5 -3.8 0.000000 
-3.4 -3.8 0.000000 
-3.3 -3.8 0.000000 
-3.2 -3.8 0.000000 
-3.1 -3.8 0.000000 
-3.0 -3.8 0.000000 
-2.9 -3.8 0.000000 
-2.8 -3.8 0.000000 
-2.7 -3.8 0.000000 
-2.6 -3.8 0.000000 
-2.5 -3.8 0.000000 
-2.4 -3.8 0.000000 
-2.3 -3.8 0.000000 
-2.2 -3.8 0.000000 
-2.1 -3.8 0.000000 
-2.0 -3.8 0.000000 
-1.9 -3.8 0.000000 
-1.8 -3.8 0.000000 
-1.7 -3.8 0.000000 
-1.6 -3.8 0.000000 
-1.5 -3.8 0.000000 
-1.4 -3.8 0.000000 
-1.3 -3.8 0.000000 
-1.2 -3.8 0.000000 
-1.1 -3.8 0.000000 
-1.0 -3.8 0.000000 
-0.8999999999999999 -3.8 0.000000 
-0.8 -3.8 0.000000 
-0.7 -3.8 0.000000 
-0.6000000000000001 -3.8 0.000000 
-0.5 -3.8 0.000000 
-0.3999999999999999 -3.8 0.000000 
-0.30000000000000004 -3.8 0.000000 
-0.19999999999999996 -3.8 0.000000 
-0.10000000000000009 -3.8 0.000000 
0.0 -3.8 0.000000 
0.10000000000000009 -3.8 0.000000 
0.20000000000000018 -3.8 0.000000 
0.2999999999999998 -3.8 0.000000 
0.3999999999999999 -3.8 0.000000 
0.5 -3.8 0.000000 
0.6000000000000001 -3.8 0.000000 
0.7000000000000002 -3.8 0.000000 
0.7999999999999998 -3.8 0.000000 
0.8999999999999999 -3.8 0.000000 
1.0 -3.8 0.000000 
1.1 -3.8 0.000000 
1.2000000000000002 -3.8 0.000003 
1.2999999999999998 -3.8 0.000000 
1.4 -3.8 0.000003 
1.5 -3.8 0.000000 
1.6 -3.8 0.000003 
1.7000000000000002 -3.8 0.000000 
1.7999999999999998 -3.8 0.000000 
1.9 -3.8 0.000003 
2.0 -3.8 0.000003 
2.0999999999999996 -3.8 0.000007 
2.2 -3.8 0.000007 
2.3 -3.8 0.000007 
2.4000000000000004 -3.8 0.000007 
2.5 -3.8 0.000007 
2.5999999999999996 -3.8 0.000003 
2.7 -3.8 0.000017 
2.8 -3.8 0.000013 
2.9000000000000004 -3.8 0.000003 
3.0 -3.8 0.000007 
3.0999999999999996 -3.8 0.000010 
3.2 -3.8 0.000007 
3.3 -3.8 0.000013 
3.4000009999999996 -3.8 0.000013 
3.5 -3.8 0.000013 
3.5999999999999996 -3.8 0.000013 
3.7 -3.8 0.000023 
3.8 -3.8 0.000017 
3.9000009999999996 -3.8 0.000013 
4.0 -3.8 0.000003 
4.1 -3.8 0.000020 
4.2 -3.8 0.000017 
4.3 -3.8 0.000030 
4.400001 -3.8 0.000017 
4.5 -3.8 0.000017 
4.6 -3.8 0.000030 
4.7 -3.8 0.000023 
4.8 -3.8 0.000017 
4.900001 -3.8 0.000010 
5.0 -3.8 0.000027 
5.1 -3.8 0.000020 
5.2 -3.8 0.000020 
5.3 -3.8 0.000013 
5.400001 -3.8 0.000013 
5.5 -3.8 0.000013 
5.6 -3.8 0.000020 
5.7 -3.8 0.000010 
5.8 -3.8 0.000010 
5.900001 -3.8 0.000023 
6.0 -3.8 0.000023 
6.1 -3.8 0.000030 
6.199999999999999 -3.8 0.000023 
6.300000000000001 -3.8 0.000023 
6.400001 -3.8 0.000023 
6.5 -3.8 0.000023 
6.6 -3.8 0.000030 
6.699999999999999 -3.8 0.000023 
6.800000000000001 -3.8 0.000013 
6.900001 -3.8 0.000023 
7.0 -3.8 0.000013 
7.1 -3.8 0.000020 
7.199999999999999 -3.8 0.000000 
7.300000000000001 -3.8 0.000017 
7.400001 -3.8 0.000010 
7.5 -3.8 0.000017 
7.6 -3.8 0.000017 
7.699999999999999 -3.8 0.000023 
7.800000000000001 -3.8 0.000010 
7.900001 -3.8 0.000017 
8.0 -3.8 0.000007 
8.1 -3.8 0.000023 
8.2 -3.8 0.000013 
8.3 -3.8 0.000020 
8.400001 -3.8 0.000010 
8.5 -3.8 0.000013 
8.6 -3.8 0.000013 
8.7 -3.8 0.000010 
8.8 -3.8 0.000003 
8.900001 -3.8 0.000013 
9.0 -3.8 0.000010 
9.1 -3.8 0.000003 
9.2 -3.8 0.000007 
9.3 -3.8 0.000007 
9.400001 -3.8 0.000003 
9.5 -3.8 0.000007 
9.6 -3.8 0.000010 
9.7 -3.8 0.000000 
9.8 -3.8 0.000000 
9.900001 -3.8 0.000003 
10.0 -3.8 0.000003 
10.1 -3.8 0.000003 
10.2 -3.8 0.000000 
10.3 -3.8 0.000000 
10.400001 -3.8 0.000000 
10.5 -3.8 0.000000 
10.6 -3.8 0.000000 
10.7 -3.8 0.000000 
10.8 -3.8 0.000000 
10.900001 -3.8 0.000000 
11.0 -3.8 0.000000 
11.1 -3.8 0.000000 
11.2 -3.8 0.000000 
11.3 -3.8 0.000000 
11.400001 -3.8 0.000000 
11.500001 -3.8 0.000000 
11.599999 -3.8 0.000000 
11.7 -3.8 0.000000 
11.8 -3.8 0.000000 
11.900001 -3.8 0.000000 
12.000001 -3.8 0.000000 
12.099999 -3.8 0.000000 
12.2 -3.8 0.000000 
12.3 -3.8 0.000000 
12.400001 -3.8 0.000000 
12.500001 -3.8 0.000000 
12.599999 -3.8 0.000000 
12.7 -3.8 0.000000 
12.8 -3.8 0.000000 
12.900001 -3.8 0.000000 
13.000001 -3.8 0.000000 
13.099999 -3.8 0.000000 
13.2 -3.8 0.000000 
13.3 -3.8 0.000000 
13.400001 -3.8 0.000000 
13.500001 -3.8 0.000000 
13.599999 -3.8 0.000000 
13.7 -3.8 0.000000 
13.8 -3.8 0.000000 
13.900001 -3.8 0.000000 
14.0 -3.8 0.000000 
14.099998 -3.8 0.000000 
14.199998999999998 -3.8 0.000000 
14.299999 -3.8 0.000000 
14.399999999999999 -3.8 0.000000 
14.5 -3.8 0.000000 
14.599998 -3.8 0.000000 
14.699998999999998 -3.8 0.000000 
14.799999 -3.8 0.000000 
14.899999999999999 -3.8 0.000000 
15.0 -3.8 0.000000 
15.099998 -3.8 0.000000 
15.199998999999998 -3.8 0.000000 
15.299999 -3.8 0.000000 
15.399999999999999 -3.8 0.000000 
15.5 -3.8 0.000000 
15.599998 -3.8 0.000000 
15.699998999999998 -3.8 0.000000 
15.799999 -3.8 0.000000 
15.899999999999999 -3.8 0.000000 
16.0 -3.8 0.000000 
16.099998 -3.8 0.000000 
16.199999 -3.8 0.000000 
16.299999 -3.8 0.000000 
16.4 -3.8 0.000000 
16.5 -3.8 0.000000 
16.599998 -3.8 0.000000 
16.699999 -3.8 0.000000 
16.799999 -3.8 0.000000 
-4.7 -3.7 0.000000 
-4.6 -3.7 0.000000 
-4.5 -3.7 0.000000 
-4.4 -3.7 0.000000 
-4.3 -3.7 0.000000 
-4.2 -3.7 0.000000 
-4.1 -3.7 0.000000 
-4.0 -3.7 0.000000 
-3.9 -3.7 0.000000 
-3.8 -3.7 0.000000 
-3.7 -3.7 0.000000 
-3.6 -3.7 0.000000 
-3.5 -3.7 0.000000 
-3.4 -3.7 0.000000 
-3.3 -3.7 0.000000 
-3.2 -3.7 0.000000 
-3.1 -3.7 0.000000 
-3.0 -3.7 0.000000 
-2.9 -3.7 0.000000 
-2.8 -3.7 0.000000 
-2.7 -3.7 0.000000 
-2.6 -3.7 0.000000 
-2.5 -3.7 0.000000 
-2.4 -3.7 0.000000 
-2.3 -3.7 0.000000 
-2.2 -3.7 0.000000 
-2.1 -3.7 0.000000 
-2.0 -3.7 0.000000 
-1.9 -3.7 0.000000 
-1.8 -3.7 0.000000 
-1.7 -3.7 0.000000 
-1.6 -3.7 0.000000 
-1.5 -3.7 0.000000 
-1.4 -3.7 0.000000 
-1.3 -3.7 0.000000 
-1.2 -3.7 0.000000 
-1.1 -3.7 0.000000 
-1.0 -3.7 0.000000 
-0.8999999999999999 -3.7 0.000000 
-0.8 -3.7 0.000000 
-0.7 -3.7 0.000000 
-0.6000000000000001 -3.7 0.000000 
-0.5 -3.7 0.000000 
-0.3999999999999999 -3.7 0.000000 
-0.30000000000000004 -3.7 0.000000 
-0.19999999999999996 -3.7 0.000000 
-0.10000000000000009 -3.7 0.000000 
0.0 -3.7 0.000000 
0.10000000000000009 -3.7 0.000000 
0.20000000000000018 -3.7 0.000000 
0.2999999999999998 -3.7 0.000000 
0.3999999999999999 -3.7 0.000000 
0.5 -3.7 0.000000 
0.6000000000000001 -3.7 0.000000 
0.7000000000000002 -3.7 0.000000 
0.7999999999999998 -3.7 0.000000 
0.8999999999999999 -3.7 0.000000 
1.0 -3.7 0.000000 
1.1 -3.7 0.000000 
1.2000000000000002 -3.7 0.000000 
1.2999999999999998 -3.7 0.000003 
1.4 -3.7 0.000000 
1.5 -3.7 0.000000 
1.6 -3.7 0.000000 
1.7000000000000002 -3.7 0.000007 
1.7999999999999998 -3.7 0.000000 
1.9 -3.7 0.000000 
2.0 -3.7 0.000000 
2.0999999999999996 -3.7 0.000007 
2.2 -3.7 0.000013 
2.3 -3.7 0.000003 
2.4000000000000004 -3.7 0.000007 
2.5 -3.7 0.000010 
2.5999999999999996 -3.7 0.000017 
2.7 -3.7 0.000003 
2.8 -3.7 0.000013 
2.9000000000000004 -3.7 0.000013 
3.0 -3.7 0.000030 
3.0999999999999996 -3.7 0.000017 
3.2 -3.7 0.000020 
3.3 -3.7 0.000023 
3.4000009999999996 -3.7 0.000010 
3.5 -3.7 0.000020 
3.5999999999999996 -3.7 0.000020 
3.7 -3.7 0.000017 
3.8 -3.7 0.000027 
3.9000009999999996 -3.7 0.000020 
4.0 -3.7 0.000010 
4.1 -3.7 0.000010 
4.2 -3.7 0.000007 
4.3 -3.7 0.000027 
4.400001 -3.7 0.000013 
4.5 -3.7 0.000027 
4.6 -3.7 0.000030 
4.7 -3.7 0.000020 
4.8 -3.7 0.000013 
4.900001 -3.7 0.000013 
5.0 -3.7 0.000010 
5.1 -3.7 0.000023 
5.2 -3.7 0.000000 
5.3 -3.7 0.000040 
5.400001 -3.7 0.000047 
5.5 -3.7 0.000033 
5.6 -3.7 0.000037 
5.7 -3.7 0.000013 
5.8 -3.7 0.000030 
5.900001 -3.7 0.000043 
6.0 -3.7 0.000037 
6.1 -3.7 0.000013 
6.199999999999999 -3.7 0.000027 
6.300000000000001 -3.7 0.000030 
6.400001 -3.7 0.000027 
6.5 -3.7 0.000030 
6.6 -3.7 0.000030 
6.699999999999999 -3.7 0.000017 
6.800000000000001 -3.7 0.000030 
6.900001 -3.7 0.000027 
7.0 -3.7 0.000010 
7.1 -3.7 0.000030 
7.199999999999999 -3.7 0.000023 
7.300000000000001 -3.7 0.000033 
7.400001 -3.7 0.000017 
7.5 -3.7 0.000007 
7.6 -3.7 0.000010 
7.699999999999999 -3.7 0.000010 
7.800000000000001 -3.7 0.000013 
7.900001 -3.7 0.000030 
8.0 -3.7 0.000010 
8.1 -3.7 0.000010 
8.2 -3.7 0.000017 
8.3 -3.7 0.000023 
8.400001 -3.7 0.000013 
8.5 -3.7 0.000013 
8.6 -3.7 0.000003 
8.7 -3.7 0.000017 
8.8 -3.7 0.000003 
8.900001 -3.7 0.000017 
9.0 -3.7 0.000010 
9.1 -3.7 0.000010 
9.2 -3.7 0.000007 
9.3 -3.7 0.000007 
9.400001 -3.7 0.000017 
9.5 -3.7 0.000003 
9.6 -3.7 0.000007 
9.7 -3.7 0.000000 
9.8 -3.7 0.000000 
9.900001 -3.7 0.000003 
10.0 -3.7 0.000000 
10.1 -3.7 0.000003 
10.2 -3.7 0.000000 
10.3 -3.7 0.000000 
10.400001 -3.7 0.000000 
10.5 -3.7 0.000003 
10.6 -3.7 0.000000 
10.7 -3.7 0.000000 
10.8 -3.7 0.000000 
10.900001 -3.7 0.000000 
11.0 -3.7 0.000000 
11.1 -3.7 0.000000 
11.2 -3.7 0.000000 
11.3 -3.7 0.000000 
11.400001 -3.7 0.000000 
11.500001 -3.7 0.000000 
11.599999 -3.7 0.000000 
11.7 -3.7 0.000000 
11.8 -3.7 0.000000 
11.900001 -3.7 0.000000 
12.000001 -3.7 0.000000 
12.099999 -3.7 0.000000 
12.2 -3.7 0.000000 
12.3 -3.7 0.000000 
12.400001 -3.7 0.000000 
12.500001 -3.7 0.000000 
12.599999 -3.7 0.000000 
12.7 -3.7 0.000000 
12.8 -3.7 0.000000 
12.900001 -3.7 0.000000 
13.000001 -3.7 0.000000 
13.099999 -3.7 0.000000 
13.2 -3.7 0.000000 
13.3 -3.7 0.000000 
13.400001 -3.7 0.000000 
13.500001 -3.7 0.000000 
13.599999 -3.7 0.000000 
13.7 -3.7 0.000000 
13.8 -3.7 0.000000 
13.900001 -3.7 0.000000 
14.0 -3.7 0.000000 
14.099998 -3.7 0.000000 
14.199998999999998 -3.7 0.000000 
14.299999 -3.7 0.000000 
14.399999999999999 -3.7 0.000000 
14.5 -3.7 0.000000 
14.599998 -3.7 0.000000 
14.699998999999998 -3.7 0.000000 
14.799999 -3.7 0.000000 
14.899999999999999 -3.7 0.000000 
15.0 -3.7 0.000000 
15.099998 -3.7 0.000000 
15.199998999999998 -3.7 0.000000 
15.299999 -3.7 0.000000 
15.399999999999999 -3.7 0.000000 
15.5 -3.7 0.000000 
15.599998 -3.7 0.000000 
15.699998999999998 -3.7 0.000000 
15.799999 -3.7 0.000000 
15.899999999999999 -3.7 0.000000 
16.0 -3.7 0.000000 
16.099998 -3.7 0.000000 
16.199999 -3.7 0.000000 
16.299999 -3.7 0.000000 
16.4 -3.7 0.000000 
16.5 -3.7 0.000000 
16.599998 -3.7 0.000000 
16.699999 -3.7 0.000000 
16.799999 -3.7 0.000000 
-4.7 -3.6 0.000000 
-4.6 -3.6 0.000000 
-4.5 -3.6 0.000000 
-4.4 -3.6 0.000000 
-4.3 -3.6 0.000000 
-4.2 -3.6 0.000000 
-4.1 -3.6 0.000000 
-4.0 -3.6 0.000000 
-3.9 -3.6 0.000000 
-3.8 -3.6 0.000000 
-3.7 -3.6 0.000000 
-3.6 -3.6 0.000000 
-3.5 -3.6 0.000000 
-3.4 -3.6 0.000000 
-3.3 -3.6 0.000000 
-3.2 -3.6 0.000000 
-3.1 -3.6 0.000000 
-3.0 -3.6 0.000000 
-2.9 -3.6 0.000000 
-2.8 -3.6 0.000000 
-2.7 -3.6 0.000000 
-2.6 -3.6 0.000000 
-2.5 -3.6 0.000000 
-2.4 -3.6 0.000000 
-2.3 -3.6 0.000000 
-2.2 -3.6 0.000000 
-2.1 -3.6 0.000000 
-2.0 -3.6 0.000000 
-1.9 -3.6 0.000000 
-1.8 -3.6 0.000000 
-1.7 -3.6 0.000000 
-1.6 -3.6 0.000000 
-1.5 -3.6 0.000000 
-1.4 -3.6 0.000000 
-1.3 -3.6 0.000000 
-1.2 -3.6 0.000000 
-1.1 -3.6 0.000000 
-1.0 -3.6 0.000000 
-0.8999999999999999 -3.6 0.000000 
-0.8 -3.6 0.000000 
-0.7 -3.6 0.000000 
-0.6000000000000001 -3.6 0.000000 
-0.5 -3.6 0.000000 
-0.3999999999999999 -3.6 0.000000 
-0.30000000000000004 -3.6 0.000000 
-0.19999999999999996 -3.6 0.000000 
-0.10000000000000009 -3.6 0.000000 
0.0 -3.6 0.000000 
0.10000000000000009 -3.6 0.000000 
0.20000000000000018 -3.6 0.000000 
0.2999999999999998 -3.6 0.000000 
0.3999999999999999 -3.6 0.000000 
0.5 -3.6 0.000000 
0.6000000000000001 -3.6 0.000000 
0.7000000000000002 -3.6 0.000000 
0.7999999999999998 -3.6 0.000000 
0.8999999999999999 -3.6 0.000000 
1.0 -3.6 0.000000 
1.1 -3.6 0.000000 
1.2000000000000002 -3.6 0.000000 
1.2999999999999998 -3.6 0.000003 
1.4 -3.6 0.000000 
1.5 -3.6 0.000007 
1.6 -3.6 0.000013 
1.7000000000000002 -3.6 0.000007 
1.7999999999999998 -3.6 0.000007 
1.9 -3.6 0.000003 
2.0 -3.6 0.000007 
2.0999999999999996 -3.6 0.000010 
2.2 -3.6 0.000007 
2.3 -3.6 0.000010 
2.4000000000000004 -3.6 0.000007 
2.5 -3.6 0.000010 
2.5999999999999996 -3.6 0.000007 
2.7 -3.6 0.000020 
2.8 -3.6 0.000017 
2.9000000000000004 -3.6 0.000037 
3.0 -3.6 0.000027 
3.0999999999999996 -3.6 0.000017 
3.2 -3.6 0.000030 
3.3 -3.6 0.000020 
3.4000009999999996 -3.6 0.000020 
3.5 -3.6 0.000017 
3.5999999999999996 -3.6 0.000030 
3.7 -3.6 0.000017 
3.8 -3.6 0.000030 
3.9000009999999996 -3.6 0.000010 
4.0 -3.6 0.000010 
4.1 -3.6 0.000030 
4.2 -3.6 0.000003 
4.3 -3.6 0.000017 
4.400001 -3.6 0.000020 
4.5 -3.6 0.000037 
4.6 -3.6 0.000047 
4.7 -3.6 0.000010 
4.8 -3.6 0.000017 
4.900001 -3.6 0.000027 
5.0 -3.6 0.000020 
5.1 -3.6 0.000017 
5.2 -3.6 0.000023 
5.3 -3.6 0.000020 
5.400001 -3.6 0.000037 
5.5 -3.6 0.000033 
5.6 -3.6 0.000027 
5.7 -3.6 0.000027 
5.8 -3.6 0.000030 
5.900001 -3.6 0.000027 
6.0 -3.6 0.000050 
6.1 -3.6 0.000040 
6.199999999999999 -3.6 0.000030 
6.300000000000001 -3.6 0.000033 
6.400001 -3.6 0.000047 
6.5 -3.6 0.000007 
6.6 -3.6 0.000027 
6.699999999999999 -3.6 0.000020 
6.800000000000001 -3.6 0.000013 
6.900001 -3.6 0.000017 
7.0 -3.6 0.000047 
7.1 -3.6 0.000027 
7.199999999999999 -3.6 0.000030 
7.300000000000001 -3.6 0.000037 
7.400001 -3.6 0.000023 
7.5 -3.6 0.000017 
7.6 -3.6 0.000023 
7.699999999999999 -3.6 0.000033 
7.800000000000001 -3.6 0.000023 
7.900001 -3.6 0.000033 
8.0 -3.6 0.000020 
8.1 -3.6 0.000023 
8.2 -3.6 0.000027 
8.3 -3.6 0.000027 
8.400001 -3.6 0.000027 
8.5 -3.6 0.000020 
8.6 -3.6 0.000013 
8.7 -3.6 0.000020 
8.8 -3.6 0.000023 
8.900001 -3.6 0.000010 
9.0 -3.6 0.000020 
9.1 -3.6 0.000010 
9.2 -3.6 0.000010 
9.3 -3.6 0.000010 
9.400001 -3.6 0.000010 
9.5 -3.6 0.000007 
9.6 -3.6 0.000013 
9.7 -3.6 0.000013 
9.8 -3.6 0.000010 
9.900001 -3.6 0.000003 
10.0 -3.6 0.000003 
10.1 -3.6 0.000003 
10.2 -3.6 0.000003 
10.3 -3.6 0.000000 
10.400001 -3.6 0.000003 
10.5 -3.6 0.000000 
10.6 -3.6 0.000000 
10.7 -3.6 0.000000 
10.8 -3.6 0.000003 
10.900001 -3.6 0.000000 
11.0 -3.6 0.000003 
11.1 -3.6 0.000000 
11.2 -3.6 0.000000 
11.3 -3.6 0.000000 
11.400001 -3.6 0.000000 
11.500001 -3.6 0.000000 
11.599999 -3.6 0.000000 
11.7 -3.6 0.000000 
11.8 -3.6 0.000000 
11.900001 -3.6 0.000000 
12.000001 -3.6 0.000000 
12.099999 -3.6 0.000000 
12.2 -3.6 0.000000 
12.3 -3.6 0.000000 
12.400001 -3.6 0.000000 
12.500001 -3.6 0.000000 
12.599999 -3.6 0.000000 
12.7 -3.6 0.000000 
12.8 -3.6 0.000000 
12.900001 -3.6 0.000000 
13.000001 -3.6 0.000000 
13.099999 -3.6 0.000000 
13.2 -3.6 0.000000 
13.3 -3.6 0.000000 
13.400001 -3.6 0.000000 
13.500001 -3.6 0.000000 
13.599999 -3.6 0.000000 
13.7 -3.6 0.000000 
13.8 -3.6 0.000000 
13.900001 -3.6 0.000000 
14.0 -3.6 0.000000 
14.099998 -3.6 0.000000 
14.199998999999998 -3.6 0.000000 
14.299999 -3.6 0.000000 
14.399999999999999 -3.6 0.000000 
14.5 -3.6 0.000000 
14.599998 -3.6 0.000000 
14.699998999999998 -3.6 0.000000 
14.799999 -3.6 0.000000 
14.899999999999999 -3.6 0.000000 
15.0 -3.6 0.000000 
15.099998 -3.6 0.000000 
15.199998999999998 -3.6 0.000000 
15.299999 -3.6 0.000000 
15.399999999999999 -3.6 0.000000 
15.5 -3.6 0.000000 
15.599998 -3.6 0.000000 
15.699998999999998 -3.6 0.000000 
15.799999 -3.6 0.000000 
15.899999999999999 -3.6 0.000000 
16.0 -3.6 0.000000 
16.099998 -3.6 0.000000 
16.199999 -3.6 0.000000 
16.299999 -3.6 0.000000 
16.4 -3.6 0.000000 
16.5 -3.6 0.000000 
16.599998 -3.6 0.000000 
16.699999 -3.6 0.000000 
16.799999 -3.6 0.000000 
-4.7 -3.5 0.000000 
-4.6 -3.5 0.000000 
-4.5 -3.5 0.000000 
-4.4 -3.5 0.000000 
-4.3 -3.5 0.000000 
-4.2 -3.5 0.000000 
-4.1 -3.5 0.000000 
-4.0 -3.5 0.000000 
-3.9 -3.5 0.000000 
-3.8 -3.5 0.000000 
-3.7 -3.5 0.000000 
-3.6 -3.5 0.000000 
-3.5 -3.5 0.000000 
-3.4 -3.5 0.000000 
-3.3 -3.5 0.000000 
-3.2 -3.5 0.000000 
-3.1 -3.5 0.000000 
-3.0 -3.5 0.000000 
-2.9 -3.5 0.000000 
-2.8 -3.5 0.000000 
-2.7 -3.5 0.000000 
-2.6 -3.5 0.000000 
-2.5 -3.5 0.000000 
-2.4 -3.5 0.000000 
-2.3 -3.5 0.000000 
-2.2 -3.5 0.000000 
-2.1 -3.5 0.000000 
-2.0 -3.5 0.000000 
-1.9 -3.5 0.000000 
-1.8 -3.5 0.000000 
-1.7 -3.5 0.000000 
-1.6 -3.5 0.000000 
-1.5 -3.5 0.000000 
-1.4 -3.5 0.000000 
-1.3 -3.5 0.000000 
-1.2 -3.5 0.000000 
-1.1 -3.5 0.000000 
-1.0 -3.5 0.000000 
-0.8999999999999999 -3.5 0.000000 
-0.8 -3.5 0.000000 
-0.7 -3.5 0.000000 
-0.6000000000000001 -3.5 0.000000 
-0.5 -3.5 0.000000 
-0.3999999999999999 -3.5 0.000000 
-0.30000000000000004 -3.5 0.000000 
-0.19999999999999996 -3.5 0.000000 
-0.10000000000000009 -3.5 0.000000 
0.0 -3.5 0.000000 
0.10000000000000009 -3.5 0.000000 
0.20000000000000018 -3.5 0.000000 
0.2999999999999998 -3.5 0.000000 
0.3999999999999999 -3.5 0.000000 
0.5 -3.5 0.000000 
0.6000000000000001 -3.5 0.000000 
0.7000000000000002 -3.5 0.000000 
0.7999999999999998 -3.5 0.000000 
0.8999999999999999 -3.5 0.000000 
1.0 -3.5 0.000000 
1.1 -3.5 0.000000 
1.2000000000000002 -3.5 0.000000 
1.2999999999999998 -3.5 0.000000 
1.4 -3.5 0.000007 
1.5 -3.5 0.000003 
1.6 -3.5 0.000007 
1.7000000000000002 -3.5 0.000003 
1.7999999999999998 -3.5 0.000017 
1.9 -3.5 0.000007 
2.0 -3.5 0.000017 
2.0999999999999996 -3.5 0.000010 
2.2 -3.5 0.000003 
2.3 -3.5 0.000017 
2.4000000000000004 -3.5 0.000017 
2.5 -3.5 0.000013 
2.5999999999999996 -3.5 0.000017 
2.7 -3.5 0.000017 
2.8 -3.5 0.000027 
2.9000000000000004 -3.5 0.000020 
3.0 -3.5 0.000013 
3.0999999999999996 -3.5 0.000020 
3.2 -3.5 0.000017 
3.3 -3.5 0.000003 
3.4000009999999996 -3.5 0.000017 
3.5 -3.5 0.000027 
3.5999999999999996 -3.5 0.000020 
3.7 -3.5 0.000023 
3.8 -3.5 0.000020 
3.9000009999999996 -3.5 0.000033 
4.0 -3.5 0.000027 
4.1 -3.5 0.000037 
4.2 -3.5 0.000037 
4.3 -3.5 0.000023 
4.400001 -3.5 0.000030 
4.5 -3.5 0.000050 
4.6 -3.5 0.000037 
4.7 -3.5 0.000030 
4.8 -3.5 0.000023 
4.900001 -3.5 0.000017 
5.0 -3.5 0.000027 
5.1 -3.5 0.000023 
5.2 -3.5 0.000033 
5.3 -3.5 0.000033 
5.400001 -3.5 0.000030 
5.5 -3.5 0.000037 
5.6 -3.5 0.000030 
5.7 -3.5 0.000027 
5.8 -3.5 0.000037 
5.900001 -3.5 0.000030 
6.0 -3.5 0.000030 
6.1 -3.5 0.000063 
6.199999999999999 -3.5 0.000043 
6.300000000000001 -3.5 0.000020 
6.400001 -3.5 0.000030 
6.5 -3.5 0.000020 
6.6 -3.5 0.000050 
6.699999999999999 -3.5 0.000037 
6.800000000000001 -3.5 0.000010 
6.900001 -3.5 0.000027 
7.0 -3.5 0.000017 
7.1 -3.5 0.000047 
7.199999999999999 -3.5 0.000033 
7.300000000000001 -3.5 0.000017 
7.400001 -3.5 0.000013 
7.5 -3.5 0.000030 
7.6 -3.5 0.000027 
7.699999999999999 -3.5 0.000020 
7.800000000000001 -3.5 0.000017 
7.900001 -3.5 0.000027 
8.0 -3.5 0.000020 
8.1 -3.5 0.000013 
8.2 -3.5 0.000010 
8.3 -3.5 0.000013 
8.400001 -3.5 0.000027 
8.5 -3.5 0.000040 
8.6 -3.5 0.000013 
8.7 -3.5 0.000017 
8.8 -3.5 0.000013 
8.900001 -3.5 0.000007 
9.0 -3.5 0.000020 
9.1 -3.5 0.000020 
9.2 -3.5 0.000010 
9.3 -3.5 0.000007 
9.400001 -3.5 0.000003 
9.5 -3.5 0.000017 
9.6 -3.5 0.000013 
9.7 -3.5 0.000010 
9.8 -3.5 0.000020 
9.900001 -3.5 0.000007 
10.0 -3.5 0.000007 
10.1 -3.5 0.000007 
10.2 -3.5 0.000007 
10.3 -3.5 0.000013 
10.400001 -3.5 0.000007 
10.5 -3.5 0.000000 
10.6 -3.5 0.000003 
10.7 -3.5 0.000003 
10.8 -3.5 0.000000 
10.900001 -3.5 0.000000 
11.0 -3.5 0.000000 
11.1 -3.5 0.000000 
11.2 -3.5 0.000000 
11.3 -3.5 0.000000 
11.400001 -3.5 0.000000 
11.500001 -3.5 0.000000 
11.599999 -3.5 0.000000 
11.7 -3.5 0.000000 
11.8 -3.5 0.000000 
11.900001 -3.5 0.000000 
12.000001 -3.5 0.000000 
12.099999 -3.5 0.000000 
12.2 -3.5 0.000000 
12.3 -3.5 0.000000 
12.400001 -3.5 0.000000 
12.500001 -3.5 0.000000 
12.599999 -3.5 0.000000 
12.7 -3.5 0.000000 
12.8 -3.5 0.000000 
12.900001 -3.5 0.000000 
13.000001 -3.5 0.000000 
13.099999 -3.5 0.000000 
13.2 -3.5 0.000000 
13.3 -3.5 0.000000 
13.400001 -3.5 0.000000 
13.500001 -3.5 0.000000 
13.599999 -3.5 0.000000 
13.7 -3.5 0.000000 
13.8 -3.5 0.000000 
13.900001 -3.5 0.000000 
14.0 -3.5 0.000000 
14.099998 -3.5 0.000000 
14.199998999999998 -3.5 0.000000 
14.299999 -3.5 0.000000 
14.399999999999999 -3.5 0.000000 
14.5 -3.5 0.000000 
14.599998 -3.5 0.000000 
14.699998999999998 -3.5 0.000000 
14.799999 -3.5 0.000000 
14.899999999999999 -3.5 0.000000 
15.0 -3.5 0.000000 
15.099998 -3.5 0.000000 
15.199998999999998 -3.5 0.000000 
15.299999 -3.5 0.000000 
15.399999999999999 -3.5 0.000000 
15.5 -3.5 0.000000 
15.599998 -3.5 0.000000 
15.699998999999998 -3.5 0.000000 
15.799999 -3.5 0.000000 
15.899999999999999 -3.5 0.000000 
16.0 -3.5 0.000000 
16.099998 -3.5 0.000000 
16.199999 -3.5 0.000000 
16.299999 -3.5 0.000000 
16.4 -3.5 0.000000 
16.5 -3.5 0.000000 
16.599998 -3.5 0.000000 
16.699999 -3.5 0.000000 
16.799999 -3.5 0.000000 
-4.7 -3.4 0.000000 
-4.6 -3.4 0.000000 
-4.5 -3.4 0.000000 
-4.4 -3.4 0.000000 
-4.3 -3.4 0.000000 
-4.2 -3.4 0.000000 
-4.1 -3.4 0.000000 
-4.0 -3.4 0.000000 
-3.9 -3.4 0.000000 
-3.8 -3.4 0.000000 
-3.7 -3.4 0.000000 
-3.6 -3.4 0.000000 
-3.5 -3.4 0.000000 
-3.4 -3.4 0.000000 
-3.3 -3.4 0.000000 
-3.2 -3.4 0.000000 
-3.1 -3.4 0.000000 
-3.0 -3.4 0.000000 
-2.9 -3.4 0.000000 
-2.8 -3.4 0.000000 
-2.7 -3.4 0.000000 
-2.6 -3.4 0.000000 
-2.5 -3.4 0.000000 
-2.4 -3.4 0.000000 
-2.3 -3.4 0.000000 
-2.2 -3.4 0.000000 
-2.1 -3.4 0.000000 
-2.0 -3.4 0.000000 
-1.9 -3.4 0.000000 
-1.8 -3.4 0.000000 
-1.7 -3.4 0.000000 
-1.6 -3.4 0.000000 
-1.5 -3.4 0.000000 
-1.4 -3.4 0.000000 
-1.3 -3.4 0.000000 
-1.2 -3.4 0.000000 
-1.1 -3.4 0.000000 
-1.0 -3.4 0.000000 
-0.8999999999999999 -3.4 0.000000 
-0.8 -3.4 0.000000 
-0.7 -3.4 0.000000 
-0.6000000000000001 -3.4 0.000000 
-0.5 -3.4 0.000000 
-0.3999999999999999 -3.4 0.000000 
-0.30000000000000004 -3.4 0.000000 
-0.19999999999999996 -3.4 0.000000 
-0.10000000000000009 -3.4 0.000000 
0.0 -3.4 0.000000 
0.10000000000000009 -3.4 0.000000 
0.20000000000000018 -3.4 0.000000 
0.2999999999999998 -3.4 0.000000 
0.3999999999999999 -3.4 0.000000 
0.5 -3.4 0.000000 
0.6000000000000001 -3.4 0.000000 
0.7000000000000002 -3.4 0.000000 
0.7999999999999998 -3.4 0.000007 
0.8999999999999999 -3.4 0.000000 
1.0 -3.4 0.000000 
1.1 -3.4 0.000003 
1.2000000000000002 -3.4 0.000007 
1.2999999999999998 -3.4 0.000020 
1.4 -3.4 0.000010 
1.5 -3.4 0.000007 
1.6 -3.4 0.000013 
1.7000000000000002 -3.4 0.000003 
1.7999999999999998 -3.4 0.000013 
1.9 -3.4 0.000003 
2.0 -3.4 0.000007 
2.0999999999999996 -3.4 0.000007 
2.2 -3.4 0.000003 
2.3 -3.4 0.000000 
2.4000000000000004 -3.4 0.000013 
2.5 -3.4 0.000023 
2.5999999999999996 -3.4 0.000007 
2.7 -3.4 0.000023 
2.8 -3.4 0.000030 
2.9000000000000004 -3.4 0.000013 
3.0 -3.4 0.000010 
3.0999999999999996 -3.4 0.000043 
3.2 -3.4 0.000020 
3.3 -3.4 0.000030 
3.4000009999999996 -3.4 0.000033 
3.5 -3.4 0.000007 
3.5999999999999996 -3.4 0.000020 
3.7 -3.4 0.000030 
3.8 -3.4 0.000033 
3.9000009999999996 -3.4 0.000013 
4.0 -3.4 0.000023 
4.1 -3.4 0.000027 
4.2 -3.4 0.000037 
4.3 -3.4 0.000017 
4.400001 -3.4 0.000023 
4.5 -3.4 0.000047 
4.6 -3.4 0.000027 
4.7 -3.4 0.000037 
4.8 -3.4 0.000050 
4.900001 -3.4 0.000023 
5.0 -3.4 0.000017 
5.1 -3.4 0.000027 
5.2 -3.4 0.000043 
5.3 -3.4 0.000030 
5.400001 -3.4 0.000027 
5.5 -3.4 0.000050 
5.6 -3.4 0.000037 
5.7 -3.4 0.000023 
5.8 -3.4 0.000033 
5.900001 -3.4 0.000023 
6.0 -3.4 0.000037 
6.1 -3.4 0.000030 
6.199999999999999 -3.4 0.000027 
6.300000000000001 -3.4 0.000053 
6.400001 -3.4 0.000033 
6.5 -3.4 0.000017 
6.6 -3.4 0.000030 
6.699999999999999 -3.4 0.000037 
6.800000000000001 -3.4 0.000030 
6.900001 -3.4 0.000040 
7.0 -3.4 0.000020 
7.1 -3.4 0.000030 
7.199999999999999 -3.4 0.000023 
7.300000000000001 -3.4 0.000043 
7.400001 -3.4 0.000023 
7.5 -3.4 0.000040 
7.6 -3.4 0.000013 
7.699999999999999 -3.4 0.000033 
7.800000000000001 -3.4 0.000047 
7.900001 -3.4 0.000030 
8.0 -3.4 0.000017 
8.1 -3.4 0.000047 
8.2 -3.4 0.000040 
8.3 -3.4 0.000033 
8.400001 -3.4 0.000030 
8.5 -3.4 0.000043 
8.6 -3.4 0.000030 
8.7 -3.4 0.000033 
8.8 -3.4 0.000037 
8.900001 -3.4 0.000033 
9.0 -3.4 0.000010 
9.1 -3.4 0.000013 
9.2 -3.4 0.000020 
9.3 -3.4 0.000020 
9.400001 -3.4 0.000017 
9.5 -3.4 0.000010 
9.6 -3.4 0.000013 
9.7 -3.4 0.000013 
9.8 -3.4 0.000010 
9.900001 -3.4 0.000000 
10.0 -3.4 0.000013 
10.1 -3.4 0.000017 
10.2 -3.4 0.000017 
10.3 -3.4 0.000010 
10.400001 -3.4 0.000003 
10.5 -3.4 0.000003 
10.6 -3.4 0.000003 
10.7 -3.4 0.000010 
10.8 -3.4 0.000007 
10.900001 -3.4 0.000003 
11.0 -3.4 0.000000 
11.1 -3.4 0.000003 
11.2 -3.4 0.000000 
11.3 -3.4 0.000000 
11.400001 -3.4 0.000000 
11.500001 -3.4 0.000000 
11.599999 -3.4 0.000000 
11.7 -3.4 0.000000 
11.8 -3.4 0.000000 
11.900001 -3.4 0.000000 
12.000001 -3.4 0.000000 
12.099999 -3.4 0.000000 
12.2 -3.4 0.000000 
12.3 -3.4 0.000000 
12.400001 -3.4 0.000000 
12.500001 -3.4 0.000000 
12.599999 -3.4 0.000000 
12.7 -3.4 0.000000 
12.8 -3.4 0.000000 
12.900001 -3.4 0.000000 
13.000001 -3.4 0.000000 
13.099999 -3.4 0.000000 
13.2 -3.4 0.000000 
13.3 -3.4 0.000000 
13.400001 -3.4 0.000000 
13.500001 -3.4 0.000000 
13.599999 -3.4 0.000000 
13.7 -3.4 0.000000 
13.8 -3.4 0.000000 
13.900001 -3.4 0.000000 
14.0 -3.4 0.000000 
14.099998 -3.4 0.000000 
14.199998999999998 -3.4 0.000000 
14.299999 -3.4 0.000000 
14.399999999999999 -3.4 0.000000 
14.5 -3.4 0.000000 
14.599998 -3.4 0.000000 
14.699998999999998 -3.4 0.000000 
14.799999 -3.4 0.000000 
14.899999999999999 -3.4 0.000000 
15.0 -3.4 0.000000 
15.099998 -3.4 0.000000 
15.199998999999998 -3.4 0.000000 
15.299999 -3.4 0.000000 
15.399999999999999 -3.4 0.000000 
15.5 -3.4 0.000000 
15.599998 -3.4 0.000000 
15.699998999999998 -3.4 0.000000 
15.799999 -3.4 0.000000 
15.899999999999999 -3.4 0.000000 
16.0 -3.4 0.000000 
16.099998 -3.4 0.000000 
16.199999 -3.4 0.000000 
16.299999 -3.4 0.000000 
16.4 -3.4 0.000000 
16.5 -3.4 0.000000 
16.599998 -3.4 0.000000 
16.699999 -3.4 0.000000 
16.799999 -3.4 0.000000 
-4.7 -3.3 0.000000 
-4.6 -3.3 0.000000 
-4.5 -3.3 0.000000 
-4.4 -3.3 0.000000 
-4.3 -3.3 0.000000 
-4.2 -3.3 0.000000 
-4.1 -3.3 0.000000 
-4.0 -3.3 0.000000 
-3.9 -3.3 0.000000 
-3.8 -3.3 0.000000 
-3.7 -3.3 0.000000 
-3.6 -3.3 0.000000 
-3.5 -3.3 0.000000 
-3.4 -3.3 0.000000 
-3.3 -3.3 0.000000 
-3.2 -3.3 0.000000 
-3.1 -3.3 0.000000 
-3.0 -3.3 0.000000 
-2.9 -3.3 0.000000 
-2.8 -3.3 0.000000 
-2.7 -3.3 0.000000 
-2.6 -3.3 0.000000 
-2.5 -3.3 0.000000 
-2.4 -3.3 0.000000 
-2.3 -3.3 0.000000 
-2.2 -3.3 0.000000 
-2.1 -3.3 0.000000 
-2.0 -3.3 0.000000 
-1.9 -3.3 0.000000 
-1.8 -3.3 0.000000 
-1.7 -3.3 0.000000 
-1.6 -3.3 0.000000 
-1.5 -3.3 0.000000 
-1.4 -3.3 0.000000 
-1.3 -3.3 0.000000 
-1.2 -3.3 0.000000 
-1.1 -3.3 0.000000 
-1.0 -3.3 0.000000 
-0.8999999999999999 -3.3 0.000000 
-0.8 -3.3 0.000000 
-0.7 -3.3 0.000000 
-0.6000000000000001 -3.3 0.000000 
-0.5 -3.3 0.000000 
-0.3999999999999999 -3.3 0.000000 
-0.30000000000000004 -3.3 0.000000 
-0.19999999999999996 -3.3 0.000000 
-0.10000000000000009 -3.3 0.000000 
0.0 -3.3 0.000000 
0.10000000000000009 -3.3 0.000000 
0.20000000000000018 -3.3 0.000000 
0.2999999999999998 -3.3 0.000000 
0.3999999999999999 -3.3 0.000000 
0.5 -3.3 0.000003 
0.6000000000000001 -3.3 0.000003 
0.7000000000000002 -3.3 0.000000 
0.7999999999999998 -3.3 0.000000 
0.8999999999999999 -3.3 0.000000 
1.0 -3.3 0.000007 
1.1 -3.3 0.000013 
1.2000000000000002 -3.3 0.000003 
1.2999999999999998 -3.3 0.000007 
1.4 -3.3 0.000020 
1.5 -3.3 0.000020 
1.6 -3.3 0.000020 
1.7000000000000002 -3.3 0.000020 
1.7999999999999998 -3.3 0.000003 
1.9 -3.3 0.000017 
2.0 -3.3 0.000010 
2.0999999999999996 -3.3 0.000020 
2.2 -3.3 0.000013 
2.3 -3.3 0.000017 
2.4000000000000004 -3.3 0.000010 
2.5 -3.3 0.000027 
2.5999999999999996 -3.3 0.000027 
2.7 -3.3 0.000027 
2.8 -3.3 0.000017 
2.9000000000000004 -3.3 0.000013 
3.0 -3.3 0.000040 
3.0999999999999996 -3.3 0.000003 
3.2 -3.3 0.000017 
3.3 -3.3 0.000023 
3.4000009999999996 -3.3 0.000043 
3.5 -3.3 0.000040 
3.5999999999999996 -3.3 0.000013 
3.7 -3.3 0.000053 
3.8 -3.3 0.000027 
3.9000009999999996 -3.3 0.000037 
4.0 -3.3 0.000033 
4.1 -3.3 0.000037 
4.2 -3.3 0.000050 
4.3 -3.3 0.000043 
4.400001 -3.3 0.000017 
4.5 -3.3 0.000040 
4.6 -3.3 0.000017 
4.7 -3.3 0.000050 
4.8 -3.3 0.000020 
4.900001 -3.3 0.000030 
5.0 -3.3 0.000023 
5.1 -3.3 0.000050 
5.2 -3.3 0.000037 
5.3 -3.3 0.000037 
5.400001 -3.3 0.000043 
5.5 -3.3 0.000043 
5.6 -3.3 0.000040 
5.7 -3.3 0.000040 
5.8 -3.3 0.000033 
5.900001 -3.3 0.000037 
6.0 -3.3 0.000043 
6.1 -3.3 0.000043 
6.199999999999999 -3.3 0.000020 
6.300000000000001 -3.3 0.000023 
6.400001 -3.3 0.000047 
6.5 -3.3 0.000030 
6.6 -3.3 0.000060 
6.699999999999999 -3.3 0.000047 
6.800000000000001 -3.3 0.000037 
6.900001 -3.3 0.000027 
7.0 -3.3 0.000030 
7.1 -3.3 0.000037 
7.199999999999999 -3.3 0.000033 
7.300000000000001 -3.3 0.000037 
7.400001 -3.3 0.000030 
7.5 -3.3 0.000040 
7.6 -3.3 0.000043 
7.699999999999999 -3.3 0.000033 
7.800000000000001 -3.3 0.000030 
7.900001 -3.3 0.000030 
8.0 -3.3 0.000040 
8.1 -3.3 0.000023 
8.2 -3.3 0.000020 
8.3 -3.3 0.000040 
8.400001 -3.3 0.000027 
8.5 -3.3 0.000030 
8.6 -3.3 0.000037 
8.7 -3.3 0.000043 
8.8 -3.3 0.000023 
8.900001 -3.3 0.000030 
9.0 -3.3 0.000037 
9.1 -3.3 0.000027 
9.2 -3.3 0.000020 
9.3 -3.3 0.000007 
9.400001 -3.3 0.000020 
9.5 -3.3 0.000013 
9.6 -3.3 0.000020 
9.7 -3.3 0.000010 
9.8 -3.3 0.000017 
9.900001 -3.3 0.000010 
10.0 -3.3 0.000023 
10.1 -3.3 0.000010 
10.2 -3.3 0.000020 
10.3 -3.3 0.000010 
10.400001 -3.3 0.000003 
10.5 -3.3 0.000007 
10.6 -3.3 0.000013 
10.7 -3.3 0.000010 
10.8 -3.3 0.000007 
10.900001 -3.3 0.000007 
11.0 -3.3 0.000000 
11.1 -3.3 0.000000 
11.2 -3.3 0.000000 
11.3 -3.3 0.000000 
11.400001 -3.3 0.000000 
11.500001 -3.3 0.000000 
11.599999 -3.3 0.000000 
11.7 -3.3 0.000000 
11.8 -3.3 0.000000 
11.900001 -3.3 0.000000 
12.000001 -3.3 0.000000 
12.099999 -3.3 0.000000 
12.2 -3.3 0.000000 
12.3 -3.3 0.000000 
12.400001 -3.3 0.000000 
12.500001 -3.3 0.000000 
12.599999 -3.3 0.000000 
12.7 -3.3 0.000000 
12.8 -3.3 0.000000 
12.900001 -3.3 0.000000 
13.000001 -3.3 0.000000 
13.099999 -3.3 0.000000 
13.2 -3.3 0.000000 
13.3 -3.3 0.000000 
13.400001 -3.3 0.000000 
13.500001 -3.3 0.000000 
13.599999 -3.3 0.000000 
13.7 -3.3 0.000000 
13.8 -3.3 0.000000 
13.900001 -3.3 0.000000 
14.0 -3.3 0.000000 
14.099998 -3.3 0.000000 
14.199998999999998 -3.3 0.000000 
14.299999 -3.3 0.000000 
14.399999999999999 -3.3 0.000000 
14.5 -3.3 0.000000 
14.599998 -3.3 0.000000 
14.699998999999998 -3.3 0.000000 
14.799999 -3.3 0.000000 
14.899999999999999 -3.3 0.000000 
15.0 -3.3 0.000000 
15.099998 -3.3 0.000000 
15.199998999999998 -3.3 0.000000 
15.299999 -3.3 0.000000 
15.399999999999999 -3.3 0.000000 
15.5 -3.3 0.000000 
15.599998 -3.3 0.000000 
15.699998999999998 -3.3 0.000000 
15.799999 -3.3 0.000000 
15.899999999999999 -3.3 0.000000 
16.0 -3.3 0.000000 
16.099998 -3.3 0.000000 
16.199999 -3.3 0.000000 
16.299999 -3.3 0.000000 
16.4 -3.3 0.000000 
16.5 -3.3 0.000000 
16.599998 -3.3 0.000000 
16.699999 -3.3 0.000000 
16.799999 -3.3 0.000000 
-4.7 -3.2 0.000000 
-4.6 -3.2 0.000000 
-4.5 -3.2 0.000000 
-4.4 -3.2 0.000000 
-4.3 -3.2 0.000000 
-4.2 -3.2 0.000000 
-4.1 -3.2 0.000000 
-4.0 -3.2 0.000000 
-3.9 -3.2 0.000000 
-3.8 -3.2 0.000000 
-3.7 -3.2 0.000000 
-3.6 -3.2 0.000000 
-3.5 -3.2 0.000000 
-3.4 -3.2 0.000000 
-3.3 -3.2 0.000000 
-3.2 -3.2 0.000000 
-3.1 -3.2 0.000000 
-3.0 -3.2 0.000000 
-2.9 -3.2 0.000000 
-2.8 -3.2 0.000000 
-2.7 -3.2 0.000000 
-2.6 -3.2 0.000000 
-2.5 -3.2 0.000000 
-2.4 -3.2 0.000000 
-2.3 -3.2 0.000000 
-2.2 -3.2 0.000000 
-2.1 -3.2 0.000000 
-2.0 -3.2 0.000000 
-1.9 -3.2 0.000000 
-1.8 -3.2 0.000000 
-1.7 -3.2 0.000000 
-1.6 -3.2 0.000000 
-1.5 -3.2 0.000000 
-1.4 -3.2 0.000000 
-1.3 -3.2 0.000000 
-1.2 -3.2 0.000000 
-1.1 -3.2 0.000000 
-1.0 -3.2 0.000000 
-0.8999999999999999 -3.2 0.000000 
-0.8 -3.2 0.000000 
-0.7 -3.2 0.000000 
-0.6000000000000001 -3.2 0.000000 
-0.5 -3.2 0.000000 
-0.3999999999999999 -3.2 0.000000 
-0.30000000000000004 -3.2 0.000000 
-0.19999999999999996 -3.2 0.000000 
-0.10000000000000009 -3.2 0.000000 
0.0 -3.2 0.000000 
0.10000000000000009 -3.2 0.000000 
0.20000000000000018 -3.2 0.000000 
0.2999999999999998 -3.2 0.000000 
0.3999999999999999 -3.2 0.000007 
0.5 -3.2 0.000000 
0.6000000000000001 -3.2 0.000000 
0.7000000000000002 -3.2 0.000000 
0.7999999999999998 -3.2 0.000010 
0.8999999999999999 -3.2 0.000013 
1.0 -3.2 0.000010 
1.1 -3.2 0.000017 
1.2000000000000002 -3.2 0.000010 
1.2999999999999998 -3.2 0.000027 
1.4 -3.2 0.000010 
1.5 -3.2 0.000017 
1.6 -3.2 0.000013 
1.7000000000000002 -3.2 0.000013 
1.7999999999999998 -3.2 0.000010 
1.9 -3.2 0.000023 
2.0 -3.2 0.000020 
2.0999999999999996 -3.2 0.000013 
2.2 -3.2 0.000017 
2.3 -3.2 0.000033 
2.4000000000000004 -3.2 0.000037 
2.5 -3.2 0.000030 
2.5999999999999996 -3.2 0.000023 
2.7 -3.2 0.000020 
2.8 -3.2 0.000020 
2.9000000000000004 -3.2 0.000027 
3.0 -3.2 0.000037 
3.0999999999999996 -3.2 0.000027 
3.2 -3.2 0.000037 
3.3 -3.2 0.000040 
3.4000009999999996 -3.2 0.000023 
3.5 -3.2 0.000023 
3.5999999999999996 -3.2 0.000023 
3.7 -3.2 0.000037 
3.8 -3.2 0.000037 
3.9000009999999996 -3.2 0.000033 
4.0 -3.2 0.000027 
4.1 -3.2 0.000017 
4.2 -3.2 0.000030 
4.3 -3.2 0.000040 
4.400001 -3.2 0.000023 
4.5 -3.2 0.000033 
4.6 -3.2 0.000043 
4.7 -3.2 0.000013 
4.8 -3.2 0.000040 
4.900001 -3.2 0.000047 
5.0 -3.2 0.000037 
5.1 -3.2 0.000037 
5.2 -3.2 0.000033 
5.3 -3.2 0.000057 
5.400001 -3.2 0.000057 
5.5 -3.2 0.000043 
5.6 -3.2 0.000023 
5.7 -3.2 0.000020 
5.8 -3.2 0.000043 
5.900001 -3.2 0.000057 
6.0 -3.2 0.000080 
6.1 -3.2 0.000043 
6.199999999999999 -3.2 0.000017 
6.300000000000001 -3.2 0.000050 
6.400001 -3.2 0.000033 
6.5 -3.2 0.000040 
6.6 -3.2 0.000043 
6.699999999999999 -3.2 0.000040 
6.800000000000001 -3.2 0.000043 
6.900001 -3.2 0.000020 
7.0 -3.2 0.000047 
7.1 -3.2 0.000043 
7.199999999999999 -3.2 0.000033 
7.300000000000001 -3.2 0.000057 
7.400001 -3.2 0.000017 
7.5 -3.2 0.000047 
7.6 -3.2 0.000067 
7.699999999999999 -3.2 0.000027 
7.800000000000001 -3.2 0.000020 
7.900001 -3.2 0.000013 
8.0 -3.2 0.000027 
8.1 -3.2 0.000030 
8.2 -3.2 0.000040 
8.3 -3.2 0.000027 
8.400001 -3.2 0.000033 
8.5 -3.2 0.000047 
8.6 -3.2 0.000040 
8.7 -3.2 0.000043 
8.8 -3.2 0.000020 
8.900001 -3.2 0.000020 
9.0 -3.2 0.000027 
9.1 -3.2 0.000030 
9.2 -3.2 0.000033 
9.3 -3.2 0.000030 
9.400001 -3.2 0.000027 
9.5 -3.2 0.000020 
9.6 -3.2 0.000027 
9.7 -3.2 0.000027 
9.8 -3.2 0.000023 
9.900001 -3.2 0.000017 
10.0 -3.2 0.000020 
10.1 -3.2 0.000023 
10.2 -3.2 0.000033 
10.3 -3.2 0.000010 
10.400001 -3.2 0.000007 
10.5 -3.2 0.000010 
10.6 -3.2 0.000017 
10.7 -3.2 0.000013 
10.8 -3.2 0.000007 
10.900001 -3.2 0.000000 
11.0 -3.2 0.000003 
11.1 -3.2 0.000003 
11.2 -3.2 0.000003 
11.3 -3.2 0.000000 
11.400001 -3.2 0.000000 
11.500001 -3.2 0.000000 
11.599999 -3.2 0.000000 
11.7 -3.2 0.000000 
11.8 -3.2 0.000000 
11.900001 -3.2 0.000000 
12.000001 -3.2 0.000000 
12.099999 -3.2 0.000000 
12.2 -3.2 0.000000 
12.3 -3.2 0.000000 
12.400001 -3.2 0.000000 
12.500001 -3.2 0.000000 
12.599999 -3.2 0.000000 
12.7 -3.2 0.000000 
12.8 -3.2 0.000000 
12.900001 -3.2 0.000000 
13.000001 -3.2 0.000000 
13.099999 -3.2 0.000000 
13.2 -3.2 0.000000 
13.3 -3.2 0.000000 
13.400001 -3.2 0.000000 
13.500001 -3.2 0.000000 
13.599999 -3.2 0.000000 
13.7 -3.2 0.000000 
13.8 -3.2 0.000000 
13.900001 -3.2 0.000000 
14.0 -3.2 0.000000 
14.099998 -3.2 0.000000 
14.199998999999998 -3.2 0.000000 
14.299999 -3.2 0.000000 
14.399999999999999 -3.2 0.000000 
14.5 -3.2 0.000000 
14.599998 -3.2 0.000000 
14.699998999999998 -3.2 0.000000 
14.799999 -3.2 0.000000 
14.899999999999999 -3.2 0.000000 
15.0 -3.2 0.000000 
15.099998 -3.2 0.000000 
15.199998999999998 -3.2 0.000000 
15.299999 -3.2 0.000000 
15.399999999999999 -3.2 0.000000 
15.5 -3.2 0.000000 
15.599998 -3.2 0.000000 
15.699998999999998 -3.2 0.000000 
15.799999 -3.2 0.000000 
15.899999999999999 -3.2 0.000000 
16.0 -3.2 0.000000 
16.099998 -3.2 0.000000 
16.199999 -3.2 0.000000 
16.299999 -3.2 0.000000 
16.4 -3.2 0.000000 
16.5 -3.2 0.000000 
16.599998 -3.2 0.000000 
16.699999 -3.2 0.000000 
16.799999 -3.2 0.000000 
-4.7 -3.1 0.000000 
-4.6 -3.1 0.000000 
-4.5 -3.1 0.000000 
-4.4 -3.1 0.000000 
-4.3 -3.1 0.000000 
-4.2 -3.1 0.000000 
-4.1 -3.1 0.000000 
-4.0 -3.1 0.000000 
-3.9 -3.1 0.000000 
-3.8 -3.1 0.000000 
-3.7 -3.1 0.000000 
-3.6 -3.1 0.000000 
-3.5 -3.1 0.000000 
-3.4 -3.1 0.000000 
-3.3 -3.1 0.000000 
-3.2 -3.1 0.000000 
-3.1 -3.1 0.000000 
-3.0 -3.1 0.000000 
-2.9 -3.1 0.000000 
-2.8 -3.1 0.000000 
-2.7 -3.1 0.000000 
-2.6 -3.1 0.000000 
-2.5 -3.1 0.000000 
-2.4 -3.1 0.000000 
-2.3 -3.1 0.000000 
-2.2 -3.1 0.000000 
-2.1 -3.1 0.000000 
-2.0 -3.1 0.000000 
-1.9 -3.1 0.000000 
-1.8 -3.1 0.000000 
-1.7 -3.1 0.000000 
-1.6 -3.1 0.000000 
-1.5 -3.1 0.000000 
-1.4 -3.1 0.000000 
-1.3 -3.1 0.000000 
-1.2 -3.1 0.000000 
-1.1 -3.1 0.000000 
-1.0 -3.1 0.000000 
-0.8999999999999999 -3.1 0.000000 
-0.8 -3.1 0.000000 
-0.7 -3.1 0.000000 
-0.6000000000000001 -3.1 0.000000 
-0.5 -3.1 0.000000 
-0.3999999999999999 -3.1 0.000000 
-0.30000000000000004 -3.1 0.000000 
-0.19999999999999996 -3.1 0.000000 
-0.10000000000000009 -3.1 0.000000 
0.0 -3.1 0.000003 
0.10000000000000009 -3.1 0.000000 
0.20000000000000018 -3.1 0.000003 
0.2999999999999998 -3.1 0.000000 
0.3999999999999999 -3.1 0.000003 
0.5 -3.1 0.000003 
0.6000000000000001 -3.1 0.000010 
0.7000000000000002 -3.1 0.000007 
0.7999999999999998 -3.1 0.000023 
0.8999999999999999 -3.1 0.000007 
1.0 -3.1 0.000013 
1.1 -3.1 0.000020 
1.2000000000000002 -3.1 0.000003 
1.2999999999999998 -3.1 0.000017 
1.4 -3.1 0.000013 
1.5 -3.1 0.000023 
1.6 -3.1 0.000027 
1.7000000000000002 -3.1 0.000033 
1.7999999999999998 -3.1 0.000033 
1.9 -3.1 0.000020 
2.0 -3.1 0.000013 
2.0999999999999996 -3.1 0.000023 
2.2 -3.1 0.000040 
2.3 -3.1 0.000027 
2.4000000000000004 -3.1 0.000043 
2.5 -3.1 0.000037 
2.5999999999999996 -3.1 0.000027 
2.7 -3.1 0.000033 
2.8 -3.1 0.000023 
2.9000000000000004 -3.1 0.000010 
3.0 -3.1 0.000027 
3.0999999999999996 -3.1 0.000027 
3.2 -3.1 0.000013 
3.3 -3.1 0.000063 
3.4000009999999996 -3.1 0.000023 
3.5 -3.1 0.000030 
3.5999999999999996 -3.1 0.000040 
3.7 -3.1 0.000040 
3.8 -3.1 0.000033 
3.9000009999999996 -3.1 0.000033 
4.0 -3.1 0.000027 
4.1 -3.1 0.000040 
4.2 -3.1 0.000027 
4.3 -3.1 0.000033 
4.400001 -3.1 0.000047 
4.5 -3.1 0.000047 
4.6 -3.1 0.000023 
4.7 -3.1 0.000047 
4.8 -3.1 0.000020 
4.900001 -3.1 0.000043 
5.0 -3.1 0.000050 
5.1 -3.1 0.000047 
5.2 -3.1 0.000047 
5.3 -3.1 0.000037 
5.400001 -3.1 0.000053 
5.5 -3.1 0.000070 
5.6 -3.1 0.000050 
5.7 -3.1 0.000040 
5.8 -3.1 0.000053 
5.900001 -3.1 0.000050 
6.0 -3.1 0.000060 
6.1 -3.1 0.000057 
6.199999999999999 -3.1 0.000047 
6.300000000000001 -3.1 0.000037 
6.400001 -3.1 0.000033 
6.5 -3.1 0.000057 
6.6 -3.1 0.000047 
6.699999999999999 -3.1 0.000017 
6.800000000000001 -3.1 0.000040 
6.900001 -3.1 0.000043 
7.0 -3.1 0.000037 
7.1 -3.1 0.000040 
7.199999999999999 -3.1 0.000037 
7.300000000000001 -3.1 0.000040 
7.400001 -3.1 0.000040 
7.5 -3.1 0.000037 
7.6 -3.1 0.000040 
7.699999999999999 -3.1 0.000033 
7.800000000000001 -3.1 0.000043 
7.900001 -3.1 0.000033 
8.0 -3.1 0.000027 
8.1 -3.1 0.000033 
8.2 -3.1 0.000033 
8.3 -3.1 0.000037 
8.400001 -3.1 0.000050 
8.5 -3.1 0.000043 
8.6 -3.1 0.000033 
8.7 -3.1 0.000017 
8.8 -3.1 0.000020 
8.900001 -3.1 0.000030 
9.0 -3.1 0.000037 
9.1 -3.1 0.000043 
9.2 -3.1 0.000027 
9.3 -3.1 0.000023 
9.400001 -3.1 0.000027 
9.5 -3.1 0.000023 
9.6 -3.1 0.000030 
9.7 -3.1 0.000030 
9.8 -3.1 0.000007 
9.900001 -3.1 0.000027 
10.0 -3.1 0.000020 
10.1 -3.1 0.000027 
10.2 -3.1 0.000023 
10.3 -3.1 0.000017 
10.400001 -3.1 0.000010 
10.5 -3.1 0.000010 
10.6 -3.1 0.000010 
10.7 -3.1 0.000007 
10.8 -3.1 0.000013 
10.900001 -3.1 0.000003 
11.0 -3.1 0.000007 
11.1 -3.1 0.000007 
11.2 -3.1 0.000003 
11.3 -3.1 0.000007 
11.400001 -3.1 0.000000 
11.500001 -3.1 0.000000 
11.599999 -3.1 0.000000 
11.7 -3.1 0.000000 
11.8 -3.1 0.000000 
11.900001 -3.1 0.000000 
12.000001 -3.1 0.000000 
12.099999 -3.1 0.000000 
12.2 -3.1 0.000000 
12.3 -3.1 0.000000 
12.400001 -3.1 0.000000 
12.500001 -3.1 0.000000 
12.599999 -3.1 0.000000 
12.7 -3.1 0.000000 
12.8 -3.1 0.000000 
12.900001 -3.1 0.000000 
13.000001 -3.1 0.000000 
13.099999 -3.1 0.000000 
13.2 -3.1 0.000000 
13.3 -3.1 0.000000 
13.400001 -3.1 0.000000 
13.500001 -3.1 0.000000 
13.599999 -3.1 0.000000 
13.7 -3.1 0.000000 
13.8 -3.1 0.000000 
13.900001 -3.1 0.000000 
14.0 -3.1 0.000000 
14.099998 -3.1 0.000000 
14.199998999999998 -3.1 0.000000 
14.299999 -3.1 0.000000 
14.399999999999999 -3.1 0.000000 
14.5 -3.1 0.000000 
14.599998 -3.1 0.000000 
14.699998999999998 -3.1 0.000000 
14.799999 -3.1 0.000000 
14.899999999999999 -3.1 0.000000 
15.0 -3.1 0.000000 
15.099998 -3.1 0.000000 
15.199998999999998 -3.1 0.000000 
15.299999 -3.1 0.000000 
15.399999999999999 -3.1 0.000000 
15.5 -3.1 0.000000 
15.599998 -3.1 0.000000 
15.699998999999998 -3.1 0.000000 
15.799999 -3.1 0.000000 
15.899999999999999 -3.1 0.000000 
16.0 -3.1 0.000000 
16.099998 -3.1 0.000000 
16.199999 -3.1 0.000000 
16.299999 -3.1 0.000000 
16.4 -3.1 0.000000 
16.5 -3.1 0.000000 
16.599998 -3.1 0.000000 
16.699999 -3.1 0.000000 
16.799999 -3.1 0.000000 
-4.7 -3.0 0.000000 
-4.6 -3.0 0.000000 
-4.5 -3.0 0.000000 
-4.4 -3.0 0.000000 
-4.3 -3.0 0.000000 
-4.2 -3.0 0.000000 
-4.1 -3.0 0.000000 
-4.0 -3.0 0.000000 
-3.9 -3.0 0.000000 
-3.8 -3.0 0.000000 
-3.7 -3.0 0.000000 
-3.6 -3.0 0.000000 
-3.5 -3.0 0.000000 
-3.4 -3.0 0.000000 
-3.3 -3.0 0.000000 
-3.2 -3.0 0.000000 
-3.1 -3.0 0.000000 
-3.0 -3.0 0.000000 
-2.9 -3.0 0.000000 
-2.8 -3.0 0.000000 
-2.7 -3.0 0.000000 
-2.6 -3.0 0.000000 
-2.5 -3.0 0.000000 
-2.4 -3.0 0.000000 
-2.3 -3.0 0.000000 
-2.2 -3.0 0.000000 
-2.1 -3.0 0.000000 
-2.0 -3.0 0.000000 
-1.9 -3.0 0.000000 
-1.8 -3.0 0.000000 
-1.7 -3.0 0.000000 
-1.6 -3.0 0.000000 
-1.5 -3.0 0.000000 
-1.4 -3.0 0.000000 
-1.3 -3.0 0.000000 
-1.2 -3.0 0.000000 
-1.1 -3.0 0.000000 
-1.0 -3.0 0.000000 
-0.8999999999999999 -3.0 0.000000 
-0.8 -3.0 0.000000 
-0.7 -3.0 0.000000 
-0.6000000000000001 -3.0 0.000000 
-0.5 -3.0 0.000000 
-0.3999999999999999 -3.0 0.000000 
-0.30000000000000004 -3.0 0.000000 
-0.19999999999999996 -3.0 0.000000 
-0.10000000000000009 -3.0 0.000003 
0.0 -3.0 0.000000 
0.10000000000000009 -3.0 0.000000 
0.20000000000000018 -3.0 0.000000 
0.2999999999999998 -3.0 0.000003 
0.3999999999999999 -3.0 0.000010 
0.5 -3.0 0.000003 
0.6000000000000001 -3.0 0.000010 
0.7000000000000002 -3.0 0.000003 
0.7999999999999998 -3.0 0.000017 
0.8999999999999999 -3.0 0.000007 
1.0 -3.0 0.000007 
1.1 -3.0 0.000023 
1.2000000000000002 -3.0 0.000020 
1.2999999999999998 -3.0 0.000023 
1.4 -3.0 0.000020 
1.5 -3.0 0.000007 
1.6 -3.0 0.000030 
1.7000000000000002 -3.0 0.000017 
1.7999999999999998 -3.0 0.000027 
1.9 -3.0 0.000017 
2.0 -3.0 0.000020 
2.0999999999999996 -3.0 0.000040 
2.2 -3.0 0.000010 
2.3 -3.0 0.000027 
2.4000000000000004 -3.0 0.000030 
2.5 -3.0 0.000037 
2.5999999999999996 -3.0 0.000023 
2.7 -3.0 0.000023 
2.8 -3.0 0.000020 
2.9000000000000004 -3.0 0.000033 
3.0 -3.0 0.000037 
3.0999999999999996 -3.0 0.000040 
3.2 -3.0 0.000023 
3.3 -3.0 0.000027 
3.4000009999999996 -3.0 0.000033 
3.5 -3.0 0.000033 
3.5999999999999996 -3.0 0.000043 
3.7 -3.0 0.000027 
3.8 -3.0 0.000030 
3.9000009999999996 -3.0 0.000030 
4.0 -3.0 0.000027 
4.1 -3.0 0.000033 
4.2 -3.0 0.000030 
4.3 -3.0 0.000043 
4.400001 -3.0 0.000043 
4.5 -3.0 0.000037 
4.6 -3.0 0.000077 
4.7 -3.0 0.000050 
4.8 -3.0 0.000037 
4.900001 -3.0 0.000037 
5.0 -3.0 0.000050 
5.1 -3.0 0.000053 
5.2 -3.0 0.000060 
5.3 -3.0 0.000020 
5.400001 -3.0 0.000070 
5.5 -3.0 0.000047 
5.6 -3.0 0.000070 
5.7 -3.0 0.000047 
5.8 -3.0 0.000060 
5.900001 -3.0 0.000060 
6.0 -3.0 0.000077 
6.1 -3.0 0.000050 
6.199999999999999 -3.0 0.000047 
6.300000000000001 -3.0 0.000053 
6.400001 -3.0 0.000050 
6.5 -3.0 0.000047 
6.6 -3.0 0.000087 
6.699999999999999 -3.0 0.000027 
6.800000000000001 -3.0 0.000070 
6.900001 -3.0 0.000033 
7.0 -3.0 0.000057 
7.1 -3.0 0.000057 
7.199999999999999 -3.0 0.000057 
7.300000000000001 -3.0 0.000080 
7.400001 -3.0 0.000063 
7.5 -3.0 0.000047 
7.6 -3.0 0.000050 
7.699999999999999 -3.0 0.000033 
7.800000000000001 -3.0 0.000033 
7.900001 -3.0 0.000057 
8.0 -3.0 0.000027 
8.1 -3.0 0.000047 
8.2 -3.0 0.000040 
8.3 -3.0 0.000063 
8.400001 -3.0 0.000050 
8.5 -3.0 0.000033 
8.6 -3.0 0.000043 
8.7 -3.0 0.000063 
8.8 -3.0 0.000033 
8.900001 -3.0 0.000043 
9.0 -3.0 0.000053 
9.1 -3.0 0.000040 
9.2 -3.0 0.000057 
9.3 -3.0 0.000027 
9.400001 -3.0 0.000020 
9.5 -3.0 0.000020 
9.6 -3.0 0.000017 
9.7 -3.0 0.000043 
9.8 -3.0 0.000047 
9.900001 -3.0 0.000030 
10.0 -3.0 0.000030 
10.1 -3.0 0.000020 
10.2 -3.0 0.000020 
10.3 -3.0 0.000020 
10.400001 -3.0 0.000013 
10.5 -3.0 0.000027 
10.6 -3.0 0.000027 
10.7 -3.0 0.000013 
10.8 -3.0 0.000020 
10.900001 -3.0 0.000003 
11.0 -3.0 0.000013 
11.1 -3.0 0.000000 
11.2 -3.0 0.000003 
11.3 -3.0 0.000003 
11.400001 -3.0 0.000010 
11.500001 -3.0 0.000003 
11.599999 -3.0 0.000000 
11.7 -3.0 0.000000 
11.8 -3.0 0.000000 
11.900001 -3.0 0.000000 
12.000001 -3.0 0.000000 
12.099999 -3.0 0.000000 
12.2 -3.0 0.000000 
12.3 -3.0 0.000000 
12.400001 -3.0 0.000000 
12.500001 -3.0 0.000000 
12.599999 -3.0 0.000000 
12.7 -3.0 0.000000 
12.8 -3.0 0.000000 
12.900001 -3.0 0.000000 
13.000001 -3.0 0.000000 
13.099999 -3.0 0.000000 
13.2 -3.0 0.000000 
13.3 -3.0 0.000000 
13.400001 -3.0 0.000000 
13.500001 -3.0 0.000000 
13.599999 -3.0 0.000000 
13.7 -3.0 0.000000 
13.8 -3.0 0.000000 
13.900001 -3.0 0.000000 
14.0 -3.0 0.000000 
14.099998 -3.0 0.000000 
14.199998999999998 -3.0 0.000000 
14.299999 -3.0 0.000000 
14.399999999999999 -3.0 0.000000 
14.5 -3.0 0.000000 
14.599998 -3.0 0.000000 
14.699998999999998 -3.0 0.000000 
14.799999 -3.0 0.000000 
14.899999999999999 -3.0 0.000000 
15.0 -3.0 0.000000 
15.099998 -3.0 0.000000 
15.199998999999998 -3.0 0.000000 
15.299999 -3.0 0.000000 
15.399999999999999 -3.0 0.000000 
15.5 -3.0 0.000000 
15.599998 -3.0 0.000000 
15.699998999999998 -3.0 0.000000 
15.799999 -3.0 0.000000 
15.899999999999999 -3.0 0.000000 
16.0 -3.0 0.000000 
16.099998 -3.0 0.000000 
16.199999 -3.0 0.000000 
16.299999 -3.0 0.000000 
16.4 -3.0 0.000000 
16.5 -3.0 0.000000 
16.599998 -3.0 0.000000 
16.699999 -3.0 0.000000 
16.799999 -3.0 0.000000 
-4.7 -2.9 0.000000 
-4.6 -2.9 0.000000 
-4.5 -2.9 0.000000 
-4.4 -2.9 0.000000 
-4.3 -2.9 0.000000 
-4.2 -2.9 0.000000 
-4.1 -2.9 0.000000 
-4.0 -2.9 0.000000 
-3.9 -2.9 0.000000 
-3.8 -2.9 0.000000 
-3.7 -2.9 0.000000 
-3.6 -2.9 0.000000 
-3.5 -2.9 0.000000 
-3.4 -2.9 0.000000 
-3.3 -2.9 0.000000 
-3.2 -2.9 0.000000 
-3.1 -2.9 0.000000 
-3.0 -2.9 0.000000 
-2.9 -2.9 0.000000 
-2.8 -2.9 0.000000 
-2.7 -2.9 0.000000 
-2.6 -2.9 0.000000 
-2.5 -2.9 0.000000 
-2.4 -2.9 0.000000 
-2.3 -2.9 0.000000 
-2.2 -2.9 0.000000 
-2.1 -2.9 0.000000 
-2.0 -2.9 0.000000 
-1.9 -2.9 0.000000 
-1.8 -2.9 0.000000 
-1.7 -2.9 0.000000 
-1.6 -2.9 0.000000 
-1.5 -2.9 0.000000 
-1.4 -2.9 0.000000 
-1.3 -2.9 0.000000 
-1.2 -2.9 0.000000 
-1.1 -2.9 0.000000 
-1.0 -2.9 0.000000 
-0.8999999999999999 -2.9 0.000000 
-0.8 -2.9 0.000000 
-0.7 -2.9 0.000000 
-0.6000000000000001 -2.9 0.000000 
-0.5 -2.9 0.000000 
-0.3999999999999999 -2.9 0.000000 
-0.30000000000000004 -2.9 0.000007 
-0.19999999999999996 -2.9 0.000000 
-0.10000000000000009 -2.9 0.000000 
0.0 -2.9 0.000003 
0.10000000000000009 -2.9 0.000007 
0.20000000000000018 -2.9 0.000003 
0.2999999999999998 -2.9 0.000003 
0.3999999999999999 -2.9 0.000017 
0.5 -2.9 0.000013 
0.6000000000000001 -2.9 0.000003 
0.7000000000000002 -2.9 0.000013 
0.7999999999999998 -2.9 0.000010 
0.8999999999999999 -2.9 0.000017 
1.0 -2.9 0.000017 
1.1 -2.9 0.000027 
1.2000000000000002 -2.9 0.000010 
1.2999999999999998 -2.9 0.000040 
1.4 -2.9 0.000010 
1.5 -2.9 0.000023 
1.6 -2.9 0.000033 
1.7000000000000002 -2.9 0.000027 
1.7999999999999998 -2.9 0.000017 
1.9 -2.9 0.000023 
2.0 -2.9 0.000030 
2.0999999999999996 -2.9 0.000030 
2.2 -2.9 0.000030 
2.3 -2.9 0.000040 
2.4000000000000004 -2.9 0.000040 
2.5 -2.9 0.000057 
2.5999999999999996 -2.9 0.000050 
2.7 -2.9 0.000027 
2.8 -2.9 0.000023 
2.9000000000000004 -2.9 0.000027 
3.0 -2.9 0.000043 
3.0999999999999996 -2.9 0.000030 
3.2 -2.9 0.000023 
3.3 -2.9 0.000053 
3.4000009999999996 -2.9 0.000047 
3.5 -2.9 0.000037 
3.5999999999999996 -2.9 0.000040 
3.7 -2.9 0.000037 
3.8 -2.9 0.000053 
3.9000009999999996 -2.9 0.000057 
4.0 -2.9 0.000063 
4.1 -2.9 0.000050 
4.2 -2.9 0.000043 
4.3 -2.9 0.000040 
4.400001 -2.9 0.000043 
4.5 -2.9 0.000063 
4.6 -2.9 0.000063 
4.7 -2.9 0.000047 
4.8 -2.9 0.000040 
4.900001 -2.9 0.000033 
5.0 -2.9 0.000067 
5.1 -2.9 0.000050 
5.2 -2.9 0.000027 
5.3 -2.9 0.000043 
5.400001 -2.9 0.000070 
5.5 -2.9 0.000047 
5.6 -2.9 0.000063 
5.7 -2.9 0.000030 
5.8 -2.9 0.000043 
5.900001 -2.9 0.000067 
6.0 -2.9 0.000063 
6.1 -2.9 0.000043 
6.199999999999999 -2.9 0.000070 
6.300000000000001 -2.9 0.000053 
6.400001 -2.9 0.000040 
6.5 -2.9 0.000067 
6.6 -2.9 0.000043 
6.699999999999999 -2.9 0.000070 
6.800000000000001 -2.9 0.000077 
6.900001 -2.9 0.000063 
7.0 -2.9 0.000053 
7.1 -2.9 0.000080 
7.199999999999999 -2.9 0.000050 
7.300000000000001 -2.9 0.000037 
7.400001 -2.9 0.000047 
7.5 -2.9 0.000043 
7.6 -2.9 0.000090 
7.699999999999999 -2.9 0.000053 
7.800000000000001 -2.9 0.000050 
7.900001 -2.9 0.000030 
8.0 -2.9 0.000033 
8.1 -2.9 0.000060 
8.2 -2.9 0.000063 
8.3 -2.9 0.000050 
8.400001 -2.9 0.000043 
8.5 -2.9 0.000073 
8.6 -2.9 0.000030 
8.7 -2.9 0.000043 
8.8 -2.9 0.000030 
8.900001 -2.9 0.000060 
9.0 -2.9 0.000040 
9.1 -2.9 0.000043 
9.2 -2.9 0.000043 
9.3 -2.9 0.000037 
9.400001 -2.9 0.000027 
9.5 -2.9 0.000043 
9.6 -2.9 0.000060 
9.7 -2.9 0.000030 
9.8 -2.9 0.000023 
9.900001 -2.9 0.000027 
10.0 -2.9 0.000040 
10.1 -2.9 0.000017 
10.2 -2.9 0.000017 
10.3 -2.9 0.000013 
10.400001 -2.9 0.000027 
10.5 -2.9 0.000030 
10.6 -2.9 0.000033 
10.7 -2.9 0.000033 
10.8 -2.9 0.000007 
10.900001 -2.9 0.000023 
11.0 -2.9 0.000013 
11.1 -2.9 0.000013 
11.2 -2.9 0.000007 
11.3 -2.9 0.000007 
11.400001 -2.9 0.000000 
11.500001 -2.9 0.000000 
11.599999 -2.9 0.000000 
11.7 -2.9 0.000003 
11.8 -2.9 0.000000 
11.900001 -2.9 0.000000 
12.000001 -2.9 0.000000 
12.099999 -2.9 0.000000 
12.2 -2.9 0.000000 
12.3 -2.9 0.000000 
12.400001 -2.9 0.000000 
12.500001 -2.9 0.000000 
12.599999 -2.9 0.000000 
12.7 -2.9 0.000000 
12.8 -2.9 0.000000 
12.900001 -2.9 0.000000 
13.000001 -2.9 0.000000 
13.099999 -2.9 0.000000 
13.2 -2.9 0.000000 
13.3 -2.9 0.000000 
13.400001 -2.9 0.000000 
13.500001 -2.9 0.000000 
13.599999 -2.9 0.000000 
13.7 -2.9 0.000000 
13.8 -2.9 0.000000 
13.900001 -2.9 0.000000 
14.0 -2.9 0.000000 
14.099998 -2.9 0.000000 
14.199998999999998 -2.9 0.000000 
14.299999 -2.9 0.000000 
14.399999999999999 -2.9 0.000000 
14.5 -2.9 0.000000 
14.599998 -2.9 0.000000 
14.699998999999998 -2.9 0.000000 
14.799999 -2.9 0.000000 
14.899999999999999 -2.9 0.000000 
15.0 -2.9 0.000000 
15.099998 -2.9 0.000000 
15.199998999999998 -2.9 0.000000 
15.299999 -2.9 0.000000 
15.399999999999999 -2.9 0.000000 
15.5 -2.9 0.000000 
15.599998 -2.9 0.000000 
15.699998999999998 -2.9 0.000000 
15.799999 -2.9 0.000000 
15.899999999999999 -2.9 0.000000 
16.0 -2.9 0.000000 
16.099998 -2.9 0.000000 
16.199999 -2.9 0.000000 
16.299999 -2.9 0.000000 
16.4 -2.9 0.000000 
16.5 -2.9 0.000000 
16.599998 -2.9 0.000000 
16.699999 -2.9 0.000000 
16.799999 -2.9 0.000000 
-4.7 -2.8 0.000000 
-4.6 -2.8 0.000000 
-4.5 -2.8 0.000000 
-4.4 -2.8 0.000000 
-4.3 -2.8 0.000000 
-4.2 -2.8 0.000000 
-4.1 -2.8 0.000000 
-4.0 -2.8 0.000000 
-3.9 -2.8 0.000000 
-3.8 -2.8 0.000000 
-3.7 -2.8 0.000000 
-3.6 -2.8 0.000000 
-3.5 -2.8 0.000000 
-3.4 -2.8 0.000000 
-3.3 -2.8 0.000000 
-3.2 -2.8 0.000000 
-3.1 -2.8 0.000000 
-3.0 -2.8 0.000000 
-2.9 -2.8 0.000000 
-2.8 -2.8 0.000000 
-2.7 -2.8 0.000000 
-2.6 -2.8 0.000000 
-2.5 -2.8 0.000000 
-2.4 -2.8 0.000000 
-2.3 -2.8 0.000000 
-2.2 -2.8 0.000000 
-2.1 -2.8 0.000000 
-2.0 -2.8 0.000000 
-1.9 -2.8 0.000000 
-1.8 -2.8 0.000000 
-1.7 -2.8 0.000000 
-1.6 -2.8 0.000000 
-1.5 -2.8 0.000000 
-1.4 -2.8 0.000000 
-1.3 -2.8 0.000000 
-1.2 -2.8 0.000000 
-1.1 -2.8 0.000000 
-1.0 -2.8 0.000000 
-0.8999999999999999 -2.8 0.000000 
-0.8 -2.8 0.000000 
-0.7 -2.8 0.000000 
-0.6000000000000001 -2.8 0.000000 
-0.5 -2.8 0.000003 
-0.3999999999999999 -2.8 0.000000 
-0.30000000000000004 -2.8 0.000000 
-0.19999999999999996 -2.8 0.000003 
-0.10000000000000009 -2.8 0.000007 
0.0 -2.8 0.000013 
0.10000000000000009 -2.8 0.000007 
0.20000000000000018 -2.8 0.000013 
0.2999999999999998 -2.8 0.000010 
0.3999999999999999 -2.8 0.000023 
0.5 -2.8 0.000017 
0.6000000000000001 -2.8 0.000010 
0.7000000000000002 -2.8 0.000010 
0.7999999999999998 -2.8 0.000027 
0.8999999999999999 -2.8 0.000023 
1.0 -2.8 0.000017 
1.1 -2.8 0.000010 
1.2000000000000002 -2.8 0.000010 
1.2999999999999998 -2.8 0.000027 
1.4 -2.8 0.000010 
1.5 -2.8 0.000007 
1.6 -2.8 0.000027 
1.7000000000000002 -2.8 0.000030 
1.7999999999999998 -2.8 0.000040 
1.9 -2.8 0.000030 
2.0 -2.8 0.000043 
2.0999999999999996 -2.8 0.000040 
2.2 -2.8 0.000070 
2.3 -2.8 0.000043 
2.4000000000000004 -2.8 0.000020 
2.5 -2.8 0.000023 
2.5999999999999996 -2.8 0.000047 
2.7 -2.8 0.000030 
2.8 -2.8 0.000037 
2.9000000000000004 -2.8 0.000053 
3.0 -2.8 0.000047 
3.0999999999999996 -2.8 0.000030 
3.2 -2.8 0.000060 
3.3 -2.8 0.000050 
3.4000009999999996 -2.8 0.000057 
3.5 -2.8 0.000053 
3.5999999999999996 -2.8 0.000060 
3.7 -2.8 0.000053 
3.8 -2.8 0.000060 
3.9000009999999996 -2.8 0.000050 
4.0 -2.8 0.000063 
4.1 -2.8 0.000040 
4.2 -2.8 0.000060 
4.3 -2.8 0.000043 
4.400001 -2.8 0.000057 
4.5 -2.8 0.000083 
4.6 -2.8 0.000070 
4.7 -2.8 0.000063 
4.8 -2.8 0.000070 
4.900001 -2.8 0.000060 
5.0 -2.8 0.000083 
5.1 -2.8 0.000057 
5.2 -2.8 0.000043 
5.3 -2.8 0.000083 
5.400001 -2.8 0.000067 
5.5 -2.8 0.000057 
5.6 -2.8 0.000043 
5.7 -2.8 0.000043 
5.8 -2.8 0.000053 
5.900001 -2.8 0.000087 
6.0 -2.8 0.000060 
6.1 -2.8 0.000073 
6.199999999999999 -2.8 0.000047 
6.300000000000001 -2.8 0.000043 
6.400001 -2.8 0.000070 
6.5 -2.8 0.000083 
6.6 -2.8 0.000073 
6.699999999999999 -2.8 0.000060 
6.800000000000001 -2.8 0.000060 
6.900001 -2.8 0.000047 
7.0 -2.8 0.000033 
7.1 -2.8 0.000083 
7.199999999999999 -2.8 0.000037 
7.300000000000001 -2.8 0.000057 
7.400001 -2.8 0.000057 
7.5 -2.8 0.000067 
7.6 -2.8 0.000067 
7.699999999999999 -2.8 0.000050 
7.800000000000001 -2.8 0.000067 
7.900001 -2.8 0.000037 
8.0 -2.8 0.000073 
8.1 -2.8 0.000047 
8.2 -2.8 0.000033 
8.3 -2.8 0.000037 
8.400001 -2.8 0.000070 
8.5 -2.8 0.000037 
8.6 -2.8 0.000057 
8.7 -2.8 0.000043 
8.8 -2.8 0.000050 
8.900001 -2.8 0.000043 
9.0 -2.8 0.000050 
9.1 -2.8 0.000057 
9.2 -2.8 0.000050 
9.3 -2.8 0.000027 
9.400001 -2.8 0.000050 
9.5 -2.8 0.000047 
9.6 -2.8 0.000033 
9.7 -2.8 0.000023 
9.8 -2.8 0.000040 
9.900001 -2.8 0.000040 
10.0 -2.8 0.000027 
10.1 -2.8 0.000037 
10.2 -2.8 0.000007 
10.3 -2.8 0.000050 
10.400001 -2.8 0.000030 
10.5 -2.8 0.000037 
10.6 -2.8 0.000030 
10.7 -2.8 0.000027 
10.8 -2.8 0.000040 
10.900001 -2.8 0.000007 
11.0 -2.8 0.000010 
11.1 -2.8 0.000010 
11.2 -2.8 0.000023 
11.3 -2.8 0.000003 
11.400001 -2.8 0.000010 
11.500001 -2.8 0.000000 
11.599999 -2.8 0.000007 
11.7 -2.8 0.000000 
11.8 -2.8 0.000007 
11.900001 -2.8 0.000003 
12.000001 -2.8 0.000000 
12.099999 -2.8 0.000000 
12.2 -2.8 0.000000 
12.3 -2.8 0.000000 
12.400001 -2.8 0.000000 
12.500001 -2.8 0.000000 
12.599999 -2.8 0.000000 
12.7 -2.8 0.000000 
12.8 -2.8 0.000000 
12.900001 -2.8 0.000000 
13.000001 -2.8 0.000000 
13.099999 -2.8 0.000000 
13.2 -2.8 0.000000 
13.3 -2.8 0.000000 
13.400001 -2.8 0.000000 
13.500001 -2.8 0.000000 
13.599999 -2.8 0.000000 
13.7 -2.8 0.000000 
13.8 -2.8 0.000000 
13.900001 -2.8 0.000000 
14.0 -2.8 0.000000 
14.099998 -2.8 0.000000 
14.199998999999998 -2.8 0.000000 
14.299999 -2.8 0.000000 
14.399999999999999 -2.8 0.000000 
14.5 -2.8 0.000000 
14.599998 -2.8 0.000000 
14.699998999999998 -2.8 0.000000 
14.799999 -2.8 0.000000 
14.899999999999999 -2.8 0.000000 
15.0 -2.8 0.000000 
15.099998 -2.8 0.000000 
15.199998999999998 -2.8 0.000000 
15.299999 -2.8 0.000000 
15.399999999999999 -2.8 0.000000 
15.5 -2.8 0.000000 
15.599998 -2.8 0.000000 
15.699998999999998 -2.8 0.000000 
15.799999 -2.8 0.000000 
15.899999999999999 -2.8 0.000000 
16.0 -2.8 0.000000 
16.099998 -2.8 0.000000 
16.199999 -2.8 0.000000 
16.299999 -2.8 0.000000 
16.4 -2.8 0.000000 
16.5 -2.8 0.000000 
16.599998 -2.8 0.000000 
16.699999 -2.8 0.000000 
16.799999 -2.8 0.000000 
-4.7 -2.7 0.000000 
-4.6 -2.7 0.000000 
-4.5 -2.7 0.000000 
-4.4 -2.7 0.000000 
-4.3 -2.7 0.000000 
-4.2 -2.7 0.000000 
-4.1 -2.7 0.000000 
-4.0 -2.7 0.000000 
-3.9 -2.7 0.000000 
-3.8 -2.7 0.000000 
-3.7 -2.7 0.000000 
-3.6 -2.7 0.000000 
-3.5 -2.7 0.000000 
-3.4 -2.7 0.000000 
-3.3 -2.7 0.000000 
-3.2 -2.7 0.000000 
-3.1 -2.7 0.000000 
-3.0 -2.7 0.000000 
-2.9 -2.7 0.000000 
-2.8 -2.7 0.000000 
-2.7 -2.7 0.000000 
-2.6 -2.7 0.000000 
-2.5 -2.7 0.000000 
-2.4 -2.7 0.000000 
-2.3 -2.7 0.000000 
-2.2 -2.7 0.000000 
-2.1 -2.7 0.000000 
-2.0 -2.7 0.000000 
-1.9 -2.7 0.000000 
-1.8 -2.7 0.000000 
-1.7 -2.7 0.000000 
-1.6 -2.7 0.000000 
-1.5 -2.7 0.000000 
-1.4 -2.7 0.000000 
-1.3 -2.7 0.000000 
-1.2 -2.7 0.000000 
-1.1 -2.7 0.000000 
-1.0 -2.7 0.000000 
-0.8999999999999999 -2.7 0.000000 
-0.8 -2.7 0.000000 
-0.7 -2.7 0.000000 
-0.6000000000000001 -2.7 0.000000 
-0.5 -2.7 0.000000 
-0.3999999999999999 -2.7 0.000000 
-0.30000000000000004 -2.7 0.000003 
-0.19999999999999996 -2.7 0.000000 
-0.10000000000000009 -2.7 0.000013 
0.0 -2.7 0.000013 
0.10000000000000009 -2.7 0.000013 
0.20000000000000018 -2.7 0.000007 
0.2999999999999998 -2.7 0.000003 
0.3999999999999999 -2.7 0.000013 
0.5 -2.7 0.000003 
0.6000000000000001 -2.7 0.000033 
0.7000000000000002 -2.7 0.000020 
0.7999999999999998 -2.7 0.000017 
0.8999999999999999 -2.7 0.000023 
1.0 -2.7 0.000037 
1.1 -2.7 0.000020 
1.2000000000000002 -2.7 0.000020 
1.2999999999999998 -2.7 0.000030 
1.4 -2.7 0.000030 
1.5 -2.7 0.000050 
1.6 -2.7 0.000040 
1.7000000000000002 -2.7 0.000057 
1.7999999999999998 -2.7 0.000037 
1.9 -2.7 0.000033 
2.0 -2.7 0.000037 
2.0999999999999996 -2.7 0.000027 
2.2 -2.7 0.000060 
2.3 -2.7 0.000037 
2.4000000000000004 -2.7 0.000047 
2.5 -2.7 0.000040 
2.5999999999999996 -2.7 0.000040 
2.7 -2.7 0.000057 
2.8 -2.7 0.000070 
2.9000000000000004 -2.7 0.000040 
3.0 -2.7 0.000020 
3.0999999999999996 -2.7 0.000047 
3.2 -2.7 0.000053 
3.3 -2.7 0.000043 
3.4000009999999996 -2.7 0.000043 
3.5 -2.7 0.000070 
3.5999999999999996 -2.7 0.000063 
3.7 -2.7 0.000057 
3.8 -2.7 0.000060 
3.9000009999999996 -2.7 0.000057 
4.0 -2.7 0.000030 
4.1 -2.7 0.000063 
4.2 -2.7 0.000050 
4.3 -2.7 0.000050 
4.400001 -2.7 0.000070 
4.5 -2.7 0.000077 
4.6 -2.7 0.000060 
4.7 -2.7 0.000070 
4.8 -2.7 0.000067 
4.900001 -2.7 0.000047 
5.0 -2.7 0.000073 
5.1 -2.7 0.000053 
5.2 -2.7 0.000057 
5.3 -2.7 0.000057 
5.400001 -2.7 0.000067 
5.5 -2.7 0.000067 
5.6 -2.7 0.000050 
5.7 -2.7 0.000080 
5.8 -2.7 0.000070 
5.900001 -2.7 0.000060 
6.0 -2.7 0.000067 
6.1 -2.7 0.000060 
6.199999999999999 -2.7 0.000063 
6.300000000000001 -2.7 0.000080 
6.400001 -2.7 0.000047 
6.5 -2.7 0.000087 
6.6 -2.7 0.000070 
6.699999999999999 -2.7 0.000057 
6.800000000000001 -2.7 0.000057 
6.900001 -2.7 0.000060 
7.0 -2.7 0.000047 
7.1 -2.7 0.000057 
7.199999999999999 -2.7 0.000053 
7.300000000000001 -2.7 0.000063 
7.400001 -2.7 0.000077 
7.5 -2.7 0.000053 
7.6 -2.7 0.000077 
7.699999999999999 -2.7 0.000057 
7.800000000000001 -2.7 0.000050 
7.900001 -2.7 0.000077 
8.0 -2.7 0.000070 
8.1 -2.7 0.000057 
8.2 -2.7 0.000053 
8.3 -2.7 0.000077 
8.400001 -2.7 0.000060 
8.5 -2.7 0.000050 
8.6 -2.7 0.000053 
8.7 -2.7 0.000027 
8.8 -2.7 0.000060 
8.900001 -2.7 0.000063 
9.0 -2.7 0.000067 
9.1 -2.7 0.000033 
9.2 -2.7 0.000067 
9.3 -2.7 0.000050 
9.400001 -2.7 0.000057 
9.5 -2.7 0.000033 
9.6 -2.7 0.000050 
9.7 -2.7 0.000053 
9.8 -2.7 0.000037 
9.900001 -2.7 0.000033 
10.0 -2.7 0.000023 
10.1 -2.7 0.000027 
10.2 -2.7 0.000017 
10.3 -2.7 0.000043 
10.400001 -2.7 0.000040 
10.5 -2.7 0.000050 
10.6 -2.7 0.000023 
10.7 -2.7 0.000037 
10.8 -2.7 0.000023 
10.900001 -2.7 0.000013 
11.0 -2.7 0.000017 
11.1 -2.7 0.000023 
11.2 -2.7 0.000020 
11.3 -2.7 0.000013 
11.400001 -2.7 0.000013 
11.500001 -2.7 0.000010 
11.599999 -2.7 0.000007 
11.7 -2.7 0.000007 
11.8 -2.7 0.000007 
11.900001 -2.7 0.000000 
12.000001 -2.7 0.000003 
12.099999 -2.7 0.000000 
12.2 -2.7 0.000000 
12.3 -2.7 0.000000 
12.400001 -2.7 0.000000 
12.500001 -2.7 0.000000 
12.599999 -2.7 0.000000 
12.7 -2.7 0.000000 
12.8 -2.7 0.000000 
12.900001 -2.7 0.000000 
13.000001 -2.7 0.000000 
13.099999 -2.7 0.000000 
13.2 -2.7 0.000000 
13.3 -2.7 0.000000 
13.400001 -2.7 0.000000 
13.500001 -2.7 0.000000 
13.599999 -2.7 0.000000 
13.7 -2.7 0.000000 
13.8 -2.7 0.000000 
13.900001 -2.7 0.000000 
14.0 -2.7 0.000000 
14.099998 -2.7 0.000000 
14.199998999999998 -2.7 0.000000 
14.299999 -2.7 0.000000 
14.399999999999999 -2.7 0.000000 
14.5 -2.7 0.000000 
14.599998 -2.7 0.000000 
14.699998999999998 -2.7 0.000000 
14.799999 -2.7 0.000000 
14.899999999999999 -2.7 0.000000 
15.0 -2.7 0.000000 
15.099998 -2.7 0.000000 
15.199998999999998 -2.7 0.000000 
15.299999 -2.7 0.000000 
15.399999999999999 -2.7 0.000000 
15.5 -2.7 0.000000 
15.599998 -2.7 0.000000 
15.699998999999998 -2.7 0.000000 
15.799999 -2.7 0.000000 
15.899999999999999 -2.7 0.000000 
16.0 -2.7 0.000000 
16.099998 -2.7 0.000000 
16.199999 -2.7 0.000000 
16.299999 -2.7 0.000000 
16.4 -2.7 0.000000 
16.5 -2.7 0.000000 
16.599998 -2.7 0.000000 
16.699999 -2.7 0.000000 
16.799999 -2.7 0.000000 
-4.7 -2.6 0.000000 
-4.6 -2.6 0.000000 
-4.5 -2.6 0.000000 
-4.4 -2.6 0.000000 
-4.3 -2.6 0.000000 
-4.2 -2.6 0.000000 
-4.1 -2.6 0.000000 
-4.0 -2.6 0.000000 
-3.9 -2.6 0.000000 
-3.8 -2.6 0.000000 
-3.7 -2.6 0.000000 
-3.6 -2.6 0.000000 
-3.5 -2.6 0.000000 
-3.4 -2.6 0.000000 
-3.3 -2.6 0.000000 
-3.2 -2.6 0.000000 
-3.1 -2.6 0.000000 
-3.0 -2.6 0.000000 
-2.9 -2.6 0.000000 
-2.8 -2.6 0.000000 
-2.7 -2.6 0.000000 
-2.6 -2.6 0.000000 
-2.5 -2.6 0.000000 
-2.4 -2.6 0.000000 
-2.3 -2.6 0.000000 
-2.2 -2.6 0.000000 
-2.1 -2.6 0.000000 
-2.0 -2.6 0.000000 
-1.9 -2.6 0.000000 
-1.8 -2.6 0.000000 
-1.7 -2.6 0.000000 
-1.6 -2.6 0.000000 
-1.5 -2.6 0.000000 
-1.4 -2.6 0.000000 
-1.3 -2.6 0.000000 
-1.2 -2.6 0.000000 
-1.1 -2.6 0.000000 
-1.0 -2.6 0.000000 
-0.8999999999999999 -2.6 0.000000 
-0.8 -2.6 0.000000 
-0.7 -2.6 0.000000 
-0.6000000000000001 -2.6 0.000000 
-0.5 -2.6 0.000007 
-0.3999999999999999 -2.6 0.000003 
-0.30000000000000004 -2.6 0.000000 
-0.19999999999999996 -2.6 0.000000 
-0.10000000000000009 -2.6 0.000007 
0.0 -2.6 0.000000 
0.10000000000000009 -2.6 0.000007 
0.20000000000000018 -2.6 0.000020 
0.2999999999999998 -2.6 0.000013 
0.3999999999999999 -2.6 0.000013 
0.5 -2.6 0.000023 
0.6000000000000001 -2.6 0.000020 
0.7000000000000002 -2.6 0.000033 
0.7999999999999998 -2.6 0.000017 
0.8999999999999999 -2.6 0.000043 
1.0 -2.6 0.000030 
1.1 -2.6 0.000040 
1.2000000000000002 -2.6 0.000033 
1.2999999999999998 -2.6 0.000040 
1.4 -2.6 0.000030 
1.5 -2.6 0.000047 
1.6 -2.6 0.000043 
1.7000000000000002 -2.6 0.000040 
1.7999999999999998 -2.6 0.000013 
1.9 -2.6 0.000033 
2.0 -2.6 0.000040 
2.0999999999999996 -2.6 0.000037 
2.2 -2.6 0.000047 
2.3 -2.6 0.000037 
2.4000000000000004 -2.6 0.000037 
2.5 -2.6 0.000070 
2.5999999999999996 -2.6 0.000047 
2.7 -2.6 0.000070 
2.8 -2.6 0.000040 
2.9000000000000004 -2.6 0.000047 
3.0 -2.6 0.000060 
3.0999999999999996 -2.6 0.000057 
3.2 -2.6 0.000053 
3.3 -2.6 0.000050 
3.4000009999999996 -2.6 0.000063 
3.5 -2.6 0.000047 
3.5999999999999996 -2.6 0.000067 
3.7 -2.6 0.000067 
3.8 -2.6 0.000043 
3.9000009999999996 -2.6 0.000057 
4.0 -2.6 0.000057 
4.1 -2.6 0.000057 
4.2 -2.6 0.000070 
4.3 -2.6 0.000067 
4.400001 -2.6 0.000050 
4.5 -2.6 0.000053 
4.6 -2.6 0.000077 
4.7 -2.6 0.000040 
4.8 -2.6 0.000053 
4.900001 -2.6 0.000077 
5.0 -2.6 0.000050 
5.1 -2.6 0.000080 
5.2 -2.6 0.000047 
5.3 -2.6 0.000087 
5.400001 -2.6 0.000080 
5.5 -2.6 0.000057 
5.6 -2.6 0.000077 
5.7 -2.6 0.000060 
5.8 -2.6 0.000057 
5.900001 -2.6 0.000087 
6.0 -2.6 0.000077 
6.1 -2.6 0.000073 
6.199999999999999 -2.6 0.000070 
6.300000000000001 -2.6 0.000097 
6.400001 -2.6 0.000053 
6.5 -2.6 0.000050 
6.6 -2.6 0.000080 
6.699999999999999 -2.6 0.000057 
6.800000000000001 -2.6 0.000083 
6.900001 -2.6 0.000067 
7.0 -2.6 0.000090 
7.1 -2.6 0.000070 
7.199999999999999 -2.6 0.000043 
7.300000000000001 -2.6 0.000087 
7.400001 -2.6 0.000063 
7.5 -2.6 0.000053 
7.6 -2.6 0.000063 
7.699999999999999 -2.6 0.000087 
7.800000000000001 -2.6 0.000077 
7.900001 -2.6 0.000073 
8.0 -2.6 0.000060 
8.1 -2.6 0.000077 
8.2 -2.6 0.000067 
8.3 -2.6 0.000063 
8.400001 -2.6 0.000057 
8.5 -2.6 0.000073 
8.6 -2.6 0.000073 
8.7 -2.6 0.000063 
8.8 -2.6 0.000050 
8.900001 -2.6 0.000043 
9.0 -2.6 0.000057 
9.1 -2.6 0.000077 
9.2 -2.6 0.000063 
9.3 -2.6 0.000057 
9.400001 -2.6 0.000060 
9.5 -2.6 0.000070 
9.6 -2.6 0.000050 
9.7 -2.6 0.000030 
9.8 -2.6 0.000047 
9.900001 -2.6 0.000040 
10.0 -2.6 0.000053 
10.1 -2.6 0.000030 
10.2 -2.6 0.000033 
10.3 -2.6 0.000040 
10.400001 -2.6 0.000030 
10.5 -2.6 0.000040 
10.6 -2.6 0.000030 
10.7 -2.6 0.000037 
10.8 -2.6 0.000027 
10.900001 -2.6 0.000033 
11.0 -2.6 0.000030 
11.1 -2.6 0.000033 
11.2 -2.6 0.000030 
11.3 -2.6 0.000023 
11.400001 -2.6 0.000003 
11.500001 -2.6 0.000003 
11.599999 -2.6 0.000007 
11.7 -2.6 0.000013 
11.8 -2.6 0.000003 
11.900001 -2.6 0.000007 
12.000001 -2.6 0.000003 
12.099999 -2.6 0.000000 
12.2 -2.6 0.000000 
12.3 -2.6 0.000000 
12.400001 -2.6 0.000000 
12.500001 -2.6 0.000000 
12.599999 -2.6 0.000000 
12.7 -2.6 0.000000 
12.8 -2.6 0.000000 
12.900001 -2.6 0.000000 
13.000001 -2.6 0.000000 
13.099999 -2.6 0.000000 
13.2 -2.6 0.000000 
13.3 -2.6 0.000000 
13.400001 -2.6 0.000000 
13.500001 -2.6 0.000000 
13.599999 -2.6 0.000000 
13.7 -2.6 0.000000 
13.8 -2.6 0.000000 
13.900001 -2.6 0.000000 
14.0 -2.6 0.000000 
14.099998 -2.6 0.000000 
14.199998999999998 -2.6 0.000000 
14.299999 -2.6 0.000000 
14.399999999999999 -2.6 0.000000 
14.5 -2.6 0.000000 
14.599998 -2.6 0.000000 
14.699998999999998 -2.6 0.000000 
14.799999 -2.6 0.000000 
14.899999999999999 -2.6 0.000000 
15.0 -2.6 0.000000 
15.099998 -2.6 0.000000 
15.199998999999998 -2.6 0.000000 
15.299999 -2.6 0.000000 
15.399999999999999 -2.6 0.000000 
15.5 -2.6 0.000000 
15.599998 -2.6 0.000000 
15.699998999999998 -2.6 0.000000 
15.799999 -2.6 0.000000 
15.899999999999999 -2.6 0.000000 
16.0 -2.6 0.000000 
16.099998 -2.6 0.000000 
16.199999 -2.6 0.000000 
16.299999 -2.6 0.000000 
16.4 -2.6 0.000000 
16.5 -2.6 0.000000 
16.599998 -2.6 0.000000 
16.699999 -2.6 0.000000 
16.799999 -2.6 0.000000 
-4.7 -2.5 0.000000 
-4.6 -2.5 0.000000 
-4.5 -2.5 0.000000 
-4.4 -2.5 0.000000 
-4.3 -2.5 0.000000 
-4.2 -2.5 0.000000 
-4.1 -2.5 0.000000 
-4.0 -2.5 0.000000 
-3.9 -2.5 0.000000 
-3.8 -2.5 0.000000 
-3.7 -2.5 0.000000 
-3.6 -2.5 0.000000 
-3.5 -2.5 0.000000 
-3.4 -2.5 0.000000 
-3.3 -2.5 0.000000 
-3.2 -2.5 0.000000 
-3.1 -2.5 0.000000 
-3.0 -2.5 0.000000 
-2.9 -2.5 0.000000 
-2.8 -2.5 0.000000 
-2.7 -2.5 0.000000 
-2.6 -2.5 0.000000 
-2.5 -2.5 0.000000 
-2.4 -2.5 0.000000 
-2.3 -2.5 0.000000 
-2.2 -2.5 0.000000 
-2.1 -2.5 0.000000 
-2.0 -2.5 0.000000 
-1.9 -2.5 0.000000 
-1.8 -2.5 0.000000 
-1.7 -2.5 0.000000 
-1.6 -2.5 0.000000 
-1.5 -2.5 0.000000 
-1.4 -2.5 0.000000 
-1.3 -2.5 0.000000 
-1.2 -2.5 0.000000 
-1.1 -2.5 0.000000 
-1.0 -2.5 0.000000 
-0.8999999999999999 -2.5 0.000000 
-0.8 -2.5 0.000000 
-0.7 -2.5 0.000000 
-0.6000000000000001 -2.5 0.000003 
-0.5 -2.5 0.000000 
-0.3999999999999999 -2.5 0.000000 
-0.30000000000000004 -2.5 0.000010 
-0.19999999999999996 -2.5 0.000007 
-0.10000000000000009 -2.5 0.000013 
0.0 -2.5 0.000010 
0.10000000000000009 -2.5 0.000027 
0.20000000000000018 -2.5 0.000017 
0.2999999999999998 -2.5 0.000023 
0.3999999999999999 -2.5 0.000020 
0.5 -2.5 0.000020 
0.6000000000000001 -2.5 0.000023 
0.7000000000000002 -2.5 0.000017 
0.7999999999999998 -2.5 0.000020 
0.8999999999999999 -2.5 0.000030 
1.0 -2.5 0.000027 
1.1 -2.5 0.000037 
1.2000000000000002 -2.5 0.000030 
1.2999999999999998 -2.5 0.000043 
1.4 -2.5 0.000047 
1.5 -2.5 0.000037 
1.6 -2.5 0.000030 
1.7000000000000002 -2.5 0.000040 
1.7999999999999998 -2.5 0.000043 
1.9 -2.5 0.000047 
2.0 -2.5 0.000070 
2.0999999999999996 -2.5 0.000027 
2.2 -2.5 0.000053 
2.3 -2.5 0.000060 
2.4000000000000004 -2.5 0.000063 
2.5 -2.5 0.000050 
2.5999999999999996 -2.5 0.000040 
2.7 -2.5 0.000043 
2.8 -2.5 0.000063 
2.9000000000000004 -2.5 0.000040 
3.0 -2.5 0.000057 
3.0999999999999996 -2.5 0.000037 
3.2 -2.5 0.000050 
3.3 -2.5 0.000053 
3.4000009999999996 -2.5 0.000087 
3.5 -2.5 0.000097 
3.5999999999999996 -2.5 0.000043 
3.7 -2.5 0.000060 
3.8 -2.5 0.000053 
3.9000009999999996 -2.5 0.000070 
4.0 -2.5 0.000067 
4.1 -2.5 0.000053 
4.2 -2.5 0.000070 
4.3 -2.5 0.000083 
4.400001 -2.5 0.000080 
4.5 -2.5 0.000067 
4.6 -2.5 0.000097 
4.7 -2.5 0.000060 
4.8 -2.5 0.000050 
4.900001 -2.5 0.000063 
5.0 -2.5 0.000080 
5.1 -2.5 0.000067 
5.2 -2.5 0.000103 
5.3 -2.5 0.000090 
5.400001 -2.5 0.000087 
5.5 -2.5 0.000067 
5.6 -2.5 0.000070 
5.7 -2.5 0.000057 
5.8 -2.5 0.000067 
5.900001 -2.5 0.000093 
6.0 -2.5 0.000083 
6.1 -2.5 0.000080 
6.199999999999999 -2.5 0.000080 
6.300000000000001 -2.5 0.000060 
6.400001 -2.5 0.000047 
6.5 -2.5 0.000090 
6.6 -2.5 0.000050 
6.699999999999999 -2.5 0.000087 
6.800000000000001 -2.5 0.000120 
6.900001 -2.5 0.000097 
7.0 -2.5 0.000097 
7.1 -2.5 0.000110 
7.199999999999999 -2.5 0.000057 
7.300000000000001 -2.5 0.000070 
7.400001 -2.5 0.000087 
7.5 -2.5 0.000087 
7.6 -2.5 0.000067 
7.699999999999999 -2.5 0.000050 
7.800000000000001 -2.5 0.000070 
7.900001 -2.5 0.000050 
8.0 -2.5 0.000063 
8.1 -2.5 0.000073 
8.2 -2.5 0.000100 
8.3 -2.5 0.000080 
8.400001 -2.5 0.000067 
8.5 -2.5 0.000083 
8.6 -2.5 0.000080 
8.7 -2.5 0.000060 
8.8 -2.5 0.000043 
8.900001 -2.5 0.000050 
9.0 -2.5 0.000057 
9.1 -2.5 0.000073 
9.2 -2.5 0.000043 
9.3 -2.5 0.000050 
9.400001 -2.5 0.000057 
9.5 -2.5 0.000067 
9.6 -2.5 0.000050 
9.7 -2.5 0.000053 
9.8 -2.5 0.000037 
9.900001 -2.5 0.000043 
10.0 -2.5 0.000047 
10.1 -2.5 0.000043 
10.2 -2.5 0.000060 
10.3 -2.5 0.000047 
10.400001 -2.5 0.000037 
10.5 -2.5 0.000023 
10.6 -2.5 0.000050 
10.7 -2.5 0.000033 
10.8 -2.5 0.000033 
10.900001 -2.5 0.000027 
11.0 -2.5 0.000037 
11.1 -2.5 0.000023 
11.2 -2.5 0.000030 
11.3 -2.5 0.000017 
11.400001 -2.5 0.000033 
11.500001 -2.5 0.000027 
11.599999 -2.5 0.000003 
11.7 -2.5 0.000010 
11.8 -2.5 0.000010 
11.900001 -2.5 0.000003 
12.000001 -2.5 0.000003 
12.099999 -2.5 0.000010 
12.2 -2.5 0.000007 
12.3 -2.5 0.000007 
12.400001 -2.5 0.000000 
12.500001 -2.5 0.000000 
12.599999 -2.5 0.000000 
12.7 -2.5 0.000000 
12.8 -2.5 0.000000 
12.900001 -2.5 0.000000 
13.000001 -2.5 0.000000 
13.099999 -2.5 0.000000 
13.2 -2.5 0.000000 
13.3 -2.5 0.000000 
13.400001 -2.5 0.000000 
13.500001 -2.5 0.000000 
13.599999 -2.5 0.000000 
13.7 -2.5 0.000000 
13.8 -2.5 0.000000 
13.900001 -2.5 0.000000 
14.0 -2.5 0.000000 
14.099998 -2.5 0.000000 
14.199998999999998 -2.5 0.000000 
14.299999 -2.5 0.000000 
14.399999999999999 -2.5 0.000000 
14.5 -2.5 0.000000 
14.599998 -2.5 0.000000 
14.699998999999998 -2.5 0.000000 
14.799999 -2.5 0.000000 
14.899999999999999 -2.5 0.000000 
15.0 -2.5 0.000000 
15.099998 -2.5 0.000000 
15.199998999999998 -2.5 0.000000 
15.299999 -2.5 0.000000 
15.399999999999999 -2.5 0.000000 
15.5 -2.5 0.000000 
15.599998 -2.5 0.000000 
15.699998999999998 -2.5 0.000000 
15.799999 -2.5 0.000000 
15.899999999999999 -2.5 0.000000 
16.0 -2.5 0.000000 
16.099998 -2.5 0.000000 
16.199999 -2.5 0.000000 
16.299999 -2.5 0.000000 
16.4 -2.5 0.000000 
16.5 -2.5 0.000000 
16.599998 -2.5 0.000000 
16.699999 -2.5 0.000000 
16.799999 -2.5 0.000000 
-4.7 -2.4 0.000000 
-4.6 -2.4 0.000000 
-4.5 -2.4 0.000000 
-4.4 -2.4 0.000000 
-4.3 -2.4 0.000000 
-4.2 -2.4 0.000000 
-4.1 -2.4 0.000000 
-4.0 -2.4 0.000000 
-3.9 -2.4 0.000000 
-3.8 -2.4 0.000000 
-3.7 -2.4 0.000000 
-3.6 -2.4 0.000000 
-3.5 -2.4 0.000000 
-3.4 -2.4 0.000000 
-3.3 -2.4 0.000000 
-3.2 -2.4 0.000000 
-3.1 -2.4 0.000000 
-3.0 -2.4 0.000000 
-2.9 -2.4 0.000000 
-2.8 -2.4 0.000000 
-2.7 -2.4 0.000000 
-2.6 -2.4 0.000000 
-2.5 -2.4 0.000000 
-2.4 -2.4 0.000000 
-2.3 -2.4 0.000000 
-2.2 -2.4 0.000000 
-2.1 -2.4 0.000000 
-2.0 -2.4 0.000000 
-1.9 -2.4 0.000000 
-1.8 -2.4 0.000000 
-1.7 -2.4 0.000000 
-1.6 -2.4 0.000000 
-1.5 -2.4 0.000000 
-1.4 -2.4 0.000000 
-1.3 -2.4 0.000000 
-1.2 -2.4 0.000000 
-1.1 -2.4 0.000000 
-1.0 -2.4 0.000000 
-0.8999999999999999 -2.4 0.000000 
-0.8 -2.4 0.000000 
-0.7 -2.4 0.000007 
-0.6000000000000001 -2.4 0.000003 
-0.5 -2.4 0.000003 
-0.3999999999999999 -2.4 0.000013 
-0.30000000000000004 -2.4 0.000007 
-0.19999999999999996 -2.4 0.000000 
-0.10000000000000009 -2.4 0.000013 
0.0 -2.4 0.000027 
0.10000000000000009 -2.4 0.000023 
0.20000000000000018 -2.4 0.000010 
0.2999999999999998 -2.4 0.000010 
0.3999999999999999 -2.4 0.000010 
0.5 -2.4 0.000013 
0.6000000000000001 -2.4 0.000040 
0.7000000000000002 -2.4 0.000033 
0.7999999999999998 -2.4 0.000033 
0.8999999999999999 -2.4 0.000027 
1.0 -2.4 0.000020 
1.1 -2.4 0.000033 
1.2000000000000002 -2.4 0.000037 
1.2999999999999998 -2.4 0.000027 
1.4 -2.4 0.000023 
1.5 -2.4 0.000023 
1.6 -2.4 0.000037 
1.7000000000000002 -2.4 0.000050 
1.7999999999999998 -2.4 0.000017 
1.9 -2.4 0.000040 
2.0 -2.4 0.000040 
2.0999999999999996 -2.4 0.000047 
2.2 -2.4 0.000040 
2.3 -2.4 0.000047 
2.4000000000000004 -2.4 0.000060 
2.5 -2.4 0.000080 
2.5999999999999996 -2.4 0.000047 
2.7 -2.4 0.000040 
2.8 -2.4 0.000053 
2.9000000000000004 -2.4 0.000080 
3.0 -2.4 0.000063 
3.0999999999999996 -2.4 0.000077 
3.2 -2.4 0.000087 
3.3 -2.4 0.000050 
3.4000009999999996 -2.4 0.000063 
3.5 -2.4 0.000057 
3.5999999999999996 -2.4 0.000080 
3.7 -2.4 0.000093 
3.8 -2.4 0.000090 
3.9000009999999996 -2.4 0.000097 
4.0 -2.4 0.000077 
4.1 -2.4 0.000077 
4.2 -2.4 0.000100 
4.3 -2.4 0.000067 
4.400001 -2.4 0.000063 
4.5 -2.4 0.000070 
4.6 -2.4 0.000073 
4.7 -2.4 0.000083 
4.8 -2.4 0.000067 
4.900001 -2.4 0.000080 
5.0 -2.4 0.000090 
5.1 -2.4 0.000100 
5.2 -2.4 0.000070 
5.3 -2.4 0.000083 
5.400001 -2.4 0.000103 
5.5 -2.4 0.000077 
5.6 -2.4 0.000083 
5.7 -2.4 0.000053 
5.8 -2.4 0.000110 
5.900001 -2.4 0.000080 
6.0 -2.4 0.000093 
6.1 -2.4 0.000110 
6.199999999999999 -2.4 0.000087 
6.300000000000001 -2.4 0.000083 
6.400001 -2.4 0.000087 
6.5 -2.4 0.000077 
6.6 -2.4 0.000107 
6.699999999999999 -2.4 0.000057 
6.800000000000001 -2.4 0.000070 
6.900001 -2.4 0.000077 
7.0 -2.4 0.000093 
7.1 -2.4 0.000083 
7.199999999999999 -2.4 0.000080 
7.300000000000001 -2.4 0.000093 
7.400001 -2.4 0.000080 
7.5 -2.4 0.000083 
7.6 -2.4 0.000097 
7.699999999999999 -2.4 0.000077 
7.800000000000001 -2.4 0.000097 
7.900001 -2.4 0.000050 
8.0 -2.4 0.000087 
8.1 -2.4 0.000083 
8.2 -2.4 0.000067 
8.3 -2.4 0.000070 
8.400001 -2.4 0.000080 
8.5 -2.4 0.000040 
8.6 -2.4 0.000060 
8.7 -2.4 0.000073 
8.8 -2.4 0.000050 
8.900001 -2.4 0.000050 
9.0 -2.4 0.000070 
9.1 -2.4 0.000043 
9.2 -2.4 0.000070 
9.3 -2.4 0.000070 
9.400001 -2.4 0.000043 
9.5 -2.4 0.000070 
9.6 -2.4 0.000037 
9.7 -2.4 0.000077 
9.8 -2.4 0.000043 
9.900001 -2.4 0.000047 
10.0 -2.4 0.000057 
10.1 -2.4 0.000070 
10.2 -2.4 0.000043 
10.3 -2.4 0.000053 
10.400001 -2.4 0.000033 
10.5 -2.4 0.000037 
10.6 -2.4 0.000040 
10.7 -2.4 0.000033 
10.8 -2.4 0.000027 
10.900001 -2.4 0.000027 
11.0 -2.4 0.000027 
11.1 -2.4 0.000030 
11.2 -2.4 0.000017 
11.3 -2.4 0.000020 
11.400001 -2.4 0.000013 
11.500001 -2.4 0.000023 
11.599999 -2.4 0.000017 
11.7 -2.4 0.000013 
11.8 -2.4 0.000007 
11.900001 -2.4 0.000010 
12.000001 -2.4 0.000013 
12.099999 -2.4 0.000007 
12.2 -2.4 0.000003 
12.3 -2.4 0.000003 
12.400001 -2.4 0.000003 
12.500001 -2.4 0.000010 
12.599999 -2.4 0.000000 
12.7 -2.4 0.000000 
12.8 -2.4 0.000000 
12.900001 -2.4 0.000000 
13.000001 -2.4 0.000000 
13.099999 -2.4 0.000000 
13.2 -2.4 0.000000 
13.3 -2.4 0.000000 
13.400001 -2.4 0.000000 
13.500001 -2.4 0.000000 
13.599999 -2.4 0.000000 
13.7 -2.4 0.000000 
13.8 -2.4 0.000000 
13.900001 -2.4 0.000000 
14.0 -2.4 0.000000 
14.099998 -2.4 0.000000 
14.199998999999998 -2.4 0.000000 
14.299999 -2.4 0.000000 
14.399999999999999 -2.4 0.000000 
14.5 -2.4 0.000000 
14.599998 -2.4 0.000000 
14.699998999999998 -2.4 0.000000 
14.799999 -2.4 0.000000 
14.899999999999999 -2.4 0.000000 
15.0 -2.4 0.000000 
15.099998 -2.4 0.000000 
15.199998999999998 -2.4 0.000000 
15.299999 -2.4 0.000000 
15.399999999999999 -2.4 0.000000 
15.5 -2.4 0.000000 
15.599998 -2.4 0.000000 
15.699998999999998 -2.4 0.000000 
15.799999 -2.4 0.000000 
15.899999999999999 -2.4 0.000000 
16.0 -2.4 0.000000 
16.099998 -2.4 0.000000 
16.199999 -2.4 0.000000 
16.299999 -2.4 0.000000 
16.4 -2.4 0.000000 
16.5 -2.4 0.000000 
16.599998 -2.4 0.000000 
16.699999 -2.4 0.000000 
16.799999 -2.4 0.000000 
-4.7 -2.3 0.000000 
-4.6 -2.3 0.000000 
-4.5 -2.3 0.000000 
-4.4 -2.3 0.000000 
-4.3 -2.3 0.000000 
-4.2 -2.3 0.000000 
-4.1 -2.3 0.000000 
-4.0 -2.3 0.000000 
-3.9 -2.3 0.000000 
-3.8 -2.3 0.000000 
-3.7 -2.3 0.000000 
-3.6 -2.3 0.000000 
-3.5 -2.3 0.000000 
-3.4 -2.3 0.000000 
-3.3 -2.3 0.000000 
-3.2 -2.3 0.000000 
-3.1 -2.3 0.000000 
-3.0 -2.3 0.000000 
-2.9 -2.3 0.000000 
-2.8 -2.3 0.000000 
-2.7 -2.3 0.000000 
-2.6 -2.3 0.000000 
-2.5 -2.3 0.000000 
-2.4 -2.3 0.000000 
-2.3 -2.3 0.000000 
-2.2 -2.3 0.000000 
-2.1 -2.3 0.000000 
-2.0 -2.3 0.000000 
-1.9 -2.3 0.000000 
-1.8 -2.3 0.000000 
-1.7 -2.3 0.000000 
-1.6 -2.3 0.000000 
-1.5 -2.3 0.000000 
-1.4 -2.3 0.000000 
-1.3 -2.3 0.000000 
-1.2 -2.3 0.000000 
-1.1 -2.3 0.000000 
-1.0 -2.3 0.000000 
-0.8999999999999999 -2.3 0.000003 
-0.8 -2.3 0.000007 
-0.7 -2.3 0.000003 
-0.6000000000000001 -2.3 0.000000 
-0.5 -2.3 0.000007 
-0.3999999999999999 -2.3 0.000003 
-0.30000000000000004 -2.3 0.000013 
-0.19999999999999996 -2.3 0.000017 
-0.10000000000000009 -2.3 0.000010 
0.0 -2.3 0.000023 
0.10000000000000009 -2.3 0.000013 
0.20000000000000018 -2.3 0.000020 
0.2999999999999998 -2.3 0.000017 
0.3999999999999999 -2.3 0.000040 
0.5 -2.3 0.000020 
0.6000000000000001 -2.3 0.000033 
0.7000000000000002 -2.3 0.000020 
0.7999999999999998 -2.3 0.000040 
0.8999999999999999 -2.3 0.000023 
1.0 -2.3 0.000040 
1.1 -2.3 0.000023 
1.2000000000000002 -2.3 0.000050 
1.2999999999999998 -2.3 0.000037 
1.4 -2.3 0.000053 
1.5 -2.3 0.000033 
1.6 -2.3 0.000043 
1.7000000000000002 -2.3 0.000037 
1.7999999999999998 -2.3 0.000043 
1.9 -2.3 0.000043 
2.0 -2.3 0.000053 
2.0999999999999996 -2.3 0.000047 
2.2 -2.3 0.000040 
2.3 -2.3 0.000040 
2.4000000000000004 -2.3 0.000047 
2.5 -2.3 0.000043 
2.5999999999999996 -2.3 0.000060 
2.7 -2.3 0.000080 
2.8 -2.3 0.000060 
2.9000000000000004 -2.3 0.000057 
3.0 -2.3 0.000067 
3.0999999999999996 -2.3 0.000077 
3.2 -2.3 0.000077 
3.3 -2.3 0.000070 
3.4000009999999996 -2.3 0.000047 
3.5 -2.3 0.000070 
3.5999999999999996 -2.3 0.000083 
3.7 -2.3 0.000080 
3.8 -2.3 0.000067 
3.9000009999999996 -2.3 0.000050 
4.0 -2.3 0.000087 
4.1 -2.3 0.000100 
4.2 -2.3 0.000067 
4.3 -2.3 0.000090 
4.400001 -2.3 0.000087 
4.5 -2.3 0.000093 
4.6 -2.3 0.000143 
4.7 -2.3 0.000077 
4.8 -2.3 0.000073 
4.900001 -2.3 0.000087 
5.0 -2.3 0.000133 
5.1 -2.3 0.000090 
5.2 -2.3 0.000073 
5.3 -2.3 0.000110 
5.400001 -2.3 0.000080 
5.5 -2.3 0.000103 
5.6 -2.3 0.000097 
5.7 -2.3 0.000027 
5.8 -2.3 0.000103 
5.900001 -2.3 0.000083 
6.0 -2.3 0.000103 
6.1 -2.3 0.000087 
6.199999999999999 -2.3 0.000090 
6.300000000000001 -2.3 0.000120 
6.400001 -2.3 0.000053 
6.5 -2.3 0.000093 
6.6 -2.3 0.000130 
6.699999999999999 -2.3 0.000090 
6.800000000000001 -2.3 0.000107 
6.900001 -2.3 0.000093 
7.0 -2.3 0.000140 
7.1 -2.3 0.000107 
7.199999999999999 -2.3 0.000103 
7.300000000000001 -2.3 0.000100 
7.400001 -2.3 0.000080 
7.5 -2.3 0.000080 
7.6 -2.3 0.000090 
7.699999999999999 -2.3 0.000100 
7.800000000000001 -2.3 0.000103 
7.900001 -2.3 0.000077 
8.0 -2.3 0.000097 
8.1 -2.3 0.000063 
8.2 -2.3 0.000100 
8.3 -2.3 0.000057 
8.400001 -2.3 0.000080 
8.5 -2.3 0.000067 
8.6 -2.3 0.000053 
8.7 -2.3 0.000087 
8.8 -2.3 0.000047 
8.900001 -2.3 0.000100 
9.0 -2.3 0.000063 
9.1 -2.3 0.000070 
9.2 -2.3 0.000060 
9.3 -2.3 0.000063 
9.400001 -2.3 0.000063 
9.5 -2.3 0.000083 
9.6 -2.3 0.000057 
9.7 -2.3 0.000047 
9.8 -2.3 0.000027 
9.900001 -2.3 0.000057 
10.0 -2.3 0.000067 
10.1 -2.3 0.000053 
10.2 -2.3 0.000070 
10.3 -2.3 0.000037 
10.400001 -2.3 0.000030 
10.5 -2.3 0.000053 
10.6 -2.3 0.000050 
10.7 -2.3 0.000073 
10.8 -2.3 0.000043 
10.900001 -2.3 0.000023 
11.0 -2.3 0.000050 
11.1 -2.3 0.000020 
11.2 -2.3 0.000020 
11.3 -2.3 0.000017 
11.400001 -2.3 0.000020 
11.500001 -2.3 0.000020 
11.599999 -2.3 0.000013 
11.7 -2.3 0.000020 
11.8 -2.3 0.000017 
11.900001 -2.3 0.000017 
12.000001 -2.3 0.000007 
12.099999 -2.3 0.000007 
12.2 -2.3 0.000007 
12.3 -2.3 0.000003 
12.400001 -2.3 0.000007 
12.500001 -2.3 0.000003 
12.599999 -2.3 0.000003 
12.7 -2.3 0.000000 
12.8 -2.3 0.000000 
12.900001 -2.3 0.000000 
13.000001 -2.3 0.000000 
13.099999 -2.3 0.000000 
13.2 -2.3 0.000000 
13.3 -2.3 0.000000 
13.400001 -2.3 0.000000 
13.500001 -2.3 0.000000 
13.599999 -2.3 0.000000 
13.7 -2.3 0.000000 
13.8 -2.3 0.000000 
13.900001 -2.3 0.000000 
14.0 -2.3 0.000000 
14.099998 -2.3 0.000000 
14.199998999999998 -2.3 0.000000 
14.299999 -2.3 0.000000 
14.399999999999999 -2.3 0.000000 
14.5 -2.3 0.000000 
14.599998 -2.3 0.000000 
14.699998999999998 -2.3 0.000000 
14.799999 -2.3 0.000000 
14.899999999999999 -2.3 0.000000 
15.0 -2.3 0.000000 
15.099998 -2.3 0.000000 
15.199998999999998 -2.3 0.000000 
15.299999 -2.3 0.000000 
15.399999999999999 -2.3 0.000000 
15.5 -2.3 0.000000 
15.599998 -2.3 0.000000 
15.699998999999998 -2.3 0.000000 
15.799999 -2.3 0.000000 
15.899999999999999 -2.3 0.000000 
16.0 -2.3 0.000000 
16.099998 -2.3 0.000000 
16.199999 -2.3 0.000000 
16.299999 -2.3 0.000000 
16.4 -2.3 0.000000 
16.5 -2.3 0.000000 
16.599998 -2.3 0.000000 
16.699999 -2.3 0.000000 
16.799999 -2.3 0.000000 
-4.7 -2.2 0.000000 
-4.6 -2.2 0.000000 
-4.5 -2.2 0.000000 
-4.4 -2.2 0.000000 
-4.3 -2.2 0.000000 
-4.2 -2.2 0.000000 
-4.1 -2.2 0.000000 
-4.0 -2.2 0.000000 
-3.9 -2.2 0.000000 
-3.8 -2.2 0.000000 
-3.7 -2.2 0.000000 
-3.6 -2.2 0.000000 
-3.5 -2.2 0.000000 
-3.4 -2.2 0.000000 
-3.3 -2.2 0.000000 
-3.2 -2.2 0.000000 
-3.1 -2.2 0.000000 
-3.0 -2.2 0.000000 
-2.9 -2.2 0.000000 
-2.8 -2.2 0.000000 
-2.7 -2.2 0.000000 
-2.6 -2.2 0.000000 
-2.5 -2.2 0.000000 
-2.4 -2.2 0.000000 
-2.3 -2.2 0.000000 
-2.2 -2.2 0.000000 
-2.1 -2.2 0.000000 
-2.0 -2.2 0.000000 
-1.9 -2.2 0.000000 
-1.8 -2.2 0.000000 
-1.7 -2.2 0.000000 
-1.6 -2.2 0.000000 
-1.5 -2.2 0.000000 
-1.4 -2.2 0.000000 
-1.3 -2.2 0.000000 
-1.2 -2.2 0.000000 
-1.1 -2.2 0.000000 
-1.0 -2.2 0.000007 
-0.8999999999999999 -2.2 0.000000 
-0.8 -2.2 0.000007 
-0.7 -2.2 0.000010 
-0.6000000000000001 -2.2 0.000000 
-0.5 -2.2 0.000000 
-0.3999999999999999 -2.2 0.000023 
-0.30000000000000004 -2.2 0.000007 
-0.19999999999999996 -2.2 0.000023 
-0.10000000000000009 -2.2 0.000020 
0.0 -2.2 0.000030 
0.10000000000000009 -2.2 0.000020 
0.20000000000000018 -2.2 0.000027 
0.2999999999999998 -2.2 0.000013 
0.3999999999999999 -2.2 0.000023 
0.5 -2.2 0.000053 
0.6000000000000001 -2.2 0.000030 
0.7000000000000002 -2.2 0.000030 
0.7999999999999998 -2.2 0.000017 
0.8999999999999999 -2.2 0.000043 
1.0 -2.2 0.000040 
1.1 -2.2 0.000047 
1.2000000000000002 -2.2 0.000053 
1.2999999999999998 -2.2 0.000040 
1.4 -2.2 0.000050 
1.5 -2.2 0.000050 
1.6 -2.2 0.000067 
1.7000000000000002 -2.2 0.000053 
1.7999999999999998 -2.2 0.000057 
1.9 -2.2 0.000043 
2.0 -2.2 0.000043 
2.0999999999999996 -2.2 0.000043 
2.2 -2.2 0.000060 
2.3 -2.2 0.000057 
2.4000000000000004 -2.2 0.000053 
2.5 -2.2 0.000060 
2.5999999999999996 -2.2 0.000080 
2.7 -2.2 0.000060 
2.8 -2.2 0.000077 
2.9000000000000004 -2.2 0.000070 
3.0 -2.2 0.000070 
3.0999999999999996 -2.2 0.000077 
3.2 -2.2 0.000077 
3.3 -2.2 0.000070 
3.4000009999999996 -2.2 0.000083 
3.5 -2.2 0.000073 
3.5999999999999996 -2.2 0.000053 
3.7 -2.2 0.000127 
3.8 -2.2 0.000077 
3.9000009999999996 -2.2 0.000100 
4.0 -2.2 0.000080 
4.1 -2.2 0.000097 
4.2 -2.2 0.000123 
4.3 -2.2 0.000067 
4.400001 -2.2 0.000103 
4.5 -2.2 0.000063 
4.6 -2.2 0.000103 
4.7 -2.2 0.000080 
4.8 -2.2 0.000110 
4.900001 -2.2 0.000093 
5.0 -2.2 0.000117 
5.1 -2.2 0.000123 
5.2 -2.2 0.000067 
5.3 -2.2 0.000093 
5.400001 -2.2 0.000143 
5.5 -2.2 0.000090 
5.6 -2.2 0.000100 
5.7 -2.2 0.000093 
5.8 -2.2 0.000130 
5.900001 -2.2 0.000093 
6.0 -2.2 0.000090 
6.1 -2.2 0.000100 
6.199999999999999 -2.2 0.000077 
6.300000000000001 -2.2 0.000133 
6.400001 -2.2 0.000110 
6.5 -2.2 0.000110 
6.6 -2.2 0.000137 
6.699999999999999 -2.2 0.000080 
6.800000000000001 -2.2 0.000100 
6.900001 -2.2 0.000103 
7.0 -2.2 0.000083 
7.1 -2.2 0.000100 
7.199999999999999 -2.2 0.000083 
7.300000000000001 -2.2 0.000107 
7.400001 -2.2 0.000090 
7.5 -2.2 0.000113 
7.6 -2.2 0.000103 
7.699999999999999 -2.2 0.000060 
7.800000000000001 -2.2 0.000110 
7.900001 -2.2 0.000120 
8.0 -2.2 0.000080 
8.1 -2.2 0.000107 
8.2 -2.2 0.000090 
8.3 -2.2 0.000080 
8.400001 -2.2 0.000083 
8.5 -2.2 0.000080 
8.6 -2.2 0.000067 
8.7 -2.2 0.000063 
8.8 -2.2 0.000060 
8.900001 -2.2 0.000073 
9.0 -2.2 0.000093 
9.1 -2.2 0.000080 
9.2 -2.2 0.000097 
9.3 -2.2 0.000093 
9.400001 -2.2 0.000083 
9.5 -2.2 0.000070 
9.6 -2.2 0.000063 
9.7 -2.2 0.000060 
9.8 -2.2 0.000060 
9.900001 -2.2 0.000080 
10.0 -2.2 0.000057 
10.1 -2.2 0.000043 
10.2 -2.2 0.000047 
10.3 -2.2 0.000053 
10.400001 -2.2 0.000057 
10.5 -2.2 0.000047 
10.6 -2.2 0.000037 
10.7 -2.2 0.000053 
10.8 -2.2 0.000063 
10.900001 -2.2 0.000040 
11.0 -2.2 0.000033 
11.1 -2.2 0.000017 
11.2 -2.2 0.000033 
11.3 -2.2 0.000040 
11.400001 -2.2 0.000023 
11.500001 -2.2 0.000010 
11.599999 -2.2 0.000023 
11.7 -2.2 0.000017 
11.8 -2.2 0.000017 
11.900001 -2.2 0.000010 
12.000001 -2.2 0.000017 
12.099999 -2.2 0.000020 
12.2 -2.2 0.000007 
12.3 -2.2 0.000017 
12.400001 -2.2 0.000010 
12.500001 -2.2 0.000010 
12.599999 -2.2 0.000000 
12.7 -2.2 0.000003 
12.8 -2.2 0.000000 
12.900001 -2.2 0.000000 
13.000001 -2.2 0.000000 
13.099999 -2.2 0.000000 
13.2 -2.2 0.000000 
13.3 -2.2 0.000000 
13.400001 -2.2 0.000000 
13.500001 -2.2 0.000000 
13.599999 -2.2 0.000000 
13.7 -2.2 0.000000 
13.8 -2.2 0.000000 
13.900001 -2.2 0.000000 
14.0 -2.2 0.000000 
14.099998 -2.2 0.000000 
14.199998999999998 -2.2 0.000000 
14.299999 -2.2 0.000000 
14.399999999999999 -2.2 0.000000 
14.5 -2.2 0.000000 
14.599998 -2.2 0.000000 
14.699998999999998 -2.2 0.000000 
14.799999 -2.2 0.000000 
14.899999999999999 -2.2 0.000000 
15.0 -2.2 0.000000 
15.099998 -2.2 0.000000 
15.199998999999998 -2.2 0.000000 
15.299999 -2.2 0.000000 
15.399999999999999 -2.2 0.000000 
15.5 -2.2 0.000000 
15.599998 -2.2 0.000000 
15.699998999999998 -2.2 0.000000 
15.799999 -2.2 0.000000 
15.899999999999999 -2.2 0.000000 
16.0 -2.2 0.000000 
16.099998 -2.2 0.000000 
16.199999 -2.2 0.000000 
16.299999 -2.2 0.000000 
16.4 -2.2 0.000000 
16.5 -2.2 0.000000 
16.599998 -2.2 0.000000 
16.699999 -2.2 0.000000 
16.799999 -2.2 0.000000 
-4.7 -2.1 0.000000 
-4.6 -2.1 0.000000 
-4.5 -2.1 0.000000 
-4.4 -2.1 0.000000 
-4.3 -2.1 0.000000 
-4.2 -2.1 0.000000 
-4.1 -2.1 0.000000 
-4.0 -2.1 0.000000 
-3.9 -2.1 0.000000 
-3.8 -2.1 0.000000 
-3.7 -2.1 0.000000 
-3.6 -2.1 0.000000 
-3.5 -2.1 0.000000 
-3.4 -2.1 0.000000 
-3.3 -2.1 0.000000 
-3.2 -2.1 0.000000 
-3.1 -2.1 0.000000 
-3.0 -2.1 0.000000 
-2.9 -2.1 0.000000 
-2.8 -2.1 0.000000 
-2.7 -2.1 0.000000 
-2.6 -2.1 0.000000 
-2.5 -2.1 0.000000 
-2.4 -2.1 0.000000 
-2.3 -2.1 0.000000 
-2.2 -2.1 0.000000 
-2.1 -2.1 0.000000 
-2.0 -2.1 0.000000 
-1.9 -2.1 0.000000 
-1.8 -2.1 0.000000 
-1.7 -2.1 0.000000 
-1.6 -2.1 0.000000 
-1.5 -2.1 0.000000 
-1.4 -2.1 0.000000 
-1.3 -2.1 0.000000 
-1.2 -2.1 0.000000 
-1.1 -2.1 0.000010 
-1.0 -2.1 0.000007 
-0.8999999999999999 -2.1 0.000003 
-0.8 -2.1 0.000003 
-0.7 -2.1 0.000013 
-0.6000000000000001 -2.1 0.000010 
-0.5 -2.1 0.000010 
-0.3999999999999999 -2.1 0.000017 
-0.30000000000000004 -2.1 0.000013 
-0.19999999999999996 -2.1 0.000017 
-0.10000000000000009 -2.1 0.000030 
0.0 -2.1 0.000017 
0.10000000000000009 -2.1 0.000023 
0.20000000000000018 -2.1 0.000037 
0.2999999999999998 -2.1 0.000043 
0.3999999999999999 -2.1 0.000013 
0.5 -2.1 0.000027 
0.6000000000000001 -2.1 0.000033 
0.7000000000000002 -2.1 0.000033 
0.7999999999999998 -2.1 0.000033 
0.8999999999999999 -2.1 0.000047 
1.0 -2.1 0.000040 
1.1 -2.1 0.000037 
1.2000000000000002 -2.1 0.000047 
1.2999999999999998 -2.1 0.000060 
1.4 -2.1 0.000043 
1.5 -2.1 0.000047 
1.6 -2.1 0.000047 
1.7000000000000002 -2.1 0.000033 
1.7999999999999998 -2.1 0.000043 
1.9 -2.1 0.000073 
2.0 -2.1 0.000053 
2.0999999999999996 -2.1 0.000060 
2.2 -2.1 0.000040 
2.3 -2.1 0.000047 
2.4000000000000004 -2.1 0.000070 
2.5 -2.1 0.000050 
2.5999999999999996 -2.1 0.000060 
2.7 -2.1 0.000083 
2.8 -2.1 0.000100 
2.9000000000000004 -2.1 0.000063 
3.0 -2.1 0.000073 
3.0999999999999996 -2.1 0.000090 
3.2 -2.1 0.000073 
3.3 -2.1 0.000117 
3.4000009999999996 -2.1 0.000117 
3.5 -2.1 0.000070 
3.5999999999999996 -2.1 0.000067 
3.7 -2.1 0.000113 
3.8 -2.1 0.000090 
3.9000009999999996 -2.1 0.000077 
4.0 -2.1 0.000070 
4.1 -2.1 0.000110 
4.2 -2.1 0.000093 
4.3 -2.1 0.000107 
4.400001 -2.1 0.000090 
4.5 -2.1 0.000120 
4.6 -2.1 0.000127 
4.7 -2.1 0.000080 
4.8 -2.1 0.000090 
4.900001 -2.1 0.000117 
5.0 -2.1 0.000067 
5.1 -2.1 0.000157 
5.2 -2.1 0.000080 
5.3 -2.1 0.000143 
5.400001 -2.1 0.000110 
5.5 -2.1 0.000117 
5.6 -2.1 0.000127 
5.7 -2.1 0.000103 
5.8 -2.1 0.000133 
5.900001 -2.1 0.000117 
6.0 -2.1 0.000093 
6.1 -2.1 0.000087 
6.199999999999999 -2.1 0.000100 
6.300000000000001 -2.1 0.000083 
6.400001 -2.1 0.000113 
6.5 -2.1 0.000107 
6.6 -2.1 0.000100 
6.699999999999999 -2.1 0.000127 
6.800000000000001 -2.1 0.000140 
6.900001 -2.1 0.000120 
7.0 -2.1 0.000113 
7.1 -2.1 0.000123 
7.199999999999999 -2.1 0.000100 
7.300000000000001 -2.1 0.000113 
7.400001 -2.1 0.000100 
7.5 -2.1 0.000123 
7.6 -2.1 0.000107 
7.699999999999999 -2.1 0.000073 
7.800000000000001 -2.1 0.000110 
7.900001 -2.1 0.000107 
8.0 -2.1 0.000087 
8.1 -2.1 0.000083 
8.2 -2.1 0.000110 
8.3 -2.1 0.000100 
8.400001 -2.1 0.000087 
8.5 -2.1 0.000103 
8.6 -2.1 0.000063 
8.7 -2.1 0.000087 
8.8 -2.1 0.000083 
8.900001 -2.1 0.000063 
9.0 -2.1 0.000063 
9.1 -2.1 0.000083 
9.2 -2.1 0.000087 
9.3 -2.1 0.000087 
9.400001 -2.1 0.000067 
9.5 -2.1 0.000063 
9.6 -2.1 0.000063 
9.7 -2.1 0.000067 
9.8 -2.1 0.000073 
9.900001 -2.1 0.000057 
10.0 -2.1 0.000053 
10.1 -2.1 0.000077 
10.2 -2.1 0.000047 
10.3 -2.1 0.000077 
10.400001 -2.1 0.000067 
10.5 -2.1 0.000063 
10.6 -2.1 0.000020 
10.7 -2.1 0.000050 
10.8 -2.1 0.000053 
10.900001 -2.1 0.000050 
11.0 -2.1 0.000037 
11.1 -2.1 0.000030 
11.2 -2.1 0.000040 
11.3 -2.1 0.000027 
11.400001 -2.1 0.000027 
11.500001 -2.1 0.000030 
11.599999 -2.1 0.000027 
11.7 -2.1 0.000020 
11.8 -2.1 0.000020 
11.900001 -2.1 0.000030 
12.000001 -2.1 0.000013 
12.099999 -2.1 0.000007 
12.2 -2.1 0.000017 
12.3 -2.1 0.000010 
12.400001 -2.1 0.000010 
12.500001 -2.1 0.000013 
12.599999 -2.1 0.000003 
12.7 -2.1 0.000003 
12.8 -2.1 0.000000 
12.900001 -2.1 0.000003 
13.000001 -2.1 0.000000 
13.099999 -2.1 0.000000 
13.2 -2.1 0.000000 
13.3 -2.1 0.000000 
13.400001 -2.1 0.000000 
13.500001 -2.1 0.000000 
13.599999 -2.1 0.000000 
13.7 -2.1 0.000000 
13.8 -2.1 0.000000 
13.900001 -2.1 0.000000 
14.0 -2.1 0.000000 
14.099998 -2.1 0.000000 
14.199998999999998 -2.1 0.000000 
14.299999 -2.1 0.000000 
14.399999999999999 -2.1 0.000000 
14.5 -2.1 0.000000 
14.599998 -2.1 0.000000 
14.699998999999998 -2.1 0.000000 
14.799999 -2.1 0.000000 
14.899999999999999 -2.1 0.000000 
15.0 -2.1 0.000000 
15.099998 -2.1 0.000000 
15.199998999999998 -2.1 0.000000 
15.299999 -2.1 0.000000 
15.399999999999999 -2.1 0.000000 
15.5 -2.1 0.000000 
15.599998 -2.1 0.000000 
15.699998999999998 -2.1 0.000000 
15.799999 -2.1 0.000000 
15.899999999999999 -2.1 0.000000 
16.0 -2.1 0.000000 
16.099998 -2.1 0.000000 
16.199999 -2.1 0.000000 
16.299999 -2.1 0.000000 
16.4 -2.1 0.000000 
16.5 -2.1 0.000000 
16.599998 -2.1 0.000000 
16.699999 -2.1 0.000000 
16.799999 -2.1 0.000000 
-4.7 -2.0 0.000000 
-4.6 -2.0 0.000000 
-4.5 -2.0 0.000000 
-4.4 -2.0 0.000000 
-4.3 -2.0 0.000000 
-4.2 -2.0 0.000000 
-4.1 -2.0 0.000000 
-4.0 -2.0 0.000000 
-3.9 -2.0 0.000000 
-3.8 -2.0 0.000000 
-3.7 -2.0 0.000000 
-3.6 -2.0 0.000000 
-3.5 -2.0 0.000000 
-3.4 -2.0 0.000000 
-3.3 -2.0 0.000000 
-3.2 -2.0 0.000000 
-3.1 -2.0 0.000000 
-3.0 -2.0 0.000000 
-2.9 -2.0 0.000000 
-2.8 -2.0 0.000000 
-2.7 -2.0 0.000000 
-2.6 -2.0 0.000000 
-2.5 -2.0 0.000000 
-2.4 -2.0 0.000000 
-2.3 -2.0 0.000000 
-2.2 -2.0 0.000000 
-2.1 -2.0 0.000000 
-2.0 -2.0 0.000000 
-1.9 -2.0 0.000000 
-1.8 -2.0 0.000000 
-1.7 -2.0 0.000000 
-1.6 -2.0 0.000000 
-1.5 -2.0 0.000000 
-1.4 -2.0 0.000000 
-1.3 -2.0 0.000007 
-1.2 -2.0 0.000000 
-1.1 -2.0 0.000003 
-1.0 -2.0 0.000013 
-0.8999999999999999 -2.0 0.000010 
-0.8 -2.0 0.000013 
-0.7 -2.0 0.000013 
-0.6000000000000001 -2.0 0.000010 
-0.5 -2.0 0.000010 
-0.3999999999999999 -2.0 0.000013 
-0.30000000000000004 -2.0 0.000010 
-0.19999999999999996 -2.0 0.000030 
-0.10000000000000009 -2.0 0.000013 
0.0 -2.0 0.000030 
0.10000000000000009 -2.0 0.000027 
0.20000000000000018 -2.0 0.000023 
0.2999999999999998 -2.0 0.000020 
0.3999999999999999 -2.0 0.000050 
0.5 -2.0 0.000043 
0.6000000000000001 -2.0 0.000047 
0.7000000000000002 -2.0 0.000030 
0.7999999999999998 -2.0 0.000040 
0.8999999999999999 -2.0 0.000037 
1.0 -2.0 0.000053 
1.1 -2.0 0.000077 
1.2000000000000002 -2.0 0.000053 
1.2999999999999998 -2.0 0.000057 
1.4 -2.0 0.000053 
1.5 -2.0 0.000047 
1.6 -2.0 0.000037 
1.7000000000000002 -2.0 0.000077 
1.7999999999999998 -2.0 0.000083 
1.9 -2.0 0.000047 
2.0 -2.0 0.000067 
2.0999999999999996 -2.0 0.000050 
2.2 -2.0 0.000060 
2.3 -2.0 0.000077 
2.4000000000000004 -2.0 0.000060 
2.5 -2.0 0.000060 
2.5999999999999996 -2.0 0.000077 
2.7 -2.0 0.000097 
2.8 -2.0 0.000087 
2.9000000000000004 -2.0 0.000090 
3.0 -2.0 0.000060 
3.0999999999999996 -2.0 0.000083 
3.2 -2.0 0.000127 
3.3 -2.0 0.000050 
3.4000009999999996 -2.0 0.000127 
3.5 -2.0 0.000077 
3.5999999999999996 -2.0 0.000123 
3.7 -2.0 0.000103 
3.8 -2.0 0.000073 
3.9000009999999996 -2.0 0.000070 
4.0 -2.0 0.000093 
4.1 -2.0 0.000097 
4.2 -2.0 0.000120 
4.3 -2.0 0.000063 
4.400001 -2.0 0.000093 
4.5 -2.0 0.000107 
4.6 -2.0 0.000123 
4.7 -2.0 0.000100 
4.8 -2.0 0.000123 
4.900001 -2.0 0.000117 
5.0 -2.0 0.000133 
5.1 -2.0 0.000133 
5.2 -2.0 0.000107 
5.3 -2.0 0.000093 
5.400001 -2.0 0.000130 
5.5 -2.0 0.000127 
5.6 -2.0 0.000123 
5.7 -2.0 0.000107 
5.8 -2.0 0.000127 
5.900001 -2.0 0.000113 
6.0 -2.0 0.000097 
6.1 -2.0 0.000117 
6.199999999999999 -2.0 0.000097 
6.300000000000001 -2.0 0.000107 
6.400001 -2.0 0.000120 
6.5 -2.0 0.000123 
6.6 -2.0 0.000140 
6.699999999999999 -2.0 0.000120 
6.800000000000001 -2.0 0.000110 
6.900001 -2.0 0.000093 
7.0 -2.0 0.000147 
7.1 -2.0 0.000117 
7.199999999999999 -2.0 0.000100 
7.300000000000001 -2.0 0.000137 
7.400001 -2.0 0.000143 
7.5 -2.0 0.000133 
7.6 -2.0 0.000160 
7.699999999999999 -2.0 0.000070 
7.800000000000001 -2.0 0.000127 
7.900001 -2.0 0.000087 
8.0 -2.0 0.000100 
8.1 -2.0 0.000093 
8.2 -2.0 0.000123 
8.3 -2.0 0.000137 
8.400001 -2.0 0.000093 
8.5 -2.0 0.000110 
8.6 -2.0 0.000103 
8.7 -2.0 0.000087 
8.8 -2.0 0.000083 
8.900001 -2.0 0.000093 
9.0 -2.0 0.000077 
9.1 -2.0 0.000100 
9.2 -2.0 0.000083 
9.3 -2.0 0.000097 
9.400001 -2.0 0.000063 
9.5 -2.0 0.000063 
9.6 -2.0 0.000090 
9.7 -2.0 0.000080 
9.8 -2.0 0.000077 
9.900001 -2.0 0.000103 
10.0 -2.0 0.000043 
10.1 -2.0 0.000073 
10.2 -2.0 0.000067 
10.3 -2.0 0.000070 
10.400001 -2.0 0.000073 
10.5 -2.0 0.000047 
10.6 -2.0 0.000050 
10.7 -2.0 0.000047 
10.8 -2.0 0.000053 
10.900001 -2.0 0.000053 
11.0 -2.0 0.000047 
11.1 -2.0 0.000043 
11.2 -2.0 0.000043 
11.3 -2.0 0.000013 
11.400001 -2.0 0.000037 
11.500001 -2.0 0.000033 
11.599999 -2.0 0.000010 
11.7 -2.0 0.000040 
11.8 -2.0 0.000047 
11.900001 -2.0 0.000050 
12.000001 -2.0 0.000003 
12.099999 -2.0 0.000023 
12.2 -2.0 0.000017 
12.3 -2.0 0.000030 
12.400001 -2.0 0.000010 
12.500001 -2.0 0.000007 
12.599999 -2.0 0.000013 
12.7 -2.0 0.000007 
12.8 -2.0 0.000007 
12.900001 -2.0 0.000000 
13.000001 -2.0 0.000000 
13.099999 -2.0 0.000000 
13.2 -2.0 0.000000 
13.3 -2.0 0.000000 
13.400001 -2.0 0.000000 
13.500001 -2.0 0.000000 
13.599999 -2.0 0.000000 
13.7 -2.0 0.000000 
13.8 -2.0 0.000000 
13.900001 -2.0 0.000000 
14.0 -2.0 0.000000 
14.099998 -2.0 0.000000 
14.199998999999998 -2.0 0.000000 
14.299999 -2.0 0.000000 
14.399999999999999 -2.0 0.000000 
14.5 -2.0 0.000000 
14.599998 -2.0 0.000000 
14.699998999999998 -2.0 0.000000 
14.799999 -2.0 0.000000 
14.899999999999999 -2.0 0.000000 
15.0 -2.0 0.000000 
15.099998 -2.0 0.000000 
15.199998999999998 -2.0 0.000000 
15.299999 -2.0 0.000000 
15.399999999999999 -2.0 0.000000 
15.5 -2.0 0.000000 
15.599998 -2.0 0.000000 
15.699998999999998 -2.0 0.000000 
15.799999 -2.0 0.000000 
15.899999999999999 -2.0 0.000000 
16.0 -2.0 0.000000 
16.099998 -2.0 0.000000 
16.199999 -2.0 0.000000 
16.299999 -2.0 0.000000 
16.4 -2.0 0.000000 
16.5 -2.0 0.000000 
16.599998 -2.0 0.000000 
16.699999 -2.0 0.000000 
16.799999 -2.0 0.000000 
-4.7 -1.9 0.000000 
-4.6 -1.9 0.000000 
-4.5 -1.9 0.000000 
-4.4 -1.9 0.000000 
-4.3 -1.9 0.000000 
-4.2 -1.9 0.000000 
-4.1 -1.9 0.000000 
-4.0 -1.9 0.000000 
-3.9 -1.9 0.000000 
-3.8 -1.9 0.000000 
-3.7 -1.9 0.000000 
-3.6 -1.9 0.000000 
-3.5 -1.9 0.000000 
-3.4 -1.9 0.000000 
-3.3 -1.9 0.000000 
-3.2 -1.9 0.000000 
-3.1 -1.9 0.000000 
-3.0 -1.9 0.000000 
-2.9 -1.9 0.000000 
-2.8 -1.9 0.000000 
-2.7 -1.9 0.000000 
-2.6 -1.9 0.000000 
-2.5 -1.9 0.000000 
-2.4 -1.9 0.000000 
-2.3 -1.9 0.000000 
-2.2 -1.9 0.000000 
-2.1 -1.9 0.000000 
-2.0 -1.9 0.000000 
-1.9 -1.9 0.000000 
-1.8 -1.9 0.000000 
-1.7 -1.9 0.000000 
-1.6 -1.9 0.000000 
-1.5 -1.9 0.000000 
-1.4 -1.9 0.000000 
-1.3 -1.9 0.000000 
-1.2 -1.9 0.000000 
-1.1 -1.9 0.000000 
-1.0 -1.9 0.000007 
-0.8999999999999999 -1.9 0.000020 
-0.8 -1.9 0.000023 
-0.7 -1.9 0.000010 
-0.6000000000000001 -1.9 0.000003 
-0.5 -1.9 0.000010 
-0.3999999999999999 -1.9 0.000013 
-0.30000000000000004 -1.9 0.000010 
-0.19999999999999996 -1.9 0.000017 
-0.10000000000000009 -1.9 0.000020 
0.0 -1.9 0.000027 
0.10000000000000009 -1.9 0.000027 
0.20000000000000018 -1.9 0.000017 
0.2999999999999998 -1.9 0.000037 
0.3999999999999999 -1.9 0.000027 
0.5 -1.9 0.000037 
0.6000000000000001 -1.9 0.000047 
0.7000000000000002 -1.9 0.000037 
0.7999999999999998 -1.9 0.000030 
0.8999999999999999 -1.9 0.000070 
1.0 -1.9 0.000053 
1.1 -1.9 0.000047 
1.2000000000000002 -1.9 0.000053 
1.2999999999999998 -1.9 0.000047 
1.4 -1.9 0.000037 
1.5 -1.9 0.000040 
1.6 -1.9 0.000047 
1.7000000000000002 -1.9 0.000063 
1.7999999999999998 -1.9 0.000073 
1.9 -1.9 0.000063 
2.0 -1.9 0.000073 
2.0999999999999996 -1.9 0.000047 
2.2 -1.9 0.000060 
2.3 -1.9 0.000073 
2.4000000000000004 -1.9 0.000097 
2.5 -1.9 0.000067 
2.5999999999999996 -1.9 0.000090 
2.7 -1.9 0.000093 
2.8 -1.9 0.000063 
2.9000000000000004 -1.9 0.000103 
3.0 -1.9 0.000100 
3.0999999999999996 -1.9 0.000080 
3.2 -1.9 0.000090 
3.3 -1.9 0.000060 
3.4000009999999996 -1.9 0.000107 
3.5 -1.9 0.000113 
3.5999999999999996 -1.9 0.000100 
3.7 -1.9 0.000123 
3.8 -1.9 0.000117 
3.9000009999999996 -1.9 0.000140 
4.0 -1.9 0.000090 
4.1 -1.9 0.000127 
4.2 -1.9 0.000103 
4.3 -1.9 0.000103 
4.400001 -1.9 0.000123 
4.5 -1.9 0.000103 
4.6 -1.9 0.000123 
4.7 -1.9 0.000123 
4.8 -1.9 0.000103 
4.900001 -1.9 0.000120 
5.0 -1.9 0.000130 
5.1 -1.9 0.000117 
5.2 -1.9 0.000113 
5.3 -1.9 0.000113 
5.400001 -1.9 0.000140 
5.5 -1.9 0.000117 
5.6 -1.9 0.000157 
5.7 -1.9 0.000093 
5.8 -1.9 0.000123 
5.900001 -1.9 0.000127 
6.0 -1.9 0.000143 
6.1 -1.9 0.000153 
6.199999999999999 -1.9 0.000137 
6.300000000000001 -1.9 0.000157 
6.400001 -1.9 0.000137 
6.5 -1.9 0.000117 
6.6 -1.9 0.000157 
6.699999999999999 -1.9 0.000093 
6.800000000000001 -1.9 0.000127 
6.900001 -1.9 0.000110 
7.0 -1.9 0.000117 
7.1 -1.9 0.000147 
7.199999999999999 -1.9 0.000100 
7.300000000000001 -1.9 0.000120 
7.400001 -1.9 0.000103 
7.5 -1.9 0.000127 
7.6 -1.9 0.000120 
7.699999999999999 -1.9 0.000097 
7.800000000000001 -1.9 0.000153 
7.900001 -1.9 0.000100 
8.0 -1.9 0.000157 
8.1 -1.9 0.000083 
8.2 -1.9 0.000110 
8.3 -1.9 0.000110 
8.400001 -1.9 0.000120 
8.5 -1.9 0.000143 
8.6 -1.9 0.000110 
8.7 -1.9 0.000087 
8.8 -1.9 0.000120 
8.900001 -1.9 0.000103 
9.0 -1.9 0.000090 
9.1 -1.9 0.000113 
9.2 -1.9 0.000107 
9.3 -1.9 0.000100 
9.400001 -1.9 0.000080 
9.5 -1.9 0.000067 
9.6 -1.9 0.000070 
9.7 -1.9 0.000083 
9.8 -1.9 0.000077 
9.900001 -1.9 0.000063 
10.0 -1.9 0.000073 
10.1 -1.9 0.000067 
10.2 -1.9 0.000073 
10.3 -1.9 0.000073 
10.400001 -1.9 0.000060 
10.5 -1.9 0.000060 
10.6 -1.9 0.000060 
10.7 -1.9 0.000057 
10.8 -1.9 0.000043 
10.900001 -1.9 0.000050 
11.0 -1.9 0.000053 
11.1 -1.9 0.000043 
11.2 -1.9 0.000047 
11.3 -1.9 0.000043 
11.400001 -1.9 0.000043 
11.500001 -1.9 0.000037 
11.599999 -1.9 0.000020 
11.7 -1.9 0.000050 
11.8 -1.9 0.000047 
11.900001 -1.9 0.000017 
12.000001 -1.9 0.000017 
12.099999 -1.9 0.000027 
12.2 -1.9 0.000037 
12.3 -1.9 0.000023 
12.400001 -1.9 0.000013 
12.500001 -1.9 0.000027 
12.599999 -1.9 0.000013 
12.7 -1.9 0.000003 
12.8 -1.9 0.000007 
12.900001 -1.9 0.000003 
13.000001 -1.9 0.000007 
13.099999 -1.9 0.000010 
13.2 -1.9 0.000000 
13.3 -1.9 0.000000 
13.400001 -1.9 0.000000 
13.500001 -1.9 0.000000 
13.599999 -1.9 0.000000 
13.7 -1.9 0.000000 
13.8 -1.9 0.000000 
13.900001 -1.9 0.000000 
14.0 -1.9 0.000000 
14.099998 -1.9 0.000000 
14.199998999999998 -1.9 0.000000 
14.299999 -1.9 0.000000 
14.399999999999999 -1.9 0.000000 
14.5 -1.9 0.000000 
14.599998 -1.9 0.000000 
14.699998999999998 -1.9 0.000000 
14.799999 -1.9 0.000000 
14.899999999999999 -1.9 0.000000 
15.0 -1.9 0.000000 
15.099998 -1.9 0.000000 
15.199998999999998 -1.9 0.000000 
15.299999 -1.9 0.000000 
15.399999999999999 -1.9 0.000000 
15.5 -1.9 0.000000 
15.599998 -1.9 0.000000 
15.699998999999998 -1.9 0.000000 
15.799999 -1.9 0.000000 
15.899999999999999 -1.9 0.000000 
16.0 -1.9 0.000000 
16.099998 -1.9 0.000000 
16.199999 -1.9 0.000000 
16.299999 -1.9 0.000000 
16.4 -1.9 0.000000 
16.5 -1.9 0.000000 
16.599998 -1.9 0.000000 
16.699999 -1.9 0.000000 
16.799999 -1.9 0.000000 
-4.7 -1.8 0.000000 
-4.6 -1.8 0.000000 
-4.5 -1.8 0.000000 
-4.4 -1.8 0.000000 
-4.3 -1.8 0.000000 
-4.2 -1.8 0.000000 
-4.1 -1.8 0.000000 
-4.0 -1.8 0.000000 
-3.9 -1.8 0.000000 
-3.8 -1.8 0.000000 
-3.7 -1.8 0.000000 
-3.6 -1.8 0.000000 
-3.5 -1.8 0.000000 
-3.4 -1.8 0.000000 
-3.3 -1.8 0.000000 
-3.2 -1.8 0.000000 
-3.1 -1.8 0.000000 
-3.0 -1.8 0.000000 
-2.9 -1.8 0.000000 
-2.8 -1.8 0.000000 
-2.7 -1.8 0.000000 
-2.6 -1.8 0.000000 
-2.5 -1.8 0.000000 
-2.4 -1.8 0.000000 
-2.3 -1.8 0.000000 
-2.2 -1.8 0.000000 
-2.1 -1.8 0.000000 
-2.0 -1.8 0.000000 
-1.9 -1.8 0.000000 
-1.8 -1.8 0.000000 
-1.7 -1.8 0.000000 
-1.6 -1.8 0.000007 
-1.5 -1.8 0.000000 
-1.4 -1.8 0.000000 
-1.3 -1.8 0.000007 
-1.2 -1.8 0.000003 
-1.1 -1.8 0.000003 
-1.0 -1.8 0.000013 
-0.8999999999999999 -1.8 0.000013 
-0.8 -1.8 0.000010 
-0.7 -1.8 0.000017 
-0.6000000000000001 -1.8 0.000013 
-0.5 -1.8 0.000027 
-0.3999999999999999 -1.8 0.000020 
-0.30000000000000004 -1.8 0.000030 
-0.19999999999999996 -1.8 0.000030 
-0.10000000000000009 -1.8 0.000017 
0.0 -1.8 0.000020 
0.10000000000000009 -1.8 0.000027 
0.20000000000000018 -1.8 0.000023 
0.2999999999999998 -1.8 0.000047 
0.3999999999999999 -1.8 0.000030 
0.5 -1.8 0.000043 
0.6000000000000001 -1.8 0.000043 
0.7000000000000002 -1.8 0.000037 
0.7999999999999998 -1.8 0.000063 
0.8999999999999999 -1.8 0.000057 
1.0 -1.8 0.000077 
1.1 -1.8 0.000053 
1.2000000000000002 -1.8 0.000043 
1.2999999999999998 -1.8 0.000087 
1.4 -1.8 0.000067 
1.5 -1.8 0.000047 
1.6 -1.8 0.000070 
1.7000000000000002 -1.8 0.000083 
1.7999999999999998 -1.8 0.000103 
1.9 -1.8 0.000083 
2.0 -1.8 0.000087 
2.0999999999999996 -1.8 0.000070 
2.2 -1.8 0.000070 
2.3 -1.8 0.000067 
2.4000000000000004 -1.8 0.000097 
2.5 -1.8 0.000080 
2.5999999999999996 -1.8 0.000070 
2.7 -1.8 0.000120 
2.8 -1.8 0.000087 
2.9000000000000004 -1.8 0.000120 
3.0 -1.8 0.000073 
3.0999999999999996 -1.8 0.000107 
3.2 -1.8 0.000083 
3.3 -1.8 0.000100 
3.4000009999999996 -1.8 0.000127 
3.5 -1.8 0.000123 
3.5999999999999996 -1.8 0.000127 
3.7 -1.8 0.000130 
3.8 -1.8 0.000107 
3.9000009999999996 -1.8 0.000103 
4.0 -1.8 0.000110 
4.1 -1.8 0.000120 
4.2 -1.8 0.000103 
4.3 -1.8 0.000127 
4.400001 -1.8 0.000113 
4.5 -1.8 0.000167 
4.6 -1.8 0.000207 
4.7 -1.8 0.000143 
4.8 -1.8 0.000127 
4.900001 -1.8 0.000157 
5.0 -1.8 0.000143 
5.1 -1.8 0.000163 
5.2 -1.8 0.000150 
5.3 -1.8 0.000147 
5.400001 -1.8 0.000147 
5.5 -1.8 0.000113 
5.6 -1.8 0.000173 
5.7 -1.8 0.000110 
5.8 -1.8 0.000143 
5.900001 -1.8 0.000160 
6.0 -1.8 0.000183 
6.1 -1.8 0.000147 
6.199999999999999 -1.8 0.000140 
6.300000000000001 -1.8 0.000187 
6.400001 -1.8 0.000177 
6.5 -1.8 0.000203 
6.6 -1.8 0.000150 
6.699999999999999 -1.8 0.000147 
6.800000000000001 -1.8 0.000150 
6.900001 -1.8 0.000133 
7.0 -1.8 0.000150 
7.1 -1.8 0.000117 
7.199999999999999 -1.8 0.000127 
7.300000000000001 -1.8 0.000180 
7.400001 -1.8 0.000143 
7.5 -1.8 0.000167 
7.6 -1.8 0.000163 
7.699999999999999 -1.8 0.000117 
7.800000000000001 -1.8 0.000170 
7.900001 -1.8 0.000077 
8.0 -1.8 0.000117 
8.1 -1.8 0.000127 
8.2 -1.8 0.000137 
8.3 -1.8 0.000110 
8.400001 -1.8 0.000117 
8.5 -1.8 0.000110 
8.6 -1.8 0.000153 
8.7 -1.8 0.000123 
8.8 -1.8 0.000123 
8.900001 -1.8 0.000117 
9.0 -1.8 0.000103 
9.1 -1.8 0.000057 
9.2 -1.8 0.000067 
9.3 -1.8 0.000093 
9.400001 -1.8 0.000073 
9.5 -1.8 0.000090 
9.6 -1.8 0.000100 
9.7 -1.8 0.000090 
9.8 -1.8 0.000070 
9.900001 -1.8 0.000057 
10.0 -1.8 0.000063 
10.1 -1.8 0.000080 
10.2 -1.8 0.000063 
10.3 -1.8 0.000080 
10.400001 -1.8 0.000093 
10.5 -1.8 0.000083 
10.6 -1.8 0.000043 
10.7 -1.8 0.000073 
10.8 -1.8 0.000053 
10.900001 -1.8 0.000033 
11.0 -1.8 0.000047 
11.1 -1.8 0.000047 
11.2 -1.8 0.000053 
11.3 -1.8 0.000060 
11.400001 -1.8 0.000037 
11.500001 -1.8 0.000030 
11.599999 -1.8 0.000023 
11.7 -1.8 0.000023 
11.8 -1.8 0.000030 
11.900001 -1.8 0.000033 
12.000001 -1.8 0.000023 
12.099999 -1.8 0.000037 
12.2 -1.8 0.000020 
12.3 -1.8 0.000007 
12.400001 -1.8 0.000017 
12.500001 -1.8 0.000013 
12.599999 -1.8 0.000003 
12.7 -1.8 0.000007 
12.8 -1.8 0.000003 
12.900001 -1.8 0.000003 
13.000001 -1.8 0.000007 
13.099999 -1.8 0.000010 
13.2 -1.8 0.000003 
13.3 -1.8 0.000003 
13.400001 -1.8 0.000003 
13.500001 -1.8 0.000000 
13.599999 -1.8 0.000000 
13.7 -1.8 0.000000 
13.8 -1.8 0.000000 
13.900001 -1.8 0.000000 
14.0 -1.8 0.000000 
14.099998 -1.8 0.000000 
14.199998999999998 -1.8 0.000000 
14.299999 -1.8 0.000000 
14.399999999999999 -1.8 0.000000 
14.5 -1.8 0.000000 
14.599998 -1.8 0.000000 
14.699998999999998 -1.8 0.000000 
14.799999 -1.8 0.000000 
14.899999999999999 -1.8 0.000000 
15.0 -1.8 0.000000 
15.099998 -1.8 0.000000 
15.199998999999998 -1.8 0.000000 
15.299999 -1.8 0.000000 
15.399999999999999 -1.8 0.000000 
15.5 -1.8 0.000000 
15.599998 -1.8 0.000000 
15.699998999999998 -1.8 0.000000 
15.799999 -1.8 0.000000 
15.899999999999999 -1.8 0.000000 
16.0 -1.8 0.000000 
16.099998 -1.8 0.000000 
16.199999 -1.8 0.000000 
16.299999 -1.8 0.000000 
16.4 -1.8 0.000000 
16.5 -1.8 0.000000 
16.599998 -1.8 0.000000 
16.699999 -1.8 0.000000 
16.799999 -1.8 0.000000 
-4.7 -1.7 0.000000 
-4.6 -1.7 0.000000 
-4.5 -1.7 0.000000 
-4.4 -1.7 0.000000 
-4.3 -1.7 0.000000 
-4.2 -1.7 0.000000 
-4.1 -1.7 0.000000 
-4.0 -1.7 0.000000 
-3.9 -1.7 0.000000 
-3.8 -1.7 0.000000 
-3.7 -1.7 0.000000 
-3.6 -1.7 0.000000 
-3.5 -1.7 0.000000 
-3.4 -1.7 0.000000 
-3.3 -1.7 0.000000 
-3.2 -1.7 0.000000 
-3.1 -1.7 0.000000 
-3.0 -1.7 0.000000 
-2.9 -1.7 0.000000 
-2.8 -1.7 0.000000 
-2.7 -1.7 0.000000 
-2.6 -1.7 0.000000 
-2.5 -1.7 0.000000 
-2.4 -1.7 0.000000 
-2.3 -1.7 0.000000 
-2.2 -1.7 0.000000 
-2.1 -1.7 0.000000 
-2.0 -1.7 0.000000 
-1.9 -1.7 0.000000 
-1.8 -1.7 0.000000 
-1.7 -1.7 0.000000 
-1.6 -1.7 0.000007 
-1.5 -1.7 0.000003 
-1.4 -1.7 0.000007 
-1.3 -1.7 0.000010 
-1.2 -1.7 0.000013 
-1.1 -1.7 0.000007 
-1.0 -1.7 0.000020 
-0.8999999999999999 -1.7 0.000017 
-0.8 -1.7 0.000017 
-0.7 -1.7 0.000017 
-0.6000000000000001 -1.7 0.000023 
-0.5 -1.7 0.000023 
-0.3999999999999999 -1.7 0.000013 
-0.30000000000000004 -1.7 0.000017 
-0.19999999999999996 -1.7 0.000020 
-0.10000000000000009 -1.7 0.000027 
0.0 -1.7 0.000023 
0.10000000000000009 -1.7 0.000050 
0.20000000000000018 -1.7 0.000040 
0.2999999999999998 -1.7 0.000053 
0.3999999999999999 -1.7 0.000060 
0.5 -1.7 0.000067 
0.6000000000000001 -1.7 0.000040 
0.7000000000000002 -1.7 0.000040 
0.7999999999999998 -1.7 0.000040 
0.8999999999999999 -1.7 0.000030 
1.0 -1.7 0.000050 
1.1 -1.7 0.000047 
1.2000000000000002 -1.7 0.000050 
1.2999999999999998 -1.7 0.000067 
1.4 -1.7 0.000043 
1.5 -1.7 0.000063 
1.6 -1.7 0.000073 
1.7000000000000002 -1.7 0.000087 
1.7999999999999998 -1.7 0.000083 
1.9 -1.7 0.000063 
2.0 -1.7 0.000083 
2.0999999999999996 -1.7 0.000070 
2.2 -1.7 0.000097 
2.3 -1.7 0.000080 
2.4000000000000004 -1.7 0.000060 
2.5 -1.7 0.000100 
2.5999999999999996 -1.7 0.000090 
2.7 -1.7 0.000100 
2.8 -1.7 0.000113 
2.9000000000000004 -1.7 0.000110 
3.0 -1.7 0.000100 
3.0999999999999996 -1.7 0.000117 
3.2 -1.7 0.000107 
3.3 -1.7 0.000117 
3.4000009999999996 -1.7 0.000120 
3.5 -1.7 0.000127 
3.5999999999999996 -1.7 0.000157 
3.7 -1.7 0.000153 
3.8 -1.7 0.000157 
3.9000009999999996 -1.7 0.000143 
4.0 -1.7 0.000117 
4.1 -1.7 0.000150 
4.2 -1.7 0.000173 
4.3 -1.7 0.000133 
4.400001 -1.7 0.000163 
4.5 -1.7 0.000157 
4.6 -1.7 0.000163 
4.7 -1.7 0.000100 
4.8 -1.7 0.000123 
4.900001 -1.7 0.000187 
5.0 -1.7 0.000163 
5.1 -1.7 0.000183 
5.2 -1.7 0.000147 
5.3 -1.7 0.000147 
5.400001 -1.7 0.000167 
5.5 -1.7 0.000183 
5.6 -1.7 0.000230 
5.7 -1.7 0.000180 
5.8 -1.7 0.000163 
5.900001 -1.7 0.000147 
6.0 -1.7 0.000170 
6.1 -1.7 0.000200 
6.199999999999999 -1.7 0.000133 
6.300000000000001 -1.7 0.000167 
6.400001 -1.7 0.000137 
6.5 -1.7 0.000173 
6.6 -1.7 0.000183 
6.699999999999999 -1.7 0.000107 
6.800000000000001 -1.7 0.000133 
6.900001 -1.7 0.000140 
7.0 -1.7 0.000167 
7.1 -1.7 0.000173 
7.199999999999999 -1.7 0.000107 
7.300000000000001 -1.7 0.000197 
7.400001 -1.7 0.000107 
7.5 -1.7 0.000183 
7.6 -1.7 0.000123 
7.699999999999999 -1.7 0.000143 
7.800000000000001 -1.7 0.000117 
7.900001 -1.7 0.000113 
8.0 -1.7 0.000170 
8.1 -1.7 0.000120 
8.2 -1.7 0.000123 
8.3 -1.7 0.000137 
8.400001 -1.7 0.000167 
8.5 -1.7 0.000080 
8.6 -1.7 0.000133 
8.7 -1.7 0.000143 
8.8 -1.7 0.000147 
8.900001 -1.7 0.000113 
9.0 -1.7 0.000103 
9.1 -1.7 0.000117 
9.2 -1.7 0.000103 
9.3 -1.7 0.000110 
9.400001 -1.7 0.000097 
9.5 -1.7 0.000080 
9.6 -1.7 0.000087 
9.7 -1.7 0.000087 
9.8 -1.7 0.000097 
9.900001 -1.7 0.000073 
10.0 -1.7 0.000073 
10.1 -1.7 0.000087 
10.2 -1.7 0.000083 
10.3 -1.7 0.000063 
10.400001 -1.7 0.000070 
10.5 -1.7 0.000063 
10.6 -1.7 0.000067 
10.7 -1.7 0.000053 
10.8 -1.7 0.000073 
10.900001 -1.7 0.000057 
11.0 -1.7 0.000053 
11.1 -1.7 0.000030 
11.2 -1.7 0.000060 
11.3 -1.7 0.000053 
11.400001 -1.7 0.000047 
11.500001 -1.7 0.000033 
11.599999 -1.7 0.000053 
11.7 -1.7 0.000033 
11.8 -1.7 0.000033 
11.900001 -1.7 0.000047 
12.000001 -1.7 0.000043 
12.099999 -1.7 0.000043 
12.2 -1.7 0.000033 
12.3 -1.7 0.000027 
12.400001 -1.7 0.000013 
12.500001 -1.7 0.000010 
12.599999 -1.7 0.000007 
12.7 -1.7 0.000017 
12.8 -1.7 0.000010 
12.900001 -1.7 0.000007 
13.000001 -1.7 0.000000 
13.099999 -1.7 0.000000 
13.2 -1.7 0.000003 
13.3 -1.7 0.000000 
13.400001 -1.7 0.000000 
13.500001 -1.7 0.000000 
13.599999 -1.7 0.000000 
13.7 -1.7 0.000000 
13.8 -1.7 0.000000 
13.900001 -1.7 0.000000 
14.0 -1.7 0.000000 
14.099998 -1.7 0.000000 
14.199998999999998 -1.7 0.000000 
14.299999 -1.7 0.000000 
14.399999999999999 -1.7 0.000000 
14.5 -1.7 0.000000 
14.599998 -1.7 0.000000 
14.699998999999998 -1.7 0.000000 
14.799999 -1.7 0.000000 
14.899999999999999 -1.7 0.000000 
15.0 -1.7 0.000000 
15.099998 -1.7 0.000000 
15.199998999999998 -1.7 0.000000 
15.299999 -1.7 0.000000 
15.399999999999999 -1.7 0.000000 
15.5 -1.7 0.000000 
15.599998 -1.7 0.000000 
15.699998999999998 -1.7 0.000000 
15.799999 -1.7 0.000000 
15.899999999999999 -1.7 0.000000 
16.0 -1.7 0.000000 
16.099998 -1.7 0.000000 
16.199999 -1.7 0.000000 
16.299999 -1.7 0.000000 
16.4 -1.7 0.000000 
16.5 -1.7 0.000000 
16.599998 -1.7 0.000000 
16.699999 -1.7 0.000000 
16.799999 -1.7 0.000000 
-4.7 -1.6 0.000000 
-4.6 -1.6 0.000000 
-4.5 -1.6 0.000000 
-4.4 -1.6 0.000000 
-4.3 -1.6 0.000000 
-4.2 -1.6 0.000000 
-4.1 -1.6 0.000000 
-4.0 -1.6 0.000000 
-3.9 -1.6 0.000000 
-3.8 -1.6 0.000000 
-3.7 -1.6 0.000000 
-3.6 -1.6 0.000000 
-3.5 -1.6 0.000000 
-3.4 -1.6 0.000000 
-3.3 -1.6 0.000000 
-3.2 -1.6 0.000000 
-3.1 -1.6 0.000000 
-3.0 -1.6 0.000000 
-2.9 -1.6 0.000000 
-2.8 -1.6 0.000000 
-2.7 -1.6 0.000000 
-2.6 -1.6 0.000000 
-2.5 -1.6 0.000000 
-2.4 -1.6 0.000000 
-2.3 -1.6 0.000000 
-2.2 -1.6 0.000000 
-2.1 -1.6 0.000000 
-2.0 -1.6 0.000000 
-1.9 -1.6 0.000000 
-1.8 -1.6 0.000003 
-1.7 -1.6 0.000000 
-1.6 -1.6 0.000003 
-1.5 -1.6 0.000003 
-1.4 -1.6 0.000007 
-1.3 -1.6 0.000007 
-1.2 -1.6 0.000020 
-1.1 -1.6 0.000013 
-1.0 -1.6 0.000020 
-0.8999999999999999 -1.6 0.000010 
-0.8 -1.6 0.000020 
-0.7 -1.6 0.000017 
-0.6000000000000001 -1.6 0.000013 
-0.5 -1.6 0.000047 
-0.3999999999999999 -1.6 0.000020 
-0.30000000000000004 -1.6 0.000030 
-0.19999999999999996 -1.6 0.000053 
-0.10000000000000009 -1.6 0.000033 
0.0 -1.6 0.000037 
0.10000000000000009 -1.6 0.000017 
0.20000000000000018 -1.6 0.000023 
0.2999999999999998 -1.6 0.000043 
0.3999999999999999 -1.6 0.000060 
0.5 -1.6 0.000070 
0.6000000000000001 -1.6 0.000063 
0.7000000000000002 -1.6 0.000050 
0.7999999999999998 -1.6 0.000063 
0.8999999999999999 -1.6 0.000060 
1.0 -1.6 0.000063 
1.1 -1.6 0.000053 
1.2000000000000002 -1.6 0.000073 
1.2999999999999998 -1.6 0.000087 
1.4 -1.6 0.000107 
1.5 -1.6 0.000083 
1.6 -1.6 0.000060 
1.7000000000000002 -1.6 0.000060 
1.7999999999999998 -1.6 0.000087 
1.9 -1.6 0.000080 
2.0 -1.6 0.000087 
2.0999999999999996 -1.6 0.000073 
2.2 -1.6 0.000070 
2.3 -1.6 0.000110 
2.4000000000000004 -1.6 0.000097 
2.5 -1.6 0.000090 
2.5999999999999996 -1.6 0.000070 
2.7 -1.6 0.000107 
2.8 -1.6 0.000130 
2.9000000000000004 -1.6 0.000127 
3.0 -1.6 0.000093 
3.0999999999999996 -1.6 0.000127 
3.2 -1.6 0.000083 
3.3 -1.6 0.000113 
3.4000009999999996 -1.6 0.000090 
3.5 -1.6 0.000120 
3.5999999999999996 -1.6 0.000123 
3.7 -1.6 0.000093 
3.8 -1.6 0.000147 
3.9000009999999996 -1.6 0.000143 
4.0 -1.6 0.000177 
4.1 -1.6 0.000153 
4.2 -1.6 0.000177 
4.3 -1.6 0.000167 
4.400001 -1.6 0.000187 
4.5 -1.6 0.000160 
4.6 -1.6 0.000210 
4.7 -1.6 0.000140 
4.8 -1.6 0.000173 
4.900001 -1.6 0.000157 
5.0 -1.6 0.000170 
5.1 -1.6 0.000190 
5.2 -1.6 0.000183 
5.3 -1.6 0.000193 
5.400001 -1.6 0.000203 
5.5 -1.6 0.000180 
5.6 -1.6 0.000250 
5.7 -1.6 0.000140 
5.8 -1.6 0.000197 
5.900001 -1.6 0.000177 
6.0 -1.6 0.000187 
6.1 -1.6 0.000223 
6.199999999999999 -1.6 0.000173 
6.300000000000001 -1.6 0.000200 
6.400001 -1.6 0.000163 
6.5 -1.6 0.000180 
6.6 -1.6 0.000247 
6.699999999999999 -1.6 0.000167 
6.800000000000001 -1.6 0.000170 
6.900001 -1.6 0.000193 
7.0 -1.6 0.000180 
7.1 -1.6 0.000233 
7.199999999999999 -1.6 0.000190 
7.300000000000001 -1.6 0.000213 
7.400001 -1.6 0.000150 
7.5 -1.6 0.000123 
7.6 -1.6 0.000163 
7.699999999999999 -1.6 0.000150 
7.800000000000001 -1.6 0.000170 
7.900001 -1.6 0.000130 
8.0 -1.6 0.000150 
8.1 -1.6 0.000150 
8.2 -1.6 0.000150 
8.3 -1.6 0.000160 
8.400001 -1.6 0.000167 
8.5 -1.6 0.000140 
8.6 -1.6 0.000113 
8.7 -1.6 0.000130 
8.8 -1.6 0.000150 
8.900001 -1.6 0.000090 
9.0 -1.6 0.000117 
9.1 -1.6 0.000093 
9.2 -1.6 0.000100 
9.3 -1.6 0.000117 
9.400001 -1.6 0.000177 
9.5 -1.6 0.000077 
9.6 -1.6 0.000090 
9.7 -1.6 0.000097 
9.8 -1.6 0.000107 
9.900001 -1.6 0.000097 
10.0 -1.6 0.000117 
10.1 -1.6 0.000097 
10.2 -1.6 0.000090 
10.3 -1.6 0.000063 
10.400001 -1.6 0.000083 
10.5 -1.6 0.000097 
10.6 -1.6 0.000053 
10.7 -1.6 0.000077 
10.8 -1.6 0.000060 
10.900001 -1.6 0.000050 
11.0 -1.6 0.000063 
11.1 -1.6 0.000077 
11.2 -1.6 0.000057 
11.3 -1.6 0.000040 
11.400001 -1.6 0.000047 
11.500001 -1.6 0.000043 
11.599999 -1.6 0.000023 
11.7 -1.6 0.000030 
11.8 -1.6 0.000037 
11.900001 -1.6 0.000023 
12.000001 -1.6 0.000040 
12.099999 -1.6 0.000050 
12.2 -1.6 0.000013 
12.3 -1.6 0.000020 
12.400001 -1.6 0.000040 
12.500001 -1.6 0.000023 
12.599999 -1.6 0.000013 
12.7 -1.6 0.000017 
12.8 -1.6 0.000007 
12.900001 -1.6 0.000003 
13.000001 -1.6 0.000013 
13.099999 -1.6 0.000003 
13.2 -1.6 0.000007 
13.3 -1.6 0.000000 
13.400001 -1.6 0.000003 
13.500001 -1.6 0.000000 
13.599999 -1.6 0.000000 
13.7 -1.6 0.000000 
13.8 -1.6 0.000000 
13.900001 -1.6 0.000000 
14.0 -1.6 0.000000 
14.099998 -1.6 0.000000 
14.199998999999998 -1.6 0.000000 
14.299999 -1.6 0.000000 
14.399999999999999 -1.6 0.000000 
14.5 -1.6 0.000000 
14.599998 -1.6 0.000000 
14.699998999999998 -1.6 0.000000 
14.799999 -1.6 0.000000 
14.899999999999999 -1.6 0.000000 
15.0 -1.6 0.000000 
15.099998 -1.6 0.000000 
15.199998999999998 -1.6 0.000000 
15.299999 -1.6 0.000000 
15.399999999999999 -1.6 0.000000 
15.5 -1.6 0.000000 
15.599998 -1.6 0.000000 
15.699998999999998 -1.6 0.000000 
15.799999 -1.6 0.000000 
15.899999999999999 -1.6 0.000000 
16.0 -1.6 0.000000 
16.099998 -1.6 0.000000 
16.199999 -1.6 0.000000 
16.299999 -1.6 0.000000 
16.4 -1.6 0.000000 
16.5 -1.6 0.000000 
16.599998 -1.6 0.000000 
16.699999 -1.6 0.000000 
16.799999 -1.6 0.000000 
-4.7 -1.5 0.000000 
-4.6 -1.5 0.000000 
-4.5 -1.5 0.000000 
-4.4 -1.5 0.000000 
-4.3 -1.5 0.000000 
-4.2 -1.5 0.000000 
-4.1 -1.5 0.000000 
-4.0 -1.5 0.000000 
-3.9 -1.5 0.000000 
-3.8 -1.5 0.000000 
-3.7 -1.5 0.000000 
-3.6 -1.5 0.000000 
-3.5 -1.5 0.000000 
-3.4 -1.5 0.000000 
-3.3 -1.5 0.000000 
-3.2 -1.5 0.000000 
-3.1 -1.5 0.000000 
-3.0 -1.5 0.000000 
-2.9 -1.5 0.000000 
-2.8 -1.5 0.000000 
-2.7 -1.5 0.000000 
-2.6 -1.5 0.000000 
-2.5 -1.5 0.000000 
-2.4 -1.5 0.000000 
-2.3 -1.5 0.000000 
-2.2 -1.5 0.000000 
-2.1 -1.5 0.000000 
-2.0 -1.5 0.000000 
-1.9 -1.5 0.000000 
-1.8 -1.5 0.000000 
-1.7 -1.5 0.000007 
-1.6 -1.5 0.000007 
-1.5 -1.5 0.000003 
-1.4 -1.5 0.000013 
-1.3 -1.5 0.000003 
-1.2 -1.5 0.000013 
-1.1 -1.5 0.000020 
-1.0 -1.5 0.000010 
-0.8999999999999999 -1.5 0.000010 
-0.8 -1.5 0.000037 
-0.7 -1.5 0.000027 
-0.6000000000000001 -1.5 0.000010 
-0.5 -1.5 0.000020 
-0.3999999999999999 -1.5 0.000010 
-0.30000000000000004 -1.5 0.000027 
-0.19999999999999996 -1.5 0.000050 
-0.10000000000000009 -1.5 0.000050 
0.0 -1.5 0.000030 
0.10000000000000009 -1.5 0.000040 
0.20000000000000018 -1.5 0.000037 
0.2999999999999998 -1.5 0.000047 
0.3999999999999999 -1.5 0.000047 
0.5 -1.5 0.000040 
0.6000000000000001 -1.5 0.000043 
0.7000000000000002 -1.5 0.000083 
0.7999999999999998 -1.5 0.000053 
0.8999999999999999 -1.5 0.000060 
1.0 -1.5 0.000060 
1.1 -1.5 0.000080 
1.2000000000000002 -1.5 0.000060 
1.2999999999999998 -1.5 0.000083 
1.4 -1.5 0.000093 
1.5 -1.5 0.000067 
1.6 -1.5 0.000083 
1.7000000000000002 -1.5 0.000070 
1.7999999999999998 -1.5 0.000063 
1.9 -1.5 0.000093 
2.0 -1.5 0.000097 
2.0999999999999996 -1.5 0.000113 
2.2 -1.5 0.000087 
2.3 -1.5 0.000097 
2.4000000000000004 -1.5 0.000110 
2.5 -1.5 0.000093 
2.5999999999999996 -1.5 0.000120 
2.7 -1.5 0.000100 
2.8 -1.5 0.000090 
2.9000000000000004 -1.5 0.000117 
3.0 -1.5 0.000153 
3.0999999999999996 -1.5 0.000090 
3.2 -1.5 0.000120 
3.3 -1.5 0.000127 
3.4000009999999996 -1.5 0.000123 
3.5 -1.5 0.000163 
3.5999999999999996 -1.5 0.000127 
3.7 -1.5 0.000143 
3.8 -1.5 0.000133 
3.9000009999999996 -1.5 0.000163 
4.0 -1.5 0.000190 
4.1 -1.5 0.000197 
4.2 -1.5 0.000147 
4.3 -1.5 0.000147 
4.400001 -1.5 0.000157 
4.5 -1.5 0.000123 
4.6 -1.5 0.000183 
4.7 -1.5 0.000140 
4.8 -1.5 0.000203 
4.900001 -1.5 0.000160 
5.0 -1.5 0.000210 
5.1 -1.5 0.000223 
5.2 -1.5 0.000210 
5.3 -1.5 0.000240 
5.400001 -1.5 0.000177 
5.5 -1.5 0.000173 
5.6 -1.5 0.000240 
5.7 -1.5 0.000230 
5.8 -1.5 0.000193 
5.900001 -1.5 0.000170 
6.0 -1.5 0.000200 
6.1 -1.5 0.000220 
6.199999999999999 -1.5 0.000177 
6.300000000000001 -1.5 0.000200 
6.400001 -1.5 0.000200 
6.5 -1.5 0.000230 
6.6 -1.5 0.000200 
6.699999999999999 -1.5 0.000180 
6.800000000000001 -1.5 0.000257 
6.900001 -1.5 0.000197 
7.0 -1.5 0.000210 
7.1 -1.5 0.000233 
7.199999999999999 -1.5 0.000183 
7.300000000000001 -1.5 0.000243 
7.400001 -1.5 0.000183 
7.5 -1.5 0.000180 
7.6 -1.5 0.000237 
7.699999999999999 -1.5 0.000160 
7.800000000000001 -1.5 0.000167 
7.900001 -1.5 0.000150 
8.0 -1.5 0.000133 
8.1 -1.5 0.000147 
8.2 -1.5 0.000183 
8.3 -1.5 0.000133 
8.400001 -1.5 0.000100 
8.5 -1.5 0.000133 
8.6 -1.5 0.000140 
8.7 -1.5 0.000173 
8.8 -1.5 0.000113 
8.900001 -1.5 0.000130 
9.0 -1.5 0.000107 
9.1 -1.5 0.000160 
9.2 -1.5 0.000103 
9.3 -1.5 0.000090 
9.400001 -1.5 0.000133 
9.5 -1.5 0.000093 
9.6 -1.5 0.000140 
9.7 -1.5 0.000110 
9.8 -1.5 0.000087 
9.900001 -1.5 0.000123 
10.0 -1.5 0.000097 
10.1 -1.5 0.000080 
10.2 -1.5 0.000097 
10.3 -1.5 0.000087 
10.400001 -1.5 0.000077 
10.5 -1.5 0.000093 
10.6 -1.5 0.000093 
10.7 -1.5 0.000080 
10.8 -1.5 0.000077 
10.900001 -1.5 0.000060 
11.0 -1.5 0.000077 
11.1 -1.5 0.000063 
11.2 -1.5 0.000060 
11.3 -1.5 0.000057 
11.400001 -1.5 0.000063 
11.500001 -1.5 0.000067 
11.599999 -1.5 0.000037 
11.7 -1.5 0.000037 
11.8 -1.5 0.000030 
11.900001 -1.5 0.000040 
12.000001 -1.5 0.000047 
12.099999 -1.5 0.000043 
12.2 -1.5 0.000023 
12.3 -1.5 0.000033 
12.400001 -1.5 0.000027 
12.500001 -1.5 0.000013 
12.599999 -1.5 0.000027 
12.7 -1.5 0.000017 
12.8 -1.5 0.000007 
12.900001 -1.5 0.000013 
13.000001 -1.5 0.000010 
13.099999 -1.5 0.000013 
13.2 -1.5 0.000007 
13.3 -1.5 0.000000 
13.400001 -1.5 0.000000 
13.500001 -1.5 0.000000 
13.599999 -1.5 0.000007 
13.7 -1.5 0.000000 
13.8 -1.5 0.000000 
13.900001 -1.5 0.000000 
14.0 -1.5 0.000000 
14.099998 -1.5 0.000000 
14.199998999999998 -1.5 0.000000 
14.299999 -1.5 0.000000 
14.399999999999999 -1.5 0.000000 
14.5 -1.5 0.000000 
14.599998 -1.5 0.000000 
14.699998999999998 -1.5 0.000000 
14.799999 -1.5 0.000000 
14.899999999999999 -1.5 0.000000 
15.0 -1.5 0.000000 
15.099998 -1.5 0.000000 
15.199998999999998 -1.5 0.000000 
15.299999 -1.5 0.000000 
15.399999999999999 -1.5 0.000000 
15.5 -1.5 0.000000 
15.599998 -1.5 0.000000 
15.699998999999998 -1.5 0.000000 
15.799999 -1.5 0.000000 
15.899999999999999 -1.5 0.000000 
16.0 -1.5 0.000000 
16.099998 -1.5 0.000000 
16.199999 -1.5 0.000000 
16.299999 -1.5 0.000000 
16.4 -1.5 0.000000 
16.5 -1.5 0.000000 
16.599998 -1.5 0.000000 
16.699999 -1.5 0.000000 
16.799999 -1.5 0.000000 
-4.7 -1.4 0.000000 
-4.6 -1.4 0.000000 
-4.5 -1.4 0.000000 
-4.4 -1.4 0.000000 
-4.3 -1.4 0.000000 
-4.2 -1.4 0.000000 
-4.1 -1.4 0.000000 
-4.0 -1.4 0.000000 
-3.9 -1.4 0.000000 
-3.8 -1.4 0.000000 
-3.7 -1.4 0.000000 
-3.6 -1.4 0.000000 
-3.5 -1.4 0.000000 
-3.4 -1.4 0.000000 
-3.3 -1.4 0.000000 
-3.2 -1.4 0.000000 
-3.1 -1.4 0.000000 
-3.0 -1.4 0.000000 
-2.9 -1.4 0.000000 
-2.8 -1.4 0.000000 
-2.7 -1.4 0.000000 
-2.6 -1.4 0.000000 
-2.5 -1.4 0.000000 
-2.4 -1.4 0.000000 
-2.3 -1.4 0.000000 
-2.2 -1.4 0.000000 
-2.1 -1.4 0.000000 
-2.0 -1.4 0.000000 
-1.9 -1.4 0.000000 
-1.8 -1.4 0.000007 
-1.7 -1.4 0.000000 
-1.6 -1.4 0.000010 
-1.5 -1.4 0.000020 
-1.4 -1.4 0.000007 
-1.3 -1.4 0.000017 
-1.2 -1.4 0.000013 
-1.1 -1.4 0.000010 
-1.0 -1.4 0.000017 
-0.8999999999999999 -1.4 0.000013 
-0.8 -1.4 0.000017 
-0.7 -1.4 0.000020 
-0.6000000000000001 -1.4 0.000037 
-0.5 -1.4 0.000030 
-0.3999999999999999 -1.4 0.000030 
-0.30000000000000004 -1.4 0.000037 
-0.19999999999999996 -1.4 0.000043 
-0.10000000000000009 -1.4 0.000020 
0.0 -1.4 0.000057 
0.10000000000000009 -1.4 0.000043 
0.20000000000000018 -1.4 0.000067 
0.2999999999999998 -1.4 0.000057 
0.3999999999999999 -1.4 0.000060 
0.5 -1.4 0.000050 
0.6000000000000001 -1.4 0.000053 
0.7000000000000002 -1.4 0.000087 
0.7999999999999998 -1.4 0.000047 
0.8999999999999999 -1.4 0.000073 
1.0 -1.4 0.000040 
1.1 -1.4 0.000060 
1.2000000000000002 -1.4 0.000090 
1.2999999999999998 -1.4 0.000053 
1.4 -1.4 0.000097 
1.5 -1.4 0.000067 
1.6 -1.4 0.000080 
1.7000000000000002 -1.4 0.000063 
1.7999999999999998 -1.4 0.000087 
1.9 -1.4 0.000113 
2.0 -1.4 0.000107 
2.0999999999999996 -1.4 0.000107 
2.2 -1.4 0.000087 
2.3 -1.4 0.000090 
2.4000000000000004 -1.4 0.000103 
2.5 -1.4 0.000107 
2.5999999999999996 -1.4 0.000140 
2.7 -1.4 0.000107 
2.8 -1.4 0.000150 
2.9000000000000004 -1.4 0.000120 
3.0 -1.4 0.000143 
3.0999999999999996 -1.4 0.000133 
3.2 -1.4 0.000163 
3.3 -1.4 0.000117 
3.4000009999999996 -1.4 0.000153 
3.5 -1.4 0.000153 
3.5999999999999996 -1.4 0.000157 
3.7 -1.4 0.000170 
3.8 -1.4 0.000173 
3.9000009999999996 -1.4 0.000157 
4.0 -1.4 0.000207 
4.1 -1.4 0.000190 
4.2 -1.4 0.000197 
4.3 -1.4 0.000163 
4.400001 -1.4 0.000160 
4.5 -1.4 0.000157 
4.6 -1.4 0.000200 
4.7 -1.4 0.000197 
4.8 -1.4 0.000187 
4.900001 -1.4 0.000213 
5.0 -1.4 0.000200 
5.1 -1.4 0.000220 
5.2 -1.4 0.000187 
5.3 -1.4 0.000207 
5.400001 -1.4 0.000277 
5.5 -1.4 0.000177 
5.6 -1.4 0.000257 
5.7 -1.4 0.000183 
5.8 -1.4 0.000243 
5.900001 -1.4 0.000220 
6.0 -1.4 0.000240 
6.1 -1.4 0.000247 
6.199999999999999 -1.4 0.000203 
6.300000000000001 -1.4 0.000210 
6.400001 -1.4 0.000183 
6.5 -1.4 0.000250 
6.6 -1.4 0.000223 
6.699999999999999 -1.4 0.000220 
6.800000000000001 -1.4 0.000257 
6.900001 -1.4 0.000177 
7.0 -1.4 0.000203 
7.1 -1.4 0.000220 
7.199999999999999 -1.4 0.000163 
7.300000000000001 -1.4 0.000237 
7.400001 -1.4 0.000187 
7.5 -1.4 0.000223 
7.6 -1.4 0.000243 
7.699999999999999 -1.4 0.000127 
7.800000000000001 -1.4 0.000217 
7.900001 -1.4 0.000187 
8.0 -1.4 0.000167 
8.1 -1.4 0.000197 
8.2 -1.4 0.000193 
8.3 -1.4 0.000143 
8.400001 -1.4 0.000170 
8.5 -1.4 0.000180 
8.6 -1.4 0.000177 
8.7 -1.4 0.000170 
8.8 -1.4 0.000150 
8.900001 -1.4 0.000157 
9.0 -1.4 0.000147 
9.1 -1.4 0.000120 
9.2 -1.4 0.000120 
9.3 -1.4 0.000137 
9.400001 -1.4 0.000127 
9.5 -1.4 0.000107 
9.6 -1.4 0.000127 
9.7 -1.4 0.000100 
9.8 -1.4 0.000127 
9.900001 -1.4 0.000107 
10.0 -1.4 0.000100 
10.1 -1.4 0.000143 
10.2 -1.4 0.000093 
10.3 -1.4 0.000093 
10.400001 -1.4 0.000080 
10.5 -1.4 0.000097 
10.6 -1.4 0.000073 
10.7 -1.4 0.000077 
10.8 -1.4 0.000063 
10.900001 -1.4 0.000067 
11.0 -1.4 0.000067 
11.1 -1.4 0.000047 
11.2 -1.4 0.000057 
11.3 -1.4 0.000033 
11.400001 -1.4 0.000037 
11.500001 -1.4 0.000060 
11.599999 -1.4 0.000067 
11.7 -1.4 0.000050 
11.8 -1.4 0.000047 
11.900001 -1.4 0.000040 
12.000001 -1.4 0.000033 
12.099999 -1.4 0.000047 
12.2 -1.4 0.000027 
12.3 -1.4 0.000017 
12.400001 -1.4 0.000037 
12.500001 -1.4 0.000010 
12.599999 -1.4 0.000017 
12.7 -1.4 0.000010 
12.8 -1.4 0.000003 
12.900001 -1.4 0.000027 
13.000001 -1.4 0.000013 
13.099999 -1.4 0.000020 
13.2 -1.4 0.000007 
13.3 -1.4 0.000010 
13.400001 -1.4 0.000000 
13.500001 -1.4 0.000003 
13.599999 -1.4 0.000003 
13.7 -1.4 0.000007 
13.8 -1.4 0.000000 
13.900001 -1.4 0.000000 
14.0 -1.4 0.000000 
14.099998 -1.4 0.000000 
14.199998999999998 -1.4 0.000000 
14.299999 -1.4 0.000000 
14.399999999999999 -1.4 0.000000 
14.5 -1.4 0.000000 
14.599998 -1.4 0.000000 
14.699998999999998 -1.4 0.000000 
14.799999 -1.4 0.000000 
14.899999999999999 -1.4 0.000000 
15.0 -1.4 0.000000 
15.099998 -1.4 0.000000 
15.199998999999998 -1.4 0.000000 
15.299999 -1.4 0.000000 
15.399999999999999 -1.4 0.000000 
15.5 -1.4 0.000000 
15.599998 -1.4 0.000000 
15.699998999999998 -1.4 0.000000 
15.799999 -1.4 0.000000 
15.899999999999999 -1.4 0.000000 
16.0 -1.4 0.000000 
16.099998 -1.4 0.000000 
16.199999 -1.4 0.000000 
16.299999 -1.4 0.000000 
16.4 -1.4 0.000000 
16.5 -1.4 0.000000 
16.599998 -1.4 0.000000 
16.699999 -1.4 0.000000 
16.799999 -1.4 0.000000 
-4.7 -1.3 0.000000 
-4.6 -1.3 0.000000 
-4.5 -1.3 0.000000 
-4.4 -1.3 0.000000 
-4.3 -1.3 0.000000 
-4.2 -1.3 0.000000 
-4.1 -1.3 0.000000 
-4.0 -1.3 0.000000 
-3.9 -1.3 0.000000 
-3.8 -1.3 0.000000 
-3.7 -1.3 0.000000 
-3.6 -1.3 0.000000 
-3.5 -1.3 0.000000 
-3.4 -1.3 0.000000 
-3.3 -1.3 0.000000 
-3.2 -1.3 0.000000 
-3.1 -1.3 0.000000 
-3.0 -1.3 0.000000 
-2.9 -1.3 0.000000 
-2.8 -1.3 0.000000 
-2.7 -1.3 0.000000 
-2.6 -1.3 0.000000 
-2.5 -1.3 0.000000 
-2.4 -1.3 0.000000 
-2.3 -1.3 0.000000 
-2.2 -1.3 0.000000 
-2.1 -1.3 0.000000 
-2.0 -1.3 0.000000 
-1.9 -1.3 0.000000 
-1.8 -1.3 0.000003 
-1.7 -1.3 0.000007 
-1.6 -1.3 0.000013 
-1.5 -1.3 0.000003 
-1.4 -1.3 0.000013 
-1.3 -1.3 0.000007 
-1.2 -1.3 0.000010 
-1.1 -1.3 0.000013 
-1.0 -1.3 0.000020 
-0.8999999999999999 -1.3 0.000030 
-0.8 -1.3 0.000023 
-0.7 -1.3 0.000023 
-0.6000000000000001 -1.3 0.000017 
-0.5 -1.3 0.000027 
-0.3999999999999999 -1.3 0.000033 
-0.30000000000000004 -1.3 0.000037 
-0.19999999999999996 -1.3 0.000037 
-0.10000000000000009 -1.3 0.000043 
0.0 -1.3 0.000040 
0.10000000000000009 -1.3 0.000043 
0.20000000000000018 -1.3 0.000037 
0.2999999999999998 -1.3 0.000053 
0.3999999999999999 -1.3 0.000037 
0.5 -1.3 0.000070 
0.6000000000000001 -1.3 0.000057 
0.7000000000000002 -1.3 0.000067 
0.7999999999999998 -1.3 0.000050 
0.8999999999999999 -1.3 0.000090 
1.0 -1.3 0.000077 
1.1 -1.3 0.000077 
1.2000000000000002 -1.3 0.000090 
1.2999999999999998 -1.3 0.000093 
1.4 -1.3 0.000087 
1.5 -1.3 0.000073 
1.6 -1.3 0.000070 
1.7000000000000002 -1.3 0.000087 
1.7999999999999998 -1.3 0.000087 
1.9 -1.3 0.000067 
2.0 -1.3 0.000080 
2.0999999999999996 -1.3 0.000100 
2.2 -1.3 0.000133 
2.3 -1.3 0.000127 
2.4000000000000004 -1.3 0.000127 
2.5 -1.3 0.000123 
2.5999999999999996 -1.3 0.000123 
2.7 -1.3 0.000113 
2.8 -1.3 0.000120 
2.9000000000000004 -1.3 0.000150 
3.0 -1.3 0.000127 
3.0999999999999996 -1.3 0.000167 
3.2 -1.3 0.000110 
3.3 -1.3 0.000173 
3.4000009999999996 -1.3 0.000143 
3.5 -1.3 0.000157 
3.5999999999999996 -1.3 0.000193 
3.7 -1.3 0.000170 
3.8 -1.3 0.000160 
3.9000009999999996 -1.3 0.000247 
4.0 -1.3 0.000163 
4.1 -1.3 0.000247 
4.2 -1.3 0.000170 
4.3 -1.3 0.000247 
4.400001 -1.3 0.000210 
4.5 -1.3 0.000180 
4.6 -1.3 0.000270 
4.7 -1.3 0.000193 
4.8 -1.3 0.000213 
4.900001 -1.3 0.000250 
5.0 -1.3 0.000213 
5.1 -1.3 0.000243 
5.2 -1.3 0.000203 
5.3 -1.3 0.000247 
5.400001 -1.3 0.000210 
5.5 -1.3 0.000230 
5.6 -1.3 0.000223 
5.7 -1.3 0.000233 
5.8 -1.3 0.000203 
5.900001 -1.3 0.000237 
6.0 -1.3 0.000213 
6.1 -1.3 0.000197 
6.199999999999999 -1.3 0.000207 
6.300000000000001 -1.3 0.000200 
6.400001 -1.3 0.000203 
6.5 -1.3 0.000237 
6.6 -1.3 0.000217 
6.699999999999999 -1.3 0.000210 
6.800000000000001 -1.3 0.000253 
6.900001 -1.3 0.000183 
7.0 -1.3 0.000200 
7.1 -1.3 0.000227 
7.199999999999999 -1.3 0.000160 
7.300000000000001 -1.3 0.000250 
7.400001 -1.3 0.000197 
7.5 -1.3 0.000210 
7.6 -1.3 0.000247 
7.699999999999999 -1.3 0.000227 
7.800000000000001 -1.3 0.000247 
7.900001 -1.3 0.000213 
8.0 -1.3 0.000213 
8.1 -1.3 0.000150 
8.2 -1.3 0.000207 
8.3 -1.3 0.000223 
8.400001 -1.3 0.000173 
8.5 -1.3 0.000167 
8.6 -1.3 0.000153 
8.7 -1.3 0.000187 
8.8 -1.3 0.000130 
8.900001 -1.3 0.000123 
9.0 -1.3 0.000153 
9.1 -1.3 0.000150 
9.2 -1.3 0.000133 
9.3 -1.3 0.000123 
9.400001 -1.3 0.000130 
9.5 -1.3 0.000103 
9.6 -1.3 0.000137 
9.7 -1.3 0.000117 
9.8 -1.3 0.000130 
9.900001 -1.3 0.000107 
10.0 -1.3 0.000093 
10.1 -1.3 0.000083 
10.2 -1.3 0.000103 
10.3 -1.3 0.000093 
10.400001 -1.3 0.000087 
10.5 -1.3 0.000093 
10.6 -1.3 0.000073 
10.7 -1.3 0.000097 
10.8 -1.3 0.000073 
10.900001 -1.3 0.000077 
11.0 -1.3 0.000087 
11.1 -1.3 0.000060 
11.2 -1.3 0.000060 
11.3 -1.3 0.000073 
11.400001 -1.3 0.000027 
11.500001 -1.3 0.000057 
11.599999 -1.3 0.000030 
11.7 -1.3 0.000050 
11.8 -1.3 0.000040 
11.900001 -1.3 0.000057 
12.000001 -1.3 0.000037 
12.099999 -1.3 0.000047 
12.2 -1.3 0.000053 
12.3 -1.3 0.000043 
12.400001 -1.3 0.000023 
12.500001 -1.3 0.000040 
12.599999 -1.3 0.000027 
12.7 -1.3 0.000020 
12.8 -1.3 0.000030 
12.900001 -1.3 0.000020 
13.000001 -1.3 0.000003 
13.099999 -1.3 0.000013 
13.2 -1.3 0.000010 
13.3 -1.3 0.000007 
13.400001 -1.3 0.000010 
13.500001 -1.3 0.000017 
13.599999 -1.3 0.000000 
13.7 -1.3 0.000000 
13.8 -1.3 0.000000 
13.900001 -1.3 0.000000 
14.0 -1.3 0.000000 
14.099998 -1.3 0.000000 
14.199998999999998 -1.3 0.000000 
14.299999 -1.3 0.000000 
14.399999999999999 -1.3 0.000000 
14.5 -1.3 0.000000 
14.599998 -1.3 0.000000 
14.699998999999998 -1.3 0.000000 
14.799999 -1.3 0.000000 
14.899999999999999 -1.3 0.000000 
15.0 -1.3 0.000000 
15.099998 -1.3 0.000000 
15.199998999999998 -1.3 0.000000 
15.299999 -1.3 0.000000 
15.399999999999999 -1.3 0.000000 
15.5 -1.3 0.000000 
15.599998 -1.3 0.000000 
15.699998999999998 -1.3 0.000000 
15.799999 -1.3 0.000000 
15.899999999999999 -1.3 0.000000 
16.0 -1.3 0.000000 
16.099998 -1.3 0.000000 
16.199999 -1.3 0.000000 
16.299999 -1.3 0.000000 
16.4 -1.3 0.000000 
16.5 -1.3 0.000000 
16.599998 -1.3 0.000000 
16.699999 -1.3 0.000000 
16.799999 -1.3 0.000000 
-4.7 -1.2 0.000000 
-4.6 -1.2 0.000000 
-4.5 -1.2 0.000000 
-4.4 -1.2 0.000000 
-4.3 -1.2 0.000000 
-4.2 -1.2 0.000000 
-4.1 -1.2 0.000000 
-4.0 -1.2 0.000000 
-3.9 -1.2 0.000000 
-3.8 -1.2 0.000000 
-3.7 -1.2 0.000000 
-3.6 -1.2 0.000000 
-3.5 -1.2 0.000000 
-3.4 -1.2 0.000000 
-3.3 -1.2 0.000000 
-3.2 -1.2 0.000000 
-3.1 -1.2 0.000000 
-3.0 -1.2 0.000000 
-2.9 -1.2 0.000000 
-2.8 -1.2 0.000000 
-2.7 -1.2 0.000000 
-2.6 -1.2 0.000000 
-2.5 -1.2 0.000000 
-2.4 -1.2 0.000000 
-2.3 -1.2 0.000000 
-2.2 -1.2 0.000003 
-2.1 -1.2 0.000003 
-2.0 -1.2 0.000000 
-1.9 -1.2 0.000000 
-1.8 -1.2 0.000003 
-1.7 -1.2 0.000000 
-1.6 -1.2 0.000000 
-1.5 -1.2 0.000007 
-1.4 -1.2 0.000017 
-1.3 -1.2 0.000013 
-1.2 -1.2 0.000020 
-1.1 -1.2 0.000017 
-1.0 -1.2 0.000023 
-0.8999999999999999 -1.2 0.000020 
-0.8 -1.2 0.000030 
-0.7 -1.2 0.000033 
-0.6000000000000001 -1.2 0.000033 
-0.5 -1.2 0.000033 
-0.3999999999999999 -1.2 0.000060 
-0.30000000000000004 -1.2 0.000030 
-0.19999999999999996 -1.2 0.000047 
-0.10000000000000009 -1.2 0.000023 
0.0 -1.2 0.000073 
0.10000000000000009 -1.2 0.000087 
0.20000000000000018 -1.2 0.000063 
0.2999999999999998 -1.2 0.000083 
0.3999999999999999 -1.2 0.000053 
0.5 -1.2 0.000053 
0.6000000000000001 -1.2 0.000063 
0.7000000000000002 -1.2 0.000060 
0.7999999999999998 -1.2 0.000070 
0.8999999999999999 -1.2 0.000067 
1.0 -1.2 0.000060 
1.1 -1.2 0.000080 
1.2000000000000002 -1.2 0.000063 
1.2999999999999998 -1.2 0.000077 
1.4 -1.2 0.000060 
1.5 -1.2 0.000100 
1.6 -1.2 0.000137 
1.7000000000000002 -1.2 0.000107 
1.7999999999999998 -1.2 0.000100 
1.9 -1.2 0.000063 
2.0 -1.2 0.000110 
2.0999999999999996 -1.2 0.000090 
2.2 -1.2 0.000147 
2.3 -1.2 0.000103 
2.4000000000000004 -1.2 0.000097 
2.5 -1.2 0.000127 
2.5999999999999996 -1.2 0.000177 
2.7 -1.2 0.000137 
2.8 -1.2 0.000137 
2.9000000000000004 -1.2 0.000133 
3.0 -1.2 0.000170 
3.0999999999999996 -1.2 0.000160 
3.2 -1.2 0.000117 
3.3 -1.2 0.000180 
3.4000009999999996 -1.2 0.000157 
3.5 -1.2 0.000173 
3.5999999999999996 -1.2 0.000183 
3.7 -1.2 0.000210 
3.8 -1.2 0.000237 
3.9000009999999996 -1.2 0.000200 
4.0 -1.2 0.000210 
4.1 -1.2 0.000253 
4.2 -1.2 0.000200 
4.3 -1.2 0.000190 
4.400001 -1.2 0.000200 
4.5 -1.2 0.000153 
4.6 -1.2 0.000203 
4.7 -1.2 0.000203 
4.8 -1.2 0.000183 
4.900001 -1.2 0.000207 
5.0 -1.2 0.000180 
5.1 -1.2 0.000230 
5.2 -1.2 0.000193 
5.3 -1.2 0.000193 
5.400001 -1.2 0.000220 
5.5 -1.2 0.000200 
5.6 -1.2 0.000207 
5.7 -1.2 0.000183 
5.8 -1.2 0.000233 
5.900001 -1.2 0.000183 
6.0 -1.2 0.000230 
6.1 -1.2 0.000257 
6.199999999999999 -1.2 0.000227 
6.300000000000001 -1.2 0.000273 
6.400001 -1.2 0.000237 
6.5 -1.2 0.000183 
6.6 -1.2 0.000263 
6.699999999999999 -1.2 0.000170 
6.800000000000001 -1.2 0.000173 
6.900001 -1.2 0.000217 
7.0 -1.2 0.000227 
7.1 -1.2 0.000247 
7.199999999999999 -1.2 0.000243 
7.300000000000001 -1.2 0.000240 
7.400001 -1.2 0.000203 
7.5 -1.2 0.000223 
7.6 -1.2 0.000240 
7.699999999999999 -1.2 0.000240 
7.800000000000001 -1.2 0.000267 
7.900001 -1.2 0.000233 
8.0 -1.2 0.000210 
8.1 -1.2 0.000230 
8.2 -1.2 0.000190 
8.3 -1.2 0.000180 
8.400001 -1.2 0.000213 
8.5 -1.2 0.000200 
8.6 -1.2 0.000220 
8.7 -1.2 0.000203 
8.8 -1.2 0.000150 
8.900001 -1.2 0.000200 
9.0 -1.2 0.000163 
9.1 -1.2 0.000137 
9.2 -1.2 0.000153 
9.3 -1.2 0.000147 
9.400001 -1.2 0.000147 
9.5 -1.2 0.000150 
9.6 -1.2 0.000163 
9.7 -1.2 0.000120 
9.8 -1.2 0.000100 
9.900001 -1.2 0.000160 
10.0 -1.2 0.000123 
10.1 -1.2 0.000133 
10.2 -1.2 0.000080 
10.3 -1.2 0.000113 
10.400001 -1.2 0.000087 
10.5 -1.2 0.000117 
10.6 -1.2 0.000107 
10.7 -1.2 0.000100 
10.8 -1.2 0.000097 
10.900001 -1.2 0.000053 
11.0 -1.2 0.000093 
11.1 -1.2 0.000067 
11.2 -1.2 0.000070 
11.3 -1.2 0.000087 
11.400001 -1.2 0.000050 
11.500001 -1.2 0.000060 
11.599999 -1.2 0.000047 
11.7 -1.2 0.000037 
11.8 -1.2 0.000023 
11.900001 -1.2 0.000070 
12.000001 -1.2 0.000017 
12.099999 -1.2 0.000043 
12.2 -1.2 0.000027 
12.3 -1.2 0.000030 
12.400001 -1.2 0.000037 
12.500001 -1.2 0.000047 
12.599999 -1.2 0.000030 
12.7 -1.2 0.000023 
12.8 -1.2 0.000027 
12.900001 -1.2 0.000007 
13.000001 -1.2 0.000010 
13.099999 -1.2 0.000013 
13.2 -1.2 0.000010 
13.3 -1.2 0.000003 
13.400001 -1.2 0.000007 
13.500001 -1.2 0.000007 
13.599999 -1.2 0.000003 
13.7 -1.2 0.000000 
13.8 -1.2 0.000000 
13.900001 -1.2 0.000000 
14.0 -1.2 0.000003 
14.099998 -1.2 0.000003 
14.199998999999998 -1.2 0.000000 
14.299999 -1.2 0.000000 
14.399999999999999 -1.2 0.000000 
14.5 -1.2 0.000000 
14.599998 -1.2 0.000000 
14.699998999999998 -1.2 0.000000 
14.799999 -1.2 0.000000 
14.899999999999999 -1.2 0.000000 
15.0 -1.2 0.000000 
15.099998 -1.2 0.000000 
15.199998999999998 -1.2 0.000000 
15.299999 -1.2 0.000000 
15.399999999999999 -1.2 0.000000 
15.5 -1.2 0.000000 
15.599998 -1.2 0.000000 
15.699998999999998 -1.2 0.000000 
15.799999 -1.2 0.000000 
15.899999999999999 -1.2 0.000000 
16.0 -1.2 0.000000 
16.099998 -1.2 0.000000 
16.199999 -1.2 0.000000 
16.299999 -1.2 0.000000 
16.4 -1.2 0.000000 
16.5 -1.2 0.000000 
16.599998 -1.2 0.000000 
16.699999 -1.2 0.000000 
16.799999 -1.2 0.000000 
-4.7 -1.1 0.000000 
-4.6 -1.1 0.000000 
-4.5 -1.1 0.000000 
-4.4 -1.1 0.000000 
-4.3 -1.1 0.000000 
-4.2 -1.1 0.000000 
-4.1 -1.1 0.000000 
-4.0 -1.1 0.000000 
-3.9 -1.1 0.000000 
-3.8 -1.1 0.000000 
-3.7 -1.1 0.000000 
-3.6 -1.1 0.000000 
-3.5 -1.1 0.000000 
-3.4 -1.1 0.000000 
-3.3 -1.1 0.000000 
-3.2 -1.1 0.000000 
-3.1 -1.1 0.000000 
-3.0 -1.1 0.000000 
-2.9 -1.1 0.000000 
-2.8 -1.1 0.000000 
-2.7 -1.1 0.000000 
-2.6 -1.1 0.000000 
-2.5 -1.1 0.000000 
-2.4 -1.1 0.000000 
-2.3 -1.1 0.000000 
-2.2 -1.1 0.000000 
-2.1 -1.1 0.000003 
-2.0 -1.1 0.000003 
-1.9 -1.1 0.000003 
-1.8 -1.1 0.000003 
-1.7 -1.1 0.000010 
-1.6 -1.1 0.000010 
-1.5 -1.1 0.000010 
-1.4 -1.1 0.000017 
-1.3 -1.1 0.000030 
-1.2 -1.1 0.000030 
-1.1 -1.1 0.000037 
-1.0 -1.1 0.000023 
-0.8999999999999999 -1.1 0.000017 
-0.8 -1.1 0.000030 
-0.7 -1.1 0.000013 
-0.6000000000000001 -1.1 0.000050 
-0.5 -1.1 0.000053 
-0.3999999999999999 -1.1 0.000040 
-0.30000000000000004 -1.1 0.000043 
-0.19999999999999996 -1.1 0.000063 
-0.10000000000000009 -1.1 0.000050 
0.0 -1.1 0.000033 
0.10000000000000009 -1.1 0.000027 
0.20000000000000018 -1.1 0.000067 
0.2999999999999998 -1.1 0.000077 
0.3999999999999999 -1.1 0.000063 
0.5 -1.1 0.000053 
0.6000000000000001 -1.1 0.000070 
0.7000000000000002 -1.1 0.000103 
0.7999999999999998 -1.1 0.000063 
0.8999999999999999 -1.1 0.000090 
1.0 -1.1 0.000093 
1.1 -1.1 0.000077 
1.2000000000000002 -1.1 0.000097 
1.2999999999999998 -1.1 0.000080 
1.4 -1.1 0.000110 
1.5 -1.1 0.000087 
1.6 -1.1 0.000107 
1.7000000000000002 -1.1 0.000097 
1.7999999999999998 -1.1 0.000087 
1.9 -1.1 0.000143 
2.0 -1.1 0.000133 
2.0999999999999996 -1.1 0.000093 
2.2 -1.1 0.000147 
2.3 -1.1 0.000113 
2.4000000000000004 -1.1 0.000140 
2.5 -1.1 0.000147 
2.5999999999999996 -1.1 0.000160 
2.7 -1.1 0.000140 
2.8 -1.1 0.000147 
2.9000000000000004 -1.1 0.000167 
3.0 -1.1 0.000123 
3.0999999999999996 -1.1 0.000143 
3.2 -1.1 0.000200 
3.3 -1.1 0.000163 
3.4000009999999996 -1.1 0.000173 
3.5 -1.1 0.000213 
3.5999999999999996 -1.1 0.000187 
3.7 -1.1 0.000210 
3.8 -1.1 0.000197 
3.9000009999999996 -1.1 0.000203 
4.0 -1.1 0.000253 
4.1 -1.1 0.000220 
4.2 -1.1 0.000193 
4.3 -1.1 0.000210 
4.400001 -1.1 0.000197 
4.5 -1.1 0.000213 
4.6 -1.1 0.000270 
4.7 -1.1 0.000213 
4.8 -1.1 0.000193 
4.900001 -1.1 0.000220 
5.0 -1.1 0.000163 
5.1 -1.1 0.000223 
5.2 -1.1 0.000170 
5.3 -1.1 0.000167 
5.400001 -1.1 0.000240 
5.5 -1.1 0.000227 
5.6 -1.1 0.000223 
5.7 -1.1 0.000183 
5.8 -1.1 0.000177 
5.900001 -1.1 0.000183 
6.0 -1.1 0.000220 
6.1 -1.1 0.000230 
6.199999999999999 -1.1 0.000220 
6.300000000000001 -1.1 0.000193 
6.400001 -1.1 0.000207 
6.5 -1.1 0.000190 
6.6 -1.1 0.000293 
6.699999999999999 -1.1 0.000153 
6.800000000000001 -1.1 0.000223 
6.900001 -1.1 0.000200 
7.0 -1.1 0.000270 
7.1 -1.1 0.000230 
7.199999999999999 -1.1 0.000157 
7.300000000000001 -1.1 0.000210 
7.400001 -1.1 0.000207 
7.5 -1.1 0.000197 
7.6 -1.1 0.000237 
7.699999999999999 -1.1 0.000167 
7.800000000000001 -1.1 0.000223 
7.900001 -1.1 0.000187 
8.0 -1.1 0.000217 
8.1 -1.1 0.000190 
8.2 -1.1 0.000187 
8.3 -1.1 0.000263 
8.400001 -1.1 0.000190 
8.5 -1.1 0.000180 
8.6 -1.1 0.000150 
8.7 -1.1 0.000203 
8.8 -1.1 0.000153 
8.900001 -1.1 0.000203 
9.0 -1.1 0.000143 
9.1 -1.1 0.000153 
9.2 -1.1 0.000183 
9.3 -1.1 0.000160 
9.400001 -1.1 0.000140 
9.5 -1.1 0.000157 
9.6 -1.1 0.000183 
9.7 -1.1 0.000110 
9.8 -1.1 0.000147 
9.900001 -1.1 0.000093 
10.0 -1.1 0.000093 
10.1 -1.1 0.000113 
10.2 -1.1 0.000103 
10.3 -1.1 0.000130 
10.400001 -1.1 0.000110 
10.5 -1.1 0.000093 
10.6 -1.1 0.000097 
10.7 -1.1 0.000093 
10.8 -1.1 0.000123 
10.900001 -1.1 0.000050 
11.0 -1.1 0.000077 
11.1 -1.1 0.000083 
11.2 -1.1 0.000080 
11.3 -1.1 0.000050 
11.400001 -1.1 0.000080 
11.500001 -1.1 0.000040 
11.599999 -1.1 0.000083 
11.7 -1.1 0.000077 
11.8 -1.1 0.000057 
11.900001 -1.1 0.000043 
12.000001 -1.1 0.000053 
12.099999 -1.1 0.000053 
12.2 -1.1 0.000023 
12.3 -1.1 0.000030 
12.400001 -1.1 0.000030 
12.500001 -1.1 0.000017 
12.599999 -1.1 0.000023 
12.7 -1.1 0.000023 
12.8 -1.1 0.000007 
12.900001 -1.1 0.000017 
13.000001 -1.1 0.000013 
13.099999 -1.1 0.000023 
13.2 -1.1 0.000023 
13.3 -1.1 0.000010 
13.400001 -1.1 0.000017 
13.500001 -1.1 0.000013 
13.599999 -1.1 0.000007 
13.7 -1.1 0.000003 
13.8 -1.1 0.000003 
13.900001 -1.1 0.000010 
14.0 -1.1 0.000000 
14.099998 -1.1 0.000000 
14.199998999999998 -1.1 0.000000 
14.299999 -1.1 0.000000 
14.399999999999999 -1.1 0.000000 
14.5 -1.1 0.000000 
14.599998 -1.1 0.000000 
14.699998999999998 -1.1 0.000000 
14.799999 -1.1 0.000000 
14.899999999999999 -1.1 0.000000 
15.0 -1.1 0.000000 
15.099998 -1.1 0.000000 
15.199998999999998 -1.1 0.000000 
15.299999 -1.1 0.000000 
15.399999999999999 -1.1 0.000000 
15.5 -1.1 0.000000 
15.599998 -1.1 0.000000 
15.699998999999998 -1.1 0.000000 
15.799999 -1.1 0.000000 
15.899999999999999 -1.1 0.000000 
16.0 -1.1 0.000000 
16.099998 -1.1 0.000000 
16.199999 -1.1 0.000000 
16.299999 -1.1 0.000000 
16.4 -1.1 0.000000 
16.5 -1.1 0.000000 
16.599998 -1.1 0.000000 
16.699999 -1.1 0.000000 
16.799999 -1.1 0.000000 
-4.7 -1.0 0.000000 
-4.6 -1.0 0.000000 
-4.5 -1.0 0.000000 
-4.4 -1.0 0.000000 
-4.3 -1.0 0.000000 
-4.2 -1.0 0.000000 
-4.1 -1.0 0.000000 
-4.0 -1.0 0.000000 
-3.9 -1.0 0.000000 
-3.8 -1.0 0.000000 
-3.7 -1.0 0.000000 
-3.6 -1.0 0.000000 
-3.5 -1.0 0.000000 
-3.4 -1.0 0.000000 
-3.3 -1.0 0.000000 
-3.2 -1.0 0.000000 
-3.1 -1.0 0.000000 
-3.0 -1.0 0.000000 
-2.9 -1.0 0.000000 
-2.8 -1.0 0.000000 
-2.7 -1.0 0.000000 
-2.6 -1.0 0.000000 
-2.5 -1.0 0.000000 
-2.4 -1.0 0.000000 
-2.3 -1.0 0.000000 
-2.2 -1.0 0.000007 
-2.1 -1.0 0.000003 
-2.0 -1.0 0.000000 
-1.9 -1.0 0.000003 
-1.8 -1.0 0.000010 
-1.7 -1.0 0.000007 
-1.6 -1.0 0.000013 
-1.5 -1.0 0.000010 
-1.4 -1.0 0.000020 
-1.3 -1.0 0.000013 
-1.2 -1.0 0.000033 
-1.1 -1.0 0.000020 
-1.0 -1.0 0.000010 
-0.8999999999999999 -1.0 0.000023 
-0.8 -1.0 0.000017 
-0.7 -1.0 0.000053 
-0.6000000000000001 -1.0 0.000053 
-0.5 -1.0 0.000037 
-0.3999999999999999 -1.0 0.000047 
-0.30000000000000004 -1.0 0.000037 
-0.19999999999999996 -1.0 0.000060 
-0.10000000000000009 -1.0 0.000043 
0.0 -1.0 0.000063 
0.10000000000000009 -1.0 0.000047 
0.20000000000000018 -1.0 0.000070 
0.2999999999999998 -1.0 0.000053 
0.3999999999999999 -1.0 0.000057 
0.5 -1.0 0.000070 
0.6000000000000001 -1.0 0.000070 
0.7000000000000002 -1.0 0.000070 
0.7999999999999998 -1.0 0.000077 
0.8999999999999999 -1.0 0.000127 
1.0 -1.0 0.000077 
1.1 -1.0 0.000087 
1.2000000000000002 -1.0 0.000093 
1.2999999999999998 -1.0 0.000090 
1.4 -1.0 0.000147 
1.5 -1.0 0.000147 
1.6 -1.0 0.000127 
1.7000000000000002 -1.0 0.000127 
1.7999999999999998 -1.0 0.000100 
1.9 -1.0 0.000107 
2.0 -1.0 0.000077 
2.0999999999999996 -1.0 0.000103 
2.2 -1.0 0.000150 
2.3 -1.0 0.000140 
2.4000000000000004 -1.0 0.000153 
2.5 -1.0 0.000140 
2.5999999999999996 -1.0 0.000163 
2.7 -1.0 0.000163 
2.8 -1.0 0.000157 
2.9000000000000004 -1.0 0.000183 
3.0 -1.0 0.000147 
3.0999999999999996 -1.0 0.000173 
3.2 -1.0 0.000157 
3.3 -1.0 0.000207 
3.4000009999999996 -1.0 0.000137 
3.5 -1.0 0.000193 
3.5999999999999996 -1.0 0.000220 
3.7 -1.0 0.000187 
3.8 -1.0 0.000217 
3.9000009999999996 -1.0 0.000270 
4.0 -1.0 0.000200 
4.1 -1.0 0.000233 
4.2 -1.0 0.000230 
4.3 -1.0 0.000237 
4.400001 -1.0 0.000193 
4.5 -1.0 0.000193 
4.6 -1.0 0.000280 
4.7 -1.0 0.000150 
4.8 -1.0 0.000210 
4.900001 -1.0 0.000197 
5.0 -1.0 0.000230 
5.1 -1.0 0.000257 
5.2 -1.0 0.000230 
5.3 -1.0 0.000203 
5.400001 -1.0 0.000173 
5.5 -1.0 0.000240 
5.6 -1.0 0.000230 
5.7 -1.0 0.000213 
5.8 -1.0 0.000250 
5.900001 -1.0 0.000243 
6.0 -1.0 0.000260 
6.1 -1.0 0.000227 
6.199999999999999 -1.0 0.000213 
6.300000000000001 -1.0 0.000230 
6.400001 -1.0 0.000190 
6.5 -1.0 0.000203 
6.6 -1.0 0.000233 
6.699999999999999 -1.0 0.000210 
6.800000000000001 -1.0 0.000257 
6.900001 -1.0 0.000233 
7.0 -1.0 0.000213 
7.1 -1.0 0.000250 
7.199999999999999 -1.0 0.000190 
7.300000000000001 -1.0 0.000217 
7.400001 -1.0 0.000187 
7.5 -1.0 0.000187 
7.6 -1.0 0.000260 
7.699999999999999 -1.0 0.000150 
7.800000000000001 -1.0 0.000247 
7.900001 -1.0 0.000173 
8.0 -1.0 0.000173 
8.1 -1.0 0.000233 
8.2 -1.0 0.000183 
8.3 -1.0 0.000227 
8.400001 -1.0 0.000187 
8.5 -1.0 0.000180 
8.6 -1.0 0.000183 
8.7 -1.0 0.000177 
8.8 -1.0 0.000197 
8.900001 -1.0 0.000170 
9.0 -1.0 0.000223 
9.1 -1.0 0.000190 
9.2 -1.0 0.000187 
9.3 -1.0 0.000153 
9.400001 -1.0 0.000160 
9.5 -1.0 0.000113 
9.6 -1.0 0.000153 
9.7 -1.0 0.000147 
9.8 -1.0 0.000117 
9.900001 -1.0 0.000133 
10.0 -1.0 0.000127 
10.1 -1.0 0.000143 
10.2 -1.0 0.000103 
10.3 -1.0 0.000100 
10.400001 -1.0 0.000057 
10.5 -1.0 0.000143 
10.6 -1.0 0.000097 
10.7 -1.0 0.000123 
10.8 -1.0 0.000087 
10.900001 -1.0 0.000067 
11.0 -1.0 0.000080 
11.1 -1.0 0.000070 
11.2 -1.0 0.000087 
11.3 -1.0 0.000120 
11.400001 -1.0 0.000050 
11.500001 -1.0 0.000087 
11.599999 -1.0 0.000083 
11.7 -1.0 0.000053 
11.8 -1.0 0.000063 
11.900001 -1.0 0.000040 
12.000001 -1.0 0.000050 
12.099999 -1.0 0.000037 
12.2 -1.0 0.000030 
12.3 -1.0 0.000050 
12.400001 -1.0 0.000030 
12.500001 -1.0 0.000027 
12.599999 -1.0 0.000037 
12.7 -1.0 0.000053 
12.8 -1.0 0.000030 
12.900001 -1.0 0.000030 
13.000001 -1.0 0.000017 
13.099999 -1.0 0.000027 
13.2 -1.0 0.000017 
13.3 -1.0 0.000007 
13.400001 -1.0 0.000007 
13.500001 -1.0 0.000003 
13.599999 -1.0 0.000003 
13.7 -1.0 0.000017 
13.8 -1.0 0.000010 
13.900001 -1.0 0.000000 
14.0 -1.0 0.000000 
14.099998 -1.0 0.000000 
14.199998999999998 -1.0 0.000003 
14.299999 -1.0 0.000000 
14.399999999999999 -1.0 0.000000 
14.5 -1.0 0.000000 
14.599998 -1.0 0.000000 
14.699998999999998 -1.0 0.000000 
14.799999 -1.0 0.000000 
14.899999999999999 -1.0 0.000000 
15.0 -1.0 0.000000 
15.099998 -1.0 0.000000 
15.199998999999998 -1.0 0.000000 
15.299999 -1.0 0.000000 
15.399999999999999 -1.0 0.000000 
15.5 -1.0 0.000000 
15.599998 -1.0 0.000000 
15.699998999999998 -1.0 0.000000 
15.799999 -1.0 0.000000 
15.899999999999999 -1.0 0.000000 
16.0 -1.0 0.000000 
16.099998 -1.0 0.000000 
16.199999 -1.0 0.000000 
16.299999 -1.0 0.000000 
16.4 -1.0 0.000000 
16.5 -1.0 0.000000 
16.599998 -1.0 0.000000 
16.699999 -1.0 0.000000 
16.799999 -1.0 0.000000 
-4.7 -0.9 0.000000 
-4.6 -0.9 0.000000 
-4.5 -0.9 0.000000 
-4.4 -0.9 0.000000 
-4.3 -0.9 0.000000 
-4.2 -0.9 0.000000 
-4.1 -0.9 0.000000 
-4.0 -0.9 0.000000 
-3.9 -0.9 0.000000 
-3.8 -0.9 0.000000 
-3.7 -0.9 0.000000 
-3.6 -0.9 0.000000 
-3.5 -0.9 0.000000 
-3.4 -0.9 0.000000 
-3.3 -0.9 0.000000 
-3.2 -0.9 0.000000 
-3.1 -0.9 0.000000 
-3.0 -0.9 0.000000 
-2.9 -0.9 0.000000 
-2.8 -0.9 0.000000 
-2.7 -0.9 0.000000 
-2.6 -0.9 0.000003 
-2.5 -0.9 0.000000 
-2.4 -0.9 0.000000 
-2.3 -0.9 0.000007 
-2.2 -0.9 0.000007 
-2.1 -0.9 0.000003 
-2.0 -0.9 0.000000 
-1.9 -0.9 0.000007 
-1.8 -0.9 0.000007 
-1.7 -0.9 0.000010 
-1.6 -0.9 0.000020 
-1.5 -0.9 0.000023 
-1.4 -0.9 0.000007 
-1.3 -0.9 0.000020 
-1.2 -0.9 0.000030 
-1.1 -0.9 0.000033 
-1.0 -0.9 0.000047 
-0.8999999999999999 -0.9 0.000033 
-0.8 -0.9 0.000023 
-0.7 -0.9 0.000037 
-0.6000000000000001 -0.9 0.000047 
-0.5 -0.9 0.000067 
-0.3999999999999999 -0.9 0.000037 
-0.30000000000000004 -0.9 0.000047 
-0.19999999999999996 -0.9 0.000097 
-0.10000000000000009 -0.9 0.000087 
0.0 -0.9 0.000080 
0.10000000000000009 -0.9 0.000067 
0.20000000000000018 -0.9 0.000067 
0.2999999999999998 -0.9 0.000057 
0.3999999999999999 -0.9 0.000073 
0.5 -0.9 0.000053 
0.6000000000000001 -0.9 0.000067 
0.7000000000000002 -0.9 0.000073 
0.7999999999999998 -0.9 0.000103 
0.8999999999999999 -0.9 0.000077 
1.0 -0.9 0.000097 
1.1 -0.9 0.000097 
1.2000000000000002 -0.9 0.000137 
1.2999999999999998 -0.9 0.000083 
1.4 -0.9 0.000120 
1.5 -0.9 0.000107 
1.6 -0.9 0.000107 
1.7000000000000002 -0.9 0.000130 
1.7999999999999998 -0.9 0.000093 
1.9 -0.9 0.000110 
2.0 -0.9 0.000123 
2.0999999999999996 -0.9 0.000143 
2.2 -0.9 0.000197 
2.3 -0.9 0.000123 
2.4000000000000004 -0.9 0.000173 
2.5 -0.9 0.000133 
2.5999999999999996 -0.9 0.000173 
2.7 -0.9 0.000173 
2.8 -0.9 0.000130 
2.9000000000000004 -0.9 0.000207 
3.0 -0.9 0.000190 
3.0999999999999996 -0.9 0.000170 
3.2 -0.9 0.000237 
3.3 -0.9 0.000240 
3.4000009999999996 -0.9 0.000250 
3.5 -0.9 0.000183 
3.5999999999999996 -0.9 0.000207 
3.7 -0.9 0.000243 
3.8 -0.9 0.000220 
3.9000009999999996 -0.9 0.000223 
4.0 -0.9 0.000210 
4.1 -0.9 0.000167 
4.2 -0.9 0.000220 
4.3 -0.9 0.000207 
4.400001 -0.9 0.000263 
4.5 -0.9 0.000217 
4.6 -0.9 0.000237 
4.7 -0.9 0.000240 
4.8 -0.9 0.000233 
4.900001 -0.9 0.000180 
5.0 -0.9 0.000207 
5.1 -0.9 0.000190 
5.2 -0.9 0.000183 
5.3 -0.9 0.000177 
5.400001 -0.9 0.000187 
5.5 -0.9 0.000237 
5.6 -0.9 0.000233 
5.7 -0.9 0.000217 
5.8 -0.9 0.000177 
5.900001 -0.9 0.000207 
6.0 -0.9 0.000240 
6.1 -0.9 0.000207 
6.199999999999999 -0.9 0.000147 
6.300000000000001 -0.9 0.000233 
6.400001 -0.9 0.000217 
6.5 -0.9 0.000187 
6.6 -0.9 0.000277 
6.699999999999999 -0.9 0.000230 
6.800000000000001 -0.9 0.000210 
6.900001 -0.9 0.000183 
7.0 -0.9 0.000220 
7.1 -0.9 0.000230 
7.199999999999999 -0.9 0.000200 
7.300000000000001 -0.9 0.000220 
7.400001 -0.9 0.000213 
7.5 -0.9 0.000223 
7.6 -0.9 0.000240 
7.699999999999999 -0.9 0.000180 
7.800000000000001 -0.9 0.000247 
7.900001 -0.9 0.000230 
8.0 -0.9 0.000220 
8.1 -0.9 0.000187 
8.2 -0.9 0.000193 
8.3 -0.9 0.000240 
8.400001 -0.9 0.000227 
8.5 -0.9 0.000223 
8.6 -0.9 0.000240 
8.7 -0.9 0.000207 
8.8 -0.9 0.000217 
8.900001 -0.9 0.000223 
9.0 -0.9 0.000190 
9.1 -0.9 0.000217 
9.2 -0.9 0.000193 
9.3 -0.9 0.000160 
9.400001 -0.9 0.000183 
9.5 -0.9 0.000150 
9.6 -0.9 0.000193 
9.7 -0.9 0.000177 
9.8 -0.9 0.000187 
9.900001 -0.9 0.000143 
10.0 -0.9 0.000153 
10.1 -0.9 0.000130 
10.2 -0.9 0.000127 
10.3 -0.9 0.000120 
10.400001 -0.9 0.000153 
10.5 -0.9 0.000127 
10.6 -0.9 0.000113 
10.7 -0.9 0.000133 
10.8 -0.9 0.000090 
10.900001 -0.9 0.000087 
11.0 -0.9 0.000107 
11.1 -0.9 0.000083 
11.2 -0.9 0.000073 
11.3 -0.9 0.000090 
11.400001 -0.9 0.000093 
11.500001 -0.9 0.000070 
11.599999 -0.9 0.000087 
11.7 -0.9 0.000047 
11.8 -0.9 0.000083 
11.900001 -0.9 0.000057 
12.000001 -0.9 0.000057 
12.099999 -0.9 0.000047 
12.2 -0.9 0.000027 
12.3 -0.9 0.000060 
12.400001 -0.9 0.000037 
12.500001 -0.9 0.000040 
12.599999 -0.9 0.000043 
12.7 -0.9 0.000033 
12.8 -0.9 0.000033 
12.900001 -0.9 0.000030 
13.000001 -0.9 0.000020 
13.099999 -0.9 0.000023 
13.2 -0.9 0.000010 
13.3 -0.9 0.000027 
13.400001 -0.9 0.000027 
13.500001 -0.9 0.000003 
13.599999 -0.9 0.000020 
13.7 -0.9 0.000017 
13.8 -0.9 0.000007 
13.900001 -0.9 0.000003 
14.0 -0.9 0.000000 
14.099998 -0.9 0.000003 
14.199998999999998 -0.9 0.000000 
14.299999 -0.9 0.000000 
14.399999999999999 -0.9 0.000000 
14.5 -0.9 0.000000 
14.599998 -0.9 0.000000 
14.699998999999998 -0.9 0.000000 
14.799999 -0.9 0.000000 
14.899999999999999 -0.9 0.000000 
15.0 -0.9 0.000000 
15.099998 -0.9 0.000000 
15.199998999999998 -0.9 0.000000 
15.299999 -0.9 0.000000 
15.399999999999999 -0.9 0.000000 
15.5 -0.9 0.000000 
15.599998 -0.9 0.000000 
15.699998999999998 -0.9 0.000000 
15.799999 -0.9 0.000000 
15.899999999999999 -0.9 0.000000 
16.0 -0.9 0.000000 
16.099998 -0.9 0.000000 
16.199999 -0.9 0.000000 
16.299999 -0.9 0.000000 
16.4 -0.9 0.000000 
16.5 -0.9 0.000000 
16.599998 -0.9 0.000000 
16.699999 -0.9 0.000000 
16.799999 -0.9 0.000000 
-4.7 -0.8 0.000000 
-4.6 -0.8 0.000000 
-4.5 -0.8 0.000000 
-4.4 -0.8 0.000000 
-4.3 -0.8 0.000000 
-4.2 -0.8 0.000000 
-4.1 -0.8 0.000000 
-4.0 -0.8 0.000000 
-3.9 -0.8 0.000000 
-3.8 -0.8 0.000000 
-3.7 -0.8 0.000000 
-3.6 -0.8 0.000000 
-3.5 -0.8 0.000000 
-3.4 -0.8 0.000000 
-3.3 -0.8 0.000000 
-3.2 -0.8 0.000000 
-3.1 -0.8 0.000000 
-3.0 -0.8 0.000000 
-2.9 -0.8 0.000000 
-2.8 -0.8 0.000000 
-2.7 -0.8 0.000000 
-2.6 -0.8 0.000000 
-2.5 -0.8 0.000003 
-2.4 -0.8 0.000003 
-2.3 -0.8 0.000003 
-2.2 -0.8 0.000007 
-2.1 -0.8 0.000007 
-2.0 -0.8 0.000027 
-1.9 -0.8 0.000010 
-1.8 -0.8 0.000003 
-1.7 -0.8 0.000020 
-1.6 -0.8 0.000023 
-1.5 -0.8 0.000013 
-1.4 -0.8 0.000023 
-1.3 -0.8 0.000033 
-1.2 -0.8 0.000043 
-1.1 -0.8 0.000017 
-1.0 -0.8 0.000047 
-0.8999999999999999 -0.8 0.000047 
-0.8 -0.8 0.000027 
-0.7 -0.8 0.000040 
-0.6000000000000001 -0.8 0.000050 
-0.5 -0.8 0.000050 
-0.3999999999999999 -0.8 0.000040 
-0.30000000000000004 -0.8 0.000053 
-0.19999999999999996 -0.8 0.000067 
-0.10000000000000009 -0.8 0.000073 
0.0 -0.8 0.000050 
0.10000000000000009 -0.8 0.000060 
0.20000000000000018 -0.8 0.000073 
0.2999999999999998 -0.8 0.000057 
0.3999999999999999 -0.8 0.000083 
0.5 -0.8 0.000087 
0.6000000000000001 -0.8 0.000093 
0.7000000000000002 -0.8 0.000057 
0.7999999999999998 -0.8 0.000083 
0.8999999999999999 -0.8 0.000107 
1.0 -0.8 0.000113 
1.1 -0.8 0.000103 
1.2000000000000002 -0.8 0.000100 
1.2999999999999998 -0.8 0.000137 
1.4 -0.8 0.000103 
1.5 -0.8 0.000107 
1.6 -0.8 0.000143 
1.7000000000000002 -0.8 0.000143 
1.7999999999999998 -0.8 0.000143 
1.9 -0.8 0.000087 
2.0 -0.8 0.000147 
2.0999999999999996 -0.8 0.000123 
2.2 -0.8 0.000153 
2.3 -0.8 0.000143 
2.4000000000000004 -0.8 0.000183 
2.5 -0.8 0.000147 
2.5999999999999996 -0.8 0.000203 
2.7 -0.8 0.000180 
2.8 -0.8 0.000240 
2.9000000000000004 -0.8 0.000203 
3.0 -0.8 0.000220 
3.0999999999999996 -0.8 0.000207 
3.2 -0.8 0.000213 
3.3 -0.8 0.000213 
3.4000009999999996 -0.8 0.000213 
3.5 -0.8 0.000250 
3.5999999999999996 -0.8 0.000163 
3.7 -0.8 0.000187 
3.8 -0.8 0.000190 
3.9000009999999996 -0.8 0.000187 
4.0 -0.8 0.000280 
4.1 -0.8 0.000217 
4.2 -0.8 0.000213 
4.3 -0.8 0.000230 
4.400001 -0.8 0.000210 
4.5 -0.8 0.000230 
4.6 -0.8 0.000243 
4.7 -0.8 0.000210 
4.8 -0.8 0.000190 
4.900001 -0.8 0.000147 
5.0 -0.8 0.000230 
5.1 -0.8 0.000200 
5.2 -0.8 0.000167 
5.3 -0.8 0.000247 
5.400001 -0.8 0.000210 
5.5 -0.8 0.000220 
5.6 -0.8 0.000227 
5.7 -0.8 0.000170 
5.8 -0.8 0.000183 
5.900001 -0.8 0.000223 
6.0 -0.8 0.000243 
6.1 -0.8 0.000223 
6.199999999999999 -0.8 0.000180 
6.300000000000001 -0.8 0.000233 
6.400001 -0.8 0.000187 
6.5 -0.8 0.000200 
6.6 -0.8 0.000240 
6.699999999999999 -0.8 0.000130 
6.800000000000001 -0.8 0.000187 
6.900001 -0.8 0.000233 
7.0 -0.8 0.000157 
7.1 -0.8 0.000200 
7.199999999999999 -0.8 0.000213 
7.300000000000001 -0.8 0.000217 
7.400001 -0.8 0.000147 
7.5 -0.8 0.000257 
7.6 -0.8 0.000237 
7.699999999999999 -0.8 0.000193 
7.800000000000001 -0.8 0.000187 
7.900001 -0.8 0.000207 
8.0 -0.8 0.000203 
8.1 -0.8 0.000220 
8.2 -0.8 0.000190 
8.3 -0.8 0.000170 
8.400001 -0.8 0.000247 
8.5 -0.8 0.000190 
8.6 -0.8 0.000227 
8.7 -0.8 0.000180 
8.8 -0.8 0.000210 
8.900001 -0.8 0.000250 
9.0 -0.8 0.000187 
9.1 -0.8 0.000170 
9.2 -0.8 0.000197 
9.3 -0.8 0.000223 
9.400001 -0.8 0.000157 
9.5 -0.8 0.000180 
9.6 -0.8 0.000177 
9.7 -0.8 0.000160 
9.8 -0.8 0.000187 
9.900001 -0.8 0.000147 
10.0 -0.8 0.000110 
10.1 -0.8 0.000140 
10.2 -0.8 0.000130 
10.3 -0.8 0.000100 
10.400001 -0.8 0.000127 
10.5 -0.8 0.000137 
10.6 -0.8 0.000150 
10.7 -0.8 0.000123 
10.8 -0.8 0.000113 
10.900001 -0.8 0.000110 
11.0 -0.8 0.000113 
11.1 -0.8 0.000080 
11.2 -0.8 0.000080 
11.3 -0.8 0.000090 
11.400001 -0.8 0.000050 
11.500001 -0.8 0.000107 
11.599999 -0.8 0.000073 
11.7 -0.8 0.000087 
11.8 -0.8 0.000067 
11.900001 -0.8 0.000070 
12.000001 -0.8 0.000057 
12.099999 -0.8 0.000050 
12.2 -0.8 0.000040 
12.3 -0.8 0.000057 
12.400001 -0.8 0.000047 
12.500001 -0.8 0.000033 
12.599999 -0.8 0.000060 
12.7 -0.8 0.000037 
12.8 -0.8 0.000040 
12.900001 -0.8 0.000043 
13.000001 -0.8 0.000047 
13.099999 -0.8 0.000033 
13.2 -0.8 0.000030 
13.3 -0.8 0.000007 
13.400001 -0.8 0.000023 
13.500001 -0.8 0.000037 
13.599999 -0.8 0.000007 
13.7 -0.8 0.000010 
13.8 -0.8 0.000010 
13.900001 -0.8 0.000007 
14.0 -0.8 0.000007 
14.099998 -0.8 0.000007 
14.199998999999998 -0.8 0.000003 
14.299999 -0.8 0.000003 
14.399999999999999 -0.8 0.000003 
14.5 -0.8 0.000000 
14.599998 -0.8 0.000000 
14.699998999999998 -0.8 0.000000 
14.799999 -0.8 0.000000 
14.899999999999999 -0.8 0.000000 
15.0 -0.8 0.000000 
15.099998 -0.8 0.000000 
15.199998999999998 -0.8 0.000000 
15.299999 -0.8 0.000000 
15.399999999999999 -0.8 0.000000 
15.5 -0.8 0.000000 
15.599998 -0.8 0.000000 
15.699998999999998 -0.8 0.000000 
15.799999 -0.8 0.000000 
15.899999999999999 -0.8 0.000000 
16.0 -0.8 0.000000 
16.099998 -0.8 0.000000 
16.199999 -0.8 0.000000 
16.299999 -0.8 0.000000 
16.4 -0.8 0.000000 
16.5 -0.8 0.000000 
16.599998 -0.8 0.000000 
16.699999 -0.8 0.000000 
16.799999 -0.8 0.000000 
-4.7 -0.7 0.000000 
-4.6 -0.7 0.000000 
-4.5 -0.7 0.000000 
-4.4 -0.7 0.000000 
-4.3 -0.7 0.000000 
-4.2 -0.7 0.000000 
-4.1 -0.7 0.000000 
-4.0 -0.7 0.000000 
-3.9 -0.7 0.000000 
-3.8 -0.7 0.000000 
-3.7 -0.7 0.000000 
-3.6 -0.7 0.000000 
-3.5 -0.7 0.000000 
-3.4 -0.7 0.000000 
-3.3 -0.7 0.000000 
-3.2 -0.7 0.000000 
-3.1 -0.7 0.000000 
-3.0 -0.7 0.000000 
-2.9 -0.7 0.000000 
-2.8 -0.7 0.000000 
-2.7 -0.7 0.000000 
-2.6 -0.7 0.000003 
-2.5 -0.7 0.000003 
-2.4 -0.7 0.000007 
-2.3 -0.7 0.000003 
-2.2 -0.7 0.000010 
-2.1 -0.7 0.000007 
-2.0 -0.7 0.000010 
-1.9 -0.7 0.000013 
-1.8 -0.7 0.000013 
-1.7 -0.7 0.000033 
-1.6 -0.7 0.000013 
-1.5 -0.7 0.000020 
-1.4 -0.7 0.000037 
-1.3 -0.7 0.000043 
-1.2 -0.7 0.000030 
-1.1 -0.7 0.000030 
-1.0 -0.7 0.000060 
-0.8999999999999999 -0.7 0.000043 
-0.8 -0.7 0.000043 
-0.7 -0.7 0.000020 
-0.6000000000000001 -0.7 0.000073 
-0.5 -0.7 0.000040 
-0.3999999999999999 -0.7 0.000080 
-0.30000000000000004 -0.7 0.000070 
-0.19999999999999996 -0.7 0.000067 
-0.10000000000000009 -0.7 0.000063 
0.0 -0.7 0.000043 
0.10000000000000009 -0.7 0.000073 
0.20000000000000018 -0.7 0.000080 
0.2999999999999998 -0.7 0.000093 
0.3999999999999999 -0.7 0.000070 
0.5 -0.7 0.000067 
0.6000000000000001 -0.7 0.000087 
0.7000000000000002 -0.7 0.000100 
0.7999999999999998 -0.7 0.000060 
0.8999999999999999 -0.7 0.000123 
1.0 -0.7 0.000097 
1.1 -0.7 0.000120 
1.2000000000000002 -0.7 0.000093 
1.2999999999999998 -0.7 0.000107 
1.4 -0.7 0.000133 
1.5 -0.7 0.000077 
1.6 -0.7 0.000110 
1.7000000000000002 -0.7 0.000103 
1.7999999999999998 -0.7 0.000133 
1.9 -0.7 0.000143 
2.0 -0.7 0.000133 
2.0999999999999996 -0.7 0.000160 
2.2 -0.7 0.000110 
2.3 -0.7 0.000107 
2.4000000000000004 -0.7 0.000170 
2.5 -0.7 0.000183 
2.5999999999999996 -0.7 0.000207 
2.7 -0.7 0.000170 
2.8 -0.7 0.000197 
2.9000000000000004 -0.7 0.000227 
3.0 -0.7 0.000237 
3.0999999999999996 -0.7 0.000207 
3.2 -0.7 0.000160 
3.3 -0.7 0.000193 
3.4000009999999996 -0.7 0.000183 
3.5 -0.7 0.000213 
3.5999999999999996 -0.7 0.000147 
3.7 -0.7 0.000220 
3.8 -0.7 0.000190 
3.9000009999999996 -0.7 0.000273 
4.0 -0.7 0.000213 
4.1 -0.7 0.000193 
4.2 -0.7 0.000173 
4.3 -0.7 0.000197 
4.400001 -0.7 0.000250 
4.5 -0.7 0.000233 
4.6 -0.7 0.000240 
4.7 -0.7 0.000170 
4.8 -0.7 0.000213 
4.900001 -0.7 0.000193 
5.0 -0.7 0.000217 
5.1 -0.7 0.000190 
5.2 -0.7 0.000247 
5.3 -0.7 0.000163 
5.400001 -0.7 0.000193 
5.5 -0.7 0.000183 
5.6 -0.7 0.000230 
5.7 -0.7 0.000197 
5.8 -0.7 0.000213 
5.900001 -0.7 0.000197 
6.0 -0.7 0.000227 
6.1 -0.7 0.000210 
6.199999999999999 -0.7 0.000143 
6.300000000000001 -0.7 0.000223 
6.400001 -0.7 0.000233 
6.5 -0.7 0.000227 
6.6 -0.7 0.000193 
6.699999999999999 -0.7 0.000193 
6.800000000000001 -0.7 0.000210 
6.900001 -0.7 0.000190 
7.0 -0.7 0.000237 
7.1 -0.7 0.000253 
7.199999999999999 -0.7 0.000173 
7.300000000000001 -0.7 0.000227 
7.400001 -0.7 0.000190 
7.5 -0.7 0.000233 
7.6 -0.7 0.000210 
7.699999999999999 -0.7 0.000183 
7.800000000000001 -0.7 0.000250 
7.900001 -0.7 0.000180 
8.0 -0.7 0.000170 
8.1 -0.7 0.000237 
8.2 -0.7 0.000210 
8.3 -0.7 0.000183 
8.400001 -0.7 0.000200 
8.5 -0.7 0.000237 
8.6 -0.7 0.000227 
8.7 -0.7 0.000227 
8.8 -0.7 0.000223 
8.900001 -0.7 0.000223 
9.0 -0.7 0.000193 
9.1 -0.7 0.000217 
9.2 -0.7 0.000257 
9.3 -0.7 0.000227 
9.400001 -0.7 0.000210 
9.5 -0.7 0.000190 
9.6 -0.7 0.000247 
9.7 -0.7 0.000190 
9.8 -0.7 0.000120 
9.900001 -0.7 0.000177 
10.0 -0.7 0.000157 
10.1 -0.7 0.000157 
10.2 -0.7 0.000113 
10.3 -0.7 0.000163 
10.400001 -0.7 0.000127 
10.5 -0.7 0.000123 
10.6 -0.7 0.000147 
10.7 -0.7 0.000140 
10.8 -0.7 0.000167 
10.900001 -0.7 0.000127 
11.0 -0.7 0.000127 
11.1 -0.7 0.000117 
11.2 -0.7 0.000093 
11.3 -0.7 0.000097 
11.400001 -0.7 0.000100 
11.500001 -0.7 0.000087 
11.599999 -0.7 0.000067 
11.7 -0.7 0.000050 
11.8 -0.7 0.000057 
11.900001 -0.7 0.000050 
12.000001 -0.7 0.000093 
12.099999 -0.7 0.000053 
12.2 -0.7 0.000043 
12.3 -0.7 0.000063 
12.400001 -0.7 0.000077 
12.500001 -0.7 0.000040 
12.599999 -0.7 0.000067 
12.7 -0.7 0.000023 
12.8 -0.7 0.000043 
12.900001 -0.7 0.000047 
13.000001 -0.7 0.000027 
13.099999 -0.7 0.000037 
13.2 -0.7 0.000017 
13.3 -0.7 0.000017 
13.400001 -0.7 0.000030 
13.500001 -0.7 0.000017 
13.599999 -0.7 0.000007 
13.7 -0.7 0.000007 
13.8 -0.7 0.000017 
13.900001 -0.7 0.000010 
14.0 -0.7 0.000010 
14.099998 -0.7 0.000013 
14.199998999999998 -0.7 0.000003 
14.299999 -0.7 0.000000 
14.399999999999999 -0.7 0.000003 
14.5 -0.7 0.000000 
14.599998 -0.7 0.000000 
14.699998999999998 -0.7 0.000000 
14.799999 -0.7 0.000000 
14.899999999999999 -0.7 0.000000 
15.0 -0.7 0.000000 
15.099998 -0.7 0.000000 
15.199998999999998 -0.7 0.000000 
15.299999 -0.7 0.000000 
15.399999999999999 -0.7 0.000000 
15.5 -0.7 0.000000 
15.599998 -0.7 0.000000 
15.699998999999998 -0.7 0.000000 
15.799999 -0.7 0.000000 
15.899999999999999 -0.7 0.000000 
16.0 -0.7 0.000000 
16.099998 -0.7 0.000000 
16.199999 -0.7 0.000000 
16.299999 -0.7 0.000000 
16.4 -0.7 0.000000 
16.5 -0.7 0.000000 
16.599998 -0.7 0.000000 
16.699999 -0.7 0.000000 
16.799999 -0.7 0.000000 
-4.7 -0.6 0.000000 
-4.6 -0.6 0.000000 
-4.5 -0.6 0.000000 
-4.4 -0.6 0.000000 
-4.3 -0.6 0.000000 
-4.2 -0.6 0.000000 
-4.1 -0.6 0.000000 
-4.0 -0.6 0.000000 
-3.9 -0.6 0.000000 
-3.8 -0.6 0.000000 
-3.7 -0.6 0.000000 
-3.6 -0.6 0.000000 
-3.5 -0.6 0.000000 
-3.4 -0.6 0.000000 
-3.3 -0.6 0.000000 
-3.2 -0.6 0.000000 
-3.1 -0.6 0.000000 
-3.0 -0.6 0.000000 
-2.9 -0.6 0.000000 
-2.8 -0.6 0.000000 
-2.7 -0.6 0.000000 
-2.6 -0.6 0.000003 
-2.5 -0.6 0.000000 
-2.4 -0.6 0.000010 
-2.3 -0.6 0.000003 
-2.2 -0.6 0.000017 
-2.1 -0.6 0.000007 
-2.0 -0.6 0.000010 
-1.9 -0.6 0.000010 
-1.8 -0.6 0.000033 
-1.7 -0.6 0.000023 
-1.6 -0.6 0.000017 
-1.5 -0.6 0.000020 
-1.4 -0.6 0.000030 
-1.3 -0.6 0.000030 
-1.2 -0.6 0.000033 
-1.1 -0.6 0.000027 
-1.0 -0.6 0.000030 
-0.8999999999999999 -0.6 0.000030 
-0.8 -0.6 0.000060 
-0.7 -0.6 0.000027 
-0.6000000000000001 -0.6 0.000060 
-0.5 -0.6 0.000073 
-0.3999999999999999 -0.6 0.000057 
-0.30000000000000004 -0.6 0.000087 
-0.19999999999999996 -0.6 0.000057 
-0.10000000000000009 -0.6 0.000053 
0.0 -0.6 0.000063 
0.10000000000000009 -0.6 0.000057 
0.20000000000000018 -0.6 0.000097 
0.2999999999999998 -0.6 0.000090 
0.3999999999999999 -0.6 0.000097 
0.5 -0.6 0.000097 
0.6000000000000001 -0.6 0.000080 
0.7000000000000002 -0.6 0.000090 
0.7999999999999998 -0.6 0.000117 
0.8999999999999999 -0.6 0.000130 
1.0 -0.6 0.000140 
1.1 -0.6 0.000143 
1.2000000000000002 -0.6 0.000167 
1.2999999999999998 -0.6 0.000140 
1.4 -0.6 0.000110 
1.5 -0.6 0.000133 
1.6 -0.6 0.000160 
1.7000000000000002 -0.6 0.000130 
1.7999999999999998 -0.6 0.000123 
1.9 -0.6 0.000150 
2.0 -0.6 0.000130 
2.0999999999999996 -0.6 0.000177 
2.2 -0.6 0.000207 
2.3 -0.6 0.000170 
2.4000000000000004 -0.6 0.000183 
2.5 -0.6 0.000197 
2.5999999999999996 -0.6 0.000153 
2.7 -0.6 0.000217 
2.8 -0.6 0.000180 
2.9000000000000004 -0.6 0.000190 
3.0 -0.6 0.000230 
3.0999999999999996 -0.6 0.000243 
3.2 -0.6 0.000183 
3.3 -0.6 0.000203 
3.4000009999999996 -0.6 0.000180 
3.5 -0.6 0.000257 
3.5999999999999996 -0.6 0.000167 
3.7 -0.6 0.000247 
3.8 -0.6 0.000210 
3.9000009999999996 -0.6 0.000193 
4.0 -0.6 0.000200 
4.1 -0.6 0.000233 
4.2 -0.6 0.000213 
4.3 -0.6 0.000213 
4.400001 -0.6 0.000170 
4.5 -0.6 0.000203 
4.6 -0.6 0.000187 
4.7 -0.6 0.000167 
4.8 -0.6 0.000183 
4.900001 -0.6 0.000223 
5.0 -0.6 0.000217 
5.1 -0.6 0.000273 
5.2 -0.6 0.000177 
5.3 -0.6 0.000243 
5.400001 -0.6 0.000213 
5.5 -0.6 0.000240 
5.6 -0.6 0.000223 
5.7 -0.6 0.000167 
5.8 -0.6 0.000233 
5.900001 -0.6 0.000230 
6.0 -0.6 0.000263 
6.1 -0.6 0.000197 
6.199999999999999 -0.6 0.000190 
6.300000000000001 -0.6 0.000227 
6.400001 -0.6 0.000197 
6.5 -0.6 0.000157 
6.6 -0.6 0.000203 
6.699999999999999 -0.6 0.000203 
6.800000000000001 -0.6 0.000240 
6.900001 -0.6 0.000190 
7.0 -0.6 0.000210 
7.1 -0.6 0.000270 
7.199999999999999 -0.6 0.000210 
7.300000000000001 -0.6 0.000213 
7.400001 -0.6 0.000177 
7.5 -0.6 0.000187 
7.6 -0.6 0.000240 
7.699999999999999 -0.6 0.000217 
7.800000000000001 -0.6 0.000230 
7.900001 -0.6 0.000193 
8.0 -0.6 0.000250 
8.1 -0.6 0.000213 
8.2 -0.6 0.000200 
8.3 -0.6 0.000197 
8.400001 -0.6 0.000180 
8.5 -0.6 0.000193 
8.6 -0.6 0.000260 
8.7 -0.6 0.000227 
8.8 -0.6 0.000207 
8.900001 -0.6 0.000183 
9.0 -0.6 0.000187 
9.1 -0.6 0.000237 
9.2 -0.6 0.000230 
9.3 -0.6 0.000257 
9.400001 -0.6 0.000260 
9.5 -0.6 0.000270 
9.6 -0.6 0.000137 
9.7 -0.6 0.000217 
9.8 -0.6 0.000193 
9.900001 -0.6 0.000187 
10.0 -0.6 0.000157 
10.1 -0.6 0.000147 
10.2 -0.6 0.000137 
10.3 -0.6 0.000147 
10.400001 -0.6 0.000130 
10.5 -0.6 0.000173 
10.6 -0.6 0.000127 
10.7 -0.6 0.000153 
10.8 -0.6 0.000123 
10.900001 -0.6 0.000097 
11.0 -0.6 0.000103 
11.1 -0.6 0.000130 
11.2 -0.6 0.000097 
11.3 -0.6 0.000083 
11.400001 -0.6 0.000077 
11.500001 -0.6 0.000093 
11.599999 -0.6 0.000077 
11.7 -0.6 0.000087 
11.8 -0.6 0.000090 
11.900001 -0.6 0.000060 
12.000001 -0.6 0.000083 
12.099999 -0.6 0.000057 
12.2 -0.6 0.000063 
12.3 -0.6 0.000057 
12.400001 -0.6 0.000057 
12.500001 -0.6 0.000063 
12.599999 -0.6 0.000060 
12.7 -0.6 0.000033 
12.8 -0.6 0.000040 
12.900001 -0.6 0.000033 
13.000001 -0.6 0.000030 
13.099999 -0.6 0.000033 
13.2 -0.6 0.000030 
13.3 -0.6 0.000020 
13.400001 -0.6 0.000007 
13.500001 -0.6 0.000020 
13.599999 -0.6 0.000013 
13.7 -0.6 0.000013 
13.8 -0.6 0.000007 
13.900001 -0.6 0.000007 
14.0 -0.6 0.000017 
14.099998 -0.6 0.000000 
14.199998999999998 -0.6 0.000000 
14.299999 -0.6 0.000000 
14.399999999999999 -0.6 0.000000 
14.5 -0.6 0.000000 
14.599998 -0.6 0.000000 
14.699998999999998 -0.6 0.000000 
14.799999 -0.6 0.000000 
14.899999999999999 -0.6 0.000000 
15.0 -0.6 0.000000 
15.099998 -0.6 0.000000 
15.199998999999998 -0.6 0.000000 
15.299999 -0.6 0.000000 
15.399999999999999 -0.6 0.000000 
15.5 -0.6 0.000000 
15.599998 -0.6 0.000000 
15.699998999999998 -0.6 0.000000 
15.799999 -0.6 0.000000 
15.899999999999999 -0.6 0.000000 
16.0 -0.6 0.000000 
16.099998 -0.6 0.000000 
16.199999 -0.6 0.000000 
16.299999 -0.6 0.000000 
16.4 -0.6 0.000000 
16.5 -0.6 0.000000 
16.599998 -0.6 0.000000 
16.699999 -0.6 0.000000 
16.799999 -0.6 0.000000 
-4.7 -0.5 0.000000 
-4.6 -0.5 0.000000 
-4.5 -0.5 0.000000 
-4.4 -0.5 0.000000 
-4.3 -0.5 0.000000 
-4.2 -0.5 0.000000 
-4.1 -0.5 0.000000 
-4.0 -0.5 0.000000 
-3.9 -0.5 0.000000 
-3.8 -0.5 0.000000 
-3.7 -0.5 0.000000 
-3.6 -0.5 0.000000 
-3.5 -0.5 0.000000 
-3.4 -0.5 0.000000 
-3.3 -0.5 0.000000 
-3.2 -0.5 0.000000 
-3.1 -0.5 0.000000 
-3.0 -0.5 0.000000 
-2.9 -0.5 0.000000 
-2.8 -0.5 0.000000 
-2.7 -0.5 0.000003 
-2.6 -0.5 0.000003 
-2.5 -0.5 0.000000 
-2.4 -0.5 0.000003 
-2.3 -0.5 0.000010 
-2.2 -0.5 0.000020 
-2.1 -0.5 0.000010 
-2.0 -0.5 0.000020 
-1.9 -0.5 0.000017 
-1.8 -0.5 0.000030 
-1.7 -0.5 0.000010 
-1.6 -0.5 0.000030 
-1.5 -0.5 0.000027 
-1.4 -0.5 0.000030 
-1.3 -0.5 0.000023 
-1.2 -0.5 0.000063 
-1.1 -0.5 0.000053 
-1.0 -0.5 0.000040 
-0.8999999999999999 -0.5 0.000060 
-0.8 -0.5 0.000027 
-0.7 -0.5 0.000077 
-0.6000000000000001 -0.5 0.000060 
-0.5 -0.5 0.000067 
-0.3999999999999999 -0.5 0.000067 
-0.30000000000000004 -0.5 0.000063 
-0.19999999999999996 -0.5 0.000053 
-0.10000000000000009 -0.5 0.000087 
0.0 -0.5 0.000070 
0.10000000000000009 -0.5 0.000080 
0.20000000000000018 -0.5 0.000093 
0.2999999999999998 -0.5 0.000107 
0.3999999999999999 -0.5 0.000100 
0.5 -0.5 0.000080 
0.6000000000000001 -0.5 0.000083 
0.7000000000000002 -0.5 0.000087 
0.7999999999999998 -0.5 0.000153 
0.8999999999999999 -0.5 0.000077 
1.0 -0.5 0.000107 
1.1 -0.5 0.000103 
1.2000000000000002 -0.5 0.000123 
1.2999999999999998 -0.5 0.000147 
1.4 -0.5 0.000157 
1.5 -0.5 0.000163 
1.6 -0.5 0.000143 
1.7000000000000002 -0.5 0.000183 
1.7999999999999998 -0.5 0.000133 
1.9 -0.5 0.000173 
2.0 -0.5 0.000157 
2.0999999999999996 -0.5 0.000177 
2.2 -0.5 0.000153 
2.3 -0.5 0.000173 
2.4000000000000004 -0.5 0.000240 
2.5 -0.5 0.000193 
2.5999999999999996 -0.5 0.000197 
2.7 -0.5 0.000187 
2.8 -0.5 0.000240 
2.9000000000000004 -0.5 0.000187 
3.0 -0.5 0.000200 
3.0999999999999996 -0.5 0.000207 
3.2 -0.5 0.000213 
3.3 -0.5 0.000227 
3.4000009999999996 -0.5 0.000233 
3.5 -0.5 0.000200 
3.5999999999999996 -0.5 0.000200 
3.7 -0.5 0.000160 
3.8 -0.5 0.000190 
3.9000009999999996 -0.5 0.000243 
4.0 -0.5 0.000210 
4.1 -0.5 0.000167 
4.2 -0.5 0.000177 
4.3 -0.5 0.000187 
4.400001 -0.5 0.000220 
4.5 -0.5 0.000220 
4.6 -0.5 0.000220 
4.7 -0.5 0.000170 
4.8 -0.5 0.000200 
4.900001 -0.5 0.000210 
5.0 -0.5 0.000183 
5.1 -0.5 0.000247 
5.2 -0.5 0.000187 
5.3 -0.5 0.000167 
5.400001 -0.5 0.000197 
5.5 -0.5 0.000197 
5.6 -0.5 0.000197 
5.7 -0.5 0.000173 
5.8 -0.5 0.000240 
5.900001 -0.5 0.000217 
6.0 -0.5 0.000170 
6.1 -0.5 0.000223 
6.199999999999999 -0.5 0.000190 
6.300000000000001 -0.5 0.000250 
6.400001 -0.5 0.000193 
6.5 -0.5 0.000207 
6.6 -0.5 0.000183 
6.699999999999999 -0.5 0.000197 
6.800000000000001 -0.5 0.000170 
6.900001 -0.5 0.000170 
7.0 -0.5 0.000207 
7.1 -0.5 0.000173 
7.199999999999999 -0.5 0.000240 
7.300000000000001 -0.5 0.000193 
7.400001 -0.5 0.000217 
7.5 -0.5 0.000180 
7.6 -0.5 0.000233 
7.699999999999999 -0.5 0.000173 
7.800000000000001 -0.5 0.000223 
7.900001 -0.5 0.000227 
8.0 -0.5 0.000230 
8.1 -0.5 0.000177 
8.2 -0.5 0.000170 
8.3 -0.5 0.000230 
8.400001 -0.5 0.000230 
8.5 -0.5 0.000223 
8.6 -0.5 0.000210 
8.7 -0.5 0.000203 
8.8 -0.5 0.000260 
8.900001 -0.5 0.000220 
9.0 -0.5 0.000230 
9.1 -0.5 0.000153 
9.2 -0.5 0.000263 
9.3 -0.5 0.000183 
9.400001 -0.5 0.000180 
9.5 -0.5 0.000187 
9.6 -0.5 0.000230 
9.7 -0.5 0.000210 
9.8 -0.5 0.000183 
9.900001 -0.5 0.000220 
10.0 -0.5 0.000157 
10.1 -0.5 0.000170 
10.2 -0.5 0.000147 
10.3 -0.5 0.000143 
10.400001 -0.5 0.000117 
10.5 -0.5 0.000120 
10.6 -0.5 0.000143 
10.7 -0.5 0.000130 
10.8 -0.5 0.000150 
10.900001 -0.5 0.000093 
11.0 -0.5 0.000137 
11.1 -0.5 0.000110 
11.2 -0.5 0.000133 
11.3 -0.5 0.000107 
11.400001 -0.5 0.000113 
11.500001 -0.5 0.000120 
11.599999 -0.5 0.000100 
11.7 -0.5 0.000090 
11.8 -0.5 0.000093 
11.900001 -0.5 0.000073 
12.000001 -0.5 0.000080 
12.099999 -0.5 0.000063 
12.2 -0.5 0.000040 
12.3 -0.5 0.000067 
12.400001 -0.5 0.000020 
12.500001 -0.5 0.000050 
12.599999 -0.5 0.000050 
12.7 -0.5 0.000067 
12.8 -0.5 0.000043 
12.900001 -0.5 0.000043 
13.000001 -0.5 0.000023 
13.099999 -0.5 0.000020 
13.2 -0.5 0.000020 
13.3 -0.5 0.000030 
13.400001 -0.5 0.000040 
13.500001 -0.5 0.000027 
13.599999 -0.5 0.000023 
13.7 -0.5 0.000017 
13.8 -0.5 0.000017 
13.900001 -0.5 0.000007 
14.0 -0.5 0.000007 
14.099998 -0.5 0.000007 
14.199998999999998 -0.5 0.000013 
14.299999 -0.5 0.000007 
14.399999999999999 -0.5 0.000000 
14.5 -0.5 0.000000 
14.599998 -0.5 0.000000 
14.699998999999998 -0.5 0.000000 
14.799999 -0.5 0.000000 
14.899999999999999 -0.5 0.000000 
15.0 -0.5 0.000000 
15.099998 -0.5 0.000000 
15.199998999999998 -0.5 0.000000 
15.299999 -0.5 0.000000 
15.399999999999999 -0.5 0.000000 
15.5 -0.5 0.000000 
15.599998 -0.5 0.000000 
15.699998999999998 -0.5 0.000000 
15.799999 -0.5 0.000000 
15.899999999999999 -0.5 0.000000 
16.0 -0.5 0.000000 
16.099998 -0.5 0.000000 
16.199999 -0.5 0.000000 
16.299999 -0.5 0.000000 
16.4 -0.5 0.000000 
16.5 -0.5 0.000000 
16.599998 -0.5 0.000000 
16.699999 -0.5 0.000000 
16.799999 -0.5 0.000000 
-4.7 -0.3999999999999999 0.000000 
-4.6 -0.3999999999999999 0.000000 
-4.5 -0.3999999999999999 0.000000 
-4.4 -0.3999999999999999 0.000000 
-4.3 -0.3999999999999999 0.000000 
-4.2 -0.3999999999999999 0.000000 
-4.1 -0.3999999999999999 0.000000 
-4.0 -0.3999999999999999 0.000000 
-3.9 -0.3999999999999999 0.000000 
-3.8 -0.3999999999999999 0.000000 
-3.7 -0.3999999999999999 0.000000 
-3.6 -0.3999999999999999 0.000000 
-3.5 -0.3999999999999999 0.000000 
-3.4 -0.3999999999999999 0.000000 
-3.3 -0.3999999999999999 0.000000 
-3.2 -0.3999999999999999 0.000000 
-3.1 -0.3999999999999999 0.000000 
-3.0 -0.3999999999999999 0.000000 
-2.9 -0.3999999999999999 0.000000 
-2.8 -0.3999999999999999 0.000000 
-2.7 -0.3999999999999999 0.000000 
-2.6 -0.3999999999999999 0.000007 
-2.5 -0.3999999999999999 0.000010 
-2.4 -0.3999999999999999 0.000013 
-2.3 -0.3999999999999999 0.000000 
-2.2 -0.3999999999999999 0.000020 
-2.1 -0.3999999999999999 0.000013 
-2.0 -0.3999999999999999 0.000020 
-1.9 -0.3999999999999999 0.000017 
-1.8 -0.3999999999999999 0.000030 
-1.7 -0.3999999999999999 0.000030 
-1.6 -0.3999999999999999 0.000037 
-1.5 -0.3999999999999999 0.000037 
-1.4 -0.3999999999999999 0.000033 
-1.3 -0.3999999999999999 0.000050 
-1.2 -0.3999999999999999 0.000040 
-1.1 -0.3999999999999999 0.000043 
-1.0 -0.3999999999999999 0.000053 
-0.8999999999999999 -0.3999999999999999 0.000033 
-0.8 -0.3999999999999999 0.000123 
-0.7 -0.3999999999999999 0.000067 
-0.6000000000000001 -0.3999999999999999 0.000073 
-0.5 -0.3999999999999999 0.000067 
-0.3999999999999999 -0.3999999999999999 0.000067 
-0.30000000000000004 -0.3999999999999999 0.000070 
-0.19999999999999996 -0.3999999999999999 0.000077 
-0.10000000000000009 -0.3999999999999999 0.000093 
0.0 -0.3999999999999999 0.000073 
0.10000000000000009 -0.3999999999999999 0.000093 
0.20000000000000018 -0.3999999999999999 0.000073 
0.2999999999999998 -0.3999999999999999 0.000110 
0.3999999999999999 -0.3999999999999999 0.000080 
0.5 -0.3999999999999999 0.000117 
0.6000000000000001 -0.3999999999999999 0.000100 
0.7000000000000002 -0.3999999999999999 0.000127 
0.7999999999999998 -0.3999999999999999 0.000083 
0.8999999999999999 -0.3999999999999999 0.000087 
1.0 -0.3999999999999999 0.000137 
1.1 -0.3999999999999999 0.000093 
1.2000000000000002 -0.3999999999999999 0.000113 
1.2999999999999998 -0.3999999999999999 0.000150 
1.4 -0.3999999999999999 0.000163 
1.5 -0.3999999999999999 0.000117 
1.6 -0.3999999999999999 0.000137 
1.7000000000000002 -0.3999999999999999 0.000133 
1.7999999999999998 -0.3999999999999999 0.000170 
1.9 -0.3999999999999999 0.000183 
2.0 -0.3999999999999999 0.000223 
2.0999999999999996 -0.3999999999999999 0.000193 
2.2 -0.3999999999999999 0.000210 
2.3 -0.3999999999999999 0.000217 
2.4000000000000004 -0.3999999999999999 0.000157 
2.5 -0.3999999999999999 0.000207 
2.5999999999999996 -0.3999999999999999 0.000217 
2.7 -0.3999999999999999 0.000193 
2.8 -0.3999999999999999 0.000237 
2.9000000000000004 -0.3999999999999999 0.000217 
3.0 -0.3999999999999999 0.000160 
3.0999999999999996 -0.3999999999999999 0.000197 
3.2 -0.3999999999999999 0.000230 
3.3 -0.3999999999999999 0.000200 
3.4000009999999996 -0.3999999999999999 0.000210 
3.5 -0.3999999999999999 0.000197 
3.5999999999999996 -0.3999999999999999 0.000163 
3.7 -0.3999999999999999 0.000220 
3.8 -0.3999999999999999 0.000163 
3.9000009999999996 -0.3999999999999999 0.000220 
4.0 -0.3999999999999999 0.000190 
4.1 -0.3999999999999999 0.000163 
4.2 -0.3999999999999999 0.000213 
4.3 -0.3999999999999999 0.000197 
4.400001 -0.3999999999999999 0.000160 
4.5 -0.3999999999999999 0.000177 
4.6 -0.3999999999999999 0.000243 
4.7 -0.3999999999999999 0.000190 
4.8 -0.3999999999999999 0.000183 
4.900001 -0.3999999999999999 0.000197 
5.0 -0.3999999999999999 0.000183 
5.1 -0.3999999999999999 0.000227 
5.2 -0.3999999999999999 0.000177 
5.3 -0.3999999999999999 0.000250 
5.400001 -0.3999999999999999 0.000177 
5.5 -0.3999999999999999 0.000223 
5.6 -0.3999999999999999 0.000203 
5.7 -0.3999999999999999 0.000183 
5.8 -0.3999999999999999 0.000203 
5.900001 -0.3999999999999999 0.000170 
6.0 -0.3999999999999999 0.000187 
6.1 -0.3999999999999999 0.000267 
6.199999999999999 -0.3999999999999999 0.000180 
6.300000000000001 -0.3999999999999999 0.000233 
6.400001 -0.3999999999999999 0.000200 
6.5 -0.3999999999999999 0.000163 
6.6 -0.3999999999999999 0.000233 
6.699999999999999 -0.3999999999999999 0.000217 
6.800000000000001 -0.3999999999999999 0.000263 
6.900001 -0.3999999999999999 0.000157 
7.0 -0.3999999999999999 0.000187 
7.1 -0.3999999999999999 0.000263 
7.199999999999999 -0.3999999999999999 0.000180 
7.300000000000001 -0.3999999999999999 0.000220 
7.400001 -0.3999999999999999 0.000203 
7.5 -0.3999999999999999 0.000230 
7.6 -0.3999999999999999 0.000263 
7.699999999999999 -0.3999999999999999 0.000220 
7.800000000000001 -0.3999999999999999 0.000197 
7.900001 -0.3999999999999999 0.000217 
8.0 -0.3999999999999999 0.000213 
8.1 -0.3999999999999999 0.000227 
8.2 -0.3999999999999999 0.000193 
8.3 -0.3999999999999999 0.000223 
8.400001 -0.3999999999999999 0.000210 
8.5 -0.3999999999999999 0.000210 
8.6 -0.3999999999999999 0.000180 
8.7 -0.3999999999999999 0.000227 
8.8 -0.3999999999999999 0.000203 
8.900001 -0.3999999999999999 0.000167 
9.0 -0.3999999999999999 0.000180 
9.1 -0.3999999999999999 0.000233 
9.2 -0.3999999999999999 0.000243 
9.3 -0.3999999999999999 0.000213 
9.400001 -0.3999999999999999 0.000147 
9.5 -0.3999999999999999 0.000207 
9.6 -0.3999999999999999 0.000263 
9.7 -0.3999999999999999 0.000233 
9.8 -0.3999999999999999 0.000197 
9.900001 -0.3999999999999999 0.000247 
10.0 -0.3999999999999999 0.000233 
10.1 -0.3999999999999999 0.000177 
10.2 -0.3999999999999999 0.000183 
10.3 -0.3999999999999999 0.000197 
10.400001 -0.3999999999999999 0.000190 
10.5 -0.3999999999999999 0.000167 
10.6 -0.3999999999999999 0.000140 
10.7 -0.3999999999999999 0.000163 
10.8 -0.3999999999999999 0.000170 
10.900001 -0.3999999999999999 0.000133 
11.0 -0.3999999999999999 0.000140 
11.1 -0.3999999999999999 0.000097 
11.2 -0.3999999999999999 0.000110 
11.3 -0.3999999999999999 0.000107 
11.400001 -0.3999999999999999 0.000087 
11.500001 -0.3999999999999999 0.000093 
11.599999 -0.3999999999999999 0.000080 
11.7 -0.3999999999999999 0.000107 
11.8 -0.3999999999999999 0.000097 
11.900001 -0.3999999999999999 0.000107 
12.000001 -0.3999999999999999 0.000087 
12.099999 -0.3999999999999999 0.000080 
12.2 -0.3999999999999999 0.000080 
12.3 -0.3999999999999999 0.000077 
12.400001 -0.3999999999999999 0.000037 
12.500001 -0.3999999999999999 0.000050 
12.599999 -0.3999999999999999 0.000040 
12.7 -0.3999999999999999 0.000037 
12.8 -0.3999999999999999 0.000073 
12.900001 -0.3999999999999999 0.000037 
13.000001 -0.3999999999999999 0.000030 
13.099999 -0.3999999999999999 0.000030 
13.2 -0.3999999999999999 0.000040 
13.3 -0.3999999999999999 0.000023 
13.400001 -0.3999999999999999 0.000023 
13.500001 -0.3999999999999999 0.000023 
13.599999 -0.3999999999999999 0.000030 
13.7 -0.3999999999999999 0.000020 
13.8 -0.3999999999999999 0.000007 
13.900001 -0.3999999999999999 0.000020 
14.0 -0.3999999999999999 0.000017 
14.099998 -0.3999999999999999 0.000020 
14.199998999999998 -0.3999999999999999 0.000007 
14.299999 -0.3999999999999999 0.000007 
14.399999999999999 -0.3999999999999999 0.000003 
14.5 -0.3999999999999999 0.000003 
14.599998 -0.3999999999999999 0.000000 
14.699998999999998 -0.3999999999999999 0.000000 
14.799999 -0.3999999999999999 0.000000 
14.899999999999999 -0.3999999999999999 0.000000 
15.0 -0.3999999999999999 0.000000 
15.099998 -0.3999999999999999 0.000000 
15.199998999999998 -0.3999999999999999 0.000000 
15.299999 -0.3999999999999999 0.000000 
15.399999999999999 -0.3999999999999999 0.000000 
15.5 -0.3999999999999999 0.000000 
15.599998 -0.3999999999999999 0.000000 
15.699998999999998 -0.3999999999999999 0.000000 
15.799999 -0.3999999999999999 0.000000 
15.899999999999999 -0.3999999999999999 0.000000 
16.0 -0.3999999999999999 0.000000 
16.099998 -0.3999999999999999 0.000000 
16.199999 -0.3999999999999999 0.000000 
16.299999 -0.3999999999999999 0.000000 
16.4 -0.3999999999999999 0.000000 
16.5 -0.3999999999999999 0.000000 
16.599998 -0.3999999999999999 0.000000 
16.699999 -0.3999999999999999 0.000000 
16.799999 -0.3999999999999999 0.000000 
-4.7 -0.30000000000000004 0.000000 
-4.6 -0.30000000000000004 0.000000 
-4.5 -0.30000000000000004 0.000000 
-4.4 -0.30000000000000004 0.000000 
-4.3 -0.30000000000000004 0.000000 
-4.2 -0.30000000000000004 0.000000 
-4.1 -0.30000000000000004 0.000000 
-4.0 -0.30000000000000004 0.000000 
-3.9 -0.30000000000000004 0.000000 
-3.8 -0.30000000000000004 0.000000 
-3.7 -0.30000000000000004 0.000000 
-3.6 -0.30000000000000004 0.000000 
-3.5 -0.30000000000000004 0.000000 
-3.4 -0.30000000000000004 0.000000 
-3.3 -0.30000000000000004 0.000000 
-3.2 -0.30000000000000004 0.000000 
-3.1 -0.30000000000000004 0.000000 
-3.0 -0.30000000000000004 0.000000 
-2.9 -0.30000000000000004 0.000000 
-2.8 -0.30000000000000004 0.000003 
-2.7 -0.30000000000000004 0.000007 
-2.6 -0.30000000000000004 0.000007 
-2.5 -0.30000000000000004 0.000000 
-2.4 -0.30000000000000004 0.000000 
-2.3 -0.30000000000000004 0.000023 
-2.2 -0.30000000000000004 0.000023 
-2.1 -0.30000000000000004 0.000027 
-2.0 -0.30000000000000004 0.000017 
-1.9 -0.30000000000000004 0.000007 
-1.8 -0.30000000000000004 0.000033 
-1.7 -0.30000000000000004 0.000033 
-1.6 -0.30000000000000004 0.000033 
-1.5 -0.30000000000000004 0.000047 
-1.4 -0.30000000000000004 0.000033 
-1.3 -0.30000000000000004 0.000023 
-1.2 -0.30000000000000004 0.000060 
-1.1 -0.30000000000000004 0.000060 
-1.0 -0.30000000000000004 0.000040 
-0.8999999999999999 -0.30000000000000004 0.000047 
-0.8 -0.30000000000000004 0.000063 
-0.7 -0.30000000000000004 0.000057 
-0.6000000000000001 -0.30000000000000004 0.000073 
-0.5 -0.30000000000000004 0.000080 
-0.3999999999999999 -0.30000000000000004 0.000077 
-0.30000000000000004 -0.30000000000000004 0.000093 
-0.19999999999999996 -0.30000000000000004 0.000083 
-0.10000000000000009 -0.30000000000000004 0.000093 
0.0 -0.30000000000000004 0.000080 
0.10000000000000009 -0.30000000000000004 0.000117 
0.20000000000000018 -0.30000000000000004 0.000070 
0.2999999999999998 -0.30000000000000004 0.000093 
0.3999999999999999 -0.30000000000000004 0.000123 
0.5 -0.30000000000000004 0.000093 
0.6000000000000001 -0.30000000000000004 0.000113 
0.7000000000000002 -0.30000000000000004 0.000093 
0.7999999999999998 -0.30000000000000004 0.000113 
0.8999999999999999 -0.30000000000000004 0.000117 
1.0 -0.30000000000000004 0.000137 
1.1 -0.30000000000000004 0.000103 
1.2000000000000002 -0.30000000000000004 0.000100 
1.2999999999999998 -0.30000000000000004 0.000147 
1.4 -0.30000000000000004 0.000150 
1.5 -0.30000000000000004 0.000150 
1.6 -0.30000000000000004 0.000157 
1.7000000000000002 -0.30000000000000004 0.000177 
1.7999999999999998 -0.30000000000000004 0.000203 
1.9 -0.30000000000000004 0.000210 
2.0 -0.30000000000000004 0.000213 
2.0999999999999996 -0.30000000000000004 0.000210 
2.2 -0.30000000000000004 0.000237 
2.3 -0.30000000000000004 0.000227 
2.4000000000000004 -0.30000000000000004 0.000243 
2.5 -0.30000000000000004 0.000243 
2.5999999999999996 -0.30000000000000004 0.000163 
2.7 -0.30000000000000004 0.000193 
2.8 -0.30000000000000004 0.000207 
2.9000000000000004 -0.30000000000000004 0.000220 
3.0 -0.30000000000000004 0.000213 
3.0999999999999996 -0.30000000000000004 0.000217 
3.2 -0.30000000000000004 0.000243 
3.3 -0.30000000000000004 0.000197 
3.4000009999999996 -0.30000000000000004 0.000190 
3.5 -0.30000000000000004 0.000257 
3.5999999999999996 -0.30000000000000004 0.000197 
3.7 -0.30000000000000004 0.000207 
3.8 -0.30000000000000004 0.000207 
3.9000009999999996 -0.30000000000000004 0.000153 
4.0 -0.30000000000000004 0.000177 
4.1 -0.30000000000000004 0.000213 
4.2 -0.30000000000000004 0.000140 
4.3 -0.30000000000000004 0.000230 
4.400001 -0.30000000000000004 0.000217 
4.5 -0.30000000000000004 0.000190 
4.6 -0.30000000000000004 0.000187 
4.7 -0.30000000000000004 0.000183 
4.8 -0.30000000000000004 0.000220 
4.900001 -0.30000000000000004 0.000200 
5.0 -0.30000000000000004 0.000217 
5.1 -0.30000000000000004 0.000200 
5.2 -0.30000000000000004 0.000137 
5.3 -0.30000000000000004 0.000210 
5.400001 -0.30000000000000004 0.000200 
5.5 -0.30000000000000004 0.000187 
5.6 -0.30000000000000004 0.000223 
5.7 -0.30000000000000004 0.000220 
5.8 -0.30000000000000004 0.000187 
5.900001 -0.30000000000000004 0.000197 
6.0 -0.30000000000000004 0.000177 
6.1 -0.30000000000000004 0.000267 
6.199999999999999 -0.30000000000000004 0.000173 
6.300000000000001 -0.30000000000000004 0.000260 
6.400001 -0.30000000000000004 0.000183 
6.5 -0.30000000000000004 0.000187 
6.6 -0.30000000000000004 0.000247 
6.699999999999999 -0.30000000000000004 0.000177 
6.800000000000001 -0.30000000000000004 0.000187 
6.900001 -0.30000000000000004 0.000140 
7.0 -0.30000000000000004 0.000223 
7.1 -0.30000000000000004 0.000243 
7.199999999999999 -0.30000000000000004 0.000203 
7.300000000000001 -0.30000000000000004 0.000207 
7.400001 -0.30000000000000004 0.000167 
7.5 -0.30000000000000004 0.000183 
7.6 -0.30000000000000004 0.000243 
7.699999999999999 -0.30000000000000004 0.000153 
7.800000000000001 -0.30000000000000004 0.000240 
7.900001 -0.30000000000000004 0.000197 
8.0 -0.30000000000000004 0.000200 
8.1 -0.30000000000000004 0.000237 
8.2 -0.30000000000000004 0.000243 
8.3 -0.30000000000000004 0.000220 
8.400001 -0.30000000000000004 0.000247 
8.5 -0.30000000000000004 0.000163 
8.6 -0.30000000000000004 0.000223 
8.7 -0.30000000000000004 0.000233 
8.8 -0.30000000000000004 0.000250 
8.900001 -0.30000000000000004 0.000237 
9.0 -0.30000000000000004 0.000223 
9.1 -0.30000000000000004 0.000197 
9.2 -0.30000000000000004 0.000207 
9.3 -0.30000000000000004 0.000180 
9.400001 -0.30000000000000004 0.000220 
9.5 -0.30000000000000004 0.000197 
9.6 -0.30000000000000004 0.000217 
9.7 -0.30000000000000004 0.000213 
9.8 -0.30000000000000004 0.000183 
9.900001 -0.30000000000000004 0.000253 
10.0 -0.30000000000000004 0.000170 
10.1 -0.30000000000000004 0.000200 
10.2 -0.30000000000000004 0.000153 
10.3 -0.30000000000000004 0.000187 
10.400001 -0.30000000000000004 0.000180 
10.5 -0.30000000000000004 0.000143 
10.6 -0.30000000000000004 0.000137 
10.7 -0.30000000000000004 0.000150 
10.8 -0.30000000000000004 0.000137 
10.900001 -0.30000000000000004 0.000143 
11.0 -0.30000000000000004 0.000130 
11.1 -0.30000000000000004 0.000097 
11.2 -0.30000000000000004 0.000170 
11.3 -0.30000000000000004 0.000093 
11.400001 -0.30000000000000004 0.000090 
11.500001 -0.30000000000000004 0.000127 
11.599999 -0.30000000000000004 0.000100 
11.7 -0.30000000000000004 0.000107 
11.8 -0.30000000000000004 0.000090 
11.900001 -0.30000000000000004 0.000073 
12.000001 -0.30000000000000004 0.000093 
12.099999 -0.30000000000000004 0.000073 
12.2 -0.30000000000000004 0.000090 
12.3 -0.30000000000000004 0.000077 
12.400001 -0.30000000000000004 0.000053 
12.500001 -0.30000000000000004 0.000067 
12.599999 -0.30000000000000004 0.000020 
12.7 -0.30000000000000004 0.000067 
12.8 -0.30000000000000004 0.000077 
12.900001 -0.30000000000000004 0.000040 
13.000001 -0.30000000000000004 0.000063 
13.099999 -0.30000000000000004 0.000053 
13.2 -0.30000000000000004 0.000043 
13.3 -0.30000000000000004 0.000033 
13.400001 -0.30000000000000004 0.000030 
13.500001 -0.30000000000000004 0.000020 
13.599999 -0.30000000000000004 0.000040 
13.7 -0.30000000000000004 0.000037 
13.8 -0.30000000000000004 0.000023 
13.900001 -0.30000000000000004 0.000017 
14.0 -0.30000000000000004 0.000017 
14.099998 -0.30000000000000004 0.000010 
14.199998999999998 -0.30000000000000004 0.000013 
14.299999 -0.30000000000000004 0.000007 
14.399999999999999 -0.30000000000000004 0.000007 
14.5 -0.30000000000000004 0.000003 
14.599998 -0.30000000000000004 0.000000 
14.699998999999998 -0.30000000000000004 0.000000 
14.799999 -0.30000000000000004 0.000000 
14.899999999999999 -0.30000000000000004 0.000000 
15.0 -0.30000000000000004 0.000000 
15.099998 -0.30000000000000004 0.000000 
15.199998999999998 -0.30000000000000004 0.000000 
15.299999 -0.30000000000000004 0.000000 
15.399999999999999 -0.30000000000000004 0.000000 
15.5 -0.30000000000000004 0.000000 
15.599998 -0.30000000000000004 0.000000 
15.699998999999998 -0.30000000000000004 0.000000 
15.799999 -0.30000000000000004 0.000000 
15.899999999999999 -0.30000000000000004 0.000000 
16.0 -0.30000000000000004 0.000000 
16.099998 -0.30000000000000004 0.000000 
16.199999 -0.30000000000000004 0.000000 
16.299999 -0.30000000000000004 0.000000 
16.4 -0.30000000000000004 0.000000 
16.5 -0.30000000000000004 0.000000 
16.599998 -0.30000000000000004 0.000000 
16.699999 -0.30000000000000004 0.000000 
16.799999 -0.30000000000000004 0.000000 
-4.7 -0.19999999999999996 0.000000 
-4.6 -0.19999999999999996 0.000000 
-4.5 -0.19999999999999996 0.000000 
-4.4 -0.19999999999999996 0.000000 
-4.3 -0.19999999999999996 0.000000 
-4.2 -0.19999999999999996 0.000000 
-4.1 -0.19999999999999996 0.000000 
-4.0 -0.19999999999999996 0.000000 
-3.9 -0.19999999999999996 0.000000 
-3.8 -0.19999999999999996 0.000000 
-3.7 -0.19999999999999996 0.000000 
-3.6 -0.19999999999999996 0.000000 
-3.5 -0.19999999999999996 0.000000 
-3.4 -0.19999999999999996 0.000000 
-3.3 -0.19999999999999996 0.000000 
-3.2 -0.19999999999999996 0.000000 
-3.1 -0.19999999999999996 0.000000 
-3.0 -0.19999999999999996 0.000000 
-2.9 -0.19999999999999996 0.000000 
-2.8 -0.19999999999999996 0.000010 
-2.7 -0.19999999999999996 0.000003 
-2.6 -0.19999999999999996 0.000000 
-2.5 -0.19999999999999996 0.000007 
-2.4 -0.19999999999999996 0.000013 
-2.3 -0.19999999999999996 0.000010 
-2.2 -0.19999999999999996 0.000017 
-2.1 -0.19999999999999996 0.000023 
-2.0 -0.19999999999999996 0.000010 
-1.9 -0.19999999999999996 0.000023 
-1.8 -0.19999999999999996 0.000027 
-1.7 -0.19999999999999996 0.000047 
-1.6 -0.19999999999999996 0.000050 
-1.5 -0.19999999999999996 0.000033 
-1.4 -0.19999999999999996 0.000020 
-1.3 -0.19999999999999996 0.000050 
-1.2 -0.19999999999999996 0.000057 
-1.1 -0.19999999999999996 0.000063 
-1.0 -0.19999999999999996 0.000040 
-0.8999999999999999 -0.19999999999999996 0.000040 
-0.8 -0.19999999999999996 0.000053 
-0.7 -0.19999999999999996 0.000093 
-0.6000000000000001 -0.19999999999999996 0.000080 
-0.5 -0.19999999999999996 0.000077 
-0.3999999999999999 -0.19999999999999996 0.000077 
-0.30000000000000004 -0.19999999999999996 0.000073 
-0.19999999999999996 -0.19999999999999996 0.000097 
-0.10000000000000009 -0.19999999999999996 0.000073 
0.0 -0.19999999999999996 0.000057 
0.10000000000000009 -0.19999999999999996 0.000077 
0.20000000000000018 -0.19999999999999996 0.000093 
0.2999999999999998 -0.19999999999999996 0.000067 
0.3999999999999999 -0.19999999999999996 0.000117 
0.5 -0.19999999999999996 0.000087 
0.6000000000000001 -0.19999999999999996 0.000097 
0.7000000000000002 -0.19999999999999996 0.000127 
0.7999999999999998 -0.19999999999999996 0.000113 
0.8999999999999999 -0.19999999999999996 0.000127 
1.0 -0.19999999999999996 0.000127 
1.1 -0.19999999999999996 0.000117 
1.2000000000000002 -0.19999999999999996 0.000143 
1.2999999999999998 -0.19999999999999996 0.000167 
1.4 -0.19999999999999996 0.000190 
1.5 -0.19999999999999996 0.000160 
1.6 -0.19999999999999996 0.000160 
1.7000000000000002 -0.19999999999999996 0.000177 
1.7999999999999998 -0.19999999999999996 0.000170 
1.9 -0.19999999999999996 0.000217 
2.0 -0.19999999999999996 0.000243 
2.0999999999999996 -0.19999999999999996 0.000213 
2.2 -0.19999999999999996 0.000267 
2.3 -0.19999999999999996 0.000203 
2.4000000000000004 -0.19999999999999996 0.000227 
2.5 -0.19999999999999996 0.000207 
2.5999999999999996 -0.19999999999999996 0.000263 
2.7 -0.19999999999999996 0.000247 
2.8 -0.19999999999999996 0.000263 
2.9000000000000004 -0.19999999999999996 0.000177 
3.0 -0.19999999999999996 0.000263 
3.0999999999999996 -0.19999999999999996 0.000267 
3.2 -0.19999999999999996 0.000180 
3.3 -0.19999999999999996 0.000273 
3.4000009999999996 -0.19999999999999996 0.000217 
3.5 -0.19999999999999996 0.000257 
3.5999999999999996 -0.19999999999999996 0.000183 
3.7 -0.19999999999999996 0.000227 
3.8 -0.19999999999999996 0.000207 
3.9000009999999996 -0.19999999999999996 0.000197 
4.0 -0.19999999999999996 0.000210 
4.1 -0.19999999999999996 0.000217 
4.2 -0.19999999999999996 0.000213 
4.3 -0.19999999999999996 0.000197 
4.400001 -0.19999999999999996 0.000217 
4.5 -0.19999999999999996 0.000207 
4.6 -0.19999999999999996 0.000247 
4.7 -0.19999999999999996 0.000200 
4.8 -0.19999999999999996 0.000203 
4.900001 -0.19999999999999996 0.000170 
5.0 -0.19999999999999996 0.000217 
5.1 -0.19999999999999996 0.000220 
5.2 -0.19999999999999996 0.000177 
5.3 -0.19999999999999996 0.000170 
5.400001 -0.19999999999999996 0.000197 
5.5 -0.19999999999999996 0.000207 
5.6 -0.19999999999999996 0.000237 
5.7 -0.19999999999999996 0.000187 
5.8 -0.19999999999999996 0.000230 
5.900001 -0.19999999999999996 0.000210 
6.0 -0.19999999999999996 0.000180 
6.1 -0.19999999999999996 0.000160 
6.199999999999999 -0.19999999999999996 0.000167 
6.300000000000001 -0.19999999999999996 0.000247 
6.400001 -0.19999999999999996 0.000130 
6.5 -0.19999999999999996 0.000167 
6.6 -0.19999999999999996 0.000233 
6.699999999999999 -0.19999999999999996 0.000167 
6.800000000000001 -0.19999999999999996 0.000200 
6.900001 -0.19999999999999996 0.000173 
7.0 -0.19999999999999996 0.000187 
7.1 -0.19999999999999996 0.000250 
7.199999999999999 -0.19999999999999996 0.000190 
7.300000000000001 -0.19999999999999996 0.000283 
7.400001 -0.19999999999999996 0.000217 
7.5 -0.19999999999999996 0.000150 
7.6 -0.19999999999999996 0.000200 
7.699999999999999 -0.19999999999999996 0.000190 
7.800000000000001 -0.19999999999999996 0.000227 
7.900001 -0.19999999999999996 0.000180 
8.0 -0.19999999999999996 0.000180 
8.1 -0.19999999999999996 0.000180 
8.2 -0.19999999999999996 0.000230 
8.3 -0.19999999999999996 0.000237 
8.400001 -0.19999999999999996 0.000237 
8.5 -0.19999999999999996 0.000253 
8.6 -0.19999999999999996 0.000190 
8.7 -0.19999999999999996 0.000207 
8.8 -0.19999999999999996 0.000270 
8.900001 -0.19999999999999996 0.000183 
9.0 -0.19999999999999996 0.000180 
9.1 -0.19999999999999996 0.000210 
9.2 -0.19999999999999996 0.000233 
9.3 -0.19999999999999996 0.000267 
9.400001 -0.19999999999999996 0.000203 
9.5 -0.19999999999999996 0.000257 
9.6 -0.19999999999999996 0.000193 
9.7 -0.19999999999999996 0.000190 
9.8 -0.19999999999999996 0.000193 
9.900001 -0.19999999999999996 0.000260 
10.0 -0.19999999999999996 0.000213 
10.1 -0.19999999999999996 0.000220 
10.2 -0.19999999999999996 0.000190 
10.3 -0.19999999999999996 0.000197 
10.400001 -0.19999999999999996 0.000213 
10.5 -0.19999999999999996 0.000170 
10.6 -0.19999999999999996 0.000197 
10.7 -0.19999999999999996 0.000160 
10.8 -0.19999999999999996 0.000143 
10.900001 -0.19999999999999996 0.000153 
11.0 -0.19999999999999996 0.000123 
11.1 -0.19999999999999996 0.000117 
11.2 -0.19999999999999996 0.000117 
11.3 -0.19999999999999996 0.000110 
11.400001 -0.19999999999999996 0.000117 
11.500001 -0.19999999999999996 0.000120 
11.599999 -0.19999999999999996 0.000083 
11.7 -0.19999999999999996 0.000120 
11.8 -0.19999999999999996 0.000123 
11.900001 -0.19999999999999996 0.000123 
12.000001 -0.19999999999999996 0.000070 
12.099999 -0.19999999999999996 0.000080 
12.2 -0.19999999999999996 0.000083 
12.3 -0.19999999999999996 0.000090 
12.400001 -0.19999999999999996 0.000077 
12.500001 -0.19999999999999996 0.000057 
12.599999 -0.19999999999999996 0.000060 
12.7 -0.19999999999999996 0.000060 
12.8 -0.19999999999999996 0.000033 
12.900001 -0.19999999999999996 0.000030 
13.000001 -0.19999999999999996 0.000047 
13.099999 -0.19999999999999996 0.000013 
13.2 -0.19999999999999996 0.000040 
13.3 -0.19999999999999996 0.000050 
13.400001 -0.19999999999999996 0.000030 
13.500001 -0.19999999999999996 0.000017 
13.599999 -0.19999999999999996 0.000033 
13.7 -0.19999999999999996 0.000037 
13.8 -0.19999999999999996 0.000027 
13.900001 -0.19999999999999996 0.000013 
14.0 -0.19999999999999996 0.000027 
14.099998 -0.19999999999999996 0.000013 
14.199998999999998 -0.19999999999999996 0.000010 
14.299999 -0.19999999999999996 0.000010 
14.399999999999999 -0.19999999999999996 0.000010 
14.5 -0.19999999999999996 0.000010 
14.599998 -0.19999999999999996 0.000000 
14.699998999999998 -0.19999999999999996 0.000000 
14.799999 -0.19999999999999996 0.000000 
14.899999999999999 -0.19999999999999996 0.000000 
15.0 -0.19999999999999996 0.000000 
15.099998 -0.19999999999999996 0.000000 
15.199998999999998 -0.19999999999999996 0.000000 
15.299999 -0.19999999999999996 0.000000 
15.399999999999999 -0.19999999999999996 0.000000 
15.5 -0.19999999999999996 0.000000 
15.599998 -0.19999999999999996 0.000000 
15.699998999999998 -0.19999999999999996 0.000000 
15.799999 -0.19999999999999996 0.000000 
15.899999999999999 -0.19999999999999996 0.000000 
16.0 -0.19999999999999996 0.000000 
16.099998 -0.19999999999999996 0.000000 
16.199999 -0.19999999999999996 0.000000 
16.299999 -0.19999999999999996 0.000000 
16.4 -0.19999999999999996 0.000000 
16.5 -0.19999999999999996 0.000000 
16.599998 -0.19999999999999996 0.000000 
16.699999 -0.19999999999999996 0.000000 
16.799999 -0.19999999999999996 0.000000 
-4.7 -0.10000000000000009 0.000000 
-4.6 -0.10000000000000009 0.000000 
-4.5 -0.10000000000000009 0.000000 
-4.4 -0.10000000000000009 0.000000 
-4.3 -0.10000000000000009 0.000000 
-4.2 -0.10000000000000009 0.000000 
-4.1 -0.10000000000000009 0.000000 
-4.0 -0.10000000000000009 0.000000 
-3.9 -0.10000000000000009 0.000000 
-3.8 -0.10000000000000009 0.000000 
-3.7 -0.10000000000000009 0.000000 
-3.6 -0.10000000000000009 0.000000 
-3.5 -0.10000000000000009 0.000000 
-3.4 -0.10000000000000009 0.000000 
-3.3 -0.10000000000000009 0.000000 
-3.2 -0.10000000000000009 0.000000 
-3.1 -0.10000000000000009 0.000000 
-3.0 -0.10000000000000009 0.000007 
-2.9 -0.10000000000000009 0.000000 
-2.8 -0.10000000000000009 0.000000 
-2.7 -0.10000000000000009 0.000003 
-2.6 -0.10000000000000009 0.000007 
-2.5 -0.10000000000000009 0.000037 
-2.4 -0.10000000000000009 0.000013 
-2.3 -0.10000000000000009 0.000033 
-2.2 -0.10000000000000009 0.000020 
-2.1 -0.10000000000000009 0.000037 
-2.0 -0.10000000000000009 0.000017 
-1.9 -0.10000000000000009 0.000017 
-1.8 -0.10000000000000009 0.000023 
-1.7 -0.10000000000000009 0.000017 
-1.6 -0.10000000000000009 0.000043 
-1.5 -0.10000000000000009 0.000057 
-1.4 -0.10000000000000009 0.000057 
-1.3 -0.10000000000000009 0.000053 
-1.2 -0.10000000000000009 0.000060 
-1.1 -0.10000000000000009 0.000030 
-1.0 -0.10000000000000009 0.000027 
-0.8999999999999999 -0.10000000000000009 0.000057 
-0.8 -0.10000000000000009 0.000053 
-0.7 -0.10000000000000009 0.000057 
-0.6000000000000001 -0.10000000000000009 0.000070 
-0.5 -0.10000000000000009 0.000057 
-0.3999999999999999 -0.10000000000000009 0.000060 
-0.30000000000000004 -0.10000000000000009 0.000057 
-0.19999999999999996 -0.10000000000000009 0.000117 
-0.10000000000000009 -0.10000000000000009 0.000107 
0.0 -0.10000000000000009 0.000097 
0.10000000000000009 -0.10000000000000009 0.000100 
0.20000000000000018 -0.10000000000000009 0.000100 
0.2999999999999998 -0.10000000000000009 0.000107 
0.3999999999999999 -0.10000000000000009 0.000113 
0.5 -0.10000000000000009 0.000097 
0.6000000000000001 -0.10000000000000009 0.000140 
0.7000000000000002 -0.10000000000000009 0.000137 
0.7999999999999998 -0.10000000000000009 0.000110 
0.8999999999999999 -0.10000000000000009 0.000160 
1.0 -0.10000000000000009 0.000150 
1.1 -0.10000000000000009 0.000127 
1.2000000000000002 -0.10000000000000009 0.000127 
1.2999999999999998 -0.10000000000000009 0.000147 
1.4 -0.10000000000000009 0.000130 
1.5 -0.10000000000000009 0.000140 
1.6 -0.10000000000000009 0.000147 
1.7000000000000002 -0.10000000000000009 0.000193 
1.7999999999999998 -0.10000000000000009 0.000207 
1.9 -0.10000000000000009 0.000203 
2.0 -0.10000000000000009 0.000270 
2.0999999999999996 -0.10000000000000009 0.000203 
2.2 -0.10000000000000009 0.000197 
2.3 -0.10000000000000009 0.000177 
2.4000000000000004 -0.10000000000000009 0.000213 
2.5 -0.10000000000000009 0.000213 
2.5999999999999996 -0.10000000000000009 0.000213 
2.7 -0.10000000000000009 0.000217 
2.8 -0.10000000000000009 0.000217 
2.9000000000000004 -0.10000000000000009 0.000233 
3.0 -0.10000000000000009 0.000210 
3.0999999999999996 -0.10000000000000009 0.000213 
3.2 -0.10000000000000009 0.000193 
3.3 -0.10000000000000009 0.000197 
3.4000009999999996 -0.10000000000000009 0.000230 
3.5 -0.10000000000000009 0.000243 
3.5999999999999996 -0.10000000000000009 0.000183 
3.7 -0.10000000000000009 0.000210 
3.8 -0.10000000000000009 0.000167 
3.9000009999999996 -0.10000000000000009 0.000270 
4.0 -0.10000000000000009 0.000227 
4.1 -0.10000000000000009 0.000203 
4.2 -0.10000000000000009 0.000187 
4.3 -0.10000000000000009 0.000190 
4.400001 -0.10000000000000009 0.000180 
4.5 -0.10000000000000009 0.000207 
4.6 -0.10000000000000009 0.000260 
4.7 -0.10000000000000009 0.000183 
4.8 -0.10000000000000009 0.000213 
4.900001 -0.10000000000000009 0.000230 
5.0 -0.10000000000000009 0.000227 
5.1 -0.10000000000000009 0.000263 
5.2 -0.10000000000000009 0.000210 
5.3 -0.10000000000000009 0.000187 
5.400001 -0.10000000000000009 0.000207 
5.5 -0.10000000000000009 0.000213 
5.6 -0.10000000000000009 0.000217 
5.7 -0.10000000000000009 0.000173 
5.8 -0.10000000000000009 0.000253 
5.900001 -0.10000000000000009 0.000180 
6.0 -0.10000000000000009 0.000227 
6.1 -0.10000000000000009 0.000203 
6.199999999999999 -0.10000000000000009 0.000170 
6.300000000000001 -0.10000000000000009 0.000273 
6.400001 -0.10000000000000009 0.000193 
6.5 -0.10000000000000009 0.000227 
6.6 -0.10000000000000009 0.000253 
6.699999999999999 -0.10000000000000009 0.000213 
6.800000000000001 -0.10000000000000009 0.000180 
6.900001 -0.10000000000000009 0.000240 
7.0 -0.10000000000000009 0.000153 
7.1 -0.10000000000000009 0.000207 
7.199999999999999 -0.10000000000000009 0.000150 
7.300000000000001 -0.10000000000000009 0.000240 
7.400001 -0.10000000000000009 0.000183 
7.5 -0.10000000000000009 0.000170 
7.6 -0.10000000000000009 0.000243 
7.699999999999999 -0.10000000000000009 0.000233 
7.800000000000001 -0.10000000000000009 0.000253 
7.900001 -0.10000000000000009 0.000183 
8.0 -0.10000000000000009 0.000237 
8.1 -0.10000000000000009 0.000203 
8.2 -0.10000000000000009 0.000240 
8.3 -0.10000000000000009 0.000223 
8.400001 -0.10000000000000009 0.000203 
8.5 -0.10000000000000009 0.000220 
8.6 -0.10000000000000009 0.000187 
8.7 -0.10000000000000009 0.000200 
8.8 -0.10000000000000009 0.000163 
8.900001 -0.10000000000000009 0.000220 
9.0 -0.10000000000000009 0.000190 
9.1 -0.10000000000000009 0.000183 
9.2 -0.10000000000000009 0.000257 
9.3 -0.10000000000000009 0.000237 
9.400001 -0.10000000000000009 0.000240 
9.5 -0.10000000000000009 0.000220 
9.6 -0.10000000000000009 0.000267 
9.7 -0.10000000000000009 0.000227 
9.8 -0.10000000000000009 0.000167 
9.900001 -0.10000000000000009 0.000197 
10.0 -0.10000000000000009 0.000180 
10.1 -0.10000000000000009 0.000233 
10.2 -0.10000000000000009 0.000177 
10.3 -0.10000000000000009 0.000183 
10.400001 -0.10000000000000009 0.000190 
10.5 -0.10000000000000009 0.000200 
10.6 -0.10000000000000009 0.000173 
10.7 -0.10000000000000009 0.000147 
10.8 -0.10000000000000009 0.000120 
10.900001 -0.10000000000000009 0.000150 
11.0 -0.10000000000000009 0.000160 
11.1 -0.10000000000000009 0.000133 
11.2 -0.10000000000000009 0.000153 
11.3 -0.10000000000000009 0.000137 
11.400001 -0.10000000000000009 0.000120 
11.500001 -0.10000000000000009 0.000107 
11.599999 -0.10000000000000009 0.000130 
11.7 -0.10000000000000009 0.000090 
11.8 -0.10000000000000009 0.000063 
11.900001 -0.10000000000000009 0.000090 
12.000001 -0.10000000000000009 0.000080 
12.099999 -0.10000000000000009 0.000090 
12.2 -0.10000000000000009 0.000070 
12.3 -0.10000000000000009 0.000067 
12.400001 -0.10000000000000009 0.000087 
12.500001 -0.10000000000000009 0.000077 
12.599999 -0.10000000000000009 0.000060 
12.7 -0.10000000000000009 0.000083 
12.8 -0.10000000000000009 0.000043 
12.900001 -0.10000000000000009 0.000093 
13.000001 -0.10000000000000009 0.000040 
13.099999 -0.10000000000000009 0.000060 
13.2 -0.10000000000000009 0.000033 
13.3 -0.10000000000000009 0.000047 
13.400001 -0.10000000000000009 0.000047 
13.500001 -0.10000000000000009 0.000037 
13.599999 -0.10000000000000009 0.000037 
13.7 -0.10000000000000009 0.000017 
13.8 -0.10000000000000009 0.000030 
13.900001 -0.10000000000000009 0.000020 
14.0 -0.10000000000000009 0.000017 
14.099998 -0.10000000000000009 0.000020 
14.199998999999998 -0.10000000000000009 0.000003 
14.299999 -0.10000000000000009 0.000013 
14.399999999999999 -0.10000000000000009 0.000010 
14.5 -0.10000000000000009 0.000013 
14.599998 -0.10000000000000009 0.000007 
14.699998999999998 -0.10000000000000009 0.000000 
14.799999 -0.10000000000000009 0.000000 
14.899999999999999 -0.10000000000000009 0.000003 
15.0 -0.10000000000000009 0.000000 
15.099998 -0.10000000000000009 0.000000 
15.199998999999998 -0.10000000000000009 0.000000 
15.299999 -0.10000000000000009 0.000000 
15.399999999999999 -0.10000000000000009 0.000000 
15.5 -0.10000000000000009 0.000000 
15.599998 -0.10000000000000009 0.000000 
15.699998999999998 -0.10000000000000009 0.000000 
15.799999 -0.10000000000000009 0.000000 
15.899999999999999 -0.10000000000000009 0.000000 
16.0 -0.10000000000000009 0.000000 
16.099998 -0.10000000000000009 0.000000 
16.199999 -0.10000000000000009 0.000000 
16.299999 -0.10000000000000009 0.000000 
16.4 -0.10000000000000009 0.000000 
16.5 -0.10000000000000009 0.000000 
16.599998 -0.10000000000000009 0.000000 
16.699999 -0.10000000000000009 0.000000 
16.799999 -0.10000000000000009 0.000000 
-4.7 0.0 0.000000 
-4.6 0.0 0.000000 
-4.5 0.0 0.000000 
-4.4 0.0 0.000000 
-4.3 0.0 0.000000 
-4.2 0.0 0.000000 
-4.1 0.0 0.000000 
-4.0 0.0 0.000000 
-3.9 0.0 0.000000 
-3.8 0.0 0.000000 
-3.7 0.0 0.000000 
-3.6 0.0 0.000000 
-3.5 0.0 0.000000 
-3.4 0.0 0.000000 
-3.3 0.0 0.000000 
-3.2 0.0 0.000000 
-3.1 0.0 0.000000 
-3.0 0.0 0.000000 
-2.9 0.0 0.000000 
-2.8 0.0 0.000003 
-2.7 0.0 0.000010 
-2.6 0.0 0.000010 
-2.5 0.0 0.000013 
-2.4 0.0 0.000007 
-2.3 0.0 0.000027 
-2.2 0.0 0.000027 
-2.1 0.0 0.000013 
-2.0 0.0 0.000027 
-1.9 0.0 0.000023 
-1.8 0.0 0.000047 
-1.7 0.0 0.000010 
-1.6 0.0 0.000040 
-1.5 0.0 0.000050 
-1.4 0.0 0.000057 
-1.3 0.0 0.000050 
-1.2 0.0 0.000073 
-1.1 0.0 0.000043 
-1.0 0.0 0.000077 
-0.8999999999999999 0.0 0.000070 
-0.8 0.0 0.000063 
-0.7 0.0 0.000063 
-0.6000000000000001 0.0 0.000113 
-0.5 0.0 0.000087 
-0.3999999999999999 0.0 0.000087 
-0.30000000000000004 0.0 0.000103 
-0.19999999999999996 0.0 0.000090 
-0.10000000000000009 0.0 0.000100 
0.0 0.0 0.000090 
0.10000000000000009 0.0 0.000103 
0.20000000000000018 0.0 0.000103 
0.2999999999999998 0.0 0.000100 
0.3999999999999999 0.0 0.000127 
0.5 0.0 0.000100 
0.6000000000000001 0.0 0.000127 
0.7000000000000002 0.0 0.000120 
0.7999999999999998 0.0 0.000107 
0.8999999999999999 0.0 0.000137 
1.0 0.0 0.000147 
1.1 0.0 0.000147 
1.2000000000000002 0.0 0.000120 
1.2999999999999998 0.0 0.000183 
1.4 0.0 0.000217 
1.5 0.0 0.000157 
1.6 0.0 0.000237 
1.7000000000000002 0.0 0.000153 
1.7999999999999998 0.0 0.000233 
1.9 0.0 0.000167 
2.0 0.0 0.000223 
2.0999999999999996 0.0 0.000197 
2.2 0.0 0.000213 
2.3 0.0 0.000210 
2.4000000000000004 0.0 0.000257 
2.5 0.0 0.000233 
2.5999999999999996 0.0 0.000157 
2.7 0.0 0.000233 
2.8 0.0 0.000217 
2.9000000000000004 0.0 0.000203 
3.0 0.0 0.000187 
3.0999999999999996 0.0 0.000237 
3.2 0.0 0.000210 
3.3 0.0 0.000230 
3.4000009999999996 0.0 0.000183 
3.5 0.0 0.000200 
3.5999999999999996 0.0 0.000250 
3.7 0.0 0.000187 
3.8 0.0 0.000233 
3.9000009999999996 0.0 0.000230 
4.0 0.0 0.000177 
4.1 0.0 0.000197 
4.2 0.0 0.000213 
4.3 0.0 0.000177 
4.400001 0.0 0.000177 
4.5 0.0 0.000227 
4.6 0.0 0.000210 
4.7 0.0 0.000160 
4.8 0.0 0.000193 
4.900001 0.0 0.000177 
5.0 0.0 0.000207 
5.1 0.0 0.000213 
5.2 0.0 0.000203 
5.3 0.0 0.000243 
5.400001 0.0 0.000213 
5.5 0.0 0.000173 
5.6 0.0 0.000217 
5.7 0.0 0.000153 
5.8 0.0 0.000207 
5.900001 0.0 0.000177 
6.0 0.0 0.000203 
6.1 0.0 0.000203 
6.199999999999999 0.0 0.000187 
6.300000000000001 0.0 0.000210 
6.400001 0.0 0.000190 
6.5 0.0 0.000223 
6.6 0.0 0.000287 
6.699999999999999 0.0 0.000220 
6.800000000000001 0.0 0.000223 
6.900001 0.0 0.000200 
7.0 0.0 0.000180 
7.1 0.0 0.000267 
7.199999999999999 0.0 0.000190 
7.300000000000001 0.0 0.000210 
7.400001 0.0 0.000177 
7.5 0.0 0.000227 
7.6 0.0 0.000253 
7.699999999999999 0.0 0.000183 
7.800000000000001 0.0 0.000197 
7.900001 0.0 0.000183 
8.0 0.0 0.000210 
8.1 0.0 0.000183 
8.2 0.0 0.000203 
8.3 0.0 0.000220 
8.400001 0.0 0.000187 
8.5 0.0 0.000150 
8.6 0.0 0.000267 
8.7 0.0 0.000247 
8.8 0.0 0.000237 
8.900001 0.0 0.000210 
9.0 0.0 0.000197 
9.1 0.0 0.000240 
9.2 0.0 0.000180 
9.3 0.0 0.000210 
9.400001 0.0 0.000207 
9.5 0.0 0.000237 
9.6 0.0 0.000253 
9.7 0.0 0.000210 
9.8 0.0 0.000200 
9.900001 0.0 0.000250 
10.0 0.0 0.000233 
10.1 0.0 0.000213 
10.2 0.0 0.000213 
10.3 0.0 0.000213 
10.400001 0.0 0.000190 
10.5 0.0 0.000160 
10.6 0.0 0.000180 
10.7 0.0 0.000177 
10.8 0.0 0.000150 
10.900001 0.0 0.000173 
11.0 0.0 0.000150 
11.1 0.0 0.000153 
11.2 0.0 0.000167 
11.3 0.0 0.000150 
11.400001 0.0 0.000130 
11.500001 0.0 0.000110 
11.599999 0.0 0.000133 
11.7 0.0 0.000073 
11.8 0.0 0.000100 
11.900001 0.0 0.000083 
12.000001 0.0 0.000117 
12.099999 0.0 0.000100 
12.2 0.0 0.000077 
12.3 0.0 0.000060 
12.400001 0.0 0.000067 
12.500001 0.0 0.000073 
12.599999 0.0 0.000063 
12.7 0.0 0.000080 
12.8 0.0 0.000057 
12.900001 0.0 0.000063 
13.000001 0.0 0.000067 
13.099999 0.0 0.000043 
13.2 0.0 0.000060 
13.3 0.0 0.000030 
13.400001 0.0 0.000033 
13.500001 0.0 0.000033 
13.599999 0.0 0.000027 
13.7 0.0 0.000017 
13.8 0.0 0.000027 
13.900001 0.0 0.000027 
14.0 0.0 0.000033 
14.099998 0.0 0.000017 
14.199998999999998 0.0 0.000017 
14.299999 0.0 0.000020 
14.399999999999999 0.0 0.000003 
14.5 0.0 0.000013 
14.599998 0.0 0.000003 
14.699998999999998 0.0 0.000003 
14.799999 0.0 0.000003 
14.899999999999999 0.0 0.000003 
15.0 0.0 0.000000 
15.099998 0.0 0.000000 
15.199998999999998 0.0 0.000000 
15.299999 0.0 0.000000 
15.399999999999999 0.0 0.000000 
15.5 0.0 0.000000 
15.599998 0.0 0.000000 
15.699998999999998 0.0 0.000000 
15.799999 0.0 0.000000 
15.899999999999999 0.0 0.000000 
16.0 0.0 0.000000 
16.099998 0.0 0.000000 
16.199999 0.0 0.000000 
16.299999 0.0 0.000000 
16.4 0.0 0.000000 
16.5 0.0 0.000000 
16.599998 0.0 0.000000 
16.699999 0.0 0.000000 
16.799999 0.0 0.000000 
-4.7 0.10000000000000009 0.000000 
-4.6 0.10000000000000009 0.000000 
-4.5 0.10000000000000009 0.000000 
-4.4 0.10000000000000009 0.000000 
-4.3 0.10000000000000009 0.000000 
-4.2 0.10000000000000009 0.000000 
-4.1 0.10000000000000009 0.000000 
-4.0 0.10000000000000009 0.000000 
-3.9 0.10000000000000009 0.000000 
-3.8 0.10000000000000009 0.000000 
-3.7 0.10000000000000009 0.000000 
-3.6 0.10000000000000009 0.000000 
-3.5 0.10000000000000009 0.000000 
-3.4 0.10000000000000009 0.000000 
-3.3 0.10000000000000009 0.000000 
-3.2 0.10000000000000009 0.000000 
-3.1 0.10000000000000009 0.000003 
-3.0 0.10000000000000009 0.000003 
-2.9 0.10000000000000009 0.000007 
-2.8 0.10000000000000009 0.000010 
-2.7 0.10000000000000009 0.000007 
-2.6 0.10000000000000009 0.000013 
-2.5 0.10000000000000009 0.000023 
-2.4 0.10000000000000009 0.000010 
-2.3 0.10000000000000009 0.000020 
-2.2 0.10000000000000009 0.000033 
-2.1 0.10000000000000009 0.000010 
-2.0 0.10000000000000009 0.000037 
-1.9 0.10000000000000009 0.000040 
-1.8 0.10000000000000009 0.000040 
-1.7 0.10000000000000009 0.000050 
-1.6 0.10000000000000009 0.000023 
-1.5 0.10000000000000009 0.000063 
-1.4 0.10000000000000009 0.000027 
-1.3 0.10000000000000009 0.000040 
-1.2 0.10000000000000009 0.000047 
-1.1 0.10000000000000009 0.000077 
-1.0 0.10000000000000009 0.000067 
-0.8999999999999999 0.10000000000000009 0.000063 
-0.8 0.10000000000000009 0.000063 
-0.7 0.10000000000000009 0.000103 
-0.6000000000000001 0.10000000000000009 0.000100 
-0.5 0.10000000000000009 0.000083 
-0.3999999999999999 0.10000000000000009 0.000090 
-0.30000000000000004 0.10000000000000009 0.000090 
-0.19999999999999996 0.10000000000000009 0.000093 
-0.10000000000000009 0.10000000000000009 0.000103 
0.0 0.10000000000000009 0.000093 
0.10000000000000009 0.10000000000000009 0.000090 
0.20000000000000018 0.10000000000000009 0.000130 
0.2999999999999998 0.10000000000000009 0.000127 
0.3999999999999999 0.10000000000000009 0.000150 
0.5 0.10000000000000009 0.000090 
0.6000000000000001 0.10000000000000009 0.000110 
0.7000000000000002 0.10000000000000009 0.000127 
0.7999999999999998 0.10000000000000009 0.000133 
0.8999999999999999 0.10000000000000009 0.000180 
1.0 0.10000000000000009 0.000130 
1.1 0.10000000000000009 0.000173 
1.2000000000000002 0.10000000000000009 0.000167 
1.2999999999999998 0.10000000000000009 0.000180 
1.4 0.10000000000000009 0.000247 
1.5 0.10000000000000009 0.000193 
1.6 0.10000000000000009 0.000207 
1.7000000000000002 0.10000000000000009 0.000220 
1.7999999999999998 0.10000000000000009 0.000187 
1.9 0.10000000000000009 0.000197 
2.0 0.10000000000000009 0.000207 
2.0999999999999996 0.10000000000000009 0.000200 
2.2 0.10000000000000009 0.000243 
2.3 0.10000000000000009 0.000260 
2.4000000000000004 0.10000000000000009 0.000190 
2.5 0.10000000000000009 0.000190 
2.5999999999999996 0.10000000000000009 0.000233 
2.7 0.10000000000000009 0.000180 
2.8 0.10000000000000009 0.000177 
2.9000000000000004 0.10000000000000009 0.000237 
3.0 0.10000000000000009 0.000187 
3.0999999999999996 0.10000000000000009 0.000253 
3.2 0.10000000000000009 0.000180 
3.3 0.10000000000000009 0.000237 
3.4000009999999996 0.10000000000000009 0.000167 
3.5 0.10000000000000009 0.000187 
3.5999999999999996 0.10000000000000009 0.000223 
3.7 0.10000000000000009 0.000183 
3.8 0.10000000000000009 0.000213 
3.9000009999999996 0.10000000000000009 0.000287 
4.0 0.10000000000000009 0.000217 
4.1 0.10000000000000009 0.000183 
4.2 0.10000000000000009 0.000197 
4.3 0.10000000000000009 0.000193 
4.400001 0.10000000000000009 0.000160 
4.5 0.10000000000000009 0.000170 
4.6 0.10000000000000009 0.000187 
4.7 0.10000000000000009 0.000207 
4.8 0.10000000000000009 0.000213 
4.900001 0.10000000000000009 0.000213 
5.0 0.10000000000000009 0.000237 
5.1 0.10000000000000009 0.000193 
5.2 0.10000000000000009 0.000193 
5.3 0.10000000000000009 0.000213 
5.400001 0.10000000000000009 0.000223 
5.5 0.10000000000000009 0.000193 
5.6 0.10000000000000009 0.000177 
5.7 0.10000000000000009 0.000180 
5.8 0.10000000000000009 0.000230 
5.900001 0.10000000000000009 0.000183 
6.0 0.10000000000000009 0.000167 
6.1 0.10000000000000009 0.000247 
6.199999999999999 0.10000000000000009 0.000153 
6.300000000000001 0.10000000000000009 0.000210 
6.400001 0.10000000000000009 0.000140 
6.5 0.10000000000000009 0.000187 
6.6 0.10000000000000009 0.000237 
6.699999999999999 0.10000000000000009 0.000203 
6.800000000000001 0.10000000000000009 0.000197 
6.900001 0.10000000000000009 0.000163 
7.0 0.10000000000000009 0.000180 
7.1 0.10000000000000009 0.000220 
7.199999999999999 0.10000000000000009 0.000190 
7.300000000000001 0.10000000000000009 0.000283 
7.400001 0.10000000000000009 0.000207 
7.5 0.10000000000000009 0.000170 
7.6 0.10000000000000009 0.000213 
7.699999999999999 0.10000000000000009 0.000220 
7.800000000000001 0.10000000000000009 0.000290 
7.900001 0.10000000000000009 0.000133 
8.0 0.10000000000000009 0.000213 
8.1 0.10000000000000009 0.000203 
8.2 0.10000000000000009 0.000217 
8.3 0.10000000000000009 0.000183 
8.400001 0.10000000000000009 0.000210 
8.5 0.10000000000000009 0.000180 
8.6 0.10000000000000009 0.000170 
8.7 0.10000000000000009 0.000223 
8.8 0.10000000000000009 0.000233 
8.900001 0.10000000000000009 0.000187 
9.0 0.10000000000000009 0.000213 
9.1 0.10000000000000009 0.000270 
9.2 0.10000000000000009 0.000227 
9.3 0.10000000000000009 0.000233 
9.400001 0.10000000000000009 0.000173 
9.5 0.10000000000000009 0.000210 
9.6 0.10000000000000009 0.000260 
9.7 0.10000000000000009 0.000210 
9.8 0.10000000000000009 0.000223 
9.900001 0.10000000000000009 0.000193 
10.0 0.10000000000000009 0.000193 
10.1 0.10000000000000009 0.000213 
10.2 0.10000000000000009 0.000210 
10.3 0.10000000000000009 0.000213 
10.400001 0.10000000000000009 0.000200 
10.5 0.10000000000000009 0.000200 
10.6 0.10000000000000009 0.000277 
10.7 0.10000000000000009 0.000197 
10.8 0.10000000000000009 0.000183 
10.900001 0.10000000000000009 0.000170 
11.0 0.10000000000000009 0.000147 
11.1 0.10000000000000009 0.000157 
11.2 0.10000000000000009 0.000110 
11.3 0.10000000000000009 0.000163 
11.400001 0.10000000000000009 0.000110 
11.500001 0.10000000000000009 0.000123 
11.599999 0.10000000000000009 0.000107 
11.7 0.10000000000000009 0.000087 
11.8 0.10000000000000009 0.000093 
11.900001 0.10000000000000009 0.000093 
12.000001 0.10000000000000009 0.000093 
12.099999 0.10000000000000009 0.000083 
12.2 0.10000000000000009 0.000090 
12.3 0.10000000000000009 0.000073 
12.400001 0.10000000000000009 0.000080 
12.500001 0.10000000000000009 0.000057 
12.599999 0.10000000000000009 0.000043 
12.7 0.10000000000000009 0.000043 
12.8 0.10000000000000009 0.000053 
12.900001 0.10000000000000009 0.000060 
13.000001 0.10000000000000009 0.000057 
13.099999 0.10000000000000009 0.000067 
13.2 0.10000000000000009 0.000060 
13.3 0.10000000000000009 0.000050 
13.400001 0.10000000000000009 0.000043 
13.500001 0.10000000000000009 0.000033 
13.599999 0.10000000000000009 0.000023 
13.7 0.10000000000000009 0.000027 
13.8 0.10000000000000009 0.000043 
13.900001 0.10000000000000009 0.000027 
14.0 0.10000000000000009 0.000010 
14.099998 0.10000000000000009 0.000027 
14.199998999999998 0.10000000000000009 0.000023 
14.299999 0.10000000000000009 0.000007 
14.399999999999999 0.10000000000000009 0.000000 
14.5 0.10000000000000009 0.000010 
14.599998 0.10000000000000009 0.000007 
14.699998999999998 0.10000000000000009 0.000000 
14.799999 0.10000000000000009 0.000000 
14.899999999999999 0.10000000000000009 0.000003 
15.0 0.10000000000000009 0.000003 
15.099998 0.10000000000000009 0.000000 
15.199998999999998 0.10000000000000009 0.000000 
15.299999 0.10000000000000009 0.000000 
15.399999999999999 0.10000000000000009 0.000000 
15.5 0.10000000000000009 0.000000 
15.599998 0.10000000000000009 0.000000 
15.699998999999998 0.10000000000000009 0.000000 
15.799999 0.10000000000000009 0.000000 
15.899999999999999 0.10000000000000009 0.000000 
16.0 0.10000000000000009 0.000000 
16.099998 0.10000000000000009 0.000000 
16.199999 0.10000000000000009 0.000000 
16.299999 0.10000000000000009 0.000000 
16.4 0.10000000000000009 0.000000 
16.5 0.10000000000000009 0.000000 
16.599998 0.10000000000000009 0.000000 
16.699999 0.10000000000000009 0.000000 
16.799999 0.10000000000000009 0.000000 
-4.7 0.19999999999999996 0.000000 
-4.6 0.19999999999999996 0.000000 
-4.5 0.19999999999999996 0.000000 
-4.4 0.19999999999999996 0.000000 
-4.3 0.19999999999999996 0.000000 
-4.2 0.19999999999999996 0.000000 
-4.1 0.19999999999999996 0.000000 
-4.0 0.19999999999999996 0.000000 
-3.9 0.19999999999999996 0.000000 
-3.8 0.19999999999999996 0.000000 
-3.7 0.19999999999999996 0.000000 
-3.6 0.19999999999999996 0.000000 
-3.5 0.19999999999999996 0.000000 
-3.4 0.19999999999999996 0.000000 
-3.3 0.19999999999999996 0.000000 
-3.2 0.19999999999999996 0.000000 
-3.1 0.19999999999999996 0.000003 
-3.0 0.19999999999999996 0.000007 
-2.9 0.19999999999999996 0.000007 
-2.8 0.19999999999999996 0.000007 
-2.7 0.19999999999999996 0.000007 
-2.6 0.19999999999999996 0.000010 
-2.5 0.19999999999999996 0.000023 
-2.4 0.19999999999999996 0.000013 
-2.3 0.19999999999999996 0.000033 
-2.2 0.19999999999999996 0.000033 
-2.1 0.19999999999999996 0.000020 
-2.0 0.19999999999999996 0.000037 
-1.9 0.19999999999999996 0.000020 
-1.8 0.19999999999999996 0.000030 
-1.7 0.19999999999999996 0.000063 
-1.6 0.19999999999999996 0.000053 
-1.5 0.19999999999999996 0.000053 
-1.4 0.19999999999999996 0.000043 
-1.3 0.19999999999999996 0.000087 
-1.2 0.19999999999999996 0.000050 
-1.1 0.19999999999999996 0.000050 
-1.0 0.19999999999999996 0.000063 
-0.8999999999999999 0.19999999999999996 0.000080 
-0.8 0.19999999999999996 0.000077 
-0.7 0.19999999999999996 0.000070 
-0.6000000000000001 0.19999999999999996 0.000097 
-0.5 0.19999999999999996 0.000080 
-0.3999999999999999 0.19999999999999996 0.000080 
-0.30000000000000004 0.19999999999999996 0.000100 
-0.19999999999999996 0.19999999999999996 0.000103 
-0.10000000000000009 0.19999999999999996 0.000100 
0.0 0.19999999999999996 0.000127 
0.10000000000000009 0.19999999999999996 0.000147 
0.20000000000000018 0.19999999999999996 0.000133 
0.2999999999999998 0.19999999999999996 0.000150 
0.3999999999999999 0.19999999999999996 0.000147 
0.5 0.19999999999999996 0.000143 
0.6000000000000001 0.19999999999999996 0.000160 
0.7000000000000002 0.19999999999999996 0.000140 
0.7999999999999998 0.19999999999999996 0.000187 
0.8999999999999999 0.19999999999999996 0.000150 
1.0 0.19999999999999996 0.000127 
1.1 0.19999999999999996 0.000143 
1.2000000000000002 0.19999999999999996 0.000167 
1.2999999999999998 0.19999999999999996 0.000267 
1.4 0.19999999999999996 0.000290 
1.5 0.19999999999999996 0.000210 
1.6 0.19999999999999996 0.000243 
1.7000000000000002 0.19999999999999996 0.000217 
1.7999999999999998 0.19999999999999996 0.000230 
1.9 0.19999999999999996 0.000200 
2.0 0.19999999999999996 0.000230 
2.0999999999999996 0.19999999999999996 0.000177 
2.2 0.19999999999999996 0.000197 
2.3 0.19999999999999996 0.000180 
2.4000000000000004 0.19999999999999996 0.000210 
2.5 0.19999999999999996 0.000213 
2.5999999999999996 0.19999999999999996 0.000223 
2.7 0.19999999999999996 0.000193 
2.8 0.19999999999999996 0.000213 
2.9000000000000004 0.19999999999999996 0.000220 
3.0 0.19999999999999996 0.000243 
3.0999999999999996 0.19999999999999996 0.000187 
3.2 0.19999999999999996 0.000180 
3.3 0.19999999999999996 0.000227 
3.4000009999999996 0.19999999999999996 0.000167 
3.5 0.19999999999999996 0.000240 
3.5999999999999996 0.19999999999999996 0.000220 
3.7 0.19999999999999996 0.000210 
3.8 0.19999999999999996 0.000227 
3.9000009999999996 0.19999999999999996 0.000210 
4.0 0.19999999999999996 0.000190 
4.1 0.19999999999999996 0.000213 
4.2 0.19999999999999996 0.000183 
4.3 0.19999999999999996 0.000207 
4.400001 0.19999999999999996 0.000197 
4.5 0.19999999999999996 0.000230 
4.6 0.19999999999999996 0.000223 
4.7 0.19999999999999996 0.000170 
4.8 0.19999999999999996 0.000213 
4.900001 0.19999999999999996 0.000233 
5.0 0.19999999999999996 0.000217 
5.1 0.19999999999999996 0.000203 
5.2 0.19999999999999996 0.000167 
5.3 0.19999999999999996 0.000177 
5.400001 0.19999999999999996 0.000200 
5.5 0.19999999999999996 0.000163 
5.6 0.19999999999999996 0.000207 
5.7 0.19999999999999996 0.000160 
5.8 0.19999999999999996 0.000197 
5.900001 0.19999999999999996 0.000243 
6.0 0.19999999999999996 0.000203 
6.1 0.19999999999999996 0.000243 
6.199999999999999 0.19999999999999996 0.000137 
6.300000000000001 0.19999999999999996 0.000190 
6.400001 0.19999999999999996 0.000147 
6.5 0.19999999999999996 0.000167 
6.6 0.19999999999999996 0.000257 
6.699999999999999 0.19999999999999996 0.000170 
6.800000000000001 0.19999999999999996 0.000247 
6.900001 0.19999999999999996 0.000200 
7.0 0.19999999999999996 0.000207 
7.1 0.19999999999999996 0.000230 
7.199999999999999 0.19999999999999996 0.000190 
7.300000000000001 0.19999999999999996 0.000233 
7.400001 0.19999999999999996 0.000170 
7.5 0.19999999999999996 0.000237 
7.6 0.19999999999999996 0.000247 
7.699999999999999 0.19999999999999996 0.000173 
7.800000000000001 0.19999999999999996 0.000200 
7.900001 0.19999999999999996 0.000173 
8.0 0.19999999999999996 0.000197 
8.1 0.19999999999999996 0.000187 
8.2 0.19999999999999996 0.000220 
8.3 0.19999999999999996 0.000233 
8.400001 0.19999999999999996 0.000213 
8.5 0.19999999999999996 0.000240 
8.6 0.19999999999999996 0.000213 
8.7 0.19999999999999996 0.000213 
8.8 0.19999999999999996 0.000213 
8.900001 0.19999999999999996 0.000213 
9.0 0.19999999999999996 0.000190 
9.1 0.19999999999999996 0.000233 
9.2 0.19999999999999996 0.000217 
9.3 0.19999999999999996 0.000177 
9.400001 0.19999999999999996 0.000240 
9.5 0.19999999999999996 0.000187 
9.6 0.19999999999999996 0.000223 
9.7 0.19999999999999996 0.000213 
9.8 0.19999999999999996 0.000187 
9.900001 0.19999999999999996 0.000227 
10.0 0.19999999999999996 0.000197 
10.1 0.19999999999999996 0.000213 
10.2 0.19999999999999996 0.000260 
10.3 0.19999999999999996 0.000243 
10.400001 0.19999999999999996 0.000237 
10.5 0.19999999999999996 0.000230 
10.6 0.19999999999999996 0.000157 
10.7 0.19999999999999996 0.000210 
10.8 0.19999999999999996 0.000193 
10.900001 0.19999999999999996 0.000210 
11.0 0.19999999999999996 0.000180 
11.1 0.19999999999999996 0.000123 
11.2 0.19999999999999996 0.000133 
11.3 0.19999999999999996 0.000137 
11.400001 0.19999999999999996 0.000103 
11.500001 0.19999999999999996 0.000133 
11.599999 0.19999999999999996 0.000103 
11.7 0.19999999999999996 0.000127 
11.8 0.19999999999999996 0.000133 
11.900001 0.19999999999999996 0.000120 
12.000001 0.19999999999999996 0.000097 
12.099999 0.19999999999999996 0.000087 
12.2 0.19999999999999996 0.000110 
12.3 0.19999999999999996 0.000067 
12.400001 0.19999999999999996 0.000070 
12.500001 0.19999999999999996 0.000080 
12.599999 0.19999999999999996 0.000063 
12.7 0.19999999999999996 0.000080 
12.8 0.19999999999999996 0.000047 
12.900001 0.19999999999999996 0.000060 
13.000001 0.19999999999999996 0.000050 
13.099999 0.19999999999999996 0.000060 
13.2 0.19999999999999996 0.000057 
13.3 0.19999999999999996 0.000030 
13.400001 0.19999999999999996 0.000037 
13.500001 0.19999999999999996 0.000043 
13.599999 0.19999999999999996 0.000020 
13.7 0.19999999999999996 0.000043 
13.8 0.19999999999999996 0.000027 
13.900001 0.19999999999999996 0.000020 
14.0 0.19999999999999996 0.000033 
14.099998 0.19999999999999996 0.000007 
14.199998999999998 0.19999999999999996 0.000033 
14.299999 0.19999999999999996 0.000013 
14.399999999999999 0.19999999999999996 0.000017 
14.5 0.19999999999999996 0.000000 
14.599998 0.19999999999999996 0.000007 
14.699998999999998 0.19999999999999996 0.000003 
14.799999 0.19999999999999996 0.000010 
14.899999999999999 0.19999999999999996 0.000003 
15.0 0.19999999999999996 0.000000 
15.099998 0.19999999999999996 0.000000 
15.199998999999998 0.19999999999999996 0.000000 
15.299999 0.19999999999999996 0.000000 
15.399999999999999 0.19999999999999996 0.000000 
15.5 0.19999999999999996 0.000000 
15.599998 0.19999999999999996 0.000000 
15.699998999999998 0.19999999999999996 0.000000 
15.799999 0.19999999999999996 0.000000 
15.899999999999999 0.19999999999999996 0.000000 
16.0 0.19999999999999996 0.000000 
16.099998 0.19999999999999996 0.000000 
16.199999 0.19999999999999996 0.000000 
16.299999 0.19999999999999996 0.000000 
16.4 0.19999999999999996 0.000000 
16.5 0.19999999999999996 0.000000 
16.599998 0.19999999999999996 0.000000 
16.699999 0.19999999999999996 0.000000 
16.799999 0.19999999999999996 0.000000 
-4.7 0.30000000000000004 0.000000 
-4.6 0.30000000000000004 0.000000 
-4.5 0.30000000000000004 0.000000 
-4.4 0.30000000000000004 0.000000 
-4.3 0.30000000000000004 0.000000 
-4.2 0.30000000000000004 0.000000 
-4.1 0.30000000000000004 0.000000 
-4.0 0.30000000000000004 0.000000 
-3.9 0.30000000000000004 0.000000 
-3.8 0.30000000000000004 0.000000 
-3.7 0.30000000000000004 0.000000 
-3.6 0.30000000000000004 0.000000 
-3.5 0.30000000000000004 0.000000 
-3.4 0.30000000000000004 0.000000 
-3.3 0.30000000000000004 0.000000 
-3.2 0.30000000000000004 0.000000 
-3.1 0.30000000000000004 0.000017 
-3.0 0.30000000000000004 0.000007 
-2.9 0.30000000000000004 0.000000 
-2.8 0.30000000000000004 0.000010 
-2.7 0.30000000000000004 0.000007 
-2.6 0.30000000000000004 0.000020 
-2.5 0.30000000000000004 0.000010 
-2.4 0.30000000000000004 0.000013 
-2.3 0.30000000000000004 0.000017 
-2.2 0.30000000000000004 0.000027 
-2.1 0.30000000000000004 0.000017 
-2.0 0.30000000000000004 0.000027 
-1.9 0.30000000000000004 0.000037 
-1.8 0.30000000000000004 0.000057 
-1.7 0.30000000000000004 0.000030 
-1.6 0.30000000000000004 0.000053 
-1.5 0.30000000000000004 0.000063 
-1.4 0.30000000000000004 0.000047 
-1.3 0.30000000000000004 0.000087 
-1.2 0.30000000000000004 0.000057 
-1.1 0.30000000000000004 0.000073 
-1.0 0.30000000000000004 0.000063 
-0.8999999999999999 0.30000000000000004 0.000057 
-0.8 0.30000000000000004 0.000067 
-0.7 0.30000000000000004 0.000060 
-0.6000000000000001 0.30000000000000004 0.000073 
-0.5 0.30000000000000004 0.000103 
-0.3999999999999999 0.30000000000000004 0.000087 
-0.30000000000000004 0.30000000000000004 0.000107 
-0.19999999999999996 0.30000000000000004 0.000120 
-0.10000000000000009 0.30000000000000004 0.000123 
0.0 0.30000000000000004 0.000167 
0.10000000000000009 0.30000000000000004 0.000130 
0.20000000000000018 0.30000000000000004 0.000137 
0.2999999999999998 0.30000000000000004 0.000157 
0.3999999999999999 0.30000000000000004 0.000177 
0.5 0.30000000000000004 0.000147 
0.6000000000000001 0.30000000000000004 0.000163 
0.7000000000000002 0.30000000000000004 0.000120 
0.7999999999999998 0.30000000000000004 0.000173 
0.8999999999999999 0.30000000000000004 0.000153 
1.0 0.30000000000000004 0.000197 
1.1 0.30000000000000004 0.000200 
1.2000000000000002 0.30000000000000004 0.000250 
1.2999999999999998 0.30000000000000004 0.000197 
1.4 0.30000000000000004 0.000230 
1.5 0.30000000000000004 0.000190 
1.6 0.30000000000000004 0.000257 
1.7000000000000002 0.30000000000000004 0.000203 
1.7999999999999998 0.30000000000000004 0.000207 
1.9 0.30000000000000004 0.000233 
2.0 0.30000000000000004 0.000213 
2.0999999999999996 0.30000000000000004 0.000217 
2.2 0.30000000000000004 0.000187 
2.3 0.30000000000000004 0.000203 
2.4000000000000004 0.30000000000000004 0.000217 
2.5 0.30000000000000004 0.000173 
2.5999999999999996 0.30000000000000004 0.000220 
2.7 0.30000000000000004 0.000200 
2.8 0.30000000000000004 0.000190 
2.9000000000000004 0.30000000000000004 0.000210 
3.0 0.30000000000000004 0.000200 
3.0999999999999996 0.30000000000000004 0.000170 
3.2 0.30000000000000004 0.000170 
3.3 0.30000000000000004 0.000183 
3.4000009999999996 0.30000000000000004 0.000193 
3.5 0.30000000000000004 0.000223 
3.5999999999999996 0.30000000000000004 0.000153 
3.7 0.30000000000000004 0.000203 
3.8 0.30000000000000004 0.000210 
3.9000009999999996 0.30000000000000004 0.000180 
4.0 0.30000000000000004 0.000187 
4.1 0.30000000000000004 0.000190 
4.2 0.30000000000000004 0.000197 
4.3 0.30000000000000004 0.000200 
4.400001 0.30000000000000004 0.000190 
4.5 0.30000000000000004 0.000183 
4.6 0.30000000000000004 0.000270 
4.7 0.30000000000000004 0.000203 
4.8 0.30000000000000004 0.000180 
4.900001 0.30000000000000004 0.000200 
5.0 0.30000000000000004 0.000163 
5.1 0.30000000000000004 0.000203 
5.2 0.30000000000000004 0.000203 
5.3 0.30000000000000004 0.000193 
5.400001 0.30000000000000004 0.000193 
5.5 0.30000000000000004 0.000207 
5.6 0.30000000000000004 0.000223 
5.7 0.30000000000000004 0.000150 
5.8 0.30000000000000004 0.000220 
5.900001 0.30000000000000004 0.000177 
6.0 0.30000000000000004 0.000247 
6.1 0.30000000000000004 0.000207 
6.199999999999999 0.30000000000000004 0.000163 
6.300000000000001 0.30000000000000004 0.000173 
6.400001 0.30000000000000004 0.000207 
6.5 0.30000000000000004 0.000207 
6.6 0.30000000000000004 0.000243 
6.699999999999999 0.30000000000000004 0.000137 
6.800000000000001 0.30000000000000004 0.000227 
6.900001 0.30000000000000004 0.000173 
7.0 0.30000000000000004 0.000227 
7.1 0.30000000000000004 0.000233 
7.199999999999999 0.30000000000000004 0.000193 
7.300000000000001 0.30000000000000004 0.000230 
7.400001 0.30000000000000004 0.000193 
7.5 0.30000000000000004 0.000197 
7.6 0.30000000000000004 0.000230 
7.699999999999999 0.30000000000000004 0.000197 
7.800000000000001 0.30000000000000004 0.000233 
7.900001 0.30000000000000004 0.000190 
8.0 0.30000000000000004 0.000213 
8.1 0.30000000000000004 0.000207 
8.2 0.30000000000000004 0.000213 
8.3 0.30000000000000004 0.000210 
8.400001 0.30000000000000004 0.000220 
8.5 0.30000000000000004 0.000213 
8.6 0.30000000000000004 0.000250 
8.7 0.30000000000000004 0.000207 
8.8 0.30000000000000004 0.000247 
8.900001 0.30000000000000004 0.000193 
9.0 0.30000000000000004 0.000190 
9.1 0.30000000000000004 0.000180 
9.2 0.30000000000000004 0.000243 
9.3 0.30000000000000004 0.000203 
9.400001 0.30000000000000004 0.000210 
9.5 0.30000000000000004 0.000247 
9.6 0.30000000000000004 0.000207 
9.7 0.30000000000000004 0.000230 
9.8 0.30000000000000004 0.000223 
9.900001 0.30000000000000004 0.000163 
10.0 0.30000000000000004 0.000200 
10.1 0.30000000000000004 0.000210 
10.2 0.30000000000000004 0.000160 
10.3 0.30000000000000004 0.000203 
10.400001 0.30000000000000004 0.000217 
10.5 0.30000000000000004 0.000217 
10.6 0.30000000000000004 0.000213 
10.7 0.30000000000000004 0.000223 
10.8 0.30000000000000004 0.000233 
10.900001 0.30000000000000004 0.000167 
11.0 0.30000000000000004 0.000167 
11.1 0.30000000000000004 0.000180 
11.2 0.30000000000000004 0.000170 
11.3 0.30000000000000004 0.000200 
11.400001 0.30000000000000004 0.000133 
11.500001 0.30000000000000004 0.000160 
11.599999 0.30000000000000004 0.000110 
11.7 0.30000000000000004 0.000183 
11.8 0.30000000000000004 0.000097 
11.900001 0.30000000000000004 0.000137 
12.000001 0.30000000000000004 0.000093 
12.099999 0.30000000000000004 0.000103 
12.2 0.30000000000000004 0.000087 
12.3 0.30000000000000004 0.000077 
12.400001 0.30000000000000004 0.000053 
12.500001 0.30000000000000004 0.000067 
12.599999 0.30000000000000004 0.000077 
12.7 0.30000000000000004 0.000070 
12.8 0.30000000000000004 0.000057 
12.900001 0.30000000000000004 0.000067 
13.000001 0.30000000000000004 0.000067 
13.099999 0.30000000000000004 0.000073 
13.2 0.30000000000000004 0.000067 
13.3 0.30000000000000004 0.000077 
13.400001 0.30000000000000004 0.000063 
13.500001 0.30000000000000004 0.000050 
13.599999 0.30000000000000004 0.000043 
13.7 0.30000000000000004 0.000030 
13.8 0.30000000000000004 0.000040 
13.900001 0.30000000000000004 0.000033 
14.0 0.30000000000000004 0.000027 
14.099998 0.30000000000000004 0.000030 
14.199998999999998 0.30000000000000004 0.000020 
14.299999 0.30000000000000004 0.000013 
14.399999999999999 0.30000000000000004 0.000020 
14.5 0.30000000000000004 0.000023 
14.599998 0.30000000000000004 0.000010 
14.699998999999998 0.30000000000000004 0.000013 
14.799999 0.30000000000000004 0.000007 
14.899999999999999 0.30000000000000004 0.000000 
15.0 0.30000000000000004 0.000000 
15.099998 0.30000000000000004 0.000003 
15.199998999999998 0.30000000000000004 0.000000 
15.299999 0.30000000000000004 0.000000 
15.399999999999999 0.30000000000000004 0.000000 
15.5 0.30000000000000004 0.000000 
15.599998 0.30000000000000004 0.000000 
15.699998999999998 0.30000000000000004 0.000000 
15.799999 0.30000000000000004 0.000000 
15.899999999999999 0.30000000000000004 0.000000 
16.0 0.30000000000000004 0.000000 
16.099998 0.30000000000000004 0.000000 
16.199999 0.30000000000000004 0.000000 
16.299999 0.30000000000000004 0.000000 
16.4 0.30000000000000004 0.000000 
16.5 0.30000000000000004 0.000000 
16.599998 0.30000000000000004 0.000000 
16.699999 0.30000000000000004 0.000000 
16.799999 0.30000000000000004 0.000000 
-4.7 0.3999999999999999 0.000000 
-4.6 0.3999999999999999 0.000000 
-4.5 0.3999999999999999 0.000000 
-4.4 0.3999999999999999 0.000000 
-4.3 0.3999999999999999 0.000000 
-4.2 0.3999999999999999 0.000000 
-4.1 0.3999999999999999 0.000000 
-4.0 0.3999999999999999 0.000000 
-3.9 0.3999999999999999 0.000000 
-3.8 0.3999999999999999 0.000000 
-3.7 0.3999999999999999 0.000000 
-3.6 0.3999999999999999 0.000000 
-3.5 0.3999999999999999 0.000000 
-3.4 0.3999999999999999 0.000000 
-3.3 0.3999999999999999 0.000000 
-3.2 0.3999999999999999 0.000007 
-3.1 0.3999999999999999 0.000000 
-3.0 0.3999999999999999 0.000007 
-2.9 0.3999999999999999 0.000013 
-2.8 0.3999999999999999 0.000017 
-2.7 0.3999999999999999 0.000003 
-2.6 0.3999999999999999 0.000013 
-2.5 0.3999999999999999 0.000040 
-2.4 0.3999999999999999 0.000040 
-2.3 0.3999999999999999 0.000017 
-2.2 0.3999999999999999 0.000043 
-2.1 0.3999999999999999 0.000027 
-2.0 0.3999999999999999 0.000037 
-1.9 0.3999999999999999 0.000033 
-1.8 0.3999999999999999 0.000033 
-1.7 0.3999999999999999 0.000053 
-1.6 0.3999999999999999 0.000030 
-1.5 0.3999999999999999 0.000060 
-1.4 0.3999999999999999 0.000067 
-1.3 0.3999999999999999 0.000033 
-1.2 0.3999999999999999 0.000103 
-1.1 0.3999999999999999 0.000063 
-1.0 0.3999999999999999 0.000067 
-0.8999999999999999 0.3999999999999999 0.000100 
-0.8 0.3999999999999999 0.000057 
-0.7 0.3999999999999999 0.000093 
-0.6000000000000001 0.3999999999999999 0.000103 
-0.5 0.3999999999999999 0.000127 
-0.3999999999999999 0.3999999999999999 0.000120 
-0.30000000000000004 0.3999999999999999 0.000127 
-0.19999999999999996 0.3999999999999999 0.000103 
-0.10000000000000009 0.3999999999999999 0.000140 
0.0 0.3999999999999999 0.000133 
0.10000000000000009 0.3999999999999999 0.000110 
0.20000000000000018 0.3999999999999999 0.000137 
0.2999999999999998 0.3999999999999999 0.000160 
0.3999999999999999 0.3999999999999999 0.000140 
0.5 0.3999999999999999 0.000187 
0.6000000000000001 0.3999999999999999 0.000137 
0.7000000000000002 0.3999999999999999 0.000147 
0.7999999999999998 0.3999999999999999 0.000147 
0.8999999999999999 0.3999999999999999 0.000157 
1.0 0.3999999999999999 0.000217 
1.1 0.3999999999999999 0.000260 
1.2000000000000002 0.3999999999999999 0.000203 
1.2999999999999998 0.3999999999999999 0.000217 
1.4 0.3999999999999999 0.000247 
1.5 0.3999999999999999 0.000207 
1.6 0.3999999999999999 0.000197 
1.7000000000000002 0.3999999999999999 0.000213 
1.7999999999999998 0.3999999999999999 0.000223 
1.9 0.3999999999999999 0.000207 
2.0 0.3999999999999999 0.000220 
2.0999999999999996 0.3999999999999999 0.000210 
2.2 0.3999999999999999 0.000207 
2.3 0.3999999999999999 0.000193 
2.4000000000000004 0.3999999999999999 0.000223 
2.5 0.3999999999999999 0.000210 
2.5999999999999996 0.3999999999999999 0.000203 
2.7 0.3999999999999999 0.000230 
2.8 0.3999999999999999 0.000177 
2.9000000000000004 0.3999999999999999 0.000173 
3.0 0.3999999999999999 0.000237 
3.0999999999999996 0.3999999999999999 0.000217 
3.2 0.3999999999999999 0.000190 
3.3 0.3999999999999999 0.000220 
3.4000009999999996 0.3999999999999999 0.000237 
3.5 0.3999999999999999 0.000197 
3.5999999999999996 0.3999999999999999 0.000227 
3.7 0.3999999999999999 0.000200 
3.8 0.3999999999999999 0.000227 
3.9000009999999996 0.3999999999999999 0.000167 
4.0 0.3999999999999999 0.000233 
4.1 0.3999999999999999 0.000173 
4.2 0.3999999999999999 0.000233 
4.3 0.3999999999999999 0.000230 
4.400001 0.3999999999999999 0.000167 
4.5 0.3999999999999999 0.000207 
4.6 0.3999999999999999 0.000210 
4.7 0.3999999999999999 0.000177 
4.8 0.3999999999999999 0.000233 
4.900001 0.3999999999999999 0.000190 
5.0 0.3999999999999999 0.000200 
5.1 0.3999999999999999 0.000223 
5.2 0.3999999999999999 0.000177 
5.3 0.3999999999999999 0.000243 
5.400001 0.3999999999999999 0.000213 
5.5 0.3999999999999999 0.000230 
5.6 0.3999999999999999 0.000180 
5.7 0.3999999999999999 0.000177 
5.8 0.3999999999999999 0.000210 
5.900001 0.3999999999999999 0.000150 
6.0 0.3999999999999999 0.000200 
6.1 0.3999999999999999 0.000240 
6.199999999999999 0.3999999999999999 0.000173 
6.300000000000001 0.3999999999999999 0.000243 
6.400001 0.3999999999999999 0.000170 
6.5 0.3999999999999999 0.000220 
6.6 0.3999999999999999 0.000203 
6.699999999999999 0.3999999999999999 0.000157 
6.800000000000001 0.3999999999999999 0.000227 
6.900001 0.3999999999999999 0.000217 
7.0 0.3999999999999999 0.000190 
7.1 0.3999999999999999 0.000203 
7.199999999999999 0.3999999999999999 0.000193 
7.300000000000001 0.3999999999999999 0.000207 
7.400001 0.3999999999999999 0.000153 
7.5 0.3999999999999999 0.000187 
7.6 0.3999999999999999 0.000273 
7.699999999999999 0.3999999999999999 0.000197 
7.800000000000001 0.3999999999999999 0.000253 
7.900001 0.3999999999999999 0.000207 
8.0 0.3999999999999999 0.000213 
8.1 0.3999999999999999 0.000227 
8.2 0.3999999999999999 0.000163 
8.3 0.3999999999999999 0.000193 
8.400001 0.3999999999999999 0.000193 
8.5 0.3999999999999999 0.000213 
8.6 0.3999999999999999 0.000213 
8.7 0.3999999999999999 0.000293 
8.8 0.3999999999999999 0.000230 
8.900001 0.3999999999999999 0.000207 
9.0 0.3999999999999999 0.000233 
9.1 0.3999999999999999 0.000217 
9.2 0.3999999999999999 0.000187 
9.3 0.3999999999999999 0.000220 
9.400001 0.3999999999999999 0.000190 
9.5 0.3999999999999999 0.000180 
9.6 0.3999999999999999 0.000207 
9.7 0.3999999999999999 0.000160 
9.8 0.3999999999999999 0.000237 
9.900001 0.3999999999999999 0.000157 
10.0 0.3999999999999999 0.000233 
10.1 0.3999999999999999 0.000210 
10.2 0.3999999999999999 0.000213 
10.3 0.3999999999999999 0.000220 
10.400001 0.3999999999999999 0.000207 
10.5 0.3999999999999999 0.000220 
10.6 0.3999999999999999 0.000263 
10.7 0.3999999999999999 0.000203 
10.8 0.3999999999999999 0.000203 
10.900001 0.3999999999999999 0.000187 
11.0 0.3999999999999999 0.000227 
11.1 0.3999999999999999 0.000193 
11.2 0.3999999999999999 0.000157 
11.3 0.3999999999999999 0.000163 
11.400001 0.3999999999999999 0.000183 
11.500001 0.3999999999999999 0.000127 
11.599999 0.3999999999999999 0.000120 
11.7 0.3999999999999999 0.000097 
11.8 0.3999999999999999 0.000100 
11.900001 0.3999999999999999 0.000117 
12.000001 0.3999999999999999 0.000120 
12.099999 0.3999999999999999 0.000100 
12.2 0.3999999999999999 0.000120 
12.3 0.3999999999999999 0.000090 
12.400001 0.3999999999999999 0.000100 
12.500001 0.3999999999999999 0.000123 
12.599999 0.3999999999999999 0.000077 
12.7 0.3999999999999999 0.000090 
12.8 0.3999999999999999 0.000063 
12.900001 0.3999999999999999 0.000040 
13.000001 0.3999999999999999 0.000050 
13.099999 0.3999999999999999 0.000047 
13.2 0.3999999999999999 0.000057 
13.3 0.3999999999999999 0.000053 
13.400001 0.3999999999999999 0.000043 
13.500001 0.3999999999999999 0.000037 
13.599999 0.3999999999999999 0.000047 
13.7 0.3999999999999999 0.000030 
13.8 0.3999999999999999 0.000023 
13.900001 0.3999999999999999 0.000020 
14.0 0.3999999999999999 0.000043 
14.099998 0.3999999999999999 0.000043 
14.199998999999998 0.3999999999999999 0.000017 
14.299999 0.3999999999999999 0.000037 
14.399999999999999 0.3999999999999999 0.000017 
14.5 0.3999999999999999 0.000010 
14.599998 0.3999999999999999 0.000003 
14.699998999999998 0.3999999999999999 0.000003 
14.799999 0.3999999999999999 0.000013 
14.899999999999999 0.3999999999999999 0.000010 
15.0 0.3999999999999999 0.000000 
15.099998 0.3999999999999999 0.000000 
15.199998999999998 0.3999999999999999 0.000007 
15.299999 0.3999999999999999 0.000000 
15.399999999999999 0.3999999999999999 0.000000 
15.5 0.3999999999999999 0.000000 
15.599998 0.3999999999999999 0.000000 
15.699998999999998 0.3999999999999999 0.000000 
15.799999 0.3999999999999999 0.000000 
15.899999999999999 0.3999999999999999 0.000000 
16.0 0.3999999999999999 0.000000 
16.099998 0.3999999999999999 0.000000 
16.199999 0.3999999999999999 0.000000 
16.299999 0.3999999999999999 0.000000 
16.4 0.3999999999999999 0.000000 
16.5 0.3999999999999999 0.000000 
16.599998 0.3999999999999999 0.000000 
16.699999 0.3999999999999999 0.000000 
16.799999 0.3999999999999999 0.000000 
-4.7 0.5 0.000000 
-4.6 0.5 0.000000 
-4.5 0.5 0.000000 
-4.4 0.5 0.000000 
-4.3 0.5 0.000000 
-4.2 0.5 0.000000 
-4.1 0.5 0.000000 
-4.0 0.5 0.000000 
-3.9 0.5 0.000000 
-3.8 0.5 0.000000 
-3.7 0.5 0.000000 
-3.6 0.5 0.000000 
-3.5 0.5 0.000000 
-3.4 0.5 0.000000 
-3.3 0.5 0.000000 
-3.2 0.5 0.000000 
-3.1 0.5 0.000010 
-3.0 0.5 0.000017 
-2.9 0.5 0.000010 
-2.8 0.5 0.000010 
-2.7 0.5 0.000023 
-2.6 0.5 0.000023 
-2.5 0.5 0.000027 
-2.4 0.5 0.000033 
-2.3 0.5 0.000020 
-2.2 0.5 0.000037 
-2.1 0.5 0.000030 
-2.0 0.5 0.000023 
-1.9 0.5 0.000050 
-1.8 0.5 0.000050 
-1.7 0.5 0.000060 
-1.6 0.5 0.000083 
-1.5 0.5 0.000070 
-1.4 0.5 0.000080 
-1.3 0.5 0.000050 
-1.2 0.5 0.000077 
-1.1 0.5 0.000053 
-1.0 0.5 0.000067 
-0.8999999999999999 0.5 0.000077 
-0.8 0.5 0.000070 
-0.7 0.5 0.000063 
-0.6000000000000001 0.5 0.000090 
-0.5 0.5 0.000100 
-0.3999999999999999 0.5 0.000113 
-0.30000000000000004 0.5 0.000127 
-0.19999999999999996 0.5 0.000097 
-0.10000000000000009 0.5 0.000173 
0.0 0.5 0.000160 
0.10000000000000009 0.5 0.000130 
0.20000000000000018 0.5 0.000147 
0.2999999999999998 0.5 0.000090 
0.3999999999999999 0.5 0.000153 
0.5 0.5 0.000167 
0.6000000000000001 0.5 0.000160 
0.7000000000000002 0.5 0.000123 
0.7999999999999998 0.5 0.000160 
0.8999999999999999 0.5 0.000217 
1.0 0.5 0.000217 
1.1 0.5 0.000227 
1.2000000000000002 0.5 0.000190 
1.2999999999999998 0.5 0.000240 
1.4 0.5 0.000277 
1.5 0.5 0.000213 
1.6 0.5 0.000230 
1.7000000000000002 0.5 0.000180 
1.7999999999999998 0.5 0.000223 
1.9 0.5 0.000240 
2.0 0.5 0.000237 
2.0999999999999996 0.5 0.000230 
2.2 0.5 0.000197 
2.3 0.5 0.000183 
2.4000000000000004 0.5 0.000207 
2.5 0.5 0.000187 
2.5999999999999996 0.5 0.000213 
2.7 0.5 0.000193 
2.8 0.5 0.000213 
2.9000000000000004 0.5 0.000213 
3.0 0.5 0.000197 
3.0999999999999996 0.5 0.000203 
3.2 0.5 0.000193 
3.3 0.5 0.000227 
3.4000009999999996 0.5 0.000227 
3.5 0.5 0.000163 
3.5999999999999996 0.5 0.000180 
3.7 0.5 0.000180 
3.8 0.5 0.000200 
3.9000009999999996 0.5 0.000187 
4.0 0.5 0.000150 
4.1 0.5 0.000240 
4.2 0.5 0.000187 
4.3 0.5 0.000190 
4.400001 0.5 0.000173 
4.5 0.5 0.000257 
4.6 0.5 0.000240 
4.7 0.5 0.000177 
4.8 0.5 0.000190 
4.900001 0.5 0.000160 
5.0 0.5 0.000177 
5.1 0.5 0.000220 
5.2 0.5 0.000180 
5.3 0.5 0.000190 
5.400001 0.5 0.000197 
5.5 0.5 0.000177 
5.6 0.5 0.000187 
5.7 0.5 0.000187 
5.8 0.5 0.000207 
5.900001 0.5 0.000237 
6.0 0.5 0.000237 
6.1 0.5 0.000243 
6.199999999999999 0.5 0.000177 
6.300000000000001 0.5 0.000237 
6.400001 0.5 0.000200 
6.5 0.5 0.000223 
6.6 0.5 0.000237 
6.699999999999999 0.5 0.000160 
6.800000000000001 0.5 0.000180 
6.900001 0.5 0.000203 
7.0 0.5 0.000197 
7.1 0.5 0.000213 
7.199999999999999 0.5 0.000147 
7.300000000000001 0.5 0.000210 
7.400001 0.5 0.000203 
7.5 0.5 0.000173 
7.6 0.5 0.000217 
7.699999999999999 0.5 0.000193 
7.800000000000001 0.5 0.000173 
7.900001 0.5 0.000177 
8.0 0.5 0.000237 
8.1 0.5 0.000167 
8.2 0.5 0.000177 
8.3 0.5 0.000220 
8.400001 0.5 0.000210 
8.5 0.5 0.000230 
8.6 0.5 0.000173 
8.7 0.5 0.000217 
8.8 0.5 0.000200 
8.900001 0.5 0.000197 
9.0 0.5 0.000193 
9.1 0.5 0.000270 
9.2 0.5 0.000197 
9.3 0.5 0.000213 
9.400001 0.5 0.000223 
9.5 0.5 0.000223 
9.6 0.5 0.000257 
9.7 0.5 0.000183 
9.8 0.5 0.000227 
9.900001 0.5 0.000223 
10.0 0.5 0.000183 
10.1 0.5 0.000230 
10.2 0.5 0.000193 
10.3 0.5 0.000230 
10.400001 0.5 0.000200 
10.5 0.5 0.000203 
10.6 0.5 0.000243 
10.7 0.5 0.000230 
10.8 0.5 0.000180 
10.900001 0.5 0.000230 
11.0 0.5 0.000200 
11.1 0.5 0.000230 
11.2 0.5 0.000117 
11.3 0.5 0.000180 
11.400001 0.5 0.000143 
11.500001 0.5 0.000153 
11.599999 0.5 0.000147 
11.7 0.5 0.000090 
11.8 0.5 0.000103 
11.900001 0.5 0.000113 
12.000001 0.5 0.000100 
12.099999 0.5 0.000127 
12.2 0.5 0.000093 
12.3 0.5 0.000090 
12.400001 0.5 0.000100 
12.500001 0.5 0.000083 
12.599999 0.5 0.000103 
12.7 0.5 0.000100 
12.8 0.5 0.000073 
12.900001 0.5 0.000073 
13.000001 0.5 0.000040 
13.099999 0.5 0.000070 
13.2 0.5 0.000030 
13.3 0.5 0.000027 
13.400001 0.5 0.000040 
13.500001 0.5 0.000057 
13.599999 0.5 0.000047 
13.7 0.5 0.000040 
13.8 0.5 0.000040 
13.900001 0.5 0.000033 
14.0 0.5 0.000043 
14.099998 0.5 0.000020 
14.199998999999998 0.5 0.000007 
14.299999 0.5 0.000013 
14.399999999999999 0.5 0.000013 
14.5 0.5 0.000003 
14.599998 0.5 0.000023 
14.699998999999998 0.5 0.000010 
14.799999 0.5 0.000013 
14.899999999999999 0.5 0.000003 
15.0 0.5 0.000003 
15.099998 0.5 0.000000 
15.199998999999998 0.5 0.000000 
15.299999 0.5 0.000000 
15.399999999999999 0.5 0.000000 
15.5 0.5 0.000000 
15.599998 0.5 0.000000 
15.699998999999998 0.5 0.000000 
15.799999 0.5 0.000000 
15.899999999999999 0.5 0.000000 
16.0 0.5 0.000000 
16.099998 0.5 0.000000 
16.199999 0.5 0.000000 
16.299999 0.5 0.000000 
16.4 0.5 0.000000 
16.5 0.5 0.000000 
16.599998 0.5 0.000000 
16.699999 0.5 0.000000 
16.799999 0.5 0.000000 
-4.7 0.6000000000000001 0.000000 
-4.6 0.6000000000000001 0.000000 
-4.5 0.6000000000000001 0.000000 
-4.4 0.6000000000000001 0.000000 
-4.3 0.6000000000000001 0.000000 
-4.2 0.6000000000000001 0.000000 
-4.1 0.6000000000000001 0.000000 
-4.0 0.6000000000000001 0.000000 
-3.9 0.6000000000000001 0.000000 
-3.8 0.6000000000000001 0.000000 
-3.7 0.6000000000000001 0.000000 
-3.6 0.6000000000000001 0.000000 
-3.5 0.6000000000000001 0.000000 
-3.4 0.6000000000000001 0.000007 
-3.3 0.6000000000000001 0.000000 
-3.2 0.6000000000000001 0.000003 
-3.1 0.6000000000000001 0.000013 
-3.0 0.6000000000000001 0.000017 
-2.9 0.6000000000000001 0.000020 
-2.8 0.6000000000000001 0.000007 
-2.7 0.6000000000000001 0.000017 
-2.6 0.6000000000000001 0.000013 
-2.5 0.6000000000000001 0.000027 
-2.4 0.6000000000000001 0.000027 
-2.3 0.6000000000000001 0.000023 
-2.2 0.6000000000000001 0.000027 
-2.1 0.6000000000000001 0.000037 
-2.0 0.6000000000000001 0.000043 
-1.9 0.6000000000000001 0.000047 
-1.8 0.6000000000000001 0.000053 
-1.7 0.6000000000000001 0.000053 
-1.6 0.6000000000000001 0.000070 
-1.5 0.6000000000000001 0.000097 
-1.4 0.6000000000000001 0.000050 
-1.3 0.6000000000000001 0.000037 
-1.2 0.6000000000000001 0.000053 
-1.1 0.6000000000000001 0.000067 
-1.0 0.6000000000000001 0.000087 
-0.8999999999999999 0.6000000000000001 0.000063 
-0.8 0.6000000000000001 0.000073 
-0.7 0.6000000000000001 0.000090 
-0.6000000000000001 0.6000000000000001 0.000073 
-0.5 0.6000000000000001 0.000090 
-0.3999999999999999 0.6000000000000001 0.000103 
-0.30000000000000004 0.6000000000000001 0.000120 
-0.19999999999999996 0.6000000000000001 0.000107 
-0.10000000000000009 0.6000000000000001 0.000093 
0.0 0.6000000000000001 0.000117 
0.10000000000000009 0.6000000000000001 0.000110 
0.20000000000000018 0.6000000000000001 0.000113 
0.2999999999999998 0.6000000000000001 0.000133 
0.3999999999999999 0.6000000000000001 0.000163 
0.5 0.6000000000000001 0.000150 
0.6000000000000001 0.6000000000000001 0.000147 
0.7000000000000002 0.6000000000000001 0.000143 
0.7999999999999998 0.6000000000000001 0.000223 
0.8999999999999999 0.6000000000000001 0.000217 
1.0 0.6000000000000001 0.000183 
1.1 0.6000000000000001 0.000190 
1.2000000000000002 0.6000000000000001 0.000157 
1.2999999999999998 0.6000000000000001 0.000240 
1.4 0.6000000000000001 0.000260 
1.5 0.6000000000000001 0.000183 
1.6 0.6000000000000001 0.000233 
1.7000000000000002 0.6000000000000001 0.000190 
1.7999999999999998 0.6000000000000001 0.000253 
1.9 0.6000000000000001 0.000243 
2.0 0.6000000000000001 0.000193 
2.0999999999999996 0.6000000000000001 0.000217 
2.2 0.6000000000000001 0.000217 
2.3 0.6000000000000001 0.000160 
2.4000000000000004 0.6000000000000001 0.000223 
2.5 0.6000000000000001 0.000197 
2.5999999999999996 0.6000000000000001 0.000150 
2.7 0.6000000000000001 0.000173 
2.8 0.6000000000000001 0.000193 
2.9000000000000004 0.6000000000000001 0.000197 
3.0 0.6000000000000001 0.000147 
3.0999999999999996 0.6000000000000001 0.000173 
3.2 0.6000000000000001 0.000167 
3.3 0.6000000000000001 0.000173 
3.4000009999999996 0.6000000000000001 0.000200 
3.5 0.6000000000000001 0.000173 
3.5999999999999996 0.6000000000000001 0.000203 
3.7 0.6000000000000001 0.000217 
3.8 0.6000000000000001 0.000227 
3.9000009999999996 0.6000000000000001 0.000180 
4.0 0.6000000000000001 0.000237 
4.1 0.6000000000000001 0.000187 
4.2 0.6000000000000001 0.000177 
4.3 0.6000000000000001 0.000200 
4.400001 0.6000000000000001 0.000167 
4.5 0.6000000000000001 0.000203 
4.6 0.6000000000000001 0.000267 
4.7 0.6000000000000001 0.000203 
4.8 0.6000000000000001 0.000177 
4.900001 0.6000000000000001 0.000177 
5.0 0.6000000000000001 0.000197 
5.1 0.6000000000000001 0.000150 
5.2 0.6000000000000001 0.000180 
5.3 0.6000000000000001 0.000200 
5.400001 0.6000000000000001 0.000217 
5.5 0.6000000000000001 0.000213 
5.6 0.6000000000000001 0.000197 
5.7 0.6000000000000001 0.000177 
5.8 0.6000000000000001 0.000217 
5.900001 0.6000000000000001 0.000213 
6.0 0.6000000000000001 0.000187 
6.1 0.6000000000000001 0.000227 
6.199999999999999 0.6000000000000001 0.000167 
6.300000000000001 0.6000000000000001 0.000217 
6.400001 0.6000000000000001 0.000187 
6.5 0.6000000000000001 0.000220 
6.6 0.6000000000000001 0.000257 
6.699999999999999 0.6000000000000001 0.000163 
6.800000000000001 0.6000000000000001 0.000200 
6.900001 0.6000000000000001 0.000187 
7.0 0.6000000000000001 0.000190 
7.1 0.6000000000000001 0.000213 
7.199999999999999 0.6000000000000001 0.000220 
7.300000000000001 0.6000000000000001 0.000247 
7.400001 0.6000000000000001 0.000167 
7.5 0.6000000000000001 0.000220 
7.6 0.6000000000000001 0.000227 
7.699999999999999 0.6000000000000001 0.000180 
7.800000000000001 0.6000000000000001 0.000230 
7.900001 0.6000000000000001 0.000180 
8.0 0.6000000000000001 0.000237 
8.1 0.6000000000000001 0.000183 
8.2 0.6000000000000001 0.000193 
8.3 0.6000000000000001 0.000180 
8.400001 0.6000000000000001 0.000160 
8.5 0.6000000000000001 0.000227 
8.6 0.6000000000000001 0.000177 
8.7 0.6000000000000001 0.000220 
8.8 0.6000000000000001 0.000180 
8.900001 0.6000000000000001 0.000213 
9.0 0.6000000000000001 0.000197 
9.1 0.6000000000000001 0.000270 
9.2 0.6000000000000001 0.000213 
9.3 0.6000000000000001 0.000217 
9.400001 0.6000000000000001 0.000220 
9.5 0.6000000000000001 0.000253 
9.6 0.6000000000000001 0.000227 
9.7 0.6000000000000001 0.000240 
9.8 0.6000000000000001 0.000210 
9.900001 0.6000000000000001 0.000213 
10.0 0.6000000000000001 0.000187 
10.1 0.6000000000000001 0.000237 
10.2 0.6000000000000001 0.000203 
10.3 0.6000000000000001 0.000270 
10.400001 0.6000000000000001 0.000193 
10.5 0.6000000000000001 0.000210 
10.6 0.6000000000000001 0.000210 
10.7 0.6000000000000001 0.000213 
10.8 0.6000000000000001 0.000233 
10.900001 0.6000000000000001 0.000220 
11.0 0.6000000000000001 0.000227 
11.1 0.6000000000000001 0.000207 
11.2 0.6000000000000001 0.000227 
11.3 0.6000000000000001 0.000157 
11.400001 0.6000000000000001 0.000183 
11.500001 0.6000000000000001 0.000170 
11.599999 0.6000000000000001 0.000173 
11.7 0.6000000000000001 0.000170 
11.8 0.6000000000000001 0.000177 
11.900001 0.6000000000000001 0.000103 
12.000001 0.6000000000000001 0.000107 
12.099999 0.6000000000000001 0.000110 
12.2 0.6000000000000001 0.000097 
12.3 0.6000000000000001 0.000083 
12.400001 0.6000000000000001 0.000093 
12.500001 0.6000000000000001 0.000097 
12.599999 0.6000000000000001 0.000087 
12.7 0.6000000000000001 0.000113 
12.8 0.6000000000000001 0.000060 
12.900001 0.6000000000000001 0.000077 
13.000001 0.6000000000000001 0.000063 
13.099999 0.6000000000000001 0.000053 
13.2 0.6000000000000001 0.000040 
13.3 0.6000000000000001 0.000083 
13.400001 0.6000000000000001 0.000047 
13.500001 0.6000000000000001 0.000047 
13.599999 0.6000000000000001 0.000030 
13.7 0.6000000000000001 0.000037 
13.8 0.6000000000000001 0.000027 
13.900001 0.6000000000000001 0.000037 
14.0 0.6000000000000001 0.000027 
14.099998 0.6000000000000001 0.000027 
14.199998999999998 0.6000000000000001 0.000027 
14.299999 0.6000000000000001 0.000040 
14.399999999999999 0.6000000000000001 0.000023 
14.5 0.6000000000000001 0.000023 
14.599998 0.6000000000000001 0.000017 
14.699998999999998 0.6000000000000001 0.000013 
14.799999 0.6000000000000001 0.000007 
14.899999999999999 0.6000000000000001 0.000013 
15.0 0.6000000000000001 0.000003 
15.099998 0.6000000000000001 0.000000 
15.199998999999998 0.6000000000000001 0.000000 
15.299999 0.6000000000000001 0.000000 
15.399999999999999 0.6000000000000001 0.000000 
15.5 0.6000000000000001 0.000000 
15.599998 0.6000000000000001 0.000000 
15.699998999999998 0.6000000000000001 0.000000 
15.799999 0.6000000000000001 0.000000 
15.899999999999999 0.6000000000000001 0.000000 
16.0 0.6000000000000001 0.000000 
16.099998 0.6000000000000001 0.000000 
16.199999 0.6000000000000001 0.000000 
16.299999 0.6000000000000001 0.000000 
16.4 0.6000000000000001 0.000000 
16.5 0.6000000000000001 0.000000 
16.599998 0.6000000000000001 0.000000 
16.699999 0.6000000000000001 0.000000 
16.799999 0.6000000000000001 0.000000 
-4.7 0.7000000000000002 0.000000 
-4.6 0.7000000000000002 0.000000 
-4.5 0.7000000000000002 0.000000 
-4.4 0.7000000000000002 0.000000 
-4.3 0.7000000000000002 0.000000 
-4.2 0.7000000000000002 0.000000 
-4.1 0.7000000000000002 0.000000 
-4.0 0.7000000000000002 0.000000 
-3.9 0.7000000000000002 0.000000 
-3.8 0.7000000000000002 0.000000 
-3.7 0.7000000000000002 0.000000 
-3.6 0.7000000000000002 0.000000 
-3.5 0.7000000000000002 0.000000 
-3.4 0.7000000000000002 0.000000 
-3.3 0.7000000000000002 0.000003 
-3.2 0.7000000000000002 0.000000 
-3.1 0.7000000000000002 0.000013 
-3.0 0.7000000000000002 0.000010 
-2.9 0.7000000000000002 0.000017 
-2.8 0.7000000000000002 0.000020 
-2.7 0.7000000000000002 0.000007 
-2.6 0.7000000000000002 0.000023 
-2.5 0.7000000000000002 0.000017 
-2.4 0.7000000000000002 0.000010 
-2.3 0.7000000000000002 0.000023 
-2.2 0.7000000000000002 0.000033 
-2.1 0.7000000000000002 0.000043 
-2.0 0.7000000000000002 0.000023 
-1.9 0.7000000000000002 0.000040 
-1.8 0.7000000000000002 0.000050 
-1.7 0.7000000000000002 0.000043 
-1.6 0.7000000000000002 0.000063 
-1.5 0.7000000000000002 0.000037 
-1.4 0.7000000000000002 0.000067 
-1.3 0.7000000000000002 0.000067 
-1.2 0.7000000000000002 0.000057 
-1.1 0.7000000000000002 0.000080 
-1.0 0.7000000000000002 0.000087 
-0.8999999999999999 0.7000000000000002 0.000090 
-0.8 0.7000000000000002 0.000067 
-0.7 0.7000000000000002 0.000093 
-0.6000000000000001 0.7000000000000002 0.000090 
-0.5 0.7000000000000002 0.000123 
-0.3999999999999999 0.7000000000000002 0.000103 
-0.30000000000000004 0.7000000000000002 0.000107 
-0.19999999999999996 0.7000000000000002 0.000140 
-0.10000000000000009 0.7000000000000002 0.000133 
0.0 0.7000000000000002 0.000113 
0.10000000000000009 0.7000000000000002 0.000107 
0.20000000000000018 0.7000000000000002 0.000123 
0.2999999999999998 0.7000000000000002 0.000137 
0.3999999999999999 0.7000000000000002 0.000157 
0.5 0.7000000000000002 0.000157 
0.6000000000000001 0.7000000000000002 0.000170 
0.7000000000000002 0.7000000000000002 0.000190 
0.7999999999999998 0.7000000000000002 0.000213 
0.8999999999999999 0.7000000000000002 0.000210 
1.0 0.7000000000000002 0.000163 
1.1 0.7000000000000002 0.000193 
1.2000000000000002 0.7000000000000002 0.000200 
1.2999999999999998 0.7000000000000002 0.000187 
1.4 0.7000000000000002 0.000283 
1.5 0.7000000000000002 0.000210 
1.6 0.7000000000000002 0.000200 
1.7000000000000002 0.7000000000000002 0.000253 
1.7999999999999998 0.7000000000000002 0.000223 
1.9 0.7000000000000002 0.000237 
2.0 0.7000000000000002 0.000213 
2.0999999999999996 0.7000000000000002 0.000197 
2.2 0.7000000000000002 0.000153 
2.3 0.7000000000000002 0.000157 
2.4000000000000004 0.7000000000000002 0.000243 
2.5 0.7000000000000002 0.000180 
2.5999999999999996 0.7000000000000002 0.000273 
2.7 0.7000000000000002 0.000183 
2.8 0.7000000000000002 0.000213 
2.9000000000000004 0.7000000000000002 0.000177 
3.0 0.7000000000000002 0.000163 
3.0999999999999996 0.7000000000000002 0.000213 
3.2 0.7000000000000002 0.000207 
3.3 0.7000000000000002 0.000190 
3.4000009999999996 0.7000000000000002 0.000217 
3.5 0.7000000000000002 0.000160 
3.5999999999999996 0.7000000000000002 0.000177 
3.7 0.7000000000000002 0.000167 
3.8 0.7000000000000002 0.000197 
3.9000009999999996 0.7000000000000002 0.000200 
4.0 0.7000000000000002 0.000190 
4.1 0.7000000000000002 0.000243 
4.2 0.7000000000000002 0.000200 
4.3 0.7000000000000002 0.000210 
4.400001 0.7000000000000002 0.000190 
4.5 0.7000000000000002 0.000217 
4.6 0.7000000000000002 0.000247 
4.7 0.7000000000000002 0.000190 
4.8 0.7000000000000002 0.000207 
4.900001 0.7000000000000002 0.000223 
5.0 0.7000000000000002 0.000230 
5.1 0.7000000000000002 0.000210 
5.2 0.7000000000000002 0.000117 
5.3 0.7000000000000002 0.000210 
5.400001 0.7000000000000002 0.000170 
5.5 0.7000000000000002 0.000190 
5.6 0.7000000000000002 0.000240 
5.7 0.7000000000000002 0.000213 
5.8 0.7000000000000002 0.000177 
5.900001 0.7000000000000002 0.000210 
6.0 0.7000000000000002 0.000200 
6.1 0.7000000000000002 0.000233 
6.199999999999999 0.7000000000000002 0.000140 
6.300000000000001 0.7000000000000002 0.000203 
6.400001 0.7000000000000002 0.000163 
6.5 0.7000000000000002 0.000207 
6.6 0.7000000000000002 0.000260 
6.699999999999999 0.7000000000000002 0.000173 
6.800000000000001 0.7000000000000002 0.000250 
6.900001 0.7000000000000002 0.000220 
7.0 0.7000000000000002 0.000227 
7.1 0.7000000000000002 0.000230 
7.199999999999999 0.7000000000000002 0.000203 
7.300000000000001 0.7000000000000002 0.000220 
7.400001 0.7000000000000002 0.000163 
7.5 0.7000000000000002 0.000210 
7.6 0.7000000000000002 0.000210 
7.699999999999999 0.7000000000000002 0.000200 
7.800000000000001 0.7000000000000002 0.000197 
7.900001 0.7000000000000002 0.000177 
8.0 0.7000000000000002 0.000230 
8.1 0.7000000000000002 0.000223 
8.2 0.7000000000000002 0.000183 
8.3 0.7000000000000002 0.000227 
8.400001 0.7000000000000002 0.000213 
8.5 0.7000000000000002 0.000237 
8.6 0.7000000000000002 0.000207 
8.7 0.7000000000000002 0.000213 
8.8 0.7000000000000002 0.000260 
8.900001 0.7000000000000002 0.000210 
9.0 0.7000000000000002 0.000223 
9.1 0.7000000000000002 0.000230 
9.2 0.7000000000000002 0.000183 
9.3 0.7000000000000002 0.000263 
9.400001 0.7000000000000002 0.000207 
9.5 0.7000000000000002 0.000217 
9.6 0.7000000000000002 0.000210 
9.7 0.7000000000000002 0.000223 
9.8 0.7000000000000002 0.000190 
9.900001 0.7000000000000002 0.000177 
10.0 0.7000000000000002 0.000193 
10.1 0.7000000000000002 0.000233 
10.2 0.7000000000000002 0.000170 
10.3 0.7000000000000002 0.000233 
10.400001 0.7000000000000002 0.000193 
10.5 0.7000000000000002 0.000217 
10.6 0.7000000000000002 0.000213 
10.7 0.7000000000000002 0.000190 
10.8 0.7000000000000002 0.000210 
10.900001 0.7000000000000002 0.000217 
11.0 0.7000000000000002 0.000167 
11.1 0.7000000000000002 0.000163 
11.2 0.7000000000000002 0.000190 
11.3 0.7000000000000002 0.000180 
11.400001 0.7000000000000002 0.000210 
11.500001 0.7000000000000002 0.000160 
11.599999 0.7000000000000002 0.000157 
11.7 0.7000000000000002 0.000133 
11.8 0.7000000000000002 0.000113 
11.900001 0.7000000000000002 0.000103 
12.000001 0.7000000000000002 0.000100 
12.099999 0.7000000000000002 0.000137 
12.2 0.7000000000000002 0.000093 
12.3 0.7000000000000002 0.000117 
12.400001 0.7000000000000002 0.000130 
12.500001 0.7000000000000002 0.000073 
12.599999 0.7000000000000002 0.000090 
12.7 0.7000000000000002 0.000090 
12.8 0.7000000000000002 0.000067 
12.900001 0.7000000000000002 0.000090 
13.000001 0.7000000000000002 0.000063 
13.099999 0.7000000000000002 0.000077 
13.2 0.7000000000000002 0.000063 
13.3 0.7000000000000002 0.000053 
13.400001 0.7000000000000002 0.000070 
13.500001 0.7000000000000002 0.000047 
13.599999 0.7000000000000002 0.000030 
13.7 0.7000000000000002 0.000033 
13.8 0.7000000000000002 0.000027 
13.900001 0.7000000000000002 0.000040 
14.0 0.7000000000000002 0.000043 
14.099998 0.7000000000000002 0.000020 
14.199998999999998 0.7000000000000002 0.000050 
14.299999 0.7000000000000002 0.000023 
14.399999999999999 0.7000000000000002 0.000030 
14.5 0.7000000000000002 0.000023 
14.599998 0.7000000000000002 0.000017 
14.699998999999998 0.7000000000000002 0.000020 
14.799999 0.7000000000000002 0.000020 
14.899999999999999 0.7000000000000002 0.000013 
15.0 0.7000000000000002 0.000007 
15.099998 0.7000000000000002 0.000007 
15.199998999999998 0.7000000000000002 0.000003 
15.299999 0.7000000000000002 0.000003 
15.399999999999999 0.7000000000000002 0.000000 
15.5 0.7000000000000002 0.000000 
15.599998 0.7000000000000002 0.000000 
15.699998999999998 0.7000000000000002 0.000000 
15.799999 0.7000000000000002 0.000000 
15.899999999999999 0.7000000000000002 0.000000 
16.0 0.7000000000000002 0.000000 
16.099998 0.7000000000000002 0.000000 
16.199999 0.7000000000000002 0.000000 
16.299999 0.7000000000000002 0.000000 
16.4 0.7000000000000002 0.000000 
16.5 0.7000000000000002 0.000000 
16.599998 0.7000000000000002 0.000000 
16.699999 0.7000000000000002 0.000000 
16.799999 0.7000000000000002 0.000000 
-4.7 0.7999999999999998 0.000000 
-4.6 0.7999999999999998 0.000000 
-4.5 0.7999999999999998 0.000000 
-4.4 0.7999999999999998 0.000000 
-4.3 0.7999999999999998 0.000000 
-4.2 0.7999999999999998 0.000000 
-4.1 0.7999999999999998 0.000000 
-4.0 0.7999999999999998 0.000000 
-3.9 0.7999999999999998 0.000000 
-3.8 0.7999999999999998 0.000000 
-3.7 0.7999999999999998 0.000000 
-3.6 0.7999999999999998 0.000000 
-3.5 0.7999999999999998 0.000000 
-3.4 0.7999999999999998 0.000003 
-3.3 0.7999999999999998 0.000010 
-3.2 0.7999999999999998 0.000003 
-3.1 0.7999999999999998 0.000017 
-3.0 0.7999999999999998 0.000017 
-2.9 0.7999999999999998 0.000023 
-2.8 0.7999999999999998 0.000017 
-2.7 0.7999999999999998 0.000020 
-2.6 0.7999999999999998 0.000017 
-2.5 0.7999999999999998 0.000020 
-2.4 0.7999999999999998 0.000037 
-2.3 0.7999999999999998 0.000050 
-2.2 0.7999999999999998 0.000047 
-2.1 0.7999999999999998 0.000037 
-2.0 0.7999999999999998 0.000067 
-1.9 0.7999999999999998 0.000047 
-1.8 0.7999999999999998 0.000060 
-1.7 0.7999999999999998 0.000053 
-1.6 0.7999999999999998 0.000060 
-1.5 0.7999999999999998 0.000057 
-1.4 0.7999999999999998 0.000057 
-1.3 0.7999999999999998 0.000087 
-1.2 0.7999999999999998 0.000097 
-1.1 0.7999999999999998 0.000093 
-1.0 0.7999999999999998 0.000073 
-0.8999999999999999 0.7999999999999998 0.000090 
-0.8 0.7999999999999998 0.000103 
-0.7 0.7999999999999998 0.000087 
-0.6000000000000001 0.7999999999999998 0.000067 
-0.5 0.7999999999999998 0.000123 
-0.3999999999999999 0.7999999999999998 0.000073 
-0.30000000000000004 0.7999999999999998 0.000113 
-0.19999999999999996 0.7999999999999998 0.000133 
-0.10000000000000009 0.7999999999999998 0.000100 
0.0 0.7999999999999998 0.000107 
0.10000000000000009 0.7999999999999998 0.000150 
0.20000000000000018 0.7999999999999998 0.000183 
0.2999999999999998 0.7999999999999998 0.000153 
0.3999999999999999 0.7999999999999998 0.000190 
0.5 0.7999999999999998 0.000177 
0.6000000000000001 0.7999999999999998 0.000203 
0.7000000000000002 0.7999999999999998 0.000167 
0.7999999999999998 0.7999999999999998 0.000247 
0.8999999999999999 0.7999999999999998 0.000227 
1.0 0.7999999999999998 0.000193 
1.1 0.7999999999999998 0.000163 
1.2000000000000002 0.7999999999999998 0.000227 
1.2999999999999998 0.7999999999999998 0.000227 
1.4 0.7999999999999998 0.000217 
1.5 0.7999999999999998 0.000193 
1.6 0.7999999999999998 0.000220 
1.7000000000000002 0.7999999999999998 0.000193 
1.7999999999999998 0.7999999999999998 0.000197 
1.9 0.7999999999999998 0.000190 
2.0 0.7999999999999998 0.000223 
2.0999999999999996 0.7999999999999998 0.000217 
2.2 0.7999999999999998 0.000240 
2.3 0.7999999999999998 0.000177 
2.4000000000000004 0.7999999999999998 0.000210 
2.5 0.7999999999999998 0.000203 
2.5999999999999996 0.7999999999999998 0.000187 
2.7 0.7999999999999998 0.000167 
2.8 0.7999999999999998 0.000173 
2.9000000000000004 0.7999999999999998 0.000173 
3.0 0.7999999999999998 0.000173 
3.0999999999999996 0.7999999999999998 0.000210 
3.2 0.7999999999999998 0.000203 
3.3 0.7999999999999998 0.000167 
3.4000009999999996 0.7999999999999998 0.000197 
3.5 0.7999999999999998 0.000197 
3.5999999999999996 0.7999999999999998 0.000197 
3.7 0.7999999999999998 0.000190 
3.8 0.7999999999999998 0.000207 
3.9000009999999996 0.7999999999999998 0.000160 
4.0 0.7999999999999998 0.000193 
4.1 0.7999999999999998 0.000163 
4.2 0.7999999999999998 0.000153 
4.3 0.7999999999999998 0.000143 
4.400001 0.7999999999999998 0.000217 
4.5 0.7999999999999998 0.000220 
4.6 0.7999999999999998 0.000193 
4.7 0.7999999999999998 0.000150 
4.8 0.7999999999999998 0.000183 
4.900001 0.7999999999999998 0.000200 
5.0 0.7999999999999998 0.000200 
5.1 0.7999999999999998 0.000207 
5.2 0.7999999999999998 0.000190 
5.3 0.7999999999999998 0.000203 
5.400001 0.7999999999999998 0.000180 
5.5 0.7999999999999998 0.000237 
5.6 0.7999999999999998 0.000257 
5.7 0.7999999999999998 0.000147 
5.8 0.7999999999999998 0.000203 
5.900001 0.7999999999999998 0.000207 
6.0 0.7999999999999998 0.000203 
6.1 0.7999999999999998 0.000220 
6.199999999999999 0.7999999999999998 0.000183 
6.300000000000001 0.7999999999999998 0.000213 
6.400001 0.7999999999999998 0.000213 
6.5 0.7999999999999998 0.000217 
6.6 0.7999999999999998 0.000243 
6.699999999999999 0.7999999999999998 0.000177 
6.800000000000001 0.7999999999999998 0.000250 
6.900001 0.7999999999999998 0.000193 
7.0 0.7999999999999998 0.000230 
7.1 0.7999999999999998 0.000223 
7.199999999999999 0.7999999999999998 0.000233 
7.300000000000001 0.7999999999999998 0.000273 
7.400001 0.7999999999999998 0.000183 
7.5 0.7999999999999998 0.000217 
7.6 0.7999999999999998 0.000220 
7.699999999999999 0.7999999999999998 0.000170 
7.800000000000001 0.7999999999999998 0.000223 
7.900001 0.7999999999999998 0.000197 
8.0 0.7999999999999998 0.000217 
8.1 0.7999999999999998 0.000203 
8.2 0.7999999999999998 0.000203 
8.3 0.7999999999999998 0.000237 
8.400001 0.7999999999999998 0.000220 
8.5 0.7999999999999998 0.000210 
8.6 0.7999999999999998 0.000237 
8.7 0.7999999999999998 0.000237 
8.8 0.7999999999999998 0.000190 
8.900001 0.7999999999999998 0.000167 
9.0 0.7999999999999998 0.000157 
9.1 0.7999999999999998 0.000200 
9.2 0.7999999999999998 0.000210 
9.3 0.7999999999999998 0.000203 
9.400001 0.7999999999999998 0.000207 
9.5 0.7999999999999998 0.000203 
9.6 0.7999999999999998 0.000277 
9.7 0.7999999999999998 0.000173 
9.8 0.7999999999999998 0.000200 
9.900001 0.7999999999999998 0.000207 
10.0 0.7999999999999998 0.000187 
10.1 0.7999999999999998 0.000173 
10.2 0.7999999999999998 0.000197 
10.3 0.7999999999999998 0.000213 
10.400001 0.7999999999999998 0.000223 
10.5 0.7999999999999998 0.000203 
10.6 0.7999999999999998 0.000210 
10.7 0.7999999999999998 0.000197 
10.8 0.7999999999999998 0.000203 
10.900001 0.7999999999999998 0.000200 
11.0 0.7999999999999998 0.000253 
11.1 0.7999999999999998 0.000197 
11.2 0.7999999999999998 0.000203 
11.3 0.7999999999999998 0.000160 
11.400001 0.7999999999999998 0.000203 
11.500001 0.7999999999999998 0.000230 
11.599999 0.7999999999999998 0.000140 
11.7 0.7999999999999998 0.000133 
11.8 0.7999999999999998 0.000143 
11.900001 0.7999999999999998 0.000153 
12.000001 0.7999999999999998 0.000137 
12.099999 0.7999999999999998 0.000127 
12.2 0.7999999999999998 0.000130 
12.3 0.7999999999999998 0.000073 
12.400001 0.7999999999999998 0.000070 
12.500001 0.7999999999999998 0.000120 
12.599999 0.7999999999999998 0.000083 
12.7 0.7999999999999998 0.000093 
12.8 0.7999999999999998 0.000063 
12.900001 0.7999999999999998 0.000063 
13.000001 0.7999999999999998 0.000060 
13.099999 0.7999999999999998 0.000073 
13.2 0.7999999999999998 0.000087 
13.3 0.7999999999999998 0.000093 
13.400001 0.7999999999999998 0.000047 
13.500001 0.7999999999999998 0.000057 
13.599999 0.7999999999999998 0.000060 
13.7 0.7999999999999998 0.000027 
13.8 0.7999999999999998 0.000047 
13.900001 0.7999999999999998 0.000060 
14.0 0.7999999999999998 0.000017 
14.099998 0.7999999999999998 0.000030 
14.199998999999998 0.7999999999999998 0.000013 
14.299999 0.7999999999999998 0.000023 
14.399999999999999 0.7999999999999998 0.000040 
14.5 0.7999999999999998 0.000023 
14.599998 0.7999999999999998 0.000017 
14.699998999999998 0.7999999999999998 0.000017 
14.799999 0.7999999999999998 0.000010 
14.899999999999999 0.7999999999999998 0.000013 
15.0 0.7999999999999998 0.000007 
15.099998 0.7999999999999998 0.000007 
15.199998999999998 0.7999999999999998 0.000000 
15.299999 0.7999999999999998 0.000003 
15.399999999999999 0.7999999999999998 0.000003 
15.5 0.7999999999999998 0.000000 
15.599998 0.7999999999999998 0.000000 
15.699998999999998 0.7999999999999998 0.000000 
15.799999 0.7999999999999998 0.000000 
15.899999999999999 0.7999999999999998 0.000000 
16.0 0.7999999999999998 0.000000 
16.099998 0.7999999999999998 0.000000 
16.199999 0.7999999999999998 0.000000 
16.299999 0.7999999999999998 0.000000 
16.4 0.7999999999999998 0.000000 
16.5 0.7999999999999998 0.000000 
16.599998 0.7999999999999998 0.000000 
16.699999 0.7999999999999998 0.000000 
16.799999 0.7999999999999998 0.000000 
-4.7 0.8999999999999999 0.000000 
-4.6 0.8999999999999999 0.000000 
-4.5 0.8999999999999999 0.000000 
-4.4 0.8999999999999999 0.000000 
-4.3 0.8999999999999999 0.000000 
-4.2 0.8999999999999999 0.000000 
-4.1 0.8999999999999999 0.000000 
-4.0 0.8999999999999999 0.000000 
-3.9 0.8999999999999999 0.000000 
-3.8 0.8999999999999999 0.000000 
-3.7 0.8999999999999999 0.000000 
-3.6 0.8999999999999999 0.000000 
-3.5 0.8999999999999999 0.000000 
-3.4 0.8999999999999999 0.000000 
-3.3 0.8999999999999999 0.000007 
-3.2 0.8999999999999999 0.000013 
-3.1 0.8999999999999999 0.000003 
-3.0 0.8999999999999999 0.000027 
-2.9 0.8999999999999999 0.000010 
-2.8 0.8999999999999999 0.000020 
-2.7 0.8999999999999999 0.000027 
-2.6 0.8999999999999999 0.000033 
-2.5 0.8999999999999999 0.000017 
-2.4 0.8999999999999999 0.000030 
-2.3 0.8999999999999999 0.000037 
-2.2 0.8999999999999999 0.000053 
-2.1 0.8999999999999999 0.000060 
-2.0 0.8999999999999999 0.000067 
-1.9 0.8999999999999999 0.000057 
-1.8 0.8999999999999999 0.000040 
-1.7 0.8999999999999999 0.000063 
-1.6 0.8999999999999999 0.000067 
-1.5 0.8999999999999999 0.000050 
-1.4 0.8999999999999999 0.000067 
-1.3 0.8999999999999999 0.000060 
-1.2 0.8999999999999999 0.000093 
-1.1 0.8999999999999999 0.000087 
-1.0 0.8999999999999999 0.000063 
-0.8999999999999999 0.8999999999999999 0.000067 
-0.8 0.8999999999999999 0.000073 
-0.7 0.8999999999999999 0.000110 
-0.6000000000000001 0.8999999999999999 0.000110 
-0.5 0.8999999999999999 0.000110 
-0.3999999999999999 0.8999999999999999 0.000127 
-0.30000000000000004 0.8999999999999999 0.000113 
-0.19999999999999996 0.8999999999999999 0.000123 
-0.10000000000000009 0.8999999999999999 0.000133 
0.0 0.8999999999999999 0.000090 
0.10000000000000009 0.8999999999999999 0.000150 
0.20000000000000018 0.8999999999999999 0.000140 
0.2999999999999998 0.8999999999999999 0.000170 
0.3999999999999999 0.8999999999999999 0.000223 
0.5 0.8999999999999999 0.000147 
0.6000000000000001 0.8999999999999999 0.000223 
0.7000000000000002 0.8999999999999999 0.000200 
0.7999999999999998 0.8999999999999999 0.000173 
0.8999999999999999 0.8999999999999999 0.000200 
1.0 0.8999999999999999 0.000217 
1.1 0.8999999999999999 0.000210 
1.2000000000000002 0.8999999999999999 0.000183 
1.2999999999999998 0.8999999999999999 0.000193 
1.4 0.8999999999999999 0.000257 
1.5 0.8999999999999999 0.000210 
1.6 0.8999999999999999 0.000203 
1.7000000000000002 0.8999999999999999 0.000227 
1.7999999999999998 0.8999999999999999 0.000170 
1.9 0.8999999999999999 0.000187 
2.0 0.8999999999999999 0.000217 
2.0999999999999996 0.8999999999999999 0.000167 
2.2 0.8999999999999999 0.000173 
2.3 0.8999999999999999 0.000203 
2.4000000000000004 0.8999999999999999 0.000223 
2.5 0.8999999999999999 0.000200 
2.5999999999999996 0.8999999999999999 0.000160 
2.7 0.8999999999999999 0.000200 
2.8 0.8999999999999999 0.000217 
2.9000000000000004 0.8999999999999999 0.000147 
3.0 0.8999999999999999 0.000190 
3.0999999999999996 0.8999999999999999 0.000223 
3.2 0.8999999999999999 0.000217 
3.3 0.8999999999999999 0.000210 
3.4000009999999996 0.8999999999999999 0.000170 
3.5 0.8999999999999999 0.000187 
3.5999999999999996 0.8999999999999999 0.000207 
3.7 0.8999999999999999 0.000227 
3.8 0.8999999999999999 0.000183 
3.9000009999999996 0.8999999999999999 0.000167 
4.0 0.8999999999999999 0.000173 
4.1 0.8999999999999999 0.000227 
4.2 0.8999999999999999 0.000220 
4.3 0.8999999999999999 0.000243 
4.400001 0.8999999999999999 0.000187 
4.5 0.8999999999999999 0.000187 
4.6 0.8999999999999999 0.000223 
4.7 0.8999999999999999 0.000177 
4.8 0.8999999999999999 0.000227 
4.900001 0.8999999999999999 0.000200 
5.0 0.8999999999999999 0.000180 
5.1 0.8999999999999999 0.000240 
5.2 0.8999999999999999 0.000183 
5.3 0.8999999999999999 0.000210 
5.400001 0.8999999999999999 0.000227 
5.5 0.8999999999999999 0.000200 
5.6 0.8999999999999999 0.000207 
5.7 0.8999999999999999 0.000233 
5.8 0.8999999999999999 0.000190 
5.900001 0.8999999999999999 0.000180 
6.0 0.8999999999999999 0.000170 
6.1 0.8999999999999999 0.000273 
6.199999999999999 0.8999999999999999 0.000187 
6.300000000000001 0.8999999999999999 0.000237 
6.400001 0.8999999999999999 0.000190 
6.5 0.8999999999999999 0.000210 
6.6 0.8999999999999999 0.000270 
6.699999999999999 0.8999999999999999 0.000193 
6.800000000000001 0.8999999999999999 0.000337 
6.900001 0.8999999999999999 0.000197 
7.0 0.8999999999999999 0.000207 
7.1 0.8999999999999999 0.000257 
7.199999999999999 0.8999999999999999 0.000160 
7.300000000000001 0.8999999999999999 0.000220 
7.400001 0.8999999999999999 0.000210 
7.5 0.8999999999999999 0.000213 
7.6 0.8999999999999999 0.000210 
7.699999999999999 0.8999999999999999 0.000223 
7.800000000000001 0.8999999999999999 0.000250 
7.900001 0.8999999999999999 0.000157 
8.0 0.8999999999999999 0.000190 
8.1 0.8999999999999999 0.000257 
8.2 0.8999999999999999 0.000157 
8.3 0.8999999999999999 0.000163 
8.400001 0.8999999999999999 0.000210 
8.5 0.8999999999999999 0.000217 
8.6 0.8999999999999999 0.000203 
8.7 0.8999999999999999 0.000213 
8.8 0.8999999999999999 0.000217 
8.900001 0.8999999999999999 0.000240 
9.0 0.8999999999999999 0.000237 
9.1 0.8999999999999999 0.000177 
9.2 0.8999999999999999 0.000240 
9.3 0.8999999999999999 0.000197 
9.400001 0.8999999999999999 0.000220 
9.5 0.8999999999999999 0.000227 
9.6 0.8999999999999999 0.000243 
9.7 0.8999999999999999 0.000230 
9.8 0.8999999999999999 0.000227 
9.900001 0.8999999999999999 0.000217 
10.0 0.8999999999999999 0.000250 
10.1 0.8999999999999999 0.000230 
10.2 0.8999999999999999 0.000240 
10.3 0.8999999999999999 0.000220 
10.400001 0.8999999999999999 0.000217 
10.5 0.8999999999999999 0.000190 
10.6 0.8999999999999999 0.000213 
10.7 0.8999999999999999 0.000207 
10.8 0.8999999999999999 0.000177 
10.900001 0.8999999999999999 0.000207 
11.0 0.8999999999999999 0.000260 
11.1 0.8999999999999999 0.000200 
11.2 0.8999999999999999 0.000237 
11.3 0.8999999999999999 0.000183 
11.400001 0.8999999999999999 0.000193 
11.500001 0.8999999999999999 0.000150 
11.599999 0.8999999999999999 0.000137 
11.7 0.8999999999999999 0.000197 
11.8 0.8999999999999999 0.000133 
11.900001 0.8999999999999999 0.000163 
12.000001 0.8999999999999999 0.000140 
12.099999 0.8999999999999999 0.000183 
12.2 0.8999999999999999 0.000107 
12.3 0.8999999999999999 0.000107 
12.400001 0.8999999999999999 0.000097 
12.500001 0.8999999999999999 0.000100 
12.599999 0.8999999999999999 0.000100 
12.7 0.8999999999999999 0.000060 
12.8 0.8999999999999999 0.000093 
12.900001 0.8999999999999999 0.000090 
13.000001 0.8999999999999999 0.000070 
13.099999 0.8999999999999999 0.000067 
13.2 0.8999999999999999 0.000073 
13.3 0.8999999999999999 0.000057 
13.400001 0.8999999999999999 0.000047 
13.500001 0.8999999999999999 0.000050 
13.599999 0.8999999999999999 0.000033 
13.7 0.8999999999999999 0.000033 
13.8 0.8999999999999999 0.000060 
13.900001 0.8999999999999999 0.000050 
14.0 0.8999999999999999 0.000033 
14.099998 0.8999999999999999 0.000040 
14.199998999999998 0.8999999999999999 0.000030 
14.299999 0.8999999999999999 0.000023 
14.399999999999999 0.8999999999999999 0.000030 
14.5 0.8999999999999999 0.000013 
14.599998 0.8999999999999999 0.000020 
14.699998999999998 0.8999999999999999 0.000020 
14.799999 0.8999999999999999 0.000020 
14.899999999999999 0.8999999999999999 0.000000 
15.0 0.8999999999999999 0.000013 
15.099998 0.8999999999999999 0.000017 
15.199998999999998 0.8999999999999999 0.000000 
15.299999 0.8999999999999999 0.000000 
15.399999999999999 0.8999999999999999 0.000007 
15.5 0.8999999999999999 0.000000 
15.599998 0.8999999999999999 0.000000 
15.699998999999998 0.8999999999999999 0.000000 
15.799999 0.8999999999999999 0.000000 
15.899999999999999 0.8999999999999999 0.000000 
16.0 0.8999999999999999 0.000000 
16.099998 0.8999999999999999 0.000000 
16.199999 0.8999999999999999 0.000000 
16.299999 0.8999999999999999 0.000000 
16.4 0.8999999999999999 0.000000 
16.5 0.8999999999999999 0.000000 
16.599998 0.8999999999999999 0.000000 
16.699999 0.8999999999999999 0.000000 
16.799999 0.8999999999999999 0.000000 
-4.7 1.0 0.000000 
-4.6 1.0 0.000000 
-4.5 1.0 0.000000 
-4.4 1.0 0.000000 
-4.3 1.0 0.000000 
-4.2 1.0 0.000000 
-4.1 1.0 0.000000 
-4.0 1.0 0.000000 
-3.9 1.0 0.000000 
-3.8 1.0 0.000000 
-3.7 1.0 0.000000 
-3.6 1.0 0.000003 
-3.5 1.0 0.000003 
-3.4 1.0 0.000007 
-3.3 1.0 0.000003 
-3.2 1.0 0.000013 
-3.1 1.0 0.000010 
-3.0 1.0 0.000017 
-2.9 1.0 0.000013 
-2.8 1.0 0.000033 
-2.7 1.0 0.000027 
-2.6 1.0 0.000040 
-2.5 1.0 0.000030 
-2.4 1.0 0.000023 
-2.3 1.0 0.000033 
-2.2 1.0 0.000050 
-2.1 1.0 0.000013 
-2.0 1.0 0.000063 
-1.9 1.0 0.000043 
-1.8 1.0 0.000053 
-1.7 1.0 0.000073 
-1.6 1.0 0.000053 
-1.5 1.0 0.000063 
-1.4 1.0 0.000110 
-1.3 1.0 0.000093 
-1.2 1.0 0.000073 
-1.1 1.0 0.000087 
-1.0 1.0 0.000120 
-0.8999999999999999 1.0 0.000107 
-0.8 1.0 0.000083 
-0.7 1.0 0.000103 
-0.6000000000000001 1.0 0.000153 
-0.5 1.0 0.000113 
-0.3999999999999999 1.0 0.000123 
-0.30000000000000004 1.0 0.000143 
-0.19999999999999996 1.0 0.000120 
-0.10000000000000009 1.0 0.000140 
0.0 1.0 0.000187 
0.10000000000000009 1.0 0.000157 
0.20000000000000018 1.0 0.000193 
0.2999999999999998 1.0 0.000160 
0.3999999999999999 1.0 0.000187 
0.5 1.0 0.000217 
0.6000000000000001 1.0 0.000230 
0.7000000000000002 1.0 0.000217 
0.7999999999999998 1.0 0.000247 
0.8999999999999999 1.0 0.000157 
1.0 1.0 0.000200 
1.1 1.0 0.000223 
1.2000000000000002 1.0 0.000247 
1.2999999999999998 1.0 0.000210 
1.4 1.0 0.000200 
1.5 1.0 0.000153 
1.6 1.0 0.000153 
1.7000000000000002 1.0 0.000203 
1.7999999999999998 1.0 0.000197 
1.9 1.0 0.000183 
2.0 1.0 0.000227 
2.0999999999999996 1.0 0.000203 
2.2 1.0 0.000170 
2.3 1.0 0.000223 
2.4000000000000004 1.0 0.000213 
2.5 1.0 0.000210 
2.5999999999999996 1.0 0.000230 
2.7 1.0 0.000177 
2.8 1.0 0.000233 
2.9000000000000004 1.0 0.000217 
3.0 1.0 0.000203 
3.0999999999999996 1.0 0.000177 
3.2 1.0 0.000190 
3.3 1.0 0.000187 
3.4000009999999996 1.0 0.000197 
3.5 1.0 0.000170 
3.5999999999999996 1.0 0.000213 
3.7 1.0 0.000243 
3.8 1.0 0.000180 
3.9000009999999996 1.0 0.000153 
4.0 1.0 0.000207 
4.1 1.0 0.000213 
4.2 1.0 0.000170 
4.3 1.0 0.000183 
4.400001 1.0 0.000197 
4.5 1.0 0.000233 
4.6 1.0 0.000210 
4.7 1.0 0.000200 
4.8 1.0 0.000223 
4.900001 1.0 0.000200 
5.0 1.0 0.000240 
5.1 1.0 0.000283 
5.2 1.0 0.000167 
5.3 1.0 0.000180 
5.400001 1.0 0.000267 
5.5 1.0 0.000197 
5.6 1.0 0.000233 
5.7 1.0 0.000217 
5.8 1.0 0.000217 
5.900001 1.0 0.000213 
6.0 1.0 0.000247 
6.1 1.0 0.000190 
6.199999999999999 1.0 0.000157 
6.300000000000001 1.0 0.000257 
6.400001 1.0 0.000183 
6.5 1.0 0.000193 
6.6 1.0 0.000250 
6.699999999999999 1.0 0.000180 
6.800000000000001 1.0 0.000243 
6.900001 1.0 0.000190 
7.0 1.0 0.000277 
7.1 1.0 0.000207 
7.199999999999999 1.0 0.000217 
7.300000000000001 1.0 0.000243 
7.400001 1.0 0.000167 
7.5 1.0 0.000183 
7.6 1.0 0.000280 
7.699999999999999 1.0 0.000197 
7.800000000000001 1.0 0.000290 
7.900001 1.0 0.000217 
8.0 1.0 0.000247 
8.1 1.0 0.000200 
8.2 1.0 0.000197 
8.3 1.0 0.000183 
8.400001 1.0 0.000220 
8.5 1.0 0.000210 
8.6 1.0 0.000217 
8.7 1.0 0.000223 
8.8 1.0 0.000213 
8.900001 1.0 0.000180 
9.0 1.0 0.000207 
9.1 1.0 0.000160 
9.2 1.0 0.000183 
9.3 1.0 0.000207 
9.400001 1.0 0.000180 
9.5 1.0 0.000220 
9.6 1.0 0.000220 
9.7 1.0 0.000173 
9.8 1.0 0.000207 
9.900001 1.0 0.000230 
10.0 1.0 0.000190 
10.1 1.0 0.000260 
10.2 1.0 0.000217 
10.3 1.0 0.000207 
10.400001 1.0 0.000167 
10.5 1.0 0.000180 
10.6 1.0 0.000250 
10.7 1.0 0.000257 
10.8 1.0 0.000267 
10.900001 1.0 0.000173 
11.0 1.0 0.000187 
11.1 1.0 0.000183 
11.2 1.0 0.000193 
11.3 1.0 0.000180 
11.400001 1.0 0.000220 
11.500001 1.0 0.000170 
11.599999 1.0 0.000177 
11.7 1.0 0.000170 
11.8 1.0 0.000190 
11.900001 1.0 0.000183 
12.000001 1.0 0.000190 
12.099999 1.0 0.000143 
12.2 1.0 0.000130 
12.3 1.0 0.000093 
12.400001 1.0 0.000127 
12.500001 1.0 0.000107 
12.599999 1.0 0.000103 
12.7 1.0 0.000080 
12.8 1.0 0.000087 
12.900001 1.0 0.000083 
13.000001 1.0 0.000050 
13.099999 1.0 0.000080 
13.2 1.0 0.000060 
13.3 1.0 0.000080 
13.400001 1.0 0.000073 
13.500001 1.0 0.000047 
13.599999 1.0 0.000067 
13.7 1.0 0.000043 
13.8 1.0 0.000053 
13.900001 1.0 0.000040 
14.0 1.0 0.000040 
14.099998 1.0 0.000067 
14.199998999999998 1.0 0.000033 
14.299999 1.0 0.000043 
14.399999999999999 1.0 0.000033 
14.5 1.0 0.000033 
14.599998 1.0 0.000027 
14.699998999999998 1.0 0.000020 
14.799999 1.0 0.000017 
14.899999999999999 1.0 0.000000 
15.0 1.0 0.000010 
15.099998 1.0 0.000003 
15.199998999999998 1.0 0.000003 
15.299999 1.0 0.000007 
15.399999999999999 1.0 0.000000 
15.5 1.0 0.000000 
15.599998 1.0 0.000000 
15.699998999999998 1.0 0.000000 
15.799999 1.0 0.000000 
15.899999999999999 1.0 0.000000 
16.0 1.0 0.000000 
16.099998 1.0 0.000000 
16.199999 1.0 0.000000 
16.299999 1.0 0.000000 
16.4 1.0 0.000000 
16.5 1.0 0.000000 
16.599998 1.0 0.000000 
16.699999 1.0 0.000000 
16.799999 1.0 0.000000 
-4.7 1.1 0.000000 
-4.6 1.1 0.000000 
-4.5 1.1 0.000000 
-4.4 1.1 0.000000 
-4.3 1.1 0.000000 
-4.2 1.1 0.000000 
-4.1 1.1 0.000000 
-4.0 1.1 0.000000 
-3.9 1.1 0.000000 
-3.8 1.1 0.000000 
-3.7 1.1 0.000000 
-3.6 1.1 0.000000 
-3.5 1.1 0.000000 
-3.4 1.1 0.000000 
-3.3 1.1 0.000010 
-3.2 1.1 0.000010 
-3.1 1.1 0.000010 
-3.0 1.1 0.000020 
-2.9 1.1 0.000010 
-2.8 1.1 0.000023 
-2.7 1.1 0.000037 
-2.6 1.1 0.000003 
-2.5 1.1 0.000050 
-2.4 1.1 0.000043 
-2.3 1.1 0.000027 
-2.2 1.1 0.000040 
-2.1 1.1 0.000040 
-2.0 1.1 0.000063 
-1.9 1.1 0.000043 
-1.8 1.1 0.000047 
-1.7 1.1 0.000080 
-1.6 1.1 0.000063 
-1.5 1.1 0.000050 
-1.4 1.1 0.000093 
-1.3 1.1 0.000073 
-1.2 1.1 0.000103 
-1.1 1.1 0.000090 
-1.0 1.1 0.000110 
-0.8999999999999999 1.1 0.000107 
-0.8 1.1 0.000090 
-0.7 1.1 0.000117 
-0.6000000000000001 1.1 0.000120 
-0.5 1.1 0.000120 
-0.3999999999999999 1.1 0.000157 
-0.30000000000000004 1.1 0.000113 
-0.19999999999999996 1.1 0.000123 
-0.10000000000000009 1.1 0.000100 
0.0 1.1 0.000143 
0.10000000000000009 1.1 0.000193 
0.20000000000000018 1.1 0.000163 
0.2999999999999998 1.1 0.000183 
0.3999999999999999 1.1 0.000117 
0.5 1.1 0.000237 
0.6000000000000001 1.1 0.000190 
0.7000000000000002 1.1 0.000207 
0.7999999999999998 1.1 0.000180 
0.8999999999999999 1.1 0.000217 
1.0 1.1 0.000190 
1.1 1.1 0.000197 
1.2000000000000002 1.1 0.000190 
1.2999999999999998 1.1 0.000230 
1.4 1.1 0.000240 
1.5 1.1 0.000173 
1.6 1.1 0.000200 
1.7000000000000002 1.1 0.000153 
1.7999999999999998 1.1 0.000183 
1.9 1.1 0.000227 
2.0 1.1 0.000233 
2.0999999999999996 1.1 0.000180 
2.2 1.1 0.000223 
2.3 1.1 0.000187 
2.4000000000000004 1.1 0.000160 
2.5 1.1 0.000213 
2.5999999999999996 1.1 0.000210 
2.7 1.1 0.000223 
2.8 1.1 0.000210 
2.9000000000000004 1.1 0.000223 
3.0 1.1 0.000190 
3.0999999999999996 1.1 0.000183 
3.2 1.1 0.000207 
3.3 1.1 0.000190 
3.4000009999999996 1.1 0.000210 
3.5 1.1 0.000227 
3.5999999999999996 1.1 0.000173 
3.7 1.1 0.000213 
3.8 1.1 0.000227 
3.9000009999999996 1.1 0.000250 
4.0 1.1 0.000190 
4.1 1.1 0.000160 
4.2 1.1 0.000193 
4.3 1.1 0.000187 
4.400001 1.1 0.000153 
4.5 1.1 0.000210 
4.6 1.1 0.000200 
4.7 1.1 0.000200 
4.8 1.1 0.000240 
4.900001 1.1 0.000230 
5.0 1.1 0.000200 
5.1 1.1 0.000190 
5.2 1.1 0.000193 
5.3 1.1 0.000253 
5.400001 1.1 0.000230 
5.5 1.1 0.000257 
5.6 1.1 0.000210 
5.7 1.1 0.000210 
5.8 1.1 0.000240 
5.900001 1.1 0.000197 
6.0 1.1 0.000197 
6.1 1.1 0.000250 
6.199999999999999 1.1 0.000207 
6.300000000000001 1.1 0.000250 
6.400001 1.1 0.000197 
6.5 1.1 0.000217 
6.6 1.1 0.000217 
6.699999999999999 1.1 0.000180 
6.800000000000001 1.1 0.000310 
6.900001 1.1 0.000180 
7.0 1.1 0.000233 
7.1 1.1 0.000217 
7.199999999999999 1.1 0.000217 
7.300000000000001 1.1 0.000210 
7.400001 1.1 0.000177 
7.5 1.1 0.000183 
7.6 1.1 0.000293 
7.699999999999999 1.1 0.000197 
7.800000000000001 1.1 0.000233 
7.900001 1.1 0.000150 
8.0 1.1 0.000227 
8.1 1.1 0.000190 
8.2 1.1 0.000203 
8.3 1.1 0.000200 
8.400001 1.1 0.000243 
8.5 1.1 0.000180 
8.6 1.1 0.000223 
8.7 1.1 0.000210 
8.8 1.1 0.000190 
8.900001 1.1 0.000200 
9.0 1.1 0.000190 
9.1 1.1 0.000230 
9.2 1.1 0.000213 
9.3 1.1 0.000207 
9.400001 1.1 0.000260 
9.5 1.1 0.000223 
9.6 1.1 0.000217 
9.7 1.1 0.000203 
9.8 1.1 0.000217 
9.900001 1.1 0.000170 
10.0 1.1 0.000173 
10.1 1.1 0.000197 
10.2 1.1 0.000183 
10.3 1.1 0.000243 
10.400001 1.1 0.000203 
10.5 1.1 0.000200 
10.6 1.1 0.000183 
10.7 1.1 0.000273 
10.8 1.1 0.000250 
10.900001 1.1 0.000187 
11.0 1.1 0.000220 
11.1 1.1 0.000193 
11.2 1.1 0.000190 
11.3 1.1 0.000227 
11.400001 1.1 0.000247 
11.500001 1.1 0.000207 
11.599999 1.1 0.000167 
11.7 1.1 0.000167 
11.8 1.1 0.000170 
11.900001 1.1 0.000183 
12.000001 1.1 0.000153 
12.099999 1.1 0.000137 
12.2 1.1 0.000147 
12.3 1.1 0.000133 
12.400001 1.1 0.000117 
12.500001 1.1 0.000137 
12.599999 1.1 0.000103 
12.7 1.1 0.000110 
12.8 1.1 0.000103 
12.900001 1.1 0.000090 
13.000001 1.1 0.000063 
13.099999 1.1 0.000070 
13.2 1.1 0.000093 
13.3 1.1 0.000070 
13.400001 1.1 0.000053 
13.500001 1.1 0.000063 
13.599999 1.1 0.000073 
13.7 1.1 0.000070 
13.8 1.1 0.000050 
13.900001 1.1 0.000033 
14.0 1.1 0.000023 
14.099998 1.1 0.000040 
14.199998999999998 1.1 0.000050 
14.299999 1.1 0.000037 
14.399999999999999 1.1 0.000027 
14.5 1.1 0.000043 
14.599998 1.1 0.000027 
14.699998999999998 1.1 0.000013 
14.799999 1.1 0.000017 
14.899999999999999 1.1 0.000013 
15.0 1.1 0.000013 
15.099998 1.1 0.000013 
15.199998999999998 1.1 0.000007 
15.299999 1.1 0.000003 
15.399999999999999 1.1 0.000000 
15.5 1.1 0.000000 
15.599998 1.1 0.000000 
15.699998999999998 1.1 0.000000 
15.799999 1.1 0.000000 
15.899999999999999 1.1 0.000000 
16.0 1.1 0.000000 
16.099998 1.1 0.000000 
16.199999 1.1 0.000000 
16.299999 1.1 0.000000 
16.4 1.1 0.000000 
16.5 1.1 0.000000 
16.599998 1.1 0.000000 
16.699999 1.1 0.000000 
16.799999 1.1 0.000000 
-4.7 1.2000000000000002 0.000000 
-4.6 1.2000000000000002 0.000000 
-4.5 1.2000000000000002 0.000000 
-4.4 1.2000000000000002 0.000000 
-4.3 1.2000000000000002 0.000000 
-4.2 1.2000000000000002 0.000000 
-4.1 1.2000000000000002 0.000000 
-4.0 1.2000000000000002 0.000000 
-3.9 1.2000000000000002 0.000000 
-3.8 1.2000000000000002 0.000000 
-3.7 1.2000000000000002 0.000000 
-3.6 1.2000000000000002 0.000000 
-3.5 1.2000000000000002 0.000003 
-3.4 1.2000000000000002 0.000000 
-3.3 1.2000000000000002 0.000020 
-3.2 1.2000000000000002 0.000023 
-3.1 1.2000000000000002 0.000017 
-3.0 1.2000000000000002 0.000017 
-2.9 1.2000000000000002 0.000027 
-2.8 1.2000000000000002 0.000013 
-2.7 1.2000000000000002 0.000023 
-2.6 1.2000000000000002 0.000023 
-2.5 1.2000000000000002 0.000033 
-2.4 1.2000000000000002 0.000033 
-2.3 1.2000000000000002 0.000037 
-2.2 1.2000000000000002 0.000053 
-2.1 1.2000000000000002 0.000057 
-2.0 1.2000000000000002 0.000043 
-1.9 1.2000000000000002 0.000070 
-1.8 1.2000000000000002 0.000050 
-1.7 1.2000000000000002 0.000073 
-1.6 1.2000000000000002 0.000067 
-1.5 1.2000000000000002 0.000083 
-1.4 1.2000000000000002 0.000067 
-1.3 1.2000000000000002 0.000097 
-1.2 1.2000000000000002 0.000107 
-1.1 1.2000000000000002 0.000077 
-1.0 1.2000000000000002 0.000100 
-0.8999999999999999 1.2000000000000002 0.000110 
-0.8 1.2000000000000002 0.000107 
-0.7 1.2000000000000002 0.000077 
-0.6000000000000001 1.2000000000000002 0.000103 
-0.5 1.2000000000000002 0.000120 
-0.3999999999999999 1.2000000000000002 0.000143 
-0.30000000000000004 1.2000000000000002 0.000150 
-0.19999999999999996 1.2000000000000002 0.000140 
-0.10000000000000009 1.2000000000000002 0.000133 
0.0 1.2000000000000002 0.000157 
0.10000000000000009 1.2000000000000002 0.000227 
0.20000000000000018 1.2000000000000002 0.000203 
0.2999999999999998 1.2000000000000002 0.000193 
0.3999999999999999 1.2000000000000002 0.000187 
0.5 1.2000000000000002 0.000243 
0.6000000000000001 1.2000000000000002 0.000250 
0.7000000000000002 1.2000000000000002 0.000213 
0.7999999999999998 1.2000000000000002 0.000217 
0.8999999999999999 1.2000000000000002 0.000217 
1.0 1.2000000000000002 0.000200 
1.1 1.2000000000000002 0.000173 
1.2000000000000002 1.2000000000000002 0.000213 
1.2999999999999998 1.2000000000000002 0.000217 
1.4 1.2000000000000002 0.000210 
1.5 1.2000000000000002 0.000193 
1.6 1.2000000000000002 0.000227 
1.7000000000000002 1.2000000000000002 0.000233 
1.7999999999999998 1.2000000000000002 0.000177 
1.9 1.2000000000000002 0.000200 
2.0 1.2000000000000002 0.000180 
2.0999999999999996 1.2000000000000002 0.000193 
2.2 1.2000000000000002 0.000210 
2.3 1.2000000000000002 0.000190 
2.4000000000000004 1.2000000000000002 0.000203 
2.5 1.2000000000000002 0.000217 
2.5999999999999996 1.2000000000000002 0.000173 
2.7 1.2000000000000002 0.000157 
2.8 1.2000000000000002 0.000230 
2.9000000000000004 1.2000000000000002 0.000187 
3.0 1.2000000000000002 0.000163 
3.0999999999999996 1.2000000000000002 0.000200 
3.2 1.2000000000000002 0.000183 
3.3 1.2000000000000002 0.000197 
3.4000009999999996 1.2000000000000002 0.000183 
3.5 1.2000000000000002 0.000213 
3.5999999999999996 1.2000000000000002 0.000193 
3.7 1.2000000000000002 0.000220 
3.8 1.2000000000000002 0.000250 
3.9000009999999996 1.2000000000000002 0.000173 
4.0 1.2000000000000002 0.000190 
4.1 1.2000000000000002 0.000180 
4.2 1.2000000000000002 0.000190 
4.3 1.2000000000000002 0.000210 
4.400001 1.2000000000000002 0.000203 
4.5 1.2000000000000002 0.000203 
4.6 1.2000000000000002 0.000217 
4.7 1.2000000000000002 0.000197 
4.8 1.2000000000000002 0.000207 
4.900001 1.2000000000000002 0.000220 
5.0 1.2000000000000002 0.000230 
5.1 1.2000000000000002 0.000250 
5.2 1.2000000000000002 0.000167 
5.3 1.2000000000000002 0.000253 
5.400001 1.2000000000000002 0.000220 
5.5 1.2000000000000002 0.000230 
5.6 1.2000000000000002 0.000213 
5.7 1.2000000000000002 0.000150 
5.8 1.2000000000000002 0.000253 
5.900001 1.2000000000000002 0.000247 
6.0 1.2000000000000002 0.000263 
6.1 1.2000000000000002 0.000230 
6.199999999999999 1.2000000000000002 0.000233 
6.300000000000001 1.2000000000000002 0.000250 
6.400001 1.2000000000000002 0.000203 
6.5 1.2000000000000002 0.000250 
6.6 1.2000000000000002 0.000187 
6.699999999999999 1.2000000000000002 0.000243 
6.800000000000001 1.2000000000000002 0.000283 
6.900001 1.2000000000000002 0.000207 
7.0 1.2000000000000002 0.000233 
7.1 1.2000000000000002 0.000290 
7.199999999999999 1.2000000000000002 0.000200 
7.300000000000001 1.2000000000000002 0.000197 
7.400001 1.2000000000000002 0.000237 
7.5 1.2000000000000002 0.000203 
7.6 1.2000000000000002 0.000227 
7.699999999999999 1.2000000000000002 0.000263 
7.800000000000001 1.2000000000000002 0.000300 
7.900001 1.2000000000000002 0.000213 
8.0 1.2000000000000002 0.000187 
8.1 1.2000000000000002 0.000197 
8.2 1.2000000000000002 0.000190 
8.3 1.2000000000000002 0.000247 
8.400001 1.2000000000000002 0.000210 
8.5 1.2000000000000002 0.000203 
8.6 1.2000000000000002 0.000193 
8.7 1.2000000000000002 0.000217 
8.8 1.2000000000000002 0.000237 
8.900001 1.2000000000000002 0.000213 
9.0 1.2000000000000002 0.000213 
9.1 1.2000000000000002 0.000220 
9.2 1.2000000000000002 0.000217 
9.3 1.2000000000000002 0.000210 
9.400001 1.2000000000000002 0.000200 
9.5 1.2000000000000002 0.000213 
9.6 1.2000000000000002 0.000217 
9.7 1.2000000000000002 0.000170 
9.8 1.2000000000000002 0.000233 
9.900001 1.2000000000000002 0.000197 
10.0 1.2000000000000002 0.000227 
10.1 1.2000000000000002 0.000193 
10.2 1.2000000000000002 0.000200 
10.3 1.2000000000000002 0.000187 
10.400001 1.2000000000000002 0.000177 
10.5 1.2000000000000002 0.000187 
10.6 1.2000000000000002 0.000203 
10.7 1.2000000000000002 0.000220 
10.8 1.2000000000000002 0.000207 
10.900001 1.2000000000000002 0.000217 
11.0 1.2000000000000002 0.000253 
11.1 1.2000000000000002 0.000190 
11.2 1.2000000000000002 0.000297 
11.3 1.2000000000000002 0.000240 
11.400001 1.2000000000000002 0.000190 
11.500001 1.2000000000000002 0.000183 
11.599999 1.2000000000000002 0.000260 
11.7 1.2000000000000002 0.000183 
11.8 1.2000000000000002 0.000177 
11.900001 1.2000000000000002 0.000183 
12.000001 1.2000000000000002 0.000167 
12.099999 1.2000000000000002 0.000140 
12.2 1.2000000000000002 0.000130 
12.3 1.2000000000000002 0.000133 
12.400001 1.2000000000000002 0.000110 
12.500001 1.2000000000000002 0.000113 
12.599999 1.2000000000000002 0.000120 
12.7 1.2000000000000002 0.000110 
12.8 1.2000000000000002 0.000100 
12.900001 1.2000000000000002 0.000103 
13.000001 1.2000000000000002 0.000080 
13.099999 1.2000000000000002 0.000107 
13.2 1.2000000000000002 0.000077 
13.3 1.2000000000000002 0.000087 
13.400001 1.2000000000000002 0.000063 
13.500001 1.2000000000000002 0.000057 
13.599999 1.2000000000000002 0.000053 
13.7 1.2000000000000002 0.000050 
13.8 1.2000000000000002 0.000043 
13.900001 1.2000000000000002 0.000030 
14.0 1.2000000000000002 0.000037 
14.099998 1.2000000000000002 0.000027 
14.199998999999998 1.2000000000000002 0.000027 
14.299999 1.2000000000000002 0.000053 
14.399999999999999 1.2000000000000002 0.000047 
14.5 1.2000000000000002 0.000027 
14.599998 1.2000000000000002 0.000033 
14.699998999999998 1.2000000000000002 0.000017 
14.799999 1.2000000000000002 0.000027 
14.899999999999999 1.2000000000000002 0.000013 
15.0 1.2000000000000002 0.000013 
15.099998 1.2000000000000002 0.000010 
15.199998999999998 1.2000000000000002 0.000013 
15.299999 1.2000000000000002 0.000003 
15.399999999999999 1.2000000000000002 0.000007 
15.5 1.2000000000000002 0.000003 
15.599998 1.2000000000000002 0.000000 
15.699998999999998 1.2000000000000002 0.000000 
15.799999 1.2000000000000002 0.000000 
15.899999999999999 1.2000000000000002 0.000000 
16.0 1.2000000000000002 0.000000 
16.099998 1.2000000000000002 0.000000 
16.199999 1.2000000000000002 0.000000 
16.299999 1.2000000000000002 0.000000 
16.4 1.2000000000000002 0.000000 
16.5 1.2000000000000002 0.000000 
16.599998 1.2000000000000002 0.000000 
16.699999 1.2000000000000002 0.000000 
16.799999 1.2000000000000002 0.000000 
-4.7 1.2999999999999998 0.000000 
-4.6 1.2999999999999998 0.000000 
-4.5 1.2999999999999998 0.000000 
-4.4 1.2999999999999998 0.000000 
-4.3 1.2999999999999998 0.000000 
-4.2 1.2999999999999998 0.000000 
-4.1 1.2999999999999998 0.000000 
-4.0 1.2999999999999998 0.000000 
-3.9 1.2999999999999998 0.000000 
-3.8 1.2999999999999998 0.000003 
-3.7 1.2999999999999998 0.000000 
-3.6 1.2999999999999998 0.000003 
-3.5 1.2999999999999998 0.000003 
-3.4 1.2999999999999998 0.000010 
-3.3 1.2999999999999998 0.000020 
-3.2 1.2999999999999998 0.000017 
-3.1 1.2999999999999998 0.000010 
-3.0 1.2999999999999998 0.000023 
-2.9 1.2999999999999998 0.000030 
-2.8 1.2999999999999998 0.000030 
-2.7 1.2999999999999998 0.000033 
-2.6 1.2999999999999998 0.000040 
-2.5 1.2999999999999998 0.000027 
-2.4 1.2999999999999998 0.000013 
-2.3 1.2999999999999998 0.000060 
-2.2 1.2999999999999998 0.000047 
-2.1 1.2999999999999998 0.000063 
-2.0 1.2999999999999998 0.000063 
-1.9 1.2999999999999998 0.000080 
-1.8 1.2999999999999998 0.000053 
-1.7 1.2999999999999998 0.000057 
-1.6 1.2999999999999998 0.000080 
-1.5 1.2999999999999998 0.000070 
-1.4 1.2999999999999998 0.000087 
-1.3 1.2999999999999998 0.000113 
-1.2 1.2999999999999998 0.000093 
-1.1 1.2999999999999998 0.000103 
-1.0 1.2999999999999998 0.000097 
-0.8999999999999999 1.2999999999999998 0.000113 
-0.8 1.2999999999999998 0.000123 
-0.7 1.2999999999999998 0.000107 
-0.6000000000000001 1.2999999999999998 0.000133 
-0.5 1.2999999999999998 0.000130 
-0.3999999999999999 1.2999999999999998 0.000157 
-0.30000000000000004 1.2999999999999998 0.000087 
-0.19999999999999996 1.2999999999999998 0.000180 
-0.10000000000000009 1.2999999999999998 0.000150 
0.0 1.2999999999999998 0.000187 
0.10000000000000009 1.2999999999999998 0.000157 
0.20000000000000018 1.2999999999999998 0.000227 
0.2999999999999998 1.2999999999999998 0.000213 
0.3999999999999999 1.2999999999999998 0.000197 
0.5 1.2999999999999998 0.000170 
0.6000000000000001 1.2999999999999998 0.000217 
0.7000000000000002 1.2999999999999998 0.000227 
0.7999999999999998 1.2999999999999998 0.000247 
0.8999999999999999 1.2999999999999998 0.000210 
1.0 1.2999999999999998 0.000177 
1.1 1.2999999999999998 0.000207 
1.2000000000000002 1.2999999999999998 0.000187 
1.2999999999999998 1.2999999999999998 0.000217 
1.4 1.2999999999999998 0.000200 
1.5 1.2999999999999998 0.000217 
1.6 1.2999999999999998 0.000160 
1.7000000000000002 1.2999999999999998 0.000203 
1.7999999999999998 1.2999999999999998 0.000223 
1.9 1.2999999999999998 0.000203 
2.0 1.2999999999999998 0.000207 
2.0999999999999996 1.2999999999999998 0.000230 
2.2 1.2999999999999998 0.000200 
2.3 1.2999999999999998 0.000220 
2.4000000000000004 1.2999999999999998 0.000167 
2.5 1.2999999999999998 0.000230 
2.5999999999999996 1.2999999999999998 0.000197 
2.7 1.2999999999999998 0.000133 
2.8 1.2999999999999998 0.000187 
2.9000000000000004 1.2999999999999998 0.000203 
3.0 1.2999999999999998 0.000200 
3.0999999999999996 1.2999999999999998 0.000180 
3.2 1.2999999999999998 0.000227 
3.3 1.2999999999999998 0.000217 
3.4000009999999996 1.2999999999999998 0.000227 
3.5 1.2999999999999998 0.000180 
3.5999999999999996 1.2999999999999998 0.000157 
3.7 1.2999999999999998 0.000170 
3.8 1.2999999999999998 0.000217 
3.9000009999999996 1.2999999999999998 0.000210 
4.0 1.2999999999999998 0.000160 
4.1 1.2999999999999998 0.000237 
4.2 1.2999999999999998 0.000213 
4.3 1.2999999999999998 0.000203 
4.400001 1.2999999999999998 0.000203 
4.5 1.2999999999999998 0.000160 
4.6 1.2999999999999998 0.000237 
4.7 1.2999999999999998 0.000180 
4.8 1.2999999999999998 0.000197 
4.900001 1.2999999999999998 0.000230 
5.0 1.2999999999999998 0.000200 
5.1 1.2999999999999998 0.000260 
5.2 1.2999999999999998 0.000257 
5.3 1.2999999999999998 0.000217 
5.400001 1.2999999999999998 0.000253 
5.5 1.2999999999999998 0.000187 
5.6 1.2999999999999998 0.000220 
5.7 1.2999999999999998 0.000177 
5.8 1.2999999999999998 0.000280 
5.900001 1.2999999999999998 0.000227 
6.0 1.2999999999999998 0.000247 
6.1 1.2999999999999998 0.000227 
6.199999999999999 1.2999999999999998 0.000190 
6.300000000000001 1.2999999999999998 0.000253 
6.400001 1.2999999999999998 0.000183 
6.5 1.2999999999999998 0.000257 
6.6 1.2999999999999998 0.000273 
6.699999999999999 1.2999999999999998 0.000247 
6.800000000000001 1.2999999999999998 0.000297 
6.900001 1.2999999999999998 0.000167 
7.0 1.2999999999999998 0.000270 
7.1 1.2999999999999998 0.000320 
7.199999999999999 1.2999999999999998 0.000227 
7.300000000000001 1.2999999999999998 0.000217 
7.400001 1.2999999999999998 0.000217 
7.5 1.2999999999999998 0.000257 
7.6 1.2999999999999998 0.000297 
7.699999999999999 1.2999999999999998 0.000187 
7.800000000000001 1.2999999999999998 0.000243 
7.900001 1.2999999999999998 0.000183 
8.0 1.2999999999999998 0.000213 
8.1 1.2999999999999998 0.000207 
8.2 1.2999999999999998 0.000187 
8.3 1.2999999999999998 0.000187 
8.400001 1.2999999999999998 0.000240 
8.5 1.2999999999999998 0.000157 
8.6 1.2999999999999998 0.000253 
8.7 1.2999999999999998 0.000183 
8.8 1.2999999999999998 0.000203 
8.900001 1.2999999999999998 0.000243 
9.0 1.2999999999999998 0.000233 
9.1 1.2999999999999998 0.000233 
9.2 1.2999999999999998 0.000243 
9.3 1.2999999999999998 0.000160 
9.400001 1.2999999999999998 0.000227 
9.5 1.2999999999999998 0.000197 
9.6 1.2999999999999998 0.000167 
9.7 1.2999999999999998 0.000233 
9.8 1.2999999999999998 0.000227 
9.900001 1.2999999999999998 0.000220 
10.0 1.2999999999999998 0.000247 
10.1 1.2999999999999998 0.000220 
10.2 1.2999999999999998 0.000197 
10.3 1.2999999999999998 0.000193 
10.400001 1.2999999999999998 0.000203 
10.5 1.2999999999999998 0.000203 
10.6 1.2999999999999998 0.000210 
10.7 1.2999999999999998 0.000233 
10.8 1.2999999999999998 0.000210 
10.900001 1.2999999999999998 0.000200 
11.0 1.2999999999999998 0.000277 
11.1 1.2999999999999998 0.000177 
11.2 1.2999999999999998 0.000203 
11.3 1.2999999999999998 0.000223 
11.400001 1.2999999999999998 0.000243 
11.500001 1.2999999999999998 0.000210 
11.599999 1.2999999999999998 0.000180 
11.7 1.2999999999999998 0.000153 
11.8 1.2999999999999998 0.000193 
11.900001 1.2999999999999998 0.000183 
12.000001 1.2999999999999998 0.000150 
12.099999 1.2999999999999998 0.000160 
12.2 1.2999999999999998 0.000140 
12.3 1.2999999999999998 0.000113 
12.400001 1.2999999999999998 0.000160 
12.500001 1.2999999999999998 0.000100 
12.599999 1.2999999999999998 0.000123 
12.7 1.2999999999999998 0.000117 
12.8 1.2999999999999998 0.000113 
12.900001 1.2999999999999998 0.000123 
13.000001 1.2999999999999998 0.000130 
13.099999 1.2999999999999998 0.000127 
13.2 1.2999999999999998 0.000090 
13.3 1.2999999999999998 0.000077 
13.400001 1.2999999999999998 0.000063 
13.500001 1.2999999999999998 0.000077 
13.599999 1.2999999999999998 0.000077 
13.7 1.2999999999999998 0.000060 
13.8 1.2999999999999998 0.000057 
13.900001 1.2999999999999998 0.000023 
14.0 1.2999999999999998 0.000040 
14.099998 1.2999999999999998 0.000057 
14.199998999999998 1.2999999999999998 0.000013 
14.299999 1.2999999999999998 0.000033 
14.399999999999999 1.2999999999999998 0.000037 
14.5 1.2999999999999998 0.000027 
14.599998 1.2999999999999998 0.000023 
14.699998999999998 1.2999999999999998 0.000020 
14.799999 1.2999999999999998 0.000033 
14.899999999999999 1.2999999999999998 0.000007 
15.0 1.2999999999999998 0.000013 
15.099998 1.2999999999999998 0.000013 
15.199998999999998 1.2999999999999998 0.000010 
15.299999 1.2999999999999998 0.000007 
15.399999999999999 1.2999999999999998 0.000003 
15.5 1.2999999999999998 0.000000 
15.599998 1.2999999999999998 0.000000 
15.699998999999998 1.2999999999999998 0.000000 
15.799999 1.2999999999999998 0.000000 
15.899999999999999 1.2999999999999998 0.000000 
16.0 1.2999999999999998 0.000000 
16.099998 1.2999999999999998 0.000000 
16.199999 1.2999999999999998 0.000000 
16.299999 1.2999999999999998 0.000000 
16.4 1.2999999999999998 0.000000 
16.5 1.2999999999999998 0.000000 
16.599998 1.2999999999999998 0.000000 
16.699999 1.2999999999999998 0.000000 
16.799999 1.2999999999999998 0.000000 
-4.7 1.4 0.000000 
-4.6 1.4 0.000000 
-4.5 1.4 0.000000 
-4.4 1.4 0.000000 
-4.3 1.4 0.000000 
-4.2 1.4 0.000000 
-4.1 1.4 0.000000 
-4.0 1.4 0.000000 
-3.9 1.4 0.000000 
-3.8 1.4 0.000003 
-3.7 1.4 0.000000 
-3.6 1.4 0.000003 
-3.5 1.4 0.000007 
-3.4 1.4 0.000017 
-3.3 1.4 0.000020 
-3.2 1.4 0.000017 
-3.1 1.4 0.000020 
-3.0 1.4 0.000023 
-2.9 1.4 0.000017 
-2.8 1.4 0.000047 
-2.7 1.4 0.000020 
-2.6 1.4 0.000033 
-2.5 1.4 0.000020 
-2.4 1.4 0.000057 
-2.3 1.4 0.000027 
-2.2 1.4 0.000067 
-2.1 1.4 0.000040 
-2.0 1.4 0.000037 
-1.9 1.4 0.000047 
-1.8 1.4 0.000047 
-1.7 1.4 0.000053 
-1.6 1.4 0.000060 
-1.5 1.4 0.000060 
-1.4 1.4 0.000083 
-1.3 1.4 0.000050 
-1.2 1.4 0.000107 
-1.1 1.4 0.000067 
-1.0 1.4 0.000117 
-0.8999999999999999 1.4 0.000137 
-0.8 1.4 0.000143 
-0.7 1.4 0.000123 
-0.6000000000000001 1.4 0.000160 
-0.5 1.4 0.000157 
-0.3999999999999999 1.4 0.000130 
-0.30000000000000004 1.4 0.000177 
-0.19999999999999996 1.4 0.000127 
-0.10000000000000009 1.4 0.000170 
0.0 1.4 0.000160 
0.10000000000000009 1.4 0.000177 
0.20000000000000018 1.4 0.000213 
0.2999999999999998 1.4 0.000203 
0.3999999999999999 1.4 0.000217 
0.5 1.4 0.000217 
0.6000000000000001 1.4 0.000220 
0.7000000000000002 1.4 0.000127 
0.7999999999999998 1.4 0.000187 
0.8999999999999999 1.4 0.000183 
1.0 1.4 0.000203 
1.1 1.4 0.000220 
1.2000000000000002 1.4 0.000210 
1.2999999999999998 1.4 0.000207 
1.4 1.4 0.000213 
1.5 1.4 0.000187 
1.6 1.4 0.000227 
1.7000000000000002 1.4 0.000200 
1.7999999999999998 1.4 0.000217 
1.9 1.4 0.000203 
2.0 1.4 0.000167 
2.0999999999999996 1.4 0.000207 
2.2 1.4 0.000203 
2.3 1.4 0.000173 
2.4000000000000004 1.4 0.000177 
2.5 1.4 0.000207 
2.5999999999999996 1.4 0.000177 
2.7 1.4 0.000180 
2.8 1.4 0.000207 
2.9000000000000004 1.4 0.000167 
3.0 1.4 0.000197 
3.0999999999999996 1.4 0.000190 
3.2 1.4 0.000187 
3.3 1.4 0.000167 
3.4000009999999996 1.4 0.000250 
3.5 1.4 0.000173 
3.5999999999999996 1.4 0.000147 
3.7 1.4 0.000187 
3.8 1.4 0.000237 
3.9000009999999996 1.4 0.000183 
4.0 1.4 0.000173 
4.1 1.4 0.000173 
4.2 1.4 0.000207 
4.3 1.4 0.000240 
4.400001 1.4 0.000237 
4.5 1.4 0.000157 
4.6 1.4 0.000220 
4.7 1.4 0.000197 
4.8 1.4 0.000193 
4.900001 1.4 0.000220 
5.0 1.4 0.000240 
5.1 1.4 0.000287 
5.2 1.4 0.000210 
5.3 1.4 0.000300 
5.400001 1.4 0.000247 
5.5 1.4 0.000273 
5.6 1.4 0.000267 
5.7 1.4 0.000240 
5.8 1.4 0.000213 
5.900001 1.4 0.000190 
6.0 1.4 0.000253 
6.1 1.4 0.000250 
6.199999999999999 1.4 0.000203 
6.300000000000001 1.4 0.000280 
6.400001 1.4 0.000160 
6.5 1.4 0.000243 
6.6 1.4 0.000297 
6.699999999999999 1.4 0.000300 
6.800000000000001 1.4 0.000187 
6.900001 1.4 0.000197 
7.0 1.4 0.000243 
7.1 1.4 0.000257 
7.199999999999999 1.4 0.000223 
7.300000000000001 1.4 0.000283 
7.400001 1.4 0.000197 
7.5 1.4 0.000230 
7.6 1.4 0.000273 
7.699999999999999 1.4 0.000167 
7.800000000000001 1.4 0.000230 
7.900001 1.4 0.000170 
8.0 1.4 0.000240 
8.1 1.4 0.000227 
8.2 1.4 0.000227 
8.3 1.4 0.000220 
8.400001 1.4 0.000223 
8.5 1.4 0.000200 
8.6 1.4 0.000230 
8.7 1.4 0.000273 
8.8 1.4 0.000210 
8.900001 1.4 0.000233 
9.0 1.4 0.000207 
9.1 1.4 0.000220 
9.2 1.4 0.000250 
9.3 1.4 0.000197 
9.400001 1.4 0.000203 
9.5 1.4 0.000193 
9.6 1.4 0.000173 
9.7 1.4 0.000213 
9.8 1.4 0.000217 
9.900001 1.4 0.000197 
10.0 1.4 0.000250 
10.1 1.4 0.000257 
10.2 1.4 0.000210 
10.3 1.4 0.000193 
10.400001 1.4 0.000203 
10.5 1.4 0.000183 
10.6 1.4 0.000250 
10.7 1.4 0.000217 
10.8 1.4 0.000193 
10.900001 1.4 0.000230 
11.0 1.4 0.000217 
11.1 1.4 0.000187 
11.2 1.4 0.000203 
11.3 1.4 0.000253 
11.400001 1.4 0.000250 
11.500001 1.4 0.000183 
11.599999 1.4 0.000200 
11.7 1.4 0.000230 
11.8 1.4 0.000197 
11.900001 1.4 0.000180 
12.000001 1.4 0.000197 
12.099999 1.4 0.000123 
12.2 1.4 0.000183 
12.3 1.4 0.000120 
12.400001 1.4 0.000103 
12.500001 1.4 0.000140 
12.599999 1.4 0.000103 
12.7 1.4 0.000123 
12.8 1.4 0.000117 
12.900001 1.4 0.000080 
13.000001 1.4 0.000083 
13.099999 1.4 0.000100 
13.2 1.4 0.000080 
13.3 1.4 0.000067 
13.400001 1.4 0.000083 
13.500001 1.4 0.000077 
13.599999 1.4 0.000080 
13.7 1.4 0.000060 
13.8 1.4 0.000033 
13.900001 1.4 0.000040 
14.0 1.4 0.000053 
14.099998 1.4 0.000040 
14.199998999999998 1.4 0.000040 
14.299999 1.4 0.000040 
14.399999999999999 1.4 0.000030 
14.5 1.4 0.000020 
14.599998 1.4 0.000027 
14.699998999999998 1.4 0.000017 
14.799999 1.4 0.000020 
14.899999999999999 1.4 0.000023 
15.0 1.4 0.000020 
15.099998 1.4 0.000017 
15.199998999999998 1.4 0.000017 
15.299999 1.4 0.000000 
15.399999999999999 1.4 0.000000 
15.5 1.4 0.000000 
15.599998 1.4 0.000003 
15.699998999999998 1.4 0.000000 
15.799999 1.4 0.000003 
15.899999999999999 1.4 0.000000 
16.0 1.4 0.000000 
16.099998 1.4 0.000000 
16.199999 1.4 0.000000 
16.299999 1.4 0.000000 
16.4 1.4 0.000000 
16.5 1.4 0.000000 
16.599998 1.4 0.000000 
16.699999 1.4 0.000000 
16.799999 1.4 0.000000 
-4.7 1.5 0.000000 
-4.6 1.5 0.000000 
-4.5 1.5 0.000000 
-4.4 1.5 0.000000 
-4.3 1.5 0.000000 
-4.2 1.5 0.000000 
-4.1 1.5 0.000000 
-4.0 1.5 0.000000 
-3.9 1.5 0.000000 
-3.8 1.5 0.000000 
-3.7 1.5 0.000007 
-3.6 1.5 0.000017 
-3.5 1.5 0.000010 
-3.4 1.5 0.000030 
-3.3 1.5 0.000013 
-3.2 1.5 0.000020 
-3.1 1.5 0.000023 
-3.0 1.5 0.000040 
-2.9 1.5 0.000030 
-2.8 1.5 0.000033 
-2.7 1.5 0.000040 
-2.6 1.5 0.000027 
-2.5 1.5 0.000040 
-2.4 1.5 0.000047 
-2.3 1.5 0.000030 
-2.2 1.5 0.000047 
-2.1 1.5 0.000043 
-2.0 1.5 0.000057 
-1.9 1.5 0.000050 
-1.8 1.5 0.000067 
-1.7 1.5 0.000063 
-1.6 1.5 0.000080 
-1.5 1.5 0.000097 
-1.4 1.5 0.000087 
-1.3 1.5 0.000087 
-1.2 1.5 0.000090 
-1.1 1.5 0.000123 
-1.0 1.5 0.000097 
-0.8999999999999999 1.5 0.000110 
-0.8 1.5 0.000117 
-0.7 1.5 0.000127 
-0.6000000000000001 1.5 0.000157 
-0.5 1.5 0.000163 
-0.3999999999999999 1.5 0.000157 
-0.30000000000000004 1.5 0.000150 
-0.19999999999999996 1.5 0.000140 
-0.10000000000000009 1.5 0.000180 
0.0 1.5 0.000153 
0.10000000000000009 1.5 0.000197 
0.20000000000000018 1.5 0.000207 
0.2999999999999998 1.5 0.000203 
0.3999999999999999 1.5 0.000197 
0.5 1.5 0.000223 
0.6000000000000001 1.5 0.000213 
0.7000000000000002 1.5 0.000223 
0.7999999999999998 1.5 0.000203 
0.8999999999999999 1.5 0.000183 
1.0 1.5 0.000173 
1.1 1.5 0.000200 
1.2000000000000002 1.5 0.000200 
1.2999999999999998 1.5 0.000143 
1.4 1.5 0.000260 
1.5 1.5 0.000180 
1.6 1.5 0.000150 
1.7000000000000002 1.5 0.000187 
1.7999999999999998 1.5 0.000237 
1.9 1.5 0.000167 
2.0 1.5 0.000213 
2.0999999999999996 1.5 0.000210 
2.2 1.5 0.000223 
2.3 1.5 0.000190 
2.4000000000000004 1.5 0.000193 
2.5 1.5 0.000167 
2.5999999999999996 1.5 0.000200 
2.7 1.5 0.000160 
2.8 1.5 0.000180 
2.9000000000000004 1.5 0.000173 
3.0 1.5 0.000160 
3.0999999999999996 1.5 0.000183 
3.2 1.5 0.000173 
3.3 1.5 0.000187 
3.4000009999999996 1.5 0.000193 
3.5 1.5 0.000223 
3.5999999999999996 1.5 0.000147 
3.7 1.5 0.000230 
3.8 1.5 0.000233 
3.9000009999999996 1.5 0.000227 
4.0 1.5 0.000193 
4.1 1.5 0.000203 
4.2 1.5 0.000227 
4.3 1.5 0.000203 
4.400001 1.5 0.000217 
4.5 1.5 0.000197 
4.6 1.5 0.000267 
4.7 1.5 0.000217 
4.8 1.5 0.000263 
4.900001 1.5 0.000243 
5.0 1.5 0.000230 
5.1 1.5 0.000257 
5.2 1.5 0.000200 
5.3 1.5 0.000257 
5.400001 1.5 0.000220 
5.5 1.5 0.000230 
5.6 1.5 0.000287 
5.7 1.5 0.000260 
5.8 1.5 0.000230 
5.900001 1.5 0.000243 
6.0 1.5 0.000280 
6.1 1.5 0.000303 
6.199999999999999 1.5 0.000193 
6.300000000000001 1.5 0.000267 
6.400001 1.5 0.000243 
6.5 1.5 0.000257 
6.6 1.5 0.000277 
6.699999999999999 1.5 0.000270 
6.800000000000001 1.5 0.000330 
6.900001 1.5 0.000167 
7.0 1.5 0.000350 
7.1 1.5 0.000307 
7.199999999999999 1.5 0.000290 
7.300000000000001 1.5 0.000263 
7.400001 1.5 0.000203 
7.5 1.5 0.000243 
7.6 1.5 0.000300 
7.699999999999999 1.5 0.000223 
7.800000000000001 1.5 0.000277 
7.900001 1.5 0.000190 
8.0 1.5 0.000220 
8.1 1.5 0.000193 
8.2 1.5 0.000270 
8.3 1.5 0.000150 
8.400001 1.5 0.000210 
8.5 1.5 0.000237 
8.6 1.5 0.000243 
8.7 1.5 0.000200 
8.8 1.5 0.000183 
8.900001 1.5 0.000223 
9.0 1.5 0.000217 
9.1 1.5 0.000260 
9.2 1.5 0.000253 
9.3 1.5 0.000257 
9.400001 1.5 0.000223 
9.5 1.5 0.000200 
9.6 1.5 0.000210 
9.7 1.5 0.000187 
9.8 1.5 0.000173 
9.900001 1.5 0.000223 
10.0 1.5 0.000247 
10.1 1.5 0.000167 
10.2 1.5 0.000187 
10.3 1.5 0.000200 
10.400001 1.5 0.000240 
10.5 1.5 0.000177 
10.6 1.5 0.000157 
10.7 1.5 0.000200 
10.8 1.5 0.000177 
10.900001 1.5 0.000203 
11.0 1.5 0.000230 
11.1 1.5 0.000180 
11.2 1.5 0.000197 
11.3 1.5 0.000207 
11.400001 1.5 0.000190 
11.500001 1.5 0.000200 
11.599999 1.5 0.000220 
11.7 1.5 0.000260 
11.8 1.5 0.000220 
11.900001 1.5 0.000203 
12.000001 1.5 0.000177 
12.099999 1.5 0.000197 
12.2 1.5 0.000133 
12.3 1.5 0.000153 
12.400001 1.5 0.000143 
12.500001 1.5 0.000103 
12.599999 1.5 0.000110 
12.7 1.5 0.000147 
12.8 1.5 0.000120 
12.900001 1.5 0.000083 
13.000001 1.5 0.000103 
13.099999 1.5 0.000057 
13.2 1.5 0.000080 
13.3 1.5 0.000070 
13.400001 1.5 0.000067 
13.500001 1.5 0.000057 
13.599999 1.5 0.000070 
13.7 1.5 0.000053 
13.8 1.5 0.000040 
13.900001 1.5 0.000067 
14.0 1.5 0.000057 
14.099998 1.5 0.000060 
14.199998999999998 1.5 0.000050 
14.299999 1.5 0.000030 
14.399999999999999 1.5 0.000040 
14.5 1.5 0.000043 
14.599998 1.5 0.000033 
14.699998999999998 1.5 0.000043 
14.799999 1.5 0.000020 
14.899999999999999 1.5 0.000023 
15.0 1.5 0.000020 
15.099998 1.5 0.000013 
15.199998999999998 1.5 0.000007 
15.299999 1.5 0.000017 
15.399999999999999 1.5 0.000013 
15.5 1.5 0.000000 
15.599998 1.5 0.000000 
15.699998999999998 1.5 0.000000 
15.799999 1.5 0.000000 
15.899999999999999 1.5 0.000000 
16.0 1.5 0.000000 
16.099998 1.5 0.000000 
16.199999 1.5 0.000000 
16.299999 1.5 0.000000 
16.4 1.5 0.000000 
16.5 1.5 0.000000 
16.599998 1.5 0.000000 
16.699999 1.5 0.000000 
16.799999 1.5 0.000000 
-4.7 1.6 0.000000 
-4.6 1.6 0.000000 
-4.5 1.6 0.000000 
-4.4 1.6 0.000000 
-4.3 1.6 0.000000 
-4.2 1.6 0.000000 
-4.1 1.6 0.000000 
-4.0 1.6 0.000000 
-3.9 1.6 0.000000 
-3.8 1.6 0.000003 
-3.7 1.6 0.000003 
-3.6 1.6 0.000013 
-3.5 1.6 0.000003 
-3.4 1.6 0.000003 
-3.3 1.6 0.000003 
-3.2 1.6 0.000013 
-3.1 1.6 0.000020 
-3.0 1.6 0.000033 
-2.9 1.6 0.000020 
-2.8 1.6 0.000040 
-2.7 1.6 0.000050 
-2.6 1.6 0.000037 
-2.5 1.6 0.000040 
-2.4 1.6 0.000047 
-2.3 1.6 0.000030 
-2.2 1.6 0.000083 
-2.1 1.6 0.000077 
-2.0 1.6 0.000033 
-1.9 1.6 0.000057 
-1.8 1.6 0.000087 
-1.7 1.6 0.000047 
-1.6 1.6 0.000063 
-1.5 1.6 0.000073 
-1.4 1.6 0.000080 
-1.3 1.6 0.000093 
-1.2 1.6 0.000100 
-1.1 1.6 0.000123 
-1.0 1.6 0.000117 
-0.8999999999999999 1.6 0.000127 
-0.8 1.6 0.000147 
-0.7 1.6 0.000150 
-0.6000000000000001 1.6 0.000120 
-0.5 1.6 0.000133 
-0.3999999999999999 1.6 0.000127 
-0.30000000000000004 1.6 0.000157 
-0.19999999999999996 1.6 0.000153 
-0.10000000000000009 1.6 0.000173 
0.0 1.6 0.000230 
0.10000000000000009 1.6 0.000220 
0.20000000000000018 1.6 0.000243 
0.2999999999999998 1.6 0.000190 
0.3999999999999999 1.6 0.000167 
0.5 1.6 0.000203 
0.6000000000000001 1.6 0.000210 
0.7000000000000002 1.6 0.000197 
0.7999999999999998 1.6 0.000207 
0.8999999999999999 1.6 0.000207 
1.0 1.6 0.000187 
1.1 1.6 0.000267 
1.2000000000000002 1.6 0.000150 
1.2999999999999998 1.6 0.000207 
1.4 1.6 0.000227 
1.5 1.6 0.000213 
1.6 1.6 0.000183 
1.7000000000000002 1.6 0.000187 
1.7999999999999998 1.6 0.000173 
1.9 1.6 0.000210 
2.0 1.6 0.000217 
2.0999999999999996 1.6 0.000153 
2.2 1.6 0.000193 
2.3 1.6 0.000170 
2.4000000000000004 1.6 0.000167 
2.5 1.6 0.000223 
2.5999999999999996 1.6 0.000180 
2.7 1.6 0.000220 
2.8 1.6 0.000230 
2.9000000000000004 1.6 0.000233 
3.0 1.6 0.000153 
3.0999999999999996 1.6 0.000183 
3.2 1.6 0.000170 
3.3 1.6 0.000200 
3.4000009999999996 1.6 0.000250 
3.5 1.6 0.000193 
3.5999999999999996 1.6 0.000190 
3.7 1.6 0.000190 
3.8 1.6 0.000177 
3.9000009999999996 1.6 0.000197 
4.0 1.6 0.000247 
4.1 1.6 0.000163 
4.2 1.6 0.000183 
4.3 1.6 0.000273 
4.400001 1.6 0.000240 
4.5 1.6 0.000233 
4.6 1.6 0.000220 
4.7 1.6 0.000197 
4.8 1.6 0.000240 
4.900001 1.6 0.000257 
5.0 1.6 0.000210 
5.1 1.6 0.000270 
5.2 1.6 0.000240 
5.3 1.6 0.000283 
5.400001 1.6 0.000260 
5.5 1.6 0.000310 
5.6 1.6 0.000223 
5.7 1.6 0.000200 
5.8 1.6 0.000293 
5.900001 1.6 0.000297 
6.0 1.6 0.000270 
6.1 1.6 0.000293 
6.199999999999999 1.6 0.000217 
6.300000000000001 1.6 0.000307 
6.400001 1.6 0.000207 
6.5 1.6 0.000317 
6.6 1.6 0.000277 
6.699999999999999 1.6 0.000217 
6.800000000000001 1.6 0.000283 
6.900001 1.6 0.000253 
7.0 1.6 0.000277 
7.1 1.6 0.000303 
7.199999999999999 1.6 0.000200 
7.300000000000001 1.6 0.000273 
7.400001 1.6 0.000227 
7.5 1.6 0.000290 
7.6 1.6 0.000260 
7.699999999999999 1.6 0.000203 
7.800000000000001 1.6 0.000287 
7.900001 1.6 0.000210 
8.0 1.6 0.000183 
8.1 1.6 0.000237 
8.2 1.6 0.000237 
8.3 1.6 0.000220 
8.400001 1.6 0.000210 
8.5 1.6 0.000167 
8.6 1.6 0.000240 
8.7 1.6 0.000167 
8.8 1.6 0.000230 
8.900001 1.6 0.000190 
9.0 1.6 0.000193 
9.1 1.6 0.000203 
9.2 1.6 0.000203 
9.3 1.6 0.000190 
9.400001 1.6 0.000190 
9.5 1.6 0.000230 
9.6 1.6 0.000187 
9.7 1.6 0.000210 
9.8 1.6 0.000197 
9.900001 1.6 0.000187 
10.0 1.6 0.000163 
10.1 1.6 0.000193 
10.2 1.6 0.000183 
10.3 1.6 0.000207 
10.400001 1.6 0.000213 
10.5 1.6 0.000183 
10.6 1.6 0.000223 
10.7 1.6 0.000217 
10.8 1.6 0.000207 
10.900001 1.6 0.000150 
11.0 1.6 0.000260 
11.1 1.6 0.000207 
11.2 1.6 0.000220 
11.3 1.6 0.000203 
11.400001 1.6 0.000193 
11.500001 1.6 0.000210 
11.599999 1.6 0.000203 
11.7 1.6 0.000210 
11.8 1.6 0.000253 
11.900001 1.6 0.000247 
12.000001 1.6 0.000190 
12.099999 1.6 0.000190 
12.2 1.6 0.000163 
12.3 1.6 0.000183 
12.400001 1.6 0.000120 
12.500001 1.6 0.000127 
12.599999 1.6 0.000127 
12.7 1.6 0.000090 
12.8 1.6 0.000090 
12.900001 1.6 0.000103 
13.000001 1.6 0.000087 
13.099999 1.6 0.000107 
13.2 1.6 0.000080 
13.3 1.6 0.000070 
13.400001 1.6 0.000097 
13.500001 1.6 0.000073 
13.599999 1.6 0.000067 
13.7 1.6 0.000053 
13.8 1.6 0.000087 
13.900001 1.6 0.000073 
14.0 1.6 0.000063 
14.099998 1.6 0.000060 
14.199998999999998 1.6 0.000037 
14.299999 1.6 0.000043 
14.399999999999999 1.6 0.000050 
14.5 1.6 0.000040 
14.599998 1.6 0.000030 
14.699998999999998 1.6 0.000033 
14.799999 1.6 0.000033 
14.899999999999999 1.6 0.000017 
15.0 1.6 0.000013 
15.099998 1.6 0.000013 
15.199998999999998 1.6 0.000023 
15.299999 1.6 0.000017 
15.399999999999999 1.6 0.000010 
15.5 1.6 0.000013 
15.599998 1.6 0.000000 
15.699998999999998 1.6 0.000007 
15.799999 1.6 0.000000 
15.899999999999999 1.6 0.000000 
16.0 1.6 0.000000 
16.099998 1.6 0.000000 
16.199999 1.6 0.000000 
16.299999 1.6 0.000000 
16.4 1.6 0.000000 
16.5 1.6 0.000000 
16.599998 1.6 0.000000 
16.699999 1.6 0.000000 
16.799999 1.6 0.000000 
-4.7 1.7000000000000002 0.000000 
-4.6 1.7000000000000002 0.000000 
-4.5 1.7000000000000002 0.000000 
-4.4 1.7000000000000002 0.000000 
-4.3 1.7000000000000002 0.000000 
-4.2 1.7000000000000002 0.000000 
-4.1 1.7000000000000002 0.000000 
-4.0 1.7000000000000002 0.000000 
-3.9 1.7000000000000002 0.000000 
-3.8 1.7000000000000002 0.000003 
-3.7 1.7000000000000002 0.000003 
-3.6 1.7000000000000002 0.000007 
-3.5 1.7000000000000002 0.000003 
-3.4 1.7000000000000002 0.000003 
-3.3 1.7000000000000002 0.000020 
-3.2 1.7000000000000002 0.000017 
-3.1 1.7000000000000002 0.000030 
-3.0 1.7000000000000002 0.000020 
-2.9 1.7000000000000002 0.000030 
-2.8 1.7000000000000002 0.000040 
-2.7 1.7000000000000002 0.000030 
-2.6 1.7000000000000002 0.000053 
-2.5 1.7000000000000002 0.000057 
-2.4 1.7000000000000002 0.000027 
-2.3 1.7000000000000002 0.000053 
-2.2 1.7000000000000002 0.000057 
-2.1 1.7000000000000002 0.000037 
-2.0 1.7000000000000002 0.000077 
-1.9 1.7000000000000002 0.000093 
-1.8 1.7000000000000002 0.000070 
-1.7 1.7000000000000002 0.000090 
-1.6 1.7000000000000002 0.000067 
-1.5 1.7000000000000002 0.000100 
-1.4 1.7000000000000002 0.000073 
-1.3 1.7000000000000002 0.000097 
-1.2 1.7000000000000002 0.000103 
-1.1 1.7000000000000002 0.000113 
-1.0 1.7000000000000002 0.000147 
-0.8999999999999999 1.7000000000000002 0.000093 
-0.8 1.7000000000000002 0.000127 
-0.7 1.7000000000000002 0.000130 
-0.6000000000000001 1.7000000000000002 0.000113 
-0.5 1.7000000000000002 0.000170 
-0.3999999999999999 1.7000000000000002 0.000203 
-0.30000000000000004 1.7000000000000002 0.000143 
-0.19999999999999996 1.7000000000000002 0.000157 
-0.10000000000000009 1.7000000000000002 0.000167 
0.0 1.7000000000000002 0.000203 
0.10000000000000009 1.7000000000000002 0.000193 
0.20000000000000018 1.7000000000000002 0.000250 
0.2999999999999998 1.7000000000000002 0.000233 
0.3999999999999999 1.7000000000000002 0.000197 
0.5 1.7000000000000002 0.000227 
0.6000000000000001 1.7000000000000002 0.000240 
0.7000000000000002 1.7000000000000002 0.000250 
0.7999999999999998 1.7000000000000002 0.000240 
0.8999999999999999 1.7000000000000002 0.000210 
1.0 1.7000000000000002 0.000180 
1.1 1.7000000000000002 0.000177 
1.2000000000000002 1.7000000000000002 0.000190 
1.2999999999999998 1.7000000000000002 0.000213 
1.4 1.7000000000000002 0.000200 
1.5 1.7000000000000002 0.000160 
1.6 1.7000000000000002 0.000203 
1.7000000000000002 1.7000000000000002 0.000213 
1.7999999999999998 1.7000000000000002 0.000177 
1.9 1.7000000000000002 0.000220 
2.0 1.7000000000000002 0.000260 
2.0999999999999996 1.7000000000000002 0.000233 
2.2 1.7000000000000002 0.000177 
2.3 1.7000000000000002 0.000230 
2.4000000000000004 1.7000000000000002 0.000237 
2.5 1.7000000000000002 0.000200 
2.5999999999999996 1.7000000000000002 0.000193 
2.7 1.7000000000000002 0.000240 
2.8 1.7000000000000002 0.000177 
2.9000000000000004 1.7000000000000002 0.000197 
3.0 1.7000000000000002 0.000207 
3.0999999999999996 1.7000000000000002 0.000170 
3.2 1.7000000000000002 0.000200 
3.3 1.7000000000000002 0.000230 
3.4000009999999996 1.7000000000000002 0.000220 
3.5 1.7000000000000002 0.000177 
3.5999999999999996 1.7000000000000002 0.000197 
3.7 1.7000000000000002 0.000193 
3.8 1.7000000000000002 0.000193 
3.9000009999999996 1.7000000000000002 0.000207 
4.0 1.7000000000000002 0.000240 
4.1 1.7000000000000002 0.000217 
4.2 1.7000000000000002 0.000183 
4.3 1.7000000000000002 0.000247 
4.400001 1.7000000000000002 0.000230 
4.5 1.7000000000000002 0.000263 
4.6 1.7000000000000002 0.000257 
4.7 1.7000000000000002 0.000197 
4.8 1.7000000000000002 0.000197 
4.900001 1.7000000000000002 0.000290 
5.0 1.7000000000000002 0.000230 
5.1 1.7000000000000002 0.000233 
5.2 1.7000000000000002 0.000237 
5.3 1.7000000000000002 0.000257 
5.400001 1.7000000000000002 0.000287 
5.5 1.7000000000000002 0.000290 
5.6 1.7000000000000002 0.000350 
5.7 1.7000000000000002 0.000240 
5.8 1.7000000000000002 0.000273 
5.900001 1.7000000000000002 0.000300 
6.0 1.7000000000000002 0.000327 
6.1 1.7000000000000002 0.000277 
6.199999999999999 1.7000000000000002 0.000300 
6.300000000000001 1.7000000000000002 0.000360 
6.400001 1.7000000000000002 0.000263 
6.5 1.7000000000000002 0.000240 
6.6 1.7000000000000002 0.000320 
6.699999999999999 1.7000000000000002 0.000243 
6.800000000000001 1.7000000000000002 0.000337 
6.900001 1.7000000000000002 0.000253 
7.0 1.7000000000000002 0.000303 
7.1 1.7000000000000002 0.000287 
7.199999999999999 1.7000000000000002 0.000237 
7.300000000000001 1.7000000000000002 0.000327 
7.400001 1.7000000000000002 0.000267 
7.5 1.7000000000000002 0.000223 
7.6 1.7000000000000002 0.000283 
7.699999999999999 1.7000000000000002 0.000203 
7.800000000000001 1.7000000000000002 0.000210 
7.900001 1.7000000000000002 0.000223 
8.0 1.7000000000000002 0.000203 
8.1 1.7000000000000002 0.000190 
8.2 1.7000000000000002 0.000207 
8.3 1.7000000000000002 0.000217 
8.400001 1.7000000000000002 0.000227 
8.5 1.7000000000000002 0.000197 
8.6 1.7000000000000002 0.000233 
8.7 1.7000000000000002 0.000270 
8.8 1.7000000000000002 0.000203 
8.900001 1.7000000000000002 0.000180 
9.0 1.7000000000000002 0.000217 
9.1 1.7000000000000002 0.000217 
9.2 1.7000000000000002 0.000200 
9.3 1.7000000000000002 0.000210 
9.400001 1.7000000000000002 0.000220 
9.5 1.7000000000000002 0.000193 
9.6 1.7000000000000002 0.000177 
9.7 1.7000000000000002 0.000203 
9.8 1.7000000000000002 0.000187 
9.900001 1.7000000000000002 0.000153 
10.0 1.7000000000000002 0.000230 
10.1 1.7000000000000002 0.000180 
10.2 1.7000000000000002 0.000207 
10.3 1.7000000000000002 0.000163 
10.400001 1.7000000000000002 0.000220 
10.5 1.7000000000000002 0.000203 
10.6 1.7000000000000002 0.000167 
10.7 1.7000000000000002 0.000237 
10.8 1.7000000000000002 0.000190 
10.900001 1.7000000000000002 0.000217 
11.0 1.7000000000000002 0.000227 
11.1 1.7000000000000002 0.000177 
11.2 1.7000000000000002 0.000180 
11.3 1.7000000000000002 0.000197 
11.400001 1.7000000000000002 0.000180 
11.500001 1.7000000000000002 0.000217 
11.599999 1.7000000000000002 0.000213 
11.7 1.7000000000000002 0.000240 
11.8 1.7000000000000002 0.000270 
11.900001 1.7000000000000002 0.000237 
12.000001 1.7000000000000002 0.000197 
12.099999 1.7000000000000002 0.000220 
12.2 1.7000000000000002 0.000167 
12.3 1.7000000000000002 0.000180 
12.400001 1.7000000000000002 0.000170 
12.500001 1.7000000000000002 0.000143 
12.599999 1.7000000000000002 0.000190 
12.7 1.7000000000000002 0.000140 
12.8 1.7000000000000002 0.000110 
12.900001 1.7000000000000002 0.000083 
13.000001 1.7000000000000002 0.000100 
13.099999 1.7000000000000002 0.000110 
13.2 1.7000000000000002 0.000063 
13.3 1.7000000000000002 0.000113 
13.400001 1.7000000000000002 0.000040 
13.500001 1.7000000000000002 0.000103 
13.599999 1.7000000000000002 0.000090 
13.7 1.7000000000000002 0.000093 
13.8 1.7000000000000002 0.000053 
13.900001 1.7000000000000002 0.000060 
14.0 1.7000000000000002 0.000053 
14.099998 1.7000000000000002 0.000073 
14.199998999999998 1.7000000000000002 0.000033 
14.299999 1.7000000000000002 0.000033 
14.399999999999999 1.7000000000000002 0.000043 
14.5 1.7000000000000002 0.000020 
14.599998 1.7000000000000002 0.000023 
14.699998999999998 1.7000000000000002 0.000017 
14.799999 1.7000000000000002 0.000010 
14.899999999999999 1.7000000000000002 0.000047 
15.0 1.7000000000000002 0.000030 
15.099998 1.7000000000000002 0.000020 
15.199998999999998 1.7000000000000002 0.000013 
15.299999 1.7000000000000002 0.000010 
15.399999999999999 1.7000000000000002 0.000007 
15.5 1.7000000000000002 0.000003 
15.599998 1.7000000000000002 0.000003 
15.699998999999998 1.7000000000000002 0.000000 
15.799999 1.7000000000000002 0.000003 
15.899999999999999 1.7000000000000002 0.000000 
16.0 1.7000000000000002 0.000000 
16.099998 1.7000000000000002 0.000000 
16.199999 1.7000000000000002 0.000000 
16.299999 1.7000000000000002 0.000000 
16.4 1.7000000000000002 0.000000 
16.5 1.7000000000000002 0.000000 
16.599998 1.7000000000000002 0.000000 
16.699999 1.7000000000000002 0.000000 
16.799999 1.7000000000000002 0.000000 
-4.7 1.7999999999999998 0.000000 
-4.6 1.7999999999999998 0.000000 
-4.5 1.7999999999999998 0.000000 
-4.4 1.7999999999999998 0.000000 
-4.3 1.7999999999999998 0.000000 
-4.2 1.7999999999999998 0.000000 
-4.1 1.7999999999999998 0.000000 
-4.0 1.7999999999999998 0.000000 
-3.9 1.7999999999999998 0.000000 
-3.8 1.7999999999999998 0.000000 
-3.7 1.7999999999999998 0.000007 
-3.6 1.7999999999999998 0.000000 
-3.5 1.7999999999999998 0.000003 
-3.4 1.7999999999999998 0.000033 
-3.3 1.7999999999999998 0.000007 
-3.2 1.7999999999999998 0.000017 
-3.1 1.7999999999999998 0.000033 
-3.0 1.7999999999999998 0.000030 
-2.9 1.7999999999999998 0.000043 
-2.8 1.7999999999999998 0.000053 
-2.7 1.7999999999999998 0.000027 
-2.6 1.7999999999999998 0.000047 
-2.5 1.7999999999999998 0.000033 
-2.4 1.7999999999999998 0.000060 
-2.3 1.7999999999999998 0.000043 
-2.2 1.7999999999999998 0.000060 
-2.1 1.7999999999999998 0.000057 
-2.0 1.7999999999999998 0.000057 
-1.9 1.7999999999999998 0.000063 
-1.8 1.7999999999999998 0.000063 
-1.7 1.7999999999999998 0.000107 
-1.6 1.7999999999999998 0.000097 
-1.5 1.7999999999999998 0.000113 
-1.4 1.7999999999999998 0.000110 
-1.3 1.7999999999999998 0.000110 
-1.2 1.7999999999999998 0.000107 
-1.1 1.7999999999999998 0.000123 
-1.0 1.7999999999999998 0.000123 
-0.8999999999999999 1.7999999999999998 0.000133 
-0.8 1.7999999999999998 0.000177 
-0.7 1.7999999999999998 0.000167 
-0.6000000000000001 1.7999999999999998 0.000163 
-0.5 1.7999999999999998 0.000170 
-0.3999999999999999 1.7999999999999998 0.000160 
-0.30000000000000004 1.7999999999999998 0.000163 
-0.19999999999999996 1.7999999999999998 0.000203 
-0.10000000000000009 1.7999999999999998 0.000173 
0.0 1.7999999999999998 0.000263 
0.10000000000000009 1.7999999999999998 0.000210 
0.20000000000000018 1.7999999999999998 0.000223 
0.2999999999999998 1.7999999999999998 0.000237 
0.3999999999999999 1.7999999999999998 0.000203 
0.5 1.7999999999999998 0.000247 
0.6000000000000001 1.7999999999999998 0.000213 
0.7000000000000002 1.7999999999999998 0.000210 
0.7999999999999998 1.7999999999999998 0.000180 
0.8999999999999999 1.7999999999999998 0.000153 
1.0 1.7999999999999998 0.000200 
1.1 1.7999999999999998 0.000260 
1.2000000000000002 1.7999999999999998 0.000237 
1.2999999999999998 1.7999999999999998 0.000210 
1.4 1.7999999999999998 0.000207 
1.5 1.7999999999999998 0.000143 
1.6 1.7999999999999998 0.000223 
1.7000000000000002 1.7999999999999998 0.000190 
1.7999999999999998 1.7999999999999998 0.000177 
1.9 1.7999999999999998 0.000193 
2.0 1.7999999999999998 0.000207 
2.0999999999999996 1.7999999999999998 0.000180 
2.2 1.7999999999999998 0.000183 
2.3 1.7999999999999998 0.000180 
2.4000000000000004 1.7999999999999998 0.000213 
2.5 1.7999999999999998 0.000193 
2.5999999999999996 1.7999999999999998 0.000200 
2.7 1.7999999999999998 0.000197 
2.8 1.7999999999999998 0.000203 
2.9000000000000004 1.7999999999999998 0.000200 
3.0 1.7999999999999998 0.000183 
3.0999999999999996 1.7999999999999998 0.000183 
3.2 1.7999999999999998 0.000210 
3.3 1.7999999999999998 0.000180 
3.4000009999999996 1.7999999999999998 0.000227 
3.5 1.7999999999999998 0.000230 
3.5999999999999996 1.7999999999999998 0.000210 
3.7 1.7999999999999998 0.000193 
3.8 1.7999999999999998 0.000197 
3.9000009999999996 1.7999999999999998 0.000193 
4.0 1.7999999999999998 0.000290 
4.1 1.7999999999999998 0.000220 
4.2 1.7999999999999998 0.000267 
4.3 1.7999999999999998 0.000207 
4.400001 1.7999999999999998 0.000233 
4.5 1.7999999999999998 0.000277 
4.6 1.7999999999999998 0.000283 
4.7 1.7999999999999998 0.000220 
4.8 1.7999999999999998 0.000277 
4.900001 1.7999999999999998 0.000243 
5.0 1.7999999999999998 0.000270 
5.1 1.7999999999999998 0.000317 
5.2 1.7999999999999998 0.000227 
5.3 1.7999999999999998 0.000287 
5.400001 1.7999999999999998 0.000260 
5.5 1.7999999999999998 0.000283 
5.6 1.7999999999999998 0.000393 
5.7 1.7999999999999998 0.000290 
5.8 1.7999999999999998 0.000283 
5.900001 1.7999999999999998 0.000303 
6.0 1.7999999999999998 0.000290 
6.1 1.7999999999999998 0.000340 
6.199999999999999 1.7999999999999998 0.000260 
6.300000000000001 1.7999999999999998 0.000280 
6.400001 1.7999999999999998 0.000293 
6.5 1.7999999999999998 0.000353 
6.6 1.7999999999999998 0.000377 
6.699999999999999 1.7999999999999998 0.000270 
6.800000000000001 1.7999999999999998 0.000307 
6.900001 1.7999999999999998 0.000267 
7.0 1.7999999999999998 0.000320 
7.1 1.7999999999999998 0.000263 
7.199999999999999 1.7999999999999998 0.000253 
7.300000000000001 1.7999999999999998 0.000277 
7.400001 1.7999999999999998 0.000213 
7.5 1.7999999999999998 0.000330 
7.6 1.7999999999999998 0.000283 
7.699999999999999 1.7999999999999998 0.000210 
7.800000000000001 1.7999999999999998 0.000253 
7.900001 1.7999999999999998 0.000227 
8.0 1.7999999999999998 0.000210 
8.1 1.7999999999999998 0.000237 
8.2 1.7999999999999998 0.000230 
8.3 1.7999999999999998 0.000227 
8.400001 1.7999999999999998 0.000190 
8.5 1.7999999999999998 0.000230 
8.6 1.7999999999999998 0.000260 
8.7 1.7999999999999998 0.000207 
8.8 1.7999999999999998 0.000220 
8.900001 1.7999999999999998 0.000183 
9.0 1.7999999999999998 0.000233 
9.1 1.7999999999999998 0.000187 
9.2 1.7999999999999998 0.000180 
9.3 1.7999999999999998 0.000167 
9.400001 1.7999999999999998 0.000160 
9.5 1.7999999999999998 0.000210 
9.6 1.7999999999999998 0.000167 
9.7 1.7999999999999998 0.000153 
9.8 1.7999999999999998 0.000253 
9.900001 1.7999999999999998 0.000213 
10.0 1.7999999999999998 0.000240 
10.1 1.7999999999999998 0.000177 
10.2 1.7999999999999998 0.000190 
10.3 1.7999999999999998 0.000170 
10.400001 1.7999999999999998 0.000237 
10.5 1.7999999999999998 0.000190 
10.6 1.7999999999999998 0.000203 
10.7 1.7999999999999998 0.000227 
10.8 1.7999999999999998 0.000220 
10.900001 1.7999999999999998 0.000173 
11.0 1.7999999999999998 0.000207 
11.1 1.7999999999999998 0.000183 
11.2 1.7999999999999998 0.000233 
11.3 1.7999999999999998 0.000253 
11.400001 1.7999999999999998 0.000183 
11.500001 1.7999999999999998 0.000187 
11.599999 1.7999999999999998 0.000220 
11.7 1.7999999999999998 0.000177 
11.8 1.7999999999999998 0.000290 
11.900001 1.7999999999999998 0.000183 
12.000001 1.7999999999999998 0.000217 
12.099999 1.7999999999999998 0.000237 
12.2 1.7999999999999998 0.000167 
12.3 1.7999999999999998 0.000200 
12.400001 1.7999999999999998 0.000187 
12.500001 1.7999999999999998 0.000180 
12.599999 1.7999999999999998 0.000133 
12.7 1.7999999999999998 0.000120 
12.8 1.7999999999999998 0.000110 
12.900001 1.7999999999999998 0.000113 
13.000001 1.7999999999999998 0.000113 
13.099999 1.7999999999999998 0.000107 
13.2 1.7999999999999998 0.000060 
13.3 1.7999999999999998 0.000087 
13.400001 1.7999999999999998 0.000097 
13.500001 1.7999999999999998 0.000083 
13.599999 1.7999999999999998 0.000083 
13.7 1.7999999999999998 0.000070 
13.8 1.7999999999999998 0.000093 
13.900001 1.7999999999999998 0.000077 
14.0 1.7999999999999998 0.000050 
14.099998 1.7999999999999998 0.000047 
14.199998999999998 1.7999999999999998 0.000043 
14.299999 1.7999999999999998 0.000050 
14.399999999999999 1.7999999999999998 0.000040 
14.5 1.7999999999999998 0.000040 
14.599998 1.7999999999999998 0.000027 
14.699998999999998 1.7999999999999998 0.000037 
14.799999 1.7999999999999998 0.000037 
14.899999999999999 1.7999999999999998 0.000033 
15.0 1.7999999999999998 0.000027 
15.099998 1.7999999999999998 0.000010 
15.199998999999998 1.7999999999999998 0.000017 
15.299999 1.7999999999999998 0.000010 
15.399999999999999 1.7999999999999998 0.000027 
15.5 1.7999999999999998 0.000020 
15.599998 1.7999999999999998 0.000003 
15.699998999999998 1.7999999999999998 0.000000 
15.799999 1.7999999999999998 0.000000 
15.899999999999999 1.7999999999999998 0.000000 
16.0 1.7999999999999998 0.000000 
16.099998 1.7999999999999998 0.000000 
16.199999 1.7999999999999998 0.000000 
16.299999 1.7999999999999998 0.000000 
16.4 1.7999999999999998 0.000000 
16.5 1.7999999999999998 0.000000 
16.599998 1.7999999999999998 0.000000 
16.699999 1.7999999999999998 0.000000 
16.799999 1.7999999999999998 0.000000 
-4.7 1.9 0.000000 
-4.6 1.9 0.000000 
-4.5 1.9 0.000000 
-4.4 1.9 0.000000 
-4.3 1.9 0.000000 
-4.2 1.9 0.000000 
-4.1 1.9 0.000000 
-4.0 1.9 0.000000 
-3.9 1.9 0.000007 
-3.8 1.9 0.000007 
-3.7 1.9 0.000007 
-3.6 1.9 0.000000 
-3.5 1.9 0.000017 
-3.4 1.9 0.000013 
-3.3 1.9 0.000023 
-3.2 1.9 0.000050 
-3.1 1.9 0.000013 
-3.0 1.9 0.000023 
-2.9 1.9 0.000040 
-2.8 1.9 0.000037 
-2.7 1.9 0.000040 
-2.6 1.9 0.000047 
-2.5 1.9 0.000057 
-2.4 1.9 0.000037 
-2.3 1.9 0.000073 
-2.2 1.9 0.000043 
-2.1 1.9 0.000083 
-2.0 1.9 0.000087 
-1.9 1.9 0.000067 
-1.8 1.9 0.000080 
-1.7 1.9 0.000053 
-1.6 1.9 0.000093 
-1.5 1.9 0.000093 
-1.4 1.9 0.000117 
-1.3 1.9 0.000120 
-1.2 1.9 0.000083 
-1.1 1.9 0.000103 
-1.0 1.9 0.000110 
-0.8999999999999999 1.9 0.000133 
-0.8 1.9 0.000127 
-0.7 1.9 0.000130 
-0.6000000000000001 1.9 0.000137 
-0.5 1.9 0.000147 
-0.3999999999999999 1.9 0.000173 
-0.30000000000000004 1.9 0.000227 
-0.19999999999999996 1.9 0.000223 
-0.10000000000000009 1.9 0.000213 
0.0 1.9 0.000210 
0.10000000000000009 1.9 0.000210 
0.20000000000000018 1.9 0.000170 
0.2999999999999998 1.9 0.000190 
0.3999999999999999 1.9 0.000177 
0.5 1.9 0.000173 
0.6000000000000001 1.9 0.000177 
0.7000000000000002 1.9 0.000177 
0.7999999999999998 1.9 0.000210 
0.8999999999999999 1.9 0.000177 
1.0 1.9 0.000203 
1.1 1.9 0.000130 
1.2000000000000002 1.9 0.000190 
1.2999999999999998 1.9 0.000190 
1.4 1.9 0.000207 
1.5 1.9 0.000200 
1.6 1.9 0.000180 
1.7000000000000002 1.9 0.000163 
1.7999999999999998 1.9 0.000187 
1.9 1.9 0.000180 
2.0 1.9 0.000250 
2.0999999999999996 1.9 0.000170 
2.2 1.9 0.000190 
2.3 1.9 0.000190 
2.4000000000000004 1.9 0.000187 
2.5 1.9 0.000167 
2.5999999999999996 1.9 0.000160 
2.7 1.9 0.000217 
2.8 1.9 0.000157 
2.9000000000000004 1.9 0.000217 
3.0 1.9 0.000173 
3.0999999999999996 1.9 0.000200 
3.2 1.9 0.000180 
3.3 1.9 0.000220 
3.4000009999999996 1.9 0.000233 
3.5 1.9 0.000193 
3.5999999999999996 1.9 0.000230 
3.7 1.9 0.000237 
3.8 1.9 0.000267 
3.9000009999999996 1.9 0.000217 
4.0 1.9 0.000240 
4.1 1.9 0.000200 
4.2 1.9 0.000217 
4.3 1.9 0.000220 
4.400001 1.9 0.000247 
4.5 1.9 0.000337 
4.6 1.9 0.000333 
4.7 1.9 0.000230 
4.8 1.9 0.000303 
4.900001 1.9 0.000290 
5.0 1.9 0.000333 
5.1 1.9 0.000343 
5.2 1.9 0.000260 
5.3 1.9 0.000343 
5.400001 1.9 0.000283 
5.5 1.9 0.000310 
5.6 1.9 0.000333 
5.7 1.9 0.000310 
5.8 1.9 0.000353 
5.900001 1.9 0.000357 
6.0 1.9 0.000317 
6.1 1.9 0.000417 
6.199999999999999 1.9 0.000350 
6.300000000000001 1.9 0.000347 
6.400001 1.9 0.000297 
6.5 1.9 0.000327 
6.6 1.9 0.000360 
6.699999999999999 1.9 0.000303 
6.800000000000001 1.9 0.000403 
6.900001 1.9 0.000367 
7.0 1.9 0.000317 
7.1 1.9 0.000357 
7.199999999999999 1.9 0.000277 
7.300000000000001 1.9 0.000393 
7.400001 1.9 0.000227 
7.5 1.9 0.000327 
7.6 1.9 0.000320 
7.699999999999999 1.9 0.000240 
7.800000000000001 1.9 0.000277 
7.900001 1.9 0.000233 
8.0 1.9 0.000280 
8.1 1.9 0.000237 
8.2 1.9 0.000187 
8.3 1.9 0.000210 
8.400001 1.9 0.000223 
8.5 1.9 0.000203 
8.6 1.9 0.000253 
8.7 1.9 0.000203 
8.8 1.9 0.000257 
8.900001 1.9 0.000203 
9.0 1.9 0.000157 
9.1 1.9 0.000233 
9.2 1.9 0.000213 
9.3 1.9 0.000187 
9.400001 1.9 0.000187 
9.5 1.9 0.000180 
9.6 1.9 0.000177 
9.7 1.9 0.000210 
9.8 1.9 0.000163 
9.900001 1.9 0.000210 
10.0 1.9 0.000180 
10.1 1.9 0.000150 
10.2 1.9 0.000207 
10.3 1.9 0.000180 
10.400001 1.9 0.000227 
10.5 1.9 0.000247 
10.6 1.9 0.000170 
10.7 1.9 0.000177 
10.8 1.9 0.000177 
10.900001 1.9 0.000237 
11.0 1.9 0.000247 
11.1 1.9 0.000157 
11.2 1.9 0.000240 
11.3 1.9 0.000197 
11.400001 1.9 0.000230 
11.500001 1.9 0.000223 
11.599999 1.9 0.000240 
11.7 1.9 0.000187 
11.8 1.9 0.000210 
11.900001 1.9 0.000227 
12.000001 1.9 0.000213 
12.099999 1.9 0.000220 
12.2 1.9 0.000157 
12.3 1.9 0.000213 
12.400001 1.9 0.000233 
12.500001 1.9 0.000177 
12.599999 1.9 0.000173 
12.7 1.9 0.000143 
12.8 1.9 0.000123 
12.900001 1.9 0.000140 
13.000001 1.9 0.000137 
13.099999 1.9 0.000147 
13.2 1.9 0.000077 
13.3 1.9 0.000103 
13.400001 1.9 0.000117 
13.500001 1.9 0.000070 
13.599999 1.9 0.000097 
13.7 1.9 0.000053 
13.8 1.9 0.000050 
13.900001 1.9 0.000070 
14.0 1.9 0.000057 
14.099998 1.9 0.000060 
14.199998999999998 1.9 0.000033 
14.299999 1.9 0.000060 
14.399999999999999 1.9 0.000027 
14.5 1.9 0.000040 
14.599998 1.9 0.000043 
14.699998999999998 1.9 0.000020 
14.799999 1.9 0.000033 
14.899999999999999 1.9 0.000033 
15.0 1.9 0.000027 
15.099998 1.9 0.000043 
15.199998999999998 1.9 0.000017 
15.299999 1.9 0.000013 
15.399999999999999 1.9 0.000007 
15.5 1.9 0.000020 
15.599998 1.9 0.000003 
15.699998999999998 1.9 0.000000 
15.799999 1.9 0.000000 
15.899999999999999 1.9 0.000003 
16.0 1.9 0.000003 
16.099998 1.9 0.000000 
16.199999 1.9 0.000000 
16.299999 1.9 0.000000 
16.4 1.9 0.000000 
16.5 1.9 0.000000 
16.599998 1.9 0.000000 
16.699999 1.9 0.000000 
16.799999 1.9 0.000000 
-4.7 2.0 0.000000 
-4.6 2.0 0.000000 
-4.5 2.0 0.000000 
-4.4 2.0 0.000000 
-4.3 2.0 0.000000 
-4.2 2.0 0.000000 
-4.1 2.0 0.000000 
-4.0 2.0 0.000003 
-3.9 2.0 0.000000 
-3.8 2.0 0.000003 
-3.7 2.0 0.000013 
-3.6 2.0 0.000003 
-3.5 2.0 0.000003 
-3.4 2.0 0.000020 
-3.3 2.0 0.000013 
-3.2 2.0 0.000023 
-3.1 2.0 0.000023 
-3.0 2.0 0.000027 
-2.9 2.0 0.000040 
-2.8 2.0 0.000040 
-2.7 2.0 0.000050 
-2.6 2.0 0.000050 
-2.5 2.0 0.000060 
-2.4 2.0 0.000070 
-2.3 2.0 0.000053 
-2.2 2.0 0.000067 
-2.1 2.0 0.000080 
-2.0 2.0 0.000047 
-1.9 2.0 0.000077 
-1.8 2.0 0.000070 
-1.7 2.0 0.000077 
-1.6 2.0 0.000057 
-1.5 2.0 0.000097 
-1.4 2.0 0.000083 
-1.3 2.0 0.000100 
-1.2 2.0 0.000120 
-1.1 2.0 0.000143 
-1.0 2.0 0.000103 
-0.8999999999999999 2.0 0.000127 
-0.8 2.0 0.000167 
-0.7 2.0 0.000157 
-0.6000000000000001 2.0 0.000173 
-0.5 2.0 0.000177 
-0.3999999999999999 2.0 0.000197 
-0.30000000000000004 2.0 0.000267 
-0.19999999999999996 2.0 0.000213 
-0.10000000000000009 2.0 0.000187 
0.0 2.0 0.000210 
0.10000000000000009 2.0 0.000260 
0.20000000000000018 2.0 0.000243 
0.2999999999999998 2.0 0.000223 
0.3999999999999999 2.0 0.000197 
0.5 2.0 0.000233 
0.6000000000000001 2.0 0.000170 
0.7000000000000002 2.0 0.000163 
0.7999999999999998 2.0 0.000200 
0.8999999999999999 2.0 0.000167 
1.0 2.0 0.000190 
1.1 2.0 0.000203 
1.2000000000000002 2.0 0.000230 
1.2999999999999998 2.0 0.000210 
1.4 2.0 0.000237 
1.5 2.0 0.000170 
1.6 2.0 0.000210 
1.7000000000000002 2.0 0.000170 
1.7999999999999998 2.0 0.000170 
1.9 2.0 0.000157 
2.0 2.0 0.000230 
2.0999999999999996 2.0 0.000220 
2.2 2.0 0.000197 
2.3 2.0 0.000203 
2.4000000000000004 2.0 0.000150 
2.5 2.0 0.000160 
2.5999999999999996 2.0 0.000113 
2.7 2.0 0.000170 
2.8 2.0 0.000187 
2.9000000000000004 2.0 0.000187 
3.0 2.0 0.000250 
3.0999999999999996 2.0 0.000167 
3.2 2.0 0.000173 
3.3 2.0 0.000223 
3.4000009999999996 2.0 0.000223 
3.5 2.0 0.000247 
3.5999999999999996 2.0 0.000213 
3.7 2.0 0.000240 
3.8 2.0 0.000187 
3.9000009999999996 2.0 0.000267 
4.0 2.0 0.000227 
4.1 2.0 0.000213 
4.2 2.0 0.000213 
4.3 2.0 0.000250 
4.400001 2.0 0.000270 
4.5 2.0 0.000277 
4.6 2.0 0.000293 
4.7 2.0 0.000303 
4.8 2.0 0.000333 
4.900001 2.0 0.000303 
5.0 2.0 0.000297 
5.1 2.0 0.000290 
5.2 2.0 0.000263 
5.3 2.0 0.000347 
5.400001 2.0 0.000430 
5.5 2.0 0.000357 
5.6 2.0 0.000413 
5.7 2.0 0.000360 
5.8 2.0 0.000347 
5.900001 2.0 0.000330 
6.0 2.0 0.000337 
6.1 2.0 0.000410 
6.199999999999999 2.0 0.000327 
6.300000000000001 2.0 0.000410 
6.400001 2.0 0.000287 
6.5 2.0 0.000393 
6.6 2.0 0.000413 
6.699999999999999 2.0 0.000313 
6.800000000000001 2.0 0.000397 
6.900001 2.0 0.000300 
7.0 2.0 0.000283 
7.1 2.0 0.000403 
7.199999999999999 2.0 0.000383 
7.300000000000001 2.0 0.000337 
7.400001 2.0 0.000323 
7.5 2.0 0.000307 
7.6 2.0 0.000277 
7.699999999999999 2.0 0.000223 
7.800000000000001 2.0 0.000270 
7.900001 2.0 0.000233 
8.0 2.0 0.000277 
8.1 2.0 0.000250 
8.2 2.0 0.000210 
8.3 2.0 0.000267 
8.400001 2.0 0.000240 
8.5 2.0 0.000263 
8.6 2.0 0.000217 
8.7 2.0 0.000220 
8.8 2.0 0.000230 
8.900001 2.0 0.000183 
9.0 2.0 0.000243 
9.1 2.0 0.000207 
9.2 2.0 0.000193 
9.3 2.0 0.000187 
9.400001 2.0 0.000213 
9.5 2.0 0.000230 
9.6 2.0 0.000240 
9.7 2.0 0.000160 
9.8 2.0 0.000210 
9.900001 2.0 0.000173 
10.0 2.0 0.000193 
10.1 2.0 0.000217 
10.2 2.0 0.000177 
10.3 2.0 0.000133 
10.400001 2.0 0.000190 
10.5 2.0 0.000197 
10.6 2.0 0.000173 
10.7 2.0 0.000187 
10.8 2.0 0.000180 
10.900001 2.0 0.000213 
11.0 2.0 0.000197 
11.1 2.0 0.000180 
11.2 2.0 0.000217 
11.3 2.0 0.000173 
11.400001 2.0 0.000207 
11.500001 2.0 0.000227 
11.599999 2.0 0.000223 
11.7 2.0 0.000187 
11.8 2.0 0.000173 
11.900001 2.0 0.000183 
12.000001 2.0 0.000173 
12.099999 2.0 0.000170 
12.2 2.0 0.000167 
12.3 2.0 0.000237 
12.400001 2.0 0.000130 
12.500001 2.0 0.000170 
12.599999 2.0 0.000127 
12.7 2.0 0.000130 
12.8 2.0 0.000117 
12.900001 2.0 0.000130 
13.000001 2.0 0.000107 
13.099999 2.0 0.000133 
13.2 2.0 0.000113 
13.3 2.0 0.000093 
13.400001 2.0 0.000063 
13.500001 2.0 0.000070 
13.599999 2.0 0.000070 
13.7 2.0 0.000070 
13.8 2.0 0.000117 
13.900001 2.0 0.000060 
14.0 2.0 0.000040 
14.099998 2.0 0.000057 
14.199998999999998 2.0 0.000047 
14.299999 2.0 0.000037 
14.399999999999999 2.0 0.000037 
14.5 2.0 0.000017 
14.599998 2.0 0.000027 
14.699998999999998 2.0 0.000043 
14.799999 2.0 0.000020 
14.899999999999999 2.0 0.000030 
15.0 2.0 0.000023 
15.099998 2.0 0.000023 
15.199998999999998 2.0 0.000030 
15.299999 2.0 0.000013 
15.399999999999999 2.0 0.000020 
15.5 2.0 0.000007 
15.599998 2.0 0.000007 
15.699998999999998 2.0 0.000010 
15.799999 2.0 0.000007 
15.899999999999999 2.0 0.000003 
16.0 2.0 0.000000 
16.099998 2.0 0.000000 
16.199999 2.0 0.000000 
16.299999 2.0 0.000000 
16.4 2.0 0.000000 
16.5 2.0 0.000000 
16.599998 2.0 0.000000 
16.699999 2.0 0.000000 
16.799999 2.0 0.000000 
-4.7 2.1 0.000000 
-4.6 2.1 0.000000 
-4.5 2.1 0.000000 
-4.4 2.1 0.000000 
-4.3 2.1 0.000000 
-4.2 2.1 0.000000 
-4.1 2.1 0.000000 
-4.0 2.1 0.000000 
-3.9 2.1 0.000003 
-3.8 2.1 0.000010 
-3.7 2.1 0.000010 
-3.6 2.1 0.000000 
-3.5 2.1 0.000030 
-3.4 2.1 0.000027 
-3.3 2.1 0.000013 
-3.2 2.1 0.000027 
-3.1 2.1 0.000033 
-3.0 2.1 0.000037 
-2.9 2.1 0.000037 
-2.8 2.1 0.000030 
-2.7 2.1 0.000037 
-2.6 2.1 0.000063 
-2.5 2.1 0.000070 
-2.4 2.1 0.000057 
-2.3 2.1 0.000047 
-2.2 2.1 0.000033 
-2.1 2.1 0.000033 
-2.0 2.1 0.000063 
-1.9 2.1 0.000070 
-1.8 2.1 0.000087 
-1.7 2.1 0.000107 
-1.6 2.1 0.000103 
-1.5 2.1 0.000100 
-1.4 2.1 0.000093 
-1.3 2.1 0.000110 
-1.2 2.1 0.000150 
-1.1 2.1 0.000167 
-1.0 2.1 0.000133 
-0.8999999999999999 2.1 0.000147 
-0.8 2.1 0.000147 
-0.7 2.1 0.000153 
-0.6000000000000001 2.1 0.000177 
-0.5 2.1 0.000177 
-0.3999999999999999 2.1 0.000203 
-0.30000000000000004 2.1 0.000233 
-0.19999999999999996 2.1 0.000180 
-0.10000000000000009 2.1 0.000213 
0.0 2.1 0.000247 
0.10000000000000009 2.1 0.000207 
0.20000000000000018 2.1 0.000233 
0.2999999999999998 2.1 0.000180 
0.3999999999999999 2.1 0.000177 
0.5 2.1 0.000220 
0.6000000000000001 2.1 0.000227 
0.7000000000000002 2.1 0.000207 
0.7999999999999998 2.1 0.000227 
0.8999999999999999 2.1 0.000227 
1.0 2.1 0.000217 
1.1 2.1 0.000173 
1.2000000000000002 2.1 0.000180 
1.2999999999999998 2.1 0.000213 
1.4 2.1 0.000203 
1.5 2.1 0.000167 
1.6 2.1 0.000153 
1.7000000000000002 2.1 0.000183 
1.7999999999999998 2.1 0.000160 
1.9 2.1 0.000220 
2.0 2.1 0.000200 
2.0999999999999996 2.1 0.000157 
2.2 2.1 0.000220 
2.3 2.1 0.000153 
2.4000000000000004 2.1 0.000167 
2.5 2.1 0.000227 
2.5999999999999996 2.1 0.000250 
2.7 2.1 0.000230 
2.8 2.1 0.000197 
2.9000000000000004 2.1 0.000167 
3.0 2.1 0.000190 
3.0999999999999996 2.1 0.000280 
3.2 2.1 0.000200 
3.3 2.1 0.000180 
3.4000009999999996 2.1 0.000210 
3.5 2.1 0.000200 
3.5999999999999996 2.1 0.000217 
3.7 2.1 0.000240 
3.8 2.1 0.000277 
3.9000009999999996 2.1 0.000250 
4.0 2.1 0.000247 
4.1 2.1 0.000260 
4.2 2.1 0.000297 
4.3 2.1 0.000210 
4.400001 2.1 0.000260 
4.5 2.1 0.000297 
4.6 2.1 0.000333 
4.7 2.1 0.000327 
4.8 2.1 0.000260 
4.900001 2.1 0.000363 
5.0 2.1 0.000307 
5.1 2.1 0.000370 
5.2 2.1 0.000340 
5.3 2.1 0.000390 
5.400001 2.1 0.000317 
5.5 2.1 0.000370 
5.6 2.1 0.000400 
5.7 2.1 0.000330 
5.8 2.1 0.000327 
5.900001 2.1 0.000417 
6.0 2.1 0.000403 
6.1 2.1 0.000490 
6.199999999999999 2.1 0.000360 
6.300000000000001 2.1 0.000450 
6.400001 2.1 0.000353 
6.5 2.1 0.000373 
6.6 2.1 0.000450 
6.699999999999999 2.1 0.000387 
6.800000000000001 2.1 0.000473 
6.900001 2.1 0.000333 
7.0 2.1 0.000417 
7.1 2.1 0.000357 
7.199999999999999 2.1 0.000377 
7.300000000000001 2.1 0.000400 
7.400001 2.1 0.000317 
7.5 2.1 0.000343 
7.6 2.1 0.000323 
7.699999999999999 2.1 0.000287 
7.800000000000001 2.1 0.000320 
7.900001 2.1 0.000233 
8.0 2.1 0.000257 
8.1 2.1 0.000307 
8.2 2.1 0.000257 
8.3 2.1 0.000210 
8.400001 2.1 0.000213 
8.5 2.1 0.000270 
8.6 2.1 0.000250 
8.7 2.1 0.000217 
8.8 2.1 0.000230 
8.900001 2.1 0.000217 
9.0 2.1 0.000283 
9.1 2.1 0.000187 
9.2 2.1 0.000240 
9.3 2.1 0.000190 
9.400001 2.1 0.000217 
9.5 2.1 0.000173 
9.6 2.1 0.000183 
9.7 2.1 0.000157 
9.8 2.1 0.000173 
9.900001 2.1 0.000200 
10.0 2.1 0.000180 
10.1 2.1 0.000160 
10.2 2.1 0.000177 
10.3 2.1 0.000150 
10.400001 2.1 0.000200 
10.5 2.1 0.000197 
10.6 2.1 0.000170 
10.7 2.1 0.000207 
10.8 2.1 0.000203 
10.900001 2.1 0.000223 
11.0 2.1 0.000243 
11.1 2.1 0.000170 
11.2 2.1 0.000160 
11.3 2.1 0.000237 
11.400001 2.1 0.000197 
11.500001 2.1 0.000233 
11.599999 2.1 0.000227 
11.7 2.1 0.000207 
11.8 2.1 0.000227 
11.900001 2.1 0.000187 
12.000001 2.1 0.000240 
12.099999 2.1 0.000183 
12.2 2.1 0.000213 
12.3 2.1 0.000217 
12.400001 2.1 0.000153 
12.500001 2.1 0.000187 
12.599999 2.1 0.000190 
12.7 2.1 0.000163 
12.8 2.1 0.000123 
12.900001 2.1 0.000097 
13.000001 2.1 0.000123 
13.099999 2.1 0.000133 
13.2 2.1 0.000123 
13.3 2.1 0.000097 
13.400001 2.1 0.000093 
13.500001 2.1 0.000063 
13.599999 2.1 0.000087 
13.7 2.1 0.000093 
13.8 2.1 0.000067 
13.900001 2.1 0.000063 
14.0 2.1 0.000057 
14.099998 2.1 0.000057 
14.199998999999998 2.1 0.000067 
14.299999 2.1 0.000063 
14.399999999999999 2.1 0.000047 
14.5 2.1 0.000043 
14.599998 2.1 0.000020 
14.699998999999998 2.1 0.000037 
14.799999 2.1 0.000040 
14.899999999999999 2.1 0.000040 
15.0 2.1 0.000037 
15.099998 2.1 0.000027 
15.199998999999998 2.1 0.000033 
15.299999 2.1 0.000020 
15.399999999999999 2.1 0.000007 
15.5 2.1 0.000007 
15.599998 2.1 0.000007 
15.699998999999998 2.1 0.000007 
15.799999 2.1 0.000000 
15.899999999999999 2.1 0.000003 
16.0 2.1 0.000000 
16.099998 2.1 0.000000 
16.199999 2.1 0.000000 
16.299999 2.1 0.000000 
16.4 2.1 0.000000 
16.5 2.1 0.000000 
16.599998 2.1 0.000000 
16.699999 2.1 0.000000 
16.799999 2.1 0.000000 
-4.7 2.2 0.000000 
-4.6 2.2 0.000000 
-4.5 2.2 0.000000 
-4.4 2.2 0.000000 
-4.3 2.2 0.000000 
-4.2 2.2 0.000000 
-4.1 2.2 0.000003 
-4.0 2.2 0.000003 
-3.9 2.2 0.000013 
-3.8 2.2 0.000007 
-3.7 2.2 0.000003 
-3.6 2.2 0.000010 
-3.5 2.2 0.000017 
-3.4 2.2 0.000013 
-3.3 2.2 0.000027 
-3.2 2.2 0.000023 
-3.1 2.2 0.000017 
-3.0 2.2 0.000040 
-2.9 2.2 0.000037 
-2.8 2.2 0.000047 
-2.7 2.2 0.000060 
-2.6 2.2 0.000067 
-2.5 2.2 0.000060 
-2.4 2.2 0.000060 
-2.3 2.2 0.000053 
-2.2 2.2 0.000080 
-2.1 2.2 0.000060 
-2.0 2.2 0.000080 
-1.9 2.2 0.000060 
-1.8 2.2 0.000103 
-1.7 2.2 0.000060 
-1.6 2.2 0.000107 
-1.5 2.2 0.000070 
-1.4 2.2 0.000110 
-1.3 2.2 0.000130 
-1.2 2.2 0.000123 
-1.1 2.2 0.000163 
-1.0 2.2 0.000097 
-0.8999999999999999 2.2 0.000153 
-0.8 2.2 0.000157 
-0.7 2.2 0.000160 
-0.6000000000000001 2.2 0.000163 
-0.5 2.2 0.000160 
-0.3999999999999999 2.2 0.000177 
-0.30000000000000004 2.2 0.000257 
-0.19999999999999996 2.2 0.000227 
-0.10000000000000009 2.2 0.000220 
0.0 2.2 0.000227 
0.10000000000000009 2.2 0.000213 
0.20000000000000018 2.2 0.000213 
0.2999999999999998 2.2 0.000220 
0.3999999999999999 2.2 0.000190 
0.5 2.2 0.000223 
0.6000000000000001 2.2 0.000210 
0.7000000000000002 2.2 0.000183 
0.7999999999999998 2.2 0.000193 
0.8999999999999999 2.2 0.000260 
1.0 2.2 0.000223 
1.1 2.2 0.000180 
1.2000000000000002 2.2 0.000167 
1.2999999999999998 2.2 0.000130 
1.4 2.2 0.000207 
1.5 2.2 0.000183 
1.6 2.2 0.000180 
1.7000000000000002 2.2 0.000227 
1.7999999999999998 2.2 0.000187 
1.9 2.2 0.000177 
2.0 2.2 0.000183 
2.0999999999999996 2.2 0.000193 
2.2 2.2 0.000163 
2.3 2.2 0.000197 
2.4000000000000004 2.2 0.000147 
2.5 2.2 0.000153 
2.5999999999999996 2.2 0.000177 
2.7 2.2 0.000220 
2.8 2.2 0.000233 
2.9000000000000004 2.2 0.000193 
3.0 2.2 0.000270 
3.0999999999999996 2.2 0.000183 
3.2 2.2 0.000203 
3.3 2.2 0.000203 
3.4000009999999996 2.2 0.000227 
3.5 2.2 0.000263 
3.5999999999999996 2.2 0.000253 
3.7 2.2 0.000187 
3.8 2.2 0.000237 
3.9000009999999996 2.2 0.000290
[truncated: 839,318 more chars]
