# Supplementary material for: Phospholipids are imported into mitochondria by VDAC, a dimeric beta barrel scramblase
Source: Nat Commun. 2023 Dec 8;14:8115. doi: 10.1038/s41467-023-43570-y (PMC10709637; doi:10.1038/s41467-023-43570-y)
Supplement: Supplementary file 6 — Source Data [file 41467_2023_43570_MOESM6_ESM.zip › Fig 4/fig4-i/dimer-1_wdmap.dat]

# Generated with wdmap (C Water Defect Map Calculator) v2022/06/25
# Command line: wdmap -f traj_joined.xtc -c eq5.gro -l resname POPC -e 2 
# See average water defect at the end of this file.
@ xfontsize 14
@ yfontsize 14
@ zfontsize 14
@ xticksfontsize 12
@ yticksfontsize 12
@ zticksfontsize 12
@ titlefontsize 20
@ title dimer-1
@ zrange 0 0.15
@ xrange 0.0 12.0
@ yrange 0.0 12.0
@ xlabel x coordinate [nm]
@ ylabel y coordinate [nm]
@ zlabel water defect [arb. u.]
$ type colorbar
$ colormap hot
-3.0 -3.0 0.000000 
-2.9 -3.0 0.000060 
-2.8 -3.0 0.000100 
-2.7 -3.0 0.000240 
-2.6 -3.0 0.000160 
-2.5 -3.0 0.000230 
-2.4 -3.0 0.000110 
-2.3 -3.0 0.000170 
-2.2 -3.0 0.000220 
-2.1 -3.0 0.000250 
-2.0 -3.0 0.000190 
-1.9 -3.0 0.000250 
-1.8 -3.0 0.000220 
-1.7 -3.0 0.000220 
-1.6 -3.0 0.000290 
-1.5 -3.0 0.000170 
-1.4 -3.0 0.000300 
-1.3 -3.0 0.000260 
-1.2 -3.0 0.000200 
-1.1 -3.0 0.000300 
-1.0 -3.0 0.000250 
-0.8999999999999999 -3.0 0.000220 
-0.7999999999999998 -3.0 0.000190 
-0.7000000000000002 -3.0 0.000190 
-0.6000000000000001 -3.0 0.000230 
-0.5 -3.0 0.000140 
-0.3999999999999999 -3.0 0.000300 
-0.2999999999999998 -3.0 0.000240 
-0.20000000000000018 -3.0 0.000280 
-0.10000000000000009 -3.0 0.000230 
0.0 -3.0 0.000240 
0.10000000000000009 -3.0 0.000320 
0.20000000000000018 -3.0 0.000160 
0.2999999999999998 -3.0 0.000220 
0.3999999999999999 -3.0 0.000290 
0.5 -3.0 0.000230 
0.6000000000000001 -3.0 0.000280 
0.7000000000000002 -3.0 0.000260 
0.7999999999999998 -3.0 0.000250 
0.8999999999999999 -3.0 0.000220 
1.0 -3.0 0.000270 
1.0999999999999996 -3.0 0.000150 
1.2000000000000002 -3.0 0.000260 
1.2999999999999998 -3.0 0.000250 
1.4000000000000004 -3.0 0.000310 
1.5 -3.0 0.000310 
1.5999999999999996 -3.0 0.000200 
1.7000000000000002 -3.0 0.000290 
1.7999999999999998 -3.0 0.000190 
1.9000000000000004 -3.0 0.000230 
2.0 -3.0 0.000250 
2.0999999999999996 -3.0 0.000180 
2.2 -3.0 0.000270 
2.3 -3.0 0.000230 
2.4000000000000004 -3.0 0.000290 
2.5 -3.0 0.000310 
2.5999999999999996 -3.0 0.000270 
2.7 -3.0 0.000230 
2.8 -3.0 0.000250 
2.9000000000000004 -3.0 0.000250 
3.0 -3.0 0.000330 
3.0999999999999996 -3.0 0.000280 
3.2 -3.0 0.000170 
3.3 -3.0 0.000260 
3.4000000000000004 -3.0 0.000190 
3.5 -3.0 0.000220 
3.5999999999999996 -3.0 0.000200 
3.7 -3.0 0.000230 
3.8 -3.0 0.000190 
3.9000000000000004 -3.0 0.000230 
4.0 -3.0 0.000220 
4.1 -3.0 0.000180 
4.2 -3.0 0.000190 
4.3 -3.0 0.000240 
4.4 -3.0 0.000200 
4.5 -3.0 0.000180 
4.6 -3.0 0.000210 
4.7 -3.0 0.000280 
4.8 -3.0 0.000250 
4.9 -3.0 0.000150 
5.0 -3.0 0.000190 
5.1 -3.0 0.000190 
5.199999999999999 -3.0 0.000230 
5.300000000000001 -3.0 0.000200 
5.4 -3.0 0.000150 
5.5 -3.0 0.000180 
5.6 -3.0 0.000170 
5.699999999999999 -3.0 0.000180 
5.800000000000001 -3.0 0.000250 
5.9 -3.0 0.000190 
6.0 -3.0 0.000190 
6.1 -3.0 0.000220 
6.199999999999999 -3.0 0.000180 
6.300000000000001 -3.0 0.000180 
6.4 -3.0 0.000140 
6.5 -3.0 0.000180 
6.6 -3.0 0.000070 
6.699999999999999 -3.0 0.000160 
6.800000000000001 -3.0 0.000150 
6.9 -3.0 0.000180 
7.0 -3.0 0.000120 
7.1 -3.0 0.000080 
7.199999999999999 -3.0 0.000090 
7.300000000000001 -3.0 0.000170 
7.4 -3.0 0.000130 
7.5 -3.0 0.000180 
7.6 -3.0 0.000100 
7.699999999999999 -3.0 0.000150 
7.800000000000001 -3.0 0.000150 
7.9 -3.0 0.000090 
8.0 -3.0 0.000130 
8.1 -3.0 0.000120 
8.2 -3.0 0.000130 
8.3 -3.0 0.000070 
8.4 -3.0 0.000070 
8.5 -3.0 0.000120 
8.6 -3.0 0.000100 
8.7 -3.0 0.000040 
8.8 -3.0 0.000070 
8.9 -3.0 0.000120 
9.0 -3.0 0.000070 
9.1 -3.0 0.000040 
9.2 -3.0 0.000010 
9.3 -3.0 0.000050 
9.4 -3.0 0.000100 
9.5 -3.0 0.000100 
9.6 -3.0 0.000020 
9.7 -3.0 0.000070 
9.8 -3.0 0.000080 
9.9 -3.0 0.000040 
10.0 -3.0 0.000090 
10.1 -3.0 0.000000 
10.2 -3.0 0.000050 
10.3 -3.0 0.000050 
10.4 -3.0 0.000020 
10.5 -3.0 0.000020 
10.6 -3.0 0.000050 
10.7 -3.0 0.000060 
10.8 -3.0 0.000030 
10.9 -3.0 0.000010 
11.0 -3.0 0.000050 
11.1 -3.0 0.000040 
11.2 -3.0 0.000050 
11.3 -3.0 0.000020 
11.4 -3.0 0.000030 
11.5 -3.0 0.000050 
11.6 -3.0 0.000050 
11.7 -3.0 0.000010 
11.8 -3.0 0.000020 
11.9 -3.0 0.000050 
12.0 -3.0 0.000040 
12.1 -3.0 0.000050 
12.2 -3.0 0.000000 
12.3 -3.0 0.000040 
12.4 -3.0 0.000010 
12.5 -3.0 0.000020 
12.6 -3.0 0.000020 
12.7 -3.0 0.000040 
12.8 -3.0 0.000000 
12.9 -3.0 0.000020 
13.0 -3.0 0.000040 
13.100000000000001 -3.0 0.000020 
13.200001 -3.0 0.000010 
13.299999 -3.0 0.000020 
13.399999999999999 -3.0 0.000030 
13.5 -3.0 0.000020 
13.600000000000001 -3.0 0.000020 
13.700001 -3.0 0.000010 
13.799999 -3.0 0.000050 
13.899999999999999 -3.0 0.000010 
14.0 -3.0 0.000020 
14.100000000000001 -3.0 0.000020 
14.200001 -3.0 0.000030 
14.299999 -3.0 0.000020 
14.399999999999999 -3.0 0.000020 
14.5 -3.0 0.000010 
14.600000000000001 -3.0 0.000030 
14.700001 -3.0 0.000020 
14.799999 -3.0 0.000020 
14.899999999999999 -3.0 0.000030 
15.0 -3.0 0.000010 
15.100000000000001 -3.0 0.000010 
15.200001 -3.0 0.000020 
-3.0 -2.9 0.000000 
-2.9 -2.9 0.000110 
-2.8 -2.9 0.000220 
-2.7 -2.9 0.000290 
-2.6 -2.9 0.000440 
-2.5 -2.9 0.000340 
-2.4 -2.9 0.000390 
-2.3 -2.9 0.000410 
-2.2 -2.9 0.000410 
-2.1 -2.9 0.000350 
-2.0 -2.9 0.000430 
-1.9 -2.9 0.000420 
-1.8 -2.9 0.000330 
-1.7 -2.9 0.000450 
-1.6 -2.9 0.000430 
-1.5 -2.9 0.000470 
-1.4 -2.9 0.000410 
-1.3 -2.9 0.000520 
-1.2 -2.9 0.000300 
-1.1 -2.9 0.000360 
-1.0 -2.9 0.000370 
-0.8999999999999999 -2.9 0.000490 
-0.7999999999999998 -2.9 0.000450 
-0.7000000000000002 -2.9 0.000400 
-0.6000000000000001 -2.9 0.000470 
-0.5 -2.9 0.000440 
-0.3999999999999999 -2.9 0.000380 
-0.2999999999999998 -2.9 0.000280 
-0.20000000000000018 -2.9 0.000420 
-0.10000000000000009 -2.9 0.000420 
0.0 -2.9 0.000350 
0.10000000000000009 -2.9 0.000370 
0.20000000000000018 -2.9 0.000390 
0.2999999999999998 -2.9 0.000310 
0.3999999999999999 -2.9 0.000350 
0.5 -2.9 0.000410 
0.6000000000000001 -2.9 0.000480 
0.7000000000000002 -2.9 0.000390 
0.7999999999999998 -2.9 0.000480 
0.8999999999999999 -2.9 0.000540 
1.0 -2.9 0.000390 
1.0999999999999996 -2.9 0.000340 
1.2000000000000002 -2.9 0.000390 
1.2999999999999998 -2.9 0.000450 
1.4000000000000004 -2.9 0.000350 
1.5 -2.9 0.000460 
1.5999999999999996 -2.9 0.000400 
1.7000000000000002 -2.9 0.000560 
1.7999999999999998 -2.9 0.000400 
1.9000000000000004 -2.9 0.000300 
2.0 -2.9 0.000450 
2.0999999999999996 -2.9 0.000330 
2.2 -2.9 0.000350 
2.3 -2.9 0.000370 
2.4000000000000004 -2.9 0.000460 
2.5 -2.9 0.000520 
2.5999999999999996 -2.9 0.000420 
2.7 -2.9 0.000510 
2.8 -2.9 0.000370 
2.9000000000000004 -2.9 0.000360 
3.0 -2.9 0.000410 
3.0999999999999996 -2.9 0.000360 
3.2 -2.9 0.000390 
3.3 -2.9 0.000470 
3.4000000000000004 -2.9 0.000400 
3.5 -2.9 0.000410 
3.5999999999999996 -2.9 0.000370 
3.7 -2.9 0.000420 
3.8 -2.9 0.000410 
3.9000000000000004 -2.9 0.000360 
4.0 -2.9 0.000390 
4.1 -2.9 0.000470 
4.2 -2.9 0.000390 
4.3 -2.9 0.000260 
4.4 -2.9 0.000360 
4.5 -2.9 0.000350 
4.6 -2.9 0.000420 
4.7 -2.9 0.000360 
4.8 -2.9 0.000330 
4.9 -2.9 0.000340 
5.0 -2.9 0.000410 
5.1 -2.9 0.000500 
5.199999999999999 -2.9 0.000450 
5.300000000000001 -2.9 0.000570 
5.4 -2.9 0.000360 
5.5 -2.9 0.000320 
5.6 -2.9 0.000350 
5.699999999999999 -2.9 0.000380 
5.800000000000001 -2.9 0.000290 
5.9 -2.9 0.000420 
6.0 -2.9 0.000480 
6.1 -2.9 0.000380 
6.199999999999999 -2.9 0.000470 
6.300000000000001 -2.9 0.000380 
6.4 -2.9 0.000300 
6.5 -2.9 0.000500 
6.6 -2.9 0.000220 
6.699999999999999 -2.9 0.000470 
6.800000000000001 -2.9 0.000350 
6.9 -2.9 0.000330 
7.0 -2.9 0.000460 
7.1 -2.9 0.000390 
7.199999999999999 -2.9 0.000260 
7.300000000000001 -2.9 0.000350 
7.4 -2.9 0.000240 
7.5 -2.9 0.000250 
7.6 -2.9 0.000410 
7.699999999999999 -2.9 0.000470 
7.800000000000001 -2.9 0.000250 
7.9 -2.9 0.000280 
8.0 -2.9 0.000410 
8.1 -2.9 0.000360 
8.2 -2.9 0.000390 
8.3 -2.9 0.000280 
8.4 -2.9 0.000340 
8.5 -2.9 0.000400 
8.6 -2.9 0.000330 
8.7 -2.9 0.000260 
8.8 -2.9 0.000360 
8.9 -2.9 0.000340 
9.0 -2.9 0.000320 
9.1 -2.9 0.000320 
9.2 -2.9 0.000240 
9.3 -2.9 0.000320 
9.4 -2.9 0.000280 
9.5 -2.9 0.000280 
9.6 -2.9 0.000350 
9.7 -2.9 0.000260 
9.8 -2.9 0.000270 
9.9 -2.9 0.000240 
10.0 -2.9 0.000310 
10.1 -2.9 0.000250 
10.2 -2.9 0.000200 
10.3 -2.9 0.000290 
10.4 -2.9 0.000230 
10.5 -2.9 0.000330 
10.6 -2.9 0.000260 
10.7 -2.9 0.000190 
10.8 -2.9 0.000180 
10.9 -2.9 0.000150 
11.0 -2.9 0.000170 
11.1 -2.9 0.000210 
11.2 -2.9 0.000220 
11.3 -2.9 0.000210 
11.4 -2.9 0.000220 
11.5 -2.9 0.000180 
11.6 -2.9 0.000150 
11.7 -2.9 0.000300 
11.8 -2.9 0.000210 
11.9 -2.9 0.000240 
12.0 -2.9 0.000150 
12.1 -2.9 0.000210 
12.2 -2.9 0.000180 
12.3 -2.9 0.000190 
12.4 -2.9 0.000230 
12.5 -2.9 0.000140 
12.6 -2.9 0.000190 
12.7 -2.9 0.000170 
12.8 -2.9 0.000170 
12.9 -2.9 0.000150 
13.0 -2.9 0.000140 
13.100000000000001 -2.9 0.000180 
13.200001 -2.9 0.000130 
13.299999 -2.9 0.000160 
13.399999999999999 -2.9 0.000170 
13.5 -2.9 0.000060 
13.600000000000001 -2.9 0.000110 
13.700001 -2.9 0.000090 
13.799999 -2.9 0.000150 
13.899999999999999 -2.9 0.000130 
14.0 -2.9 0.000120 
14.100000000000001 -2.9 0.000130 
14.200001 -2.9 0.000100 
14.299999 -2.9 0.000120 
14.399999999999999 -2.9 0.000100 
14.5 -2.9 0.000110 
14.600000000000001 -2.9 0.000100 
14.700001 -2.9 0.000140 
14.799999 -2.9 0.000050 
14.899999999999999 -2.9 0.000110 
15.0 -2.9 0.000140 
15.100000000000001 -2.9 0.000060 
15.200001 -2.9 0.000030 
-3.0 -2.8 0.000030 
-2.9 -2.8 0.000080 
-2.8 -2.8 0.000180 
-2.7 -2.8 0.000230 
-2.6 -2.8 0.000260 
-2.5 -2.8 0.000260 
-2.4 -2.8 0.000310 
-2.3 -2.8 0.000300 
-2.2 -2.8 0.000370 
-2.1 -2.8 0.000290 
-2.0 -2.8 0.000350 
-1.9 -2.8 0.000340 
-1.8 -2.8 0.000240 
-1.7 -2.8 0.000370 
-1.6 -2.8 0.000470 
-1.5 -2.8 0.000310 
-1.4 -2.8 0.000430 
-1.3 -2.8 0.000410 
-1.2 -2.8 0.000280 
-1.1 -2.8 0.000330 
-1.0 -2.8 0.000290 
-0.8999999999999999 -2.8 0.000560 
-0.7999999999999998 -2.8 0.000350 
-0.7000000000000002 -2.8 0.000360 
-0.6000000000000001 -2.8 0.000300 
-0.5 -2.8 0.000410 
-0.3999999999999999 -2.8 0.000500 
-0.2999999999999998 -2.8 0.000360 
-0.20000000000000018 -2.8 0.000280 
-0.10000000000000009 -2.8 0.000400 
0.0 -2.8 0.000370 
0.10000000000000009 -2.8 0.000400 
0.20000000000000018 -2.8 0.000340 
0.2999999999999998 -2.8 0.000300 
0.3999999999999999 -2.8 0.000290 
0.5 -2.8 0.000420 
0.6000000000000001 -2.8 0.000330 
0.7000000000000002 -2.8 0.000360 
0.7999999999999998 -2.8 0.000360 
0.8999999999999999 -2.8 0.000420 
1.0 -2.8 0.000430 
1.0999999999999996 -2.8 0.000380 
1.2000000000000002 -2.8 0.000500 
1.2999999999999998 -2.8 0.000450 
1.4000000000000004 -2.8 0.000350 
1.5 -2.8 0.000420 
1.5999999999999996 -2.8 0.000340 
1.7000000000000002 -2.8 0.000330 
1.7999999999999998 -2.8 0.000450 
1.9000000000000004 -2.8 0.000390 
2.0 -2.8 0.000400 
2.0999999999999996 -2.8 0.000340 
2.2 -2.8 0.000340 
2.3 -2.8 0.000460 
2.4000000000000004 -2.8 0.000330 
2.5 -2.8 0.000410 
2.5999999999999996 -2.8 0.000380 
2.7 -2.8 0.000430 
2.8 -2.8 0.000430 
2.9000000000000004 -2.8 0.000390 
3.0 -2.8 0.000470 
3.0999999999999996 -2.8 0.000390 
3.2 -2.8 0.000350 
3.3 -2.8 0.000290 
3.4000000000000004 -2.8 0.000430 
3.5 -2.8 0.000270 
3.5999999999999996 -2.8 0.000310 
3.7 -2.8 0.000330 
3.8 -2.8 0.000410 
3.9000000000000004 -2.8 0.000350 
4.0 -2.8 0.000310 
4.1 -2.8 0.000260 
4.2 -2.8 0.000290 
4.3 -2.8 0.000450 
4.4 -2.8 0.000420 
4.5 -2.8 0.000340 
4.6 -2.8 0.000300 
4.7 -2.8 0.000280 
4.8 -2.8 0.000350 
4.9 -2.8 0.000250 
5.0 -2.8 0.000310 
5.1 -2.8 0.000340 
5.199999999999999 -2.8 0.000370 
5.300000000000001 -2.8 0.000330 
5.4 -2.8 0.000340 
5.5 -2.8 0.000270 
5.6 -2.8 0.000360 
5.699999999999999 -2.8 0.000360 
5.800000000000001 -2.8 0.000290 
5.9 -2.8 0.000180 
6.0 -2.8 0.000360 
6.1 -2.8 0.000250 
6.199999999999999 -2.8 0.000310 
6.300000000000001 -2.8 0.000340 
6.4 -2.8 0.000290 
6.5 -2.8 0.000330 
6.6 -2.8 0.000390 
6.699999999999999 -2.8 0.000220 
6.800000000000001 -2.8 0.000370 
6.9 -2.8 0.000180 
7.0 -2.8 0.000380 
7.1 -2.8 0.000340 
7.199999999999999 -2.8 0.000410 
7.300000000000001 -2.8 0.000310 
7.4 -2.8 0.000260 
7.5 -2.8 0.000310 
7.6 -2.8 0.000320 
7.699999999999999 -2.8 0.000320 
7.800000000000001 -2.8 0.000380 
7.9 -2.8 0.000400 
8.0 -2.8 0.000410 
8.1 -2.8 0.000370 
8.2 -2.8 0.000250 
8.3 -2.8 0.000300 
8.4 -2.8 0.000270 
8.5 -2.8 0.000360 
8.6 -2.8 0.000290 
8.7 -2.8 0.000370 
8.8 -2.8 0.000380 
8.9 -2.8 0.000300 
9.0 -2.8 0.000360 
9.1 -2.8 0.000330 
9.2 -2.8 0.000270 
9.3 -2.8 0.000490 
9.4 -2.8 0.000310 
9.5 -2.8 0.000310 
9.6 -2.8 0.000390 
9.7 -2.8 0.000290 
9.8 -2.8 0.000440 
9.9 -2.8 0.000480 
10.0 -2.8 0.000280 
10.1 -2.8 0.000360 
10.2 -2.8 0.000230 
10.3 -2.8 0.000370 
10.4 -2.8 0.000300 
10.5 -2.8 0.000350 
10.6 -2.8 0.000320 
10.7 -2.8 0.000290 
10.8 -2.8 0.000280 
10.9 -2.8 0.000300 
11.0 -2.8 0.000280 
11.1 -2.8 0.000330 
11.2 -2.8 0.000370 
11.3 -2.8 0.000260 
11.4 -2.8 0.000370 
11.5 -2.8 0.000330 
11.6 -2.8 0.000360 
11.7 -2.8 0.000220 
11.8 -2.8 0.000290 
11.9 -2.8 0.000430 
12.0 -2.8 0.000260 
12.1 -2.8 0.000310 
12.2 -2.8 0.000410 
12.3 -2.8 0.000240 
12.4 -2.8 0.000300 
12.5 -2.8 0.000460 
12.6 -2.8 0.000270 
12.7 -2.8 0.000280 
12.8 -2.8 0.000200 
12.9 -2.8 0.000240 
13.0 -2.8 0.000220 
13.100000000000001 -2.8 0.000270 
13.200001 -2.8 0.000270 
13.299999 -2.8 0.000280 
13.399999999999999 -2.8 0.000310 
13.5 -2.8 0.000240 
13.600000000000001 -2.8 0.000290 
13.700001 -2.8 0.000220 
13.799999 -2.8 0.000310 
13.899999999999999 -2.8 0.000280 
14.0 -2.8 0.000240 
14.100000000000001 -2.8 0.000210 
14.200001 -2.8 0.000220 
14.299999 -2.8 0.000180 
14.399999999999999 -2.8 0.000130 
14.5 -2.8 0.000270 
14.600000000000001 -2.8 0.000160 
14.700001 -2.8 0.000250 
14.799999 -2.8 0.000260 
14.899999999999999 -2.8 0.000150 
15.0 -2.8 0.000240 
15.100000000000001 -2.8 0.000190 
15.200001 -2.8 0.000070 
-3.0 -2.7 0.000020 
-2.9 -2.7 0.000110 
-2.8 -2.7 0.000230 
-2.7 -2.7 0.000370 
-2.6 -2.7 0.000490 
-2.5 -2.7 0.000520 
-2.4 -2.7 0.000500 
-2.3 -2.7 0.000420 
-2.2 -2.7 0.000460 
-2.1 -2.7 0.000270 
-2.0 -2.7 0.000380 
-1.9 -2.7 0.000480 
-1.8 -2.7 0.000330 
-1.7 -2.7 0.000400 
-1.6 -2.7 0.000480 
-1.5 -2.7 0.000440 
-1.4 -2.7 0.000400 
-1.3 -2.7 0.000370 
-1.2 -2.7 0.000530 
-1.1 -2.7 0.000410 
-1.0 -2.7 0.000210 
-0.8999999999999999 -2.7 0.000430 
-0.7999999999999998 -2.7 0.000380 
-0.7000000000000002 -2.7 0.000420 
-0.6000000000000001 -2.7 0.000440 
-0.5 -2.7 0.000460 
-0.3999999999999999 -2.7 0.000490 
-0.2999999999999998 -2.7 0.000410 
-0.20000000000000018 -2.7 0.000380 
-0.10000000000000009 -2.7 0.000390 
0.0 -2.7 0.000470 
0.10000000000000009 -2.7 0.000330 
0.20000000000000018 -2.7 0.000480 
0.2999999999999998 -2.7 0.000300 
0.3999999999999999 -2.7 0.000470 
0.5 -2.7 0.000380 
0.6000000000000001 -2.7 0.000440 
0.7000000000000002 -2.7 0.000380 
0.7999999999999998 -2.7 0.000410 
0.8999999999999999 -2.7 0.000480 
1.0 -2.7 0.000470 
1.0999999999999996 -2.7 0.000270 
1.2000000000000002 -2.7 0.000360 
1.2999999999999998 -2.7 0.000400 
1.4000000000000004 -2.7 0.000370 
1.5 -2.7 0.000450 
1.5999999999999996 -2.7 0.000350 
1.7000000000000002 -2.7 0.000320 
1.7999999999999998 -2.7 0.000210 
1.9000000000000004 -2.7 0.000290 
2.0 -2.7 0.000470 
2.0999999999999996 -2.7 0.000390 
2.2 -2.7 0.000270 
2.3 -2.7 0.000360 
2.4000000000000004 -2.7 0.000320 
2.5 -2.7 0.000490 
2.5999999999999996 -2.7 0.000350 
2.7 -2.7 0.000420 
2.8 -2.7 0.000390 
2.9000000000000004 -2.7 0.000430 
3.0 -2.7 0.000550 
3.0999999999999996 -2.7 0.000410 
3.2 -2.7 0.000340 
3.3 -2.7 0.000350 
3.4000000000000004 -2.7 0.000390 
3.5 -2.7 0.000480 
3.5999999999999996 -2.7 0.000440 
3.7 -2.7 0.000390 
3.8 -2.7 0.000440 
3.9000000000000004 -2.7 0.000280 
4.0 -2.7 0.000480 
4.1 -2.7 0.000360 
4.2 -2.7 0.000400 
4.3 -2.7 0.000370 
4.4 -2.7 0.000470 
4.5 -2.7 0.000320 
4.6 -2.7 0.000270 
4.7 -2.7 0.000370 
4.8 -2.7 0.000200 
4.9 -2.7 0.000410 
5.0 -2.7 0.000320 
5.1 -2.7 0.000350 
5.199999999999999 -2.7 0.000400 
5.300000000000001 -2.7 0.000400 
5.4 -2.7 0.000340 
5.5 -2.7 0.000330 
5.6 -2.7 0.000330 
5.699999999999999 -2.7 0.000410 
5.800000000000001 -2.7 0.000490 
5.9 -2.7 0.000360 
6.0 -2.7 0.000490 
6.1 -2.7 0.000330 
6.199999999999999 -2.7 0.000420 
6.300000000000001 -2.7 0.000390 
6.4 -2.7 0.000410 
6.5 -2.7 0.000390 
6.6 -2.7 0.000420 
6.699999999999999 -2.7 0.000440 
6.800000000000001 -2.7 0.000440 
6.9 -2.7 0.000270 
7.0 -2.7 0.000350 
7.1 -2.7 0.000330 
7.199999999999999 -2.7 0.000420 
7.300000000000001 -2.7 0.000490 
7.4 -2.7 0.000350 
7.5 -2.7 0.000360 
7.6 -2.7 0.000420 
7.699999999999999 -2.7 0.000370 
7.800000000000001 -2.7 0.000450 
7.9 -2.7 0.000330 
8.0 -2.7 0.000340 
8.1 -2.7 0.000280 
8.2 -2.7 0.000430 
8.3 -2.7 0.000370 
8.4 -2.7 0.000350 
8.5 -2.7 0.000290 
8.6 -2.7 0.000390 
8.7 -2.7 0.000370 
8.8 -2.7 0.000470 
8.9 -2.7 0.000360 
9.0 -2.7 0.000360 
9.1 -2.7 0.000400 
9.2 -2.7 0.000420 
9.3 -2.7 0.000410 
9.4 -2.7 0.000280 
9.5 -2.7 0.000320 
9.6 -2.7 0.000390 
9.7 -2.7 0.000300 
9.8 -2.7 0.000470 
9.9 -2.7 0.000270 
10.0 -2.7 0.000550 
10.1 -2.7 0.000500 
10.2 -2.7 0.000470 
10.3 -2.7 0.000360 
10.4 -2.7 0.000460 
10.5 -2.7 0.000360 
10.6 -2.7 0.000340 
10.7 -2.7 0.000400 
10.8 -2.7 0.000320 
10.9 -2.7 0.000440 
11.0 -2.7 0.000350 
11.1 -2.7 0.000390 
11.2 -2.7 0.000440 
11.3 -2.7 0.000380 
11.4 -2.7 0.000320 
11.5 -2.7 0.000340 
11.6 -2.7 0.000410 
11.7 -2.7 0.000420 
11.8 -2.7 0.000340 
11.9 -2.7 0.000510 
12.0 -2.7 0.000410 
12.1 -2.7 0.000410 
12.2 -2.7 0.000450 
12.3 -2.7 0.000530 
12.4 -2.7 0.000360 
12.5 -2.7 0.000390 
12.6 -2.7 0.000400 
12.7 -2.7 0.000420 
12.8 -2.7 0.000540 
12.9 -2.7 0.000350 
13.0 -2.7 0.000350 
13.100000000000001 -2.7 0.000390 
13.200001 -2.7 0.000260 
13.299999 -2.7 0.000280 
13.399999999999999 -2.7 0.000500 
13.5 -2.7 0.000370 
13.600000000000001 -2.7 0.000450 
13.700001 -2.7 0.000390 
13.799999 -2.7 0.000370 
13.899999999999999 -2.7 0.000550 
14.0 -2.7 0.000360 
14.100000000000001 -2.7 0.000350 
14.200001 -2.7 0.000370 
14.299999 -2.7 0.000350 
14.399999999999999 -2.7 0.000290 
14.5 -2.7 0.000290 
14.600000000000001 -2.7 0.000260 
14.700001 -2.7 0.000290 
14.799999 -2.7 0.000320 
14.899999999999999 -2.7 0.000270 
15.0 -2.7 0.000260 
15.100000000000001 -2.7 0.000390 
15.200001 -2.7 0.000090 
-3.0 -2.6 0.000020 
-2.9 -2.6 0.000130 
-2.8 -2.6 0.000260 
-2.7 -2.6 0.000270 
-2.6 -2.6 0.000470 
-2.5 -2.6 0.000360 
-2.4 -2.6 0.000370 
-2.3 -2.6 0.000460 
-2.2 -2.6 0.000570 
-2.1 -2.6 0.000330 
-2.0 -2.6 0.000350 
-1.9 -2.6 0.000380 
-1.8 -2.6 0.000470 
-1.7 -2.6 0.000520 
-1.6 -2.6 0.000460 
-1.5 -2.6 0.000310 
-1.4 -2.6 0.000510 
-1.3 -2.6 0.000450 
-1.2 -2.6 0.000390 
-1.1 -2.6 0.000310 
-1.0 -2.6 0.000490 
-0.8999999999999999 -2.6 0.000350 
-0.7999999999999998 -2.6 0.000360 
-0.7000000000000002 -2.6 0.000380 
-0.6000000000000001 -2.6 0.000350 
-0.5 -2.6 0.000570 
-0.3999999999999999 -2.6 0.000470 
-0.2999999999999998 -2.6 0.000370 
-0.20000000000000018 -2.6 0.000360 
-0.10000000000000009 -2.6 0.000360 
0.0 -2.6 0.000390 
0.10000000000000009 -2.6 0.000480 
0.20000000000000018 -2.6 0.000390 
0.2999999999999998 -2.6 0.000440 
0.3999999999999999 -2.6 0.000420 
0.5 -2.6 0.000550 
0.6000000000000001 -2.6 0.000390 
0.7000000000000002 -2.6 0.000410 
0.7999999999999998 -2.6 0.000390 
0.8999999999999999 -2.6 0.000340 
1.0 -2.6 0.000350 
1.0999999999999996 -2.6 0.000390 
1.2000000000000002 -2.6 0.000510 
1.2999999999999998 -2.6 0.000470 
1.4000000000000004 -2.6 0.000490 
1.5 -2.6 0.000460 
1.5999999999999996 -2.6 0.000280 
1.7000000000000002 -2.6 0.000460 
1.7999999999999998 -2.6 0.000390 
1.9000000000000004 -2.6 0.000330 
2.0 -2.6 0.000440 
2.0999999999999996 -2.6 0.000440 
2.2 -2.6 0.000380 
2.3 -2.6 0.000380 
2.4000000000000004 -2.6 0.000410 
2.5 -2.6 0.000530 
2.5999999999999996 -2.6 0.000330 
2.7 -2.6 0.000370 
2.8 -2.6 0.000410 
2.9000000000000004 -2.6 0.000330 
3.0 -2.6 0.000360 
3.0999999999999996 -2.6 0.000450 
3.2 -2.6 0.000460 
3.3 -2.6 0.000430 
3.4000000000000004 -2.6 0.000420 
3.5 -2.6 0.000350 
3.5999999999999996 -2.6 0.000330 
3.7 -2.6 0.000460 
3.8 -2.6 0.000410 
3.9000000000000004 -2.6 0.000430 
4.0 -2.6 0.000450 
4.1 -2.6 0.000200 
4.2 -2.6 0.000380 
4.3 -2.6 0.000390 
4.4 -2.6 0.000390 
4.5 -2.6 0.000330 
4.6 -2.6 0.000370 
4.7 -2.6 0.000330 
4.8 -2.6 0.000330 
4.9 -2.6 0.000400 
5.0 -2.6 0.000270 
5.1 -2.6 0.000370 
5.199999999999999 -2.6 0.000300 
5.300000000000001 -2.6 0.000470 
5.4 -2.6 0.000300 
5.5 -2.6 0.000460 
5.6 -2.6 0.000370 
5.699999999999999 -2.6 0.000380 
5.800000000000001 -2.6 0.000260 
5.9 -2.6 0.000250 
6.0 -2.6 0.000320 
6.1 -2.6 0.000360 
6.199999999999999 -2.6 0.000280 
6.300000000000001 -2.6 0.000500 
6.4 -2.6 0.000290 
6.5 -2.6 0.000300 
6.6 -2.6 0.000430 
6.699999999999999 -2.6 0.000420 
6.800000000000001 -2.6 0.000450 
6.9 -2.6 0.000290 
7.0 -2.6 0.000320 
7.1 -2.6 0.000440 
7.199999999999999 -2.6 0.000260 
7.300000000000001 -2.6 0.000430 
7.4 -2.6 0.000360 
7.5 -2.6 0.000340 
7.6 -2.6 0.000410 
7.699999999999999 -2.6 0.000350 
7.800000000000001 -2.6 0.000390 
7.9 -2.6 0.000320 
8.0 -2.6 0.000370 
8.1 -2.6 0.000380 
8.2 -2.6 0.000460 
8.3 -2.6 0.000470 
8.4 -2.6 0.000290 
8.5 -2.6 0.000470 
8.6 -2.6 0.000410 
8.7 -2.6 0.000370 
8.8 -2.6 0.000370 
8.9 -2.6 0.000370 
9.0 -2.6 0.000380 
9.1 -2.6 0.000310 
9.2 -2.6 0.000290 
9.3 -2.6 0.000400 
9.4 -2.6 0.000390 
9.5 -2.6 0.000410 
9.6 -2.6 0.000340 
9.7 -2.6 0.000460 
9.8 -2.6 0.000320 
9.9 -2.6 0.000420 
10.0 -2.6 0.000480 
10.1 -2.6 0.000350 
10.2 -2.6 0.000470 
10.3 -2.6 0.000370 
10.4 -2.6 0.000420 
10.5 -2.6 0.000360 
10.6 -2.6 0.000450 
10.7 -2.6 0.000340 
10.8 -2.6 0.000500 
10.9 -2.6 0.000540 
11.0 -2.6 0.000340 
11.1 -2.6 0.000410 
11.2 -2.6 0.000330 
11.3 -2.6 0.000320 
11.4 -2.6 0.000380 
11.5 -2.6 0.000340 
11.6 -2.6 0.000380 
11.7 -2.6 0.000410 
11.8 -2.6 0.000450 
11.9 -2.6 0.000440 
12.0 -2.6 0.000500 
12.1 -2.6 0.000490 
12.2 -2.6 0.000390 
12.3 -2.6 0.000340 
12.4 -2.6 0.000430 
12.5 -2.6 0.000470 
12.6 -2.6 0.000510 
12.7 -2.6 0.000420 
12.8 -2.6 0.000440 
12.9 -2.6 0.000350 
13.0 -2.6 0.000480 
13.100000000000001 -2.6 0.000430 
13.200001 -2.6 0.000410 
13.299999 -2.6 0.000420 
13.399999999999999 -2.6 0.000380 
13.5 -2.6 0.000360 
13.600000000000001 -2.6 0.000440 
13.700001 -2.6 0.000490 
13.799999 -2.6 0.000350 
13.899999999999999 -2.6 0.000310 
14.0 -2.6 0.000370 
14.100000000000001 -2.6 0.000500 
14.200001 -2.6 0.000380 
14.299999 -2.6 0.000330 
14.399999999999999 -2.6 0.000360 
14.5 -2.6 0.000350 
14.600000000000001 -2.6 0.000310 
14.700001 -2.6 0.000430 
14.799999 -2.6 0.000430 
14.899999999999999 -2.6 0.000360 
15.0 -2.6 0.000280 
15.100000000000001 -2.6 0.000320 
15.200001 -2.6 0.000080 
-3.0 -2.5 0.000020 
-2.9 -2.5 0.000140 
-2.8 -2.5 0.000140 
-2.7 -2.5 0.000460 
-2.6 -2.5 0.000430 
-2.5 -2.5 0.000350 
-2.4 -2.5 0.000370 
-2.3 -2.5 0.000370 
-2.2 -2.5 0.000410 
-2.1 -2.5 0.000450 
-2.0 -2.5 0.000370 
-1.9 -2.5 0.000460 
-1.8 -2.5 0.000330 
-1.7 -2.5 0.000340 
-1.6 -2.5 0.000430 
-1.5 -2.5 0.000370 
-1.4 -2.5 0.000450 
-1.3 -2.5 0.000320 
-1.2 -2.5 0.000400 
-1.1 -2.5 0.000510 
-1.0 -2.5 0.000390 
-0.8999999999999999 -2.5 0.000430 
-0.7999999999999998 -2.5 0.000340 
-0.7000000000000002 -2.5 0.000340 
-0.6000000000000001 -2.5 0.000380 
-0.5 -2.5 0.000350 
-0.3999999999999999 -2.5 0.000470 
-0.2999999999999998 -2.5 0.000310 
-0.20000000000000018 -2.5 0.000400 
-0.10000000000000009 -2.5 0.000370 
0.0 -2.5 0.000400 
0.10000000000000009 -2.5 0.000500 
0.20000000000000018 -2.5 0.000370 
0.2999999999999998 -2.5 0.000390 
0.3999999999999999 -2.5 0.000390 
0.5 -2.5 0.000510 
0.6000000000000001 -2.5 0.000500 
0.7000000000000002 -2.5 0.000320 
0.7999999999999998 -2.5 0.000430 
0.8999999999999999 -2.5 0.000460 
1.0 -2.5 0.000470 
1.0999999999999996 -2.5 0.000480 
1.2000000000000002 -2.5 0.000410 
1.2999999999999998 -2.5 0.000370 
1.4000000000000004 -2.5 0.000400 
1.5 -2.5 0.000460 
1.5999999999999996 -2.5 0.000340 
1.7000000000000002 -2.5 0.000480 
1.7999999999999998 -2.5 0.000360 
1.9000000000000004 -2.5 0.000440 
2.0 -2.5 0.000470 
2.0999999999999996 -2.5 0.000400 
2.2 -2.5 0.000390 
2.3 -2.5 0.000460 
2.4000000000000004 -2.5 0.000450 
2.5 -2.5 0.000480 
2.5999999999999996 -2.5 0.000320 
2.7 -2.5 0.000550 
2.8 -2.5 0.000440 
2.9000000000000004 -2.5 0.000440 
3.0 -2.5 0.000450 
3.0999999999999996 -2.5 0.000380 
3.2 -2.5 0.000430 
3.3 -2.5 0.000430 
3.4000000000000004 -2.5 0.000340 
3.5 -2.5 0.000360 
3.5999999999999996 -2.5 0.000440 
3.7 -2.5 0.000450 
3.8 -2.5 0.000470 
3.9000000000000004 -2.5 0.000360 
4.0 -2.5 0.000410 
4.1 -2.5 0.000390 
4.2 -2.5 0.000400 
4.3 -2.5 0.000380 
4.4 -2.5 0.000360 
4.5 -2.5 0.000330 
4.6 -2.5 0.000460 
4.7 -2.5 0.000460 
4.8 -2.5 0.000360 
4.9 -2.5 0.000350 
5.0 -2.5 0.000460 
5.1 -2.5 0.000230 
5.199999999999999 -2.5 0.000410 
5.300000000000001 -2.5 0.000380 
5.4 -2.5 0.000250 
5.5 -2.5 0.000350 
5.6 -2.5 0.000280 
5.699999999999999 -2.5 0.000330 
5.800000000000001 -2.5 0.000350 
5.9 -2.5 0.000330 
6.0 -2.5 0.000360 
6.1 -2.5 0.000290 
6.199999999999999 -2.5 0.000320 
6.300000000000001 -2.5 0.000410 
6.4 -2.5 0.000310 
6.5 -2.5 0.000400 
6.6 -2.5 0.000340 
6.699999999999999 -2.5 0.000380 
6.800000000000001 -2.5 0.000320 
6.9 -2.5 0.000280 
7.0 -2.5 0.000340 
7.1 -2.5 0.000390 
7.199999999999999 -2.5 0.000340 
7.300000000000001 -2.5 0.000360 
7.4 -2.5 0.000300 
7.5 -2.5 0.000290 
7.6 -2.5 0.000330 
7.699999999999999 -2.5 0.000260 
7.800000000000001 -2.5 0.000350 
7.9 -2.5 0.000330 
8.0 -2.5 0.000380 
8.1 -2.5 0.000360 
8.2 -2.5 0.000340 
8.3 -2.5 0.000420 
8.4 -2.5 0.000310 
8.5 -2.5 0.000480 
8.6 -2.5 0.000370 
8.7 -2.5 0.000400 
8.8 -2.5 0.000490 
8.9 -2.5 0.000380 
9.0 -2.5 0.000570 
9.1 -2.5 0.000270 
9.2 -2.5 0.000280 
9.3 -2.5 0.000260 
9.4 -2.5 0.000410 
9.5 -2.5 0.000450 
9.6 -2.5 0.000320 
9.7 -2.5 0.000350 
9.8 -2.5 0.000400 
9.9 -2.5 0.000400 
10.0 -2.5 0.000390 
10.1 -2.5 0.000350 
10.2 -2.5 0.000360 
10.3 -2.5 0.000420 
10.4 -2.5 0.000360 
10.5 -2.5 0.000430 
10.6 -2.5 0.000400 
10.7 -2.5 0.000350 
10.8 -2.5 0.000430 
10.9 -2.5 0.000410 
11.0 -2.5 0.000360 
11.1 -2.5 0.000380 
11.2 -2.5 0.000370 
11.3 -2.5 0.000440 
11.4 -2.5 0.000280 
11.5 -2.5 0.000380 
11.6 -2.5 0.000360 
11.7 -2.5 0.000390 
11.8 -2.5 0.000330 
11.9 -2.5 0.000360 
12.0 -2.5 0.000320 
12.1 -2.5 0.000390 
12.2 -2.5 0.000430 
12.3 -2.5 0.000330 
12.4 -2.5 0.000360 
12.5 -2.5 0.000440 
12.6 -2.5 0.000370 
12.7 -2.5 0.000540 
12.8 -2.5 0.000400 
12.9 -2.5 0.000420 
13.0 -2.5 0.000420 
13.100000000000001 -2.5 0.000430 
13.200001 -2.5 0.000500 
13.299999 -2.5 0.000450 
13.399999999999999 -2.5 0.000330 
13.5 -2.5 0.000380 
13.600000000000001 -2.5 0.000290 
13.700001 -2.5 0.000430 
13.799999 -2.5 0.000420 
13.899999999999999 -2.5 0.000380 
14.0 -2.5 0.000330 
14.100000000000001 -2.5 0.000390 
14.200001 -2.5 0.000400 
14.299999 -2.5 0.000330 
14.399999999999999 -2.5 0.000420 
14.5 -2.5 0.000330 
14.600000000000001 -2.5 0.000420 
14.700001 -2.5 0.000370 
14.799999 -2.5 0.000310 
14.899999999999999 -2.5 0.000490 
15.0 -2.5 0.000330 
15.100000000000001 -2.5 0.000360 
15.200001 -2.5 0.000140 
-3.0 -2.4 0.000010 
-2.9 -2.4 0.000120 
-2.8 -2.4 0.000270 
-2.7 -2.4 0.000420 
-2.6 -2.4 0.000440 
-2.5 -2.4 0.000310 
-2.4 -2.4 0.000370 
-2.3 -2.4 0.000440 
-2.2 -2.4 0.000310 
-2.1 -2.4 0.000430 
-2.0 -2.4 0.000330 
-1.9 -2.4 0.000450 
-1.8 -2.4 0.000470 
-1.7 -2.4 0.000300 
-1.6 -2.4 0.000490 
-1.5 -2.4 0.000420 
-1.4 -2.4 0.000410 
-1.3 -2.4 0.000510 
-1.2 -2.4 0.000410 
-1.1 -2.4 0.000390 
-1.0 -2.4 0.000450 
-0.8999999999999999 -2.4 0.000420 
-0.7999999999999998 -2.4 0.000390 
-0.7000000000000002 -2.4 0.000440 
-0.6000000000000001 -2.4 0.000330 
-0.5 -2.4 0.000440 
-0.3999999999999999 -2.4 0.000370 
-0.2999999999999998 -2.4 0.000280 
-0.20000000000000018 -2.4 0.000390 
-0.10000000000000009 -2.4 0.000470 
0.0 -2.4 0.000400 
0.10000000000000009 -2.4 0.000330 
0.20000000000000018 -2.4 0.000370 
0.2999999999999998 -2.4 0.000480 
0.3999999999999999 -2.4 0.000300 
0.5 -2.4 0.000410 
0.6000000000000001 -2.4 0.000290 
0.7000000000000002 -2.4 0.000390 
0.7999999999999998 -2.4 0.000340 
0.8999999999999999 -2.4 0.000450 
1.0 -2.4 0.000450 
1.0999999999999996 -2.4 0.000400 
1.2000000000000002 -2.4 0.000560 
1.2999999999999998 -2.4 0.000570 
1.4000000000000004 -2.4 0.000470 
1.5 -2.4 0.000550 
1.5999999999999996 -2.4 0.000400 
1.7000000000000002 -2.4 0.000410 
1.7999999999999998 -2.4 0.000270 
1.9000000000000004 -2.4 0.000560 
2.0 -2.4 0.000340 
2.0999999999999996 -2.4 0.000390 
2.2 -2.4 0.000380 
2.3 -2.4 0.000430 
2.4000000000000004 -2.4 0.000340 
2.5 -2.4 0.000420 
2.5999999999999996 -2.4 0.000340 
2.7 -2.4 0.000430 
2.8 -2.4 0.000440 
2.9000000000000004 -2.4 0.000520 
3.0 -2.4 0.000460 
3.0999999999999996 -2.4 0.000330 
3.2 -2.4 0.000480 
3.3 -2.4 0.000370 
3.4000000000000004 -2.4 0.000320 
3.5 -2.4 0.000460 
3.5999999999999996 -2.4 0.000410 
3.7 -2.4 0.000410 
3.8 -2.4 0.000390 
3.9000000000000004 -2.4 0.000470 
4.0 -2.4 0.000410 
4.1 -2.4 0.000310 
4.2 -2.4 0.000370 
4.3 -2.4 0.000400 
4.4 -2.4 0.000310 
4.5 -2.4 0.000360 
4.6 -2.4 0.000440 
4.7 -2.4 0.000420 
4.8 -2.4 0.000310 
4.9 -2.4 0.000350 
5.0 -2.4 0.000400 
5.1 -2.4 0.000330 
5.199999999999999 -2.4 0.000310 
5.300000000000001 -2.4 0.000480 
5.4 -2.4 0.000250 
5.5 -2.4 0.000410 
5.6 -2.4 0.000360 
5.699999999999999 -2.4 0.000330 
5.800000000000001 -2.4 0.000500 
5.9 -2.4 0.000300 
6.0 -2.4 0.000400 
6.1 -2.4 0.000250 
6.199999999999999 -2.4 0.000310 
6.300000000000001 -2.4 0.000440 
6.4 -2.4 0.000290 
6.5 -2.4 0.000400 
6.6 -2.4 0.000420 
6.699999999999999 -2.4 0.000370 
6.800000000000001 -2.4 0.000420 
6.9 -2.4 0.000240 
7.0 -2.4 0.000350 
7.1 -2.4 0.000430 
7.199999999999999 -2.4 0.000370 
7.300000000000001 -2.4 0.000370 
7.4 -2.4 0.000250 
7.5 -2.4 0.000350 
7.6 -2.4 0.000370 
7.699999999999999 -2.4 0.000360 
7.800000000000001 -2.4 0.000410 
7.9 -2.4 0.000370 
8.0 -2.4 0.000380 
8.1 -2.4 0.000360 
8.2 -2.4 0.000400 
8.3 -2.4 0.000360 
8.4 -2.4 0.000300 
8.5 -2.4 0.000310 
8.6 -2.4 0.000280 
8.7 -2.4 0.000290 
8.8 -2.4 0.000480 
8.9 -2.4 0.000280 
9.0 -2.4 0.000370 
9.1 -2.4 0.000400 
9.2 -2.4 0.000380 
9.3 -2.4 0.000440 
9.4 -2.4 0.000310 
9.5 -2.4 0.000350 
9.6 -2.4 0.000430 
9.7 -2.4 0.000490 
9.8 -2.4 0.000320 
9.9 -2.4 0.000330 
10.0 -2.4 0.000340 
10.1 -2.4 0.000330 
10.2 -2.4 0.000310 
10.3 -2.4 0.000470 
10.4 -2.4 0.000410 
10.5 -2.4 0.000320 
10.6 -2.4 0.000410 
10.7 -2.4 0.000360 
10.8 -2.4 0.000340 
10.9 -2.4 0.000430 
11.0 -2.4 0.000420 
11.1 -2.4 0.000370 
11.2 -2.4 0.000470 
11.3 -2.4 0.000340 
11.4 -2.4 0.000390 
11.5 -2.4 0.000400 
11.6 -2.4 0.000480 
11.7 -2.4 0.000310 
11.8 -2.4 0.000440 
11.9 -2.4 0.000430 
12.0 -2.4 0.000460 
12.1 -2.4 0.000440 
12.2 -2.4 0.000390 
12.3 -2.4 0.000380 
12.4 -2.4 0.000380 
12.5 -2.4 0.000490 
12.6 -2.4 0.000280 
12.7 -2.4 0.000380 
12.8 -2.4 0.000500 
12.9 -2.4 0.000460 
13.0 -2.4 0.000340 
13.100000000000001 -2.4 0.000380 
13.200001 -2.4 0.000410 
13.299999 -2.4 0.000360 
13.399999999999999 -2.4 0.000340 
13.5 -2.4 0.000390 
13.600000000000001 -2.4 0.000310 
13.700001 -2.4 0.000440 
13.799999 -2.4 0.000270 
13.899999999999999 -2.4 0.000420 
14.0 -2.4 0.000310 
14.100000000000001 -2.4 0.000420 
14.200001 -2.4 0.000400 
14.299999 -2.4 0.000350 
14.399999999999999 -2.4 0.000280 
14.5 -2.4 0.000410 
14.600000000000001 -2.4 0.000440 
14.700001 -2.4 0.000390 
14.799999 -2.4 0.000350 
14.899999999999999 -2.4 0.000410 
15.0 -2.4 0.000360 
15.100000000000001 -2.4 0.000310 
15.200001 -2.4 0.000070 
-3.0 -2.3 0.000010 
-2.9 -2.3 0.000080 
-2.8 -2.3 0.000210 
-2.7 -2.3 0.000350 
-2.6 -2.3 0.000430 
-2.5 -2.3 0.000300 
-2.4 -2.3 0.000370 
-2.3 -2.3 0.000340 
-2.2 -2.3 0.000440 
-2.1 -2.3 0.000270 
-2.0 -2.3 0.000430 
-1.9 -2.3 0.000420 
-1.8 -2.3 0.000250 
-1.7 -2.3 0.000540 
-1.6 -2.3 0.000360 
-1.5 -2.3 0.000250 
-1.4 -2.3 0.000350 
-1.3 -2.3 0.000410 
-1.2 -2.3 0.000430 
-1.1 -2.3 0.000450 
-1.0 -2.3 0.000320 
-0.8999999999999999 -2.3 0.000440 
-0.7999999999999998 -2.3 0.000370 
-0.7000000000000002 -2.3 0.000340 
-0.6000000000000001 -2.3 0.000380 
-0.5 -2.3 0.000410 
-0.3999999999999999 -2.3 0.000450 
-0.2999999999999998 -2.3 0.000340 
-0.20000000000000018 -2.3 0.000310 
-0.10000000000000009 -2.3 0.000460 
0.0 -2.3 0.000450 
0.10000000000000009 -2.3 0.000400 
0.20000000000000018 -2.3 0.000370 
0.2999999999999998 -2.3 0.000370 
0.3999999999999999 -2.3 0.000340 
0.5 -2.3 0.000360 
0.6000000000000001 -2.3 0.000420 
0.7000000000000002 -2.3 0.000370 
0.7999999999999998 -2.3 0.000380 
0.8999999999999999 -2.3 0.000300 
1.0 -2.3 0.000450 
1.0999999999999996 -2.3 0.000380 
1.2000000000000002 -2.3 0.000400 
1.2999999999999998 -2.3 0.000440 
1.4000000000000004 -2.3 0.000400 
1.5 -2.3 0.000370 
1.5999999999999996 -2.3 0.000420 
1.7000000000000002 -2.3 0.000550 
1.7999999999999998 -2.3 0.000480 
1.9000000000000004 -2.3 0.000300 
2.0 -2.3 0.000430 
2.0999999999999996 -2.3 0.000470 
2.2 -2.3 0.000320 
2.3 -2.3 0.000310 
2.4000000000000004 -2.3 0.000370 
2.5 -2.3 0.000400 
2.5999999999999996 -2.3 0.000310 
2.7 -2.3 0.000340 
2.8 -2.3 0.000380 
2.9000000000000004 -2.3 0.000400 
3.0 -2.3 0.000420 
3.0999999999999996 -2.3 0.000380 
3.2 -2.3 0.000240 
3.3 -2.3 0.000490 
3.4000000000000004 -2.3 0.000400 
3.5 -2.3 0.000450 
3.5999999999999996 -2.3 0.000330 
3.7 -2.3 0.000460 
3.8 -2.3 0.000390 
3.9000000000000004 -2.3 0.000400 
4.0 -2.3 0.000320 
4.1 -2.3 0.000410 
4.2 -2.3 0.000400 
4.3 -2.3 0.000290 
4.4 -2.3 0.000360 
4.5 -2.3 0.000310 
4.6 -2.3 0.000280 
4.7 -2.3 0.000310 
4.8 -2.3 0.000360 
4.9 -2.3 0.000360 
5.0 -2.3 0.000390 
5.1 -2.3 0.000280 
5.199999999999999 -2.3 0.000350 
5.300000000000001 -2.3 0.000390 
5.4 -2.3 0.000320 
5.5 -2.3 0.000260 
5.6 -2.3 0.000360 
5.699999999999999 -2.3 0.000330 
5.800000000000001 -2.3 0.000320 
5.9 -2.3 0.000400 
6.0 -2.3 0.000320 
6.1 -2.3 0.000300 
6.199999999999999 -2.3 0.000270 
6.300000000000001 -2.3 0.000410 
6.4 -2.3 0.000320 
6.5 -2.3 0.000350 
6.6 -2.3 0.000420 
6.699999999999999 -2.3 0.000360 
6.800000000000001 -2.3 0.000360 
6.9 -2.3 0.000340 
7.0 -2.3 0.000280 
7.1 -2.3 0.000440 
7.199999999999999 -2.3 0.000270 
7.300000000000001 -2.3 0.000380 
7.4 -2.3 0.000270 
7.5 -2.3 0.000240 
7.6 -2.3 0.000410 
7.699999999999999 -2.3 0.000360 
7.800000000000001 -2.3 0.000370 
7.9 -2.3 0.000240 
8.0 -2.3 0.000410 
8.1 -2.3 0.000370 
8.2 -2.3 0.000360 
8.3 -2.3 0.000320 
8.4 -2.3 0.000410 
8.5 -2.3 0.000390 
8.6 -2.3 0.000290 
8.7 -2.3 0.000360 
8.8 -2.3 0.000470 
8.9 -2.3 0.000510 
9.0 -2.3 0.000290 
9.1 -2.3 0.000340 
9.2 -2.3 0.000300 
9.3 -2.3 0.000380 
9.4 -2.3 0.000360 
9.5 -2.3 0.000370 
9.6 -2.3 0.000350 
9.7 -2.3 0.000480 
9.8 -2.3 0.000410 
9.9 -2.3 0.000340 
10.0 -2.3 0.000520 
10.1 -2.3 0.000400 
10.2 -2.3 0.000300 
10.3 -2.3 0.000320 
10.4 -2.3 0.000490 
10.5 -2.3 0.000290 
10.6 -2.3 0.000430 
10.7 -2.3 0.000500 
10.8 -2.3 0.000490 
10.9 -2.3 0.000390 
11.0 -2.3 0.000380 
11.1 -2.3 0.000350 
11.2 -2.3 0.000310 
11.3 -2.3 0.000460 
11.4 -2.3 0.000520 
11.5 -2.3 0.000390 
11.6 -2.3 0.000440 
11.7 -2.3 0.000360 
11.8 -2.3 0.000460 
11.9 -2.3 0.000450 
12.0 -2.3 0.000390 
12.1 -2.3 0.000530 
12.2 -2.3 0.000250 
12.3 -2.3 0.000370 
12.4 -2.3 0.000410 
12.5 -2.3 0.000360 
12.6 -2.3 0.000460 
12.7 -2.3 0.000460 
12.8 -2.3 0.000430 
12.9 -2.3 0.000480 
13.0 -2.3 0.000320 
13.100000000000001 -2.3 0.000440 
13.200001 -2.3 0.000200 
13.299999 -2.3 0.000430 
13.399999999999999 -2.3 0.000370 
13.5 -2.3 0.000390 
13.600000000000001 -2.3 0.000330 
13.700001 -2.3 0.000370 
13.799999 -2.3 0.000370 
13.899999999999999 -2.3 0.000340 
14.0 -2.3 0.000250 
14.100000000000001 -2.3 0.000540 
14.200001 -2.3 0.000260 
14.299999 -2.3 0.000310 
14.399999999999999 -2.3 0.000420 
14.5 -2.3 0.000330 
14.600000000000001 -2.3 0.000450 
14.700001 -2.3 0.000360 
14.799999 -2.3 0.000410 
14.899999999999999 -2.3 0.000360 
15.0 -2.3 0.000340 
15.100000000000001 -2.3 0.000330 
15.200001 -2.3 0.000100 
-3.0 -2.2 0.000030 
-2.9 -2.2 0.000080 
-2.8 -2.2 0.000150 
-2.7 -2.2 0.000320 
-2.6 -2.2 0.000290 
-2.5 -2.2 0.000380 
-2.4 -2.2 0.000320 
-2.3 -2.2 0.000420 
-2.2 -2.2 0.000390 
-2.1 -2.2 0.000520 
-2.0 -2.2 0.000390 
-1.9 -2.2 0.000300 
-1.8 -2.2 0.000510 
-1.7 -2.2 0.000460 
-1.6 -2.2 0.000330 
-1.5 -2.2 0.000420 
-1.4 -2.2 0.000400 
-1.3 -2.2 0.000520 
-1.2 -2.2 0.000420 
-1.1 -2.2 0.000370 
-1.0 -2.2 0.000420 
-0.8999999999999999 -2.2 0.000480 
-0.7999999999999998 -2.2 0.000470 
-0.7000000000000002 -2.2 0.000380 
-0.6000000000000001 -2.2 0.000370 
-0.5 -2.2 0.000410 
-0.3999999999999999 -2.2 0.000420 
-0.2999999999999998 -2.2 0.000350 
-0.20000000000000018 -2.2 0.000380 
-0.10000000000000009 -2.2 0.000380 
0.0 -2.2 0.000370 
0.10000000000000009 -2.2 0.000450 
0.20000000000000018 -2.2 0.000240 
0.2999999999999998 -2.2 0.000430 
0.3999999999999999 -2.2 0.000290 
0.5 -2.2 0.000450 
0.6000000000000001 -2.2 0.000320 
0.7000000000000002 -2.2 0.000380 
0.7999999999999998 -2.2 0.000460 
0.8999999999999999 -2.2 0.000360 
1.0 -2.2 0.000480 
1.0999999999999996 -2.2 0.000370 
1.2000000000000002 -2.2 0.000400 
1.2999999999999998 -2.2 0.000470 
1.4000000000000004 -2.2 0.000390 
1.5 -2.2 0.000490 
1.5999999999999996 -2.2 0.000460 
1.7000000000000002 -2.2 0.000410 
1.7999999999999998 -2.2 0.000510 
1.9000000000000004 -2.2 0.000520 
2.0 -2.2 0.000570 
2.0999999999999996 -2.2 0.000470 
2.2 -2.2 0.000350 
2.3 -2.2 0.000500 
2.4000000000000004 -2.2 0.000430 
2.5 -2.2 0.000410 
2.5999999999999996 -2.2 0.000460 
2.7 -2.2 0.000470 
2.8 -2.2 0.000380 
2.9000000000000004 -2.2 0.000480 
3.0 -2.2 0.000280 
3.0999999999999996 -2.2 0.000330 
3.2 -2.2 0.000350 
3.3 -2.2 0.000430 
3.4000000000000004 -2.2 0.000370 
3.5 -2.2 0.000460 
3.5999999999999996 -2.2 0.000430 
3.7 -2.2 0.000330 
3.8 -2.2 0.000450 
3.9000000000000004 -2.2 0.000410 
4.0 -2.2 0.000350 
4.1 -2.2 0.000380 
4.2 -2.2 0.000310 
4.3 -2.2 0.000420 
4.4 -2.2 0.000400 
4.5 -2.2 0.000310 
4.6 -2.2 0.000370 
4.7 -2.2 0.000330 
4.8 -2.2 0.000200 
4.9 -2.2 0.000340 
5.0 -2.2 0.000350 
5.1 -2.2 0.000360 
5.199999999999999 -2.2 0.000360 
5.300000000000001 -2.2 0.000550 
5.4 -2.2 0.000150 
5.5 -2.2 0.000320 
5.6 -2.2 0.000480 
5.699999999999999 -2.2 0.000300 
5.800000000000001 -2.2 0.000460 
5.9 -2.2 0.000260 
6.0 -2.2 0.000400 
6.1 -2.2 0.000390 
6.199999999999999 -2.2 0.000310 
6.300000000000001 -2.2 0.000410 
6.4 -2.2 0.000290 
6.5 -2.2 0.000370 
6.6 -2.2 0.000290 
6.699999999999999 -2.2 0.000270 
6.800000000000001 -2.2 0.000460 
6.9 -2.2 0.000280 
7.0 -2.2 0.000300 
7.1 -2.2 0.000310 
7.199999999999999 -2.2 0.000310 
7.300000000000001 -2.2 0.000370 
7.4 -2.2 0.000250 
7.5 -2.2 0.000460 
7.6 -2.2 0.000370 
7.699999999999999 -2.2 0.000400 
7.800000000000001 -2.2 0.000350 
7.9 -2.2 0.000230 
8.0 -2.2 0.000330 
8.1 -2.2 0.000350 
8.2 -2.2 0.000440 
8.3 -2.2 0.000370 
8.4 -2.2 0.000260 
8.5 -2.2 0.000340 
8.6 -2.2 0.000260 
8.7 -2.2 0.000340 
8.8 -2.2 0.000410 
8.9 -2.2 0.000280 
9.0 -2.2 0.000320 
9.1 -2.2 0.000360 
9.2 -2.2 0.000370 
9.3 -2.2 0.000400 
9.4 -2.2 0.000320 
9.5 -2.2 0.000320 
9.6 -2.2 0.000390 
9.7 -2.2 0.000290 
9.8 -2.2 0.000360 
9.9 -2.2 0.000280 
10.0 -2.2 0.000370 
10.1 -2.2 0.000280 
10.2 -2.2 0.000490 
10.3 -2.2 0.000390 
10.4 -2.2 0.000390 
10.5 -2.2 0.000310 
10.6 -2.2 0.000420 
10.7 -2.2 0.000260 
10.8 -2.2 0.000370 
10.9 -2.2 0.000350 
11.0 -2.2 0.000400 
11.1 -2.2 0.000510 
11.2 -2.2 0.000440 
11.3 -2.2 0.000420 
11.4 -2.2 0.000430 
11.5 -2.2 0.000350 
11.6 -2.2 0.000340 
11.7 -2.2 0.000410 
11.8 -2.2 0.000380 
11.9 -2.2 0.000350 
12.0 -2.2 0.000410 
12.1 -2.2 0.000320 
12.2 -2.2 0.000440 
12.3 -2.2 0.000360 
12.4 -2.2 0.000410 
12.5 -2.2 0.000270 
12.6 -2.2 0.000440 
12.7 -2.2 0.000450 
12.8 -2.2 0.000390 
12.9 -2.2 0.000440 
13.0 -2.2 0.000450 
13.100000000000001 -2.2 0.000390 
13.200001 -2.2 0.000340 
13.299999 -2.2 0.000480 
13.399999999999999 -2.2 0.000500 
13.5 -2.2 0.000460 
13.600000000000001 -2.2 0.000310 
13.700001 -2.2 0.000410 
13.799999 -2.2 0.000340 
13.899999999999999 -2.2 0.000330 
14.0 -2.2 0.000390 
14.100000000000001 -2.2 0.000380 
14.200001 -2.2 0.000410 
14.299999 -2.2 0.000410 
14.399999999999999 -2.2 0.000390 
14.5 -2.2 0.000380 
14.600000000000001 -2.2 0.000300 
14.700001 -2.2 0.000310 
14.799999 -2.2 0.000430 
14.899999999999999 -2.2 0.000410 
15.0 -2.2 0.000300 
15.100000000000001 -2.2 0.000410 
15.200001 -2.2 0.000070 
-3.0 -2.1 0.000040 
-2.9 -2.1 0.000150 
-2.8 -2.1 0.000220 
-2.7 -2.1 0.000310 
-2.6 -2.1 0.000390 
-2.5 -2.1 0.000310 
-2.4 -2.1 0.000320 
-2.3 -2.1 0.000330 
-2.2 -2.1 0.000300 
-2.1 -2.1 0.000410 
-2.0 -2.1 0.000490 
-1.9 -2.1 0.000320 
-1.8 -2.1 0.000430 
-1.7 -2.1 0.000300 
-1.6 -2.1 0.000470 
-1.5 -2.1 0.000350 
-1.4 -2.1 0.000340 
-1.3 -2.1 0.000270 
-1.2 -2.1 0.000450 
-1.1 -2.1 0.000410 
-1.0 -2.1 0.000320 
-0.8999999999999999 -2.1 0.000340 
-0.7999999999999998 -2.1 0.000330 
-0.7000000000000002 -2.1 0.000430 
-0.6000000000000001 -2.1 0.000450 
-0.5 -2.1 0.000460 
-0.3999999999999999 -2.1 0.000470 
-0.2999999999999998 -2.1 0.000370 
-0.20000000000000018 -2.1 0.000400 
-0.10000000000000009 -2.1 0.000420 
0.0 -2.1 0.000460 
0.10000000000000009 -2.1 0.000480 
0.20000000000000018 -2.1 0.000430 
0.2999999999999998 -2.1 0.000420 
0.3999999999999999 -2.1 0.000290 
0.5 -2.1 0.000350 
0.6000000000000001 -2.1 0.000330 
0.7000000000000002 -2.1 0.000510 
0.7999999999999998 -2.1 0.000370 
0.8999999999999999 -2.1 0.000410 
1.0 -2.1 0.000470 
1.0999999999999996 -2.1 0.000430 
1.2000000000000002 -2.1 0.000410 
1.2999999999999998 -2.1 0.000370 
1.4000000000000004 -2.1 0.000410 
1.5 -2.1 0.000380 
1.5999999999999996 -2.1 0.000490 
1.7000000000000002 -2.1 0.000460 
1.7999999999999998 -2.1 0.000500 
1.9000000000000004 -2.1 0.000480 
2.0 -2.1 0.000360 
2.0999999999999996 -2.1 0.000400 
2.2 -2.1 0.000440 
2.3 -2.1 0.000550 
2.4000000000000004 -2.1 0.000460 
2.5 -2.1 0.000410 
2.5999999999999996 -2.1 0.000420 
2.7 -2.1 0.000420 
2.8 -2.1 0.000360 
2.9000000000000004 -2.1 0.000560 
3.0 -2.1 0.000510 
3.0999999999999996 -2.1 0.000310 
3.2 -2.1 0.000420 
3.3 -2.1 0.000500 
3.4000000000000004 -2.1 0.000350 
3.5 -2.1 0.000490 
3.5999999999999996 -2.1 0.000430 
3.7 -2.1 0.000390 
3.8 -2.1 0.000370 
3.9000000000000004 -2.1 0.000440 
4.0 -2.1 0.000400 
4.1 -2.1 0.000330 
4.2 -2.1 0.000350 
4.3 -2.1 0.000420 
4.4 -2.1 0.000360 
4.5 -2.1 0.000330 
4.6 -2.1 0.000440 
4.7 -2.1 0.000450 
4.8 -2.1 0.000350 
4.9 -2.1 0.000450 
5.0 -2.1 0.000290 
5.1 -2.1 0.000390 
5.199999999999999 -2.1 0.000380 
5.300000000000001 -2.1 0.000400 
5.4 -2.1 0.000320 
5.5 -2.1 0.000340 
5.6 -2.1 0.000410 
5.699999999999999 -2.1 0.000300 
5.800000000000001 -2.1 0.000380 
5.9 -2.1 0.000300 
6.0 -2.1 0.000350 
6.1 -2.1 0.000270 
6.199999999999999 -2.1 0.000420 
6.300000000000001 -2.1 0.000370 
6.4 -2.1 0.000330 
6.5 -2.1 0.000350 
6.6 -2.1 0.000290 
6.699999999999999 -2.1 0.000440 
6.800000000000001 -2.1 0.000410 
6.9 -2.1 0.000270 
7.0 -2.1 0.000420 
7.1 -2.1 0.000310 
7.199999999999999 -2.1 0.000290 
7.300000000000001 -2.1 0.000410 
7.4 -2.1 0.000310 
7.5 -2.1 0.000380 
7.6 -2.1 0.000290 
7.699999999999999 -2.1 0.000200 
7.800000000000001 -2.1 0.000490 
7.9 -2.1 0.000260 
8.0 -2.1 0.000330 
8.1 -2.1 0.000340 
8.2 -2.1 0.000380 
8.3 -2.1 0.000520 
8.4 -2.1 0.000400 
8.5 -2.1 0.000450 
8.6 -2.1 0.000300 
8.7 -2.1 0.000340 
8.8 -2.1 0.000360 
8.9 -2.1 0.000300 
9.0 -2.1 0.000290 
9.1 -2.1 0.000430 
9.2 -2.1 0.000420 
9.3 -2.1 0.000360 
9.4 -2.1 0.000370 
9.5 -2.1 0.000350 
9.6 -2.1 0.000420 
9.7 -2.1 0.000340 
9.8 -2.1 0.000380 
9.9 -2.1 0.000380 
10.0 -2.1 0.000370 
10.1 -2.1 0.000350 
10.2 -2.1 0.000380 
10.3 -2.1 0.000330 
10.4 -2.1 0.000370 
10.5 -2.1 0.000330 
10.6 -2.1 0.000310 
10.7 -2.1 0.000390 
10.8 -2.1 0.000300 
10.9 -2.1 0.000450 
11.0 -2.1 0.000330 
11.1 -2.1 0.000390 
11.2 -2.1 0.000340 
11.3 -2.1 0.000420 
11.4 -2.1 0.000300 
11.5 -2.1 0.000400 
11.6 -2.1 0.000440 
11.7 -2.1 0.000440 
11.8 -2.1 0.000410 
11.9 -2.1 0.000410 
12.0 -2.1 0.000410 
12.1 -2.1 0.000420 
12.2 -2.1 0.000360 
12.3 -2.1 0.000400 
12.4 -2.1 0.000460 
12.5 -2.1 0.000450 
12.6 -2.1 0.000350 
12.7 -2.1 0.000420 
12.8 -2.1 0.000410 
12.9 -2.1 0.000360 
13.0 -2.1 0.000410 
13.100000000000001 -2.1 0.000410 
13.200001 -2.1 0.000440 
13.299999 -2.1 0.000480 
13.399999999999999 -2.1 0.000500 
13.5 -2.1 0.000340 
13.600000000000001 -2.1 0.000310 
13.700001 -2.1 0.000380 
13.799999 -2.1 0.000310 
13.899999999999999 -2.1 0.000430 
14.0 -2.1 0.000220 
14.100000000000001 -2.1 0.000430 
14.200001 -2.1 0.000290 
14.299999 -2.1 0.000360 
14.399999999999999 -2.1 0.000490 
14.5 -2.1 0.000230 
14.600000000000001 -2.1 0.000440 
14.700001 -2.1 0.000480 
14.799999 -2.1 0.000360 
14.899999999999999 -2.1 0.000360 
15.0 -2.1 0.000430 
15.100000000000001 -2.1 0.000430 
15.200001 -2.1 0.000080 
-3.0 -2.0 0.000000 
-2.9 -2.0 0.000100 
-2.8 -2.0 0.000210 
-2.7 -2.0 0.000400 
-2.6 -2.0 0.000410 
-2.5 -2.0 0.000410 
-2.4 -2.0 0.000370 
-2.3 -2.0 0.000420 
-2.2 -2.0 0.000360 
-2.1 -2.0 0.000440 
-2.0 -2.0 0.000330 
-1.9 -2.0 0.000290 
-1.8 -2.0 0.000450 
-1.7 -2.0 0.000410 
-1.6 -2.0 0.000440 
-1.5 -2.0 0.000400 
-1.4 -2.0 0.000350 
-1.3 -2.0 0.000370 
-1.2 -2.0 0.000380 
-1.1 -2.0 0.000410 
-1.0 -2.0 0.000400 
-0.8999999999999999 -2.0 0.000340 
-0.7999999999999998 -2.0 0.000440 
-0.7000000000000002 -2.0 0.000410 
-0.6000000000000001 -2.0 0.000370 
-0.5 -2.0 0.000480 
-0.3999999999999999 -2.0 0.000510 
-0.2999999999999998 -2.0 0.000350 
-0.20000000000000018 -2.0 0.000390 
-0.10000000000000009 -2.0 0.000360 
0.0 -2.0 0.000300 
0.10000000000000009 -2.0 0.000390 
0.20000000000000018 -2.0 0.000490 
0.2999999999999998 -2.0 0.000440 
0.3999999999999999 -2.0 0.000470 
0.5 -2.0 0.000500 
0.6000000000000001 -2.0 0.000360 
0.7000000000000002 -2.0 0.000400 
0.7999999999999998 -2.0 0.000370 
0.8999999999999999 -2.0 0.000420 
1.0 -2.0 0.000490 
1.0999999999999996 -2.0 0.000370 
1.2000000000000002 -2.0 0.000460 
1.2999999999999998 -2.0 0.000400 
1.4000000000000004 -2.0 0.000420 
1.5 -2.0 0.000320 
1.5999999999999996 -2.0 0.000430 
1.7000000000000002 -2.0 0.000340 
1.7999999999999998 -2.0 0.000370 
1.9000000000000004 -2.0 0.000510 
2.0 -2.0 0.000420 
2.0999999999999996 -2.0 0.000380 
2.2 -2.0 0.000510 
2.3 -2.0 0.000460 
2.4000000000000004 -2.0 0.000500 
2.5 -2.0 0.000490 
2.5999999999999996 -2.0 0.000480 
2.7 -2.0 0.000520 
2.8 -2.0 0.000400 
2.9000000000000004 -2.0 0.000420 
3.0 -2.0 0.000450 
3.0999999999999996 -2.0 0.000370 
3.2 -2.0 0.000330 
3.3 -2.0 0.000440 
3.4000000000000004 -2.0 0.000430 
3.5 -2.0 0.000340 
3.5999999999999996 -2.0 0.000410 
3.7 -2.0 0.000460 
3.8 -2.0 0.000370 
3.9000000000000004 -2.0 0.000500 
4.0 -2.0 0.000380 
4.1 -2.0 0.000400 
4.2 -2.0 0.000380 
4.3 -2.0 0.000320 
4.4 -2.0 0.000370 
4.5 -2.0 0.000370 
4.6 -2.0 0.000340 
4.7 -2.0 0.000220 
4.8 -2.0 0.000330 
4.9 -2.0 0.000290 
5.0 -2.0 0.000290 
5.1 -2.0 0.000400 
5.199999999999999 -2.0 0.000350 
5.300000000000001 -2.0 0.000340 
5.4 -2.0 0.000350 
5.5 -2.0 0.000330 
5.6 -2.0 0.000290 
5.699999999999999 -2.0 0.000270 
5.800000000000001 -2.0 0.000490 
5.9 -2.0 0.000290 
6.0 -2.0 0.000330 
6.1 -2.0 0.000330 
6.199999999999999 -2.0 0.000400 
6.300000000000001 -2.0 0.000260 
6.4 -2.0 0.000250 
6.5 -2.0 0.000390 
6.6 -2.0 0.000410 
6.699999999999999 -2.0 0.000290 
6.800000000000001 -2.0 0.000350 
6.9 -2.0 0.000320 
7.0 -2.0 0.000370 
7.1 -2.0 0.000390 
7.199999999999999 -2.0 0.000350 
7.300000000000001 -2.0 0.000320 
7.4 -2.0 0.000330 
7.5 -2.0 0.000380 
7.6 -2.0 0.000320 
7.699999999999999 -2.0 0.000350 
7.800000000000001 -2.0 0.000480 
7.9 -2.0 0.000330 
8.0 -2.0 0.000370 
8.1 -2.0 0.000400 
8.2 -2.0 0.000410 
8.3 -2.0 0.000330 
8.4 -2.0 0.000360 
8.5 -2.0 0.000410 
8.6 -2.0 0.000290 
8.7 -2.0 0.000330 
8.8 -2.0 0.000330 
8.9 -2.0 0.000280 
9.0 -2.0 0.000250 
9.1 -2.0 0.000410 
9.2 -2.0 0.000350 
9.3 -2.0 0.000310 
9.4 -2.0 0.000330 
9.5 -2.0 0.000310 
9.6 -2.0 0.000390 
9.7 -2.0 0.000320 
9.8 -2.0 0.000410 
9.9 -2.0 0.000270 
10.0 -2.0 0.000450 
10.1 -2.0 0.000410 
10.2 -2.0 0.000350 
10.3 -2.0 0.000440 
10.4 -2.0 0.000370 
10.5 -2.0 0.000380 
10.6 -2.0 0.000390 
10.7 -2.0 0.000380 
10.8 -2.0 0.000450 
10.9 -2.0 0.000450 
11.0 -2.0 0.000480 
11.1 -2.0 0.000380 
11.2 -2.0 0.000330 
11.3 -2.0 0.000340 
11.4 -2.0 0.000320 
11.5 -2.0 0.000390 
11.6 -2.0 0.000400 
11.7 -2.0 0.000400 
11.8 -2.0 0.000310 
11.9 -2.0 0.000320 
12.0 -2.0 0.000310 
12.1 -2.0 0.000420 
12.2 -2.0 0.000350 
12.3 -2.0 0.000320 
12.4 -2.0 0.000360 
12.5 -2.0 0.000430 
12.6 -2.0 0.000380 
12.7 -2.0 0.000390 
12.8 -2.0 0.000300 
12.9 -2.0 0.000390 
13.0 -2.0 0.000460 
13.100000000000001 -2.0 0.000350 
13.200001 -2.0 0.000390 
13.299999 -2.0 0.000390 
13.399999999999999 -2.0 0.000470 
13.5 -2.0 0.000260 
13.600000000000001 -2.0 0.000400 
13.700001 -2.0 0.000450 
13.799999 -2.0 0.000470 
13.899999999999999 -2.0 0.000490 
14.0 -2.0 0.000310 
14.100000000000001 -2.0 0.000300 
14.200001 -2.0 0.000310 
14.299999 -2.0 0.000420 
14.399999999999999 -2.0 0.000320 
14.5 -2.0 0.000350 
14.600000000000001 -2.0 0.000400 
14.700001 -2.0 0.000380 
14.799999 -2.0 0.000390 
14.899999999999999 -2.0 0.000460 
15.0 -2.0 0.000380 
15.100000000000001 -2.0 0.000380 
15.200001 -2.0 0.000130 
-3.0 -1.9 0.000040 
-2.9 -1.9 0.000110 
-2.8 -1.9 0.000180 
-2.7 -1.9 0.000490 
-2.6 -1.9 0.000410 
-2.5 -1.9 0.000320 
-2.4 -1.9 0.000330 
-2.3 -1.9 0.000390 
-2.2 -1.9 0.000320 
-2.1 -1.9 0.000280 
-2.0 -1.9 0.000430 
-1.9 -1.9 0.000330 
-1.8 -1.9 0.000360 
-1.7 -1.9 0.000450 
-1.6 -1.9 0.000360 
-1.5 -1.9 0.000280 
-1.4 -1.9 0.000420 
-1.3 -1.9 0.000380 
-1.2 -1.9 0.000340 
-1.1 -1.9 0.000450 
-1.0 -1.9 0.000570 
-0.8999999999999999 -1.9 0.000540 
-0.7999999999999998 -1.9 0.000350 
-0.7000000000000002 -1.9 0.000390 
-0.6000000000000001 -1.9 0.000420 
-0.5 -1.9 0.000280 
-0.3999999999999999 -1.9 0.000460 
-0.2999999999999998 -1.9 0.000350 
-0.20000000000000018 -1.9 0.000310 
-0.10000000000000009 -1.9 0.000450 
0.0 -1.9 0.000500 
0.10000000000000009 -1.9 0.000400 
0.20000000000000018 -1.9 0.000370 
0.2999999999999998 -1.9 0.000370 
0.3999999999999999 -1.9 0.000460 
0.5 -1.9 0.000340 
0.6000000000000001 -1.9 0.000400 
0.7000000000000002 -1.9 0.000350 
0.7999999999999998 -1.9 0.000490 
0.8999999999999999 -1.9 0.000440 
1.0 -1.9 0.000470 
1.0999999999999996 -1.9 0.000460 
1.2000000000000002 -1.9 0.000330 
1.2999999999999998 -1.9 0.000490 
1.4000000000000004 -1.9 0.000370 
1.5 -1.9 0.000400 
1.5999999999999996 -1.9 0.000320 
1.7000000000000002 -1.9 0.000390 
1.7999999999999998 -1.9 0.000380 
1.9000000000000004 -1.9 0.000340 
2.0 -1.9 0.000460 
2.0999999999999996 -1.9 0.000370 
2.2 -1.9 0.000510 
2.3 -1.9 0.000400 
2.4000000000000004 -1.9 0.000400 
2.5 -1.9 0.000510 
2.5999999999999996 -1.9 0.000370 
2.7 -1.9 0.000430 
2.8 -1.9 0.000400 
2.9000000000000004 -1.9 0.000360 
3.0 -1.9 0.000390 
3.0999999999999996 -1.9 0.000380 
3.2 -1.9 0.000280 
3.3 -1.9 0.000260 
3.4000000000000004 -1.9 0.000470 
3.5 -1.9 0.000390 
3.5999999999999996 -1.9 0.000320 
3.7 -1.9 0.000320 
3.8 -1.9 0.000350 
3.9000000000000004 -1.9 0.000360 
4.0 -1.9 0.000400 
4.1 -1.9 0.000370 
4.2 -1.9 0.000310 
4.3 -1.9 0.000320 
4.4 -1.9 0.000340 
4.5 -1.9 0.000290 
4.6 -1.9 0.000440 
4.7 -1.9 0.000320 
4.8 -1.9 0.000450 
4.9 -1.9 0.000330 
5.0 -1.9 0.000200 
5.1 -1.9 0.000350 
5.199999999999999 -1.9 0.000420 
5.300000000000001 -1.9 0.000470 
5.4 -1.9 0.000380 
5.5 -1.9 0.000290 
5.6 -1.9 0.000330 
5.699999999999999 -1.9 0.000400 
5.800000000000001 -1.9 0.000410 
5.9 -1.9 0.000320 
6.0 -1.9 0.000350 
6.1 -1.9 0.000400 
6.199999999999999 -1.9 0.000330 
6.300000000000001 -1.9 0.000370 
6.4 -1.9 0.000270 
6.5 -1.9 0.000320 
6.6 -1.9 0.000340 
6.699999999999999 -1.9 0.000420 
6.800000000000001 -1.9 0.000400 
6.9 -1.9 0.000300 
7.0 -1.9 0.000340 
7.1 -1.9 0.000380 
7.199999999999999 -1.9 0.000290 
7.300000000000001 -1.9 0.000420 
7.4 -1.9 0.000200 
7.5 -1.9 0.000310 
7.6 -1.9 0.000200 
7.699999999999999 -1.9 0.000360 
7.800000000000001 -1.9 0.000300 
7.9 -1.9 0.000400 
8.0 -1.9 0.000360 
8.1 -1.9 0.000490 
8.2 -1.9 0.000310 
8.3 -1.9 0.000320 
8.4 -1.9 0.000330 
8.5 -1.9 0.000310 
8.6 -1.9 0.000390 
8.7 -1.9 0.000330 
8.8 -1.9 0.000400 
8.9 -1.9 0.000390 
9.0 -1.9 0.000280 
9.1 -1.9 0.000400 
9.2 -1.9 0.000400 
9.3 -1.9 0.000410 
9.4 -1.9 0.000210 
9.5 -1.9 0.000280 
9.6 -1.9 0.000290 
9.7 -1.9 0.000400 
9.8 -1.9 0.000410 
9.9 -1.9 0.000470 
10.0 -1.9 0.000340 
10.1 -1.9 0.000410 
10.2 -1.9 0.000280 
10.3 -1.9 0.000400 
10.4 -1.9 0.000250 
10.5 -1.9 0.000420 
10.6 -1.9 0.000350 
10.7 -1.9 0.000320 
10.8 -1.9 0.000450 
10.9 -1.9 0.000290 
11.0 -1.9 0.000370 
11.1 -1.9 0.000360 
11.2 -1.9 0.000290 
11.3 -1.9 0.000480 
11.4 -1.9 0.000410 
11.5 -1.9 0.000320 
11.6 -1.9 0.000320 
11.7 -1.9 0.000280 
11.8 -1.9 0.000350 
11.9 -1.9 0.000360 
12.0 -1.9 0.000330 
12.1 -1.9 0.000540 
12.2 -1.9 0.000400 
12.3 -1.9 0.000440 
12.4 -1.9 0.000410 
12.5 -1.9 0.000320 
12.6 -1.9 0.000330 
12.7 -1.9 0.000290 
12.8 -1.9 0.000330 
12.9 -1.9 0.000440 
13.0 -1.9 0.000300 
13.100000000000001 -1.9 0.000450 
13.200001 -1.9 0.000370 
13.299999 -1.9 0.000410 
13.399999999999999 -1.9 0.000360 
13.5 -1.9 0.000400 
13.600000000000001 -1.9 0.000410 
13.700001 -1.9 0.000370 
13.799999 -1.9 0.000380 
13.899999999999999 -1.9 0.000360 
14.0 -1.9 0.000320 
14.100000000000001 -1.9 0.000360 
14.200001 -1.9 0.000400 
14.299999 -1.9 0.000360 
14.399999999999999 -1.9 0.000370 
14.5 -1.9 0.000340 
14.600000000000001 -1.9 0.000340 
14.700001 -1.9 0.000320 
14.799999 -1.9 0.000360 
14.899999999999999 -1.9 0.000330 
15.0 -1.9 0.000400 
15.100000000000001 -1.9 0.000400 
15.200001 -1.9 0.000150 
-3.0 -1.8 0.000010 
-2.9 -1.8 0.000090 
-2.8 -1.8 0.000270 
-2.7 -1.8 0.000460 
-2.6 -1.8 0.000380 
-2.5 -1.8 0.000390 
-2.4 -1.8 0.000280 
-2.3 -1.8 0.000420 
-2.2 -1.8 0.000330 
-2.1 -1.8 0.000400 
-2.0 -1.8 0.000400 
-1.9 -1.8 0.000320 
-1.8 -1.8 0.000330 
-1.7 -1.8 0.000310 
-1.6 -1.8 0.000430 
-1.5 -1.8 0.000310 
-1.4 -1.8 0.000330 
-1.3 -1.8 0.000470 
-1.2 -1.8 0.000530 
-1.1 -1.8 0.000390 
-1.0 -1.8 0.000280 
-0.8999999999999999 -1.8 0.000540 
-0.7999999999999998 -1.8 0.000300 
-0.7000000000000002 -1.8 0.000370 
-0.6000000000000001 -1.8 0.000390 
-0.5 -1.8 0.000400 
-0.3999999999999999 -1.8 0.000400 
-0.2999999999999998 -1.8 0.000320 
-0.20000000000000018 -1.8 0.000330 
-0.10000000000000009 -1.8 0.000500 
0.0 -1.8 0.000420 
0.10000000000000009 -1.8 0.000440 
0.20000000000000018 -1.8 0.000380 
0.2999999999999998 -1.8 0.000370 
0.3999999999999999 -1.8 0.000480 
0.5 -1.8 0.000500 
0.6000000000000001 -1.8 0.000410 
0.7000000000000002 -1.8 0.000290 
0.7999999999999998 -1.8 0.000400 
0.8999999999999999 -1.8 0.000410 
1.0 -1.8 0.000380 
1.0999999999999996 -1.8 0.000290 
1.2000000000000002 -1.8 0.000410 
1.2999999999999998 -1.8 0.000360 
1.4000000000000004 -1.8 0.000350 
1.5 -1.8 0.000370 
1.5999999999999996 -1.8 0.000370 
1.7000000000000002 -1.8 0.000340 
1.7999999999999998 -1.8 0.000550 
1.9000000000000004 -1.8 0.000530 
2.0 -1.8 0.000540 
2.0999999999999996 -1.8 0.000310 
2.2 -1.8 0.000340 
2.3 -1.8 0.000360 
2.4000000000000004 -1.8 0.000460 
2.5 -1.8 0.000480 
2.5999999999999996 -1.8 0.000470 
2.7 -1.8 0.000380 
2.8 -1.8 0.000340 
2.9000000000000004 -1.8 0.000400 
3.0 -1.8 0.000500 
3.0999999999999996 -1.8 0.000410 
3.2 -1.8 0.000420 
3.3 -1.8 0.000370 
3.4000000000000004 -1.8 0.000370 
3.5 -1.8 0.000360 
3.5999999999999996 -1.8 0.000330 
3.7 -1.8 0.000280 
3.8 -1.8 0.000310 
3.9000000000000004 -1.8 0.000350 
4.0 -1.8 0.000410 
4.1 -1.8 0.000420 
4.2 -1.8 0.000490 
4.3 -1.8 0.000340 
4.4 -1.8 0.000280 
4.5 -1.8 0.000360 
4.6 -1.8 0.000370 
4.7 -1.8 0.000240 
4.8 -1.8 0.000470 
4.9 -1.8 0.000310 
5.0 -1.8 0.000250 
5.1 -1.8 0.000340 
5.199999999999999 -1.8 0.000380 
5.300000000000001 -1.8 0.000290 
5.4 -1.8 0.000230 
5.5 -1.8 0.000260 
5.6 -1.8 0.000270 
5.699999999999999 -1.8 0.000350 
5.800000000000001 -1.8 0.000400 
5.9 -1.8 0.000260 
6.0 -1.8 0.000310 
6.1 -1.8 0.000260 
6.199999999999999 -1.8 0.000250 
6.300000000000001 -1.8 0.000420 
6.4 -1.8 0.000330 
6.5 -1.8 0.000420 
6.6 -1.8 0.000330 
6.699999999999999 -1.8 0.000310 
6.800000000000001 -1.8 0.000380 
6.9 -1.8 0.000240 
7.0 -1.8 0.000260 
7.1 -1.8 0.000340 
7.199999999999999 -1.8 0.000270 
7.300000000000001 -1.8 0.000430 
7.4 -1.8 0.000290 
7.5 -1.8 0.000310 
7.6 -1.8 0.000300 
7.699999999999999 -1.8 0.000390 
7.800000000000001 -1.8 0.000330 
7.9 -1.8 0.000350 
8.0 -1.8 0.000320 
8.1 -1.8 0.000350 
8.2 -1.8 0.000440 
8.3 -1.8 0.000400 
8.4 -1.8 0.000260 
8.5 -1.8 0.000430 
8.6 -1.8 0.000340 
8.7 -1.8 0.000350 
8.8 -1.8 0.000410 
8.9 -1.8 0.000330 
9.0 -1.8 0.000340 
9.1 -1.8 0.000330 
9.2 -1.8 0.000310 
9.3 -1.8 0.000430 
9.4 -1.8 0.000460 
9.5 -1.8 0.000380 
9.6 -1.8 0.000340 
9.7 -1.8 0.000290 
9.8 -1.8 0.000340 
9.9 -1.8 0.000330 
10.0 -1.8 0.000330 
10.1 -1.8 0.000330 
10.2 -1.8 0.000370 
10.3 -1.8 0.000340 
10.4 -1.8 0.000300 
10.5 -1.8 0.000430 
10.6 -1.8 0.000450 
10.7 -1.8 0.000310 
10.8 -1.8 0.000320 
10.9 -1.8 0.000290 
11.0 -1.8 0.000470 
11.1 -1.8 0.000330 
11.2 -1.8 0.000350 
11.3 -1.8 0.000280 
11.4 -1.8 0.000390 
11.5 -1.8 0.000310 
11.6 -1.8 0.000380 
11.7 -1.8 0.000350 
11.8 -1.8 0.000340 
11.9 -1.8 0.000490 
12.0 -1.8 0.000340 
12.1 -1.8 0.000500 
12.2 -1.8 0.000450 
12.3 -1.8 0.000490 
12.4 -1.8 0.000460 
12.5 -1.8 0.000320 
12.6 -1.8 0.000470 
12.7 -1.8 0.000490 
12.8 -1.8 0.000550 
12.9 -1.8 0.000430 
13.0 -1.8 0.000400 
13.100000000000001 -1.8 0.000360 
13.200001 -1.8 0.000340 
13.299999 -1.8 0.000450 
13.399999999999999 -1.8 0.000440 
13.5 -1.8 0.000330 
13.600000000000001 -1.8 0.000370 
13.700001 -1.8 0.000360 
13.799999 -1.8 0.000430 
13.899999999999999 -1.8 0.000300 
14.0 -1.8 0.000290 
14.100000000000001 -1.8 0.000430 
14.200001 -1.8 0.000310 
14.299999 -1.8 0.000320 
14.399999999999999 -1.8 0.000300 
14.5 -1.8 0.000310 
14.600000000000001 -1.8 0.000370 
14.700001 -1.8 0.000300 
14.799999 -1.8 0.000370 
14.899999999999999 -1.8 0.000370 
15.0 -1.8 0.000450 
15.100000000000001 -1.8 0.000400 
15.200001 -1.8 0.000160 
-3.0 -1.7 0.000020 
-2.9 -1.7 0.000180 
-2.8 -1.7 0.000190 
-2.7 -1.7 0.000380 
-2.6 -1.7 0.000440 
-2.5 -1.7 0.000410 
-2.4 -1.7 0.000500 
-2.3 -1.7 0.000440 
-2.2 -1.7 0.000450 
-2.1 -1.7 0.000360 
-2.0 -1.7 0.000490 
-1.9 -1.7 0.000360 
-1.8 -1.7 0.000410 
-1.7 -1.7 0.000430 
-1.6 -1.7 0.000470 
-1.5 -1.7 0.000430 
-1.4 -1.7 0.000230 
-1.3 -1.7 0.000400 
-1.2 -1.7 0.000400 
-1.1 -1.7 0.000300 
-1.0 -1.7 0.000340 
-0.8999999999999999 -1.7 0.000450 
-0.7999999999999998 -1.7 0.000330 
-0.7000000000000002 -1.7 0.000350 
-0.6000000000000001 -1.7 0.000320 
-0.5 -1.7 0.000340 
-0.3999999999999999 -1.7 0.000430 
-0.2999999999999998 -1.7 0.000350 
-0.20000000000000018 -1.7 0.000430 
-0.10000000000000009 -1.7 0.000480 
0.0 -1.7 0.000400 
0.10000000000000009 -1.7 0.000500 
0.20000000000000018 -1.7 0.000280 
0.2999999999999998 -1.7 0.000360 
0.3999999999999999 -1.7 0.000470 
0.5 -1.7 0.000420 
0.6000000000000001 -1.7 0.000440 
0.7000000000000002 -1.7 0.000540 
0.7999999999999998 -1.7 0.000450 
0.8999999999999999 -1.7 0.000450 
1.0 -1.7 0.000400 
1.0999999999999996 -1.7 0.000320 
1.2000000000000002 -1.7 0.000330 
1.2999999999999998 -1.7 0.000480 
1.4000000000000004 -1.7 0.000430 
1.5 -1.7 0.000470 
1.5999999999999996 -1.7 0.000370 
1.7000000000000002 -1.7 0.000340 
1.7999999999999998 -1.7 0.000500 
1.9000000000000004 -1.7 0.000370 
2.0 -1.7 0.000470 
2.0999999999999996 -1.7 0.000380 
2.2 -1.7 0.000410 
2.3 -1.7 0.000370 
2.4000000000000004 -1.7 0.000410 
2.5 -1.7 0.000510 
2.5999999999999996 -1.7 0.000410 
2.7 -1.7 0.000380 
2.8 -1.7 0.000500 
2.9000000000000004 -1.7 0.000370 
3.0 -1.7 0.000440 
3.0999999999999996 -1.7 0.000300 
3.2 -1.7 0.000430 
3.3 -1.7 0.000270 
3.4000000000000004 -1.7 0.000410 
3.5 -1.7 0.000330 
3.5999999999999996 -1.7 0.000350 
3.7 -1.7 0.000320 
3.8 -1.7 0.000310 
3.9000000000000004 -1.7 0.000280 
4.0 -1.7 0.000280 
4.1 -1.7 0.000370 
4.2 -1.7 0.000310 
4.3 -1.7 0.000290 
4.4 -1.7 0.000380 
4.5 -1.7 0.000400 
4.6 -1.7 0.000310 
4.7 -1.7 0.000570 
4.8 -1.7 0.000380 
4.9 -1.7 0.000350 
5.0 -1.7 0.000270 
5.1 -1.7 0.000440 
5.199999999999999 -1.7 0.000370 
5.300000000000001 -1.7 0.000470 
5.4 -1.7 0.000250 
5.5 -1.7 0.000260 
5.6 -1.7 0.000340 
5.699999999999999 -1.7 0.000360 
5.800000000000001 -1.7 0.000380 
5.9 -1.7 0.000250 
6.0 -1.7 0.000360 
6.1 -1.7 0.000380 
6.199999999999999 -1.7 0.000320 
6.300000000000001 -1.7 0.000330 
6.4 -1.7 0.000290 
6.5 -1.7 0.000270 
6.6 -1.7 0.000390 
6.699999999999999 -1.7 0.000330 
6.800000000000001 -1.7 0.000400 
6.9 -1.7 0.000280 
7.0 -1.7 0.000370 
7.1 -1.7 0.000340 
7.199999999999999 -1.7 0.000390 
7.300000000000001 -1.7 0.000370 
7.4 -1.7 0.000320 
7.5 -1.7 0.000330 
7.6 -1.7 0.000440 
7.699999999999999 -1.7 0.000290 
7.800000000000001 -1.7 0.000400 
7.9 -1.7 0.000350 
8.0 -1.7 0.000360 
8.1 -1.7 0.000360 
8.2 -1.7 0.000290 
8.3 -1.7 0.000400 
8.4 -1.7 0.000240 
8.5 -1.7 0.000400 
8.6 -1.7 0.000350 
8.7 -1.7 0.000270 
8.8 -1.7 0.000290 
8.9 -1.7 0.000270 
9.0 -1.7 0.000240 
9.1 -1.7 0.000270 
9.2 -1.7 0.000320 
9.3 -1.7 0.000430 
9.4 -1.7 0.000350 
9.5 -1.7 0.000340 
9.6 -1.7 0.000230 
9.7 -1.7 0.000450 
9.8 -1.7 0.000370 
9.9 -1.7 0.000300 
10.0 -1.7 0.000300 
10.1 -1.7 0.000310 
10.2 -1.7 0.000300 
10.3 -1.7 0.000410 
10.4 -1.7 0.000280 
10.5 -1.7 0.000400 
10.6 -1.7 0.000330 
10.7 -1.7 0.000400 
10.8 -1.7 0.000410 
10.9 -1.7 0.000310 
11.0 -1.7 0.000350 
11.1 -1.7 0.000350 
11.2 -1.7 0.000450 
11.3 -1.7 0.000380 
11.4 -1.7 0.000520 
11.5 -1.7 0.000270 
11.6 -1.7 0.000280 
11.7 -1.7 0.000440 
11.8 -1.7 0.000380 
11.9 -1.7 0.000360 
12.0 -1.7 0.000300 
12.1 -1.7 0.000400 
12.2 -1.7 0.000300 
12.3 -1.7 0.000460 
12.4 -1.7 0.000470 
12.5 -1.7 0.000410 
12.6 -1.7 0.000440 
12.7 -1.7 0.000290 
12.8 -1.7 0.000360 
12.9 -1.7 0.000330 
13.0 -1.7 0.000390 
13.100000000000001 -1.7 0.000510 
13.200001 -1.7 0.000460 
13.299999 -1.7 0.000340 
13.399999999999999 -1.7 0.000470 
13.5 -1.7 0.000340 
13.600000000000001 -1.7 0.000430 
13.700001 -1.7 0.000430 
13.799999 -1.7 0.000320 
13.899999999999999 -1.7 0.000400 
14.0 -1.7 0.000280 
14.100000000000001 -1.7 0.000380 
14.200001 -1.7 0.000450 
14.299999 -1.7 0.000250 
14.399999999999999 -1.7 0.000240 
14.5 -1.7 0.000340 
14.600000000000001 -1.7 0.000400 
14.700001 -1.7 0.000340 
14.799999 -1.7 0.000390 
14.899999999999999 -1.7 0.000330 
15.0 -1.7 0.000430 
15.100000000000001 -1.7 0.000420 
15.200001 -1.7 0.000120 
-3.0 -1.6 0.000040 
-2.9 -1.6 0.000110 
-2.8 -1.6 0.000260 
-2.7 -1.6 0.000520 
-2.6 -1.6 0.000500 
-2.5 -1.6 0.000530 
-2.4 -1.6 0.000430 
-2.3 -1.6 0.000380 
-2.2 -1.6 0.000390 
-2.1 -1.6 0.000510 
-2.0 -1.6 0.000470 
-1.9 -1.6 0.000520 
-1.8 -1.6 0.000450 
-1.7 -1.6 0.000380 
-1.6 -1.6 0.000610 
-1.5 -1.6 0.000430 
-1.4 -1.6 0.000450 
-1.3 -1.6 0.000540 
-1.2 -1.6 0.000450 
-1.1 -1.6 0.000460 
-1.0 -1.6 0.000440 
-0.8999999999999999 -1.6 0.000610 
-0.7999999999999998 -1.6 0.000400 
-0.7000000000000002 -1.6 0.000440 
-0.6000000000000001 -1.6 0.000480 
-0.5 -1.6 0.000400 
-0.3999999999999999 -1.6 0.000520 
-0.2999999999999998 -1.6 0.000420 
-0.20000000000000018 -1.6 0.000450 
-0.10000000000000009 -1.6 0.000460 
0.0 -1.6 0.000570 
0.10000000000000009 -1.6 0.000520 
0.20000000000000018 -1.6 0.000370 
0.2999999999999998 -1.6 0.000480 
0.3999999999999999 -1.6 0.000360 
0.5 -1.6 0.000460 
0.6000000000000001 -1.6 0.000490 
0.7000000000000002 -1.6 0.000540 
0.7999999999999998 -1.6 0.000400 
0.8999999999999999 -1.6 0.000390 
1.0 -1.6 0.000490 
1.0999999999999996 -1.6 0.000390 
1.2000000000000002 -1.6 0.000440 
1.2999999999999998 -1.6 0.000610 
1.4000000000000004 -1.6 0.000460 
1.5 -1.6 0.000460 
1.5999999999999996 -1.6 0.000540 
1.7000000000000002 -1.6 0.000420 
1.7999999999999998 -1.6 0.000590 
1.9000000000000004 -1.6 0.000490 
2.0 -1.6 0.000540 
2.0999999999999996 -1.6 0.000390 
2.2 -1.6 0.000420 
2.3 -1.6 0.000360 
2.4000000000000004 -1.6 0.000440 
2.5 -1.6 0.000450 
2.5999999999999996 -1.6 0.000430 
2.7 -1.6 0.000480 
2.8 -1.6 0.000470 
2.9000000000000004 -1.6 0.000350 
3.0 -1.6 0.000560 
3.0999999999999996 -1.6 0.000430 
3.2 -1.6 0.000290 
3.3 -1.6 0.000460 
3.4000000000000004 -1.6 0.000350 
3.5 -1.6 0.000380 
3.5999999999999996 -1.6 0.000400 
3.7 -1.6 0.000410 
3.8 -1.6 0.000330 
3.9000000000000004 -1.6 0.000330 
4.0 -1.6 0.000320 
4.1 -1.6 0.000490 
4.2 -1.6 0.000460 
4.3 -1.6 0.000390 
4.4 -1.6 0.000340 
4.5 -1.6 0.000380 
4.6 -1.6 0.000360 
4.7 -1.6 0.000290 
4.8 -1.6 0.000410 
4.9 -1.6 0.000470 
5.0 -1.6 0.000440 
5.1 -1.6 0.000260 
5.199999999999999 -1.6 0.000390 
5.300000000000001 -1.6 0.000470 
5.4 -1.6 0.000280 
5.5 -1.6 0.000360 
5.6 -1.6 0.000320 
5.699999999999999 -1.6 0.000400 
5.800000000000001 -1.6 0.000400 
5.9 -1.6 0.000340 
6.0 -1.6 0.000390 
6.1 -1.6 0.000300 
6.199999999999999 -1.6 0.000290 
6.300000000000001 -1.6 0.000360 
6.4 -1.6 0.000210 
6.5 -1.6 0.000360 
6.6 -1.6 0.000340 
6.699999999999999 -1.6 0.000320 
6.800000000000001 -1.6 0.000410 
6.9 -1.6 0.000330 
7.0 -1.6 0.000320 
7.1 -1.6 0.000420 
7.199999999999999 -1.6 0.000410 
7.300000000000001 -1.6 0.000370 
7.4 -1.6 0.000260 
7.5 -1.6 0.000400 
7.6 -1.6 0.000410 
7.699999999999999 -1.6 0.000330 
7.800000000000001 -1.6 0.000480 
7.9 -1.6 0.000340 
8.0 -1.6 0.000350 
8.1 -1.6 0.000320 
8.2 -1.6 0.000530 
8.3 -1.6 0.000340 
8.4 -1.6 0.000310 
8.5 -1.6 0.000390 
8.6 -1.6 0.000330 
8.7 -1.6 0.000410 
8.8 -1.6 0.000360 
8.9 -1.6 0.000400 
9.0 -1.6 0.000360 
9.1 -1.6 0.000320 
9.2 -1.6 0.000260 
9.3 -1.6 0.000420 
9.4 -1.6 0.000400 
9.5 -1.6 0.000370 
9.6 -1.6 0.000360 
9.7 -1.6 0.000400 
9.8 -1.6 0.000410 
9.9 -1.6 0.000460 
10.0 -1.6 0.000410 
10.1 -1.6 0.000530 
10.2 -1.6 0.000410 
10.3 -1.6 0.000450 
10.4 -1.6 0.000460 
10.5 -1.6 0.000410 
10.6 -1.6 0.000440 
10.7 -1.6 0.000540 
10.8 -1.6 0.000470 
10.9 -1.6 0.000440 
11.0 -1.6 0.000490 
11.1 -1.6 0.000430 
11.2 -1.6 0.000540 
11.3 -1.6 0.000420 
11.4 -1.6 0.000470 
11.5 -1.6 0.000380 
11.6 -1.6 0.000440 
11.7 -1.6 0.000440 
11.8 -1.6 0.000470 
11.9 -1.6 0.000280 
12.0 -1.6 0.000400 
12.1 -1.6 0.000420 
12.2 -1.6 0.000380 
12.3 -1.6 0.000310 
12.4 -1.6 0.000590 
12.5 -1.6 0.000460 
12.6 -1.6 0.000460 
12.7 -1.6 0.000430 
12.8 -1.6 0.000510 
12.9 -1.6 0.000410 
13.0 -1.6 0.000530 
13.100000000000001 -1.6 0.000550 
13.200001 -1.6 0.000380 
13.299999 -1.6 0.000390 
13.399999999999999 -1.6 0.000420 
13.5 -1.6 0.000370 
13.600000000000001 -1.6 0.000300 
13.700001 -1.6 0.000350 
13.799999 -1.6 0.000410 
13.899999999999999 -1.6 0.000500 
14.0 -1.6 0.000400 
14.100000000000001 -1.6 0.000500 
14.200001 -1.6 0.000430 
14.299999 -1.6 0.000440 
14.399999999999999 -1.6 0.000540 
14.5 -1.6 0.000410 
14.600000000000001 -1.6 0.000350 
14.700001 -1.6 0.000420 
14.799999 -1.6 0.000390 
14.899999999999999 -1.6 0.000380 
15.0 -1.6 0.000420 
15.100000000000001 -1.6 0.000450 
15.200001 -1.6 0.000140 
-3.0 -1.5 0.000010 
-2.9 -1.5 0.000100 
-2.8 -1.5 0.000270 
-2.7 -1.5 0.000390 
-2.6 -1.5 0.000290 
-2.5 -1.5 0.000300 
-2.4 -1.5 0.000250 
-2.3 -1.5 0.000440 
-2.2 -1.5 0.000250 
-2.1 -1.5 0.000380 
-2.0 -1.5 0.000340 
-1.9 -1.5 0.000350 
-1.8 -1.5 0.000410 
-1.7 -1.5 0.000500 
-1.6 -1.5 0.000320 
-1.5 -1.5 0.000320 
-1.4 -1.5 0.000320 
-1.3 -1.5 0.000380 
-1.2 -1.5 0.000360 
-1.1 -1.5 0.000240 
-1.0 -1.5 0.000310 
-0.8999999999999999 -1.5 0.000390 
-0.7999999999999998 -1.5 0.000240 
-0.7000000000000002 -1.5 0.000240 
-0.6000000000000001 -1.5 0.000440 
-0.5 -1.5 0.000320 
-0.3999999999999999 -1.5 0.000380 
-0.2999999999999998 -1.5 0.000390 
-0.20000000000000018 -1.5 0.000290 
-0.10000000000000009 -1.5 0.000290 
0.0 -1.5 0.000430 
0.10000000000000009 -1.5 0.000450 
0.20000000000000018 -1.5 0.000260 
0.2999999999999998 -1.5 0.000340 
0.3999999999999999 -1.5 0.000320 
0.5 -1.5 0.000370 
0.6000000000000001 -1.5 0.000340 
0.7000000000000002 -1.5 0.000410 
0.7999999999999998 -1.5 0.000340 
0.8999999999999999 -1.5 0.000280 
1.0 -1.5 0.000470 
1.0999999999999996 -1.5 0.000370 
1.2000000000000002 -1.5 0.000470 
1.2999999999999998 -1.5 0.000380 
1.4000000000000004 -1.5 0.000310 
1.5 -1.5 0.000410 
1.5999999999999996 -1.5 0.000540 
1.7000000000000002 -1.5 0.000350 
1.7999999999999998 -1.5 0.000240 
1.9000000000000004 -1.5 0.000430 
2.0 -1.5 0.000420 
2.0999999999999996 -1.5 0.000390 
2.2 -1.5 0.000410 
2.3 -1.5 0.000390 
2.4000000000000004 -1.5 0.000330 
2.5 -1.5 0.000450 
2.5999999999999996 -1.5 0.000290 
2.7 -1.5 0.000360 
2.8 -1.5 0.000400 
2.9000000000000004 -1.5 0.000380 
3.0 -1.5 0.000330 
3.0999999999999996 -1.5 0.000410 
3.2 -1.5 0.000390 
3.3 -1.5 0.000370 
3.4000000000000004 -1.5 0.000330 
3.5 -1.5 0.000340 
3.5999999999999996 -1.5 0.000340 
3.7 -1.5 0.000230 
3.8 -1.5 0.000230 
3.9000000000000004 -1.5 0.000370 
4.0 -1.5 0.000340 
4.1 -1.5 0.000330 
4.2 -1.5 0.000340 
4.3 -1.5 0.000280 
4.4 -1.5 0.000310 
4.5 -1.5 0.000330 
4.6 -1.5 0.000340 
4.7 -1.5 0.000320 
4.8 -1.5 0.000300 
4.9 -1.5 0.000300 
5.0 -1.5 0.000380 
5.1 -1.5 0.000240 
5.199999999999999 -1.5 0.000260 
5.300000000000001 -1.5 0.000250 
5.4 -1.5 0.000180 
5.5 -1.5 0.000350 
5.6 -1.5 0.000360 
5.699999999999999 -1.5 0.000330 
5.800000000000001 -1.5 0.000390 
5.9 -1.5 0.000280 
6.0 -1.5 0.000290 
6.1 -1.5 0.000230 
6.199999999999999 -1.5 0.000330 
6.300000000000001 -1.5 0.000250 
6.4 -1.5 0.000230 
6.5 -1.5 0.000330 
6.6 -1.5 0.000390 
6.699999999999999 -1.5 0.000320 
6.800000000000001 -1.5 0.000330 
6.9 -1.5 0.000310 
7.0 -1.5 0.000340 
7.1 -1.5 0.000290 
7.199999999999999 -1.5 0.000320 
7.300000000000001 -1.5 0.000410 
7.4 -1.5 0.000320 
7.5 -1.5 0.000320 
7.6 -1.5 0.000320 
7.699999999999999 -1.5 0.000290 
7.800000000000001 -1.5 0.000300 
7.9 -1.5 0.000260 
8.0 -1.5 0.000340 
8.1 -1.5 0.000300 
8.2 -1.5 0.000260 
8.3 -1.5 0.000230 
8.4 -1.5 0.000300 
8.5 -1.5 0.000400 
8.6 -1.5 0.000380 
8.7 -1.5 0.000300 
8.8 -1.5 0.000370 
8.9 -1.5 0.000260 
9.0 -1.5 0.000300 
9.1 -1.5 0.000390 
9.2 -1.5 0.000220 
9.3 -1.5 0.000320 
9.4 -1.5 0.000330 
9.5 -1.5 0.000340 
9.6 -1.5 0.000320 
9.7 -1.5 0.000270 
9.8 -1.5 0.000260 
9.9 -1.5 0.000280 
10.0 -1.5 0.000230 
10.1 -1.5 0.000370 
10.2 -1.5 0.000320 
10.3 -1.5 0.000320 
10.4 -1.5 0.000300 
10.5 -1.5 0.000350 
10.6 -1.5 0.000300 
10.7 -1.5 0.000240 
10.8 -1.5 0.000430 
10.9 -1.5 0.000340 
11.0 -1.5 0.000370 
11.1 -1.5 0.000450 
11.2 -1.5 0.000390 
11.3 -1.5 0.000350 
11.4 -1.5 0.000280 
11.5 -1.5 0.000310 
11.6 -1.5 0.000400 
11.7 -1.5 0.000350 
11.8 -1.5 0.000380 
11.9 -1.5 0.000350 
12.0 -1.5 0.000410 
12.1 -1.5 0.000360 
12.2 -1.5 0.000370 
12.3 -1.5 0.000320 
12.4 -1.5 0.000410 
12.5 -1.5 0.000390 
12.6 -1.5 0.000280 
12.7 -1.5 0.000450 
12.8 -1.5 0.000360 
12.9 -1.5 0.000250 
13.0 -1.5 0.000380 
13.100000000000001 -1.5 0.000290 
13.200001 -1.5 0.000350 
13.299999 -1.5 0.000370 
13.399999999999999 -1.5 0.000350 
13.5 -1.5 0.000260 
13.600000000000001 -1.5 0.000420 
13.700001 -1.5 0.000370 
13.799999 -1.5 0.000370 
13.899999999999999 -1.5 0.000370 
14.0 -1.5 0.000390 
14.100000000000001 -1.5 0.000360 
14.200001 -1.5 0.000370 
14.299999 -1.5 0.000280 
14.399999999999999 -1.5 0.000220 
14.5 -1.5 0.000350 
14.600000000000001 -1.5 0.000290 
14.700001 -1.5 0.000370 
14.799999 -1.5 0.000290 
14.899999999999999 -1.5 0.000290 
15.0 -1.5 0.000290 
15.100000000000001 -1.5 0.000310 
15.200001 -1.5 0.000090 
-3.0 -1.4 0.000040 
-2.9 -1.4 0.000120 
-2.8 -1.4 0.000230 
-2.7 -1.4 0.000390 
-2.6 -1.4 0.000320 
-2.5 -1.4 0.000400 
-2.4 -1.4 0.000430 
-2.3 -1.4 0.000470 
-2.2 -1.4 0.000390 
-2.1 -1.4 0.000410 
-2.0 -1.4 0.000320 
-1.9 -1.4 0.000410 
-1.8 -1.4 0.000340 
-1.7 -1.4 0.000450 
-1.6 -1.4 0.000450 
-1.5 -1.4 0.000290 
-1.4 -1.4 0.000410 
-1.3 -1.4 0.000500 
-1.2 -1.4 0.000350 
-1.1 -1.4 0.000420 
-1.0 -1.4 0.000370 
-0.8999999999999999 -1.4 0.000430 
-0.7999999999999998 -1.4 0.000360 
-0.7000000000000002 -1.4 0.000410 
-0.6000000000000001 -1.4 0.000390 
-0.5 -1.4 0.000550 
-0.3999999999999999 -1.4 0.000480 
-0.2999999999999998 -1.4 0.000330 
-0.20000000000000018 -1.4 0.000430 
-0.10000000000000009 -1.4 0.000350 
0.0 -1.4 0.000300 
0.10000000000000009 -1.4 0.000500 
0.20000000000000018 -1.4 0.000450 
0.2999999999999998 -1.4 0.000400 
0.3999999999999999 -1.4 0.000560 
0.5 -1.4 0.000320 
0.6000000000000001 -1.4 0.000300 
0.7000000000000002 -1.4 0.000510 
0.7999999999999998 -1.4 0.000340 
0.8999999999999999 -1.4 0.000400 
1.0 -1.4 0.000420 
1.0999999999999996 -1.4 0.000380 
1.2000000000000002 -1.4 0.000360 
1.2999999999999998 -1.4 0.000340 
1.4000000000000004 -1.4 0.000340 
1.5 -1.4 0.000590 
1.5999999999999996 -1.4 0.000380 
1.7000000000000002 -1.4 0.000400 
1.7999999999999998 -1.4 0.000390 
1.9000000000000004 -1.4 0.000370 
2.0 -1.4 0.000500 
2.0999999999999996 -1.4 0.000390 
2.2 -1.4 0.000470 
2.3 -1.4 0.000450 
2.4000000000000004 -1.4 0.000480 
2.5 -1.4 0.000480 
2.5999999999999996 -1.4 0.000420 
2.7 -1.4 0.000390 
2.8 -1.4 0.000320 
2.9000000000000004 -1.4 0.000500 
3.0 -1.4 0.000550 
3.0999999999999996 -1.4 0.000330 
3.2 -1.4 0.000390 
3.3 -1.4 0.000470 
3.4000000000000004 -1.4 0.000290 
3.5 -1.4 0.000330 
3.5999999999999996 -1.4 0.000420 
3.7 -1.4 0.000470 
3.8 -1.4 0.000350 
3.9000000000000004 -1.4 0.000390 
4.0 -1.4 0.000390 
4.1 -1.4 0.000350 
4.2 -1.4 0.000380 
4.3 -1.4 0.000380 
4.4 -1.4 0.000400 
4.5 -1.4 0.000410 
4.6 -1.4 0.000260 
4.7 -1.4 0.000350 
4.8 -1.4 0.000310 
4.9 -1.4 0.000230 
5.0 -1.4 0.000260 
5.1 -1.4 0.000460 
5.199999999999999 -1.4 0.000340 
5.300000000000001 -1.4 0.000390 
5.4 -1.4 0.000250 
5.5 -1.4 0.000380 
5.6 -1.4 0.000320 
5.699999999999999 -1.4 0.000380 
5.800000000000001 -1.4 0.000360 
5.9 -1.4 0.000270 
6.0 -1.4 0.000410 
6.1 -1.4 0.000370 
6.199999999999999 -1.4 0.000350 
6.300000000000001 -1.4 0.000480 
6.4 -1.4 0.000330 
6.5 -1.4 0.000330 
6.6 -1.4 0.000330 
6.699999999999999 -1.4 0.000430 
6.800000000000001 -1.4 0.000450 
6.9 -1.4 0.000250 
7.0 -1.4 0.000300 
7.1 -1.4 0.000440 
7.199999999999999 -1.4 0.000380 
7.300000000000001 -1.4 0.000300 
7.4 -1.4 0.000340 
7.5 -1.4 0.000240 
7.6 -1.4 0.000370 
7.699999999999999 -1.4 0.000340 
7.800000000000001 -1.4 0.000290 
7.9 -1.4 0.000210 
8.0 -1.4 0.000300 
8.1 -1.4 0.000300 
8.2 -1.4 0.000320 
8.3 -1.4 0.000280 
8.4 -1.4 0.000320 
8.5 -1.4 0.000390 
8.6 -1.4 0.000410 
8.7 -1.4 0.000370 
8.8 -1.4 0.000420 
8.9 -1.4 0.000250 
9.0 -1.4 0.000340 
9.1 -1.4 0.000310 
9.2 -1.4 0.000220 
9.3 -1.4 0.000390 
9.4 -1.4 0.000400 
9.5 -1.4 0.000360 
9.6 -1.4 0.000310 
9.7 -1.4 0.000300 
9.8 -1.4 0.000300 
9.9 -1.4 0.000390 
10.0 -1.4 0.000380 
10.1 -1.4 0.000270 
10.2 -1.4 0.000340 
10.3 -1.4 0.000470 
10.4 -1.4 0.000270 
10.5 -1.4 0.000410 
10.6 -1.4 0.000310 
10.7 -1.4 0.000330 
10.8 -1.4 0.000310 
10.9 -1.4 0.000340 
11.0 -1.4 0.000390 
11.1 -1.4 0.000350 
11.2 -1.4 0.000330 
11.3 -1.4 0.000460 
11.4 -1.4 0.000430 
11.5 -1.4 0.000320 
11.6 -1.4 0.000320 
11.7 -1.4 0.000390 
11.8 -1.4 0.000400 
11.9 -1.4 0.000430 
12.0 -1.4 0.000430 
12.1 -1.4 0.000300 
12.2 -1.4 0.000390 
12.3 -1.4 0.000400 
12.4 -1.4 0.000330 
12.5 -1.4 0.000360 
12.6 -1.4 0.000330 
12.7 -1.4 0.000390 
12.8 -1.4 0.000310 
12.9 -1.4 0.000450 
13.0 -1.4 0.000420 
13.100000000000001 -1.4 0.000380 
13.200001 -1.4 0.000350 
13.299999 -1.4 0.000440 
13.399999999999999 -1.4 0.000580 
13.5 -1.4 0.000350 
13.600000000000001 -1.4 0.000390 
13.700001 -1.4 0.000420 
13.799999 -1.4 0.000470 
13.899999999999999 -1.4 0.000320 
14.0 -1.4 0.000380 
14.100000000000001 -1.4 0.000360 
14.200001 -1.4 0.000480 
14.299999 -1.4 0.000370 
14.399999999999999 -1.4 0.000440 
14.5 -1.4 0.000190 
14.600000000000001 -1.4 0.000410 
14.700001 -1.4 0.000300 
14.799999 -1.4 0.000470 
14.899999999999999 -1.4 0.000390 
15.0 -1.4 0.000340 
15.100000000000001 -1.4 0.000320 
15.200001 -1.4 0.000170 
-3.0 -1.3 0.000000 
-2.9 -1.3 0.000160 
-2.8 -1.3 0.000240 
-2.7 -1.3 0.000370 
-2.6 -1.3 0.000350 
-2.5 -1.3 0.000400 
-2.4 -1.3 0.000340 
-2.3 -1.3 0.000310 
-2.2 -1.3 0.000440 
-2.1 -1.3 0.000320 
-2.0 -1.3 0.000360 
-1.9 -1.3 0.000500 
-1.8 -1.3 0.000410 
-1.7 -1.3 0.000410 
-1.6 -1.3 0.000410 
-1.5 -1.3 0.000380 
-1.4 -1.3 0.000400 
-1.3 -1.3 0.000390 
-1.2 -1.3 0.000450 
-1.1 -1.3 0.000480 
-1.0 -1.3 0.000330 
-0.8999999999999999 -1.3 0.000390 
-0.7999999999999998 -1.3 0.000320 
-0.7000000000000002 -1.3 0.000420 
-0.6000000000000001 -1.3 0.000390 
-0.5 -1.3 0.000310 
-0.3999999999999999 -1.3 0.000360 
-0.2999999999999998 -1.3 0.000410 
-0.20000000000000018 -1.3 0.000430 
-0.10000000000000009 -1.3 0.000320 
0.0 -1.3 0.000420 
0.10000000000000009 -1.3 0.000440 
0.20000000000000018 -1.3 0.000380 
0.2999999999999998 -1.3 0.000320 
0.3999999999999999 -1.3 0.000410 
0.5 -1.3 0.000460 
0.6000000000000001 -1.3 0.000280 
0.7000000000000002 -1.3 0.000390 
0.7999999999999998 -1.3 0.000550 
0.8999999999999999 -1.3 0.000430 
1.0 -1.3 0.000430 
1.0999999999999996 -1.3 0.000410 
1.2000000000000002 -1.3 0.000370 
1.2999999999999998 -1.3 0.000490 
1.4000000000000004 -1.3 0.000410 
1.5 -1.3 0.000530 
1.5999999999999996 -1.3 0.000350 
1.7000000000000002 -1.3 0.000400 
1.7999999999999998 -1.3 0.000380 
1.9000000000000004 -1.3 0.000530 
2.0 -1.3 0.000540 
2.0999999999999996 -1.3 0.000340 
2.2 -1.3 0.000420 
2.3 -1.3 0.000520 
2.4000000000000004 -1.3 0.000440 
2.5 -1.3 0.000420 
2.5999999999999996 -1.3 0.000330 
2.7 -1.3 0.000390 
2.8 -1.3 0.000430 
2.9000000000000004 -1.3 0.000390 
3.0 -1.3 0.000470 
3.0999999999999996 -1.3 0.000400 
3.2 -1.3 0.000450 
3.3 -1.3 0.000360 
3.4000000000000004 -1.3 0.000390 
3.5 -1.3 0.000330 
3.5999999999999996 -1.3 0.000430 
3.7 -1.3 0.000390 
3.8 -1.3 0.000260 
3.9000000000000004 -1.3 0.000450 
4.0 -1.3 0.000380 
4.1 -1.3 0.000270 
4.2 -1.3 0.000290 
4.3 -1.3 0.000310 
4.4 -1.3 0.000350 
4.5 -1.3 0.000350 
4.6 -1.3 0.000470 
4.7 -1.3 0.000320 
4.8 -1.3 0.000440 
4.9 -1.3 0.000340 
5.0 -1.3 0.000340 
5.1 -1.3 0.000350 
5.199999999999999 -1.3 0.000250 
5.300000000000001 -1.3 0.000430 
5.4 -1.3 0.000390 
5.5 -1.3 0.000310 
5.6 -1.3 0.000340 
5.699999999999999 -1.3 0.000310 
5.800000000000001 -1.3 0.000330 
5.9 -1.3 0.000280 
6.0 -1.3 0.000410 
6.1 -1.3 0.000300 
6.199999999999999 -1.3 0.000320 
6.300000000000001 -1.3 0.000300 
6.4 -1.3 0.000290 
6.5 -1.3 0.000320 
6.6 -1.3 0.000390 
6.699999999999999 -1.3 0.000300 
6.800000000000001 -1.3 0.000380 
6.9 -1.3 0.000270 
7.0 -1.3 0.000400 
7.1 -1.3 0.000330 
7.199999999999999 -1.3 0.000460 
7.300000000000001 -1.3 0.000340 
7.4 -1.3 0.000340 
7.5 -1.3 0.000340 
7.6 -1.3 0.000240 
7.699999999999999 -1.3 0.000360 
7.800000000000001 -1.3 0.000290 
7.9 -1.3 0.000260 
8.0 -1.3 0.000370 
8.1 -1.3 0.000300 
8.2 -1.3 0.000430 
8.3 -1.3 0.000400 
8.4 -1.3 0.000440 
8.5 -1.3 0.000400 
8.6 -1.3 0.000390 
8.7 -1.3 0.000340 
8.8 -1.3 0.000420 
8.9 -1.3 0.000320 
9.0 -1.3 0.000410 
9.1 -1.3 0.000390 
9.2 -1.3 0.000360 
9.3 -1.3 0.000390 
9.4 -1.3 0.000350 
9.5 -1.3 0.000420 
9.6 -1.3 0.000400 
9.7 -1.3 0.000310 
9.8 -1.3 0.000220 
9.9 -1.3 0.000290 
10.0 -1.3 0.000420 
10.1 -1.3 0.000320 
10.2 -1.3 0.000310 
10.3 -1.3 0.000440 
10.4 -1.3 0.000470 
10.5 -1.3 0.000370 
10.6 -1.3 0.000420 
10.7 -1.3 0.000270 
10.8 -1.3 0.000330 
10.9 -1.3 0.000270 
11.0 -1.3 0.000500 
11.1 -1.3 0.000250 
11.2 -1.3 0.000220 
11.3 -1.3 0.000480 
11.4 -1.3 0.000380 
11.5 -1.3 0.000280 
11.6 -1.3 0.000340 
11.7 -1.3 0.000400 
11.8 -1.3 0.000450 
11.9 -1.3 0.000380 
12.0 -1.3 0.000240 
12.1 -1.3 0.000230 
12.2 -1.3 0.000330 
12.3 -1.3 0.000310 
12.4 -1.3 0.000400 
12.5 -1.3 0.000390 
12.6 -1.3 0.000400 
12.7 -1.3 0.000400 
12.8 -1.3 0.000440 
12.9 -1.3 0.000300 
13.0 -1.3 0.000480 
13.100000000000001 -1.3 0.000370 
13.200001 -1.3 0.000300 
13.299999 -1.3 0.000420 
13.399999999999999 -1.3 0.000450 
13.5 -1.3 0.000260 
13.600000000000001 -1.3 0.000510 
13.700001 -1.3 0.000310 
13.799999 -1.3 0.000450 
13.899999999999999 -1.3 0.000360 
14.0 -1.3 0.000350 
14.100000000000001 -1.3 0.000320 
14.200001 -1.3 0.000350 
14.299999 -1.3 0.000360 
14.399999999999999 -1.3 0.000470 
14.5 -1.3 0.000320 
14.600000000000001 -1.3 0.000390 
14.700001 -1.3 0.000300 
14.799999 -1.3 0.000450 
14.899999999999999 -1.3 0.000460 
15.0 -1.3 0.000430 
15.100000000000001 -1.3 0.000440 
15.200001 -1.3 0.000160 
-3.0 -1.2 0.000020 
-2.9 -1.2 0.000160 
-2.8 -1.2 0.000220 
-2.7 -1.2 0.000400 
-2.6 -1.2 0.000510 
-2.5 -1.2 0.000330 
-2.4 -1.2 0.000410 
-2.3 -1.2 0.000430 
-2.2 -1.2 0.000330 
-2.1 -1.2 0.000400 
-2.0 -1.2 0.000370 
-1.9 -1.2 0.000510 
-1.8 -1.2 0.000460 
-1.7 -1.2 0.000450 
-1.6 -1.2 0.000320 
-1.5 -1.2 0.000380 
-1.4 -1.2 0.000350 
-1.3 -1.2 0.000450 
-1.2 -1.2 0.000350 
-1.1 -1.2 0.000290 
-1.0 -1.2 0.000360 
-0.8999999999999999 -1.2 0.000380 
-0.7999999999999998 -1.2 0.000360 
-0.7000000000000002 -1.2 0.000350 
-0.6000000000000001 -1.2 0.000300 
-0.5 -1.2 0.000400 
-0.3999999999999999 -1.2 0.000380 
-0.2999999999999998 -1.2 0.000330 
-0.20000000000000018 -1.2 0.000410 
-0.10000000000000009 -1.2 0.000340 
0.0 -1.2 0.000400 
0.10000000000000009 -1.2 0.000370 
0.20000000000000018 -1.2 0.000370 
0.2999999999999998 -1.2 0.000390 
0.3999999999999999 -1.2 0.000340 
0.5 -1.2 0.000370 
0.6000000000000001 -1.2 0.000370 
0.7000000000000002 -1.2 0.000420 
0.7999999999999998 -1.2 0.000380 
0.8999999999999999 -1.2 0.000380 
1.0 -1.2 0.000350 
1.0999999999999996 -1.2 0.000330 
1.2000000000000002 -1.2 0.000470 
1.2999999999999998 -1.2 0.000540 
1.4000000000000004 -1.2 0.000530 
1.5 -1.2 0.000410 
1.5999999999999996 -1.2 0.000470 
1.7000000000000002 -1.2 0.000510 
1.7999999999999998 -1.2 0.000480 
1.9000000000000004 -1.2 0.000310 
2.0 -1.2 0.000470 
2.0999999999999996 -1.2 0.000420 
2.2 -1.2 0.000470 
2.3 -1.2 0.000350 
2.4000000000000004 -1.2 0.000480 
2.5 -1.2 0.000520 
2.5999999999999996 -1.2 0.000390 
2.7 -1.2 0.000290 
2.8 -1.2 0.000420 
2.9000000000000004 -1.2 0.000550 
3.0 -1.2 0.000430 
3.0999999999999996 -1.2 0.000340 
3.2 -1.2 0.000270 
3.3 -1.2 0.000300 
3.4000000000000004 -1.2 0.000510 
3.5 -1.2 0.000300 
3.5999999999999996 -1.2 0.000420 
3.7 -1.2 0.000350 
3.8 -1.2 0.000340 
3.9000000000000004 -1.2 0.000360 
4.0 -1.2 0.000400 
4.1 -1.2 0.000430 
4.2 -1.2 0.000260 
4.3 -1.2 0.000320 
4.4 -1.2 0.000350 
4.5 -1.2 0.000310 
4.6 -1.2 0.000350 
4.7 -1.2 0.000320 
4.8 -1.2 0.000440 
4.9 -1.2 0.000320 
5.0 -1.2 0.000300 
5.1 -1.2 0.000270 
5.199999999999999 -1.2 0.000320 
5.300000000000001 -1.2 0.000330 
5.4 -1.2 0.000230 
5.5 -1.2 0.000360 
5.6 -1.2 0.000330 
5.699999999999999 -1.2 0.000340 
5.800000000000001 -1.2 0.000370 
5.9 -1.2 0.000350 
6.0 -1.2 0.000290 
6.1 -1.2 0.000260 
6.199999999999999 -1.2 0.000230 
6.300000000000001 -1.2 0.000300 
6.4 -1.2 0.000390 
6.5 -1.2 0.000360 
6.6 -1.2 0.000380 
6.699999999999999 -1.2 0.000360 
6.800000000000001 -1.2 0.000320 
6.9 -1.2 0.000240 
7.0 -1.2 0.000410 
7.1 -1.2 0.000350 
7.199999999999999 -1.2 0.000300 
7.300000000000001 -1.2 0.000490 
7.4 -1.2 0.000350 
7.5 -1.2 0.000310 
7.6 -1.2 0.000240 
7.699999999999999 -1.2 0.000180 
7.800000000000001 -1.2 0.000330 
7.9 -1.2 0.000320 
8.0 -1.2 0.000230 
8.1 -1.2 0.000350 
8.2 -1.2 0.000320 
8.3 -1.2 0.000420 
8.4 -1.2 0.000390 
8.5 -1.2 0.000380 
8.6 -1.2 0.000370 
8.7 -1.2 0.000320 
8.8 -1.2 0.000540 
8.9 -1.2 0.000300 
9.0 -1.2 0.000210 
9.1 -1.2 0.000260 
9.2 -1.2 0.000380 
9.3 -1.2 0.000440 
9.4 -1.2 0.000330 
9.5 -1.2 0.000420 
9.6 -1.2 0.000290 
9.7 -1.2 0.000240 
9.8 -1.2 0.000370 
9.9 -1.2 0.000260 
10.0 -1.2 0.000320 
10.1 -1.2 0.000300 
10.2 -1.2 0.000370 
10.3 -1.2 0.000170 
10.4 -1.2 0.000400 
10.5 -1.2 0.000340 
10.6 -1.2 0.000400 
10.7 -1.2 0.000370 
10.8 -1.2 0.000350 
10.9 -1.2 0.000370 
11.0 -1.2 0.000350 
11.1 -1.2 0.000420 
11.2 -1.2 0.000410 
11.3 -1.2 0.000380 
11.4 -1.2 0.000390 
11.5 -1.2 0.000390 
11.6 -1.2 0.000370 
11.7 -1.2 0.000380 
11.8 -1.2 0.000350 
11.9 -1.2 0.000460 
12.0 -1.2 0.000380 
12.1 -1.2 0.000400 
12.2 -1.2 0.000460 
12.3 -1.2 0.000450 
12.4 -1.2 0.000520 
12.5 -1.2 0.000400 
12.6 -1.2 0.000380 
12.7 -1.2 0.000400 
12.8 -1.2 0.000400 
12.9 -1.2 0.000330 
13.0 -1.2 0.000350 
13.100000000000001 -1.2 0.000350 
13.200001 -1.2 0.000450 
13.299999 -1.2 0.000390 
13.399999999999999 -1.2 0.000410 
13.5 -1.2 0.000380 
13.600000000000001 -1.2 0.000370 
13.700001 -1.2 0.000380 
13.799999 -1.2 0.000370 
13.899999999999999 -1.2 0.000420 
14.0 -1.2 0.000390 
14.100000000000001 -1.2 0.000400 
14.200001 -1.2 0.000400 
14.299999 -1.2 0.000390 
14.399999999999999 -1.2 0.000350 
14.5 -1.2 0.000470 
14.600000000000001 -1.2 0.000320 
14.700001 -1.2 0.000460 
14.799999 -1.2 0.000430 
14.899999999999999 -1.2 0.000320 
15.0 -1.2 0.000370 
15.100000000000001 -1.2 0.000340 
15.200001 -1.2 0.000120 
-3.0 -1.1 0.000000 
-2.9 -1.1 0.000150 
-2.8 -1.1 0.000240 
-2.7 -1.1 0.000400 
-2.6 -1.1 0.000340 
-2.5 -1.1 0.000510 
-2.4 -1.1 0.000460 
-2.3 -1.1 0.000430 
-2.2 -1.1 0.000470 
-2.1 -1.1 0.000270 
-2.0 -1.1 0.000290 
-1.9 -1.1 0.000410 
-1.8 -1.1 0.000390 
-1.7 -1.1 0.000340 
-1.6 -1.1 0.000460 
-1.5 -1.1 0.000350 
-1.4 -1.1 0.000390 
-1.3 -1.1 0.000380 
-1.2 -1.1 0.000260 
-1.1 -1.1 0.000460 
-1.0 -1.1 0.000360 
-0.8999999999999999 -1.1 0.000440 
-0.7999999999999998 -1.1 0.000320 
-0.7000000000000002 -1.1 0.000470 
-0.6000000000000001 -1.1 0.000490 
-0.5 -1.1 0.000370 
-0.3999999999999999 -1.1 0.000450 
-0.2999999999999998 -1.1 0.000300 
-0.20000000000000018 -1.1 0.000430 
-0.10000000000000009 -1.1 0.000520 
0.0 -1.1 0.000440 
0.10000000000000009 -1.1 0.000530 
0.20000000000000018 -1.1 0.000410 
0.2999999999999998 -1.1 0.000460 
0.3999999999999999 -1.1 0.000350 
0.5 -1.1 0.000330 
0.6000000000000001 -1.1 0.000250 
0.7000000000000002 -1.1 0.000460 
0.7999999999999998 -1.1 0.000420 
0.8999999999999999 -1.1 0.000380 
1.0 -1.1 0.000430 
1.0999999999999996 -1.1 0.000430 
1.2000000000000002 -1.1 0.000460 
1.2999999999999998 -1.1 0.000390 
1.4000000000000004 -1.1 0.000450 
1.5 -1.1 0.000570 
1.5999999999999996 -1.1 0.000370 
1.7000000000000002 -1.1 0.000420 
1.7999999999999998 -1.1 0.000440 
1.9000000000000004 -1.1 0.000470 
2.0 -1.1 0.000350 
2.0999999999999996 -1.1 0.000330 
2.2 -1.1 0.000490 
2.3 -1.1 0.000410 
2.4000000000000004 -1.1 0.000380 
2.5 -1.1 0.000410 
2.5999999999999996 -1.1 0.000260 
2.7 -1.1 0.000340 
2.8 -1.1 0.000460 
2.9000000000000004 -1.1 0.000450 
3.0 -1.1 0.000280 
3.0999999999999996 -1.1 0.000230 
3.2 -1.1 0.000370 
3.3 -1.1 0.000530 
3.4000000000000004 -1.1 0.000310 
3.5 -1.1 0.000420 
3.5999999999999996 -1.1 0.000440 
3.7 -1.1 0.000270 
3.8 -1.1 0.000360 
3.9000000000000004 -1.1 0.000290 
4.0 -1.1 0.000330 
4.1 -1.1 0.000350 
4.2 -1.1 0.000330 
4.3 -1.1 0.000400 
4.4 -1.1 0.000370 
4.5 -1.1 0.000200 
4.6 -1.1 0.000380 
4.7 -1.1 0.000250 
4.8 -1.1 0.000440 
4.9 -1.1 0.000310 
5.0 -1.1 0.000240 
5.1 -1.1 0.000320 
5.199999999999999 -1.1 0.000400 
5.300000000000001 -1.1 0.000320 
5.4 -1.1 0.000290 
5.5 -1.1 0.000300 
5.6 -1.1 0.000310 
5.699999999999999 -1.1 0.000320 
5.800000000000001 -1.1 0.000320 
5.9 -1.1 0.000400 
6.0 -1.1 0.000350 
6.1 -1.1 0.000330 
6.199999999999999 -1.1 0.000350 
6.300000000000001 -1.1 0.000430 
6.4 -1.1 0.000240 
6.5 -1.1 0.000250 
6.6 -1.1 0.000340 
6.699999999999999 -1.1 0.000420 
6.800000000000001 -1.1 0.000340 
6.9 -1.1 0.000240 
7.0 -1.1 0.000410 
7.1 -1.1 0.000250 
7.199999999999999 -1.1 0.000340 
7.300000000000001 -1.1 0.000420 
7.4 -1.1 0.000410 
7.5 -1.1 0.000290 
7.6 -1.1 0.000350 
7.699999999999999 -1.1 0.000290 
7.800000000000001 -1.1 0.000360 
7.9 -1.1 0.000220 
8.0 -1.1 0.000340 
8.1 -1.1 0.000340 
8.2 -1.1 0.000340 
8.3 -1.1 0.000300 
8.4 -1.1 0.000240 
8.5 -1.1 0.000460 
8.6 -1.1 0.000330 
8.7 -1.1 0.000270 
8.8 -1.1 0.000440 
8.9 -1.1 0.000250 
9.0 -1.1 0.000320 
9.1 -1.1 0.000270 
9.2 -1.1 0.000200 
9.3 -1.1 0.000370 
9.4 -1.1 0.000400 
9.5 -1.1 0.000320 
9.6 -1.1 0.000320 
9.7 -1.1 0.000330 
9.8 -1.1 0.000340 
9.9 -1.1 0.000470 
10.0 -1.1 0.000320 
10.1 -1.1 0.000410 
10.2 -1.1 0.000320 
10.3 -1.1 0.000320 
10.4 -1.1 0.000400 
10.5 -1.1 0.000360 
10.6 -1.1 0.000340 
10.7 -1.1 0.000250 
10.8 -1.1 0.000280 
10.9 -1.1 0.000310 
11.0 -1.1 0.000330 
11.1 -1.1 0.000360 
11.2 -1.1 0.000300 
11.3 -1.1 0.000480 
11.4 -1.1 0.000380 
11.5 -1.1 0.000360 
11.6 -1.1 0.000380 
11.7 -1.1 0.000380 
11.8 -1.1 0.000430 
11.9 -1.1 0.000320 
12.0 -1.1 0.000390 
12.1 -1.1 0.000330 
12.2 -1.1 0.000350 
12.3 -1.1 0.000370 
12.4 -1.1 0.000370 
12.5 -1.1 0.000390 
12.6 -1.1 0.000400 
12.7 -1.1 0.000400 
12.8 -1.1 0.000370 
12.9 -1.1 0.000250 
13.0 -1.1 0.000330 
13.100000000000001 -1.1 0.000380 
13.200001 -1.1 0.000500 
13.299999 -1.1 0.000370 
13.399999999999999 -1.1 0.000390 
13.5 -1.1 0.000360 
13.600000000000001 -1.1 0.000420 
13.700001 -1.1 0.000390 
13.799999 -1.1 0.000440 
13.899999999999999 -1.1 0.000270 
14.0 -1.1 0.000400 
14.100000000000001 -1.1 0.000520 
14.200001 -1.1 0.000430 
14.299999 -1.1 0.000300 
14.399999999999999 -1.1 0.000390 
14.5 -1.1 0.000210 
14.600000000000001 -1.1 0.000330 
14.700001 -1.1 0.000440 
14.799999 -1.1 0.000380 
14.899999999999999 -1.1 0.000350 
15.0 -1.1 0.000330 
15.100000000000001 -1.1 0.000480 
15.200001 -1.1 0.000130 
-3.0 -1.0 0.000040 
-2.9 -1.0 0.000120 
-2.8 -1.0 0.000300 
-2.7 -1.0 0.000370 
-2.6 -1.0 0.000380 
-2.5 -1.0 0.000420 
-2.4 -1.0 0.000460 
-2.3 -1.0 0.000430 
-2.2 -1.0 0.000310 
-2.1 -1.0 0.000380 
-2.0 -1.0 0.000410 
-1.9 -1.0 0.000370 
-1.8 -1.0 0.000330 
-1.7 -1.0 0.000320 
-1.6 -1.0 0.000370 
-1.5 -1.0 0.000440 
-1.4 -1.0 0.000370 
-1.3 -1.0 0.000550 
-1.2 -1.0 0.000360 
-1.1 -1.0 0.000480 
-1.0 -1.0 0.000290 
-0.8999999999999999 -1.0 0.000490 
-0.7999999999999998 -1.0 0.000270 
-0.7000000000000002 -1.0 0.000520 
-0.6000000000000001 -1.0 0.000520 
-0.5 -1.0 0.000370 
-0.3999999999999999 -1.0 0.000420 
-0.2999999999999998 -1.0 0.000320 
-0.20000000000000018 -1.0 0.000310 
-0.10000000000000009 -1.0 0.000490 
0.0 -1.0 0.000440 
0.10000000000000009 -1.0 0.000440 
0.20000000000000018 -1.0 0.000360 
0.2999999999999998 -1.0 0.000410 
0.3999999999999999 -1.0 0.000450 
0.5 -1.0 0.000540 
0.6000000000000001 -1.0 0.000380 
0.7000000000000002 -1.0 0.000460 
0.7999999999999998 -1.0 0.000360 
0.8999999999999999 -1.0 0.000430 
1.0 -1.0 0.000460 
1.0999999999999996 -1.0 0.000470 
1.2000000000000002 -1.0 0.000570 
1.2999999999999998 -1.0 0.000350 
1.4000000000000004 -1.0 0.000430 
1.5 -1.0 0.000490 
1.5999999999999996 -1.0 0.000380 
1.7000000000000002 -1.0 0.000430 
1.7999999999999998 -1.0 0.000420 
1.9000000000000004 -1.0 0.000460 
2.0 -1.0 0.000550 
2.0999999999999996 -1.0 0.000450 
2.2 -1.0 0.000450 
2.3 -1.0 0.000550 
2.4000000000000004 -1.0 0.000420 
2.5 -1.0 0.000470 
2.5999999999999996 -1.0 0.000350 
2.7 -1.0 0.000420 
2.8 -1.0 0.000350 
2.9000000000000004 -1.0 0.000450 
3.0 -1.0 0.000510 
3.0999999999999996 -1.0 0.000270 
3.2 -1.0 0.000370 
3.3 -1.0 0.000140 
3.4000000000000004 -1.0 0.000380 
3.5 -1.0 0.000430 
3.5999999999999996 -1.0 0.000310 
3.7 -1.0 0.000360 
3.8 -1.0 0.000350 
3.9000000000000004 -1.0 0.000410 
4.0 -1.0 0.000420 
4.1 -1.0 0.000320 
4.2 -1.0 0.000330 
4.3 -1.0 0.000420 
4.4 -1.0 0.000310 
4.5 -1.0 0.000350 
4.6 -1.0 0.000360 
4.7 -1.0 0.000350 
4.8 -1.0 0.000350 
4.9 -1.0 0.000230 
5.0 -1.0 0.000280 
5.1 -1.0 0.000340 
5.199999999999999 -1.0 0.000240 
5.300000000000001 -1.0 0.000420 
5.4 -1.0 0.000270 
5.5 -1.0 0.000310 
5.6 -1.0 0.000310 
5.699999999999999 -1.0 0.000270 
5.800000000000001 -1.0 0.000420 
5.9 -1.0 0.000330 
6.0 -1.0 0.000330 
6.1 -1.0 0.000380 
6.199999999999999 -1.0 0.000360 
6.300000000000001 -1.0 0.000430 
6.4 -1.0 0.000300 
6.5 -1.0 0.000260 
6.6 -1.0 0.000300 
6.699999999999999 -1.0 0.000380 
6.800000000000001 -1.0 0.000300 
6.9 -1.0 0.000290 
7.0 -1.0 0.000360 
7.1 -1.0 0.000300 
7.199999999999999 -1.0 0.000390 
7.300000000000001 -1.0 0.000410 
7.4 -1.0 0.000230 
7.5 -1.0 0.000250 
7.6 -1.0 0.000340 
7.699999999999999 -1.0 0.000350 
7.800000000000001 -1.0 0.000430 
7.9 -1.0 0.000290 
8.0 -1.0 0.000340 
8.1 -1.0 0.000300 
8.2 -1.0 0.000350 
8.3 -1.0 0.000350 
8.4 -1.0 0.000350 
8.5 -1.0 0.000300 
8.6 -1.0 0.000390 
8.7 -1.0 0.000310 
8.8 -1.0 0.000300 
8.9 -1.0 0.000350 
9.0 -1.0 0.000360 
9.1 -1.0 0.000400 
9.2 -1.0 0.000340 
9.3 -1.0 0.000310 
9.4 -1.0 0.000300 
9.5 -1.0 0.000250 
9.6 -1.0 0.000260 
9.7 -1.0 0.000360 
9.8 -1.0 0.000250 
9.9 -1.0 0.000250 
10.0 -1.0 0.000260 
10.1 -1.0 0.000380 
10.2 -1.0 0.000280 
10.3 -1.0 0.000300 
10.4 -1.0 0.000310 
10.5 -1.0 0.000340 
10.6 -1.0 0.000340 
10.7 -1.0 0.000400 
10.8 -1.0 0.000400 
10.9 -1.0 0.000430 
11.0 -1.0 0.000400 
11.1 -1.0 0.000440 
11.2 -1.0 0.000340 
11.3 -1.0 0.000340 
11.4 -1.0 0.000490 
11.5 -1.0 0.000420 
11.6 -1.0 0.000410 
11.7 -1.0 0.000310 
11.8 -1.0 0.000460 
11.9 -1.0 0.000330 
12.0 -1.0 0.000450 
12.1 -1.0 0.000330 
12.2 -1.0 0.000280 
12.3 -1.0 0.000520 
12.4 -1.0 0.000380 
12.5 -1.0 0.000380 
12.6 -1.0 0.000340 
12.7 -1.0 0.000420 
12.8 -1.0 0.000500 
12.9 -1.0 0.000490 
13.0 -1.0 0.000400 
13.100000000000001 -1.0 0.000320 
13.200001 -1.0 0.000390 
13.299999 -1.0 0.000350 
13.399999999999999 -1.0 0.000370 
13.5 -1.0 0.000330 
13.600000000000001 -1.0 0.000400 
13.700001 -1.0 0.000410 
13.799999 -1.0 0.000420 
13.899999999999999 -1.0 0.000350 
14.0 -1.0 0.000360 
14.100000000000001 -1.0 0.000340 
14.200001 -1.0 0.000390 
14.299999 -1.0 0.000380 
14.399999999999999 -1.0 0.000520 
14.5 -1.0 0.000420 
14.600000000000001 -1.0 0.000430 
14.700001 -1.0 0.000350 
14.799999 -1.0 0.000330 
14.899999999999999 -1.0 0.000280 
15.0 -1.0 0.000300 
15.100000000000001 -1.0 0.000240 
15.200001 -1.0 0.000120 
-3.0 -0.8999999999999999 0.000010 
-2.9 -0.8999999999999999 0.000140 
-2.8 -0.8999999999999999 0.000330 
-2.7 -0.8999999999999999 0.000440 
-2.6 -0.8999999999999999 0.000380 
-2.5 -0.8999999999999999 0.000290 
-2.4 -0.8999999999999999 0.000420 
-2.3 -0.8999999999999999 0.000500 
-2.2 -0.8999999999999999 0.000390 
-2.1 -0.8999999999999999 0.000380 
-2.0 -0.8999999999999999 0.000330 
-1.9 -0.8999999999999999 0.000430 
-1.8 -0.8999999999999999 0.000510 
-1.7 -0.8999999999999999 0.000390 
-1.6 -0.8999999999999999 0.000430 
-1.5 -0.8999999999999999 0.000430 
-1.4 -0.8999999999999999 0.000420 
-1.3 -0.8999999999999999 0.000480 
-1.2 -0.8999999999999999 0.000450 
-1.1 -0.8999999999999999 0.000450 
-1.0 -0.8999999999999999 0.000380 
-0.8999999999999999 -0.8999999999999999 0.000520 
-0.7999999999999998 -0.8999999999999999 0.000360 
-0.7000000000000002 -0.8999999999999999 0.000460 
-0.6000000000000001 -0.8999999999999999 0.000430 
-0.5 -0.8999999999999999 0.000460 
-0.3999999999999999 -0.8999999999999999 0.000530 
-0.2999999999999998 -0.8999999999999999 0.000390 
-0.20000000000000018 -0.8999999999999999 0.000520 
-0.10000000000000009 -0.8999999999999999 0.000320 
0.0 -0.8999999999999999 0.000420 
0.10000000000000009 -0.8999999999999999 0.000520 
0.20000000000000018 -0.8999999999999999 0.000260 
0.2999999999999998 -0.8999999999999999 0.000480 
0.3999999999999999 -0.8999999999999999 0.000440 
0.5 -0.8999999999999999 0.000520 
0.6000000000000001 -0.8999999999999999 0.000480 
0.7000000000000002 -0.8999999999999999 0.000420 
0.7999999999999998 -0.8999999999999999 0.000450 
0.8999999999999999 -0.8999999999999999 0.000480 
1.0 -0.8999999999999999 0.000440 
1.0999999999999996 -0.8999999999999999 0.000440 
1.2000000000000002 -0.8999999999999999 0.000550 
1.2999999999999998 -0.8999999999999999 0.000450 
1.4000000000000004 -0.8999999999999999 0.000410 
1.5 -0.8999999999999999 0.000680 
1.5999999999999996 -0.8999999999999999 0.000370 
1.7000000000000002 -0.8999999999999999 0.000500 
1.7999999999999998 -0.8999999999999999 0.000430 
1.9000000000000004 -0.8999999999999999 0.000540 
2.0 -0.8999999999999999 0.000490 
2.0999999999999996 -0.8999999999999999 0.000400 
2.2 -0.8999999999999999 0.000430 
2.3 -0.8999999999999999 0.000480 
2.4000000000000004 -0.8999999999999999 0.000560 
2.5 -0.8999999999999999 0.000460 
2.5999999999999996 -0.8999999999999999 0.000500 
2.7 -0.8999999999999999 0.000470 
2.8 -0.8999999999999999 0.000420 
2.9000000000000004 -0.8999999999999999 0.000390 
3.0 -0.8999999999999999 0.000400 
3.0999999999999996 -0.8999999999999999 0.000380 
3.2 -0.8999999999999999 0.000370 
3.3 -0.8999999999999999 0.000380 
3.4000000000000004 -0.8999999999999999 0.000380 
3.5 -0.8999999999999999 0.000460 
3.5999999999999996 -0.8999999999999999 0.000380 
3.7 -0.8999999999999999 0.000470 
3.8 -0.8999999999999999 0.000410 
3.9000000000000004 -0.8999999999999999 0.000320 
4.0 -0.8999999999999999 0.000460 
4.1 -0.8999999999999999 0.000410 
4.2 -0.8999999999999999 0.000480 
4.3 -0.8999999999999999 0.000410 
4.4 -0.8999999999999999 0.000430 
4.5 -0.8999999999999999 0.000390 
4.6 -0.8999999999999999 0.000380 
4.7 -0.8999999999999999 0.000330 
4.8 -0.8999999999999999 0.000330 
4.9 -0.8999999999999999 0.000330 
5.0 -0.8999999999999999 0.000410 
5.1 -0.8999999999999999 0.000400 
5.199999999999999 -0.8999999999999999 0.000400 
5.300000000000001 -0.8999999999999999 0.000280 
5.4 -0.8999999999999999 0.000310 
5.5 -0.8999999999999999 0.000390 
5.6 -0.8999999999999999 0.000370 
5.699999999999999 -0.8999999999999999 0.000320 
5.800000000000001 -0.8999999999999999 0.000400 
5.9 -0.8999999999999999 0.000260 
6.0 -0.8999999999999999 0.000360 
6.1 -0.8999999999999999 0.000390 
6.199999999999999 -0.8999999999999999 0.000370 
6.300000000000001 -0.8999999999999999 0.000370 
6.4 -0.8999999999999999 0.000330 
6.5 -0.8999999999999999 0.000410 
6.6 -0.8999999999999999 0.000320 
6.699999999999999 -0.8999999999999999 0.000450 
6.800000000000001 -0.8999999999999999 0.000430 
6.9 -0.8999999999999999 0.000330 
7.0 -0.8999999999999999 0.000250 
7.1 -0.8999999999999999 0.000300 
7.199999999999999 -0.8999999999999999 0.000250 
7.300000000000001 -0.8999999999999999 0.000450 
7.4 -0.8999999999999999 0.000340 
7.5 -0.8999999999999999 0.000330 
7.6 -0.8999999999999999 0.000390 
7.699999999999999 -0.8999999999999999 0.000300 
7.800000000000001 -0.8999999999999999 0.000360 
7.9 -0.8999999999999999 0.000350 
8.0 -0.8999999999999999 0.000350 
8.1 -0.8999999999999999 0.000310 
8.2 -0.8999999999999999 0.000290 
8.3 -0.8999999999999999 0.000350 
8.4 -0.8999999999999999 0.000390 
8.5 -0.8999999999999999 0.000350 
8.6 -0.8999999999999999 0.000400 
8.7 -0.8999999999999999 0.000390 
8.8 -0.8999999999999999 0.000350 
8.9 -0.8999999999999999 0.000350 
9.0 -0.8999999999999999 0.000360 
9.1 -0.8999999999999999 0.000280 
9.2 -0.8999999999999999 0.000400 
9.3 -0.8999999999999999 0.000430 
9.4 -0.8999999999999999 0.000310 
9.5 -0.8999999999999999 0.000340 
9.6 -0.8999999999999999 0.000370 
9.7 -0.8999999999999999 0.000360 
9.8 -0.8999999999999999 0.000360 
9.9 -0.8999999999999999 0.000430 
10.0 -0.8999999999999999 0.000370 
10.1 -0.8999999999999999 0.000360 
10.2 -0.8999999999999999 0.000360 
10.3 -0.8999999999999999 0.000350 
10.4 -0.8999999999999999 0.000350 
10.5 -0.8999999999999999 0.000370 
10.6 -0.8999999999999999 0.000410 
10.7 -0.8999999999999999 0.000230 
10.8 -0.8999999999999999 0.000410 
10.9 -0.8999999999999999 0.000410 
11.0 -0.8999999999999999 0.000400 
11.1 -0.8999999999999999 0.000480 
11.2 -0.8999999999999999 0.000460 
11.3 -0.8999999999999999 0.000410 
11.4 -0.8999999999999999 0.000420 
11.5 -0.8999999999999999 0.000370 
11.6 -0.8999999999999999 0.000370 
11.7 -0.8999999999999999 0.000340 
11.8 -0.8999999999999999 0.000480 
11.9 -0.8999999999999999 0.000480 
12.0 -0.8999999999999999 0.000320 
12.1 -0.8999999999999999 0.000470 
12.2 -0.8999999999999999 0.000430 
12.3 -0.8999999999999999 0.000410 
12.4 -0.8999999999999999 0.000410 
12.5 -0.8999999999999999 0.000430 
12.6 -0.8999999999999999 0.000390 
12.7 -0.8999999999999999 0.000420 
12.8 -0.8999999999999999 0.000550 
12.9 -0.8999999999999999 0.000330 
13.0 -0.8999999999999999 0.000440 
13.100000000000001 -0.8999999999999999 0.000430 
13.200001 -0.8999999999999999 0.000440 
13.299999 -0.8999999999999999 0.000450 
13.399999999999999 -0.8999999999999999 0.000400 
13.5 -0.8999999999999999 0.000370 
13.600000000000001 -0.8999999999999999 0.000420 
13.700001 -0.8999999999999999 0.000360 
13.799999 -0.8999999999999999 0.000450 
13.899999999999999 -0.8999999999999999 0.000340 
14.0 -0.8999999999999999 0.000430 
14.100000000000001 -0.8999999999999999 0.000370 
14.200001 -0.8999999999999999 0.000500 
14.299999 -0.8999999999999999 0.000370 
14.399999999999999 -0.8999999999999999 0.000460 
14.5 -0.8999999999999999 0.000340 
14.600000000000001 -0.8999999999999999 0.000370 
14.700001 -0.8999999999999999 0.000390 
14.799999 -0.8999999999999999 0.000370 
14.899999999999999 -0.8999999999999999 0.000350 
15.0 -0.8999999999999999 0.000430 
15.100000000000001 -0.8999999999999999 0.000400 
15.200001 -0.8999999999999999 0.000120 
-3.0 -0.7999999999999998 0.000000 
-2.9 -0.7999999999999998 0.000160 
-2.8 -0.7999999999999998 0.000190 
-2.7 -0.7999999999999998 0.000320 
-2.6 -0.7999999999999998 0.000440 
-2.5 -0.7999999999999998 0.000300 
-2.4 -0.7999999999999998 0.000460 
-2.3 -0.7999999999999998 0.000390 
-2.2 -0.7999999999999998 0.000350 
-2.1 -0.7999999999999998 0.000350 
-2.0 -0.7999999999999998 0.000330 
-1.9 -0.7999999999999998 0.000330 
-1.8 -0.7999999999999998 0.000400 
-1.7 -0.7999999999999998 0.000420 
-1.6 -0.7999999999999998 0.000540 
-1.5 -0.7999999999999998 0.000280 
-1.4 -0.7999999999999998 0.000480 
-1.3 -0.7999999999999998 0.000320 
-1.2 -0.7999999999999998 0.000380 
-1.1 -0.7999999999999998 0.000260 
-1.0 -0.7999999999999998 0.000300 
-0.8999999999999999 -0.7999999999999998 0.000490 
-0.7999999999999998 -0.7999999999999998 0.000250 
-0.7000000000000002 -0.7999999999999998 0.000270 
-0.6000000000000001 -0.7999999999999998 0.000300 
-0.5 -0.7999999999999998 0.000410 
-0.3999999999999999 -0.7999999999999998 0.000550 
-0.2999999999999998 -0.7999999999999998 0.000280 
-0.20000000000000018 -0.7999999999999998 0.000260 
-0.10000000000000009 -0.7999999999999998 0.000420 
0.0 -0.7999999999999998 0.000440 
0.10000000000000009 -0.7999999999999998 0.000400 
0.20000000000000018 -0.7999999999999998 0.000340 
0.2999999999999998 -0.7999999999999998 0.000440 
0.3999999999999999 -0.7999999999999998 0.000390 
0.5 -0.7999999999999998 0.000480 
0.6000000000000001 -0.7999999999999998 0.000440 
0.7000000000000002 -0.7999999999999998 0.000380 
0.7999999999999998 -0.7999999999999998 0.000350 
0.8999999999999999 -0.7999999999999998 0.000350 
1.0 -0.7999999999999998 0.000390 
1.0999999999999996 -0.7999999999999998 0.000450 
1.2000000000000002 -0.7999999999999998 0.000430 
1.2999999999999998 -0.7999999999999998 0.000310 
1.4000000000000004 -0.7999999999999998 0.000380 
1.5 -0.7999999999999998 0.000380 
1.5999999999999996 -0.7999999999999998 0.000260 
1.7000000000000002 -0.7999999999999998 0.000490 
1.7999999999999998 -0.7999999999999998 0.000370 
1.9000000000000004 -0.7999999999999998 0.000350 
2.0 -0.7999999999999998 0.000330 
2.0999999999999996 -0.7999999999999998 0.000300 
2.2 -0.7999999999999998 0.000350 
2.3 -0.7999999999999998 0.000440 
2.4000000000000004 -0.7999999999999998 0.000350 
2.5 -0.7999999999999998 0.000390 
2.5999999999999996 -0.7999999999999998 0.000290 
2.7 -0.7999999999999998 0.000350 
2.8 -0.7999999999999998 0.000290 
2.9000000000000004 -0.7999999999999998 0.000290 
3.0 -0.7999999999999998 0.000480 
3.0999999999999996 -0.7999999999999998 0.000280 
3.2 -0.7999999999999998 0.000420 
3.3 -0.7999999999999998 0.000310 
3.4000000000000004 -0.7999999999999998 0.000320 
3.5 -0.7999999999999998 0.000410 
3.5999999999999996 -0.7999999999999998 0.000410 
3.7 -0.7999999999999998 0.000320 
3.8 -0.7999999999999998 0.000280 
3.9000000000000004 -0.7999999999999998 0.000270 
4.0 -0.7999999999999998 0.000360 
4.1 -0.7999999999999998 0.000310 
4.2 -0.7999999999999998 0.000280 
4.3 -0.7999999999999998 0.000350 
4.4 -0.7999999999999998 0.000320 
4.5 -0.7999999999999998 0.000400 
4.6 -0.7999999999999998 0.000320 
4.7 -0.7999999999999998 0.000320 
4.8 -0.7999999999999998 0.000200 
4.9 -0.7999999999999998 0.000330 
5.0 -0.7999999999999998 0.000280 
5.1 -0.7999999999999998 0.000240 
5.199999999999999 -0.7999999999999998 0.000430 
5.300000000000001 -0.7999999999999998 0.000360 
5.4 -0.7999999999999998 0.000230 
5.5 -0.7999999999999998 0.000230 
5.6 -0.7999999999999998 0.000310 
5.699999999999999 -0.7999999999999998 0.000390 
5.800000000000001 -0.7999999999999998 0.000350 
5.9 -0.7999999999999998 0.000240 
6.0 -0.7999999999999998 0.000230 
6.1 -0.7999999999999998 0.000290 
6.199999999999999 -0.7999999999999998 0.000230 
6.300000000000001 -0.7999999999999998 0.000270 
6.4 -0.7999999999999998 0.000210 
6.5 -0.7999999999999998 0.000390 
6.6 -0.7999999999999998 0.000230 
6.699999999999999 -0.7999999999999998 0.000340 
6.800000000000001 -0.7999999999999998 0.000370 
6.9 -0.7999999999999998 0.000390 
7.0 -0.7999999999999998 0.000380 
7.1 -0.7999999999999998 0.000190 
7.199999999999999 -0.7999999999999998 0.000360 
7.300000000000001 -0.7999999999999998 0.000320 
7.4 -0.7999999999999998 0.000290 
7.5 -0.7999999999999998 0.000300 
7.6 -0.7999999999999998 0.000350 
7.699999999999999 -0.7999999999999998 0.000280 
7.800000000000001 -0.7999999999999998 0.000370 
7.9 -0.7999999999999998 0.000290 
8.0 -0.7999999999999998 0.000220 
8.1 -0.7999999999999998 0.000240 
8.2 -0.7999999999999998 0.000350 
8.3 -0.7999999999999998 0.000240 
8.4 -0.7999999999999998 0.000290 
8.5 -0.7999999999999998 0.000230 
8.6 -0.7999999999999998 0.000300 
8.7 -0.7999999999999998 0.000260 
8.8 -0.7999999999999998 0.000250 
8.9 -0.7999999999999998 0.000200 
9.0 -0.7999999999999998 0.000260 
9.1 -0.7999999999999998 0.000470 
9.2 -0.7999999999999998 0.000360 
9.3 -0.7999999999999998 0.000370 
9.4 -0.7999999999999998 0.000210 
9.5 -0.7999999999999998 0.000300 
9.6 -0.7999999999999998 0.000320 
9.7 -0.7999999999999998 0.000270 
9.8 -0.7999999999999998 0.000320 
9.9 -0.7999999999999998 0.000240 
10.0 -0.7999999999999998 0.000320 
10.1 -0.7999999999999998 0.000340 
10.2 -0.7999999999999998 0.000480 
10.3 -0.7999999999999998 0.000270 
10.4 -0.7999999999999998 0.000170 
10.5 -0.7999999999999998 0.000330 
10.6 -0.7999999999999998 0.000370 
10.7 -0.7999999999999998 0.000240 
10.8 -0.7999999999999998 0.000380 
10.9 -0.7999999999999998 0.000300 
11.0 -0.7999999999999998 0.000310 
11.1 -0.7999999999999998 0.000360 
11.2 -0.7999999999999998 0.000320 
11.3 -0.7999999999999998 0.000300 
11.4 -0.7999999999999998 0.000390 
11.5 -0.7999999999999998 0.000360 
11.6 -0.7999999999999998 0.000320 
11.7 -0.7999999999999998 0.000310 
11.8 -0.7999999999999998 0.000400 
11.9 -0.7999999999999998 0.000460 
12.0 -0.7999999999999998 0.000370 
12.1 -0.7999999999999998 0.000270 
12.2 -0.7999999999999998 0.000330 
12.3 -0.7999999999999998 0.000260 
12.4 -0.7999999999999998 0.000370 
12.5 -0.7999999999999998 0.000360 
12.6 -0.7999999999999998 0.000240 
12.7 -0.7999999999999998 0.000320 
12.8 -0.7999999999999998 0.000400 
12.9 -0.7999999999999998 0.000250 
13.0 -0.7999999999999998 0.000270 
13.100000000000001 -0.7999999999999998 0.000360 
13.200001 -0.7999999999999998 0.000270 
13.299999 -0.7999999999999998 0.000300 
13.399999999999999 -0.7999999999999998 0.000350 
13.5 -0.7999999999999998 0.000240 
13.600000000000001 -0.7999999999999998 0.000270 
13.700001 -0.7999999999999998 0.000370 
13.799999 -0.7999999999999998 0.000480 
13.899999999999999 -0.7999999999999998 0.000360 
14.0 -0.7999999999999998 0.000180 
14.100000000000001 -0.7999999999999998 0.000310 
14.200001 -0.7999999999999998 0.000440 
14.299999 -0.7999999999999998 0.000480 
14.399999999999999 -0.7999999999999998 0.000420 
14.5 -0.7999999999999998 0.000330 
14.600000000000001 -0.7999999999999998 0.000300 
14.700001 -0.7999999999999998 0.000350 
14.799999 -0.7999999999999998 0.000320 
14.899999999999999 -0.7999999999999998 0.000420 
15.0 -0.7999999999999998 0.000300 
15.100000000000001 -0.7999999999999998 0.000280 
15.200001 -0.7999999999999998 0.000070 
-3.0 -0.7000000000000002 0.000010 
-2.9 -0.7000000000000002 0.000170 
-2.8 -0.7000000000000002 0.000320 
-2.7 -0.7000000000000002 0.000370 
-2.6 -0.7000000000000002 0.000420 
-2.5 -0.7000000000000002 0.000390 
-2.4 -0.7000000000000002 0.000530 
-2.3 -0.7000000000000002 0.000400 
-2.2 -0.7000000000000002 0.000370 
-2.1 -0.7000000000000002 0.000380 
-2.0 -0.7000000000000002 0.000430 
-1.9 -0.7000000000000002 0.000300 
-1.8 -0.7000000000000002 0.000450 
-1.7 -0.7000000000000002 0.000360 
-1.6 -0.7000000000000002 0.000370 
-1.5 -0.7000000000000002 0.000380 
-1.4 -0.7000000000000002 0.000350 
-1.3 -0.7000000000000002 0.000280 
-1.2 -0.7000000000000002 0.000480 
-1.1 -0.7000000000000002 0.000450 
-1.0 -0.7000000000000002 0.000430 
-0.8999999999999999 -0.7000000000000002 0.000430 
-0.7999999999999998 -0.7000000000000002 0.000400 
-0.7000000000000002 -0.7000000000000002 0.000460 
-0.6000000000000001 -0.7000000000000002 0.000350 
-0.5 -0.7000000000000002 0.000350 
-0.3999999999999999 -0.7000000000000002 0.000550 
-0.2999999999999998 -0.7000000000000002 0.000410 
-0.20000000000000018 -0.7000000000000002 0.000460 
-0.10000000000000009 -0.7000000000000002 0.000310 
0.0 -0.7000000000000002 0.000240 
0.10000000000000009 -0.7000000000000002 0.000390 
0.20000000000000018 -0.7000000000000002 0.000380 
0.2999999999999998 -0.7000000000000002 0.000480 
0.3999999999999999 -0.7000000000000002 0.000380 
0.5 -0.7000000000000002 0.000370 
0.6000000000000001 -0.7000000000000002 0.000410 
0.7000000000000002 -0.7000000000000002 0.000540 
0.7999999999999998 -0.7000000000000002 0.000420 
0.8999999999999999 -0.7000000000000002 0.000480 
1.0 -0.7000000000000002 0.000440 
1.0999999999999996 -0.7000000000000002 0.000390 
1.2000000000000002 -0.7000000000000002 0.000400 
1.2999999999999998 -0.7000000000000002 0.000310 
1.4000000000000004 -0.7000000000000002 0.000480 
1.5 -0.7000000000000002 0.000390 
1.5999999999999996 -0.7000000000000002 0.000410 
1.7000000000000002 -0.7000000000000002 0.000300 
1.7999999999999998 -0.7000000000000002 0.000340 
1.9000000000000004 -0.7000000000000002 0.000430 
2.0 -0.7000000000000002 0.000310 
2.0999999999999996 -0.7000000000000002 0.000320 
2.2 -0.7000000000000002 0.000470 
2.3 -0.7000000000000002 0.000400 
2.4000000000000004 -0.7000000000000002 0.000460 
2.5 -0.7000000000000002 0.000500 
2.5999999999999996 -0.7000000000000002 0.000310 
2.7 -0.7000000000000002 0.000430 
2.8 -0.7000000000000002 0.000260 
2.9000000000000004 -0.7000000000000002 0.000290 
3.0 -0.7000000000000002 0.000350 
3.0999999999999996 -0.7000000000000002 0.000290 
3.2 -0.7000000000000002 0.000400 
3.3 -0.7000000000000002 0.000290 
3.4000000000000004 -0.7000000000000002 0.000350 
3.5 -0.7000000000000002 0.000410 
3.5999999999999996 -0.7000000000000002 0.000370 
3.7 -0.7000000000000002 0.000360 
3.8 -0.7000000000000002 0.000340 
3.9000000000000004 -0.7000000000000002 0.000400 
4.0 -0.7000000000000002 0.000370 
4.1 -0.7000000000000002 0.000320 
4.2 -0.7000000000000002 0.000340 
4.3 -0.7000000000000002 0.000380 
4.4 -0.7000000000000002 0.000330 
4.5 -0.7000000000000002 0.000410 
4.6 -0.7000000000000002 0.000350 
4.7 -0.7000000000000002 0.000360 
4.8 -0.7000000000000002 0.000370 
4.9 -0.7000000000000002 0.000320 
5.0 -0.7000000000000002 0.000420 
5.1 -0.7000000000000002 0.000290 
5.199999999999999 -0.7000000000000002 0.000350 
5.300000000000001 -0.7000000000000002 0.000430 
5.4 -0.7000000000000002 0.000290 
5.5 -0.7000000000000002 0.000380 
5.6 -0.7000000000000002 0.000270 
5.699999999999999 -0.7000000000000002 0.000250 
5.800000000000001 -0.7000000000000002 0.000350 
5.9 -0.7000000000000002 0.000320 
6.0 -0.7000000000000002 0.000400 
6.1 -0.7000000000000002 0.000360 
6.199999999999999 -0.7000000000000002 0.000280 
6.300000000000001 -0.7000000000000002 0.000510 
6.4 -0.7000000000000002 0.000320 
6.5 -0.7000000000000002 0.000390 
6.6 -0.7000000000000002 0.000360 
6.699999999999999 -0.7000000000000002 0.000370 
6.800000000000001 -0.7000000000000002 0.000340 
6.9 -0.7000000000000002 0.000380 
7.0 -0.7000000000000002 0.000460 
7.1 -0.7000000000000002 0.000360 
7.199999999999999 -0.7000000000000002 0.000380 
7.300000000000001 -0.7000000000000002 0.000500 
7.4 -0.7000000000000002 0.000390 
7.5 -0.7000000000000002 0.000370 
7.6 -0.7000000000000002 0.000360 
7.699999999999999 -0.7000000000000002 0.000330 
7.800000000000001 -0.7000000000000002 0.000330 
7.9 -0.7000000000000002 0.000310 
8.0 -0.7000000000000002 0.000260 
8.1 -0.7000000000000002 0.000310 
8.2 -0.7000000000000002 0.000260 
8.3 -0.7000000000000002 0.000380 
8.4 -0.7000000000000002 0.000260 
8.5 -0.7000000000000002 0.000370 
8.6 -0.7000000000000002 0.000360 
8.7 -0.7000000000000002 0.000350 
8.8 -0.7000000000000002 0.000400 
8.9 -0.7000000000000002 0.000220 
9.0 -0.7000000000000002 0.000380 
9.1 -0.7000000000000002 0.000260 
9.2 -0.7000000000000002 0.000310 
9.3 -0.7000000000000002 0.000380 
9.4 -0.7000000000000002 0.000450 
9.5 -0.7000000000000002 0.000370 
9.6 -0.7000000000000002 0.000290 
9.7 -0.7000000000000002 0.000380 
9.8 -0.7000000000000002 0.000260 
9.9 -0.7000000000000002 0.000390 
10.0 -0.7000000000000002 0.000340 
10.1 -0.7000000000000002 0.000310 
10.2 -0.7000000000000002 0.000230 
10.3 -0.7000000000000002 0.000390 
10.4 -0.7000000000000002 0.000400 
10.5 -0.7000000000000002 0.000280 
10.6 -0.7000000000000002 0.000260 
10.7 -0.7000000000000002 0.000290 
10.8 -0.7000000000000002 0.000310 
10.9 -0.7000000000000002 0.000270 
11.0 -0.7000000000000002 0.000240 
11.1 -0.7000000000000002 0.000320 
11.2 -0.7000000000000002 0.000440 
11.3 -0.7000000000000002 0.000270 
11.4 -0.7000000000000002 0.000390 
11.5 -0.7000000000000002 0.000350 
11.6 -0.7000000000000002 0.000400 
11.7 -0.7000000000000002 0.000300 
11.8 -0.7000000000000002 0.000400 
11.9 -0.7000000000000002 0.000410 
12.0 -0.7000000000000002 0.000390 
12.1 -0.7000000000000002 0.000330 
12.2 -0.7000000000000002 0.000440 
12.3 -0.7000000000000002 0.000460 
12.4 -0.7000000000000002 0.000290 
12.5 -0.7000000000000002 0.000430 
12.6 -0.7000000000000002 0.000350 
12.7 -0.7000000000000002 0.000430 
12.8 -0.7000000000000002 0.000460 
12.9 -0.7000000000000002 0.000420 
13.0 -0.7000000000000002 0.000370 
13.100000000000001 -0.7000000000000002 0.000370 
13.200001 -0.7000000000000002 0.000480 
13.299999 -0.7000000000000002 0.000430 
13.399999999999999 -0.7000000000000002 0.000440 
13.5 -0.7000000000000002 0.000380 
13.600000000000001 -0.7000000000000002 0.000360 
13.700001 -0.7000000000000002 0.000350 
13.799999 -0.7000000000000002 0.000500 
13.899999999999999 -0.7000000000000002 0.000420 
14.0 -0.7000000000000002 0.000320 
14.100000000000001 -0.7000000000000002 0.000310 
14.200001 -0.7000000000000002 0.000390 
14.299999 -0.7000000000000002 0.000460 
14.399999999999999 -0.7000000000000002 0.000480 
14.5 -0.7000000000000002 0.000380 
14.600000000000001 -0.7000000000000002 0.000400 
14.700001 -0.7000000000000002 0.000380 
14.799999 -0.7000000000000002 0.000430 
14.899999999999999 -0.7000000000000002 0.000410 
15.0 -0.7000000000000002 0.000240 
15.100000000000001 -0.7000000000000002 0.000410 
15.200001 -0.7000000000000002 0.000090 
-3.0 -0.6000000000000001 0.000010 
-2.9 -0.6000000000000001 0.000090 
-2.8 -0.6000000000000001 0.000230 
-2.7 -0.6000000000000001 0.000210 
-2.6 -0.6000000000000001 0.000380 
-2.5 -0.6000000000000001 0.000290 
-2.4 -0.6000000000000001 0.000370 
-2.3 -0.6000000000000001 0.000380 
-2.2 -0.6000000000000001 0.000360 
-2.1 -0.6000000000000001 0.000500 
-2.0 -0.6000000000000001 0.000450 
-1.9 -0.6000000000000001 0.000300 
-1.8 -0.6000000000000001 0.000340 
-1.7 -0.6000000000000001 0.000360 
-1.6 -0.6000000000000001 0.000540 
-1.5 -0.6000000000000001 0.000300 
-1.4 -0.6000000000000001 0.000470 
-1.3 -0.6000000000000001 0.000270 
-1.2 -0.6000000000000001 0.000380 
-1.1 -0.6000000000000001 0.000360 
-1.0 -0.6000000000000001 0.000400 
-0.8999999999999999 -0.6000000000000001 0.000440 
-0.7999999999999998 -0.6000000000000001 0.000370 
-0.7000000000000002 -0.6000000000000001 0.000370 
-0.6000000000000001 -0.6000000000000001 0.000380 
-0.5 -0.6000000000000001 0.000360 
-0.3999999999999999 -0.6000000000000001 0.000380 
-0.2999999999999998 -0.6000000000000001 0.000440 
-0.20000000000000018 -0.6000000000000001 0.000350 
-0.10000000000000009 -0.6000000000000001 0.000360 
0.0 -0.6000000000000001 0.000400 
0.10000000000000009 -0.6000000000000001 0.000460 
0.20000000000000018 -0.6000000000000001 0.000300 
0.2999999999999998 -0.6000000000000001 0.000240 
0.3999999999999999 -0.6000000000000001 0.000390 
0.5 -0.6000000000000001 0.000370 
0.6000000000000001 -0.6000000000000001 0.000420 
0.7000000000000002 -0.6000000000000001 0.000430 
0.7999999999999998 -0.6000000000000001 0.000400 
0.8999999999999999 -0.6000000000000001 0.000440 
1.0 -0.6000000000000001 0.000380 
1.0999999999999996 -0.6000000000000001 0.000380 
1.2000000000000002 -0.6000000000000001 0.000370 
1.2999999999999998 -0.6000000000000001 0.000500 
1.4000000000000004 -0.6000000000000001 0.000430 
1.5 -0.6000000000000001 0.000460 
1.5999999999999996 -0.6000000000000001 0.000270 
1.7000000000000002 -0.6000000000000001 0.000410 
1.7999999999999998 -0.6000000000000001 0.000530 
1.9000000000000004 -0.6000000000000001 0.000370 
2.0 -0.6000000000000001 0.000500 
2.0999999999999996 -0.6000000000000001 0.000350 
2.2 -0.6000000000000001 0.000380 
2.3 -0.6000000000000001 0.000370 
2.4000000000000004 -0.6000000000000001 0.000360 
2.5 -0.6000000000000001 0.000500 
2.5999999999999996 -0.6000000000000001 0.000360 
2.7 -0.6000000000000001 0.000380 
2.8 -0.6000000000000001 0.000500 
2.9000000000000004 -0.6000000000000001 0.000410 
3.0 -0.6000000000000001 0.000420 
3.0999999999999996 -0.6000000000000001 0.000320 
3.2 -0.6000000000000001 0.000360 
3.3 -0.6000000000000001 0.000300 
3.4000000000000004 -0.6000000000000001 0.000360 
3.5 -0.6000000000000001 0.000340 
3.5999999999999996 -0.6000000000000001 0.000290 
3.7 -0.6000000000000001 0.000390 
3.8 -0.6000000000000001 0.000370 
3.9000000000000004 -0.6000000000000001 0.000390 
4.0 -0.6000000000000001 0.000380 
4.1 -0.6000000000000001 0.000410 
4.2 -0.6000000000000001 0.000460 
4.3 -0.6000000000000001 0.000350 
4.4 -0.6000000000000001 0.000410 
4.5 -0.6000000000000001 0.000340 
4.6 -0.6000000000000001 0.000430 
4.7 -0.6000000000000001 0.000330 
4.8 -0.6000000000000001 0.000310 
4.9 -0.6000000000000001 0.000300 
5.0 -0.6000000000000001 0.000410 
5.1 -0.6000000000000001 0.000440 
5.199999999999999 -0.6000000000000001 0.000380 
5.300000000000001 -0.6000000000000001 0.000420 
5.4 -0.6000000000000001 0.000270 
5.5 -0.6000000000000001 0.000220 
5.6 -0.6000000000000001 0.000520 
5.699999999999999 -0.6000000000000001 0.000350 
5.800000000000001 -0.6000000000000001 0.000440 
5.9 -0.6000000000000001 0.000280 
6.0 -0.6000000000000001 0.000380 
6.1 -0.6000000000000001 0.000290 
6.199999999999999 -0.6000000000000001 0.000380 
6.300000000000001 -0.6000000000000001 0.000300 
6.4 -0.6000000000000001 0.000310 
6.5 -0.6000000000000001 0.000350 
6.6 -0.6000000000000001 0.000230 
6.699999999999999 -0.6000000000000001 0.000310 
6.800000000000001 -0.6000000000000001 0.000440 
6.9 -0.6000000000000001 0.000300 
7.0 -0.6000000000000001 0.000350 
7.1 -0.6000000000000001 0.000300 
7.199999999999999 -0.6000000000000001 0.000420 
7.300000000000001 -0.6000000000000001 0.000440 
7.4 -0.6000000000000001 0.000350 
7.5 -0.6000000000000001 0.000340 
7.6 -0.6000000000000001 0.000390 
7.699999999999999 -0.6000000000000001 0.000380 
7.800000000000001 -0.6000000000000001 0.000400 
7.9 -0.6000000000000001 0.000290 
8.0 -0.6000000000000001 0.000390 
8.1 -0.6000000000000001 0.000310 
8.2 -0.6000000000000001 0.000410 
8.3 -0.6000000000000001 0.000460 
8.4 -0.6000000000000001 0.000260 
8.5 -0.6000000000000001 0.000310 
8.6 -0.6000000000000001 0.000270 
8.7 -0.6000000000000001 0.000290 
8.8 -0.6000000000000001 0.000320 
8.9 -0.6000000000000001 0.000330 
9.0 -0.6000000000000001 0.000370 
9.1 -0.6000000000000001 0.000350 
9.2 -0.6000000000000001 0.000300 
9.3 -0.6000000000000001 0.000350 
9.4 -0.6000000000000001 0.000380 
9.5 -0.6000000000000001 0.000320 
9.6 -0.6000000000000001 0.000340 
9.7 -0.6000000000000001 0.000290 
9.8 -0.6000000000000001 0.000420 
9.9 -0.6000000000000001 0.000340 
10.0 -0.6000000000000001 0.000330 
10.1 -0.6000000000000001 0.000310 
10.2 -0.6000000000000001 0.000280 
10.3 -0.6000000000000001 0.000340 
10.4 -0.6000000000000001 0.000360 
10.5 -0.6000000000000001 0.000250 
10.6 -0.6000000000000001 0.000270 
10.7 -0.6000000000000001 0.000350 
10.8 -0.6000000000000001 0.000360 
10.9 -0.6000000000000001 0.000300 
11.0 -0.6000000000000001 0.000330 
11.1 -0.6000000000000001 0.000330 
11.2 -0.6000000000000001 0.000420 
11.3 -0.6000000000000001 0.000340 
11.4 -0.6000000000000001 0.000340 
11.5 -0.6000000000000001 0.000330 
11.6 -0.6000000000000001 0.000310 
11.7 -0.6000000000000001 0.000250 
11.8 -0.6000000000000001 0.000420 
11.9 -0.6000000000000001 0.000390 
12.0 -0.6000000000000001 0.000420 
12.1 -0.6000000000000001 0.000380 
12.2 -0.6000000000000001 0.000350 
12.3 -0.6000000000000001 0.000310 
12.4 -0.6000000000000001 0.000260 
12.5 -0.6000000000000001 0.000310 
12.6 -0.6000000000000001 0.000510 
12.7 -0.6000000000000001 0.000490 
12.8 -0.6000000000000001 0.000350 
12.9 -0.6000000000000001 0.000460 
13.0 -0.6000000000000001 0.000430 
13.100000000000001 -0.6000000000000001 0.000400 
13.200001 -0.6000000000000001 0.000420 
13.299999 -0.6000000000000001 0.000410 
13.399999999999999 -0.6000000000000001 0.000340 
13.5 -0.6000000000000001 0.000300 
13.600000000000001 -0.6000000000000001 0.000280 
13.700001 -0.6000000000000001 0.000360 
13.799999 -0.6000000000000001 0.000360 
13.899999999999999 -0.6000000000000001 0.000490 
14.0 -0.6000000000000001 0.000330 
14.100000000000001 -0.6000000000000001 0.000450 
14.200001 -0.6000000000000001 0.000370 
14.299999 -0.6000000000000001 0.000370 
14.399999999999999 -0.6000000000000001 0.000420 
14.5 -0.6000000000000001 0.000300 
14.600000000000001 -0.6000000000000001 0.000480 
14.700001 -0.6000000000000001 0.000330 
14.799999 -0.6000000000000001 0.000390 
14.899999999999999 -0.6000000000000001 0.000340 
15.0 -0.6000000000000001 0.000330 
15.100000000000001 -0.6000000000000001 0.000300 
15.200001 -0.6000000000000001 0.000080 
-3.0 -0.5 0.000030 
-2.9 -0.5 0.000150 
-2.8 -0.5 0.000310 
-2.7 -0.5 0.000300 
-2.6 -0.5 0.000360 
-2.5 -0.5 0.000400 
-2.4 -0.5 0.000430 
-2.3 -0.5 0.000400 
-2.2 -0.5 0.000400 
-2.1 -0.5 0.000400 
-2.0 -0.5 0.000380 
-1.9 -0.5 0.000290 
-1.8 -0.5 0.000400 
-1.7 -0.5 0.000280 
-1.6 -0.5 0.000420 
-1.5 -0.5 0.000340 
-1.4 -0.5 0.000410 
-1.3 -0.5 0.000310 
-1.2 -0.5 0.000380 
-1.1 -0.5 0.000290 
-1.0 -0.5 0.000500 
-0.8999999999999999 -0.5 0.000410 
-0.7999999999999998 -0.5 0.000260 
-0.7000000000000002 -0.5 0.000530 
-0.6000000000000001 -0.5 0.000430 
-0.5 -0.5 0.000510 
-0.3999999999999999 -0.5 0.000430 
-0.2999999999999998 -0.5 0.000460 
-0.20000000000000018 -0.5 0.000430 
-0.10000000000000009 -0.5 0.000430 
0.0 -0.5 0.000430 
0.10000000000000009 -0.5 0.000390 
0.20000000000000018 -0.5 0.000240 
0.2999999999999998 -0.5 0.000480 
0.3999999999999999 -0.5 0.000340 
0.5 -0.5 0.000360 
0.6000000000000001 -0.5 0.000430 
0.7000000000000002 -0.5 0.000490 
0.7999999999999998 -0.5 0.000400 
0.8999999999999999 -0.5 0.000340 
1.0 -0.5 0.000300 
1.0999999999999996 -0.5 0.000470 
1.2000000000000002 -0.5 0.000480 
1.2999999999999998 -0.5 0.000400 
1.4000000000000004 -0.5 0.000370 
1.5 -0.5 0.000630 
1.5999999999999996 -0.5 0.000380 
1.7000000000000002 -0.5 0.000390 
1.7999999999999998 -0.5 0.000390 
1.9000000000000004 -0.5 0.000410 
2.0 -0.5 0.000520 
2.0999999999999996 -0.5 0.000310 
2.2 -0.5 0.000380 
2.3 -0.5 0.000400 
2.4000000000000004 -0.5 0.000390 
2.5 -0.5 0.000370 
2.5999999999999996 -0.5 0.000350 
2.7 -0.5 0.000340 
2.8 -0.5 0.000440 
2.9000000000000004 -0.5 0.000360 
3.0 -0.5 0.000400 
3.0999999999999996 -0.5 0.000340 
3.2 -0.5 0.000380 
3.3 -0.5 0.000300 
3.4000000000000004 -0.5 0.000320 
3.5 -0.5 0.000440 
3.5999999999999996 -0.5 0.000370 
3.7 -0.5 0.000360 
3.8 -0.5 0.000450 
3.9000000000000004 -0.5 0.000380 
4.0 -0.5 0.000300 
4.1 -0.5 0.000410 
4.2 -0.5 0.000350 
4.3 -0.5 0.000350 
4.4 -0.5 0.000290 
4.5 -0.5 0.000410 
4.6 -0.5 0.000370 
4.7 -0.5 0.000300 
4.8 -0.5 0.000220 
4.9 -0.5 0.000410 
5.0 -0.5 0.000360 
5.1 -0.5 0.000330 
5.199999999999999 -0.5 0.000370 
5.300000000000001 -0.5 0.000470 
5.4 -0.5 0.000410 
5.5 -0.5 0.000510 
5.6 -0.5 0.000410 
5.699999999999999 -0.5 0.000360 
5.800000000000001 -0.5 0.000490 
5.9 -0.5 0.000290 
6.0 -0.5 0.000300 
6.1 -0.5 0.000270 
6.199999999999999 -0.5 0.000380 
6.300000000000001 -0.5 0.000470 
6.4 -0.5 0.000400 
6.5 -0.5 0.000460 
6.6 -0.5 0.000440 
6.699999999999999 -0.5 0.000410 
6.800000000000001 -0.5 0.000430 
6.9 -0.5 0.000280 
7.0 -0.5 0.000230 
7.1 -0.5 0.000340 
7.199999999999999 -0.5 0.000340 
7.300000000000001 -0.5 0.000450 
7.4 -0.5 0.000320 
7.5 -0.5 0.000450 
7.6 -0.5 0.000310 
7.699999999999999 -0.5 0.000440 
7.800000000000001 -0.5 0.000470 
7.9 -0.5 0.000410 
8.0 -0.5 0.000410 
8.1 -0.5 0.000270 
8.2 -0.5 0.000300 
8.3 -0.5 0.000410 
8.4 -0.5 0.000390 
8.5 -0.5 0.000280 
8.6 -0.5 0.000320 
8.7 -0.5 0.000370 
8.8 -0.5 0.000460 
8.9 -0.5 0.000220 
9.0 -0.5 0.000330 
9.1 -0.5 0.000220 
9.2 -0.5 0.000290 
9.3 -0.5 0.000330 
9.4 -0.5 0.000280 
9.5 -0.5 0.000290 
9.6 -0.5 0.000250 
9.7 -0.5 0.000330 
9.8 -0.5 0.000330 
9.9 -0.5 0.000410 
10.0 -0.5 0.000430 
10.1 -0.5 0.000390 
10.2 -0.5 0.000340 
10.3 -0.5 0.000350 
10.4 -0.5 0.000370 
10.5 -0.5 0.000350 
10.6 -0.5 0.000370 
10.7 -0.5 0.000330 
10.8 -0.5 0.000320 
10.9 -0.5 0.000300 
11.0 -0.5 0.000430 
11.1 -0.5 0.000300 
11.2 -0.5 0.000300 
11.3 -0.5 0.000330 
11.4 -0.5 0.000380 
11.5 -0.5 0.000300 
11.6 -0.5 0.000420 
11.7 -0.5 0.000260 
11.8 -0.5 0.000360 
11.9 -0.5 0.000420 
12.0 -0.5 0.000340 
12.1 -0.5 0.000310 
12.2 -0.5 0.000330 
12.3 -0.5 0.000390 
12.4 -0.5 0.000500 
12.5 -0.5 0.000430 
12.6 -0.5 0.000360 
12.7 -0.5 0.000550 
12.8 -0.5 0.000390 
12.9 -0.5 0.000480 
13.0 -0.5 0.000390 
13.100000000000001 -0.5 0.000340 
13.200001 -0.5 0.000390 
13.299999 -0.5 0.000420 
13.399999999999999 -0.5 0.000450 
13.5 -0.5 0.000440 
13.600000000000001 -0.5 0.000310 
13.700001 -0.5 0.000380 
13.799999 -0.5 0.000390 
13.899999999999999 -0.5 0.000410 
14.0 -0.5 0.000280 
14.100000000000001 -0.5 0.000360 
14.200001 -0.5 0.000330 
14.299999 -0.5 0.000440 
14.399999999999999 -0.5 0.000460 
14.5 -0.5 0.000310 
14.600000000000001 -0.5 0.000290 
14.700001 -0.5 0.000400 
14.799999 -0.5 0.000490 
14.899999999999999 -0.5 0.000470 
15.0 -0.5 0.000410 
15.100000000000001 -0.5 0.000350 
15.200001 -0.5 0.000130 
-3.0 -0.3999999999999999 0.000020 
-2.9 -0.3999999999999999 0.000140 
-2.8 -0.3999999999999999 0.000440 
-2.7 -0.3999999999999999 0.000380 
-2.6 -0.3999999999999999 0.000450 
-2.5 -0.3999999999999999 0.000310 
-2.4 -0.3999999999999999 0.000500 
-2.3 -0.3999999999999999 0.000300 
-2.2 -0.3999999999999999 0.000410 
-2.1 -0.3999999999999999 0.000430 
-2.0 -0.3999999999999999 0.000470 
-1.9 -0.3999999999999999 0.000400 
-1.8 -0.3999999999999999 0.000470 
-1.7 -0.3999999999999999 0.000450 
-1.6 -0.3999999999999999 0.000540 
-1.5 -0.3999999999999999 0.000280 
-1.4 -0.3999999999999999 0.000340 
-1.3 -0.3999999999999999 0.000460 
-1.2 -0.3999999999999999 0.000460 
-1.1 -0.3999999999999999 0.000360 
-1.0 -0.3999999999999999 0.000480 
-0.8999999999999999 -0.3999999999999999 0.000520 
-0.7999999999999998 -0.3999999999999999 0.000330 
-0.7000000000000002 -0.3999999999999999 0.000580 
-0.6000000000000001 -0.3999999999999999 0.000320 
-0.5 -0.3999999999999999 0.000510 
-0.3999999999999999 -0.3999999999999999 0.000530 
-0.2999999999999998 -0.3999999999999999 0.000290 
-0.20000000000000018 -0.3999999999999999 0.000420 
-0.10000000000000009 -0.3999999999999999 0.000480 
0.0 -0.3999999999999999 0.000360 
0.10000000000000009 -0.3999999999999999 0.000400 
0.20000000000000018 -0.3999999999999999 0.000370 
0.2999999999999998 -0.3999999999999999 0.000500 
0.3999999999999999 -0.3999999999999999 0.000510 
0.5 -0.3999999999999999 0.000370 
0.6000000000000001 -0.3999999999999999 0.000520 
0.7000000000000002 -0.3999999999999999 0.000430 
0.7999999999999998 -0.3999999999999999 0.000420 
0.8999999999999999 -0.3999999999999999 0.000490 
1.0 -0.3999999999999999 0.000480 
1.0999999999999996 -0.3999999999999999 0.000510 
1.2000000000000002 -0.3999999999999999 0.000520 
1.2999999999999998 -0.3999999999999999 0.000510 
1.4000000000000004 -0.3999999999999999 0.000480 
1.5 -0.3999999999999999 0.000410 
1.5999999999999996 -0.3999999999999999 0.000430 
1.7000000000000002 -0.3999999999999999 0.000440 
1.7999999999999998 -0.3999999999999999 0.000450 
1.9000000000000004 -0.3999999999999999 0.000560 
2.0 -0.3999999999999999 0.000520 
2.0999999999999996 -0.3999999999999999 0.000330 
2.2 -0.3999999999999999 0.000560 
2.3 -0.3999999999999999 0.000400 
2.4000000000000004 -0.3999999999999999 0.000420 
2.5 -0.3999999999999999 0.000460 
2.5999999999999996 -0.3999999999999999 0.000460 
2.7 -0.3999999999999999 0.000430 
2.8 -0.3999999999999999 0.000410 
2.9000000000000004 -0.3999999999999999 0.000420 
3.0 -0.3999999999999999 0.000400 
3.0999999999999996 -0.3999999999999999 0.000510 
3.2 -0.3999999999999999 0.000350 
3.3 -0.3999999999999999 0.000470 
3.4000000000000004 -0.3999999999999999 0.000340 
3.5 -0.3999999999999999 0.000460 
3.5999999999999996 -0.3999999999999999 0.000500 
3.7 -0.3999999999999999 0.000430 
3.8 -0.3999999999999999 0.000430 
3.9000000000000004 -0.3999999999999999 0.000360 
4.0 -0.3999999999999999 0.000450 
4.1 -0.3999999999999999 0.000370 
4.2 -0.3999999999999999 0.000490 
4.3 -0.3999999999999999 0.000360 
4.4 -0.3999999999999999 0.000430 
4.5 -0.3999999999999999 0.000470 
4.6 -0.3999999999999999 0.000380 
4.7 -0.3999999999999999 0.000450 
4.8 -0.3999999999999999 0.000330 
4.9 -0.3999999999999999 0.000380 
5.0 -0.3999999999999999 0.000500 
5.1 -0.3999999999999999 0.000430 
5.199999999999999 -0.3999999999999999 0.000660 
5.300000000000001 -0.3999999999999999 0.000480 
5.4 -0.3999999999999999 0.000260 
5.5 -0.3999999999999999 0.000420 
5.6 -0.3999999999999999 0.000420 
5.699999999999999 -0.3999999999999999 0.000420 
5.800000000000001 -0.3999999999999999 0.000430 
5.9 -0.3999999999999999 0.000450 
6.0 -0.3999999999999999 0.000520 
6.1 -0.3999999999999999 0.000400 
6.199999999999999 -0.3999999999999999 0.000250 
6.300000000000001 -0.3999999999999999 0.000390 
6.4 -0.3999999999999999 0.000400 
6.5 -0.3999999999999999 0.000430 
6.6 -0.3999999999999999 0.000310 
6.699999999999999 -0.3999999999999999 0.000430 
6.800000000000001 -0.3999999999999999 0.000510 
6.9 -0.3999999999999999 0.000370 
7.0 -0.3999999999999999 0.000510 
7.1 -0.3999999999999999 0.000410 
7.199999999999999 -0.3999999999999999 0.000360 
7.300000000000001 -0.3999999999999999 0.000300 
7.4 -0.3999999999999999 0.000390 
7.5 -0.3999999999999999 0.000400 
7.6 -0.3999999999999999 0.000330 
7.699999999999999 -0.3999999999999999 0.000320 
7.800000000000001 -0.3999999999999999 0.000480 
7.9 -0.3999999999999999 0.000340 
8.0 -0.3999999999999999 0.000310 
8.1 -0.3999999999999999 0.000320 
8.2 -0.3999999999999999 0.000380 
8.3 -0.3999999999999999 0.000370 
8.4 -0.3999999999999999 0.000350 
8.5 -0.3999999999999999 0.000360 
8.6 -0.3999999999999999 0.000370 
8.7 -0.3999999999999999 0.000350 
8.8 -0.3999999999999999 0.000370 
8.9 -0.3999999999999999 0.000300 
9.0 -0.3999999999999999 0.000340 
9.1 -0.3999999999999999 0.000320 
9.2 -0.3999999999999999 0.000440 
9.3 -0.3999999999999999 0.000390 
9.4 -0.3999999999999999 0.000270 
9.5 -0.3999999999999999 0.000350 
9.6 -0.3999999999999999 0.000310 
9.7 -0.3999999999999999 0.000220 
9.8 -0.3999999999999999 0.000370 
9.9 -0.3999999999999999 0.000340 
10.0 -0.3999999999999999 0.000340 
10.1 -0.3999999999999999 0.000440 
10.2 -0.3999999999999999 0.000340 
10.3 -0.3999999999999999 0.000290 
10.4 -0.3999999999999999 0.000470 
10.5 -0.3999999999999999 0.000390 
10.6 -0.3999999999999999 0.000440 
10.7 -0.3999999999999999 0.000440 
10.8 -0.3999999999999999 0.000410 
10.9 -0.3999999999999999 0.000360 
11.0 -0.3999999999999999 0.000370 
11.1 -0.3999999999999999 0.000310 
11.2 -0.3999999999999999 0.000340 
11.3 -0.3999999999999999 0.000310 
11.4 -0.3999999999999999 0.000370 
11.5 -0.3999999999999999 0.000400 
11.6 -0.3999999999999999 0.000330 
11.7 -0.3999999999999999 0.000390 
11.8 -0.3999999999999999 0.000460 
11.9 -0.3999999999999999 0.000280 
12.0 -0.3999999999999999 0.000540 
12.1 -0.3999999999999999 0.000410 
12.2 -0.3999999999999999 0.000420 
12.3 -0.3999999999999999 0.000350 
12.4 -0.3999999999999999 0.000380 
12.5 -0.3999999999999999 0.000380 
12.6 -0.3999999999999999 0.000450 
12.7 -0.3999999999999999 0.000390 
12.8 -0.3999999999999999 0.000430 
12.9 -0.3999999999999999 0.000500 
13.0 -0.3999999999999999 0.000520 
13.100000000000001 -0.3999999999999999 0.000440 
13.200001 -0.3999999999999999 0.000310 
13.299999 -0.3999999999999999 0.000470 
13.399999999999999 -0.3999999999999999 0.000570 
13.5 -0.3999999999999999 0.000380 
13.600000000000001 -0.3999999999999999 0.000330 
13.700001 -0.3999999999999999 0.000480 
13.799999 -0.3999999999999999 0.000370 
13.899999999999999 -0.3999999999999999 0.000530 
14.0 -0.3999999999999999 0.000440 
14.100000000000001 -0.3999999999999999 0.000530 
14.200001 -0.3999999999999999 0.000410 
14.299999 -0.3999999999999999 0.000520 
14.399999999999999 -0.3999999999999999 0.000410 
14.5 -0.3999999999999999 0.000360 
14.600000000000001 -0.3999999999999999 0.000400 
14.700001 -0.3999999999999999 0.000360 
14.799999 -0.3999999999999999 0.000420 
14.899999999999999 -0.3999999999999999 0.000350 
15.0 -0.3999999999999999 0.000390 
15.100000000000001 -0.3999999999999999 0.000490 
15.200001 -0.3999999999999999 0.000150 
-3.0 -0.2999999999999998 0.000030 
-2.9 -0.2999999999999998 0.000110 
-2.8 -0.2999999999999998 0.000240 
-2.7 -0.2999999999999998 0.000350 
-2.6 -0.2999999999999998 0.000330 
-2.5 -0.2999999999999998 0.000420 
-2.4 -0.2999999999999998 0.000300 
-2.3 -0.2999999999999998 0.000350 
-2.2 -0.2999999999999998 0.000400 
-2.1 -0.2999999999999998 0.000370 
-2.0 -0.2999999999999998 0.000320 
-1.9 -0.2999999999999998 0.000330 
-1.8 -0.2999999999999998 0.000370 
-1.7 -0.2999999999999998 0.000330 
-1.6 -0.2999999999999998 0.000460 
-1.5 -0.2999999999999998 0.000320 
-1.4 -0.2999999999999998 0.000280 
-1.3 -0.2999999999999998 0.000430 
-1.2 -0.2999999999999998 0.000370 
-1.1 -0.2999999999999998 0.000380 
-1.0 -0.2999999999999998 0.000330 
-0.8999999999999999 -0.2999999999999998 0.000410 
-0.7999999999999998 -0.2999999999999998 0.000230 
-0.7000000000000002 -0.2999999999999998 0.000380 
-0.6000000000000001 -0.2999999999999998 0.000290 
-0.5 -0.2999999999999998 0.000240 
-0.3999999999999999 -0.2999999999999998 0.000410 
-0.2999999999999998 -0.2999999999999998 0.000380 
-0.20000000000000018 -0.2999999999999998 0.000380 
-0.10000000000000009 -0.2999999999999998 0.000230 
0.0 -0.2999999999999998 0.000280 
0.10000000000000009 -0.2999999999999998 0.000390 
0.20000000000000018 -0.2999999999999998 0.000410 
0.2999999999999998 -0.2999999999999998 0.000370 
0.3999999999999999 -0.2999999999999998 0.000380 
0.5 -0.2999999999999998 0.000350 
0.6000000000000001 -0.2999999999999998 0.000260 
0.7000000000000002 -0.2999999999999998 0.000410 
0.7999999999999998 -0.2999999999999998 0.000300 
0.8999999999999999 -0.2999999999999998 0.000380 
1.0 -0.2999999999999998 0.000410 
1.0999999999999996 -0.2999999999999998 0.000350 
1.2000000000000002 -0.2999999999999998 0.000310 
1.2999999999999998 -0.2999999999999998 0.000430 
1.4000000000000004 -0.2999999999999998 0.000410 
1.5 -0.2999999999999998 0.000400 
1.5999999999999996 -0.2999999999999998 0.000260 
1.7000000000000002 -0.2999999999999998 0.000320 
1.7999999999999998 -0.2999999999999998 0.000480 
1.9000000000000004 -0.2999999999999998 0.000380 
2.0 -0.2999999999999998 0.000510 
2.0999999999999996 -0.2999999999999998 0.000330 
2.2 -0.2999999999999998 0.000310 
2.3 -0.2999999999999998 0.000370 
2.4000000000000004 -0.2999999999999998 0.000380 
2.5 -0.2999999999999998 0.000350 
2.5999999999999996 -0.2999999999999998 0.000330 
2.7 -0.2999999999999998 0.000440 
2.8 -0.2999999999999998 0.000290 
2.9000000000000004 -0.2999999999999998 0.000370 
3.0 -0.2999999999999998 0.000400 
3.0999999999999996 -0.2999999999999998 0.000210 
3.2 -0.2999999999999998 0.000410 
3.3 -0.2999999999999998 0.000240 
3.4000000000000004 -0.2999999999999998 0.000230 
3.5 -0.2999999999999998 0.000390 
3.5999999999999996 -0.2999999999999998 0.000270 
3.7 -0.2999999999999998 0.000430 
3.8 -0.2999999999999998 0.000350 
3.9000000000000004 -0.2999999999999998 0.000330 
4.0 -0.2999999999999998 0.000290 
4.1 -0.2999999999999998 0.000310 
4.2 -0.2999999999999998 0.000360 
4.3 -0.2999999999999998 0.000310 
4.4 -0.2999999999999998 0.000360 
4.5 -0.2999999999999998 0.000290 
4.6 -0.2999999999999998 0.000480 
4.7 -0.2999999999999998 0.000390 
4.8 -0.2999999999999998 0.000390 
4.9 -0.2999999999999998 0.000500 
5.0 -0.2999999999999998 0.000400 
5.1 -0.2999999999999998 0.000340 
5.199999999999999 -0.2999999999999998 0.000420 
5.300000000000001 -0.2999999999999998 0.000410 
5.4 -0.2999999999999998 0.000360 
5.5 -0.2999999999999998 0.000390 
5.6 -0.2999999999999998 0.000280 
5.699999999999999 -0.2999999999999998 0.000380 
5.800000000000001 -0.2999999999999998 0.000380 
5.9 -0.2999999999999998 0.000290 
6.0 -0.2999999999999998 0.000310 
6.1 -0.2999999999999998 0.000350 
6.199999999999999 -0.2999999999999998 0.000410 
6.300000000000001 -0.2999999999999998 0.000470 
6.4 -0.2999999999999998 0.000280 
6.5 -0.2999999999999998 0.000280 
6.6 -0.2999999999999998 0.000410 
6.699999999999999 -0.2999999999999998 0.000320 
6.800000000000001 -0.2999999999999998 0.000350 
6.9 -0.2999999999999998 0.000210 
7.0 -0.2999999999999998 0.000500 
7.1 -0.2999999999999998 0.000370 
7.199999999999999 -0.2999999999999998 0.000400 
7.300000000000001 -0.2999999999999998 0.000290 
7.4 -0.2999999999999998 0.000300 
7.5 -0.2999999999999998 0.000280 
7.6 -0.2999999999999998 0.000260 
7.699999999999999 -0.2999999999999998 0.000320 
7.800000000000001 -0.2999999999999998 0.000440 
7.9 -0.2999999999999998 0.000300 
8.0 -0.2999999999999998 0.000410 
8.1 -0.2999999999999998 0.000240 
8.2 -0.2999999999999998 0.000300 
8.3 -0.2999999999999998 0.000410 
8.4 -0.2999999999999998 0.000160 
8.5 -0.2999999999999998 0.000330 
8.6 -0.2999999999999998 0.000220 
8.7 -0.2999999999999998 0.000260 
8.8 -0.2999999999999998 0.000330 
8.9 -0.2999999999999998 0.000260 
9.0 -0.2999999999999998 0.000230 
9.1 -0.2999999999999998 0.000280 
9.2 -0.2999999999999998 0.000370 
9.3 -0.2999999999999998 0.000370 
9.4 -0.2999999999999998 0.000280 
9.5 -0.2999999999999998 0.000320 
9.6 -0.2999999999999998 0.000280 
9.7 -0.2999999999999998 0.000250 
9.8 -0.2999999999999998 0.000350 
9.9 -0.2999999999999998 0.000250 
10.0 -0.2999999999999998 0.000250 
10.1 -0.2999999999999998 0.000300 
10.2 -0.2999999999999998 0.000290 
10.3 -0.2999999999999998 0.000200 
10.4 -0.2999999999999998 0.000290 
10.5 -0.2999999999999998 0.000260 
10.6 -0.2999999999999998 0.000340 
10.7 -0.2999999999999998 0.000270 
10.8 -0.2999999999999998 0.000280 
10.9 -0.2999999999999998 0.000310 
11.0 -0.2999999999999998 0.000240 
11.1 -0.2999999999999998 0.000370 
11.2 -0.2999999999999998 0.000310 
11.3 -0.2999999999999998 0.000260 
11.4 -0.2999999999999998 0.000250 
11.5 -0.2999999999999998 0.000300 
11.6 -0.2999999999999998 0.000360 
11.7 -0.2999999999999998 0.000370 
11.8 -0.2999999999999998 0.000350 
11.9 -0.2999999999999998 0.000360 
12.0 -0.2999999999999998 0.000280 
12.1 -0.2999999999999998 0.000400 
12.2 -0.2999999999999998 0.000350 
12.3 -0.2999999999999998 0.000330 
12.4 -0.2999999999999998 0.000280 
12.5 -0.2999999999999998 0.000240 
12.6 -0.2999999999999998 0.000390 
12.7 -0.2999999999999998 0.000360 
12.8 -0.2999999999999998 0.000410 
12.9 -0.2999999999999998 0.000270 
13.0 -0.2999999999999998 0.000430 
13.100000000000001 -0.2999999999999998 0.000350 
13.200001 -0.2999999999999998 0.000270 
13.299999 -0.2999999999999998 0.000360 
13.399999999999999 -0.2999999999999998 0.000430 
13.5 -0.2999999999999998 0.000310 
13.600000000000001 -0.2999999999999998 0.000320 
13.700001 -0.2999999999999998 0.000250 
13.799999 -0.2999999999999998 0.000390 
13.899999999999999 -0.2999999999999998 0.000490 
14.0 -0.2999999999999998 0.000250 
14.100000000000001 -0.2999999999999998 0.000410 
14.200001 -0.2999999999999998 0.000340 
14.299999 -0.2999999999999998 0.000350 
14.399999999999999 -0.2999999999999998 0.000350 
14.5 -0.2999999999999998 0.000300 
14.600000000000001 -0.2999999999999998 0.000390 
14.700001 -0.2999999999999998 0.000310 
14.799999 -0.2999999999999998 0.000310 
14.899999999999999 -0.2999999999999998 0.000360 
15.0 -0.2999999999999998 0.000390 
15.100000000000001 -0.2999999999999998 0.000260 
15.200001 -0.2999999999999998 0.000060 
-3.0 -0.20000000000000018 0.000030 
-2.9 -0.20000000000000018 0.000160 
-2.8 -0.20000000000000018 0.000350 
-2.7 -0.20000000000000018 0.000350 
-2.6 -0.20000000000000018 0.000450 
-2.5 -0.20000000000000018 0.000450 
-2.4 -0.20000000000000018 0.000310 
-2.3 -0.20000000000000018 0.000370 
-2.2 -0.20000000000000018 0.000390 
-2.1 -0.20000000000000018 0.000310 
-2.0 -0.20000000000000018 0.000300 
-1.9 -0.20000000000000018 0.000350 
-1.8 -0.20000000000000018 0.000440 
-1.7 -0.20000000000000018 0.000360 
-1.6 -0.20000000000000018 0.000440 
-1.5 -0.20000000000000018 0.000370 
-1.4 -0.20000000000000018 0.000390 
-1.3 -0.20000000000000018 0.000310 
-1.2 -0.20000000000000018 0.000330 
-1.1 -0.20000000000000018 0.000380 
-1.0 -0.20000000000000018 0.000460 
-0.8999999999999999 -0.20000000000000018 0.000440 
-0.7999999999999998 -0.20000000000000018 0.000350 
-0.7000000000000002 -0.20000000000000018 0.000330 
-0.6000000000000001 -0.20000000000000018 0.000450 
-0.5 -0.20000000000000018 0.000450 
-0.3999999999999999 -0.20000000000000018 0.000460 
-0.2999999999999998 -0.20000000000000018 0.000300 
-0.20000000000000018 -0.20000000000000018 0.000520 
-0.10000000000000009 -0.20000000000000018 0.000320 
0.0 -0.20000000000000018 0.000410 
0.10000000000000009 -0.20000000000000018 0.000420 
0.20000000000000018 -0.20000000000000018 0.000380 
0.2999999999999998 -0.20000000000000018 0.000390 
0.3999999999999999 -0.20000000000000018 0.000460 
0.5 -0.20000000000000018 0.000510 
0.6000000000000001 -0.20000000000000018 0.000400 
0.7000000000000002 -0.20000000000000018 0.000430 
0.7999999999999998 -0.20000000000000018 0.000480 
0.8999999999999999 -0.20000000000000018 0.000380 
1.0 -0.20000000000000018 0.000430 
1.0999999999999996 -0.20000000000000018 0.000380 
1.2000000000000002 -0.20000000000000018 0.000370 
1.2999999999999998 -0.20000000000000018 0.000390 
1.4000000000000004 -0.20000000000000018 0.000300 
1.5 -0.20000000000000018 0.000420 
1.5999999999999996 -0.20000000000000018 0.000320 
1.7000000000000002 -0.20000000000000018 0.000390 
1.7999999999999998 -0.20000000000000018 0.000490 
1.9000000000000004 -0.20000000000000018 0.000450 
2.0 -0.20000000000000018 0.000500 
2.0999999999999996 -0.20000000000000018 0.000310 
2.2 -0.20000000000000018 0.000330 
2.3 -0.20000000000000018 0.000520 
2.4000000000000004 -0.20000000000000018 0.000320 
2.5 -0.20000000000000018 0.000520 
2.5999999999999996 -0.20000000000000018 0.000420 
2.7 -0.20000000000000018 0.000360 
2.8 -0.20000000000000018 0.000440 
2.9000000000000004 -0.20000000000000018 0.000400 
3.0 -0.20000000000000018 0.000400 
3.0999999999999996 -0.20000000000000018 0.000240 
3.2 -0.20000000000000018 0.000440 
3.3 -0.20000000000000018 0.000410 
3.4000000000000004 -0.20000000000000018 0.000390 
3.5 -0.20000000000000018 0.000430 
3.5999999999999996 -0.20000000000000018 0.000380 
3.7 -0.20000000000000018 0.000350 
3.8 -0.20000000000000018 0.000420 
3.9000000000000004 -0.20000000000000018 0.000300 
4.0 -0.20000000000000018 0.000540 
4.1 -0.20000000000000018 0.000400 
4.2 -0.20000000000000018 0.000440 
4.3 -0.20000000000000018 0.000360 
4.4 -0.20000000000000018 0.000360 
4.5 -0.20000000000000018 0.000350 
4.6 -0.20000000000000018 0.000510 
4.7 -0.20000000000000018 0.000390 
4.8 -0.20000000000000018 0.000420 
4.9 -0.20000000000000018 0.000340 
5.0 -0.20000000000000018 0.000390 
5.1 -0.20000000000000018 0.000370 
5.199999999999999 -0.20000000000000018 0.000340 
5.300000000000001 -0.20000000000000018 0.000430 
5.4 -0.20000000000000018 0.000340 
5.5 -0.20000000000000018 0.000450 
5.6 -0.20000000000000018 0.000500 
5.699999999999999 -0.20000000000000018 0.000410 
5.800000000000001 -0.20000000000000018 0.000510 
5.9 -0.20000000000000018 0.000430 
6.0 -0.20000000000000018 0.000490 
6.1 -0.20000000000000018 0.000400 
6.199999999999999 -0.20000000000000018 0.000480 
6.300000000000001 -0.20000000000000018 0.000530 
6.4 -0.20000000000000018 0.000460 
6.5 -0.20000000000000018 0.000380 
6.6 -0.20000000000000018 0.000420 
6.699999999999999 -0.20000000000000018 0.000410 
6.800000000000001 -0.20000000000000018 0.000460 
6.9 -0.20000000000000018 0.000370 
7.0 -0.20000000000000018 0.000460 
7.1 -0.20000000000000018 0.000390 
7.199999999999999 -0.20000000000000018 0.000490 
7.300000000000001 -0.20000000000000018 0.000430 
7.4 -0.20000000000000018 0.000430 
7.5 -0.20000000000000018 0.000430 
7.6 -0.20000000000000018 0.000390 
7.699999999999999 -0.20000000000000018 0.000310 
7.800000000000001 -0.20000000000000018 0.000330 
7.9 -0.20000000000000018 0.000270 
8.0 -0.20000000000000018 0.000320 
8.1 -0.20000000000000018 0.000330 
8.2 -0.20000000000000018 0.000390 
8.3 -0.20000000000000018 0.000350 
8.4 -0.20000000000000018 0.000310 
8.5 -0.20000000000000018 0.000250 
8.6 -0.20000000000000018 0.000320 
8.7 -0.20000000000000018 0.000270 
8.8 -0.20000000000000018 0.000460 
8.9 -0.20000000000000018 0.000330 
9.0 -0.20000000000000018 0.000290 
9.1 -0.20000000000000018 0.000280 
9.2 -0.20000000000000018 0.000400 
9.3 -0.20000000000000018 0.000250 
9.4 -0.20000000000000018 0.000300 
9.5 -0.20000000000000018 0.000300 
9.6 -0.20000000000000018 0.000280 
9.7 -0.20000000000000018 0.000170 
9.8 -0.20000000000000018 0.000370 
9.9 -0.20000000000000018 0.000240 
10.0 -0.20000000000000018 0.000390 
10.1 -0.20000000000000018 0.000380 
10.2 -0.20000000000000018 0.000300 
10.3 -0.20000000000000018 0.000320 
10.4 -0.20000000000000018 0.000420 
10.5 -0.20000000000000018 0.000260 
10.6 -0.20000000000000018 0.000250 
10.7 -0.20000000000000018 0.000390 
10.8 -0.20000000000000018 0.000270 
10.9 -0.20000000000000018 0.000370 
11.0 -0.20000000000000018 0.000360 
11.1 -0.20000000000000018 0.000330 
11.2 -0.20000000000000018 0.000320 
11.3 -0.20000000000000018 0.000340 
11.4 -0.20000000000000018 0.000290 
11.5 -0.20000000000000018 0.000470 
11.6 -0.20000000000000018 0.000310 
11.7 -0.20000000000000018 0.000390 
11.8 -0.20000000000000018 0.000360 
11.9 -0.20000000000000018 0.000290 
12.0 -0.20000000000000018 0.000390 
12.1 -0.20000000000000018 0.000370 
12.2 -0.20000000000000018 0.000190 
12.3 -0.20000000000000018 0.000440 
12.4 -0.20000000000000018 0.000320 
12.5 -0.20000000000000018 0.000460 
12.6 -0.20000000000000018 0.000370 
12.7 -0.20000000000000018 0.000290 
12.8 -0.20000000000000018 0.000270 
12.9 -0.20000000000000018 0.000480 
13.0 -0.20000000000000018 0.000350 
13.100000000000001 -0.20000000000000018 0.000300 
13.200001 -0.20000000000000018 0.000340 
13.299999 -0.20000000000000018 0.000310 
13.399999999999999 -0.20000000000000018 0.000430 
13.5 -0.20000000000000018 0.000240 
13.600000000000001 -0.20000000000000018 0.000370 
13.700001 -0.20000000000000018 0.000380 
13.799999 -0.20000000000000018 0.000310 
13.899999999999999 -0.20000000000000018 0.000310 
14.0 -0.20000000000000018 0.000310 
14.100000000000001 -0.20000000000000018 0.000400 
14.200001 -0.20000000000000018 0.000320 
14.299999 -0.20000000000000018 0.000470 
14.399999999999999 -0.20000000000000018 0.000490 
14.5 -0.20000000000000018 0.000390 
14.600000000000001 -0.20000000000000018 0.000520 
14.700001 -0.20000000000000018 0.000440 
14.799999 -0.20000000000000018 0.000330 
14.899999999999999 -0.20000000000000018 0.000340 
15.0 -0.20000000000000018 0.000270 
15.100000000000001 -0.20000000000000018 0.000370 
15.200001 -0.20000000000000018 0.000110 
-3.0 -0.10000000000000009 0.000010 
-2.9 -0.10000000000000009 0.000180 
-2.8 -0.10000000000000009 0.000290 
-2.7 -0.10000000000000009 0.000350 
-2.6 -0.10000000000000009 0.000360 
-2.5 -0.10000000000000009 0.000370 
-2.4 -0.10000000000000009 0.000390 
-2.3 -0.10000000000000009 0.000430 
-2.2 -0.10000000000000009 0.000360 
-2.1 -0.10000000000000009 0.000370 
-2.0 -0.10000000000000009 0.000390 
-1.9 -0.10000000000000009 0.000320 
-1.8 -0.10000000000000009 0.000220 
-1.7 -0.10000000000000009 0.000460 
-1.6 -0.10000000000000009 0.000390 
-1.5 -0.10000000000000009 0.000370 
-1.4 -0.10000000000000009 0.000520 
-1.3 -0.10000000000000009 0.000350 
-1.2 -0.10000000000000009 0.000430 
-1.1 -0.10000000000000009 0.000480 
-1.0 -0.10000000000000009 0.000440 
-0.8999999999999999 -0.10000000000000009 0.000440 
-0.7999999999999998 -0.10000000000000009 0.000320 
-0.7000000000000002 -0.10000000000000009 0.000380 
-0.6000000000000001 -0.10000000000000009 0.000380 
-0.5 -0.10000000000000009 0.000340 
-0.3999999999999999 -0.10000000000000009 0.000360 
-0.2999999999999998 -0.10000000000000009 0.000290 
-0.20000000000000018 -0.10000000000000009 0.000430 
-0.10000000000000009 -0.10000000000000009 0.000290 
0.0 -0.10000000000000009 0.000350 
0.10000000000000009 -0.10000000000000009 0.000370 
0.20000000000000018 -0.10000000000000009 0.000270 
0.2999999999999998 -0.10000000000000009 0.000410 
0.3999999999999999 -0.10000000000000009 0.000410 
0.5 -0.10000000000000009 0.000300 
0.6000000000000001 -0.10000000000000009 0.000440 
0.7000000000000002 -0.10000000000000009 0.000330 
0.7999999999999998 -0.10000000000000009 0.000450 
0.8999999999999999 -0.10000000000000009 0.000380 
1.0 -0.10000000000000009 0.000400 
1.0999999999999996 -0.10000000000000009 0.000310 
1.2000000000000002 -0.10000000000000009 0.000340 
1.2999999999999998 -0.10000000000000009 0.000410 
1.4000000000000004 -0.10000000000000009 0.000360 
1.5 -0.10000000000000009 0.000340 
1.5999999999999996 -0.10000000000000009 0.000240 
1.7000000000000002 -0.10000000000000009 0.000460 
1.7999999999999998 -0.10000000000000009 0.000410 
1.9000000000000004 -0.10000000000000009 0.000440 
2.0 -0.10000000000000009 0.000430 
2.0999999999999996 -0.10000000000000009 0.000330 
2.2 -0.10000000000000009 0.000290 
2.3 -0.10000000000000009 0.000400 
2.4000000000000004 -0.10000000000000009 0.000390 
2.5 -0.10000000000000009 0.000390 
2.5999999999999996 -0.10000000000000009 0.000290 
2.7 -0.10000000000000009 0.000310 
2.8 -0.10000000000000009 0.000380 
2.9000000000000004 -0.10000000000000009 0.000410 
3.0 -0.10000000000000009 0.000500 
3.0999999999999996 -0.10000000000000009 0.000350 
3.2 -0.10000000000000009 0.000510 
3.3 -0.10000000000000009 0.000360 
3.4000000000000004 -0.10000000000000009 0.000400 
3.5 -0.10000000000000009 0.000360 
3.5999999999999996 -0.10000000000000009 0.000520 
3.7 -0.10000000000000009 0.000440 
3.8 -0.10000000000000009 0.000520 
3.9000000000000004 -0.10000000000000009 0.000320 
4.0 -0.10000000000000009 0.000380 
4.1 -0.10000000000000009 0.000370 
4.2 -0.10000000000000009 0.000340 
4.3 -0.10000000000000009 0.000390 
4.4 -0.10000000000000009 0.000470 
4.5 -0.10000000000000009 0.000360 
4.6 -0.10000000000000009 0.000440 
4.7 -0.10000000000000009 0.000340 
4.8 -0.10000000000000009 0.000370 
4.9 -0.10000000000000009 0.000350 
5.0 -0.10000000000000009 0.000430 
5.1 -0.10000000000000009 0.000420 
5.199999999999999 -0.10000000000000009 0.000430 
5.300000000000001 -0.10000000000000009 0.000430 
5.4 -0.10000000000000009 0.000420 
5.5 -0.10000000000000009 0.000540 
5.6 -0.10000000000000009 0.000480 
5.699999999999999 -0.10000000000000009 0.000620 
5.800000000000001 -0.10000000000000009 0.000540 
5.9 -0.10000000000000009 0.000500 
6.0 -0.10000000000000009 0.000500 
6.1 -0.10000000000000009 0.000550 
6.199999999999999 -0.10000000000000009 0.000610 
6.300000000000001 -0.10000000000000009 0.000580 
6.4 -0.10000000000000009 0.000380 
6.5 -0.10000000000000009 0.000570 
6.6 -0.10000000000000009 0.000480 
6.699999999999999 -0.10000000000000009 0.000390 
6.800000000000001 -0.10000000000000009 0.000530 
6.9 -0.10000000000000009 0.000370 
7.0 -0.10000000000000009 0.000480 
7.1 -0.10000000000000009 0.000380 
7.199999999999999 -0.10000000000000009 0.000390 
7.300000000000001 -0.10000000000000009 0.000420 
7.4 -0.10000000000000009 0.000420 
7.5 -0.10000000000000009 0.000380 
7.6 -0.10000000000000009 0.000380 
7.699999999999999 -0.10000000000000009 0.000290 
7.800000000000001 -0.10000000000000009 0.000360 
7.9 -0.10000000000000009 0.000370 
8.0 -0.10000000000000009 0.000270 
8.1 -0.10000000000000009 0.000380 
8.2 -0.10000000000000009 0.000380 
8.3 -0.10000000000000009 0.000420 
8.4 -0.10000000000000009 0.000220 
8.5 -0.10000000000000009 0.000290 
8.6 -0.10000000000000009 0.000370 
8.7 -0.10000000000000009 0.000330 
8.8 -0.10000000000000009 0.000340 
8.9 -0.10000000000000009 0.000230 
9.0 -0.10000000000000009 0.000330 
9.1 -0.10000000000000009 0.000290 
9.2 -0.10000000000000009 0.000350 
9.3 -0.10000000000000009 0.000280 
9.4 -0.10000000000000009 0.000240 
9.5 -0.10000000000000009 0.000300 
9.6 -0.10000000000000009 0.000340 
9.7 -0.10000000000000009 0.000230 
9.8 -0.10000000000000009 0.000340 
9.9 -0.10000000000000009 0.000330 
10.0 -0.10000000000000009 0.000300 
10.1 -0.10000000000000009 0.000230 
10.2 -0.10000000000000009 0.000320 
10.3 -0.10000000000000009 0.000400 
10.4 -0.10000000000000009 0.000290 
10.5 -0.10000000000000009 0.000340 
10.6 -0.10000000000000009 0.000320 
10.7 -0.10000000000000009 0.000320 
10.8 -0.10000000000000009 0.000390 
10.9 -0.10000000000000009 0.000340 
11.0 -0.10000000000000009 0.000260 
11.1 -0.10000000000000009 0.000230 
11.2 -0.10000000000000009 0.000400 
11.3 -0.10000000000000009 0.000290 
11.4 -0.10000000000000009 0.000370 
11.5 -0.10000000000000009 0.000380 
11.6 -0.10000000000000009 0.000260 
11.7 -0.10000000000000009 0.000500 
11.8 -0.10000000000000009 0.000270 
11.9 -0.10000000000000009 0.000420 
12.0 -0.10000000000000009 0.000300 
12.1 -0.10000000000000009 0.000430 
12.2 -0.10000000000000009 0.000260 
12.3 -0.10000000000000009 0.000220 
12.4 -0.10000000000000009 0.000290 
12.5 -0.10000000000000009 0.000400 
12.6 -0.10000000000000009 0.000340 
12.7 -0.10000000000000009 0.000480 
12.8 -0.10000000000000009 0.000390 
12.9 -0.10000000000000009 0.000400 
13.0 -0.10000000000000009 0.000320 
13.100000000000001 -0.10000000000000009 0.000310 
13.200001 -0.10000000000000009 0.000410 
13.299999 -0.10000000000000009 0.000400 
13.399999999999999 -0.10000000000000009 0.000490 
13.5 -0.10000000000000009 0.000400 
13.600000000000001 -0.10000000000000009 0.000310 
13.700001 -0.10000000000000009 0.000410 
13.799999 -0.10000000000000009 0.000290 
13.899999999999999 -0.10000000000000009 0.000360 
14.0 -0.10000000000000009 0.000360 
14.100000000000001 -0.10000000000000009 0.000470 
14.200001 -0.10000000000000009 0.000320 
14.299999 -0.10000000000000009 0.000340 
14.399999999999999 -0.10000000000000009 0.000450 
14.5 -0.10000000000000009 0.000390 
14.600000000000001 -0.10000000000000009 0.000320 
14.700001 -0.10000000000000009 0.000350 
14.799999 -0.10000000000000009 0.000390 
14.899999999999999 -0.10000000000000009 0.000460 
15.0 -0.10000000000000009 0.000320 
15.100000000000001 -0.10000000000000009 0.000460 
15.200001 -0.10000000000000009 0.000130 
-3.0 0.0 0.000040 
-2.9 0.0 0.000080 
-2.8 0.0 0.000280 
-2.7 0.0 0.000380 
-2.6 0.0 0.000270 
-2.5 0.0 0.000400 
-2.4 0.0 0.000340 
-2.3 0.0 0.000360 
-2.2 0.0 0.000420 
-2.1 0.0 0.000380 
-2.0 0.0 0.000440 
-1.9 0.0 0.000250 
-1.8 0.0 0.000490 
-1.7 0.0 0.000280 
-1.6 0.0 0.000410 
-1.5 0.0 0.000430 
-1.4 0.0 0.000480 
-1.3 0.0 0.000370 
-1.2 0.0 0.000330 
-1.1 0.0 0.000420 
-1.0 0.0 0.000280 
-0.8999999999999999 0.0 0.000440 
-0.7999999999999998 0.0 0.000350 
-0.7000000000000002 0.0 0.000340 
-0.6000000000000001 0.0 0.000470 
-0.5 0.0 0.000440 
-0.3999999999999999 0.0 0.000490 
-0.2999999999999998 0.0 0.000310 
-0.20000000000000018 0.0 0.000430 
-0.10000000000000009 0.0 0.000380 
0.0 0.0 0.000400 
0.10000000000000009 0.0 0.000380 
0.20000000000000018 0.0 0.000350 
0.2999999999999998 0.0 0.000400 
0.3999999999999999 0.0 0.000490 
0.5 0.0 0.000330 
0.6000000000000001 0.0 0.000390 
0.7000000000000002 0.0 0.000460 
0.7999999999999998 0.0 0.000520 
0.8999999999999999 0.0 0.000370 
1.0 0.0 0.000380 
1.0999999999999996 0.0 0.000470 
1.2000000000000002 0.0 0.000380 
1.2999999999999998 0.0 0.000400 
1.4000000000000004 0.0 0.000340 
1.5 0.0 0.000330 
1.5999999999999996 0.0 0.000340 
1.7000000000000002 0.0 0.000330 
1.7999999999999998 0.0 0.000380 
1.9000000000000004 0.0 0.000420 
2.0 0.0 0.000380 
2.0999999999999996 0.0 0.000230 
2.2 0.0 0.000380 
2.3 0.0 0.000360 
2.4000000000000004 0.0 0.000450 
2.5 0.0 0.000350 
2.5999999999999996 0.0 0.000240 
2.7 0.0 0.000390 
2.8 0.0 0.000420 
2.9000000000000004 0.0 0.000360 
3.0 0.0 0.000520 
3.0999999999999996 0.0 0.000370 
3.2 0.0 0.000330 
3.3 0.0 0.000280 
3.4000000000000004 0.0 0.000410 
3.5 0.0 0.000410 
3.5999999999999996 0.0 0.000510 
3.7 0.0 0.000410 
3.8 0.0 0.000310 
3.9000000000000004 0.0 0.000440 
4.0 0.0 0.000350 
4.1 0.0 0.000340 
4.2 0.0 0.000370 
4.3 0.0 0.000510 
4.4 0.0 0.000370 
4.5 0.0 0.000450 
4.6 0.0 0.000500 
4.7 0.0 0.000510 
4.8 0.0 0.000480 
4.9 0.0 0.000430 
5.0 0.0 0.000560 
5.1 0.0 0.000490 
5.199999999999999 0.0 0.000480 
5.300000000000001 0.0 0.000540 
5.4 0.0 0.000600 
5.5 0.0 0.000580 
5.6 0.0 0.000580 
5.699999999999999 0.0 0.000440 
5.800000000000001 0.0 0.000530 
5.9 0.0 0.000600 
6.0 0.0 0.000590 
6.1 0.0 0.000500 
6.199999999999999 0.0 0.000410 
6.300000000000001 0.0 0.000380 
6.4 0.0 0.000440 
6.5 0.0 0.000480 
6.6 0.0 0.000520 
6.699999999999999 0.0 0.000540 
6.800000000000001 0.0 0.000520 
6.9 0.0 0.000330 
7.0 0.0 0.000520 
7.1 0.0 0.000470 
7.199999999999999 0.0 0.000570 
7.300000000000001 0.0 0.000490 
7.4 0.0 0.000390 
7.5 0.0 0.000460 
7.6 0.0 0.000400 
7.699999999999999 0.0 0.000400 
7.800000000000001 0.0 0.000480 
7.9 0.0 0.000290 
8.0 0.0 0.000540 
8.1 0.0 0.000470 
8.2 0.0 0.000360 
8.3 0.0 0.000300 
8.4 0.0 0.000280 
8.5 0.0 0.000370 
8.6 0.0 0.000430 
8.7 0.0 0.000260 
8.8 0.0 0.000350 
8.9 0.0 0.000210 
9.0 0.0 0.000340 
9.1 0.0 0.000400 
9.2 0.0 0.000250 
9.3 0.0 0.000330 
9.4 0.0 0.000300 
9.5 0.0 0.000280 
9.6 0.0 0.000430 
9.7 0.0 0.000270 
9.8 0.0 0.000320 
9.9 0.0 0.000250 
10.0 0.0 0.000300 
10.1 0.0 0.000310 
10.2 0.0 0.000380 
10.3 0.0 0.000480 
10.4 0.0 0.000280 
10.5 0.0 0.000300 
10.6 0.0 0.000260 
10.7 0.0 0.000390 
10.8 0.0 0.000360 
10.9 0.0 0.000340 
11.0 0.0 0.000300 
11.1 0.0 0.000330 
11.2 0.0 0.000340 
11.3 0.0 0.000400 
11.4 0.0 0.000450 
11.5 0.0 0.000440 
11.6 0.0 0.000420 
11.7 0.0 0.000400 
11.8 0.0 0.000400 
11.9 0.0 0.000430 
12.0 0.0 0.000470 
12.1 0.0 0.000320 
12.2 0.0 0.000510 
12.3 0.0 0.000350 
12.4 0.0 0.000340 
12.5 0.0 0.000290 
12.6 0.0 0.000420 
12.7 0.0 0.000450 
12.8 0.0 0.000340 
12.9 0.0 0.000470 
13.0 0.0 0.000320 
13.100000000000001 0.0 0.000330 
13.200001 0.0 0.000360 
13.299999 0.0 0.000440 
13.399999999999999 0.0 0.000420 
13.5 0.0 0.000410 
13.600000000000001 0.0 0.000410 
13.700001 0.0 0.000340 
13.799999 0.0 0.000230 
13.899999999999999 0.0 0.000490 
14.0 0.0 0.000450 
14.100000000000001 0.0 0.000350 
14.200001 0.0 0.000280 
14.299999 0.0 0.000330 
14.399999999999999 0.0 0.000480 
14.5 0.0 0.000340 
14.600000000000001 0.0 0.000270 
14.700001 0.0 0.000390 
14.799999 0.0 0.000510 
14.899999999999999 0.0 0.000500 
15.0 0.0 0.000410 
15.100000000000001 0.0 0.000370 
15.200001 0.0 0.000140 
-3.0 0.10000000000000009 0.000030 
-2.9 0.10000000000000009 0.000150 
-2.8 0.10000000000000009 0.000300 
-2.7 0.10000000000000009 0.000370 
-2.6 0.10000000000000009 0.000400 
-2.5 0.10000000000000009 0.000320 
-2.4 0.10000000000000009 0.000420 
-2.3 0.10000000000000009 0.000300 
-2.2 0.10000000000000009 0.000320 
-2.1 0.10000000000000009 0.000350 
-2.0 0.10000000000000009 0.000390 
-1.9 0.10000000000000009 0.000420 
-1.8 0.10000000000000009 0.000470 
-1.7 0.10000000000000009 0.000490 
-1.6 0.10000000000000009 0.000390 
-1.5 0.10000000000000009 0.000310 
-1.4 0.10000000000000009 0.000310 
-1.3 0.10000000000000009 0.000380 
-1.2 0.10000000000000009 0.000470 
-1.1 0.10000000000000009 0.000270 
-1.0 0.10000000000000009 0.000490 
-0.8999999999999999 0.10000000000000009 0.000530 
-0.7999999999999998 0.10000000000000009 0.000430 
-0.7000000000000002 0.10000000000000009 0.000590 
-0.6000000000000001 0.10000000000000009 0.000400 
-0.5 0.10000000000000009 0.000500 
-0.3999999999999999 0.10000000000000009 0.000510 
-0.2999999999999998 0.10000000000000009 0.000400 
-0.20000000000000018 0.10000000000000009 0.000400 
-0.10000000000000009 0.10000000000000009 0.000280 
0.0 0.10000000000000009 0.000380 
0.10000000000000009 0.10000000000000009 0.000410 
0.20000000000000018 0.10000000000000009 0.000420 
0.2999999999999998 0.10000000000000009 0.000300 
0.3999999999999999 0.10000000000000009 0.000540 
0.5 0.10000000000000009 0.000570 
0.6000000000000001 0.10000000000000009 0.000460 
0.7000000000000002 0.10000000000000009 0.000560 
0.7999999999999998 0.10000000000000009 0.000450 
0.8999999999999999 0.10000000000000009 0.000470 
1.0 0.10000000000000009 0.000620 
1.0999999999999996 0.10000000000000009 0.000430 
1.2000000000000002 0.10000000000000009 0.000430 
1.2999999999999998 0.10000000000000009 0.000330 
1.4000000000000004 0.10000000000000009 0.000380 
1.5 0.10000000000000009 0.000490 
1.5999999999999996 0.10000000000000009 0.000420 
1.7000000000000002 0.10000000000000009 0.000460 
1.7999999999999998 0.10000000000000009 0.000400 
1.9000000000000004 0.10000000000000009 0.000390 
2.0 0.10000000000000009 0.000420 
2.0999999999999996 0.10000000000000009 0.000310 
2.2 0.10000000000000009 0.000410 
2.3 0.10000000000000009 0.000480 
2.4000000000000004 0.10000000000000009 0.000400 
2.5 0.10000000000000009 0.000480 
2.5999999999999996 0.10000000000000009 0.000360 
2.7 0.10000000000000009 0.000480 
2.8 0.10000000000000009 0.000480 
2.9000000000000004 0.10000000000000009 0.000480 
3.0 0.10000000000000009 0.000450 
3.0999999999999996 0.10000000000000009 0.000320 
3.2 0.10000000000000009 0.000470 
3.3 0.10000000000000009 0.000470 
3.4000000000000004 0.10000000000000009 0.000480 
3.5 0.10000000000000009 0.000450 
3.5999999999999996 0.10000000000000009 0.000510 
3.7 0.10000000000000009 0.000410 
3.8 0.10000000000000009 0.000480 
3.9000000000000004 0.10000000000000009 0.000530 
4.0 0.10000000000000009 0.000350 
4.1 0.10000000000000009 0.000320 
4.2 0.10000000000000009 0.000480 
4.3 0.10000000000000009 0.000420 
4.4 0.10000000000000009 0.000660 
4.5 0.10000000000000009 0.000540 
4.6 0.10000000000000009 0.000470 
4.7 0.10000000000000009 0.000570 
4.8 0.10000000000000009 0.000560 
4.9 0.10000000000000009 0.000490 
5.0 0.10000000000000009 0.000430 
5.1 0.10000000000000009 0.000600 
5.199999999999999 0.10000000000000009 0.000680 
5.300000000000001 0.10000000000000009 0.000620 
5.4 0.10000000000000009 0.000610 
5.5 0.10000000000000009 0.000730 
5.6 0.10000000000000009 0.000550 
5.699999999999999 0.10000000000000009 0.000640 
5.800000000000001 0.10000000000000009 0.000780 
5.9 0.10000000000000009 0.000600 
6.0 0.10000000000000009 0.000720 
6.1 0.10000000000000009 0.000670 
6.199999999999999 0.10000000000000009 0.000570 
6.300000000000001 0.10000000000000009 0.000660 
6.4 0.10000000000000009 0.000550 
6.5 0.10000000000000009 0.000690 
6.6 0.10000000000000009 0.000510 
6.699999999999999 0.10000000000000009 0.000490 
6.800000000000001 0.10000000000000009 0.000710 
6.9 0.10000000000000009 0.000520 
7.0 0.10000000000000009 0.000390 
7.1 0.10000000000000009 0.000510 
7.199999999999999 0.10000000000000009 0.000610 
7.300000000000001 0.10000000000000009 0.000600 
7.4 0.10000000000000009 0.000530 
7.5 0.10000000000000009 0.000470 
7.6 0.10000000000000009 0.000450 
7.699999999999999 0.10000000000000009 0.000410 
7.800000000000001 0.10000000000000009 0.000440 
7.9 0.10000000000000009 0.000430 
8.0 0.10000000000000009 0.000440 
8.1 0.10000000000000009 0.000360 
8.2 0.10000000000000009 0.000390 
8.3 0.10000000000000009 0.000340 
8.4 0.10000000000000009 0.000380 
8.5 0.10000000000000009 0.000350 
8.6 0.10000000000000009 0.000400 
8.7 0.10000000000000009 0.000280 
8.8 0.10000000000000009 0.000260 
8.9 0.10000000000000009 0.000270 
9.0 0.10000000000000009 0.000340 
9.1 0.10000000000000009 0.000340 
9.2 0.10000000000000009 0.000360 
9.3 0.10000000000000009 0.000500 
9.4 0.10000000000000009 0.000330 
9.5 0.10000000000000009 0.000390 
9.6 0.10000000000000009 0.000290 
9.7 0.10000000000000009 0.000430 
9.8 0.10000000000000009 0.000410 
9.9 0.10000000000000009 0.000360 
10.0 0.10000000000000009 0.000320 
10.1 0.10000000000000009 0.000310 
10.2 0.10000000000000009 0.000380 
10.3 0.10000000000000009 0.000420 
10.4 0.10000000000000009 0.000340 
10.5 0.10000000000000009 0.000400 
10.6 0.10000000000000009 0.000260 
10.7 0.10000000000000009 0.000340 
10.8 0.10000000000000009 0.000460 
10.9 0.10000000000000009 0.000290 
11.0 0.10000000000000009 0.000390 
11.1 0.10000000000000009 0.000280 
11.2 0.10000000000000009 0.000310 
11.3 0.10000000000000009 0.000350 
11.4 0.10000000000000009 0.000340 
11.5 0.10000000000000009 0.000380 
11.6 0.10000000000000009 0.000360 
11.7 0.10000000000000009 0.000390 
11.8 0.10000000000000009 0.000560 
11.9 0.10000000000000009 0.000380 
12.0 0.10000000000000009 0.000440 
12.1 0.10000000000000009 0.000350 
12.2 0.10000000000000009 0.000420 
12.3 0.10000000000000009 0.000300 
12.4 0.10000000000000009 0.000280 
12.5 0.10000000000000009 0.000350 
12.6 0.10000000000000009 0.000370 
12.7 0.10000000000000009 0.000420 
12.8 0.10000000000000009 0.000440 
12.9 0.10000000000000009 0.000510 
13.0 0.10000000000000009 0.000490 
13.100000000000001 0.10000000000000009 0.000300 
13.200001 0.10000000000000009 0.000360 
13.299999 0.10000000000000009 0.000410 
13.399999999999999 0.10000000000000009 0.000510 
13.5 0.10000000000000009 0.000380 
13.600000000000001 0.10000000000000009 0.000350 
13.700001 0.10000000000000009 0.000400 
13.799999 0.10000000000000009 0.000440 
13.899999999999999 0.10000000000000009 0.000530 
14.0 0.10000000000000009 0.000320 
14.100000000000001 0.10000000000000009 0.000430 
14.200001 0.10000000000000009 0.000490 
14.299999 0.10000000000000009 0.000410 
14.399999999999999 0.10000000000000009 0.000470 
14.5 0.10000000000000009 0.000350 
14.600000000000001 0.10000000000000009 0.000350 
14.700001 0.10000000000000009 0.000360 
14.799999 0.10000000000000009 0.000540 
14.899999999999999 0.10000000000000009 0.000480 
15.0 0.10000000000000009 0.000350 
15.100000000000001 0.10000000000000009 0.000470 
15.200001 0.10000000000000009 0.000090 
-3.0 0.20000000000000018 0.000040 
-2.9 0.20000000000000018 0.000150 
-2.8 0.20000000000000018 0.000150 
-2.7 0.20000000000000018 0.000280 
-2.6 0.20000000000000018 0.000290 
-2.5 0.20000000000000018 0.000260 
-2.4 0.20000000000000018 0.000360 
-2.3 0.20000000000000018 0.000320 
-2.2 0.20000000000000018 0.000470 
-2.1 0.20000000000000018 0.000350 
-2.0 0.20000000000000018 0.000320 
-1.9 0.20000000000000018 0.000280 
-1.8 0.20000000000000018 0.000350 
-1.7 0.20000000000000018 0.000320 
-1.6 0.20000000000000018 0.000300 
-1.5 0.20000000000000018 0.000330 
-1.4 0.20000000000000018 0.000220 
-1.3 0.20000000000000018 0.000270 
-1.2 0.20000000000000018 0.000340 
-1.1 0.20000000000000018 0.000310 
-1.0 0.20000000000000018 0.000370 
-0.8999999999999999 0.20000000000000018 0.000480 
-0.7999999999999998 0.20000000000000018 0.000250 
-0.7000000000000002 0.20000000000000018 0.000300 
-0.6000000000000001 0.20000000000000018 0.000350 
-0.5 0.20000000000000018 0.000330 
-0.3999999999999999 0.20000000000000018 0.000340 
-0.2999999999999998 0.20000000000000018 0.000250 
-0.20000000000000018 0.20000000000000018 0.000400 
-0.10000000000000009 0.20000000000000018 0.000350 
0.0 0.20000000000000018 0.000270 
0.10000000000000009 0.20000000000000018 0.000500 
0.20000000000000018 0.20000000000000018 0.000280 
0.2999999999999998 0.20000000000000018 0.000340 
0.3999999999999999 0.20000000000000018 0.000390 
0.5 0.20000000000000018 0.000390 
0.6000000000000001 0.20000000000000018 0.000390 
0.7000000000000002 0.20000000000000018 0.000510 
0.7999999999999998 0.20000000000000018 0.000350 
0.8999999999999999 0.20000000000000018 0.000310 
1.0 0.20000000000000018 0.000390 
1.0999999999999996 0.20000000000000018 0.000290 
1.2000000000000002 0.20000000000000018 0.000390 
1.2999999999999998 0.20000000000000018 0.000300 
1.4000000000000004 0.20000000000000018 0.000270 
1.5 0.20000000000000018 0.000340 
1.5999999999999996 0.20000000000000018 0.000350 
1.7000000000000002 0.20000000000000018 0.000380 
1.7999999999999998 0.20000000000000018 0.000350 
1.9000000000000004 0.20000000000000018 0.000370 
2.0 0.20000000000000018 0.000360 
2.0999999999999996 0.20000000000000018 0.000320 
2.2 0.20000000000000018 0.000340 
2.3 0.20000000000000018 0.000380 
2.4000000000000004 0.20000000000000018 0.000340 
2.5 0.20000000000000018 0.000310 
2.5999999999999996 0.20000000000000018 0.000350 
2.7 0.20000000000000018 0.000340 
2.8 0.20000000000000018 0.000370 
2.9000000000000004 0.20000000000000018 0.000420 
3.0 0.20000000000000018 0.000410 
3.0999999999999996 0.20000000000000018 0.000400 
3.2 0.20000000000000018 0.000420 
3.3 0.20000000000000018 0.000240 
3.4000000000000004 0.20000000000000018 0.000390 
3.5 0.20000000000000018 0.000360 
3.5999999999999996 0.20000000000000018 0.000370 
3.7 0.20000000000000018 0.000400 
3.8 0.20000000000000018 0.000290 
3.9000000000000004 0.20000000000000018 0.000340 
4.0 0.20000000000000018 0.000310 
4.1 0.20000000000000018 0.000350 
4.2 0.20000000000000018 0.000410 
4.3 0.20000000000000018 0.000430 
4.4 0.20000000000000018 0.000460 
4.5 0.20000000000000018 0.000530 
4.6 0.20000000000000018 0.000540 
4.7 0.20000000000000018 0.000580 
4.8 0.20000000000000018 0.000530 
4.9 0.20000000000000018 0.000390 
5.0 0.20000000000000018 0.000480 
5.1 0.20000000000000018 0.000600 
5.199999999999999 0.20000000000000018 0.000470 
5.300000000000001 0.20000000000000018 0.000690 
5.4 0.20000000000000018 0.000420 
5.5 0.20000000000000018 0.000720 
5.6 0.20000000000000018 0.000590 
5.699999999999999 0.20000000000000018 0.000530 
5.800000000000001 0.20000000000000018 0.000660 
5.9 0.20000000000000018 0.000440 
6.0 0.20000000000000018 0.000590 
6.1 0.20000000000000018 0.000560 
6.199999999999999 0.20000000000000018 0.000540 
6.300000000000001 0.20000000000000018 0.000590 
6.4 0.20000000000000018 0.000420 
6.5 0.20000000000000018 0.000550 
6.6 0.20000000000000018 0.000520 
6.699999999999999 0.20000000000000018 0.000520 
6.800000000000001 0.20000000000000018 0.000580 
6.9 0.20000000000000018 0.000570 
7.0 0.20000000000000018 0.000480 
7.1 0.20000000000000018 0.000510 
7.199999999999999 0.20000000000000018 0.000700 
7.300000000000001 0.20000000000000018 0.000460 
7.4 0.20000000000000018 0.000380 
7.5 0.20000000000000018 0.000460 
7.6 0.20000000000000018 0.000410 
7.699999999999999 0.20000000000000018 0.000420 
7.800000000000001 0.20000000000000018 0.000530 
7.9 0.20000000000000018 0.000540 
8.0 0.20000000000000018 0.000270 
8.1 0.20000000000000018 0.000230 
8.2 0.20000000000000018 0.000290 
8.3 0.20000000000000018 0.000350 
8.4 0.20000000000000018 0.000320 
8.5 0.20000000000000018 0.000400 
8.6 0.20000000000000018 0.000310 
8.7 0.20000000000000018 0.000270 
8.8 0.20000000000000018 0.000260 
8.9 0.20000000000000018 0.000250 
9.0 0.20000000000000018 0.000290 
9.1 0.20000000000000018 0.000280 
9.2 0.20000000000000018 0.000380 
9.3 0.20000000000000018 0.000270 
9.4 0.20000000000000018 0.000270 
9.5 0.20000000000000018 0.000270 
9.6 0.20000000000000018 0.000320 
9.7 0.20000000000000018 0.000300 
9.8 0.20000000000000018 0.000300 
9.9 0.20000000000000018 0.000280 
10.0 0.20000000000000018 0.000200 
10.1 0.20000000000000018 0.000310 
10.2 0.20000000000000018 0.000300 
10.3 0.20000000000000018 0.000240 
10.4 0.20000000000000018 0.000310 
10.5 0.20000000000000018 0.000230 
10.6 0.20000000000000018 0.000300 
10.7 0.20000000000000018 0.000250 
10.8 0.20000000000000018 0.000250 
10.9 0.20000000000000018 0.000230 
11.0 0.20000000000000018 0.000390 
11.1 0.20000000000000018 0.000360 
11.2 0.20000000000000018 0.000320 
11.3 0.20000000000000018 0.000230 
11.4 0.20000000000000018 0.000360 
11.5 0.20000000000000018 0.000290 
11.6 0.20000000000000018 0.000400 
11.7 0.20000000000000018 0.000390 
11.8 0.20000000000000018 0.000250 
11.9 0.20000000000000018 0.000270 
12.0 0.20000000000000018 0.000390 
12.1 0.20000000000000018 0.000310 
12.2 0.20000000000000018 0.000340 
12.3 0.20000000000000018 0.000340 
12.4 0.20000000000000018 0.000270 
12.5 0.20000000000000018 0.000340 
12.6 0.20000000000000018 0.000410 
12.7 0.20000000000000018 0.000370 
12.8 0.20000000000000018 0.000230 
12.9 0.20000000000000018 0.000300 
13.0 0.20000000000000018 0.000360 
13.100000000000001 0.20000000000000018 0.000400 
13.200001 0.20000000000000018 0.000280 
13.299999 0.20000000000000018 0.000300 
13.399999999999999 0.20000000000000018 0.000350 
13.5 0.20000000000000018 0.000350 
13.600000000000001 0.20000000000000018 0.000340 
13.700001 0.20000000000000018 0.000320 
13.799999 0.20000000000000018 0.000260 
13.899999999999999 0.20000000000000018 0.000340 
14.0 0.20000000000000018 0.000310 
14.100000000000001 0.20000000000000018 0.000260 
14.200001 0.20000000000000018 0.000380 
14.299999 0.20000000000000018 0.000310 
14.399999999999999 0.20000000000000018 0.000420 
14.5 0.20000000000000018 0.000320 
14.600000000000001 0.20000000000000018 0.000280 
14.700001 0.20000000000000018 0.000340 
14.799999 0.20000000000000018 0.000250 
14.899999999999999 0.20000000000000018 0.000340 
15.0 0.20000000000000018 0.000240 
15.100000000000001 0.20000000000000018 0.000340 
15.200001 0.20000000000000018 0.000110 
-3.0 0.2999999999999998 0.000010 
-2.9 0.2999999999999998 0.000140 
-2.8 0.2999999999999998 0.000320 
-2.7 0.2999999999999998 0.000420 
-2.6 0.2999999999999998 0.000390 
-2.5 0.2999999999999998 0.000420 
-2.4 0.2999999999999998 0.000390 
-2.3 0.2999999999999998 0.000330 
-2.2 0.2999999999999998 0.000320 
-2.1 0.2999999999999998 0.000440 
-2.0 0.2999999999999998 0.000360 
-1.9 0.2999999999999998 0.000320 
-1.8 0.2999999999999998 0.000390 
-1.7 0.2999999999999998 0.000250 
-1.6 0.2999999999999998 0.000320 
-1.5 0.2999999999999998 0.000310 
-1.4 0.2999999999999998 0.000380 
-1.3 0.2999999999999998 0.000310 
-1.2 0.2999999999999998 0.000340 
-1.1 0.2999999999999998 0.000410 
-1.0 0.2999999999999998 0.000320 
-0.8999999999999999 0.2999999999999998 0.000300 
-0.7999999999999998 0.2999999999999998 0.000350 
-0.7000000000000002 0.2999999999999998 0.000470 
-0.6000000000000001 0.2999999999999998 0.000330 
-0.5 0.2999999999999998 0.000310 
-0.3999999999999999 0.2999999999999998 0.000320 
-0.2999999999999998 0.2999999999999998 0.000350 
-0.20000000000000018 0.2999999999999998 0.000410 
-0.10000000000000009 0.2999999999999998 0.000420 
0.0 0.2999999999999998 0.000440 
0.10000000000000009 0.2999999999999998 0.000370 
0.20000000000000018 0.2999999999999998 0.000310 
0.2999999999999998 0.2999999999999998 0.000450 
0.3999999999999999 0.2999999999999998 0.000460 
0.5 0.2999999999999998 0.000430 
0.6000000000000001 0.2999999999999998 0.000430 
0.7000000000000002 0.2999999999999998 0.000480 
0.7999999999999998 0.2999999999999998 0.000390 
0.8999999999999999 0.2999999999999998 0.000410 
1.0 0.2999999999999998 0.000450 
1.0999999999999996 0.2999999999999998 0.000250 
1.2000000000000002 0.2999999999999998 0.000330 
1.2999999999999998 0.2999999999999998 0.000470 
1.4000000000000004 0.2999999999999998 0.000400 
1.5 0.2999999999999998 0.000330 
1.5999999999999996 0.2999999999999998 0.000470 
1.7000000000000002 0.2999999999999998 0.000340 
1.7999999999999998 0.2999999999999998 0.000440 
1.9000000000000004 0.2999999999999998 0.000300 
2.0 0.2999999999999998 0.000600 
2.0999999999999996 0.2999999999999998 0.000340 
2.2 0.2999999999999998 0.000350 
2.3 0.2999999999999998 0.000380 
2.4000000000000004 0.2999999999999998 0.000380 
2.5 0.2999999999999998 0.000350 
2.5999999999999996 0.2999999999999998 0.000240 
2.7 0.2999999999999998 0.000350 
2.8 0.2999999999999998 0.000320 
2.9000000000000004 0.2999999999999998 0.000510 
3.0 0.2999999999999998 0.000430 
3.0999999999999996 0.2999999999999998 0.000350 
3.2 0.2999999999999998 0.000350 
3.3 0.2999999999999998 0.000470 
3.4000000000000004 0.2999999999999998 0.000510 
3.5 0.2999999999999998 0.000490 
3.5999999999999996 0.2999999999999998 0.000470 
3.7 0.2999999999999998 0.000390 
3.8 0.2999999999999998 0.000440 
3.9000000000000004 0.2999999999999998 0.000480 
4.0 0.2999999999999998 0.000490 
4.1 0.2999999999999998 0.000570 
4.2 0.2999999999999998 0.000490 
4.3 0.2999999999999998 0.000460 
4.4 0.2999999999999998 0.000560 
4.5 0.2999999999999998 0.000520 
4.6 0.2999999999999998 0.000600 
4.7 0.2999999999999998 0.000660 
4.8 0.2999999999999998 0.000510 
4.9 0.2999999999999998 0.000470 
5.0 0.2999999999999998 0.000560 
5.1 0.2999999999999998 0.000690 
5.199999999999999 0.2999999999999998 0.000610 
5.300000000000001 0.2999999999999998 0.000510 
5.4 0.2999999999999998 0.000590 
5.5 0.2999999999999998 0.000640 
5.6 0.2999999999999998 0.000770 
5.699999999999999 0.2999999999999998 0.000810 
5.800000000000001 0.2999999999999998 0.000760 
5.9 0.2999999999999998 0.000560 
6.0 0.2999999999999998 0.000770 
6.1 0.2999999999999998 0.000710 
6.199999999999999 0.2999999999999998 0.000460 
6.300000000000001 0.2999999999999998 0.000970 
6.4 0.2999999999999998 0.000450 
6.5 0.2999999999999998 0.000790 
6.6 0.2999999999999998 0.000740 
6.699999999999999 0.2999999999999998 0.000630 
6.800000000000001 0.2999999999999998 0.000690 
6.9 0.2999999999999998 0.000550 
7.0 0.2999999999999998 0.000690 
7.1 0.2999999999999998 0.000580 
7.199999999999999 0.2999999999999998 0.000530 
7.300000000000001 0.2999999999999998 0.000750 
7.4 0.2999999999999998 0.000400 
7.5 0.2999999999999998 0.000460 
7.6 0.2999999999999998 0.000620 
7.699999999999999 0.2999999999999998 0.000490 
7.800000000000001 0.2999999999999998 0.000510 
7.9 0.2999999999999998 0.000430 
8.0 0.2999999999999998 0.000500 
8.1 0.2999999999999998 0.000500 
8.2 0.2999999999999998 0.000400 
8.3 0.2999999999999998 0.000410 
8.4 0.2999999999999998 0.000440 
8.5 0.2999999999999998 0.000410 
8.6 0.2999999999999998 0.000350 
8.7 0.2999999999999998 0.000310 
8.8 0.2999999999999998 0.000360 
8.9 0.2999999999999998 0.000230 
9.0 0.2999999999999998 0.000240 
9.1 0.2999999999999998 0.000310 
9.2 0.2999999999999998 0.000230 
9.3 0.2999999999999998 0.000300 
9.4 0.2999999999999998 0.000220 
9.5 0.2999999999999998 0.000360 
9.6 0.2999999999999998 0.000200 
9.7 0.2999999999999998 0.000360 
9.8 0.2999999999999998 0.000270 
9.9 0.2999999999999998 0.000370 
10.0 0.2999999999999998 0.000280 
10.1 0.2999999999999998 0.000440 
10.2 0.2999999999999998 0.000460 
10.3 0.2999999999999998 0.000380 
10.4 0.2999999999999998 0.000400 
10.5 0.2999999999999998 0.000290 
10.6 0.2999999999999998 0.000320 
10.7 0.2999999999999998 0.000360 
10.8 0.2999999999999998 0.000290 
10.9 0.2999999999999998 0.000320 
11.0 0.2999999999999998 0.000280 
11.1 0.2999999999999998 0.000360 
11.2 0.2999999999999998 0.000300 
11.3 0.2999999999999998 0.000460 
11.4 0.2999999999999998 0.000350 
11.5 0.2999999999999998 0.000310 
11.6 0.2999999999999998 0.000490 
11.7 0.2999999999999998 0.000400 
11.8 0.2999999999999998 0.000350 
11.9 0.2999999999999998 0.000270 
12.0 0.2999999999999998 0.000450 
12.1 0.2999999999999998 0.000310 
12.2 0.2999999999999998 0.000460 
12.3 0.2999999999999998 0.000420 
12.4 0.2999999999999998 0.000330 
12.5 0.2999999999999998 0.000350 
12.6 0.2999999999999998 0.000430 
12.7 0.2999999999999998 0.000470 
12.8 0.2999999999999998 0.000300 
12.9 0.2999999999999998 0.000470 
13.0 0.2999999999999998 0.000450 
13.100000000000001 0.2999999999999998 0.000440 
13.200001 0.2999999999999998 0.000460 
13.299999 0.2999999999999998 0.000370 
13.399999999999999 0.2999999999999998 0.000460 
13.5 0.2999999999999998 0.000300 
13.600000000000001 0.2999999999999998 0.000300 
13.700001 0.2999999999999998 0.000260 
13.799999 0.2999999999999998 0.000450 
13.899999999999999 0.2999999999999998 0.000360 
14.0 0.2999999999999998 0.000380 
14.100000000000001 0.2999999999999998 0.000390 
14.200001 0.2999999999999998 0.000360 
14.299999 0.2999999999999998 0.000330 
14.399999999999999 0.2999999999999998 0.000390 
14.5 0.2999999999999998 0.000320 
14.600000000000001 0.2999999999999998 0.000390 
14.700001 0.2999999999999998 0.000380 
14.799999 0.2999999999999998 0.000430 
14.899999999999999 0.2999999999999998 0.000350 
15.0 0.2999999999999998 0.000490 
15.100000000000001 0.2999999999999998 0.000440 
15.200001 0.2999999999999998 0.000100 
-3.0 0.3999999999999999 0.000010 
-2.9 0.3999999999999999 0.000110 
-2.8 0.3999999999999999 0.000320 
-2.7 0.3999999999999999 0.000280 
-2.6 0.3999999999999999 0.000260 
-2.5 0.3999999999999999 0.000370 
-2.4 0.3999999999999999 0.000430 
-2.3 0.3999999999999999 0.000330 
-2.2 0.3999999999999999 0.000360 
-2.1 0.3999999999999999 0.000390 
-2.0 0.3999999999999999 0.000330 
-1.9 0.3999999999999999 0.000270 
-1.8 0.3999999999999999 0.000290 
-1.7 0.3999999999999999 0.000330 
-1.6 0.3999999999999999 0.000390 
-1.5 0.3999999999999999 0.000250 
-1.4 0.3999999999999999 0.000440 
-1.3 0.3999999999999999 0.000490 
-1.2 0.3999999999999999 0.000320 
-1.1 0.3999999999999999 0.000240 
-1.0 0.3999999999999999 0.000350 
-0.8999999999999999 0.3999999999999999 0.000400 
-0.7999999999999998 0.3999999999999999 0.000250 
-0.7000000000000002 0.3999999999999999 0.000420 
-0.6000000000000001 0.3999999999999999 0.000590 
-0.5 0.3999999999999999 0.000340 
-0.3999999999999999 0.3999999999999999 0.000410 
-0.2999999999999998 0.3999999999999999 0.000440 
-0.20000000000000018 0.3999999999999999 0.000320 
-0.10000000000000009 0.3999999999999999 0.000410 
0.0 0.3999999999999999 0.000480 
0.10000000000000009 0.3999999999999999 0.000400 
0.20000000000000018 0.3999999999999999 0.000320 
0.2999999999999998 0.3999999999999999 0.000420 
0.3999999999999999 0.3999999999999999 0.000440 
0.5 0.3999999999999999 0.000340 
0.6000000000000001 0.3999999999999999 0.000330 
0.7000000000000002 0.3999999999999999 0.000450 
0.7999999999999998 0.3999999999999999 0.000390 
0.8999999999999999 0.3999999999999999 0.000330 
1.0 0.3999999999999999 0.000360 
1.0999999999999996 0.3999999999999999 0.000390 
1.2000000000000002 0.3999999999999999 0.000410 
1.2999999999999998 0.3999999999999999 0.000300 
1.4000000000000004 0.3999999999999999 0.000280 
1.5 0.3999999999999999 0.000400 
1.5999999999999996 0.3999999999999999 0.000350 
1.7000000000000002 0.3999999999999999 0.000300 
1.7999999999999998 0.3999999999999999 0.000370 
1.9000000000000004 0.3999999999999999 0.000370 
2.0 0.3999999999999999 0.000420 
2.0999999999999996 0.3999999999999999 0.000430 
2.2 0.3999999999999999 0.000320 
2.3 0.3999999999999999 0.000480 
2.4000000000000004 0.3999999999999999 0.000360 
2.5 0.3999999999999999 0.000470 
2.5999999999999996 0.3999999999999999 0.000370 
2.7 0.3999999999999999 0.000370 
2.8 0.3999999999999999 0.000360 
2.9000000000000004 0.3999999999999999 0.000330 
3.0 0.3999999999999999 0.000380 
3.0999999999999996 0.3999999999999999 0.000340 
3.2 0.3999999999999999 0.000350 
3.3 0.3999999999999999 0.000520 
3.4000000000000004 0.3999999999999999 0.000470 
3.5 0.3999999999999999 0.000530 
3.5999999999999996 0.3999999999999999 0.000440 
3.7 0.3999999999999999 0.000490 
3.8 0.3999999999999999 0.000410 
3.9000000000000004 0.3999999999999999 0.000410 
4.0 0.3999999999999999 0.000480 
4.1 0.3999999999999999 0.000400 
4.2 0.3999999999999999 0.000560 
4.3 0.3999999999999999 0.000530 
4.4 0.3999999999999999 0.000570 
4.5 0.3999999999999999 0.000500 
4.6 0.3999999999999999 0.000570 
4.7 0.3999999999999999 0.000720 
4.8 0.3999999999999999 0.000560 
4.9 0.3999999999999999 0.000580 
5.0 0.3999999999999999 0.000660 
5.1 0.3999999999999999 0.000750 
5.199999999999999 0.3999999999999999 0.000610 
5.300000000000001 0.3999999999999999 0.000780 
5.4 0.3999999999999999 0.000600 
5.5 0.3999999999999999 0.000670 
5.6 0.3999999999999999 0.000800 
5.699999999999999 0.3999999999999999 0.000790 
5.800000000000001 0.3999999999999999 0.000790 
5.9 0.3999999999999999 0.000780 
6.0 0.3999999999999999 0.000820 
6.1 0.3999999999999999 0.000870 
6.199999999999999 0.3999999999999999 0.000880 
6.300000000000001 0.3999999999999999 0.000890 
6.4 0.3999999999999999 0.000610 
6.5 0.3999999999999999 0.000710 
6.6 0.3999999999999999 0.000760 
6.699999999999999 0.3999999999999999 0.000790 
6.800000000000001 0.3999999999999999 0.000650 
6.9 0.3999999999999999 0.000680 
7.0 0.3999999999999999 0.000690 
7.1 0.3999999999999999 0.000700 
7.199999999999999 0.3999999999999999 0.000660 
7.300000000000001 0.3999999999999999 0.000630 
7.4 0.3999999999999999 0.000500 
7.5 0.3999999999999999 0.000410 
7.6 0.3999999999999999 0.000500 
7.699999999999999 0.3999999999999999 0.000650 
7.800000000000001 0.3999999999999999 0.000600 
7.9 0.3999999999999999 0.000440 
8.0 0.3999999999999999 0.000480 
8.1 0.3999999999999999 0.000400 
8.2 0.3999999999999999 0.000340 
8.3 0.3999999999999999 0.000360 
8.4 0.3999999999999999 0.000410 
8.5 0.3999999999999999 0.000330 
8.6 0.3999999999999999 0.000340 
8.7 0.3999999999999999 0.000410 
8.8 0.3999999999999999 0.000480 
8.9 0.3999999999999999 0.000270 
9.0 0.3999999999999999 0.000290 
9.1 0.3999999999999999 0.000330 
9.2 0.3999999999999999 0.000240 
9.3 0.3999999999999999 0.000320 
9.4 0.3999999999999999 0.000310 
9.5 0.3999999999999999 0.000250 
9.6 0.3999999999999999 0.000290 
9.7 0.3999999999999999 0.000430 
9.8 0.3999999999999999 0.000340 
9.9 0.3999999999999999 0.000300 
10.0 0.3999999999999999 0.000230 
10.1 0.3999999999999999 0.000280 
10.2 0.3999999999999999 0.000280 
10.3 0.3999999999999999 0.000370 
10.4 0.3999999999999999 0.000280 
10.5 0.3999999999999999 0.000310 
10.6 0.3999999999999999 0.000290 
10.7 0.3999999999999999 0.000350 
10.8 0.3999999999999999 0.000290 
10.9 0.3999999999999999 0.000320 
11.0 0.3999999999999999 0.000240 
11.1 0.3999999999999999 0.000370 
11.2 0.3999999999999999 0.000370 
11.3 0.3999999999999999 0.000360 
11.4 0.3999999999999999 0.000330 
11.5 0.3999999999999999 0.000390 
11.6 0.3999999999999999 0.000340 
11.7 0.3999999999999999 0.000410 
11.8 0.3999999999999999 0.000230 
11.9 0.3999999999999999 0.000350 
12.0 0.3999999999999999 0.000450 
12.1 0.3999999999999999 0.000450 
12.2 0.3999999999999999 0.000540 
12.3 0.3999999999999999 0.000340 
12.4 0.3999999999999999 0.000280 
12.5 0.3999999999999999 0.000420 
12.6 0.3999999999999999 0.000460 
12.7 0.3999999999999999 0.000450 
12.8 0.3999999999999999 0.000320 
12.9 0.3999999999999999 0.000380 
13.0 0.3999999999999999 0.000390 
13.100000000000001 0.3999999999999999 0.000290 
13.200001 0.3999999999999999 0.000330 
13.299999 0.3999999999999999 0.000350 
13.399999999999999 0.3999999999999999 0.000420 
13.5 0.3999999999999999 0.000450 
13.600000000000001 0.3999999999999999 0.000370 
13.700001 0.3999999999999999 0.000350 
13.799999 0.3999999999999999 0.000370 
13.899999999999999 0.3999999999999999 0.000400 
14.0 0.3999999999999999 0.000340 
14.100000000000001 0.3999999999999999 0.000370 
14.200001 0.3999999999999999 0.000290 
14.299999 0.3999999999999999 0.000320 
14.399999999999999 0.3999999999999999 0.000300 
14.5 0.3999999999999999 0.000290 
14.600000000000001 0.3999999999999999 0.000470 
14.700001 0.3999999999999999 0.000380 
14.799999 0.3999999999999999 0.000460 
14.899999999999999 0.3999999999999999 0.000500 
15.0 0.3999999999999999 0.000320 
15.100000000000001 0.3999999999999999 0.000460 
15.200001 0.3999999999999999 0.000140 
-3.0 0.5 0.000050 
-2.9 0.5 0.000140 
-2.8 0.5 0.000300 
-2.7 0.5 0.000400 
-2.6 0.5 0.000330 
-2.5 0.5 0.000430 
-2.4 0.5 0.000340 
-2.3 0.5 0.000310 
-2.2 0.5 0.000330 
-2.1 0.5 0.000360 
-2.0 0.5 0.000330 
-1.9 0.5 0.000290 
-1.8 0.5 0.000470 
-1.7 0.5 0.000320 
-1.6 0.5 0.000380 
-1.5 0.5 0.000390 
-1.4 0.5 0.000410 
-1.3 0.5 0.000280 
-1.2 0.5 0.000380 
-1.1 0.5 0.000320 
-1.0 0.5 0.000410 
-0.8999999999999999 0.5 0.000300 
-0.7999999999999998 0.5 0.000340 
-0.7000000000000002 0.5 0.000440 
-0.6000000000000001 0.5 0.000300 
-0.5 0.5 0.000350 
-0.3999999999999999 0.5 0.000500 
-0.2999999999999998 0.5 0.000400 
-0.20000000000000018 0.5 0.000450 
-0.10000000000000009 0.5 0.000320 
0.0 0.5 0.000470 
0.10000000000000009 0.5 0.000320 
0.20000000000000018 0.5 0.000380 
0.2999999999999998 0.5 0.000360 
0.3999999999999999 0.5 0.000310 
0.5 0.5 0.000300 
0.6000000000000001 0.5 0.000360 
0.7000000000000002 0.5 0.000280 
0.7999999999999998 0.5 0.000290 
0.8999999999999999 0.5 0.000420 
1.0 0.5 0.000320 
1.0999999999999996 0.5 0.000340 
1.2000000000000002 0.5 0.000310 
1.2999999999999998 0.5 0.000440 
1.4000000000000004 0.5 0.000320 
1.5 0.5 0.000390 
1.5999999999999996 0.5 0.000310 
1.7000000000000002 0.5 0.000380 
1.7999999999999998 0.5 0.000460 
1.9000000000000004 0.5 0.000400 
2.0 0.5 0.000430 
2.0999999999999996 0.5 0.000260 
2.2 0.5 0.000330 
2.3 0.5 0.000340 
2.4000000000000004 0.5 0.000350 
2.5 0.5 0.000480 
2.5999999999999996 0.5 0.000290 
2.7 0.5 0.000480 
2.8 0.5 0.000420 
2.9000000000000004 0.5 0.000350 
3.0 0.5 0.000470 
3.0999999999999996 0.5 0.000340 
3.2 0.5 0.000400 
3.3 0.5 0.000390 
3.4000000000000004 0.5 0.000500 
3.5 0.5 0.000420 
3.5999999999999996 0.5 0.000390 
3.7 0.5 0.000430 
3.8 0.5 0.000430 
3.9000000000000004 0.5 0.000650 
4.0 0.5 0.000450 
4.1 0.5 0.000470 
4.2 0.5 0.000460 
4.3 0.5 0.000610 
4.4 0.5 0.000600 
4.5 0.5 0.000490 
4.6 0.5 0.000610 
4.7 0.5 0.000670 
4.8 0.5 0.000600 
4.9 0.5 0.000680 
5.0 0.5 0.000730 
5.1 0.5 0.000700 
5.199999999999999 0.5 0.000760 
5.300000000000001 0.5 0.000840 
5.4 0.5 0.000730 
5.5 0.5 0.000820 
5.6 0.5 0.000910 
5.699999999999999 0.5 0.001050 
5.800000000000001 0.5 0.000970 
5.9 0.5 0.000920 
6.0 0.5 0.001000 
6.1 0.5 0.000920 
6.199999999999999 0.5 0.000780 
6.300000000000001 0.5 0.000970 
6.4 0.5 0.000950 
6.5 0.5 0.001080 
6.6 0.5 0.000820 
6.699999999999999 0.5 0.000840 
6.800000000000001 0.5 0.000800 
6.9 0.5 0.000790 
7.0 0.5 0.000620 
7.1 0.5 0.000740 
7.199999999999999 0.5 0.000620 
7.300000000000001 0.5 0.000740 
7.4 0.5 0.000530 
7.5 0.5 0.000520 
7.6 0.5 0.000520 
7.699999999999999 0.5 0.000430 
7.800000000000001 0.5 0.000460 
7.9 0.5 0.000460 
8.0 0.5 0.000460 
8.1 0.5 0.000450 
8.2 0.5 0.000420 
8.3 0.5 0.000490 
8.4 0.5 0.000340 
8.5 0.5 0.000320 
8.6 0.5 0.000400 
8.7 0.5 0.000430 
8.8 0.5 0.000460 
8.9 0.5 0.000220 
9.0 0.5 0.000390 
9.1 0.5 0.000410 
9.2 0.5 0.000290 
9.3 0.5 0.000380 
9.4 0.5 0.000330 
9.5 0.5 0.000270 
9.6 0.5 0.000280 
9.7 0.5 0.000330 
9.8 0.5 0.000340 
9.9 0.5 0.000350 
10.0 0.5 0.000280 
10.1 0.5 0.000350 
10.2 0.5 0.000370 
10.3 0.5 0.000310 
10.4 0.5 0.000360 
10.5 0.5 0.000410 
10.6 0.5 0.000280 
10.7 0.5 0.000310 
10.8 0.5 0.000260 
10.9 0.5 0.000190 
11.0 0.5 0.000350 
11.1 0.5 0.000280 
11.2 0.5 0.000350 
11.3 0.5 0.000300 
11.4 0.5 0.000370 
11.5 0.5 0.000330 
11.6 0.5 0.000280 
11.7 0.5 0.000380 
11.8 0.5 0.000370 
11.9 0.5 0.000390 
12.0 0.5 0.000270 
12.1 0.5 0.000360 
12.2 0.5 0.000270 
12.3 0.5 0.000450 
12.4 0.5 0.000360 
12.5 0.5 0.000360 
12.6 0.5 0.000320 
12.7 0.5 0.000350 
12.8 0.5 0.000370 
12.9 0.5 0.000380 
13.0 0.5 0.000420 
13.100000000000001 0.5 0.000330 
13.200001 0.5 0.000430 
13.299999 0.5 0.000360 
13.399999999999999 0.5 0.000300 
13.5 0.5 0.000320 
13.600000000000001 0.5 0.000380 
13.700001 0.5 0.000560 
13.799999 0.5 0.000240 
13.899999999999999 0.5 0.000360 
14.0 0.5 0.000280 
14.100000000000001 0.5 0.000340 
14.200001 0.5 0.000450 
14.299999 0.5 0.000360 
14.399999999999999 0.5 0.000450 
14.5 0.5 0.000330 
14.600000000000001 0.5 0.000380 
14.700001 0.5 0.000450 
14.799999 0.5 0.000320 
14.899999999999999 0.5 0.000450 
15.0 0.5 0.000330 
15.100000000000001 0.5 0.000370 
15.200001 0.5 0.000190 
-3.0 0.6000000000000001 0.000030 
-2.9 0.6000000000000001 0.000260 
-2.8 0.6000000000000001 0.000300 
-2.7 0.6000000000000001 0.000410 
-2.6 0.6000000000000001 0.000410 
-2.5 0.6000000000000001 0.000370 
-2.4 0.6000000000000001 0.000310 
-2.3 0.6000000000000001 0.000370 
-2.2 0.6000000000000001 0.000300 
-2.1 0.6000000000000001 0.000360 
-2.0 0.6000000000000001 0.000430 
-1.9 0.6000000000000001 0.000460 
-1.8 0.6000000000000001 0.000250 
-1.7 0.6000000000000001 0.000240 
-1.6 0.6000000000000001 0.000410 
-1.5 0.6000000000000001 0.000360 
-1.4 0.6000000000000001 0.000370 
-1.3 0.6000000000000001 0.000470 
-1.2 0.6000000000000001 0.000350 
-1.1 0.6000000000000001 0.000450 
-1.0 0.6000000000000001 0.000300 
-0.8999999999999999 0.6000000000000001 0.000480 
-0.7999999999999998 0.6000000000000001 0.000290 
-0.7000000000000002 0.6000000000000001 0.000370 
-0.6000000000000001 0.6000000000000001 0.000410 
-0.5 0.6000000000000001 0.000300 
-0.3999999999999999 0.6000000000000001 0.000460 
-0.2999999999999998 0.6000000000000001 0.000250 
-0.20000000000000018 0.6000000000000001 0.000470 
-0.10000000000000009 0.6000000000000001 0.000430 
0.0 0.6000000000000001 0.000510 
0.10000000000000009 0.6000000000000001 0.000430 
0.20000000000000018 0.6000000000000001 0.000330 
0.2999999999999998 0.6000000000000001 0.000440 
0.3999999999999999 0.6000000000000001 0.000420 
0.5 0.6000000000000001 0.000390 
0.6000000000000001 0.6000000000000001 0.000390 
0.7000000000000002 0.6000000000000001 0.000330 
0.7999999999999998 0.6000000000000001 0.000370 
0.8999999999999999 0.6000000000000001 0.000320 
1.0 0.6000000000000001 0.000440 
1.0999999999999996 0.6000000000000001 0.000380 
1.2000000000000002 0.6000000000000001 0.000310 
1.2999999999999998 0.6000000000000001 0.000320 
1.4000000000000004 0.6000000000000001 0.000370 
1.5 0.6000000000000001 0.000430 
1.5999999999999996 0.6000000000000001 0.000400 
1.7000000000000002 0.6000000000000001 0.000330 
1.7999999999999998 0.6000000000000001 0.000380 
1.9000000000000004 0.6000000000000001 0.000410 
2.0 0.6000000000000001 0.000390 
2.0999999999999996 0.6000000000000001 0.000350 
2.2 0.6000000000000001 0.000430 
2.3 0.6000000000000001 0.000420 
2.4000000000000004 0.6000000000000001 0.000390 
2.5 0.6000000000000001 0.000500 
2.5999999999999996 0.6000000000000001 0.000350 
2.7 0.6000000000000001 0.000370 
2.8 0.6000000000000001 0.000330 
2.9000000000000004 0.6000000000000001 0.000440 
3.0 0.6000000000000001 0.000440 
3.0999999999999996 0.6000000000000001 0.000430 
3.2 0.6000000000000001 0.000370 
3.3 0.6000000000000001 0.000400 
3.4000000000000004 0.6000000000000001 0.000350 
3.5 0.6000000000000001 0.000460 
3.5999999999999996 0.6000000000000001 0.000540 
3.7 0.6000000000000001 0.000440 
3.8 0.6000000000000001 0.000650 
3.9000000000000004 0.6000000000000001 0.000540 
4.0 0.6000000000000001 0.000520 
4.1 0.6000000000000001 0.000750 
4.2 0.6000000000000001 0.000480 
4.3 0.6000000000000001 0.000490 
4.4 0.6000000000000001 0.000620 
4.5 0.6000000000000001 0.000660 
4.6 0.6000000000000001 0.000680 
4.7 0.6000000000000001 0.000890 
4.8 0.6000000000000001 0.000700 
4.9 0.6000000000000001 0.000680 
5.0 0.6000000000000001 0.000800 
5.1 0.6000000000000001 0.001040 
5.199999999999999 0.6000000000000001 0.000700 
5.300000000000001 0.6000000000000001 0.001000 
5.4 0.6000000000000001 0.000840 
5.5 0.6000000000000001 0.000920 
5.6 0.6000000000000001 0.001010 
5.699999999999999 0.6000000000000001 0.001050 
5.800000000000001 0.6000000000000001 0.001080 
5.9 0.6000000000000001 0.001200 
6.0 0.6000000000000001 0.001040 
6.1 0.6000000000000001 0.000940 
6.199999999999999 0.6000000000000001 0.001130 
6.300000000000001 0.6000000000000001 0.001200 
6.4 0.6000000000000001 0.000860 
6.5 0.6000000000000001 0.001030 
6.6 0.6000000000000001 0.000990 
6.699999999999999 0.6000000000000001 0.001020 
6.800000000000001 0.6000000000000001 0.001260 
6.9 0.6000000000000001 0.000750 
7.0 0.6000000000000001 0.000830 
7.1 0.6000000000000001 0.000870 
7.199999999999999 0.6000000000000001 0.000790 
7.300000000000001 0.6000000000000001 0.000890 
7.4 0.6000000000000001 0.000740 
7.5 0.6000000000000001 0.000850 
7.6 0.6000000000000001 0.000640 
7.699999999999999 0.6000000000000001 0.000560 
7.800000000000001 0.6000000000000001 0.000650 
7.9 0.6000000000000001 0.000650 
8.0 0.6000000000000001 0.000440 
8.1 0.6000000000000001 0.000540 
8.2 0.6000000000000001 0.000510 
8.3 0.6000000000000001 0.000500 
8.4 0.6000000000000001 0.000340 
8.5 0.6000000000000001 0.000290 
8.6 0.6000000000000001 0.000540 
8.7 0.6000000000000001 0.000350 
8.8 0.6000000000000001 0.000400 
8.9 0.6000000000000001 0.000280 
9.0 0.6000000000000001 0.000380 
9.1 0.6000000000000001 0.000370 
9.2 0.6000000000000001 0.000300 
9.3 0.6000000000000001 0.000370 
9.4 0.6000000000000001 0.000370 
9.5 0.6000000000000001 0.000430 
9.6 0.6000000000000001 0.000320 
9.7 0.6000000000000001 0.000350 
9.8 0.6000000000000001 0.000320 
9.9 0.6000000000000001 0.000410 
10.0 0.6000000000000001 0.000410 
10.1 0.6000000000000001 0.000300 
10.2 0.6000000000000001 0.000240 
10.3 0.6000000000000001 0.000280 
10.4 0.6000000000000001 0.000340 
10.5 0.6000000000000001 0.000300 
10.6 0.6000000000000001 0.000350 
10.7 0.6000000000000001 0.000380 
10.8 0.6000000000000001 0.000280 
10.9 0.6000000000000001 0.000240 
11.0 0.6000000000000001 0.000270 
11.1 0.6000000000000001 0.000420 
11.2 0.6000000000000001 0.000280 
11.3 0.6000000000000001 0.000420 
11.4 0.6000000000000001 0.000320 
11.5 0.6000000000000001 0.000330 
11.6 0.6000000000000001 0.000280 
11.7 0.6000000000000001 0.000320 
11.8 0.6000000000000001 0.000270 
11.9 0.6000000000000001 0.000310 
12.0 0.6000000000000001 0.000280 
12.1 0.6000000000000001 0.000420 
12.2 0.6000000000000001 0.000410 
12.3 0.6000000000000001 0.000340 
12.4 0.6000000000000001 0.000350 
12.5 0.6000000000000001 0.000280 
12.6 0.6000000000000001 0.000370 
12.7 0.6000000000000001 0.000390 
12.8 0.6000000000000001 0.000400 
12.9 0.6000000000000001 0.000430 
13.0 0.6000000000000001 0.000370 
13.100000000000001 0.6000000000000001 0.000380 
13.200001 0.6000000000000001 0.000570 
13.299999 0.6000000000000001 0.000400 
13.399999999999999 0.6000000000000001 0.000330 
13.5 0.6000000000000001 0.000240 
13.600000000000001 0.6000000000000001 0.000290 
13.700001 0.6000000000000001 0.000360 
13.799999 0.6000000000000001 0.000380 
13.899999999999999 0.6000000000000001 0.000490 
14.0 0.6000000000000001 0.000350 
14.100000000000001 0.6000000000000001 0.000330 
14.200001 0.6000000000000001 0.000270 
14.299999 0.6000000000000001 0.000350 
14.399999999999999 0.6000000000000001 0.000390 
14.5 0.6000000000000001 0.000280 
14.600000000000001 0.6000000000000001 0.000390 
14.700001 0.6000000000000001 0.000380 
14.799999 0.6000000000000001 0.000380 
14.899999999999999 0.6000000000000001 0.000340 
15.0 0.6000000000000001 0.000270 
15.100000000000001 0.6000000000000001 0.000350 
15.200001 0.6000000000000001 0.000100 
-3.0 0.7000000000000002 0.000030 
-2.9 0.7000000000000002 0.000200 
-2.8 0.7000000000000002 0.000260 
-2.7 0.7000000000000002 0.000390 
-2.6 0.7000000000000002 0.000370 
-2.5 0.7000000000000002 0.000350 
-2.4 0.7000000000000002 0.000370 
-2.3 0.7000000000000002 0.000420 
-2.2 0.7000000000000002 0.000290 
-2.1 0.7000000000000002 0.000370 
-2.0 0.7000000000000002 0.000290 
-1.9 0.7000000000000002 0.000370 
-1.8 0.7000000000000002 0.000520 
-1.7 0.7000000000000002 0.000390 
-1.6 0.7000000000000002 0.000380 
-1.5 0.7000000000000002 0.000290 
-1.4 0.7000000000000002 0.000400 
-1.3 0.7000000000000002 0.000360 
-1.2 0.7000000000000002 0.000220 
-1.1 0.7000000000000002 0.000260 
-1.0 0.7000000000000002 0.000310 
-0.8999999999999999 0.7000000000000002 0.000320 
-0.7999999999999998 0.7000000000000002 0.000440 
-0.7000000000000002 0.7000000000000002 0.000470 
-0.6000000000000001 0.7000000000000002 0.000460 
-0.5 0.7000000000000002 0.000510 
-0.3999999999999999 0.7000000000000002 0.000280 
-0.2999999999999998 0.7000000000000002 0.000390 
-0.20000000000000018 0.7000000000000002 0.000350 
-0.10000000000000009 0.7000000000000002 0.000370 
0.0 0.7000000000000002 0.000400 
0.10000000000000009 0.7000000000000002 0.000350 
0.20000000000000018 0.7000000000000002 0.000410 
0.2999999999999998 0.7000000000000002 0.000390 
0.3999999999999999 0.7000000000000002 0.000440 
0.5 0.7000000000000002 0.000300 
0.6000000000000001 0.7000000000000002 0.000500 
0.7000000000000002 0.7000000000000002 0.000470 
0.7999999999999998 0.7000000000000002 0.000290 
0.8999999999999999 0.7000000000000002 0.000280 
1.0 0.7000000000000002 0.000460 
1.0999999999999996 0.7000000000000002 0.000380 
1.2000000000000002 0.7000000000000002 0.000430 
1.2999999999999998 0.7000000000000002 0.000330 
1.4000000000000004 0.7000000000000002 0.000540 
1.5 0.7000000000000002 0.000450 
1.5999999999999996 0.7000000000000002 0.000410 
1.7000000000000002 0.7000000000000002 0.000500 
1.7999999999999998 0.7000000000000002 0.000380 
1.9000000000000004 0.7000000000000002 0.000400 
2.0 0.7000000000000002 0.000450 
2.0999999999999996 0.7000000000000002 0.000400 
2.2 0.7000000000000002 0.000410 
2.3 0.7000000000000002 0.000400 
2.4000000000000004 0.7000000000000002 0.000400 
2.5 0.7000000000000002 0.000390 
2.5999999999999996 0.7000000000000002 0.000400 
2.7 0.7000000000000002 0.000410 
2.8 0.7000000000000002 0.000480 
2.9000000000000004 0.7000000000000002 0.000450 
3.0 0.7000000000000002 0.000380 
3.0999999999999996 0.7000000000000002 0.000450 
3.2 0.7000000000000002 0.000370 
3.3 0.7000000000000002 0.000290 
3.4000000000000004 0.7000000000000002 0.000520 
3.5 0.7000000000000002 0.000440 
3.5999999999999996 0.7000000000000002 0.000560 
3.7 0.7000000000000002 0.000530 
3.8 0.7000000000000002 0.000490 
3.9000000000000004 0.7000000000000002 0.000520 
4.0 0.7000000000000002 0.000550 
4.1 0.7000000000000002 0.000580 
4.2 0.7000000000000002 0.000620 
4.3 0.7000000000000002 0.000690 
4.4 0.7000000000000002 0.000890 
4.5 0.7000000000000002 0.000870 
4.6 0.7000000000000002 0.000960 
4.7 0.7000000000000002 0.000630 
4.8 0.7000000000000002 0.000910 
4.9 0.7000000000000002 0.000810 
5.0 0.7000000000000002 0.000890 
5.1 0.7000000000000002 0.000840 
5.199999999999999 0.7000000000000002 0.000870 
5.300000000000001 0.7000000000000002 0.001090 
5.4 0.7000000000000002 0.001000 
5.5 0.7000000000000002 0.001010 
5.6 0.7000000000000002 0.001130 
5.699999999999999 0.7000000000000002 0.000970 
5.800000000000001 0.7000000000000002 0.001250 
5.9 0.7000000000000002 0.001060 
6.0 0.7000000000000002 0.001100 
6.1 0.7000000000000002 0.001250 
6.199999999999999 0.7000000000000002 0.001200 
6.300000000000001 0.7000000000000002 0.001450 
6.4 0.7000000000000002 0.001060 
6.5 0.7000000000000002 0.001260 
6.6 0.7000000000000002 0.001300 
6.699999999999999 0.7000000000000002 0.001160 
6.800000000000001 0.7000000000000002 0.001080 
6.9 0.7000000000000002 0.000910 
7.0 0.7000000000000002 0.001150 
7.1 0.7000000000000002 0.000910 
7.199999999999999 0.7000000000000002 0.000880 
7.300000000000001 0.7000000000000002 0.000890 
7.4 0.7000000000000002 0.000680 
7.5 0.7000000000000002 0.000890 
7.6 0.7000000000000002 0.000640 
7.699999999999999 0.7000000000000002 0.000640 
7.800000000000001 0.7000000000000002 0.000770 
7.9 0.7000000000000002 0.000520 
8.0 0.7000000000000002 0.000550 
8.1 0.7000000000000002 0.000480 
8.2 0.7000000000000002 0.000460 
8.3 0.7000000000000002 0.000380 
8.4 0.7000000000000002 0.000350 
8.5 0.7000000000000002 0.000350 
8.6 0.7000000000000002 0.000440 
8.7 0.7000000000000002 0.000410 
8.8 0.7000000000000002 0.000400 
8.9 0.7000000000000002 0.000370 
9.0 0.7000000000000002 0.000200 
9.1 0.7000000000000002 0.000320 
9.2 0.7000000000000002 0.000240 
9.3 0.7000000000000002 0.000370 
9.4 0.7000000000000002 0.000170 
9.5 0.7000000000000002 0.000270 
9.6 0.7000000000000002 0.000280 
9.7 0.7000000000000002 0.000320 
9.8 0.7000000000000002 0.000300 
9.9 0.7000000000000002 0.000320 
10.0 0.7000000000000002 0.000400 
10.1 0.7000000000000002 0.000340 
10.2 0.7000000000000002 0.000320 
10.3 0.7000000000000002 0.000330 
10.4 0.7000000000000002 0.000260 
10.5 0.7000000000000002 0.000290 
10.6 0.7000000000000002 0.000210 
10.7 0.7000000000000002 0.000270 
10.8 0.7000000000000002 0.000280 
10.9 0.7000000000000002 0.000310 
11.0 0.7000000000000002 0.000260 
11.1 0.7000000000000002 0.000320 
11.2 0.7000000000000002 0.000380 
11.3 0.7000000000000002 0.000320 
11.4 0.7000000000000002 0.000250 
11.5 0.7000000000000002 0.000290 
11.6 0.7000000000000002 0.000350 
11.7 0.7000000000000002 0.000380 
11.8 0.7000000000000002 0.000420 
11.9 0.7000000000000002 0.000350 
12.0 0.7000000000000002 0.000380 
12.1 0.7000000000000002 0.000470 
12.2 0.7000000000000002 0.000390 
12.3 0.7000000000000002 0.000320 
12.4 0.7000000000000002 0.000330 
12.5 0.7000000000000002 0.000390 
12.6 0.7000000000000002 0.000260 
12.7 0.7000000000000002 0.000350 
12.8 0.7000000000000002 0.000310 
12.9 0.7000000000000002 0.000400 
13.0 0.7000000000000002 0.000420 
13.100000000000001 0.7000000000000002 0.000540 
13.200001 0.7000000000000002 0.000280 
13.299999 0.7000000000000002 0.000420 
13.399999999999999 0.7000000000000002 0.000410 
13.5 0.7000000000000002 0.000340 
13.600000000000001 0.7000000000000002 0.000290 
13.700001 0.7000000000000002 0.000390 
13.799999 0.7000000000000002 0.000300 
13.899999999999999 0.7000000000000002 0.000560 
14.0 0.7000000000000002 0.000300 
14.100000000000001 0.7000000000000002 0.000280 
14.200001 0.7000000000000002 0.000380 
14.299999 0.7000000000000002 0.000230 
14.399999999999999 0.7000000000000002 0.000460 
14.5 0.7000000000000002 0.000380 
14.600000000000001 0.7000000000000002 0.000440 
14.700001 0.7000000000000002 0.000400 
14.799999 0.7000000000000002 0.000380 
14.899999999999999 0.7000000000000002 0.000350 
15.0 0.7000000000000002 0.000470 
15.100000000000001 0.7000000000000002 0.000340 
15.200001 0.7000000000000002 0.000190 
-3.0 0.7999999999999998 0.000050 
-2.9 0.7999999999999998 0.000250 
-2.8 0.7999999999999998 0.000260 
-2.7 0.7999999999999998 0.000280 
-2.6 0.7999999999999998 0.000320 
-2.5 0.7999999999999998 0.000310 
-2.4 0.7999999999999998 0.000320 
-2.3 0.7999999999999998 0.000360 
-2.2 0.7999999999999998 0.000340 
-2.1 0.7999999999999998 0.000330 
-2.0 0.7999999999999998 0.000270 
-1.9 0.7999999999999998 0.000360 
-1.8 0.7999999999999998 0.000420 
-1.7 0.7999999999999998 0.000390 
-1.6 0.7999999999999998 0.000380 
-1.5 0.7999999999999998 0.000250 
-1.4 0.7999999999999998 0.000330 
-1.3 0.7999999999999998 0.000400 
-1.2 0.7999999999999998 0.000310 
-1.1 0.7999999999999998 0.000230 
-1.0 0.7999999999999998 0.000450 
-0.8999999999999999 0.7999999999999998 0.000380 
-0.7999999999999998 0.7999999999999998 0.000370 
-0.7000000000000002 0.7999999999999998 0.000310 
-0.6000000000000001 0.7999999999999998 0.000340 
-0.5 0.7999999999999998 0.000330 
-0.3999999999999999 0.7999999999999998 0.000530 
-0.2999999999999998 0.7999999999999998 0.000300 
-0.20000000000000018 0.7999999999999998 0.000370 
-0.10000000000000009 0.7999999999999998 0.000290 
0.0 0.7999999999999998 0.000420 
0.10000000000000009 0.7999999999999998 0.000510 
0.20000000000000018 0.7999999999999998 0.000210 
0.2999999999999998 0.7999999999999998 0.000390 
0.3999999999999999 0.7999999999999998 0.000340 
0.5 0.7999999999999998 0.000430 
0.6000000000000001 0.7999999999999998 0.000470 
0.7000000000000002 0.7999999999999998 0.000360 
0.7999999999999998 0.7999999999999998 0.000440 
0.8999999999999999 0.7999999999999998 0.000510 
1.0 0.7999999999999998 0.000360 
1.0999999999999996 0.7999999999999998 0.000300 
1.2000000000000002 0.7999999999999998 0.000310 
1.2999999999999998 0.7999999999999998 0.000320 
1.4000000000000004 0.7999999999999998 0.000340 
1.5 0.7999999999999998 0.000410 
1.5999999999999996 0.7999999999999998 0.000360 
1.7000000000000002 0.7999999999999998 0.000410 
1.7999999999999998 0.7999999999999998 0.000490 
1.9000000000000004 0.7999999999999998 0.000350 
2.0 0.7999999999999998 0.000330 
2.0999999999999996 0.7999999999999998 0.000450 
2.2 0.7999999999999998 0.000460 
2.3 0.7999999999999998 0.000470 
2.4000000000000004 0.7999999999999998 0.000450 
2.5 0.7999999999999998 0.000340 
2.5999999999999996 0.7999999999999998 0.000380 
2.7 0.7999999999999998 0.000320 
2.8 0.7999999999999998 0.000420 
2.9000000000000004 0.7999999999999998 0.000430 
3.0 0.7999999999999998 0.000460 
3.0999999999999996 0.7999999999999998 0.000350 
3.2 0.7999999999999998 0.000470 
3.3 0.7999999999999998 0.000560 
3.4000000000000004 0.7999999999999998 0.000690 
3.5 0.7999999999999998 0.000510 
3.5999999999999996 0.7999999999999998 0.000610 
3.7 0.7999999999999998 0.000550 
3.8 0.7999999999999998 0.000540 
3.9000000000000004 0.7999999999999998 0.000750 
4.0 0.7999999999999998 0.000550 
4.1 0.7999999999999998 0.000440 
4.2 0.7999999999999998 0.000640 
4.3 0.7999999999999998 0.000680 
4.4 0.7999999999999998 0.000990 
4.5 0.7999999999999998 0.000730 
4.6 0.7999999999999998 0.000890 
4.7 0.7999999999999998 0.000930 
4.8 0.7999999999999998 0.000910 
4.9 0.7999999999999998 0.000810 
5.0 0.7999999999999998 0.001230 
5.1 0.7999999999999998 0.001140 
5.199999999999999 0.7999999999999998 0.001080 
5.300000000000001 0.7999999999999998 0.000980 
5.4 0.7999999999999998 0.000920 
5.5 0.7999999999999998 0.001230 
5.6 0.7999999999999998 0.001290 
5.699999999999999 0.7999999999999998 0.001150 
5.800000000000001 0.7999999999999998 0.001400 
5.9 0.7999999999999998 0.001080 
6.0 0.7999999999999998 0.001670 
6.1 0.7999999999999998 0.001680 
6.199999999999999 0.7999999999999998 0.001720 
6.300000000000001 0.7999999999999998 0.001880 
6.4 0.7999999999999998 0.001320 
6.5 0.7999999999999998 0.001470 
6.6 0.7999999999999998 0.001480 
6.699999999999999 0.7999999999999998 0.001210 
6.800000000000001 0.7999999999999998 0.001160 
6.9 0.7999999999999998 0.001230 
7.0 0.7999999999999998 0.001190 
7.1 0.7999999999999998 0.001030 
7.199999999999999 0.7999999999999998 0.000880 
7.300000000000001 0.7999999999999998 0.000920 
7.4 0.7999999999999998 0.000910 
7.5 0.7999999999999998 0.000890 
7.6 0.7999999999999998 0.000820 
7.699999999999999 0.7999999999999998 0.000780 
7.800000000000001 0.7999999999999998 0.000790 
7.9 0.7999999999999998 0.000610 
8.0 0.7999999999999998 0.000580 
8.1 0.7999999999999998 0.000480 
8.2 0.7999999999999998 0.000540 
8.3 0.7999999999999998 0.000570 
8.4 0.7999999999999998 0.000470 
8.5 0.7999999999999998 0.000550 
8.6 0.7999999999999998 0.000380 
8.7 0.7999999999999998 0.000530 
8.8 0.7999999999999998 0.000340 
8.9 0.7999999999999998 0.000400 
9.0 0.7999999999999998 0.000320 
9.1 0.7999999999999998 0.000260 
9.2 0.7999999999999998 0.000390 
9.3 0.7999999999999998 0.000400 
9.4 0.7999999999999998 0.000250 
9.5 0.7999999999999998 0.000330 
9.6 0.7999999999999998 0.000260 
9.7 0.7999999999999998 0.000300 
9.8 0.7999999999999998 0.000280 
9.9 0.7999999999999998 0.000280 
10.0 0.7999999999999998 0.000370 
10.1 0.7999999999999998 0.000300 
10.2 0.7999999999999998 0.000320 
10.3 0.7999999999999998 0.000290 
10.4 0.7999999999999998 0.000300 
10.5 0.7999999999999998 0.000370 
10.6 0.7999999999999998 0.000310 
10.7 0.7999999999999998 0.000290 
10.8 0.7999999999999998 0.000280 
10.9 0.7999999999999998 0.000280 
11.0 0.7999999999999998 0.000430 
11.1 0.7999999999999998 0.000220 
11.2 0.7999999999999998 0.000250 
11.3 0.7999999999999998 0.000340 
11.4 0.7999999999999998 0.000250 
11.5 0.7999999999999998 0.000360 
11.6 0.7999999999999998 0.000360 
11.7 0.7999999999999998 0.000320 
11.8 0.7999999999999998 0.000260 
11.9 0.7999999999999998 0.000360 
12.0 0.7999999999999998 0.000240 
12.1 0.7999999999999998 0.000320 
12.2 0.7999999999999998 0.000290 
12.3 0.7999999999999998 0.000330 
12.4 0.7999999999999998 0.000430 
12.5 0.7999999999999998 0.000300 
12.6 0.7999999999999998 0.000340 
12.7 0.7999999999999998 0.000450 
12.8 0.7999999999999998 0.000360 
12.9 0.7999999999999998 0.000340 
13.0 0.7999999999999998 0.000440 
13.100000000000001 0.7999999999999998 0.000300 
13.200001 0.7999999999999998 0.000320 
13.299999 0.7999999999999998 0.000410 
13.399999999999999 0.7999999999999998 0.000390 
13.5 0.7999999999999998 0.000310 
13.600000000000001 0.7999999999999998 0.000390 
13.700001 0.7999999999999998 0.000450 
13.799999 0.7999999999999998 0.000360 
13.899999999999999 0.7999999999999998 0.000340 
14.0 0.7999999999999998 0.000360 
14.100000000000001 0.7999999999999998 0.000360 
14.200001 0.7999999999999998 0.000460 
14.299999 0.7999999999999998 0.000440 
14.399999999999999 0.7999999999999998 0.000460 
14.5 0.7999999999999998 0.000370 
14.600000000000001 0.7999999999999998 0.000420 
14.700001 0.7999999999999998 0.000410 
14.799999 0.7999999999999998 0.000350 
14.899999999999999 0.7999999999999998 0.000450 
15.0 0.7999999999999998 0.000270 
15.100000000000001 0.7999999999999998 0.000450 
15.200001 0.7999999999999998 0.000180 
-3.0 0.8999999999999999 0.000070 
-2.9 0.8999999999999999 0.000250 
-2.8 0.8999999999999999 0.000290 
-2.7 0.8999999999999999 0.000350 
-2.6 0.8999999999999999 0.000310 
-2.5 0.8999999999999999 0.000300 
-2.4 0.8999999999999999 0.000520 
-2.3 0.8999999999999999 0.000320 
-2.2 0.8999999999999999 0.000410 
-2.1 0.8999999999999999 0.000300 
-2.0 0.8999999999999999 0.000370 
-1.9 0.8999999999999999 0.000330 
-1.8 0.8999999999999999 0.000360 
-1.7 0.8999999999999999 0.000330 
-1.6 0.8999999999999999 0.000310 
-1.5 0.8999999999999999 0.000270 
-1.4 0.8999999999999999 0.000390 
-1.3 0.8999999999999999 0.000420 
-1.2 0.8999999999999999 0.000310 
-1.1 0.8999999999999999 0.000340 
-1.0 0.8999999999999999 0.000360 
-0.8999999999999999 0.8999999999999999 0.000400 
-0.7999999999999998 0.8999999999999999 0.000450 
-0.7000000000000002 0.8999999999999999 0.000320 
-0.6000000000000001 0.8999999999999999 0.000380 
-0.5 0.8999999999999999 0.000370 
-0.3999999999999999 0.8999999999999999 0.000410 
-0.2999999999999998 0.8999999999999999 0.000280 
-0.20000000000000018 0.8999999999999999 0.000470 
-0.10000000000000009 0.8999999999999999 0.000280 
0.0 0.8999999999999999 0.000390 
0.10000000000000009 0.8999999999999999 0.000380 
0.20000000000000018 0.8999999999999999 0.000300 
0.2999999999999998 0.8999999999999999 0.000380 
0.3999999999999999 0.8999999999999999 0.000410 
0.5 0.8999999999999999 0.000410 
0.6000000000000001 0.8999999999999999 0.000270 
0.7000000000000002 0.8999999999999999 0.000390 
0.7999999999999998 0.8999999999999999 0.000280 
0.8999999999999999 0.8999999999999999 0.000480 
1.0 0.8999999999999999 0.000410 
1.0999999999999996 0.8999999999999999 0.000330 
1.2000000000000002 0.8999999999999999 0.000440 
1.2999999999999998 0.8999999999999999 0.000330 
1.4000000000000004 0.8999999999999999 0.000350 
1.5 0.8999999999999999 0.000440 
1.5999999999999996 0.8999999999999999 0.000430 
1.7000000000000002 0.8999999999999999 0.000300 
1.7999999999999998 0.8999999999999999 0.000380 
1.9000000000000004 0.8999999999999999 0.000360 
2.0 0.8999999999999999 0.000390 
2.0999999999999996 0.8999999999999999 0.000340 
2.2 0.8999999999999999 0.000410 
2.3 0.8999999999999999 0.000440 
2.4000000000000004 0.8999999999999999 0.000350 
2.5 0.8999999999999999 0.000420 
2.5999999999999996 0.8999999999999999 0.000320 
2.7 0.8999999999999999 0.000420 
2.8 0.8999999999999999 0.000360 
2.9000000000000004 0.8999999999999999 0.000420 
3.0 0.8999999999999999 0.000400 
3.0999999999999996 0.8999999999999999 0.000370 
3.2 0.8999999999999999 0.000440 
3.3 0.8999999999999999 0.000540 
3.4000000000000004 0.8999999999999999 0.000510 
3.5 0.8999999999999999 0.000540 
3.5999999999999996 0.8999999999999999 0.000560 
3.7 0.8999999999999999 0.000480 
3.8 0.8999999999999999 0.000610 
3.9000000000000004 0.8999999999999999 0.000720 
4.0 0.8999999999999999 0.000740 
4.1 0.8999999999999999 0.000750 
4.2 0.8999999999999999 0.000750 
4.3 0.8999999999999999 0.000700 
4.4 0.8999999999999999 0.000870 
4.5 0.8999999999999999 0.000850 
4.6 0.8999999999999999 0.000840 
4.7 0.8999999999999999 0.000910 
4.8 0.8999999999999999 0.001120 
4.9 0.8999999999999999 0.001200 
5.0 0.8999999999999999 0.001170 
5.1 0.8999999999999999 0.001020 
5.199999999999999 0.8999999999999999 0.001170 
5.300000000000001 0.8999999999999999 0.001450 
5.4 0.8999999999999999 0.001080 
5.5 0.8999999999999999 0.001310 
5.6 0.8999999999999999 0.001180 
5.699999999999999 0.8999999999999999 0.001540 
5.800000000000001 0.8999999999999999 0.001460 
5.9 0.8999999999999999 0.001580 
6.0 0.8999999999999999 0.002040 
6.1 0.8999999999999999 0.001850 
6.199999999999999 0.8999999999999999 0.001950 
6.300000000000001 0.8999999999999999 0.002210 
6.4 0.8999999999999999 0.001640 
6.5 0.8999999999999999 0.002200 
6.6 0.8999999999999999 0.001630 
6.699999999999999 0.8999999999999999 0.001610 
6.800000000000001 0.8999999999999999 0.001840 
6.9 0.8999999999999999 0.001420 
7.0 0.8999999999999999 0.001540 
7.1 0.8999999999999999 0.001390 
7.199999999999999 0.8999999999999999 0.000970 
7.300000000000001 0.8999999999999999 0.001180 
7.4 0.8999999999999999 0.000970 
7.5 0.8999999999999999 0.000780 
7.6 0.8999999999999999 0.000920 
7.699999999999999 0.8999999999999999 0.000800 
7.800000000000001 0.8999999999999999 0.000690 
7.9 0.8999999999999999 0.000580 
8.0 0.8999999999999999 0.000680 
8.1 0.8999999999999999 0.000630 
8.2 0.8999999999999999 0.000500 
8.3 0.8999999999999999 0.000620 
8.4 0.8999999999999999 0.000530 
8.5 0.8999999999999999 0.000500 
8.6 0.8999999999999999 0.000630 
8.7 0.8999999999999999 0.000390 
8.8 0.8999999999999999 0.000400 
8.9 0.8999999999999999 0.000240 
9.0 0.8999999999999999 0.000400 
9.1 0.8999999999999999 0.000420 
9.2 0.8999999999999999 0.000440 
9.3 0.8999999999999999 0.000350 
9.4 0.8999999999999999 0.000310 
9.5 0.8999999999999999 0.000340 
9.6 0.8999999999999999 0.000380 
9.7 0.8999999999999999 0.000410 
9.8 0.8999999999999999 0.000420 
9.9 0.8999999999999999 0.000320 
10.0 0.8999999999999999 0.000260 
10.1 0.8999999999999999 0.000340 
10.2 0.8999999999999999 0.000350 
10.3 0.8999999999999999 0.000250 
10.4 0.8999999999999999 0.000290 
10.5 0.8999999999999999 0.000290 
10.6 0.8999999999999999 0.000290 
10.7 0.8999999999999999 0.000380 
10.8 0.8999999999999999 0.000350 
10.9 0.8999999999999999 0.000300 
11.0 0.8999999999999999 0.000370 
11.1 0.8999999999999999 0.000310 
11.2 0.8999999999999999 0.000310 
11.3 0.8999999999999999 0.000390 
11.4 0.8999999999999999 0.000350 
11.5 0.8999999999999999 0.000320 
11.6 0.8999999999999999 0.000310 
11.7 0.8999999999999999 0.000370 
11.8 0.8999999999999999 0.000290 
11.9 0.8999999999999999 0.000410 
12.0 0.8999999999999999 0.000330 
12.1 0.8999999999999999 0.000380 
12.2 0.8999999999999999 0.000480 
12.3 0.8999999999999999 0.000340 
12.4 0.8999999999999999 0.000350 
12.5 0.8999999999999999 0.000590 
12.6 0.8999999999999999 0.000320 
12.7 0.8999999999999999 0.000370 
12.8 0.8999999999999999 0.000330 
12.9 0.8999999999999999 0.000320 
13.0 0.8999999999999999 0.000510 
13.100000000000001 0.8999999999999999 0.000480 
13.200001 0.8999999999999999 0.000360 
13.299999 0.8999999999999999 0.000310 
13.399999999999999 0.8999999999999999 0.000470 
13.5 0.8999999999999999 0.000350 
13.600000000000001 0.8999999999999999 0.000330 
13.700001 0.8999999999999999 0.000440 
13.799999 0.8999999999999999 0.000350 
13.899999999999999 0.8999999999999999 0.000380 
14.0 0.8999999999999999 0.000320 
14.100000000000001 0.8999999999999999 0.000390 
14.200001 0.8999999999999999 0.000260 
14.299999 0.8999999999999999 0.000420 
14.399999999999999 0.8999999999999999 0.000360 
14.5 0.8999999999999999 0.000290 
14.600000000000001 0.8999999999999999 0.000430 
14.700001 0.8999999999999999 0.000370 
14.799999 0.8999999999999999 0.000330 
14.899999999999999 0.8999999999999999 0.000380 
15.0 0.8999999999999999 0.000340 
15.100000000000001 0.8999999999999999 0.000430 
15.200001 0.8999999999999999 0.000110 
-3.0 1.0 0.000020 
-2.9 1.0 0.000260 
-2.8 1.0 0.000300 
-2.7 1.0 0.000360 
-2.6 1.0 0.000350 
-2.5 1.0 0.000350 
-2.4 1.0 0.000310 
-2.3 1.0 0.000330 
-2.2 1.0 0.000350 
-2.1 1.0 0.000420 
-2.0 1.0 0.000310 
-1.9 1.0 0.000380 
-1.8 1.0 0.000450 
-1.7 1.0 0.000310 
-1.6 1.0 0.000390 
-1.5 1.0 0.000460 
-1.4 1.0 0.000430 
-1.3 1.0 0.000410 
-1.2 1.0 0.000320 
-1.1 1.0 0.000390 
-1.0 1.0 0.000340 
-0.8999999999999999 1.0 0.000450 
-0.7999999999999998 1.0 0.000410 
-0.7000000000000002 1.0 0.000350 
-0.6000000000000001 1.0 0.000420 
-0.5 1.0 0.000400 
-0.3999999999999999 1.0 0.000520 
-0.2999999999999998 1.0 0.000370 
-0.20000000000000018 1.0 0.000480 
-0.10000000000000009 1.0 0.000390 
0.0 1.0 0.000430 
0.10000000000000009 1.0 0.000520 
0.20000000000000018 1.0 0.000430 
0.2999999999999998 1.0 0.000320 
0.3999999999999999 1.0 0.000380 
0.5 1.0 0.000520 
0.6000000000000001 1.0 0.000420 
0.7000000000000002 1.0 0.000450 
0.7999999999999998 1.0 0.000380 
0.8999999999999999 1.0 0.000470 
1.0 1.0 0.000430 
1.0999999999999996 1.0 0.000410 
1.2000000000000002 1.0 0.000350 
1.2999999999999998 1.0 0.000430 
1.4000000000000004 1.0 0.000450 
1.5 1.0 0.000490 
1.5999999999999996 1.0 0.000320 
1.7000000000000002 1.0 0.000470 
1.7999999999999998 1.0 0.000330 
1.9000000000000004 1.0 0.000370 
2.0 1.0 0.000490 
2.0999999999999996 1.0 0.000450 
2.2 1.0 0.000410 
2.3 1.0 0.000400 
2.4000000000000004 1.0 0.000370 
2.5 1.0 0.000460 
2.5999999999999996 1.0 0.000290 
2.7 1.0 0.000480 
2.8 1.0 0.000460 
2.9000000000000004 1.0 0.000550 
3.0 1.0 0.000640 
3.0999999999999996 1.0 0.000430 
3.2 1.0 0.000490 
3.3 1.0 0.000660 
3.4000000000000004 1.0 0.000640 
3.5 1.0 0.000510 
3.5999999999999996 1.0 0.000550 
3.7 1.0 0.000720 
3.8 1.0 0.000670 
3.9000000000000004 1.0 0.000620 
4.0 1.0 0.000750 
4.1 1.0 0.000840 
4.2 1.0 0.000890 
4.3 1.0 0.000850 
4.4 1.0 0.001000 
4.5 1.0 0.000850 
4.6 1.0 0.001060 
4.7 1.0 0.001240 
4.8 1.0 0.001540 
4.9 1.0 0.001510 
5.0 1.0 0.001280 
5.1 1.0 0.001090 
5.199999999999999 1.0 0.001540 
5.300000000000001 1.0 0.001650 
5.4 1.0 0.001370 
5.5 1.0 0.001660 
5.6 1.0 0.001870 
5.699999999999999 1.0 0.002000 
5.800000000000001 1.0 0.002770 
5.9 1.0 0.002330 
6.0 1.0 0.002750 
6.1 1.0 0.002660 
6.199999999999999 1.0 0.002270 
6.300000000000001 1.0 0.002510 
6.4 1.0 0.001850 
6.5 1.0 0.002240 
6.6 1.0 0.002310 
6.699999999999999 1.0 0.002210 
6.800000000000001 1.0 0.002250 
6.9 1.0 0.001690 
7.0 1.0 0.002100 
7.1 1.0 0.002000 
7.199999999999999 1.0 0.001620 
7.300000000000001 1.0 0.001400 
7.4 1.0 0.001200 
7.5 1.0 0.001140 
7.6 1.0 0.000970 
7.699999999999999 1.0 0.001100 
7.800000000000001 1.0 0.001150 
7.9 1.0 0.000710 
8.0 1.0 0.000860 
8.1 1.0 0.000720 
8.2 1.0 0.000720 
8.3 1.0 0.000650 
8.4 1.0 0.000570 
8.5 1.0 0.000560 
8.6 1.0 0.000450 
8.7 1.0 0.000460 
8.8 1.0 0.000570 
8.9 1.0 0.000440 
9.0 1.0 0.000390 
9.1 1.0 0.000510 
9.2 1.0 0.000390 
9.3 1.0 0.000390 
9.4 1.0 0.000290 
9.5 1.0 0.000480 
9.6 1.0 0.000450 
9.7 1.0 0.000430 
9.8 1.0 0.000420 
9.9 1.0 0.000320 
10.0 1.0 0.000390 
10.1 1.0 0.000300 
10.2 1.0 0.000330 
10.3 1.0 0.000260 
10.4 1.0 0.000310 
10.5 1.0 0.000300 
10.6 1.0 0.000260 
10.7 1.0 0.000350 
10.8 1.0 0.000340 
10.9 1.0 0.000400 
11.0 1.0 0.000260 
11.1 1.0 0.000280 
11.2 1.0 0.000300 
11.3 1.0 0.000350 
11.4 1.0 0.000350 
11.5 1.0 0.000400 
11.6 1.0 0.000480 
11.7 1.0 0.000430 
11.8 1.0 0.000500 
11.9 1.0 0.000460 
12.0 1.0 0.000290 
12.1 1.0 0.000320 
12.2 1.0 0.000420 
12.3 1.0 0.000380 
12.4 1.0 0.000360 
12.5 1.0 0.000330 
12.6 1.0 0.000410 
12.7 1.0 0.000410 
12.8 1.0 0.000400 
12.9 1.0 0.000430 
13.0 1.0 0.000500 
13.100000000000001 1.0 0.000450 
13.200001 1.0 0.000430 
13.299999 1.0 0.000410 
13.399999999999999 1.0 0.000490 
13.5 1.0 0.000360 
13.600000000000001 1.0 0.000340 
13.700001 1.0 0.000400 
13.799999 1.0 0.000430 
13.899999999999999 1.0 0.000450 
14.0 1.0 0.000360 
14.100000000000001 1.0 0.000490 
14.200001 1.0 0.000360 
14.299999 1.0 0.000390 
14.399999999999999 1.0 0.000400 
14.5 1.0 0.000300 
14.600000000000001 1.0 0.000330 
14.700001 1.0 0.000400 
14.799999 1.0 0.000520 
14.899999999999999 1.0 0.000620 
15.0 1.0 0.000490 
15.100000000000001 1.0 0.000490 
15.200001 1.0 0.000140 
-3.0 1.0999999999999996 0.000040 
-2.9 1.0999999999999996 0.000160 
-2.8 1.0999999999999996 0.000320 
-2.7 1.0999999999999996 0.000350 
-2.6 1.0999999999999996 0.000320 
-2.5 1.0999999999999996 0.000460 
-2.4 1.0999999999999996 0.000290 
-2.3 1.0999999999999996 0.000360 
-2.2 1.0999999999999996 0.000360 
-2.1 1.0999999999999996 0.000320 
-2.0 1.0999999999999996 0.000270 
-1.9 1.0999999999999996 0.000420 
-1.8 1.0999999999999996 0.000280 
-1.7 1.0999999999999996 0.000410 
-1.6 1.0999999999999996 0.000420 
-1.5 1.0999999999999996 0.000260 
-1.4 1.0999999999999996 0.000350 
-1.3 1.0999999999999996 0.000330 
-1.2 1.0999999999999996 0.000400 
-1.1 1.0999999999999996 0.000230 
-1.0 1.0999999999999996 0.000310 
-0.8999999999999999 1.0999999999999996 0.000410 
-0.7999999999999998 1.0999999999999996 0.000320 
-0.7000000000000002 1.0999999999999996 0.000320 
-0.6000000000000001 1.0999999999999996 0.000370 
-0.5 1.0999999999999996 0.000350 
-0.3999999999999999 1.0999999999999996 0.000360 
-0.2999999999999998 1.0999999999999996 0.000270 
-0.20000000000000018 1.0999999999999996 0.000360 
-0.10000000000000009 1.0999999999999996 0.000280 
0.0 1.0999999999999996 0.000290 
0.10000000000000009 1.0999999999999996 0.000430 
0.20000000000000018 1.0999999999999996 0.000270 
0.2999999999999998 1.0999999999999996 0.000360 
0.3999999999999999 1.0999999999999996 0.000300 
0.5 1.0999999999999996 0.000370 
0.6000000000000001 1.0999999999999996 0.000240 
0.7000000000000002 1.0999999999999996 0.000290 
0.7999999999999998 1.0999999999999996 0.000290 
0.8999999999999999 1.0999999999999996 0.000290 
1.0 1.0999999999999996 0.000290 
1.0999999999999996 1.0999999999999996 0.000350 
1.2000000000000002 1.0999999999999996 0.000320 
1.2999999999999998 1.0999999999999996 0.000210 
1.4000000000000004 1.0999999999999996 0.000270 
1.5 1.0999999999999996 0.000330 
1.5999999999999996 1.0999999999999996 0.000340 
1.7000000000000002 1.0999999999999996 0.000260 
1.7999999999999998 1.0999999999999996 0.000350 
1.9000000000000004 1.0999999999999996 0.000340 
2.0 1.0999999999999996 0.000320 
2.0999999999999996 1.0999999999999996 0.000270 
2.2 1.0999999999999996 0.000320 
2.3 1.0999999999999996 0.000370 
2.4000000000000004 1.0999999999999996 0.000310 
2.5 1.0999999999999996 0.000340 
2.5999999999999996 1.0999999999999996 0.000380 
2.7 1.0999999999999996 0.000510 
2.8 1.0999999999999996 0.000510 
2.9000000000000004 1.0999999999999996 0.000450 
3.0 1.0999999999999996 0.000570 
3.0999999999999996 1.0999999999999996 0.000430 
3.2 1.0999999999999996 0.000450 
3.3 1.0999999999999996 0.000380 
3.4000000000000004 1.0999999999999996 0.000500 
3.5 1.0999999999999996 0.000450 
3.5999999999999996 1.0999999999999996 0.000660 
3.7 1.0999999999999996 0.000610 
3.8 1.0999999999999996 0.000580 
3.9000000000000004 1.0999999999999996 0.000600 
4.0 1.0999999999999996 0.000690 
4.1 1.0999999999999996 0.000720 
4.2 1.0999999999999996 0.000850 
4.3 1.0999999999999996 0.000990 
4.4 1.0999999999999996 0.000870 
4.5 1.0999999999999996 0.001070 
4.6 1.0999999999999996 0.001250 
4.7 1.0999999999999996 0.001230 
4.8 1.0999999999999996 0.001270 
4.9 1.0999999999999996 0.001040 
5.0 1.0999999999999996 0.001060 
5.1 1.0999999999999996 0.001060 
5.199999999999999 1.0999999999999996 0.001180 
5.300000000000001 1.0999999999999996 0.001680 
5.4 1.0999999999999996 0.001360 
5.5 1.0999999999999996 0.001600 
5.6 1.0999999999999996 0.001630 
5.699999999999999 1.0999999999999996 0.001920 
5.800000000000001 1.0999999999999996 0.002290 
5.9 1.0999999999999996 0.002080 
6.0 1.0999999999999996 0.002230 
6.1 1.0999999999999996 0.002320 
6.199999999999999 1.0999999999999996 0.002000 
6.300000000000001 1.0999999999999996 0.002290 
6.4 1.0999999999999996 0.001930 
6.5 1.0999999999999996 0.001750 
6.6 1.0999999999999996 0.002010 
6.699999999999999 1.0999999999999996 0.002080 
6.800000000000001 1.0999999999999996 0.001940 
6.9 1.0999999999999996 0.001300 
7.0 1.0999999999999996 0.001690 
7.1 1.0999999999999996 0.001750 
7.199999999999999 1.0999999999999996 0.001590 
7.300000000000001 1.0999999999999996 0.001420 
7.4 1.0999999999999996 0.001210 
7.5 1.0999999999999996 0.001040 
7.6 1.0999999999999996 0.001210 
7.699999999999999 1.0999999999999996 0.000950 
7.800000000000001 1.0999999999999996 0.000880 
7.9 1.0999999999999996 0.000680 
8.0 1.0999999999999996 0.000820 
8.1 1.0999999999999996 0.000680 
8.2 1.0999999999999996 0.000580 
8.3 1.0999999999999996 0.000540 
8.4 1.0999999999999996 0.000400 
8.5 1.0999999999999996 0.000300 
8.6 1.0999999999999996 0.000380 
8.7 1.0999999999999996 0.000400 
8.8 1.0999999999999996 0.000520 
8.9 1.0999999999999996 0.000270 
9.0 1.0999999999999996 0.000390 
9.1 1.0999999999999996 0.000260 
9.2 1.0999999999999996 0.000310 
9.3 1.0999999999999996 0.000450 
9.4 1.0999999999999996 0.000260 
9.5 1.0999999999999996 0.000330 
9.6 1.0999999999999996 0.000200 
9.7 1.0999999999999996 0.000240 
9.8 1.0999999999999996 0.000360 
9.9 1.0999999999999996 0.000190 
10.0 1.0999999999999996 0.000320 
10.1 1.0999999999999996 0.000310 
10.2 1.0999999999999996 0.000190 
10.3 1.0999999999999996 0.000250 
10.4 1.0999999999999996 0.000210 
10.5 1.0999999999999996 0.000210 
10.6 1.0999999999999996 0.000310 
10.7 1.0999999999999996 0.000210 
10.8 1.0999999999999996 0.000340 
10.9 1.0999999999999996 0.000290 
11.0 1.0999999999999996 0.000270 
11.1 1.0999999999999996 0.000220 
11.2 1.0999999999999996 0.000350 
11.3 1.0999999999999996 0.000350 
11.4 1.0999999999999996 0.000270 
11.5 1.0999999999999996 0.000370 
11.6 1.0999999999999996 0.000330 
11.7 1.0999999999999996 0.000300 
11.8 1.0999999999999996 0.000270 
11.9 1.0999999999999996 0.000260 
12.0 1.0999999999999996 0.000350 
12.1 1.0999999999999996 0.000310 
12.2 1.0999999999999996 0.000370 
12.3 1.0999999999999996 0.000430 
12.4 1.0999999999999996 0.000360 
12.5 1.0999999999999996 0.000370 
12.6 1.0999999999999996 0.000370 
12.7 1.0999999999999996 0.000320 
12.8 1.0999999999999996 0.000360 
12.9 1.0999999999999996 0.000410 
13.0 1.0999999999999996 0.000320 
13.100000000000001 1.0999999999999996 0.000390 
13.200001 1.0999999999999996 0.000300 
13.299999 1.0999999999999996 0.000280 
13.399999999999999 1.0999999999999996 0.000420 
13.5 1.0999999999999996 0.000340 
13.600000000000001 1.0999999999999996 0.000260 
13.700001 1.0999999999999996 0.000240 
13.799999 1.0999999999999996 0.000280 
13.899999999999999 1.0999999999999996 0.000320 
14.0 1.0999999999999996 0.000250 
14.100000000000001 1.0999999999999996 0.000390 
14.200001 1.0999999999999996 0.000320 
14.299999 1.0999999999999996 0.000300 
14.399999999999999 1.0999999999999996 0.000340 
14.5 1.0999999999999996 0.000310 
14.600000000000001 1.0999999999999996 0.000360 
14.700001 1.0999999999999996 0.000410 
14.799999 1.0999999999999996 0.000230 
14.899999999999999 1.0999999999999996 0.000420 
15.0 1.0999999999999996 0.000220 
15.100000000000001 1.0999999999999996 0.000320 
15.200001 1.0999999999999996 0.000100 
-3.0 1.2000000000000002 0.000020 
-2.9 1.2000000000000002 0.000170 
-2.8 1.2000000000000002 0.000420 
-2.7 1.2000000000000002 0.000350 
-2.6 1.2000000000000002 0.000350 
-2.5 1.2000000000000002 0.000370 
-2.4 1.2000000000000002 0.000310 
-2.3 1.2000000000000002 0.000420 
-2.2 1.2000000000000002 0.000330 
-2.1 1.2000000000000002 0.000370 
-2.0 1.2000000000000002 0.000220 
-1.9 1.2000000000000002 0.000410 
-1.8 1.2000000000000002 0.000370 
-1.7 1.2000000000000002 0.000360 
-1.6 1.2000000000000002 0.000370 
-1.5 1.2000000000000002 0.000410 
-1.4 1.2000000000000002 0.000420 
-1.3 1.2000000000000002 0.000430 
-1.2 1.2000000000000002 0.000420 
-1.1 1.2000000000000002 0.000260 
-1.0 1.2000000000000002 0.000370 
-0.8999999999999999 1.2000000000000002 0.000450 
-0.7999999999999998 1.2000000000000002 0.000340 
-0.7000000000000002 1.2000000000000002 0.000400 
-0.6000000000000001 1.2000000000000002 0.000330 
-0.5 1.2000000000000002 0.000230 
-0.3999999999999999 1.2000000000000002 0.000290 
-0.2999999999999998 1.2000000000000002 0.000400 
-0.20000000000000018 1.2000000000000002 0.000300 
-0.10000000000000009 1.2000000000000002 0.000420 
0.0 1.2000000000000002 0.000470 
0.10000000000000009 1.2000000000000002 0.000360 
0.20000000000000018 1.2000000000000002 0.000360 
0.2999999999999998 1.2000000000000002 0.000390 
0.3999999999999999 1.2000000000000002 0.000300 
0.5 1.2000000000000002 0.000320 
0.6000000000000001 1.2000000000000002 0.000370 
0.7000000000000002 1.2000000000000002 0.000410 
0.7999999999999998 1.2000000000000002 0.000290 
0.8999999999999999 1.2000000000000002 0.000400 
1.0 1.2000000000000002 0.000340 
1.0999999999999996 1.2000000000000002 0.000340 
1.2000000000000002 1.2000000000000002 0.000360 
1.2999999999999998 1.2000000000000002 0.000370 
1.4000000000000004 1.2000000000000002 0.000330 
1.5 1.2000000000000002 0.000450 
1.5999999999999996 1.2000000000000002 0.000340 
1.7000000000000002 1.2000000000000002 0.000290 
1.7999999999999998 1.2000000000000002 0.000320 
1.9000000000000004 1.2000000000000002 0.000340 
2.0 1.2000000000000002 0.000480 
2.0999999999999996 1.2000000000000002 0.000350 
2.2 1.2000000000000002 0.000340 
2.3 1.2000000000000002 0.000320 
2.4000000000000004 1.2000000000000002 0.000400 
2.5 1.2000000000000002 0.000390 
2.5999999999999996 1.2000000000000002 0.000260 
2.7 1.2000000000000002 0.000430 
2.8 1.2000000000000002 0.000480 
2.9000000000000004 1.2000000000000002 0.000570 
3.0 1.2000000000000002 0.000600 
3.0999999999999996 1.2000000000000002 0.000530 
3.2 1.2000000000000002 0.000540 
3.3 1.2000000000000002 0.000350 
3.4000000000000004 1.2000000000000002 0.000460 
3.5 1.2000000000000002 0.000600 
3.5999999999999996 1.2000000000000002 0.000750 
3.7 1.2000000000000002 0.000690 
3.8 1.2000000000000002 0.000560 
3.9000000000000004 1.2000000000000002 0.000880 
4.0 1.2000000000000002 0.000920 
4.1 1.2000000000000002 0.001000 
4.2 1.2000000000000002 0.001160 
4.3 1.2000000000000002 0.000950 
4.4 1.2000000000000002 0.001120 
4.5 1.2000000000000002 0.001140 
4.6 1.2000000000000002 0.001320 
4.7 1.2000000000000002 0.001240 
4.8 1.2000000000000002 0.001420 
4.9 1.2000000000000002 0.001230 
5.0 1.2000000000000002 0.001190 
5.1 1.2000000000000002 0.001380 
5.199999999999999 1.2000000000000002 0.001900 
5.300000000000001 1.2000000000000002 0.002200 
5.4 1.2000000000000002 0.001940 
5.5 1.2000000000000002 0.001840 
5.6 1.2000000000000002 0.002430 
5.699999999999999 1.2000000000000002 0.002440 
5.800000000000001 1.2000000000000002 0.003060 
5.9 1.2000000000000002 0.002170 
6.0 1.2000000000000002 0.002660 
6.1 1.2000000000000002 0.002860 
6.199999999999999 1.2000000000000002 0.002960 
6.300000000000001 1.2000000000000002 0.002750 
6.4 1.2000000000000002 0.002640 
6.5 1.2000000000000002 0.002910 
6.6 1.2000000000000002 0.002800 
6.699999999999999 1.2000000000000002 0.002730 
6.800000000000001 1.2000000000000002 0.002710 
6.9 1.2000000000000002 0.001980 
7.0 1.2000000000000002 0.001930 
7.1 1.2000000000000002 0.001720 
7.199999999999999 1.2000000000000002 0.002000 
7.300000000000001 1.2000000000000002 0.002070 
7.4 1.2000000000000002 0.001630 
7.5 1.2000000000000002 0.001460 
7.6 1.2000000000000002 0.001110 
7.699999999999999 1.2000000000000002 0.001050 
7.800000000000001 1.2000000000000002 0.001280 
7.9 1.2000000000000002 0.001060 
8.0 1.2000000000000002 0.000810 
8.1 1.2000000000000002 0.000850 
8.2 1.2000000000000002 0.000730 
8.3 1.2000000000000002 0.000660 
8.4 1.2000000000000002 0.000620 
8.5 1.2000000000000002 0.000500 
8.6 1.2000000000000002 0.000490 
8.7 1.2000000000000002 0.000440 
8.8 1.2000000000000002 0.000450 
8.9 1.2000000000000002 0.000330 
9.0 1.2000000000000002 0.000340 
9.1 1.2000000000000002 0.000410 
9.2 1.2000000000000002 0.000380 
9.3 1.2000000000000002 0.000530 
9.4 1.2000000000000002 0.000270 
9.5 1.2000000000000002 0.000430 
9.6 1.2000000000000002 0.000400 
9.7 1.2000000000000002 0.000340 
9.8 1.2000000000000002 0.000320 
9.9 1.2000000000000002 0.000370 
10.0 1.2000000000000002 0.000280 
10.1 1.2000000000000002 0.000370 
10.2 1.2000000000000002 0.000290 
10.3 1.2000000000000002 0.000340 
10.4 1.2000000000000002 0.000240 
10.5 1.2000000000000002 0.000270 
10.6 1.2000000000000002 0.000260 
10.7 1.2000000000000002 0.000240 
10.8 1.2000000000000002 0.000210 
10.9 1.2000000000000002 0.000340 
11.0 1.2000000000000002 0.000330 
11.1 1.2000000000000002 0.000230 
11.2 1.2000000000000002 0.000370 
11.3 1.2000000000000002 0.000330 
11.4 1.2000000000000002 0.000290 
11.5 1.2000000000000002 0.000280 
11.6 1.2000000000000002 0.000430 
11.7 1.2000000000000002 0.000330 
11.8 1.2000000000000002 0.000410 
11.9 1.2000000000000002 0.000350 
12.0 1.2000000000000002 0.000340 
12.1 1.2000000000000002 0.000320 
12.2 1.2000000000000002 0.000290 
12.3 1.2000000000000002 0.000370 
12.4 1.2000000000000002 0.000280 
12.5 1.2000000000000002 0.000470 
12.6 1.2000000000000002 0.000400 
12.7 1.2000000000000002 0.000330 
12.8 1.2000000000000002 0.000300 
12.9 1.2000000000000002 0.000400 
13.0 1.2000000000000002 0.000330 
13.100000000000001 1.2000000000000002 0.000260 
13.200001 1.2000000000000002 0.000400 
13.299999 1.2000000000000002 0.000370 
13.399999999999999 1.2000000000000002 0.000340 
13.5 1.2000000000000002 0.000310 
13.600000000000001 1.2000000000000002 0.000450 
13.700001 1.2000000000000002 0.000280 
13.799999 1.2000000000000002 0.000380 
13.899999999999999 1.2000000000000002 0.000400 
14.0 1.2000000000000002 0.000340 
14.100000000000001 1.2000000000000002 0.000330 
14.200001 1.2000000000000002 0.000330 
14.299999 1.2000000000000002 0.000400 
14.399999999999999 1.2000000000000002 0.000370 
14.5 1.2000000000000002 0.000380 
14.600000000000001 1.2000000000000002 0.000330 
14.700001 1.2000000000000002 0.000310 
14.799999 1.2000000000000002 0.000300 
14.899999999999999 1.2000000000000002 0.000370 
15.0 1.2000000000000002 0.000230 
15.100000000000001 1.2000000000000002 0.000320 
15.200001 1.2000000000000002 0.000130 
-3.0 1.2999999999999998 0.000040 
-2.9 1.2999999999999998 0.000140 
-2.8 1.2999999999999998 0.000340 
-2.7 1.2999999999999998 0.000420 
-2.6 1.2999999999999998 0.000400 
-2.5 1.2999999999999998 0.000350 
-2.4 1.2999999999999998 0.000320 
-2.3 1.2999999999999998 0.000400 
-2.2 1.2999999999999998 0.000400 
-2.1 1.2999999999999998 0.000400 
-2.0 1.2999999999999998 0.000330 
-1.9 1.2999999999999998 0.000390 
-1.8 1.2999999999999998 0.000280 
-1.7 1.2999999999999998 0.000350 
-1.6 1.2999999999999998 0.000430 
-1.5 1.2999999999999998 0.000340 
-1.4 1.2999999999999998 0.000360 
-1.3 1.2999999999999998 0.000270 
-1.2 1.2999999999999998 0.000310 
-1.1 1.2999999999999998 0.000310 
-1.0 1.2999999999999998 0.000330 
-0.8999999999999999 1.2999999999999998 0.000290 
-0.7999999999999998 1.2999999999999998 0.000210 
-0.7000000000000002 1.2999999999999998 0.000340 
-0.6000000000000001 1.2999999999999998 0.000380 
-0.5 1.2999999999999998 0.000200 
-0.3999999999999999 1.2999999999999998 0.000430 
-0.2999999999999998 1.2999999999999998 0.000230 
-0.20000000000000018 1.2999999999999998 0.000210 
-0.10000000000000009 1.2999999999999998 0.000340 
0.0 1.2999999999999998 0.000410 
0.10000000000000009 1.2999999999999998 0.000380 
0.20000000000000018 1.2999999999999998 0.000360 
0.2999999999999998 1.2999999999999998 0.000420 
0.3999999999999999 1.2999999999999998 0.000410 
0.5 1.2999999999999998 0.000350 
0.6000000000000001 1.2999999999999998 0.000410 
0.7000000000000002 1.2999999999999998 0.000330 
0.7999999999999998 1.2999999999999998 0.000430 
0.8999999999999999 1.2999999999999998 0.000360 
1.0 1.2999999999999998 0.000500 
1.0999999999999996 1.2999999999999998 0.000400 
1.2000000000000002 1.2999999999999998 0.000290 
1.2999999999999998 1.2999999999999998 0.000430 
1.4000000000000004 1.2999999999999998 0.000260 
1.5 1.2999999999999998 0.000380 
1.5999999999999996 1.2999999999999998 0.000330 
1.7000000000000002 1.2999999999999998 0.000340 
1.7999999999999998 1.2999999999999998 0.000390 
1.9000000000000004 1.2999999999999998 0.000530 
2.0 1.2999999999999998 0.000450 
2.0999999999999996 1.2999999999999998 0.000370 
2.2 1.2999999999999998 0.000440 
2.3 1.2999999999999998 0.000380 
2.4000000000000004 1.2999999999999998 0.000430 
2.5 1.2999999999999998 0.000430 
2.5999999999999996 1.2999999999999998 0.000390 
2.7 1.2999999999999998 0.000430 
2.8 1.2999999999999998 0.000310 
2.9000000000000004 1.2999999999999998 0.000440 
3.0 1.2999999999999998 0.000590 
3.0999999999999996 1.2999999999999998 0.000470 
3.2 1.2999999999999998 0.000470 
3.3 1.2999999999999998 0.000580 
3.4000000000000004 1.2999999999999998 0.000600 
3.5 1.2999999999999998 0.000520 
3.5999999999999996 1.2999999999999998 0.000610 
3.7 1.2999999999999998 0.000780 
3.8 1.2999999999999998 0.000590 
3.9000000000000004 1.2999999999999998 0.000660 
4.0 1.2999999999999998 0.000780 
4.1 1.2999999999999998 0.001040 
4.2 1.2999999999999998 0.001050 
4.3 1.2999999999999998 0.001030 
4.4 1.2999999999999998 0.001280 
4.5 1.2999999999999998 0.001160 
4.6 1.2999999999999998 0.001430 
4.7 1.2999999999999998 0.001350 
4.8 1.2999999999999998 0.001270 
4.9 1.2999999999999998 0.001340 
5.0 1.2999999999999998 0.001950 
5.1 1.2999999999999998 0.002140 
5.199999999999999 1.2999999999999998 0.002100 
5.300000000000001 1.2999999999999998 0.002580 
5.4 1.2999999999999998 0.002070 
5.5 1.2999999999999998 0.002370 
5.6 1.2999999999999998 0.002690 
5.699999999999999 1.2999999999999998 0.002690 
5.800000000000001 1.2999999999999998 0.003290 
5.9 1.2999999999999998 0.002570 
6.0 1.2999999999999998 0.003140 
6.1 1.2999999999999998 0.003650 
6.199999999999999 1.2999999999999998 0.004650 
6.300000000000001 1.2999999999999998 0.005150 
6.4 1.2999999999999998 0.003800 
6.5 1.2999999999999998 0.004430 
6.6 1.2999999999999998 0.003730 
6.699999999999999 1.2999999999999998 0.003810 
6.800000000000001 1.2999999999999998 0.003750 
6.9 1.2999999999999998 0.002300 
7.0 1.2999999999999998 0.002210 
7.1 1.2999999999999998 0.001910 
7.199999999999999 1.2999999999999998 0.001680 
7.300000000000001 1.2999999999999998 0.001980 
7.4 1.2999999999999998 0.001550 
7.5 1.2999999999999998 0.001720 
7.6 1.2999999999999998 0.001490 
7.699999999999999 1.2999999999999998 0.001180 
7.800000000000001 1.2999999999999998 0.001320 
7.9 1.2999999999999998 0.000950 
8.0 1.2999999999999998 0.000870 
8.1 1.2999999999999998 0.001030 
8.2 1.2999999999999998 0.000870 
8.3 1.2999999999999998 0.000870 
8.4 1.2999999999999998 0.000630 
8.5 1.2999999999999998 0.000650 
8.6 1.2999999999999998 0.000530 
8.7 1.2999999999999998 0.000540 
8.8 1.2999999999999998 0.000460 
8.9 1.2999999999999998 0.000370 
9.0 1.2999999999999998 0.000500 
9.1 1.2999999999999998 0.000460 
9.2 1.2999999999999998 0.000390 
9.3 1.2999999999999998 0.000430 
9.4 1.2999999999999998 0.000330 
9.5 1.2999999999999998 0.000370 
9.6 1.2999999999999998 0.000350 
9.7 1.2999999999999998 0.000270 
9.8 1.2999999999999998 0.000280 
9.9 1.2999999999999998 0.000330 
10.0 1.2999999999999998 0.000450 
10.1 1.2999999999999998 0.000300 
10.2 1.2999999999999998 0.000260 
10.3 1.2999999999999998 0.000400 
10.4 1.2999999999999998 0.000300 
10.5 1.2999999999999998 0.000370 
10.6 1.2999999999999998 0.000280 
10.7 1.2999999999999998 0.000280 
10.8 1.2999999999999998 0.000300 
10.9 1.2999999999999998 0.000340 
11.0 1.2999999999999998 0.000360 
11.1 1.2999999999999998 0.000380 
11.2 1.2999999999999998 0.000260 
11.3 1.2999999999999998 0.000400 
11.4 1.2999999999999998 0.000240 
11.5 1.2999999999999998 0.000320 
11.6 1.2999999999999998 0.000350 
11.7 1.2999999999999998 0.000310 
11.8 1.2999999999999998 0.000370 
11.9 1.2999999999999998 0.000350 
12.0 1.2999999999999998 0.000240 
12.1 1.2999999999999998 0.000250 
12.2 1.2999999999999998 0.000290 
12.3 1.2999999999999998 0.000430 
12.4 1.2999999999999998 0.000440 
12.5 1.2999999999999998 0.000460 
12.6 1.2999999999999998 0.000300 
12.7 1.2999999999999998 0.000370 
12.8 1.2999999999999998 0.000420 
12.9 1.2999999999999998 0.000340 
13.0 1.2999999999999998 0.000310 
13.100000000000001 1.2999999999999998 0.000280 
13.200001 1.2999999999999998 0.000270 
13.299999 1.2999999999999998 0.000520 
13.399999999999999 1.2999999999999998 0.000430 
13.5 1.2999999999999998 0.000310 
13.600000000000001 1.2999999999999998 0.000290 
13.700001 1.2999999999999998 0.000310 
13.799999 1.2999999999999998 0.000470 
13.899999999999999 1.2999999999999998 0.000220 
14.0 1.2999999999999998 0.000370 
14.100000000000001 1.2999999999999998 0.000370 
14.200001 1.2999999999999998 0.000330 
14.299999 1.2999999999999998 0.000370 
14.399999999999999 1.2999999999999998 0.000380 
14.5 1.2999999999999998 0.000260 
14.600000000000001 1.2999999999999998 0.000330 
14.700001 1.2999999999999998 0.000460 
14.799999 1.2999999999999998 0.000540 
14.899999999999999 1.2999999999999998 0.000530 
15.0 1.2999999999999998 0.000240 
15.100000000000001 1.2999999999999998 0.000380 
15.200001 1.2999999999999998 0.000100 
-3.0 1.4000000000000004 0.000030 
-2.9 1.4000000000000004 0.000170 
-2.8 1.4000000000000004 0.000370 
-2.7 1.4000000000000004 0.000300 
-2.6 1.4000000000000004 0.000400 
-2.5 1.4000000000000004 0.000250 
-2.4 1.4000000000000004 0.000240 
-2.3 1.4000000000000004 0.000460 
-2.2 1.4000000000000004 0.000290 
-2.1 1.4000000000000004 0.000270 
-2.0 1.4000000000000004 0.000370 
-1.9 1.4000000000000004 0.000290 
-1.8 1.4000000000000004 0.000270 
-1.7 1.4000000000000004 0.000310 
-1.6 1.4000000000000004 0.000430 
-1.5 1.4000000000000004 0.000370 
-1.4 1.4000000000000004 0.000330 
-1.3 1.4000000000000004 0.000420 
-1.2 1.4000000000000004 0.000350 
-1.1 1.4000000000000004 0.000420 
-1.0 1.4000000000000004 0.000330 
-0.8999999999999999 1.4000000000000004 0.000430 
-0.7999999999999998 1.4000000000000004 0.000380 
-0.7000000000000002 1.4000000000000004 0.000290 
-0.6000000000000001 1.4000000000000004 0.000320 
-0.5 1.4000000000000004 0.000340 
-0.3999999999999999 1.4000000000000004 0.000460 
-0.2999999999999998 1.4000000000000004 0.000260 
-0.20000000000000018 1.4000000000000004 0.000290 
-0.10000000000000009 1.4000000000000004 0.000330 
0.0 1.4000000000000004 0.000470 
0.10000000000000009 1.4000000000000004 0.000380 
0.20000000000000018 1.4000000000000004 0.000250 
0.2999999999999998 1.4000000000000004 0.000310 
0.3999999999999999 1.4000000000000004 0.000480 
0.5 1.4000000000000004 0.000320 
0.6000000000000001 1.4000000000000004 0.000360 
0.7000000000000002 1.4000000000000004 0.000380 
0.7999999999999998 1.4000000000000004 0.000350 
0.8999999999999999 1.4000000000000004 0.000350 
1.0 1.4000000000000004 0.000500 
1.0999999999999996 1.4000000000000004 0.000330 
1.2000000000000002 1.4000000000000004 0.000340 
1.2999999999999998 1.4000000000000004 0.000290 
1.4000000000000004 1.4000000000000004 0.000390 
1.5 1.4000000000000004 0.000420 
1.5999999999999996 1.4000000000000004 0.000250 
1.7000000000000002 1.4000000000000004 0.000350 
1.7999999999999998 1.4000000000000004 0.000190 
1.9000000000000004 1.4000000000000004 0.000280 
2.0 1.4000000000000004 0.000490 
2.0999999999999996 1.4000000000000004 0.000180 
2.2 1.4000000000000004 0.000290 
2.3 1.4000000000000004 0.000340 
2.4000000000000004 1.4000000000000004 0.000380 
2.5 1.4000000000000004 0.000350 
2.5999999999999996 1.4000000000000004 0.000440 
2.7 1.4000000000000004 0.000340 
2.8 1.4000000000000004 0.000350 
2.9000000000000004 1.4000000000000004 0.000480 
3.0 1.4000000000000004 0.000470 
3.0999999999999996 1.4000000000000004 0.000360 
3.2 1.4000000000000004 0.000430 
3.3 1.4000000000000004 0.000480 
3.4000000000000004 1.4000000000000004 0.000540 
3.5 1.4000000000000004 0.000580 
3.5999999999999996 1.4000000000000004 0.000620 
3.7 1.4000000000000004 0.000880 
3.8 1.4000000000000004 0.000710 
3.9000000000000004 1.4000000000000004 0.000870 
4.0 1.4000000000000004 0.000970 
4.1 1.4000000000000004 0.000940 
4.2 1.4000000000000004 0.000960 
4.3 1.4000000000000004 0.001110 
4.4 1.4000000000000004 0.001350 
4.5 1.4000000000000004 0.001230 
4.6 1.4000000000000004 0.001270 
4.7 1.4000000000000004 0.001490 
4.8 1.4000000000000004 0.001340 
4.9 1.4000000000000004 0.001430 
5.0 1.4000000000000004 0.002000 
5.1 1.4000000000000004 0.002470 
5.199999999999999 1.4000000000000004 0.002340 
5.300000000000001 1.4000000000000004 0.002410 
5.4 1.4000000000000004 0.002160 
5.5 1.4000000000000004 0.003030 
5.6 1.4000000000000004 0.002870 
5.699999999999999 1.4000000000000004 0.002870 
5.800000000000001 1.4000000000000004 0.003320 
5.9 1.4000000000000004 0.003150 
6.0 1.4000000000000004 0.004490 
6.1 1.4000000000000004 0.005360 
6.199999999999999 1.4000000000000004 0.006080 
6.300000000000001 1.4000000000000004 0.006510 
6.4 1.4000000000000004 0.004500 
6.5 1.4000000000000004 0.004270 
6.6 1.4000000000000004 0.003750 
6.699999999999999 1.4000000000000004 0.003840 
6.800000000000001 1.4000000000000004 0.004740 
6.9 1.4000000000000004 0.003190 
7.0 1.4000000000000004 0.002760 
7.1 1.4000000000000004 0.001930 
7.199999999999999 1.4000000000000004 0.001650 
7.300000000000001 1.4000000000000004 0.001740 
7.4 1.4000000000000004 0.001710 
7.5 1.4000000000000004 0.002290 
7.6 1.4000000000000004 0.001670 
7.699999999999999 1.4000000000000004 0.001220 
7.800000000000001 1.4000000000000004 0.001310 
7.9 1.4000000000000004 0.000840 
8.0 1.4000000000000004 0.000980 
8.1 1.4000000000000004 0.001130 
8.2 1.4000000000000004 0.001010 
8.3 1.4000000000000004 0.000710 
8.4 1.4000000000000004 0.000590 
8.5 1.4000000000000004 0.000650 
8.6 1.4000000000000004 0.000670 
8.7 1.4000000000000004 0.000660 
8.8 1.4000000000000004 0.000540 
8.9 1.4000000000000004 0.000580 
9.0 1.4000000000000004 0.000460 
9.1 1.4000000000000004 0.000500 
9.2 1.4000000000000004 0.000430 
9.3 1.4000000000000004 0.000450 
9.4 1.4000000000000004 0.000370 
9.5 1.4000000000000004 0.000400 
9.6 1.4000000000000004 0.000430 
9.7 1.4000000000000004 0.000450 
9.8 1.4000000000000004 0.000460 
9.9 1.4000000000000004 0.000270 
10.0 1.4000000000000004 0.000230 
10.1 1.4000000000000004 0.000470 
10.2 1.4000000000000004 0.000330 
10.3 1.4000000000000004 0.000310 
10.4 1.4000000000000004 0.000270 
10.5 1.4000000000000004 0.000230 
10.6 1.4000000000000004 0.000290 
10.7 1.4000000000000004 0.000290 
10.8 1.4000000000000004 0.000310 
10.9 1.4000000000000004 0.000270 
11.0 1.4000000000000004 0.000290 
11.1 1.4000000000000004 0.000320 
11.2 1.4000000000000004 0.000350 
11.3 1.4000000000000004 0.000390 
11.4 1.4000000000000004 0.000340 
11.5 1.4000000000000004 0.000370 
11.6 1.4000000000000004 0.000410 
11.7 1.4000000000000004 0.000360 
11.8 1.4000000000000004 0.000350 
11.9 1.4000000000000004 0.000410 
12.0 1.4000000000000004 0.000290 
12.1 1.4000000000000004 0.000310 
12.2 1.4000000000000004 0.000350 
12.3 1.4000000000000004 0.000320 
12.4 1.4000000000000004 0.000390 
12.5 1.4000000000000004 0.000300 
12.6 1.4000000000000004 0.000340 
12.7 1.4000000000000004 0.000240 
12.8 1.4000000000000004 0.000440 
12.9 1.4000000000000004 0.000410 
13.0 1.4000000000000004 0.000310 
13.100000000000001 1.4000000000000004 0.000370 
13.200001 1.4000000000000004 0.000400 
13.299999 1.4000000000000004 0.000370 
13.399999999999999 1.4000000000000004 0.000360 
13.5 1.4000000000000004 0.000280 
13.600000000000001 1.4000000000000004 0.000310 
13.700001 1.4000000000000004 0.000280 
13.799999 1.4000000000000004 0.000280 
13.899999999999999 1.4000000000000004 0.000340 
14.0 1.4000000000000004 0.000330 
14.100000000000001 1.4000000000000004 0.000290 
14.200001 1.4000000000000004 0.000360 
14.299999 1.4000000000000004 0.000390 
14.399999999999999 1.4000000000000004 0.000510 
14.5 1.4000000000000004 0.000360 
14.600000000000001 1.4000000000000004 0.000510 
14.700001 1.4000000000000004 0.000390 
14.799999 1.4000000000000004 0.000410 
14.899999999999999 1.4000000000000004 0.000360 
15.0 1.4000000000000004 0.000320 
15.100000000000001 1.4000000000000004 0.000240 
15.200001 1.4000000000000004 0.000150 
-3.0 1.5 0.000020 
-2.9 1.5 0.000220 
-2.8 1.5 0.000250 
-2.7 1.5 0.000330 
-2.6 1.5 0.000380 
-2.5 1.5 0.000470 
-2.4 1.5 0.000370 
-2.3 1.5 0.000400 
-2.2 1.5 0.000240 
-2.1 1.5 0.000250 
-2.0 1.5 0.000340 
-1.9 1.5 0.000390 
-1.8 1.5 0.000410 
-1.7 1.5 0.000410 
-1.6 1.5 0.000380 
-1.5 1.5 0.000480 
-1.4 1.5 0.000410 
-1.3 1.5 0.000420 
-1.2 1.5 0.000440 
-1.1 1.5 0.000430 
-1.0 1.5 0.000310 
-0.8999999999999999 1.5 0.000500 
-0.7999999999999998 1.5 0.000360 
-0.7000000000000002 1.5 0.000480 
-0.6000000000000001 1.5 0.000320 
-0.5 1.5 0.000400 
-0.3999999999999999 1.5 0.000440 
-0.2999999999999998 1.5 0.000340 
-0.20000000000000018 1.5 0.000460 
-0.10000000000000009 1.5 0.000440 
0.0 1.5 0.000350 
0.10000000000000009 1.5 0.000430 
0.20000000000000018 1.5 0.000340 
0.2999999999999998 1.5 0.000360 
0.3999999999999999 1.5 0.000500 
0.5 1.5 0.000440 
0.6000000000000001 1.5 0.000390 
0.7000000000000002 1.5 0.000390 
0.7999999999999998 1.5 0.000470 
0.8999999999999999 1.5 0.000330 
1.0 1.5 0.000520 
1.0999999999999996 1.5 0.000390 
1.2000000000000002 1.5 0.000370 
1.2999999999999998 1.5 0.000350 
1.4000000000000004 1.5 0.000370 
1.5 1.5 0.000480 
1.5999999999999996 1.5 0.000350 
1.7000000000000002 1.5 0.000380 
1.7999999999999998 1.5 0.000460 
1.9000000000000004 1.5 0.000370 
2.0 1.5 0.000380 
2.0999999999999996 1.5 0.000410 
2.2 1.5 0.000550 
2.3 1.5 0.000480 
2.4000000000000004 1.5 0.000520 
2.5 1.5 0.000510 
2.5999999999999996 1.5 0.000330 
2.7 1.5 0.000490 
2.8 1.5 0.000500 
2.9000000000000004 1.5 0.000620 
3.0 1.5 0.000500 
3.0999999999999996 1.5 0.000560 
3.2 1.5 0.000610 
3.3 1.5 0.000580 
3.4000000000000004 1.5 0.000630 
3.5 1.5 0.000630 
3.5999999999999996 1.5 0.000690 
3.7 1.5 0.000770 
3.8 1.5 0.000960 
3.9000000000000004 1.5 0.001050 
4.0 1.5 0.001180 
4.1 1.5 0.001220 
4.2 1.5 0.001090 
4.3 1.5 0.001370 
4.4 1.5 0.001640 
4.5 1.5 0.001580 
4.6 1.5 0.001580 
4.7 1.5 0.001740 
4.8 1.5 0.001930 
4.9 1.5 0.002490 
5.0 1.5 0.002490 
5.1 1.5 0.002820 
5.199999999999999 1.5 0.002510 
5.300000000000001 1.5 0.003120 
5.4 1.5 0.003160 
5.5 1.5 0.004330 
5.6 1.5 0.004290 
5.699999999999999 1.5 0.004660 
5.800000000000001 1.5 0.005890 
5.9 1.5 0.007050 
6.0 1.5 0.009160 
6.1 1.5 0.009950 
6.199999999999999 1.5 0.009010 
6.300000000000001 1.5 0.008240 
6.4 1.5 0.006240 
6.5 1.5 0.005380 
6.6 1.5 0.003880 
6.699999999999999 1.5 0.003490 
6.800000000000001 1.5 0.004540 
6.9 1.5 0.004200 
7.0 1.5 0.004360 
7.1 1.5 0.002930 
7.199999999999999 1.5 0.002320 
7.300000000000001 1.5 0.002490 
7.4 1.5 0.001770 
7.5 1.5 0.002150 
7.6 1.5 0.002170 
7.699999999999999 1.5 0.001760 
7.800000000000001 1.5 0.001560 
7.9 1.5 0.001080 
8.0 1.5 0.001340 
8.1 1.5 0.001380 
8.2 1.5 0.000980 
8.3 1.5 0.000970 
8.4 1.5 0.000830 
8.5 1.5 0.000760 
8.6 1.5 0.000760 
8.7 1.5 0.000840 
8.8 1.5 0.000590 
8.9 1.5 0.000480 
9.0 1.5 0.000480 
9.1 1.5 0.000410 
9.2 1.5 0.000560 
9.3 1.5 0.000520 
9.4 1.5 0.000520 
9.5 1.5 0.000500 
9.6 1.5 0.000410 
9.7 1.5 0.000460 
9.8 1.5 0.000360 
9.9 1.5 0.000360 
10.0 1.5 0.000420 
10.1 1.5 0.000360 
10.2 1.5 0.000440 
10.3 1.5 0.000400 
10.4 1.5 0.000370 
10.5 1.5 0.000340 
10.6 1.5 0.000300 
10.7 1.5 0.000360 
10.8 1.5 0.000350 
10.9 1.5 0.000320 
11.0 1.5 0.000410 
11.1 1.5 0.000450 
11.2 1.5 0.000290 
11.3 1.5 0.000350 
11.4 1.5 0.000300 
11.5 1.5 0.000390 
11.6 1.5 0.000460 
11.7 1.5 0.000330 
11.8 1.5 0.000380 
11.9 1.5 0.000340 
12.0 1.5 0.000420 
12.1 1.5 0.000320 
12.2 1.5 0.000400 
12.3 1.5 0.000420 
12.4 1.5 0.000450 
12.5 1.5 0.000390 
12.6 1.5 0.000410 
12.7 1.5 0.000380 
12.8 1.5 0.000430 
12.9 1.5 0.000320 
13.0 1.5 0.000490 
13.100000000000001 1.5 0.000330 
13.200001 1.5 0.000310 
13.299999 1.5 0.000360 
13.399999999999999 1.5 0.000440 
13.5 1.5 0.000270 
13.600000000000001 1.5 0.000320 
13.700001 1.5 0.000370 
13.799999 1.5 0.000360 
13.899999999999999 1.5 0.000450 
14.0 1.5 0.000380 
14.100000000000001 1.5 0.000320 
14.200001 1.5 0.000440 
14.299999 1.5 0.000430 
14.399999999999999 1.5 0.000370 
14.5 1.5 0.000370 
14.600000000000001 1.5 0.000370 
14.700001 1.5 0.000360 
14.799999 1.5 0.000360 
14.899999999999999 1.5 0.000490 
15.0 1.5 0.000330 
15.100000000000001 1.5 0.000510 
15.200001 1.5 0.000190 
-3.0 1.5999999999999996 0.000030 
-2.9 1.5999999999999996 0.000270 
-2.8 1.5999999999999996 0.000240 
-2.7 1.5999999999999996 0.000290 
-2.6 1.5999999999999996 0.000330 
-2.5 1.5999999999999996 0.000290 
-2.4 1.5999999999999996 0.000310 
-2.3 1.5999999999999996 0.000360 
-2.2 1.5999999999999996 0.000240 
-2.1 1.5999999999999996 0.000240 
-2.0 1.5999999999999996 0.000270 
-1.9 1.5999999999999996 0.000370 
-1.8 1.5999999999999996 0.000310 
-1.7 1.5999999999999996 0.000420 
-1.6 1.5999999999999996 0.000320 
-1.5 1.5999999999999996 0.000300 
-1.4 1.5999999999999996 0.000310 
-1.3 1.5999999999999996 0.000340 
-1.2 1.5999999999999996 0.000360 
-1.1 1.5999999999999996 0.000320 
-1.0 1.5999999999999996 0.000340 
-0.8999999999999999 1.5999999999999996 0.000460 
-0.7999999999999998 1.5999999999999996 0.000310 
-0.7000000000000002 1.5999999999999996 0.000350 
-0.6000000000000001 1.5999999999999996 0.000370 
-0.5 1.5999999999999996 0.000250 
-0.3999999999999999 1.5999999999999996 0.000450 
-0.2999999999999998 1.5999999999999996 0.000280 
-0.20000000000000018 1.5999999999999996 0.000220 
-0.10000000000000009 1.5999999999999996 0.000410 
0.0 1.5999999999999996 0.000410 
0.10000000000000009 1.5999999999999996 0.000390 
0.20000000000000018 1.5999999999999996 0.000330 
0.2999999999999998 1.5999999999999996 0.000300 
0.3999999999999999 1.5999999999999996 0.000370 
0.5 1.5999999999999996 0.000330 
0.6000000000000001 1.5999999999999996 0.000330 
0.7000000000000002 1.5999999999999996 0.000470 
0.7999999999999998 1.5999999999999996 0.000200 
0.8999999999999999 1.5999999999999996 0.000320 
1.0 1.5999999999999996 0.000390 
1.0999999999999996 1.5999999999999996 0.000370 
1.2000000000000002 1.5999999999999996 0.000310 
1.2999999999999998 1.5999999999999996 0.000330 
1.4000000000000004 1.5999999999999996 0.000350 
1.5 1.5999999999999996 0.000390 
1.5999999999999996 1.5999999999999996 0.000310 
1.7000000000000002 1.5999999999999996 0.000310 
1.7999999999999998 1.5999999999999996 0.000440 
1.9000000000000004 1.5999999999999996 0.000310 
2.0 1.5999999999999996 0.000340 
2.0999999999999996 1.5999999999999996 0.000240 
2.2 1.5999999999999996 0.000330 
2.3 1.5999999999999996 0.000310 
2.4000000000000004 1.5999999999999996 0.000330 
2.5 1.5999999999999996 0.000370 
2.5999999999999996 1.5999999999999996 0.000370 
2.7 1.5999999999999996 0.000360 
2.8 1.5999999999999996 0.000440 
2.9000000000000004 1.5999999999999996 0.000370 
3.0 1.5999999999999996 0.000540 
3.0999999999999996 1.5999999999999996 0.000480 
3.2 1.5999999999999996 0.000500 
3.3 1.5999999999999996 0.000470 
3.4000000000000004 1.5999999999999996 0.000540 
3.5 1.5999999999999996 0.000590 
3.5999999999999996 1.5999999999999996 0.000610 
3.7 1.5999999999999996 0.000630 
3.8 1.5999999999999996 0.000870 
3.9000000000000004 1.5999999999999996 0.001130 
4.0 1.5999999999999996 0.000860 
4.1 1.5999999999999996 0.000860 
4.2 1.5999999999999996 0.001170 
4.3 1.5999999999999996 0.001340 
4.4 1.5999999999999996 0.001450 
4.5 1.5999999999999996 0.001580 
4.6 1.5999999999999996 0.001590 
4.7 1.5999999999999996 0.002100 
4.8 1.5999999999999996 0.002320 
4.9 1.5999999999999996 0.002520 
5.0 1.5999999999999996 0.002120 
5.1 1.5999999999999996 0.002190 
5.199999999999999 1.5999999999999996 0.002350 
5.300000000000001 1.5999999999999996 0.003520 
5.4 1.5999999999999996 0.003540 
5.5 1.5999999999999996 0.004540 
5.6 1.5999999999999996 0.004800 
5.699999999999999 1.5999999999999996 0.006390 
5.800000000000001 1.5999999999999996 0.010980 
5.9 1.5999999999999996 0.009730 
6.0 1.5999999999999996 0.010930 
6.1 1.5999999999999996 0.010540 
6.199999999999999 1.5999999999999996 0.008290 
6.300000000000001 1.5999999999999996 0.007870 
6.4 1.5999999999999996 0.007760 
6.5 1.5999999999999996 0.008980 
6.6 1.5999999999999996 0.006250 
6.699999999999999 1.5999999999999996 0.003920 
6.800000000000001 1.5999999999999996 0.003530 
6.9 1.5999999999999996 0.003650 
7.0 1.5999999999999996 0.004640 
7.1 1.5999999999999996 0.004890 
7.199999999999999 1.5999999999999996 0.003370 
7.300000000000001 1.5999999999999996 0.002180 
7.4 1.5999999999999996 0.001430 
7.5 1.5999999999999996 0.001700 
7.6 1.5999999999999996 0.002070 
7.699999999999999 1.5999999999999996 0.001930 
7.800000000000001 1.5999999999999996 0.001380 
7.9 1.5999999999999996 0.001110 
8.0 1.5999999999999996 0.001460 
8.1 1.5999999999999996 0.001020 
8.2 1.5999999999999996 0.001190 
8.3 1.5999999999999996 0.000850 
8.4 1.5999999999999996 0.000660 
8.5 1.5999999999999996 0.000640 
8.6 1.5999999999999996 0.000810 
8.7 1.5999999999999996 0.000570 
8.8 1.5999999999999996 0.000620 
8.9 1.5999999999999996 0.000540 
9.0 1.5999999999999996 0.000430 
9.1 1.5999999999999996 0.000430 
9.2 1.5999999999999996 0.000340 
9.3 1.5999999999999996 0.000450 
9.4 1.5999999999999996 0.000360 
9.5 1.5999999999999996 0.000220 
9.6 1.5999999999999996 0.000320 
9.7 1.5999999999999996 0.000350 
9.8 1.5999999999999996 0.000350 
9.9 1.5999999999999996 0.000280 
10.0 1.5999999999999996 0.000410 
10.1 1.5999999999999996 0.000250 
10.2 1.5999999999999996 0.000200 
10.3 1.5999999999999996 0.000280 
10.4 1.5999999999999996 0.000280 
10.5 1.5999999999999996 0.000300 
10.6 1.5999999999999996 0.000320 
10.7 1.5999999999999996 0.000300 
10.8 1.5999999999999996 0.000360 
10.9 1.5999999999999996 0.000250 
11.0 1.5999999999999996 0.000230 
11.1 1.5999999999999996 0.000320 
11.2 1.5999999999999996 0.000270 
11.3 1.5999999999999996 0.000330 
11.4 1.5999999999999996 0.000380 
11.5 1.5999999999999996 0.000330 
11.6 1.5999999999999996 0.000210 
11.7 1.5999999999999996 0.000320 
11.8 1.5999999999999996 0.000260 
11.9 1.5999999999999996 0.000330 
12.0 1.5999999999999996 0.000250 
12.1 1.5999999999999996 0.000320 
12.2 1.5999999999999996 0.000420 
12.3 1.5999999999999996 0.000360 
12.4 1.5999999999999996 0.000390 
12.5 1.5999999999999996 0.000290 
12.6 1.5999999999999996 0.000360 
12.7 1.5999999999999996 0.000380 
12.8 1.5999999999999996 0.000330 
12.9 1.5999999999999996 0.000380 
13.0 1.5999999999999996 0.000380 
13.100000000000001 1.5999999999999996 0.000270 
13.200001 1.5999999999999996 0.000340 
13.299999 1.5999999999999996 0.000300 
13.399999999999999 1.5999999999999996 0.000330 
13.5 1.5999999999999996 0.000360 
13.600000000000001 1.5999999999999996 0.000330 
13.700001 1.5999999999999996 0.000320 
13.799999 1.5999999999999996 0.000320 
13.899999999999999 1.5999999999999996 0.000310 
14.0 1.5999999999999996 0.000320 
14.100000000000001 1.5999999999999996 0.000250 
14.200001 1.5999999999999996 0.000410 
14.299999 1.5999999999999996 0.000420 
14.399999999999999 1.5999999999999996 0.000410 
14.5 1.5999999999999996 0.000300 
14.600000000000001 1.5999999999999996 0.000420 
14.700001 1.5999999999999996 0.000370 
14.799999 1.5999999999999996 0.000260 
14.899999999999999 1.5999999999999996 0.000390 
15.0 1.5999999999999996 0.000330 
15.100000000000001 1.5999999999999996 0.000250 
15.200001 1.5999999999999996 0.000070 
-3.0 1.7000000000000002 0.000030 
-2.9 1.7000000000000002 0.000240 
-2.8 1.7000000000000002 0.000300 
-2.7 1.7000000000000002 0.000390 
-2.6 1.7000000000000002 0.000460 
-2.5 1.7000000000000002 0.000380 
-2.4 1.7000000000000002 0.000410 
-2.3 1.7000000000000002 0.000430 
-2.2 1.7000000000000002 0.000410 
-2.1 1.7000000000000002 0.000370 
-2.0 1.7000000000000002 0.000290 
-1.9 1.7000000000000002 0.000390 
-1.8 1.7000000000000002 0.000290 
-1.7 1.7000000000000002 0.000350 
-1.6 1.7000000000000002 0.000340 
-1.5 1.7000000000000002 0.000380 
-1.4 1.7000000000000002 0.000300 
-1.3 1.7000000000000002 0.000480 
-1.2 1.7000000000000002 0.000460 
-1.1 1.7000000000000002 0.000330 
-1.0 1.7000000000000002 0.000460 
-0.8999999999999999 1.7000000000000002 0.000470 
-0.7999999999999998 1.7000000000000002 0.000430 
-0.7000000000000002 1.7000000000000002 0.000360 
-0.6000000000000001 1.7000000000000002 0.000380 
-0.5 1.7000000000000002 0.000340 
-0.3999999999999999 1.7000000000000002 0.000370 
-0.2999999999999998 1.7000000000000002 0.000220 
-0.20000000000000018 1.7000000000000002 0.000350 
-0.10000000000000009 1.7000000000000002 0.000370 
0.0 1.7000000000000002 0.000380 
0.10000000000000009 1.7000000000000002 0.000430 
0.20000000000000018 1.7000000000000002 0.000290 
0.2999999999999998 1.7000000000000002 0.000370 
0.3999999999999999 1.7000000000000002 0.000340 
0.5 1.7000000000000002 0.000450 
0.6000000000000001 1.7000000000000002 0.000460 
0.7000000000000002 1.7000000000000002 0.000380 
0.7999999999999998 1.7000000000000002 0.000390 
0.8999999999999999 1.7000000000000002 0.000410 
1.0 1.7000000000000002 0.000350 
1.0999999999999996 1.7000000000000002 0.000260 
1.2000000000000002 1.7000000000000002 0.000380 
1.2999999999999998 1.7000000000000002 0.000380 
1.4000000000000004 1.7000000000000002 0.000350 
1.5 1.7000000000000002 0.000490 
1.5999999999999996 1.7000000000000002 0.000300 
1.7000000000000002 1.7000000000000002 0.000400 
1.7999999999999998 1.7000000000000002 0.000490 
1.9000000000000004 1.7000000000000002 0.000390 
2.0 1.7000000000000002 0.000380 
2.0999999999999996 1.7000000000000002 0.000300 
2.2 1.7000000000000002 0.000350 
2.3 1.7000000000000002 0.000390 
2.4000000000000004 1.7000000000000002 0.000410 
2.5 1.7000000000000002 0.000430 
2.5999999999999996 1.7000000000000002 0.000430 
2.7 1.7000000000000002 0.000430 
2.8 1.7000000000000002 0.000400 
2.9000000000000004 1.7000000000000002 0.000530 
3.0 1.7000000000000002 0.000460 
3.0999999999999996 1.7000000000000002 0.000340 
3.2 1.7000000000000002 0.000560 
3.3 1.7000000000000002 0.000560 
3.4000000000000004 1.7000000000000002 0.000560 
3.5 1.7000000000000002 0.000610 
3.5999999999999996 1.7000000000000002 0.000800 
3.7 1.7000000000000002 0.000760 
3.8 1.7000000000000002 0.000950 
3.9000000000000004 1.7000000000000002 0.001010 
4.0 1.7000000000000002 0.001010 
4.1 1.7000000000000002 0.001120 
4.2 1.7000000000000002 0.001400 
4.3 1.7000000000000002 0.001540 
4.4 1.7000000000000002 0.001650 
4.5 1.7000000000000002 0.001410 
4.6 1.7000000000000002 0.002140 
4.7 1.7000000000000002 0.002840 
4.8 1.7000000000000002 0.003100 
4.9 1.7000000000000002 0.002620 
5.0 1.7000000000000002 0.002330 
5.1 1.7000000000000002 0.002850 
5.199999999999999 1.7000000000000002 0.003620 
5.300000000000001 1.7000000000000002 0.005050 
5.4 1.7000000000000002 0.004300 
5.5 1.7000000000000002 0.006330 
5.6 1.7000000000000002 0.009460 
5.699999999999999 1.7000000000000002 0.012690 
5.800000000000001 1.7000000000000002 0.018620 
5.9 1.7000000000000002 0.014340 
6.0 1.7000000000000002 0.015230 
6.1 1.7000000000000002 0.012340 
6.199999999999999 1.7000000000000002 0.010100 
6.300000000000001 1.7000000000000002 0.009980 
6.4 1.7000000000000002 0.008430 
6.5 1.7000000000000002 0.014320 
6.6 1.7000000000000002 0.016670 
6.699999999999999 1.7000000000000002 0.010960 
6.800000000000001 1.7000000000000002 0.004870 
6.9 1.7000000000000002 0.003880 
7.0 1.7000000000000002 0.005930 
7.1 1.7000000000000002 0.007330 
7.199999999999999 1.7000000000000002 0.005860 
7.300000000000001 1.7000000000000002 0.003810 
7.4 1.7000000000000002 0.001950 
7.5 1.7000000000000002 0.002130 
7.6 1.7000000000000002 0.002260 
7.699999999999999 1.7000000000000002 0.002200 
7.800000000000001 1.7000000000000002 0.001940 
7.9 1.7000000000000002 0.001370 
8.0 1.7000000000000002 0.001520 
8.1 1.7000000000000002 0.001100 
8.2 1.7000000000000002 0.001190 
8.3 1.7000000000000002 0.001000 
8.4 1.7000000000000002 0.000730 
8.5 1.7000000000000002 0.000920 
8.6 1.7000000000000002 0.000820 
8.7 1.7000000000000002 0.000700 
8.8 1.7000000000000002 0.000750 
8.9 1.7000000000000002 0.000410 
9.0 1.7000000000000002 0.000560 
9.1 1.7000000000000002 0.000520 
9.2 1.7000000000000002 0.000370 
9.3 1.7000000000000002 0.000450 
9.4 1.7000000000000002 0.000380 
9.5 1.7000000000000002 0.000430 
9.6 1.7000000000000002 0.000430 
9.7 1.7000000000000002 0.000400 
9.8 1.7000000000000002 0.000460 
9.9 1.7000000000000002 0.000370 
10.0 1.7000000000000002 0.000370 
10.1 1.7000000000000002 0.000450 
10.2 1.7000000000000002 0.000300 
10.3 1.7000000000000002 0.000250 
10.4 1.7000000000000002 0.000390 
10.5 1.7000000000000002 0.000360 
10.6 1.7000000000000002 0.000420 
10.7 1.7000000000000002 0.000250 
10.8 1.7000000000000002 0.000440 
10.9 1.7000000000000002 0.000450 
11.0 1.7000000000000002 0.000440 
11.1 1.7000000000000002 0.000460 
11.2 1.7000000000000002 0.000300 
11.3 1.7000000000000002 0.000280 
11.4 1.7000000000000002 0.000290 
11.5 1.7000000000000002 0.000320 
11.6 1.7000000000000002 0.000370 
11.7 1.7000000000000002 0.000280 
11.8 1.7000000000000002 0.000530 
11.9 1.7000000000000002 0.000400 
12.0 1.7000000000000002 0.000390 
12.1 1.7000000000000002 0.000340 
12.2 1.7000000000000002 0.000240 
12.3 1.7000000000000002 0.000310 
12.4 1.7000000000000002 0.000320 
12.5 1.7000000000000002 0.000490 
12.6 1.7000000000000002 0.000420 
12.7 1.7000000000000002 0.000330 
12.8 1.7000000000000002 0.000280 
12.9 1.7000000000000002 0.000360 
13.0 1.7000000000000002 0.000410 
13.100000000000001 1.7000000000000002 0.000310 
13.200001 1.7000000000000002 0.000290 
13.299999 1.7000000000000002 0.000350 
13.399999999999999 1.7000000000000002 0.000370 
13.5 1.7000000000000002 0.000320 
13.600000000000001 1.7000000000000002 0.000310 
13.700001 1.7000000000000002 0.000320 
13.799999 1.7000000000000002 0.000390 
13.899999999999999 1.7000000000000002 0.000350 
14.0 1.7000000000000002 0.000400 
14.100000000000001 1.7000000000000002 0.000310 
14.200001 1.7000000000000002 0.000350 
14.299999 1.7000000000000002 0.000400 
14.399999999999999 1.7000000000000002 0.000440 
14.5 1.7000000000000002 0.000390 
14.600000000000001 1.7000000000000002 0.000320 
14.700001 1.7000000000000002 0.000450 
14.799999 1.7000000000000002 0.000280 
14.899999999999999 1.7000000000000002 0.000470 
15.0 1.7000000000000002 0.000340 
15.100000000000001 1.7000000000000002 0.000270 
15.200001 1.7000000000000002 0.000110 
-3.0 1.7999999999999998 0.000060 
-2.9 1.7999999999999998 0.000210 
-2.8 1.7999999999999998 0.000270 
-2.7 1.7999999999999998 0.000330 
-2.6 1.7999999999999998 0.000380 
-2.5 1.7999999999999998 0.000390 
-2.4 1.7999999999999998 0.000290 
-2.3 1.7999999999999998 0.000360 
-2.2 1.7999999999999998 0.000310 
-2.1 1.7999999999999998 0.000360 
-2.0 1.7999999999999998 0.000350 
-1.9 1.7999999999999998 0.000360 
-1.8 1.7999999999999998 0.000330 
-1.7 1.7999999999999998 0.000250 
-1.6 1.7999999999999998 0.000510 
-1.5 1.7999999999999998 0.000420 
-1.4 1.7999999999999998 0.000260 
-1.3 1.7999999999999998 0.000350 
-1.2 1.7999999999999998 0.000280 
-1.1 1.7999999999999998 0.000320 
-1.0 1.7999999999999998 0.000370 
-0.8999999999999999 1.7999999999999998 0.000400 
-0.7999999999999998 1.7999999999999998 0.000350 
-0.7000000000000002 1.7999999999999998 0.000400 
-0.6000000000000001 1.7999999999999998 0.000360 
-0.5 1.7999999999999998 0.000420 
-0.3999999999999999 1.7999999999999998 0.000450 
-0.2999999999999998 1.7999999999999998 0.000270 
-0.20000000000000018 1.7999999999999998 0.000380 
-0.10000000000000009 1.7999999999999998 0.000410 
0.0 1.7999999999999998 0.000320 
0.10000000000000009 1.7999999999999998 0.000360 
0.20000000000000018 1.7999999999999998 0.000220 
0.2999999999999998 1.7999999999999998 0.000470 
0.3999999999999999 1.7999999999999998 0.000310 
0.5 1.7999999999999998 0.000350 
0.6000000000000001 1.7999999999999998 0.000330 
0.7000000000000002 1.7999999999999998 0.000360 
0.7999999999999998 1.7999999999999998 0.000390 
0.8999999999999999 1.7999999999999998 0.000370 
1.0 1.7999999999999998 0.000300 
1.0999999999999996 1.7999999999999998 0.000420 
1.2000000000000002 1.7999999999999998 0.000470 
1.2999999999999998 1.7999999999999998 0.000420 
1.4000000000000004 1.7999999999999998 0.000440 
1.5 1.7999999999999998 0.000480 
1.5999999999999996 1.7999999999999998 0.000280 
1.7000000000000002 1.7999999999999998 0.000240 
1.7999999999999998 1.7999999999999998 0.000300 
1.9000000000000004 1.7999999999999998 0.000380 
2.0 1.7999999999999998 0.000430 
2.0999999999999996 1.7999999999999998 0.000410 
2.2 1.7999999999999998 0.000290 
2.3 1.7999999999999998 0.000380 
2.4000000000000004 1.7999999999999998 0.000420 
2.5 1.7999999999999998 0.000360 
2.5999999999999996 1.7999999999999998 0.000410 
2.7 1.7999999999999998 0.000570 
2.8 1.7999999999999998 0.000380 
2.9000000000000004 1.7999999999999998 0.000500 
3.0 1.7999999999999998 0.000500 
3.0999999999999996 1.7999999999999998 0.000420 
3.2 1.7999999999999998 0.000440 
3.3 1.7999999999999998 0.000560 
3.4000000000000004 1.7999999999999998 0.000770 
3.5 1.7999999999999998 0.000700 
3.5999999999999996 1.7999999999999998 0.000980 
3.7 1.7999999999999998 0.000880 
3.8 1.7999999999999998 0.000860 
3.9000000000000004 1.7999999999999998 0.000730 
4.0 1.7999999999999998 0.000980 
4.1 1.7999999999999998 0.001110 
4.2 1.7999999999999998 0.001230 
4.3 1.7999999999999998 0.001240 
4.4 1.7999999999999998 0.001320 
4.5 1.7999999999999998 0.001590 
4.6 1.7999999999999998 0.002180 
4.7 1.7999999999999998 0.002620 
4.8 1.7999999999999998 0.002590 
4.9 1.7999999999999998 0.002920 
5.0 1.7999999999999998 0.003140 
5.1 1.7999999999999998 0.006280 
5.199999999999999 1.7999999999999998 0.007710 
5.300000000000001 1.7999999999999998 0.006270 
5.4 1.7999999999999998 0.004800 
5.5 1.7999999999999998 0.011540 
5.6 1.7999999999999998 0.013900 
5.699999999999999 1.7999999999999998 0.010790 
5.800000000000001 1.7999999999999998 0.016540 
5.9 1.7999999999999998 0.011890 
6.0 1.7999999999999998 0.010040 
6.1 1.7999999999999998 0.006860 
6.199999999999999 1.7999999999999998 0.006280 
6.300000000000001 1.7999999999999998 0.005960 
6.4 1.7999999999999998 0.009390 
6.5 1.7999999999999998 0.024420 
6.6 1.7999999999999998 0.035390 
6.699999999999999 1.7999999999999998 0.021200 
6.800000000000001 1.7999999999999998 0.007200 
6.9 1.7999999999999998 0.004290 
7.0 1.7999999999999998 0.007420 
7.1 1.7999999999999998 0.008910 
7.199999999999999 1.7999999999999998 0.008270 
7.300000000000001 1.7999999999999998 0.005490 
7.4 1.7999999999999998 0.002290 
7.5 1.7999999999999998 0.001930 
7.6 1.7999999999999998 0.002340 
7.699999999999999 1.7999999999999998 0.002400 
7.800000000000001 1.7999999999999998 0.002270 
7.9 1.7999999999999998 0.001480 
8.0 1.7999999999999998 0.001460 
8.1 1.7999999999999998 0.001380 
8.2 1.7999999999999998 0.001380 
8.3 1.7999999999999998 0.001420 
8.4 1.7999999999999998 0.000930 
8.5 1.7999999999999998 0.000980 
8.6 1.7999999999999998 0.000930 
8.7 1.7999999999999998 0.000670 
8.8 1.7999999999999998 0.000720 
8.9 1.7999999999999998 0.000710 
9.0 1.7999999999999998 0.000370 
9.1 1.7999999999999998 0.000670 
9.2 1.7999999999999998 0.000470 
9.3 1.7999999999999998 0.000460 
9.4 1.7999999999999998 0.000360 
9.5 1.7999999999999998 0.000460 
9.6 1.7999999999999998 0.000450 
9.7 1.7999999999999998 0.000350 
9.8 1.7999999999999998 0.000390 
9.9 1.7999999999999998 0.000280 
10.0 1.7999999999999998 0.000450 
10.1 1.7999999999999998 0.000530 
10.2 1.7999999999999998 0.000380 
10.3 1.7999999999999998 0.000210 
10.4 1.7999999999999998 0.000490 
10.5 1.7999999999999998 0.000420 
10.6 1.7999999999999998 0.000410 
10.7 1.7999999999999998 0.000340 
10.8 1.7999999999999998 0.000290 
10.9 1.7999999999999998 0.000350 
11.0 1.7999999999999998 0.000330 
11.1 1.7999999999999998 0.000310 
11.2 1.7999999999999998 0.000310 
11.3 1.7999999999999998 0.000410 
11.4 1.7999999999999998 0.000370 
11.5 1.7999999999999998 0.000360 
11.6 1.7999999999999998 0.000450 
11.7 1.7999999999999998 0.000390 
11.8 1.7999999999999998 0.000320 
11.9 1.7999999999999998 0.000310 
12.0 1.7999999999999998 0.000460 
12.1 1.7999999999999998 0.000320 
12.2 1.7999999999999998 0.000290 
12.3 1.7999999999999998 0.000310 
12.4 1.7999999999999998 0.000330 
12.5 1.7999999999999998 0.000270 
12.6 1.7999999999999998 0.000290 
12.7 1.7999999999999998 0.000380 
12.8 1.7999999999999998 0.000400 
12.9 1.7999999999999998 0.000360 
13.0 1.7999999999999998 0.000380 
13.100000000000001 1.7999999999999998 0.000390 
13.200001 1.7999999999999998 0.000300 
13.299999 1.7999999999999998 0.000280 
13.399999999999999 1.7999999999999998 0.000390 
13.5 1.7999999999999998 0.000360 
13.600000000000001 1.7999999999999998 0.000420 
13.700001 1.7999999999999998 0.000480 
13.799999 1.7999999999999998 0.000510 
13.899999999999999 1.7999999999999998 0.000330 
14.0 1.7999999999999998 0.000290 
14.100000000000001 1.7999999999999998 0.000450 
14.200001 1.7999999999999998 0.000380 
14.299999 1.7999999999999998 0.000390 
14.399999999999999 1.7999999999999998 0.000400 
14.5 1.7999999999999998 0.000360 
14.600000000000001 1.7999999999999998 0.000430 
14.700001 1.7999999999999998 0.000470 
14.799999 1.7999999999999998 0.000400 
14.899999999999999 1.7999999999999998 0.000460 
15.0 1.7999999999999998 0.000300 
15.100000000000001 1.7999999999999998 0.000420 
15.200001 1.7999999999999998 0.000070 
-3.0 1.9000000000000004 0.000030 
-2.9 1.9000000000000004 0.000290 
-2.8 1.9000000000000004 0.000360 
-2.7 1.9000000000000004 0.000370 
-2.6 1.9000000000000004 0.000360 
-2.5 1.9000000000000004 0.000370 
-2.4 1.9000000000000004 0.000380 
-2.3 1.9000000000000004 0.000420 
-2.2 1.9000000000000004 0.000310 
-2.1 1.9000000000000004 0.000270 
-2.0 1.9000000000000004 0.000450 
-1.9 1.9000000000000004 0.000410 
-1.8 1.9000000000000004 0.000290 
-1.7 1.9000000000000004 0.000440 
-1.6 1.9000000000000004 0.000520 
-1.5 1.9000000000000004 0.000280 
-1.4 1.9000000000000004 0.000330 
-1.3 1.9000000000000004 0.000270 
-1.2 1.9000000000000004 0.000370 
-1.1 1.9000000000000004 0.000350 
-1.0 1.9000000000000004 0.000470 
-0.8999999999999999 1.9000000000000004 0.000410 
-0.7999999999999998 1.9000000000000004 0.000310 
-0.7000000000000002 1.9000000000000004 0.000410 
-0.6000000000000001 1.9000000000000004 0.000290 
-0.5 1.9000000000000004 0.000500 
-0.3999999999999999 1.9000000000000004 0.000520 
-0.2999999999999998 1.9000000000000004 0.000450 
-0.20000000000000018 1.9000000000000004 0.000410 
-0.10000000000000009 1.9000000000000004 0.000360 
0.0 1.9000000000000004 0.000350 
0.10000000000000009 1.9000000000000004 0.000420 
0.20000000000000018 1.9000000000000004 0.000350 
0.2999999999999998 1.9000000000000004 0.000430 
0.3999999999999999 1.9000000000000004 0.000370 
0.5 1.9000000000000004 0.000320 
0.6000000000000001 1.9000000000000004 0.000410 
0.7000000000000002 1.9000000000000004 0.000340 
0.7999999999999998 1.9000000000000004 0.000400 
0.8999999999999999 1.9000000000000004 0.000380 
1.0 1.9000000000000004 0.000350 
1.0999999999999996 1.9000000000000004 0.000300 
1.2000000000000002 1.9000000000000004 0.000330 
1.2999999999999998 1.9000000000000004 0.000310 
1.4000000000000004 1.9000000000000004 0.000360 
1.5 1.9000000000000004 0.000540 
1.5999999999999996 1.9000000000000004 0.000210 
1.7000000000000002 1.9000000000000004 0.000300 
1.7999999999999998 1.9000000000000004 0.000360 
1.9000000000000004 1.9000000000000004 0.000330 
2.0 1.9000000000000004 0.000330 
2.0999999999999996 1.9000000000000004 0.000260 
2.2 1.9000000000000004 0.000380 
2.3 1.9000000000000004 0.000360 
2.4000000000000004 1.9000000000000004 0.000480 
2.5 1.9000000000000004 0.000440 
2.5999999999999996 1.9000000000000004 0.000380 
2.7 1.9000000000000004 0.000470 
2.8 1.9000000000000004 0.000470 
2.9000000000000004 1.9000000000000004 0.000560 
3.0 1.9000000000000004 0.000540 
3.0999999999999996 1.9000000000000004 0.000470 
3.2 1.9000000000000004 0.000470 
3.3 1.9000000000000004 0.000710 
3.4000000000000004 1.9000000000000004 0.000570 
3.5 1.9000000000000004 0.000710 
3.5999999999999996 1.9000000000000004 0.000750 
3.7 1.9000000000000004 0.000500 
3.8 1.9000000000000004 0.000770 
3.9000000000000004 1.9000000000000004 0.000730 
4.0 1.9000000000000004 0.000720 
4.1 1.9000000000000004 0.000930 
4.2 1.9000000000000004 0.001170 
4.3 1.9000000000000004 0.001670 
4.4 1.9000000000000004 0.001540 
4.5 1.9000000000000004 0.001970 
4.6 1.9000000000000004 0.002680 
4.7 1.9000000000000004 0.002440 
4.8 1.9000000000000004 0.002260 
4.9 1.9000000000000004 0.002940 
5.0 1.9000000000000004 0.006270 
5.1 1.9000000000000004 0.014670 
5.199999999999999 1.9000000000000004 0.013490 
5.300000000000001 1.9000000000000004 0.005890 
5.4 1.9000000000000004 0.003220 
5.5 1.9000000000000004 0.006810 
5.6 1.9000000000000004 0.006280 
5.699999999999999 1.9000000000000004 0.004640 
5.800000000000001 1.9000000000000004 0.006310 
5.9 1.9000000000000004 0.004880 
6.0 1.9000000000000004 0.003050 
6.1 1.9000000000000004 0.002080 
6.199999999999999 1.9000000000000004 0.001910 
6.300000000000001 1.9000000000000004 0.002970 
6.4 1.9000000000000004 0.008160 
6.5 1.9000000000000004 0.026320 
6.6 1.9000000000000004 0.034520 
6.699999999999999 1.9000000000000004 0.020250 
6.800000000000001 1.9000000000000004 0.006330 
6.9 1.9000000000000004 0.009260 
7.0 1.9000000000000004 0.022970 
7.1 1.9000000000000004 0.013940 
7.199999999999999 1.9000000000000004 0.009340 
7.300000000000001 1.9000000000000004 0.007190 
7.4 1.9000000000000004 0.002800 
7.5 1.9000000000000004 0.002090 
7.6 1.9000000000000004 0.002240 
7.699999999999999 1.9000000000000004 0.002770 
7.800000000000001 1.9000000000000004 0.002880 
7.9 1.9000000000000004 0.001620 
8.0 1.9000000000000004 0.001770 
8.1 1.9000000000000004 0.001650 
8.2 1.9000000000000004 0.001540 
8.3 1.9000000000000004 0.001350 
8.4 1.9000000000000004 0.001060 
8.5 1.9000000000000004 0.000970 
8.6 1.9000000000000004 0.001140 
8.7 1.9000000000000004 0.000800 
8.8 1.9000000000000004 0.001030 
8.9 1.9000000000000004 0.000620 
9.0 1.9000000000000004 0.000720 
9.1 1.9000000000000004 0.000670 
9.2 1.9000000000000004 0.000530 
9.3 1.9000000000000004 0.000580 
9.4 1.9000000000000004 0.000420 
9.5 1.9000000000000004 0.000540 
9.6 1.9000000000000004 0.000420 
9.7 1.9000000000000004 0.000470 
9.8 1.9000000000000004 0.000490 
9.9 1.9000000000000004 0.000370 
10.0 1.9000000000000004 0.000410 
10.1 1.9000000000000004 0.000320 
10.2 1.9000000000000004 0.000330 
10.3 1.9000000000000004 0.000380 
10.4 1.9000000000000004 0.000260 
10.5 1.9000000000000004 0.000330 
10.6 1.9000000000000004 0.000250 
10.7 1.9000000000000004 0.000290 
10.8 1.9000000000000004 0.000210 
10.9 1.9000000000000004 0.000380 
11.0 1.9000000000000004 0.000360 
11.1 1.9000000000000004 0.000310 
11.2 1.9000000000000004 0.000380 
11.3 1.9000000000000004 0.000420 
11.4 1.9000000000000004 0.000330 
11.5 1.9000000000000004 0.000420 
11.6 1.9000000000000004 0.000310 
11.7 1.9000000000000004 0.000310 
11.8 1.9000000000000004 0.000340 
11.9 1.9000000000000004 0.000450 
12.0 1.9000000000000004 0.000330 
12.1 1.9000000000000004 0.000320 
12.2 1.9000000000000004 0.000380 
12.3 1.9000000000000004 0.000330 
12.4 1.9000000000000004 0.000400 
12.5 1.9000000000000004 0.000290 
12.6 1.9000000000000004 0.000480 
12.7 1.9000000000000004 0.000350 
12.8 1.9000000000000004 0.000340 
12.9 1.9000000000000004 0.000350 
13.0 1.9000000000000004 0.000360 
13.100000000000001 1.9000000000000004 0.000310 
13.200001 1.9000000000000004 0.000340 
13.299999 1.9000000000000004 0.000320 
13.399999999999999 1.9000000000000004 0.000470 
13.5 1.9000000000000004 0.000300 
13.600000000000001 1.9000000000000004 0.000280 
13.700001 1.9000000000000004 0.000410 
13.799999 1.9000000000000004 0.000280 
13.899999999999999 1.9000000000000004 0.000330 
14.0 1.9000000000000004 0.000320 
14.100000000000001 1.9000000000000004 0.000460 
14.200001 1.9000000000000004 0.000330 
14.299999 1.9000000000000004 0.000350 
14.399999999999999 1.9000000000000004 0.000450 
14.5 1.9000000000000004 0.000350 
14.600000000000001 1.9000000000000004 0.000320 
14.700001 1.9000000000000004 0.000440 
14.799999 1.9000000000000004 0.000310 
14.899999999999999 1.9000000000000004 0.000380 
15.0 1.9000000000000004 0.000240 
15.100000000000001 1.9000000000000004 0.000290 
15.200001 1.9000000000000004 0.000070 
-3.0 2.0 0.000020 
-2.9 2.0 0.000260 
-2.8 2.0 0.000250 
-2.7 2.0 0.000430 
-2.6 2.0 0.000340 
-2.5 2.0 0.000460 
-2.4 2.0 0.000440 
-2.3 2.0 0.000370 
-2.2 2.0 0.000290 
-2.1 2.0 0.000300 
-2.0 2.0 0.000390 
-1.9 2.0 0.000460 
-1.8 2.0 0.000420 
-1.7 2.0 0.000410 
-1.6 2.0 0.000490 
-1.5 2.0 0.000500 
-1.4 2.0 0.000400 
-1.3 2.0 0.000520 
-1.2 2.0 0.000510 
-1.1 2.0 0.000270 
-1.0 2.0 0.000470 
-0.8999999999999999 2.0 0.000410 
-0.7999999999999998 2.0 0.000380 
-0.7000000000000002 2.0 0.000460 
-0.6000000000000001 2.0 0.000400 
-0.5 2.0 0.000400 
-0.3999999999999999 2.0 0.000430 
-0.2999999999999998 2.0 0.000330 
-0.20000000000000018 2.0 0.000370 
-0.10000000000000009 2.0 0.000390 
0.0 2.0 0.000330 
0.10000000000000009 2.0 0.000460 
0.20000000000000018 2.0 0.000380 
0.2999999999999998 2.0 0.000460 
0.3999999999999999 2.0 0.000440 
0.5 2.0 0.000290 
0.6000000000000001 2.0 0.000380 
0.7000000000000002 2.0 0.000400 
0.7999999999999998 2.0 0.000360 
0.8999999999999999 2.0 0.000290 
1.0 2.0 0.000560 
1.0999999999999996 2.0 0.000330 
1.2000000000000002 2.0 0.000320 
1.2999999999999998 2.0 0.000470 
1.4000000000000004 2.0 0.000370 
1.5 2.0 0.000530 
1.5999999999999996 2.0 0.000320 
1.7000000000000002 2.0 0.000340 
1.7999999999999998 2.0 0.000420 
1.9000000000000004 2.0 0.000350 
2.0 2.0 0.000490 
2.0999999999999996 2.0 0.000370 
2.2 2.0 0.000400 
2.3 2.0 0.000350 
2.4000000000000004 2.0 0.000450 
2.5 2.0 0.000590 
2.5999999999999996 2.0 0.000380 
2.7 2.0 0.000490 
2.8 2.0 0.000440 
2.9000000000000004 2.0 0.000560 
3.0 2.0 0.000510 
3.0999999999999996 2.0 0.000470 
3.2 2.0 0.000510 
3.3 2.0 0.000600 
3.4000000000000004 2.0 0.000760 
3.5 2.0 0.000570 
3.5999999999999996 2.0 0.000650 
3.7 2.0 0.000740 
3.8 2.0 0.000660 
3.9000000000000004 2.0 0.001010 
4.0 2.0 0.001210 
4.1 2.0 0.001670 
4.2 2.0 0.001850 
4.3 2.0 0.002020 
4.4 2.0 0.002500 
4.5 2.0 0.004270 
4.6 2.0 0.005570 
4.7 2.0 0.004410 
4.8 2.0 0.002830 
4.9 2.0 0.004720 
5.0 2.0 0.014170 
5.1 2.0 0.020830 
5.199999999999999 2.0 0.012860 
5.300000000000001 2.0 0.003780 
5.4 2.0 0.000900 
5.5 2.0 0.001160 
5.6 2.0 0.000780 
5.699999999999999 2.0 0.000680 
5.800000000000001 2.0 0.001510 
5.9 2.0 0.001070 
6.0 2.0 0.001080 
6.1 2.0 0.001040 
6.199999999999999 2.0 0.001120 
6.300000000000001 2.0 0.001750 
6.4 2.0 0.005090 
6.5 2.0 0.013670 
6.6 2.0 0.016910 
6.699999999999999 2.0 0.008820 
6.800000000000001 2.0 0.003450 
6.9 2.0 0.010490 
7.0 2.0 0.028860 
7.1 2.0 0.017110 
7.199999999999999 2.0 0.010730 
7.300000000000001 2.0 0.012030 
7.4 2.0 0.005090 
7.5 2.0 0.003220 
7.6 2.0 0.002930 
7.699999999999999 2.0 0.003280 
7.800000000000001 2.0 0.003260 
7.9 2.0 0.002180 
8.0 2.0 0.002060 
8.1 2.0 0.001800 
8.2 2.0 0.001770 
8.3 2.0 0.001840 
8.4 2.0 0.001260 
8.5 2.0 0.001180 
8.6 2.0 0.001130 
8.7 2.0 0.000840 
8.8 2.0 0.000990 
8.9 2.0 0.000840 
9.0 2.0 0.000640 
9.1 2.0 0.000730 
9.2 2.0 0.000660 
9.3 2.0 0.000530 
9.4 2.0 0.000480 
9.5 2.0 0.000740 
9.6 2.0 0.000610 
9.7 2.0 0.000370 
9.8 2.0 0.000390 
9.9 2.0 0.000530 
10.0 2.0 0.000380 
10.1 2.0 0.000460 
10.2 2.0 0.000440 
10.3 2.0 0.000380 
10.4 2.0 0.000490 
10.5 2.0 0.000380 
10.6 2.0 0.000430 
10.7 2.0 0.000420 
10.8 2.0 0.000400 
10.9 2.0 0.000260 
11.0 2.0 0.000330 
11.1 2.0 0.000300 
11.2 2.0 0.000420 
11.3 2.0 0.000410 
11.4 2.0 0.000240 
11.5 2.0 0.000380 
11.6 2.0 0.000270 
11.7 2.0 0.000480 
11.8 2.0 0.000380 
11.9 2.0 0.000360 
12.0 2.0 0.000310 
12.1 2.0 0.000370 
12.2 2.0 0.000360 
12.3 2.0 0.000340 
12.4 2.0 0.000340 
12.5 2.0 0.000400 
12.6 2.0 0.000390 
12.7 2.0 0.000460 
12.8 2.0 0.000310 
12.9 2.0 0.000450 
13.0 2.0 0.000330 
13.100000000000001 2.0 0.000400 
13.200001 2.0 0.000480 
13.299999 2.0 0.000360 
13.399999999999999 2.0 0.000380 
13.5 2.0 0.000400 
13.600000000000001 2.0 0.000330 
13.700001 2.0 0.000520 
13.799999 2.0 0.000440 
13.899999999999999 2.0 0.000430 
14.0 2.0 0.000310 
14.100000000000001 2.0 0.000440 
14.200001 2.0 0.000570 
14.299999 2.0 0.000470 
14.399999999999999 2.0 0.000480 
14.5 2.0 0.000430 
14.600000000000001 2.0 0.000380 
14.700001 2.0 0.000500 
14.799999 2.0 0.000280 
14.899999999999999 2.0 0.000370 
15.0 2.0 0.000430 
15.100000000000001 2.0 0.000420 
15.200001 2.0 0.000060 
-3.0 2.0999999999999996 0.000040 
-2.9 2.0999999999999996 0.000230 
-2.8 2.0999999999999996 0.000340 
-2.7 2.0999999999999996 0.000280 
-2.6 2.0999999999999996 0.000350 
-2.5 2.0999999999999996 0.000310 
-2.4 2.0999999999999996 0.000310 
-2.3 2.0999999999999996 0.000310 
-2.2 2.0999999999999996 0.000260 
-2.1 2.0999999999999996 0.000380 
-2.0 2.0999999999999996 0.000260 
-1.9 2.0999999999999996 0.000270 
-1.8 2.0999999999999996 0.000350 
-1.7 2.0999999999999996 0.000330 
-1.6 2.0999999999999996 0.000310 
-1.5 2.0999999999999996 0.000290 
-1.4 2.0999999999999996 0.000280 
-1.3 2.0999999999999996 0.000300 
-1.2 2.0999999999999996 0.000330 
-1.1 2.0999999999999996 0.000280 
-1.0 2.0999999999999996 0.000280 
-0.8999999999999999 2.0999999999999996 0.000430 
-0.7999999999999998 2.0999999999999996 0.000280 
-0.7000000000000002 2.0999999999999996 0.000310 
-0.6000000000000001 2.0999999999999996 0.000400 
-0.5 2.0999999999999996 0.000290 
-0.3999999999999999 2.0999999999999996 0.000440 
-0.2999999999999998 2.0999999999999996 0.000340 
-0.20000000000000018 2.0999999999999996 0.000380 
-0.10000000000000009 2.0999999999999996 0.000300 
0.0 2.0999999999999996 0.000430 
0.10000000000000009 2.0999999999999996 0.000320 
0.20000000000000018 2.0999999999999996 0.000180 
0.2999999999999998 2.0999999999999996 0.000370 
0.3999999999999999 2.0999999999999996 0.000330 
0.5 2.0999999999999996 0.000380 
0.6000000000000001 2.0999999999999996 0.000360 
0.7000000000000002 2.0999999999999996 0.000320 
0.7999999999999998 2.0999999999999996 0.000270 
0.8999999999999999 2.0999999999999996 0.000360 
1.0 2.0999999999999996 0.000270 
1.0999999999999996 2.0999999999999996 0.000310 
1.2000000000000002 2.0999999999999996 0.000220 
1.2999999999999998 2.0999999999999996 0.000260 
1.4000000000000004 2.0999999999999996 0.000350 
1.5 2.0999999999999996 0.000330 
1.5999999999999996 2.0999999999999996 0.000250 
1.7000000000000002 2.0999999999999996 0.000310 
1.7999999999999998 2.0999999999999996 0.000350 
1.9000000000000004 2.0999999999999996 0.000260 
2.0 2.0999999999999996 0.000380 
2.0999999999999996 2.0999999999999996 0.000360 
2.2 2.0999999999999996 0.000380 
2.3 2.0999999999999996 0.000360 
2.4000000000000004 2.0999999999999996 0.000320 
2.5 2.0999999999999996 0.000410 
2.5999999999999996 2.0999999999999996 0.000320 
2.7 2.0999999999999996 0.000520 
2.8 2.0999999999999996 0.000430 
2.9000000000000004 2.0999999999999996 0.000440 
3.0 2.0999999999999996 0.000460 
3.0999999999999996 2.0999999999999996 0.000460 
3.2 2.0999999999999996 0.000420 
3.3 2.0999999999999996 0.000460 
3.4000000000000004 2.0999999999999996 0.000420 
3.5 2.0999999999999996 0.000560 
3.5999999999999996 2.0999999999999996 0.000610 
3.7 2.0999999999999996 0.000790 
3.8 2.0999999999999996 0.000780 
3.9000000000000004 2.0999999999999996 0.001100 
4.0 2.0999999999999996 0.001650 
4.1 2.0999999999999996 0.001890 
4.2 2.0999999999999996 0.001810 
4.3 2.0999999999999996 0.001760 
4.4 2.0999999999999996 0.003240 
4.5 2.0999999999999996 0.007010 
4.6 2.0999999999999996 0.009380 
4.7 2.0999999999999996 0.006090 
4.8 2.0999999999999996 0.004520 
4.9 2.0999999999999996 0.008000 
5.0 2.0999999999999996 0.018930 
5.1 2.0999999999999996 0.013220 
5.199999999999999 2.0999999999999996 0.004140 
5.300000000000001 2.0999999999999996 0.000900 
5.4 2.0999999999999996 0.000100 
5.5 2.0999999999999996 0.000040 
5.6 2.0999999999999996 0.000050 
5.699999999999999 2.0999999999999996 0.000050 
5.800000000000001 2.0999999999999996 0.000190 
5.9 2.0999999999999996 0.000180 
6.0 2.0999999999999996 0.000260 
6.1 2.0999999999999996 0.000510 
6.199999999999999 2.0999999999999996 0.000430 
6.300000000000001 2.0999999999999996 0.000670 
6.4 2.0999999999999996 0.001220 
6.5 2.0999999999999996 0.002600 
6.6 2.0999999999999996 0.002790 
6.699999999999999 2.0999999999999996 0.001620 
6.800000000000001 2.0999999999999996 0.000710 
6.9 2.0999999999999996 0.002190 
7.0 2.0999999999999996 0.005630 
7.1 2.0999999999999996 0.005100 
7.199999999999999 2.0999999999999996 0.007110 
7.300000000000001 2.0999999999999996 0.018700 
7.4 2.0999999999999996 0.010280 
7.5 2.0999999999999996 0.003900 
7.6 2.0999999999999996 0.002470 
7.699999999999999 2.0999999999999996 0.002500 
7.800000000000001 2.0999999999999996 0.002810 
7.9 2.0999999999999996 0.001880 
8.0 2.0999999999999996 0.001720 
8.1 2.0999999999999996 0.001690 
8.2 2.0999999999999996 0.001700 
8.3 2.0999999999999996 0.001510 
8.4 2.0999999999999996 0.001230 
8.5 2.0999999999999996 0.001200 
8.6 2.0999999999999996 0.001080 
8.7 2.0999999999999996 0.000830 
8.8 2.0999999999999996 0.000840 
8.9 2.0999999999999996 0.000550 
9.0 2.0999999999999996 0.000690 
9.1 2.0999999999999996 0.000520 
9.2 2.0999999999999996 0.000640 
9.3 2.0999999999999996 0.000610 
9.4 2.0999999999999996 0.000390 
9.5 2.0999999999999996 0.000580 
9.6 2.0999999999999996 0.000480 
9.7 2.0999999999999996 0.000440 
9.8 2.0999999999999996 0.000390 
9.9 2.0999999999999996 0.000290 
10.0 2.0999999999999996 0.000290 
10.1 2.0999999999999996 0.000330 
10.2 2.0999999999999996 0.000400 
10.3 2.0999999999999996 0.000400 
10.4 2.0999999999999996 0.000350 
10.5 2.0999999999999996 0.000290 
10.6 2.0999999999999996 0.000370 
10.7 2.0999999999999996 0.000370 
10.8 2.0999999999999996 0.000330 
10.9 2.0999999999999996 0.000310 
11.0 2.0999999999999996 0.000300 
11.1 2.0999999999999996 0.000250 
11.2 2.0999999999999996 0.000240 
11.3 2.0999999999999996 0.000380 
11.4 2.0999999999999996 0.000240 
11.5 2.0999999999999996 0.000330 
11.6 2.0999999999999996 0.000290 
11.7 2.0999999999999996 0.000330 
11.8 2.0999999999999996 0.000260 
11.9 2.0999999999999996 0.000200 
12.0 2.0999999999999996 0.000360 
12.1 2.0999999999999996 0.000290 
12.2 2.0999999999999996 0.000310 
12.3 2.0999999999999996 0.000390 
12.4 2.0999999999999996 0.000360 
12.5 2.0999999999999996 0.000350 
12.6 2.0999999999999996 0.000330 
12.7 2.0999999999999996 0.000330 
12.8 2.0999999999999996 0.000250 
12.9 2.0999999999999996 0.000440 
13.0 2.0999999999999996 0.000300 
13.100000000000001 2.0999999999999996 0.000370 
13.200001 2.0999999999999996 0.000390 
13.299999 2.0999999999999996 0.000280 
13.399999999999999 2.0999999999999996 0.000380 
13.5 2.0999999999999996 0.000290 
13.600000000000001 2.0999999999999996 0.000410 
13.700001 2.0999999999999996 0.000380 
13.799999 2.0999999999999996 0.000250 
13.899999999999999 2.0999999999999996 0.000310 
14.0 2.0999999999999996 0.000290 
14.100000000000001 2.0999999999999996 0.000360 
14.200001 2.0999999999999996 0.000260 
14.299999 2.0999999999999996 0.000350 
14.399999999999999 2.0999999999999996 0.000450 
14.5 2.0999999999999996 0.000160 
14.600000000000001 2.0999999999999996 0.000250 
14.700001 2.0999999999999996 0.000340 
14.799999 2.0999999999999996 0.000320 
14.899999999999999 2.0999999999999996 0.000280 
15.0 2.0999999999999996 0.000320 
15.100000000000001 2.0999999999999996 0.000260 
15.200001 2.0999999999999996 0.000050 
-3.0 2.2 0.000050 
-2.9 2.2 0.000270 
-2.8 2.2 0.000260 
-2.7 2.2 0.000360 
-2.6 2.2 0.000240 
-2.5 2.2 0.000350 
-2.4 2.2 0.000260 
-2.3 2.2 0.000330 
-2.2 2.2 0.000390 
-2.1 2.2 0.000400 
-2.0 2.2 0.000370 
-1.9 2.2 0.000320 
-1.8 2.2 0.000440 
-1.7 2.2 0.000350 
-1.6 2.2 0.000470 
-1.5 2.2 0.000400 
-1.4 2.2 0.000420 
-1.3 2.2 0.000410 
-1.2 2.2 0.000390 
-1.1 2.2 0.000430 
-1.0 2.2 0.000430 
-0.8999999999999999 2.2 0.000360 
-0.7999999999999998 2.2 0.000320 
-0.7000000000000002 2.2 0.000350 
-0.6000000000000001 2.2 0.000360 
-0.5 2.2 0.000320 
-0.3999999999999999 2.2 0.000220 
-0.2999999999999998 2.2 0.000330 
-0.20000000000000018 2.2 0.000410 
-0.10000000000000009 2.2 0.000320 
0.0 2.2 0.000330 
0.10000000000000009 2.2 0.000400 
0.20000000000000018 2.2 0.000290 
0.2999999999999998 2.2 0.000420 
0.3999999999999999 2.2 0.000320 
0.5 2.2 0.000330 
0.6000000000000001 2.2 0.000420 
0.7000000000000002 2.2 0.000210 
0.7999999999999998 2.2 0.000270 
0.8999999999999999 2.2 0.000420 
1.0 2.2 0.000430 
1.0999999999999996 2.2 0.000330 
1.2000000000000002 2.2 0.000380 
1.2999999999999998 2.2 0.000370 
1.4000000000000004 2.2 0.000390 
1.5 2.2 0.000350 
1.5999999999999996 2.2 0.000330 
1.7000000000000002 2.2 0.000350 
1.7999999999999998 2.2 0.000380 
1.9000000000000004 2.2 0.000500 
2.0 2.2 0.000540 
2.0999999999999996 2.2 0.000360 
2.2 2.2 0.000360 
2.3 2.2 0.000480 
2.4000000000000004 2.2 0.000390 
2.5 2.2 0.000330 
2.5999999999999996 2.2 0.000330 
2.7 2.2 0.000500 
2.8 2.2 0.000460 
2.9000000000000004 2.2 0.000420 
3.0 2.2 0.000670 
3.0999999999999996 2.2 0.000440 
3.2 2.2 0.000590 
3.3 2.2 0.000610 
3.4000000000000004 2.2 0.000600 
3.5 2.2 0.000790 
3.5999999999999996 2.2 0.000860 
3.7 2.2 0.001110 
3.8 2.2 0.001010 
3.9000000000000004 2.2 0.001180 
4.0 2.2 0.001900 
4.1 2.2 0.001780 
4.2 2.2 0.001820 
4.3 2.2 0.001820 
4.4 2.2 0.003970 
4.5 2.2 0.010850 
4.6 2.2 0.014360 
4.7 2.2 0.013830 
4.8 2.2 0.016830 
4.9 2.2 0.012800 
5.0 2.2 0.018960 
5.1 2.2 0.008700 
5.199999999999999 2.2 0.001340 
5.300000000000001 2.2 0.000310 
5.4 2.2 0.000040 
5.5 2.2 0.000010 
5.6 2.2 0.000010 
5.699999999999999 2.2 0.000010 
5.800000000000001 2.2 0.000030 
5.9 2.2 0.000110 
6.0 2.2 0.000170 
6.1 2.2 0.000210 
6.199999999999999 2.2 0.000270 
6.300000000000001 2.2 0.000320 
6.4 2.2 0.000440 
6.5 2.2 0.000490 
6.6 2.2 0.000520 
6.699999999999999 2.2 0.000320 
6.800000000000001 2.2 0.000320 
6.9 2.2 0.000410 
7.0 2.2 0.000740 
7.1 2.2 0.001550 
7.199999999999999 2.2 0.005080 
7.300000000000001 2.2 0.023480 
7.4 2.2 0.017080 
7.5 2.2 0.005410 
7.6 2.2 0.003350 
7.699999999999999 2.2 0.003140 
7.800000000000001 2.2 0.003220 
7.9 2.2 0.002380 
8.0 2.2 0.002090 
8.1 2.2 0.002280 
8.2 2.2 0.001880 
8.3 2.2 0.001660 
8.4 2.2 0.001250 
8.5 2.2 0.001290 
8.6 2.2 0.001350 
8.7 2.2 0.001090 
8.8 2.2 0.001040 
8.9 2.2 0.000820 
9.0 2.2 0.000820 
9.1 2.2 0.000840 
9.2 2.2 0.000740 
9.3 2.2 0.000610 
9.4 2.2 0.000450 
9.5 2.2 0.000480 
9.6 2.2 0.000480 
9.7 2.2 0.000460 
9.8 2.2 0.000370 
9.9 2.2 0.000410 
10.0 2.2 0.000330 
10.1 2.2 0.000360 
10.2 2.2 0.000320 
10.3 2.2 0.000370 
10.4 2.2 0.000290 
10.5 2.2 0.000400 
10.6 2.2 0.000450 
10.7 2.2 0.000280 
10.8 2.2 0.000270 
10.9 2.2 0.000280 
11.0 2.2 0.000340 
11.1 2.2 0.000320 
11.2 2.2 0.000320 
11.3 2.2 0.000270 
11.4 2.2 0.000300 
11.5 2.2 0.000280 
11.6 2.2 0.000370 
11.7 2.2 0.000300 
11.8 2.2 0.000380 
11.9 2.2 0.000310 
12.0 2.2 0.000370 
12.1 2.2 0.000310 
12.2 2.2 0.000230 
12.3 2.2 0.000310 
12.4 2.2 0.000390 
12.5 2.2 0.000400 
12.6 2.2 0.000280 
12.7 2.2 0.000330 
12.8 2.2 0.000330 
12.9 2.2 0.000440 
13.0 2.2 0.000390 
13.100000000000001 2.2 0.000500 
13.200001 2.2 0.000310 
13.299999 2.2 0.000370 
13.399999999999999 2.2 0.000320 
13.5 2.2 0.000260 
13.600000000000001 2.2 0.000300 
13.700001 2.2 0.000440 
13.799999 2.2 0.000470 
13.899999999999999 2.2 0.000400 
14.0 2.2 0.000210 
14.100000000000001 2.2 0.000390 
14.200001 2.2 0.000410 
14.299999 2.2 0.000440 
14.399999999999999 2.2 0.000370 
14.5 2.2 0.000430 
14.600000000000001 2.2 0.000390 
14.700001 2.2 0.000260 
14.799999 2.2 0.000410 
14.899999999999999 2.2 0.000330 
15.0 2.2 0.000210 
15.100000000000001 2.2 0.000380 
15.200001 2.2 0.000130 
-3.0 2.3 0.000040 
-2.9 2.3 0.000330 
-2.8 2.3 0.000360 
-2.7 2.3 0.000440 
-2.6 2.3 0.000400 
-2.5 2.3 0.000290 
-2.4 2.3 0.000300 
-2.3 2.3 0.000390 
-2.2 2.3 0.000430 
-2.1 2.3 0.000450 
-2.0 2.3 0.000370 
-1.9 2.3 0.000460 
-1.8 2.3 0.000300 
-1.7 2.3 0.000460 
-1.6 2.3 0.000370 
-1.5 2.3 0.000320 
-1.4 2.3 0.000290 
-1.3 2.3 0.000310 
-1.2 2.3 0.000310 
-1.1 2.3 0.000330 
-1.0 2.3 0.000470 
-0.8999999999999999 2.3 0.000330 
-0.7999999999999998 2.3 0.000270 
-0.7000000000000002 2.3 0.000410 
-0.6000000000000001 2.3 0.000350 
-0.5 2.3 0.000420 
-0.3999999999999999 2.3 0.000330 
-0.2999999999999998 2.3 0.000350 
-0.20000000000000018 2.3 0.000400 
-0.10000000000000009 2.3 0.000330 
0.0 2.3 0.000320 
0.10000000000000009 2.3 0.000390 
0.20000000000000018 2.3 0.000390 
0.2999999999999998 2.3 0.000390 
0.3999999999999999 2.3 0.000330 
0.5 2.3 0.000300 
0.6000000000000001 2.3 0.000430 
0.7000000000000002 2.3 0.000500 
0.7999999999999998 2.3 0.000300 
0.8999999999999999 2.3 0.000220 
1.0 2.3 0.000300 
1.0999999999999996 2.3 0.000290 
1.2000000000000002 2.3 0.000280 
1.2999999999999998 2.3 0.000420 
1.4000000000000004 2.3 0.000440 
1.5 2.3 0.000460 
1.5999999999999996 2.3 0.000300 
1.7000000000000002 2.3 0.000430 
1.7999999999999998 2.3 0.000380 
1.9000000000000004 2.3 0.000460 
2.0 2.3 0.000460 
2.0999999999999996 2.3 0.000360 
2.2 2.3 0.000320 
2.3 2.3 0.000390 
2.4000000000000004 2.3 0.000430 
2.5 2.3 0.000480 
2.5999999999999996 2.3 0.000440 
2.7 2.3 0.000360 
2.8 2.3 0.000440 
2.9000000000000004 2.3 0.000600 
3.0 2.3 0.000570 
3.0999999999999996 2.3 0.000430 
3.2 2.3 0.000580 
3.3 2.3 0.000510 
3.4000000000000004 2.3 0.000770 
3.5 2.3 0.001010 
3.5999999999999996 2.3 0.000900 
3.7 2.3 0.000820 
3.8 2.3 0.001010 
3.9000000000000004 2.3 0.001030 
4.0 2.3 0.001330 
4.1 2.3 0.001520 
4.2 2.3 0.001390 
4.3 2.3 0.001650 
4.4 2.3 0.003770 
4.5 2.3 0.009980 
4.6 2.3 0.014710 
4.7 2.3 0.020260 
4.8 2.3 0.027610 
4.9 2.3 0.009950 
5.0 2.3 0.007350 
5.1 2.3 0.002700 
5.199999999999999 2.3 0.000520 
5.300000000000001 2.3 0.000100 
5.4 2.3 0.000010 
5.5 2.3 0.000010 
5.6 2.3 0.000050 
5.699999999999999 2.3 0.000080 
5.800000000000001 2.3 0.000110 
5.9 2.3 0.000110 
6.0 2.3 0.000330 
6.1 2.3 0.000250 
6.199999999999999 2.3 0.000410 
6.300000000000001 2.3 0.002620 
6.4 2.3 0.005970 
6.5 2.3 0.003910 
6.6 2.3 0.000490 
6.699999999999999 2.3 0.000360 
6.800000000000001 2.3 0.000780 
6.9 2.3 0.000570 
7.0 2.3 0.000760 
7.1 2.3 0.000860 
7.199999999999999 2.3 0.002500 
7.300000000000001 2.3 0.007660 
7.4 2.3 0.007190 
7.5 2.3 0.006420 
7.6 2.3 0.006110 
7.699999999999999 2.3 0.004490 
7.800000000000001 2.3 0.003510 
7.9 2.3 0.002320 
8.0 2.3 0.002360 
8.1 2.3 0.002130 
8.2 2.3 0.001950 
8.3 2.3 0.001720 
8.4 2.3 0.001590 
8.5 2.3 0.001970 
8.6 2.3 0.001520 
8.7 2.3 0.001210 
8.8 2.3 0.000970 
8.9 2.3 0.000800 
9.0 2.3 0.000990 
9.1 2.3 0.000750 
9.2 2.3 0.000730 
9.3 2.3 0.000580 
9.4 2.3 0.000580 
9.5 2.3 0.000510 
9.6 2.3 0.000460 
9.7 2.3 0.000400 
9.8 2.3 0.000450 
9.9 2.3 0.000380 
10.0 2.3 0.000360 
10.1 2.3 0.000410 
10.2 2.3 0.000360 
10.3 2.3 0.000380 
10.4 2.3 0.000300 
10.5 2.3 0.000210 
10.6 2.3 0.000430 
10.7 2.3 0.000370 
10.8 2.3 0.000290 
10.9 2.3 0.000290 
11.0 2.3 0.000360 
11.1 2.3 0.000380 
11.2 2.3 0.000380 
11.3 2.3 0.000340 
11.4 2.3 0.000320 
11.5 2.3 0.000430 
11.6 2.3 0.000450 
11.7 2.3 0.000330 
11.8 2.3 0.000340 
11.9 2.3 0.000260 
12.0 2.3 0.000380 
12.1 2.3 0.000270 
12.2 2.3 0.000410 
12.3 2.3 0.000280 
12.4 2.3 0.000310 
12.5 2.3 0.000380 
12.6 2.3 0.000440 
12.7 2.3 0.000350 
12.8 2.3 0.000230 
12.9 2.3 0.000420 
13.0 2.3 0.000380 
13.100000000000001 2.3 0.000440 
13.200001 2.3 0.000270 
13.299999 2.3 0.000420 
13.399999999999999 2.3 0.000530 
13.5 2.3 0.000320 
13.600000000000001 2.3 0.000420 
13.700001 2.3 0.000380 
13.799999 2.3 0.000290 
13.899999999999999 2.3 0.000440 
14.0 2.3 0.000410 
14.100000000000001 2.3 0.000340 
14.200001 2.3 0.000290 
14.299999 2.3 0.000470 
14.399999999999999 2.3 0.000430 
14.5 2.3 0.000340 
14.600000000000001 2.3 0.000380 
14.700001 2.3 0.000370 
14.799999 2.3 0.000390 
14.899999999999999 2.3 0.000480 
15.0 2.3 0.000410 
15.100000000000001 2.3 0.000420 
15.200001 2.3 0.000080 
-3.0 2.4000000000000004 0.000050 
-2.9 2.4000000000000004 0.000220 
-2.8 2.4000000000000004 0.000400 
-2.7 2.4000000000000004 0.000390 
-2.6 2.4000000000000004 0.000280 
-2.5 2.4000000000000004 0.000340 
-2.4 2.4000000000000004 0.000280 
-2.3 2.4000000000000004 0.000360 
-2.2 2.4000000000000004 0.000350 
-2.1 2.4000000000000004 0.000300 
-2.0 2.4000000000000004 0.000360 
-1.9 2.4000000000000004 0.000470 
-1.8 2.4000000000000004 0.000350 
-1.7 2.4000000000000004 0.000380 
-1.6 2.4000000000000004 0.000440 
-1.5 2.4000000000000004 0.000350 
-1.4 2.4000000000000004 0.000340 
-1.3 2.4000000000000004 0.000360 
-1.2 2.4000000000000004 0.000380 
-1.1 2.4000000000000004 0.000340 
-1.0 2.4000000000000004 0.000390 
-0.8999999999999999 2.4000000000000004 0.000350 
-0.7999999999999998 2.4000000000000004 0.000320 
-0.7000000000000002 2.4000000000000004 0.000320 
-0.6000000000000001 2.4000000000000004 0.000210 
-0.5 2.4000000000000004 0.000380 
-0.3999999999999999 2.4000000000000004 0.000440 
-0.2999999999999998 2.4000000000000004 0.000300 
-0.20000000000000018 2.4000000000000004 0.000320 
-0.10000000000000009 2.4000000000000004 0.000330 
0.0 2.4000000000000004 0.000350 
0.10000000000000009 2.4000000000000004 0.000460 
0.20000000000000018 2.4000000000000004 0.000440 
0.2999999999999998 2.4000000000000004 0.000370 
0.3999999999999999 2.4000000000000004 0.000410 
0.5 2.4000000000000004 0.000440 
0.6000000000000001 2.4000000000000004 0.000440 
0.7000000000000002 2.4000000000000004 0.000400 
0.7999999999999998 2.4000000000000004 0.000290 
0.8999999999999999 2.4000000000000004 0.000360 
1.0 2.4000000000000004 0.000330 
1.0999999999999996 2.4000000000000004 0.000320 
1.2000000000000002 2.4000000000000004 0.000450 
1.2999999999999998 2.4000000000000004 0.000400 
1.4000000000000004 2.4000000000000004 0.000330 
1.5 2.4000000000000004 0.000350 
1.5999999999999996 2.4000000000000004 0.000280 
1.7000000000000002 2.4000000000000004 0.000370 
1.7999999999999998 2.4000000000000004 0.000340 
1.9000000000000004 2.4000000000000004 0.000360 
2.0 2.4000000000000004 0.000350 
2.0999999999999996 2.4000000000000004 0.000340 
2.2 2.4000000000000004 0.000380 
2.3 2.4000000000000004 0.000400 
2.4000000000000004 2.4000000000000004 0.000550 
2.5 2.4000000000000004 0.000530 
2.5999999999999996 2.4000000000000004 0.000410 
2.7 2.4000000000000004 0.000360 
2.8 2.4000000000000004 0.000540 
2.9000000000000004 2.4000000000000004 0.000490 
3.0 2.4000000000000004 0.000650 
3.0999999999999996 2.4000000000000004 0.000500 
3.2 2.4000000000000004 0.000550 
3.3 2.4000000000000004 0.000620 
3.4000000000000004 2.4000000000000004 0.000840 
3.5 2.4000000000000004 0.000790 
3.5999999999999996 2.4000000000000004 0.000820 
3.7 2.4000000000000004 0.000700 
3.8 2.4000000000000004 0.000690 
3.9000000000000004 2.4000000000000004 0.000780 
4.0 2.4000000000000004 0.000860 
4.1 2.4000000000000004 0.001270 
4.2 2.4000000000000004 0.001290 
4.3 2.4000000000000004 0.001730 
4.4 2.4000000000000004 0.003740 
4.5 2.4000000000000004 0.008190 
4.6 2.4000000000000004 0.008530 
4.7 2.4000000000000004 0.011360 
4.8 2.4000000000000004 0.011380 
4.9 2.4000000000000004 0.002790 
5.0 2.4000000000000004 0.001480 
5.1 2.4000000000000004 0.000620 
5.199999999999999 2.4000000000000004 0.000290 
5.300000000000001 2.4000000000000004 0.000090 
5.4 2.4000000000000004 0.000080 
5.5 2.4000000000000004 0.000110 
5.6 2.4000000000000004 0.000160 
5.699999999999999 2.4000000000000004 0.000240 
5.800000000000001 2.4000000000000004 0.001020 
5.9 2.4000000000000004 0.001400 
6.0 2.4000000000000004 0.001200 
6.1 2.4000000000000004 0.000890 
6.199999999999999 2.4000000000000004 0.004080 
6.300000000000001 2.4000000000000004 0.028360 
6.4 2.4000000000000004 0.113739 
6.5 2.4000000000000004 0.101409 
6.6 2.4000000000000004 0.007800 
6.699999999999999 2.4000000000000004 0.000730 
6.800000000000001 2.4000000000000004 0.000940 
6.9 2.4000000000000004 0.001040 
7.0 2.4000000000000004 0.000840 
7.1 2.4000000000000004 0.000630 
7.199999999999999 2.4000000000000004 0.001330 
7.300000000000001 2.4000000000000004 0.002500 
7.4 2.4000000000000004 0.004240 
7.5 2.4000000000000004 0.014050 
7.6 2.4000000000000004 0.020930 
7.699999999999999 2.4000000000000004 0.012200 
7.800000000000001 2.4000000000000004 0.006000 
7.9 2.4000000000000004 0.003270 
8.0 2.4000000000000004 0.003320 
8.1 2.4000000000000004 0.002820 
8.2 2.4000000000000004 0.002480 
8.3 2.4000000000000004 0.002210 
8.4 2.4000000000000004 0.001470 
8.5 2.4000000000000004 0.001760 
8.6 2.4000000000000004 0.001570 
8.7 2.4000000000000004 0.001440 
8.8 2.4000000000000004 0.001780 
8.9 2.4000000000000004 0.001060 
9.0 2.4000000000000004 0.000880 
9.1 2.4000000000000004 0.000790 
9.2 2.4000000000000004 0.000620 
9.3 2.4000000000000004 0.000820 
9.4 2.4000000000000004 0.000550 
9.5 2.4000000000000004 0.000590 
9.6 2.4000000000000004 0.000490 
9.7 2.4000000000000004 0.000620 
9.8 2.4000000000000004 0.000490 
9.9 2.4000000000000004 0.000470 
10.0 2.4000000000000004 0.000390 
10.1 2.4000000000000004 0.000310 
10.2 2.4000000000000004 0.000300 
10.3 2.4000000000000004 0.000320 
10.4 2.4000000000000004 0.000360 
10.5 2.4000000000000004 0.000300 
10.6 2.4000000000000004 0.000400 
10.7 2.4000000000000004 0.000310 
10.8 2.4000000000000004 0.000240 
10.9 2.4000000000000004 0.000260 
11.0 2.4000000000000004 0.000470 
11.1 2.4000000000000004 0.000440 
11.2 2.4000000000000004 0.000360 
11.3 2.4000000000000004 0.000410 
11.4 2.4000000000000004 0.000310 
11.5 2.4000000000000004 0.000440 
11.6 2.4000000000000004 0.000350 
11.7 2.4000000000000004 0.000380 
11.8 2.4000000000000004 0.000460 
11.9 2.4000000000000004 0.000380 
12.0 2.4000000000000004 0.000250 
12.1 2.4000000000000004 0.000290 
12.2 2.4000000000000004 0.000430 
12.3 2.4000000000000004 0.000350 
12.4 2.4000000000000004 0.000450 
12.5 2.4000000000000004 0.000310 
12.6 2.4000000000000004 0.000400 
12.7 2.4000000000000004 0.000410 
12.8 2.4000000000000004 0.000480 
12.9 2.4000000000000004 0.000360 
13.0 2.4000000000000004 0.000290 
13.100000000000001 2.4000000000000004 0.000340 
13.200001 2.4000000000000004 0.000300 
13.299999 2.4000000000000004 0.000300 
13.399999999999999 2.4000000000000004 0.000350 
13.5 2.4000000000000004 0.000310 
13.600000000000001 2.4000000000000004 0.000400 
13.700001 2.4000000000000004 0.000450 
13.799999 2.4000000000000004 0.000350 
13.899999999999999 2.4000000000000004 0.000380 
14.0 2.4000000000000004 0.000330 
14.100000000000001 2.4000000000000004 0.000360 
14.200001 2.4000000000000004 0.000350 
14.299999 2.4000000000000004 0.000350 
14.399999999999999 2.4000000000000004 0.000360 
14.5 2.4000000000000004 0.000290 
14.600000000000001 2.4000000000000004 0.000420 
14.700001 2.4000000000000004 0.000450 
14.799999 2.4000000000000004 0.000200 
14.899999999999999 2.4000000000000004 0.000360 
15.0 2.4000000000000004 0.000380 
15.100000000000001 2.4000000000000004 0.000250 
15.200001 2.4000000000000004 0.000110 
-3.0 2.5 0.000020 
-2.9 2.5 0.000350 
-2.8 2.5 0.000380 
-2.7 2.5 0.000300 
-2.6 2.5 0.000300 
-2.5 2.5 0.000300 
-2.4 2.5 0.000390 
-2.3 2.5 0.000380 
-2.2 2.5 0.000320 
-2.1 2.5 0.000460 
-2.0 2.5 0.000350 
-1.9 2.5 0.000410 
-1.8 2.5 0.000530 
-1.7 2.5 0.000380 
-1.6 2.5 0.000380 
-1.5 2.5 0.000350 
-1.4 2.5 0.000380 
-1.3 2.5 0.000360 
-1.2 2.5 0.000430 
-1.1 2.5 0.000430 
-1.0 2.5 0.000430 
-0.8999999999999999 2.5 0.000500 
-0.7999999999999998 2.5 0.000440 
-0.7000000000000002 2.5 0.000390 
-0.6000000000000001 2.5 0.000480 
-0.5 2.5 0.000310 
-0.3999999999999999 2.5 0.000420 
-0.2999999999999998 2.5 0.000350 
-0.20000000000000018 2.5 0.000380 
-0.10000000000000009 2.5 0.000290 
0.0 2.5 0.000440 
0.10000000000000009 2.5 0.000500 
0.20000000000000018 2.5 0.000380 
0.2999999999999998 2.5 0.000330 
0.3999999999999999 2.5 0.000510 
0.5 2.5 0.000280 
0.6000000000000001 2.5 0.000400 
0.7000000000000002 2.5 0.000410 
0.7999999999999998 2.5 0.000320 
0.8999999999999999 2.5 0.000330 
1.0 2.5 0.000460 
1.0999999999999996 2.5 0.000350 
1.2000000000000002 2.5 0.000300 
1.2999999999999998 2.5 0.000360 
1.4000000000000004 2.5 0.000330 
1.5 2.5 0.000380 
1.5999999999999996 2.5 0.000340 
1.7000000000000002 2.5 0.000400 
1.7999999999999998 2.5 0.000500 
1.9000000000000004 2.5 0.000370 
2.0 2.5 0.000390 
2.0999999999999996 2.5 0.000340 
2.2 2.5 0.000360 
2.3 2.5 0.000360 
2.4000000000000004 2.5 0.000440 
2.5 2.5 0.000580 
2.5999999999999996 2.5 0.000460 
2.7 2.5 0.000470 
2.8 2.5 0.000600 
2.9000000000000004 2.5 0.000450 
3.0 2.5 0.000720 
3.0999999999999996 2.5 0.000480 
3.2 2.5 0.000500 
3.3 2.5 0.000620 
3.4000000000000004 2.5 0.000900 
3.5 2.5 0.000940 
3.5999999999999996 2.5 0.000720 
3.7 2.5 0.000650 
3.8 2.5 0.000440 
3.9000000000000004 2.5 0.000600 
4.0 2.5 0.001000 
4.1 2.5 0.001170 
4.2 2.5 0.001700 
4.3 2.5 0.003170 
4.4 2.5 0.007380 
4.5 2.5 0.008380 
4.6 2.5 0.004450 
4.7 2.5 0.001960 
4.8 2.5 0.001270 
4.9 2.5 0.001040 
5.0 2.5 0.000980 
5.1 2.5 0.000860 
5.199999999999999 2.5 0.000540 
5.300000000000001 2.5 0.000470 
5.4 2.5 0.000480 
5.5 2.5 0.003090 
5.6 2.5 0.003770 
5.699999999999999 2.5 0.002110 
5.800000000000001 2.5 0.006190 
5.9 2.5 0.006650 
6.0 2.5 0.005010 
6.1 2.5 0.002720 
6.199999999999999 2.5 0.010240 
6.300000000000001 2.5 0.054269 
6.4 2.5 0.214318 
6.5 2.5 0.164698 
6.6 2.5 0.015930 
6.699999999999999 2.5 0.003210 
6.800000000000001 2.5 0.002230 
6.9 2.5 0.001190 
7.0 2.5 0.000980 
7.1 2.5 0.000420 
7.199999999999999 2.5 0.000670 
7.300000000000001 2.5 0.001450 
7.4 2.5 0.004670 
7.5 2.5 0.027060 
7.6 2.5 0.049780 
7.699999999999999 2.5 0.036400 
7.800000000000001 2.5 0.013760 
7.9 2.5 0.005320 
8.0 2.5 0.005100 
8.1 2.5 0.004840 
8.2 2.5 0.003550 
8.3 2.5 0.002740 
8.4 2.5 0.001780 
8.5 2.5 0.001780 
8.6 2.5 0.001870 
8.7 2.5 0.001760 
8.8 2.5 0.001520 
8.9 2.5 0.001270 
9.0 2.5 0.001290 
9.1 2.5 0.001010 
9.2 2.5 0.000750 
9.3 2.5 0.000890 
9.4 2.5 0.000720 
9.5 2.5 0.000590 
9.6 2.5 0.000590 
9.7 2.5 0.000460 
9.8 2.5 0.000650 
9.9 2.5 0.000520 
10.0 2.5 0.000550 
10.1 2.5 0.000470 
10.2 2.5 0.000460 
10.3 2.5 0.000570 
10.4 2.5 0.000350 
10.5 2.5 0.000350 
10.6 2.5 0.000380 
10.7 2.5 0.000420 
10.8 2.5 0.000370 
10.9 2.5 0.000340 
11.0 2.5 0.000390 
11.1 2.5 0.000450 
11.2 2.5 0.000310 
11.3 2.5 0.000510 
11.4 2.5 0.000330 
11.5 2.5 0.000410 
11.6 2.5 0.000320 
11.7 2.5 0.000470 
11.8 2.5 0.000440 
11.9 2.5 0.000370 
12.0 2.5 0.000330 
12.1 2.5 0.000390 
12.2 2.5 0.000440 
12.3 2.5 0.000450 
12.4 2.5 0.000410 
12.5 2.5 0.000450 
12.6 2.5 0.000370 
12.7 2.5 0.000330 
12.8 2.5 0.000440 
12.9 2.5 0.000430 
13.0 2.5 0.000420 
13.100000000000001 2.5 0.000430 
13.200001 2.5 0.000360 
13.299999 2.5 0.000560 
13.399999999999999 2.5 0.000370 
13.5 2.5 0.000470 
13.600000000000001 2.5 0.000480 
13.700001 2.5 0.000460 
13.799999 2.5 0.000470 
13.899999999999999 2.5 0.000390 
14.0 2.5 0.000440 
14.100000000000001 2.5 0.000500 
14.200001 2.5 0.000300 
14.299999 2.5 0.000410 
14.399999999999999 2.5 0.000570 
14.5 2.5 0.000310 
14.600000000000001 2.5 0.000330 
14.700001 2.5 0.000500 
14.799999 2.5 0.000380 
14.899999999999999 2.5 0.000510 
15.0 2.5 0.000350 
15.100000000000001 2.5 0.000410 
15.200001 2.5 0.000120 
-3.0 2.5999999999999996 0.000020 
-2.9 2.5999999999999996 0.000240 
-2.8 2.5999999999999996 0.000290 
-2.7 2.5999999999999996 0.000320 
-2.6 2.5999999999999996 0.000250 
-2.5 2.5999999999999996 0.000370 
-2.4 2.5999999999999996 0.000280 
-2.3 2.5999999999999996 0.000320 
-2.2 2.5999999999999996 0.000270 
-2.1 2.5999999999999996 0.000320 
-2.0 2.5999999999999996 0.000420 
-1.9 2.5999999999999996 0.000370 
-1.8 2.5999999999999996 0.000380 
-1.7 2.5999999999999996 0.000280 
-1.6 2.5999999999999996 0.000260 
-1.5 2.5999999999999996 0.000290 
-1.4 2.5999999999999996 0.000330 
-1.3 2.5999999999999996 0.000460 
-1.2 2.5999999999999996 0.000320 
-1.1 2.5999999999999996 0.000240 
-1.0 2.5999999999999996 0.000230 
-0.8999999999999999 2.5999999999999996 0.000350 
-0.7999999999999998 2.5999999999999996 0.000250 
-0.7000000000000002 2.5999999999999996 0.000340 
-0.6000000000000001 2.5999999999999996 0.000280 
-0.5 2.5999999999999996 0.000300 
-0.3999999999999999 2.5999999999999996 0.000460 
-0.2999999999999998 2.5999999999999996 0.000180 
-0.20000000000000018 2.5999999999999996 0.000310 
-0.10000000000000009 2.5999999999999996 0.000320 
0.0 2.5999999999999996 0.000300 
0.10000000000000009 2.5999999999999996 0.000380 
0.20000000000000018 2.5999999999999996 0.000290 
0.2999999999999998 2.5999999999999996 0.000360 
0.3999999999999999 2.5999999999999996 0.000340 
0.5 2.5999999999999996 0.000300 
0.6000000000000001 2.5999999999999996 0.000350 
0.7000000000000002 2.5999999999999996 0.000330 
0.7999999999999998 2.5999999999999996 0.000290 
0.8999999999999999 2.5999999999999996 0.000320 
1.0 2.5999999999999996 0.000320 
1.0999999999999996 2.5999999999999996 0.000340 
1.2000000000000002 2.5999999999999996 0.000240 
1.2999999999999998 2.5999999999999996 0.000250 
1.4000000000000004 2.5999999999999996 0.000240 
1.5 2.5999999999999996 0.000390 
1.5999999999999996 2.5999999999999996 0.000350 
1.7000000000000002 2.5999999999999996 0.000330 
1.7999999999999998 2.5999999999999996 0.000320 
1.9000000000000004 2.5999999999999996 0.000250 
2.0 2.5999999999999996 0.000560 
2.0999999999999996 2.5999999999999996 0.000390 
2.2 2.5999999999999996 0.000340 
2.3 2.5999999999999996 0.000350 
2.4000000000000004 2.5999999999999996 0.000360 
2.5 2.5999999999999996 0.000550 
2.5999999999999996 2.5999999999999996 0.000230 
2.7 2.5999999999999996 0.000320 
2.8 2.5999999999999996 0.000510 
2.9000000000000004 2.5999999999999996 0.000430 
3.0 2.5999999999999996 0.000590 
3.0999999999999996 2.5999999999999996 0.000470 
3.2 2.5999999999999996 0.000570 
3.3 2.5999999999999996 0.000560 
3.4000000000000004 2.5999999999999996 0.000840 
3.5 2.5999999999999996 0.000780 
3.5999999999999996 2.5999999999999996 0.000580 
3.7 2.5999999999999996 0.000450 
3.8 2.5999999999999996 0.000500 
3.9000000000000004 2.5999999999999996 0.000520 
4.0 2.5999999999999996 0.000930 
4.1 2.5999999999999996 0.001430 
4.2 2.5999999999999996 0.001750 
4.3 2.5999999999999996 0.004070 
4.4 2.5999999999999996 0.007120 
4.5 2.5999999999999996 0.005770 
4.6 2.5999999999999996 0.001680 
4.7 2.5999999999999996 0.000470 
4.8 2.5999999999999996 0.000570 
4.9 2.5999999999999996 0.000750 
5.0 2.5999999999999996 0.001500 
5.1 2.5999999999999996 0.001430 
5.199999999999999 2.5999999999999996 0.001120 
5.300000000000001 2.5999999999999996 0.001820 
5.4 2.5999999999999996 0.008100 
5.5 2.5999999999999996 0.021990 
5.6 2.5999999999999996 0.010130 
5.699999999999999 2.5999999999999996 0.003500 
5.800000000000001 2.5999999999999996 0.009370 
5.9 2.5999999999999996 0.009080 
6.0 2.5999999999999996 0.006940 
6.1 2.5999999999999996 0.003370 
6.199999999999999 2.5999999999999996 0.003930 
6.300000000000001 2.5999999999999996 0.012730 
6.4 2.5999999999999996 0.027610 
6.5 2.5999999999999996 0.035540 
6.6 2.5999999999999996 0.029270 
6.699999999999999 2.5999999999999996 0.016710 
6.800000000000001 2.5999999999999996 0.008790 
6.9 2.5999999999999996 0.001120 
7.0 2.5999999999999996 0.000520 
7.1 2.5999999999999996 0.000260 
7.199999999999999 2.5999999999999996 0.000330 
7.300000000000001 2.5999999999999996 0.000430 
7.4 2.5999999999999996 0.001610 
7.5 2.5999999999999996 0.009250 
7.6 2.5999999999999996 0.026980 
7.699999999999999 2.5999999999999996 0.029990 
7.800000000000001 2.5999999999999996 0.014110 
7.9 2.5999999999999996 0.005280 
8.0 2.5999999999999996 0.004890 
8.1 2.5999999999999996 0.004970 
8.2 2.5999999999999996 0.004170 
8.3 2.5999999999999996 0.003240 
8.4 2.5999999999999996 0.001900 
8.5 2.5999999999999996 0.001720 
8.6 2.5999999999999996 0.001450 
8.7 2.5999999999999996 0.001110 
8.8 2.5999999999999996 0.001370 
8.9 2.5999999999999996 0.001220 
9.0 2.5999999999999996 0.001060 
9.1 2.5999999999999996 0.000910 
9.2 2.5999999999999996 0.000790 
9.3 2.5999999999999996 0.000670 
9.4 2.5999999999999996 0.000610 
9.5 2.5999999999999996 0.000570 
9.6 2.5999999999999996 0.000430 
9.7 2.5999999999999996 0.000420 
9.8 2.5999999999999996 0.000560 
9.9 2.5999999999999996 0.000330 
10.0 2.5999999999999996 0.000480 
10.1 2.5999999999999996 0.000380 
10.2 2.5999999999999996 0.000330 
10.3 2.5999999999999996 0.000270 
10.4 2.5999999999999996 0.000340 
10.5 2.5999999999999996 0.000420 
10.6 2.5999999999999996 0.000340 
10.7 2.5999999999999996 0.000450 
10.8 2.5999999999999996 0.000270 
10.9 2.5999999999999996 0.000280 
11.0 2.5999999999999996 0.000310 
11.1 2.5999999999999996 0.000290 
11.2 2.5999999999999996 0.000280 
11.3 2.5999999999999996 0.000380 
11.4 2.5999999999999996 0.000360 
11.5 2.5999999999999996 0.000300 
11.6 2.5999999999999996 0.000300 
11.7 2.5999999999999996 0.000420 
11.8 2.5999999999999996 0.000350 
11.9 2.5999999999999996 0.000320 
12.0 2.5999999999999996 0.000300 
12.1 2.5999999999999996 0.000290 
12.2 2.5999999999999996 0.000390 
12.3 2.5999999999999996 0.000330 
12.4 2.5999999999999996 0.000320 
12.5 2.5999999999999996 0.000350 
12.6 2.5999999999999996 0.000360 
12.7 2.5999999999999996 0.000410 
12.8 2.5999999999999996 0.000270 
12.9 2.5999999999999996 0.000270 
13.0 2.5999999999999996 0.000380 
13.100000000000001 2.5999999999999996 0.000450 
13.200001 2.5999999999999996 0.000320 
13.299999 2.5999999999999996 0.000350 
13.399999999999999 2.5999999999999996 0.000370 
13.5 2.5999999999999996 0.000250 
13.600000000000001 2.5999999999999996 0.000400 
13.700001 2.5999999999999996 0.000380 
13.799999 2.5999999999999996 0.000410 
13.899999999999999 2.5999999999999996 0.000370 
14.0 2.5999999999999996 0.000260 
14.100000000000001 2.5999999999999996 0.000330 
14.200001 2.5999999999999996 0.000280 
14.299999 2.5999999999999996 0.000330 
14.399999999999999 2.5999999999999996 0.000320 
14.5 2.5999999999999996 0.000390 
14.600000000000001 2.5999999999999996 0.000330 
14.700001 2.5999999999999996 0.000290 
14.799999 2.5999999999999996 0.000340 
14.899999999999999 2.5999999999999996 0.000300 
15.0 2.5999999999999996 0.000290 
15.100000000000001 2.5999999999999996 0.000320 
15.200001 2.5999999999999996 0.000140 
-3.0 2.7 0.000060 
-2.9 2.7 0.000330 
-2.8 2.7 0.000370 
-2.7 2.7 0.000410 
-2.6 2.7 0.000280 
-2.5 2.7 0.000400 
-2.4 2.7 0.000420 
-2.3 2.7 0.000380 
-2.2 2.7 0.000340 
-2.1 2.7 0.000390 
-2.0 2.7 0.000360 
-1.9 2.7 0.000540 
-1.8 2.7 0.000390 
-1.7 2.7 0.000420 
-1.6 2.7 0.000310 
-1.5 2.7 0.000260 
-1.4 2.7 0.000300 
-1.3 2.7 0.000380 
-1.2 2.7 0.000370 
-1.1 2.7 0.000370 
-1.0 2.7 0.000400 
-0.8999999999999999 2.7 0.000380 
-0.7999999999999998 2.7 0.000350 
-0.7000000000000002 2.7 0.000340 
-0.6000000000000001 2.7 0.000340 
-0.5 2.7 0.000450 
-0.3999999999999999 2.7 0.000430 
-0.2999999999999998 2.7 0.000260 
-0.20000000000000018 2.7 0.000340 
-0.10000000000000009 2.7 0.000380 
0.0 2.7 0.000440 
0.10000000000000009 2.7 0.000400 
0.20000000000000018 2.7 0.000260 
0.2999999999999998 2.7 0.000370 
0.3999999999999999 2.7 0.000270 
0.5 2.7 0.000390 
0.6000000000000001 2.7 0.000400 
0.7000000000000002 2.7 0.000340 
0.7999999999999998 2.7 0.000270 
0.8999999999999999 2.7 0.000300 
1.0 2.7 0.000290 
1.0999999999999996 2.7 0.000310 
1.2000000000000002 2.7 0.000340 
1.2999999999999998 2.7 0.000310 
1.4000000000000004 2.7 0.000340 
1.5 2.7 0.000410 
1.5999999999999996 2.7 0.000360 
1.7000000000000002 2.7 0.000480 
1.7999999999999998 2.7 0.000390 
1.9000000000000004 2.7 0.000390 
2.0 2.7 0.000470 
2.0999999999999996 2.7 0.000360 
2.2 2.7 0.000390 
2.3 2.7 0.000360 
2.4000000000000004 2.7 0.000460 
2.5 2.7 0.000570 
2.5999999999999996 2.7 0.000400 
2.7 2.7 0.000450 
2.8 2.7 0.000450 
2.9000000000000004 2.7 0.000520 
3.0 2.7 0.000660 
3.0999999999999996 2.7 0.000540 
3.2 2.7 0.000530 
3.3 2.7 0.000730 
3.4000000000000004 2.7 0.000890 
3.5 2.7 0.001050 
3.5999999999999996 2.7 0.000710 
3.7 2.7 0.000560 
3.8 2.7 0.000400 
3.9000000000000004 2.7 0.000710 
4.0 2.7 0.001300 
4.1 2.7 0.002740 
4.2 2.7 0.003770 
4.3 2.7 0.004040 
4.4 2.7 0.004140 
4.5 2.7 0.003370 
4.6 2.7 0.000930 
4.7 2.7 0.000200 
4.8 2.7 0.000490 
4.9 2.7 0.001480 
5.0 2.7 0.003670 
5.1 2.7 0.008380 
5.199999999999999 2.7 0.013460 
5.300000000000001 2.7 0.022170 
5.4 2.7 0.054179 
5.5 2.7 0.072509 
5.6 2.7 0.017200 
5.699999999999999 2.7 0.004690 
5.800000000000001 2.7 0.009020 
5.9 2.7 0.008560 
6.0 2.7 0.008090 
6.1 2.7 0.011190 
6.199999999999999 2.7 0.017640 
6.300000000000001 2.7 0.023630 
6.4 2.7 0.023310 
6.5 2.7 0.045720 
6.6 2.7 0.057919 
6.699999999999999 2.7 0.061249 
6.800000000000001 2.7 0.034410 
6.9 2.7 0.003990 
7.0 2.7 0.000600 
7.1 2.7 0.000220 
7.199999999999999 2.7 0.000110 
7.300000000000001 2.7 0.000220 
7.4 2.7 0.000380 
7.5 2.7 0.002010 
7.6 2.7 0.006860 
7.699999999999999 2.7 0.016080 
7.800000000000001 2.7 0.017280 
7.9 2.7 0.007870 
8.0 2.7 0.006750 
8.1 2.7 0.005920 
8.2 2.7 0.005150 
8.3 2.7 0.003760 
8.4 2.7 0.002520 
8.5 2.7 0.002480 
8.6 2.7 0.001760 
8.7 2.7 0.001520 
8.8 2.7 0.001630 
8.9 2.7 0.001250 
9.0 2.7 0.001200 
9.1 2.7 0.001040 
9.2 2.7 0.000780 
9.3 2.7 0.000940 
9.4 2.7 0.000570 
9.5 2.7 0.000770 
9.6 2.7 0.000640 
9.7 2.7 0.000610 
9.8 2.7 0.000540 
9.9 2.7 0.000470 
10.0 2.7 0.000440 
10.1 2.7 0.000490 
10.2 2.7 0.000500 
10.3 2.7 0.000310 
10.4 2.7 0.000310 
10.5 2.7 0.000290 
10.6 2.7 0.000420 
10.7 2.7 0.000320 
10.8 2.7 0.000320 
10.9 2.7 0.000300 
11.0 2.7 0.000360 
11.1 2.7 0.000540 
11.2 2.7 0.000410 
11.3 2.7 0.000300 
11.4 2.7 0.000290 
11.5 2.7 0.000470 
11.6 2.7 0.000320 
11.7 2.7 0.000450 
11.8 2.7 0.000420 
11.9 2.7 0.000480 
12.0 2.7 0.000350 
12.1 2.7 0.000380 
12.2 2.7 0.000360 
12.3 2.7 0.000360 
12.4 2.7 0.000400 
12.5 2.7 0.000270 
12.6 2.7 0.000280 
12.7 2.7 0.000470 
12.8 2.7 0.000290 
12.9 2.7 0.000370 
13.0 2.7 0.000320 
13.100000000000001 2.7 0.000410 
13.200001 2.7 0.000370 
13.299999 2.7 0.000530 
13.399999999999999 2.7 0.000530 
13.5 2.7 0.000260 
13.600000000000001 2.7 0.000320 
13.700001 2.7 0.000450 
13.799999 2.7 0.000490 
13.899999999999999 2.7 0.000390 
14.0 2.7 0.000300 
14.100000000000001 2.7 0.000300 
14.200001 2.7 0.000320 
14.299999 2.7 0.000410 
14.399999999999999 2.7 0.000350 
14.5 2.7 0.000340 
14.600000000000001 2.7 0.000390 
14.700001 2.7 0.000340 
14.799999 2.7 0.000330 
14.899999999999999 2.7 0.000360 
15.0 2.7 0.000460 
15.100000000000001 2.7 0.000400 
15.200001 2.7 0.000090 
-3.0 2.8 0.000070 
-2.9 2.8 0.000210 
-2.8 2.8 0.000300 
-2.7 2.8 0.000440 
-2.6 2.8 0.000300 
-2.5 2.8 0.000400 
-2.4 2.8 0.000410 
-2.3 2.8 0.000420 
-2.2 2.8 0.000360 
-2.1 2.8 0.000410 
-2.0 2.8 0.000400 
-1.9 2.8 0.000380 
-1.8 2.8 0.000420 
-1.7 2.8 0.000420 
-1.6 2.8 0.000390 
-1.5 2.8 0.000280 
-1.4 2.8 0.000440 
-1.3 2.8 0.000300 
-1.2 2.8 0.000390 
-1.1 2.8 0.000290 
-1.0 2.8 0.000490 
-0.8999999999999999 2.8 0.000400 
-0.7999999999999998 2.8 0.000320 
-0.7000000000000002 2.8 0.000430 
-0.6000000000000001 2.8 0.000380 
-0.5 2.8 0.000270 
-0.3999999999999999 2.8 0.000370 
-0.2999999999999998 2.8 0.000300 
-0.20000000000000018 2.8 0.000380 
-0.10000000000000009 2.8 0.000410 
0.0 2.8 0.000330 
0.10000000000000009 2.8 0.000360 
0.20000000000000018 2.8 0.000260 
0.2999999999999998 2.8 0.000410 
0.3999999999999999 2.8 0.000320 
0.5 2.8 0.000280 
0.6000000000000001 2.8 0.000380 
0.7000000000000002 2.8 0.000320 
0.7999999999999998 2.8 0.000340 
0.8999999999999999 2.8 0.000280 
1.0 2.8 0.000340 
1.0999999999999996 2.8 0.000450 
1.2000000000000002 2.8 0.000390 
1.2999999999999998 2.8 0.000420 
1.4000000000000004 2.8 0.000300 
1.5 2.8 0.000360 
1.5999999999999996 2.8 0.000280 
1.7000000000000002 2.8 0.000330 
1.7999999999999998 2.8 0.000380 
1.9000000000000004 2.8 0.000370 
2.0 2.8 0.000510 
2.0999999999999996 2.8 0.000310 
2.2 2.8 0.000380 
2.3 2.8 0.000370 
2.4000000000000004 2.8 0.000520 
2.5 2.8 0.000490 
2.5999999999999996 2.8 0.000350 
2.7 2.8 0.000580 
2.8 2.8 0.000490 
2.9000000000000004 2.8 0.000600 
3.0 2.8 0.000650 
3.0999999999999996 2.8 0.000550 
3.2 2.8 0.000570 
3.3 2.8 0.000800 
3.4000000000000004 2.8 0.001310 
3.5 2.8 0.001250 
3.5999999999999996 2.8 0.001060 
3.7 2.8 0.000680 
3.8 2.8 0.000590 
3.9000000000000004 2.8 0.000820 
4.0 2.8 0.004510 
4.1 2.8 0.013780 
4.2 2.8 0.014420 
4.3 2.8 0.006070 
4.4 2.8 0.001710 
4.5 2.8 0.000810 
4.6 2.8 0.000190 
4.7 2.8 0.000150 
4.8 2.8 0.000700 
4.9 2.8 0.002120 
5.0 2.8 0.012290 
5.1 2.8 0.053499 
5.199999999999999 2.8 0.114179 
5.300000000000001 2.8 0.155628 
5.4 2.8 0.114889 
5.5 2.8 0.102319 
5.6 2.8 0.032050 
5.699999999999999 2.8 0.016900 
5.800000000000001 2.8 0.014120 
5.9 2.8 0.009820 
6.0 2.8 0.019420 
6.1 2.8 0.051009 
6.199999999999999 2.8 0.086759 
6.300000000000001 2.8 0.159488 
6.4 2.8 0.104759 
6.5 2.8 0.045280 
6.6 2.8 0.066369 
6.699999999999999 2.8 0.104429 
6.800000000000001 2.8 0.077829 
6.9 2.8 0.046280 
7.0 2.8 0.011900 
7.1 2.8 0.001010 
7.199999999999999 2.8 0.000570 
7.300000000000001 2.8 0.000220 
7.4 2.8 0.000240 
7.5 2.8 0.000380 
7.6 2.8 0.001080 
7.699999999999999 2.8 0.004730 
7.800000000000001 2.8 0.014290 
7.9 2.8 0.012410 
8.0 2.8 0.007980 
8.1 2.8 0.005640 
8.2 2.8 0.004740 
8.3 2.8 0.004440 
8.4 2.8 0.003010 
8.5 2.8 0.002770 
8.6 2.8 0.002260 
8.7 2.8 0.001580 
8.8 2.8 0.001890 
8.9 2.8 0.001190 
9.0 2.8 0.001330 
9.1 2.8 0.001170 
9.2 2.8 0.000940 
9.3 2.8 0.001070 
9.4 2.8 0.000720 
9.5 2.8 0.000810 
9.6 2.8 0.000720 
9.7 2.8 0.000500 
9.8 2.8 0.000490 
9.9 2.8 0.000550 
10.0 2.8 0.000450 
10.1 2.8 0.000510 
10.2 2.8 0.000460 
10.3 2.8 0.000420 
10.4 2.8 0.000460 
10.5 2.8 0.000330 
10.6 2.8 0.000440 
10.7 2.8 0.000340 
10.8 2.8 0.000360 
10.9 2.8 0.000390 
11.0 2.8 0.000390 
11.1 2.8 0.000390 
11.2 2.8 0.000320 
11.3 2.8 0.000360 
11.4 2.8 0.000350 
11.5 2.8 0.000320 
11.6 2.8 0.000410 
11.7 2.8 0.000430 
11.8 2.8 0.000390 
11.9 2.8 0.000340 
12.0 2.8 0.000340 
12.1 2.8 0.000430 
12.2 2.8 0.000300 
12.3 2.8 0.000300 
12.4 2.8 0.000320 
12.5 2.8 0.000380 
12.6 2.8 0.000520 
12.7 2.8 0.000500 
12.8 2.8 0.000540 
12.9 2.8 0.000390 
13.0 2.8 0.000340 
13.100000000000001 2.8 0.000310 
13.200001 2.8 0.000420 
13.299999 2.8 0.000380 
13.399999999999999 2.8 0.000530 
13.5 2.8 0.000260 
13.600000000000001 2.8 0.000360 
13.700001 2.8 0.000310 
13.799999 2.8 0.000440 
13.899999999999999 2.8 0.000430 
14.0 2.8 0.000300 
14.100000000000001 2.8 0.000330 
14.200001 2.8 0.000410 
14.299999 2.8 0.000270 
14.399999999999999 2.8 0.000370 
14.5 2.8 0.000370 
14.600000000000001 2.8 0.000400 
14.700001 2.8 0.000300 
14.799999 2.8 0.000350 
14.899999999999999 2.8 0.000310 
15.0 2.8 0.000220 
15.100000000000001 2.8 0.000330 
15.200001 2.8 0.000110 
-3.0 2.9000000000000004 0.000030 
-2.9 2.9000000000000004 0.000330 
-2.8 2.9000000000000004 0.000320 
-2.7 2.9000000000000004 0.000360 
-2.6 2.9000000000000004 0.000370 
-2.5 2.9000000000000004 0.000330 
-2.4 2.9000000000000004 0.000410 
-2.3 2.9000000000000004 0.000390 
-2.2 2.9000000000000004 0.000420 
-2.1 2.9000000000000004 0.000490 
-2.0 2.9000000000000004 0.000340 
-1.9 2.9000000000000004 0.000380 
-1.8 2.9000000000000004 0.000430 
-1.7 2.9000000000000004 0.000400 
-1.6 2.9000000000000004 0.000440 
-1.5 2.9000000000000004 0.000300 
-1.4 2.9000000000000004 0.000370 
-1.3 2.9000000000000004 0.000340 
-1.2 2.9000000000000004 0.000400 
-1.1 2.9000000000000004 0.000400 
-1.0 2.9000000000000004 0.000360 
-0.8999999999999999 2.9000000000000004 0.000460 
-0.7999999999999998 2.9000000000000004 0.000300 
-0.7000000000000002 2.9000000000000004 0.000340 
-0.6000000000000001 2.9000000000000004 0.000360 
-0.5 2.9000000000000004 0.000380 
-0.3999999999999999 2.9000000000000004 0.000380 
-0.2999999999999998 2.9000000000000004 0.000310 
-0.20000000000000018 2.9000000000000004 0.000400 
-0.10000000000000009 2.9000000000000004 0.000400 
0.0 2.9000000000000004 0.000370 
0.10000000000000009 2.9000000000000004 0.000390 
0.20000000000000018 2.9000000000000004 0.000310 
0.2999999999999998 2.9000000000000004 0.000290 
0.3999999999999999 2.9000000000000004 0.000410 
0.5 2.9000000000000004 0.000390 
0.6000000000000001 2.9000000000000004 0.000280 
0.7000000000000002 2.9000000000000004 0.000410 
0.7999999999999998 2.9000000000000004 0.000430 
0.8999999999999999 2.9000000000000004 0.000390 
1.0 2.9000000000000004 0.000310 
1.0999999999999996 2.9000000000000004 0.000320 
1.2000000000000002 2.9000000000000004 0.000270 
1.2999999999999998 2.9000000000000004 0.000420 
1.4000000000000004 2.9000000000000004 0.000310 
1.5 2.9000000000000004 0.000420 
1.5999999999999996 2.9000000000000004 0.000310 
1.7000000000000002 2.9000000000000004 0.000380 
1.7999999999999998 2.9000000000000004 0.000310 
1.9000000000000004 2.9000000000000004 0.000430 
2.0 2.9000000000000004 0.000460 
2.0999999999999996 2.9000000000000004 0.000350 
2.2 2.9000000000000004 0.000320 
2.3 2.9000000000000004 0.000340 
2.4000000000000004 2.9000000000000004 0.000410 
2.5 2.9000000000000004 0.000420 
2.5999999999999996 2.9000000000000004 0.000520 
2.7 2.9000000000000004 0.000430 
2.8 2.9000000000000004 0.000450 
2.9000000000000004 2.9000000000000004 0.000620 
3.0 2.9000000000000004 0.000640 
3.0999999999999996 2.9000000000000004 0.000400 
3.2 2.9000000000000004 0.000600 
3.3 2.9000000000000004 0.000720 
3.4000000000000004 2.9000000000000004 0.001360 
3.5 2.9000000000000004 0.001260 
3.5999999999999996 2.9000000000000004 0.000980 
3.7 2.9000000000000004 0.000750 
3.8 2.9000000000000004 0.000540 
3.9000000000000004 2.9000000000000004 0.001540 
4.0 2.9000000000000004 0.011200 
4.1 2.9000000000000004 0.035480 
4.2 2.9000000000000004 0.034590 
4.3 2.9000000000000004 0.011150 
4.4 2.9000000000000004 0.001670 
4.5 2.9000000000000004 0.000080 
4.6 2.9000000000000004 0.000140 
4.7 2.9000000000000004 0.000530 
4.8 2.9000000000000004 0.001220 
4.9 2.9000000000000004 0.003910 
5.0 2.9000000000000004 0.029680 
5.1 2.9000000000000004 0.126809 
5.199999999999999 2.9000000000000004 0.244188 
5.300000000000001 2.9000000000000004 0.278557 
5.4 2.9000000000000004 0.126409 
5.5 2.9000000000000004 0.088009 
5.6 2.9000000000000004 0.101139 
5.699999999999999 2.9000000000000004 0.093399 
5.800000000000001 2.9000000000000004 0.050749 
5.9 2.9000000000000004 0.025390 
6.0 2.9000000000000004 0.047400 
6.1 2.9000000000000004 0.109199 
6.199999999999999 2.9000000000000004 0.157148 
6.300000000000001 2.9000000000000004 0.222488 
6.4 2.9000000000000004 0.126929 
6.5 2.9000000000000004 0.043450 
6.6 2.9000000000000004 0.052909 
6.699999999999999 2.9000000000000004 0.080619 
6.800000000000001 2.9000000000000004 0.176708 
6.9 2.9000000000000004 0.272407 
7.0 2.9000000000000004 0.083279 
7.1 2.9000000000000004 0.012970 
7.199999999999999 2.9000000000000004 0.007370 
7.300000000000001 2.9000000000000004 0.002260 
7.4 2.9000000000000004 0.000360 
7.5 2.9000000000000004 0.000250 
7.6 2.9000000000000004 0.000320 
7.699999999999999 2.9000000000000004 0.001090 
7.800000000000001 2.9000000000000004 0.009270 
7.9 2.9000000000000004 0.015760 
8.0 2.9000000000000004 0.010920 
8.1 2.9000000000000004 0.008190 
8.2 2.9000000000000004 0.005680 
8.3 2.9000000000000004 0.004830 
8.4 2.9000000000000004 0.003140 
8.5 2.9000000000000004 0.002830 
8.6 2.9000000000000004 0.002330 
8.7 2.9000000000000004 0.002010 
8.8 2.9000000000000004 0.002220 
8.9 2.9000000000000004 0.001660 
9.0 2.9000000000000004 0.001480 
9.1 2.9000000000000004 0.001290 
9.2 2.9000000000000004 0.001100 
9.3 2.9000000000000004 0.001210 
9.4 2.9000000000000004 0.000810 
9.5 2.9000000000000004 0.000700 
9.6 2.9000000000000004 0.000480 
9.7 2.9000000000000004 0.000580 
9.8 2.9000000000000004 0.000660 
9.9 2.9000000000000004 0.000470 
10.0 2.9000000000000004 0.000370 
10.1 2.9000000000000004 0.000520 
10.2 2.9000000000000004 0.000260 
10.3 2.9000000000000004 0.000450 
10.4 2.9000000000000004 0.000460 
10.5 2.9000000000000004 0.000430 
10.6 2.9000000000000004 0.000330 
10.7 2.9000000000000004 0.000370 
10.8 2.9000000000000004 0.000400 
10.9 2.9000000000000004 0.000370 
11.0 2.9000000000000004 0.000460 
11.1 2.9000000000000004 0.000270 
11.2 2.9000000000000004 0.000330 
11.3 2.9000000000000004 0.000340 
11.4 2.9000000000000004 0.000390 
11.5 2.9000000000000004 0.000360 
11.6 2.9000000000000004 0.000280 
11.7 2.9000000000000004 0.000420 
11.8 2.9000000000000004 0.000470 
11.9 2.9000000000000004 0.000390 
12.0 2.9000000000000004 0.000290 
12.1 2.9000000000000004 0.000320 
12.2 2.9000000000000004 0.000200 
12.3 2.9000000000000004 0.000340 
12.4 2.9000000000000004 0.000340 
12.5 2.9000000000000004 0.000400 
12.6 2.9000000000000004 0.000320 
12.7 2.9000000000000004 0.000370 
12.8 2.9000000000000004 0.000440 
12.9 2.9000000000000004 0.000460 
13.0 2.9000000000000004 0.000350 
13.100000000000001 2.9000000000000004 0.000380 
13.200001 2.9000000000000004 0.000390 
13.299999 2.9000000000000004 0.000310 
13.399999999999999 2.9000000000000004 0.000410 
13.5 2.9000000000000004 0.000350 
13.600000000000001 2.9000000000000004 0.000460 
13.700001 2.9000000000000004 0.000480 
13.799999 2.9000000000000004 0.000280 
13.899999999999999 2.9000000000000004 0.000400 
14.0 2.9000000000000004 0.000380 
14.100000000000001 2.9000000000000004 0.000340 
14.200001 2.9000000000000004 0.000320 
14.299999 2.9000000000000004 0.000350 
14.399999999999999 2.9000000000000004 0.000440 
14.5 2.9000000000000004 0.000240 
14.600000000000001 2.9000000000000004 0.000440 
14.700001 2.9000000000000004 0.000460 
14.799999 2.9000000000000004 0.000350 
14.899999999999999 2.9000000000000004 0.000300 
15.0 2.9000000000000004 0.000250 
15.100000000000001 2.9000000000000004 0.000440 
15.200001 2.9000000000000004 0.000180 
-3.0 3.0 0.000100 
-2.9 3.0 0.000370 
-2.8 3.0 0.000330 
-2.7 3.0 0.000400 
-2.6 3.0 0.000450 
-2.5 3.0 0.000360 
-2.4 3.0 0.000410 
-2.3 3.0 0.000320 
-2.2 3.0 0.000300 
-2.1 3.0 0.000400 
-2.0 3.0 0.000430 
-1.9 3.0 0.000390 
-1.8 3.0 0.000460 
-1.7 3.0 0.000450 
-1.6 3.0 0.000460 
-1.5 3.0 0.000350 
-1.4 3.0 0.000470 
-1.3 3.0 0.000300 
-1.2 3.0 0.000340 
-1.1 3.0 0.000430 
-1.0 3.0 0.000350 
-0.8999999999999999 3.0 0.000490 
-0.7999999999999998 3.0 0.000300 
-0.7000000000000002 3.0 0.000450 
-0.6000000000000001 3.0 0.000360 
-0.5 3.0 0.000490 
-0.3999999999999999 3.0 0.000450 
-0.2999999999999998 3.0 0.000370 
-0.20000000000000018 3.0 0.000350 
-0.10000000000000009 3.0 0.000260 
0.0 3.0 0.000450 
0.10000000000000009 3.0 0.000420 
0.20000000000000018 3.0 0.000380 
0.2999999999999998 3.0 0.000450 
0.3999999999999999 3.0 0.000400 
0.5 3.0 0.000360 
0.6000000000000001 3.0 0.000380 
0.7000000000000002 3.0 0.000370 
0.7999999999999998 3.0 0.000470 
0.8999999999999999 3.0 0.000210 
1.0 3.0 0.000330 
1.0999999999999996 3.0 0.000350 
1.2000000000000002 3.0 0.000370 
1.2999999999999998 3.0 0.000430 
1.4000000000000004 3.0 0.000320 
1.5 3.0 0.000470 
1.5999999999999996 3.0 0.000370 
1.7000000000000002 3.0 0.000360 
1.7999999999999998 3.0 0.000490 
1.9000000000000004 3.0 0.000400 
2.0 3.0 0.000360 
2.0999999999999996 3.0 0.000310 
2.2 3.0 0.000450 
2.3 3.0 0.000430 
2.4000000000000004 3.0 0.000600 
2.5 3.0 0.000580 
2.5999999999999996 3.0 0.000370 
2.7 3.0 0.000490 
2.8 3.0 0.000580 
2.9000000000000004 3.0 0.000680 
3.0 3.0 0.000990 
3.0999999999999996 3.0 0.000730 
3.2 3.0 0.000780 
3.3 3.0 0.000800 
3.4000000000000004 3.0 0.001350 
3.5 3.0 0.001560 
3.5999999999999996 3.0 0.001330 
3.7 3.0 0.000910 
3.8 3.0 0.001090 
3.9000000000000004 3.0 0.002280 
4.0 3.0 0.012960 
4.1 3.0 0.035090 
4.2 3.0 0.032160 
4.3 3.0 0.010940 
4.4 3.0 0.001440 
4.5 3.0 0.000120 
4.6 3.0 0.000350 
4.7 3.0 0.001530 
4.8 3.0 0.005140 
4.9 3.0 0.008250 
5.0 3.0 0.032610 
5.1 3.0 0.121189 
5.199999999999999 3.0 0.199538 
5.300000000000001 3.0 0.192408 
5.4 3.0 0.093859 
5.5 3.0 0.108899 
5.6 3.0 0.229538 
5.699999999999999 3.0 0.223388 
5.800000000000001 3.0 0.113359 
5.9 3.0 0.043830 
6.0 3.0 0.062559 
6.1 3.0 0.121029 
6.199999999999999 3.0 0.153068 
6.300000000000001 3.0 0.131449 
6.4 3.0 0.072419 
6.5 3.0 0.065499 
6.6 3.0 0.061529 
6.699999999999999 3.0 0.053559 
6.800000000000001 3.0 0.128279 
6.9 3.0 0.213198 
7.0 3.0 0.102719 
7.1 3.0 0.063119 
7.199999999999999 3.0 0.045450 
7.300000000000001 3.0 0.012910 
7.4 3.0 0.001640 
7.5 3.0 0.000510 
7.6 3.0 0.000210 
7.699999999999999 3.0 0.000460 
7.800000000000001 3.0 0.003870 
7.9 3.0 0.010560 
8.0 3.0 0.013800 
8.1 3.0 0.013370 
8.2 3.0 0.009690 
8.3 3.0 0.005710 
8.4 3.0 0.003400 
8.5 3.0 0.003400 
8.6 3.0 0.002780 
8.7 3.0 0.002130 
8.8 3.0 0.002500 
8.9 3.0 0.001800 
9.0 3.0 0.001830 
9.1 3.0 0.001250 
9.2 3.0 0.001170 
9.3 3.0 0.001170 
9.4 3.0 0.001000 
9.5 3.0 0.000910 
9.6 3.0 0.000770 
9.7 3.0 0.000700 
9.8 3.0 0.000550 
9.9 3.0 0.000660 
10.0 3.0 0.000540 
10.1 3.0 0.000460 
10.2 3.0 0.000530 
10.3 3.0 0.000450 
10.4 3.0 0.000480 
10.5 3.0 0.000480 
10.6 3.0 0.000480 
10.7 3.0 0.000350 
10.8 3.0 0.000360 
10.9 3.0 0.000520 
11.0 3.0 0.000460 
11.1 3.0 0.000480 
11.2 3.0 0.000500 
11.3 3.0 0.000440 
11.4 3.0 0.000380 
11.5 3.0 0.000340 
11.6 3.0 0.000490 
11.7 3.0 0.000430 
11.8 3.0 0.000440 
11.9 3.0 0.000410 
12.0 3.0 0.000340 
12.1 3.0 0.000410 
12.2 3.0 0.000300 
12.3 3.0 0.000340 
12.4 3.0 0.000360 
12.5 3.0 0.000450 
12.6 3.0 0.000380 
12.7 3.0 0.000400 
12.8 3.0 0.000430 
12.9 3.0 0.000380 
13.0 3.0 0.000460 
13.100000000000001 3.0 0.000420 
13.200001 3.0 0.000440 
13.299999 3.0 0.000510 
13.399999999999999 3.0 0.000600 
13.5 3.0 0.000360 
13.600000000000001 3.0 0.000440 
13.700001 3.0 0.000600 
13.799999 3.0 0.000390 
13.899999999999999 3.0 0.000480 
14.0 3.0 0.000400 
14.100000000000001 3.0 0.000390 
14.200001 3.0 0.000360 
14.299999 3.0 0.000370 
14.399999999999999 3.0 0.000380 
14.5 3.0 0.000350 
14.600000000000001 3.0 0.000400 
14.700001 3.0 0.000450 
14.799999 3.0 0.000510 
14.899999999999999 3.0 0.000500 
15.0 3.0 0.000300 
15.100000000000001 3.0 0.000350 
15.200001 3.0 0.000140 
-3.0 3.0999999999999996 0.000040 
-2.9 3.0999999999999996 0.000260 
-2.8 3.0999999999999996 0.000320 
-2.7 3.0999999999999996 0.000260 
-2.6 3.0999999999999996 0.000400 
-2.5 3.0999999999999996 0.000280 
-2.4 3.0999999999999996 0.000420 
-2.3 3.0999999999999996 0.000380 
-2.2 3.0999999999999996 0.000280 
-2.1 3.0999999999999996 0.000340 
-2.0 3.0999999999999996 0.000390 
-1.9 3.0999999999999996 0.000340 
-1.8 3.0999999999999996 0.000260 
-1.7 3.0999999999999996 0.000410 
-1.6 3.0999999999999996 0.000430 
-1.5 3.0999999999999996 0.000250 
-1.4 3.0999999999999996 0.000360 
-1.3 3.0999999999999996 0.000280 
-1.2 3.0999999999999996 0.000360 
-1.1 3.0999999999999996 0.000370 
-1.0 3.0999999999999996 0.000310 
-0.8999999999999999 3.0999999999999996 0.000300 
-0.7999999999999998 3.0999999999999996 0.000330 
-0.7000000000000002 3.0999999999999996 0.000370 
-0.6000000000000001 3.0999999999999996 0.000320 
-0.5 3.0999999999999996 0.000360 
-0.3999999999999999 3.0999999999999996 0.000350 
-0.2999999999999998 3.0999999999999996 0.000340 
-0.20000000000000018 3.0999999999999996 0.000260 
-0.10000000000000009 3.0999999999999996 0.000340 
0.0 3.0999999999999996 0.000420 
0.10000000000000009 3.0999999999999996 0.000290 
0.20000000000000018 3.0999999999999996 0.000170 
0.2999999999999998 3.0999999999999996 0.000360 
0.3999999999999999 3.0999999999999996 0.000220 
0.5 3.0999999999999996 0.000230 
0.6000000000000001 3.0999999999999996 0.000330 
0.7000000000000002 3.0999999999999996 0.000310 
0.7999999999999998 3.0999999999999996 0.000340 
0.8999999999999999 3.0999999999999996 0.000300 
1.0 3.0999999999999996 0.000390 
1.0999999999999996 3.0999999999999996 0.000240 
1.2000000000000002 3.0999999999999996 0.000210 
1.2999999999999998 3.0999999999999996 0.000180 
1.4000000000000004 3.0999999999999996 0.000380 
1.5 3.0999999999999996 0.000210 
1.5999999999999996 3.0999999999999996 0.000250 
1.7000000000000002 3.0999999999999996 0.000200 
1.7999999999999998 3.0999999999999996 0.000330 
1.9000000000000004 3.0999999999999996 0.000420 
2.0 3.0999999999999996 0.000340 
2.0999999999999996 3.0999999999999996 0.000320 
2.2 3.0999999999999996 0.000320 
2.3 3.0999999999999996 0.000370 
2.4000000000000004 3.0999999999999996 0.000570 
2.5 3.0999999999999996 0.000540 
2.5999999999999996 3.0999999999999996 0.000420 
2.7 3.0999999999999996 0.000560 
2.8 3.0999999999999996 0.000570 
2.9000000000000004 3.0999999999999996 0.000640 
3.0 3.0999999999999996 0.000830 
3.0999999999999996 3.0999999999999996 0.000590 
3.2 3.0999999999999996 0.000700 
3.3 3.0999999999999996 0.000820 
3.4000000000000004 3.0999999999999996 0.001150 
3.5 3.0999999999999996 0.001370 
3.5999999999999996 3.0999999999999996 0.000950 
3.7 3.0999999999999996 0.001190 
3.8 3.0999999999999996 0.001610 
3.9000000000000004 3.0999999999999996 0.001970 
4.0 3.0999999999999996 0.004560 
4.1 3.0999999999999996 0.009080 
4.2 3.0999999999999996 0.008640 
4.3 3.0999999999999996 0.003630 
4.4 3.0999999999999996 0.000940 
4.5 3.0999999999999996 0.000170 
4.6 3.0999999999999996 0.000520 
4.7 3.0999999999999996 0.002980 
4.8 3.0999999999999996 0.007300 
4.9 3.0999999999999996 0.012300 
5.0 3.0999999999999996 0.029090 
5.1 3.0999999999999996 0.058229 
5.199999999999999 3.0999999999999996 0.073419 
5.300000000000001 3.0999999999999996 0.068359 
5.4 3.0999999999999996 0.048200 
5.5 3.0999999999999996 0.096899 
5.6 3.0999999999999996 0.182718 
5.699999999999999 3.0999999999999996 0.163938 
5.800000000000001 3.0999999999999996 0.081769 
5.9 3.0999999999999996 0.037210 
6.0 3.0999999999999996 0.052189 
6.1 3.0999999999999996 0.072499 
6.199999999999999 3.0999999999999996 0.072039 
6.300000000000001 3.0999999999999996 0.055019 
6.4 3.0999999999999996 0.047290 
6.5 3.0999999999999996 0.080849 
6.6 3.0999999999999996 0.078579 
6.699999999999999 3.0999999999999996 0.045240 
6.800000000000001 3.0999999999999996 0.030120 
6.9 3.0999999999999996 0.029460 
7.0 3.0999999999999996 0.053079 
7.1 3.0999999999999996 0.091679 
7.199999999999999 3.0999999999999996 0.068829 
7.300000000000001 3.0999999999999996 0.022750 
7.4 3.0999999999999996 0.003130 
7.5 3.0999999999999996 0.000900 
7.6 3.0999999999999996 0.000340 
7.699999999999999 3.0999999999999996 0.000200 
7.800000000000001 3.0999999999999996 0.000970 
7.9 3.0999999999999996 0.003550 
8.0 3.0999999999999996 0.009150 
8.1 3.0999999999999996 0.012770 
8.2 3.0999999999999996 0.009160 
8.3 3.0999999999999996 0.006220 
8.4 3.0999999999999996 0.003410 
8.5 3.0999999999999996 0.003180 
8.6 3.0999999999999996 0.002080 
8.7 3.0999999999999996 0.001980 
8.8 3.0999999999999996 0.002200 
8.9 3.0999999999999996 0.001840 
9.0 3.0999999999999996 0.001410 
9.1 3.0999999999999996 0.001270 
9.2 3.0999999999999996 0.001230 
9.3 3.0999999999999996 0.001130 
9.4 3.0999999999999996 0.000810 
9.5 3.0999999999999996 0.000820 
9.6 3.0999999999999996 0.000670 
9.7 3.0999999999999996 0.000590 
9.8 3.0999999999999996 0.000490 
9.9 3.0999999999999996 0.000480 
10.0 3.0999999999999996 0.000550 
10.1 3.0999999999999996 0.000430 
10.2 3.0999999999999996 0.000390 
10.3 3.0999999999999996 0.000430 
10.4 3.0999999999999996 0.000420 
10.5 3.0999999999999996 0.000460 
10.6 3.0999999999999996 0.000270 
10.7 3.0999999999999996 0.000220 
10.8 3.0999999999999996 0.000400 
10.9 3.0999999999999996 0.000340 
11.0 3.0999999999999996 0.000290 
11.1 3.0999999999999996 0.000330 
11.2 3.0999999999999996 0.000310 
11.3 3.0999999999999996 0.000210 
11.4 3.0999999999999996 0.000370 
11.5 3.0999999999999996 0.000290 
11.6 3.0999999999999996 0.000300 
11.7 3.0999999999999996 0.000300 
11.8 3.0999999999999996 0.000350 
11.9 3.0999999999999996 0.000260 
12.0 3.0999999999999996 0.000370 
12.1 3.0999999999999996 0.000400 
12.2 3.0999999999999996 0.000260 
12.3 3.0999999999999996 0.000280 
12.4 3.0999999999999996 0.000350 
12.5 3.0999999999999996 0.000340 
12.6 3.0999999999999996 0.000400 
12.7 3.0999999999999996 0.000410 
12.8 3.0999999999999996 0.000320 
12.9 3.0999999999999996 0.000330 
13.0 3.0999999999999996 0.000320 
13.100000000000001 3.0999999999999996 0.000430 
13.200001 3.0999999999999996 0.000390 
13.299999 3.0999999999999996 0.000320 
13.399999999999999 3.0999999999999996 0.000360 
13.5 3.0999999999999996 0.000360 
13.600000000000001 3.0999999999999996 0.000370 
13.700001 3.0999999999999996 0.000440 
13.799999 3.0999999999999996 0.000360 
13.899999999999999 3.0999999999999996 0.000400 
14.0 3.0999999999999996 0.000350 
14.100000000000001 3.0999999999999996 0.000270 
14.200001 3.0999999999999996 0.000350 
14.299999 3.0999999999999996 0.000370 
14.399999999999999 3.0999999999999996 0.000420 
14.5 3.0999999999999996 0.000320 
14.600000000000001 3.0999999999999996 0.000280 
14.700001 3.0999999999999996 0.000340 
14.799999 3.0999999999999996 0.000300 
14.899999999999999 3.0999999999999996 0.000460 
15.0 3.0999999999999996 0.000220 
15.100000000000001 3.0999999999999996 0.000340 
15.200001 3.0999999999999996 0.000070 
-3.0 3.2 0.000070 
-2.9 3.2 0.000340 
-2.8 3.2 0.000350 
-2.7 3.2 0.000400 
-2.6 3.2 0.000290 
-2.5 3.2 0.000260 
-2.4 3.2 0.000410 
-2.3 3.2 0.000410 
-2.2 3.2 0.000300 
-2.1 3.2 0.000450 
-2.0 3.2 0.000360 
-1.9 3.2 0.000410 
-1.8 3.2 0.000340 
-1.7 3.2 0.000320 
-1.6 3.2 0.000440 
-1.5 3.2 0.000310 
-1.4 3.2 0.000390 
-1.3 3.2 0.000300 
-1.2 3.2 0.000450 
-1.1 3.2 0.000390 
-1.0 3.2 0.000480 
-0.8999999999999999 3.2 0.000260 
-0.7999999999999998 3.2 0.000280 
-0.7000000000000002 3.2 0.000390 
-0.6000000000000001 3.2 0.000330 
-0.5 3.2 0.000270 
-0.3999999999999999 3.2 0.000350 
-0.2999999999999998 3.2 0.000410 
-0.20000000000000018 3.2 0.000250 
-0.10000000000000009 3.2 0.000260 
0.0 3.2 0.000400 
0.10000000000000009 3.2 0.000390 
0.20000000000000018 3.2 0.000400 
0.2999999999999998 3.2 0.000330 
0.3999999999999999 3.2 0.000230 
0.5 3.2 0.000360 
0.6000000000000001 3.2 0.000240 
0.7000000000000002 3.2 0.000450 
0.7999999999999998 3.2 0.000320 
0.8999999999999999 3.2 0.000310 
1.0 3.2 0.000210 
1.0999999999999996 3.2 0.000320 
1.2000000000000002 3.2 0.000400 
1.2999999999999998 3.2 0.000310 
1.4000000000000004 3.2 0.000330 
1.5 3.2 0.000310 
1.5999999999999996 3.2 0.000250 
1.7000000000000002 3.2 0.000350 
1.7999999999999998 3.2 0.000270 
1.9000000000000004 3.2 0.000280 
2.0 3.2 0.000510 
2.0999999999999996 3.2 0.000370 
2.2 3.2 0.000360 
2.3 3.2 0.000380 
2.4000000000000004 3.2 0.000590 
2.5 3.2 0.000510 
2.5999999999999996 3.2 0.000430 
2.7 3.2 0.000630 
2.8 3.2 0.000680 
2.9000000000000004 3.2 0.000730 
3.0 3.2 0.000910 
3.0999999999999996 3.2 0.000510 
3.2 3.2 0.000750 
3.3 3.2 0.001110 
3.4000000000000004 3.2 0.001340 
3.5 3.2 0.001620 
3.5999999999999996 3.2 0.001620 
3.7 3.2 0.002340 
3.8 3.2 0.004240 
3.9000000000000004 3.2 0.004630 
4.0 3.2 0.004070 
4.1 3.2 0.003660 
4.2 3.2 0.002850 
4.3 3.2 0.001970 
4.4 3.2 0.000650 
4.5 3.2 0.000210 
4.6 3.2 0.000720 
4.7 3.2 0.003570 
4.8 3.2 0.009120 
4.9 3.2 0.031920 
5.0 3.2 0.098659 
5.1 3.2 0.112479 
5.199999999999999 3.2 0.072849 
5.300000000000001 3.2 0.065469 
5.4 3.2 0.063729 
5.5 3.2 0.112699 
5.6 3.2 0.161938 
5.699999999999999 3.2 0.128019 
5.800000000000001 3.2 0.070839 
5.9 3.2 0.055289 
6.0 3.2 0.080179 
6.1 3.2 0.083849 
6.199999999999999 3.2 0.063359 
6.300000000000001 3.2 0.052999 
6.4 3.2 0.056899 
6.5 3.2 0.110849 
6.6 3.2 0.112289 
6.699999999999999 3.2 0.071509 
6.800000000000001 3.2 0.043520 
6.9 3.2 0.026960 
7.0 3.2 0.058359 
7.1 3.2 0.107779 
7.199999999999999 3.2 0.084089 
7.300000000000001 3.2 0.024930 
7.4 3.2 0.004910 
7.5 3.2 0.001180 
7.6 3.2 0.000290 
7.699999999999999 3.2 0.000090 
7.800000000000001 3.2 0.000510 
7.9 3.2 0.002070 
8.0 3.2 0.010920 
8.1 3.2 0.015400 
8.2 3.2 0.009540 
8.3 3.2 0.007650 
8.4 3.2 0.004900 
8.5 3.2 0.004570 
8.6 3.2 0.003000 
8.7 3.2 0.002510 
8.8 3.2 0.002200 
8.9 3.2 0.001890 
9.0 3.2 0.001960 
9.1 3.2 0.001430 
9.2 3.2 0.001420 
9.3 3.2 0.001220 
9.4 3.2 0.000930 
9.5 3.2 0.000830 
9.6 3.2 0.000740 
9.7 3.2 0.000680 
9.8 3.2 0.000650 
9.9 3.2 0.000560 
10.0 3.2 0.000550 
10.1 3.2 0.000640 
10.2 3.2 0.000470 
10.3 3.2 0.000480 
10.4 3.2 0.000400 
10.5 3.2 0.000470 
10.6 3.2 0.000440 
10.7 3.2 0.000370 
10.8 3.2 0.000260 
10.9 3.2 0.000440 
11.0 3.2 0.000470 
11.1 3.2 0.000380 
11.2 3.2 0.000240 
11.3 3.2 0.000430 
11.4 3.2 0.000280 
11.5 3.2 0.000340 
11.6 3.2 0.000400 
11.7 3.2 0.000420 
11.8 3.2 0.000400 
11.9 3.2 0.000300 
12.0 3.2 0.000270 
12.1 3.2 0.000250 
12.2 3.2 0.000400 
12.3 3.2 0.000370 
12.4 3.2 0.000360 
12.5 3.2 0.000360 
12.6 3.2 0.000320 
12.7 3.2 0.000420 
12.8 3.2 0.000340 
12.9 3.2 0.000350 
13.0 3.2 0.000340 
13.100000000000001 3.2 0.000340 
13.200001 3.2 0.000480 
13.299999 3.2 0.000360 
13.399999999999999 3.2 0.000390 
13.5 3.2 0.000420 
13.600000000000001 3.2 0.000330 
13.700001 3.2 0.000490 
13.799999 3.2 0.000360 
13.899999999999999 3.2 0.000530 
14.0 3.2 0.000320 
14.100000000000001 3.2 0.000480 
14.200001 3.2 0.000310 
14.299999 3.2 0.000300 
14.399999999999999 3.2 0.000360 
14.5 3.2 0.000350 
14.600000000000001 3.2 0.000440 
14.700001 3.2 0.000300 
14.799999 3.2 0.000410 
14.899999999999999 3.2 0.000420 
15.0 3.2 0.000340 
15.100000000000001 3.2 0.000440 
15.200001 3.2 0.000110 
-3.0 3.3 0.000040 
-2.9 3.3 0.000350 
-2.8 3.3 0.000390 
-2.7 3.3 0.000260 
-2.6 3.3 0.000320 
-2.5 3.3 0.000340 
-2.4 3.3 0.000380 
-2.3 3.3 0.000450 
-2.2 3.3 0.000310 
-2.1 3.3 0.000350 
-2.0 3.3 0.000310 
-1.9 3.3 0.000380 
-1.8 3.3 0.000450 
-1.7 3.3 0.000440 
-1.6 3.3 0.000470 
-1.5 3.3 0.000380 
-1.4 3.3 0.000410 
-1.3 3.3 0.000230 
-1.2 3.3 0.000450 
-1.1 3.3 0.000390 
-1.0 3.3 0.000260 
-0.8999999999999999 3.3 0.000440 
-0.7999999999999998 3.3 0.000190 
-0.7000000000000002 3.3 0.000450 
-0.6000000000000001 3.3 0.000480 
-0.5 3.3 0.000340 
-0.3999999999999999 3.3 0.000430 
-0.2999999999999998 3.3 0.000260 
-0.20000000000000018 3.3 0.000330 
-0.10000000000000009 3.3 0.000370 
0.0 3.3 0.000440 
0.10000000000000009 3.3 0.000500 
0.20000000000000018 3.3 0.000320 
0.2999999999999998 3.3 0.000360 
0.3999999999999999 3.3 0.000430 
0.5 3.3 0.000420 
0.6000000000000001 3.3 0.000370 
0.7000000000000002 3.3 0.000390 
0.7999999999999998 3.3 0.000330 
0.8999999999999999 3.3 0.000270 
1.0 3.3 0.000420 
1.0999999999999996 3.3 0.000330 
1.2000000000000002 3.3 0.000420 
1.2999999999999998 3.3 0.000300 
1.4000000000000004 3.3 0.000360 
1.5 3.3 0.000410 
1.5999999999999996 3.3 0.000220 
1.7000000000000002 3.3 0.000290 
1.7999999999999998 3.3 0.000360 
1.9000000000000004 3.3 0.000420 
2.0 3.3 0.000500 
2.0999999999999996 3.3 0.000400 
2.2 3.3 0.000340 
2.3 3.3 0.000270 
2.4000000000000004 3.3 0.000480 
2.5 3.3 0.000590 
2.5999999999999996 3.3 0.000570 
2.7 3.3 0.000600 
2.8 3.3 0.000680 
2.9000000000000004 3.3 0.000660 
3.0 3.3 0.000930 
3.0999999999999996 3.3 0.000710 
3.2 3.3 0.000980 
3.3 3.3 0.000980 
3.4000000000000004 3.3 0.001380 
3.5 3.3 0.001400 
3.5999999999999996 3.3 0.001980 
3.7 3.3 0.003490 
3.8 3.3 0.007250 
3.9000000000000004 3.3 0.010690 
4.0 3.3 0.009770 
4.1 3.3 0.007140 
4.2 3.3 0.002910 
4.3 3.3 0.001110 
4.4 3.3 0.000530 
4.5 3.3 0.000280 
4.6 3.3 0.000680 
4.7 3.3 0.002980 
4.8 3.3 0.010190 
4.9 3.3 0.052259 
5.0 3.3 0.145209 
5.1 3.3 0.141019 
5.199999999999999 3.3 0.097709 
5.300000000000001 3.3 0.126729 
5.4 3.3 0.127919 
5.5 3.3 0.172128 
5.6 3.3 0.168648 
5.699999999999999 3.3 0.141379 
5.800000000000001 3.3 0.110459 
5.9 3.3 0.086089 
6.0 3.3 0.112789 
6.1 3.3 0.117369 
6.199999999999999 3.3 0.091089 
6.300000000000001 3.3 0.082199 
6.4 3.3 0.083759 
6.5 3.3 0.137329 
6.6 3.3 0.130539 
6.699999999999999 3.3 0.098179 
6.800000000000001 3.3 0.091879 
6.9 3.3 0.056669 
7.0 3.3 0.056299 
7.1 3.3 0.142529 
7.199999999999999 3.3 0.165188 
7.300000000000001 3.3 0.029660 
7.4 3.3 0.004700 
7.5 3.3 0.001890 
7.6 3.3 0.000510 
7.699999999999999 3.3 0.000160 
7.800000000000001 3.3 0.000260 
7.9 3.3 0.001730 
8.0 3.3 0.012220 
8.1 3.3 0.014520 
8.2 3.3 0.006460 
8.3 3.3 0.006810 
8.4 3.3 0.005980 
8.5 3.3 0.006390 
8.6 3.3 0.003490 
8.7 3.3 0.002040 
8.8 3.3 0.002330 
8.9 3.3 0.002160 
9.0 3.3 0.001890 
9.1 3.3 0.001610 
9.2 3.3 0.001420 
9.3 3.3 0.001470 
9.4 3.3 0.000940 
9.5 3.3 0.000690 
9.6 3.3 0.000660 
9.7 3.3 0.000740 
9.8 3.3 0.000660 
9.9 3.3 0.000650 
10.0 3.3 0.000560 
10.1 3.3 0.000540 
10.2 3.3 0.000550 
10.3 3.3 0.000470 
10.4 3.3 0.000580 
10.5 3.3 0.000420 
10.6 3.3 0.000620 
10.7 3.3 0.000320 
10.8 3.3 0.000370 
10.9 3.3 0.000350 
11.0 3.3 0.000400 
11.1 3.3 0.000320 
11.2 3.3 0.000340 
11.3 3.3 0.000320 
11.4 3.3 0.000400 
11.5 3.3 0.000390 
11.6 3.3 0.000320 
11.7 3.3 0.000330 
11.8 3.3 0.000410 
11.9 3.3 0.000410 
12.0 3.3 0.000450 
12.1 3.3 0.000370 
12.2 3.3 0.000390 
12.3 3.3 0.000440 
12.4 3.3 0.000440 
12.5 3.3 0.000400 
12.6 3.3 0.000420 
12.7 3.3 0.000360 
12.8 3.3 0.000440 
12.9 3.3 0.000440 
13.0 3.3 0.000380 
13.100000000000001 3.3 0.000340 
13.200001 3.3 0.000470 
13.299999 3.3 0.000500 
13.399999999999999 3.3 0.000470 
13.5 3.3 0.000270 
13.600000000000001 3.3 0.000480 
13.700001 3.3 0.000400 
13.799999 3.3 0.000410 
13.899999999999999 3.3 0.000380 
14.0 3.3 0.000270 
14.100000000000001 3.3 0.000320 
14.200001 3.3 0.000500 
14.299999 3.3 0.000370 
14.399999999999999 3.3 0.000500 
14.5 3.3 0.000230 
14.600000000000001 3.3 0.000390 
14.700001 3.3 0.000330 
14.799999 3.3 0.000430 
14.899999999999999 3.3 0.000500 
15.0 3.3 0.000430 
15.100000000000001 3.3 0.000260 
15.200001 3.3 0.000110 
-3.0 3.4000000000000004 0.000040 
-2.9 3.4000000000000004 0.000300 
-2.8 3.4000000000000004 0.000350 
-2.7 3.4000000000000004 0.000360 
-2.6 3.4000000000000004 0.000320 
-2.5 3.4000000000000004 0.000300 
-2.4 3.4000000000000004 0.000500 
-2.3 3.4000000000000004 0.000300 
-2.2 3.4000000000000004 0.000320 
-2.1 3.4000000000000004 0.000390 
-2.0 3.4000000000000004 0.000540 
-1.9 3.4000000000000004 0.000430 
-1.8 3.4000000000000004 0.000430 
-1.7 3.4000000000000004 0.000380 
-1.6 3.4000000000000004 0.000300 
-1.5 3.4000000000000004 0.000440 
-1.4 3.4000000000000004 0.000300 
-1.3 3.4000000000000004 0.000450 
-1.2 3.4000000000000004 0.000360 
-1.1 3.4000000000000004 0.000390 
-1.0 3.4000000000000004 0.000370 
-0.8999999999999999 3.4000000000000004 0.000400 
-0.7999999999999998 3.4000000000000004 0.000300 
-0.7000000000000002 3.4000000000000004 0.000440 
-0.6000000000000001 3.4000000000000004 0.000330 
-0.5 3.4000000000000004 0.000390 
-0.3999999999999999 3.4000000000000004 0.000420 
-0.2999999999999998 3.4000000000000004 0.000440 
-0.20000000000000018 3.4000000000000004 0.000340 
-0.10000000000000009 3.4000000000000004 0.000450 
0.0 3.4000000000000004 0.000370 
0.10000000000000009 3.4000000000000004 0.000450 
0.20000000000000018 3.4000000000000004 0.000300 
0.2999999999999998 3.4000000000000004 0.000310 
0.3999999999999999 3.4000000000000004 0.000380 
0.5 3.4000000000000004 0.000340 
0.6000000000000001 3.4000000000000004 0.000230 
0.7000000000000002 3.4000000000000004 0.000410 
0.7999999999999998 3.4000000000000004 0.000260 
0.8999999999999999 3.4000000000000004 0.000370 
1.0 3.4000000000000004 0.000330 
1.0999999999999996 3.4000000000000004 0.000350 
1.2000000000000002 3.4000000000000004 0.000330 
1.2999999999999998 3.4000000000000004 0.000290 
1.4000000000000004 3.4000000000000004 0.000360 
1.5 3.4000000000000004 0.000530 
1.5999999999999996 3.4000000000000004 0.000400 
1.7000000000000002 3.4000000000000004 0.000420 
1.7999999999999998 3.4000000000000004 0.000380 
1.9000000000000004 3.4000000000000004 0.000410 
2.0 3.4000000000000004 0.000410 
2.0999999999999996 3.4000000000000004 0.000470 
2.2 3.4000000000000004 0.000380 
2.3 3.4000000000000004 0.000510 
2.4000000000000004 3.4000000000000004 0.000450 
2.5 3.4000000000000004 0.000610 
2.5999999999999996 3.4000000000000004 0.000460 
2.7 3.4000000000000004 0.000650 
2.8 3.4000000000000004 0.000850 
2.9000000000000004 3.4000000000000004 0.000720 
3.0 3.4000000000000004 0.000870 
3.0999999999999996 3.4000000000000004 0.000810 
3.2 3.4000000000000004 0.000940 
3.3 3.4000000000000004 0.001170 
3.4000000000000004 3.4000000000000004 0.001170 
3.5 3.4000000000000004 0.001820 
3.5999999999999996 3.4000000000000004 0.001840 
3.7 3.4000000000000004 0.003800 
3.8 3.4000000000000004 0.008640 
3.9000000000000004 3.4000000000000004 0.016000 
4.0 3.4000000000000004 0.020230 
4.1 3.4000000000000004 0.013110 
4.2 3.4000000000000004 0.004220 
4.3 3.4000000000000004 0.001170 
4.4 3.4000000000000004 0.000780 
4.5 3.4000000000000004 0.000780 
4.6 3.4000000000000004 0.001370 
4.7 3.4000000000000004 0.003370 
4.8 3.4000000000000004 0.012980 
4.9 3.4000000000000004 0.071119 
5.0 3.4000000000000004 0.150788 
5.1 3.4000000000000004 0.140389 
5.199999999999999 3.4000000000000004 0.119899 
5.300000000000001 3.4000000000000004 0.165498 
5.4 3.4000000000000004 0.193608 
5.5 3.4000000000000004 0.261237 
5.6 3.4000000000000004 0.218428 
5.699999999999999 3.4000000000000004 0.190708 
5.800000000000001 3.4000000000000004 0.203838 
5.9 3.4000000000000004 0.133979 
6.0 3.4000000000000004 0.148959 
6.1 3.4000000000000004 0.150329 
6.199999999999999 3.4000000000000004 0.118539 
6.300000000000001 3.4000000000000004 0.127129 
6.4 3.4000000000000004 0.116529 
6.5 3.4000000000000004 0.122629 
6.6 3.4000000000000004 0.096379 
6.699999999999999 3.4000000000000004 0.085999 
6.800000000000001 3.4000000000000004 0.110979 
6.9 3.4000000000000004 0.081319 
7.0 3.4000000000000004 0.052279 
7.1 3.4000000000000004 0.049920 
7.199999999999999 3.4000000000000004 0.062539 
7.300000000000001 3.4000000000000004 0.025990 
7.4 3.4000000000000004 0.009590 
7.5 3.4000000000000004 0.005510 
7.6 3.4000000000000004 0.001420 
7.699999999999999 3.4000000000000004 0.000450 
7.800000000000001 3.4000000000000004 0.000330 
7.9 3.4000000000000004 0.000790 
8.0 3.4000000000000004 0.005160 
8.1 3.4000000000000004 0.007000 
8.2 3.4000000000000004 0.005590 
8.3 3.4000000000000004 0.006800 
8.4 3.4000000000000004 0.007170 
8.5 3.4000000000000004 0.007710 
8.6 3.4000000000000004 0.004700 
8.7 3.4000000000000004 0.002460 
8.8 3.4000000000000004 0.002230 
8.9 3.4000000000000004 0.001960 
9.0 3.4000000000000004 0.002130 
9.1 3.4000000000000004 0.001720 
9.2 3.4000000000000004 0.001240 
9.3 3.4000000000000004 0.001240 
9.4 3.4000000000000004 0.000950 
9.5 3.4000000000000004 0.001070 
9.6 3.4000000000000004 0.000760 
9.7 3.4000000000000004 0.000710 
9.8 3.4000000000000004 0.000650 
9.9 3.4000000000000004 0.000560 
10.0 3.4000000000000004 0.000480 
10.1 3.4000000000000004 0.000440 
10.2 3.4000000000000004 0.000440 
10.3 3.4000000000000004 0.000450 
10.4 3.4000000000000004 0.000320 
10.5 3.4000000000000004 0.000390 
10.6 3.4000000000000004 0.000410 
10.7 3.4000000000000004 0.000550 
10.8 3.4000000000000004 0.000510 
10.9 3.4000000000000004 0.000350 
11.0 3.4000000000000004 0.000440 
11.1 3.4000000000000004 0.000390 
11.2 3.4000000000000004 0.000320 
11.3 3.4000000000000004 0.000230 
11.4 3.4000000000000004 0.000290 
11.5 3.4000000000000004 0.000370 
11.6 3.4000000000000004 0.000300 
11.7 3.4000000000000004 0.000280 
11.8 3.4000000000000004 0.000360 
11.9 3.4000000000000004 0.000320 
12.0 3.4000000000000004 0.000310 
12.1 3.4000000000000004 0.000350 
12.2 3.4000000000000004 0.000460 
12.3 3.4000000000000004 0.000350 
12.4 3.4000000000000004 0.000360 
12.5 3.4000000000000004 0.000290 
12.6 3.4000000000000004 0.000260 
12.7 3.4000000000000004 0.000320 
12.8 3.4000000000000004 0.000480 
12.9 3.4000000000000004 0.000410 
13.0 3.4000000000000004 0.000360 
13.100000000000001 3.4000000000000004 0.000430 
13.200001 3.4000000000000004 0.000370 
13.299999 3.4000000000000004 0.000350 
13.399999999999999 3.4000000000000004 0.000350 
13.5 3.4000000000000004 0.000290 
13.600000000000001 3.4000000000000004 0.000360 
13.700001 3.4000000000000004 0.000340 
13.799999 3.4000000000000004 0.000430 
13.899999999999999 3.4000000000000004 0.000440 
14.0 3.4000000000000004 0.000420 
14.100000000000001 3.4000000000000004 0.000440 
14.200001 3.4000000000000004 0.000370 
14.299999 3.4000000000000004 0.000330 
14.399999999999999 3.4000000000000004 0.000360 
14.5 3.4000000000000004 0.000320 
14.600000000000001 3.4000000000000004 0.000390 
14.700001 3.4000000000000004 0.000480 
14.799999 3.4000000000000004 0.000450 
14.899999999999999 3.4000000000000004 0.000460 
15.0 3.4000000000000004 0.000310 
15.100000000000001 3.4000000000000004 0.000410 
15.200001 3.4000000000000004 0.000100 
-3.0 3.5 0.000090 
-2.9 3.5 0.000360 
-2.8 3.5 0.000280 
-2.7 3.5 0.000450 
-2.6 3.5 0.000350 
-2.5 3.5 0.000410 
-2.4 3.5 0.000490 
-2.3 3.5 0.000420 
-2.2 3.5 0.000320 
-2.1 3.5 0.000300 
-2.0 3.5 0.000390 
-1.9 3.5 0.000440 
-1.8 3.5 0.000480 
-1.7 3.5 0.000300 
-1.6 3.5 0.000420 
-1.5 3.5 0.000360 
-1.4 3.5 0.000320 
-1.3 3.5 0.000440 
-1.2 3.5 0.000430 
-1.1 3.5 0.000330 
-1.0 3.5 0.000290 
-0.8999999999999999 3.5 0.000430 
-0.7999999999999998 3.5 0.000280 
-0.7000000000000002 3.5 0.000310 
-0.6000000000000001 3.5 0.000330 
-0.5 3.5 0.000390 
-0.3999999999999999 3.5 0.000530 
-0.2999999999999998 3.5 0.000420 
-0.20000000000000018 3.5 0.000420 
-0.10000000000000009 3.5 0.000440 
0.0 3.5 0.000340 
0.10000000000000009 3.5 0.000340 
0.20000000000000018 3.5 0.000390 
0.2999999999999998 3.5 0.000360 
0.3999999999999999 3.5 0.000310 
0.5 3.5 0.000260 
0.6000000000000001 3.5 0.000310 
0.7000000000000002 3.5 0.000300 
0.7999999999999998 3.5 0.000410 
0.8999999999999999 3.5 0.000390 
1.0 3.5 0.000240 
1.0999999999999996 3.5 0.000340 
1.2000000000000002 3.5 0.000230 
1.2999999999999998 3.5 0.000450 
1.4000000000000004 3.5 0.000380 
1.5 3.5 0.000470 
1.5999999999999996 3.5 0.000390 
1.7000000000000002 3.5 0.000460 
1.7999999999999998 3.5 0.000410 
1.9000000000000004 3.5 0.000360 
2.0 3.5 0.000310 
2.0999999999999996 3.5 0.000360 
2.2 3.5 0.000470 
2.3 3.5 0.000460 
2.4000000000000004 3.5 0.000440 
2.5 3.5 0.000480 
2.5999999999999996 3.5 0.000460 
2.7 3.5 0.000680 
2.8 3.5 0.000700 
2.9000000000000004 3.5 0.000640 
3.0 3.5 0.001100 
3.0999999999999996 3.5 0.001000 
3.2 3.5 0.001130 
3.3 3.5 0.001440 
3.4000000000000004 3.5 0.001830 
3.5 3.5 0.001820 
3.5999999999999996 3.5 0.002220 
3.7 3.5 0.003600 
3.8 3.5 0.007640 
3.9000000000000004 3.5 0.016340 
4.0 3.5 0.021230 
4.1 3.5 0.013370 
4.2 3.5 0.004590 
4.3 3.5 0.001450 
4.4 3.5 0.000920 
4.5 3.5 0.001200 
4.6 3.5 0.002080 
4.7 3.5 0.004900 
4.8 3.5 0.014400 
4.9 3.5 0.073329 
5.0 3.5 0.186028 
5.1 3.5 0.183768 
5.199999999999999 3.5 0.125349 
5.300000000000001 3.5 0.134959 
5.4 3.5 0.160998 
5.5 3.5 0.234408 
5.6 3.5 0.212368 
5.699999999999999 3.5 0.199838 
5.800000000000001 3.5 0.242328 
5.9 3.5 0.177958 
6.0 3.5 0.206608 
6.1 3.5 0.176508 
6.199999999999999 3.5 0.126519 
6.300000000000001 3.5 0.180598 
6.4 3.5 0.160188 
6.5 3.5 0.111729 
6.6 3.5 0.056809 
6.699999999999999 3.5 0.053369 
6.800000000000001 3.5 0.090719 
6.9 3.5 0.085359 
7.0 3.5 0.060819 
7.1 3.5 0.028300 
7.199999999999999 3.5 0.018870 
7.300000000000001 3.5 0.027720 
7.4 3.5 0.022860 
7.5 3.5 0.013160 
7.6 3.5 0.003550 
7.699999999999999 3.5 0.000900 
7.800000000000001 3.5 0.000560 
7.9 3.5 0.000470 
8.0 3.5 0.001180 
8.1 3.5 0.002600 
8.2 3.5 0.004870 
8.3 3.5 0.007810 
8.4 3.5 0.007040 
8.5 3.5 0.007190 
8.6 3.5 0.004420 
8.7 3.5 0.003080 
8.8 3.5 0.002600 
8.9 3.5 0.002070 
9.0 3.5 0.002440 
9.1 3.5 0.001930 
9.2 3.5 0.001650 
9.3 3.5 0.001340 
9.4 3.5 0.001100 
9.5 3.5 0.001060 
9.6 3.5 0.000740 
9.7 3.5 0.000690 
9.8 3.5 0.000830 
9.9 3.5 0.000590 
10.0 3.5 0.000470 
10.1 3.5 0.000600 
10.2 3.5 0.000580 
10.3 3.5 0.000540 
10.4 3.5 0.000450 
10.5 3.5 0.000320 
10.6 3.5 0.000460 
10.7 3.5 0.000450 
10.8 3.5 0.000530 
10.9 3.5 0.000410 
11.0 3.5 0.000350 
11.1 3.5 0.000250 
11.2 3.5 0.000310 
11.3 3.5 0.000310 
11.4 3.5 0.000260 
11.5 3.5 0.000350 
11.6 3.5 0.000340 
11.7 3.5 0.000410 
11.8 3.5 0.000340 
11.9 3.5 0.000450 
12.0 3.5 0.000410 
12.1 3.5 0.000290 
12.2 3.5 0.000400 
12.3 3.5 0.000370 
12.4 3.5 0.000300 
12.5 3.5 0.000440 
12.6 3.5 0.000370 
12.7 3.5 0.000440 
12.8 3.5 0.000440 
12.9 3.5 0.000330 
13.0 3.5 0.000360 
13.100000000000001 3.5 0.000360 
13.200001 3.5 0.000310 
13.299999 3.5 0.000280 
13.399999999999999 3.5 0.000460 
13.5 3.5 0.000330 
13.600000000000001 3.5 0.000420 
13.700001 3.5 0.000370 
13.799999 3.5 0.000380 
13.899999999999999 3.5 0.000390 
14.0 3.5 0.000330 
14.100000000000001 3.5 0.000290 
14.200001 3.5 0.000380 
14.299999 3.5 0.000370 
14.399999999999999 3.5 0.000520 
14.5 3.5 0.000340 
14.600000000000001 3.5 0.000380 
14.700001 3.5 0.000340 
14.799999 3.5 0.000290 
14.899999999999999 3.5 0.000370 
15.0 3.5 0.000340 
15.100000000000001 3.5 0.000370 
15.200001 3.5 0.000100 
-3.0 3.5999999999999996 0.000040 
-2.9 3.5999999999999996 0.000220 
-2.8 3.5999999999999996 0.000350 
-2.7 3.5999999999999996 0.000360 
-2.6 3.5999999999999996 0.000350 
-2.5 3.5999999999999996 0.000410 
-2.4 3.5999999999999996 0.000460 
-2.3 3.5999999999999996 0.000440 
-2.2 3.5999999999999996 0.000350 
-2.1 3.5999999999999996 0.000340 
-2.0 3.5999999999999996 0.000350 
-1.9 3.5999999999999996 0.000350 
-1.8 3.5999999999999996 0.000370 
-1.7 3.5999999999999996 0.000420 
-1.6 3.5999999999999996 0.000470 
-1.5 3.5999999999999996 0.000260 
-1.4 3.5999999999999996 0.000410 
-1.3 3.5999999999999996 0.000380 
-1.2 3.5999999999999996 0.000320 
-1.1 3.5999999999999996 0.000450 
-1.0 3.5999999999999996 0.000400 
-0.8999999999999999 3.5999999999999996 0.000350 
-0.7999999999999998 3.5999999999999996 0.000310 
-0.7000000000000002 3.5999999999999996 0.000410 
-0.6000000000000001 3.5999999999999996 0.000300 
-0.5 3.5999999999999996 0.000330 
-0.3999999999999999 3.5999999999999996 0.000390 
-0.2999999999999998 3.5999999999999996 0.000270 
-0.20000000000000018 3.5999999999999996 0.000360 
-0.10000000000000009 3.5999999999999996 0.000390 
0.0 3.5999999999999996 0.000360 
0.10000000000000009 3.5999999999999996 0.000360 
0.20000000000000018 3.5999999999999996 0.000230 
0.2999999999999998 3.5999999999999996 0.000350 
0.3999999999999999 3.5999999999999996 0.000310 
0.5 3.5999999999999996 0.000330 
0.6000000000000001 3.5999999999999996 0.000300 
0.7000000000000002 3.5999999999999996 0.000310 
0.7999999999999998 3.5999999999999996 0.000330 
0.8999999999999999 3.5999999999999996 0.000320 
1.0 3.5999999999999996 0.000350 
1.0999999999999996 3.5999999999999996 0.000290 
1.2000000000000002 3.5999999999999996 0.000390 
1.2999999999999998 3.5999999999999996 0.000380 
1.4000000000000004 3.5999999999999996 0.000360 
1.5 3.5999999999999996 0.000390 
1.5999999999999996 3.5999999999999996 0.000360 
1.7000000000000002 3.5999999999999996 0.000360 
1.7999999999999998 3.5999999999999996 0.000400 
1.9000000000000004 3.5999999999999996 0.000210 
2.0 3.5999999999999996 0.000450 
2.0999999999999996 3.5999999999999996 0.000330 
2.2 3.5999999999999996 0.000530 
2.3 3.5999999999999996 0.000390 
2.4000000000000004 3.5999999999999996 0.000580 
2.5 3.5999999999999996 0.000600 
2.5999999999999996 3.5999999999999996 0.000670 
2.7 3.5999999999999996 0.000870 
2.8 3.5999999999999996 0.000830 
2.9000000000000004 3.5999999999999996 0.000890 
3.0 3.5999999999999996 0.001150 
3.0999999999999996 3.5999999999999996 0.001180 
3.2 3.5999999999999996 0.001140 
3.3 3.5999999999999996 0.001520 
3.4000000000000004 3.5999999999999996 0.001950 
3.5 3.5999999999999996 0.002530 
3.5999999999999996 3.5999999999999996 0.002430 
3.7 3.5999999999999996 0.003050 
3.8 3.5999999999999996 0.007140 
3.9000000000000004 3.5999999999999996 0.013970 
4.0 3.5999999999999996 0.017330 
4.1 3.5999999999999996 0.012010 
4.2 3.5999999999999996 0.004910 
4.3 3.5999999999999996 0.001570 
4.4 3.5999999999999996 0.000920 
4.5 3.5999999999999996 0.001080 
4.6 3.5999999999999996 0.002920 
4.7 3.5999999999999996 0.009120 
4.8 3.5999999999999996 0.017590 
4.9 3.5999999999999996 0.040500 
5.0 3.5999999999999996 0.103619 
5.1 3.5999999999999996 0.141119 
5.199999999999999 3.5999999999999996 0.144259 
5.300000000000001 3.5999999999999996 0.132699 
5.4 3.5999999999999996 0.098009 
5.5 3.5999999999999996 0.139439 
5.6 3.5999999999999996 0.159778 
5.699999999999999 3.5999999999999996 0.154038 
5.800000000000001 3.5999999999999996 0.169838 
5.9 3.5999999999999996 0.146779 
6.0 3.5999999999999996 0.186738 
6.1 3.5999999999999996 0.162468 
6.199999999999999 3.5999999999999996 0.125599 
6.300000000000001 3.5999999999999996 0.193328 
6.4 3.5999999999999996 0.190238 
6.5 3.5999999999999996 0.142219 
6.6 3.5999999999999996 0.065659 
6.699999999999999 3.5999999999999996 0.044860 
6.800000000000001 3.5999999999999996 0.071399 
6.9 3.5999999999999996 0.073469 
7.0 3.5999999999999996 0.064599 
7.1 3.5999999999999996 0.036570 
7.199999999999999 3.5999999999999996 0.028900 
7.300000000000001 3.5999999999999996 0.062429 
7.4 3.5999999999999996 0.074889 
7.5 3.5999999999999996 0.031260 
7.6 3.5999999999999996 0.006540 
7.699999999999999 3.5999999999999996 0.001560 
7.800000000000001 3.5999999999999996 0.000860 
7.9 3.5999999999999996 0.000490 
8.0 3.5999999999999996 0.000970 
8.1 3.5999999999999996 0.002480 
8.2 3.5999999999999996 0.005550 
8.3 3.5999999999999996 0.008280 
8.4 3.5999999999999996 0.006890 
8.5 3.5999999999999996 0.006380 
8.6 3.5999999999999996 0.004470 
8.7 3.5999999999999996 0.002940 
8.8 3.5999999999999996 0.002630 
8.9 3.5999999999999996 0.001910 
9.0 3.5999999999999996 0.002340 
9.1 3.5999999999999996 0.002090 
9.2 3.5999999999999996 0.001620 
9.3 3.5999999999999996 0.001220 
9.4 3.5999999999999996 0.000990 
9.5 3.5999999999999996 0.001170 
9.6 3.5999999999999996 0.000720 
9.7 3.5999999999999996 0.000840 
9.8 3.5999999999999996 0.000630 
9.9 3.5999999999999996 0.000720 
10.0 3.5999999999999996 0.000610 
10.1 3.5999999999999996 0.000540 
10.2 3.5999999999999996 0.000560 
10.3 3.5999999999999996 0.000450 
10.4 3.5999999999999996 0.000420 
10.5 3.5999999999999996 0.000390 
10.6 3.5999999999999996 0.000480 
10.7 3.5999999999999996 0.000440 
10.8 3.5999999999999996 0.000420 
10.9 3.5999999999999996 0.000480 
11.0 3.5999999999999996 0.000370 
11.1 3.5999999999999996 0.000370 
11.2 3.5999999999999996 0.000330 
11.3 3.5999999999999996 0.000370 
11.4 3.5999999999999996 0.000350 
11.5 3.5999999999999996 0.000340 
11.6 3.5999999999999996 0.000410 
11.7 3.5999999999999996 0.000380 
11.8 3.5999999999999996 0.000310 
11.9 3.5999999999999996 0.000280 
12.0 3.5999999999999996 0.000320 
12.1 3.5999999999999996 0.000470 
12.2 3.5999999999999996 0.000450 
12.3 3.5999999999999996 0.000320 
12.4 3.5999999999999996 0.000330 
12.5 3.5999999999999996 0.000410 
12.6 3.5999999999999996 0.000490 
12.7 3.5999999999999996 0.000320 
12.8 3.5999999999999996 0.000300 
12.9 3.5999999999999996 0.000380 
13.0 3.5999999999999996 0.000480 
13.100000000000001 3.5999999999999996 0.000450 
13.200001 3.5999999999999996 0.000420 
13.299999 3.5999999999999996 0.000300 
13.399999999999999 3.5999999999999996 0.000460 
13.5 3.5999999999999996 0.000360 
13.600000000000001 3.5999999999999996 0.000420 
13.700001 3.5999999999999996 0.000450 
13.799999 3.5999999999999996 0.000380 
13.899999999999999 3.5999999999999996 0.000400 
14.0 3.5999999999999996 0.000480 
14.100000000000001 3.5999999999999996 0.000410 
14.200001 3.5999999999999996 0.000280 
14.299999 3.5999999999999996 0.000450 
14.399999999999999 3.5999999999999996 0.000500 
14.5 3.5999999999999996 0.000240 
14.600000000000001 3.5999999999999996 0.000300 
14.700001 3.5999999999999996 0.000420 
14.799999 3.5999999999999996 0.000530 
14.899999999999999 3.5999999999999996 0.000430 
15.0 3.5999999999999996 0.000340 
15.100000000000001 3.5999999999999996 0.000430 
15.200001 3.5999999999999996 0.000120 
-3.0 3.7 0.000080 
-2.9 3.7 0.000400 
-2.8 3.7 0.000450 
-2.7 3.7 0.000420 
-2.6 3.7 0.000290 
-2.5 3.7 0.000450 
-2.4 3.7 0.000460 
-2.3 3.7 0.000380 
-2.2 3.7 0.000370 
-2.1 3.7 0.000320 
-2.0 3.7 0.000400 
-1.9 3.7 0.000330 
-1.8 3.7 0.000420 
-1.7 3.7 0.000380 
-1.6 3.7 0.000440 
-1.5 3.7 0.000370 
-1.4 3.7 0.000400 
-1.3 3.7 0.000400 
-1.2 3.7 0.000310 
-1.1 3.7 0.000370 
-1.0 3.7 0.000320 
-0.8999999999999999 3.7 0.000440 
-0.7999999999999998 3.7 0.000410 
-0.7000000000000002 3.7 0.000340 
-0.6000000000000001 3.7 0.000330 
-0.5 3.7 0.000400 
-0.3999999999999999 3.7 0.000360 
-0.2999999999999998 3.7 0.000440 
-0.20000000000000018 3.7 0.000320 
-0.10000000000000009 3.7 0.000420 
0.0 3.7 0.000340 
0.10000000000000009 3.7 0.000340 
0.20000000000000018 3.7 0.000350 
0.2999999999999998 3.7 0.000400 
0.3999999999999999 3.7 0.000440 
0.5 3.7 0.000230 
0.6000000000000001 3.7 0.000430 
0.7000000000000002 3.7 0.000320 
0.7999999999999998 3.7 0.000350 
0.8999999999999999 3.7 0.000310 
1.0 3.7 0.000310 
1.0999999999999996 3.7 0.000350 
1.2000000000000002 3.7 0.000180 
1.2999999999999998 3.7 0.000270 
1.4000000000000004 3.7 0.000390 
1.5 3.7 0.000520 
1.5999999999999996 3.7 0.000360 
1.7000000000000002 3.7 0.000340 
1.7999999999999998 3.7 0.000320 
1.9000000000000004 3.7 0.000290 
2.0 3.7 0.000540 
2.0999999999999996 3.7 0.000380 
2.2 3.7 0.000430 
2.3 3.7 0.000370 
2.4000000000000004 3.7 0.000500 
2.5 3.7 0.000740 
2.5999999999999996 3.7 0.000610 
2.7 3.7 0.000550 
2.8 3.7 0.000850 
2.9000000000000004 3.7 0.001010 
3.0 3.7 0.001180 
3.0999999999999996 3.7 0.001220 
3.2 3.7 0.001460 
3.3 3.7 0.001520 
3.4000000000000004 3.7 0.002370 
3.5 3.7 0.002670 
3.5999999999999996 3.7 0.002670 
3.7 3.7 0.003940 
3.8 3.7 0.007750 
3.9000000000000004 3.7 0.018020 
4.0 3.7 0.020870 
4.1 3.7 0.014530 
4.2 3.7 0.005930 
4.3 3.7 0.001390 
4.4 3.7 0.000780 
4.5 3.7 0.000840 
4.6 3.7 0.004570 
4.7 3.7 0.018500 
4.8 3.7 0.039610 
4.9 3.7 0.052179 
5.0 3.7 0.085159 
5.1 3.7 0.163708 
5.199999999999999 3.7 0.242228 
5.300000000000001 3.7 0.195178 
5.4 3.7 0.091899 
5.5 3.7 0.117339 
5.6 3.7 0.149139 
5.699999999999999 3.7 0.149859 
5.800000000000001 3.7 0.160658 
5.9 3.7 0.131829 
6.0 3.7 0.152098 
6.1 3.7 0.134569 
6.199999999999999 3.7 0.110389 
6.300000000000001 3.7 0.147859 
6.4 3.7 0.192088 
6.5 3.7 0.203528 
6.6 3.7 0.106469 
6.699999999999999 3.7 0.054399 
6.800000000000001 3.7 0.061979 
6.9 3.7 0.067039 
7.0 3.7 0.080959 
7.1 3.7 0.057359 
7.199999999999999 3.7 0.044550 
7.300000000000001 3.7 0.148139 
7.4 3.7 0.254477 
7.5 3.7 0.078759 
7.6 3.7 0.009620 
7.699999999999999 3.7 0.002470 
7.800000000000001 3.7 0.001070 
7.9 3.7 0.000740 
8.0 3.7 0.000830 
8.1 3.7 0.003000 
8.2 3.7 0.009890 
8.3 3.7 0.016370 
8.4 3.7 0.009160 
8.5 3.7 0.006250 
8.6 3.7 0.004340 
8.7 3.7 0.003520 
8.8 3.7 0.002700 
8.9 3.7 0.001940 
9.0 3.7 0.002350 
9.1 3.7 0.001810 
9.2 3.7 0.001670 
9.3 3.7 0.001490 
9.4 3.7 0.000860 
9.5 3.7 0.001040 
9.6 3.7 0.000920 
9.7 3.7 0.000830 
9.8 3.7 0.000680 
9.9 3.7 0.000720 
10.0 3.7 0.000730 
10.1 3.7 0.000760 
10.2 3.7 0.000460 
10.3 3.7 0.000430 
10.4 3.7 0.000480 
10.5 3.7 0.000540 
10.6 3.7 0.000490 
10.7 3.7 0.000390 
10.8 3.7 0.000380 
10.9 3.7 0.000390 
11.0 3.7 0.000420 
11.1 3.7 0.000280 
11.2 3.7 0.000360 
11.3 3.7 0.000370 
11.4 3.7 0.000380 
11.5 3.7 0.000370 
11.6 3.7 0.000320 
11.7 3.7 0.000270 
11.8 3.7 0.000380 
11.9 3.7 0.000320 
12.0 3.7 0.000500 
12.1 3.7 0.000350 
12.2 3.7 0.000430 
12.3 3.7 0.000380 
12.4 3.7 0.000370 
12.5 3.7 0.000410 
12.6 3.7 0.000370 
12.7 3.7 0.000340 
12.8 3.7 0.000380 
12.9 3.7 0.000310 
13.0 3.7 0.000320 
13.100000000000001 3.7 0.000270 
13.200001 3.7 0.000420 
13.299999 3.7 0.000300 
13.399999999999999 3.7 0.000350 
13.5 3.7 0.000510 
13.600000000000001 3.7 0.000460 
13.700001 3.7 0.000470 
13.799999 3.7 0.000330 
13.899999999999999 3.7 0.000410 
14.0 3.7 0.000470 
14.100000000000001 3.7 0.000460 
14.200001 3.7 0.000470 
14.299999 3.7 0.000380 
14.399999999999999 3.7 0.000550 
14.5 3.7 0.000320 
14.600000000000001 3.7 0.000380 
14.700001 3.7 0.000310 
14.799999 3.7 0.000260 
14.899999999999999 3.7 0.000430 
15.0 3.7 0.000390 
15.100000000000001 3.7 0.000370 
15.200001 3.7 0.000070 
-3.0 3.8 0.000090 
-2.9 3.8 0.000370 
-2.8 3.8 0.000230 
-2.7 3.8 0.000360 
-2.6 3.8 0.000330 
-2.5 3.8 0.000450 
-2.4 3.8 0.000420 
-2.3 3.8 0.000380 
-2.2 3.8 0.000380 
-2.1 3.8 0.000360 
-2.0 3.8 0.000450 
-1.9 3.8 0.000370 
-1.8 3.8 0.000410 
-1.7 3.8 0.000320 
-1.6 3.8 0.000530 
-1.5 3.8 0.000380 
-1.4 3.8 0.000310 
-1.3 3.8 0.000310 
-1.2 3.8 0.000240 
-1.1 3.8 0.000310 
-1.0 3.8 0.000410 
-0.8999999999999999 3.8 0.000320 
-0.7999999999999998 3.8 0.000360 
-0.7000000000000002 3.8 0.000370 
-0.6000000000000001 3.8 0.000360 
-0.5 3.8 0.000320 
-0.3999999999999999 3.8 0.000340 
-0.2999999999999998 3.8 0.000350 
-0.20000000000000018 3.8 0.000360 
-0.10000000000000009 3.8 0.000420 
0.0 3.8 0.000370 
0.10000000000000009 3.8 0.000310 
0.20000000000000018 3.8 0.000250 
0.2999999999999998 3.8 0.000430 
0.3999999999999999 3.8 0.000320 
0.5 3.8 0.000290 
0.6000000000000001 3.8 0.000280 
0.7000000000000002 3.8 0.000270 
0.7999999999999998 3.8 0.000340 
0.8999999999999999 3.8 0.000300 
1.0 3.8 0.000360 
1.0999999999999996 3.8 0.000320 
1.2000000000000002 3.8 0.000270 
1.2999999999999998 3.8 0.000330 
1.4000000000000004 3.8 0.000300 
1.5 3.8 0.000450 
1.5999999999999996 3.8 0.000340 
1.7000000000000002 3.8 0.000300 
1.7999999999999998 3.8 0.000330 
1.9000000000000004 3.8 0.000360 
2.0 3.8 0.000410 
2.0999999999999996 3.8 0.000390 
2.2 3.8 0.000450 
2.3 3.8 0.000600 
2.4000000000000004 3.8 0.000580 
2.5 3.8 0.000630 
2.5999999999999996 3.8 0.000610 
2.7 3.8 0.000750 
2.8 3.8 0.000800 
2.9000000000000004 3.8 0.001180 
3.0 3.8 0.001200 
3.0999999999999996 3.8 0.001330 
3.2 3.8 0.001320 
3.3 3.8 0.001830 
3.4000000000000004 3.8 0.002560 
3.5 3.8 0.003060 
3.5999999999999996 3.8 0.003170 
3.7 3.8 0.004250 
3.8 3.8 0.010100 
3.9000000000000004 3.8 0.025690 
4.0 3.8 0.035120 
4.1 3.8 0.020040 
4.2 3.8 0.006520 
4.3 3.8 0.001310 
4.4 3.8 0.000560 
4.5 3.8 0.000950 
4.6 3.8 0.004730 
4.7 3.8 0.022760 
4.8 3.8 0.056849 
4.9 3.8 0.086939 
5.0 3.8 0.126879 
5.1 3.8 0.235048 
5.199999999999999 3.8 0.300027 
5.300000000000001 3.8 0.219558 
5.4 3.8 0.119769 
5.5 3.8 0.150938 
5.6 3.8 0.200928 
5.699999999999999 3.8 0.189098 
5.800000000000001 3.8 0.173628 
5.9 3.8 0.145409 
6.0 3.8 0.180978 
6.1 3.8 0.159618 
6.199999999999999 3.8 0.098619 
6.300000000000001 3.8 0.102789 
6.4 3.8 0.159708 
6.5 3.8 0.220968 
6.6 3.8 0.133479 
6.699999999999999 3.8 0.069249 
6.800000000000001 3.8 0.070599 
6.9 3.8 0.089569 
7.0 3.8 0.125139 
7.1 3.8 0.075909 
7.199999999999999 3.8 0.046280 
7.300000000000001 3.8 0.094479 
7.4 3.8 0.142579 
7.5 3.8 0.050199 
7.6 3.8 0.009920 
7.699999999999999 3.8 0.002790 
7.800000000000001 3.8 0.001330 
7.9 3.8 0.000470 
8.0 3.8 0.000840 
8.1 3.8 0.004290 
8.2 3.8 0.018580 
8.3 3.8 0.030880 
8.4 3.8 0.013370 
8.5 3.8 0.006900 
8.6 3.8 0.005420 
8.7 3.8 0.003720 
8.8 3.8 0.003280 
8.9 3.8 0.002170 
9.0 3.8 0.002360 
9.1 3.8 0.002320 
9.2 3.8 0.001840 
9.3 3.8 0.001560 
9.4 3.8 0.000820 
9.5 3.8 0.001380 
9.6 3.8 0.001000 
9.7 3.8 0.000800 
9.8 3.8 0.000690 
9.9 3.8 0.000710 
10.0 3.8 0.000610 
10.1 3.8 0.000480 
10.2 3.8 0.000590 
10.3 3.8 0.000470 
10.4 3.8 0.000530 
10.5 3.8 0.000460 
10.6 3.8 0.000360 
10.7 3.8 0.000470 
10.8 3.8 0.000380 
10.9 3.8 0.000430 
11.0 3.8 0.000470 
11.1 3.8 0.000450 
11.2 3.8 0.000370 
11.3 3.8 0.000250 
11.4 3.8 0.000340 
11.5 3.8 0.000390 
11.6 3.8 0.000410 
11.7 3.8 0.000350 
11.8 3.8 0.000470 
11.9 3.8 0.000370 
12.0 3.8 0.000400 
12.1 3.8 0.000350 
12.2 3.8 0.000310 
12.3 3.8 0.000310 
12.4 3.8 0.000420 
12.5 3.8 0.000610 
12.6 3.8 0.000410 
12.7 3.8 0.000350 
12.8 3.8 0.000350 
12.9 3.8 0.000470 
13.0 3.8 0.000400 
13.100000000000001 3.8 0.000470 
13.200001 3.8 0.000420 
13.299999 3.8 0.000340 
13.399999999999999 3.8 0.000390 
13.5 3.8 0.000390 
13.600000000000001 3.8 0.000390 
13.700001 3.8 0.000470 
13.799999 3.8 0.000330 
13.899999999999999 3.8 0.000410 
14.0 3.8 0.000200 
14.100000000000001 3.8 0.000380 
14.200001 3.8 0.000380 
14.299999 3.8 0.000360 
14.399999999999999 3.8 0.000330 
14.5 3.8 0.000290 
14.600000000000001 3.8 0.000270 
14.700001 3.8 0.000380 
14.799999 3.8 0.000510 
14.899999999999999 3.8 0.000400 
15.0 3.8 0.000330 
15.100000000000001 3.8 0.000440 
15.200001 3.8 0.000090 
-3.0 3.9000000000000004 0.000060 
-2.9 3.9000000000000004 0.000250 
-2.8 3.9000000000000004 0.000350 
-2.7 3.9000000000000004 0.000380 
-2.6 3.9000000000000004 0.000320 
-2.5 3.9000000000000004 0.000500 
-2.4 3.9000000000000004 0.000290 
-2.3 3.9000000000000004 0.000370 
-2.2 3.9000000000000004 0.000350 
-2.1 3.9000000000000004 0.000350 
-2.0 3.9000000000000004 0.000410 
-1.9 3.9000000000000004 0.000460 
-1.8 3.9000000000000004 0.000440 
-1.7 3.9000000000000004 0.000380 
-1.6 3.9000000000000004 0.000550 
-1.5 3.9000000000000004 0.000410 
-1.4 3.9000000000000004 0.000400 
-1.3 3.9000000000000004 0.000330 
-1.2 3.9000000000000004 0.000400 
-1.1 3.9000000000000004 0.000210 
-1.0 3.9000000000000004 0.000450 
-0.8999999999999999 3.9000000000000004 0.000450 
-0.7999999999999998 3.9000000000000004 0.000350 
-0.7000000000000002 3.9000000000000004 0.000280 
-0.6000000000000001 3.9000000000000004 0.000300 
-0.5 3.9000000000000004 0.000340 
-0.3999999999999999 3.9000000000000004 0.000310 
-0.2999999999999998 3.9000000000000004 0.000250 
-0.20000000000000018 3.9000000000000004 0.000310 
-0.10000000000000009 3.9000000000000004 0.000430 
0.0 3.9000000000000004 0.000370 
0.10000000000000009 3.9000000000000004 0.000380 
0.20000000000000018 3.9000000000000004 0.000330 
0.2999999999999998 3.9000000000000004 0.000320 
0.3999999999999999 3.9000000000000004 0.000280 
0.5 3.9000000000000004 0.000300 
0.6000000000000001 3.9000000000000004 0.000380 
0.7000000000000002 3.9000000000000004 0.000200 
0.7999999999999998 3.9000000000000004 0.000310 
0.8999999999999999 3.9000000000000004 0.000450 
1.0 3.9000000000000004 0.000420 
1.0999999999999996 3.9000000000000004 0.000220 
1.2000000000000002 3.9000000000000004 0.000330 
1.2999999999999998 3.9000000000000004 0.000270 
1.4000000000000004 3.9000000000000004 0.000320 
1.5 3.9000000000000004 0.000400 
1.5999999999999996 3.9000000000000004 0.000440 
1.7000000000000002 3.9000000000000004 0.000320 
1.7999999999999998 3.9000000000000004 0.000400 
1.9000000000000004 3.9000000000000004 0.000410 
2.0 3.9000000000000004 0.000440 
2.0999999999999996 3.9000000000000004 0.000350 
2.2 3.9000000000000004 0.000480 
2.3 3.9000000000000004 0.000490 
2.4000000000000004 3.9000000000000004 0.000520 
2.5 3.9000000000000004 0.000650 
2.5999999999999996 3.9000000000000004 0.000660 
2.7 3.9000000000000004 0.000790 
2.8 3.9000000000000004 0.000820 
2.9000000000000004 3.9000000000000004 0.001230 
3.0 3.9000000000000004 0.001380 
3.0999999999999996 3.9000000000000004 0.001470 
3.2 3.9000000000000004 0.001430 
3.3 3.9000000000000004 0.001910 
3.4000000000000004 3.9000000000000004 0.002650 
3.5 3.9000000000000004 0.003080 
3.5999999999999996 3.9000000000000004 0.003060 
3.7 3.9000000000000004 0.004370 
3.8 3.9000000000000004 0.010280 
3.9000000000000004 3.9000000000000004 0.027560 
4.0 3.9000000000000004 0.034350 
4.1 3.9000000000000004 0.017130 
4.2 3.9000000000000004 0.004120 
4.3 3.9000000000000004 0.000900 
4.4 3.9000000000000004 0.000580 
4.5 3.9000000000000004 0.001410 
4.6 3.9000000000000004 0.003970 
4.7 3.9000000000000004 0.015510 
4.8 3.9000000000000004 0.046990 
4.9 3.9000000000000004 0.083579 
5.0 3.9000000000000004 0.125669 
5.1 3.9000000000000004 0.209908 
5.199999999999999 3.9000000000000004 0.287057 
5.300000000000001 3.9000000000000004 0.217808 
5.4 3.9000000000000004 0.125019 
5.5 3.9000000000000004 0.177668 
5.6 3.9000000000000004 0.259357 
5.699999999999999 3.9000000000000004 0.226898 
5.800000000000001 3.9000000000000004 0.167438 
5.9 3.9000000000000004 0.138789 
6.0 3.9000000000000004 0.212008 
6.1 3.9000000000000004 0.226668 
6.199999999999999 3.9000000000000004 0.131199 
6.300000000000001 3.9000000000000004 0.111729 
6.4 3.9000000000000004 0.136859 
6.5 3.9000000000000004 0.179788 
6.6 3.9000000000000004 0.125789 
6.699999999999999 3.9000000000000004 0.081679 
6.800000000000001 3.9000000000000004 0.086449 
6.9 3.9000000000000004 0.098079 
7.0 3.9000000000000004 0.113029 
7.1 3.9000000000000004 0.069559 
7.199999999999999 3.9000000000000004 0.042790 
7.300000000000001 3.9000000000000004 0.036220 
7.4 3.9000000000000004 0.032680 
7.5 3.9000000000000004 0.034390 
7.6 3.9000000000000004 0.014510 
7.699999999999999 3.9000000000000004 0.003240 
7.800000000000001 3.9000000000000004 0.001100 
7.9 3.9000000000000004 0.000550 
8.0 3.9000000000000004 0.000860 
8.1 3.9000000000000004 0.004280 
8.2 3.9000000000000004 0.016830 
8.3 3.9000000000000004 0.025540 
8.4 3.9000000000000004 0.011430 
8.5 3.9000000000000004 0.007270 
8.6 3.9000000000000004 0.005480 
8.7 3.9000000000000004 0.004390 
8.8 3.9000000000000004 0.003240 
8.9 3.9000000000000004 0.002190 
9.0 3.9000000000000004 0.002040 
9.1 3.9000000000000004 0.002270 
9.2 3.9000000000000004 0.001730 
9.3 3.9000000000000004 0.001980 
9.4 3.9000000000000004 0.001100 
9.5 3.9000000000000004 0.001410 
9.6 3.9000000000000004 0.000820 
9.7 3.9000000000000004 0.001010 
9.8 3.9000000000000004 0.000570 
9.9 3.9000000000000004 0.000740 
10.0 3.9000000000000004 0.000550 
10.1 3.9000000000000004 0.000580 
10.2 3.9000000000000004 0.000550 
10.3 3.9000000000000004 0.000540 
10.4 3.9000000000000004 0.000550 
10.5 3.9000000000000004 0.000390 
10.6 3.9000000000000004 0.000470 
10.7 3.9000000000000004 0.000430 
10.8 3.9000000000000004 0.000370 
10.9 3.9000000000000004 0.000500 
11.0 3.9000000000000004 0.000360 
11.1 3.9000000000000004 0.000450 
11.2 3.9000000000000004 0.000340 
11.3 3.9000000000000004 0.000340 
11.4 3.9000000000000004 0.000360 
11.5 3.9000000000000004 0.000460 
11.6 3.9000000000000004 0.000360 
11.7 3.9000000000000004 0.000360 
11.8 3.9000000000000004 0.000320 
11.9 3.9000000000000004 0.000390 
12.0 3.9000000000000004 0.000340 
12.1 3.9000000000000004 0.000270 
12.2 3.9000000000000004 0.000380 
12.3 3.9000000000000004 0.000470 
12.4 3.9000000000000004 0.000390 
12.5 3.9000000000000004 0.000380 
12.6 3.9000000000000004 0.000470 
12.7 3.9000000000000004 0.000370 
12.8 3.9000000000000004 0.000350 
12.9 3.9000000000000004 0.000300 
13.0 3.9000000000000004 0.000440 
13.100000000000001 3.9000000000000004 0.000410 
13.200001 3.9000000000000004 0.000350 
13.299999 3.9000000000000004 0.000470 
13.399999999999999 3.9000000000000004 0.000450 
13.5 3.9000000000000004 0.000410 
13.600000000000001 3.9000000000000004 0.000390 
13.700001 3.9000000000000004 0.000390 
13.799999 3.9000000000000004 0.000420 
13.899999999999999 3.9000000000000004 0.000430 
14.0 3.9000000000000004 0.000350 
14.100000000000001 3.9000000000000004 0.000400 
14.200001 3.9000000000000004 0.000420 
14.299999 3.9000000000000004 0.000320 
14.399999999999999 3.9000000000000004 0.000440 
14.5 3.9000000000000004 0.000380 
14.600000000000001 3.9000000000000004 0.000450 
14.700001 3.9000000000000004 0.000400 
14.799999 3.9000000000000004 0.000330 
14.899999999999999 3.9000000000000004 0.000330 
15.0 3.9000000000000004 0.000360 
15.100000000000001 3.9000000000000004 0.000470 
15.200001 3.9000000000000004 0.000150 
-3.0 4.0 0.000100 
-2.9 4.0 0.000280 
-2.8 4.0 0.000320 
-2.7 4.0 0.000380 
-2.6 4.0 0.000390 
-2.5 4.0 0.000380 
-2.4 4.0 0.000510 
-2.3 4.0 0.000360 
-2.2 4.0 0.000460 
-2.1 4.0 0.000440 
-2.0 4.0 0.000360 
-1.9 4.0 0.000350 
-1.8 4.0 0.000280 
-1.7 4.0 0.000540 
-1.6 4.0 0.000390 
-1.5 4.0 0.000230 
-1.4 4.0 0.000420 
-1.3 4.0 0.000320 
-1.2 4.0 0.000310 
-1.1 4.0 0.000350 
-1.0 4.0 0.000390 
-0.8999999999999999 4.0 0.000400 
-0.7999999999999998 4.0 0.000250 
-0.7000000000000002 4.0 0.000420 
-0.6000000000000001 4.0 0.000440 
-0.5 4.0 0.000330 
-0.3999999999999999 4.0 0.000370 
-0.2999999999999998 4.0 0.000250 
-0.20000000000000018 4.0 0.000370 
-0.10000000000000009 4.0 0.000270 
0.0 4.0 0.000370 
0.10000000000000009 4.0 0.000330 
0.20000000000000018 4.0 0.000310 
0.2999999999999998 4.0 0.000300 
0.3999999999999999 4.0 0.000390 
0.5 4.0 0.000390 
0.6000000000000001 4.0 0.000450 
0.7000000000000002 4.0 0.000290 
0.7999999999999998 4.0 0.000300 
0.8999999999999999 4.0 0.000280 
1.0 4.0 0.000260 
1.0999999999999996 4.0 0.000310 
1.2000000000000002 4.0 0.000280 
1.2999999999999998 4.0 0.000350 
1.4000000000000004 4.0 0.000380 
1.5 4.0 0.000450 
1.5999999999999996 4.0 0.000360 
1.7000000000000002 4.0 0.000360 
1.7999999999999998 4.0 0.000300 
1.9000000000000004 4.0 0.000400 
2.0 4.0 0.000430 
2.0999999999999996 4.0 0.000430 
2.2 4.0 0.000560 
2.3 4.0 0.000450 
2.4000000000000004 4.0 0.000510 
2.5 4.0 0.000680 
2.5999999999999996 4.0 0.000700 
2.7 4.0 0.000770 
2.8 4.0 0.000930 
2.9000000000000004 4.0 0.001090 
3.0 4.0 0.001470 
3.0999999999999996 4.0 0.001450 
3.2 4.0 0.001880 
3.3 4.0 0.002490 
3.4000000000000004 4.0 0.002790 
3.5 4.0 0.003260 
3.5999999999999996 4.0 0.003650 
3.7 4.0 0.005270 
3.8 4.0 0.008130 
3.9000000000000004 4.0 0.014530 
4.0 4.0 0.016320 
4.1 4.0 0.007200 
4.2 4.0 0.001750 
4.3 4.0 0.000370 
4.4 4.0 0.000870 
4.5 4.0 0.002260 
4.6 4.0 0.004230 
4.7 4.0 0.011480 
4.8 4.0 0.032920 
4.9 4.0 0.060639 
5.0 4.0 0.085039 
5.1 4.0 0.141209 
5.199999999999999 4.0 0.218928 
5.300000000000001 4.0 0.176048 
5.4 4.0 0.099289 
5.5 4.0 0.159638 
5.6 4.0 0.242308 
5.699999999999999 4.0 0.206268 
5.800000000000001 4.0 0.135909 
5.9 4.0 0.110409 
6.0 4.0 0.204098 
6.1 4.0 0.274737 
6.199999999999999 4.0 0.184508 
6.300000000000001 4.0 0.136749 
6.4 4.0 0.123419 
6.5 4.0 0.135499 
6.6 4.0 0.109709 
6.699999999999999 4.0 0.084819 
6.800000000000001 4.0 0.085429 
6.9 4.0 0.079189 
7.0 4.0 0.088329 
7.1 4.0 0.069479 
7.199999999999999 4.0 0.040490 
7.300000000000001 4.0 0.028940 
7.4 4.0 0.036570 
7.5 4.0 0.057029 
7.6 4.0 0.023930 
7.699999999999999 4.0 0.003590 
7.800000000000001 4.0 0.001230 
7.9 4.0 0.000620 
8.0 4.0 0.000830 
8.1 4.0 0.003160 
8.2 4.0 0.008120 
8.3 4.0 0.012190 
8.4 4.0 0.007850 
8.5 4.0 0.006680 
8.6 4.0 0.005500 
8.7 4.0 0.004770 
8.8 4.0 0.003920 
8.9 4.0 0.002450 
9.0 4.0 0.002750 
9.1 4.0 0.002320 
9.2 4.0 0.001900 
9.3 4.0 0.001610 
9.4 4.0 0.001180 
9.5 4.0 0.001060 
9.6 4.0 0.001070 
9.7 4.0 0.000910 
9.8 4.0 0.000750 
9.9 4.0 0.000740 
10.0 4.0 0.000630 
10.1 4.0 0.000710 
10.2 4.0 0.000600 
10.3 4.0 0.000460 
10.4 4.0 0.000560 
10.5 4.0 0.000470 
10.6 4.0 0.000430 
10.7 4.0 0.000380 
10.8 4.0 0.000400 
10.9 4.0 0.000460 
11.0 4.0 0.000540 
11.1 4.0 0.000250 
11.2 4.0 0.000390 
11.3 4.0 0.000360 
11.4 4.0 0.000330 
11.5 4.0 0.000390 
11.6 4.0 0.000450 
11.7 4.0 0.000440 
11.8 4.0 0.000420 
11.9 4.0 0.000470 
12.0 4.0 0.000360 
12.1 4.0 0.000370 
12.2 4.0 0.000420 
12.3 4.0 0.000380 
12.4 4.0 0.000470 
12.5 4.0 0.000390 
12.6 4.0 0.000320 
12.7 4.0 0.000410 
12.8 4.0 0.000390 
12.9 4.0 0.000440 
13.0 4.0 0.000480 
13.100000000000001 4.0 0.000450 
13.200001 4.0 0.000370 
13.299999 4.0 0.000330 
13.399999999999999 4.0 0.000480 
13.5 4.0 0.000310 
13.600000000000001 4.0 0.000460 
13.700001 4.0 0.000360 
13.799999 4.0 0.000330 
13.899999999999999 4.0 0.000390 
14.0 4.0 0.000350 
14.100000000000001 4.0 0.000430 
14.200001 4.0 0.000520 
14.299999 4.0 0.000360 
14.399999999999999 4.0 0.000440 
14.5 4.0 0.000450 
14.600000000000001 4.0 0.000500 
14.700001 4.0 0.000400 
14.799999 4.0 0.000510 
14.899999999999999 4.0 0.000480 
15.0 4.0 0.000320 
15.100000000000001 4.0 0.000470 
15.200001 4.0 0.000140 
-3.0 4.1 0.000110 
-2.9 4.1 0.000340 
-2.8 4.1 0.000370 
-2.7 4.1 0.000350 
-2.6 4.1 0.000450 
-2.5 4.1 0.000380 
-2.4 4.1 0.000430 
-2.3 4.1 0.000500 
-2.2 4.1 0.000360 
-2.1 4.1 0.000280 
-2.0 4.1 0.000390 
-1.9 4.1 0.000330 
-1.8 4.1 0.000280 
-1.7 4.1 0.000310 
-1.6 4.1 0.000430 
-1.5 4.1 0.000330 
-1.4 4.1 0.000330 
-1.3 4.1 0.000300 
-1.2 4.1 0.000360 
-1.1 4.1 0.000330 
-1.0 4.1 0.000430 
-0.8999999999999999 4.1 0.000550 
-0.7999999999999998 4.1 0.000310 
-0.7000000000000002 4.1 0.000420 
-0.6000000000000001 4.1 0.000390 
-0.5 4.1 0.000410 
-0.3999999999999999 4.1 0.000280 
-0.2999999999999998 4.1 0.000340 
-0.20000000000000018 4.1 0.000400 
-0.10000000000000009 4.1 0.000330 
0.0 4.1 0.000350 
0.10000000000000009 4.1 0.000530 
0.20000000000000018 4.1 0.000420 
0.2999999999999998 4.1 0.000360 
0.3999999999999999 4.1 0.000360 
0.5 4.1 0.000340 
0.6000000000000001 4.1 0.000280 
0.7000000000000002 4.1 0.000320 
0.7999999999999998 4.1 0.000370 
0.8999999999999999 4.1 0.000380 
1.0 4.1 0.000380 
1.0999999999999996 4.1 0.000270 
1.2000000000000002 4.1 0.000260 
1.2999999999999998 4.1 0.000290 
1.4000000000000004 4.1 0.000290 
1.5 4.1 0.000460 
1.5999999999999996 4.1 0.000260 
1.7000000000000002 4.1 0.000350 
1.7999999999999998 4.1 0.000340 
1.9000000000000004 4.1 0.000410 
2.0 4.1 0.000430 
2.0999999999999996 4.1 0.000340 
2.2 4.1 0.000510 
2.3 4.1 0.000490 
2.4000000000000004 4.1 0.000650 
2.5 4.1 0.000780 
2.5999999999999996 4.1 0.000760 
2.7 4.1 0.000940 
2.8 4.1 0.000790 
2.9000000000000004 4.1 0.001060 
3.0 4.1 0.001490 
3.0999999999999996 4.1 0.001460 
3.2 4.1 0.002010 
3.3 4.1 0.002330 
3.4000000000000004 4.1 0.003290 
3.5 4.1 0.003810 
3.5999999999999996 4.1 0.004030 
3.7 4.1 0.005690 
3.8 4.1 0.007270 
3.9000000000000004 4.1 0.009050 
4.0 4.1 0.009040 
4.1 4.1 0.003720 
4.2 4.1 0.000730 
4.3 4.1 0.000270 
4.4 4.1 0.000870 
4.5 4.1 0.002800 
4.6 4.1 0.006100 
4.7 4.1 0.018350 
4.8 4.1 0.046590 
4.9 4.1 0.062729 
5.0 4.1 0.068499 
5.1 4.1 0.103339 
5.199999999999999 4.1 0.161558 
5.300000000000001 4.1 0.132649 
5.4 4.1 0.081519 
5.5 4.1 0.124859 
5.6 4.1 0.192778 
5.699999999999999 4.1 0.177538 
5.800000000000001 4.1 0.114449 
5.9 4.1 0.084749 
6.0 4.1 0.153118 
6.1 4.1 0.249388 
6.199999999999999 4.1 0.222388 
6.300000000000001 4.1 0.156198 
6.4 4.1 0.115209 
6.5 4.1 0.116219 
6.6 4.1 0.095739 
6.699999999999999 4.1 0.086769 
6.800000000000001 4.1 0.087479 
6.9 4.1 0.073799 
7.0 4.1 0.079569 
7.1 4.1 0.068709 
7.199999999999999 4.1 0.043700 
7.300000000000001 4.1 0.032780 
7.4 4.1 0.037270 
7.5 4.1 0.042740 
7.6 4.1 0.013910 
7.699999999999999 4.1 0.002880 
7.800000000000001 4.1 0.001490 
7.9 4.1 0.000670 
8.0 4.1 0.000660 
8.1 4.1 0.002750 
8.2 4.1 0.006940 
8.3 4.1 0.007440 
8.4 4.1 0.007080 
8.5 4.1 0.007520 
8.6 4.1 0.005810 
8.7 4.1 0.004050 
8.8 4.1 0.003720 
8.9 4.1 0.002550 
9.0 4.1 0.002610 
9.1 4.1 0.002440 
9.2 4.1 0.001910 
9.3 4.1 0.001660 
9.4 4.1 0.001070 
9.5 4.1 0.001190 
9.6 4.1 0.001160 
9.7 4.1 0.000980 
9.8 4.1 0.000790 
9.9 4.1 0.000740 
10.0 4.1 0.000660 
10.1 4.1 0.000620 
10.2 4.1 0.000540 
10.3 4.1 0.000470 
10.4 4.1 0.000640 
10.5 4.1 0.000520 
10.6 4.1 0.000390 
10.7 4.1 0.000400 
10.8 4.1 0.000450 
10.9 4.1 0.000250 
11.0 4.1 0.000520 
11.1 4.1 0.000460 
11.2 4.1 0.000300 
11.3 4.1 0.000340 
11.4 4.1 0.000450 
11.5 4.1 0.000470 
11.6 4.1 0.000350 
11.7 4.1 0.000450 
11.8 4.1 0.000370 
11.9 4.1 0.000260 
12.0 4.1 0.000230 
12.1 4.1 0.000500 
12.2 4.1 0.000330 
12.3 4.1 0.000430 
12.4 4.1 0.000420 
12.5 4.1 0.000390 
12.6 4.1 0.000480 
12.7 4.1 0.000360 
12.8 4.1 0.000400 
12.9 4.1 0.000490 
13.0 4.1 0.000390 
13.100000000000001 4.1 0.000450 
13.200001 4.1 0.000370 
13.299999 4.1 0.000440 
13.399999999999999 4.1 0.000500 
13.5 4.1 0.000310 
13.600000000000001 4.1 0.000470 
13.700001 4.1 0.000370 
13.799999 4.1 0.000340 
13.899999999999999 4.1 0.000450 
14.0 4.1 0.000310 
14.100000000000001 4.1 0.000440 
14.200001 4.1 0.000440 
14.299999 4.1 0.000350 
14.399999999999999 4.1 0.000440 
14.5 4.1 0.000520 
14.600000000000001 4.1 0.000380 
14.700001 4.1 0.000430 
14.799999 4.1 0.000410 
14.899999999999999 4.1 0.000450 
15.0 4.1 0.000300 
15.100000000000001 4.1 0.000430 
15.200001 4.1 0.000130 
-3.0 4.2 0.000070 
-2.9 4.2 0.000350 
-2.8 4.2 0.000420 
-2.7 4.2 0.000430 
-2.6 4.2 0.000310 
-2.5 4.2 0.000480 
-2.4 4.2 0.000380 
-2.3 4.2 0.000450 
-2.2 4.2 0.000410 
-2.1 4.2 0.000410 
-2.0 4.2 0.000390 
-1.9 4.2 0.000340 
-1.8 4.2 0.000510 
-1.7 4.2 0.000320 
-1.6 4.2 0.000600 
-1.5 4.2 0.000350 
-1.4 4.2 0.000590 
-1.3 4.2 0.000380 
-1.2 4.2 0.000280 
-1.1 4.2 0.000390 
-1.0 4.2 0.000350 
-0.8999999999999999 4.2 0.000420 
-0.7999999999999998 4.2 0.000320 
-0.7000000000000002 4.2 0.000300 
-0.6000000000000001 4.2 0.000520 
-0.5 4.2 0.000340 
-0.3999999999999999 4.2 0.000320 
-0.2999999999999998 4.2 0.000310 
-0.20000000000000018 4.2 0.000510 
-0.10000000000000009 4.2 0.000340 
0.0 4.2 0.000520 
0.10000000000000009 4.2 0.000420 
0.20000000000000018 4.2 0.000330 
0.2999999999999998 4.2 0.000390 
0.3999999999999999 4.2 0.000340 
0.5 4.2 0.000410 
0.6000000000000001 4.2 0.000370 
0.7000000000000002 4.2 0.000230 
0.7999999999999998 4.2 0.000340 
0.8999999999999999 4.2 0.000380 
1.0 4.2 0.000370 
1.0999999999999996 4.2 0.000240 
1.2000000000000002 4.2 0.000340 
1.2999999999999998 4.2 0.000280 
1.4000000000000004 4.2 0.000360 
1.5 4.2 0.000430 
1.5999999999999996 4.2 0.000380 
1.7000000000000002 4.2 0.000330 
1.7999999999999998 4.2 0.000460 
1.9000000000000004 4.2 0.000350 
2.0 4.2 0.000520 
2.0999999999999996 4.2 0.000440 
2.2 4.2 0.000440 
2.3 4.2 0.000440 
2.4000000000000004 4.2 0.000490 
2.5 4.2 0.000660 
2.5999999999999996 4.2 0.000720 
2.7 4.2 0.000960 
2.8 4.2 0.000900 
2.9000000000000004 4.2 0.000840 
3.0 4.2 0.001330 
3.0999999999999996 4.2 0.001230 
3.2 4.2 0.001630 
3.3 4.2 0.002360 
3.4000000000000004 4.2 0.003110 
3.5 4.2 0.003680 
3.5999999999999996 4.2 0.004270 
3.7 4.2 0.006570 
3.8 4.2 0.009140 
3.9000000000000004 4.2 0.016440 
4.0 4.2 0.022530 
4.1 4.2 0.010740 
4.2 4.2 0.001930 
4.3 4.2 0.000250 
4.4 4.2 0.000740 
4.5 4.2 0.003120 
4.6 4.2 0.010320 
4.7 4.2 0.038780 
4.8 4.2 0.090379 
4.9 4.2 0.103029 
5.0 4.2 0.092119 
5.1 4.2 0.129199 
5.199999999999999 4.2 0.236428 
5.300000000000001 4.2 0.201898 
5.4 4.2 0.092809 
5.5 4.2 0.113099 
5.6 4.2 0.181058 
5.699999999999999 4.2 0.217348 
5.800000000000001 4.2 0.158148 
5.9 4.2 0.101839 
6.0 4.2 0.130389 
6.1 4.2 0.177888 
6.199999999999999 4.2 0.203338 
6.300000000000001 4.2 0.190238 
6.4 4.2 0.157538 
6.5 4.2 0.136939 
6.6 4.2 0.100999 
6.699999999999999 4.2 0.084219 
6.800000000000001 4.2 0.097319 
6.9 4.2 0.080449 
7.0 4.2 0.072529 
7.1 4.2 0.066679 
7.199999999999999 4.2 0.059799 
7.300000000000001 4.2 0.049989 
7.4 4.2 0.029150 
7.5 4.2 0.017380 
7.6 4.2 0.005840 
7.699999999999999 4.2 0.002890 
7.800000000000001 4.2 0.001710 
7.9 4.2 0.000600 
8.0 4.2 0.000820 
8.1 4.2 0.003630 
8.2 4.2 0.010940 
8.3 4.2 0.012150 
8.4 4.2 0.011070 
8.5 4.2 0.010350 
8.6 4.2 0.006050 
8.7 4.2 0.003580 
8.8 4.2 0.003570 
8.9 4.2 0.002680 
9.0 4.2 0.002720 
9.1 4.2 0.002290 
9.2 4.2 0.001800 
9.3 4.2 0.001620 
9.4 4.2 0.001280 
9.5 4.2 0.001150 
9.6 4.2 0.000880 
9.7 4.2 0.000780 
9.8 4.2 0.000710 
9.9 4.2 0.000750
[truncated: 534,969 more chars]
