# Supplementary material for: Phospholipids are imported into mitochondria by VDAC, a dimeric beta barrel scramblase
Source: Nat Commun. 2023 Dec 8;14:8115. doi: 10.1038/s41467-023-43570-y (PMC10709637; doi:10.1038/s41467-023-43570-y)
Supplement: Supplementary file 6 — Source Data [file 41467_2023_43570_MOESM6_ESM.zip › Fig 4/fig4-i/monomer_positions.dat]

# Generated with avpos (C Average Atom Position Calculator) v2022/06/28
# Command line: avpos -c eq5.gro -f traj_joined.xtc -x -y -a serial 69 100 129 170 196 227 265 295 324 352 395 426 447 479 516 548 570 599 637 
# See average center of geometry of the entire atom selection at the end of this file.
@ xlabel x-coordinate [nm]
@ ylabel y-coordinate [nm]
# $ label selection serial 69 100 129 170 196 227 265 295 324 352 395 426 447 479 516 548 570 599 637
$ marker o
$ markersize 150
$ color gray gray gray red gray gray gray gray gray gray gray gray gray gray gray gray gray gray gray
$ type scatter
9.5285 6.7351 
9.6749 7.1370 
9.5743 7.8369 
9.4884 8.3172 
9.0121 8.7284 
8.6678 9.0939 
8.0283 9.1021 
7.5324 9.1469 
6.9305 8.9822 
6.5264 8.6485 
6.2515 8.0883 
6.2633 7.5575 
6.4726 6.9789 
6.6678 6.5105 
7.1074 6.0587 
7.5265 5.7529 
8.1754 5.7150 
8.6979 5.6714 
9.1369 6.1369 
# Selected atoms center of geometry: x = 7.9612 nm y = 7.4841 nm 
