# Supplementary material for: Phospholipids are imported into mitochondria by VDAC, a dimeric beta barrel scramblase
Source: Nat Commun. 2023 Dec 8;14:8115. doi: 10.1038/s41467-023-43570-y (PMC10709637; doi:10.1038/s41467-023-43570-y)
Supplement: Supplementary file 6 — Source Data [file 41467_2023_43570_MOESM6_ESM.zip › Fig 4/fig4-i/readme.txt]

Files dimer-1_thickness.dat and monomer_thickness.dat were obtained using the 'wdmap' program (available from https://github.com/Ladme/memdian or '../../programs/memdian').
Files dimer-1_positions.dat and monomer_positions.dat were obtained using the 'avpos' program (available from https://github.com/Ladme/avpos or '../../programs/avpos').

The resulting data files were shifted using 'shift.py' so the origin of the individual charts lies at [0, 0].
