# Supplementary material for: Phospholipids are imported into mitochondria by VDAC, a dimeric beta barrel scramblase
Source: Nat Commun. 2023 Dec 8;14:8115. doi: 10.1038/s41467-023-43570-y (PMC10709637; doi:10.1038/s41467-023-43570-y)
Supplement: Supplementary file 6 — Source Data [file 41467_2023_43570_MOESM6_ESM.zip › Fig S1/figs1-a/snapshot2.gro]

generated by VMD, t= 0.000000
12
    3POPC   NC3    1   4.200   4.480   7.230
    3POPC   PO4    2   4.550   4.550   7.160
    3POPC   GL1    3   4.410   4.790   6.980
    3POPC   GL2    4   4.650   4.950   6.860
    3POPC   C1A    5   4.270   4.840   6.540
    3POPC   D2A    6   4.460   4.830   6.030
    3POPC   C3A    7   4.190   4.620   5.750
    3POPC   C4A    8   3.960   4.320   5.470
    3POPC   C1B    9   4.800   4.920   6.440
    3POPC   C2B   10   4.970   4.680   6.060
    3POPC   C3B   11   4.950   4.640   5.570
    3POPC   C4B   12   4.970   4.690   5.110
   9.10589   9.10589  11.37707   0.00000   0.00000   0.00000   0.00000   0.00000   0.00000
