# Supplementary material for: Phospholipids are imported into mitochondria by VDAC, a dimeric beta barrel scramblase
Source: Nat Commun. 2023 Dec 8;14:8115. doi: 10.1038/s41467-023-43570-y (PMC10709637; doi:10.1038/s41467-023-43570-y)
Supplement: Supplementary file 6 — Source Data [file 41467_2023_43570_MOESM6_ESM.zip › Fig S1/figs1-a/snapshot3.gro]

generated by VMD, t= 0.000000
12
    3POPC   NC3    1   4.620   4.160   6.150
    3POPC   PO4    2   4.580   4.580   6.020
    3POPC   GL1    3   4.770   4.830   6.020
    3POPC   GL2    4   4.680   5.020   6.260
    3POPC   C1A    5   5.040   5.100   5.770
    3POPC   D2A    6   5.160   5.230   5.330
    3POPC   C3A    7   5.440   5.540   5.090
    3POPC   C4A    8   5.530   6.000   4.970
    3POPC   C1B    9   5.170   5.120   6.290
    3POPC   C2B   10   5.540   5.310   6.370
    3POPC   C3B   11   6.010   5.500   6.340
    3POPC   C4B   12   6.410   5.510   6.210
   9.15973   9.15973  11.22389   0.00000   0.00000   0.00000   0.00000   0.00000   0.00000
