# Supplementary material for: Phospholipids are imported into mitochondria by VDAC, a dimeric beta barrel scramblase
Source: Nat Commun. 2023 Dec 8;14:8115. doi: 10.1038/s41467-023-43570-y (PMC10709637; doi:10.1038/s41467-023-43570-y)
Supplement: Supplementary file 6 — Source Data [file 41467_2023_43570_MOESM6_ESM.zip › Fig S1/figs1-a/snapshot1.gro]

generated by VMD, t= 0.000000
256
    1POPC   PO4    1   1.570   0.390   7.400
    2POPC   PO4    2   0.460   3.590   7.760
    3POPC   PO4    3   4.600   4.600   7.420
    4POPC   PO4    4   8.240   0.660   7.180
    5POPC   PO4    5   2.850   4.280   7.850
    6POPC   PO4    6   8.030   4.130   7.560
    7POPC   PO4    7   4.090   7.360   7.290
    8POPC   PO4    8   3.150   2.210   7.560
    9POPC   PO4    9   0.970   3.330   7.950
   10POPC   PO4   10   7.820   1.740   7.120
   11POPC   PO4   11   4.960   0.000   7.240
   12POPC   PO4   12   2.150   5.470   7.810
   13POPC   PO4   13   0.610   2.480   8.010
   14POPC   PO4   14   8.820   8.460   7.480
   15POPC   PO4   15   8.010   0.110   7.370
   16POPC   PO4   16   2.110   3.680   7.690
   17POPC   PO4   17   3.640   0.070   7.760
   18POPC   PO4   18   9.150   5.680   7.900
   19POPC   PO4   19   5.550   2.950   7.740
   20POPC   PO4   20   6.060   7.360   7.370
   21POPC   PO4   21   8.850   6.930   7.290
   22POPC   PO4   22   3.160   6.990   7.150
   23POPC   PO4   23   8.880   3.800   7.590
   24POPC   PO4   24   0.280   1.900   7.610
   25POPC   PO4   25   6.310   7.650   7.740
   26POPC   PO4   26   1.920   2.890   7.830
   27POPC   PO4   27   8.370   4.500   7.630
   28POPC   PO4   28   4.270   3.650   7.390
   29POPC   PO4   29   7.710   0.730   6.950
   30POPC   PO4   30   8.380   1.480   6.970
   31POPC   PO4   31   4.320   8.190   7.630
   32POPC   PO4   32   2.350   0.760   7.430
   33POPC   PO4   33   0.120   9.110   7.240
   34POPC   PO4   34   6.900   0.520   7.410
   35POPC   PO4   35   0.020   1.050   7.310
   36POPC   PO4   36   7.530   8.580   7.340
   37POPC   PO4   37   8.930   3.290   7.490
   38POPC   PO4   38   6.870   6.210   7.600
   39POPC   PO4   39   5.010   1.930   7.730
   40POPC   PO4   40   4.750   0.480   7.560
   41POPC   PO4   41   1.740   5.790   7.770
   42POPC   PO4   42   0.480   6.640   7.360
   43POPC   PO4   43   6.030   8.290   7.120
   44POPC   PO4   44   4.870   8.780   7.530
   45POPC   PO4   45   6.140   3.780   7.540
   46POPC   PO4   46   6.020   2.740   7.630
   47POPC   PO4   47   3.530   7.750   7.200
   48POPC   PO4   48   6.310   1.230   7.270
   49POPC   PO4   49   2.770   7.170   7.420
   50POPC   PO4   50   3.000   3.830   7.800
   51POPC   PO4   51   6.970   7.980   7.340
   52POPC   PO4   52   3.470   3.000   7.540
   53POPC   PO4   53   1.670   0.950   7.440
   54POPC   PO4   54   5.170   3.710   7.830
   55POPC   PO4   55   8.860   6.230   7.590
   56POPC   PO4   56   7.180   5.410   7.540
   57POPC   PO4   57   3.740   5.890   7.550
   58POPC   PO4   58   0.250   4.970   7.940
   59POPC   PO4   59   5.130   5.510   7.460
   60POPC   PO4   60   2.800   5.000   7.690
   61POPC   PO4   61   7.840   5.160   7.650
   62POPC   PO4   62   8.770   1.880   7.360
   63POPC   PO4   63   6.200   6.740   7.500
   64POPC   PO4   64   4.520   5.790   7.400
   65POPC   PO4   65   3.940   6.740   7.170
   66POPC   PO4   66   2.450   8.280   7.530
   67POPC   PO4   67   0.510   8.760   7.150
   68POPC   PO4   68   2.400   3.150   7.890
   69POPC   PO4   69   3.420   5.000   7.640
   70POPC   PO4   70   2.610   5.780   7.570
   71POPC   PO4   71   6.750   2.400   7.380
   72POPC   PO4   72   3.310   1.170   7.520
   73POPC   PO4   73   5.160   4.520   7.260
   74POPC   PO4   74   4.730   6.800   7.200
   75POPC   PO4   75   9.000   0.380   7.290
   76POPC   PO4   76   5.360   1.180   7.800
   77POPC   PO4   77   3.910   3.310   7.350
   78POPC   PO4   78   5.270   6.760   7.170
   79POPC   PO4   79   8.690   5.330   7.810
   80POPC   PO4   80   7.620   0.240   7.080
   81POPC   PO4   81   6.030   4.670   7.470
   82POPC   PO4   82   1.190   4.310   7.860
   83POPC   PO4   83   7.940   3.130   7.260
   84POPC   PO4   84   5.830   6.330   7.500
   85POPC   PO4   85   6.330   9.180   7.410
   86POPC   PO4   86   8.080   6.850   7.420
   87POPC   PO4   87   0.970   8.600   7.040
   88POPC   PO4   88   2.140   1.750   7.680
   89POPC   PO4   89   7.350   7.540   7.670
   90POPC   PO4   90   4.210   5.350   7.320
   91POPC   PO4   91   6.210   5.370   7.520
   92POPC   PO4   92   8.550   7.300   7.610
   93POPC   PO4   93   5.450   0.130   7.330
   94POPC   PO4   94   1.150   0.070   7.450
   95POPC   PO4   95   7.160   3.520   7.640
   96POPC   PO4   96   0.950   7.830   7.270
   97POPC   PO4   97   1.130   0.860   7.380
   98POPC   PO4   98   9.180   8.130   7.380
   99POPC   PO4   99   5.690   8.700   7.120
  100POPC   PO4  100   2.710   8.960   7.680
  101POPC   PO4  101   6.580   4.060   7.650
  102POPC   PO4  102   0.240   5.940   7.570
  103POPC   PO4  103   2.140   6.570   7.680
  104POPC   PO4  104   7.110   2.750   7.210
  105POPC   PO4  105   0.680   0.500   7.440
  106POPC   PO4  106   7.040   4.450   7.630
  107POPC   PO4  107   7.390   1.050   7.340
  108POPC   PO4  108   6.640   3.050   7.390
  109POPC   PO4  109   5.040   3.080   7.520
  110POPC   PO4  110   7.900   6.000   7.560
  111POPC   PO4  111   2.080   4.480   7.710
  112POPC   PO4  112   3.930   1.750   7.710
  113POPC   PO4  113   8.620   2.720   7.400
  114POPC   PO4  114   2.830   1.440   7.410
  115POPC   PO4  115   1.980   8.060   7.830
  116POPC   PO4  116   1.440   6.960   7.430
  117POPC   PO4  117   5.500   7.270   7.160
  118POPC   PO4  118   3.880   4.200   7.590
  119POPC   PO4  119   0.050   7.640   7.370
  120POPC   PO4  120   3.450   8.530   7.520
  121POPC   PO4  121   0.970   7.100   7.210
  122POPC   PO4  122   4.970   7.360   7.090
  123POPC   PO4  123   4.270   1.160   7.710
  124POPC   PO4  124   1.560   3.820   7.820
  125POPC   PO4  125   1.910   8.730   7.330
  126POPC   PO4  126   4.200   2.260   7.510
  127POPC   PO4  127   1.290   5.130   7.950
  128POPC   PO4  128   4.280   8.860   7.370
  129POPC   PO4  129   4.520   2.690   3.910
  130POPC   PO4  130   6.940   0.750   3.580
  131POPC   PO4  131   8.130   2.550   3.640
  132POPC   PO4  132   3.110   4.300   3.860
  133POPC   PO4  133   9.100   4.560   3.860
  134POPC   PO4  134   8.630   2.160   3.610
  135POPC   PO4  135   1.080   4.030   3.940
  136POPC   PO4  136   0.190   0.900   3.560
  137POPC   PO4  137   5.520   0.940   3.510
  138POPC   PO4  138   6.690   8.250   3.080
  139POPC   PO4  139   2.550   3.400   3.730
  140POPC   PO4  140   7.210   2.370   3.570
  141POPC   PO4  141   2.480   6.540   3.470
  142POPC   PO4  142   6.620   0.040   3.460
  143POPC   PO4  143   8.880   1.770   3.420
  144POPC   PO4  144   7.380   1.580   3.680
  145POPC   PO4  145   2.070   5.800   3.760
  146POPC   PO4  146   1.960   2.320   3.760
  147POPC   PO4  147   1.860   0.750   3.640
  148POPC   PO4  148   7.650   0.230   3.570
  149POPC   PO4  149   1.930   8.980   3.760
  150POPC   PO4  150   0.980   6.810   3.630
  151POPC   PO4  151   1.030   8.770   3.600
  152POPC   PO4  152   0.120   8.530   3.690
  153POPC   PO4  153   4.050   6.150   3.320
  154POPC   PO4  154   7.800   6.420   3.420
  155POPC   PO4  155   1.660   2.870   4.080
  156POPC   PO4  156   1.970   1.690   3.630
  157POPC   PO4  157   8.240   0.970   3.400
  158POPC   PO4  158   4.720   5.610   3.380
  159POPC   PO4  159   3.050   3.690   3.930
  160POPC   PO4  160   4.880   4.250   3.640
  161POPC   PO4  161   1.700   3.340   3.770
  162POPC   PO4  162   4.170   2.680   3.570
  163POPC   PO4  163   0.720   8.360   3.630
  164POPC   PO4  164   0.320   7.700   3.420
  165POPC   PO4  165   7.250   3.190   3.800
  166POPC   PO4  166   5.010   8.480   3.410
  167POPC   PO4  167   6.600   1.530   3.520
  168POPC   PO4  168   8.680   4.910   4.010
  169POPC   PO4  169   1.320   7.920   3.740
  170POPC   PO4  170   5.470   7.750   3.400
  171POPC   PO4  171   4.580   4.860   3.090
  172POPC   PO4  172   3.530   0.330   3.550
  173POPC   PO4  173   1.040   1.170   3.600
  174POPC   PO4  174   7.000   5.860   3.290
  175POPC   PO4  175   1.000   2.900   3.710
  176POPC   PO4  176   4.750   0.680   3.410
  177POPC   PO4  177   8.240   2.950   4.010
  178POPC   PO4  178   6.610   4.070   3.780
  179POPC   PO4  179   2.330   8.670   3.660
  180POPC   PO4  180   3.250   7.730   3.510
  181POPC   PO4  181   7.330   6.760   3.460
  182POPC   PO4  182   0.690   0.010   3.520
  183POPC   PO4  183   6.050   8.840   3.410
  184POPC   PO4  184   2.500   4.510   3.720
  185POPC   PO4  185   5.700   2.320   3.990
  186POPC   PO4  186   1.430   6.530   3.710
  187POPC   PO4  187   2.630   1.140   3.530
  188POPC   PO4  188   1.410   4.740   3.540
  189POPC   PO4  189   6.320   5.510   3.390
  190POPC   PO4  190   3.440   3.360   3.750
  191POPC   PO4  191   4.550   0.040   3.100
  192POPC   PO4  192   6.260   2.620   3.800
  193POPC   PO4  193   7.880   5.600   3.710
  194POPC   PO4  194   8.320   9.120   3.680
  195POPC   PO4  195   6.630   6.320   3.390
  196POPC   PO4  196   3.680   1.860   3.510
  197POPC   PO4  197   7.300   4.570   3.810
  198POPC   PO4  198   5.040   3.340   3.740
  199POPC   PO4  199   0.730   5.860   3.760
  200POPC   PO4  200   3.380   8.290   3.590
  201POPC   PO4  201   4.860   6.890   3.280
  202POPC   PO4  202   1.160   5.220   3.610
  203POPC   PO4  203   2.730   2.560   3.810
  204POPC   PO4  204   8.280   3.570   3.950
  205POPC   PO4  205   6.130   4.110   3.590
  206POPC   PO4  206   2.500   8.180   3.620
  207POPC   PO4  207   1.990   1.190   3.810
  208POPC   PO4  208   2.150   2.700   4.000
  209POPC   PO4  209   1.320   0.580   4.000
  210POPC   PO4  210   0.640   4.270   3.730
  211POPC   PO4  211   5.670   1.560   4.110
  212POPC   PO4  212   0.260   1.460   3.370
  213POPC   PO4  213   7.380   3.700   3.810
  214POPC   PO4  214   5.740   5.490   3.530
  215POPC   PO4  215   7.200   7.350   3.340
  216POPC   PO4  216   5.240   2.910   3.660
  217POPC   PO4  217   9.070   3.320   3.720
  218POPC   PO4  218   4.420   1.190   3.730
  219POPC   PO4  219   2.740   5.280   3.560
  220POPC   PO4  220   8.890   2.690   3.780
  221POPC   PO4  221   5.280   1.340   3.870
  222POPC   PO4  222   1.900   4.140   3.910
  223POPC   PO4  223   3.770   9.000   3.390
  224POPC   PO4  224   8.200   7.250   3.490
  225POPC   PO4  225   8.890   4.110   3.920
  226POPC   PO4  226   6.510   3.010   3.950
  227POPC   PO4  227   3.770   7.030   3.420
  228POPC   PO4  228   6.350   1.890   3.800
  229POPC   PO4  229   5.050   2.110   3.890
  230POPC   PO4  230   5.440   0.280   3.500
  231POPC   PO4  231   0.420   2.310   3.380
  232POPC   PO4  232   7.620   7.940   3.510
  233POPC   PO4  233   2.780   7.490   3.560
  234POPC   PO4  234   6.510   5.100   3.170
  235POPC   PO4  235   3.220   6.530   3.890
  236POPC   PO4  236   0.390   3.610   3.620
  237POPC   PO4  237   5.330   4.650   3.730
  238POPC   PO4  238   0.200   7.110   3.440
  239POPC   PO4  239   2.950   1.520   3.680
  240POPC   PO4  240   6.820   7.110   3.610
  241POPC   PO4  241   7.530   8.620   3.700
  242POPC   PO4  242   8.500   8.540   3.580
  243POPC   PO4  243   6.080   7.170   3.290
  244POPC   PO4  244   5.210   5.680   3.520
  245POPC   PO4  245   8.910   5.930   3.550
  246POPC   PO4  246   8.940   7.780   3.380
  247POPC   PO4  247   1.540   6.050   3.800
  248POPC   PO4  248   3.580   6.370   3.280
  249POPC   PO4  249   2.800   0.110   3.710
  250POPC   PO4  250   8.060   4.940   4.000
  251POPC   PO4  251   2.840   0.710   3.400
  252POPC   PO4  252   5.870   4.630   3.680
  253POPC   PO4  253   3.970   5.000   3.500
  254POPC   PO4  254   4.320   1.690   3.760
  255POPC   PO4  255   9.130   5.560   3.860
  256POPC   PO4  256   5.730   6.410   3.200
   9.20514   9.20514  11.11033   0.00000   0.00000   0.00000   0.00000   0.00000   0.00000
