# Supplementary material for: Phospholipids are imported into mitochondria by VDAC, a dimeric beta barrel scramblase
Source: Nat Commun. 2023 Dec 8;14:8115. doi: 10.1038/s41467-023-43570-y (PMC10709637; doi:10.1038/s41467-023-43570-y)
Supplement: Supplementary file 6 — Source Data [file 41467_2023_43570_MOESM6_ESM.zip › Fig S1/figs1-a/snapshot4.gro]

generated by VMD, t= 0.000000
12
    3POPC   NC3    1   4.700   4.370   5.260
    3POPC   PO4    2   4.580   4.580   4.920
    3POPC   GL1    3   4.310   4.610   5.200
    3POPC   GL2    4   4.080   4.500   5.270
    3POPC   C1A    5   4.390   4.600   5.660
    3POPC   D2A    6   4.090   4.650   6.070
    3POPC   C3A    7   3.580   4.460   5.980
    3POPC   C4A    8   3.240   4.200   5.970
    3POPC   C1B    9   4.060   4.240   5.670
    3POPC   C2B   10   3.870   3.840   5.870
    3POPC   C3B   11   3.520   3.910   6.140
    3POPC   C4B   12   3.250   3.760   6.520
   9.16049   9.16049  11.25246   0.00000   0.00000   0.00000   0.00000   0.00000   0.00000
