# Supplementary material for: Phospholipids are imported into mitochondria by VDAC, a dimeric beta barrel scramblase
Source: Nat Commun. 2023 Dec 8;14:8115. doi: 10.1038/s41467-023-43570-y (PMC10709637; doi:10.1038/s41467-023-43570-y)
Supplement: Supplementary file 6 — Source Data [file 41467_2023_43570_MOESM6_ESM.zip › Fig S1/figs1-a/snapshot5.gro]

generated by VMD, t= 0.000000
12
    3POPC   NC3    1   4.520   4.240   3.640
    3POPC   PO4    2   4.560   4.560   3.850
    3POPC   GL1    3   4.420   4.710   4.160
    3POPC   GL2    4   4.550   4.930   4.260
    3POPC   C1A    5   4.120   4.670   4.550
    3POPC   D2A    6   3.900   4.350   4.870
    3POPC   C3A    7   3.600   4.470   5.190
    3POPC   C4A    8   3.170   4.310   5.320
    3POPC   C1B    9   4.600   5.140   4.690
    3POPC   C2B   10   4.460   5.320   5.150
    3POPC   C3B   11   4.510   5.780   5.250
    3POPC   C4B   12   4.520   6.310   5.250
   9.12381   9.12381  11.36334   0.00000   0.00000   0.00000   0.00000   0.00000   0.00000
