# Supplementary material for: Phospholipids are imported into mitochondria by VDAC, a dimeric beta barrel scramblase
Source: Nat Commun. 2023 Dec 8;14:8115. doi: 10.1038/s41467-023-43570-y (PMC10709637; doi:10.1038/s41467-023-43570-y)
Supplement: Supplementary file 6 — Source Data [file 41467_2023_43570_MOESM6_ESM.zip › Fig S1/figs1-c/pure_membrane_martini2.xvg]

# This file was created Sun Nov 10 07:24:24 2019
# Created by:
#                   :-) GROMACS - gmx wham, VERSION 5.1.4 (-:
# 
# Executable:   /software/ncbr/softrepo/common/gromacs/5.1.4-plumed2.3/x86_64/para/bin/gmx_mpi_sse2
# Data prefix:  /software/ncbr/softrepo/common/gromacs/5.1.4-plumed2.3/x86_64/para
# Command line:
#   gmx_mpi_sse2 wham -it tpr_files.dat -if pullf_files.dat -o hist -unit kJ
# gmx wham is part of G R O M A C S:
#
# GROningen MAchine for Chemical Simulation
#
@    title "Umbrella potential"
@    xaxis  label "\xx\f{} (nm)"
@    yaxis  label "E (kJ mol\S-1\N)"
@TYPE xy
-2.117919e+00	0.000000e+00
-2.096615e+00	-3.626908e-01
-2.075312e+00	-1.752071e-01
-2.054008e+00	-6.776048e-02
-2.032705e+00	-5.633171e-02
-2.011401e+00	-7.038212e-02
-1.990098e+00	-1.235444e-01
-1.968794e+00	-2.359663e-01
-1.947491e+00	-3.228075e-01
-1.926187e+00	-2.035395e-01
-1.904884e+00	-7.029737e-02
-1.883580e+00	-2.919844e-03
-1.862277e+00	6.058592e-03
-1.840973e+00	1.942833e-01
-1.819670e+00	5.115644e-01
-1.798366e+00	7.651948e-01
-1.777063e+00	9.612677e-01
-1.755759e+00	1.153508e+00
-1.734456e+00	1.602462e+00
-1.713152e+00	2.067693e+00
-1.691849e+00	2.475564e+00
-1.670545e+00	2.827172e+00
-1.649242e+00	3.333096e+00
-1.627938e+00	4.027220e+00
-1.606635e+00	4.660379e+00
-1.585331e+00	5.241371e+00
-1.564028e+00	5.813228e+00
-1.542724e+00	6.587881e+00
-1.521421e+00	7.441975e+00
-1.500117e+00	8.241871e+00
-1.478814e+00	8.954112e+00
-1.457510e+00	9.747138e+00
-1.436207e+00	1.077240e+01
-1.414903e+00	1.175618e+01
-1.393600e+00	1.267424e+01
-1.372296e+00	1.356942e+01
-1.350993e+00	1.464209e+01
-1.329689e+00	1.581470e+01
-1.308386e+00	1.693254e+01
-1.287082e+00	1.797062e+01
-1.265779e+00	1.904286e+01
-1.244475e+00	2.029919e+01
-1.223172e+00	2.154586e+01
-1.201868e+00	2.270697e+01
-1.180565e+00	2.381129e+01
-1.159261e+00	2.505093e+01
-1.137958e+00	2.644584e+01
-1.116654e+00	2.775584e+01
-1.095351e+00	2.899997e+01
-1.074047e+00	3.017622e+01
-1.052744e+00	3.155342e+01
-1.031440e+00	3.297840e+01
-1.010136e+00	3.431920e+01
-9.888330e-01	3.557324e+01
-9.675295e-01	3.684344e+01
-9.462260e-01	3.834161e+01
-9.249225e-01	3.977094e+01
-9.036190e-01	4.112428e+01
-8.823155e-01	4.239193e+01
-8.610120e-01	4.377083e+01
-8.397084e-01	4.527559e+01
-8.184049e-01	4.670018e+01
-7.971014e-01	4.802269e+01
-7.757979e-01	4.931240e+01
-7.544944e-01	5.081562e+01
-7.331909e-01	5.232604e+01
-7.118874e-01	5.375560e+01
-6.905839e-01	5.509104e+01
-6.692804e-01	5.645370e+01
-6.479769e-01	5.796851e+01
-6.266734e-01	5.946252e+01
-6.053699e-01	6.085881e+01
-5.840664e-01	6.218776e+01
-5.627629e-01	6.360941e+01
-5.414594e-01	6.517877e+01
-5.201559e-01	6.666204e+01
-4.988524e-01	6.806426e+01
-4.775488e-01	6.939426e+01
-4.562453e-01	7.085748e+01
-4.349418e-01	7.237074e+01
-4.136383e-01	7.374630e+01
-3.923348e-01	7.504224e+01
-3.710313e-01	7.624413e+01
-3.497278e-01	7.755853e+01
-3.284243e-01	7.872941e+01
-3.071208e-01	7.968931e+01
-2.858173e-01	8.051483e+01
-2.645138e-01	8.124403e+01
-2.432103e-01	8.181675e+01
-2.219068e-01	8.232208e+01
-2.006033e-01	8.272448e+01
-1.792998e-01	8.295787e+01
-1.579963e-01	8.326065e+01
-1.366928e-01	8.344931e+01
-1.153892e-01	8.362815e+01
-9.408574e-02	8.379062e+01
-7.278224e-02	8.387019e+01
-5.147873e-02	8.400704e+01
-3.017523e-02	8.403415e+01
-8.871720e-03	8.408244e+01
1.243179e-02	8.404009e+01
3.373529e-02	8.397788e+01
5.503880e-02	8.394637e+01
7.634230e-02	8.379877e+01
9.764581e-02	8.373958e+01
1.189493e-01	8.353909e+01
1.402528e-01	8.338403e+01
1.615563e-01	8.319531e+01
1.828598e-01	8.289759e+01
2.041633e-01	8.264018e+01
2.254668e-01	8.216462e+01
2.467704e-01	8.162780e+01
2.680739e-01	8.101840e+01
2.893774e-01	8.023357e+01
3.106809e-01	7.934116e+01
3.319844e-01	7.832178e+01
3.532879e-01	7.706503e+01
3.745914e-01	7.577416e+01
3.958949e-01	7.463040e+01
4.171984e-01	7.336759e+01
4.385019e-01	7.197923e+01
4.598054e-01	7.047855e+01
4.811089e-01	6.901072e+01
5.024124e-01	6.769727e+01
5.237159e-01	6.630597e+01
5.450194e-01	6.480237e+01
5.663229e-01	6.324922e+01
5.876264e-01	6.186477e+01
6.089300e-01	6.051074e+01
6.302335e-01	5.907353e+01
6.515370e-01	5.754341e+01
6.728405e-01	5.603318e+01
6.941440e-01	5.470153e+01
7.154475e-01	5.333314e+01
7.367510e-01	5.190366e+01
7.580545e-01	5.039217e+01
7.793580e-01	4.892248e+01
8.006615e-01	4.762426e+01
8.219650e-01	4.624761e+01
8.432685e-01	4.478150e+01
8.645720e-01	4.327851e+01
8.858755e-01	4.192814e+01
9.071790e-01	4.066888e+01
9.284825e-01	3.933136e+01
9.497860e-01	3.788422e+01
9.710896e-01	3.643446e+01
9.923931e-01	3.518432e+01
1.013697e+00	3.392660e+01
1.035000e+00	3.258028e+01
1.056304e+00	3.115332e+01
1.077607e+00	2.978994e+01
1.098911e+00	2.862490e+01
1.120214e+00	2.739224e+01
1.141518e+00	2.606213e+01
1.162821e+00	2.468862e+01
1.184125e+00	2.348820e+01
1.205428e+00	2.235208e+01
1.226732e+00	2.114459e+01
1.248035e+00	1.986594e+01
1.269339e+00	1.860025e+01
1.290642e+00	1.752345e+01
1.311946e+00	1.647934e+01
1.333249e+00	1.534207e+01
1.354553e+00	1.416255e+01
1.375856e+00	1.310790e+01
1.397160e+00	1.221318e+01
1.418463e+00	1.126292e+01
1.439767e+00	1.024776e+01
1.461070e+00	9.211770e+00
1.482374e+00	8.382440e+00
1.503677e+00	7.621519e+00
1.524981e+00	6.818454e+00
1.546284e+00	5.961372e+00
1.567588e+00	5.177967e+00
1.588891e+00	4.639099e+00
1.610195e+00	4.041698e+00
1.631498e+00	3.380543e+00
1.652802e+00	2.729037e+00
1.674105e+00	2.271116e+00
1.695409e+00	1.873947e+00
1.716712e+00	1.439038e+00
1.738016e+00	9.565400e-01
1.759319e+00	5.250035e-01
1.780623e+00	3.170097e-01
1.801926e+00	8.941475e-02
1.823230e+00	-1.952138e-01
1.844533e+00	-5.142476e-01
1.865837e+00	-6.858527e-01
1.887140e+00	-7.090806e-01
1.908444e+00	-7.941635e-01
1.929747e+00	-9.305955e-01
1.951051e+00	-1.042567e+00
1.972354e+00	-9.389065e-01
1.993658e+00	-8.550101e-01
2.014961e+00	-7.975250e-01
2.036265e+00	-7.771366e-01
2.057568e+00	-7.864466e-01
2.078872e+00	-8.763985e-01
2.100175e+00	-9.095679e-01
#2.121479e+00	-1.572678e+00
