# Supplementary material for: Phospholipids are imported into mitochondria by VDAC, a dimeric beta barrel scramblase
Source: Nat Commun. 2023 Dec 8;14:8115. doi: 10.1038/s41467-023-43570-y (PMC10709637; doi:10.1038/s41467-023-43570-y)
Supplement: Supplementary file 6 — Source Data [file 41467_2023_43570_MOESM6_ESM.zip › Fig S1/figs1-c/pure_membrane_martini3.xvg]

# This file was created Wed Dec  8 20:35:14 2021
# Created by:
#                   :-) GROMACS - gmx wham, VERSION 5.1.4 (-:
# 
# Executable:   /software/ncbr/softrepo/common/gromacs/5.1.4-plumed2.3/x86_64/para/bin/gmx_mpi_sse2
# Data prefix:  /software/ncbr/softrepo/common/gromacs/5.1.4-plumed2.3/x86_64/para
# Command line:
#   gmx_mpi_sse2 wham -it tpr_files.dat -if pullf_files.dat -o hist -unit kJ
# gmx wham is part of G R O M A C S:
#
# Gromacs Runs On Most of All Computer Systems
#
@    title "Umbrella potential"
@    xaxis  label "\xx\f{} (nm)"
@    yaxis  label "E (kJ mol\S-1\N)"
@TYPE xy
-2.122471e+00	0.000000e+00
-2.101192e+00	-2.383591e-01
-2.079912e+00	-3.254761e-01
-2.058633e+00	-3.600858e-01
-2.037353e+00	-3.376344e-01
-2.016074e+00	-3.671947e-01
-1.994794e+00	-4.385931e-01
-1.973515e+00	-5.598979e-01
-1.952235e+00	-7.076335e-01
-1.930956e+00	-6.303524e-01
-1.909676e+00	-5.018048e-01
-1.888397e+00	-4.458900e-01
-1.867117e+00	-4.761014e-01
-1.845838e+00	-3.562284e-01
-1.824558e+00	-6.127130e-02
-1.803279e+00	1.958212e-01
-1.781999e+00	3.874081e-01
-1.760720e+00	5.432676e-01
-1.739440e+00	9.237317e-01
-1.718161e+00	1.395964e+00
-1.696881e+00	1.784301e+00
-1.675602e+00	2.124076e+00
-1.654322e+00	2.501051e+00
-1.633043e+00	3.128661e+00
-1.611763e+00	3.698771e+00
-1.590484e+00	4.238808e+00
-1.569204e+00	4.712726e+00
-1.547925e+00	5.344830e+00
-1.526645e+00	6.120351e+00
-1.505366e+00	6.838882e+00
-1.484086e+00	7.493370e+00
-1.462807e+00	8.139816e+00
-1.441527e+00	8.996269e+00
-1.420248e+00	9.870423e+00
-1.398968e+00	1.068655e+01
-1.377689e+00	1.141235e+01
-1.356409e+00	1.227601e+01
-1.335130e+00	1.330186e+01
-1.313850e+00	1.427684e+01
-1.292571e+00	1.519396e+01
-1.271291e+00	1.607039e+01
-1.250012e+00	1.710286e+01
-1.228732e+00	1.823248e+01
-1.207453e+00	1.926176e+01
-1.186173e+00	2.021616e+01
-1.164894e+00	2.123942e+01
-1.143614e+00	2.244582e+01
-1.122335e+00	2.364863e+01
-1.101055e+00	2.475808e+01
-1.079776e+00	2.578292e+01
-1.058496e+00	2.693773e+01
-1.037217e+00	2.819651e+01
-1.015937e+00	2.940702e+01
-9.946579e-01	3.051409e+01
-9.733784e-01	3.158479e+01
-9.520989e-01	3.282593e+01
-9.308194e-01	3.411421e+01
-9.095399e-01	3.528755e+01
-8.882604e-01	3.640646e+01
-8.669809e-01	3.751214e+01
-8.457014e-01	3.879097e+01
-8.244219e-01	4.006225e+01
-8.031424e-01	4.121297e+01
-7.818629e-01	4.227873e+01
-7.605834e-01	4.339700e+01
-7.393039e-01	4.466046e+01
-7.180244e-01	4.585659e+01
-6.967449e-01	4.693424e+01
-6.754654e-01	4.793310e+01
-6.541859e-01	4.902665e+01
-6.329065e-01	5.017266e+01
-6.116270e-01	5.119656e+01
-5.903475e-01	5.208491e+01
-5.690680e-01	5.283116e+01
-5.477885e-01	5.366324e+01
-5.265090e-01	5.450594e+01
-5.052295e-01	5.519204e+01
-4.839500e-01	5.573781e+01
-4.626705e-01	5.614443e+01
-4.413910e-01	5.662931e+01
-4.201115e-01	5.713066e+01
-3.988320e-01	5.749527e+01
-3.775525e-01	5.777506e+01
-3.562730e-01	5.799633e+01
-3.349935e-01	5.841483e+01
-3.137140e-01	5.874201e+01
-2.924345e-01	5.897470e+01
-2.711550e-01	5.927200e+01
-2.498755e-01	5.959503e+01
-2.285960e-01	5.979261e+01
-2.073165e-01	6.009419e+01
-1.860370e-01	6.026454e+01
-1.647575e-01	6.049131e+01
-1.434780e-01	6.071026e+01
-1.221985e-01	6.085168e+01
-1.009190e-01	6.108176e+01
-7.963953e-02	6.116097e+01
-5.836003e-02	6.130276e+01
-3.708053e-02	6.134031e+01
-1.580103e-02	6.135806e+01
5.478463e-03	6.138818e+01
2.675796e-02	6.130327e+01
4.803746e-02	6.132744e+01
6.931695e-02	6.119757e+01
9.059645e-02	6.112006e+01
1.118759e-01	6.099306e+01
1.331554e-01	6.080478e+01
1.544349e-01	6.066378e+01
1.757144e-01	6.038847e+01
1.969939e-01	6.018986e+01
2.182734e-01	5.991713e+01
2.395529e-01	5.966231e+01
2.608324e-01	5.942239e+01
2.821119e-01	5.906757e+01
3.033914e-01	5.877642e+01
3.246709e-01	5.846741e+01
3.459504e-01	5.802966e+01
3.672299e-01	5.769658e+01
3.885094e-01	5.748602e+01
4.097889e-01	5.713256e+01
4.310684e-01	5.668136e+01
4.523479e-01	5.611674e+01
4.736274e-01	5.570107e+01
4.949069e-01	5.527320e+01
5.161864e-01	5.467953e+01
5.374659e-01	5.394251e+01
5.587454e-01	5.309105e+01
5.800249e-01	5.235186e+01
6.013044e-01	5.158159e+01
6.225839e-01	5.064335e+01
6.438634e-01	4.955847e+01
6.651429e-01	4.839631e+01
6.864224e-01	4.737426e+01
7.077019e-01	4.631931e+01
7.289814e-01	4.518656e+01
7.502609e-01	4.392138e+01
7.715404e-01	4.267262e+01
7.928199e-01	4.160745e+01
8.140994e-01	4.044883e+01
8.353789e-01	3.923159e+01
8.566583e-01	3.792126e+01
8.779378e-01	3.670715e+01
8.992173e-01	3.565207e+01
9.204968e-01	3.451439e+01
9.417763e-01	3.327534e+01
9.630558e-01	3.198843e+01
9.843353e-01	3.085350e+01
1.005615e+00	2.975025e+01
1.026894e+00	2.856752e+01
1.048174e+00	2.729840e+01
1.069453e+00	2.602402e+01
1.090733e+00	2.496634e+01
1.112012e+00	2.390552e+01
1.133292e+00	2.271843e+01
1.154571e+00	2.148592e+01
1.175851e+00	2.033768e+01
1.197130e+00	1.938527e+01
1.218410e+00	1.836628e+01
1.239689e+00	1.725592e+01
1.260969e+00	1.611787e+01
1.282248e+00	1.516859e+01
1.303528e+00	1.431378e+01
1.324807e+00	1.334381e+01
1.346087e+00	1.230865e+01
1.367366e+00	1.133096e+01
1.388646e+00	1.052480e+01
1.409925e+00	9.708120e+00
1.431205e+00	8.826404e+00
1.452484e+00	7.904237e+00
1.473764e+00	7.118391e+00
1.495043e+00	6.462559e+00
1.516323e+00	5.762564e+00
1.537602e+00	4.986807e+00
1.558882e+00	4.199148e+00
1.580161e+00	3.669001e+00
1.601441e+00	3.147930e+00
1.622720e+00	2.582319e+00
1.644000e+00	1.940202e+00
1.665279e+00	1.422083e+00
1.686559e+00	1.117563e+00
1.707838e+00	7.553489e-01
1.729118e+00	3.281916e-01
1.750397e+00	-1.286099e-01
1.771677e+00	-3.448401e-01
1.792956e+00	-5.129874e-01
1.814236e+00	-7.463282e-01
1.835515e+00	-1.045817e+00
1.856795e+00	-1.271638e+00
1.878074e+00	-1.270267e+00
1.899354e+00	-1.307742e+00
1.920633e+00	-1.406595e+00
1.941913e+00	-1.527360e+00
1.963192e+00	-1.512947e+00
1.984472e+00	-1.344463e+00
2.005751e+00	-1.290084e+00
2.027031e+00	-1.241979e+00
2.048310e+00	-1.238537e+00
2.069590e+00	-1.298910e+00
2.090869e+00	-1.339424e+00
2.112149e+00	-1.371251e+00
