# Supplementary material for: Phospholipids are imported into mitochondria by VDAC, a dimeric beta barrel scramblase
Source: Nat Commun. 2023 Dec 8;14:8115. doi: 10.1038/s41467-023-43570-y (PMC10709637; doi:10.1038/s41467-023-43570-y)
Supplement: Supplementary file 6 — Source Data [file 41467_2023_43570_MOESM6_ESM.zip › Fig S1/figs1-c/monomer_up_martini2.xvg]

# This file was created Sat Nov 28 11:31:49 2020
# Created by:
#                   :-) GROMACS - gmx wham, VERSION 5.1.4 (-:
# 
# Executable:   /software/ncbr/softrepo/common/gromacs/5.1.4-plumed2.3/x86_64/para/bin/gmx_mpi_sse2
# Data prefix:  /software/ncbr/softrepo/common/gromacs/5.1.4-plumed2.3/x86_64/para
# Command line:
#   gmx_mpi_sse2 wham -it tpr_files.dat -if pullf_files.dat -o hist -unit kJ
# gmx wham is part of G R O M A C S:
#
# Great Red Owns Many ACres of Sand 
#
@    title "Umbrella potential"
@    xaxis  label "\xx\f{} (nm)"
@    yaxis  label "E (kJ mol\S-1\N)"
@TYPE xy
-2.228484e+00	0.000000e+00
-2.207041e+00	-4.522841e-01
-2.185598e+00	-3.428967e-01
-2.164155e+00	-4.020840e-01
-2.142712e+00	-4.991167e-01
-2.121269e+00	-6.260515e-01
-2.099825e+00	-7.888041e-01
-2.078382e+00	-9.798405e-01
-2.056939e+00	-1.216524e+00
-2.035496e+00	-1.342782e+00
-2.014053e+00	-1.364469e+00
-1.992610e+00	-1.437061e+00
-1.971167e+00	-1.560369e+00
-1.949724e+00	-1.675742e+00
-1.928281e+00	-1.605608e+00
-1.906838e+00	-1.529717e+00
-1.885395e+00	-1.501314e+00
-1.863952e+00	-1.522915e+00
-1.842509e+00	-1.460272e+00
-1.821066e+00	-1.265887e+00
-1.799623e+00	-1.119416e+00
-1.778180e+00	-1.026930e+00
-1.756737e+00	-9.683460e-01
-1.735294e+00	-7.859636e-01
-1.713851e+00	-5.824938e-01
-1.692408e+00	-4.551608e-01
-1.670965e+00	-4.059033e-01
-1.649522e+00	-3.577621e-01
-1.628079e+00	-1.398849e-01
-1.606636e+00	3.430427e-02
-1.585193e+00	1.322629e-01
-1.563750e+00	1.570654e-01
-1.542307e+00	2.494830e-01
-1.520864e+00	4.315758e-01
-1.499421e+00	5.633881e-01
-1.477978e+00	6.614545e-01
-1.456535e+00	7.471067e-01
-1.435092e+00	1.021487e+00
-1.413649e+00	1.340715e+00
-1.392206e+00	1.643406e+00
-1.370763e+00	1.919328e+00
-1.349320e+00	2.291058e+00
-1.327877e+00	2.829227e+00
-1.306434e+00	3.352498e+00
-1.284991e+00	3.843330e+00
-1.263548e+00	4.284217e+00
-1.242105e+00	4.810609e+00
-1.220662e+00	5.326528e+00
-1.199219e+00	5.714706e+00
-1.177776e+00	5.976766e+00
-1.156333e+00	6.183821e+00
-1.134890e+00	6.595865e+00
-1.113447e+00	7.028490e+00
-1.092004e+00	7.422124e+00
-1.070561e+00	7.817474e+00
-1.049118e+00	8.327911e+00
-1.027675e+00	8.998819e+00
-1.006232e+00	9.666627e+00
-9.847885e-01	1.031607e+01
-9.633455e-01	1.097539e+01
-9.419025e-01	1.177198e+01
-9.204595e-01	1.257489e+01
-8.990164e-01	1.330612e+01
-8.775734e-01	1.397399e+01
-8.561304e-01	1.466419e+01
-8.346874e-01	1.546807e+01
-8.132444e-01	1.625868e+01
-7.918013e-01	1.704624e+01
-7.703583e-01	1.786364e+01
-7.489153e-01	1.870569e+01
-7.274723e-01	1.956828e+01
-7.060293e-01	2.043743e+01
-6.845863e-01	2.129116e+01
-6.631432e-01	2.212189e+01
-6.417002e-01	2.288609e+01
-6.202572e-01	2.357458e+01
-5.988142e-01	2.420867e+01
-5.773712e-01	2.468515e+01
-5.559281e-01	2.502422e+01
-5.344851e-01	2.533475e+01
-5.130421e-01	2.553563e+01
-4.915991e-01	2.566247e+01
-4.701561e-01	2.577524e+01
-4.487130e-01	2.587269e+01
-4.272700e-01	2.592517e+01
-4.058270e-01	2.588739e+01
-3.843840e-01	2.569915e+01
-3.629410e-01	2.543499e+01
-3.414979e-01	2.519684e+01
-3.200549e-01	2.509885e+01
-2.986119e-01	2.511770e+01
-2.771689e-01	2.523960e+01
-2.557259e-01	2.537228e+01
-2.342829e-01	2.551302e+01
-2.128398e-01	2.563040e+01
-1.913968e-01	2.575478e+01
-1.699538e-01	2.591191e+01
-1.485108e-01	2.615452e+01
-1.270678e-01	2.654124e+01
-1.056247e-01	2.705434e+01
-8.418172e-02	2.772180e+01
-6.273870e-02	2.849444e+01
-4.129568e-02	2.934897e+01
-1.985266e-02	3.018474e+01
1.590354e-03	3.091854e+01
2.303337e-02	3.143201e+01
4.447639e-02	3.171797e+01
6.591941e-02	3.180517e+01
8.736243e-02	3.177672e+01
1.088054e-01	3.165888e+01
1.302485e-01	3.148364e+01
1.516915e-01	3.125693e+01
1.731345e-01	3.097255e+01
1.945775e-01	3.065636e+01
2.160205e-01	3.031585e+01
2.374636e-01	2.999829e+01
2.589066e-01	2.969830e+01
2.803496e-01	2.942041e+01
3.017926e-01	2.911196e+01
3.232356e-01	2.879433e+01
3.446787e-01	2.839647e+01
3.661217e-01	2.792554e+01
3.875647e-01	2.734503e+01
4.090077e-01	2.669652e+01
4.304507e-01	2.599957e+01
4.518938e-01	2.538528e+01
4.733368e-01	2.490658e+01
4.947798e-01	2.454375e+01
5.162228e-01	2.418862e+01
5.376658e-01	2.377064e+01
5.591088e-01	2.328737e+01
5.805519e-01	2.270590e+01
6.019949e-01	2.209700e+01
6.234379e-01	2.143544e+01
6.448809e-01	2.061893e+01
6.663239e-01	1.974462e+01
6.877670e-01	1.884322e+01
7.092100e-01	1.788431e+01
7.306530e-01	1.695759e+01
7.520960e-01	1.603484e+01
7.735390e-01	1.503602e+01
7.949821e-01	1.417190e+01
8.164251e-01	1.333419e+01
8.378681e-01	1.242833e+01
8.593111e-01	1.162657e+01
8.807541e-01	1.084542e+01
9.021971e-01	1.006055e+01
9.236402e-01	9.284912e+00
9.450832e-01	8.522866e+00
9.665262e-01	7.761237e+00
9.879692e-01	6.986489e+00
1.009412e+00	6.221619e+00
1.030855e+00	5.424652e+00
1.052298e+00	4.573858e+00
1.073741e+00	3.803953e+00
1.095184e+00	3.078099e+00
1.116627e+00	2.277322e+00
1.138070e+00	1.381501e+00
1.159513e+00	4.678067e-01
1.180956e+00	-2.043414e-01
1.202399e+00	-8.023971e-01
1.223842e+00	-1.382427e+00
1.245285e+00	-1.936081e+00
1.266728e+00	-2.312789e+00
1.288171e+00	-2.527586e+00
1.309615e+00	-2.759349e+00
1.331058e+00	-3.031027e+00
1.352501e+00	-3.309894e+00
1.373944e+00	-3.437891e+00
1.395387e+00	-3.583765e+00
1.416830e+00	-3.786210e+00
1.438273e+00	-4.046137e+00
1.459716e+00	-4.239070e+00
1.481159e+00	-4.303221e+00
1.502602e+00	-4.400932e+00
1.524045e+00	-4.553620e+00
1.545488e+00	-4.747371e+00
1.566931e+00	-4.746476e+00
1.588374e+00	-4.682003e+00
1.609817e+00	-4.669662e+00
1.631260e+00	-4.714179e+00
1.652703e+00	-4.709860e+00
1.674146e+00	-4.554520e+00
1.695589e+00	-4.435704e+00
1.717032e+00	-4.379702e+00
1.738475e+00	-4.387866e+00
1.759918e+00	-4.284652e+00
1.781361e+00	-4.076102e+00
1.802804e+00	-3.930099e+00
1.824247e+00	-3.845027e+00
1.845690e+00	-3.779296e+00
1.867133e+00	-3.530985e+00
1.888576e+00	-3.274436e+00
1.910019e+00	-3.079288e+00
1.931462e+00	-2.927735e+00
1.952905e+00	-2.814776e+00
1.974348e+00	-2.732822e+00
1.995791e+00	-2.699144e+00
2.017234e+00	-2.654375e+00
2.038677e+00	-2.553620e+00
