# Supplementary material for: Phospholipids are imported into mitochondria by VDAC, a dimeric beta barrel scramblase
Source: Nat Commun. 2023 Dec 8;14:8115. doi: 10.1038/s41467-023-43570-y (PMC10709637; doi:10.1038/s41467-023-43570-y)
Supplement: Supplementary file 6 — Source Data [file 41467_2023_43570_MOESM6_ESM.zip › Fig S1/figs1-c/monomer_up_martini3.xvg]

# This file was created Tue Dec 28 17:19:19 2021
# Created by:
#                   :-) GROMACS - gmx wham, VERSION 5.1.4 (-:
# 
# Executable:   /software/ncbr/softrepo/common/gromacs/5.1.4-plumed2.3/x86_64/para/bin/gmx_mpi_sse2
# Data prefix:  /software/ncbr/softrepo/common/gromacs/5.1.4-plumed2.3/x86_64/para
# Command line:
#   gmx_mpi_sse2 wham -it tpr_files.dat -if pullf_files.dat -o G -hist histo -unit kJ -b 50
# gmx wham is part of G R O M A C S:
#
# Green Red Orange Magenta Azure Cyan Skyblue
#
@    title "Umbrella potential"
@    xaxis  label "\xx\f{} (nm)"
@    yaxis  label "E (kJ mol\S-1\N)"
@TYPE xy
-2.215225e+00	0.000000e+00
-2.193362e+00	1.034341e-01
-2.171500e+00	-3.729691e-01
-2.149638e+00	-7.186389e-01
-2.127775e+00	-8.862063e-01
-2.105913e+00	-1.204723e+00
-2.084050e+00	-1.488075e+00
-2.062188e+00	-1.751732e+00
-2.040326e+00	-2.003827e+00
-2.018463e+00	-2.277607e+00
-1.996601e+00	-2.528919e+00
-1.974738e+00	-2.772448e+00
-1.952876e+00	-3.012422e+00
-1.931014e+00	-3.233174e+00
-1.909151e+00	-3.422371e+00
-1.887289e+00	-3.611528e+00
-1.865426e+00	-3.796840e+00
-1.843564e+00	-3.956392e+00
-1.821702e+00	-4.090108e+00
-1.799839e+00	-4.206630e+00
-1.777977e+00	-4.315906e+00
-1.756114e+00	-4.422240e+00
-1.734252e+00	-4.500176e+00
-1.712389e+00	-4.592585e+00
-1.690527e+00	-4.664276e+00
-1.668665e+00	-4.752335e+00
-1.646802e+00	-4.804286e+00
-1.624940e+00	-4.845803e+00
-1.603077e+00	-4.879511e+00
-1.581215e+00	-4.915141e+00
-1.559353e+00	-4.939307e+00
-1.537490e+00	-4.953809e+00
-1.515628e+00	-4.970145e+00
-1.493765e+00	-4.974562e+00
-1.471903e+00	-4.988398e+00
-1.450041e+00	-4.990557e+00
-1.428178e+00	-4.998378e+00
-1.406316e+00	-4.991718e+00
-1.384453e+00	-4.993303e+00
-1.362591e+00	-4.984410e+00
-1.340729e+00	-4.961827e+00
-1.318866e+00	-4.917683e+00
-1.297004e+00	-4.862018e+00
-1.275141e+00	-4.806361e+00
-1.253279e+00	-4.735492e+00
-1.231417e+00	-4.650952e+00
-1.209554e+00	-4.536767e+00
-1.187692e+00	-4.419171e+00
-1.165829e+00	-4.301127e+00
-1.143967e+00	-4.178117e+00
-1.122105e+00	-4.050533e+00
-1.100242e+00	-3.922824e+00
-1.078380e+00	-3.812004e+00
-1.056517e+00	-3.709230e+00
-1.034655e+00	-3.610677e+00
-1.012793e+00	-3.518294e+00
-9.909302e-01	-3.426348e+00
-9.690677e-01	-3.348119e+00
-9.472053e-01	-3.283814e+00
-9.253429e-01	-3.222444e+00
-9.034805e-01	-3.170229e+00
-8.816181e-01	-3.134552e+00
-8.597557e-01	-3.080142e+00
-8.378933e-01	-2.990501e+00
-8.160309e-01	-2.883371e+00
-7.941685e-01	-2.796890e+00
-7.723061e-01	-2.739017e+00
-7.504437e-01	-2.699757e+00
-7.285813e-01	-2.690741e+00
-7.067189e-01	-2.666614e+00
-6.848565e-01	-2.646776e+00
-6.629941e-01	-2.608591e+00
-6.411317e-01	-2.539530e+00
-6.192693e-01	-2.431614e+00
-5.974069e-01	-2.248938e+00
-5.755445e-01	-1.958351e+00
-5.536821e-01	-1.627245e+00
-5.318197e-01	-1.230582e+00
-5.099573e-01	-7.670725e-01
-4.880949e-01	-2.294245e-01
-4.662324e-01	3.359253e-01
-4.443700e-01	9.164679e-01
-4.225076e-01	1.492530e+00
-4.006452e-01	2.040299e+00
-3.787828e-01	2.572204e+00
-3.569204e-01	3.091339e+00
-3.350580e-01	3.598668e+00
-3.131956e-01	4.081650e+00
-2.913332e-01	4.533933e+00
-2.694708e-01	4.946186e+00
-2.476084e-01	5.319393e+00
-2.257460e-01	5.639362e+00
-2.038836e-01	5.917387e+00
-1.820212e-01	6.159824e+00
-1.601588e-01	6.387765e+00
-1.382964e-01	6.620011e+00
-1.164340e-01	6.888237e+00
-9.457157e-02	7.209380e+00
-7.270917e-02	7.614163e+00
-5.084676e-02	8.059848e+00
-2.898436e-02	8.524779e+00
-7.121955e-03	8.963129e+00
1.474045e-02	9.322905e+00
3.660285e-02	9.608034e+00
5.846526e-02	9.806095e+00
8.032766e-02	9.943569e+00
1.021901e-01	1.006347e+01
1.240525e-01	1.018917e+01
1.459149e-01	1.033391e+01
1.677773e-01	1.050812e+01
1.896397e-01	1.066657e+01
2.115021e-01	1.076268e+01
2.333645e-01	1.071494e+01
2.552269e-01	1.040426e+01
2.770893e-01	9.754886e+00
2.989517e-01	8.872124e+00
3.208141e-01	7.970935e+00
3.426765e-01	7.194557e+00
3.645389e-01	6.651463e+00
3.864013e-01	6.422791e+00
4.082637e-01	6.506978e+00
4.301261e-01	6.879463e+00
4.519885e-01	7.486768e+00
4.738509e-01	8.230669e+00
4.957133e-01	8.915059e+00
5.175757e-01	9.392157e+00
5.394382e-01	9.568598e+00
5.613006e-01	9.504604e+00
5.831630e-01	9.244109e+00
6.050254e-01	8.898499e+00
6.268878e-01	8.553550e+00
6.487502e-01	8.220439e+00
6.706126e-01	7.914408e+00
6.924750e-01	7.667540e+00
7.143374e-01	7.468354e+00
7.361998e-01	7.293913e+00
7.580622e-01	7.114451e+00
7.799246e-01	6.910809e+00
8.017870e-01	6.664937e+00
8.236494e-01	6.355591e+00
8.455118e-01	6.010776e+00
8.673742e-01	5.620778e+00
8.892366e-01	5.220961e+00
9.110990e-01	4.811918e+00
9.329614e-01	4.413242e+00
9.548238e-01	4.035072e+00
9.766862e-01	3.657222e+00
9.985486e-01	3.289750e+00
1.020411e+00	2.935992e+00
1.042273e+00	2.603219e+00
1.064136e+00	2.280395e+00
1.085998e+00	1.971113e+00
1.107861e+00	1.641339e+00
1.129723e+00	1.316409e+00
1.151585e+00	9.983099e-01
1.173448e+00	6.616896e-01
1.195310e+00	3.449698e-01
1.217173e+00	1.523483e-02
1.239035e+00	-3.236679e-01
1.260897e+00	-6.698404e-01
1.282760e+00	-1.023850e+00
1.304622e+00	-1.367152e+00
1.326485e+00	-1.705190e+00
1.348347e+00	-2.045746e+00
1.370210e+00	-2.380049e+00
1.392072e+00	-2.698432e+00
1.413934e+00	-3.007250e+00
1.435797e+00	-3.316049e+00
1.457659e+00	-3.603310e+00
1.479522e+00	-3.876464e+00
1.501384e+00	-4.110448e+00
1.523246e+00	-4.327393e+00
1.545109e+00	-4.517705e+00
1.566971e+00	-4.680255e+00
1.588834e+00	-4.784319e+00
1.610696e+00	-4.872525e+00
1.632558e+00	-4.938600e+00
1.654421e+00	-4.985737e+00
1.676283e+00	-5.035389e+00
1.698146e+00	-5.074476e+00
1.720008e+00	-5.116770e+00
1.741870e+00	-5.160651e+00
1.763733e+00	-5.172157e+00
1.785595e+00	-5.160600e+00
1.807458e+00	-5.145393e+00
1.829320e+00	-5.121257e+00
1.851182e+00	-5.083148e+00
1.873045e+00	-5.020997e+00
1.894907e+00	-4.958311e+00
1.916770e+00	-4.877208e+00
1.938632e+00	-4.804086e+00
1.960494e+00	-4.724380e+00
1.982357e+00	-4.656195e+00
2.004219e+00	-4.553890e+00
2.026082e+00	-4.481794e+00
2.047944e+00	-4.402159e+00
2.069806e+00	-4.223673e+00
2.091669e+00	-4.445611e+00
2.113531e+00	-3.388083e+00
2.135394e+00	-2.717629e+00
