# Supplementary material for: Phospholipids are imported into mitochondria by VDAC, a dimeric beta barrel scramblase
Source: Nat Commun. 2023 Dec 8;14:8115. doi: 10.1038/s41467-023-43570-y (PMC10709637; doi:10.1038/s41467-023-43570-y)
Supplement: Supplementary file 6 — Source Data [file 41467_2023_43570_MOESM6_ESM.zip › Fig S1/figs1-c/monomer_down_martini2.xvg]

# This file was created Sun Nov 29 10:27:55 2020
# Created by:
#                   :-) GROMACS - gmx wham, VERSION 5.1.4 (-:
# 
# Executable:   /software/ncbr/softrepo/common/gromacs/5.1.4-plumed2.3/x86_64/para/bin/gmx_mpi_sse2
# Data prefix:  /software/ncbr/softrepo/common/gromacs/5.1.4-plumed2.3/x86_64/para
# Command line:
#   gmx_mpi_sse2 wham -it tpr_files.dat -if pullf_files.dat -o hist -unit kJ
# gmx wham is part of G R O M A C S:
#
# Guyana Rwanda Oman Macau Angola Cameroon Senegal
#
@    title "Umbrella potential"
@    xaxis  label "\xx\f{} (nm)"
@    yaxis  label "E (kJ mol\S-1\N)"
@TYPE xy
-2.223479e+00	0.000000e+00
-2.202096e+00	-1.147559e-01
-2.180713e+00	-2.216550e-01
-2.159330e+00	-3.112396e-01
-2.137947e+00	-4.310974e-01
-2.116564e+00	-5.627429e-01
-2.095182e+00	-7.274257e-01
-2.073799e+00	-9.200238e-01
-2.052416e+00	-1.141194e+00
-2.031033e+00	-1.199421e+00
-2.009650e+00	-1.235111e+00
-1.988267e+00	-1.305239e+00
-1.966884e+00	-1.426098e+00
-1.945501e+00	-1.506645e+00
-1.924119e+00	-1.439667e+00
-1.902736e+00	-1.383929e+00
-1.881353e+00	-1.369859e+00
-1.859970e+00	-1.389801e+00
-1.838587e+00	-1.284060e+00
-1.817204e+00	-1.098481e+00
-1.795821e+00	-9.549881e-01
-1.774438e+00	-8.704509e-01
-1.753056e+00	-7.955236e-01
-1.731673e+00	-5.464010e-01
-1.710290e+00	-2.977710e-01
-1.688907e+00	-1.343543e-01
-1.667524e+00	-3.038714e-02
-1.646141e+00	9.992605e-02
-1.624758e+00	3.498543e-01
-1.603376e+00	5.227674e-01
-1.581993e+00	6.152679e-01
-1.560610e+00	6.346676e-01
-1.539227e+00	7.534028e-01
-1.517844e+00	9.379647e-01
-1.496461e+00	1.073511e+00
-1.475078e+00	1.177653e+00
-1.453695e+00	1.289795e+00
-1.432313e+00	1.582094e+00
-1.410930e+00	1.894655e+00
-1.389547e+00	2.185363e+00
-1.368164e+00	2.456762e+00
-1.346781e+00	2.834518e+00
-1.325398e+00	3.366966e+00
-1.304015e+00	3.875901e+00
-1.282632e+00	4.347328e+00
-1.261250e+00	4.785063e+00
-1.239867e+00	5.427136e+00
-1.218484e+00	6.069899e+00
-1.197101e+00	6.600831e+00
-1.175718e+00	7.018505e+00
-1.154335e+00	7.371037e+00
-1.132952e+00	7.788807e+00
-1.111569e+00	8.168855e+00
-1.090187e+00	8.521672e+00
-1.068804e+00	8.859279e+00
-1.047421e+00	9.353613e+00
-1.026038e+00	9.981901e+00
-1.004655e+00	1.060916e+01
-9.832723e-01	1.120795e+01
-9.618894e-01	1.182331e+01
-9.405065e-01	1.260276e+01
-9.191237e-01	1.339664e+01
-8.977408e-01	1.413884e+01
-8.763579e-01	1.481994e+01
-8.549750e-01	1.555616e+01
-8.335922e-01	1.642823e+01
-8.122093e-01	1.725268e+01
-7.908264e-01	1.807462e+01
-7.694436e-01	1.893733e+01
-7.480607e-01	1.982900e+01
-7.266778e-01	2.074772e+01
-7.052949e-01	2.167045e+01
-6.839121e-01	2.257306e+01
-6.625292e-01	2.344409e+01
-6.411463e-01	2.423912e+01
-6.197635e-01	2.495631e+01
-5.983806e-01	2.561184e+01
-5.769977e-01	2.609704e+01
-5.556149e-01	2.641551e+01
-5.342320e-01	2.668356e+01
-5.128491e-01	2.685029e+01
-4.914662e-01	2.695239e+01
-4.700834e-01	2.704046e+01
-4.487005e-01	2.712827e+01
-4.273176e-01	2.717834e+01
-4.059348e-01	2.713609e+01
-3.845519e-01	2.692564e+01
-3.631690e-01	2.661789e+01
-3.417861e-01	2.635291e+01
-3.204033e-01	2.624109e+01
-2.990204e-01	2.625323e+01
-2.776375e-01	2.636533e+01
-2.562547e-01	2.648501e+01
-2.348718e-01	2.659354e+01
-2.134889e-01	2.667475e+01
-1.921060e-01	2.676714e+01
-1.707232e-01	2.688892e+01
-1.493403e-01	2.709276e+01
-1.279574e-01	2.741301e+01
-1.065746e-01	2.787160e+01
-8.519170e-02	2.849692e+01
-6.380883e-02	2.923460e+01
-4.242595e-02	3.004668e+01
-2.104308e-02	3.083389e+01
3.397870e-04	3.153838e+01
2.172266e-02	3.203773e+01
4.310553e-02	3.233727e+01
6.448840e-02	3.242536e+01
8.587127e-02	3.238143e+01
1.072541e-01	3.224883e+01
1.286370e-01	3.206876e+01
1.500199e-01	3.182227e+01
1.714028e-01	3.152831e+01
1.927856e-01	3.119185e+01
2.141685e-01	3.083624e+01
2.355514e-01	3.049429e+01
2.569342e-01	3.016555e+01
2.783171e-01	2.986586e+01
2.997000e-01	2.955534e+01
3.210828e-01	2.922637e+01
3.424657e-01	2.881532e+01
3.638486e-01	2.834813e+01
3.852315e-01	2.777471e+01
4.066143e-01	2.713984e+01
4.279972e-01	2.646529e+01
4.493801e-01	2.586072e+01
4.707629e-01	2.537627e+01
4.921458e-01	2.500311e+01
5.135287e-01	2.465700e+01
5.349116e-01	2.428019e+01
5.562944e-01	2.381938e+01
5.776773e-01	2.327334e+01
5.990602e-01	2.266612e+01
6.204430e-01	2.204149e+01
6.418259e-01	2.126741e+01
6.632088e-01	2.041582e+01
6.845916e-01	1.953138e+01
7.059745e-01	1.858179e+01
7.273574e-01	1.763468e+01
7.487403e-01	1.672944e+01
7.701231e-01	1.573468e+01
7.915060e-01	1.483819e+01
8.128889e-01	1.401592e+01
8.342717e-01	1.310209e+01
8.556546e-01	1.228414e+01
8.770375e-01	1.149145e+01
8.984204e-01	1.070467e+01
9.198032e-01	9.920265e+00
9.411861e-01	9.142195e+00
9.625690e-01	8.367580e+00
9.839518e-01	7.595088e+00
1.005335e+00	6.849915e+00
1.026718e+00	6.095569e+00
1.048100e+00	5.272038e+00
1.069483e+00	4.479554e+00
1.090866e+00	3.795287e+00
1.112249e+00	3.053085e+00
1.133632e+00	2.239650e+00
1.155015e+00	1.373603e+00
1.176398e+00	6.629708e-01
1.197781e+00	5.034106e-02
1.219163e+00	-5.278560e-01
1.240546e+00	-1.077210e+00
1.261929e+00	-1.510062e+00
1.283312e+00	-1.762721e+00
1.304695e+00	-2.014012e+00
1.326078e+00	-2.298161e+00
1.347461e+00	-2.615083e+00
1.368844e+00	-2.781665e+00
1.390226e+00	-2.892593e+00
1.411609e+00	-3.064644e+00
1.432992e+00	-3.292759e+00
1.454375e+00	-3.504090e+00
1.475758e+00	-3.555917e+00
1.497141e+00	-3.635376e+00
1.518524e+00	-3.762158e+00
1.539906e+00	-3.939195e+00
1.561289e+00	-4.008208e+00
1.582672e+00	-3.956110e+00
1.604055e+00	-3.937193e+00
1.625438e+00	-3.963941e+00
1.646821e+00	-4.006382e+00
1.668204e+00	-3.883392e+00
1.689587e+00	-3.749402e+00
1.710969e+00	-3.670484e+00
1.732352e+00	-3.664872e+00
1.753735e+00	-3.607477e+00
1.775118e+00	-3.398877e+00
1.796501e+00	-3.238959e+00
1.817884e+00	-3.136006e+00
1.839267e+00	-3.087291e+00
1.860650e+00	-2.901644e+00
1.882032e+00	-2.641199e+00
1.903415e+00	-2.430920e+00
1.924798e+00	-2.259638e+00
1.946181e+00	-2.138371e+00
1.967564e+00	-2.059790e+00
1.988947e+00	-1.952875e+00
2.010330e+00	-1.872980e+00
2.031713e+00	-1.036780e+00
