# Supplementary material for: Phospholipids are imported into mitochondria by VDAC, a dimeric beta barrel scramblase
Source: Nat Commun. 2023 Dec 8;14:8115. doi: 10.1038/s41467-023-43570-y (PMC10709637; doi:10.1038/s41467-023-43570-y)
Supplement: Supplementary file 6 — Source Data [file 41467_2023_43570_MOESM6_ESM.zip › Fig S1/figs1-b/readme.txt]

This is a composite figure.

Phosphates of lipids that are not pulled through the membrane were taken from snapshot1.gro.
Structure of VDAC1 monomer was taken from snapshot2.gro
Various positions of the pulled lipid can be seen in snapshot3.gro, snapshot4.gro, snapshot5.gro, and snapshot6.gro.
