# Supplementary material for: Phospholipids are imported into mitochondria by VDAC, a dimeric beta barrel scramblase
Source: Nat Commun. 2023 Dec 8;14:8115. doi: 10.1038/s41467-023-43570-y (PMC10709637; doi:10.1038/s41467-023-43570-y)
Supplement: Supplementary file 6 — Source Data [file 41467_2023_43570_MOESM6_ESM.zip › Fig S1/figs1-b/snapshot2.gro]

generated by VMD, t= 0.000000
649
    1MET    BB     1   8.766   8.090   7.273
    1MET    SC1    2   8.918   8.229   7.022
    2ALA    BB     3   8.909   7.810   7.442
    2ALA    SC1    4   8.819   7.844   7.694
    3VAL    BB     5   8.798   7.609   7.187
    3VAL    SC1    6   8.549   7.514   7.304
    4PRO    BB     7   8.884   7.578   6.900
    4PRO    SC1    8   9.024   7.850   6.808
    5PRO    BB     9   8.730   7.610   6.609
    5PRO    SC1   10   8.450   7.740   6.748
    6THR    BB    11   8.708   7.551   6.295
    6THR    SC1   12   8.906   7.319   6.312
    7TYR    BB    13   8.716   7.671   6.048
    7TYR    SC1   14   8.966   7.475   5.914
    7TYR    SC2   15   9.052   7.197   5.987
    7TYR    SC3   16   8.888   7.243   5.740
    7TYR    SC4   17   8.923   6.982   5.851
    8ALA    BB    18   8.406   7.612   5.915
    8ALA    SC1   19   8.481   7.516   5.674
    9ASP    BB    20   8.281   7.745   6.212
    9ASP    SC1   21   8.263   7.435   6.350
   10LEU    BB    22   8.392   8.071   6.131
   10LEU    SC1   23   8.582   7.989   6.419
   11GLY    BB    24   8.171   8.271   6.084
   12LYS    BB    25   7.885   8.069   6.197
   12LYS    SC1   26   7.745   7.820   6.035
   12LYS    SC2   27   7.697   7.571   5.731
   13SER    BB    28   7.715   8.330   6.395
   13SER    SC1   29   7.529   8.257   6.567
   14ALA    BB    30   7.658   8.544   6.150
   14ALA    SC1   31   7.586   8.760   6.294
   15ARG    BB    32   7.555   8.313   5.932
   15ARG    SC1   33   7.879   8.349   5.818
   15ARG    SC2   34   7.790   8.237   5.462
   16ASP    BB    35   7.316   8.239   6.190
   16ASP    SC1   36   7.378   7.968   6.367
   17VAL    BB    37   7.145   8.545   6.146
   17VAL    SC1   38   7.261   8.810   6.182
   18PHE    BB    39   7.036   8.528   5.849
   18PHE    SC1   40   7.212   8.401   5.583
   18PHE    SC2   41   7.398   8.462   5.303
   18PHE    SC3   42   7.529   8.519   5.555
   19THR    BB    43   6.941   8.211   5.898
   19THR    SC1   44   7.163   8.007   5.854
   20LYS    BB    45   6.744   8.225   6.126
   20LYS    SC1   46   6.918   8.025   6.305
   20LYS    SC2   47   6.983   7.706   6.272
   21GLY    BB    48   6.399   8.292   6.099
   22TYR    BB    49   6.368   8.125   5.859
   22TYR    SC1   50   6.626   8.176   5.691
   22TYR    SC2   51   6.563   8.065   5.419
   22TYR    SC3   52   6.848   8.088   5.510
   22TYR    SC4   53   6.780   8.001   5.246
   23GLY    BB    54   6.139   7.954   5.633
   24PHE    BB    55   6.200   8.061   5.327
   24PHE    SC1   56   6.130   8.340   5.463
   24PHE    SC2   57   6.422   8.489   5.552
   24PHE    SC3   58   6.225   8.466   5.764
   25GLY    BB    59   5.958   7.881   5.135
   26LEU    BB    60   5.822   7.731   5.359
   26LEU    SC1   61   6.106   7.562   5.486
   27ILE    BB    62   5.669   7.426   5.467
   27ILE    SC1   63   5.337   7.485   5.516
   28LYS    BB    64   5.674   7.344   5.829
   28LYS    SC1   65   5.941   7.491   5.842
   28LYS    SC2   66   6.086   7.735   6.049
   29LEU    BB    67   5.800   7.079   6.059
   29LEU    SC1   68   5.487   6.935   5.984
   30ASP    BB    69   5.960   7.078   6.366
   30ASP    SC1   70   6.199   7.214   6.170
   31LEU    BB    71   6.156   6.834   6.589
   31LEU    SC1   72   5.820   6.697   6.735
   32LYS    BB    73   6.248   6.831   6.963
   32LYS    SC1   74   6.380   7.124   6.834
   32LYS    SC2   75   6.371   7.333   6.564
   33THR    BB    76   6.429   6.614   7.147
   33THR    SC1   77   6.244   6.405   7.268
   34LYS    BB    78   6.578   6.667   7.482
   34LYS    SC1   79   6.314   6.676   7.611
   34LYS    SC2   80   6.064   6.871   7.783
   35SER    BB    81   6.783   6.493   7.651
   35SER    SC1   82   7.015   6.596   7.597
   36GLU    BB    83   6.764   6.346   7.973
   36GLU    SC1   84   6.888   6.394   8.327
   37ASN    BB    85   6.851   6.027   7.870
   37ASN    SC1   86   6.979   5.963   8.120
   38GLY    BB    87   7.011   6.067   7.563
   39LEU    BB    88   6.810   6.163   7.319
   39LEU    SC1   89   6.470   6.063   7.287
   40GLU    BB    90   6.849   6.279   7.016
   40GLU    SC1   91   6.955   6.651   7.087
   41PHE    BB    92   6.577   6.375   6.827
   41PHE    SC1   93   6.268   6.361   6.742
   41PHE    SC2   94   6.056   6.097   6.710
   41PHE    SC3   95   6.008   6.266   6.941
   42THR    BB    96   6.584   6.562   6.513
   42THR    SC1   97   6.659   6.793   6.699
   43SER    BB    98   6.375   6.788   6.302
   43SER    SC1   99   6.491   7.009   6.426
   44SER    BB   100   6.340   6.848   5.961
   44SER    SC1  101   6.602   6.988   5.954
   45GLY    BB   102   6.102   7.028   5.770
   46SER    BB   103   5.987   6.996   5.471
   46SER    SC1  104   5.766   6.955   5.533
   47ALA    BB   105   5.864   7.209   5.214
   47ALA    SC1  106   5.609   7.121   5.203
   48ASN    BB   107   5.945   7.344   4.912
   48ASN    SC1  108   6.209   7.582   4.978
   49THR    BB   109   5.853   7.618   4.708
   49THR    SC1  110   5.655   7.457   4.543
   50GLU    BB   111   6.101   7.626   4.490
   50GLU    SC1  112   6.136   7.936   4.234
   51THR    BB   113   6.234   7.338   4.524
   51THR    SC1  114   6.532   7.406   4.514
   52THR    BB   115   5.976   7.089   4.616
   52THR    SC1  116   5.883   6.953   4.360
   53LYS    BB   117   6.150   6.929   4.844
   53LYS    SC1  118   6.395   7.106   4.880
   53LYS    SC2  119   6.689   7.138   5.101
   54VAL    BB   120   5.969   6.681   5.032
   54VAL    SC1  121   5.746   6.676   4.843
   55THR    BB   122   6.086   6.694   5.355
   55THR    SC1  123   6.349   6.786   5.230
   56GLY    BB   124   6.226   6.491   5.542
   57SER    BB   125   6.480   6.535   5.823
   57SER    SC1  126   6.657   6.713   5.688
   58LEU    BB   127   6.565   6.274   6.020
   58LEU    SC1  128   6.287   6.339   6.233
   59GLU    BB   129   6.771   6.273   6.348
   59GLU    SC1  130   7.013   6.509   6.129
   60THR    BB   131   6.893   6.004   6.533
   60THR    SC1  132   6.634   5.915   6.668
   61LYS    BB   133   7.064   6.045   6.868
   61LYS    SC1  134   7.336   6.270   6.874
   61LYS    SC2  135   7.484   6.589   6.903
   62TYR    BB   136   7.284   5.841   7.045
   62TYR    SC1  137   7.015   5.798   7.232
   62TYR    SC2  138   6.871   5.571   7.102
   62TYR    SC3  139   6.809   5.853   7.021
   62TYR    SC4  140   6.716   5.629   6.870
   63ARG    BB   141   7.458   5.777   7.350
   63ARG    SC1  142   7.556   6.055   7.368
   63ARG    SC2  143   7.895   6.134   7.548
   64TRP    BB   144   7.781   5.642   7.449
   64TRP    SC1  145   7.725   5.376   7.247
   64TRP    SC2  146   7.429   5.311   7.390
   64TRP    SC3  147   7.578   5.141   7.299
   64TRP    SC4  148   7.715   4.972   7.233
   64TRP    SC5  149   7.446   4.905   7.326
   65THR    BB   150   7.881   5.718   7.757
   65THR    SC1  151   7.710   5.712   8.009
   66GLU    BB   152   8.195   5.555   7.822
   66GLU    SC1  153   8.195   5.798   8.167
   67TYR    BB   154   8.311   5.497   7.517
   67TYR    SC1  155   8.076   5.346   7.360
   67TYR    SC2  156   7.871   5.280   7.567
   67TYR    SC3  157   8.052   5.066   7.462
   67TYR    SC4  158   7.808   5.003   7.594
   68GLY    BB   159   8.202   5.790   7.353
   69LEU    BB   160   7.910   5.795   7.164
   69LEU    SC1  161   8.095   5.543   7.026
   70THR    BB   162   7.797   5.982   6.867
   70THR    SC1  163   7.749   6.242   7.018
   71PHE    BB   164   7.510   5.785   6.678
   71PHE    SC1  165   7.554   5.498   6.836
   71PHE    SC2  166   7.596   5.163   6.789
   71PHE    SC3  167   7.838   5.311   6.849
   72THR    BB   168   7.352   5.861   6.368
   72THR    SC1  169   7.332   6.147   6.473
   73GLU    BB   170   7.005   5.843   6.248
   73GLU    SC1  171   7.128   5.514   6.085
   74LYS    BB   172   6.986   5.967   5.888
   74LYS    SC1  173   7.209   6.123   6.017
   74LYS    SC2  174   7.471   6.321   6.085
   75TRP    BB   175   6.677   6.015   5.744
   75TRP    SC1  176   6.508   5.844   5.967
   75TRP    SC2  177   6.190   5.744   6.001
   75TRP    SC3  178   6.314   5.871   6.170
   75TRP    SC4  179   6.414   5.997   6.329
   75TRP    SC5  180   6.142   5.900   6.380
   76ASN    BB   181   6.568   6.089   5.474
   76ASN    SC1  182   6.587   6.393   5.286
   77THR    BB   183   6.286   6.063   5.308
   77THR    SC1  184   6.003   5.949   5.310
   78ASP    BB   185   6.418   6.019   5.013
   78ASP    SC1  186   6.304   6.349   4.944
   79ASN    BB   187   6.748   5.968   5.051
   79ASN    SC1  188   6.885   6.233   4.808
   80THR    BB   189   6.925   6.099   5.267
   80THR    SC1  190   7.115   6.327   5.199
   81LEU    BB   191   7.176   5.858   5.389
   81LEU    SC1  192   6.865   5.707   5.503
   82GLY    BB   193   7.270   5.829   5.697
   83THR    BB   194   7.578   5.854   5.888
   83THR    SC1  195   7.580   5.551   5.922
   84GLU    BB   196   7.677   5.867   6.233
   84GLU    SC1  197   7.785   6.238   6.396
   85ILE    BB   198   8.014   5.814   6.393
   85ILE    SC1  199   7.912   5.582   6.623
   86THR    BB   200   8.153   5.960   6.709
   86THR    SC1  201   8.204   6.260   6.696
   87VAL    BB   202   8.457   5.971   6.928
   87VAL    SC1  203   8.483   5.682   6.899
   88GLU    BB   204   8.523   6.060   7.238
   88GLU    SC1  205   8.211   6.243   7.226
   89ASP    BB   206   8.805   6.083   7.414
   89ASP    SC1  207   8.648   6.279   7.641
   90GLN    BB   208   8.827   5.782   7.567
   90GLN    SC1  209   8.819   5.546   7.253
   91LEU    BB   210   9.191   5.823   7.525
   91LEU    SC1  211   9.275   5.591   7.264
   92ALA    BB   212   9.215   6.137   7.465
   92ALA    SC1  213   9.290   6.108   7.208
   93ARG    BB   214   9.074   6.439   7.572
   93ARG    SC1  215   9.023   6.514   7.833
   93ARG    SC2  216   8.963   6.131   7.900
   94GLY    BB   217   8.995   6.605   7.275
   95LEU    BB   218   8.953   6.328   7.091
   95LEU    SC1  219   8.893   5.981   6.956
   96LYS    BB   220   8.821   6.395   6.774
   96LYS    SC1  221   8.583   6.459   6.946
   96LYS    SC2  222   8.583   6.561   7.313
   97LEU    BB   223   8.637   6.173   6.574
   97LEU    SC1  224   8.729   5.881   6.397
   98THR    BB   225   8.413   6.204   6.243
   98THR    SC1  226   8.209   6.430   6.253
   99PHE    BB   227   8.200   5.988   6.086
   99PHE    SC1  228   8.492   5.811   6.010
   99PHE    SC2  229   8.382   5.608   5.761
   99PHE    SC3  230   8.488   5.471   5.994
  100ASP    BB   231   8.059   5.975   5.785
  100ASP    SC1  232   7.855   6.239   5.868
  101SER    BB   233   7.760   5.802   5.583
  101SER    SC1  234   7.771   6.054   5.474
  102SER    BB   235   7.643   5.712   5.241
  102SER    SC1  236   7.530   5.476   5.276
  103PHE    BB   237   7.345   5.775   5.061
  103PHE    SC1  238   7.224   5.493   5.096
  103PHE    SC2  239   7.257   5.436   4.763
  103PHE    SC3  240   7.414   5.262   4.933
  104SER    BB   241   7.268   6.009   4.765
  104SER    SC1  242   7.335   6.233   4.830
  105PRO    BB   243   7.080   5.834   4.516
  105PRO    SC1  244   6.953   5.666   4.804
  106ASN    BB   245   6.970   6.064   4.383
  106ASN    SC1  246   7.158   5.917   4.109
  107THR    BB   247   7.301   6.291   4.402
  107THR    SC1  248   7.293   6.540   4.225
  108GLY    BB   249   7.496   6.024   4.412
  109LYS    BB   250   7.677   5.983   4.696
  109LYS    SC1  251   7.786   6.242   4.761
  109LYS    SC2  252   7.549   6.562   4.746
  110LYS    BB   253   7.890   5.742   4.827
  110LYS    SC1  254   7.628   5.521   4.721
  110LYS    SC2  255   7.524   5.554   4.409
  111ASN    BB   256   8.015   5.842   5.144
  111ASN    SC1  257   8.107   6.142   5.106
  112ALA    BB   258   8.311   5.812   5.317
  112ALA    SC1  259   8.401   5.560   5.352
  113LYS    BB   260   8.368   6.019   5.623
  113LYS    SC1  261   8.290   6.288   5.452
  113LYS    SC2  262   8.316   6.587   5.390
  114ILE    BB   263   8.628   6.190   5.783
  114ILE    SC1  264   8.912   6.033   5.887
  115LYS    BB   265   8.682   6.336   6.097
  115LYS    SC1  266   8.573   6.633   6.165
  115LYS    SC2  267   8.772   6.881   6.195
  116THR    BB   268   9.007   6.453   6.249
  116THR    SC1  269   9.053   6.160   6.318
  117GLY    BB   270   9.105   6.509   6.608
  118TYR    BB   271   9.256   6.784   6.778
  118TYR    SC1  272   9.556   6.839   6.715
  118TYR    SC2  273   9.724   6.885   6.958
  118TYR    SC3  274   9.640   7.118   6.788
  118TYR    SC4  275   9.696   7.147   7.066
  119LYS    BB   276   9.259   6.909   7.116
  119LYS    SC1  277   9.566   6.878   7.304
  119LYS    SC2  278   9.763   7.096   7.436
  120ARG    BB   279   9.206   7.240   7.227
  120ARG    SC1  280   8.864   7.219   7.185
  120ARG    SC2  281   8.539   7.226   6.997
  121GLU    BB   282   9.368   7.453   7.415
  121GLU    SC1  283   9.369   7.227   7.764
  122HIS    BB   284   9.361   7.684   7.175
  122HIS    SC1  285   9.275   7.935   7.337
  122HIS    SC2  286   9.409   8.178   7.497
  122HIS    SC3  287   9.192   8.223   7.343
  123ILE    BB   288   9.406   7.455   6.952
  123ILE    SC1  289   9.665   7.554   6.753
  124ASN    BB   290   9.274   7.322   6.639
  124ASN    SC1  291   8.984   7.156   6.765
  125LEU    BB   292   9.263   7.020   6.434
  125LEU    SC1  293   9.619   7.143   6.339
  126GLY    BB   294   9.196   6.898   6.132
  127CYS    BB   295   9.134   6.591   5.937
  127CYS    SC1  296   9.397   6.792   5.722
  128ASP    BB   297   8.932   6.600   5.633
  128ASP    SC1  298   8.624   6.795   5.689
  129MET    BB   299   8.735   6.332   5.464
  129MET    SC1  300   9.042   6.173   5.425
  130ASP    BB   301   8.691   6.207   5.143
  130ASP    SC1  302   8.471   6.433   5.016
  131PHE    BB   303   8.571   5.941   5.019
  131PHE    SC1  304   8.725   5.803   5.276
  131PHE    SC2  305   8.756   5.541   5.489
  131PHE    SC3  306   8.789   5.804   5.609
  132ASP    BB   307   8.588   5.939   4.693
  132ASP    SC1  308   8.284   5.780   4.638
  133ILE    BB   309   8.737   5.671   4.530
  133ILE    SC1  310   8.911   5.541   4.793
  134ALA    BB   311   9.013   5.798   4.367
  134ALA    SC1  312   9.177   5.782   4.581
  135GLY    BB   313   8.931   6.118   4.450
  136PRO    BB   314   9.028   6.262   4.715
  136PRO    SC1  315   9.030   5.986   4.934
  137SER    BB   316   8.958   6.472   4.984
  137SER    SC1  317   8.862   6.745   4.864
  138ILE    BB   318   9.152   6.717   5.185
  138ILE    SC1  319   9.332   6.530   5.406
  139ARG    BB   320   9.083   6.878   5.458
  139ARG    SC1  321   8.909   7.150   5.368
  139ARG    SC2  322   8.576   7.215   5.480
  140GLY    BB   323   9.264   7.125   5.657
  141ALA    BB   324   9.447   7.207   5.961
  141ALA    SC1  325   9.702   7.207   5.869
  142LEU    BB   326   9.396   7.523   6.110
  142LEU    SC1  327   9.681   7.747   6.196
  143VAL    BB   328   9.341   7.655   6.469
  143VAL    SC1  329   9.122   7.762   6.308
  144LEU    BB   330   9.405   7.915   6.623
  144LEU    SC1  331   9.776   8.004   6.512
  145GLY    BB   332   9.430   8.057   6.955
  146TYR    BB   333   9.556   8.339   7.080
  146TYR    SC1  334   9.860   8.273   7.116
  146TYR    SC2  335   9.855   8.351   7.406
  146TYR    SC3  336  10.005   8.105   7.319
  146TYR    SC4  337  10.019   8.203   7.587
  147GLU    BB   338   9.455   8.644   7.213
  147GLU    SC1  339   9.552   8.588   7.609
  148GLY    BB   340   9.156   8.615   7.077
  149TRP    BB   341   9.311   8.504   6.774
  149TRP    SC1  342   9.611   8.611   6.800
  149TRP    SC2  343   9.904   8.551   6.948
  149TRP    SC3  344   9.837   8.461   6.732
  149TRP    SC4  345   9.804   8.400   6.516
  149TRP    SC5  346  10.029   8.283   6.662
  150LEU    BB   347   9.277   8.414   6.484
  150LEU    SC1  348   8.945   8.288   6.555
  151ALA    BB   349   9.359   8.100   6.304
  151ALA    SC1  350   9.585   8.236   6.249
  152GLY    BB   351   9.420   7.992   5.985
  153TYR    BB   352   9.346   7.705   5.806
  153TYR    SC1  353   9.648   7.765   5.687
  153TYR    SC2  354   9.649   8.041   5.570
  153TYR    SC3  355   9.680   7.802   5.391
  153TYR    SC4  356   9.657   8.067   5.287
  154GLN    BB   357   9.233   7.612   5.483
  154GLN    SC1  358   8.850   7.594   5.488
  155MET    BB   359   9.333   7.324   5.300
  155MET    SC1  360   9.688   7.382   5.426
  156ASN    BB   361   9.300   7.206   4.966
  156ASN    SC1  362   8.964   7.110   4.939
  157PHE    BB   363   9.319   6.865   4.880
  157PHE    SC1  364   9.582   6.851   5.030
  157PHE    SC2  365   9.674   6.656   5.292
  157PHE    SC3  366   9.513   6.887   5.361
  158GLU    BB   367   9.400   6.682   4.606
  158GLU    SC1  368   9.076   6.608   4.417
  159THR    BB   369   9.553   6.372   4.593
  159THR    SC1  370   9.795   6.478   4.746
  160ALA    BB   371   9.488   6.321   4.245
  160ALA    SC1  372   9.593   6.087   4.161
  161LYS    BB   373   9.506   6.626   4.120
  161LYS    SC1  374   9.355   6.907   4.251
  161LYS    SC2  375   9.180   7.100   4.458
  162SER    BB   376   9.788   6.731   4.287
  162SER    SC1  377  10.014   6.775   4.156
  163ARG    BB   378   9.737   6.921   4.578
  163ARG    SC1  379  10.048   6.975   4.598
  163ARG    SC2  380  10.269   7.006   4.344
  164VAL    BB   381   9.599   7.225   4.524
  164VAL    SC1  382   9.630   7.224   4.234
  165THR    BB   383   9.434   7.484   4.654
  165THR    SC1  384   9.277   7.606   4.423
  166GLN    BB   385   9.320   7.582   4.951
  166GLN    SC1  386   8.973   7.572   5.034
  167SER    BB   387   9.332   7.906   5.042
  167SER    SC1  388   9.537   7.971   4.873
  168ASN    BB   389   9.218   7.948   5.310
  168ASN    SC1  390   8.862   7.955   5.203
  169PHE    BB   391   9.207   8.252   5.482
  169PHE    SC1  392   9.263   8.576   5.532
  169PHE    SC2  393   9.547   8.650   5.705
  169PHE    SC3  394   9.581   8.614   5.419
  170ALA    BB   395   9.204   8.279   5.844
  170ALA    SC1  396   9.423   8.408   5.937
  171VAL    BB   397   9.082   8.563   6.069
  171VAL    SC1  398   9.274   8.763   5.979
  172GLY    BB   399   9.064   8.666   6.392
  173TYR    BB   400   8.809   8.739   6.644
  173TYR    SC1  401   9.070   8.912   6.717
  173TYR    SC2  402   9.335   8.917   6.857
  173TYR    SC3  403   9.125   9.120   6.925
  173TYR    SC4  404   9.360   9.087   7.085
  174LYS    BB   405   8.771   8.751   7.027
  174LYS    SC1  406   8.764   9.079   7.016
  174LYS    SC2  407   8.559   9.348   7.058
  175THR    BB   408   8.486   8.781   7.219
  175THR    SC1  409   8.468   8.480   7.269
  176ASP    BB   410   8.301   9.030   7.327
  176ASP    SC1  411   8.046   8.913   7.550
  177GLU    BB   412   8.123   9.146   7.078
  177GLU    SC1  413   8.130   9.527   7.115
  178PHE    BB   414   8.334   8.993   6.857
  178PHE    SC1  415   8.427   9.211   6.648
  178PHE    SC2  416   8.217   9.370   6.434
  178PHE    SC3  417   8.247   9.495   6.693
  179GLN    BB   418   8.259   8.793   6.584
  179GLN    SC1  419   8.388   8.489   6.804
  180LEU    BB   420   8.578   8.807   6.365
  180LEU    SC1  421   8.502   9.161   6.233
  181HIS    BB   422   8.574   8.773   5.987
  181HIS    SC1  423   8.465   8.480   6.099
  181HIS    SC2  424   8.654   8.419   6.350
  181HIS    SC3  425   8.386   8.406   6.379
  182THR    BB   426   8.823   8.692   5.791
  182THR    SC1  427   8.797   8.963   5.655
  183ASN    BB   428   8.798   8.562   5.457
  183ASN    SC1  429   8.773   8.268   5.620
  184VAL    BB   430   8.998   8.449   5.203
  184VAL    SC1  431   9.008   8.669   5.011
  185ASN    BB   432   8.928   8.263   4.886
  185ASN    SC1  433   8.676   7.995   4.803
  186ASP    BB   434   9.233   8.186   4.687
  186ASP    SC1  435   9.078   7.861   4.677
  187GLY    BB   436   9.189   8.532   4.624
  188THR    BB   437   8.896   8.608   4.539
  188THR    SC1  438   8.908   8.878   4.679
  189GLU    BB   439   8.678   8.512   4.794
  189GLU    SC1  440   8.418   8.399   4.545
  190PHE    BB   441   8.534   8.710   5.004
  190PHE    SC1  442   8.660   8.972   5.086
  190PHE    SC2  443   8.979   9.037   4.988
  190PHE    SC3  444   8.944   8.989   5.272
  191GLY    BB   445   8.475   8.718   5.365
  192GLY    BB   446   8.305   8.971   5.619
  193SER    BB   447   8.240   8.926   5.965
  193SER    SC1  448   8.124   8.669   5.873
  194ILE    BB   449   7.966   9.041   6.219
  194ILE    SC1  450   7.876   9.355   6.321
  195TYR    BB   451   7.970   8.962   6.562
  195TYR    SC1  452   7.758   8.720   6.637
  195TYR    SC2  453   7.947   8.496   6.705
  195TYR    SC3  454   7.696   8.535   6.865
  195TYR    SC4  455   7.877   8.320   6.917
  196GLN    BB   456   7.744   9.139   6.745
  196GLN    SC1  457   7.832   9.517   6.754
  197LYS    BB   458   7.714   9.126   7.079
  197LYS    SC1  459   7.592   8.863   7.045
  197LYS    SC2  460   7.313   8.735   7.184
  198VAL    BB   461   7.517   9.345   7.185
  198VAL    SC1  462   7.466   9.574   7.010
  199ASN    BB   463   7.356   9.139   7.402
  199ASN    SC1  464   7.599   8.929   7.500
  200LYS    BB   465   7.096   9.158   7.564
  200LYS    SC1  466   7.162   9.369   7.715
  200LYS    SC2  467   7.214   9.642   7.844
  201LYS    BB   468   6.894   9.113   7.278
  201LYS    SC1  469   6.672   9.331   7.375
  201LYS    SC2  470   6.472   9.624   7.361
  202LEU    BB   471   7.161   9.140   7.075
  202LEU    SC1  472   7.029   9.474   6.930
  203GLU    BB   473   7.204   9.028   6.753
  203GLU    SC1  474   7.311   8.663   6.675
  204THR    BB   475   7.446   9.113   6.495
  204THR    SC1  476   7.405   9.408   6.557
  205ALA    BB   477   7.511   9.142   6.123
  205ALA    SC1  478   7.505   9.408   6.167
  206VAL    BB   479   7.768   9.178   5.925
  206VAL    SC1  480   7.763   9.461   5.853
  207ASN    BB   481   7.806   9.116   5.574
  207ASN    SC1  482   7.862   8.772   5.630
  208LEU    BB   483   8.059   9.072   5.361
  208LEU    SC1  484   8.198   9.364   5.526
  209ALA    BB   485   8.089   8.937   5.016
  209ALA    SC1  486   8.227   9.169   4.997
  210TRP    BB   487   8.368   8.872   4.747
  210TRP    SC1  488   8.543   9.150   4.786
  210TRP    SC2  489   8.770   9.265   4.570
  210TRP    SC3  490   8.624   9.406   4.706
  210TRP    SC4  491   8.471   9.547   4.797
  210TRP    SC5  492   8.710   9.661   4.671
  211THR    BB   493   8.466   8.990   4.446
  211THR    SC1  494   8.308   8.759   4.324
  212ALA    BB   495   8.765   9.027   4.206
  212ALA    SC1  496   8.976   8.870   4.269
  213GLY    BB   497   8.568   9.104   3.942
  214ASN    BB   498   8.306   9.203   4.136
  214ASN    SC1  499   8.487   9.417   4.317
  215SER    BB   500   7.944   9.223   4.087
  215SER    SC1  501   7.902   9.215   3.817
  216ASN    BB   502   7.873   9.032   4.369
  216ASN    SC1  503   7.877   8.704   4.332
  217THR    BB   504   7.699   8.998   4.667
  217THR    SC1  505   7.573   8.732   4.743
  218ARG    BB   506   7.789   9.147   4.953
  218ARG    SC1  507   7.760   9.408   4.790
  218ARG    SC2  508   7.662   9.490   4.446
  219PHE    BB   509   7.510   9.262   5.139
  219PHE    SC1  510   7.612   9.570   5.146
  219PHE    SC2  511   7.440   9.645   5.430
  219PHE    SC3  512   7.716   9.565   5.470
  220GLY    BB   513   7.454   9.229   5.501
  221ILE    BB   514   7.200   9.317   5.723
  221ILE    SC1  515   7.329   9.619   5.817
  222ALA    BB   516   7.156   9.181   6.064
  222ALA    SC1  517   7.129   9.428   6.169
  223ALA    BB   518   6.886   9.119   6.302
  223ALA    SC1  519   6.867   8.862   6.225
  224LYS    BB   520   6.835   9.080   6.668
  224LYS    SC1  521   6.808   8.789   6.590
  224LYS    SC2  522   6.642   8.543   6.430
  225TYR    BB   523   6.561   8.992   6.881
  225TYR    SC1  524   6.417   9.262   6.837
  225TYR    SC2  525   6.663   9.433   6.839
  225TYR    SC3  526   6.433   9.501   7.018
  225TYR    SC4  527   6.667   9.663   7.007
  226GLN    BB   528   6.544   8.908   7.200
  226GLN    SC1  529   6.561   8.559   7.366
  227ILE    BB   530   6.304   9.024   7.347
  227ILE    SC1  531   6.165   9.229   7.113
  228ASP    BB   532   6.139   8.840   7.595
  228ASP    SC1  533   6.105   9.027   7.884
  229PRO    BB   534   5.997   8.576   7.537
  229PRO    SC1  535   6.237   8.341   7.544
  230ASP    BB   536   5.794   8.580   7.286
  230ASP    SC1  537   5.982   8.354   7.129
  231ALA    BB   538   5.903   8.849   7.122
  231ALA    SC1  539   5.774   9.011   7.295
  232CYS    BB   540   6.110   8.752   6.814
  232CYS    SC1  541   6.223   8.631   7.097
  233PHE    BB   542   6.337   8.941   6.597
  233PHE    SC1  543   6.064   9.140   6.552
  233PHE    SC2  544   5.870   9.020   6.299
  233PHE    SC3  545   5.954   9.295   6.270
  234SER    BB   546   6.383   8.967   6.268
  234SER    SC1  547   6.228   9.111   6.081
  235ALA    BB   548   6.626   9.164   6.037
  235ALA    SC1  549   6.616   9.433   6.040
  236LYS    BB   550   6.673   9.186   5.673
  236LYS    SC1  551   6.934   8.993   5.706
  236LYS    SC2  552   7.227   8.869   5.452
  237VAL    BB   553   6.920   9.356   5.472
  237VAL    SC1  554   7.036   9.621   5.440
  238ASN    BB   555   6.954   9.257   5.151
  238ASN    SC1  556   7.139   9.007   4.984
  239ASN    BB   557   7.099   9.436   4.877
  239ASN    SC1  558   7.331   9.297   4.672
  240SER    BB   559   6.878   9.385   4.613
  240SER    SC1  560   7.012   9.353   4.363
  241SER    BB   561   6.711   9.135   4.778
  241SER    SC1  562   6.664   8.977   4.539
  242LEU    BB   563   6.584   9.232   5.045
  242LEU    SC1  564   6.693   8.909   5.177
  243ILE    BB   565   6.313   9.147   5.279
  243ILE    SC1  566   6.268   9.473   5.366
  244GLY    BB   567   6.361   9.022   5.600
  245LEU    BB   568   6.138   8.850   5.815
  245LEU    SC1  569   5.776   8.898   5.900
  246GLY    BB   570   6.116   8.735   6.137
  247TYR    BB   571   5.869   8.592   6.322
  247TYR    SC1  572   5.620   8.711   6.382
  247TYR    SC2  573   5.341   8.820   6.403
  247TYR    SC3  574   5.532   8.850   6.633
  247TYR    SC4  575   5.268   8.956   6.643
  248THR    BB   576   5.867   8.462   6.657
  248THR    SC1  577   6.078   8.254   6.729
  249GLN    BB   578   5.621   8.295   6.831
  249GLN    SC1  579   5.359   8.435   6.604
  250THR    BB   580   5.509   8.184   7.120
  250THR    SC1  581   5.418   8.359   7.352
  251LEU    BB   582   5.229   7.998   7.212
  251LEU    SC1  583   5.014   8.055   6.964
  252LYS    BB   584   5.409   7.731   7.391
  252LYS    SC1  585   5.352   7.975   7.655
  252LYS    SC2  586   5.168   7.976   7.909
  253PRO    BB   587   5.676   7.672   7.579
  253PRO    SC1  588   5.975   7.706   7.725
  254GLY    BB   589   5.814   7.517   7.277
  255ILE    BB   590   5.551   7.668   7.029
  255ILE    SC1  591   5.415   7.402   6.865
  256LYS    BB   592   5.728   7.796   6.811
  256LYS    SC1  593   5.972   7.819   6.982
  256LYS    SC2  594   5.897   7.940   7.277
  257LEU    BB   595   5.663   8.033   6.612
  257LEU    SC1  596   5.328   7.935   6.657
  258THR    BB   597   5.705   8.118   6.268
  258THR    SC1  598   6.003   8.150   6.329
  259LEU    BB   599   5.763   8.420   6.063
  259LEU    SC1  600   5.416   8.472   6.147
  260SER    BB   601   5.802   8.437   5.737
  260SER    SC1  602   5.568   8.544   5.687
  261ALA    BB   603   5.943   8.721   5.540
  261ALA    SC1  604   5.724   8.852   5.454
  262LEU    BB   605   6.038   8.736   5.214
  262LEU    SC1  606   6.389   8.615   5.138
  263LEU    BB   607   6.092   9.025   5.061
  263LEU    SC1  608   5.755   9.049   5.071
  264ASP    BB   609   6.236   8.976   4.754
  264ASP    SC1  610   5.996   8.768   4.626
  265GLY    BB   611   6.409   8.708   4.677
  266LYS    BB   612   6.285   8.429   4.511
  266LYS    SC1  613   6.517   8.236   4.536
  266LYS    SC2  614   6.681   8.159   4.243
  267ASN    BB   615   6.077   8.449   4.267
  267ASN    SC1  616   6.214   8.563   4.013
  268VAL    BB   617   5.798   8.323   4.352
  268VAL    SC1  618   5.758   8.344   4.640
  269ASN    BB   619   5.603   8.277   4.116
  269ASN    SC1  620   5.858   8.189   3.940
  270ALA    BB   621   5.470   8.574   4.148
  270ALA    SC1  622   5.459   8.634   3.885
  271GLY    BB   623   5.374   8.790   4.396
  272GLY    BB   624   5.596   8.888   4.647
  273HIS    BB   625   5.602   8.651   4.890
  273HIS    SC1  626   5.315   8.494   4.973
  273HIS    SC2  627   5.253   8.181   4.941
  273HIS    SC3  628   5.068   8.362   4.864
  274LYS    BB   629   5.794   8.515   5.124
  274LYS    SC1  630   6.035   8.310   4.966
  274LYS    SC2  631   6.039   8.046   4.729
  275LEU    BB   632   5.653   8.247   5.277
  275LEU    SC1  633   5.358   8.350   5.376
  276GLY    BB   634   5.731   8.120   5.592
  277LEU    BB   635   5.656   7.803   5.771
  277LEU    SC1  636   5.308   7.691   5.898
  278GLY    BB   637   5.640   7.756   6.109
  279LEU    BB   638   5.793   7.449   6.315
  279LEU    SC1  639   5.474   7.433   6.450
  280GLU    BB   640   5.894   7.464   6.648
  280GLU    SC1  641   6.145   7.766   6.520
  281PHE    BB   642   5.910   7.179   6.866
  281PHE    SC1  643   5.635   7.021   7.009
  281PHE    SC2  644   5.309   6.934   6.970
  281PHE    SC3  645   5.502   6.725   6.913
  282GLN    BB   646   6.052   7.188   7.156
  282GLN    SC1  647   6.303   7.497   7.002
  283ALA    BB   648   6.252   7.050   7.395
  283ALA    SC1  649   6.257   7.309   7.470
  15.07436  15.07436  12.06063   0.00000   0.00000   0.00000   0.00000   0.00000   0.00000
