# Supplementary material for: Phospholipids are imported into mitochondria by VDAC, a dimeric beta barrel scramblase
Source: Nat Commun. 2023 Dec 8;14:8115. doi: 10.1038/s41467-023-43570-y (PMC10709637; doi:10.1038/s41467-023-43570-y)
Supplement: Supplementary file 6 — Source Data [file 41467_2023_43570_MOESM6_ESM.zip › Fig S1/figs1-b/snapshot3.gro]

generated by VMD, t= 0.000000
12
  513POPC   NC3    1   8.475   5.412   4.900
  513POPC   PO4    2   8.265   5.316   5.199
  513POPC   GL1    3   8.230   5.139   5.561
  513POPC   GL2    4   8.496   5.257   5.644
  513POPC   C1A    5   8.142   4.857   5.951
  513POPC   D2A    6   8.254   4.538   6.272
  513POPC   C3A    7   8.164   4.157   6.424
  513POPC   C4A    8   8.233   3.653   6.482
  513POPC   C1B    9   8.894   5.058   5.795
  513POPC   C2B   10   9.240   4.850   6.092
  513POPC   C3B   11   9.435   5.004   6.484
  513POPC   C4B   12   9.549   5.407   6.476
  15.09012  15.09012  12.03884   0.00000   0.00000   0.00000   0.00000   0.00000   0.00000
