# Supplementary material for: Phospholipids are imported into mitochondria by VDAC, a dimeric beta barrel scramblase
Source: Nat Commun. 2023 Dec 8;14:8115. doi: 10.1038/s41467-023-43570-y (PMC10709637; doi:10.1038/s41467-023-43570-y)
Supplement: Supplementary file 6 — Source Data [file 41467_2023_43570_MOESM6_ESM.zip › Fig S1/figs1-b/snapshot1.gro]

generated by VMD, t= 0.000000
654
  284POPC   PO4    1  15.081   6.830   7.682
  285POPC   PO4    2   9.748  11.611   7.766
  286POPC   PO4    3   1.666  10.728   8.356
  287POPC   PO4    4  10.651   2.262   8.237
  288POPC   PO4    5   8.993  16.111   7.546
  289POPC   PO4    6   5.545   6.937   7.825
  290POPC   PO4    7   6.486   9.506   7.970
  291POPC   PO4    8   9.661  15.587   7.383
  292POPC   PO4    9   1.421   3.465   8.495
  293POPC   PO4   10  15.599   7.414   7.497
  294POPC   PO4   11   9.212  -1.637   7.765
  295POPC   PO4   12  11.562   6.662   8.074
  296POPC   PO4   13  13.687  11.782   7.882
  297POPC   PO4   14  16.127   7.664   7.371
  298POPC   PO4   15  16.801   6.594   7.563
  299POPC   PO4   16   2.507   5.585   8.315
  300POPC   PO4   17  10.246   0.850   8.313
  301POPC   PO4   18   4.508   8.388   7.932
  302POPC   PO4   19   3.268   5.133   8.432
  303POPC   PO4   20   3.879   1.662   9.021
  304POPC   PO4   21  13.932   3.922   7.915
  305POPC   PO4   22  11.328  13.993   7.756
  306POPC   PO4   23  12.130   4.814   8.685
  307POPC   PO4   24   8.868  -0.651   8.020
  308POPC   PO4   25   2.639   6.156   8.436
  309POPC   PO4   26   9.602  11.278   7.319
  310POPC   PO4   27   9.650  14.667   7.493
  311POPC   PO4   28   0.362   4.977   8.299
  312POPC   PO4   29  14.727   7.482   7.729
  313POPC   PO4   30   4.169   4.245   8.576
  314POPC   PO4   31   9.547   2.820   8.180
  315POPC   PO4   32   4.562   1.727   8.697
  316POPC   PO4   33   9.517   2.271   8.113
  317POPC   PO4   34  11.514   1.431   8.298
  318POPC   PO4   35   3.992  10.603   8.402
  319POPC   PO4   36  10.403  11.086   7.599
  320POPC   PO4   37  -0.059   6.134   8.529
  321POPC   PO4   38  11.734   4.678   8.346
  322POPC   PO4   39  10.481   5.492   8.187
  323POPC   PO4   40  16.499   8.600   7.485
  324POPC   PO4   41   1.095   8.063   8.394
  325POPC   PO4   42  14.572   6.559   7.911
  326POPC   PO4   43   8.407  13.094   7.501
  327POPC   PO4   44  10.033   4.479   7.977
  328POPC   PO4   45   5.977  11.776   4.248
  329POPC   PO4   46  17.165   8.904   7.177
  330POPC   PO4   47   4.545  11.974   8.048
  331POPC   PO4   48  12.418  13.148   7.666
  332POPC   PO4   49   5.499   4.088   8.574
  333POPC   PO4   50  10.926   4.570   8.107
  334POPC   PO4   51   4.977   9.511   8.614
  335POPC   PO4   52  15.084  11.100   7.250
  336POPC   PO4   53   9.153  11.090   7.402
  337POPC   PO4   54   1.326   4.970   8.770
  338POPC   PO4   55   5.017  12.326   8.072
  339POPC   PO4   56  12.565   2.831   8.519
  340POPC   PO4   57   2.303   4.445   8.558
  341POPC   PO4   58   8.899   4.810   8.433
  342POPC   PO4   59   7.713  -1.777   7.654
  343POPC   PO4   60  12.485   9.115   8.093
  344POPC   PO4   61  10.035   6.762   7.554
  345POPC   PO4   62   8.760  -2.114   7.741
  346POPC   PO4   63  10.898  14.227   7.237
  347POPC   PO4   64   8.544   1.783   7.864
  348POPC   PO4   65  10.051   9.123   7.609
  349POPC   PO4   66   2.816   4.032   8.597
  350POPC   PO4   67   5.404  11.605   8.163
  351POPC   PO4   68   2.113   8.662   8.430
  352POPC   PO4   69  11.189  12.944   8.113
  353POPC   PO4   70   5.516   6.178   8.357
  354POPC   PO4   71  16.511   9.720   7.211
  355POPC   PO4   72   7.152   5.187   7.942
  356POPC   PO4   73   8.669   2.511   8.327
  357POPC   PO4   74   0.617   5.370   8.549
  358POPC   PO4   75   3.972  13.136   8.207
  359POPC   PO4   76  -1.790   6.266   8.272
  360POPC   PO4   77   3.836  14.208   8.252
  361POPC   PO4   78   3.619   3.505   8.839
  362POPC   PO4   79   4.841   0.416   8.584
  363POPC   PO4   80  10.179  15.170   7.343
  364POPC   PO4   81   7.770  11.126   7.227
  365POPC   PO4   82   3.153   1.681   8.773
  366POPC   PO4   83   6.908   1.336   7.959
  367POPC   PO4   84   7.896  15.563   7.738
  368POPC   PO4   85   0.022   7.684   7.855
  369POPC   PO4   86  14.139   8.924   7.611
  370POPC   PO4   87   2.554   2.427   8.846
  371POPC   PO4   88  -0.624   8.831   7.742
  372POPC   PO4   89  10.169  13.997   7.624
  373POPC   PO4   90  -1.247   8.498   8.184
  374POPC   PO4   91  14.373  11.129   7.459
  375POPC   PO4   92  11.113   0.640   8.140
  376POPC   PO4   93  10.605  14.829   7.295
  377POPC   PO4   94  -0.527   8.336   7.859
  378POPC   PO4   95   1.183   4.501   8.418
  379POPC   PO4   96   4.744  11.046   8.534
  380POPC   PO4   97   4.744   7.128   7.969
  381POPC   PO4   98  11.494   7.845   8.084
  382POPC   PO4   99   8.682   9.844   7.377
  383POPC   PO4  100  12.833   9.949   7.759
  384POPC   PO4  101   3.614  11.711   8.273
  385POPC   PO4  102   1.835   6.122   8.277
  386POPC   PO4  103   5.717  -0.170   8.059
  387POPC   PO4  104   3.754  12.234   8.284
  388POPC   PO4  105  14.677   6.064   7.987
  389POPC   PO4  106  12.527   3.797   8.710
  390POPC   PO4  107   4.476   5.053   8.915
  391POPC   PO4  108  -1.996   7.544   7.682
  392POPC   PO4  109  11.619   2.409   8.472
  393POPC   PO4  110  10.261  10.441   7.825
  394POPC   PO4  111   7.850  13.813   7.822
  395POPC   PO4  112  10.765   8.500   8.206
  396POPC   PO4  113   1.844   7.444   8.450
  397POPC   PO4  114  15.203  10.211   7.049
  398POPC   PO4  115   7.148  17.914   7.381
  399POPC   PO4  116   9.014  12.920   7.409
  400POPC   PO4  117  11.181   9.493   7.951
  401POPC   PO4  118   1.814   9.521   7.912
  402POPC   PO4  119   3.812   6.769   8.159
  403POPC   PO4  120   6.312  -0.927   7.760
  404POPC   PO4  121   4.690   6.328   8.261
  405POPC   PO4  122   9.684  12.624   7.681
  406POPC   PO4  123   1.373   9.108   8.296
  407POPC   PO4  124   2.249  11.765   8.308
  408POPC   PO4  125  12.963   6.242   8.236
  409POPC   PO4  126   6.190   1.998   8.462
  410POPC   PO4  127   7.247   4.500   4.952
  411POPC   PO4  128  10.733  13.284   7.838
  412POPC   PO4  129   2.837   3.252   8.725
  413POPC   PO4  130   6.672  12.669   7.678
  414POPC   PO4  131  12.315  11.119   7.881
  415POPC   PO4  132  12.060  10.108   7.882
  416POPC   PO4  133   7.049   0.527   8.164
  417POPC   PO4  134   3.059  10.520   8.542
  418POPC   PO4  135   7.582   2.150   8.527
  419POPC   PO4  136   9.454   6.097   7.780
  420POPC   PO4  137  10.646   6.468   8.123
  421POPC   PO4  138   8.156  -0.090   7.848
  422POPC   PO4  139   8.724   5.009   8.027
  423POPC   PO4  140   9.339   9.347   7.667
  424POPC   PO4  141  10.435  11.635   7.482
  425POPC   PO4  142  17.839   8.230   7.103
  426POPC   PO4  143   9.960  13.151   7.753
  427POPC   PO4  144  -1.692   7.487   8.091
  428POPC   PO4  145   6.543  16.027   8.182
  429POPC   PO4  146   6.133   0.591   8.286
  430POPC   PO4  147   3.924  11.341   8.507
  431POPC   PO4  148   9.260   3.755   8.408
  432POPC   PO4  149   2.234   7.881   8.157
  433POPC   PO4  150  15.236   9.653   7.202
  434POPC   PO4  151  13.546   7.793   8.186
  435POPC   PO4  152   7.570   0.948   7.808
  436POPC   PO4  153  17.024   7.632   7.421
  437POPC   PO4  154   8.669  10.644   7.293
  438POPC   PO4  155  11.044  12.149   8.199
  439POPC   PO4  156  11.661   7.114   8.040
  440POPC   PO4  157   6.548  14.389   7.961
  441POPC   PO4  158   5.306   3.317   8.424
  442POPC   PO4  159  13.056  11.848   8.054
  443POPC   PO4  160   2.601   8.671   8.161
  444POPC   PO4  161   6.876   3.911   8.502
  445POPC   PO4  162   7.739   4.118   8.491
  446POPC   PO4  163   5.364   2.461   8.344
  447POPC   PO4  164  -0.238   6.892   8.059
  448POPC   PO4  165   5.946  12.635   8.031
  449POPC   PO4  166   8.041  15.022   7.923
  450POPC   PO4  167   6.135  13.339   7.871
  451POPC   PO4  168  11.497  10.881   8.122
  452POPC   PO4  169   7.351  11.334   7.393
  453POPC   PO4  170  13.343   9.537   7.702
  454POPC   PO4  171   0.109   8.950   8.322
  455POPC   PO4  172  15.063   9.069   7.461
  456POPC   PO4  173   6.326  12.119   7.555
  457POPC   PO4  174  -0.099   4.956   8.471
  458POPC   PO4  175   9.597  10.381   7.532
  459POPC   PO4  176  10.267   8.054   7.463
  460POPC   PO4  177   1.079   7.129   8.323
  461POPC   PO4  178   5.167   4.894   9.113
  462POPC   PO4  179  10.753  10.410   7.847
  463POPC   PO4  180   8.601   0.732   7.886
  464POPC   PO4  181   1.395   5.797   8.359
  465POPC   PO4  182  11.106   5.057   8.211
  466POPC   PO4  183   7.775   9.709   7.502
  467POPC   PO4  184  11.596   9.970   7.848
  468POPC   PO4  185  11.966   8.232   7.988
  469POPC   PO4  186  10.263   3.772   8.095
  470POPC   PO4  187   3.936   2.565   8.962
  471POPC   PO4  188   3.885   7.732   7.870
  472POPC   PO4  189   5.609   0.983   8.050
  473POPC   PO4  190   0.808   7.608   8.315
  474POPC   PO4  191   6.979  11.886   7.497
  475POPC   PO4  192   6.704  -0.182   7.815
  476POPC   PO4  193  15.890   6.728   7.861
  477POPC   PO4  194  14.371   4.699   8.130
  478POPC   PO4  195  13.632   4.743   8.229
  479POPC   PO4  196  -1.408   6.854   7.724
  480POPC   PO4  197   7.827  12.190   7.350
  481POPC   PO4  198  11.384   3.996   7.989
  482POPC   PO4  199   6.024  10.157   8.138
  483POPC   PO4  200   7.945  -0.730   8.127
  484POPC   PO4  201  14.426   4.244   8.349
  485POPC   PO4  202   9.424   0.268   8.045
  486POPC   PO4  203   0.306   9.998   8.253
  487POPC   PO4  204  -1.994   6.924   7.661
  488POPC   PO4  205   5.643  15.281   7.804
  489POPC   PO4  206   9.019  15.181   7.459
  490POPC   PO4  207  12.646   6.642   8.068
  491POPC   PO4  208   7.250  17.118   7.317
  492POPC   PO4  209   9.257   1.685   7.945
  493POPC   PO4  210  13.331   8.577   7.858
  494POPC   PO4  211   9.598   5.196   8.113
  495POPC   PO4  212  10.273  12.488   7.740
  496POPC   PO4  213   2.484  10.763   8.465
  497POPC   PO4  214   6.431  10.961   8.042
  498POPC   PO4  215   9.083   0.929   8.279
  499POPC   PO4  216   5.389   7.942   7.807
  500POPC   PO4  217  -0.328   5.717   8.455
  501POPC   PO4  218   4.828  14.976   8.015
  502POPC   PO4  219  15.602   5.794   7.847
  503POPC   PO4  220   5.354  13.425   7.759
  504POPC   PO4  221   2.480   5.015   8.401
  505POPC   PO4  222   0.757   9.196   8.243
  506POPC   PO4  223   6.268  17.148   7.335
  507POPC   PO4  224  10.041   3.287   8.107
  508POPC   PO4  225   4.889   2.592   8.832
  509POPC   PO4  226   6.465  15.370   8.180
  510POPC   PO4  227   6.474  11.464   7.710
  511POPC   PO4  228   7.860  13.214   7.568
  512POPC   PO4  229  10.619  -0.177   7.966
  513POPC   PO4  230   8.265   5.316   5.199
  514POPC   PO4  231   2.986   9.902   8.292
  515POPC   PO4  232  12.732   7.450   7.922
  516POPC   PO4  233   1.668   6.945   8.274
  517POPC   PO4  234  10.400  -0.589   7.719
  518POPC   PO4  235   8.207  -2.269   7.805
  519POPC   PO4  236   3.147   6.729   8.210
  520POPC   PO4  237   3.234  12.849   8.292
  521POPC   PO4  238   7.199  -0.089   7.689
  522POPC   PO4  239   2.220   9.511   8.222
  523POPC   PO4  240   7.178   5.684   7.735
  524POPC   PO4  241  10.740   1.096   8.311
  525POPC   PO4  242   1.422   4.021   8.351
  526POPC   PO4  243   7.732  16.639   7.644
  527POPC   PO4  244  10.138   0.048   8.134
  528POPC   PO4  245   8.028   0.445   7.753
  529POPC   PO4  246   8.351   2.960   8.440
  530POPC   PO4  247   3.376   7.644   8.332
  531POPC   PO4  248   5.894  14.077   7.841
  532POPC   PO4  249  14.371  10.599   7.476
  533POPC   PO4  250   0.166   8.559   8.001
  534POPC   PO4  251  13.188   5.043   8.388
  535POPC   PO4  252   8.934  10.255   7.664
  536POPC   PO4  253  13.935   8.278   7.658
  537POPC   PO4  254   7.233  15.472   7.783
  538POPC   PO4  255   8.470  16.700   7.254
  539POPC   PO4  256   9.615  13.941   7.548
  540POPC   PO4  257   7.438  15.943   7.642
  541POPC   PO4  258   5.680   2.841   8.171
  542POPC   PO4  259   3.831  10.088   8.645
  543POPC   PO4  260  14.145   9.867   7.660
  544POPC   PO4  261   8.674  14.328   7.728
  545POPC   PO4  262   7.336   1.688   8.515
  546POPC   PO4  263   9.025  12.136   7.851
  547POPC   PO4  264  10.173   8.812   7.968
  548POPC   PO4  265   5.900   4.338   8.719
  549POPC   PO4  266   3.456  11.151   8.761
  550POPC   PO4  267  11.641   3.634   8.342
  551POPC   PO4  268  12.723   2.138   8.103
  552POPC   PO4  269   1.926   3.034   8.763
  553POPC   PO4  270  10.301   7.539   7.318
  554POPC   PO4  271  10.146   1.687   8.132
  555POPC   PO4  272   8.562  13.865   7.527
  556POPC   PO4  273   5.586   9.215   8.249
  557POPC   PO4  274   7.929   1.283   8.246
  558POPC   PO4  275  11.204   2.994   8.407
  559POPC   PO4  276   4.244  14.404   7.929
  560POPC   PO4  277   3.926   9.167   8.208
  561POPC   PO4  278  12.842  10.486   7.683
  562POPC   PO4  279  13.687   5.890   8.175
  563POPC   PO4  280   4.439   7.611   7.938
  564POPC   PO4  281  14.577   9.712   7.330
  565POPC   PO4  282   4.691  13.748   7.533
  566POPC   PO4  283  12.726   5.792   8.327
  567POPC   PO4  284  11.947   8.831   8.138
  568POPC   PO4  285   5.474  14.324   7.865
  569POPC   PO4  286   6.841  16.581   7.700
  570POPC   PO4  287   6.669  13.533   7.792
  571POPC   PO4  288   7.411  14.298   8.011
  572POPC   PO4  289  14.390   7.053   7.802
  573POPC   PO4  290  14.830   8.321   7.648
  574POPC   PO4  291  13.642  10.892   7.601
  575POPC   PO4  292   6.311   3.107   8.486
  576POPC   PO4  293   3.570   8.752   8.221
  577POPC   PO4  294   1.067  11.290   8.405
  578POPC   PO4  295   8.876   5.523   8.161
  579POPC   PO4  296   2.861  12.190   8.271
  580POPC   PO4  297   8.715   3.315   8.116
  581POPC   PO4  298   7.693  -0.935   7.514
  582POPC   PO4  299   2.876   7.448   8.289
  583POPC   PO4  300   0.821  10.812   8.283
  584POPC   PO4  301  15.004   5.019   8.043
  585POPC   PO4  302   3.850   6.205   8.455
  586POPC   PO4  303  15.469   9.120   7.180
  587POPC   PO4  304  17.204   8.343   7.019
  588POPC   PO4  305  13.043   8.154   7.840
  589POPC   PO4  306   6.607   3.530   8.230
  590POPC   PO4  307   5.094  15.559   7.827
  591POPC   PO4  308   5.779  15.797   7.843
  592POPC   PO4  309  16.070   9.388   7.155
  593POPC   PO4  310   8.907   0.234   7.822
  594POPC   PO4  311   7.108  -1.573   7.935
  595POPC   PO4  312  11.633   6.079   8.064
  596POPC   PO4  313  12.962   4.205   8.459
  597POPC   PO4  314  -0.657   6.561   7.959
  598POPC   PO4  315   4.982   8.280   7.762
  599POPC   PO4  316   7.949  10.453   7.211
  600POPC   PO4  317   3.230   3.389   8.457
  601POPC   PO4  318   3.514   4.785   8.689
  602POPC   PO4  319  11.531  11.435   8.016
  603POPC   PO4  320   7.511  17.586   7.374
  604POPC   PO4  321   8.106   4.784   8.445
  605POPC   PO4  322   6.877   1.875   8.774
  606POPC   PO4  323   4.761  13.197   7.821
  607POPC   PO4  324  13.161  10.863   7.837
  608POPC   PO4  325  11.096   2.094   8.420
  609POPC   PO4  326   6.535   5.118   8.621
  610POPC   PO4  327   9.425  -0.485   8.053
  611POPC   PO4  328   8.563   3.742   4.544
  612POPC   PO4  329   2.836   5.724   4.651
  613POPC   PO4  330  10.405   1.218   4.288
  614POPC   PO4  331   6.434  16.956   3.555
  615POPC   PO4  332   9.715   1.027   4.353
  616POPC   PO4  333   1.396   5.095   4.320
  617POPC   PO4  334   3.614  12.504   4.170
  618POPC   PO4  335  10.282   0.197   4.161
  619POPC   PO4  336   7.240  12.397   3.872
  620POPC   PO4  337   8.451  14.483   3.766
  621POPC   PO4  338   6.303   6.031   5.530
  622POPC   PO4  339  14.073   7.669   3.561
  623POPC   PO4  340  13.664   3.726   3.894
  624POPC   PO4  341   9.473   2.390   3.976
  625POPC   PO4  342   1.414  10.030   4.587
  626POPC   PO4  343   7.710   0.683   4.246
  627POPC   PO4  344   4.358  13.325   4.187
  628POPC   PO4  345  11.205  13.905   3.642
  629POPC   PO4  346  11.622   7.614   4.389
  630POPC   PO4  347  10.220   4.258   4.101
  631POPC   PO4  348  16.615   9.340   3.015
  632POPC   PO4  349   0.736   9.845   4.120
  633POPC   PO4  350   3.612   6.263   4.702
  634POPC   PO4  351  13.047  11.589   3.759
  635POPC   PO4  352   5.551   6.889   5.027
  636POPC   PO4  353  15.038  10.692   3.385
  637POPC   PO4  354   5.600   8.145   4.919
  638POPC   PO4  355   3.772   9.670   4.289
  639POPC   PO4  356  10.864   5.925   4.387
  640POPC   PO4  357   3.379   5.092   4.685
  641POPC   PO4  358  -0.162   7.381   4.175
  642POPC   PO4  359   5.692   2.814   4.340
  643POPC   PO4  360  10.442   9.040   3.870
  644POPC   PO4  361  -0.957   5.179   3.649
  645POPC   PO4  362   7.165  13.188   4.128
  646POPC   PO4  363  14.424   6.993   3.645
  647POPC   PO4  364   5.742  14.988   3.746
  648POPC   PO4  365  11.538   3.597   4.571
  649POPC   PO4  366   6.592  11.187   4.001
  650POPC   PO4  367   7.677  13.829   3.685
  651POPC   PO4  368  16.823   7.047   3.331
  652POPC   PO4  369   6.277  15.572   3.920
  653POPC   PO4  370   9.015   9.631   4.044
  654POPC   PO4  371  11.299   8.173   4.046
  655POPC   PO4  372   4.294   3.929   4.817
  656POPC   PO4  373   3.504   8.886   4.694
  657POPC   PO4  374  -1.213   8.704   4.555
  658POPC   PO4  375   5.844   5.710   4.902
  659POPC   PO4  376   1.277   9.560   4.423
  660POPC   PO4  377   5.960   0.609   4.232
  661POPC   PO4  378   5.471  13.500   4.148
  662POPC   PO4  379   5.024   4.473   4.528
  663POPC   PO4  380  13.317   9.561   3.660
  664POPC   PO4  381   1.326  10.897   4.615
  665POPC   PO4  382   9.976   8.739   3.895
  666POPC   PO4  383   7.968   1.505   4.204
  667POPC   PO4  384  11.670  10.155   3.847
  668POPC   PO4  385   1.888  11.403   8.519
  669POPC   PO4  386   9.473  11.832   3.543
  670POPC   PO4  387  10.047   5.869   4.523
  671POPC   PO4  388   2.317   2.244   4.385
  672POPC   PO4  389   4.137  14.968   4.114
  673POPC   PO4  390   8.386  11.069   3.645
  674POPC   PO4  391  12.435   3.241   4.405
  675POPC   PO4  392  11.620   4.164   4.584
  676POPC   PO4  393   7.199  16.411   3.393
  677POPC   PO4  394   1.452   6.931   4.450
  678POPC   PO4  395   7.394  11.864   3.981
  679POPC   PO4  396   2.743   3.114   4.359
  680POPC   PO4  397   2.302   3.433   4.416
  681POPC   PO4  398   7.871   9.477   4.221
  682POPC   PO4  399  12.729   8.736   3.920
  683POPC   PO4  400  -1.767   6.550   3.497
  684POPC   PO4  401   5.880  12.850   4.212
  685POPC   PO4  402  10.464   0.722   4.293
  686POPC   PO4  403   4.783  13.600   4.167
  687POPC   PO4  404   7.738   4.710   4.883
  688POPC   PO4  405  -0.713   9.235   4.414
  689POPC   PO4  406   2.500   6.571   4.663
  690POPC   PO4  407   4.025   2.174   4.830
  691POPC   PO4  408   5.420   9.574   4.680
  692POPC   PO4  409  10.181   6.368   4.370
  693POPC   PO4  410   7.910  -2.834   3.926
  694POPC   PO4  411   6.562  16.072   3.721
  695POPC   PO4  412  12.656  12.884   3.862
  696POPC   PO4  413   5.933  13.778   4.145
  697POPC   PO4  414   9.065  10.171   3.856
  698POPC   PO4  415  10.672  13.438   3.384
  699POPC   PO4  416   5.928   4.511   4.657
  700POPC   PO4  417   7.503   2.324   4.264
  701POPC   PO4  418   4.757   9.711   4.583
  702POPC   PO4  419  12.062  10.147   4.175
  703POPC   PO4  420   7.295  17.715   3.004
  704POPC   PO4  421   6.827  17.529   3.097
  705POPC   PO4  422   5.035   5.901   4.350
  706POPC   PO4  423   8.463  15.317   3.712
  707POPC   PO4  424   1.922  12.217   4.388
  708POPC   PO4  425   8.224   4.801   5.140
  709POPC   PO4  426  10.872   7.004   4.435
  710POPC   PO4  427  13.603   5.107   3.961
  711POPC   PO4  428  -0.282   8.232   3.932
  712POPC   PO4  429  10.862   3.499   4.459
  713POPC   PO4  430   9.025   0.014   3.771
  714POPC   PO4  431   8.032  -1.631   4.297
  715POPC   PO4  432  14.670   6.289   3.999
  716POPC   PO4  433   7.971  12.436   3.876
  717POPC   PO4  434  15.322   6.306   4.025
  718POPC   PO4  435   2.085   9.982   4.508
  719POPC   PO4  436   4.975  14.957   4.005
  720POPC   PO4  437   4.743   7.603   4.398
  721POPC   PO4  438   4.393   6.411   4.637
  722POPC   PO4  439  12.564   2.747   4.387
  723POPC   PO4  440  -0.055   8.833   4.336
  724POPC   PO4  441   6.161   5.572   5.283
  725POPC   PO4  442   9.286  13.276   3.437
  726POPC   PO4  443   3.318   4.424   4.813
  727POPC   PO4  444   6.561  11.920   4.261
  728POPC   PO4  445   8.796  14.783   3.501
  729POPC   PO4  446   6.642   1.629   3.778
  730POPC   PO4  447   2.790  11.108   4.314
  731POPC   PO4  448  14.670   5.909   4.338
  732POPC   PO4  449  14.377   9.110   3.255
  733POPC   PO4  450  11.137  12.552   3.405
  734POPC   PO4  451  11.532   6.612   4.242
  735POPC   PO4  452  10.524  11.387   3.884
  736POPC   PO4  453   8.579   4.995   4.629
  737POPC   PO4  454   0.644   9.001   4.188
  738POPC   PO4  455  -0.769   8.713   4.332
  739POPC   PO4  456  11.942  11.130   3.967
  740POPC   PO4  457   7.704   5.363   5.455
  741POPC   PO4  458  17.326   7.698   3.319
  742POPC   PO4  459   4.873   6.837   4.693
  743POPC   PO4  460  13.340   8.102   3.788
  744POPC   PO4  461  11.428  13.428   3.672
  745POPC   PO4  462   6.192   3.175   4.609
  746POPC   PO4  463  11.010   0.412   3.821
  747POPC   PO4  464  10.055   8.159   4.443
  748POPC   PO4  465   2.559   9.724   4.674
  749POPC   PO4  466  13.212   4.518   4.458
  750POPC   PO4  467   7.644  16.240   3.123
  751POPC   PO4  468   9.983  12.727   3.490
  752POPC   PO4  469   3.944  13.887   4.101
  753POPC   PO4  470   3.527   3.550   4.837
  754POPC   PO4  471   9.726  -0.341   3.881
  755POPC   PO4  472   4.783   3.212   4.809
  756POPC   PO4  473   5.837  16.341   3.710
  757POPC   PO4  474   8.580   4.270   4.585
  758POPC   PO4  475   0.170   5.928   3.924
  759POPC   PO4  476   9.502  10.915   3.696
  760POPC   PO4  477  15.871   8.107   3.429
  761POPC   PO4  478  13.625   6.335   4.101
  762POPC   PO4  479   3.443   1.090   4.856
  763POPC   PO4  480   2.982   6.396   4.445
  764POPC   PO4  481   7.666  15.356   3.595
  765POPC   PO4  482   7.009   2.007   4.072
  766POPC   PO4  483   8.915  13.008   3.582
  767POPC   PO4  484   1.983  10.891   4.584
  768POPC   PO4  485  14.140  11.207   3.757
  769POPC   PO4  486   4.163   4.503   4.703
  770POPC   PO4  487  11.301  12.398   3.953
  771POPC   PO4  488  13.861   9.769   3.404
  772POPC   PO4  489  10.168  15.211   3.917
  773POPC   PO4  490   6.724   2.948   4.403
  774POPC   PO4  491  13.756  10.438   3.890
  775POPC   PO4  492   9.990  14.004   3.110
  776POPC   PO4  493   4.973  14.094   4.296
  777POPC   PO4  494   3.732   1.638   4.758
  778POPC   PO4  495   1.518   8.496   4.227
  779POPC   PO4  496  12.564   5.810   4.110
  780POPC   PO4  497   3.160  11.531   4.220
  781POPC   PO4  498   6.371   9.608   4.466
  782POPC   PO4  499   6.700  -1.189   4.184
  783POPC   PO4  500  13.814   4.233   4.192
  784POPC   PO4  501   4.805  11.103   4.248
  785POPC   PO4  502  11.341   5.604   4.565
  786POPC   PO4  503   3.096  12.343   3.987
  787POPC   PO4  504   3.764   6.908   4.071
  788POPC   PO4  505   5.427  14.329   4.190
  789POPC   PO4  506   5.439   1.601   4.330
  790POPC   PO4  507   3.670  14.310   4.106
  791POPC   PO4  508  11.097   2.891   4.251
  792POPC   PO4  509  12.581   4.914   4.497
  793POPC   PO4  510  14.606   5.034   4.043
  794POPC   PO4  511   4.452   8.357   4.595
  795POPC   PO4  512  10.679   9.827   3.909
  796POPC   PO4  513  11.843   8.790   3.958
  797POPC   PO4  514  11.056  11.767   3.776
  798POPC   PO4  515  11.326   9.316   3.990
  799POPC   PO4  516  -0.049   5.411   3.945
  800POPC   PO4  517  13.459  10.909   4.082
  801POPC   PO4  518   4.254  12.087   4.502
  802POPC   PO4  519   1.304   7.934   4.418
  803POPC   PO4  520   9.217   5.303   4.238
  804POPC   PO4  521   5.794   1.924   3.966
  805POPC   PO4  522   4.993   1.072   4.703
  806POPC   PO4  523  14.640   7.977   3.234
  807POPC   PO4  524  12.116  12.862   3.561
  808POPC   PO4  525   1.286   5.785   4.674
  809POPC   PO4  526  -0.085   4.560   4.038
  810POPC   PO4  527  13.278   5.837   3.963
  811POPC   PO4  528   4.297   1.592   4.969
  812POPC   PO4  529  -1.605   7.980   4.094
  813POPC   PO4  530   2.851   8.849   4.448
  814POPC   PO4  531   1.682   7.668   4.115
  815POPC   PO4  532   8.712  13.826   3.514
  816POPC   PO4  533   6.884   3.726   4.673
  817POPC   PO4  534   9.221  14.370   3.362
  818POPC   PO4  535   1.566   3.901   4.613
  819POPC   PO4  536  11.212   5.086   4.427
  820POPC   PO4  537   5.049  15.749   3.944
  821POPC   PO4  538   3.075   2.230   4.741
  822POPC   PO4  539   2.663  10.579   4.424
  823POPC   PO4  540   4.007   7.619   4.100
  824POPC   PO4  541   6.672  -0.069   4.079
  825POPC   PO4  542   7.040  13.735   3.923
  826POPC   PO4  543  10.696   8.465   3.708
  827POPC   PO4  544   7.165   9.590   4.312
  828POPC   PO4  545  12.027  12.108   8.203
  829POPC   PO4  546  -0.695   7.739   4.285
  830POPC   PO4  547   4.405   2.475   4.975
  831POPC   PO4  548   4.565   8.900   4.657
  832POPC   PO4  549   5.105  10.747   4.077
  833POPC   PO4  550   4.101   5.514   4.767
  834POPC   PO4  551   7.026  15.465   3.664
  835POPC   PO4  552  15.447   9.292   2.831
  836POPC   PO4  553   3.558  10.754   4.134
  837POPC   PO4  554   8.165   0.551   4.091
  838POPC   PO4  555  13.285   3.671   4.303
  839POPC   PO4  556   1.769   4.370   4.536
  840POPC   PO4  557  14.800   7.221   3.409
  841POPC   PO4  558  14.765   9.846   3.330
  842POPC   PO4  559  -0.565   6.227   3.756
  843POPC   PO4  560  12.555   7.011   3.935
  844POPC   PO4  561   0.046   6.623   4.000
  845POPC   PO4  562   7.101  -0.742   4.349
  846POPC   PO4  563   7.327   1.068   4.267
  847POPC   PO4  564   7.858   3.890   4.219
  848POPC   PO4  565   4.273   9.587   4.532
  849POPC   PO4  566   0.785  10.751   4.194
  850POPC   PO4  567  11.008  11.021   3.832
  851POPC   PO4  568  16.319   6.562   3.640
  852POPC   PO4  569  13.277   2.931   4.261
  853POPC   PO4  570  12.324  12.001   4.095
  854POPC   PO4  571  16.047   7.345   3.619
  855POPC   PO4  572   7.967  10.527   3.960
  856POPC   PO4  573  11.005   1.866   4.416
  857POPC   PO4  574  12.186   1.692   4.262
  858POPC   PO4  575  13.885   8.458   3.821
  859POPC   PO4  576   4.270  10.447   4.204
  860POPC   PO4  577   1.021   5.345   4.675
  861POPC   PO4  578  10.176   3.729   4.208
  862POPC   PO4  579   1.705   9.610   4.794
  863POPC   PO4  580   6.895  10.376   4.309
  864POPC   PO4  581  12.082   5.194   4.437
  865POPC   PO4  582   8.763   0.963   4.031
  866POPC   PO4  583  -1.581   7.113   3.777
  867POPC   PO4  584   9.432  15.358   3.600
  868POPC   PO4  585   8.263   3.047   4.319
  869POPC   PO4  586   7.436  14.573   3.780
  870POPC   PO4  587   0.599   5.905   4.334
  871POPC   PO4  588  11.419   1.916   4.156
  872POPC   PO4  589   9.537   1.901   4.057
  873POPC   PO4  590  10.231   2.667   4.200
  874POPC   PO4  591  10.641   5.146   4.519
  875POPC   PO4  592  12.902  10.640   4.131
  876POPC   PO4  593   3.455  13.613   4.023
  877POPC   PO4  594   9.300   3.853   4.245
  878POPC   PO4  595   9.512  12.644   3.611
  879POPC   PO4  596   6.010  -0.545   3.990
  880POPC   PO4  597   9.562   8.258   5.104
  881POPC   PO4  598   4.744   2.316   4.526
  882POPC   PO4  599   4.666   0.562   4.608
  883POPC   PO4  600   9.675   3.500   4.140
  884POPC   PO4  601  11.263   7.243   4.271
  885POPC   PO4  602  14.042   5.044   4.384
  886POPC   PO4  603   2.034   6.134   4.413
  887POPC   PO4  604   2.014   5.128   4.975
  888POPC   PO4  605   6.343  14.778   4.132
  889POPC   PO4  606   9.982  11.201   3.601
  890POPC   PO4  607   5.530   4.721   4.832
  891POPC   PO4  608   5.668   3.809   4.695
  892POPC   PO4  609   7.496  -1.609   4.246
  893POPC   PO4  610  12.243   9.088   4.137
  894POPC   PO4  611  15.139   8.672   3.216
  895POPC   PO4  612  12.436   4.000   4.459
  896POPC   PO4  613  15.872   5.774   3.924
  897POPC   PO4  614   3.060   9.876   4.467
  898POPC   PO4  615   5.106   4.057   4.924
  899POPC   PO4  616  12.639   7.760   3.912
  900POPC   PO4  617  12.543   9.991   4.051
  901POPC   PO4  618   6.238  10.832   4.209
  902POPC   PO4  619  14.159   5.731   4.219
  903POPC   PO4  620  -2.674   6.960   3.888
  904POPC   PO4  621   8.949  -0.848   3.986
  905POPC   PO4  622   7.911  16.967   2.958
  906POPC   PO4  623   0.812   4.390   4.823
  907POPC   PO4  624   5.135   0.202   4.634
  908POPC   PO4  625   8.484  16.065   3.297
  909POPC   PO4  626  12.227   2.289   4.265
  910POPC   PO4  627   9.573  -1.241   4.184
  911POPC   PO4  628   4.673  12.633   4.383
  912POPC   PO4  629  15.517  10.052   3.180
  913POPC   PO4  630   3.677  11.655   4.178
  914POPC   PO4  631   0.704   4.029   4.496
  915POPC   PO4  632   8.073  13.026   3.824
  916POPC   PO4  633  15.351   6.906   3.805
  917POPC   PO4  634   7.535  -0.132   4.188
  918POPC   PO4  635  13.738   3.136   8.211
  919POPC   PO4  636   2.486   7.045   4.374
  920POPC   PO4  637   6.530   4.847   4.901
  921POPC   PO4  638  10.912  14.368   3.717
  922POPC   PO4  639   8.948  15.310   3.442
  923POPC   PO4  640   8.104  -0.689   3.963
  924POPC   PO4  641   2.055   9.035   4.495
  925POPC   PO4  642  16.516   8.423   3.135
  926POPC   PO4  643  14.621  11.258   3.824
  927POPC   PO4  644  12.519  11.032   3.963
  928POPC   PO4  645  12.773   6.306   4.202
  929POPC   PO4  646   0.460   7.598   4.233
  930POPC   PO4  647   5.412  12.086   4.108
  931POPC   PO4  648   9.832  10.253   3.915
  932POPC   PO4  649   2.719   4.120   4.603
  933POPC   PO4  650  10.225   7.436   4.111
  934POPC   PO4  651  13.853  11.923   4.179
  935POPC   PO4  652  -1.164   7.872   4.394
  936POPC   PO4  653   0.669   6.427   4.328
  937POPC   PO4  654  17.049   8.524   3.150
  15.09012  15.09012  12.03884   0.00000   0.00000   0.00000   0.00000   0.00000   0.00000
