# Supplementary material for: Phospholipids are imported into mitochondria by VDAC, a dimeric beta barrel scramblase
Source: Nat Commun. 2023 Dec 8;14:8115. doi: 10.1038/s41467-023-43570-y (PMC10709637; doi:10.1038/s41467-023-43570-y)
Supplement: Supplementary file 6 — Source Data [file 41467_2023_43570_MOESM6_ESM.zip › Fig S1/figs1-b/snapshot4.gro]

generated by VMD, t= 0.000000
12
  513POPC   NC3    1   7.280   5.050   5.496
  513POPC   PO4    2   7.574   5.259   5.692
  513POPC   GL1    3   7.588   5.043   5.889
  513POPC   GL2    4   7.513   5.193   6.150
  513POPC   C1A    5   8.038   5.094   6.043
  513POPC   D2A    6   8.370   5.170   6.362
  513POPC   C3A    7   8.615   4.805   6.485
  513POPC   C4A    8   8.946   4.760   6.746
  513POPC   C1B    9   7.855   5.154   6.496
  513POPC   C2B   10   8.215   5.288   6.808
  513POPC   C3B   11   8.696   5.354   6.751
  513POPC   C4B   12   9.154   5.466   6.688
  15.22587  15.22587  11.81835   0.00000   0.00000   0.00000   0.00000   0.00000   0.00000
