# Supplementary material for: Phospholipids are imported into mitochondria by VDAC, a dimeric beta barrel scramblase
Source: Nat Commun. 2023 Dec 8;14:8115. doi: 10.1038/s41467-023-43570-y (PMC10709637; doi:10.1038/s41467-023-43570-y)
Supplement: Supplementary file 6 — Source Data [file 41467_2023_43570_MOESM6_ESM.zip › Fig S1/figs1-b/snapshot5.gro]

generated by VMD, t= 0.000000
12
  513POPC   NC3    1   6.736   5.614   6.021
  513POPC   PO4    2   6.704   5.478   6.366
  513POPC   GL1    3   6.496   5.215   6.209
  513POPC   GL2    4   6.318   5.309   5.951
  513POPC   C1A    5   6.046   5.050   6.320
  513POPC   D2A    6   5.566   4.976   6.249
  513POPC   C3A    7   5.445   5.344   5.995
  513POPC   C4A    8   5.102   5.550   6.197
  513POPC   C1B    9   6.628   5.004   5.819
  513POPC   C2B   10   6.601   4.576   5.651
  513POPC   C3B   11   6.268   4.333   5.737
  513POPC   C4B   12   6.195   4.020   6.018
  15.18625  15.18625  11.87908   0.00000   0.00000   0.00000   0.00000   0.00000   0.00000
