# Supplementary material for: Phospholipids are imported into mitochondria by VDAC, a dimeric beta barrel scramblase
Source: Nat Commun. 2023 Dec 8;14:8115. doi: 10.1038/s41467-023-43570-y (PMC10709637; doi:10.1038/s41467-023-43570-y)
Supplement: Supplementary file 6 — Source Data [file 41467_2023_43570_MOESM6_ESM.zip › Fig S1/figs1-b/snapshot6.gro]

generated by VMD, t= 0.000000
12
  513POPC   NC3    1   7.254   5.015   7.803
  513POPC   PO4    2   6.874   5.132   7.687
  513POPC   GL1    3   6.974   4.889   7.429
  513POPC   GL2    4   7.006   4.590   7.505
  513POPC   C1A    5   6.790   4.727   7.026
  513POPC   D2A    6   6.715   4.657   6.611
  513POPC   C3A    7   7.036   4.339   6.382
  513POPC   C4A    8   7.158   3.980   6.082
  513POPC   C1B    9   6.795   4.228   7.266
  513POPC   C2B   10   6.899   3.861   7.031
  513POPC   C3B   11   7.151   3.773   6.619
  513POPC   C4B   12   7.500   3.634   6.289
  15.15232  15.15232  11.95811   0.00000   0.00000   0.00000   0.00000   0.00000   0.00000
