# Supplementary material for: Phospholipids are imported into mitochondria by VDAC, a dimeric beta barrel scramblase
Source: Nat Commun. 2023 Dec 8;14:8115. doi: 10.1038/s41467-023-43570-y (PMC10709637; doi:10.1038/s41467-023-43570-y)
Supplement: Supplementary file 6 — Source Data [file 41467_2023_43570_MOESM6_ESM.zip › Fig S7/figs7-d/distances.dat]

# Generated with distance (C Distance Calculator) v2022/09/24.
# Command line: distance -c eq5.gro -f traj_full_cntrd_fit.xtc -a serial 119 586 631 -b serial 768 1235 1280 
          119    586    631 
   768  1.389  3.184  1.432 
  1235  3.295  1.011  3.396 
  1280  1.447  3.247  2.352 
