# Supplementary material for: Phospholipids are imported into mitochondria by VDAC, a dimeric beta barrel scramblase
Source: Nat Commun. 2023 Dec 8;14:8115. doi: 10.1038/s41467-023-43570-y (PMC10709637; doi:10.1038/s41467-023-43570-y)
Supplement: Supplementary file 6 — Source Data [file 41467_2023_43570_MOESM6_ESM.zip › FIg S8/figs8-g/dimer-3_positions.dat]

# Generated with avpos (C Average Atom Position Calculator) v2022/06/28
# Command line: avpos -c eq5.gro -f traj_joined.xtc -x -y -a serial 69 100 129 170 196 227 265 295 324 352 395 426 447 479 516 548 570 599 637 718 749 778 819 845 876 914 944 973 1001 1044 1075 1096 1128 1165 1197 1219 1248 1286 
# See average center of geometry of the entire atom selection at the end of this file.
# beta strands: 14 (pink) 15 (light blue) 16 (yellow) 17 (brown)
@ xlabel x-coordinate [nm]
@ ylabel y-coordinate [nm]
# $ label selection serial 69 100 129 170 196 227 265 295 324 352 395 426 447 479 516 548 570 599 637 718 749 778 819 845 876 914 944 973 1001 1044 1075 1096 1128 1165 1197 1219 1248 1286
$ marker o
$ markersize 150
$ color gray gray gray red gray gray gray gray gray gray gray gray gray #ff6ef8 #00d5ff yellow brown gray gray gray gray gray red gray gray gray gray gray gray gray gray gray #ff6ef8 #00d5ff yellow brown gray gray
$ type scatter
4.5829 4.0283 
4.6328 3.6006 
5.0361 3.0263999999999998 
5.3269 2.6358999999999995 
5.927199999999999 2.4894 
6.402200000000001 2.3149999999999995 
6.962999999999999 2.59 
7.4285 2.7550999999999997 
7.879300000000001 3.1936999999999998 
8.0817 3.6632 
8.0796 4.2821 
7.831099999999999 4.7474 
7.3842 5.1793000000000005 
7.0044 5.499099999999999 
6.414300000000001 5.7083 
5.8942 5.7848999999999995 
5.3175 5.5355 
4.8391 5.340699999999999 
4.6505 4.728 
7.5936 8.414100000000001 
7.5099 8.834700000000002 
7.089600000000001 9.3965 
6.7851 9.7788 
6.1777 9.9022 
5.694100000000001 10.054400000000001 
5.1458 9.7546 
4.6982 9.547999999999998 
4.2553 9.102599999999999 
4.074 8.6217 
4.1058 8.0089 
4.3766 7.5543000000000005 
4.8357 7.1437 
5.2331 6.8443 
5.833 6.655399999999999 
6.3567 6.594499999999999 
6.9274000000000004 6.873600000000001 
7.3965 7.0856 
7.562099999999999 7.707400000000001 
# Selected atoms center of geometry: x = 8.5875 nm y = 9.3836 nm 
