# Supplementary material for: Phospholipids are imported into mitochondria by VDAC, a dimeric beta barrel scramblase
Source: Nat Commun. 2023 Dec 8;14:8115. doi: 10.1038/s41467-023-43570-y (PMC10709637; doi:10.1038/s41467-023-43570-y)
Supplement: Supplementary file 6 — Source Data [file 41467_2023_43570_MOESM6_ESM.zip › FIg S8/figs8-g/dimer-1-m_positions.dat]

# Generated with avpos (C Average Atom Position Calculator) v2022/06/28
# Command line: avpos -c eq5.gro -f md_joined_fit.xtc -x -y -a serial 69 100 129 170 196 227 265 295 324 352 395 426 447 479 516 548 570 596 634 715 746 775 816 842 873 911 941 970 998 1041 1072 1093 1125 1162 1194 1216 1242 1280 
# See average center of geometry of the entire atom selection at the end of this file.
@ xlabel x-coordinate [nm]
@ ylabel y-coordinate [nm]
# $ label selection serial 69 100 129 170 196 227 265 295 324 352 395 426 447 479 516 548 570 596 634 715 746 775 816 842 873 911 941 970 998 1041 1072 1093 1125 1162 1194 1216 1242 1280
@ xrange 3.0 15.0
@ yrange 3.0 15.0
$ marker o
$ markersize 150
$ color purple orange gray red gray gray gray gray gray gray gray gray gray gray gray gray gray blue lime purple orange gray red gray gray gray gray gray gray gray gray gray gray gray gray gray blue lime
$ type scatter
8.8623 8.5265 
8.4373 8.4820 
7.9351 7.9555 
7.5999 7.5861 
7.5222 6.9844 
7.3908 6.4873 
7.6999 5.9454 
7.9158 5.4828 
8.3827 5.0604 
8.8817 4.9147 
9.4937 4.9747 
9.9480 5.2643 
10.3158 5.7454 
10.5784 6.1834 
10.7456 6.7922 
10.7592 7.3225 
10.4558 7.8720 
10.2127 8.3262 
9.5701 8.4554 
9.3051 9.6306 
9.7425 9.6840 
10.2572 10.2034 
10.6012 10.5345 
10.6462 11.1785 
10.7206 11.6834 
10.3662 12.1952 
10.1180 12.6275 
9.6521 13.0343 
9.1480 13.2044 
8.5198 13.1388 
8.0796 12.8245 
7.6884 12.3518 
7.4530 11.9177 
7.3305 11.2694 
7.3415 10.7492 
7.6986 10.2311 
7.9632 9.7689 
8.5946 9.7018 
# Selected atoms center of geometry: x = 9.0509 nm y = 9.0603 nm 
