# Supplementary material for: Phospholipids are imported into mitochondria by VDAC, a dimeric beta barrel scramblase
Source: Nat Commun. 2023 Dec 8;14:8115. doi: 10.1038/s41467-023-43570-y (PMC10709637; doi:10.1038/s41467-023-43570-y)
Supplement: Supplementary file 6 — Source Data [file 41467_2023_43570_MOESM6_ESM.zip › FIg S8/figs8-g/dimer-3_thickness.dat]

# Generated with memthick (C Membrane Thickness Calculator) v2022/06/25
# Command line: memthick -f traj_joined.xtc -c eq5.gro -x -4.3 21.8 -y -5.8 20.4 -a 100 
# See average membrane thickness at the end of this file.
@ xfontsize 14
@ yfontsize 14
@ zfontsize 14
@ xticksfontsize 12
@ yticksfontsize 12
@ zticksfontsize 12
@ titlefontsize 20
@ title dimer-3
@ legend false
@ zrange 1.0 4.0
@ xrange 0.0 12.0
@ yrange 0.0 12.0
@ xlabel x coordinate [nm]
@ ylabel y coordinate [nm]
@ zlabel membrane thickness [nm]
$ type colorbar
$ colormap rainbow
-6.8 -9.0 nan 
-6.7 -9.0 nan 
-6.6 -9.0 nan 
-6.5 -9.0 nan 
-6.4 -9.0 nan 
-6.3 -9.0 nan 
-6.2 -9.0 nan 
-6.1 -9.0 nan 
-6.0 -9.0 nan 
-5.9 -9.0 nan 
-5.8 -9.0 nan 
-5.7 -9.0 nan 
-5.6 -9.0 nan 
-5.5 -9.0 nan 
-5.4 -9.0 nan 
-5.3 -9.0 nan 
-5.2 -9.0 nan 
-5.1 -9.0 nan 
-5.0 -9.0 nan 
-4.9 -9.0 nan 
-4.8 -9.0 nan 
-4.7 -9.0 nan 
-4.6 -9.0 nan 
-4.5 -9.0 nan 
-4.4 -9.0 nan 
-4.3 -9.0 nan 
-4.2 -9.0 nan 
-4.1 -9.0 nan 
-4.0 -9.0 nan 
-3.9 -9.0 nan 
-3.8 -9.0 nan 
-3.7 -9.0 nan 
-3.6 -9.0 nan 
-3.5 -9.0 nan 
-3.4 -9.0 nan 
-3.3 -9.0 nan 
-3.2 -9.0 nan 
-3.1 -9.0 nan 
-3.0 -9.0 nan 
-2.9 -9.0 nan 
-2.8 -9.0 nan 
-2.7 -9.0 nan 
-2.6 -9.0 nan 
-2.5 -9.0 nan 
-2.4 -9.0 nan 
-2.3 -9.0 nan 
-2.2 -9.0 nan 
-2.1 -9.0 nan 
-2.0 -9.0 nan 
-1.9 -9.0 nan 
-1.8 -9.0 nan 
-1.7 -9.0 nan 
-1.6 -9.0 nan 
-1.5 -9.0 nan 
-1.4 -9.0 nan 
-1.3 -9.0 nan 
-1.2 -9.0 nan 
-1.1 -9.0 nan 
-1.0 -9.0 nan 
-0.8999999999999999 -9.0 nan 
-0.8 -9.0 nan 
-0.7 -9.0 nan 
-0.6000000000000001 -9.0 nan 
-0.5 -9.0 nan 
-0.3999999999999999 -9.0 nan 
-0.2999999999999998 -9.0 nan 
-0.20000000000000018 -9.0 nan 
-0.10000000000000009 -9.0 nan 
0.0 -9.0 nan 
0.10000000000000009 -9.0 nan 
0.20000000000000018 -9.0 nan 
0.2999999999999998 -9.0 nan 
0.3999999999999999 -9.0 nan 
0.5 -9.0 nan 
0.6000000000000001 -9.0 nan 
0.7000000000000002 -9.0 nan 
0.7999999999999998 -9.0 nan 
0.8999999999999999 -9.0 nan 
1.0 -9.0 nan 
1.1 -9.0 nan 
1.2000000000000002 -9.0 nan 
1.2999999999999998 -9.0 nan 
1.4 -9.0 nan 
1.5 -9.0 nan 
1.5999990000000004 -9.0 nan 
1.7000000000000002 -9.0 nan 
1.7999999999999998 -9.0 nan 
1.9000000000000004 -9.0 nan 
2.0 -9.0 nan 
2.0999990000000004 -9.0 nan 
2.2 -9.0 nan 
2.3 -9.0 nan 
2.4000000000000004 -9.0 nan 
2.5 -9.0 nan 
2.5999990000000004 -9.0 nan 
2.7 -9.0 nan 
2.8 -9.0 nan 
2.9000000000000004 -9.0 nan 
3.0 -9.0 nan 
3.0999990000000004 -9.0 nan 
3.2 -9.0 nan 
3.3 -9.0 nan 
3.4000000000000004 -9.0 nan 
3.5 -9.0 nan 
3.5999990000000004 -9.0 nan 
3.7 -9.0 nan 
3.8 -9.0 nan 
3.9000000000000004 -9.0 nan 
4.0 -9.0 nan 
4.099999 -9.0 nan 
4.2 -9.0 nan 
4.3 -9.0 nan 
4.4 -9.0 nan 
4.5 -9.0 nan 
4.599999 -9.0 nan 
4.7 -9.0 nan 
4.8 -9.0 nan 
4.9 -9.0 nan 
5.0 -9.0 nan 
5.099999 -9.0 nan 
5.2 -9.0 nan 
5.3 -9.0 nan 
5.4 -9.0 nan 
5.5 -9.0 nan 
5.599999 -9.0 nan 
5.699999999999999 -9.0 nan 
5.800000000000001 -9.0 nan 
5.9 -9.0 nan 
6.0 -9.0 nan 
6.099999 -9.0 nan 
6.199999999999999 -9.0 nan 
6.300000000000001 -9.0 nan 
6.4 -9.0 nan 
6.5 -9.0 nan 
6.599999 -9.0 nan 
6.699999999999999 -9.0 nan 
6.800000000000001 -9.0 nan 
6.9 -9.0 nan 
7.0 -9.0 nan 
7.099999 -9.0 nan 
7.199999999999999 -9.0 nan 
7.300000000000001 -9.0 nan 
7.4 -9.0 nan 
7.5 -9.0 nan 
7.599999 -9.0 nan 
7.699999999999999 -9.0 nan 
7.800000000000001 -9.0 nan 
7.9 -9.0 nan 
8.0 -9.0 nan 
8.099999 -9.0 nan 
8.2 -9.0 nan 
8.3 -9.0 nan 
8.4 -9.0 nan 
8.5 -9.0 nan 
8.599999 -9.0 nan 
8.7 -9.0 nan 
8.8 -9.0 nan 
8.9 -9.0 nan 
9.0 -9.0 nan 
9.099999 -9.0 nan 
9.2 -9.0 nan 
9.3 -9.0 nan 
9.400001 -9.0 nan 
9.499999 -9.0 nan 
9.599999 -9.0 nan 
9.7 -9.0 nan 
9.8 -9.0 nan 
9.900001 -9.0 nan 
9.999999 -9.0 nan 
10.099999 -9.0 nan 
10.2 -9.0 nan 
10.3 -9.0 nan 
10.400001 -9.0 nan 
10.499999 -9.0 nan 
10.599999 -9.0 nan 
10.7 -9.0 nan 
10.8 -9.0 nan 
10.900001 -9.0 nan 
10.999999 -9.0 nan 
11.099999 -9.0 nan 
11.2 -9.0 nan 
11.3 -9.0 nan 
11.400001 -9.0 nan 
11.499999 -9.0 nan 
11.599999 -9.0 nan 
11.7 -9.0 nan 
11.8 -9.0 nan 
11.900001 -9.0 nan 
11.999999 -9.0 nan 
12.099999 -9.0 nan 
12.2 -9.0 nan 
12.3 -9.0 nan 
12.400001 -9.0 nan 
12.499999 -9.0 nan 
12.599999 -9.0 nan 
12.7 -9.0 nan 
12.8 -9.0 nan 
12.900001 -9.0 nan 
12.999999 -9.0 nan 
13.099999 -9.0 nan 
13.2 -9.0 nan 
13.3 -9.0 nan 
13.400001 -9.0 nan 
13.499999 -9.0 nan 
13.599998 -9.0 nan 
13.700001 -9.0 nan 
13.799999 -9.0 nan 
13.900002 -9.0 nan 
14.0 -9.0 nan 
14.099998 -9.0 nan 
14.200001 -9.0 nan 
14.299999 -9.0 nan 
14.400002 -9.0 nan 
14.5 -9.0 nan 
14.599998 -9.0 nan 
14.700001 -9.0 nan 
14.799999 -9.0 nan 
14.900002 -9.0 nan 
15.0 -9.0 nan 
15.099998 -9.0 nan 
15.200001 -9.0 nan 
15.299999 -9.0 nan 
15.400002 -9.0 nan 
15.5 -9.0 nan 
15.599998 -9.0 nan 
15.700001 -9.0 nan 
15.799999 -9.0 nan 
15.900002 -9.0 nan 
16.0 -9.0 nan 
16.099998 -9.0 nan 
16.200001 -9.0 nan 
16.299999 -9.0 nan 
16.400002 -9.0 nan 
16.5 -9.0 nan 
16.599998 -9.0 nan 
16.700001 -9.0 nan 
16.799999 -9.0 nan 
16.900002 -9.0 nan 
17.0 -9.0 nan 
17.099998 -9.0 nan 
17.200001 -9.0 nan 
17.299999 -9.0 nan 
17.400002 -9.0 nan 
17.5 -9.0 nan 
17.599998 -9.0 nan 
17.700001 -9.0 nan 
17.799999 -9.0 nan 
17.900002 -9.0 nan 
18.0 -9.0 nan 
18.099998 -9.0 nan 
18.200001 -9.0 nan 
18.299999 -9.0 nan 
18.400002 -9.0 nan 
18.5 -9.0 nan 
18.599998 -9.0 nan 
18.700001 -9.0 nan 
18.799999 -9.0 nan 
18.900002 -9.0 nan 
19.0 -9.0 nan 
19.099998 -9.0 nan 
19.200001 -9.0 nan 
19.299999 -9.0 nan 
-6.8 -8.9 nan 
-6.7 -8.9 nan 
-6.6 -8.9 nan 
-6.5 -8.9 nan 
-6.4 -8.9 nan 
-6.3 -8.9 nan 
-6.2 -8.9 nan 
-6.1 -8.9 nan 
-6.0 -8.9 nan 
-5.9 -8.9 nan 
-5.8 -8.9 nan 
-5.7 -8.9 nan 
-5.6 -8.9 nan 
-5.5 -8.9 nan 
-5.4 -8.9 nan 
-5.3 -8.9 nan 
-5.2 -8.9 nan 
-5.1 -8.9 nan 
-5.0 -8.9 nan 
-4.9 -8.9 nan 
-4.8 -8.9 nan 
-4.7 -8.9 nan 
-4.6 -8.9 nan 
-4.5 -8.9 nan 
-4.4 -8.9 nan 
-4.3 -8.9 nan 
-4.2 -8.9 nan 
-4.1 -8.9 nan 
-4.0 -8.9 nan 
-3.9 -8.9 nan 
-3.8 -8.9 nan 
-3.7 -8.9 nan 
-3.6 -8.9 nan 
-3.5 -8.9 nan 
-3.4 -8.9 nan 
-3.3 -8.9 nan 
-3.2 -8.9 nan 
-3.1 -8.9 nan 
-3.0 -8.9 nan 
-2.9 -8.9 nan 
-2.8 -8.9 nan 
-2.7 -8.9 nan 
-2.6 -8.9 nan 
-2.5 -8.9 nan 
-2.4 -8.9 nan 
-2.3 -8.9 nan 
-2.2 -8.9 nan 
-2.1 -8.9 nan 
-2.0 -8.9 nan 
-1.9 -8.9 nan 
-1.8 -8.9 nan 
-1.7 -8.9 nan 
-1.6 -8.9 nan 
-1.5 -8.9 nan 
-1.4 -8.9 nan 
-1.3 -8.9 nan 
-1.2 -8.9 nan 
-1.1 -8.9 nan 
-1.0 -8.9 nan 
-0.8999999999999999 -8.9 nan 
-0.8 -8.9 nan 
-0.7 -8.9 nan 
-0.6000000000000001 -8.9 nan 
-0.5 -8.9 nan 
-0.3999999999999999 -8.9 nan 
-0.2999999999999998 -8.9 nan 
-0.20000000000000018 -8.9 nan 
-0.10000000000000009 -8.9 nan 
0.0 -8.9 nan 
0.10000000000000009 -8.9 nan 
0.20000000000000018 -8.9 nan 
0.2999999999999998 -8.9 nan 
0.3999999999999999 -8.9 nan 
0.5 -8.9 nan 
0.6000000000000001 -8.9 nan 
0.7000000000000002 -8.9 nan 
0.7999999999999998 -8.9 nan 
0.8999999999999999 -8.9 nan 
1.0 -8.9 nan 
1.1 -8.9 nan 
1.2000000000000002 -8.9 nan 
1.2999999999999998 -8.9 nan 
1.4 -8.9 nan 
1.5 -8.9 nan 
1.5999990000000004 -8.9 nan 
1.7000000000000002 -8.9 nan 
1.7999999999999998 -8.9 nan 
1.9000000000000004 -8.9 nan 
2.0 -8.9 nan 
2.0999990000000004 -8.9 nan 
2.2 -8.9 nan 
2.3 -8.9 nan 
2.4000000000000004 -8.9 nan 
2.5 -8.9 nan 
2.5999990000000004 -8.9 nan 
2.7 -8.9 nan 
2.8 -8.9 nan 
2.9000000000000004 -8.9 nan 
3.0 -8.9 nan 
3.0999990000000004 -8.9 nan 
3.2 -8.9 nan 
3.3 -8.9 nan 
3.4000000000000004 -8.9 nan 
3.5 -8.9 nan 
3.5999990000000004 -8.9 nan 
3.7 -8.9 nan 
3.8 -8.9 nan 
3.9000000000000004 -8.9 nan 
4.0 -8.9 nan 
4.099999 -8.9 nan 
4.2 -8.9 nan 
4.3 -8.9 nan 
4.4 -8.9 nan 
4.5 -8.9 nan 
4.599999 -8.9 nan 
4.7 -8.9 nan 
4.8 -8.9 nan 
4.9 -8.9 nan 
5.0 -8.9 nan 
5.099999 -8.9 nan 
5.2 -8.9 nan 
5.3 -8.9 nan 
5.4 -8.9 nan 
5.5 -8.9 nan 
5.599999 -8.9 nan 
5.699999999999999 -8.9 nan 
5.800000000000001 -8.9 nan 
5.9 -8.9 nan 
6.0 -8.9 nan 
6.099999 -8.9 nan 
6.199999999999999 -8.9 nan 
6.300000000000001 -8.9 nan 
6.4 -8.9 nan 
6.5 -8.9 nan 
6.599999 -8.9 nan 
6.699999999999999 -8.9 nan 
6.800000000000001 -8.9 nan 
6.9 -8.9 nan 
7.0 -8.9 nan 
7.099999 -8.9 nan 
7.199999999999999 -8.9 nan 
7.300000000000001 -8.9 nan 
7.4 -8.9 nan 
7.5 -8.9 nan 
7.599999 -8.9 nan 
7.699999999999999 -8.9 nan 
7.800000000000001 -8.9 nan 
7.9 -8.9 nan 
8.0 -8.9 nan 
8.099999 -8.9 nan 
8.2 -8.9 nan 
8.3 -8.9 nan 
8.4 -8.9 nan 
8.5 -8.9 nan 
8.599999 -8.9 nan 
8.7 -8.9 nan 
8.8 -8.9 nan 
8.9 -8.9 nan 
9.0 -8.9 nan 
9.099999 -8.9 nan 
9.2 -8.9 nan 
9.3 -8.9 nan 
9.400001 -8.9 nan 
9.499999 -8.9 nan 
9.599999 -8.9 nan 
9.7 -8.9 nan 
9.8 -8.9 nan 
9.900001 -8.9 nan 
9.999999 -8.9 nan 
10.099999 -8.9 nan 
10.2 -8.9 nan 
10.3 -8.9 nan 
10.400001 -8.9 nan 
10.499999 -8.9 nan 
10.599999 -8.9 nan 
10.7 -8.9 nan 
10.8 -8.9 nan 
10.900001 -8.9 nan 
10.999999 -8.9 nan 
11.099999 -8.9 nan 
11.2 -8.9 nan 
11.3 -8.9 nan 
11.400001 -8.9 nan 
11.499999 -8.9 nan 
11.599999 -8.9 nan 
11.7 -8.9 nan 
11.8 -8.9 nan 
11.900001 -8.9 nan 
11.999999 -8.9 nan 
12.099999 -8.9 nan 
12.2 -8.9 nan 
12.3 -8.9 nan 
12.400001 -8.9 nan 
12.499999 -8.9 nan 
12.599999 -8.9 nan 
12.7 -8.9 nan 
12.8 -8.9 nan 
12.900001 -8.9 nan 
12.999999 -8.9 nan 
13.099999 -8.9 nan 
13.2 -8.9 nan 
13.3 -8.9 nan 
13.400001 -8.9 nan 
13.499999 -8.9 nan 
13.599998 -8.9 nan 
13.700001 -8.9 nan 
13.799999 -8.9 nan 
13.900002 -8.9 nan 
14.0 -8.9 nan 
14.099998 -8.9 nan 
14.200001 -8.9 nan 
14.299999 -8.9 nan 
14.400002 -8.9 nan 
14.5 -8.9 nan 
14.599998 -8.9 nan 
14.700001 -8.9 nan 
14.799999 -8.9 nan 
14.900002 -8.9 nan 
15.0 -8.9 nan 
15.099998 -8.9 nan 
15.200001 -8.9 nan 
15.299999 -8.9 nan 
15.400002 -8.9 nan 
15.5 -8.9 nan 
15.599998 -8.9 nan 
15.700001 -8.9 nan 
15.799999 -8.9 nan 
15.900002 -8.9 nan 
16.0 -8.9 nan 
16.099998 -8.9 nan 
16.200001 -8.9 nan 
16.299999 -8.9 nan 
16.400002 -8.9 nan 
16.5 -8.9 nan 
16.599998 -8.9 nan 
16.700001 -8.9 nan 
16.799999 -8.9 nan 
16.900002 -8.9 nan 
17.0 -8.9 nan 
17.099998 -8.9 nan 
17.200001 -8.9 nan 
17.299999 -8.9 nan 
17.400002 -8.9 nan 
17.5 -8.9 nan 
17.599998 -8.9 nan 
17.700001 -8.9 nan 
17.799999 -8.9 nan 
17.900002 -8.9 nan 
18.0 -8.9 nan 
18.099998 -8.9 nan 
18.200001 -8.9 nan 
18.299999 -8.9 nan 
18.400002 -8.9 nan 
18.5 -8.9 nan 
18.599998 -8.9 nan 
18.700001 -8.9 nan 
18.799999 -8.9 nan 
18.900002 -8.9 nan 
19.0 -8.9 nan 
19.099998 -8.9 nan 
19.200001 -8.9 nan 
19.299999 -8.9 nan 
-6.8 -8.8 nan 
-6.7 -8.8 nan 
-6.6 -8.8 nan 
-6.5 -8.8 nan 
-6.4 -8.8 nan 
-6.3 -8.8 nan 
-6.2 -8.8 nan 
-6.1 -8.8 nan 
-6.0 -8.8 nan 
-5.9 -8.8 nan 
-5.8 -8.8 nan 
-5.7 -8.8 nan 
-5.6 -8.8 nan 
-5.5 -8.8 nan 
-5.4 -8.8 nan 
-5.3 -8.8 nan 
-5.2 -8.8 nan 
-5.1 -8.8 nan 
-5.0 -8.8 nan 
-4.9 -8.8 nan 
-4.8 -8.8 nan 
-4.7 -8.8 nan 
-4.6 -8.8 nan 
-4.5 -8.8 nan 
-4.4 -8.8 nan 
-4.3 -8.8 nan 
-4.2 -8.8 nan 
-4.1 -8.8 nan 
-4.0 -8.8 nan 
-3.9 -8.8 nan 
-3.8 -8.8 nan 
-3.7 -8.8 nan 
-3.6 -8.8 nan 
-3.5 -8.8 nan 
-3.4 -8.8 nan 
-3.3 -8.8 nan 
-3.2 -8.8 nan 
-3.1 -8.8 nan 
-3.0 -8.8 nan 
-2.9 -8.8 nan 
-2.8 -8.8 nan 
-2.7 -8.8 nan 
-2.6 -8.8 nan 
-2.5 -8.8 nan 
-2.4 -8.8 nan 
-2.3 -8.8 nan 
-2.2 -8.8 nan 
-2.1 -8.8 nan 
-2.0 -8.8 nan 
-1.9 -8.8 nan 
-1.8 -8.8 nan 
-1.7 -8.8 nan 
-1.6 -8.8 nan 
-1.5 -8.8 nan 
-1.4 -8.8 nan 
-1.3 -8.8 nan 
-1.2 -8.8 nan 
-1.1 -8.8 nan 
-1.0 -8.8 nan 
-0.8999999999999999 -8.8 nan 
-0.8 -8.8 nan 
-0.7 -8.8 nan 
-0.6000000000000001 -8.8 nan 
-0.5 -8.8 nan 
-0.3999999999999999 -8.8 nan 
-0.2999999999999998 -8.8 nan 
-0.20000000000000018 -8.8 nan 
-0.10000000000000009 -8.8 nan 
0.0 -8.8 nan 
0.10000000000000009 -8.8 nan 
0.20000000000000018 -8.8 nan 
0.2999999999999998 -8.8 nan 
0.3999999999999999 -8.8 nan 
0.5 -8.8 nan 
0.6000000000000001 -8.8 nan 
0.7000000000000002 -8.8 nan 
0.7999999999999998 -8.8 nan 
0.8999999999999999 -8.8 nan 
1.0 -8.8 nan 
1.1 -8.8 nan 
1.2000000000000002 -8.8 nan 
1.2999999999999998 -8.8 nan 
1.4 -8.8 nan 
1.5 -8.8 nan 
1.5999990000000004 -8.8 nan 
1.7000000000000002 -8.8 nan 
1.7999999999999998 -8.8 nan 
1.9000000000000004 -8.8 nan 
2.0 -8.8 nan 
2.0999990000000004 -8.8 nan 
2.2 -8.8 nan 
2.3 -8.8 nan 
2.4000000000000004 -8.8 nan 
2.5 -8.8 nan 
2.5999990000000004 -8.8 nan 
2.7 -8.8 nan 
2.8 -8.8 nan 
2.9000000000000004 -8.8 nan 
3.0 -8.8 nan 
3.0999990000000004 -8.8 nan 
3.2 -8.8 nan 
3.3 -8.8 nan 
3.4000000000000004 -8.8 nan 
3.5 -8.8 nan 
3.5999990000000004 -8.8 nan 
3.7 -8.8 nan 
3.8 -8.8 nan 
3.9000000000000004 -8.8 nan 
4.0 -8.8 nan 
4.099999 -8.8 nan 
4.2 -8.8 nan 
4.3 -8.8 nan 
4.4 -8.8 nan 
4.5 -8.8 nan 
4.599999 -8.8 nan 
4.7 -8.8 nan 
4.8 -8.8 nan 
4.9 -8.8 nan 
5.0 -8.8 nan 
5.099999 -8.8 nan 
5.2 -8.8 nan 
5.3 -8.8 nan 
5.4 -8.8 nan 
5.5 -8.8 nan 
5.599999 -8.8 nan 
5.699999999999999 -8.8 nan 
5.800000000000001 -8.8 nan 
5.9 -8.8 nan 
6.0 -8.8 nan 
6.099999 -8.8 nan 
6.199999999999999 -8.8 nan 
6.300000000000001 -8.8 nan 
6.4 -8.8 nan 
6.5 -8.8 nan 
6.599999 -8.8 nan 
6.699999999999999 -8.8 nan 
6.800000000000001 -8.8 nan 
6.9 -8.8 nan 
7.0 -8.8 nan 
7.099999 -8.8 nan 
7.199999999999999 -8.8 nan 
7.300000000000001 -8.8 nan 
7.4 -8.8 nan 
7.5 -8.8 nan 
7.599999 -8.8 nan 
7.699999999999999 -8.8 nan 
7.800000000000001 -8.8 nan 
7.9 -8.8 nan 
8.0 -8.8 nan 
8.099999 -8.8 nan 
8.2 -8.8 nan 
8.3 -8.8 nan 
8.4 -8.8 nan 
8.5 -8.8 nan 
8.599999 -8.8 nan 
8.7 -8.8 nan 
8.8 -8.8 nan 
8.9 -8.8 nan 
9.0 -8.8 nan 
9.099999 -8.8 nan 
9.2 -8.8 nan 
9.3 -8.8 nan 
9.400001 -8.8 nan 
9.499999 -8.8 nan 
9.599999 -8.8 nan 
9.7 -8.8 nan 
9.8 -8.8 nan 
9.900001 -8.8 nan 
9.999999 -8.8 nan 
10.099999 -8.8 nan 
10.2 -8.8 nan 
10.3 -8.8 nan 
10.400001 -8.8 nan 
10.499999 -8.8 nan 
10.599999 -8.8 nan 
10.7 -8.8 nan 
10.8 -8.8 nan 
10.900001 -8.8 nan 
10.999999 -8.8 nan 
11.099999 -8.8 nan 
11.2 -8.8 nan 
11.3 -8.8 nan 
11.400001 -8.8 nan 
11.499999 -8.8 nan 
11.599999 -8.8 nan 
11.7 -8.8 nan 
11.8 -8.8 nan 
11.900001 -8.8 nan 
11.999999 -8.8 nan 
12.099999 -8.8 nan 
12.2 -8.8 nan 
12.3 -8.8 nan 
12.400001 -8.8 nan 
12.499999 -8.8 nan 
12.599999 -8.8 nan 
12.7 -8.8 nan 
12.8 -8.8 nan 
12.900001 -8.8 nan 
12.999999 -8.8 nan 
13.099999 -8.8 nan 
13.2 -8.8 nan 
13.3 -8.8 nan 
13.400001 -8.8 nan 
13.499999 -8.8 nan 
13.599998 -8.8 nan 
13.700001 -8.8 nan 
13.799999 -8.8 nan 
13.900002 -8.8 nan 
14.0 -8.8 nan 
14.099998 -8.8 nan 
14.200001 -8.8 nan 
14.299999 -8.8 nan 
14.400002 -8.8 nan 
14.5 -8.8 nan 
14.599998 -8.8 nan 
14.700001 -8.8 nan 
14.799999 -8.8 nan 
14.900002 -8.8 nan 
15.0 -8.8 nan 
15.099998 -8.8 nan 
15.200001 -8.8 nan 
15.299999 -8.8 nan 
15.400002 -8.8 nan 
15.5 -8.8 nan 
15.599998 -8.8 nan 
15.700001 -8.8 nan 
15.799999 -8.8 nan 
15.900002 -8.8 nan 
16.0 -8.8 nan 
16.099998 -8.8 nan 
16.200001 -8.8 nan 
16.299999 -8.8 nan 
16.400002 -8.8 nan 
16.5 -8.8 nan 
16.599998 -8.8 nan 
16.700001 -8.8 nan 
16.799999 -8.8 nan 
16.900002 -8.8 nan 
17.0 -8.8 nan 
17.099998 -8.8 nan 
17.200001 -8.8 nan 
17.299999 -8.8 nan 
17.400002 -8.8 nan 
17.5 -8.8 nan 
17.599998 -8.8 nan 
17.700001 -8.8 nan 
17.799999 -8.8 nan 
17.900002 -8.8 nan 
18.0 -8.8 nan 
18.099998 -8.8 nan 
18.200001 -8.8 nan 
18.299999 -8.8 nan 
18.400002 -8.8 nan 
18.5 -8.8 nan 
18.599998 -8.8 nan 
18.700001 -8.8 nan 
18.799999 -8.8 nan 
18.900002 -8.8 nan 
19.0 -8.8 nan 
19.099998 -8.8 nan 
19.200001 -8.8 nan 
19.299999 -8.8 nan 
-6.8 -8.7 nan 
-6.7 -8.7 nan 
-6.6 -8.7 nan 
-6.5 -8.7 nan 
-6.4 -8.7 nan 
-6.3 -8.7 nan 
-6.2 -8.7 nan 
-6.1 -8.7 nan 
-6.0 -8.7 nan 
-5.9 -8.7 nan 
-5.8 -8.7 nan 
-5.7 -8.7 nan 
-5.6 -8.7 nan 
-5.5 -8.7 nan 
-5.4 -8.7 nan 
-5.3 -8.7 nan 
-5.2 -8.7 nan 
-5.1 -8.7 nan 
-5.0 -8.7 nan 
-4.9 -8.7 nan 
-4.8 -8.7 nan 
-4.7 -8.7 nan 
-4.6 -8.7 nan 
-4.5 -8.7 nan 
-4.4 -8.7 nan 
-4.3 -8.7 nan 
-4.2 -8.7 nan 
-4.1 -8.7 nan 
-4.0 -8.7 nan 
-3.9 -8.7 nan 
-3.8 -8.7 nan 
-3.7 -8.7 nan 
-3.6 -8.7 nan 
-3.5 -8.7 nan 
-3.4 -8.7 nan 
-3.3 -8.7 nan 
-3.2 -8.7 nan 
-3.1 -8.7 nan 
-3.0 -8.7 nan 
-2.9 -8.7 nan 
-2.8 -8.7 nan 
-2.7 -8.7 nan 
-2.6 -8.7 nan 
-2.5 -8.7 nan 
-2.4 -8.7 nan 
-2.3 -8.7 nan 
-2.2 -8.7 nan 
-2.1 -8.7 nan 
-2.0 -8.7 nan 
-1.9 -8.7 nan 
-1.8 -8.7 nan 
-1.7 -8.7 nan 
-1.6 -8.7 nan 
-1.5 -8.7 nan 
-1.4 -8.7 nan 
-1.3 -8.7 nan 
-1.2 -8.7 nan 
-1.1 -8.7 nan 
-1.0 -8.7 nan 
-0.8999999999999999 -8.7 nan 
-0.8 -8.7 nan 
-0.7 -8.7 nan 
-0.6000000000000001 -8.7 nan 
-0.5 -8.7 nan 
-0.3999999999999999 -8.7 nan 
-0.2999999999999998 -8.7 nan 
-0.20000000000000018 -8.7 nan 
-0.10000000000000009 -8.7 nan 
0.0 -8.7 nan 
0.10000000000000009 -8.7 nan 
0.20000000000000018 -8.7 nan 
0.2999999999999998 -8.7 nan 
0.3999999999999999 -8.7 nan 
0.5 -8.7 nan 
0.6000000000000001 -8.7 nan 
0.7000000000000002 -8.7 nan 
0.7999999999999998 -8.7 nan 
0.8999999999999999 -8.7 nan 
1.0 -8.7 nan 
1.1 -8.7 nan 
1.2000000000000002 -8.7 nan 
1.2999999999999998 -8.7 nan 
1.4 -8.7 nan 
1.5 -8.7 nan 
1.5999990000000004 -8.7 nan 
1.7000000000000002 -8.7 nan 
1.7999999999999998 -8.7 nan 
1.9000000000000004 -8.7 nan 
2.0 -8.7 nan 
2.0999990000000004 -8.7 nan 
2.2 -8.7 nan 
2.3 -8.7 nan 
2.4000000000000004 -8.7 nan 
2.5 -8.7 nan 
2.5999990000000004 -8.7 nan 
2.7 -8.7 nan 
2.8 -8.7 nan 
2.9000000000000004 -8.7 nan 
3.0 -8.7 nan 
3.0999990000000004 -8.7 nan 
3.2 -8.7 nan 
3.3 -8.7 nan 
3.4000000000000004 -8.7 nan 
3.5 -8.7 nan 
3.5999990000000004 -8.7 nan 
3.7 -8.7 nan 
3.8 -8.7 nan 
3.9000000000000004 -8.7 nan 
4.0 -8.7 nan 
4.099999 -8.7 nan 
4.2 -8.7 nan 
4.3 -8.7 nan 
4.4 -8.7 nan 
4.5 -8.7 nan 
4.599999 -8.7 nan 
4.7 -8.7 nan 
4.8 -8.7 nan 
4.9 -8.7 nan 
5.0 -8.7 nan 
5.099999 -8.7 nan 
5.2 -8.7 nan 
5.3 -8.7 nan 
5.4 -8.7 nan 
5.5 -8.7 nan 
5.599999 -8.7 nan 
5.699999999999999 -8.7 nan 
5.800000000000001 -8.7 nan 
5.9 -8.7 nan 
6.0 -8.7 nan 
6.099999 -8.7 nan 
6.199999999999999 -8.7 nan 
6.300000000000001 -8.7 nan 
6.4 -8.7 nan 
6.5 -8.7 nan 
6.599999 -8.7 nan 
6.699999999999999 -8.7 nan 
6.800000000000001 -8.7 nan 
6.9 -8.7 nan 
7.0 -8.7 nan 
7.099999 -8.7 nan 
7.199999999999999 -8.7 nan 
7.300000000000001 -8.7 nan 
7.4 -8.7 nan 
7.5 -8.7 nan 
7.599999 -8.7 nan 
7.699999999999999 -8.7 nan 
7.800000000000001 -8.7 nan 
7.9 -8.7 nan 
8.0 -8.7 nan 
8.099999 -8.7 nan 
8.2 -8.7 nan 
8.3 -8.7 nan 
8.4 -8.7 nan 
8.5 -8.7 nan 
8.599999 -8.7 nan 
8.7 -8.7 nan 
8.8 -8.7 nan 
8.9 -8.7 nan 
9.0 -8.7 nan 
9.099999 -8.7 nan 
9.2 -8.7 nan 
9.3 -8.7 nan 
9.400001 -8.7 nan 
9.499999 -8.7 nan 
9.599999 -8.7 nan 
9.7 -8.7 nan 
9.8 -8.7 nan 
9.900001 -8.7 nan 
9.999999 -8.7 nan 
10.099999 -8.7 nan 
10.2 -8.7 nan 
10.3 -8.7 nan 
10.400001 -8.7 nan 
10.499999 -8.7 nan 
10.599999 -8.7 nan 
10.7 -8.7 nan 
10.8 -8.7 nan 
10.900001 -8.7 nan 
10.999999 -8.7 nan 
11.099999 -8.7 nan 
11.2 -8.7 nan 
11.3 -8.7 nan 
11.400001 -8.7 nan 
11.499999 -8.7 nan 
11.599999 -8.7 nan 
11.7 -8.7 nan 
11.8 -8.7 nan 
11.900001 -8.7 nan 
11.999999 -8.7 nan 
12.099999 -8.7 nan 
12.2 -8.7 nan 
12.3 -8.7 nan 
12.400001 -8.7 nan 
12.499999 -8.7 nan 
12.599999 -8.7 nan 
12.7 -8.7 nan 
12.8 -8.7 nan 
12.900001 -8.7 nan 
12.999999 -8.7 nan 
13.099999 -8.7 nan 
13.2 -8.7 nan 
13.3 -8.7 nan 
13.400001 -8.7 nan 
13.499999 -8.7 nan 
13.599998 -8.7 nan 
13.700001 -8.7 nan 
13.799999 -8.7 nan 
13.900002 -8.7 nan 
14.0 -8.7 nan 
14.099998 -8.7 nan 
14.200001 -8.7 nan 
14.299999 -8.7 nan 
14.400002 -8.7 nan 
14.5 -8.7 nan 
14.599998 -8.7 nan 
14.700001 -8.7 nan 
14.799999 -8.7 nan 
14.900002 -8.7 nan 
15.0 -8.7 nan 
15.099998 -8.7 nan 
15.200001 -8.7 nan 
15.299999 -8.7 nan 
15.400002 -8.7 nan 
15.5 -8.7 nan 
15.599998 -8.7 nan 
15.700001 -8.7 nan 
15.799999 -8.7 nan 
15.900002 -8.7 nan 
16.0 -8.7 nan 
16.099998 -8.7 nan 
16.200001 -8.7 nan 
16.299999 -8.7 nan 
16.400002 -8.7 nan 
16.5 -8.7 nan 
16.599998 -8.7 nan 
16.700001 -8.7 nan 
16.799999 -8.7 nan 
16.900002 -8.7 nan 
17.0 -8.7 nan 
17.099998 -8.7 nan 
17.200001 -8.7 nan 
17.299999 -8.7 nan 
17.400002 -8.7 nan 
17.5 -8.7 nan 
17.599998 -8.7 nan 
17.700001 -8.7 nan 
17.799999 -8.7 nan 
17.900002 -8.7 nan 
18.0 -8.7 nan 
18.099998 -8.7 nan 
18.200001 -8.7 nan 
18.299999 -8.7 nan 
18.400002 -8.7 nan 
18.5 -8.7 nan 
18.599998 -8.7 nan 
18.700001 -8.7 nan 
18.799999 -8.7 nan 
18.900002 -8.7 nan 
19.0 -8.7 nan 
19.099998 -8.7 nan 
19.200001 -8.7 nan 
19.299999 -8.7 nan 
-6.8 -8.600000000000001 nan 
-6.7 -8.600000000000001 nan 
-6.6 -8.600000000000001 nan 
-6.5 -8.600000000000001 nan 
-6.4 -8.600000000000001 nan 
-6.3 -8.600000000000001 nan 
-6.2 -8.600000000000001 nan 
-6.1 -8.600000000000001 nan 
-6.0 -8.600000000000001 nan 
-5.9 -8.600000000000001 nan 
-5.8 -8.600000000000001 nan 
-5.7 -8.600000000000001 nan 
-5.6 -8.600000000000001 nan 
-5.5 -8.600000000000001 nan 
-5.4 -8.600000000000001 nan 
-5.3 -8.600000000000001 nan 
-5.2 -8.600000000000001 nan 
-5.1 -8.600000000000001 nan 
-5.0 -8.600000000000001 nan 
-4.9 -8.600000000000001 nan 
-4.8 -8.600000000000001 nan 
-4.7 -8.600000000000001 nan 
-4.6 -8.600000000000001 nan 
-4.5 -8.600000000000001 nan 
-4.4 -8.600000000000001 nan 
-4.3 -8.600000000000001 nan 
-4.2 -8.600000000000001 nan 
-4.1 -8.600000000000001 nan 
-4.0 -8.600000000000001 nan 
-3.9 -8.600000000000001 nan 
-3.8 -8.600000000000001 nan 
-3.7 -8.600000000000001 nan 
-3.6 -8.600000000000001 nan 
-3.5 -8.600000000000001 nan 
-3.4 -8.600000000000001 nan 
-3.3 -8.600000000000001 nan 
-3.2 -8.600000000000001 nan 
-3.1 -8.600000000000001 nan 
-3.0 -8.600000000000001 nan 
-2.9 -8.600000000000001 nan 
-2.8 -8.600000000000001 nan 
-2.7 -8.600000000000001 nan 
-2.6 -8.600000000000001 nan 
-2.5 -8.600000000000001 nan 
-2.4 -8.600000000000001 nan 
-2.3 -8.600000000000001 nan 
-2.2 -8.600000000000001 nan 
-2.1 -8.600000000000001 nan 
-2.0 -8.600000000000001 nan 
-1.9 -8.600000000000001 nan 
-1.8 -8.600000000000001 nan 
-1.7 -8.600000000000001 nan 
-1.6 -8.600000000000001 nan 
-1.5 -8.600000000000001 nan 
-1.4 -8.600000000000001 nan 
-1.3 -8.600000000000001 nan 
-1.2 -8.600000000000001 nan 
-1.1 -8.600000000000001 nan 
-1.0 -8.600000000000001 nan 
-0.8999999999999999 -8.600000000000001 nan 
-0.8 -8.600000000000001 nan 
-0.7 -8.600000000000001 nan 
-0.6000000000000001 -8.600000000000001 nan 
-0.5 -8.600000000000001 nan 
-0.3999999999999999 -8.600000000000001 nan 
-0.2999999999999998 -8.600000000000001 nan 
-0.20000000000000018 -8.600000000000001 nan 
-0.10000000000000009 -8.600000000000001 nan 
0.0 -8.600000000000001 nan 
0.10000000000000009 -8.600000000000001 nan 
0.20000000000000018 -8.600000000000001 nan 
0.2999999999999998 -8.600000000000001 nan 
0.3999999999999999 -8.600000000000001 nan 
0.5 -8.600000000000001 nan 
0.6000000000000001 -8.600000000000001 nan 
0.7000000000000002 -8.600000000000001 nan 
0.7999999999999998 -8.600000000000001 nan 
0.8999999999999999 -8.600000000000001 nan 
1.0 -8.600000000000001 nan 
1.1 -8.600000000000001 nan 
1.2000000000000002 -8.600000000000001 nan 
1.2999999999999998 -8.600000000000001 nan 
1.4 -8.600000000000001 nan 
1.5 -8.600000000000001 nan 
1.5999990000000004 -8.600000000000001 nan 
1.7000000000000002 -8.600000000000001 nan 
1.7999999999999998 -8.600000000000001 nan 
1.9000000000000004 -8.600000000000001 nan 
2.0 -8.600000000000001 nan 
2.0999990000000004 -8.600000000000001 nan 
2.2 -8.600000000000001 nan 
2.3 -8.600000000000001 nan 
2.4000000000000004 -8.600000000000001 nan 
2.5 -8.600000000000001 nan 
2.5999990000000004 -8.600000000000001 nan 
2.7 -8.600000000000001 nan 
2.8 -8.600000000000001 nan 
2.9000000000000004 -8.600000000000001 nan 
3.0 -8.600000000000001 nan 
3.0999990000000004 -8.600000000000001 nan 
3.2 -8.600000000000001 nan 
3.3 -8.600000000000001 nan 
3.4000000000000004 -8.600000000000001 nan 
3.5 -8.600000000000001 nan 
3.5999990000000004 -8.600000000000001 nan 
3.7 -8.600000000000001 nan 
3.8 -8.600000000000001 nan 
3.9000000000000004 -8.600000000000001 nan 
4.0 -8.600000000000001 nan 
4.099999 -8.600000000000001 nan 
4.2 -8.600000000000001 nan 
4.3 -8.600000000000001 nan 
4.4 -8.600000000000001 nan 
4.5 -8.600000000000001 nan 
4.599999 -8.600000000000001 nan 
4.7 -8.600000000000001 nan 
4.8 -8.600000000000001 nan 
4.9 -8.600000000000001 nan 
5.0 -8.600000000000001 nan 
5.099999 -8.600000000000001 nan 
5.2 -8.600000000000001 nan 
5.3 -8.600000000000001 nan 
5.4 -8.600000000000001 nan 
5.5 -8.600000000000001 nan 
5.599999 -8.600000000000001 3.9201 
5.699999999999999 -8.600000000000001 3.8860 
5.800000000000001 -8.600000000000001 3.9178 
5.9 -8.600000000000001 3.9026 
6.0 -8.600000000000001 3.8963 
6.099999 -8.600000000000001 3.9294 
6.199999999999999 -8.600000000000001 3.8706 
6.300000000000001 -8.600000000000001 3.8697 
6.4 -8.600000000000001 3.8260 
6.5 -8.600000000000001 3.8119 
6.599999 -8.600000000000001 3.8614 
6.699999999999999 -8.600000000000001 3.8276 
6.800000000000001 -8.600000000000001 3.8819 
6.9 -8.600000000000001 3.8395 
7.0 -8.600000000000001 3.9131 
7.099999 -8.600000000000001 3.8982 
7.199999999999999 -8.600000000000001 3.8389 
7.300000000000001 -8.600000000000001 3.8700 
7.4 -8.600000000000001 3.8837 
7.5 -8.600000000000001 3.9161 
7.599999 -8.600000000000001 3.8630 
7.699999999999999 -8.600000000000001 3.8640 
7.800000000000001 -8.600000000000001 3.8703 
7.9 -8.600000000000001 3.9197 
8.0 -8.600000000000001 3.8219 
8.099999 -8.600000000000001 nan 
8.2 -8.600000000000001 3.8317 
8.3 -8.600000000000001 3.8238 
8.4 -8.600000000000001 3.8823 
8.5 -8.600000000000001 nan 
8.599999 -8.600000000000001 nan 
8.7 -8.600000000000001 nan 
8.8 -8.600000000000001 nan 
8.9 -8.600000000000001 nan 
9.0 -8.600000000000001 nan 
9.099999 -8.600000000000001 nan 
9.2 -8.600000000000001 nan 
9.3 -8.600000000000001 nan 
9.400001 -8.600000000000001 nan 
9.499999 -8.600000000000001 nan 
9.599999 -8.600000000000001 nan 
9.7 -8.600000000000001 nan 
9.8 -8.600000000000001 nan 
9.900001 -8.600000000000001 nan 
9.999999 -8.600000000000001 nan 
10.099999 -8.600000000000001 nan 
10.2 -8.600000000000001 nan 
10.3 -8.600000000000001 nan 
10.400001 -8.600000000000001 nan 
10.499999 -8.600000000000001 nan 
10.599999 -8.600000000000001 nan 
10.7 -8.600000000000001 nan 
10.8 -8.600000000000001 nan 
10.900001 -8.600000000000001 nan 
10.999999 -8.600000000000001 nan 
11.099999 -8.600000000000001 nan 
11.2 -8.600000000000001 nan 
11.3 -8.600000000000001 nan 
11.400001 -8.600000000000001 nan 
11.499999 -8.600000000000001 nan 
11.599999 -8.600000000000001 nan 
11.7 -8.600000000000001 nan 
11.8 -8.600000000000001 nan 
11.900001 -8.600000000000001 nan 
11.999999 -8.600000000000001 nan 
12.099999 -8.600000000000001 nan 
12.2 -8.600000000000001 nan 
12.3 -8.600000000000001 nan 
12.400001 -8.600000000000001 nan 
12.499999 -8.600000000000001 nan 
12.599999 -8.600000000000001 nan 
12.7 -8.600000000000001 nan 
12.8 -8.600000000000001 nan 
12.900001 -8.600000000000001 nan 
12.999999 -8.600000000000001 nan 
13.099999 -8.600000000000001 nan 
13.2 -8.600000000000001 nan 
13.3 -8.600000000000001 nan 
13.400001 -8.600000000000001 nan 
13.499999 -8.600000000000001 nan 
13.599998 -8.600000000000001 nan 
13.700001 -8.600000000000001 nan 
13.799999 -8.600000000000001 nan 
13.900002 -8.600000000000001 nan 
14.0 -8.600000000000001 nan 
14.099998 -8.600000000000001 nan 
14.200001 -8.600000000000001 nan 
14.299999 -8.600000000000001 nan 
14.400002 -8.600000000000001 nan 
14.5 -8.600000000000001 nan 
14.599998 -8.600000000000001 nan 
14.700001 -8.600000000000001 nan 
14.799999 -8.600000000000001 nan 
14.900002 -8.600000000000001 nan 
15.0 -8.600000000000001 nan 
15.099998 -8.600000000000001 nan 
15.200001 -8.600000000000001 nan 
15.299999 -8.600000000000001 nan 
15.400002 -8.600000000000001 nan 
15.5 -8.600000000000001 nan 
15.599998 -8.600000000000001 nan 
15.700001 -8.600000000000001 nan 
15.799999 -8.600000000000001 nan 
15.900002 -8.600000000000001 nan 
16.0 -8.600000000000001 nan 
16.099998 -8.600000000000001 nan 
16.200001 -8.600000000000001 nan 
16.299999 -8.600000000000001 nan 
16.400002 -8.600000000000001 nan 
16.5 -8.600000000000001 nan 
16.599998 -8.600000000000001 nan 
16.700001 -8.600000000000001 nan 
16.799999 -8.600000000000001 nan 
16.900002 -8.600000000000001 nan 
17.0 -8.600000000000001 nan 
17.099998 -8.600000000000001 nan 
17.200001 -8.600000000000001 nan 
17.299999 -8.600000000000001 nan 
17.400002 -8.600000000000001 nan 
17.5 -8.600000000000001 nan 
17.599998 -8.600000000000001 nan 
17.700001 -8.600000000000001 nan 
17.799999 -8.600000000000001 nan 
17.900002 -8.600000000000001 nan 
18.0 -8.600000000000001 nan 
18.099998 -8.600000000000001 nan 
18.200001 -8.600000000000001 nan 
18.299999 -8.600000000000001 nan 
18.400002 -8.600000000000001 nan 
18.5 -8.600000000000001 nan 
18.599998 -8.600000000000001 nan 
18.700001 -8.600000000000001 nan 
18.799999 -8.600000000000001 nan 
18.900002 -8.600000000000001 nan 
19.0 -8.600000000000001 nan 
19.099998 -8.600000000000001 nan 
19.200001 -8.600000000000001 nan 
19.299999 -8.600000000000001 nan 
-6.8 -8.5 nan 
-6.7 -8.5 nan 
-6.6 -8.5 nan 
-6.5 -8.5 nan 
-6.4 -8.5 nan 
-6.3 -8.5 nan 
-6.2 -8.5 nan 
-6.1 -8.5 nan 
-6.0 -8.5 nan 
-5.9 -8.5 nan 
-5.8 -8.5 nan 
-5.7 -8.5 nan 
-5.6 -8.5 nan 
-5.5 -8.5 nan 
-5.4 -8.5 nan 
-5.3 -8.5 nan 
-5.2 -8.5 nan 
-5.1 -8.5 nan 
-5.0 -8.5 nan 
-4.9 -8.5 nan 
-4.8 -8.5 nan 
-4.7 -8.5 nan 
-4.6 -8.5 nan 
-4.5 -8.5 nan 
-4.4 -8.5 nan 
-4.3 -8.5 nan 
-4.2 -8.5 nan 
-4.1 -8.5 nan 
-4.0 -8.5 nan 
-3.9 -8.5 nan 
-3.8 -8.5 nan 
-3.7 -8.5 nan 
-3.6 -8.5 nan 
-3.5 -8.5 nan 
-3.4 -8.5 nan 
-3.3 -8.5 nan 
-3.2 -8.5 nan 
-3.1 -8.5 nan 
-3.0 -8.5 nan 
-2.9 -8.5 nan 
-2.8 -8.5 nan 
-2.7 -8.5 nan 
-2.6 -8.5 nan 
-2.5 -8.5 nan 
-2.4 -8.5 nan 
-2.3 -8.5 nan 
-2.2 -8.5 nan 
-2.1 -8.5 nan 
-2.0 -8.5 nan 
-1.9 -8.5 nan 
-1.8 -8.5 nan 
-1.7 -8.5 nan 
-1.6 -8.5 nan 
-1.5 -8.5 nan 
-1.4 -8.5 nan 
-1.3 -8.5 nan 
-1.2 -8.5 nan 
-1.1 -8.5 nan 
-1.0 -8.5 nan 
-0.8999999999999999 -8.5 nan 
-0.8 -8.5 nan 
-0.7 -8.5 nan 
-0.6000000000000001 -8.5 nan 
-0.5 -8.5 nan 
-0.3999999999999999 -8.5 nan 
-0.2999999999999998 -8.5 nan 
-0.20000000000000018 -8.5 nan 
-0.10000000000000009 -8.5 nan 
0.0 -8.5 nan 
0.10000000000000009 -8.5 nan 
0.20000000000000018 -8.5 nan 
0.2999999999999998 -8.5 nan 
0.3999999999999999 -8.5 nan 
0.5 -8.5 nan 
0.6000000000000001 -8.5 nan 
0.7000000000000002 -8.5 nan 
0.7999999999999998 -8.5 nan 
0.8999999999999999 -8.5 nan 
1.0 -8.5 nan 
1.1 -8.5 nan 
1.2000000000000002 -8.5 nan 
1.2999999999999998 -8.5 nan 
1.4 -8.5 nan 
1.5 -8.5 nan 
1.5999990000000004 -8.5 nan 
1.7000000000000002 -8.5 nan 
1.7999999999999998 -8.5 nan 
1.9000000000000004 -8.5 nan 
2.0 -8.5 nan 
2.0999990000000004 -8.5 nan 
2.2 -8.5 nan 
2.3 -8.5 nan 
2.4000000000000004 -8.5 nan 
2.5 -8.5 nan 
2.5999990000000004 -8.5 nan 
2.7 -8.5 nan 
2.8 -8.5 nan 
2.9000000000000004 -8.5 nan 
3.0 -8.5 nan 
3.0999990000000004 -8.5 nan 
3.2 -8.5 nan 
3.3 -8.5 nan 
3.4000000000000004 -8.5 nan 
3.5 -8.5 nan 
3.5999990000000004 -8.5 nan 
3.7 -8.5 nan 
3.8 -8.5 nan 
3.9000000000000004 -8.5 nan 
4.0 -8.5 nan 
4.099999 -8.5 nan 
4.2 -8.5 nan 
4.3 -8.5 nan 
4.4 -8.5 nan 
4.5 -8.5 nan 
4.599999 -8.5 nan 
4.7 -8.5 nan 
4.8 -8.5 nan 
4.9 -8.5 nan 
5.0 -8.5 nan 
5.099999 -8.5 3.8734 
5.2 -8.5 3.8886 
5.3 -8.5 nan 
5.4 -8.5 3.9250 
5.5 -8.5 3.8752 
5.599999 -8.5 3.9054 
5.699999999999999 -8.5 3.8918 
5.800000000000001 -8.5 3.8836 
5.9 -8.5 3.8853 
6.0 -8.5 3.8823 
6.099999 -8.5 3.8965 
6.199999999999999 -8.5 3.8815 
6.300000000000001 -8.5 3.8599 
6.4 -8.5 3.8945 
6.5 -8.5 3.7918 
6.599999 -8.5 3.9133 
6.699999999999999 -8.5 3.8655 
6.800000000000001 -8.5 3.8387 
6.9 -8.5 3.9156 
7.0 -8.5 3.8768 
7.099999 -8.5 3.8636 
7.199999999999999 -8.5 3.8871 
7.300000000000001 -8.5 3.8799 
7.4 -8.5 3.8891 
7.5 -8.5 3.8632 
7.599999 -8.5 3.8730 
7.699999999999999 -8.5 3.9140 
7.800000000000001 -8.5 3.8447 
7.9 -8.5 3.8452 
8.0 -8.5 3.8782 
8.099999 -8.5 3.8865 
8.2 -8.5 3.8573 
8.3 -8.5 3.9190 
8.4 -8.5 3.8746 
8.5 -8.5 3.9181 
8.599999 -8.5 3.9137 
8.7 -8.5 3.9569 
8.8 -8.5 3.8102 
8.9 -8.5 nan 
9.0 -8.5 nan 
9.099999 -8.5 nan 
9.2 -8.5 nan 
9.3 -8.5 nan 
9.400001 -8.5 nan 
9.499999 -8.5 nan 
9.599999 -8.5 nan 
9.7 -8.5 nan 
9.8 -8.5 nan 
9.900001 -8.5 nan 
9.999999 -8.5 nan 
10.099999 -8.5 nan 
10.2 -8.5 nan 
10.3 -8.5 nan 
10.400001 -8.5 nan 
10.499999 -8.5 nan 
10.599999 -8.5 nan 
10.7 -8.5 nan 
10.8 -8.5 nan 
10.900001 -8.5 nan 
10.999999 -8.5 nan 
11.099999 -8.5 nan 
11.2 -8.5 nan 
11.3 -8.5 nan 
11.400001 -8.5 nan 
11.499999 -8.5 nan 
11.599999 -8.5 nan 
11.7 -8.5 nan 
11.8 -8.5 nan 
11.900001 -8.5 nan 
11.999999 -8.5 nan 
12.099999 -8.5 nan 
12.2 -8.5 nan 
12.3 -8.5 nan 
12.400001 -8.5 nan 
12.499999 -8.5 nan 
12.599999 -8.5 nan 
12.7 -8.5 nan 
12.8 -8.5 nan 
12.900001 -8.5 nan 
12.999999 -8.5 nan 
13.099999 -8.5 nan 
13.2 -8.5 nan 
13.3 -8.5 nan 
13.400001 -8.5 nan 
13.499999 -8.5 nan 
13.599998 -8.5 nan 
13.700001 -8.5 nan 
13.799999 -8.5 nan 
13.900002 -8.5 nan 
14.0 -8.5 nan 
14.099998 -8.5 nan 
14.200001 -8.5 nan 
14.299999 -8.5 nan 
14.400002 -8.5 nan 
14.5 -8.5 nan 
14.599998 -8.5 nan 
14.700001 -8.5 nan 
14.799999 -8.5 nan 
14.900002 -8.5 nan 
15.0 -8.5 nan 
15.099998 -8.5 nan 
15.200001 -8.5 nan 
15.299999 -8.5 nan 
15.400002 -8.5 nan 
15.5 -8.5 nan 
15.599998 -8.5 nan 
15.700001 -8.5 nan 
15.799999 -8.5 nan 
15.900002 -8.5 nan 
16.0 -8.5 nan 
16.099998 -8.5 nan 
16.200001 -8.5 nan 
16.299999 -8.5 nan 
16.400002 -8.5 nan 
16.5 -8.5 nan 
16.599998 -8.5 nan 
16.700001 -8.5 nan 
16.799999 -8.5 nan 
16.900002 -8.5 nan 
17.0 -8.5 nan 
17.099998 -8.5 nan 
17.200001 -8.5 nan 
17.299999 -8.5 nan 
17.400002 -8.5 nan 
17.5 -8.5 nan 
17.599998 -8.5 nan 
17.700001 -8.5 nan 
17.799999 -8.5 nan 
17.900002 -8.5 nan 
18.0 -8.5 nan 
18.099998 -8.5 nan 
18.200001 -8.5 nan 
18.299999 -8.5 nan 
18.400002 -8.5 nan 
18.5 -8.5 nan 
18.599998 -8.5 nan 
18.700001 -8.5 nan 
18.799999 -8.5 nan 
18.900002 -8.5 nan 
19.0 -8.5 nan 
19.099998 -8.5 nan 
19.200001 -8.5 nan 
19.299999 -8.5 nan 
-6.8 -8.4 nan 
-6.7 -8.4 nan 
-6.6 -8.4 nan 
-6.5 -8.4 nan 
-6.4 -8.4 nan 
-6.3 -8.4 nan 
-6.2 -8.4 nan 
-6.1 -8.4 nan 
-6.0 -8.4 nan 
-5.9 -8.4 nan 
-5.8 -8.4 nan 
-5.7 -8.4 nan 
-5.6 -8.4 nan 
-5.5 -8.4 nan 
-5.4 -8.4 nan 
-5.3 -8.4 nan 
-5.2 -8.4 nan 
-5.1 -8.4 nan 
-5.0 -8.4 nan 
-4.9 -8.4 nan 
-4.8 -8.4 nan 
-4.7 -8.4 nan 
-4.6 -8.4 nan 
-4.5 -8.4 nan 
-4.4 -8.4 nan 
-4.3 -8.4 nan 
-4.2 -8.4 nan 
-4.1 -8.4 nan 
-4.0 -8.4 nan 
-3.9 -8.4 nan 
-3.8 -8.4 nan 
-3.7 -8.4 nan 
-3.6 -8.4 nan 
-3.5 -8.4 nan 
-3.4 -8.4 nan 
-3.3 -8.4 nan 
-3.2 -8.4 nan 
-3.1 -8.4 nan 
-3.0 -8.4 nan 
-2.9 -8.4 nan 
-2.8 -8.4 nan 
-2.7 -8.4 nan 
-2.6 -8.4 nan 
-2.5 -8.4 nan 
-2.4 -8.4 nan 
-2.3 -8.4 nan 
-2.2 -8.4 nan 
-2.1 -8.4 nan 
-2.0 -8.4 nan 
-1.9 -8.4 nan 
-1.8 -8.4 nan 
-1.7 -8.4 nan 
-1.6 -8.4 nan 
-1.5 -8.4 nan 
-1.4 -8.4 nan 
-1.3 -8.4 nan 
-1.2 -8.4 nan 
-1.1 -8.4 nan 
-1.0 -8.4 nan 
-0.8999999999999999 -8.4 nan 
-0.8 -8.4 nan 
-0.7 -8.4 nan 
-0.6000000000000001 -8.4 nan 
-0.5 -8.4 nan 
-0.3999999999999999 -8.4 nan 
-0.2999999999999998 -8.4 nan 
-0.20000000000000018 -8.4 nan 
-0.10000000000000009 -8.4 nan 
0.0 -8.4 nan 
0.10000000000000009 -8.4 nan 
0.20000000000000018 -8.4 nan 
0.2999999999999998 -8.4 nan 
0.3999999999999999 -8.4 nan 
0.5 -8.4 nan 
0.6000000000000001 -8.4 nan 
0.7000000000000002 -8.4 nan 
0.7999999999999998 -8.4 nan 
0.8999999999999999 -8.4 nan 
1.0 -8.4 nan 
1.1 -8.4 nan 
1.2000000000000002 -8.4 nan 
1.2999999999999998 -8.4 nan 
1.4 -8.4 nan 
1.5 -8.4 nan 
1.5999990000000004 -8.4 nan 
1.7000000000000002 -8.4 nan 
1.7999999999999998 -8.4 nan 
1.9000000000000004 -8.4 nan 
2.0 -8.4 nan 
2.0999990000000004 -8.4 nan 
2.2 -8.4 nan 
2.3 -8.4 nan 
2.4000000000000004 -8.4 nan 
2.5 -8.4 nan 
2.5999990000000004 -8.4 nan 
2.7 -8.4 nan 
2.8 -8.4 nan 
2.9000000000000004 -8.4 nan 
3.0 -8.4 nan 
3.0999990000000004 -8.4 nan 
3.2 -8.4 nan 
3.3 -8.4 nan 
3.4000000000000004 -8.4 nan 
3.5 -8.4 nan 
3.5999990000000004 -8.4 nan 
3.7 -8.4 nan 
3.8 -8.4 nan 
3.9000000000000004 -8.4 nan 
4.0 -8.4 nan 
4.099999 -8.4 nan 
4.2 -8.4 nan 
4.3 -8.4 nan 
4.4 -8.4 3.8609 
4.5 -8.4 nan 
4.599999 -8.4 3.7754 
4.7 -8.4 3.9052 
4.8 -8.4 nan 
4.9 -8.4 3.8600 
5.0 -8.4 3.8506 
5.099999 -8.4 3.9392 
5.2 -8.4 3.8894 
5.3 -8.4 3.8935 
5.4 -8.4 3.9078 
5.5 -8.4 3.8981 
5.599999 -8.4 3.8841 
5.699999999999999 -8.4 3.8400 
5.800000000000001 -8.4 3.8798 
5.9 -8.4 3.9276 
6.0 -8.4 3.8944 
6.099999 -8.4 3.8374 
6.199999999999999 -8.4 3.9049 
6.300000000000001 -8.4 3.8761 
6.4 -8.4 3.9062 
6.5 -8.4 3.8637 
6.599999 -8.4 3.8818 
6.699999999999999 -8.4 3.8670 
6.800000000000001 -8.4 3.9106 
6.9 -8.4 3.8815 
7.0 -8.4 3.8332 
7.099999 -8.4 3.8683 
7.199999999999999 -8.4 3.8641 
7.300000000000001 -8.4 3.9509 
7.4 -8.4 3.8416 
7.5 -8.4 3.8923 
7.599999 -8.4 3.8952 
7.699999999999999 -8.4 3.8340 
7.800000000000001 -8.4 3.8782 
7.9 -8.4 3.8142 
8.0 -8.4 3.8719 
8.099999 -8.4 3.8608 
8.2 -8.4 3.8486 
8.3 -8.4 3.8549 
8.4 -8.4 3.8565 
8.5 -8.4 3.9101 
8.599999 -8.4 3.9070 
8.7 -8.4 3.8570 
8.8 -8.4 3.8514 
8.9 -8.4 3.8530 
9.0 -8.4 3.8626 
9.099999 -8.4 3.7783 
9.2 -8.4 3.8416 
9.3 -8.4 3.9036 
9.400001 -8.4 3.9033 
9.499999 -8.4 nan 
9.599999 -8.4 nan 
9.7 -8.4 nan 
9.8 -8.4 nan 
9.900001 -8.4 nan 
9.999999 -8.4 nan 
10.099999 -8.4 nan 
10.2 -8.4 nan 
10.3 -8.4 nan 
10.400001 -8.4 nan 
10.499999 -8.4 nan 
10.599999 -8.4 nan 
10.7 -8.4 nan 
10.8 -8.4 nan 
10.900001 -8.4 nan 
10.999999 -8.4 nan 
11.099999 -8.4 nan 
11.2 -8.4 nan 
11.3 -8.4 nan 
11.400001 -8.4 nan 
11.499999 -8.4 nan 
11.599999 -8.4 nan 
11.7 -8.4 nan 
11.8 -8.4 nan 
11.900001 -8.4 nan 
11.999999 -8.4 nan 
12.099999 -8.4 nan 
12.2 -8.4 nan 
12.3 -8.4 nan 
12.400001 -8.4 nan 
12.499999 -8.4 nan 
12.599999 -8.4 nan 
12.7 -8.4 nan 
12.8 -8.4 nan 
12.900001 -8.4 nan 
12.999999 -8.4 nan 
13.099999 -8.4 nan 
13.2 -8.4 nan 
13.3 -8.4 nan 
13.400001 -8.4 nan 
13.499999 -8.4 nan 
13.599998 -8.4 nan 
13.700001 -8.4 nan 
13.799999 -8.4 nan 
13.900002 -8.4 nan 
14.0 -8.4 nan 
14.099998 -8.4 nan 
14.200001 -8.4 nan 
14.299999 -8.4 nan 
14.400002 -8.4 nan 
14.5 -8.4 nan 
14.599998 -8.4 nan 
14.700001 -8.4 nan 
14.799999 -8.4 nan 
14.900002 -8.4 nan 
15.0 -8.4 nan 
15.099998 -8.4 nan 
15.200001 -8.4 nan 
15.299999 -8.4 nan 
15.400002 -8.4 nan 
15.5 -8.4 nan 
15.599998 -8.4 nan 
15.700001 -8.4 nan 
15.799999 -8.4 nan 
15.900002 -8.4 nan 
16.0 -8.4 nan 
16.099998 -8.4 nan 
16.200001 -8.4 nan 
16.299999 -8.4 nan 
16.400002 -8.4 nan 
16.5 -8.4 nan 
16.599998 -8.4 nan 
16.700001 -8.4 nan 
16.799999 -8.4 nan 
16.900002 -8.4 nan 
17.0 -8.4 nan 
17.099998 -8.4 nan 
17.200001 -8.4 nan 
17.299999 -8.4 nan 
17.400002 -8.4 nan 
17.5 -8.4 nan 
17.599998 -8.4 nan 
17.700001 -8.4 nan 
17.799999 -8.4 nan 
17.900002 -8.4 nan 
18.0 -8.4 nan 
18.099998 -8.4 nan 
18.200001 -8.4 nan 
18.299999 -8.4 nan 
18.400002 -8.4 nan 
18.5 -8.4 nan 
18.599998 -8.4 nan 
18.700001 -8.4 nan 
18.799999 -8.4 nan 
18.900002 -8.4 nan 
19.0 -8.4 nan 
19.099998 -8.4 nan 
19.200001 -8.4 nan 
19.299999 -8.4 nan 
-6.8 -8.3 nan 
-6.7 -8.3 nan 
-6.6 -8.3 nan 
-6.5 -8.3 nan 
-6.4 -8.3 nan 
-6.3 -8.3 nan 
-6.2 -8.3 nan 
-6.1 -8.3 nan 
-6.0 -8.3 nan 
-5.9 -8.3 nan 
-5.8 -8.3 nan 
-5.7 -8.3 nan 
-5.6 -8.3 nan 
-5.5 -8.3 nan 
-5.4 -8.3 nan 
-5.3 -8.3 nan 
-5.2 -8.3 nan 
-5.1 -8.3 nan 
-5.0 -8.3 nan 
-4.9 -8.3 nan 
-4.8 -8.3 nan 
-4.7 -8.3 nan 
-4.6 -8.3 nan 
-4.5 -8.3 nan 
-4.4 -8.3 nan 
-4.3 -8.3 nan 
-4.2 -8.3 nan 
-4.1 -8.3 nan 
-4.0 -8.3 nan 
-3.9 -8.3 nan 
-3.8 -8.3 nan 
-3.7 -8.3 nan 
-3.6 -8.3 nan 
-3.5 -8.3 nan 
-3.4 -8.3 nan 
-3.3 -8.3 nan 
-3.2 -8.3 nan 
-3.1 -8.3 nan 
-3.0 -8.3 nan 
-2.9 -8.3 nan 
-2.8 -8.3 nan 
-2.7 -8.3 nan 
-2.6 -8.3 nan 
-2.5 -8.3 nan 
-2.4 -8.3 nan 
-2.3 -8.3 nan 
-2.2 -8.3 nan 
-2.1 -8.3 nan 
-2.0 -8.3 nan 
-1.9 -8.3 nan 
-1.8 -8.3 nan 
-1.7 -8.3 nan 
-1.6 -8.3 nan 
-1.5 -8.3 nan 
-1.4 -8.3 nan 
-1.3 -8.3 nan 
-1.2 -8.3 nan 
-1.1 -8.3 nan 
-1.0 -8.3 nan 
-0.8999999999999999 -8.3 nan 
-0.8 -8.3 nan 
-0.7 -8.3 nan 
-0.6000000000000001 -8.3 nan 
-0.5 -8.3 nan 
-0.3999999999999999 -8.3 nan 
-0.2999999999999998 -8.3 nan 
-0.20000000000000018 -8.3 nan 
-0.10000000000000009 -8.3 nan 
0.0 -8.3 nan 
0.10000000000000009 -8.3 nan 
0.20000000000000018 -8.3 nan 
0.2999999999999998 -8.3 nan 
0.3999999999999999 -8.3 nan 
0.5 -8.3 nan 
0.6000000000000001 -8.3 nan 
0.7000000000000002 -8.3 nan 
0.7999999999999998 -8.3 nan 
0.8999999999999999 -8.3 nan 
1.0 -8.3 nan 
1.1 -8.3 nan 
1.2000000000000002 -8.3 nan 
1.2999999999999998 -8.3 nan 
1.4 -8.3 nan 
1.5 -8.3 nan 
1.5999990000000004 -8.3 nan 
1.7000000000000002 -8.3 nan 
1.7999999999999998 -8.3 nan 
1.9000000000000004 -8.3 nan 
2.0 -8.3 nan 
2.0999990000000004 -8.3 nan 
2.2 -8.3 nan 
2.3 -8.3 nan 
2.4000000000000004 -8.3 nan 
2.5 -8.3 nan 
2.5999990000000004 -8.3 nan 
2.7 -8.3 nan 
2.8 -8.3 nan 
2.9000000000000004 -8.3 nan 
3.0 -8.3 nan 
3.0999990000000004 -8.3 nan 
3.2 -8.3 nan 
3.3 -8.3 nan 
3.4000000000000004 -8.3 nan 
3.5 -8.3 nan 
3.5999990000000004 -8.3 nan 
3.7 -8.3 nan 
3.8 -8.3 nan 
3.9000000000000004 -8.3 nan 
4.0 -8.3 3.8032 
4.099999 -8.3 nan 
4.2 -8.3 3.9822 
4.3 -8.3 3.8512 
4.4 -8.3 nan 
4.5 -8.3 3.8634 
4.599999 -8.3 3.8556 
4.7 -8.3 3.7781 
4.8 -8.3 3.8986 
4.9 -8.3 3.8568 
5.0 -8.3 3.8739 
5.099999 -8.3 3.9200 
5.2 -8.3 3.8971 
5.3 -8.3 3.8601 
5.4 -8.3 3.8773 
5.5 -8.3 3.8318 
5.599999 -8.3 3.8913 
5.699999999999999 -8.3 3.8934 
5.800000000000001 -8.3 3.8837 
5.9 -8.3 3.8753 
6.0 -8.3 3.8518 
6.099999 -8.3 3.8422 
6.199999999999999 -8.3 3.8800 
6.300000000000001 -8.3 3.8592 
6.4 -8.3 3.9034 
6.5 -8.3 3.9051 
6.599999 -8.3 3.8346 
6.699999999999999 -8.3 3.8417 
6.800000000000001 -8.3 3.9046 
6.9 -8.3 3.9048 
7.0 -8.3 3.8794 
7.099999 -8.3 3.8677 
7.199999999999999 -8.3 3.8399 
7.300000000000001 -8.3 3.8890 
7.4 -8.3 3.8756 
7.5 -8.3 3.9069 
7.599999 -8.3 3.8767 
7.699999999999999 -8.3 3.8833 
7.800000000000001 -8.3 3.8930 
7.9 -8.3 3.8722 
8.0 -8.3 3.9119 
8.099999 -8.3 3.9212 
8.2 -8.3 3.8406 
8.3 -8.3 3.8517 
8.4 -8.3 3.8678 
8.5 -8.3 3.8527 
8.599999 -8.3 3.8520 
8.7 -8.3 3.8213 
8.8 -8.3 3.8894 
8.9 -8.3 3.8682 
9.0 -8.3 3.8499 
9.099999 -8.3 3.8290 
9.2 -8.3 3.9050 
9.3 -8.3 3.8547 
9.400001 -8.3 3.8546 
9.499999 -8.3 3.8785 
9.599999 -8.3 3.8481 
9.7 -8.3 3.8489 
9.8 -8.3 3.9112 
9.900001 -8.3 nan 
9.999999 -8.3 nan 
10.099999 -8.3 nan 
10.2 -8.3 nan 
10.3 -8.3 nan 
10.400001 -8.3 nan 
10.499999 -8.3 nan 
10.599999 -8.3 nan 
10.7 -8.3 nan 
10.8 -8.3 nan 
10.900001 -8.3 nan 
10.999999 -8.3 nan 
11.099999 -8.3 nan 
11.2 -8.3 nan 
11.3 -8.3 nan 
11.400001 -8.3 nan 
11.499999 -8.3 nan 
11.599999 -8.3 nan 
11.7 -8.3 nan 
11.8 -8.3 nan 
11.900001 -8.3 nan 
11.999999 -8.3 nan 
12.099999 -8.3 nan 
12.2 -8.3 nan 
12.3 -8.3 nan 
12.400001 -8.3 nan 
12.499999 -8.3 nan 
12.599999 -8.3 nan 
12.7 -8.3 nan 
12.8 -8.3 nan 
12.900001 -8.3 nan 
12.999999 -8.3 nan 
13.099999 -8.3 nan 
13.2 -8.3 nan 
13.3 -8.3 nan 
13.400001 -8.3 nan 
13.499999 -8.3 nan 
13.599998 -8.3 nan 
13.700001 -8.3 nan 
13.799999 -8.3 nan 
13.900002 -8.3 nan 
14.0 -8.3 nan 
14.099998 -8.3 nan 
14.200001 -8.3 nan 
14.299999 -8.3 nan 
14.400002 -8.3 nan 
14.5 -8.3 nan 
14.599998 -8.3 nan 
14.700001 -8.3 nan 
14.799999 -8.3 nan 
14.900002 -8.3 nan 
15.0 -8.3 nan 
15.099998 -8.3 nan 
15.200001 -8.3 nan 
15.299999 -8.3 nan 
15.400002 -8.3 nan 
15.5 -8.3 nan 
15.599998 -8.3 nan 
15.700001 -8.3 nan 
15.799999 -8.3 nan 
15.900002 -8.3 nan 
16.0 -8.3 nan 
16.099998 -8.3 nan 
16.200001 -8.3 nan 
16.299999 -8.3 nan 
16.400002 -8.3 nan 
16.5 -8.3 nan 
16.599998 -8.3 nan 
16.700001 -8.3 nan 
16.799999 -8.3 nan 
16.900002 -8.3 nan 
17.0 -8.3 nan 
17.099998 -8.3 nan 
17.200001 -8.3 nan 
17.299999 -8.3 nan 
17.400002 -8.3 nan 
17.5 -8.3 nan 
17.599998 -8.3 nan 
17.700001 -8.3 nan 
17.799999 -8.3 nan 
17.900002 -8.3 nan 
18.0 -8.3 nan 
18.099998 -8.3 nan 
18.200001 -8.3 nan 
18.299999 -8.3 nan 
18.400002 -8.3 nan 
18.5 -8.3 nan 
18.599998 -8.3 nan 
18.700001 -8.3 nan 
18.799999 -8.3 nan 
18.900002 -8.3 nan 
19.0 -8.3 nan 
19.099998 -8.3 nan 
19.200001 -8.3 nan 
19.299999 -8.3 nan 
-6.8 -8.2 nan 
-6.7 -8.2 nan 
-6.6 -8.2 nan 
-6.5 -8.2 nan 
-6.4 -8.2 nan 
-6.3 -8.2 nan 
-6.2 -8.2 nan 
-6.1 -8.2 nan 
-6.0 -8.2 nan 
-5.9 -8.2 nan 
-5.8 -8.2 nan 
-5.7 -8.2 nan 
-5.6 -8.2 nan 
-5.5 -8.2 nan 
-5.4 -8.2 nan 
-5.3 -8.2 nan 
-5.2 -8.2 nan 
-5.1 -8.2 nan 
-5.0 -8.2 nan 
-4.9 -8.2 nan 
-4.8 -8.2 nan 
-4.7 -8.2 nan 
-4.6 -8.2 nan 
-4.5 -8.2 nan 
-4.4 -8.2 nan 
-4.3 -8.2 nan 
-4.2 -8.2 nan 
-4.1 -8.2 nan 
-4.0 -8.2 nan 
-3.9 -8.2 nan 
-3.8 -8.2 nan 
-3.7 -8.2 nan 
-3.6 -8.2 nan 
-3.5 -8.2 nan 
-3.4 -8.2 nan 
-3.3 -8.2 nan 
-3.2 -8.2 nan 
-3.1 -8.2 nan 
-3.0 -8.2 nan 
-2.9 -8.2 nan 
-2.8 -8.2 nan 
-2.7 -8.2 nan 
-2.6 -8.2 nan 
-2.5 -8.2 nan 
-2.4 -8.2 nan 
-2.3 -8.2 nan 
-2.2 -8.2 nan 
-2.1 -8.2 nan 
-2.0 -8.2 nan 
-1.9 -8.2 nan 
-1.8 -8.2 nan 
-1.7 -8.2 nan 
-1.6 -8.2 nan 
-1.5 -8.2 nan 
-1.4 -8.2 nan 
-1.3 -8.2 nan 
-1.2 -8.2 nan 
-1.1 -8.2 nan 
-1.0 -8.2 nan 
-0.8999999999999999 -8.2 nan 
-0.8 -8.2 nan 
-0.7 -8.2 nan 
-0.6000000000000001 -8.2 nan 
-0.5 -8.2 nan 
-0.3999999999999999 -8.2 nan 
-0.2999999999999998 -8.2 nan 
-0.20000000000000018 -8.2 nan 
-0.10000000000000009 -8.2 nan 
0.0 -8.2 nan 
0.10000000000000009 -8.2 nan 
0.20000000000000018 -8.2 nan 
0.2999999999999998 -8.2 nan 
0.3999999999999999 -8.2 nan 
0.5 -8.2 nan 
0.6000000000000001 -8.2 nan 
0.7000000000000002 -8.2 nan 
0.7999999999999998 -8.2 nan 
0.8999999999999999 -8.2 nan 
1.0 -8.2 nan 
1.1 -8.2 nan 
1.2000000000000002 -8.2 nan 
1.2999999999999998 -8.2 nan 
1.4 -8.2 nan 
1.5 -8.2 nan 
1.5999990000000004 -8.2 nan 
1.7000000000000002 -8.2 nan 
1.7999999999999998 -8.2 nan 
1.9000000000000004 -8.2 nan 
2.0 -8.2 nan 
2.0999990000000004 -8.2 nan 
2.2 -8.2 nan 
2.3 -8.2 nan 
2.4000000000000004 -8.2 nan 
2.5 -8.2 nan 
2.5999990000000004 -8.2 nan 
2.7 -8.2 nan 
2.8 -8.2 nan 
2.9000000000000004 -8.2 nan 
3.0 -8.2 nan 
3.0999990000000004 -8.2 nan 
3.2 -8.2 nan 
3.3 -8.2 nan 
3.4000000000000004 -8.2 nan 
3.5 -8.2 3.8636 
3.5999990000000004 -8.2 3.9046 
3.7 -8.2 3.8439 
3.8 -8.2 3.9170 
3.9000000000000004 -8.2 3.9437 
4.0 -8.2 3.8505 
4.099999 -8.2 3.8618 
4.2 -8.2 3.8498 
4.3 -8.2 3.8842 
4.4 -8.2 3.9008 
4.5 -8.2 3.8678 
4.599999 -8.2 3.8829 
4.7 -8.2 3.9234 
4.8 -8.2 3.8559 
4.9 -8.2 3.8462 
5.0 -8.2 3.8671 
5.099999 -8.2 3.9071 
5.2 -8.2 3.8432 
5.3 -8.2 3.8912 
5.4 -8.2 3.8641 
5.5 -8.2 3.8966 
5.599999 -8.2 3.9187 
5.699999999999999 -8.2 3.8630 
5.800000000000001 -8.2 3.8795 
5.9 -8.2 3.9067 
6.0 -8.2 3.9154 
6.099999 -8.2 3.8648 
6.199999999999999 -8.2 3.9128 
6.300000000000001 -8.2 3.8749 
6.4 -8.2 3.8872 
6.5 -8.2 3.8709 
6.599999 -8.2 3.8975 
6.699999999999999 -8.2 3.8567 
6.800000000000001 -8.2 3.8675 
6.9 -8.2 3.8515 
7.0 -8.2 3.9103 
7.099999 -8.2 3.8849 
7.199999999999999 -8.2 3.8931 
7.300000000000001 -8.2 3.8415 
7.4 -8.2 3.9164 
7.5 -8.2 3.8612 
7.599999 -8.2 3.8715 
7.699999999999999 -8.2 3.9132 
7.800000000000001 -8.2 3.8937 
7.9 -8.2 3.9160 
8.0 -8.2 3.8739 
8.099999 -8.2 3.9183 
8.2 -8.2 3.8617 
8.3 -8.2 3.8620 
8.4 -8.2 3.8182 
8.5 -8.2 3.8876 
8.599999 -8.2 3.8813 
8.7 -8.2 3.9021 
8.8 -8.2 3.8835 
8.9 -8.2 3.9039 
9.0 -8.2 3.8364 
9.099999 -8.2 3.9133 
9.2 -8.2 3.8801 
9.3 -8.2 3.8540 
9.400001 -8.2 3.8657 
9.499999 -8.2 3.8411 
9.599999 -8.2 3.8259 
9.7 -8.2 3.9072 
9.8 -8.2 3.8277 
9.900001 -8.2 3.8129 
9.999999 -8.2 nan 
10.099999 -8.2 nan 
10.2 -8.2 3.9143 
10.3 -8.2 nan 
10.400001 -8.2 nan 
10.499999 -8.2 nan 
10.599999 -8.2 nan 
10.7 -8.2 nan 
10.8 -8.2 nan 
10.900001 -8.2 nan 
10.999999 -8.2 nan 
11.099999 -8.2 nan 
11.2 -8.2 nan 
11.3 -8.2 nan 
11.400001 -8.2 nan 
11.499999 -8.2 nan 
11.599999 -8.2 nan 
11.7 -8.2 nan 
11.8 -8.2 nan 
11.900001 -8.2 nan 
11.999999 -8.2 nan 
12.099999 -8.2 nan 
12.2 -8.2 nan 
12.3 -8.2 nan 
12.400001 -8.2 nan 
12.499999 -8.2 nan 
12.599999 -8.2 nan 
12.7 -8.2 nan 
12.8 -8.2 nan 
12.900001 -8.2 nan 
12.999999 -8.2 nan 
13.099999 -8.2 nan 
13.2 -8.2 nan 
13.3 -8.2 nan 
13.400001 -8.2 nan 
13.499999 -8.2 nan 
13.599998 -8.2 nan 
13.700001 -8.2 nan 
13.799999 -8.2 nan 
13.900002 -8.2 nan 
14.0 -8.2 nan 
14.099998 -8.2 nan 
14.200001 -8.2 nan 
14.299999 -8.2 nan 
14.400002 -8.2 nan 
14.5 -8.2 nan 
14.599998 -8.2 nan 
14.700001 -8.2 nan 
14.799999 -8.2 nan 
14.900002 -8.2 nan 
15.0 -8.2 nan 
15.099998 -8.2 nan 
15.200001 -8.2 nan 
15.299999 -8.2 nan 
15.400002 -8.2 nan 
15.5 -8.2 nan 
15.599998 -8.2 nan 
15.700001 -8.2 nan 
15.799999 -8.2 nan 
15.900002 -8.2 nan 
16.0 -8.2 nan 
16.099998 -8.2 nan 
16.200001 -8.2 nan 
16.299999 -8.2 nan 
16.400002 -8.2 nan 
16.5 -8.2 nan 
16.599998 -8.2 nan 
16.700001 -8.2 nan 
16.799999 -8.2 nan 
16.900002 -8.2 nan 
17.0 -8.2 nan 
17.099998 -8.2 nan 
17.200001 -8.2 nan 
17.299999 -8.2 nan 
17.400002 -8.2 nan 
17.5 -8.2 nan 
17.599998 -8.2 nan 
17.700001 -8.2 nan 
17.799999 -8.2 nan 
17.900002 -8.2 nan 
18.0 -8.2 nan 
18.099998 -8.2 nan 
18.200001 -8.2 nan 
18.299999 -8.2 nan 
18.400002 -8.2 nan 
18.5 -8.2 nan 
18.599998 -8.2 nan 
18.700001 -8.2 nan 
18.799999 -8.2 nan 
18.900002 -8.2 nan 
19.0 -8.2 nan 
19.099998 -8.2 nan 
19.200001 -8.2 nan 
19.299999 -8.2 nan 
-6.8 -8.100000000000001 nan 
-6.7 -8.100000000000001 nan 
-6.6 -8.100000000000001 nan 
-6.5 -8.100000000000001 nan 
-6.4 -8.100000000000001 nan 
-6.3 -8.100000000000001 nan 
-6.2 -8.100000000000001 nan 
-6.1 -8.100000000000001 nan 
-6.0 -8.100000000000001 nan 
-5.9 -8.100000000000001 nan 
-5.8 -8.100000000000001 nan 
-5.7 -8.100000000000001 nan 
-5.6 -8.100000000000001 nan 
-5.5 -8.100000000000001 nan 
-5.4 -8.100000000000001 nan 
-5.3 -8.100000000000001 nan 
-5.2 -8.100000000000001 nan 
-5.1 -8.100000000000001 nan 
-5.0 -8.100000000000001 nan 
-4.9 -8.100000000000001 nan 
-4.8 -8.100000000000001 nan 
-4.7 -8.100000000000001 nan 
-4.6 -8.100000000000001 nan 
-4.5 -8.100000000000001 nan 
-4.4 -8.100000000000001 nan 
-4.3 -8.100000000000001 nan 
-4.2 -8.100000000000001 nan 
-4.1 -8.100000000000001 nan 
-4.0 -8.100000000000001 nan 
-3.9 -8.100000000000001 nan 
-3.8 -8.100000000000001 nan 
-3.7 -8.100000000000001 nan 
-3.6 -8.100000000000001 nan 
-3.5 -8.100000000000001 nan 
-3.4 -8.100000000000001 nan 
-3.3 -8.100000000000001 nan 
-3.2 -8.100000000000001 nan 
-3.1 -8.100000000000001 nan 
-3.0 -8.100000000000001 nan 
-2.9 -8.100000000000001 nan 
-2.8 -8.100000000000001 nan 
-2.7 -8.100000000000001 nan 
-2.6 -8.100000000000001 nan 
-2.5 -8.100000000000001 nan 
-2.4 -8.100000000000001 nan 
-2.3 -8.100000000000001 nan 
-2.2 -8.100000000000001 nan 
-2.1 -8.100000000000001 nan 
-2.0 -8.100000000000001 nan 
-1.9 -8.100000000000001 nan 
-1.8 -8.100000000000001 nan 
-1.7 -8.100000000000001 nan 
-1.6 -8.100000000000001 nan 
-1.5 -8.100000000000001 nan 
-1.4 -8.100000000000001 nan 
-1.3 -8.100000000000001 nan 
-1.2 -8.100000000000001 nan 
-1.1 -8.100000000000001 nan 
-1.0 -8.100000000000001 nan 
-0.8999999999999999 -8.100000000000001 nan 
-0.8 -8.100000000000001 nan 
-0.7 -8.100000000000001 nan 
-0.6000000000000001 -8.100000000000001 nan 
-0.5 -8.100000000000001 nan 
-0.3999999999999999 -8.100000000000001 nan 
-0.2999999999999998 -8.100000000000001 nan 
-0.20000000000000018 -8.100000000000001 nan 
-0.10000000000000009 -8.100000000000001 nan 
0.0 -8.100000000000001 nan 
0.10000000000000009 -8.100000000000001 nan 
0.20000000000000018 -8.100000000000001 nan 
0.2999999999999998 -8.100000000000001 nan 
0.3999999999999999 -8.100000000000001 nan 
0.5 -8.100000000000001 nan 
0.6000000000000001 -8.100000000000001 nan 
0.7000000000000002 -8.100000000000001 nan 
0.7999999999999998 -8.100000000000001 nan 
0.8999999999999999 -8.100000000000001 nan 
1.0 -8.100000000000001 nan 
1.1 -8.100000000000001 nan 
1.2000000000000002 -8.100000000000001 nan 
1.2999999999999998 -8.100000000000001 nan 
1.4 -8.100000000000001 nan 
1.5 -8.100000000000001 nan 
1.5999990000000004 -8.100000000000001 nan 
1.7000000000000002 -8.100000000000001 nan 
1.7999999999999998 -8.100000000000001 nan 
1.9000000000000004 -8.100000000000001 nan 
2.0 -8.100000000000001 nan 
2.0999990000000004 -8.100000000000001 nan 
2.2 -8.100000000000001 nan 
2.3 -8.100000000000001 nan 
2.4000000000000004 -8.100000000000001 nan 
2.5 -8.100000000000001 nan 
2.5999990000000004 -8.100000000000001 nan 
2.7 -8.100000000000001 nan 
2.8 -8.100000000000001 nan 
2.9000000000000004 -8.100000000000001 nan 
3.0 -8.100000000000001 nan 
3.0999990000000004 -8.100000000000001 nan 
3.2 -8.100000000000001 3.8917 
3.3 -8.100000000000001 nan 
3.4000000000000004 -8.100000000000001 3.8915 
3.5 -8.100000000000001 3.8120 
3.5999990000000004 -8.100000000000001 3.9254 
3.7 -8.100000000000001 3.8651 
3.8 -8.100000000000001 3.8855 
3.9000000000000004 -8.100000000000001 3.8262 
4.0 -8.100000000000001 3.8579 
4.099999 -8.100000000000001 3.8187 
4.2 -8.100000000000001 3.8838 
4.3 -8.100000000000001 3.8674 
4.4 -8.100000000000001 3.8685 
4.5 -8.100000000000001 3.8882 
4.599999 -8.100000000000001 3.8754 
4.7 -8.100000000000001 3.9118 
4.8 -8.100000000000001 3.9542 
4.9 -8.100000000000001 3.8352 
5.0 -8.100000000000001 3.8645 
5.099999 -8.100000000000001 3.8750 
5.2 -8.100000000000001 3.8896 
5.3 -8.100000000000001 3.8958 
5.4 -8.100000000000001 3.8974 
5.5 -8.100000000000001 3.9124 
5.599999 -8.100000000000001 3.8526 
5.699999999999999 -8.100000000000001 3.8527 
5.800000000000001 -8.100000000000001 3.8987 
5.9 -8.100000000000001 3.8882 
6.0 -8.100000000000001 3.8974 
6.099999 -8.100000000000001 3.8948 
6.199999999999999 -8.100000000000001 3.8995 
6.300000000000001 -8.100000000000001 3.9124 
6.4 -8.100000000000001 3.8910 
6.5 -8.100000000000001 3.8692 
6.599999 -8.100000000000001 3.8399 
6.699999999999999 -8.100000000000001 3.8691 
6.800000000000001 -8.100000000000001 3.8758 
6.9 -8.100000000000001 3.9242 
7.0 -8.100000000000001 3.9046 
7.099999 -8.100000000000001 3.8962 
7.199999999999999 -8.100000000000001 3.9348 
7.300000000000001 -8.100000000000001 3.8887 
7.4 -8.100000000000001 3.8851 
7.5 -8.100000000000001 3.8600 
7.599999 -8.100000000000001 3.9040 
7.699999999999999 -8.100000000000001 3.8781 
7.800000000000001 -8.100000000000001 3.9155 
7.9 -8.100000000000001 3.8700 
8.0 -8.100000000000001 3.8288 
8.099999 -8.100000000000001 3.8894 
8.2 -8.100000000000001 3.8914 
8.3 -8.100000000000001 3.8520 
8.4 -8.100000000000001 3.8561 
8.5 -8.100000000000001 3.8900 
8.599999 -8.100000000000001 3.8937 
8.7 -8.100000000000001 3.8280 
8.8 -8.100000000000001 3.8636 
8.9 -8.100000000000001 3.8988 
9.0 -8.100000000000001 3.8672 
9.099999 -8.100000000000001 3.9043 
9.2 -8.100000000000001 3.9178 
9.3 -8.100000000000001 3.8280 
9.400001 -8.100000000000001 3.8977 
9.499999 -8.100000000000001 3.9354 
9.599999 -8.100000000000001 3.9247 
9.7 -8.100000000000001 3.8863 
9.8 -8.100000000000001 3.9054 
9.900001 -8.100000000000001 3.9498 
9.999999 -8.100000000000001 3.9008 
10.099999 -8.100000000000001 3.8595 
10.2 -8.100000000000001 3.8963 
10.3 -8.100000000000001 3.8705 
10.400001 -8.100000000000001 nan 
10.499999 -8.100000000000001 3.8840 
10.599999 -8.100000000000001 nan 
10.7 -8.100000000000001 nan 
10.8 -8.100000000000001 nan 
10.900001 -8.100000000000001 nan 
10.999999 -8.100000000000001 nan 
11.099999 -8.100000000000001 nan 
11.2 -8.100000000000001 nan 
11.3 -8.100000000000001 nan 
11.400001 -8.100000000000001 nan 
11.499999 -8.100000000000001 nan 
11.599999 -8.100000000000001 nan 
11.7 -8.100000000000001 nan 
11.8 -8.100000000000001 nan 
11.900001 -8.100000000000001 nan 
11.999999 -8.100000000000001 nan 
12.099999 -8.100000000000001 nan 
12.2 -8.100000000000001 nan 
12.3 -8.100000000000001 nan 
12.400001 -8.100000000000001 nan 
12.499999 -8.100000000000001 nan 
12.599999 -8.100000000000001 nan 
12.7 -8.100000000000001 nan 
12.8 -8.100000000000001 nan 
12.900001 -8.100000000000001 nan 
12.999999 -8.100000000000001 nan 
13.099999 -8.100000000000001 nan 
13.2 -8.100000000000001 nan 
13.3 -8.100000000000001 nan 
13.400001 -8.100000000000001 nan 
13.499999 -8.100000000000001 nan 
13.599998 -8.100000000000001 nan 
13.700001 -8.100000000000001 nan 
13.799999 -8.100000000000001 nan 
13.900002 -8.100000000000001 nan 
14.0 -8.100000000000001 nan 
14.099998 -8.100000000000001 nan 
14.200001 -8.100000000000001 nan 
14.299999 -8.100000000000001 nan 
14.400002 -8.100000000000001 nan 
14.5 -8.100000000000001 nan 
14.599998 -8.100000000000001 nan 
14.700001 -8.100000000000001 nan 
14.799999 -8.100000000000001 nan 
14.900002 -8.100000000000001 nan 
15.0 -8.100000000000001 nan 
15.099998 -8.100000000000001 nan 
15.200001 -8.100000000000001 nan 
15.299999 -8.100000000000001 nan 
15.400002 -8.100000000000001 nan 
15.5 -8.100000000000001 nan 
15.599998 -8.100000000000001 nan 
15.700001 -8.100000000000001 nan 
15.799999 -8.100000000000001 nan 
15.900002 -8.100000000000001 nan 
16.0 -8.100000000000001 nan 
16.099998 -8.100000000000001 nan 
16.200001 -8.100000000000001 nan 
16.299999 -8.100000000000001 nan 
16.400002 -8.100000000000001 nan 
16.5 -8.100000000000001 nan 
16.599998 -8.100000000000001 nan 
16.700001 -8.100000000000001 nan 
16.799999 -8.100000000000001 nan 
16.900002 -8.100000000000001 nan 
17.0 -8.100000000000001 nan 
17.099998 -8.100000000000001 nan 
17.200001 -8.100000000000001 nan 
17.299999 -8.100000000000001 nan 
17.400002 -8.100000000000001 nan 
17.5 -8.100000000000001 nan 
17.599998 -8.100000000000001 nan 
17.700001 -8.100000000000001 nan 
17.799999 -8.100000000000001 nan 
17.900002 -8.100000000000001 nan 
18.0 -8.100000000000001 nan 
18.099998 -8.100000000000001 nan 
18.200001 -8.100000000000001 nan 
18.299999 -8.100000000000001 nan 
18.400002 -8.100000000000001 nan 
18.5 -8.100000000000001 nan 
18.599998 -8.100000000000001 nan 
18.700001 -8.100000000000001 nan 
18.799999 -8.100000000000001 nan 
18.900002 -8.100000000000001 nan 
19.0 -8.100000000000001 nan 
19.099998 -8.100000000000001 nan 
19.200001 -8.100000000000001 nan 
19.299999 -8.100000000000001 nan 
-6.8 -8.0 nan 
-6.7 -8.0 nan 
-6.6 -8.0 nan 
-6.5 -8.0 nan 
-6.4 -8.0 nan 
-6.3 -8.0 nan 
-6.2 -8.0 nan 
-6.1 -8.0 nan 
-6.0 -8.0 nan 
-5.9 -8.0 nan 
-5.8 -8.0 nan 
-5.7 -8.0 nan 
-5.6 -8.0 nan 
-5.5 -8.0 nan 
-5.4 -8.0 nan 
-5.3 -8.0 nan 
-5.2 -8.0 nan 
-5.1 -8.0 nan 
-5.0 -8.0 nan 
-4.9 -8.0 nan 
-4.8 -8.0 nan 
-4.7 -8.0 nan 
-4.6 -8.0 nan 
-4.5 -8.0 nan 
-4.4 -8.0 nan 
-4.3 -8.0 nan 
-4.2 -8.0 nan 
-4.1 -8.0 nan 
-4.0 -8.0 nan 
-3.9 -8.0 nan 
-3.8 -8.0 nan 
-3.7 -8.0 nan 
-3.6 -8.0 nan 
-3.5 -8.0 nan 
-3.4 -8.0 nan 
-3.3 -8.0 nan 
-3.2 -8.0 nan 
-3.1 -8.0 nan 
-3.0 -8.0 nan 
-2.9 -8.0 nan 
-2.8 -8.0 nan 
-2.7 -8.0 nan 
-2.6 -8.0 nan 
-2.5 -8.0 nan 
-2.4 -8.0 nan 
-2.3 -8.0 nan 
-2.2 -8.0 nan 
-2.1 -8.0 nan 
-2.0 -8.0 nan 
-1.9 -8.0 nan 
-1.8 -8.0 nan 
-1.7 -8.0 nan 
-1.6 -8.0 nan 
-1.5 -8.0 nan 
-1.4 -8.0 nan 
-1.3 -8.0 nan 
-1.2 -8.0 nan 
-1.1 -8.0 nan 
-1.0 -8.0 nan 
-0.8999999999999999 -8.0 nan 
-0.8 -8.0 nan 
-0.7 -8.0 nan 
-0.6000000000000001 -8.0 nan 
-0.5 -8.0 nan 
-0.3999999999999999 -8.0 nan 
-0.2999999999999998 -8.0 nan 
-0.20000000000000018 -8.0 nan 
-0.10000000000000009 -8.0 nan 
0.0 -8.0 nan 
0.10000000000000009 -8.0 nan 
0.20000000000000018 -8.0 nan 
0.2999999999999998 -8.0 nan 
0.3999999999999999 -8.0 nan 
0.5 -8.0 nan 
0.6000000000000001 -8.0 nan 
0.7000000000000002 -8.0 nan 
0.7999999999999998 -8.0 nan 
0.8999999999999999 -8.0 nan 
1.0 -8.0 nan 
1.1 -8.0 nan 
1.2000000000000002 -8.0 nan 
1.2999999999999998 -8.0 nan 
1.4 -8.0 nan 
1.5 -8.0 nan 
1.5999990000000004 -8.0 nan 
1.7000000000000002 -8.0 nan 
1.7999999999999998 -8.0 nan 
1.9000000000000004 -8.0 nan 
2.0 -8.0 nan 
2.0999990000000004 -8.0 nan 
2.2 -8.0 nan 
2.3 -8.0 nan 
2.4000000000000004 -8.0 nan 
2.5 -8.0 nan 
2.5999990000000004 -8.0 3.9543 
2.7 -8.0 nan 
2.8 -8.0 3.8912 
2.9000000000000004 -8.0 3.8697 
3.0 -8.0 3.8620 
3.0999990000000004 -8.0 3.8773 
3.2 -8.0 3.8880 
3.3 -8.0 3.8740 
3.4000000000000004 -8.0 3.8648 
3.5 -8.0 3.8775 
3.5999990000000004 -8.0 3.8106 
3.7 -8.0 3.8496 
3.8 -8.0 3.8531 
3.9000000000000004 -8.0 3.8766 
4.0 -8.0 3.8917 
4.099999 -8.0 3.8371 
4.2 -8.0 3.9200 
4.3 -8.0 3.8629 
4.4 -8.0 3.9345 
4.5 -8.0 3.9215 
4.599999 -8.0 3.8568 
4.7 -8.0 3.9141 
4.8 -8.0 3.9240 
4.9 -8.0 3.8808 
5.0 -8.0 3.8480 
5.099999 -8.0 3.8698 
5.2 -8.0 3.9175 
5.3 -8.0 3.8877 
5.4 -8.0 3.8845 
5.5 -8.0 3.8459 
5.599999 -8.0 3.8566 
5.699999999999999 -8.0 3.8928 
5.800000000000001 -8.0 3.9124 
5.9 -8.0 3.8962 
6.0 -8.0 3.8907 
6.099999 -8.0 3.8849 
6.199999999999999 -8.0 3.8572 
6.300000000000001 -8.0 3.8818 
6.4 -8.0 3.8820 
6.5 -8.0 3.8741 
6.599999 -8.0 3.8905 
6.699999999999999 -8.0 3.8807 
6.800000000000001 -8.0 3.8960 
6.9 -8.0 3.8740 
7.0 -8.0 3.9021 
7.099999 -8.0 3.8737 
7.199999999999999 -8.0 3.9016 
7.300000000000001 -8.0 3.8694 
7.4 -8.0 3.9047 
7.5 -8.0 3.8993 
7.599999 -8.0 3.8511 
7.699999999999999 -8.0 3.8976 
7.800000000000001 -8.0 3.8625 
7.9 -8.0 3.8722 
8.0 -8.0 3.8763 
8.099999 -8.0 3.8298 
8.2 -8.0 3.9293 
8.3 -8.0 3.9006 
8.4 -8.0 3.8741 
8.5 -8.0 3.8728 
8.599999 -8.0 3.8699 
8.7 -8.0 3.8872 
8.8 -8.0 3.9011 
8.9 -8.0 3.8799 
9.0 -8.0 3.8593 
9.099999 -8.0 3.8625 
9.2 -8.0 3.8713 
9.3 -8.0 3.8740 
9.400001 -8.0 3.8872 
9.499999 -8.0 3.9088 
9.599999 -8.0 3.9146 
9.7 -8.0 3.8840 
9.8 -8.0 3.8934 
9.900001 -8.0 3.8807 
9.999999 -8.0 3.8853 
10.099999 -8.0 3.8643 
10.2 -8.0 3.9147 
10.3 -8.0 3.8458 
10.400001 -8.0 3.9241 
10.499999 -8.0 3.8602 
10.599999 -8.0 3.7962 
10.7 -8.0 3.8012 
10.8 -8.0 nan 
10.900001 -8.0 nan 
10.999999 -8.0 nan 
11.099999 -8.0 nan 
11.2 -8.0 nan 
11.3 -8.0 nan 
11.400001 -8.0 nan 
11.499999 -8.0 nan 
11.599999 -8.0 nan 
11.7 -8.0 nan 
11.8 -8.0 nan 
11.900001 -8.0 nan 
11.999999 -8.0 nan 
12.099999 -8.0 nan 
12.2 -8.0 nan 
12.3 -8.0 nan 
12.400001 -8.0 nan 
12.499999 -8.0 nan 
12.599999 -8.0 nan 
12.7 -8.0 nan 
12.8 -8.0 nan 
12.900001 -8.0 nan 
12.999999 -8.0 nan 
13.099999 -8.0 nan 
13.2 -8.0 nan 
13.3 -8.0 nan 
13.400001 -8.0 nan 
13.499999 -8.0 nan 
13.599998 -8.0 nan 
13.700001 -8.0 nan 
13.799999 -8.0 nan 
13.900002 -8.0 nan 
14.0 -8.0 nan 
14.099998 -8.0 nan 
14.200001 -8.0 nan 
14.299999 -8.0 nan 
14.400002 -8.0 nan 
14.5 -8.0 nan 
14.599998 -8.0 nan 
14.700001 -8.0 nan 
14.799999 -8.0 nan 
14.900002 -8.0 nan 
15.0 -8.0 nan 
15.099998 -8.0 nan 
15.200001 -8.0 nan 
15.299999 -8.0 nan 
15.400002 -8.0 nan 
15.5 -8.0 nan 
15.599998 -8.0 nan 
15.700001 -8.0 nan 
15.799999 -8.0 nan 
15.900002 -8.0 nan 
16.0 -8.0 nan 
16.099998 -8.0 nan 
16.200001 -8.0 nan 
16.299999 -8.0 nan 
16.400002 -8.0 nan 
16.5 -8.0 nan 
16.599998 -8.0 nan 
16.700001 -8.0 nan 
16.799999 -8.0 nan 
16.900002 -8.0 nan 
17.0 -8.0 nan 
17.099998 -8.0 nan 
17.200001 -8.0 nan 
17.299999 -8.0 nan 
17.400002 -8.0 nan 
17.5 -8.0 nan 
17.599998 -8.0 nan 
17.700001 -8.0 nan 
17.799999 -8.0 nan 
17.900002 -8.0 nan 
18.0 -8.0 nan 
18.099998 -8.0 nan 
18.200001 -8.0 nan 
18.299999 -8.0 nan 
18.400002 -8.0 nan 
18.5 -8.0 nan 
18.599998 -8.0 nan 
18.700001 -8.0 nan 
18.799999 -8.0 nan 
18.900002 -8.0 nan 
19.0 -8.0 nan 
19.099998 -8.0 nan 
19.200001 -8.0 nan 
19.299999 -8.0 nan 
-6.8 -7.9 nan 
-6.7 -7.9 nan 
-6.6 -7.9 nan 
-6.5 -7.9 nan 
-6.4 -7.9 nan 
-6.3 -7.9 nan 
-6.2 -7.9 nan 
-6.1 -7.9 nan 
-6.0 -7.9 nan 
-5.9 -7.9 nan 
-5.8 -7.9 nan 
-5.7 -7.9 nan 
-5.6 -7.9 nan 
-5.5 -7.9 nan 
-5.4 -7.9 nan 
-5.3 -7.9 nan 
-5.2 -7.9 nan 
-5.1 -7.9 nan 
-5.0 -7.9 nan 
-4.9 -7.9 nan 
-4.8 -7.9 nan 
-4.7 -7.9 nan 
-4.6 -7.9 nan 
-4.5 -7.9 nan 
-4.4 -7.9 nan 
-4.3 -7.9 nan 
-4.2 -7.9 nan 
-4.1 -7.9 nan 
-4.0 -7.9 nan 
-3.9 -7.9 nan 
-3.8 -7.9 nan 
-3.7 -7.9 nan 
-3.6 -7.9 nan 
-3.5 -7.9 nan 
-3.4 -7.9 nan 
-3.3 -7.9 nan 
-3.2 -7.9 nan 
-3.1 -7.9 nan 
-3.0 -7.9 nan 
-2.9 -7.9 nan 
-2.8 -7.9 nan 
-2.7 -7.9 nan 
-2.6 -7.9 nan 
-2.5 -7.9 nan 
-2.4 -7.9 nan 
-2.3 -7.9 nan 
-2.2 -7.9 nan 
-2.1 -7.9 nan 
-2.0 -7.9 nan 
-1.9 -7.9 nan 
-1.8 -7.9 nan 
-1.7 -7.9 nan 
-1.6 -7.9 nan 
-1.5 -7.9 nan 
-1.4 -7.9 nan 
-1.3 -7.9 nan 
-1.2 -7.9 nan 
-1.1 -7.9 nan 
-1.0 -7.9 nan 
-0.8999999999999999 -7.9 nan 
-0.8 -7.9 nan 
-0.7 -7.9 nan 
-0.6000000000000001 -7.9 nan 
-0.5 -7.9 nan 
-0.3999999999999999 -7.9 nan 
-0.2999999999999998 -7.9 nan 
-0.20000000000000018 -7.9 nan 
-0.10000000000000009 -7.9 nan 
0.0 -7.9 nan 
0.10000000000000009 -7.9 nan 
0.20000000000000018 -7.9 nan 
0.2999999999999998 -7.9 nan 
0.3999999999999999 -7.9 nan 
0.5 -7.9 nan 
0.6000000000000001 -7.9 nan 
0.7000000000000002 -7.9 nan 
0.7999999999999998 -7.9 nan 
0.8999999999999999 -7.9 nan 
1.0 -7.9 nan 
1.1 -7.9 nan 
1.2000000000000002 -7.9 nan 
1.2999999999999998 -7.9 nan 
1.4 -7.9 nan 
1.5 -7.9 nan 
1.5999990000000004 -7.9 nan 
1.7000000000000002 -7.9 nan 
1.7999999999999998 -7.9 nan 
1.9000000000000004 -7.9 nan 
2.0 -7.9 nan 
2.0999990000000004 -7.9 nan 
2.2 -7.9 nan 
2.3 -7.9 3.9482 
2.4000000000000004 -7.9 3.8664 
2.5 -7.9 nan 
2.5999990000000004 -7.9 3.9760 
2.7 -7.9 3.8648 
2.8 -7.9 3.9014 
2.9000000000000004 -7.9 3.8707 
3.0 -7.9 3.9033 
3.0999990000000004 -7.9 3.9257 
3.2 -7.9 3.8768 
3.3 -7.9 3.8383 
3.4000000000000004 -7.9 3.9582 
3.5 -7.9 3.9359 
3.5999990000000004 -7.9 3.8935 
3.7 -7.9 3.8902 
3.8 -7.9 3.8390 
3.9000000000000004 -7.9 3.8505 
4.0 -7.9 3.9038 
4.099999 -7.9 3.8794 
4.2 -7.9 3.8898 
4.3 -7.9 3.9158 
4.4 -7.9 3.8905 
4.5 -7.9 3.8943 
4.599999 -7.9 3.8274 
4.7 -7.9 3.8964 
4.8 -7.9 3.8616 
4.9 -7.9 3.9124 
5.0 -7.9 3.9197 
5.099999 -7.9 3.9077 
5.2 -7.9 3.8870 
5.3 -7.9 3.9052 
5.4 -7.9 3.9043 
5.5 -7.9 3.8756 
5.599999 -7.9 3.8760 
5.699999999999999 -7.9 3.8672 
5.800000000000001 -7.9 3.8486 
5.9 -7.9 3.8977 
6.0 -7.9 3.8890 
6.099999 -7.9 3.9072 
6.199999999999999 -7.9 3.8719 
6.300000000000001 -7.9 3.8739 
6.4 -7.9 3.9105 
6.5 -7.9 3.8465 
6.599999 -7.9 3.8730 
6.699999999999999 -7.9 3.8463 
6.800000000000001 -7.9 3.8903 
6.9 -7.9 3.9217 
7.0 -7.9 3.9402 
7.099999 -7.9 3.8610 
7.199999999999999 -7.9 3.9027 
7.300000000000001 -7.9 3.8627 
7.4 -7.9 3.8806 
7.5 -7.9 3.8877 
7.599999 -7.9 3.8776 
7.699999999999999 -7.9 3.8883 
7.800000000000001 -7.9 3.8757 
7.9 -7.9 3.8782 
8.0 -7.9 3.8872 
8.099999 -7.9 3.8118 
8.2 -7.9 3.8928 
8.3 -7.9 3.8547 
8.4 -7.9 3.8606 
8.5 -7.9 3.8702 
8.599999 -7.9 3.8656 
8.7 -7.9 3.8958 
8.8 -7.9 3.8895 
8.9 -7.9 3.8574 
9.0 -7.9 3.9027 
9.099999 -7.9 3.8959 
9.2 -7.9 3.8990 
9.3 -7.9 3.8586 
9.400001 -7.9 3.9075 
9.499999 -7.9 3.8657 
9.599999 -7.9 3.8848 
9.7 -7.9 3.8791 
9.8 -7.9 3.8626 
9.900001 -7.9 3.8110 
9.999999 -7.9 3.8956 
10.099999 -7.9 3.8745 
10.2 -7.9 3.8559 
10.3 -7.9 3.8634 
10.400001 -7.9 3.8651 
10.499999 -7.9 3.8875 
10.599999 -7.9 3.8258 
10.7 -7.9 3.8843 
10.8 -7.9 3.8990 
10.900001 -7.9 nan 
10.999999 -7.9 nan 
11.099999 -7.9 nan 
11.2 -7.9 nan 
11.3 -7.9 nan 
11.400001 -7.9 nan 
11.499999 -7.9 nan 
11.599999 -7.9 nan 
11.7 -7.9 nan 
11.8 -7.9 nan 
11.900001 -7.9 nan 
11.999999 -7.9 nan 
12.099999 -7.9 nan 
12.2 -7.9 nan 
12.3 -7.9 nan 
12.400001 -7.9 nan 
12.499999 -7.9 nan 
12.599999 -7.9 nan 
12.7 -7.9 nan 
12.8 -7.9 nan 
12.900001 -7.9 nan 
12.999999 -7.9 nan 
13.099999 -7.9 nan 
13.2 -7.9 nan 
13.3 -7.9 nan 
13.400001 -7.9 nan 
13.499999 -7.9 nan 
13.599998 -7.9 nan 
13.700001 -7.9 nan 
13.799999 -7.9 nan 
13.900002 -7.9 nan 
14.0 -7.9 nan 
14.099998 -7.9 nan 
14.200001 -7.9 nan 
14.299999 -7.9 nan 
14.400002 -7.9 nan 
14.5 -7.9 nan 
14.599998 -7.9 nan 
14.700001 -7.9 nan 
14.799999 -7.9 nan 
14.900002 -7.9 nan 
15.0 -7.9 nan 
15.099998 -7.9 nan 
15.200001 -7.9 nan 
15.299999 -7.9 nan 
15.400002 -7.9 nan 
15.5 -7.9 nan 
15.599998 -7.9 nan 
15.700001 -7.9 nan 
15.799999 -7.9 nan 
15.900002 -7.9 nan 
16.0 -7.9 nan 
16.099998 -7.9 nan 
16.200001 -7.9 nan 
16.299999 -7.9 nan 
16.400002 -7.9 nan 
16.5 -7.9 nan 
16.599998 -7.9 nan 
16.700001 -7.9 nan 
16.799999 -7.9 nan 
16.900002 -7.9 nan 
17.0 -7.9 nan 
17.099998 -7.9 nan 
17.200001 -7.9 nan 
17.299999 -7.9 nan 
17.400002 -7.9 nan 
17.5 -7.9 nan 
17.599998 -7.9 nan 
17.700001 -7.9 nan 
17.799999 -7.9 nan 
17.900002 -7.9 nan 
18.0 -7.9 nan 
18.099998 -7.9 nan 
18.200001 -7.9 nan 
18.299999 -7.9 nan 
18.400002 -7.9 nan 
18.5 -7.9 nan 
18.599998 -7.9 nan 
18.700001 -7.9 nan 
18.799999 -7.9 nan 
18.900002 -7.9 nan 
19.0 -7.9 nan 
19.099998 -7.9 nan 
19.200001 -7.9 nan 
19.299999 -7.9 nan 
-6.8 -7.8 nan 
-6.7 -7.8 nan 
-6.6 -7.8 nan 
-6.5 -7.8 nan 
-6.4 -7.8 nan 
-6.3 -7.8 nan 
-6.2 -7.8 nan 
-6.1 -7.8 nan 
-6.0 -7.8 nan 
-5.9 -7.8 nan 
-5.8 -7.8 nan 
-5.7 -7.8 nan 
-5.6 -7.8 nan 
-5.5 -7.8 nan 
-5.4 -7.8 nan 
-5.3 -7.8 nan 
-5.2 -7.8 nan 
-5.1 -7.8 nan 
-5.0 -7.8 nan 
-4.9 -7.8 nan 
-4.8 -7.8 nan 
-4.7 -7.8 nan 
-4.6 -7.8 nan 
-4.5 -7.8 nan 
-4.4 -7.8 nan 
-4.3 -7.8 nan 
-4.2 -7.8 nan 
-4.1 -7.8 nan 
-4.0 -7.8 nan 
-3.9 -7.8 nan 
-3.8 -7.8 nan 
-3.7 -7.8 nan 
-3.6 -7.8 nan 
-3.5 -7.8 nan 
-3.4 -7.8 nan 
-3.3 -7.8 nan 
-3.2 -7.8 nan 
-3.1 -7.8 nan 
-3.0 -7.8 nan 
-2.9 -7.8 nan 
-2.8 -7.8 nan 
-2.7 -7.8 nan 
-2.6 -7.8 nan 
-2.5 -7.8 nan 
-2.4 -7.8 nan 
-2.3 -7.8 nan 
-2.2 -7.8 nan 
-2.1 -7.8 nan 
-2.0 -7.8 nan 
-1.9 -7.8 nan 
-1.8 -7.8 nan 
-1.7 -7.8 nan 
-1.6 -7.8 nan 
-1.5 -7.8 nan 
-1.4 -7.8 nan 
-1.3 -7.8 nan 
-1.2 -7.8 nan 
-1.1 -7.8 nan 
-1.0 -7.8 nan 
-0.8999999999999999 -7.8 nan 
-0.8 -7.8 nan 
-0.7 -7.8 nan 
-0.6000000000000001 -7.8 nan 
-0.5 -7.8 nan 
-0.3999999999999999 -7.8 nan 
-0.2999999999999998 -7.8 nan 
-0.20000000000000018 -7.8 nan 
-0.10000000000000009 -7.8 nan 
0.0 -7.8 nan 
0.10000000000000009 -7.8 nan 
0.20000000000000018 -7.8 nan 
0.2999999999999998 -7.8 nan 
0.3999999999999999 -7.8 nan 
0.5 -7.8 nan 
0.6000000000000001 -7.8 nan 
0.7000000000000002 -7.8 nan 
0.7999999999999998 -7.8 nan 
0.8999999999999999 -7.8 nan 
1.0 -7.8 nan 
1.1 -7.8 nan 
1.2000000000000002 -7.8 nan 
1.2999999999999998 -7.8 nan 
1.4 -7.8 nan 
1.5 -7.8 nan 
1.5999990000000004 -7.8 nan 
1.7000000000000002 -7.8 nan 
1.7999999999999998 -7.8 nan 
1.9000000000000004 -7.8 nan 
2.0 -7.8 nan 
2.0999990000000004 -7.8 3.8817 
2.2 -7.8 3.8573 
2.3 -7.8 3.8721 
2.4000000000000004 -7.8 3.7923 
2.5 -7.8 3.8529 
2.5999990000000004 -7.8 3.9240 
2.7 -7.8 3.8418 
2.8 -7.8 3.9200 
2.9000000000000004 -7.8 3.8886 
3.0 -7.8 3.8790 
3.0999990000000004 -7.8 3.9138 
3.2 -7.8 3.8912 
3.3 -7.8 3.9115 
3.4000000000000004 -7.8 3.9400 
3.5 -7.8 3.8770 
3.5999990000000004 -7.8 3.8606 
3.7 -7.8 3.9373 
3.8 -7.8 3.8547 
3.9000000000000004 -7.8 3.8841 
4.0 -7.8 3.8864 
4.099999 -7.8 3.8405 
4.2 -7.8 3.8977 
4.3 -7.8 3.8627 
4.4 -7.8 3.8594 
4.5 -7.8 3.8942 
4.599999 -7.8 3.8910 
4.7 -7.8 3.8782 
4.8 -7.8 3.9076 
4.9 -7.8 3.9239 
5.0 -7.8 3.8677 
5.099999 -7.8 3.8752 
5.2 -7.8 3.8854 
5.3 -7.8 3.8655 
5.4 -7.8 3.9044 
5.5 -7.8 3.8832 
5.599999 -7.8 3.8460 
5.699999999999999 -7.8 3.8850 
5.800000000000001 -7.8 3.8806 
5.9 -7.8 3.9164 
6.0 -7.8 3.8799 
6.099999 -7.8 3.8506 
6.199999999999999 -7.8 3.8754 
6.300000000000001 -7.8 3.8781 
6.4 -7.8 3.8780 
6.5 -7.8 3.8948 
6.599999 -7.8 3.9035 
6.699999999999999 -7.8 3.8748 
6.800000000000001 -7.8 3.8748 
6.9 -7.8 3.8680 
7.0 -7.8 3.8780 
7.099999 -7.8 3.8882 
7.199999999999999 -7.8 3.8511 
7.300000000000001 -7.8 3.8709 
7.4 -7.8 3.8695 
7.5 -7.8 3.8717 
7.599999 -7.8 3.8803 
7.699999999999999 -7.8 3.8798 
7.800000000000001 -7.8 3.8895 
7.9 -7.8 3.8845 
8.0 -7.8 3.8574 
8.099999 -7.8 3.8851 
8.2 -7.8 3.8821 
8.3 -7.8 3.9016 
8.4 -7.8 3.8916 
8.5 -7.8 3.8879 
8.599999 -7.8 3.9058 
8.7 -7.8 3.8830 
8.8 -7.8 3.8906 
8.9 -7.8 3.8983 
9.0 -7.8 3.9026 
9.099999 -7.8 3.8948 
9.2 -7.8 3.8624 
9.3 -7.8 3.8250 
9.400001 -7.8 3.9009 
9.499999 -7.8 3.9127 
9.599999 -7.8 3.8846 
9.7 -7.8 3.8713 
9.8 -7.8 3.8776 
9.900001 -7.8 3.8956 
9.999999 -7.8 3.8686 
10.099999 -7.8 3.8798 
10.2 -7.8 3.8963 
10.3 -7.8 3.9109 
10.400001 -7.8 3.9065 
10.499999 -7.8 3.8724 
10.599999 -7.8 3.9084 
10.7 -7.8 3.8975 
10.8 -7.8 3.8263 
10.900001 -7.8 3.8386 
10.999999 -7.8 3.8849 
11.099999 -7.8 nan 
11.2 -7.8 nan 
11.3 -7.8 nan 
11.400001 -7.8 nan 
11.499999 -7.8 nan 
11.599999 -7.8 nan 
11.7 -7.8 nan 
11.8 -7.8 nan 
11.900001 -7.8 nan 
11.999999 -7.8 nan 
12.099999 -7.8 nan 
12.2 -7.8 nan 
12.3 -7.8 nan 
12.400001 -7.8 nan 
12.499999 -7.8 nan 
12.599999 -7.8 nan 
12.7 -7.8 nan 
12.8 -7.8 nan 
12.900001 -7.8 nan 
12.999999 -7.8 nan 
13.099999 -7.8 nan 
13.2 -7.8 nan 
13.3 -7.8 nan 
13.400001 -7.8 nan 
13.499999 -7.8 nan 
13.599998 -7.8 nan 
13.700001 -7.8 nan 
13.799999 -7.8 nan 
13.900002 -7.8 nan 
14.0 -7.8 nan 
14.099998 -7.8 nan 
14.200001 -7.8 nan 
14.299999 -7.8 nan 
14.400002 -7.8 nan 
14.5 -7.8 nan 
14.599998 -7.8 nan 
14.700001 -7.8 nan 
14.799999 -7.8 nan 
14.900002 -7.8 nan 
15.0 -7.8 nan 
15.099998 -7.8 nan 
15.200001 -7.8 nan 
15.299999 -7.8 nan 
15.400002 -7.8 nan 
15.5 -7.8 nan 
15.599998 -7.8 nan 
15.700001 -7.8 nan 
15.799999 -7.8 nan 
15.900002 -7.8 nan 
16.0 -7.8 nan 
16.099998 -7.8 nan 
16.200001 -7.8 nan 
16.299999 -7.8 nan 
16.400002 -7.8 nan 
16.5 -7.8 nan 
16.599998 -7.8 nan 
16.700001 -7.8 nan 
16.799999 -7.8 nan 
16.900002 -7.8 nan 
17.0 -7.8 nan 
17.099998 -7.8 nan 
17.200001 -7.8 nan 
17.299999 -7.8 nan 
17.400002 -7.8 nan 
17.5 -7.8 nan 
17.599998 -7.8 nan 
17.700001 -7.8 nan 
17.799999 -7.8 nan 
17.900002 -7.8 nan 
18.0 -7.8 nan 
18.099998 -7.8 nan 
18.200001 -7.8 nan 
18.299999 -7.8 nan 
18.400002 -7.8 nan 
18.5 -7.8 nan 
18.599998 -7.8 nan 
18.700001 -7.8 nan 
18.799999 -7.8 nan 
18.900002 -7.8 nan 
19.0 -7.8 nan 
19.099998 -7.8 nan 
19.200001 -7.8 nan 
19.299999 -7.8 nan 
-6.8 -7.7 nan 
-6.7 -7.7 nan 
-6.6 -7.7 nan 
-6.5 -7.7 nan 
-6.4 -7.7 nan 
-6.3 -7.7 nan 
-6.2 -7.7 nan 
-6.1 -7.7 nan 
-6.0 -7.7 nan 
-5.9 -7.7 nan 
-5.8 -7.7 nan 
-5.7 -7.7 nan 
-5.6 -7.7 nan 
-5.5 -7.7 nan 
-5.4 -7.7 nan 
-5.3 -7.7 nan 
-5.2 -7.7 nan 
-5.1 -7.7 nan 
-5.0 -7.7 nan 
-4.9 -7.7 nan 
-4.8 -7.7 nan 
-4.7 -7.7 nan 
-4.6 -7.7 nan 
-4.5 -7.7 nan 
-4.4 -7.7 nan 
-4.3 -7.7 nan 
-4.2 -7.7 nan 
-4.1 -7.7 nan 
-4.0 -7.7 nan 
-3.9 -7.7 nan 
-3.8 -7.7 nan 
-3.7 -7.7 nan 
-3.6 -7.7 nan 
-3.5 -7.7 nan 
-3.4 -7.7 nan 
-3.3 -7.7 nan 
-3.2 -7.7 nan 
-3.1 -7.7 nan 
-3.0 -7.7 nan 
-2.9 -7.7 nan 
-2.8 -7.7 nan 
-2.7 -7.7 nan 
-2.6 -7.7 nan 
-2.5 -7.7 nan 
-2.4 -7.7 nan 
-2.3 -7.7 nan 
-2.2 -7.7 nan 
-2.1 -7.7 nan 
-2.0 -7.7 nan 
-1.9 -7.7 nan 
-1.8 -7.7 nan 
-1.7 -7.7 nan 
-1.6 -7.7 nan 
-1.5 -7.7 nan 
-1.4 -7.7 nan 
-1.3 -7.7 nan 
-1.2 -7.7 nan 
-1.1 -7.7 nan 
-1.0 -7.7 nan 
-0.8999999999999999 -7.7 nan 
-0.8 -7.7 nan 
-0.7 -7.7 nan 
-0.6000000000000001 -7.7 nan 
-0.5 -7.7 nan 
-0.3999999999999999 -7.7 nan 
-0.2999999999999998 -7.7 nan 
-0.20000000000000018 -7.7 nan 
-0.10000000000000009 -7.7 nan 
0.0 -7.7 nan 
0.10000000000000009 -7.7 nan 
0.20000000000000018 -7.7 nan 
0.2999999999999998 -7.7 nan 
0.3999999999999999 -7.7 nan 
0.5 -7.7 nan 
0.6000000000000001 -7.7 nan 
0.7000000000000002 -7.7 nan 
0.7999999999999998 -7.7 nan 
0.8999999999999999 -7.7 nan 
1.0 -7.7 nan 
1.1 -7.7 nan 
1.2000000000000002 -7.7 nan 
1.2999999999999998 -7.7 nan 
1.4 -7.7 nan 
1.5 -7.7 nan 
1.5999990000000004 -7.7 nan 
1.7000000000000002 -7.7 nan 
1.7999999999999998 -7.7 3.8988 
1.9000000000000004 -7.7 3.8742 
2.0 -7.7 3.9122 
2.0999990000000004 -7.7 3.9463 
2.2 -7.7 3.9021 
2.3 -7.7 3.8628 
2.4000000000000004 -7.7 3.8441 
2.5 -7.7 3.8229 
2.5999990000000004 -7.7 3.8874 
2.7 -7.7 3.9098 
2.8 -7.7 3.9284 
2.9000000000000004 -7.7 3.8773 
3.0 -7.7 3.9614 
3.0999990000000004 -7.7 3.8659 
3.2 -7.7 3.9359 
3.3 -7.7 3.9008 
3.4000000000000004 -7.7 3.9304 
3.5 -7.7 3.8892 
3.5999990000000004 -7.7 3.8886 
3.7 -7.7 3.8164 
3.8 -7.7 3.9206 
3.9000000000000004 -7.7 3.8590 
4.0 -7.7 3.8696 
4.099999 -7.7 3.9079 
4.2 -7.7 3.8862 
4.3 -7.7 3.8862 
4.4 -7.7 3.8645 
4.5 -7.7 3.9064 
4.599999 -7.7 3.8973 
4.7 -7.7 3.8691 
4.8 -7.7 3.8975 
4.9 -7.7 3.8898 
5.0 -7.7 3.8926 
5.099999 -7.7 3.8431 
5.2 -7.7 3.8726 
5.3 -7.7 3.8597 
5.4 -7.7 3.9018 
5.5 -7.7 3.8923 
5.599999 -7.7 3.9160 
5.699999999999999 -7.7 3.9099 
5.800000000000001 -7.7 3.8906 
5.9 -7.7 3.8896 
6.0 -7.7 3.8647 
6.099999 -7.7 3.8406 
6.199999999999999 -7.7 3.8671 
6.300000000000001 -7.7 3.8810 
6.4 -7.7 3.8555 
6.5 -7.7 3.8902 
6.599999 -7.7 3.9024 
6.699999999999999 -7.7 3.8903 
6.800000000000001 -7.7 3.8941 
6.9 -7.7 3.9042 
7.0 -7.7 3.8887 
7.099999 -7.7 3.9176 
7.199999999999999 -7.7 3.8830 
7.300000000000001 -7.7 3.8873 
7.4 -7.7 3.8864 
7.5 -7.7 3.8832 
7.599999 -7.7 3.9039 
7.699999999999999 -7.7 3.8832 
7.800000000000001 -7.7 3.8613 
7.9 -7.7 3.9070 
8.0 -7.7 3.9045 
8.099999 -7.7 3.8666 
8.2 -7.7 3.8568 
8.3 -7.7 3.8738 
8.4 -7.7 3.8953 
8.5 -7.7 3.8500 
8.599999 -7.7 3.8690 
8.7 -7.7 3.8943 
8.8 -7.7 3.8646 
8.9 -7.7 3.8957 
9.0 -7.7 3.8706 
9.099999 -7.7 3.8526 
9.2 -7.7 3.8413 
9.3 -7.7 3.9041 
9.400001 -7.7 3.8956 
9.499999 -7.7 3.8803 
9.599999 -7.7 3.8755 
9.7 -7.7 3.8714 
9.8 -7.7 3.8686 
9.900001 -7.7 3.8748 
9.999999 -7.7 3.8822 
10.099999 -7.7 3.9305 
10.2 -7.7 3.9081 
10.3 -7.7 3.8855 
10.400001 -7.7 3.8945 
10.499999 -7.7 3.8747 
10.599999 -7.7 3.9078 
10.7 -7.7 3.8845 
10.8 -7.7 3.8761 
10.900001 -7.7 3.9180 
10.999999 -7.7 3.8158 
11.099999 -7.7 3.8910 
11.2 -7.7 3.9114 
11.3 -7.7 3.8729 
11.400001 -7.7 nan 
11.499999 -7.7 nan 
11.599999 -7.7 nan 
11.7 -7.7 nan 
11.8 -7.7 nan 
11.900001 -7.7 nan 
11.999999 -7.7 nan 
12.099999 -7.7 nan 
12.2 -7.7 nan 
12.3 -7.7 nan 
12.400001 -7.7 nan 
12.499999 -7.7 nan 
12.599999 -7.7 nan 
12.7 -7.7 nan 
12.8 -7.7 nan 
12.900001 -7.7 nan 
12.999999 -7.7 nan 
13.099999 -7.7 nan 
13.2 -7.7 nan 
13.3 -7.7 nan 
13.400001 -7.7 nan 
13.499999 -7.7 nan 
13.599998 -7.7 nan 
13.700001 -7.7 nan 
13.799999 -7.7 nan 
13.900002 -7.7 nan 
14.0 -7.7 nan 
14.099998 -7.7 nan 
14.200001 -7.7 nan 
14.299999 -7.7 nan 
14.400002 -7.7 nan 
14.5 -7.7 nan 
14.599998 -7.7 nan 
14.700001 -7.7 nan 
14.799999 -7.7 nan 
14.900002 -7.7 nan 
15.0 -7.7 nan 
15.099998 -7.7 nan 
15.200001 -7.7 nan 
15.299999 -7.7 nan 
15.400002 -7.7 nan 
15.5 -7.7 nan 
15.599998 -7.7 nan 
15.700001 -7.7 nan 
15.799999 -7.7 nan 
15.900002 -7.7 nan 
16.0 -7.7 nan 
16.099998 -7.7 nan 
16.200001 -7.7 nan 
16.299999 -7.7 nan 
16.400002 -7.7 nan 
16.5 -7.7 nan 
16.599998 -7.7 nan 
16.700001 -7.7 nan 
16.799999 -7.7 nan 
16.900002 -7.7 nan 
17.0 -7.7 nan 
17.099998 -7.7 nan 
17.200001 -7.7 nan 
17.299999 -7.7 nan 
17.400002 -7.7 nan 
17.5 -7.7 nan 
17.599998 -7.7 nan 
17.700001 -7.7 nan 
17.799999 -7.7 nan 
17.900002 -7.7 nan 
18.0 -7.7 nan 
18.099998 -7.7 nan 
18.200001 -7.7 nan 
18.299999 -7.7 nan 
18.400002 -7.7 nan 
18.5 -7.7 nan 
18.599998 -7.7 nan 
18.700001 -7.7 nan 
18.799999 -7.7 nan 
18.900002 -7.7 nan 
19.0 -7.7 nan 
19.099998 -7.7 nan 
19.200001 -7.7 nan 
19.299999 -7.7 nan 
-6.8 -7.6000000000000005 nan 
-6.7 -7.6000000000000005 nan 
-6.6 -7.6000000000000005 nan 
-6.5 -7.6000000000000005 nan 
-6.4 -7.6000000000000005 nan 
-6.3 -7.6000000000000005 nan 
-6.2 -7.6000000000000005 nan 
-6.1 -7.6000000000000005 nan 
-6.0 -7.6000000000000005 nan 
-5.9 -7.6000000000000005 nan 
-5.8 -7.6000000000000005 nan 
-5.7 -7.6000000000000005 nan 
-5.6 -7.6000000000000005 nan 
-5.5 -7.6000000000000005 nan 
-5.4 -7.6000000000000005 nan 
-5.3 -7.6000000000000005 nan 
-5.2 -7.6000000000000005 nan 
-5.1 -7.6000000000000005 nan 
-5.0 -7.6000000000000005 nan 
-4.9 -7.6000000000000005 nan 
-4.8 -7.6000000000000005 nan 
-4.7 -7.6000000000000005 nan 
-4.6 -7.6000000000000005 nan 
-4.5 -7.6000000000000005 nan 
-4.4 -7.6000000000000005 nan 
-4.3 -7.6000000000000005 nan 
-4.2 -7.6000000000000005 nan 
-4.1 -7.6000000000000005 nan 
-4.0 -7.6000000000000005 nan 
-3.9 -7.6000000000000005 nan 
-3.8 -7.6000000000000005 nan 
-3.7 -7.6000000000000005 nan 
-3.6 -7.6000000000000005 nan 
-3.5 -7.6000000000000005 nan 
-3.4 -7.6000000000000005 nan 
-3.3 -7.6000000000000005 nan 
-3.2 -7.6000000000000005 nan 
-3.1 -7.6000000000000005 nan 
-3.0 -7.6000000000000005 nan 
-2.9 -7.6000000000000005 nan 
-2.8 -7.6000000000000005 nan 
-2.7 -7.6000000000000005 nan 
-2.6 -7.6000000000000005 nan 
-2.5 -7.6000000000000005 nan 
-2.4 -7.6000000000000005 nan 
-2.3 -7.6000000000000005 nan 
-2.2 -7.6000000000000005 nan 
-2.1 -7.6000000000000005 nan 
-2.0 -7.6000000000000005 nan 
-1.9 -7.6000000000000005 nan 
-1.8 -7.6000000000000005 nan 
-1.7 -7.6000000000000005 nan 
-1.6 -7.6000000000000005 nan 
-1.5 -7.6000000000000005 nan 
-1.4 -7.6000000000000005 nan 
-1.3 -7.6000000000000005 nan 
-1.2 -7.6000000000000005 nan 
-1.1 -7.6000000000000005 nan 
-1.0 -7.6000000000000005 nan 
-0.8999999999999999 -7.6000000000000005 nan 
-0.8 -7.6000000000000005 nan 
-0.7 -7.6000000000000005 nan 
-0.6000000000000001 -7.6000000000000005 nan 
-0.5 -7.6000000000000005 nan 
-0.3999999999999999 -7.6000000000000005 nan 
-0.2999999999999998 -7.6000000000000005 nan 
-0.20000000000000018 -7.6000000000000005 nan 
-0.10000000000000009 -7.6000000000000005 nan 
0.0 -7.6000000000000005 nan 
0.10000000000000009 -7.6000000000000005 nan 
0.20000000000000018 -7.6000000000000005 nan 
0.2999999999999998 -7.6000000000000005 nan 
0.3999999999999999 -7.6000000000000005 nan 
0.5 -7.6000000000000005 nan 
0.6000000000000001 -7.6000000000000005 nan 
0.7000000000000002 -7.6000000000000005 nan 
0.7999999999999998 -7.6000000000000005 nan 
0.8999999999999999 -7.6000000000000005 nan 
1.0 -7.6000000000000005 nan 
1.1 -7.6000000000000005 nan 
1.2000000000000002 -7.6000000000000005 nan 
1.2999999999999998 -7.6000000000000005 nan 
1.4 -7.6000000000000005 nan 
1.5 -7.6000000000000005 3.9058 
1.5999990000000004 -7.6000000000000005 3.8516 
1.7000000000000002 -7.6000000000000005 3.8951 
1.7999999999999998 -7.6000000000000005 3.8509 
1.9000000000000004 -7.6000000000000005 3.9009 
2.0 -7.6000000000000005 3.8697 
2.0999990000000004 -7.6000000000000005 3.8118 
2.2 -7.6000000000000005 3.8775 
2.3 -7.6000000000000005 3.9053 
2.4000000000000004 -7.6000000000000005 3.9016 
2.5 -7.6000000000000005 3.8645 
2.5999990000000004 -7.6000000000000005 3.8639 
2.7 -7.6000000000000005 3.9101 
2.8 -7.6000000000000005 3.9012 
2.9000000000000004 -7.6000000000000005 3.9293 
3.0 -7.6000000000000005 3.8789 
3.0999990000000004 -7.6000000000000005 3.8701 
3.2 -7.6000000000000005 3.8694 
3.3 -7.6000000000000005 3.8899 
3.4000000000000004 -7.6000000000000005 3.8872 
3.5 -7.6000000000000005 3.8628 
3.5999990000000004 -7.6000000000000005 3.8580 
3.7 -7.6000000000000005 3.8893 
3.8 -7.6000000000000005 3.8328 
3.9000000000000004 -7.6000000000000005 3.9235 
4.0 -7.6000000000000005 3.8807 
4.099999 -7.6000000000000005 3.9140 
4.2 -7.6000000000000005 3.8542 
4.3 -7.6000000000000005 3.8530 
4.4 -7.6000000000000005 3.8788 
4.5 -7.6000000000000005 3.8717 
4.599999 -7.6000000000000005 3.8803 
4.7 -7.6000000000000005 3.8669 
4.8 -7.6000000000000005 3.8645 
4.9 -7.6000000000000005 3.8997 
5.0 -7.6000000000000005 3.8924 
5.099999 -7.6000000000000005 3.8837 
5.2 -7.6000000000000005 3.8749 
5.3 -7.6000000000000005 3.8656 
5.4 -7.6000000000000005 3.8757 
5.5 -7.6000000000000005 3.8634 
5.599999 -7.6000000000000005 3.8990 
5.699999999999999 -7.6000000000000005 3.8912 
5.800000000000001 -7.6000000000000005 3.8970 
5.9 -7.6000000000000005 3.8788 
6.0 -7.6000000000000005 3.9078 
6.099999 -7.6000000000000005 3.8550 
6.199999999999999 -7.6000000000000005 3.9355 
6.300000000000001 -7.6000000000000005 3.8774 
6.4 -7.6000000000000005 3.9076 
6.5 -7.6000000000000005 3.8582 
6.599999 -7.6000000000000005 3.8956 
6.699999999999999 -7.6000000000000005 3.8944 
6.800000000000001 -7.6000000000000005 3.8793 
6.9 -7.6000000000000005 3.8596 
7.0 -7.6000000000000005 3.9072 
7.099999 -7.6000000000000005 3.9061 
7.199999999999999 -7.6000000000000005 3.8691 
7.300000000000001 -7.6000000000000005 3.8626 
7.4 -7.6000000000000005 3.8827 
7.5 -7.6000000000000005 3.8878 
7.599999 -7.6000000000000005 3.9000 
7.699999999999999 -7.6000000000000005 3.8745 
7.800000000000001 -7.6000000000000005 3.8774 
7.9 -7.6000000000000005 3.8548 
8.0 -7.6000000000000005 3.8849 
8.099999 -7.6000000000000005 3.9028 
8.2 -7.6000000000000005 3.8972 
8.3 -7.6000000000000005 3.8885 
8.4 -7.6000000000000005 3.8500 
8.5 -7.6000000000000005 3.8728 
8.599999 -7.6000000000000005 3.8633 
8.7 -7.6000000000000005 3.8869 
8.8 -7.6000000000000005 3.8683 
8.9 -7.6000000000000005 3.8656 
9.0 -7.6000000000000005 3.8464 
9.099999 -7.6000000000000005 3.8897 
9.2 -7.6000000000000005 3.8913 
9.3 -7.6000000000000005 3.8863 
9.400001 -7.6000000000000005 3.8857 
9.499999 -7.6000000000000005 3.8856 
9.599999 -7.6000000000000005 3.8666 
9.7 -7.6000000000000005 3.9023 
9.8 -7.6000000000000005 3.9305 
9.900001 -7.6000000000000005 3.9171 
9.999999 -7.6000000000000005 3.8618 
10.099999 -7.6000000000000005 3.9145 
10.2 -7.6000000000000005 3.8722 
10.3 -7.6000000000000005 3.9012 
10.400001 -7.6000000000000005 3.8851 
10.499999 -7.6000000000000005 3.8740 
10.599999 -7.6000000000000005 3.9176 
10.7 -7.6000000000000005 3.8392 
10.8 -7.6000000000000005 3.9296 
10.900001 -7.6000000000000005 3.8567 
10.999999 -7.6000000000000005 3.8789 
11.099999 -7.6000000000000005 3.9587 
11.2 -7.6000000000000005 3.8779 
11.3 -7.6000000000000005 3.9088 
11.400001 -7.6000000000000005 3.8011 
11.499999 -7.6000000000000005 3.8386 
11.599999 -7.6000000000000005 nan 
11.7 -7.6000000000000005 nan 
11.8 -7.6000000000000005 nan 
11.900001 -7.6000000000000005 nan 
11.999999 -7.6000000000000005 nan 
12.099999 -7.6000000000000005 nan 
12.2 -7.6000000000000005 nan 
12.3 -7.6000000000000005 nan 
12.400001 -7.6000000000000005 nan 
12.499999 -7.6000000000000005 nan 
12.599999 -7.6000000000000005 nan 
12.7 -7.6000000000000005 nan 
12.8 -7.6000000000000005 nan 
12.900001 -7.6000000000000005 nan 
12.999999 -7.6000000000000005 nan 
13.099999 -7.6000000000000005 nan 
13.2 -7.6000000000000005 nan 
13.3 -7.6000000000000005 nan 
13.400001 -7.6000000000000005 nan 
13.499999 -7.6000000000000005 nan 
13.599998 -7.6000000000000005 nan 
13.700001 -7.6000000000000005 nan 
13.799999 -7.6000000000000005 nan 
13.900002 -7.6000000000000005 nan 
14.0 -7.6000000000000005 nan 
14.099998 -7.6000000000000005 nan 
14.200001 -7.6000000000000005 nan 
14.299999 -7.6000000000000005 nan 
14.400002 -7.6000000000000005 nan 
14.5 -7.6000000000000005 nan 
14.599998 -7.6000000000000005 nan 
14.700001 -7.6000000000000005 nan 
14.799999 -7.6000000000000005 nan 
14.900002 -7.6000000000000005 nan 
15.0 -7.6000000000000005 nan 
15.099998 -7.6000000000000005 nan 
15.200001 -7.6000000000000005 nan 
15.299999 -7.6000000000000005 nan 
15.400002 -7.6000000000000005 nan 
15.5 -7.6000000000000005 nan 
15.599998 -7.6000000000000005 nan 
15.700001 -7.6000000000000005 nan 
15.799999 -7.6000000000000005 nan 
15.900002 -7.6000000000000005 nan 
16.0 -7.6000000000000005 nan 
16.099998 -7.6000000000000005 nan 
16.200001 -7.6000000000000005 nan 
16.299999 -7.6000000000000005 nan 
16.400002 -7.6000000000000005 nan 
16.5 -7.6000000000000005 nan 
16.599998 -7.6000000000000005 nan 
16.700001 -7.6000000000000005 nan 
16.799999 -7.6000000000000005 nan 
16.900002 -7.6000000000000005 nan 
17.0 -7.6000000000000005 nan 
17.099998 -7.6000000000000005 nan 
17.200001 -7.6000000000000005 nan 
17.299999 -7.6000000000000005 nan 
17.400002 -7.6000000000000005 nan 
17.5 -7.6000000000000005 nan 
17.599998 -7.6000000000000005 nan 
17.700001 -7.6000000000000005 nan 
17.799999 -7.6000000000000005 nan 
17.900002 -7.6000000000000005 nan 
18.0 -7.6000000000000005 nan 
18.099998 -7.6000000000000005 nan 
18.200001 -7.6000000000000005 nan 
18.299999 -7.6000000000000005 nan 
18.400002 -7.6000000000000005 nan 
18.5 -7.6000000000000005 nan 
18.599998 -7.6000000000000005 nan 
18.700001 -7.6000000000000005 nan 
18.799999 -7.6000000000000005 nan 
18.900002 -7.6000000000000005 nan 
19.0 -7.6000000000000005 nan 
19.099998 -7.6000000000000005 nan 
19.200001 -7.6000000000000005 nan 
19.299999 -7.6000000000000005 nan 
-6.8 -7.5 nan 
-6.7 -7.5 nan 
-6.6 -7.5 nan 
-6.5 -7.5 nan 
-6.4 -7.5 nan 
-6.3 -7.5 nan 
-6.2 -7.5 nan 
-6.1 -7.5 nan 
-6.0 -7.5 nan 
-5.9 -7.5 nan 
-5.8 -7.5 nan 
-5.7 -7.5 nan 
-5.6 -7.5 nan 
-5.5 -7.5 nan 
-5.4 -7.5 nan 
-5.3 -7.5 nan 
-5.2 -7.5 nan 
-5.1 -7.5 nan 
-5.0 -7.5 nan 
-4.9 -7.5 nan 
-4.8 -7.5 nan 
-4.7 -7.5 nan 
-4.6 -7.5 nan 
-4.5 -7.5 nan 
-4.4 -7.5 nan 
-4.3 -7.5 nan 
-4.2 -7.5 nan 
-4.1 -7.5 nan 
-4.0 -7.5 nan 
-3.9 -7.5 nan 
-3.8 -7.5 nan 
-3.7 -7.5 nan 
-3.6 -7.5 nan 
-3.5 -7.5 nan 
-3.4 -7.5 nan 
-3.3 -7.5 nan 
-3.2 -7.5 nan 
-3.1 -7.5 nan 
-3.0 -7.5 nan 
-2.9 -7.5 nan 
-2.8 -7.5 nan 
-2.7 -7.5 nan 
-2.6 -7.5 nan 
-2.5 -7.5 nan 
-2.4 -7.5 nan 
-2.3 -7.5 nan 
-2.2 -7.5 nan 
-2.1 -7.5 nan 
-2.0 -7.5 nan 
-1.9 -7.5 nan 
-1.8 -7.5 nan 
-1.7 -7.5 nan 
-1.6 -7.5 nan 
-1.5 -7.5 nan 
-1.4 -7.5 nan 
-1.3 -7.5 nan 
-1.2 -7.5 nan 
-1.1 -7.5 nan 
-1.0 -7.5 nan 
-0.8999999999999999 -7.5 nan 
-0.8 -7.5 nan 
-0.7 -7.5 nan 
-0.6000000000000001 -7.5 nan 
-0.5 -7.5 nan 
-0.3999999999999999 -7.5 nan 
-0.2999999999999998 -7.5 nan 
-0.20000000000000018 -7.5 nan 
-0.10000000000000009 -7.5 nan 
0.0 -7.5 nan 
0.10000000000000009 -7.5 nan 
0.20000000000000018 -7.5 nan 
0.2999999999999998 -7.5 nan 
0.3999999999999999 -7.5 nan 
0.5 -7.5 nan 
0.6000000000000001 -7.5 nan 
0.7000000000000002 -7.5 nan 
0.7999999999999998 -7.5 nan 
0.8999999999999999 -7.5 nan 
1.0 -7.5 nan 
1.1 -7.5 nan 
1.2000000000000002 -7.5 3.8246 
1.2999999999999998 -7.5 3.8817 
1.4 -7.5 3.8665 
1.5 -7.5 3.8115 
1.5999990000000004 -7.5 3.9164 
1.7000000000000002 -7.5 3.9033 
1.7999999999999998 -7.5 3.9267 
1.9000000000000004 -7.5 3.8924 
2.0 -7.5 3.9100 
2.0999990000000004 -7.5 3.8797 
2.2 -7.5 3.9045 
2.3 -7.5 3.9444 
2.4000000000000004 -7.5 3.9034 
2.5 -7.5 3.9128 
2.5999990000000004 -7.5 3.9138 
2.7 -7.5 3.8915 
2.8 -7.5 3.8724 
2.9000000000000004 -7.5 3.9106 
3.0 -7.5 3.8743 
3.0999990000000004 -7.5 3.8869 
3.2 -7.5 3.8666 
3.3 -7.5 3.8734 
3.4000000000000004 -7.5 3.9005 
3.5 -7.5 3.8443 
3.5999990000000004 -7.5 3.9078 
3.7 -7.5 3.8650 
3.8 -7.5 3.9186 
3.9000000000000004 -7.5 3.9247 
4.0 -7.5 3.8818 
4.099999 -7.5 3.8659 
4.2 -7.5 3.9113 
4.3 -7.5 3.8740 
4.4 -7.5 3.8879 
4.5 -7.5 3.9045 
4.599999 -7.5 3.9236 
4.7 -7.5 3.8925 
4.8 -7.5 3.8941 
4.9 -7.5 3.9100 
5.0 -7.5 3.8833 
5.099999 -7.5 3.8827 
5.2 -7.5 3.8597 
5.3 -7.5 3.8632 
5.4 -7.5 3.9130 
5.5 -7.5 3.8625 
5.599999 -7.5 3.9038 
5.699999999999999 -7.5 3.8777 
5.800000000000001 -7.5 3.8843 
5.9 -7.5 3.8704 
6.0 -7.5 3.8720 
6.099999 -7.5 3.8999 
6.199999999999999 -7.5 3.8714 
6.300000000000001 -7.5 3.8798 
6.4 -7.5 3.8695 
6.5 -7.5 3.8830 
6.599999 -7.5 3.8691 
6.699999999999999 -7.5 3.9118 
6.800000000000001 -7.5 3.9051 
6.9 -7.5 3.9051 
7.0 -7.5 3.8970 
7.099999 -7.5 3.8974 
7.199999999999999 -7.5 3.9080 
7.300000000000001 -7.5 3.9178 
7.4 -7.5 3.8823 
7.5 -7.5 3.8887 
7.599999 -7.5 3.9133 
7.699999999999999 -7.5 3.8853 
7.800000000000001 -7.5 3.8994 
7.9 -7.5 3.8698 
8.0 -7.5 3.9066 
8.099999 -7.5 3.8717 
8.2 -7.5 3.8878 
8.3 -7.5 3.8845 
8.4 -7.5 3.8989 
8.5 -7.5 3.9167 
8.599999 -7.5 3.9018 
8.7 -7.5 3.9146 
8.8 -7.5 3.8918 
8.9 -7.5 3.8793 
9.0 -7.5 3.8779 
9.099999 -7.5 3.9008 
9.2 -7.5 3.9002 
9.3 -7.5 3.9109 
9.400001 -7.5 3.8738 
9.499999 -7.5 3.9095 
9.599999 -7.5 3.8449 
9.7 -7.5 3.8792 
9.8 -7.5 3.8625 
9.900001 -7.5 3.9080 
9.999999 -7.5 3.8845 
10.099999 -7.5 3.9114 
10.2 -7.5 3.8909 
10.3 -7.5 3.8817 
10.400001 -7.5 3.8851 
10.499999 -7.5 3.8632 
10.599999 -7.5 3.8849 
10.7 -7.5 3.9230 
10.8 -7.5 3.8902 
10.900001 -7.5 3.8836 
10.999999 -7.5 3.8525 
11.099999 -7.5 3.8146 
11.2 -7.5 3.8819 
11.3 -7.5 3.8886 
11.400001 -7.5 3.8877 
11.499999 -7.5 3.8466 
11.599999 -7.5 3.8711 
11.7 -7.5 3.8684 
11.8 -7.5 3.8767 
11.900001 -7.5 nan 
11.999999 -7.5 nan 
12.099999 -7.5 nan 
12.2 -7.5 nan 
12.3 -7.5 nan 
12.400001 -7.5 nan 
12.499999 -7.5 nan 
12.599999 -7.5 nan 
12.7 -7.5 nan 
12.8 -7.5 nan 
12.900001 -7.5 nan 
12.999999 -7.5 nan 
13.099999 -7.5 nan 
13.2 -7.5 nan 
13.3 -7.5 nan 
13.400001 -7.5 nan 
13.499999 -7.5 nan 
13.599998 -7.5 nan 
13.700001 -7.5 nan 
13.799999 -7.5 nan 
13.900002 -7.5 nan 
14.0 -7.5 nan 
14.099998 -7.5 nan 
14.200001 -7.5 nan 
14.299999 -7.5 nan 
14.400002 -7.5 nan 
14.5 -7.5 nan 
14.599998 -7.5 nan 
14.700001 -7.5 nan 
14.799999 -7.5 nan 
14.900002 -7.5 nan 
15.0 -7.5 nan 
15.099998 -7.5 nan 
15.200001 -7.5 nan 
15.299999 -7.5 nan 
15.400002 -7.5 nan 
15.5 -7.5 nan 
15.599998 -7.5 nan 
15.700001 -7.5 nan 
15.799999 -7.5 nan 
15.900002 -7.5 nan 
16.0 -7.5 nan 
16.099998 -7.5 nan 
16.200001 -7.5 nan 
16.299999 -7.5 nan 
16.400002 -7.5 nan 
16.5 -7.5 nan 
16.599998 -7.5 nan 
16.700001 -7.5 nan 
16.799999 -7.5 nan 
16.900002 -7.5 nan 
17.0 -7.5 nan 
17.099998 -7.5 nan 
17.200001 -7.5 nan 
17.299999 -7.5 nan 
17.400002 -7.5 nan 
17.5 -7.5 nan 
17.599998 -7.5 nan 
17.700001 -7.5 nan 
17.799999 -7.5 nan 
17.900002 -7.5 nan 
18.0 -7.5 nan 
18.099998 -7.5 nan 
18.200001 -7.5 nan 
18.299999 -7.5 nan 
18.400002 -7.5 nan 
18.5 -7.5 nan 
18.599998 -7.5 nan 
18.700001 -7.5 nan 
18.799999 -7.5 nan 
18.900002 -7.5 nan 
19.0 -7.5 nan 
19.099998 -7.5 nan 
19.200001 -7.5 nan 
19.299999 -7.5 nan 
-6.8 -7.4 nan 
-6.7 -7.4 nan 
-6.6 -7.4 nan 
-6.5 -7.4 nan 
-6.4 -7.4 nan 
-6.3 -7.4 nan 
-6.2 -7.4 nan 
-6.1 -7.4 nan 
-6.0 -7.4 nan 
-5.9 -7.4 nan 
-5.8 -7.4 nan 
-5.7 -7.4 nan 
-5.6 -7.4 nan 
-5.5 -7.4 nan 
-5.4 -7.4 nan 
-5.3 -7.4 nan 
-5.2 -7.4 nan 
-5.1 -7.4 nan 
-5.0 -7.4 nan 
-4.9 -7.4 nan 
-4.8 -7.4 nan 
-4.7 -7.4 nan 
-4.6 -7.4 nan 
-4.5 -7.4 nan 
-4.4 -7.4 nan 
-4.3 -7.4 nan 
-4.2 -7.4 nan 
-4.1 -7.4 nan 
-4.0 -7.4 nan 
-3.9 -7.4 nan 
-3.8 -7.4 nan 
-3.7 -7.4 nan 
-3.6 -7.4 nan 
-3.5 -7.4 nan 
-3.4 -7.4 nan 
-3.3 -7.4 nan 
-3.2 -7.4 nan 
-3.1 -7.4 nan 
-3.0 -7.4 nan 
-2.9 -7.4 nan 
-2.8 -7.4 nan 
-2.7 -7.4 nan 
-2.6 -7.4 nan 
-2.5 -7.4 nan 
-2.4 -7.4 nan 
-2.3 -7.4 nan 
-2.2 -7.4 nan 
-2.1 -7.4 nan 
-2.0 -7.4 nan 
-1.9 -7.4 nan 
-1.8 -7.4 nan 
-1.7 -7.4 nan 
-1.6 -7.4 nan 
-1.5 -7.4 nan 
-1.4 -7.4 nan 
-1.3 -7.4 nan 
-1.2 -7.4 nan 
-1.1 -7.4 nan 
-1.0 -7.4 nan 
-0.8999999999999999 -7.4 nan 
-0.8 -7.4 nan 
-0.7 -7.4 nan 
-0.6000000000000001 -7.4 nan 
-0.5 -7.4 nan 
-0.3999999999999999 -7.4 nan 
-0.2999999999999998 -7.4 nan 
-0.20000000000000018 -7.4 nan 
-0.10000000000000009 -7.4 nan 
0.0 -7.4 nan 
0.10000000000000009 -7.4 nan 
0.20000000000000018 -7.4 nan 
0.2999999999999998 -7.4 nan 
0.3999999999999999 -7.4 nan 
0.5 -7.4 nan 
0.6000000000000001 -7.4 nan 
0.7000000000000002 -7.4 nan 
0.7999999999999998 -7.4 nan 
0.8999999999999999 -7.4 nan 
1.0 -7.4 nan 
1.1 -7.4 3.8823 
1.2000000000000002 -7.4 3.8667 
1.2999999999999998 -7.4 3.8455 
1.4 -7.4 3.8990 
1.5 -7.4 3.9320 
1.5999990000000004 -7.4 3.9110 
1.7000000000000002 -7.4 3.8867 
1.7999999999999998 -7.4 3.8667 
1.9000000000000004 -7.4 3.8620 
2.0 -7.4 3.8501 
2.0999990000000004 -7.4 3.9225 
2.2 -7.4 3.8903 
2.3 -7.4 3.9024 
2.4000000000000004 -7.4 3.8393 
2.5 -7.4 3.8740 
2.5999990000000004 -7.4 3.8550 
2.7 -7.4 3.9128 
2.8 -7.4 3.9168 
2.9000000000000004 -7.4 3.8884 
3.0 -7.4 3.8756 
3.0999990000000004 -7.4 3.8904 
3.2 -7.4 3.8604 
3.3 -7.4 3.8726 
3.4000000000000004 -7.4 3.8984 
3.5 -7.4 3.8855 
3.5999990000000004 -7.4 3.8616 
3.7 -7.4 3.8906 
3.8 -7.4 3.8835 
3.9000000000000004 -7.4 3.8574 
4.0 -7.4 3.8757 
4.099999 -7.4 3.8885 
4.2 -7.4 3.8676 
4.3 -7.4 3.9129 
4.4 -7.4 3.8926 
4.5 -7.4 3.8450 
4.599999 -7.4 3.9315 
4.7 -7.4 3.8853 
4.8 -7.4 3.9064 
4.9 -7.4 3.8924 
5.0 -7.4 3.8941 
5.099999 -7.4 3.8896 
5.2 -7.4 3.8857 
5.3 -7.4 3.9166 
5.4 -7.4 3.8850 
5.5 -7.4 3.8705 
5.599999 -7.4 3.9230 
5.699999999999999 -7.4 3.9019 
5.800000000000001 -7.4 3.9153 
5.9 -7.4 3.8638 
6.0 -7.4 3.8811 
6.099999 -7.4 3.8777 
6.199999999999999 -7.4 3.8896 
6.300000000000001 -7.4 3.8983 
6.4 -7.4 3.8800 
6.5 -7.4 3.9004 
6.599999 -7.4 3.8705 
6.699999999999999 -7.4 3.8949 
6.800000000000001 -7.4 3.8986 
6.9 -7.4 3.8794 
7.0 -7.4 3.8849 
7.099999 -7.4 3.8714 
7.199999999999999 -7.4 3.9036 
7.300000000000001 -7.4 3.8824 
7.4 -7.4 3.8784 
7.5 -7.4 3.8935 
7.599999 -7.4 3.9057 
7.699999999999999 -7.4 3.9056 
7.800000000000001 -7.4 3.8822 
7.9 -7.4 3.8816 
8.0 -7.4 3.8776 
8.099999 -7.4 3.8850 
8.2 -7.4 3.8916 
8.3 -7.4 3.8987 
8.4 -7.4 3.8976 
8.5 -7.4 3.8780 
8.599999 -7.4 3.8482 
8.7 -7.4 3.8812 
8.8 -7.4 3.8921 
8.9 -7.4 3.8664 
9.0 -7.4 3.8881 
9.099999 -7.4 3.8960 
9.2 -7.4 3.8614 
9.3 -7.4 3.8959 
9.400001 -7.4 3.9010 
9.499999 -7.4 3.8817 
9.599999 -7.4 3.9092 
9.7 -7.4 3.8707 
9.8 -7.4 3.8927 
9.900001 -7.4 3.9257 
9.999999 -7.4 3.8961 
10.099999 -7.4 3.8779 
10.2 -7.4 3.8662 
10.3 -7.4 3.8825 
10.400001 -7.4 3.8774 
10.499999 -7.4 3.8763 
10.599999 -7.4 3.8849 
10.7 -7.4 3.8912 
10.8 -7.4 3.8872 
10.900001 -7.4 3.8682 
10.999999 -7.4 3.8792 
11.099999 -7.4 3.8746 
11.2 -7.4 3.8493 
11.3 -7.4 3.8491 
11.400001 -7.4 3.8773 
11.499999 -7.4 3.8739 
11.599999 -7.4 3.9291 
11.7 -7.4 3.9053 
11.8 -7.4 3.8584 
11.900001 -7.4 3.8881 
11.999999 -7.4 3.8152 
12.099999 -7.4 nan 
12.2 -7.4 nan 
12.3 -7.4 nan 
12.400001 -7.4 nan 
12.499999 -7.4 nan 
12.599999 -7.4 nan 
12.7 -7.4 nan 
12.8 -7.4 nan 
12.900001 -7.4 nan 
12.999999 -7.4 nan 
13.099999 -7.4 nan 
13.2 -7.4 nan 
13.3 -7.4 nan 
13.400001 -7.4 nan 
13.499999 -7.4 nan 
13.599998 -7.4 nan 
13.700001 -7.4 nan 
13.799999 -7.4 nan 
13.900002 -7.4 nan 
14.0 -7.4 nan 
14.099998 -7.4 nan 
14.200001 -7.4 nan 
14.299999 -7.4 nan 
14.400002 -7.4 nan 
14.5 -7.4 nan 
14.599998 -7.4 nan 
14.700001 -7.4 nan 
14.799999 -7.4 nan 
14.900002 -7.4 nan 
15.0 -7.4 nan 
15.099998 -7.4 nan 
15.200001 -7.4 nan 
15.299999 -7.4 nan 
15.400002 -7.4 nan 
15.5 -7.4 nan 
15.599998 -7.4 nan 
15.700001 -7.4 nan 
15.799999 -7.4 nan 
15.900002 -7.4 nan 
16.0 -7.4 nan 
16.099998 -7.4 nan 
16.200001 -7.4 nan 
16.299999 -7.4 nan 
16.400002 -7.4 nan 
16.5 -7.4 nan 
16.599998 -7.4 nan 
16.700001 -7.4 nan 
16.799999 -7.4 nan 
16.900002 -7.4 nan 
17.0 -7.4 nan 
17.099998 -7.4 nan 
17.200001 -7.4 nan 
17.299999 -7.4 nan 
17.400002 -7.4 nan 
17.5 -7.4 nan 
17.599998 -7.4 nan 
17.700001 -7.4 nan 
17.799999 -7.4 nan 
17.900002 -7.4 nan 
18.0 -7.4 nan 
18.099998 -7.4 nan 
18.200001 -7.4 nan 
18.299999 -7.4 nan 
18.400002 -7.4 nan 
18.5 -7.4 nan 
18.599998 -7.4 nan 
18.700001 -7.4 nan 
18.799999 -7.4 nan 
18.900002 -7.4 nan 
19.0 -7.4 nan 
19.099998 -7.4 nan 
19.200001 -7.4 nan 
19.299999 -7.4 nan 
-6.8 -7.3 nan 
-6.7 -7.3 nan 
-6.6 -7.3 nan 
-6.5 -7.3 nan 
-6.4 -7.3 nan 
-6.3 -7.3 nan 
-6.2 -7.3 nan 
-6.1 -7.3 nan 
-6.0 -7.3 nan 
-5.9 -7.3 nan 
-5.8 -7.3 nan 
-5.7 -7.3 nan 
-5.6 -7.3 nan 
-5.5 -7.3 nan 
-5.4 -7.3 nan 
-5.3 -7.3 nan 
-5.2 -7.3 nan 
-5.1 -7.3 nan 
-5.0 -7.3 nan 
-4.9 -7.3 nan 
-4.8 -7.3 nan 
-4.7 -7.3 nan 
-4.6 -7.3 nan 
-4.5 -7.3 nan 
-4.4 -7.3 nan 
-4.3 -7.3 nan 
-4.2 -7.3 nan 
-4.1 -7.3 nan 
-4.0 -7.3 nan 
-3.9 -7.3 nan 
-3.8 -7.3 nan 
-3.7 -7.3 nan 
-3.6 -7.3 nan 
-3.5 -7.3 nan 
-3.4 -7.3 nan 
-3.3 -7.3 nan 
-3.2 -7.3 nan 
-3.1 -7.3 nan 
-3.0 -7.3 nan 
-2.9 -7.3 nan 
-2.8 -7.3 nan 
-2.7 -7.3 nan 
-2.6 -7.3 nan 
-2.5 -7.3 nan 
-2.4 -7.3 nan 
-2.3 -7.3 nan 
-2.2 -7.3 nan 
-2.1 -7.3 nan 
-2.0 -7.3 nan 
-1.9 -7.3 nan 
-1.8 -7.3 nan 
-1.7 -7.3 nan 
-1.6 -7.3 nan 
-1.5 -7.3 nan 
-1.4 -7.3 nan 
-1.3 -7.3 nan 
-1.2 -7.3 nan 
-1.1 -7.3 nan 
-1.0 -7.3 nan 
-0.8999999999999999 -7.3 nan 
-0.8 -7.3 nan 
-0.7 -7.3 nan 
-0.6000000000000001 -7.3 nan 
-0.5 -7.3 nan 
-0.3999999999999999 -7.3 nan 
-0.2999999999999998 -7.3 nan 
-0.20000000000000018 -7.3 nan 
-0.10000000000000009 -7.3 nan 
0.0 -7.3 nan 
0.10000000000000009 -7.3 nan 
0.20000000000000018 -7.3 nan 
0.2999999999999998 -7.3 nan 
0.3999999999999999 -7.3 nan 
0.5 -7.3 nan 
0.6000000000000001 -7.3 nan 
0.7000000000000002 -7.3 nan 
0.7999999999999998 -7.3 3.8595 
0.8999999999999999 -7.3 nan 
1.0 -7.3 3.8620 
1.1 -7.3 3.8817 
1.2000000000000002 -7.3 3.8567 
1.2999999999999998 -7.3 3.9171 
1.4 -7.3 3.8879 
1.5 -7.3 3.8529 
1.5999990000000004 -7.3 3.8865 
1.7000000000000002 -7.3 3.8625 
1.7999999999999998 -7.3 3.9088 
1.9000000000000004 -7.3 3.8520 
2.0 -7.3 3.8693 
2.0999990000000004 -7.3 3.8902 
2.2 -7.3 3.9077 
2.3 -7.3 3.9306 
2.4000000000000004 -7.3 3.8863 
2.5 -7.3 3.8591 
2.5999990000000004 -7.3 3.9040 
2.7 -7.3 3.9244 
2.8 -7.3 3.8486 
2.9000000000000004 -7.3 3.8898 
3.0 -7.3 3.8892 
3.0999990000000004 -7.3 3.8590 
3.2 -7.3 3.8809 
3.3 -7.3 3.9327 
3.4000000000000004 -7.3 3.8799 
3.5 -7.3 3.8732 
3.5999990000000004 -7.3 3.8952 
3.7 -7.3 3.8888 
3.8 -7.3 3.9053 
3.9000000000000004 -7.3 3.8785 
4.0 -7.3 3.8964 
4.099999 -7.3 3.8978 
4.2 -7.3 3.8991 
4.3 -7.3 3.9162 
4.4 -7.3 3.8670 
4.5 -7.3 3.8850 
4.599999 -7.3 3.8669 
4.7 -7.3 3.9107 
4.8 -7.3 3.9045 
4.9 -7.3 3.8784 
5.0 -7.3 3.8951 
5.099999 -7.3 3.8621 
5.2 -7.3 3.8962 
5.3 -7.3 3.8704 
5.4 -7.3 3.8710 
5.5 -7.3 3.8840 
5.599999 -7.3 3.9079 
5.699999999999999 -7.3 3.9176 
5.800000000000001 -7.3 3.8865 
5.9 -7.3 3.8734 
6.0 -7.3 3.9119 
6.099999 -7.3 3.8859 
6.199999999999999 -7.3 3.8950 
6.300000000000001 -7.3 3.8722 
6.4 -7.3 3.9055 
6.5 -7.3 3.8885 
6.599999 -7.3 3.8726 
6.699999999999999 -7.3 3.8601 
6.800000000000001 -7.3 3.9005 
6.9 -7.3 3.9043 
7.0 -7.3 3.9056 
7.099999 -7.3 3.8785 
7.199999999999999 -7.3 3.8932 
7.300000000000001 -7.3 3.9002 
7.4 -7.3 3.9092 
7.5 -7.3 3.8886 
7.599999 -7.3 3.8630 
7.699999999999999 -7.3 3.8818 
7.800000000000001 -7.3 3.8949 
7.9 -7.3 3.8788 
8.0 -7.3 3.8831 
8.099999 -7.3 3.8958 
8.2 -7.3 3.8879 
8.3 -7.3 3.8940 
8.4 -7.3 3.8784 
8.5 -7.3 3.8828 
8.599999 -7.3 3.8715 
8.7 -7.3 3.9113 
8.8 -7.3 3.8836 
8.9 -7.3 3.8450 
9.0 -7.3 3.8773 
9.099999 -7.3 3.9070 
9.2 -7.3 3.8971 
9.3 -7.3 3.8673 
9.400001 -7.3 3.8988 
9.499999 -7.3 3.8794 
9.599999 -7.3 3.9082 
9.7 -7.3 3.8666 
9.8 -7.3 3.8811 
9.900001 -7.3 3.9060 
9.999999 -7.3 3.8872 
10.099999 -7.3 3.8955 
10.2 -7.3 3.9014 
10.3 -7.3 3.9181 
10.400001 -7.3 3.8664 
10.499999 -7.3 3.9113 
10.599999 -7.3 3.8511 
10.7 -7.3 3.8803 
10.8 -7.3 3.9135 
10.900001 -7.3 3.9078 
10.999999 -7.3 3.8470 
11.099999 -7.3 3.8674 
11.2 -7.3 3.8730 
11.3 -7.3 3.8841 
11.400001 -7.3 3.9130 
11.499999 -7.3 3.8907 
11.599999 -7.3 3.8861 
11.7 -7.3 3.8856 
11.8 -7.3 3.8595 
11.900001 -7.3 3.9032 
11.999999 -7.3 3.8844 
12.099999 -7.3 3.8031 
12.2 -7.3 3.8511 
12.3 -7.3 3.8294 
12.400001 -7.3 nan 
12.499999 -7.3 nan 
12.599999 -7.3 nan 
12.7 -7.3 nan 
12.8 -7.3 nan 
12.900001 -7.3 nan 
12.999999 -7.3 nan 
13.099999 -7.3 nan 
13.2 -7.3 nan 
13.3 -7.3 nan 
13.400001 -7.3 nan 
13.499999 -7.3 nan 
13.599998 -7.3 nan 
13.700001 -7.3 nan 
13.799999 -7.3 nan 
13.900002 -7.3 nan 
14.0 -7.3 nan 
14.099998 -7.3 nan 
14.200001 -7.3 nan 
14.299999 -7.3 nan 
14.400002 -7.3 nan 
14.5 -7.3 nan 
14.599998 -7.3 nan 
14.700001 -7.3 nan 
14.799999 -7.3 nan 
14.900002 -7.3 nan 
15.0 -7.3 nan 
15.099998 -7.3 nan 
15.200001 -7.3 nan 
15.299999 -7.3 nan 
15.400002 -7.3 nan 
15.5 -7.3 nan 
15.599998 -7.3 nan 
15.700001 -7.3 nan 
15.799999 -7.3 nan 
15.900002 -7.3 nan 
16.0 -7.3 nan 
16.099998 -7.3 nan 
16.200001 -7.3 nan 
16.299999 -7.3 nan 
16.400002 -7.3 nan 
16.5 -7.3 nan 
16.599998 -7.3 nan 
16.700001 -7.3 nan 
16.799999 -7.3 nan 
16.900002 -7.3 nan 
17.0 -7.3 nan 
17.099998 -7.3 nan 
17.200001 -7.3 nan 
17.299999 -7.3 nan 
17.400002 -7.3 nan 
17.5 -7.3 nan 
17.599998 -7.3 nan 
17.700001 -7.3 nan 
17.799999 -7.3 nan 
17.900002 -7.3 nan 
18.0 -7.3 nan 
18.099998 -7.3 nan 
18.200001 -7.3 nan 
18.299999 -7.3 nan 
18.400002 -7.3 nan 
18.5 -7.3 nan 
18.599998 -7.3 nan 
18.700001 -7.3 nan 
18.799999 -7.3 nan 
18.900002 -7.3 nan 
19.0 -7.3 nan 
19.099998 -7.3 nan 
19.200001 -7.3 nan 
19.299999 -7.3 nan 
-6.8 -7.2 nan 
-6.7 -7.2 nan 
-6.6 -7.2 nan 
-6.5 -7.2 nan 
-6.4 -7.2 nan 
-6.3 -7.2 nan 
-6.2 -7.2 nan 
-6.1 -7.2 nan 
-6.0 -7.2 nan 
-5.9 -7.2 nan 
-5.8 -7.2 nan 
-5.7 -7.2 nan 
-5.6 -7.2 nan 
-5.5 -7.2 nan 
-5.4 -7.2 nan 
-5.3 -7.2 nan 
-5.2 -7.2 nan 
-5.1 -7.2 nan 
-5.0 -7.2 nan 
-4.9 -7.2 nan 
-4.8 -7.2 nan 
-4.7 -7.2 nan 
-4.6 -7.2 nan 
-4.5 -7.2 nan 
-4.4 -7.2 nan 
-4.3 -7.2 nan 
-4.2 -7.2 nan 
-4.1 -7.2 nan 
-4.0 -7.2 nan 
-3.9 -7.2 nan 
-3.8 -7.2 nan 
-3.7 -7.2 nan 
-3.6 -7.2 nan 
-3.5 -7.2 nan 
-3.4 -7.2 nan 
-3.3 -7.2 nan 
-3.2 -7.2 nan 
-3.1 -7.2 nan 
-3.0 -7.2 nan 
-2.9 -7.2 nan 
-2.8 -7.2 nan 
-2.7 -7.2 nan 
-2.6 -7.2 nan 
-2.5 -7.2 nan 
-2.4 -7.2 nan 
-2.3 -7.2 nan 
-2.2 -7.2 nan 
-2.1 -7.2 nan 
-2.0 -7.2 nan 
-1.9 -7.2 nan 
-1.8 -7.2 nan 
-1.7 -7.2 nan 
-1.6 -7.2 nan 
-1.5 -7.2 nan 
-1.4 -7.2 nan 
-1.3 -7.2 nan 
-1.2 -7.2 nan 
-1.1 -7.2 nan 
-1.0 -7.2 nan 
-0.8999999999999999 -7.2 nan 
-0.8 -7.2 nan 
-0.7 -7.2 nan 
-0.6000000000000001 -7.2 nan 
-0.5 -7.2 nan 
-0.3999999999999999 -7.2 nan 
-0.2999999999999998 -7.2 nan 
-0.20000000000000018 -7.2 nan 
-0.10000000000000009 -7.2 nan 
0.0 -7.2 nan 
0.10000000000000009 -7.2 nan 
0.20000000000000018 -7.2 nan 
0.2999999999999998 -7.2 nan 
0.3999999999999999 -7.2 nan 
0.5 -7.2 nan 
0.6000000000000001 -7.2 3.9008 
0.7000000000000002 -7.2 3.8817 
0.7999999999999998 -7.2 3.8880 
0.8999999999999999 -7.2 3.8779 
1.0 -7.2 3.9122 
1.1 -7.2 3.8610 
1.2000000000000002 -7.2 3.8797 
1.2999999999999998 -7.2 3.8419 
1.4 -7.2 3.9108 
1.5 -7.2 3.8847 
1.5999990000000004 -7.2 3.9076 
1.7000000000000002 -7.2 3.8833 
1.7999999999999998 -7.2 3.8954 
1.9000000000000004 -7.2 3.8626 
2.0 -7.2 3.8853 
2.0999990000000004 -7.2 3.8886 
2.2 -7.2 3.8665 
2.3 -7.2 3.8946 
2.4000000000000004 -7.2 3.8732 
2.5 -7.2 3.8797 
2.5999990000000004 -7.2 3.8699 
2.7 -7.2 3.8770 
2.8 -7.2 3.9196 
2.9000000000000004 -7.2 3.8889 
3.0 -7.2 3.8906 
3.0999990000000004 -7.2 3.8701 
3.2 -7.2 3.8573 
3.3 -7.2 3.8477 
3.4000000000000004 -7.2 3.9029 
3.5 -7.2 3.9027 
3.5999990000000004 -7.2 3.8822 
3.7 -7.2 3.9202 
3.8 -7.2 3.8816 
3.9000000000000004 -7.2 3.8834 
4.0 -7.2 3.8547 
4.099999 -7.2 3.8872 
4.2 -7.2 3.9022 
4.3 -7.2 3.8692 
4.4 -7.2 3.8965 
4.5 -7.2 3.8854 
4.599999 -7.2 3.8905 
4.7 -7.2 3.8780 
4.8 -7.2 3.9142 
4.9 -7.2 3.9062 
5.0 -7.2 3.9037 
5.099999 -7.2 3.8866 
5.2 -7.2 3.8920 
5.3 -7.2 3.9061 
5.4 -7.2 3.8720 
5.5 -7.2 3.8837 
5.599999 -7.2 3.9018 
5.699999999999999 -7.2 3.8779 
5.800000000000001 -7.2 3.8856 
5.9 -7.2 3.8952 
6.0 -7.2 3.8811 
6.099999 -7.2 3.8991 
6.199999999999999 -7.2 3.9025 
6.300000000000001 -7.2 3.8882 
6.4 -7.2 3.8948 
6.5 -7.2 3.9047 
6.599999 -7.2 3.8831 
6.699999999999999 -7.2 3.9039 
6.800000000000001 -7.2 3.9244 
6.9 -7.2 3.8669 
7.0 -7.2 3.8977 
7.099999 -7.2 3.8778 
7.199999999999999 -7.2 3.8638 
7.300000000000001 -7.2 3.8880 
7.4 -7.2 3.8869 
7.5 -7.2 3.8820 
7.599999 -7.2 3.8878 
7.699999999999999 -7.2 3.8911 
7.800000000000001 -7.2 3.8776 
7.9 -7.2 3.8968 
8.0 -7.2 3.8993 
8.099999 -7.2 3.8838 
8.2 -7.2 3.8705 
8.3 -7.2 3.8769 
8.4 -7.2 3.8801 
8.5 -7.2 3.8801 
8.599999 -7.2 3.8672 
8.7 -7.2 3.8831 
8.8 -7.2 3.8693 
8.9 -7.2 3.8664 
9.0 -7.2 3.9112 
9.099999 -7.2 3.8769 
9.2 -7.2 3.9038 
9.3 -7.2 3.8976 
9.400001 -7.2 3.8858 
9.499999 -7.2 3.8927 
9.599999 -7.2 3.8526 
9.7 -7.2 3.9078 
9.8 -7.2 3.8554 
9.900001 -7.2 3.8936 
9.999999 -7.2 3.9031 
10.099999 -7.2 3.8697 
10.2 -7.2 3.8794 
10.3 -7.2 3.8839 
10.400001 -7.2 3.8772 
10.499999 -7.2 3.9154 
10.599999 -7.2 3.8545 
10.7 -7.2 3.8774 
10.8 -7.2 3.8550 
10.900001 -7.2 3.9125 
10.999999 -7.2 3.8867 
11.099999 -7.2 3.8400 
11.2 -7.2 3.8493 
11.3 -7.2 3.8927 
11.400001 -7.2 3.8778 
11.499999 -7.2 3.8991 
11.599999 -7.2 3.8871 
11.7 -7.2 3.8612 
11.8 -7.2 3.8729 
11.900001 -7.2 3.9264 
11.999999 -7.2 3.9062 
12.099999 -7.2 3.8669 
12.2 -7.2 3.8748 
12.3 -7.2 3.8217 
12.400001 -7.2 3.9585 
12.499999 -7.2 nan 
12.599999 -7.2 nan 
12.7 -7.2 nan 
12.8 -7.2 nan 
12.900001 -7.2 nan 
12.999999 -7.2 nan 
13.099999 -7.2 nan 
13.2 -7.2 nan 
13.3 -7.2 nan 
13.400001 -7.2 nan 
13.499999 -7.2 nan 
13.599998 -7.2 nan 
13.700001 -7.2 nan 
13.799999 -7.2 nan 
13.900002 -7.2 nan 
14.0 -7.2 nan 
14.099998 -7.2 nan 
14.200001 -7.2 nan 
14.299999 -7.2 nan 
14.400002 -7.2 nan 
14.5 -7.2 nan 
14.599998 -7.2 nan 
14.700001 -7.2 nan 
14.799999 -7.2 nan 
14.900002 -7.2 nan 
15.0 -7.2 nan 
15.099998 -7.2 nan 
15.200001 -7.2 nan 
15.299999 -7.2 nan 
15.400002 -7.2 nan 
15.5 -7.2 nan 
15.599998 -7.2 nan 
15.700001 -7.2 nan 
15.799999 -7.2 nan 
15.900002 -7.2 nan 
16.0 -7.2 nan 
16.099998 -7.2 nan 
16.200001 -7.2 nan 
16.299999 -7.2 nan 
16.400002 -7.2 nan 
16.5 -7.2 nan 
16.599998 -7.2 nan 
16.700001 -7.2 nan 
16.799999 -7.2 nan 
16.900002 -7.2 nan 
17.0 -7.2 nan 
17.099998 -7.2 nan 
17.200001 -7.2 nan 
17.299999 -7.2 nan 
17.400002 -7.2 nan 
17.5 -7.2 nan 
17.599998 -7.2 nan 
17.700001 -7.2 nan 
17.799999 -7.2 nan 
17.900002 -7.2 nan 
18.0 -7.2 nan 
18.099998 -7.2 nan 
18.200001 -7.2 nan 
18.299999 -7.2 nan 
18.400002 -7.2 nan 
18.5 -7.2 nan 
18.599998 -7.2 nan 
18.700001 -7.2 nan 
18.799999 -7.2 nan 
18.900002 -7.2 nan 
19.0 -7.2 nan 
19.099998 -7.2 nan 
19.200001 -7.2 nan 
19.299999 -7.2 nan 
-6.8 -7.1 nan 
-6.7 -7.1 nan 
-6.6 -7.1 nan 
-6.5 -7.1 nan 
-6.4 -7.1 nan 
-6.3 -7.1 nan 
-6.2 -7.1 nan 
-6.1 -7.1 nan 
-6.0 -7.1 nan 
-5.9 -7.1 nan 
-5.8 -7.1 nan 
-5.7 -7.1 nan 
-5.6 -7.1 nan 
-5.5 -7.1 nan 
-5.4 -7.1 nan 
-5.3 -7.1 nan 
-5.2 -7.1 nan 
-5.1 -7.1 nan 
-5.0 -7.1 nan 
-4.9 -7.1 nan 
-4.8 -7.1 nan 
-4.7 -7.1 nan 
-4.6 -7.1 nan 
-4.5 -7.1 nan 
-4.4 -7.1 nan 
-4.3 -7.1 nan 
-4.2 -7.1 nan 
-4.1 -7.1 nan 
-4.0 -7.1 nan 
-3.9 -7.1 nan 
-3.8 -7.1 nan 
-3.7 -7.1 nan 
-3.6 -7.1 nan 
-3.5 -7.1 nan 
-3.4 -7.1 nan 
-3.3 -7.1 nan 
-3.2 -7.1 nan 
-3.1 -7.1 nan 
-3.0 -7.1 nan 
-2.9 -7.1 nan 
-2.8 -7.1 nan 
-2.7 -7.1 nan 
-2.6 -7.1 nan 
-2.5 -7.1 nan 
-2.4 -7.1 nan 
-2.3 -7.1 nan 
-2.2 -7.1 nan 
-2.1 -7.1 nan 
-2.0 -7.1 nan 
-1.9 -7.1 nan 
-1.8 -7.1 nan 
-1.7 -7.1 nan 
-1.6 -7.1 nan 
-1.5 -7.1 nan 
-1.4 -7.1 nan 
-1.3 -7.1 nan 
-1.2 -7.1 nan 
-1.1 -7.1 nan 
-1.0 -7.1 nan 
-0.8999999999999999 -7.1 nan 
-0.8 -7.1 nan 
-0.7 -7.1 nan 
-0.6000000000000001 -7.1 nan 
-0.5 -7.1 nan 
-0.3999999999999999 -7.1 nan 
-0.2999999999999998 -7.1 nan 
-0.20000000000000018 -7.1 nan 
-0.10000000000000009 -7.1 nan 
0.0 -7.1 nan 
0.10000000000000009 -7.1 nan 
0.20000000000000018 -7.1 nan 
0.2999999999999998 -7.1 nan 
0.3999999999999999 -7.1 3.8576 
0.5 -7.1 3.8720 
0.6000000000000001 -7.1 3.8590 
0.7000000000000002 -7.1 3.9057 
0.7999999999999998 -7.1 3.8771 
0.8999999999999999 -7.1 3.8395 
1.0 -7.1 3.9309 
1.1 -7.1 3.8786 
1.2000000000000002 -7.1 3.8556 
1.2999999999999998 -7.1 3.8446 
1.4 -7.1 3.8646 
1.5 -7.1 3.9202 
1.5999990000000004 -7.1 3.8832 
1.7000000000000002 -7.1 3.9048 
1.7999999999999998 -7.1 3.8953 
1.9000000000000004 -7.1 3.8792 
2.0 -7.1 3.8822 
2.0999990000000004 -7.1 3.8944 
2.2 -7.1 3.8959 
2.3 -7.1 3.8734 
2.4000000000000004 -7.1 3.8756 
2.5 -7.1 3.8832 
2.5999990000000004 -7.1 3.8776 
2.7 -7.1 3.8896 
2.8 -7.1 3.8895 
2.9000000000000004 -7.1 3.8982 
3.0 -7.1 3.8493 
3.0999990000000004 -7.1 3.8982 
3.2 -7.1 3.9065 
3.3 -7.1 3.8832 
3.4000000000000004 -7.1 3.8753 
3.5 -7.1 3.8487 
3.5999990000000004 -7.1 3.8897 
3.7 -7.1 3.9176 
3.8 -7.1 3.8869 
3.9000000000000004 -7.1 3.8758 
4.0 -7.1 3.8828 
4.099999 -7.1 3.8901 
4.2 -7.1 3.8874 
4.3 -7.1 3.8781 
4.4 -7.1 3.8656 
4.5 -7.1 3.8870 
4.599999 -7.1 3.8767 
4.7 -7.1 3.8703 
4.8 -7.1 3.8743 
4.9 -7.1 3.8479 
5.0 -7.1 3.8842 
5.099999 -7.1 3.8826 
5.2 -7.1 3.8740 
5.3 -7.1 3.9107 
5.4 -7.1 3.8681 
5.5 -7.1 3.8666 
5.599999 -7.1 3.8767 
5.699999999999999 -7.1 3.8626 
5.800000000000001 -7.1 3.8640 
5.9 -7.1 3.8896 
6.0 -7.1 3.8964 
6.099999 -7.1 3.9006 
6.199999999999999 -7.1 3.8783 
6.300000000000001 -7.1 3.9070 
6.4 -7.1 3.9185 
6.5 -7.1 3.9051 
6.599999 -7.1 3.8782 
6.699999999999999 -7.1 3.8965 
6.800000000000001 -7.1 3.8873 
6.9 -7.1 3.9102 
7.0 -7.1 3.8718 
7.099999 -7.1 3.9049 
7.199999999999999 -7.1 3.8800 
7.300000000000001 -7.1 3.8906 
7.4 -7.1 3.8823 
7.5 -7.1 3.8803 
7.599999 -7.1 3.8901 
7.699999999999999 -7.1 3.8853 
7.800000000000001 -7.1 3.8885 
7.9 -7.1 3.8774 
8.0 -7.1 3.8611 
8.099999 -7.1 3.9040 
8.2 -7.1 3.8776 
8.3 -7.1 3.8637 
8.4 -7.1 3.8914 
8.5 -7.1 3.8704 
8.599999 -7.1 3.8660 
8.7 -7.1 3.8883 
8.8 -7.1 3.8750 
8.9 -7.1 3.8913 
9.0 -7.1 3.8907 
9.099999 -7.1 3.8925 
9.2 -7.1 3.8491 
9.3 -7.1 3.8878 
9.400001 -7.1 3.8786 
9.499999 -7.1 3.8820 
9.599999 -7.1 3.8816 
9.7 -7.1 3.9011 
9.8 -7.1 3.8668 
9.900001 -7.1 3.8847 
9.999999 -7.1 3.9063 
10.099999 -7.1 3.8931 
10.2 -7.1 3.9087 
10.3 -7.1 3.9030 
10.400001 -7.1 3.8824 
10.499999 -7.1 3.8848 
10.599999 -7.1 3.8960 
10.7 -7.1 3.8592 
10.8 -7.1 3.8914 
10.900001 -7.1 3.9200 
10.999999 -7.1 3.9198 
11.099999 -7.1 3.8387 
11.2 -7.1 3.8647 
11.3 -7.1 3.9100 
11.400001 -7.1 3.8827 
11.499999 -7.1 3.9096 
11.599999 -7.1 3.8667 
11.7 -7.1 3.8308 
11.8 -7.1 3.8810 
11.900001 -7.1 3.8749 
11.999999 -7.1 3.8664 
12.099999 -7.1 3.8953 
12.2 -7.1 3.8348 
12.3 -7.1 3.8379 
12.400001 -7.1 3.8664 
12.499999 -7.1 3.8912 
12.599999 -7.1 nan 
12.7 -7.1 3.8960 
12.8 -7.1 nan 
12.900001 -7.1 nan 
12.999999 -7.1 nan 
13.099999 -7.1 nan 
13.2 -7.1 nan 
13.3 -7.1 nan 
13.400001 -7.1 nan 
13.499999 -7.1 nan 
13.599998 -7.1 nan 
13.700001 -7.1 nan 
13.799999 -7.1 nan 
13.900002 -7.1 nan 
14.0 -7.1 nan 
14.099998 -7.1 nan 
14.200001 -7.1 nan 
14.299999 -7.1 nan 
14.400002 -7.1 nan 
14.5 -7.1 nan 
14.599998 -7.1 nan 
14.700001 -7.1 nan 
14.799999 -7.1 nan 
14.900002 -7.1 nan 
15.0 -7.1 nan 
15.099998 -7.1 nan 
15.200001 -7.1 nan 
15.299999 -7.1 nan 
15.400002 -7.1 nan 
15.5 -7.1 nan 
15.599998 -7.1 nan 
15.700001 -7.1 nan 
15.799999 -7.1 nan 
15.900002 -7.1 nan 
16.0 -7.1 nan 
16.099998 -7.1 nan 
16.200001 -7.1 nan 
16.299999 -7.1 nan 
16.400002 -7.1 nan 
16.5 -7.1 nan 
16.599998 -7.1 nan 
16.700001 -7.1 nan 
16.799999 -7.1 nan 
16.900002 -7.1 nan 
17.0 -7.1 nan 
17.099998 -7.1 nan 
17.200001 -7.1 nan 
17.299999 -7.1 nan 
17.400002 -7.1 nan 
17.5 -7.1 nan 
17.599998 -7.1 nan 
17.700001 -7.1 nan 
17.799999 -7.1 nan 
17.900002 -7.1 nan 
18.0 -7.1 nan 
18.099998 -7.1 nan 
18.200001 -7.1 nan 
18.299999 -7.1 nan 
18.400002 -7.1 nan 
18.5 -7.1 nan 
18.599998 -7.1 nan 
18.700001 -7.1 nan 
18.799999 -7.1 nan 
18.900002 -7.1 nan 
19.0 -7.1 nan 
19.099998 -7.1 nan 
19.200001 -7.1 nan 
19.299999 -7.1 nan 
-6.8 -7.0 nan 
-6.7 -7.0 nan 
-6.6 -7.0 nan 
-6.5 -7.0 nan 
-6.4 -7.0 nan 
-6.3 -7.0 nan 
-6.2 -7.0 nan 
-6.1 -7.0 nan 
-6.0 -7.0 nan 
-5.9 -7.0 nan 
-5.8 -7.0 nan 
-5.7 -7.0 nan 
-5.6 -7.0 nan 
-5.5 -7.0 nan 
-5.4 -7.0 nan 
-5.3 -7.0 nan 
-5.2 -7.0 nan 
-5.1 -7.0 nan 
-5.0 -7.0 nan 
-4.9 -7.0 nan 
-4.8 -7.0 nan 
-4.7 -7.0 nan 
-4.6 -7.0 nan 
-4.5 -7.0 nan 
-4.4 -7.0 nan 
-4.3 -7.0 nan 
-4.2 -7.0 nan 
-4.1 -7.0 nan 
-4.0 -7.0 nan 
-3.9 -7.0 nan 
-3.8 -7.0 nan 
-3.7 -7.0 nan 
-3.6 -7.0 nan 
-3.5 -7.0 nan 
-3.4 -7.0 nan 
-3.3 -7.0 nan 
-3.2 -7.0 nan 
-3.1 -7.0 nan 
-3.0 -7.0 nan 
-2.9 -7.0 nan 
-2.8 -7.0 nan 
-2.7 -7.0 nan 
-2.6 -7.0 nan 
-2.5 -7.0 nan 
-2.4 -7.0 nan 
-2.3 -7.0 nan 
-2.2 -7.0 nan 
-2.1 -7.0 nan 
-2.0 -7.0 nan 
-1.9 -7.0 nan 
-1.8 -7.0 nan 
-1.7 -7.0 nan 
-1.6 -7.0 nan 
-1.5 -7.0 nan 
-1.4 -7.0 nan 
-1.3 -7.0 nan 
-1.2 -7.0 nan 
-1.1 -7.0 nan 
-1.0 -7.0 nan 
-0.8999999999999999 -7.0 nan 
-0.8 -7.0 nan 
-0.7 -7.0 nan 
-0.6000000000000001 -7.0 nan 
-0.5 -7.0 nan 
-0.3999999999999999 -7.0 nan 
-0.2999999999999998 -7.0 nan 
-0.20000000000000018 -7.0 nan 
-0.10000000000000009 -7.0 nan 
0.0 -7.0 nan 
0.10000000000000009 -7.0 nan 
0.20000000000000018 -7.0 nan 
0.2999999999999998 -7.0 3.8868 
0.3999999999999999 -7.0 3.8816 
0.5 -7.0 3.9044 
0.6000000000000001 -7.0 3.8498 
0.7000000000000002 -7.0 3.8220 
0.7999999999999998 -7.0 3.8734 
0.8999999999999999 -7.0 3.9029 
1.0 -7.0 3.8492 
1.1 -7.0 3.8672 
1.2000000000000002 -7.0 3.9122 
1.2999999999999998 -7.0 3.8363 
1.4 -7.0 3.8514 
1.5 -7.0 3.8155 
1.5999990000000004 -7.0 3.8463 
1.7000000000000002 -7.0 3.8700 
1.7999999999999998 -7.0 3.8939 
1.9000000000000004 -7.0 3.8736 
2.0 -7.0 3.8833 
2.0999990000000004 -7.0 3.8467 
2.2 -7.0 3.8984 
2.3 -7.0 3.8844 
2.4000000000000004 -7.0 3.8398 
2.5 -7.0 3.8829 
2.5999990000000004 -7.0 3.9111 
2.7 -7.0 3.8670 
2.8 -7.0 3.8793 
2.9000000000000004 -7.0 3.8923 
3.0 -7.0 3.8951 
3.0999990000000004 -7.0 3.8730 
3.2 -7.0 3.8846 
3.3 -7.0 3.8965 
3.4000000000000004 -7.0 3.8935 
3.5 -7.0 3.9017 
3.5999990000000004 -7.0 3.9071 
3.7 -7.0 3.9010 
3.8 -7.0 3.9191 
3.9000000000000004 -7.0 3.8912 
4.0 -7.0 3.9141 
4.099999 -7.0 3.8966 
4.2 -7.0 3.8917 
4.3 -7.0 3.8720 
4.4 -7.0 3.8919 
4.5 -7.0 3.8813 
4.599999 -7.0 3.8796 
4.7 -7.0 3.8931 
4.8 -7.0 3.8927 
4.9 -7.0 3.9017 
5.0 -7.0 3.8831 
5.099999 -7.0 3.9180 
5.2 -7.0 3.9008 
5.3 -7.0 3.8848 
5.4 -7.0 3.8980 
5.5 -7.0 3.9041 
5.599999 -7.0 3.9092 
5.699999999999999 -7.0 3.8727 
5.800000000000001 -7.0 3.8960 
5.9 -7.0 3.8626 
6.0 -7.0 3.8818 
6.099999 -7.0 3.9190 
6.199999999999999 -7.0 3.9077 
6.300000000000001 -7.0 3.8801 
6.4 -7.0 3.8870 
6.5 -7.0 3.9005 
6.599999 -7.0 3.8846 
6.699999999999999 -7.0 3.9043 
6.800000000000001 -7.0 3.8867 
6.9 -7.0 3.8903 
7.0 -7.0 3.8931 
7.099999 -7.0 3.8730 
7.199999999999999 -7.0 3.9147 
7.300000000000001 -7.0 3.8948 
7.4 -7.0 3.8970 
7.5 -7.0 3.8735 
7.599999 -7.0 3.8686 
7.699999999999999 -7.0 3.8885 
7.800000000000001 -7.0 3.8841 
7.9 -7.0 3.8798 
8.0 -7.0 3.8921 
8.099999 -7.0 3.8780 
8.2 -7.0 3.8830 
8.3 -7.0 3.8718 
8.4 -7.0 3.8685 
8.5 -7.0 3.8960 
8.599999 -7.0 3.8518 
8.7 -7.0 3.8961 
8.8 -7.0 3.9020 
8.9 -7.0 3.8805 
9.0 -7.0 3.8813 
9.099999 -7.0 3.8695 
9.2 -7.0 3.8688 
9.3 -7.0 3.9116 
9.400001 -7.0 3.8908 
9.499999 -7.0 3.8859 
9.599999 -7.0 3.8966 
9.7 -7.0 3.9004 
9.8 -7.0 3.8777 
9.900001 -7.0 3.8878 
9.999999 -7.0 3.8872 
10.099999 -7.0 3.8898 
10.2 -7.0 3.8998 
10.3 -7.0 3.8771 
10.400001 -7.0 3.8653 
10.499999 -7.0 3.8864 
10.599999 -7.0 3.8408 
10.7 -7.0 3.8838 
10.8 -7.0 3.8811 
10.900001 -7.0 3.8927 
10.999999 -7.0 3.8787 
11.099999 -7.0 3.8446 
11.2 -7.0 3.8823 
11.3 -7.0 3.8585 
11.400001 -7.0 3.8830 
11.499999 -7.0 3.8356 
11.599999 -7.0 3.9106 
11.7 -7.0 3.9155 
11.8 -7.0 3.9047 
11.900001 -7.0 3.8955 
11.999999 -7.0 3.8595 
12.099999 -7.0 3.8572 
12.2 -7.0 3.9025 
12.3 -7.0 3.8920 
12.400001 -7.0 3.8908 
12.499999 -7.0 3.9104 
12.599999 -7.0 3.8702 
12.7 -7.0 3.9010 
12.8 -7.0 3.8913 
12.900001 -7.0 nan 
12.999999 -7.0 nan 
13.099999 -7.0 nan 
13.2 -7.0 nan 
13.3 -7.0 nan 
13.400001 -7.0 nan 
13.499999 -7.0 nan 
13.599998 -7.0 nan 
13.700001 -7.0 nan 
13.799999 -7.0 nan 
13.900002 -7.0 nan 
14.0 -7.0 nan 
14.099998 -7.0 nan 
14.200001 -7.0 nan 
14.299999 -7.0 nan 
14.400002 -7.0 nan 
14.5 -7.0 nan 
14.599998 -7.0 nan 
14.700001 -7.0 nan 
14.799999 -7.0 nan 
14.900002 -7.0 nan 
15.0 -7.0 nan 
15.099998 -7.0 nan 
15.200001 -7.0 nan 
15.299999 -7.0 nan 
15.400002 -7.0 nan 
15.5 -7.0 nan 
15.599998 -7.0 nan 
15.700001 -7.0 nan 
15.799999 -7.0 nan 
15.900002 -7.0 nan 
16.0 -7.0 nan 
16.099998 -7.0 nan 
16.200001 -7.0 nan 
16.299999 -7.0 nan 
16.400002 -7.0 nan 
16.5 -7.0 nan 
16.599998 -7.0 nan 
16.700001 -7.0 nan 
16.799999 -7.0 nan 
16.900002 -7.0 nan 
17.0 -7.0 nan 
17.099998 -7.0 nan 
17.200001 -7.0 nan 
17.299999 -7.0 nan 
17.400002 -7.0 nan 
17.5 -7.0 nan 
17.599998 -7.0 nan 
17.700001 -7.0 nan 
17.799999 -7.0 nan 
17.900002 -7.0 nan 
18.0 -7.0 nan 
18.099998 -7.0 nan 
18.200001 -7.0 nan 
18.299999 -7.0 nan 
18.400002 -7.0 nan 
18.5 -7.0 nan 
18.599998 -7.0 nan 
18.700001 -7.0 nan 
18.799999 -7.0 nan 
18.900002 -7.0 nan 
19.0 -7.0 nan 
19.099998 -7.0 nan 
19.200001 -7.0 nan 
19.299999 -7.0 nan 
-6.8 -6.9 nan 
-6.7 -6.9 nan 
-6.6 -6.9 nan 
-6.5 -6.9 nan 
-6.4 -6.9 nan 
-6.3 -6.9 nan 
-6.2 -6.9 nan 
-6.1 -6.9 nan 
-6.0 -6.9 nan 
-5.9 -6.9 nan 
-5.8 -6.9 nan 
-5.7 -6.9 nan 
-5.6 -6.9 nan 
-5.5 -6.9 nan 
-5.4 -6.9 nan 
-5.3 -6.9 nan 
-5.2 -6.9 nan 
-5.1 -6.9 nan 
-5.0 -6.9 nan 
-4.9 -6.9 nan 
-4.8 -6.9 nan 
-4.7 -6.9 nan 
-4.6 -6.9 nan 
-4.5 -6.9 nan 
-4.4 -6.9 nan 
-4.3 -6.9 nan 
-4.2 -6.9 nan 
-4.1 -6.9 nan 
-4.0 -6.9 nan 
-3.9 -6.9 nan 
-3.8 -6.9 nan 
-3.7 -6.9 nan 
-3.6 -6.9 nan 
-3.5 -6.9 nan 
-3.4 -6.9 nan 
-3.3 -6.9 nan 
-3.2 -6.9 nan 
-3.1 -6.9 nan 
-3.0 -6.9 nan 
-2.9 -6.9 nan 
-2.8 -6.9 nan 
-2.7 -6.9 nan 
-2.6 -6.9 nan 
-2.5 -6.9 nan 
-2.4 -6.9 nan 
-2.3 -6.9 nan 
-2.2 -6.9 nan 
-2.1 -6.9 nan 
-2.0 -6.9 nan 
-1.9 -6.9 nan 
-1.8 -6.9 nan 
-1.7 -6.9 nan 
-1.6 -6.9 nan 
-1.5 -6.9 nan 
-1.4 -6.9 nan 
-1.3 -6.9 nan 
-1.2 -6.9 nan 
-1.1 -6.9 nan 
-1.0 -6.9 nan 
-0.8999999999999999 -6.9 nan 
-0.8 -6.9 nan 
-0.7 -6.9 nan 
-0.6000000000000001 -6.9 nan 
-0.5 -6.9 nan 
-0.3999999999999999 -6.9 nan 
-0.2999999999999998 -6.9 nan 
-0.20000000000000018 -6.9 nan 
-0.10000000000000009 -6.9 nan 
0.0 -6.9 3.7921 
0.10000000000000009 -6.9 3.8076 
0.20000000000000018 -6.9 3.9124 
0.2999999999999998 -6.9 3.8820 
0.3999999999999999 -6.9 3.8776 
0.5 -6.9 3.8723 
0.6000000000000001 -6.9 3.8575 
0.7000000000000002 -6.9 3.8997 
0.7999999999999998 -6.9 3.8809 
0.8999999999999999 -6.9 3.8441 
1.0 -6.9 3.8790 
1.1 -6.9 3.8858 
1.2000000000000002 -6.9 3.9034 
1.2999999999999998 -6.9 3.8662 
1.4 -6.9 3.8819 
1.5 -6.9 3.8908 
1.5999990000000004 -6.9 3.8719 
1.7000000000000002 -6.9 3.8716 
1.7999999999999998 -6.9 3.8758 
1.9000000000000004 -6.9 3.8550 
2.0 -6.9 3.8752 
2.0999990000000004 -6.9 3.9039 
2.2 -6.9 3.8962 
2.3 -6.9 3.8878 
2.4000000000000004 -6.9 3.8589 
2.5 -6.9 3.8568 
2.5999990000000004 -6.9 3.8770 
2.7 -6.9 3.8881 
2.8 -6.9 3.8285 
2.9000000000000004 -6.9 3.8918 
3.0 -6.9 3.8898 
3.0999990000000004 -6.9 3.9139 
3.2 -6.9 3.8957 
3.3 -6.9 3.8920 
3.4000000000000004 -6.9 3.8955 
3.5 -6.9 3.8710 
3.5999990000000004 -6.9 3.8768 
3.7 -6.9 3.8977 
3.8 -6.9 3.9026 
3.9000000000000004 -6.9 3.9175 
4.0 -6.9 3.8828 
4.099999 -6.9 3.9189 
4.2 -6.9 3.9063 
4.3 -6.9 3.8962 
4.4 -6.9 3.8826 
4.5 -6.9 3.8829 
4.599999 -6.9 3.8819 
4.7 -6.9 3.9141 
4.8 -6.9 3.8761 
4.9 -6.9 3.8875 
5.0 -6.9 3.8917 
5.099999 -6.9 3.8832 
5.2 -6.9 3.8788 
5.3 -6.9 3.9016 
5.4 -6.9 3.8578 
5.5 -6.9 3.8864 
5.599999 -6.9 3.8443 
5.699999999999999 -6.9 3.8767 
5.800000000000001 -6.9 3.8720 
5.9 -6.9 3.8678 
6.0 -6.9 3.9141 
6.099999 -6.9 3.8656 
6.199999999999999 -6.9 3.9012 
6.300000000000001 -6.9 3.9052 
6.4 -6.9 3.8994 
6.5 -6.9 3.8958 
6.599999 -6.9 3.8696 
6.699999999999999 -6.9 3.8787 
6.800000000000001 -6.9 3.8805 
6.9 -6.9 3.8886 
7.0 -6.9 3.8973 
7.099999 -6.9 3.8908 
7.199999999999999 -6.9 3.8959 
7.300000000000001 -6.9 3.8978 
7.4 -6.9 3.8726 
7.5 -6.9 3.9094 
7.599999 -6.9 3.8782 
7.699999999999999 -6.9 3.9073 
7.800000000000001 -6.9 3.8823 
7.9 -6.9 3.8774 
8.0 -6.9 3.8881 
8.099999 -6.9 3.8934 
8.2 -6.9 3.8883 
8.3 -6.9 3.8859 
8.4 -6.9 3.8698 
8.5 -6.9 3.8829 
8.599999 -6.9 3.8838 
8.7 -6.9 3.8949 
8.8 -6.9 3.8745 
8.9 -6.9 3.9044 
9.0 -6.9 3.8967 
9.099999 -6.9 3.8942 
9.2 -6.9 3.8654 
9.3 -6.9 3.8834 
9.400001 -6.9 3.8970 
9.499999 -6.9 3.8971 
9.599999 -6.9 3.9030 
9.7 -6.9 3.8916 
9.8 -6.9 3.8838 
9.900001 -6.9 3.8800 
9.999999 -6.9 3.8952 
10.099999 -6.9 3.8707 
10.2 -6.9 3.8988 
10.3 -6.9 3.8799 
10.400001 -6.9 3.8617 
10.499999 -6.9 3.8969 
10.599999 -6.9 3.8796 
10.7 -6.9 3.8839 
10.8 -6.9 3.9113 
10.900001 -6.9 3.8664 
10.999999 -6.9 3.9018 
11.099999 -6.9 3.8287 
11.2 -6.9 3.8809 
11.3 -6.9 3.8813 
11.400001 -6.9 3.9068 
11.499999 -6.9 3.8574 
11.599999 -6.9 3.8864 
11.7 -6.9 3.9124 
11.8 -6.9 3.8733 
11.900001 -6.9 3.8643 
11.999999 -6.9 3.8767 
12.099999 -6.9 3.8394 
12.2 -6.9 3.9387 
12.3 -6.9 3.9044 
12.400001 -6.9 3.9311 
12.499999 -6.9 3.9219 
12.599999 -6.9 3.8814 
12.7 -6.9 3.9359 
12.8 -6.9 3.9290 
12.900001 -6.9 3.9496 
12.999999 -6.9 3.9108 
13.099999 -6.9 nan 
13.2 -6.9 nan 
13.3 -6.9 nan 
13.400001 -6.9 nan 
13.499999 -6.9 nan 
13.599998 -6.9 nan 
13.700001 -6.9 nan 
13.799999 -6.9 nan 
13.900002 -6.9 nan 
14.0 -6.9 nan 
14.099998 -6.9 nan 
14.200001 -6.9 nan 
14.299999 -6.9 nan 
14.400002 -6.9 nan 
14.5 -6.9 nan 
14.599998 -6.9 nan 
14.700001 -6.9 nan 
14.799999 -6.9 nan 
14.900002 -6.9 nan 
15.0 -6.9 nan 
15.099998 -6.9 nan 
15.200001 -6.9 nan 
15.299999 -6.9 nan 
15.400002 -6.9 nan 
15.5 -6.9 nan 
15.599998 -6.9 nan 
15.700001 -6.9 nan 
15.799999 -6.9 nan 
15.900002 -6.9 nan 
16.0 -6.9 nan 
16.099998 -6.9 nan 
16.200001 -6.9 nan 
16.299999 -6.9 nan 
16.400002 -6.9 nan 
16.5 -6.9 nan 
16.599998 -6.9 nan 
16.700001 -6.9 nan 
16.799999 -6.9 nan 
16.900002 -6.9 nan 
17.0 -6.9 nan 
17.099998 -6.9 nan 
17.200001 -6.9 nan 
17.299999 -6.9 nan 
17.400002 -6.9 nan 
17.5 -6.9 nan 
17.599998 -6.9 nan 
17.700001 -6.9 nan 
17.799999 -6.9 nan 
17.900002 -6.9 nan 
18.0 -6.9 nan 
18.099998 -6.9 nan 
18.200001 -6.9 nan 
18.299999 -6.9 nan 
18.400002 -6.9 nan 
18.5 -6.9 nan 
18.599998 -6.9 nan 
18.700001 -6.9 nan 
18.799999 -6.9 nan 
18.900002 -6.9 nan 
19.0 -6.9 nan 
19.099998 -6.9 nan 
19.200001 -6.9 nan 
19.299999 -6.9 nan 
-6.8 -6.800000000000001 nan 
-6.7 -6.800000000000001 nan 
-6.6 -6.800000000000001 nan 
-6.5 -6.800000000000001 nan 
-6.4 -6.800000000000001 nan 
-6.3 -6.800000000000001 nan 
-6.2 -6.800000000000001 nan 
-6.1 -6.800000000000001 nan 
-6.0 -6.800000000000001 nan 
-5.9 -6.800000000000001 nan 
-5.8 -6.800000000000001 nan 
-5.7 -6.800000000000001 nan 
-5.6 -6.800000000000001 nan 
-5.5 -6.800000000000001 nan 
-5.4 -6.800000000000001 nan 
-5.3 -6.800000000000001 nan 
-5.2 -6.800000000000001 nan 
-5.1 -6.800000000000001 nan 
-5.0 -6.800000000000001 nan 
-4.9 -6.800000000000001 nan 
-4.8 -6.800000000000001 nan 
-4.7 -6.800000000000001 nan 
-4.6 -6.800000000000001 nan 
-4.5 -6.800000000000001 nan 
-4.4 -6.800000000000001 nan 
-4.3 -6.800000000000001 nan 
-4.2 -6.800000000000001 nan 
-4.1 -6.800000000000001 nan 
-4.0 -6.800000000000001 nan 
-3.9 -6.800000000000001 nan 
-3.8 -6.800000000000001 nan 
-3.7 -6.800000000000001 nan 
-3.6 -6.800000000000001 nan 
-3.5 -6.800000000000001 nan 
-3.4 -6.800000000000001 nan 
-3.3 -6.800000000000001 nan 
-3.2 -6.800000000000001 nan 
-3.1 -6.800000000000001 nan 
-3.0 -6.800000000000001 nan 
-2.9 -6.800000000000001 nan 
-2.8 -6.800000000000001 nan 
-2.7 -6.800000000000001 nan 
-2.6 -6.800000000000001 nan 
-2.5 -6.800000000000001 nan 
-2.4 -6.800000000000001 nan 
-2.3 -6.800000000000001 nan 
-2.2 -6.800000000000001 nan 
-2.1 -6.800000000000001 nan 
-2.0 -6.800000000000001 nan 
-1.9 -6.800000000000001 nan 
-1.8 -6.800000000000001 nan 
-1.7 -6.800000000000001 nan 
-1.6 -6.800000000000001 nan 
-1.5 -6.800000000000001 nan 
-1.4 -6.800000000000001 nan 
-1.3 -6.800000000000001 nan 
-1.2 -6.800000000000001 nan 
-1.1 -6.800000000000001 nan 
-1.0 -6.800000000000001 nan 
-0.8999999999999999 -6.800000000000001 nan 
-0.8 -6.800000000000001 nan 
-0.7 -6.800000000000001 nan 
-0.6000000000000001 -6.800000000000001 nan 
-0.5 -6.800000000000001 nan 
-0.3999999999999999 -6.800000000000001 nan 
-0.2999999999999998 -6.800000000000001 nan 
-0.20000000000000018 -6.800000000000001 3.9217 
-0.10000000000000009 -6.800000000000001 3.9294 
0.0 -6.800000000000001 3.8641 
0.10000000000000009 -6.800000000000001 3.8991 
0.20000000000000018 -6.800000000000001 3.8801 
0.2999999999999998 -6.800000000000001 3.8749 
0.3999999999999999 -6.800000000000001 3.8384 
0.5 -6.800000000000001 3.9007 
0.6000000000000001 -6.800000000000001 3.9077 
0.7000000000000002 -6.800000000000001 3.8671 
0.7999999999999998 -6.800000000000001 3.8551 
0.8999999999999999 -6.800000000000001 3.9544 
1.0 -6.800000000000001 3.8961 
1.1 -6.800000000000001 3.8669 
1.2000000000000002 -6.800000000000001 3.9203 
1.2999999999999998 -6.800000000000001 3.8882 
1.4 -6.800000000000001 3.8798 
1.5 -6.800000000000001 3.8755 
1.5999990000000004 -6.800000000000001 3.8847 
1.7000000000000002 -6.800000000000001 3.8662 
1.7999999999999998 -6.800000000000001 3.8860 
1.9000000000000004 -6.800000000000001 3.8881 
2.0 -6.800000000000001 3.8657 
2.0999990000000004 -6.800000000000001 3.8975 
2.2 -6.800000000000001 3.8878 
2.3 -6.800000000000001 3.8743 
2.4000000000000004 -6.800000000000001 3.8745 
2.5 -6.800000000000001 3.8628 
2.5999990000000004 -6.800000000000001 3.8769 
2.7 -6.800000000000001 3.8998 
2.8 -6.800000000000001 3.8840 
2.9000000000000004 -6.800000000000001 3.8865 
3.0 -6.800000000000001 3.8664 
3.0999990000000004 -6.800000000000001 3.8856 
3.2 -6.800000000000001 3.8674 
3.3 -6.800000000000001 3.8913 
3.4000000000000004 -6.800000000000001 3.8989 
3.5 -6.800000000000001 3.8672 
3.5999990000000004 -6.800000000000001 3.8912 
3.7 -6.800000000000001 3.9053 
3.8 -6.800000000000001 3.8913 
3.9000000000000004 -6.800000000000001 3.8960 
4.0 -6.800000000000001 3.8956 
4.099999 -6.800000000000001 3.8795 
4.2 -6.800000000000001 3.8555 
4.3 -6.800000000000001 3.8982 
4.4 -6.800000000000001 3.8669 
4.5 -6.800000000000001 3.9011 
4.599999 -6.800000000000001 3.8954 
4.7 -6.800000000000001 3.8971 
4.8 -6.800000000000001 3.9080 
4.9 -6.800000000000001 3.8904 
5.0 -6.800000000000001 3.8501 
5.099999 -6.800000000000001 3.8822 
5.2 -6.800000000000001 3.8830 
5.3 -6.800000000000001 3.8888 
5.4 -6.800000000000001 3.8682 
5.5 -6.800000000000001 3.8781 
5.599999 -6.800000000000001 3.8841 
5.699999999999999 -6.800000000000001 3.8920 
5.800000000000001 -6.800000000000001 3.9097 
5.9 -6.800000000000001 3.8627 
6.0 -6.800000000000001 3.8860 
6.099999 -6.800000000000001 3.8943 
6.199999999999999 -6.800000000000001 3.9004 
6.300000000000001 -6.800000000000001 3.9025 
6.4 -6.800000000000001 3.8989 
6.5 -6.800000000000001 3.8601 
6.599999 -6.800000000000001 3.8856 
6.699999999999999 -6.800000000000001 3.8961 
6.800000000000001 -6.800000000000001 3.8902 
6.9 -6.800000000000001 3.8824 
7.0 -6.800000000000001 3.8739 
7.099999 -6.800000000000001 3.8824 
7.199999999999999 -6.800000000000001 3.8942 
7.300000000000001 -6.800000000000001 3.8939 
7.4 -6.800000000000001 3.9093 
7.5 -6.800000000000001 3.8562 
7.599999 -6.800000000000001 3.8775 
7.699999999999999 -6.800000000000001 3.8906 
7.800000000000001 -6.800000000000001 3.8784 
7.9 -6.800000000000001 3.8787 
8.0 -6.800000000000001 3.9004 
8.099999 -6.800000000000001 3.8901 
8.2 -6.800000000000001 3.8694 
8.3 -6.800000000000001 3.8830 
8.4 -6.800000000000001 3.8949 
8.5 -6.800000000000001 3.8760 
8.599999 -6.800000000000001 3.8835 
8.7 -6.800000000000001 3.8943 
8.8 -6.800000000000001 3.9137 
8.9 -6.800000000000001 3.8633 
9.0 -6.800000000000001 3.8733 
9.099999 -6.800000000000001 3.9013 
9.2 -6.800000000000001 3.8996 
9.3 -6.800000000000001 3.8774 
9.400001 -6.800000000000001 3.8653 
9.499999 -6.800000000000001 3.9145 
9.599999 -6.800000000000001 3.8864 
9.7 -6.800000000000001 3.8907 
9.8 -6.800000000000001 3.8893 
9.900001 -6.800000000000001 3.9049 
9.999999 -6.800000000000001 3.8745 
10.099999 -6.800000000000001 3.8790 
10.2 -6.800000000000001 3.8551 
10.3 -6.800000000000001 3.8754 
10.400001 -6.800000000000001 3.8916 
10.499999 -6.800000000000001 3.8910 
10.599999 -6.800000000000001 3.8677 
10.7 -6.800000000000001 3.8983 
10.8 -6.800000000000001 3.9077 
10.900001 -6.800000000000001 3.8647 
10.999999 -6.800000000000001 3.8602 
11.099999 -6.800000000000001 3.8821 
11.2 -6.800000000000001 3.8698 
11.3 -6.800000000000001 3.8851 
11.400001 -6.800000000000001 3.8700 
11.499999 -6.800000000000001 3.8787 
11.599999 -6.800000000000001 3.9011 
11.7 -6.800000000000001 3.8769 
11.8 -6.800000000000001 3.8764 
11.900001 -6.800000000000001 3.9050 
11.999999 -6.800000000000001 3.9088 
12.099999 -6.800000000000001 3.8547 
12.2 -6.800000000000001 3.8501 
12.3 -6.800000000000001 3.9027 
12.400001 -6.800000000000001 3.9001 
12.499999 -6.800000000000001 3.8846 
12.599999 -6.800000000000001 3.8776 
12.7 -6.800000000000001 3.9312 
12.8 -6.800000000000001 3.9103 
12.900001 -6.800000000000001 3.9763 
12.999999 -6.800000000000001 3.8749 
13.099999 -6.800000000000001 nan 
13.2 -6.800000000000001 nan 
13.3 -6.800000000000001 nan 
13.400001 -6.800000000000001 nan 
13.499999 -6.800000000000001 nan 
13.599998 -6.800000000000001 nan 
13.700001 -6.800000000000001 nan 
13.799999 -6.800000000000001 nan 
13.900002 -6.800000000000001 nan 
14.0 -6.800000000000001 nan 
14.099998 -6.800000000000001 nan 
14.200001 -6.800000000000001 nan 
14.299999 -6.800000000000001 nan 
14.400002 -6.800000000000001 nan 
14.5 -6.800000000000001 nan 
14.599998 -6.800000000000001 nan 
14.700001 -6.800000000000001 nan 
14.799999 -6.800000000000001 nan 
14.900002 -6.800000000000001 nan 
15.0 -6.800000000000001 nan 
15.099998 -6.800000000000001 nan 
15.200001 -6.800000000000001 nan 
15.299999 -6.800000000000001 nan 
15.400002 -6.800000000000001 nan 
15.5 -6.800000000000001 nan 
15.599998 -6.800000000000001 nan 
15.700001 -6.800000000000001 nan 
15.799999 -6.800000000000001 nan 
15.900002 -6.800000000000001 nan 
16.0 -6.800000000000001 nan 
16.099998 -6.800000000000001 nan 
16.200001 -6.800000000000001 nan 
16.299999 -6.800000000000001 nan 
16.400002 -6.800000000000001 nan 
16.5 -6.800000000000001 nan 
16.599998 -6.800000000000001 nan 
16.700001 -6.800000000000001 nan 
16.799999 -6.800000000000001 nan 
16.900002 -6.800000000000001 nan 
17.0 -6.800000000000001 nan 
17.099998 -6.800000000000001 nan 
17.200001 -6.800000000000001 nan 
17.299999 -6.800000000000001 nan 
17.400002 -6.800000000000001 nan 
17.5 -6.800000000000001 nan 
17.599998 -6.800000000000001 nan 
17.700001 -6.800000000000001 nan 
17.799999 -6.800000000000001 nan 
17.900002 -6.800000000000001 nan 
18.0 -6.800000000000001 nan 
18.099998 -6.800000000000001 nan 
18.200001 -6.800000000000001 nan 
18.299999 -6.800000000000001 nan 
18.400002 -6.800000000000001 nan 
18.5 -6.800000000000001 nan 
18.599998 -6.800000000000001 nan 
18.700001 -6.800000000000001 nan 
18.799999 -6.800000000000001 nan 
18.900002 -6.800000000000001 nan 
19.0 -6.800000000000001 nan 
19.099998 -6.800000000000001 nan 
19.200001 -6.800000000000001 nan 
19.299999 -6.800000000000001 nan 
-6.8 -6.7 nan 
-6.7 -6.7 nan 
-6.6 -6.7 nan 
-6.5 -6.7 nan 
-6.4 -6.7 nan 
-6.3 -6.7 nan 
-6.2 -6.7 nan 
-6.1 -6.7 nan 
-6.0 -6.7 nan 
-5.9 -6.7 nan 
-5.8 -6.7 nan 
-5.7 -6.7 nan 
-5.6 -6.7 nan 
-5.5 -6.7 nan 
-5.4 -6.7 nan 
-5.3 -6.7 nan 
-5.2 -6.7 nan 
-5.1 -6.7 nan 
-5.0 -6.7 nan 
-4.9 -6.7 nan 
-4.8 -6.7 nan 
-4.7 -6.7 nan 
-4.6 -6.7 nan 
-4.5 -6.7 nan 
-4.4 -6.7 nan 
-4.3 -6.7 nan 
-4.2 -6.7 nan 
-4.1 -6.7 nan 
-4.0 -6.7 nan 
-3.9 -6.7 nan 
-3.8 -6.7 nan 
-3.7 -6.7 nan 
-3.6 -6.7 nan 
-3.5 -6.7 nan 
-3.4 -6.7 nan 
-3.3 -6.7 nan 
-3.2 -6.7 nan 
-3.1 -6.7 nan 
-3.0 -6.7 nan 
-2.9 -6.7 nan 
-2.8 -6.7 nan 
-2.7 -6.7 nan 
-2.6 -6.7 nan 
-2.5 -6.7 nan 
-2.4 -6.7 nan 
-2.3 -6.7 nan 
-2.2 -6.7 nan 
-2.1 -6.7 nan 
-2.0 -6.7 nan 
-1.9 -6.7 nan 
-1.8 -6.7 nan 
-1.7 -6.7 nan 
-1.6 -6.7 nan 
-1.5 -6.7 nan 
-1.4 -6.7 nan 
-1.3 -6.7 nan 
-1.2 -6.7 nan 
-1.1 -6.7 nan 
-1.0 -6.7 nan 
-0.8999999999999999 -6.7 nan 
-0.8 -6.7 nan 
-0.7 -6.7 nan 
-0.6000000000000001 -6.7 nan 
-0.5 -6.7 nan 
-0.3999999999999999 -6.7 3.8639 
-0.2999999999999998 -6.7 3.8994 
-0.20000000000000018 -6.7 3.8619 
-0.10000000000000009 -6.7 3.8847 
0.0 -6.7 3.9248 
0.10000000000000009 -6.7 3.8857 
0.20000000000000018 -6.7 3.9176 
0.2999999999999998 -6.7 3.9025 
0.3999999999999999 -6.7 3.8502 
0.5 -6.7 3.9133 
0.6000000000000001 -6.7 3.8597 
0.7000000000000002 -6.7 3.8915 
0.7999999999999998 -6.7 3.8750 
0.8999999999999999 -6.7 3.8446 
1.0 -6.7 3.9171 
1.1 -6.7 3.8734 
1.2000000000000002 -6.7 3.9092 
1.2999999999999998 -6.7 3.8684 
1.4 -6.7 3.9021 
1.5 -6.7 3.8324 
1.5999990000000004 -6.7 3.9088 
1.7000000000000002 -6.7 3.8628 
1.7999999999999998 -6.7 3.8815 
1.9000000000000004 -6.7 3.8796 
2.0 -6.7 3.9017 
2.0999990000000004 -6.7 3.8752 
2.2 -6.7 3.8783 
2.3 -6.7 3.8675 
2.4000000000000004 -6.7 3.8733 
2.5 -6.7 3.8983 
2.5999990000000004 -6.7 3.9006 
2.7 -6.7 3.8747 
2.8 -6.7 3.8846 
2.9000000000000004 -6.7 3.8735 
3.0 -6.7 3.9035 
3.0999990000000004 -6.7 3.8940 
3.2 -6.7 3.9045 
3.3 -6.7 3.8993 
3.4000000000000004 -6.7 3.8901 
3.5 -6.7 3.8871 
3.5999990000000004 -6.7 3.8472 
3.7 -6.7 3.8812 
3.8 -6.7 3.8913 
3.9000000000000004 -6.7 3.8939 
4.0 -6.7 3.9046 
4.099999 -6.7 3.8587 
4.2 -6.7 3.8804 
4.3 -6.7 3.8902 
4.4 -6.7 3.9016 
4.5 -6.7 3.8601 
4.599999 -6.7 3.8963 
4.7 -6.7 3.8917 
4.8 -6.7 3.9091 
4.9 -6.7 3.8974 
5.0 -6.7 3.8933 
5.099999 -6.7 3.8690 
5.2 -6.7 3.8976 
5.3 -6.7 3.8843 
5.4 -6.7 3.8855 
5.5 -6.7 3.8847 
5.599999 -6.7 3.9164 
5.699999999999999 -6.7 3.9015 
5.800000000000001 -6.7 3.8775 
5.9 -6.7 3.8758 
6.0 -6.7 3.8732 
6.099999 -6.7 3.8833 
6.199999999999999 -6.7 3.9101 
6.300000000000001 -6.7 3.8882 
6.4 -6.7 3.8850 
6.5 -6.7 3.8895 
6.599999 -6.7 3.8692 
6.699999999999999 -6.7 3.8708 
6.800000000000001 -6.7 3.8717 
6.9 -6.7 3.9134 
7.0 -6.7 3.8877 
7.099999 -6.7 3.8744 
7.199999999999999 -6.7 3.8509 
7.300000000000001 -6.7 3.8933 
7.4 -6.7 3.8897 
7.5 -6.7 3.8968 
7.599999 -6.7 3.8975 
7.699999999999999 -6.7 3.8867 
7.800000000000001 -6.7 3.8763 
7.9 -6.7 3.8777 
8.0 -6.7 3.8662 
8.099999 -6.7 3.8796 
8.2 -6.7 3.8948 
8.3 -6.7 3.8792 
8.4 -6.7 3.8686 
8.5 -6.7 3.8805 
8.599999 -6.7 3.8958 
8.7 -6.7 3.8781 
8.8 -6.7 3.8719 
8.9 -6.7 3.8818 
9.0 -6.7 3.8859 
9.099999 -6.7 3.9125 
9.2 -6.7 3.8750 
9.3 -6.7 3.8769 
9.400001 -6.7 3.8706 
9.499999 -6.7 3.8809 
9.599999 -6.7 3.8819 
9.7 -6.7 3.8780 
9.8 -6.7 3.9018 
9.900001 -6.7 3.8953 
9.999999 -6.7 3.9159 
10.099999 -6.7 3.8660 
10.2 -6.7 3.8901 
10.3 -6.7 3.8634 
10.400001 -6.7 3.8882 
10.499999 -6.7 3.8949 
10.599999 -6.7 3.9172 
10.7 -6.7 3.8766 
10.8 -6.7 3.8808 
10.900001 -6.7 3.9042 
10.999999 -6.7 3.8864 
11.099999 -6.7 3.9048 
11.2 -6.7 3.9087 
11.3 -6.7 3.8821 
11.400001 -6.7 3.8737 
11.499999 -6.7 3.8898 
11.599999 -6.7 3.8791 
11.7 -6.7 3.8613 
11.8 -6.7 3.8645 
11.900001 -6.7 3.8818 
11.999999 -6.7 3.8707 
12.099999 -6.7 3.8757 
12.2 -6.7 3.8759 
12.3 -6.7 3.8855 
12.400001 -6.7 3.9024 
12.499999 -6.7 3.9240 
12.599999 -6.7 3.8611 
12.7 -6.7 3.9029 
12.8 -6.7 3.9096 
12.900001 -6.7 3.9091 
12.999999 -6.7 3.8198 
13.099999 -6.7 3.8902 
13.2 -6.7 3.8959 
13.3 -6.7 nan 
13.400001 -6.7 nan 
13.499999 -6.7 nan 
13.599998 -6.7 nan 
13.700001 -6.7 nan 
13.799999 -6.7 nan 
13.900002 -6.7 nan 
14.0 -6.7 nan 
14.099998 -6.7 nan 
14.200001 -6.7 nan 
14.299999 -6.7 nan 
14.400002 -6.7 nan 
14.5 -6.7 nan 
14.599998 -6.7 nan 
14.700001 -6.7 nan 
14.799999 -6.7 nan 
14.900002 -6.7 nan 
15.0 -6.7 nan 
15.099998 -6.7 nan 
15.200001 -6.7 nan 
15.299999 -6.7 nan 
15.400002 -6.7 nan 
15.5 -6.7 nan 
15.599998 -6.7 nan 
15.700001 -6.7 nan 
15.799999 -6.7 nan 
15.900002 -6.7 nan 
16.0 -6.7 nan 
16.099998 -6.7 nan 
16.200001 -6.7 nan 
16.299999 -6.7 nan 
16.400002 -6.7 nan 
16.5 -6.7 nan 
16.599998 -6.7 nan 
16.700001 -6.7 nan 
16.799999 -6.7 nan 
16.900002 -6.7 nan 
17.0 -6.7 nan 
17.099998 -6.7 nan 
17.200001 -6.7 nan 
17.299999 -6.7 nan 
17.400002 -6.7 nan 
17.5 -6.7 nan 
17.599998 -6.7 nan 
17.700001 -6.7 nan 
17.799999 -6.7 nan 
17.900002 -6.7 nan 
18.0 -6.7 nan 
18.099998 -6.7 nan 
18.200001 -6.7 nan 
18.299999 -6.7 nan 
18.400002 -6.7 nan 
18.5 -6.7 nan 
18.599998 -6.7 nan 
18.700001 -6.7 nan 
18.799999 -6.7 nan 
18.900002 -6.7 nan 
19.0 -6.7 nan 
19.099998 -6.7 nan 
19.200001 -6.7 nan 
19.299999 -6.7 nan 
-6.8 -6.6 nan 
-6.7 -6.6 nan 
-6.6 -6.6 nan 
-6.5 -6.6 nan 
-6.4 -6.6 nan 
-6.3 -6.6 nan 
-6.2 -6.6 nan 
-6.1 -6.6 nan 
-6.0 -6.6 nan 
-5.9 -6.6 nan 
-5.8 -6.6 nan 
-5.7 -6.6 nan 
-5.6 -6.6 nan 
-5.5 -6.6 nan 
-5.4 -6.6 nan 
-5.3 -6.6 nan 
-5.2 -6.6 nan 
-5.1 -6.6 nan 
-5.0 -6.6 nan 
-4.9 -6.6 nan 
-4.8 -6.6 nan 
-4.7 -6.6 nan 
-4.6 -6.6 nan 
-4.5 -6.6 nan 
-4.4 -6.6 nan 
-4.3 -6.6 nan 
-4.2 -6.6 nan 
-4.1 -6.6 nan 
-4.0 -6.6 nan 
-3.9 -6.6 nan 
-3.8 -6.6 nan 
-3.7 -6.6 nan 
-3.6 -6.6 nan 
-3.5 -6.6 nan 
-3.4 -6.6 nan 
-3.3 -6.6 nan 
-3.2 -6.6 nan 
-3.1 -6.6 nan 
-3.0 -6.6 nan 
-2.9 -6.6 nan 
-2.8 -6.6 nan 
-2.7 -6.6 nan 
-2.6 -6.6 nan 
-2.5 -6.6 nan 
-2.4 -6.6 nan 
-2.3 -6.6 nan 
-2.2 -6.6 nan 
-2.1 -6.6 nan 
-2.0 -6.6 nan 
-1.9 -6.6 nan 
-1.8 -6.6 nan 
-1.7 -6.6 nan 
-1.6 -6.6 nan 
-1.5 -6.6 nan 
-1.4 -6.6 nan 
-1.3 -6.6 nan 
-1.2 -6.6 nan 
-1.1 -6.6 nan 
-1.0 -6.6 nan 
-0.8999999999999999 -6.6 nan 
-0.8 -6.6 nan 
-0.7 -6.6 nan 
-0.6000000000000001 -6.6 nan 
-0.5 -6.6 3.8981 
-0.3999999999999999 -6.6 3.8574 
-0.2999999999999998 -6.6 3.8269 
-0.20000000000000018 -6.6 3.9443 
-0.10000000000000009 -6.6 3.8468 
0.0 -6.6 3.8263 
0.10000000000000009 -6.6 3.8986 
0.20000000000000018 -6.6 3.8391 
0.2999999999999998 -6.6 3.8856 
0.3999999999999999 -6.6 3.8823 
0.5 -6.6 3.8678 
0.6000000000000001 -6.6 3.8808 
0.7000000000000002 -6.6 3.9279 
0.7999999999999998 -6.6 3.8669 
0.8999999999999999 -6.6 3.9042 
1.0 -6.6 3.8537 
1.1 -6.6 3.8926 
1.2000000000000002 -6.6 3.8783 
1.2999999999999998 -6.6 3.8644 
1.4 -6.6 3.8679 
1.5 -6.6 3.8579 
1.5999990000000004 -6.6 3.8561 
1.7000000000000002 -6.6 3.8904 
1.7999999999999998 -6.6 3.8912 
1.9000000000000004 -6.6 3.8755 
2.0 -6.6 3.8767 
2.0999990000000004 -6.6 3.8708 
2.2 -6.6 3.8947 
2.3 -6.6 3.8724 
2.4000000000000004 -6.6 3.8936 
2.5 -6.6 3.8592 
2.5999990000000004 -6.6 3.8905 
2.7 -6.6 3.9246 
2.8 -6.6 3.8809 
2.9000000000000004 -6.6 3.8520 
3.0 -6.6 3.8725 
3.0999990000000004 -6.6 3.8735 
3.2 -6.6 3.8989 
3.3 -6.6 3.9065 
3.4000000000000004 -6.6 3.8773 
3.5 -6.6 3.8729 
3.5999990000000004 -6.6 3.8700 
3.7 -6.6 3.8722 
3.8 -6.6 3.8923 
3.9000000000000004 -6.6 3.8792 
4.0 -6.6 3.8825 
4.099999 -6.6 3.8888 
4.2 -6.6 3.8698 
4.3 -6.6 3.8858 
4.4 -6.6 3.8575 
4.5 -6.6 3.8890 
4.599999 -6.6 3.8881 
4.7 -6.6 3.8760 
4.8 -6.6 3.8792 
4.9 -6.6 3.8629 
5.0 -6.6 3.8905 
5.099999 -6.6 3.8909 
5.2 -6.6 3.8759 
5.3 -6.6 3.8884 
5.4 -6.6 3.9206 
5.5 -6.6 3.8918 
5.599999 -6.6 3.8914 
5.699999999999999 -6.6 3.8784 
5.800000000000001 -6.6 3.8903 
5.9 -6.6 3.8872 
6.0 -6.6 3.8826 
6.099999 -6.6 3.8894 
6.199999999999999 -6.6 3.8854 
6.300000000000001 -6.6 3.8956 
6.4 -6.6 3.8999 
6.5 -6.6 3.8998 
6.599999 -6.6 3.8902 
6.699999999999999 -6.6 3.8695 
6.800000000000001 -6.6 3.8989 
6.9 -6.6 3.8944 
7.0 -6.6 3.8798 
7.099999 -6.6 3.8824 
7.199999999999999 -6.6 3.9052 
7.300000000000001 -6.6 3.8797 
7.4 -6.6 3.8837 
7.5 -6.6 3.8848 
7.599999 -6.6 3.8874 
7.699999999999999 -6.6 3.9193 
7.800000000000001 -6.6 3.8877 
7.9 -6.6 3.8859 
8.0 -6.6 3.8918 
8.099999 -6.6 3.8785 
8.2 -6.6 3.8795 
8.3 -6.6 3.9009 
8.4 -6.6 3.8809 
8.5 -6.6 3.8847 
8.599999 -6.6 3.8927 
8.7 -6.6 3.8925 
8.8 -6.6 3.8928 
8.9 -6.6 3.8824 
9.0 -6.6 3.8963 
9.099999 -6.6 3.8791 
9.2 -6.6 3.8895 
9.3 -6.6 3.9017 
9.400001 -6.6 3.9090 
9.499999 -6.6 3.8902 
9.599999 -6.6 3.8830 
9.7 -6.6 3.8807 
9.8 -6.6 3.9015 
9.900001 -6.6 3.8994 
9.999999 -6.6 3.8964 
10.099999 -6.6 3.8769 
10.2 -6.6 3.8733 
10.3 -6.6 3.8971 
10.400001 -6.6 3.8718 
10.499999 -6.6 3.8643 
10.599999 -6.6 3.8937 
10.7 -6.6 3.8967 
10.8 -6.6 3.8676 
10.900001 -6.6 3.8781 
10.999999 -6.6 3.8560 
11.099999 -6.6 3.8973 
11.2 -6.6 3.8818 
11.3 -6.6 3.8903 
11.400001 -6.6 3.8575 
11.499999 -6.6 3.9027 
11.599999 -6.6 3.8640 
11.7 -6.6 3.8819 
11.8 -6.6 3.8891 
11.900001 -6.6 3.8622 
11.999999 -6.6 3.8781 
12.099999 -6.6 3.8847 
12.2 -6.6 3.9041 
12.3 -6.6 3.8506 
12.400001 -6.6 3.8394 
12.499999 -6.6 3.9246 
12.599999 -6.6 3.9160 
12.7 -6.6 3.8901 
12.8 -6.6 3.8906 
12.900001 -6.6 3.9108 
12.999999 -6.6 3.9023 
13.099999 -6.6 3.8289 
13.2 -6.6 3.8614 
13.3 -6.6 3.8374 
13.400001 -6.6 3.8729 
13.499999 -6.6 nan 
13.599998 -6.6 nan 
13.700001 -6.6 nan 
13.799999 -6.6 nan 
13.900002 -6.6 nan 
14.0 -6.6 nan 
14.099998 -6.6 nan 
14.200001 -6.6 nan 
14.299999 -6.6 nan 
14.400002 -6.6 nan 
14.5 -6.6 nan 
14.599998 -6.6 nan 
14.700001 -6.6 nan 
14.799999 -6.6 nan 
14.900002 -6.6 nan 
15.0 -6.6 nan 
15.099998 -6.6 nan 
15.200001 -6.6 nan 
15.299999 -6.6 nan 
15.400002 -6.6 nan 
15.5 -6.6 nan 
15.599998 -6.6 nan 
15.700001 -6.6 nan 
15.799999 -6.6 nan 
15.900002 -6.6 nan 
16.0 -6.6 nan 
16.099998 -6.6 nan 
16.200001 -6.6 nan 
16.299999 -6.6 nan 
16.400002 -6.6 nan 
16.5 -6.6 nan 
16.599998 -6.6 nan 
16.700001 -6.6 nan 
16.799999 -6.6 nan 
16.900002 -6.6 nan 
17.0 -6.6 nan 
17.099998 -6.6 nan 
17.200001 -6.6 nan 
17.299999 -6.6 nan 
17.400002 -6.6 nan 
17.5 -6.6 nan 
17.599998 -6.6 nan 
17.700001 -6.6 nan 
17.799999 -6.6 nan 
17.900002 -6.6 nan 
18.0 -6.6 nan 
18.099998 -6.6 nan 
18.200001 -6.6 nan 
18.299999 -6.6 nan 
18.400002 -6.6 nan 
18.5 -6.6 nan 
18.599998 -6.6 nan 
18.700001 -6.6 nan 
18.799999 -6.6 nan 
18.900002 -6.6 nan 
19.0 -6.6 nan 
19.099998 -6.6 nan 
19.200001 -6.6 nan 
19.299999 -6.6 nan 
-6.8 -6.5 nan 
-6.7 -6.5 nan 
-6.6 -6.5 nan 
-6.5 -6.5 nan 
-6.4 -6.5 nan 
-6.3 -6.5 nan 
-6.2 -6.5 nan 
-6.1 -6.5 nan 
-6.0 -6.5 nan 
-5.9 -6.5 nan 
-5.8 -6.5 nan 
-5.7 -6.5 nan 
-5.6 -6.5 nan 
-5.5 -6.5 nan 
-5.4 -6.5 nan 
-5.3 -6.5 nan 
-5.2 -6.5 nan 
-5.1 -6.5 nan 
-5.0 -6.5 nan 
-4.9 -6.5 nan 
-4.8 -6.5 nan 
-4.7 -6.5 nan 
-4.6 -6.5 nan 
-4.5 -6.5 nan 
-4.4 -6.5 nan 
-4.3 -6.5 nan 
-4.2 -6.5 nan 
-4.1 -6.5 nan 
-4.0 -6.5 nan 
-3.9 -6.5 nan 
-3.8 -6.5 nan 
-3.7 -6.5 nan 
-3.6 -6.5 nan 
-3.5 -6.5 nan 
-3.4 -6.5 nan 
-3.3 -6.5 nan 
-3.2 -6.5 nan 
-3.1 -6.5 nan 
-3.0 -6.5 nan 
-2.9 -6.5 nan 
-2.8 -6.5 nan 
-2.7 -6.5 nan 
-2.6 -6.5 nan 
-2.5 -6.5 nan 
-2.4 -6.5 nan 
-2.3 -6.5 nan 
-2.2 -6.5 nan 
-2.1 -6.5 nan 
-2.0 -6.5 nan 
-1.9 -6.5 nan 
-1.8 -6.5 nan 
-1.7 -6.5 nan 
-1.6 -6.5 nan 
-1.5 -6.5 nan 
-1.4 -6.5 nan 
-1.3 -6.5 nan 
-1.2 -6.5 nan 
-1.1 -6.5 nan 
-1.0 -6.5 nan 
-0.8999999999999999 -6.5 nan 
-0.8 -6.5 nan 
-0.7 -6.5 3.8296 
-0.6000000000000001 -6.5 3.8545 
-0.5 -6.5 3.8497 
-0.3999999999999999 -6.5 3.9258 
-0.2999999999999998 -6.5 3.9308 
-0.20000000000000018 -6.5 3.8905 
-0.10000000000000009 -6.5 3.8804 
0.0 -6.5 3.8816 
0.10000000000000009 -6.5 3.8604 
0.20000000000000018 -6.5 3.8707 
0.2999999999999998 -6.5 3.8931 
0.3999999999999999 -6.5 3.9169 
0.5 -6.5 3.9176 
0.6000000000000001 -6.5 3.8766 
0.7000000000000002 -6.5 3.8907 
0.7999999999999998 -6.5 3.9124 
0.8999999999999999 -6.5 3.9078 
1.0 -6.5 3.8595 
1.1 -6.5 3.8918 
1.2000000000000002 -6.5 3.9046 
1.2999999999999998 -6.5 3.8486 
1.4 -6.5 3.8987 
1.5 -6.5 3.8840 
1.5999990000000004 -6.5 3.8709 
1.7000000000000002 -6.5 3.9192 
1.7999999999999998 -6.5 3.8683 
1.9000000000000004 -6.5 3.8731 
2.0 -6.5 3.8630 
2.0999990000000004 -6.5 3.8751 
2.2 -6.5 3.8646 
2.3 -6.5 3.8705 
2.4000000000000004 -6.5 3.8784 
2.5 -6.5 3.8888 
2.5999990000000004 -6.5 3.8742 
2.7 -6.5 3.8824 
2.8 -6.5 3.8672 
2.9000000000000004 -6.5 3.8862 
3.0 -6.5 3.8716 
3.0999990000000004 -6.5 3.8687 
3.2 -6.5 3.8983 
3.3 -6.5 3.9028 
3.4000000000000004 -6.5 3.9027 
3.5 -6.5 3.8945 
3.5999990000000004 -6.5 3.8986 
3.7 -6.5 3.8528 
3.8 -6.5 3.8965 
3.9000000000000004 -6.5 3.9145 
4.0 -6.5 3.8976 
4.099999 -6.5 3.8731 
4.2 -6.5 3.8806 
4.3 -6.5 3.8814 
4.4 -6.5 3.8869 
4.5 -6.5 3.8836 
4.599999 -6.5 3.8680 
4.7 -6.5 3.8959 
4.8 -6.5 3.8815 
4.9 -6.5 3.8907 
5.0 -6.5 3.8795 
5.099999 -6.5 3.8895 
5.2 -6.5 3.8812 
5.3 -6.5 3.9042 
5.4 -6.5 3.8924 
5.5 -6.5 3.8783 
5.599999 -6.5 3.9035 
5.699999999999999 -6.5 3.8958 
5.800000000000001 -6.5 3.8833 
5.9 -6.5 3.8904 
6.0 -6.5 3.8951 
6.099999 -6.5 3.8896 
6.199999999999999 -6.5 3.8746 
6.300000000000001 -6.5 3.8960 
6.4 -6.5 3.9104 
6.5 -6.5 3.8795 
6.599999 -6.5 3.8897 
6.699999999999999 -6.5 3.8691 
6.800000000000001 -6.5 3.9046 
6.9 -6.5 3.8576 
7.0 -6.5 3.8934 
7.099999 -6.5 3.8850 
7.199999999999999 -6.5 3.8745 
7.300000000000001 -6.5 3.8830 
7.4 -6.5 3.8802 
7.5 -6.5 3.8961 
7.599999 -6.5 3.8682 
7.699999999999999 -6.5 3.8719 
7.800000000000001 -6.5 3.8759 
7.9 -6.5 3.8682 
8.0 -6.5 3.8870 
8.099999 -6.5 3.9024 
8.2 -6.5 3.8902 
8.3 -6.5 3.8815 
8.4 -6.5 3.8886 
8.5 -6.5 3.8953 
8.599999 -6.5 3.8662 
8.7 -6.5 3.8953 
8.8 -6.5 3.8811 
8.9 -6.5 3.9120 
9.0 -6.5 3.8856 
9.099999 -6.5 3.8903 
9.2 -6.5 3.8733 
9.3 -6.5 3.8770 
9.400001 -6.5 3.8788 
9.499999 -6.5 3.8690 
9.599999 -6.5 3.8922 
9.7 -6.5 3.9049 
9.8 -6.5 3.8759 
9.900001 -6.5 3.8881 
9.999999 -6.5 3.9165 
10.099999 -6.5 3.8619 
10.2 -6.5 3.8873 
10.3 -6.5 3.8626 
10.400001 -6.5 3.8649 
10.499999 -6.5 3.8969 
10.599999 -6.5 3.8816 
10.7 -6.5 3.9182 
10.8 -6.5 3.8926 
10.900001 -6.5 3.8859 
10.999999 -6.5 3.8758 
11.099999 -6.5 3.8802 
11.2 -6.5 3.8880 
11.3 -6.5 3.8921 
11.400001 -6.5 3.8988 
11.499999 -6.5 3.8714 
11.599999 -6.5 3.9163 
11.7 -6.5 3.8824 
11.8 -6.5 3.8947 
11.900001 -6.5 3.8911 
11.999999 -6.5 3.8761 
12.099999 -6.5 3.8844 
12.2 -6.5 3.8685 
12.3 -6.5 3.9224 
12.400001 -6.5 3.8595 
12.499999 -6.5 3.9060 
12.599999 -6.5 3.9142 
12.7 -6.5 3.8827 
12.8 -6.5 3.9274 
12.900001 -6.5 3.8510 
12.999999 -6.5 3.8949 
13.099999 -6.5 3.8843 
13.2 -6.5 3.8725 
13.3 -6.5 3.9180 
13.400001 -6.5 3.8346 
13.499999 -6.5 3.8511 
13.599998 -6.5 nan 
13.700001 -6.5 nan 
13.799999 -6.5 nan 
13.900002 -6.5 nan 
14.0 -6.5 nan 
14.099998 -6.5 nan 
14.200001 -6.5 nan 
14.299999 -6.5 nan 
14.400002 -6.5 nan 
14.5 -6.5 nan 
14.599998 -6.5 nan 
14.700001 -6.5 nan 
14.799999 -6.5 nan 
14.900002 -6.5 nan 
15.0 -6.5 nan 
15.099998 -6.5 nan 
15.200001 -6.5 nan 
15.299999 -6.5 nan 
15.400002 -6.5 nan 
15.5 -6.5 nan 
15.599998 -6.5 nan 
15.700001 -6.5 nan 
15.799999 -6.5 nan 
15.900002 -6.5 nan 
16.0 -6.5 nan 
16.099998 -6.5 nan 
16.200001 -6.5 nan 
16.299999 -6.5 nan 
16.400002 -6.5 nan 
16.5 -6.5 nan 
16.599998 -6.5 nan 
16.700001 -6.5 nan 
16.799999 -6.5 nan 
16.900002 -6.5 nan 
17.0 -6.5 nan 
17.099998 -6.5 nan 
17.200001 -6.5 nan 
17.299999 -6.5 nan 
17.400002 -6.5 nan 
17.5 -6.5 nan 
17.599998 -6.5 nan 
17.700001 -6.5 nan 
17.799999 -6.5 nan 
17.900002 -6.5 nan 
18.0 -6.5 nan 
18.099998 -6.5 nan 
18.200001 -6.5 nan 
18.299999 -6.5 nan 
18.400002 -6.5 nan 
18.5 -6.5 nan 
18.599998 -6.5 nan 
18.700001 -6.5 nan 
18.799999 -6.5 nan 
18.900002 -6.5 nan 
19.0 -6.5 nan 
19.099998 -6.5 nan 
19.200001 -6.5 nan 
19.299999 -6.5 nan 
-6.8 -6.4 nan 
-6.7 -6.4 nan 
-6.6 -6.4 nan 
-6.5 -6.4 nan 
-6.4 -6.4 nan 
-6.3 -6.4 nan 
-6.2 -6.4 nan 
-6.1 -6.4 nan 
-6.0 -6.4 nan 
-5.9 -6.4 nan 
-5.8 -6.4 nan 
-5.7 -6.4 nan 
-5.6 -6.4 nan 
-5.5 -6.4 nan 
-5.4 -6.4 nan 
-5.3 -6.4 nan 
-5.2 -6.4 nan 
-5.1 -6.4 nan 
-5.0 -6.4 nan 
-4.9 -6.4 nan 
-4.8 -6.4 nan 
-4.7 -6.4 nan 
-4.6 -6.4 nan 
-4.5 -6.4 nan 
-4.4 -6.4 nan 
-4.3 -6.4 nan 
-4.2 -6.4 nan 
-4.1 -6.4 nan 
-4.0 -6.4 nan 
-3.9 -6.4 nan 
-3.8 -6.4 nan 
-3.7 -6.4 nan 
-3.6 -6.4 nan 
-3.5 -6.4 nan 
-3.4 -6.4 nan 
-3.3 -6.4 nan 
-3.2 -6.4 nan 
-3.1 -6.4 nan 
-3.0 -6.4 nan 
-2.9 -6.4 nan 
-2.8 -6.4 nan 
-2.7 -6.4 nan 
-2.6 -6.4 nan 
-2.5 -6.4 nan 
-2.4 -6.4 nan 
-2.3 -6.4 nan 
-2.2 -6.4 nan 
-2.1 -6.4 nan 
-2.0 -6.4 nan 
-1.9 -6.4 nan 
-1.8 -6.4 nan 
-1.7 -6.4 nan 
-1.6 -6.4 nan 
-1.5 -6.4 nan 
-1.4 -6.4 nan 
-1.3 -6.4 nan 
-1.2 -6.4 nan 
-1.1 -6.4 nan 
-1.0 -6.4 nan 
-0.8999999999999999 -6.4 nan 
-0.8 -6.4 3.8786 
-0.7 -6.4 3.8849 
-0.6000000000000001 -6.4 3.8980 
-0.5 -6.4 3.8658 
-0.3999999999999999 -6.4 3.9095 
-0.2999999999999998 -6.4 3.8570 
-0.20000000000000018 -6.4 3.9236 
-0.10000000000000009 -6.4 3.9264 
0.0 -6.4 3.8665 
0.10000000000000009 -6.4 3.8726 
0.20000000000000018 -6.4 3.8954 
0.2999999999999998 -6.4 3.8877 
0.3999999999999999 -6.4 3.9131 
0.5 -6.4 3.8658 
0.6000000000000001 -6.4 3.8645 
0.7000000000000002 -6.4 3.8812 
0.7999999999999998 -6.4 3.8798 
0.8999999999999999 -6.4 3.8685 
1.0 -6.4 3.9076 
1.1 -6.4 3.8825 
1.2000000000000002 -6.4 3.8936 
1.2999999999999998 -6.4 3.9152 
1.4 -6.4 3.8841 
1.5 -6.4 3.8777 
1.5999990000000004 -6.4 3.8670 
1.7000000000000002 -6.4 3.8614 
1.7999999999999998 -6.4 3.8938 
1.9000000000000004 -6.4 3.8836 
2.0 -6.4 3.8662 
2.0999990000000004 -6.4 3.8918 
2.2 -6.4 3.9013 
2.3 -6.4 3.8970 
2.4000000000000004 -6.4 3.9015 
2.5 -6.4 3.8562 
2.5999990000000004 -6.4 3.8750 
2.7 -6.4 3.8743 
2.8 -6.4 3.8916 
2.9000000000000004 -6.4 3.9038 
3.0 -6.4 3.8993 
3.0999990000000004 -6.4 3.8790 
3.2 -6.4 3.9043 
3.3 -6.4 3.8897 
3.4000000000000004 -6.4 3.8736 
3.5 -6.4 3.8862 
3.5999990000000004 -6.4 3.9035 
3.7 -6.4 3.8805 
3.8 -6.4 3.8915 
3.9000000000000004 -6.4 3.9013 
4.0 -6.4 3.8780 
4.099999 -6.4 3.8819 
4.2 -6.4 3.8729 
4.3 -6.4 3.8864 
4.4 -6.4 3.8871 
4.5 -6.4 3.8850 
4.599999 -6.4 3.8899 
4.7 -6.4 3.8794 
4.8 -6.4 3.8772 
4.9 -6.4 3.9010 
5.0 -6.4 3.8774 
5.099999 -6.4 3.8863 
5.2 -6.4 3.8888 
5.3 -6.4 3.8967 
5.4 -6.4 3.8894 
5.5 -6.4 3.8853 
5.599999 -6.4 3.8888 
5.699999999999999 -6.4 3.8971 
5.800000000000001 -6.4 3.8927 
5.9 -6.4 3.8876 
6.0 -6.4 3.9010 
6.099999 -6.4 3.8923 
6.199999999999999 -6.4 3.8989 
6.300000000000001 -6.4 3.9011 
6.4 -6.4 3.8757 
6.5 -6.4 3.8851 
6.599999 -6.4 3.8894 
6.699999999999999 -6.4 3.8966 
6.800000000000001 -6.4 3.8747 
6.9 -6.4 3.8746 
7.0 -6.4 3.9108 
7.099999 -6.4 3.8776 
7.199999999999999 -6.4 3.8815 
7.300000000000001 -6.4 3.8825 
7.4 -6.4 3.9063 
7.5 -6.4 3.9021 
7.599999 -6.4 3.8706 
7.699999999999999 -6.4 3.8730 
7.800000000000001 -6.4 3.8706 
7.9 -6.4 3.8812 
8.0 -6.4 3.8941 
8.099999 -6.4 3.8822 
8.2 -6.4 3.8860 
8.3 -6.4 3.8760 
8.4 -6.4 3.8687 
8.5 -6.4 3.8936 
8.599999 -6.4 3.8922 
8.7 -6.4 3.8769 
8.8 -6.4 3.8725 
8.9 -6.4 3.8813 
9.0 -6.4 3.8862 
9.099999 -6.4 3.8958 
9.2 -6.4 3.8817 
9.3 -6.4 3.8841 
9.400001 -6.4 3.8963 
9.499999 -6.4 3.8733 
9.599999 -6.4 3.8809 
9.7 -6.4 3.8852 
9.8 -6.4 3.8852 
9.900001 -6.4 3.9197 
9.999999 -6.4 3.8824 
10.099999 -6.4 3.8911 
10.2 -6.4 3.8997 
10.3 -6.4 3.8667 
10.400001 -6.4 3.8901 
10.499999 -6.4 3.8712 
10.599999 -6.4 3.9030 
10.7 -6.4 3.8794 
10.8 -6.4 3.8862 
10.900001 -6.4 3.8879 
10.999999 -6.4 3.9041 
11.099999 -6.4 3.9110 
11.2 -6.4 3.8374 
11.3 -6.4 3.8947 
11.400001 -6.4 3.8871 
11.499999 -6.4 3.8965 
11.599999 -6.4 3.9047 
11.7 -6.4 3.8874 
11.8 -6.4 3.8989 
11.900001 -6.4 3.8942 
11.999999 -6.4 3.8828 
12.099999 -6.4 3.9158 
12.2 -6.4 3.8952 
12.3 -6.4 3.9096 
12.400001 -6.4 3.8384 
12.499999 -6.4 3.8667 
12.599999 -6.4 3.8604 
12.7 -6.4 3.8805 
12.8 -6.4 3.8895 
12.900001 -6.4 3.8799 
12.999999 -6.4 3.9055 
13.099999 -6.4 3.9244 
13.2 -6.4 3.8748 
13.3 -6.4 3.8635 
13.400001 -6.4 3.8942 
13.499999 -6.4 3.8464 
13.599998 -6.4 3.9462 
13.700001 -6.4 3.8319 
13.799999 -6.4 nan 
13.900002 -6.4 nan 
14.0 -6.4 nan 
14.099998 -6.4 nan 
14.200001 -6.4 nan 
14.299999 -6.4 nan 
14.400002 -6.4 nan 
14.5 -6.4 nan 
14.599998 -6.4 nan 
14.700001 -6.4 nan 
14.799999 -6.4 nan 
14.900002 -6.4 nan 
15.0 -6.4 nan 
15.099998 -6.4 nan 
15.200001 -6.4 nan 
15.299999 -6.4 nan 
15.400002 -6.4 nan 
15.5 -6.4 nan 
15.599998 -6.4 nan 
15.700001 -6.4 nan 
15.799999 -6.4 nan 
15.900002 -6.4 nan 
16.0 -6.4 nan 
16.099998 -6.4 nan 
16.200001 -6.4 nan 
16.299999 -6.4 nan 
16.400002 -6.4 nan 
16.5 -6.4 nan 
16.599998 -6.4 nan 
16.700001 -6.4 nan 
16.799999 -6.4 nan 
16.900002 -6.4 nan 
17.0 -6.4 nan 
17.099998 -6.4 nan 
17.200001 -6.4 nan 
17.299999 -6.4 nan 
17.400002 -6.4 nan 
17.5 -6.4 nan 
17.599998 -6.4 nan 
17.700001 -6.4 nan 
17.799999 -6.4 nan 
17.900002 -6.4 nan 
18.0 -6.4 nan 
18.099998 -6.4 nan 
18.200001 -6.4 nan 
18.299999 -6.4 nan 
18.400002 -6.4 nan 
18.5 -6.4 nan 
18.599998 -6.4 nan 
18.700001 -6.4 nan 
18.799999 -6.4 nan 
18.900002 -6.4 nan 
19.0 -6.4 nan 
19.099998 -6.4 nan 
19.200001 -6.4 nan 
19.299999 -6.4 nan 
-6.8 -6.300000000000001 nan 
-6.7 -6.300000000000001 nan 
-6.6 -6.300000000000001 nan 
-6.5 -6.300000000000001 nan 
-6.4 -6.300000000000001 nan 
-6.3 -6.300000000000001 nan 
-6.2 -6.300000000000001 nan 
-6.1 -6.300000000000001 nan 
-6.0 -6.300000000000001 nan 
-5.9 -6.300000000000001 nan 
-5.8 -6.300000000000001 nan 
-5.7 -6.300000000000001 nan 
-5.6 -6.300000000000001 nan 
-5.5 -6.300000000000001 nan 
-5.4 -6.300000000000001 nan 
-5.3 -6.300000000000001 nan 
-5.2 -6.300000000000001 nan 
-5.1 -6.300000000000001 nan 
-5.0 -6.300000000000001 nan 
-4.9 -6.300000000000001 nan 
-4.8 -6.300000000000001 nan 
-4.7 -6.300000000000001 nan 
-4.6 -6.300000000000001 nan 
-4.5 -6.300000000000001 nan 
-4.4 -6.300000000000001 nan 
-4.3 -6.300000000000001 nan 
-4.2 -6.300000000000001 nan 
-4.1 -6.300000000000001 nan 
-4.0 -6.300000000000001 nan 
-3.9 -6.300000000000001 nan 
-3.8 -6.300000000000001 nan 
-3.7 -6.300000000000001 nan 
-3.6 -6.300000000000001 nan 
-3.5 -6.300000000000001 nan 
-3.4 -6.300000000000001 nan 
-3.3 -6.300000000000001 nan 
-3.2 -6.300000000000001 nan 
-3.1 -6.300000000000001 nan 
-3.0 -6.300000000000001 nan 
-2.9 -6.300000000000001 nan 
-2.8 -6.300000000000001 nan 
-2.7 -6.300000000000001 nan 
-2.6 -6.300000000000001 nan 
-2.5 -6.300000000000001 nan 
-2.4 -6.300000000000001 nan 
-2.3 -6.300000000000001 nan 
-2.2 -6.300000000000001 nan 
-2.1 -6.300000000000001 nan 
-2.0 -6.300000000000001 nan 
-1.9 -6.300000000000001 nan 
-1.8 -6.300000000000001 nan 
-1.7 -6.300000000000001 nan 
-1.6 -6.300000000000001 nan 
-1.5 -6.300000000000001 nan 
-1.4 -6.300000000000001 nan 
-1.3 -6.300000000000001 nan 
-1.2 -6.300000000000001 nan 
-1.1 -6.300000000000001 nan 
-1.0 -6.300000000000001 3.8425 
-0.8999999999999999 -6.300000000000001 3.8811 
-0.8 -6.300000000000001 3.8316 
-0.7 -6.300000000000001 3.8560 
-0.6000000000000001 -6.300000000000001 3.8820 
-0.5 -6.300000000000001 3.8889 
-0.3999999999999999 -6.300000000000001 3.8722 
-0.2999999999999998 -6.300000000000001 3.9155 
-0.20000000000000018 -6.300000000000001 3.9083 
-0.10000000000000009 -6.300000000000001 3.8778 
0.0 -6.300000000000001 3.9233 
0.10000000000000009 -6.300000000000001 3.8826 
0.20000000000000018 -6.300000000000001 3.8935 
0.2999999999999998 -6.300000000000001 3.8955 
0.3999999999999999 -6.300000000000001 3.8855 
0.5 -6.300000000000001 3.8687 
0.6000000000000001 -6.300000000000001 3.8577 
0.7000000000000002 -6.300000000000001 3.8653 
0.7999999999999998 -6.300000000000001 3.8645 
0.8999999999999999 -6.300000000000001 3.8831 
1.0 -6.300000000000001 3.8849 
1.1 -6.300000000000001 3.8566 
1.2000000000000002 -6.300000000000001 3.8925 
1.2999999999999998 -6.300000000000001 3.8885 
1.4 -6.300000000000001 3.8702 
1.5 -6.300000000000001 3.9155 
1.5999990000000004 -6.300000000000001 3.8980 
1.7000000000000002 -6.300000000000001 3.8856 
1.7999999999999998 -6.300000000000001 3.8923 
1.9000000000000004 -6.300000000000001 3.8791 
2.0 -6.300000000000001 3.9336 
2.0999990000000004 -6.300000000000001 3.8781 
2.2 -6.300000000000001 3.9043 
2.3 -6.300000000000001 3.8696 
2.4000000000000004 -6.300000000000001 3.8712 
2.5 -6.300000000000001 3.8717 
2.5999990000000004 -6.300000000000001 3.8806 
2.7 -6.300000000000001 3.8666 
2.8 -6.300000000000001 3.8907 
2.9000000000000004 -6.300000000000001 3.8982 
3.0 -6.300000000000001 3.8938 
3.0999990000000004 -6.300000000000001 3.9016 
3.2 -6.300000000000001 3.8856 
3.3 -6.300000000000001 3.9011 
3.4000000000000004 -6.300000000000001 3.8492 
3.5 -6.300000000000001 3.9065 
3.5999990000000004 -6.300000000000001 3.8866 
3.7 -6.300000000000001 3.9087 
3.8 -6.300000000000001 3.8703 
3.9000000000000004 -6.300000000000001 3.8778 
4.0 -6.300000000000001 3.9037 
4.099999 -6.300000000000001 3.8993 
4.2 -6.300000000000001 3.8989 
4.3 -6.300000000000001 3.9040 
4.4 -6.300000000000001 3.8845 
4.5 -6.300000000000001 3.8679 
4.599999 -6.300000000000001 3.9204 
4.7 -6.300000000000001 3.9027 
4.8 -6.300000000000001 3.8813 
4.9 -6.300000000000001 3.8894 
5.0 -6.300000000000001 3.9037 
5.099999 -6.300000000000001 3.9023 
5.2 -6.300000000000001 3.8808 
5.3 -6.300000000000001 3.8922 
5.4 -6.300000000000001 3.8776 
5.5 -6.300000000000001 3.9005 
5.599999 -6.300000000000001 3.8908 
5.699999999999999 -6.300000000000001 3.8859 
5.800000000000001 -6.300000000000001 3.8866 
5.9 -6.300000000000001 3.8756 
6.0 -6.300000000000001 3.8718 
6.099999 -6.300000000000001 3.8890 
6.199999999999999 -6.300000000000001 3.8780 
6.300000000000001 -6.300000000000001 3.9032 
6.4 -6.300000000000001 3.8843 
6.5 -6.300000000000001 3.9015 
6.599999 -6.300000000000001 3.8843 
6.699999999999999 -6.300000000000001 3.8886 
6.800000000000001 -6.300000000000001 3.8857 
6.9 -6.300000000000001 3.8821 
7.0 -6.300000000000001 3.8781 
7.099999 -6.300000000000001 3.8847 
7.199999999999999 -6.300000000000001 3.9049 
7.300000000000001 -6.300000000000001 3.8850 
7.4 -6.300000000000001 3.8871 
7.5 -6.300000000000001 3.8836 
7.599999 -6.300000000000001 3.8833 
7.699999999999999 -6.300000000000001 3.8928 
7.800000000000001 -6.300000000000001 3.8957 
7.9 -6.300000000000001 3.8801 
8.0 -6.300000000000001 3.8736 
8.099999 -6.300000000000001 3.8849 
8.2 -6.300000000000001 3.8797 
8.3 -6.300000000000001 3.8905 
8.4 -6.300000000000001 3.8920 
8.5 -6.300000000000001 3.8889 
8.599999 -6.300000000000001 3.8979 
8.7 -6.300000000000001 3.8789 
8.8 -6.300000000000001 3.8692 
8.9 -6.300000000000001 3.8815 
9.0 -6.300000000000001 3.8913 
9.099999 -6.300000000000001 3.8977 
9.2 -6.300000000000001 3.8958 
9.3 -6.300000000000001 3.8840 
9.400001 -6.300000000000001 3.8787 
9.499999 -6.300000000000001 3.8585 
9.599999 -6.300000000000001 3.8691 
9.7 -6.300000000000001 3.9000 
9.8 -6.300000000000001 3.8925 
9.900001 -6.300000000000001 3.9045 
9.999999 -6.300000000000001 3.8948 
10.099999 -6.300000000000001 3.8911 
10.2 -6.300000000000001 3.8845 
10.3 -6.300000000000001 3.8661 
10.400001 -6.300000000000001 3.8793 
10.499999 -6.300000000000001 3.8966 
10.599999 -6.300000000000001 3.8951 
10.7 -6.300000000000001 3.8991 
10.8 -6.300000000000001 3.8795 
10.900001 -6.300000000000001 3.8898 
10.999999 -6.300000000000001 3.8772 
11.099999 -6.300000000000001 3.8723 
11.2 -6.300000000000001 3.8929 
11.3 -6.300000000000001 3.8702 
11.400001 -6.300000000000001 3.8815 
11.499999 -6.300000000000001 3.8545 
11.599999 -6.300000000000001 3.8815 
11.7 -6.300000000000001 3.8974 
11.8 -6.300000000000001 3.9031 
11.900001 -6.300000000000001 3.8869 
11.999999 -6.300000000000001 3.8545 
12.099999 -6.300000000000001 3.8380 
12.2 -6.300000000000001 3.8924 
12.3 -6.300000000000001 3.8855 
12.400001 -6.300000000000001 3.8844 
12.499999 -6.300000000000001 3.8953 
12.599999 -6.300000000000001 3.8626 
12.7 -6.300000000000001 3.9146 
12.8 -6.300000000000001 3.8686 
12.900001 -6.300000000000001 3.8890 
12.999999 -6.300000000000001 3.8802 
13.099999 -6.300000000000001 3.8764 
13.2 -6.300000000000001 3.8854 
13.3 -6.300000000000001 3.8480 
13.400001 -6.300000000000001 3.8677 
13.499999 -6.300000000000001 3.8551 
13.599998 -6.300000000000001 3.8390 
13.700001 -6.300000000000001 3.7872 
13.799999 -6.300000000000001 3.8562 
13.900002 -6.300000000000001 nan 
14.0 -6.300000000000001 nan 
14.099998 -6.300000000000001 nan 
14.200001 -6.300000000000001 nan 
14.299999 -6.300000000000001 nan 
14.400002 -6.300000000000001 nan 
14.5 -6.300000000000001 nan 
14.599998 -6.300000000000001 nan 
14.700001 -6.300000000000001 nan 
14.799999 -6.300000000000001 nan 
14.900002 -6.300000000000001 nan 
15.0 -6.300000000000001 nan 
15.099998 -6.300000000000001 nan 
15.200001 -6.300000000000001 nan 
15.299999 -6.300000000000001 nan 
15.400002 -6.300000000000001 nan 
15.5 -6.300000000000001 nan 
15.599998 -6.300000000000001 nan 
15.700001 -6.300000000000001 nan 
15.799999 -6.300000000000001 nan 
15.900002 -6.300000000000001 nan 
16.0 -6.300000000000001 nan 
16.099998 -6.300000000000001 nan 
16.200001 -6.300000000000001 nan 
16.299999 -6.300000000000001 nan 
16.400002 -6.300000000000001 nan 
16.5 -6.300000000000001 nan 
16.599998 -6.300000000000001 nan 
16.700001 -6.300000000000001 nan 
16.799999 -6.300000000000001 nan 
16.900002 -6.300000000000001 nan 
17.0 -6.300000000000001 nan 
17.099998 -6.300000000000001 nan 
17.200001 -6.300000000000001 nan 
17.299999 -6.300000000000001 nan 
17.400002 -6.300000000000001 nan 
17.5 -6.300000000000001 nan 
17.599998 -6.300000000000001 nan 
17.700001 -6.300000000000001 nan 
17.799999 -6.300000000000001 nan 
17.900002 -6.300000000000001 nan 
18.0 -6.300000000000001 nan 
18.099998 -6.300000000000001 nan 
18.200001 -6.300000000000001 nan 
18.299999 -6.300000000000001 nan 
18.400002 -6.300000000000001 nan 
18.5 -6.300000000000001 nan 
18.599998 -6.300000000000001 nan 
18.700001 -6.300000000000001 nan 
18.799999 -6.300000000000001 nan 
18.900002 -6.300000000000001 nan 
19.0 -6.300000000000001 nan 
19.099998 -6.300000000000001 nan 
19.200001 -6.300000000000001 nan 
19.299999 -6.300000000000001 nan 
-6.8 -6.2 nan 
-6.7 -6.2 nan 
-6.6 -6.2 nan 
-6.5 -6.2 nan 
-6.4 -6.2 nan 
-6.3 -6.2 nan 
-6.2 -6.2 nan 
-6.1 -6.2 nan 
-6.0 -6.2 nan 
-5.9 -6.2 nan 
-5.8 -6.2 nan 
-5.7 -6.2 nan 
-5.6 -6.2 nan 
-5.5 -6.2 nan 
-5.4 -6.2 nan 
-5.3 -6.2 nan 
-5.2 -6.2 nan 
-5.1 -6.2 nan 
-5.0 -6.2 nan 
-4.9 -6.2 nan 
-4.8 -6.2 nan 
-4.7 -6.2 nan 
-4.6 -6.2 nan 
-4.5 -6.2 nan 
-4.4 -6.2 nan 
-4.3 -6.2 nan 
-4.2 -6.2 nan 
-4.1 -6.2 nan 
-4.0 -6.2 nan 
-3.9 -6.2 nan 
-3.8 -6.2 nan 
-3.7 -6.2 nan 
-3.6 -6.2 nan 
-3.5 -6.2 nan 
-3.4 -6.2 nan 
-3.3 -6.2 nan 
-3.2 -6.2 nan 
-3.1 -6.2 nan 
-3.0 -6.2 nan 
-2.9 -6.2 nan 
-2.8 -6.2 nan 
-2.7 -6.2 nan 
-2.6 -6.2 nan 
-2.5 -6.2 nan 
-2.4 -6.2 nan 
-2.3 -6.2 nan 
-2.2 -6.2 nan 
-2.1 -6.2 nan 
-2.0 -6.2 nan 
-1.9 -6.2 nan 
-1.8 -6.2 nan 
-1.7 -6.2 nan 
-1.6 -6.2 nan 
-1.5 -6.2 nan 
-1.4 -6.2 nan 
-1.3 -6.2 nan 
-1.2 -6.2 3.8501 
-1.1 -6.2 3.8799 
-1.0 -6.2 3.8917 
-0.8999999999999999 -6.2 3.8987 
-0.8 -6.2 3.9091 
-0.7 -6.2 3.8559 
-0.6000000000000001 -6.2 3.8794 
-0.5 -6.2 3.8937 
-0.3999999999999999 -6.2 3.8714 
-0.2999999999999998 -6.2 3.8595 
-0.20000000000000018 -6.2 3.8683 
-0.10000000000000009 -6.2 3.8679 
0.0 -6.2 3.8915 
0.10000000000000009 -6.2 3.8816 
0.20000000000000018 -6.2 3.8785 
0.2999999999999998 -6.2 3.8868 
0.3999999999999999 -6.2 3.8882 
0.5 -6.2 3.8702 
0.6000000000000001 -6.2 3.9086 
0.7000000000000002 -6.2 3.8986 
0.7999999999999998 -6.2 3.8726 
0.8999999999999999 -6.2 3.8834 
1.0 -6.2 3.8630 
1.1 -6.2 3.9359 
1.2000000000000002 -6.2 3.8841 
1.2999999999999998 -6.2 3.8678 
1.4 -6.2 3.8604 
1.5 -6.2 3.8628 
1.5999990000000004 -6.2 3.8819 
1.7000000000000002 -6.2 3.8821 
1.7999999999999998 -6.2 3.8913 
1.9000000000000004 -6.2 3.8673 
2.0 -6.2 3.8887 
2.0999990000000004 -6.2 3.8672 
2.2 -6.2 3.8798 
2.3 -6.2 3.8846 
2.4000000000000004 -6.2 3.8805 
2.5 -6.2 3.8918 
2.5999990000000004 -6.2 3.8637 
2.7 -6.2 3.8647 
2.8 -6.2 3.8791 
2.9000000000000004 -6.2 3.8801 
3.0 -6.2 3.8725 
3.0999990000000004 -6.2 3.8695 
3.2 -6.2 3.8610 
3.3 -6.2 3.8914 
3.4000000000000004 -6.2 3.8885 
3.5 -6.2 3.8810 
3.5999990000000004 -6.2 3.8832 
3.7 -6.2 3.8966 
3.8 -6.2 3.8668 
3.9000000000000004 -6.2 3.8826 
4.0 -6.2 3.8809 
4.099999 -6.2 3.8641 
4.2 -6.2 3.8795 
4.3 -6.2 3.8866 
4.4 -6.2 3.8746 
4.5 -6.2 3.8892 
4.599999 -6.2 3.8955 
4.7 -6.2 3.8689 
4.8 -6.2 3.8819 
4.9 -6.2 3.8763 
5.0 -6.2 3.8857 
5.099999 -6.2 3.8800 
5.2 -6.2 3.8851 
5.3 -6.2 3.9098 
5.4 -6.2 3.8805 
5.5 -6.2 3.9133 
5.599999 -6.2 3.8832 
5.699999999999999 -6.2 3.8961 
5.800000000000001 -6.2 3.8884 
5.9 -6.2 3.9028 
6.0 -6.2 3.8766 
6.099999 -6.2 3.8865 
6.199999999999999 -6.2 3.8835 
6.300000000000001 -6.2 3.8718 
6.4 -6.2 3.8793 
6.5 -6.2 3.8886 
6.599999 -6.2 3.8942 
6.699999999999999 -6.2 3.8984 
6.800000000000001 -6.2 3.8753 
6.9 -6.2 3.8664 
7.0 -6.2 3.8812 
7.099999 -6.2 3.8737 
7.199999999999999 -6.2 3.8858 
7.300000000000001 -6.2 3.9123 
7.4 -6.2 3.8804 
7.5 -6.2 3.8738 
7.599999 -6.2 3.8784 
7.699999999999999 -6.2 3.8637 
7.800000000000001 -6.2 3.8762 
7.9 -6.2 3.8827 
8.0 -6.2 3.8993 
8.099999 -6.2 3.8845 
8.2 -6.2 3.9028 
8.3 -6.2 3.8683 
8.4 -6.2 3.8801 
8.5 -6.2 3.8792 
8.599999 -6.2 3.8763 
8.7 -6.2 3.9056 
8.8 -6.2 3.8853 
8.9 -6.2 3.9029 
9.0 -6.2 3.8688 
9.099999 -6.2 3.8995 
9.2 -6.2 3.8750 
9.3 -6.2 3.8787 
9.400001 -6.2 3.8930 
9.499999 -6.2 3.8826 
9.599999 -6.2 3.8969 
9.7 -6.2 3.8933 
9.8 -6.2 3.8796 
9.900001 -6.2 3.8976 
9.999999 -6.2 3.8906 
10.099999 -6.2 3.8836 
10.2 -6.2 3.8917 
10.3 -6.2 3.8897 
10.400001 -6.2 3.8696 
10.499999 -6.2 3.8691 
10.599999 -6.2 3.8963 
10.7 -6.2 3.9171 
10.8 -6.2 3.9014 
10.900001 -6.2 3.8882 
10.999999 -6.2 3.8990 
11.099999 -6.2 3.8804 
11.2 -6.2 3.9012 
11.3 -6.2 3.8936 
11.400001 -6.2 3.8690 
11.499999 -6.2 3.8973 
11.599999 -6.2 3.8739 
11.7 -6.2 3.8948 
11.8 -6.2 3.8920 
11.900001 -6.2 3.9067 
11.999999 -6.2 3.8948 
12.099999 -6.2 3.8907 
12.2 -6.2 3.9211 
12.3 -6.2 3.8927 
12.400001 -6.2 3.8881 
12.499999 -6.2 3.9034 
12.599999 -6.2 3.9015 
12.7 -6.2 3.8542 
12.8 -6.2 3.8441 
12.900001 -6.2 3.9028 
12.999999 -6.2 3.8888 
13.099999 -6.2 3.8493 
13.2 -6.2 3.8822 
13.3 -6.2 3.8274 
13.400001 -6.2 3.8797 
13.499999 -6.2 3.8591 
13.599998 -6.2 3.9046 
13.700001 -6.2 3.8350 
13.799999 -6.2 3.9681 
13.900002 -6.2 3.8901 
14.0 -6.2 3.8820 
14.099998 -6.2 nan 
14.200001 -6.2 nan 
14.299999 -6.2 nan 
14.400002 -6.2 nan 
14.5 -6.2 nan 
14.599998 -6.2 nan 
14.700001 -6.2 nan 
14.799999 -6.2 nan 
14.900002 -6.2 nan 
15.0 -6.2 nan 
15.099998 -6.2 nan 
15.200001 -6.2 nan 
15.299999 -6.2 nan 
15.400002 -6.2 nan 
15.5 -6.2 nan 
15.599998 -6.2 nan 
15.700001 -6.2 nan 
15.799999 -6.2 nan 
15.900002 -6.2 nan 
16.0 -6.2 nan 
16.099998 -6.2 nan 
16.200001 -6.2 nan 
16.299999 -6.2 nan 
16.400002 -6.2 nan 
16.5 -6.2 nan 
16.599998 -6.2 nan 
16.700001 -6.2 nan 
16.799999 -6.2 nan 
16.900002 -6.2 nan 
17.0 -6.2 nan 
17.099998 -6.2 nan 
17.200001 -6.2 nan 
17.299999 -6.2 nan 
17.400002 -6.2 nan 
17.5 -6.2 nan 
17.599998 -6.2 nan 
17.700001 -6.2 nan 
17.799999 -6.2 nan 
17.900002 -6.2 nan 
18.0 -6.2 nan 
18.099998 -6.2 nan 
18.200001 -6.2 nan 
18.299999 -6.2 nan 
18.400002 -6.2 nan 
18.5 -6.2 nan 
18.599998 -6.2 nan 
18.700001 -6.2 nan 
18.799999 -6.2 nan 
18.900002 -6.2 nan 
19.0 -6.2 nan 
19.099998 -6.2 nan 
19.200001 -6.2 nan 
19.299999 -6.2 nan 
-6.8 -6.1 nan 
-6.7 -6.1 nan 
-6.6 -6.1 nan 
-6.5 -6.1 nan 
-6.4 -6.1 nan 
-6.3 -6.1 nan 
-6.2 -6.1 nan 
-6.1 -6.1 nan 
-6.0 -6.1 nan 
-5.9 -6.1 nan 
-5.8 -6.1 nan 
-5.7 -6.1 nan 
-5.6 -6.1 nan 
-5.5 -6.1 nan 
-5.4 -6.1 nan 
-5.3 -6.1 nan 
-5.2 -6.1 nan 
-5.1 -6.1 nan 
-5.0 -6.1 nan 
-4.9 -6.1 nan 
-4.8 -6.1 nan 
-4.7 -6.1 nan 
-4.6 -6.1 nan 
-4.5 -6.1 nan 
-4.4 -6.1 nan 
-4.3 -6.1 nan 
-4.2 -6.1 nan 
-4.1 -6.1 nan 
-4.0 -6.1 nan 
-3.9 -6.1 nan 
-3.8 -6.1 nan 
-3.7 -6.1 nan 
-3.6 -6.1 nan 
-3.5 -6.1 nan 
-3.4 -6.1 nan 
-3.3 -6.1 nan 
-3.2 -6.1 nan 
-3.1 -6.1 nan 
-3.0 -6.1 nan 
-2.9 -6.1 nan 
-2.8 -6.1 nan 
-2.7 -6.1 nan 
-2.6 -6.1 nan 
-2.5 -6.1 nan 
-2.4 -6.1 nan 
-2.3 -6.1 nan 
-2.2 -6.1 nan 
-2.1 -6.1 nan 
-2.0 -6.1 nan 
-1.9 -6.1 nan 
-1.8 -6.1 nan 
-1.7 -6.1 nan 
-1.6 -6.1 nan 
-1.5 -6.1 nan 
-1.4 -6.1 3.9084 
-1.3 -6.1 3.9224 
-1.2 -6.1 3.8510 
-1.1 -6.1 3.8394 
-1.0 -6.1 3.9093 
-0.8999999999999999 -6.1 3.8569 
-0.8 -6.1 3.9239 
-0.7 -6.1 3.8726 
-0.6000000000000001 -6.1 3.8582 
-0.5 -6.1 3.8610 
-0.3999999999999999 -6.1 3.9263 
-0.2999999999999998 -6.1 3.8729 
-0.20000000000000018 -6.1 3.8921 
-0.10000000000000009 -6.1 3.8681 
0.0 -6.1 3.8711 
0.10000000000000009 -6.1 3.9078 
0.20000000000000018 -6.1 3.8960 
0.2999999999999998 -6.1 3.8720 
0.3999999999999999 -6.1 3.9010 
0.5 -6.1 3.8865 
0.6000000000000001 -6.1 3.9103 
0.7000000000000002 -6.1 3.9170 
0.7999999999999998 -6.1 3.9064 
0.8999999999999999 -6.1 3.8606 
1.0 -6.1 3.9020 
1.1 -6.1 3.8691 
1.2000000000000002 -6.1 3.8666 
1.2999999999999998 -6.1 3.8730 
1.4 -6.1 3.9000 
1.5 -6.1 3.8983 
1.5999990000000004 -6.1 3.8573 
1.7000000000000002 -6.1 3.8856 
1.7999999999999998 -6.1 3.8966 
1.9000000000000004 -6.1 3.8873 
2.0 -6.1 3.9013 
2.0999990000000004 -6.1 3.8793 
2.2 -6.1 3.8894 
2.3 -6.1 3.8692 
2.4000000000000004 -6.1 3.8899 
2.5 -6.1 3.8914 
2.5999990000000004 -6.1 3.8910 
2.7 -6.1 3.8871 
2.8 -6.1 3.8927 
2.9000000000000004 -6.1 3.8879 
3.0 -6.1 3.8649 
3.0999990000000004 -6.1 3.9001 
3.2 -6.1 3.9089 
3.3 -6.1 3.8787 
3.4000000000000004 -6.1 3.8807 
3.5 -6.1 3.8697 
3.5999990000000004 -6.1 3.8774 
3.7 -6.1 3.8755 
3.8 -6.1 3.9059 
3.9000000000000004 -6.1 3.8720 
4.0 -6.1 3.9042 
4.099999 -6.1 3.8989 
4.2 -6.1 3.8965 
4.3 -6.1 3.8919 
4.4 -6.1 3.8722 
4.5 -6.1 3.8727 
4.599999 -6.1 3.8789 
4.7 -6.1 3.8920 
4.8 -6.1 3.8933 
4.9 -6.1 3.8893 
5.0 -6.1 3.8696 
5.099999 -6.1 3.8911 
5.2 -6.1 3.8996 
5.3 -6.1 3.8851 
5.4 -6.1 3.8880 
5.5 -6.1 3.8810 
5.599999 -6.1 3.8900 
5.699999999999999 -6.1 3.8896 
5.800000000000001 -6.1 3.8857 
5.9 -6.1 3.8852 
6.0 -6.1 3.8875 
6.099999 -6.1 3.9056 
6.199999999999999 -6.1 3.9067 
6.300000000000001 -6.1 3.9008 
6.4 -6.1 3.8999 
6.5 -6.1 3.9011 
6.599999 -6.1 3.8776 
6.699999999999999 -6.1 3.8900 
6.800000000000001 -6.1 3.8960 
6.9 -6.1 3.8852 
7.0 -6.1 3.9046 
7.099999 -6.1 3.8920 
7.199999999999999 -6.1 3.8706 
7.300000000000001 -6.1 3.8886 
7.4 -6.1 3.8854 
7.5 -6.1 3.8952 
7.599999 -6.1 3.8920 
7.699999999999999 -6.1 3.8720 
7.800000000000001 -6.1 3.8970 
7.9 -6.1 3.8918 
8.0 -6.1 3.9070 
8.099999 -6.1 3.8761 
8.2 -6.1 3.8784 
8.3 -6.1 3.8521 
8.4 -6.1 3.8944 
8.5 -6.1 3.8860 
8.599999 -6.1 3.8861 
8.7 -6.1 3.8981 
8.8 -6.1 3.8935 
8.9 -6.1 3.8733 
9.0 -6.1 3.9091 
9.099999 -6.1 3.8914 
9.2 -6.1 3.8792 
9.3 -6.1 3.8805 
9.400001 -6.1 3.8957 
9.499999 -6.1 3.8550 
9.599999 -6.1 3.8922 
9.7 -6.1 3.8736 
9.8 -6.1 3.8985 
9.900001 -6.1 3.8813 
9.999999 -6.1 3.8916 
10.099999 -6.1 3.9115 
10.2 -6.1 3.8660 
10.3 -6.1 3.8723 
10.400001 -6.1 3.8878 
10.499999 -6.1 3.8859 
10.599999 -6.1 3.8766 
10.7 -6.1 3.8996 
10.8 -6.1 3.9038 
10.900001 -6.1 3.9018 
10.999999 -6.1 3.8742 
11.099999 -6.1 3.8698 
11.2 -6.1 3.9025 
11.3 -6.1 3.8979 
11.400001 -6.1 3.8874 
11.499999 -6.1 3.9117 
11.599999 -6.1 3.8752 
11.7 -6.1 3.8759 
11.8 -6.1 3.8822 
11.900001 -6.1 3.8644 
11.999999 -6.1 3.8920 
12.099999 -6.1 3.8897 
12.2 -6.1 3.9179 
12.3 -6.1 3.8775 
12.400001 -6.1 3.8878 
12.499999 -6.1 3.9091 
12.599999 -6.1 3.9149 
12.7 -6.1 3.9034 
12.8 -6.1 3.8911 
12.900001 -6.1 3.8448 
12.999999 -6.1 3.8847 
13.099999 -6.1 3.8984 
13.2 -6.1 3.8665 
13.3 -6.1 3.8914 
13.400001 -6.1 3.8551 
13.499999 -6.1 3.8788 
13.599998 -6.1 3.9149 
13.700001 -6.1 3.8421 
13.799999 -6.1 3.8642 
13.900002 -6.1 3.9360 
14.0 -6.1 3.8843 
14.099998 -6.1 3.8050 
14.200001 -6.1 nan 
14.299999 -6.1 nan 
14.400002 -6.1 nan 
14.5 -6.1 nan 
14.599998 -6.1 nan 
14.700001 -6.1 nan 
14.799999 -6.1 nan 
14.900002 -6.1 nan 
15.0 -6.1 nan 
15.099998 -6.1 nan 
15.200001 -6.1 nan 
15.299999 -6.1 nan 
15.400002 -6.1 nan 
15.5 -6.1 nan 
15.599998 -6.1 nan 
15.700001 -6.1 nan 
15.799999 -6.1 nan 
15.900002 -6.1 nan 
16.0 -6.1 nan 
16.099998 -6.1 nan 
16.200001 -6.1 nan 
16.299999 -6.1 nan 
16.400002 -6.1 nan 
16.5 -6.1 nan 
16.599998 -6.1 nan 
16.700001 -6.1 nan 
16.799999 -6.1 nan 
16.900002 -6.1 nan 
17.0 -6.1 nan 
17.099998 -6.1 nan 
17.200001 -6.1 nan 
17.299999 -6.1 nan 
17.400002 -6.1 nan 
17.5 -6.1 nan 
17.599998 -6.1 nan 
17.700001 -6.1 nan 
17.799999 -6.1 nan 
17.900002 -6.1 nan 
18.0 -6.1 nan 
18.099998 -6.1 nan 
18.200001 -6.1 nan 
18.299999 -6.1 nan 
18.400002 -6.1 nan 
18.5 -6.1 nan 
18.599998 -6.1 nan 
18.700001 -6.1 nan 
18.799999 -6.1 nan 
18.900002 -6.1 nan 
19.0 -6.1 nan 
19.099998 -6.1 nan 
19.200001 -6.1 nan 
19.299999 -6.1 nan 
-6.8 -6.0 nan 
-6.7 -6.0 nan 
-6.6 -6.0 nan 
-6.5 -6.0 nan 
-6.4 -6.0 nan 
-6.3 -6.0 nan 
-6.2 -6.0 nan 
-6.1 -6.0 nan 
-6.0 -6.0 nan 
-5.9 -6.0 nan 
-5.8 -6.0 nan 
-5.7 -6.0 nan 
-5.6 -6.0 nan 
-5.5 -6.0 nan 
-5.4 -6.0 nan 
-5.3 -6.0 nan 
-5.2 -6.0 nan 
-5.1 -6.0 nan 
-5.0 -6.0 nan 
-4.9 -6.0 nan 
-4.8 -6.0 nan 
-4.7 -6.0 nan 
-4.6 -6.0 nan 
-4.5 -6.0 nan 
-4.4 -6.0 nan 
-4.3 -6.0 nan 
-4.2 -6.0 nan 
-4.1 -6.0 nan 
-4.0 -6.0 nan 
-3.9 -6.0 nan 
-3.8 -6.0 nan 
-3.7 -6.0 nan 
-3.6 -6.0 nan 
-3.5 -6.0 nan 
-3.4 -6.0 nan 
-3.3 -6.0 nan 
-3.2 -6.0 nan 
-3.1 -6.0 nan 
-3.0 -6.0 nan 
-2.9 -6.0 nan 
-2.8 -6.0 nan 
-2.7 -6.0 nan 
-2.6 -6.0 nan 
-2.5 -6.0 nan 
-2.4 -6.0 nan 
-2.3 -6.0 nan 
-2.2 -6.0 nan 
-2.1 -6.0 nan 
-2.0 -6.0 nan 
-1.9 -6.0 nan 
-1.8 -6.0 nan 
-1.7 -6.0 nan 
-1.6 -6.0 nan 
-1.5 -6.0 nan 
-1.4 -6.0 3.8156 
-1.3 -6.0 3.8740 
-1.2 -6.0 3.8743 
-1.1 -6.0 3.9095 
-1.0 -6.0 3.9461 
-0.8999999999999999 -6.0 3.8731 
-0.8 -6.0 3.9130 
-0.7 -6.0 3.8867 
-0.6000000000000001 -6.0 3.8712 
-0.5 -6.0 3.9017 
-0.3999999999999999 -6.0 3.8636 
-0.2999999999999998 -6.0 3.8824 
-0.20000000000000018 -6.0 3.9163 
-0.10000000000000009 -6.0 3.8810 
0.0 -6.0 3.8823 
0.10000000000000009 -6.0 3.8921 
0.20000000000000018 -6.0 3.8833 
0.2999999999999998 -6.0 3.9037 
0.3999999999999999 -6.0 3.9089 
0.5 -6.0 3.8985 
0.6000000000000001 -6.0 3.8827 
0.7000000000000002 -6.0 3.8771 
0.7999999999999998 -6.0 3.8794 
0.8999999999999999 -6.0 3.9170 
1.0 -6.0 3.9178 
1.1 -6.0 3.9038 
1.2000000000000002 -6.0 3.8807 
1.2999999999999998 -6.0 3.8752 
1.4 -6.0 3.8785 
1.5 -6.0 3.8913 
1.5999990000000004 -6.0 3.8946 
1.7000000000000002 -6.0 3.8699 
1.7999999999999998 -6.0 3.8533 
1.9000000000000004 -6.0 3.8816 
2.0 -6.0 3.8679 
2.0999990000000004 -6.0 3.9010 
2.2 -6.0 3.8690 
2.3 -6.0 3.8757 
2.4000000000000004 -6.0 3.8676 
2.5 -6.0 3.9035 
2.5999990000000004 -6.0 3.8834 
2.7 -6.0 3.9109 
2.8 -6.0 3.8855 
2.9000000000000004 -6.0 3.8951 
3.0 -6.0 3.8713 
3.0999990000000004 -6.0 3.8845 
3.2 -6.0 3.8802 
3.3 -6.0 3.8808 
3.4000000000000004 -6.0 3.9008 
3.5 -6.0 3.8779 
3.5999990000000004 -6.0 3.9032 
3.7 -6.0 3.8718 
3.8 -6.0 3.8911 
3.9000000000000004 -6.0 3.8984 
4.0 -6.0 3.8865 
4.099999 -6.0 3.9130 
4.2 -6.0 3.8810 
4.3 -6.0 3.8791 
4.4 -6.0 3.8840 
4.5 -6.0 3.8706 
4.599999 -6.0 3.8930 
4.7 -6.0 3.8847 
4.8 -6.0 3.8832 
4.9 -6.0 3.8960 
5.0 -6.0 3.8777 
5.099999 -6.0 3.8902 
5.2 -6.0 3.8679 
5.3 -6.0 3.8834 
5.4 -6.0 3.8783 
5.5 -6.0 3.9016 
5.599999 -6.0 3.8849 
5.699999999999999 -6.0 3.8867 
5.800000000000001 -6.0 3.8916 
5.9 -6.0 3.8981 
6.0 -6.0 3.8852 
6.099999 -6.0 3.8812 
6.199999999999999 -6.0 3.8882 
6.300000000000001 -6.0 3.8879 
6.4 -6.0 3.8827 
6.5 -6.0 3.8820 
6.599999 -6.0 3.8814 
6.699999999999999 -6.0 3.8963 
6.800000000000001 -6.0 3.8673 
6.9 -6.0 3.8889 
7.0 -6.0 3.8828 
7.099999 -6.0 3.8926 
7.199999999999999 -6.0 3.8886 
7.300000000000001 -6.0 3.8883 
7.4 -6.0 3.8700 
7.5 -6.0 3.8738 
7.599999 -6.0 3.8870 
7.699999999999999 -6.0 3.8887 
7.800000000000001 -6.0 3.8715 
7.9 -6.0 3.8861 
8.0 -6.0 3.8886 
8.099999 -6.0 3.8994 
8.2 -6.0 3.8998 
8.3 -6.0 3.8966 
8.4 -6.0 3.8790 
8.5 -6.0 3.8883 
8.599999 -6.0 3.8893 
8.7 -6.0 3.9043 
8.8 -6.0 3.8706 
8.9 -6.0 3.8708 
9.0 -6.0 3.8841 
9.099999 -6.0 3.9010 
9.2 -6.0 3.8909 
9.3 -6.0 3.8822 
9.400001 -6.0 3.8779 
9.499999 -6.0 3.8943 
9.599999 -6.0 3.8950 
9.7 -6.0 3.8830 
9.8 -6.0 3.8807 
9.900001 -6.0 3.8977 
9.999999 -6.0 3.8890 
10.099999 -6.0 3.8901 
10.2 -6.0 3.8689 
10.3 -6.0 3.8794 
10.400001 -6.0 3.8942 
10.499999 -6.0 3.8914 
10.599999 -6.0 3.8934 
10.7 -6.0 3.9044 
10.8 -6.0 3.8948 
10.900001 -6.0 3.8834 
10.999999 -6.0 3.8921 
11.099999 -6.0 3.8823 
11.2 -6.0 3.8900 
11.3 -6.0 3.8953 
11.400001 -6.0 3.8750 
11.499999 -6.0 3.8648 
11.599999 -6.0 3.8813 
11.7 -6.0 3.8966 
11.8 -6.0 3.9007 
11.900001 -6.0 3.8984 
11.999999 -6.0 3.8817 
12.099999 -6.0 3.8776 
12.2 -6.0 3.8836 
12.3 -6.0 3.9172 
12.400001 -6.0 3.9143 
12.499999 -6.0 3.9019 
12.599999 -6.0 3.8945 
12.7 -6.0 3.8716 
12.8 -6.0 3.8923 
12.900001 -6.0 3.8725 
12.999999 -6.0 3.8649 
13.099999 -6.0 3.9040 
13.2 -6.0 3.9190 
13.3 -6.0 3.8919 
13.400001 -6.0 3.8916 
13.499999 -6.0 3.8770 
13.599998 -6.0 3.8486 
13.700001 -6.0 3.8850 
13.799999 -6.0 3.8804 
13.900002 -6.0 3.9070 
14.0 -6.0 3.9306 
14.099998 -6.0 3.8747 
14.200001 -6.0 3.8838 
14.299999 -6.0 nan 
14.400002 -6.0 nan 
14.5 -6.0 nan 
14.599998 -6.0 nan 
14.700001 -6.0 nan 
14.799999 -6.0 nan 
14.900002 -6.0 nan 
15.0 -6.0 nan 
15.099998 -6.0 nan 
15.200001 -6.0 nan 
15.299999 -6.0 nan 
15.400002 -6.0 nan 
15.5 -6.0 nan 
15.599998 -6.0 nan 
15.700001 -6.0 nan 
15.799999 -6.0 nan 
15.900002 -6.0 nan 
16.0 -6.0 nan 
16.099998 -6.0 nan 
16.200001 -6.0 nan 
16.299999 -6.0 nan 
16.400002 -6.0 nan 
16.5 -6.0 nan 
16.599998 -6.0 nan 
16.700001 -6.0 nan 
16.799999 -6.0 nan 
16.900002 -6.0 nan 
17.0 -6.0 nan 
17.099998 -6.0 nan 
17.200001 -6.0 nan 
17.299999 -6.0 nan 
17.400002 -6.0 nan 
17.5 -6.0 nan 
17.599998 -6.0 nan 
17.700001 -6.0 nan 
17.799999 -6.0 nan 
17.900002 -6.0 nan 
18.0 -6.0 nan 
18.099998 -6.0 nan 
18.200001 -6.0 nan 
18.299999 -6.0 nan 
18.400002 -6.0 nan 
18.5 -6.0 nan 
18.599998 -6.0 nan 
18.700001 -6.0 nan 
18.799999 -6.0 nan 
18.900002 -6.0 nan 
19.0 -6.0 nan 
19.099998 -6.0 nan 
19.200001 -6.0 nan 
19.299999 -6.0 nan 
-6.8 -5.9 nan 
-6.7 -5.9 nan 
-6.6 -5.9 nan 
-6.5 -5.9 nan 
-6.4 -5.9 nan 
-6.3 -5.9 nan 
-6.2 -5.9 nan 
-6.1 -5.9 nan 
-6.0 -5.9 nan 
-5.9 -5.9 nan 
-5.8 -5.9 nan 
-5.7 -5.9 nan 
-5.6 -5.9 nan 
-5.5 -5.9 nan 
-5.4 -5.9 nan 
-5.3 -5.9 nan 
-5.2 -5.9 nan 
-5.1 -5.9 nan 
-5.0 -5.9 nan 
-4.9 -5.9 nan 
-4.8 -5.9 nan 
-4.7 -5.9 nan 
-4.6 -5.9 nan 
-4.5 -5.9 nan 
-4.4 -5.9 nan 
-4.3 -5.9 nan 
-4.2 -5.9 nan 
-4.1 -5.9 nan 
-4.0 -5.9 nan 
-3.9 -5.9 nan 
-3.8 -5.9 nan 
-3.7 -5.9 nan 
-3.6 -5.9 nan 
-3.5 -5.9 nan 
-3.4 -5.9 nan 
-3.3 -5.9 nan 
-3.2 -5.9 nan 
-3.1 -5.9 nan 
-3.0 -5.9 nan 
-2.9 -5.9 nan 
-2.8 -5.9 nan 
-2.7 -5.9 nan 
-2.6 -5.9 nan 
-2.5 -5.9 nan 
-2.4 -5.9 nan 
-2.3 -5.9 nan 
-2.2 -5.9 nan 
-2.1 -5.9 nan 
-2.0 -5.9 nan 
-1.9 -5.9 nan 
-1.8 -5.9 nan 
-1.7 -5.9 nan 
-1.6 -5.9 3.9265 
-1.5 -5.9 3.8362 
-1.4 -5.9 3.8365 
-1.3 -5.9 3.8652 
-1.2 -5.9 3.9180 
-1.1 -5.9 3.9344 
-1.0 -5.9 3.8984 
-0.8999999999999999 -5.9 3.8659 
-0.8 -5.9 3.9032 
-0.7 -5.9 3.9027 
-0.6000000000000001 -5.9 3.9110 
-0.5 -5.9 3.9027 
-0.3999999999999999 -5.9 3.8691 
-0.2999999999999998 -5.9 3.8989 
-0.20000000000000018 -5.9 3.8743 
-0.10000000000000009 -5.9 3.9255 
0.0 -5.9 3.8934 
0.10000000000000009 -5.9 3.8759 
0.20000000000000018 -5.9 3.8938 
0.2999999999999998 -5.9 3.8560 
0.3999999999999999 -5.9 3.8459 
0.5 -5.9 3.8921 
0.6000000000000001 -5.9 3.9212 
0.7000000000000002 -5.9 3.8876 
0.7999999999999998 -5.9 3.8888 
0.8999999999999999 -5.9 3.8914 
1.0 -5.9 3.9004 
1.1 -5.9 3.8825 
1.2000000000000002 -5.9 3.8930 
1.2999999999999998 -5.9 3.8657 
1.4 -5.9 3.8886 
1.5 -5.9 3.8667 
1.5999990000000004 -5.9 3.8841 
1.7000000000000002 -5.9 3.8874 
1.7999999999999998 -5.9 3.8680 
1.9000000000000004 -5.9 3.8900 
2.0 -5.9 3.8943 
2.0999990000000004 -5.9 3.8796 
2.2 -5.9 3.8694 
2.3 -5.9 3.8872 
2.4000000000000004 -5.9 3.9012 
2.5 -5.9 3.8686 
2.5999990000000004 -5.9 3.8794 
2.7 -5.9 3.8891 
2.8 -5.9 3.8951 
2.9000000000000004 -5.9 3.8713 
3.0 -5.9 3.8713 
3.0999990000000004 -5.9 3.8792 
3.2 -5.9 3.8992 
3.3 -5.9 3.8761 
3.4000000000000004 -5.9 3.8840 
3.5 -5.9 3.9062 
3.5999990000000004 -5.9 3.8991 
3.7 -5.9 3.8871 
3.8 -5.9 3.8766 
3.9000000000000004 -5.9 3.8882 
4.0 -5.9 3.8823 
4.099999 -5.9 3.8681 
4.2 -5.9 3.8867 
4.3 -5.9 3.8810 
4.4 -5.9 3.8791 
4.5 -5.9 3.9102 
4.599999 -5.9 3.8973 
4.7 -5.9 3.8854 
4.8 -5.9 3.8779 
4.9 -5.9 3.8905 
5.0 -5.9 3.8881 
5.099999 -5.9 3.8805 
5.2 -5.9 3.8863 
5.3 -5.9 3.8843 
5.4 -5.9 3.8915 
5.5 -5.9 3.8738 
5.599999 -5.9 3.8834 
5.699999999999999 -5.9 3.8936 
5.800000000000001 -5.9 3.8837 
5.9 -5.9 3.8804 
6.0 -5.9 3.8905 
6.099999 -5.9 3.8722 
6.199999999999999 -5.9 3.8761 
6.300000000000001 -5.9 3.8831 
6.4 -5.9 3.8675 
6.5 -5.9 3.8580 
6.599999 -5.9 3.8667 
6.699999999999999 -5.9 3.8837 
6.800000000000001 -5.9 3.8747 
6.9 -5.9 3.8875 
7.0 -5.9 3.8753 
7.099999 -5.9 3.8943 
7.199999999999999 -5.9 3.8696 
7.300000000000001 -5.9 3.8817 
7.4 -5.9 3.8918 
7.5 -5.9 3.8754 
7.599999 -5.9 3.8781 
7.699999999999999 -5.9 3.8779 
7.800000000000001 -5.9 3.8913 
7.9 -5.9 3.8701 
8.0 -5.9 3.9040 
8.099999 -5.9 3.8831 
8.2 -5.9 3.8739 
8.3 -5.9 3.8760 
8.4 -5.9 3.8819 
8.5 -5.9 3.8871 
8.599999 -5.9 3.8815 
8.7 -5.9 3.8742 
8.8 -5.9 3.8869 
8.9 -5.9 3.8883 
9.0 -5.9 3.8865 
9.099999 -5.9 3.8980 
9.2 -5.9 3.8840 
9.3 -5.9 3.8912 
9.400001 -5.9 3.8782 
9.499999 -5.9 3.8942 
9.599999 -5.9 3.8927 
9.7 -5.9 3.8754 
9.8 -5.9 3.8823 
9.900001 -5.9 3.9019 
9.999999 -5.9 3.8982 
10.099999 -5.9 3.8861 
10.2 -5.9 3.8819 
10.3 -5.9 3.8825 
10.400001 -5.9 3.8822 
10.499999 -5.9 3.8966 
10.599999 -5.9 3.8735 
10.7 -5.9 3.8697 
10.8 -5.9 3.8603 
10.900001 -5.9 3.8464 
10.999999 -5.9 3.8861 
11.099999 -5.9 3.8883 
11.2 -5.9 3.8759 
11.3 -5.9 3.8848 
11.400001 -5.9 3.8976 
11.499999 -5.9 3.8702 
11.599999 -5.9 3.8648 
11.7 -5.9 3.8771 
11.8 -5.9 3.8728 
11.900001 -5.9 3.8733 
11.999999 -5.9 3.9090 
12.099999 -5.9 3.9014 
12.2 -5.9 3.8641 
12.3 -5.9 3.9116 
12.400001 -5.9 3.8952 
12.499999 -5.9 3.9235 
12.599999 -5.9 3.9241 
12.7 -5.9 3.8635 
12.8 -5.9 3.8983 
12.900001 -5.9 3.8774 
12.999999 -5.9 3.8843 
13.099999 -5.9 3.9330 
13.2 -5.9 3.8966 
13.3 -5.9 3.9135 
13.400001 -5.9 3.8420 
13.499999 -5.9 3.8936 
13.599998 -5.9 3.8668 
13.700001 -5.9 3.8857 
13.799999 -5.9 3.8637 
13.900002 -5.9 3.8790 
14.0 -5.9 3.8377 
14.099998 -5.9 3.8730 
14.200001 -5.9 3.8306 
14.299999 -5.9 3.8463 
14.400002 -5.9 nan 
14.5 -5.9 nan 
14.599998 -5.9 nan 
14.700001 -5.9 nan 
14.799999 -5.9 nan 
14.900002 -5.9 nan 
15.0 -5.9 nan 
15.099998 -5.9 nan 
15.200001 -5.9 nan 
15.299999 -5.9 nan 
15.400002 -5.9 nan 
15.5 -5.9 nan 
15.599998 -5.9 nan 
15.700001 -5.9 nan 
15.799999 -5.9 nan 
15.900002 -5.9 nan 
16.0 -5.9 nan 
16.099998 -5.9 nan 
16.200001 -5.9 nan 
16.299999 -5.9 nan 
16.400002 -5.9 nan 
16.5 -5.9 nan 
16.599998 -5.9 nan 
16.700001 -5.9 nan 
16.799999 -5.9 nan 
16.900002 -5.9 nan 
17.0 -5.9 nan 
17.099998 -5.9 nan 
17.200001 -5.9 nan 
17.299999 -5.9 nan 
17.400002 -5.9 nan 
17.5 -5.9 nan 
17.599998 -5.9 nan 
17.700001 -5.9 nan 
17.799999 -5.9 nan 
17.900002 -5.9 nan 
18.0 -5.9 nan 
18.099998 -5.9 nan 
18.200001 -5.9 nan 
18.299999 -5.9 nan 
18.400002 -5.9 nan 
18.5 -5.9 nan 
18.599998 -5.9 nan 
18.700001 -5.9 nan 
18.799999 -5.9 nan 
18.900002 -5.9 nan 
19.0 -5.9 nan 
19.099998 -5.9 nan 
19.200001 -5.9 nan 
19.299999 -5.9 nan 
-6.8 -5.800000000000001 nan 
-6.7 -5.800000000000001 nan 
-6.6 -5.800000000000001 nan 
-6.5 -5.800000000000001 nan 
-6.4 -5.800000000000001 nan 
-6.3 -5.800000000000001 nan 
-6.2 -5.800000000000001 nan 
-6.1 -5.800000000000001 nan 
-6.0 -5.800000000000001 nan 
-5.9 -5.800000000000001 nan 
-5.8 -5.800000000000001 nan 
-5.7 -5.800000000000001 nan 
-5.6 -5.800000000000001 nan 
-5.5 -5.800000000000001 nan 
-5.4 -5.800000000000001 nan 
-5.3 -5.800000000000001 nan 
-5.2 -5.800000000000001 nan 
-5.1 -5.800000000000001 nan 
-5.0 -5.800000000000001 nan 
-4.9 -5.800000000000001 nan 
-4.8 -5.800000000000001 nan 
-4.7 -5.800000000000001 nan 
-4.6 -5.800000000000001 nan 
-4.5 -5.800000000000001 nan 
-4.4 -5.800000000000001 nan 
-4.3 -5.800000000000001 nan 
-4.2 -5.800000000000001 nan 
-4.1 -5.800000000000001 nan 
-4.0 -5.800000000000001 nan 
-3.9 -5.800000000000001 nan 
-3.8 -5.800000000000001 nan 
-3.7 -5.800000000000001 nan 
-3.6 -5.800000000000001 nan 
-3.5 -5.800000000000001 nan 
-3.4 -5.800000000000001 nan 
-3.3 -5.800000000000001 nan 
-3.2 -5.800000000000001 nan 
-3.1 -5.800000000000001 nan 
-3.0 -5.800000000000001 nan 
-2.9 -5.800000000000001 nan 
-2.8 -5.800000000000001 nan 
-2.7 -5.800000000000001 nan 
-2.6 -5.800000000000001 nan 
-2.5 -5.800000000000001 nan 
-2.4 -5.800000000000001 nan 
-2.3 -5.800000000000001 nan 
-2.2 -5.800000000000001 nan 
-2.1 -5.800000000000001 nan 
-2.0 -5.800000000000001 nan 
-1.9 -5.800000000000001 nan 
-1.8 -5.800000000000001 3.8913 
-1.7 -5.800000000000001 3.8660 
-1.6 -5.800000000000001 3.8182 
-1.5 -5.800000000000001 3.8409 
-1.4 -5.800000000000001 3.8524 
-1.3 -5.800000000000001 3.9059 
-1.2 -5.800000000000001 3.8902 
-1.1 -5.800000000000001 3.8926 
-1.0 -5.800000000000001 3.9535 
-0.8999999999999999 -5.800000000000001 3.8489 
-0.8 -5.800000000000001 3.8948 
-0.7 -5.800000000000001 3.8637 
-0.6000000000000001 -5.800000000000001 3.8744 
-0.5 -5.800000000000001 3.9148 
-0.3999999999999999 -5.800000000000001 3.8777 
-0.2999999999999998 -5.800000000000001 3.9036 
-0.20000000000000018 -5.800000000000001 3.8917 
-0.10000000000000009 -5.800000000000001 3.8865 
0.0 -5.800000000000001 3.8851 
0.10000000000000009 -5.800000000000001 3.8914 
0.20000000000000018 -5.800000000000001 3.8837 
0.2999999999999998 -5.800000000000001 3.8893 
0.3999999999999999 -5.800000000000001 3.8832 
0.5 -5.800000000000001 3.8936 
0.6000000000000001 -5.800000000000001 3.8791 
0.7000000000000002 -5.800000000000001 3.8723 
0.7999999999999998 -5.800000000000001 3.8511 
0.8999999999999999 -5.800000000000001 3.8759 
1.0 -5.800000000000001 3.8771 
1.1 -5.800000000000001 3.8883 
1.2000000000000002 -5.800000000000001 3.8709 
1.2999999999999998 -5.800000000000001 3.8863 
1.4 -5.800000000000001 3.9006 
1.5 -5.800000000000001 3.8814 
1.5999990000000004 -5.800000000000001 3.8705 
1.7000000000000002 -5.800000000000001 3.8851 
1.7999999999999998 -5.800000000000001 3.8682 
1.9000000000000004 -5.800000000000001 3.8726 
2.0 -5.800000000000001 3.8626 
2.0999990000000004 -5.800000000000001 3.8851 
2.2 -5.800000000000001 3.8950 
2.3 -5.800000000000001 3.8849 
2.4000000000000004 -5.800000000000001 3.8987 
2.5 -5.800000000000001 3.8868 
2.5999990000000004 -5.800000000000001 3.8693 
2.7 -5.800000000000001 3.8859 
2.8 -5.800000000000001 3.8842 
2.9000000000000004 -5.800000000000001 3.9142 
3.0 -5.800000000000001 3.8935 
3.0999990000000004 -5.800000000000001 3.8872 
3.2 -5.800000000000001 3.8633 
3.3 -5.800000000000001 3.8839 
3.4000000000000004 -5.800000000000001 3.8670 
3.5 -5.800000000000001 3.8717 
3.5999990000000004 -5.800000000000001 3.8728 
3.7 -5.800000000000001 3.8794 
3.8 -5.800000000000001 3.8876 
3.9000000000000004 -5.800000000000001 3.8949 
4.0 -5.800000000000001 3.8746 
4.099999 -5.800000000000001 3.8837 
4.2 -5.800000000000001 3.8819 
4.3 -5.800000000000001 3.8798 
4.4 -5.800000000000001 3.8901 
4.5 -5.800000000000001 3.8895 
4.599999 -5.800000000000001 3.8719 
4.7 -5.800000000000001 3.8808 
4.8 -5.800000000000001 3.8872 
4.9 -5.800000000000001 3.8771 
5.0 -5.800000000000001 3.8742 
5.099999 -5.800000000000001 3.9011 
5.2 -5.800000000000001 3.8711 
5.3 -5.800000000000001 3.9044 
5.4 -5.800000000000001 3.8900 
5.5 -5.800000000000001 3.8802 
5.599999 -5.800000000000001 3.8878 
5.699999999999999 -5.800000000000001 3.8837 
5.800000000000001 -5.800000000000001 3.8745 
5.9 -5.800000000000001 3.8671 
6.0 -5.800000000000001 3.8792 
6.099999 -5.800000000000001 3.8770 
6.199999999999999 -5.800000000000001 3.8838 
6.300000000000001 -5.800000000000001 3.8843 
6.4 -5.800000000000001 3.8883 
6.5 -5.800000000000001 3.8769 
6.599999 -5.800000000000001 3.8899 
6.699999999999999 -5.800000000000001 3.8814 
6.800000000000001 -5.800000000000001 3.8880 
6.9 -5.800000000000001 3.8804 
7.0 -5.800000000000001 3.8610 
7.099999 -5.800000000000001 3.8916 
7.199999999999999 -5.800000000000001 3.8750 
7.300000000000001 -5.800000000000001 3.8900 
7.4 -5.800000000000001 3.8722 
7.5 -5.800000000000001 3.8780 
7.599999 -5.800000000000001 3.8858 
7.699999999999999 -5.800000000000001 3.8698 
7.800000000000001 -5.800000000000001 3.8848 
7.9 -5.800000000000001 3.9001 
8.0 -5.800000000000001 3.9136 
8.099999 -5.800000000000001 3.8919 
8.2 -5.800000000000001 3.8833 
8.3 -5.800000000000001 3.8819 
8.4 -5.800000000000001 3.8792 
8.5 -5.800000000000001 3.8864 
8.599999 -5.800000000000001 3.8651 
8.7 -5.800000000000001 3.8915 
8.8 -5.800000000000001 3.8921 
8.9 -5.800000000000001 3.8862 
9.0 -5.800000000000001 3.8751 
9.099999 -5.800000000000001 3.8920 
9.2 -5.800000000000001 3.8801 
9.3 -5.800000000000001 3.8727 
9.400001 -5.800000000000001 3.8894 
9.499999 -5.800000000000001 3.8949 
9.599999 -5.800000000000001 3.8705 
9.7 -5.800000000000001 3.8737 
9.8 -5.800000000000001 3.8872 
9.900001 -5.800000000000001 3.8930 
9.999999 -5.800000000000001 3.8746 
10.099999 -5.800000000000001 3.8713 
10.2 -5.800000000000001 3.9008 
10.3 -5.800000000000001 3.8832 
10.400001 -5.800000000000001 3.8893 
10.499999 -5.800000000000001 3.8785 
10.599999 -5.800000000000001 3.8723 
10.7 -5.800000000000001 3.8731 
10.8 -5.800000000000001 3.9118 
10.900001 -5.800000000000001 3.8845 
10.999999 -5.800000000000001 3.8812 
11.099999 -5.800000000000001 3.8926 
11.2 -5.800000000000001 3.8910 
11.3 -5.800000000000001 3.8827 
11.400001 -5.800000000000001 3.8867 
11.499999 -5.800000000000001 3.8720 
11.599999 -5.800000000000001 3.8756 
11.7 -5.800000000000001 3.8996 
11.8 -5.800000000000001 3.8867 
11.900001 -5.800000000000001 3.8541 
11.999999 -5.800000000000001 3.8789 
12.099999 -5.800000000000001 3.8645 
12.2 -5.800000000000001 3.8958 
12.3 -5.800000000000001 3.8826 
12.400001 -5.800000000000001 3.9018 
12.499999 -5.800000000000001 3.8949 
12.599999 -5.800000000000001 3.8983 
12.7 -5.800000000000001 3.8654 
12.8 -5.800000000000001 3.8559 
12.900001 -5.800000000000001 3.8774 
12.999999 -5.800000000000001 3.8667 
13.099999 -5.800000000000001 3.8737 
13.2 -5.800000000000001 3.8425 
13.3 -5.800000000000001 3.8372 
13.400001 -5.800000000000001 3.9004 
13.499999 -5.800000000000001 3.8667 
13.599998 -5.800000000000001 3.9204 
13.700001 -5.800000000000001 3.8537 
13.799999 -5.800000000000001 3.8510 
13.900002 -5.800000000000001 3.8335 
14.0 -5.800000000000001 3.8133 
14.099998 -5.800000000000001 3.8656 
14.200001 -5.800000000000001 3.9078 
14.299999 -5.800000000000001 3.8359 
14.400002 -5.800000000000001 3.8592 
14.5 -5.800000000000001 3.7909 
14.599998 -5.800000000000001 nan 
14.700001 -5.800000000000001 nan 
14.799999 -5.800000000000001 nan 
14.900002 -5.800000000000001 nan 
15.0 -5.800000000000001 nan 
15.099998 -5.800000000000001 nan 
15.200001 -5.800000000000001 nan 
15.299999 -5.800000000000001 nan 
15.400002 -5.800000000000001 nan 
15.5 -5.800000000000001 nan 
15.599998 -5.800000000000001 nan 
15.700001 -5.800000000000001 nan 
15.799999 -5.800000000000001 nan 
15.900002 -5.800000000000001 nan 
16.0 -5.800000000000001 nan 
16.099998 -5.800000000000001 nan 
16.200001 -5.800000000000001 nan 
16.299999 -5.800000000000001 nan 
16.400002 -5.800000000000001 nan 
16.5 -5.800000000000001 nan 
16.599998 -5.800000000000001 nan 
16.700001 -5.800000000000001 nan 
16.799999 -5.800000000000001 nan 
16.900002 -5.800000000000001 nan 
17.0 -5.800000000000001 nan 
17.099998 -5.800000000000001 nan 
17.200001 -5.800000000000001 nan 
17.299999 -5.800000000000001 nan 
17.400002 -5.800000000000001 nan 
17.5 -5.800000000000001 nan 
17.599998 -5.800000000000001 nan 
17.700001 -5.800000000000001 nan 
17.799999 -5.800000000000001 nan 
17.900002 -5.800000000000001 nan 
18.0 -5.800000000000001 nan 
18.099998 -5.800000000000001 nan 
18.200001 -5.800000000000001 nan 
18.299999 -5.800000000000001 nan 
18.400002 -5.800000000000001 nan 
18.5 -5.800000000000001 nan 
18.599998 -5.800000000000001 nan 
18.700001 -5.800000000000001 nan 
18.799999 -5.800000000000001 nan 
18.900002 -5.800000000000001 nan 
19.0 -5.800000000000001 nan 
19.099998 -5.800000000000001 nan 
19.200001 -5.800000000000001 nan 
19.299999 -5.800000000000001 nan 
-6.8 -5.7 nan 
-6.7 -5.7 nan 
-6.6 -5.7 nan 
-6.5 -5.7 nan 
-6.4 -5.7 nan 
-6.3 -5.7 nan 
-6.2 -5.7 nan 
-6.1 -5.7 nan 
-6.0 -5.7 nan 
-5.9 -5.7 nan 
-5.8 -5.7 nan 
-5.7 -5.7 nan 
-5.6 -5.7 nan 
-5.5 -5.7 nan 
-5.4 -5.7 nan 
-5.3 -5.7 nan 
-5.2 -5.7 nan 
-5.1 -5.7 nan 
-5.0 -5.7 nan 
-4.9 -5.7 nan 
-4.8 -5.7 nan 
-4.7 -5.7 nan 
-4.6 -5.7 nan 
-4.5 -5.7 nan 
-4.4 -5.7 nan 
-4.3 -5.7 nan 
-4.2 -5.7 nan 
-4.1 -5.7 nan 
-4.0 -5.7 nan 
-3.9 -5.7 nan 
-3.8 -5.7 nan 
-3.7 -5.7 nan 
-3.6 -5.7 nan 
-3.5 -5.7 nan 
-3.4 -5.7 nan 
-3.3 -5.7 nan 
-3.2 -5.7 nan 
-3.1 -5.7 nan 
-3.0 -5.7 nan 
-2.9 -5.7 nan 
-2.8 -5.7 nan 
-2.7 -5.7 nan 
-2.6 -5.7 nan 
-2.5 -5.7 nan 
-2.4 -5.7 nan 
-2.3 -5.7 nan 
-2.2 -5.7 nan 
-2.1 -5.7 nan 
-2.0 -5.7 nan 
-1.9 -5.7 nan 
-1.8 -5.7 3.8525 
-1.7 -5.7 3.9303 
-1.6 -5.7 3.8657 
-1.5 -5.7 3.8834 
-1.4 -5.7 3.8772 
-1.3 -5.7 3.9302 
-1.2 -5.7 3.9016 
-1.1 -5.7 3.8963 
-1.0 -5.7 3.9146 
-0.8999999999999999 -5.7 3.9084 
-0.8 -5.7 3.8728 
-0.7 -5.7 3.8965 
-0.6000000000000001 -5.7 3.9253 
-0.5 -5.7 3.8929 
-0.3999999999999999 -5.7 3.8833 
-0.2999999999999998 -5.7 3.8611 
-0.20000000000000018 -5.7 3.8750 
-0.10000000000000009 -5.7 3.8920 
0.0 -5.7 3.8615 
0.10000000000000009 -5.7 3.8701 
0.20000000000000018 -5.7 3.8987 
0.2999999999999998 -5.7 3.8646 
0.3999999999999999 -5.7 3.8855 
0.5 -5.7 3.8868 
0.6000000000000001 -5.7 3.8784 
0.7000000000000002 -5.7 3.8711 
0.7999999999999998 -5.7 3.8778 
0.8999999999999999 -5.7 3.8932 
1.0 -5.7 3.8717 
1.1 -5.7 3.9096 
1.2000000000000002 -5.7 3.8717 
1.2999999999999998 -5.7 3.8612 
1.4 -5.7 3.8913 
1.5 -5.7 3.8734 
1.5999990000000004 -5.7 3.8798 
1.7000000000000002 -5.7 3.8774 
1.7999999999999998 -5.7 3.8750 
1.9000000000000004 -5.7 3.8908 
2.0 -5.7 3.8837 
2.0999990000000004 -5.7 3.8773 
2.2 -5.7 3.8755 
2.3 -5.7 3.8821 
2.4000000000000004 -5.7 3.8712 
2.5 -5.7 3.8961 
2.5999990000000004 -5.7 3.8927 
2.7 -5.7 3.8819 
2.8 -5.7 3.8984 
2.9000000000000004 -5.7 3.8717 
3.0 -5.7 3.8931 
3.0999990000000004 -5.7 3.8569 
3.2 -5.7 3.8863 
3.3 -5.7 3.8805 
3.4000000000000004 -5.7 3.8935 
3.5 -5.7 3.8913 
3.5999990000000004 -5.7 3.8838 
3.7 -5.7 3.8935 
3.8 -5.7 3.8742 
3.9000000000000004 -5.7 3.8747 
4.0 -5.7 3.8923 
4.099999 -5.7 3.8960 
4.2 -5.7 3.8856 
4.3 -5.7 3.8908 
4.4 -5.7 3.8775 
4.5 -5.7 3.8800 
4.599999 -5.7 3.8677 
4.7 -5.7 3.8893 
4.8 -5.7 3.8795 
4.9 -5.7 3.8706 
5.0 -5.7 3.8750 
5.099999 -5.7 3.9104 
5.2 -5.7 3.8659 
5.3 -5.7 3.8891 
5.4 -5.7 3.8936 
5.5 -5.7 3.8916 
5.599999 -5.7 3.8866 
5.699999999999999 -5.7 3.8788 
5.800000000000001 -5.7 3.8754 
5.9 -5.7 3.8860 
6.0 -5.7 3.8758 
6.099999 -5.7 3.8799 
6.199999999999999 -5.7 3.8832 
6.300000000000001 -5.7 3.8702 
6.4 -5.7 3.8873 
6.5 -5.7 3.8924 
6.599999 -5.7 3.8876 
6.699999999999999 -5.7 3.8806 
6.800000000000001 -5.7 3.8676 
6.9 -5.7 3.8923 
7.0 -5.7 3.8732 
7.099999 -5.7 3.8802 
7.199999999999999 -5.7 3.8895 
7.300000000000001 -5.7 3.8836 
7.4 -5.7 3.8900 
7.5 -5.7 3.8809 
7.599999 -5.7 3.9016 
7.699999999999999 -5.7 3.8759 
7.800000000000001 -5.7 3.8894 
7.9 -5.7 3.8924 
8.0 -5.7 3.8793 
8.099999 -5.7 3.9018 
8.2 -5.7 3.8823 
8.3 -5.7 3.8803 
8.4 -5.7 3.8783 
8.5 -5.7 3.8692 
8.599999 -5.7 3.8902 
8.7 -5.7 3.8707 
8.8 -5.7 3.8789 
8.9 -5.7 3.8944 
9.0 -5.7 3.8670 
9.099999 -5.7 3.8794 
9.2 -5.7 3.8854 
9.3 -5.7 3.8790 
9.400001 -5.7 3.9058 
9.499999 -5.7 3.8821 
9.599999 -5.7 3.8829 
9.7 -5.7 3.8948 
9.8 -5.7 3.8819 
9.900001 -5.7 3.8924 
9.999999 -5.7 3.8680 
10.099999 -5.7 3.8758 
10.2 -5.7 3.8555 
10.3 -5.7 3.8885 
10.400001 -5.7 3.8771 
10.499999 -5.7 3.8765 
10.599999 -5.7 3.8706 
10.7 -5.7 3.8984 
10.8 -5.7 3.8939 
10.900001 -5.7 3.8980 
10.999999 -5.7 3.8910 
11.099999 -5.7 3.8957 
11.2 -5.7 3.8656 
11.3 -5.7 3.8814 
11.400001 -5.7 3.8746 
11.499999 -5.7 3.8736 
11.599999 -5.7 3.8772 
11.7 -5.7 3.8712 
11.8 -5.7 3.8945 
11.900001 -5.7 3.8972 
11.999999 -5.7 3.8921 
12.099999 -5.7 3.8677 
12.2 -5.7 3.9121 
12.3 -5.7 3.8814 
12.400001 -5.7 3.9029 
12.499999 -5.7 3.8854 
12.599999 -5.7 3.8949 
12.7 -5.7 3.8663 
12.8 -5.7 3.8969 
12.900001 -5.7 3.9044 
12.999999 -5.7 3.8945 
13.099999 -5.7 3.9025 
13.2 -5.7 3.8872 
13.3 -5.7 3.8964 
13.400001 -5.7 3.8647 
13.499999 -5.7 3.8932 
13.599998 -5.7 3.8550 
13.700001 -5.7 3.8813 
13.799999 -5.7 3.8777 
13.900002 -5.7 3.9101 
14.0 -5.7 3.9229 
14.099998 -5.7 3.8750 
14.200001 -5.7 3.9586 
14.299999 -5.7 3.8534 
14.400002 -5.7 3.8621 
14.5 -5.7 3.9437 
14.599998 -5.7 nan 
14.700001 -5.7 3.8596 
14.799999 -5.7 nan 
14.900002 -5.7 nan 
15.0 -5.7 nan 
15.099998 -5.7 nan 
15.200001 -5.7 nan 
15.299999 -5.7 nan 
15.400002 -5.7 nan 
15.5 -5.7 nan 
15.599998 -5.7 nan 
15.700001 -5.7 nan 
15.799999 -5.7 nan 
15.900002 -5.7 nan 
16.0 -5.7 nan 
16.099998 -5.7 nan 
16.200001 -5.7 nan 
16.299999 -5.7 nan 
16.400002 -5.7 nan 
16.5 -5.7 nan 
16.599998 -5.7 nan 
16.700001 -5.7 nan 
16.799999 -5.7 nan 
16.900002 -5.7 nan 
17.0 -5.7 nan 
17.099998 -5.7 nan 
17.200001 -5.7 nan 
17.299999 -5.7 nan 
17.400002 -5.7 nan 
17.5 -5.7 nan 
17.599998 -5.7 nan 
17.700001 -5.7 nan 
17.799999 -5.7 nan 
17.900002 -5.7 nan 
18.0 -5.7 nan 
18.099998 -5.7 nan 
18.200001 -5.7 nan 
18.299999 -5.7 nan 
18.400002 -5.7 nan 
18.5 -5.7 nan 
18.599998 -5.7 nan 
18.700001 -5.7 nan 
18.799999 -5.7 nan 
18.900002 -5.7 nan 
19.0 -5.7 nan 
19.099998 -5.7 nan 
19.200001 -5.7 nan 
19.299999 -5.7 nan 
-6.8 -5.6 nan 
-6.7 -5.6 nan 
-6.6 -5.6 nan 
-6.5 -5.6 nan 
-6.4 -5.6 nan 
-6.3 -5.6 nan 
-6.2 -5.6 nan 
-6.1 -5.6 nan 
-6.0 -5.6 nan 
-5.9 -5.6 nan 
-5.8 -5.6 nan 
-5.7 -5.6 nan 
-5.6 -5.6 nan 
-5.5 -5.6 nan 
-5.4 -5.6 nan 
-5.3 -5.6 nan 
-5.2 -5.6 nan 
-5.1 -5.6 nan 
-5.0 -5.6 nan 
-4.9 -5.6 nan 
-4.8 -5.6 nan 
-4.7 -5.6 nan 
-4.6 -5.6 nan 
-4.5 -5.6 nan 
-4.4 -5.6 nan 
-4.3 -5.6 nan 
-4.2 -5.6 nan 
-4.1 -5.6 nan 
-4.0 -5.6 nan 
-3.9 -5.6 nan 
-3.8 -5.6 nan 
-3.7 -5.6 nan 
-3.6 -5.6 nan 
-3.5 -5.6 nan 
-3.4 -5.6 nan 
-3.3 -5.6 nan 
-3.2 -5.6 nan 
-3.1 -5.6 nan 
-3.0 -5.6 nan 
-2.9 -5.6 nan 
-2.8 -5.6 nan 
-2.7 -5.6 nan 
-2.6 -5.6 nan 
-2.5 -5.6 nan 
-2.4 -5.6 nan 
-2.3 -5.6 nan 
-2.2 -5.6 nan 
-2.1 -5.6 nan 
-2.0 -5.6 3.8023 
-1.9 -5.6 3.8545 
-1.8 -5.6 3.8520 
-1.7 -5.6 3.8797 
-1.6 -5.6 3.9212 
-1.5 -5.6 3.9357 
-1.4 -5.6 3.8481 
-1.3 -5.6 3.8756 
-1.2 -5.6 3.8546 
-1.1 -5.6 3.9120 
-1.0 -5.6 3.8497 
-0.8999999999999999 -5.6 3.8975 
-0.8 -5.6 3.8737 
-0.7 -5.6 3.9349 
-0.6000000000000001 -5.6 3.8684 
-0.5 -5.6 3.8856 
-0.3999999999999999 -5.6 3.8996 
-0.2999999999999998 -5.6 3.8883 
-0.20000000000000018 -5.6 3.8824 
-0.10000000000000009 -5.6 3.8790 
0.0 -5.6 3.9099 
0.10000000000000009 -5.6 3.9079 
0.20000000000000018 -5.6 3.8675 
0.2999999999999998 -5.6 3.9009 
0.3999999999999999 -5.6 3.8864 
0.5 -5.6 3.8762 
0.6000000000000001 -5.6 3.8999 
0.7000000000000002 -5.6 3.8676 
0.7999999999999998 -5.6 3.8899 
0.8999999999999999 -5.6 3.8863 
1.0 -5.6 3.8757 
1.1 -5.6 3.8717 
1.2000000000000002 -5.6 3.8922 
1.2999999999999998 -5.6 3.8882 
1.4 -5.6 3.8838 
1.5 -5.6 3.8568 
1.5999990000000004 -5.6 3.8793 
1.7000000000000002 -5.6 3.8723 
1.7999999999999998 -5.6 3.8933 
1.9000000000000004 -5.6 3.8666 
2.0 -5.6 3.8939 
2.0999990000000004 -5.6 3.8725 
2.2 -5.6 3.8707 
2.3 -5.6 3.8675 
2.4000000000000004 -5.6 3.8730 
2.5 -5.6 3.8912 
2.5999990000000004 -5.6 3.8978 
2.7 -5.6 3.8855 
2.8 -5.6 3.9053 
2.9000000000000004 -5.6 3.8761 
3.0 -5.6 3.8862 
3.0999990000000004 -5.6 3.8930 
3.2 -5.6 3.8723 
3.3 -5.6 3.8843 
3.4000000000000004 -5.6 3.8808 
3.5 -5.6 3.8750 
3.5999990000000004 -5.6 3.8900 
3.7 -5.6 3.8956 
3.8 -5.6 3.8734 
3.9000000000000004 -5.6 3.8742 
4.0 -5.6 3.8858 
4.099999 -5.6 3.9036 
4.2 -5.6 3.8833 
4.3 -5.6 3.8778 
4.4 -5.6 3.8955 
4.5 -5.6 3.8849 
4.599999 -5.6 3.8968 
4.7 -5.6 3.8830 
4.8 -5.6 3.8699 
4.9 -5.6 3.8938 
5.0 -5.6 3.8887 
5.099999 -5.6 3.9061 
5.2 -5.6 3.8761 
5.3 -5.6 3.9054 
5.4 -5.6 3.8667 
5.5 -5.6 3.8885 
5.599999 -5.6 3.8845 
5.699999999999999 -5.6 3.8751 
5.800000000000001 -5.6 3.8853 
5.9 -5.6 3.8733 
6.0 -5.6 3.8749 
6.099999 -5.6 3.8892 
6.199999999999999 -5.6 3.9016 
6.300000000000001 -5.6 3.8818 
6.4 -5.6 3.8780 
6.5 -5.6 3.8719 
6.599999 -5.6 3.8822 
6.699999999999999 -5.6 3.8912 
6.800000000000001 -5.6 3.8803 
6.9 -5.6 3.8947 
7.0 -5.6 3.8908 
7.099999 -5.6 3.8897 
7.199999999999999 -5.6 3.8828 
7.300000000000001 -5.6 3.8772 
7.4 -5.6 3.8987 
7.5 -5.6 3.8853 
7.599999 -5.6 3.8824 
7.699999999999999 -5.6 3.8719 
7.800000000000001 -5.6 3.8910 
7.9 -5.6 3.8809 
8.0 -5.6 3.8769 
8.099999 -5.6 3.8734 
8.2 -5.6 3.8877 
8.3 -5.6 3.8902 
8.4 -5.6 3.8847 
8.5 -5.6 3.8924 
8.599999 -5.6 3.8778 
8.7 -5.6 3.8854 
8.8 -5.6 3.8917 
8.9 -5.6 3.8954 
9.0 -5.6 3.9045 
9.099999 -5.6 3.8793 
9.2 -5.6 3.8908 
9.3 -5.6 3.8807 
9.400001 -5.6 3.8822 
9.499999 -5.6 3.8877 
9.599999 -5.6 3.8973 
9.7 -5.6 3.9005 
9.8 -5.6 3.8688 
9.900001 -5.6 3.8728 
9.999999 -5.6 3.8760 
10.099999 -5.6 3.8984 
10.2 -5.6 3.8959 
10.3 -5.6 3.8996 
10.400001 -5.6 3.8800 
10.499999 -5.6 3.8859 
10.599999 -5.6 3.8794 
10.7 -5.6 3.8945 
10.8 -5.6 3.8927 
10.900001 -5.6 3.8835 
10.999999 -5.6 3.8798 
11.099999 -5.6 3.8987 
11.2 -5.6 3.8909 
11.3 -5.6 3.8856 
11.400001 -5.6 3.8829 
11.499999 -5.6 3.9239 
11.599999 -5.6 3.8693 
11.7 -5.6 3.8980 
11.8 -5.6 3.8799 
11.900001 -5.6 3.8663 
11.999999 -5.6 3.8953 
12.099999 -5.6 3.8909 
12.2 -5.6 3.8812 
12.3 -5.6 3.8841 
12.400001 -5.6 3.8891 
12.499999 -5.6 3.8918 
12.599999 -5.6 3.8663 
12.7 -5.6 3.9114 
12.8 -5.6 3.8678 
12.900001 -5.6 3.8731 
12.999999 -5.6 3.8479 
13.099999 -5.6 3.9381 
13.2 -5.6 3.8880 
13.3 -5.6 3.9112 
13.400001 -5.6 3.8828 
13.499999 -5.6 3.8974 
13.599998 -5.6 3.8861 
13.700001 -5.6 3.8708 
13.799999 -5.6 3.9139 
13.900002 -5.6 3.8982 
14.0 -5.6 3.8421 
14.099998 -5.6 3.9028 
14.200001 -5.6 3.9119 
14.299999 -5.6 3.8849 
14.400002 -5.6 3.8782 
14.5 -5.6 3.8674 
14.599998 -5.6 3.8631 
14.700001 -5.6 3.8554 
14.799999 -5.6 3.8243 
14.900002 -5.6 nan 
15.0 -5.6 nan 
15.099998 -5.6 nan 
15.200001 -5.6 nan 
15.299999 -5.6 nan 
15.400002 -5.6 nan 
15.5 -5.6 nan 
15.599998 -5.6 nan 
15.700001 -5.6 nan 
15.799999 -5.6 nan 
15.900002 -5.6 nan 
16.0 -5.6 nan 
16.099998 -5.6 nan 
16.200001 -5.6 nan 
16.299999 -5.6 nan 
16.400002 -5.6 nan 
16.5 -5.6 nan 
16.599998 -5.6 nan 
16.700001 -5.6 nan 
16.799999 -5.6 nan 
16.900002 -5.6 nan 
17.0 -5.6 nan 
17.099998 -5.6 nan 
17.200001 -5.6 nan 
17.299999 -5.6 nan 
17.400002 -5.6 nan 
17.5 -5.6 nan 
17.599998 -5.6 nan 
17.700001 -5.6 nan 
17.799999 -5.6 nan 
17.900002 -5.6 nan 
18.0 -5.6 nan 
18.099998 -5.6 nan 
18.200001 -5.6 nan 
18.299999 -5.6 nan 
18.400002 -5.6 nan 
18.5 -5.6 nan 
18.599998 -5.6 nan 
18.700001 -5.6 nan 
18.799999 -5.6 nan 
18.900002 -5.6 nan 
19.0 -5.6 nan 
19.099998 -5.6 nan 
19.200001 -5.6 nan 
19.299999 -5.6 nan 
-6.8 -5.5 nan 
-6.7 -5.5 nan 
-6.6 -5.5 nan 
-6.5 -5.5 nan 
-6.4 -5.5 nan 
-6.3 -5.5 nan 
-6.2 -5.5 nan 
-6.1 -5.5 nan 
-6.0 -5.5 nan 
-5.9 -5.5 nan 
-5.8 -5.5 nan 
-5.7 -5.5 nan 
-5.6 -5.5 nan 
-5.5 -5.5 nan 
-5.4 -5.5 nan 
-5.3 -5.5 nan 
-5.2 -5.5 nan 
-5.1 -5.5 nan 
-5.0 -5.5 nan 
-4.9 -5.5 nan 
-4.8 -5.5 nan 
-4.7 -5.5 nan 
-4.6 -5.5 nan 
-4.5 -5.5 nan 
-4.4 -5.5 nan 
-4.3 -5.5 nan 
-4.2 -5.5 nan 
-4.1 -5.5 nan 
-4.0 -5.5 nan 
-3.9 -5.5 nan 
-3.8 -5.5 nan 
-3.7 -5.5 nan 
-3.6 -5.5 nan 
-3.5 -5.5 nan 
-3.4 -5.5 nan 
-3.3 -5.5 nan 
-3.2 -5.5 nan 
-3.1 -5.5 nan 
-3.0 -5.5 nan 
-2.9 -5.5 nan 
-2.8 -5.5 nan 
-2.7 -5.5 nan 
-2.6 -5.5 nan 
-2.5 -5.5 nan 
-2.4 -5.5 nan 
-2.3 -5.5 nan 
-2.2 -5.5 nan 
-2.1 -5.5 3.9579 
-2.0 -5.5 3.8499 
-1.9 -5.5 3.8920 
-1.8 -5.5 3.8518 
-1.7 -5.5 3.8765 
-1.6 -5.5 3.9185 
-1.5 -5.5 3.8823 
-1.4 -5.5 3.9210 
-1.3 -5.5 3.8905 
-1.2 -5.5 3.8841 
-1.1 -5.5 3.8875 
-1.0 -5.5 3.8880 
-0.8999999999999999 -5.5 3.9097 
-0.8 -5.5 3.8952 
-0.7 -5.5 3.8851 
-0.6000000000000001 -5.5 3.8830 
-0.5 -5.5 3.8949 
-0.3999999999999999 -5.5 3.8917 
-0.2999999999999998 -5.5 3.8928 
-0.20000000000000018 -5.5 3.8782 
-0.10000000000000009 -5.5 3.8689 
0.0 -5.5 3.8694 
0.10000000000000009 -5.5 3.8815 
0.20000000000000018 -5.5 3.8551 
0.2999999999999998 -5.5 3.9219 
0.3999999999999999 -5.5 3.8913 
0.5 -5.5 3.8973 
0.6000000000000001 -5.5 3.8977 
0.7000000000000002 -5.5 3.8892 
0.7999999999999998 -5.5 3.8948 
0.8999999999999999 -5.5 3.9016 
1.0 -5.5 3.8692 
1.1 -5.5 3.8670 
1.2000000000000002 -5.5 3.8646 
1.2999999999999998 -5.5 3.8873 
1.4 -5.5 3.8874 
1.5 -5.5 3.8733 
1.5999990000000004 -5.5 3.8994 
1.7000000000000002 -5.5 3.8793 
1.7999999999999998 -5.5 3.9033 
1.9000000000000004 -5.5 3.8866 
2.0 -5.5 3.8765 
2.0999990000000004 -5.5 3.8779 
2.2 -5.5 3.8910 
2.3 -5.5 3.9004 
2.4000000000000004 -5.5 3.8634 
2.5 -5.5 3.8985 
2.5999990000000004 -5.5 3.8763 
2.7 -5.5 3.8866 
2.8 -5.5 3.8747 
2.9000000000000004 -5.5 3.8643 
3.0 -5.5 3.8713 
3.0999990000000004 -5.5 3.8938 
3.2 -5.5 3.8630 
3.3 -5.5 3.8869 
3.4000000000000004 -5.5 3.8739 
3.5 -5.5 3.8860 
3.5999990000000004 -5.5 3.8924 
3.7 -5.5 3.8888 
3.8 -5.5 3.8696 
3.9000000000000004 -5.5 3.8901 
4.0 -5.5 3.8706 
4.099999 -5.5 3.8947 
4.2 -5.5 3.8795 
4.3 -5.5 3.8879 
4.4 -5.5 3.8818 
4.5 -5.5 3.8767 
4.599999 -5.5 3.8929 
4.7 -5.5 3.8982 
4.8 -5.5 3.8864 
4.9 -5.5 3.8995 
5.0 -5.5 3.8958 
5.099999 -5.5 3.9098 
5.2 -5.5 3.8815 
5.3 -5.5 3.8673 
5.4 -5.5 3.8923 
5.5 -5.5 3.8889 
5.599999 -5.5 3.8835 
5.699999999999999 -5.5 3.8815 
5.800000000000001 -5.5 3.8862 
5.9 -5.5 3.8744 
6.0 -5.5 3.8808 
6.099999 -5.5 3.8845 
6.199999999999999 -5.5 3.8926 
6.300000000000001 -5.5 3.8815 
6.4 -5.5 3.8864 
6.5 -5.5 3.8791 
6.599999 -5.5 3.8736 
6.699999999999999 -5.5 3.8930 
6.800000000000001 -5.5 3.8958 
6.9 -5.5 3.8893 
7.0 -5.5 3.8847 
7.099999 -5.5 3.8861 
7.199999999999999 -5.5 3.8787 
7.300000000000001 -5.5 3.8877 
7.4 -5.5 3.8780 
7.5 -5.5 3.8825 
7.599999 -5.5 3.8887 
7.699999999999999 -5.5 3.8890 
7.800000000000001 -5.5 3.8872 
7.9 -5.5 3.8779 
8.0 -5.5 3.8632 
8.099999 -5.5 3.8882 
8.2 -5.5 3.8701 
8.3 -5.5 3.8651 
8.4 -5.5 3.8787 
8.5 -5.5 3.8869 
8.599999 -5.5 3.8816 
8.7 -5.5 3.9018 
8.8 -5.5 3.8796 
8.9 -5.5 3.8954 
9.0 -5.5 3.8806 
9.099999 -5.5 3.8898 
9.2 -5.5 3.8867 
9.3 -5.5 3.8776 
9.400001 -5.5 3.8879 
9.499999 -5.5 3.8712 
9.599999 -5.5 3.8746 
9.7 -5.5 3.8687 
9.8 -5.5 3.8873 
9.900001 -5.5 3.8775 
9.999999 -5.5 3.8892 
10.099999 -5.5 3.8873 
10.2 -5.5 3.8892 
10.3 -5.5 3.8838 
10.400001 -5.5 3.8895 
10.499999 -5.5 3.8862 
10.599999 -5.5 3.9004 
10.7 -5.5 3.8686 
10.8 -5.5 3.8994 
10.900001 -5.5 3.8824 
10.999999 -5.5 3.8896 
11.099999 -5.5 3.8861 
11.2 -5.5 3.8804 
11.3 -5.5 3.8879 
11.400001 -5.5 3.8756 
11.499999 -5.5 3.8755 
11.599999 -5.5 3.9017 
11.7 -5.5 3.8688 
11.8 -5.5 3.8862 
11.900001 -5.5 3.8948 
11.999999 -5.5 3.8964 
12.099999 -5.5 3.8940 
12.2 -5.5 3.8780 
12.3 -5.5 3.9090 
12.400001 -5.5 3.8988 
12.499999 -5.5 3.9076 
12.599999 -5.5 3.8847 
12.7 -5.5 3.9112 
12.8 -5.5 3.8833 
12.900001 -5.5 3.8752 
12.999999 -5.5 3.8812 
13.099999 -5.5 3.9205 
13.2 -5.5 3.8964 
13.3 -5.5 3.8823 
13.400001 -5.5 3.8867 
13.499999 -5.5 3.8714 
13.599998 -5.5 3.9099 
13.700001 -5.5 3.8550 
13.799999 -5.5 3.8909 
13.900002 -5.5 3.8979 
14.0 -5.5 3.9316 
14.099998 -5.5 3.8284 
14.200001 -5.5 3.8873 
14.299999 -5.5 3.8863 
14.400002 -5.5 3.9134 
14.5 -5.5 3.8613 
14.599998 -5.5 3.8641 
14.700001 -5.5 3.8863 
14.799999 -5.5 3.9524 
14.900002 -5.5 3.8832 
15.0 -5.5 3.8812 
15.099998 -5.5 nan 
15.200001 -5.5 nan 
15.299999 -5.5 nan 
15.400002 -5.5 nan 
15.5 -5.5 nan 
15.599998 -5.5 nan 
15.700001 -5.5 nan 
15.799999 -5.5 nan 
15.900002 -5.5 nan 
16.0 -5.5 nan 
16.099998 -5.5 nan 
16.200001 -5.5 nan 
16.299999 -5.5 nan 
16.400002 -5.5 nan 
16.5 -5.5 nan 
16.599998 -5.5 nan 
16.700001 -5.5 nan 
16.799999 -5.5 nan 
16.900002 -5.5 nan 
17.0 -5.5 nan 
17.099998 -5.5 nan 
17.200001 -5.5 nan 
17.299999 -5.5 nan 
17.400002 -5.5 nan 
17.5 -5.5 nan 
17.599998 -5.5 nan 
17.700001 -5.5 nan 
17.799999 -5.5 nan 
17.900002 -5.5 nan 
18.0 -5.5 nan 
18.099998 -5.5 nan 
18.200001 -5.5 nan 
18.299999 -5.5 nan 
18.400002 -5.5 nan 
18.5 -5.5 nan 
18.599998 -5.5 nan 
18.700001 -5.5 nan 
18.799999 -5.5 nan 
18.900002 -5.5 nan 
19.0 -5.5 nan 
19.099998 -5.5 nan 
19.200001 -5.5 nan 
19.299999 -5.5 nan 
-6.8 -5.4 nan 
-6.7 -5.4 nan 
-6.6 -5.4 nan 
-6.5 -5.4 nan 
-6.4 -5.4 nan 
-6.3 -5.4 nan 
-6.2 -5.4 nan 
-6.1 -5.4 nan 
-6.0 -5.4 nan 
-5.9 -5.4 nan 
-5.8 -5.4 nan 
-5.7 -5.4 nan 
-5.6 -5.4 nan 
-5.5 -5.4 nan 
-5.4 -5.4 nan 
-5.3 -5.4 nan 
-5.2 -5.4 nan 
-5.1 -5.4 nan 
-5.0 -5.4 nan 
-4.9 -5.4 nan 
-4.8 -5.4 nan 
-4.7 -5.4 nan 
-4.6 -5.4 nan 
-4.5 -5.4 nan 
-4.4 -5.4 nan 
-4.3 -5.4 nan 
-4.2 -5.4 nan 
-4.1 -5.4 nan 
-4.0 -5.4 nan 
-3.9 -5.4 nan 
-3.8 -5.4 nan 
-3.7 -5.4 nan 
-3.6 -5.4 nan 
-3.5 -5.4 nan 
-3.4 -5.4 nan 
-3.3 -5.4 nan 
-3.2 -5.4 nan 
-3.1 -5.4 nan 
-3.0 -5.4 nan 
-2.9 -5.4 nan 
-2.8 -5.4 nan 
-2.7 -5.4 nan 
-2.6 -5.4 nan 
-2.5 -5.4 nan 
-2.4 -5.4 nan 
-2.3 -5.4 nan 
-2.2 -5.4 3.8173 
-2.1 -5.4 3.8762 
-2.0 -5.4 3.8956 
-1.9 -5.4 3.8650 
-1.8 -5.4 3.8730 
-1.7 -5.4 3.8405 
-1.6 -5.4 3.8485 
-1.5 -5.4 3.8526 
-1.4 -5.4 3.9130 
-1.3 -5.4 3.8972 
-1.2 -5.4 3.8970 
-1.1 -5.4 3.9205 
-1.0 -5.4 3.8807 
-0.8999999999999999 -5.4 3.8886 
-0.8 -5.4 3.8800 
-0.7 -5.4 3.8863 
-0.6000000000000001 -5.4 3.8827 
-0.5 -5.4 3.9025 
-0.3999999999999999 -5.4 3.8725 
-0.2999999999999998 -5.4 3.8919 
-0.20000000000000018 -5.4 3.8838 
-0.10000000000000009 -5.4 3.8923 
0.0 -5.4 3.9035 
0.10000000000000009 -5.4 3.9064 
0.20000000000000018 -5.4 3.9034 
0.2999999999999998 -5.4 3.8848 
0.3999999999999999 -5.4 3.8649 
0.5 -5.4 3.8880 
0.6000000000000001 -5.4 3.8936 
0.7000000000000002 -5.4 3.8785 
0.7999999999999998 -5.4 3.8608 
0.8999999999999999 -5.4 3.8923 
1.0 -5.4 3.8889 
1.1 -5.4 3.8692 
1.2000000000000002 -5.4 3.8782 
1.2999999999999998 -5.4 3.8825 
1.4 -5.4 3.8926 
1.5 -5.4 3.8782 
1.5999990000000004 -5.4 3.8939 
1.7000000000000002 -5.4 3.8856 
1.7999999999999998 -5.4 3.8725 
1.9000000000000004 -5.4 3.8852 
2.0 -5.4 3.8829 
2.0999990000000004 -5.4 3.8825 
2.2 -5.4 3.8896 
2.3 -5.4 3.8751 
2.4000000000000004 -5.4 3.8761 
2.5 -5.4 3.8737 
2.5999990000000004 -5.4 3.8696 
2.7 -5.4 3.8888 
2.8 -5.4 3.8761 
2.9000000000000004 -5.4 3.8709 
3.0 -5.4 3.8893 
3.0999990000000004 -5.4 3.8874 
3.2 -5.4 3.8946 
3.3 -5.4 3.8862 
3.4000000000000004 -5.4 3.8724 
3.5 -5.4 3.8799 
3.5999990000000004 -5.4 3.8848 
3.7 -5.4 3.8759 
3.8 -5.4 3.8799 
3.9000000000000004 -5.4 3.8845 
4.0 -5.4 3.8864 
4.099999 -5.4 3.8832 
4.2 -5.4 3.8783 
4.3 -5.4 3.8822 
4.4 -5.4 3.8717 
4.5 -5.4 3.8884 
4.599999 -5.4 3.8835 
4.7 -5.4 3.8955 
4.8 -5.4 3.8906 
4.9 -5.4 3.8778 
5.0 -5.4 3.8924 
5.099999 -5.4 3.8877 
5.2 -5.4 3.8847 
5.3 -5.4 3.8885 
5.4 -5.4 3.8847 
5.5 -5.4 3.8802 
5.599999 -5.4 3.8832 
5.699999999999999 -5.4 3.8993 
5.800000000000001 -5.4 3.8891 
5.9 -5.4 3.8924 
6.0 -5.4 3.8870 
6.099999 -5.4 3.8916 
6.199999999999999 -5.4 3.8886 
6.300000000000001 -5.4 3.8930 
6.4 -5.4 3.8866 
6.5 -5.4 3.8925 
6.599999 -5.4 3.8771 
6.699999999999999 -5.4 3.8864 
6.800000000000001 -5.4 3.8794 
6.9 -5.4 3.8798 
7.0 -5.4 3.8990 
7.099999 -5.4 3.8788 
7.199999999999999 -5.4 3.8880 
7.300000000000001 -5.4 3.8811 
7.4 -5.4 3.8820 
7.5 -5.4 3.8803 
7.599999 -5.4 3.8790 
7.699999999999999 -5.4 3.8748 
7.800000000000001 -5.4 3.8873 
7.9 -5.4 3.8837 
8.0 -5.4 3.8949 
8.099999 -5.4 3.8848 
8.2 -5.4 3.8819 
8.3 -5.4 3.8851 
8.4 -5.4 3.8860 
8.5 -5.4 3.8760 
8.599999 -5.4 3.8920 
8.7 -5.4 3.8839 
8.8 -5.4 3.8646 
8.9 -5.4 3.8864 
9.0 -5.4 3.8861 
9.099999 -5.4 3.8682 
9.2 -5.4 3.8891 
9.3 -5.4 3.8623 
9.400001 -5.4 3.8837 
9.499999 -5.4 3.8944 
9.599999 -5.4 3.9001 
9.7 -5.4 3.8703 
9.8 -5.4 3.8734 
9.900001 -5.4 3.8809 
9.999999 -5.4 3.8838 
10.099999 -5.4 3.8606 
10.2 -5.4 3.8953 
10.3 -5.4 3.8934 
10.400001 -5.4 3.8885 
10.499999 -5.4 3.8762 
10.599999 -5.4 3.8688 
10.7 -5.4 3.8830 
10.8 -5.4 3.8713 
10.900001 -5.4 3.8921 
10.999999 -5.4 3.8823 
11.099999 -5.4 3.8900 
11.2 -5.4 3.8823 
11.3 -5.4 3.8844 
11.400001 -5.4 3.8775 
11.499999 -5.4 3.8939 
11.599999 -5.4 3.8835 
11.7 -5.4 3.8866 
11.8 -5.4 3.8794 
11.900001 -5.4 3.8842 
11.999999 -5.4 3.8915 
12.099999 -5.4 3.8808 
12.2 -5.4 3.8913 
12.3 -5.4 3.8830 
12.400001 -5.4 3.8647 
12.499999 -5.4 3.8885 
12.599999 -5.4 3.8703 
12.7 -5.4 3.8702 
12.8 -5.4 3.8570 
12.900001 -5.4 3.8794 
12.999999 -5.4 3.8730 
13.099999 -5.4 3.8666 
13.2 -5.4 3.9124 
13.3 -5.4 3.8852 
13.400001 -5.4 3.9062 
13.499999 -5.4 3.8497 
13.599998 -5.4 3.8926 
13.700001 -5.4 3.8417 
13.799999 -5.4 3.8927 
13.900002 -5.4 3.9308 
14.0 -5.4 3.8896 
14.099998 -5.4 3.9117 
14.200001 -5.4 3.8564 
14.299999 -5.4 3.8786 
14.400002 -5.4 3.8915 
14.5 -5.4 3.8577 
14.599998 -5.4 3.8500 
14.700001 -5.4 3.8548 
14.799999 -5.4 3.7922 
14.900002 -5.4 3.9061 
15.0 -5.4 3.8409 
15.099998 -5.4 nan 
15.200001 -5.4 nan 
15.299999 -5.4 nan 
15.400002 -5.4 nan 
15.5 -5.4 nan 
15.599998 -5.4 nan 
15.700001 -5.4 nan 
15.799999 -5.4 nan 
15.900002 -5.4 nan 
16.0 -5.4 nan 
16.099998 -5.4 nan 
16.200001 -5.4 nan 
16.299999 -5.4 nan 
16.400002 -5.4 nan 
16.5 -5.4 nan 
16.599998 -5.4 nan 
16.700001 -5.4 nan 
16.799999 -5.4 nan 
16.900002 -5.4 nan 
17.0 -5.4 nan 
17.099998 -5.4 nan 
17.200001 -5.4 nan 
17.299999 -5.4 nan 
17.400002 -5.4 nan 
17.5 -5.4 nan 
17.599998 -5.4 nan 
17.700001 -5.4 nan 
17.799999 -5.4 nan 
17.900002 -5.4 nan 
18.0 -5.4 nan 
18.099998 -5.4 nan 
18.200001 -5.4 nan 
18.299999 -5.4 nan 
18.400002 -5.4 nan 
18.5 -5.4 nan 
18.599998 -5.4 nan 
18.700001 -5.4 nan 
18.799999 -5.4 nan 
18.900002 -5.4 nan 
19.0 -5.4 nan 
19.099998 -5.4 nan 
19.200001 -5.4 nan 
19.299999 -5.4 nan 
-6.8 -5.300000000000001 nan 
-6.7 -5.300000000000001 nan 
-6.6 -5.300000000000001 nan 
-6.5 -5.300000000000001 nan 
-6.4 -5.300000000000001 nan 
-6.3 -5.300000000000001 nan 
-6.2 -5.300000000000001 nan 
-6.1 -5.300000000000001 nan 
-6.0 -5.300000000000001 nan 
-5.9 -5.300000000000001 nan 
-5.8 -5.300000000000001 nan 
-5.7 -5.300000000000001 nan 
-5.6 -5.300000000000001 nan 
-5.5 -5.300000000000001 nan 
-5.4 -5.300000000000001 nan 
-5.3 -5.300000000000001 nan 
-5.2 -5.300000000000001 nan 
-5.1 -5.300000000000001 nan 
-5.0 -5.300000000000001 nan 
-4.9 -5.300000000000001 nan 
-4.8 -5.300000000000001 nan 
-4.7 -5.300000000000001 nan 
-4.6 -5.300000000000001 nan 
-4.5 -5.300000000000001 nan 
-4.4 -5.300000000000001 nan 
-4.3 -5.300000000000001 nan 
-4.2 -5.300000000000001 nan 
-4.1 -5.300000000000001 nan 
-4.0 -5.300000000000001 nan 
-3.9 -5.300000000000001 nan 
-3.8 -5.300000000000001 nan 
-3.7 -5.300000000000001 nan 
-3.6 -5.300000000000001 nan 
-3.5 -5.300000000000001 nan 
-3.4 -5.300000000000001 nan 
-3.3 -5.300000000000001 nan 
-3.2 -5.300000000000001 nan 
-3.1 -5.300000000000001 nan 
-3.0 -5.300000000000001 nan 
-2.9 -5.300000000000001 nan 
-2.8 -5.300000000000001 nan 
-2.7 -5.300000000000001 nan 
-2.6 -5.300000000000001 nan 
-2.5 -5.300000000000001 nan 
-2.4 -5.300000000000001 nan 
-2.3 -5.300000000000001 3.8119 
-2.2 -5.300000000000001 3.8483 
-2.1 -5.300000000000001 3.8567 
-2.0 -5.300000000000001 3.8799 
-1.9 -5.300000000000001 3.8845 
-1.8 -5.300000000000001 3.8488 
-1.7 -5.300000000000001 3.9037 
-1.6 -5.300000000000001 3.9030 
-1.5 -5.300000000000001 3.8506 
-1.4 -5.300000000000001 3.8954 
-1.3 -5.300000000000001 3.9300 
-1.2 -5.300000000000001 3.8773 
-1.1 -5.300000000000001 3.8672 
-1.0 -5.300000000000001 3.8733 
-0.8999999999999999 -5.300000000000001 3.9312 
-0.8 -5.300000000000001 3.9040 
-0.7 -5.300000000000001 3.9329 
-0.6000000000000001 -5.300000000000001 3.8833 
-0.5 -5.300000000000001 3.9015 
-0.3999999999999999 -5.300000000000001 3.8859 
-0.2999999999999998 -5.300000000000001 3.8807 
-0.20000000000000018 -5.300000000000001 3.8884 
-0.10000000000000009 -5.300000000000001 3.8955 
0.0 -5.300000000000001 3.9252 
0.10000000000000009 -5.300000000000001 3.8863 
0.20000000000000018 -5.300000000000001 3.9002 
0.2999999999999998 -5.300000000000001 3.8988 
0.3999999999999999 -5.300000000000001 3.8623 
0.5 -5.300000000000001 3.8825 
0.6000000000000001 -5.300000000000001 3.8773 
0.7000000000000002 -5.300000000000001 3.8826 
0.7999999999999998 -5.300000000000001 3.8954 
0.8999999999999999 -5.300000000000001 3.8817 
1.0 -5.300000000000001 3.8925 
1.1 -5.300000000000001 3.8966 
1.2000000000000002 -5.300000000000001 3.8765 
1.2999999999999998 -5.300000000000001 3.8917 
1.4 -5.300000000000001 3.8717 
1.5 -5.300000000000001 3.8834 
1.5999990000000004 -5.300000000000001 3.8930 
1.7000000000000002 -5.300000000000001 3.8836 
1.7999999999999998 -5.300000000000001 3.8703 
1.9000000000000004 -5.300000000000001 3.8914 
2.0 -5.300000000000001 3.8884 
2.0999990000000004 -5.300000000000001 3.8844 
2.2 -5.300000000000001 3.8948 
2.3 -5.300000000000001 3.8897 
2.4000000000000004 -5.300000000000001 3.8865 
2.5 -5.300000000000001 3.8894 
2.5999990000000004 -5.300000000000001 3.8791 
2.7 -5.300000000000001 3.8810 
2.8 -5.300000000000001 3.8588 
2.9000000000000004 -5.300000000000001 3.8935 
3.0 -5.300000000000001 3.8814 
3.0999990000000004 -5.300000000000001 3.8772 
3.2 -5.300000000000001 3.8757 
3.3 -5.300000000000001 3.8859 
3.4000000000000004 -5.300000000000001 3.8767 
3.5 -5.300000000000001 3.8806 
3.5999990000000004 -5.300000000000001 3.8833 
3.7 -5.300000000000001 3.8885 
3.8 -5.300000000000001 3.8857 
3.9000000000000004 -5.300000000000001 3.8776 
4.0 -5.300000000000001 3.8770 
4.099999 -5.300000000000001 3.8704 
4.2 -5.300000000000001 3.8910 
4.3 -5.300000000000001 3.8902 
4.4 -5.300000000000001 3.8822 
4.5 -5.300000000000001 3.8913 
4.599999 -5.300000000000001 3.8867 
4.7 -5.300000000000001 3.8822 
4.8 -5.300000000000001 3.8944 
4.9 -5.300000000000001 3.8914 
5.0 -5.300000000000001 3.9000 
5.099999 -5.300000000000001 3.8823 
5.2 -5.300000000000001 3.8890 
5.3 -5.300000000000001 3.8846 
5.4 -5.300000000000001 3.9017 
5.5 -5.300000000000001 3.9008 
5.599999 -5.300000000000001 3.8982 
5.699999999999999 -5.300000000000001 3.8931 
5.800000000000001 -5.300000000000001 3.8989 
5.9 -5.300000000000001 3.8917 
6.0 -5.300000000000001 3.8866 
6.099999 -5.300000000000001 3.8930 
6.199999999999999 -5.300000000000001 3.8951 
6.300000000000001 -5.300000000000001 3.9074 
6.4 -5.300000000000001 3.8932 
6.5 -5.300000000000001 3.8869 
6.599999 -5.300000000000001 3.8903 
6.699999999999999 -5.300000000000001 3.8954 
6.800000000000001 -5.300000000000001 3.8805 
6.9 -5.300000000000001 3.8816 
7.0 -5.300000000000001 3.8942 
7.099999 -5.300000000000001 3.8940 
7.199999999999999 -5.300000000000001 3.8758 
7.300000000000001 -5.300000000000001 3.8889 
7.4 -5.300000000000001 3.8868 
7.5 -5.300000000000001 3.8934 
7.599999 -5.300000000000001 3.8852 
7.699999999999999 -5.300000000000001 3.8789 
7.800000000000001 -5.300000000000001 3.8836 
7.9 -5.300000000000001 3.8793 
8.0 -5.300000000000001 3.8767 
8.099999 -5.300000000000001 3.8903 
8.2 -5.300000000000001 3.8854 
8.3 -5.300000000000001 3.8948 
8.4 -5.300000000000001 3.8908 
8.5 -5.300000000000001 3.8779 
8.599999 -5.300000000000001 3.8816 
8.7 -5.300000000000001 3.8890 
8.8 -5.300000000000001 3.8849 
8.9 -5.300000000000001 3.8750 
9.0 -5.300000000000001 3.8749 
9.099999 -5.300000000000001 3.8848 
9.2 -5.300000000000001 3.8795 
9.3 -5.300000000000001 3.8769 
9.400001 -5.300000000000001 3.8876 
9.499999 -5.300000000000001 3.8859 
9.599999 -5.300000000000001 3.8912 
9.7 -5.300000000000001 3.8989 
9.8 -5.300000000000001 3.8859 
9.900001 -5.300000000000001 3.8922 
9.999999 -5.300000000000001 3.8818 
10.099999 -5.300000000000001 3.8737 
10.2 -5.300000000000001 3.8859 
10.3 -5.300000000000001 3.8790 
10.400001 -5.300000000000001 3.8862 
10.499999 -5.300000000000001 3.8744 
10.599999 -5.300000000000001 3.8688 
10.7 -5.300000000000001 3.8960 
10.8 -5.300000000000001 3.8871 
10.900001 -5.300000000000001 3.8975 
10.999999 -5.300000000000001 3.8797 
11.099999 -5.300000000000001 3.8954 
11.2 -5.300000000000001 3.9005 
11.3 -5.300000000000001 3.8758 
11.400001 -5.300000000000001 3.8655 
11.499999 -5.300000000000001 3.8827 
11.599999 -5.300000000000001 3.8867 
11.7 -5.300000000000001 3.8703 
11.8 -5.300000000000001 3.8895 
11.900001 -5.300000000000001 3.8923 
11.999999 -5.300000000000001 3.8843 
12.099999 -5.300000000000001 3.8997 
12.2 -5.300000000000001 3.8625 
12.3 -5.300000000000001 3.9011 
12.400001 -5.300000000000001 3.8827 
12.499999 -5.300000000000001 3.8789 
12.599999 -5.300000000000001 3.8538 
12.7 -5.300000000000001 3.8960 
12.8 -5.300000000000001 3.8950 
12.900001 -5.300000000000001 3.8716 
12.999999 -5.300000000000001 3.8842 
13.099999 -5.300000000000001 3.8943 
13.2 -5.300000000000001 3.8590 
13.3 -5.300000000000001 3.8985 
13.400001 -5.300000000000001 3.8775 
13.499999 -5.300000000000001 3.8868 
13.599998 -5.300000000000001 3.8779 
13.700001 -5.300000000000001 3.8982 
13.799999 -5.300000000000001 3.8347 
13.900002 -5.300000000000001 3.8790 
14.0 -5.300000000000001 3.8510 
14.099998 -5.300000000000001 3.8816 
14.200001 -5.300000000000001 3.8613 
14.299999 -5.300000000000001 3.8563 
14.400002 -5.300000000000001 3.8827 
14.5 -5.300000000000001 3.8643 
14.599998 -5.300000000000001 3.9198 
14.700001 -5.300000000000001 3.8836 
14.799999 -5.300000000000001 3.8771 
14.900002 -5.300000000000001 3.8432 
15.0 -5.300000000000001 3.8940 
15.099998 -5.300000000000001 nan 
15.200001 -5.300000000000001 nan 
15.299999 -5.300000000000001 nan 
15.400002 -5.300000000000001 nan 
15.5 -5.300000000000001 nan 
15.599998 -5.300000000000001 nan 
15.700001 -5.300000000000001 nan 
15.799999 -5.300000000000001 nan 
15.900002 -5.300000000000001 nan 
16.0 -5.300000000000001 nan 
16.099998 -5.300000000000001 nan 
16.200001 -5.300000000000001 nan 
16.299999 -5.300000000000001 nan 
16.400002 -5.300000000000001 nan 
16.5 -5.300000000000001 nan 
16.599998 -5.300000000000001 nan 
16.700001 -5.300000000000001 nan 
16.799999 -5.300000000000001 nan 
16.900002 -5.300000000000001 nan 
17.0 -5.300000000000001 nan 
17.099998 -5.300000000000001 nan 
17.200001 -5.300000000000001 nan 
17.299999 -5.300000000000001 nan 
17.400002 -5.300000000000001 nan 
17.5 -5.300000000000001 nan 
17.599998 -5.300000000000001 nan 
17.700001 -5.300000000000001 nan 
17.799999 -5.300000000000001 nan 
17.900002 -5.300000000000001 nan 
18.0 -5.300000000000001 nan 
18.099998 -5.300000000000001 nan 
18.200001 -5.300000000000001 nan 
18.299999 -5.300000000000001 nan 
18.400002 -5.300000000000001 nan 
18.5 -5.300000000000001 nan 
18.599998 -5.300000000000001 nan 
18.700001 -5.300000000000001 nan 
18.799999 -5.300000000000001 nan 
18.900002 -5.300000000000001 nan 
19.0 -5.300000000000001 nan 
19.099998 -5.300000000000001 nan 
19.200001 -5.300000000000001 nan 
19.299999 -5.300000000000001 nan 
-6.8 -5.2 nan 
-6.7 -5.2 nan 
-6.6 -5.2 nan 
-6.5 -5.2 nan 
-6.4 -5.2 nan 
-6.3 -5.2 nan 
-6.2 -5.2 nan 
-6.1 -5.2 nan 
-6.0 -5.2 nan 
-5.9 -5.2 nan 
-5.8 -5.2 nan 
-5.7 -5.2 nan 
-5.6 -5.2 nan 
-5.5 -5.2 nan 
-5.4 -5.2 nan 
-5.3 -5.2 nan 
-5.2 -5.2 nan 
-5.1 -5.2 nan 
-5.0 -5.2 nan 
-4.9 -5.2 nan 
-4.8 -5.2 nan 
-4.7 -5.2 nan 
-4.6 -5.2 nan 
-4.5 -5.2 nan 
-4.4 -5.2 nan 
-4.3 -5.2 nan 
-4.2 -5.2 nan 
-4.1 -5.2 nan 
-4.0 -5.2 nan 
-3.9 -5.2 nan 
-3.8 -5.2 nan 
-3.7 -5.2 nan 
-3.6 -5.2 nan 
-3.5 -5.2 nan 
-3.4 -5.2 nan 
-3.3 -5.2 nan 
-3.2 -5.2 nan 
-3.1 -5.2 nan 
-3.0 -5.2 nan 
-2.9 -5.2 nan 
-2.8 -5.2 nan 
-2.7 -5.2 nan 
-2.6 -5.2 nan 
-2.5 -5.2 nan 
-2.4 -5.2 3.8582 
-2.3 -5.2 3.8522 
-2.2 -5.2 3.8260 
-2.1 -5.2 3.8717 
-2.0 -5.2 3.8706 
-1.9 -5.2 3.8637 
-1.8 -5.2 3.8870 
-1.7 -5.2 3.9203 
-1.6 -5.2 3.9150 
-1.5 -5.2 3.8757 
-1.4 -5.2 3.8813 
-1.3 -5.2 3.8685 
-1.2 -5.2 3.8964 
-1.1 -5.2 3.8821 
-1.0 -5.2 3.9077 
-0.8999999999999999 -5.2 3.8810 
-0.8 -5.2 3.8987 
-0.7 -5.2 3.8976 
-0.6000000000000001 -5.2 3.9000 
-0.5 -5.2 3.8807 
-0.3999999999999999 -5.2 3.8872 
-0.2999999999999998 -5.2 3.8775 
-0.20000000000000018 -5.2 3.9196 
-0.10000000000000009 -5.2 3.8906 
0.0 -5.2 3.9088 
0.10000000000000009 -5.2 3.8995 
0.20000000000000018 -5.2 3.8591 
0.2999999999999998 -5.2 3.8692 
0.3999999999999999 -5.2 3.8993 
0.5 -5.2 3.8758 
0.6000000000000001 -5.2 3.8648 
0.7000000000000002 -5.2 3.8877 
0.7999999999999998 -5.2 3.8706 
0.8999999999999999 -5.2 3.9020 
1.0 -5.2 3.8783 
1.1 -5.2 3.8786 
1.2000000000000002 -5.2 3.8869 
1.2999999999999998 -5.2 3.8923 
1.4 -5.2 3.9003 
1.5 -5.2 3.8754 
1.5999990000000004 -5.2 3.8814 
1.7000000000000002 -5.2 3.8827 
1.7999999999999998 -5.2 3.8706 
1.9000000000000004 -5.2 3.8955 
2.0 -5.2 3.8850 
2.0999990000000004 -5.2 3.8848 
2.2 -5.2 3.8731 
2.3 -5.2 3.8739 
2.4000000000000004 -5.2 3.8758 
2.5 -5.2 3.8774 
2.5999990000000004 -5.2 3.8804 
2.7 -5.2 3.8817 
2.8 -5.2 3.8689 
2.9000000000000004 -5.2 3.8787 
3.0 -5.2 3.8869 
3.0999990000000004 -5.2 3.8786 
3.2 -5.2 3.8880 
3.3 -5.2 3.8871 
3.4000000000000004 -5.2 3.8939 
3.5 -5.2 3.8858 
3.5999990000000004 -5.2 3.8988 
3.7 -5.2 3.9073 
3.8 -5.2 3.8857 
3.9000000000000004 -5.2 3.8893 
4.0 -5.2 3.9045 
4.099999 -5.2 3.8863 
4.2 -5.2 3.9046 
4.3 -5.2 3.8987 
4.4 -5.2 3.8950 
4.5 -5.2 3.8912 
4.599999 -5.2 3.8987 
4.7 -5.2 3.8870 
4.8 -5.2 3.8840 
4.9 -5.2 3.8832 
5.0 -5.2 3.8913 
5.099999 -5.2 3.9008 
5.2 -5.2 3.9075 
5.3 -5.2 3.8899 
5.4 -5.2 3.8988 
5.5 -5.2 3.8985 
5.599999 -5.2 3.8921 
5.699999999999999 -5.2 3.8932 
5.800000000000001 -5.2 3.8994 
5.9 -5.2 3.8787 
6.0 -5.2 3.9065 
6.099999 -5.2 3.8972 
6.199999999999999 -5.2 3.8912 
6.300000000000001 -5.2 3.9012 
6.4 -5.2 3.8967 
6.5 -5.2 3.8832 
6.599999 -5.2 3.9035 
6.699999999999999 -5.2 3.8938 
6.800000000000001 -5.2 3.8911 
6.9 -5.2 3.8921 
7.0 -5.2 3.8937 
7.099999 -5.2 3.8943 
7.199999999999999 -5.2 3.8857 
7.300000000000001 -5.2 3.8834 
7.4 -5.2 3.8935 
7.5 -5.2 3.8962 
7.599999 -5.2 3.8948 
7.699999999999999 -5.2 3.8943 
7.800000000000001 -5.2 3.8974 
7.9 -5.2 3.8883 
8.0 -5.2 3.8918 
8.099999 -5.2 3.9072 
8.2 -5.2 3.8835 
8.3 -5.2 3.8774 
8.4 -5.2 3.8844 
8.5 -5.2 3.8914 
8.599999 -5.2 3.8979 
8.7 -5.2 3.8754 
8.8 -5.2 3.8837 
8.9 -5.2 3.8887 
9.0 -5.2 3.8872 
9.099999 -5.2 3.8860 
9.2 -5.2 3.8695 
9.3 -5.2 3.8848 
9.400001 -5.2 3.8694 
9.499999 -5.2 3.8872 
9.599999 -5.2 3.8813 
9.7 -5.2 3.8890 
9.8 -5.2 3.8923 
9.900001 -5.2 3.8717 
9.999999 -5.2 3.8872 
10.099999 -5.2 3.8703 
10.2 -5.2 3.9091 
10.3 -5.2 3.8927 
10.400001 -5.2 3.8963 
10.499999 -5.2 3.8784 
10.599999 -5.2 3.9047 
10.7 -5.2 3.8813 
10.8 -5.2 3.8591 
10.900001 -5.2 3.8826 
10.999999 -5.2 3.8780 
11.099999 -5.2 3.8732 
11.2 -5.2 3.8812 
11.3 -5.2 3.8924 
11.400001 -5.2 3.8956 
11.499999 -5.2 3.8891 
11.599999 -5.2 3.9005 
11.7 -5.2 3.8751 
11.8 -5.2 3.8973 
11.900001 -5.2 3.8881 
11.999999 -5.2 3.8948 
12.099999 -5.2 3.8602 
12.2 -5.2 3.9043 
12.3 -5.2 3.8866 
12.400001 -5.2 3.8849 
12.499999 -5.2 3.8923 
12.599999 -5.2 3.9271 
12.7 -5.2 3.8735 
12.8 -5.2 3.9152 
12.900001 -5.2 3.9027 
12.999999 -5.2 3.8892 
13.099999 -5.2 3.9081 
13.2 -5.2 3.8742 
13.3 -5.2 3.9114 
13.400001 -5.2 3.8807 
13.499999 -5.2 3.8887 
13.599998 -5.2 3.8520 
13.700001 -5.2 3.8985 
13.799999 -5.2 3.8921 
13.900002 -5.2 3.8598 
14.0 -5.2 3.8724 
14.099998 -5.2 3.9146 
14.200001 -5.2 3.8882 
14.299999 -5.2 3.8408 
14.400002 -5.2 3.8765 
14.5 -5.2 3.8638 
14.599998 -5.2 3.8469 
14.700001 -5.2 3.8899 
14.799999 -5.2 3.9166 
14.900002 -5.2 3.8818 
15.0 -5.2 3.8781 
15.099998 -5.2 3.9478 
15.200001 -5.2 3.9042 
15.299999 -5.2 3.8800 
15.400002 -5.2 nan 
15.5 -5.2 nan 
15.599998 -5.2 nan 
15.700001 -5.2 nan 
15.799999 -5.2 nan 
15.900002 -5.2 nan 
16.0 -5.2 nan 
16.099998 -5.2 nan 
16.200001 -5.2 nan 
16.299999 -5.2 nan 
16.400002 -5.2 nan 
16.5 -5.2 nan 
16.599998 -5.2 nan 
16.700001 -5.2 nan 
16.799999 -5.2 nan 
16.900002 -5.2 nan 
17.0 -5.2 nan 
17.099998 -5.2 nan 
17.200001 -5.2 nan 
17.299999 -5.2 nan 
17.400002 -5.2 nan 
17.5 -5.2 nan 
17.599998 -5.2 nan 
17.700001 -5.2 nan 
17.799999 -5.2 nan 
17.900002 -5.2 nan 
18.0 -5.2 nan 
18.099998 -5.2 nan 
18.200001 -5.2 nan 
18.299999 -5.2 nan 
18.400002 -5.2 nan 
18.5 -5.2 nan 
18.599998 -5.2 nan 
18.700001 -5.2 nan 
18.799999 -5.2 nan 
18.900002 -5.2 nan 
19.0 -5.2 nan 
19.099998 -5.2 nan 
19.200001 -5.2 nan 
19.299999 -5.2 nan 
-6.8 -5.1 nan 
-6.7 -5.1 nan 
-6.6 -5.1 nan 
-6.5 -5.1 nan 
-6.4 -5.1 nan 
-6.3 -5.1 nan 
-6.2 -5.1 nan 
-6.1 -5.1 nan 
-6.0 -5.1 nan 
-5.9 -5.1 nan 
-5.8 -5.1 nan 
-5.7 -5.1 nan 
-5.6 -5.1 nan 
-5.5 -5.1 nan 
-5.4 -5.1 nan 
-5.3 -5.1 nan 
-5.2 -5.1 nan 
-5.1 -5.1 nan 
-5.0 -5.1 nan 
-4.9 -5.1 nan 
-4.8 -5.1 nan 
-4.7 -5.1 nan 
-4.6 -5.1 nan 
-4.5 -5.1 nan 
-4.4 -5.1 nan 
-4.3 -5.1 nan 
-4.2 -5.1 nan 
-4.1 -5.1 nan 
-4.0 -5.1 nan 
-3.9 -5.1 nan 
-3.8 -5.1 nan 
-3.7 -5.1 nan 
-3.6 -5.1 nan 
-3.5 -5.1 nan 
-3.4 -5.1 nan 
-3.3 -5.1 nan 
-3.2 -5.1 nan 
-3.1 -5.1 nan 
-3.0 -5.1 nan 
-2.9 -5.1 nan 
-2.8 -5.1 nan 
-2.7 -5.1 nan 
-2.6 -5.1 3.8416 
-2.5 -5.1 3.9325 
-2.4 -5.1 3.8564 
-2.3 -5.1 3.9004 
-2.2 -5.1 3.9008 
-2.1 -5.1 3.8665 
-2.0 -5.1 3.9090 
-1.9 -5.1 3.9265 
-1.8 -5.1 3.8916 
-1.7 -5.1 3.8676 
-1.6 -5.1 3.8947 
-1.5 -5.1 3.9071 
-1.4 -5.1 3.8418 
-1.3 -5.1 3.8933 
-1.2 -5.1 3.9018 
-1.1 -5.1 3.8944 
-1.0 -5.1 3.8836 
-0.8999999999999999 -5.1 3.8879 
-0.8 -5.1 3.9150 
-0.7 -5.1 3.8898 
-0.6000000000000001 -5.1 3.8866 
-0.5 -5.1 3.8790 
-0.3999999999999999 -5.1 3.8886 
-0.2999999999999998 -5.1 3.8853 
-0.20000000000000018 -5.1 3.8893 
-0.10000000000000009 -5.1 3.8717 
0.0 -5.1 3.8774 
0.10000000000000009 -5.1 3.8847 
0.20000000000000018 -5.1 3.8657 
0.2999999999999998 -5.1 3.9075 
0.3999999999999999 -5.1 3.8932 
0.5 -5.1 3.8638 
0.6000000000000001 -5.1 3.9039 
0.7000000000000002 -5.1 3.8822 
0.7999999999999998 -5.1 3.8940 
0.8999999999999999 -5.1 3.8665 
1.0 -5.1 3.8972 
1.1 -5.1 3.8773 
1.2000000000000002 -5.1 3.8902 
1.2999999999999998 -5.1 3.8744 
1.4 -5.1 3.8948 
1.5 -5.1 3.8949 
1.5999990000000004 -5.1 3.8847 
1.7000000000000002 -5.1 3.8986 
1.7999999999999998 -5.1 3.8809 
1.9000000000000004 -5.1 3.8916 
2.0 -5.1 3.9031 
2.0999990000000004 -5.1 3.8753 
2.2 -5.1 3.8881 
2.3 -5.1 3.8829 
2.4000000000000004 -5.1 3.8701 
2.5 -5.1 3.9124 
2.5999990000000004 -5.1 3.8871 
2.7 -5.1 3.8883 
2.8 -5.1 3.8775 
2.9000000000000004 -5.1 3.8786 
3.0 -5.1 3.9052 
3.0999990000000004 -5.1 3.8808 
3.2 -5.1 3.8848 
3.3 -5.1 3.9057 
3.4000000000000004 -5.1 3.8925 
3.5 -5.1 3.8854 
3.5999990000000004 -5.1 3.8775 
3.7 -5.1 3.8928 
3.8 -5.1 3.9005 
3.9000000000000004 -5.1 3.8938 
4.0 -5.1 3.8862 
4.099999 -5.1 3.8991 
4.2 -5.1 3.8940 
4.3 -5.1 3.8898 
4.4 -5.1 3.8988 
4.5 -5.1 3.8944 
4.599999 -5.1 3.8885 
4.7 -5.1 3.8914 
4.8 -5.1 3.8997 
4.9 -5.1 3.8971 
5.0 -5.1 3.9017 
5.099999 -5.1 3.8963 
5.2 -5.1 3.8874 
5.3 -5.1 3.8918 
5.4 -5.1 3.9021 
5.5 -5.1 3.8979 
5.599999 -5.1 3.9110 
5.699999999999999 -5.1 3.9047 
5.800000000000001 -5.1 3.9048 
5.9 -5.1 3.8999 
6.0 -5.1 3.8957 
6.099999 -5.1 3.8892 
6.199999999999999 -5.1 3.9053 
6.300000000000001 -5.1 3.8940 
6.4 -5.1 3.8948 
6.5 -5.1 3.8916 
6.599999 -5.1 3.8962 
6.699999999999999 -5.1 3.8987 
6.800000000000001 -5.1 3.8856 
6.9 -5.1 3.8955 
7.0 -5.1 3.9004 
7.099999 -5.1 3.9062 
7.199999999999999 -5.1 3.9073 
7.300000000000001 -5.1 3.9002 
7.4 -5.1 3.8946 
7.5 -5.1 3.8857 
7.599999 -5.1 3.9055 
7.699999999999999 -5.1 3.9079 
7.800000000000001 -5.1 3.8848 
7.9 -5.1 3.8926 
8.0 -5.1 3.8965 
8.099999 -5.1 3.9022 
8.2 -5.1 3.9006 
8.3 -5.1 3.8788 
8.4 -5.1 3.8894 
8.5 -5.1 3.8726 
8.599999 -5.1 3.8940 
8.7 -5.1 3.8878 
8.8 -5.1 3.8868 
8.9 -5.1 3.8842 
9.0 -5.1 3.8765 
9.099999 -5.1 3.8867 
9.2 -5.1 3.8798 
9.3 -5.1 3.8794 
9.400001 -5.1 3.8713 
9.499999 -5.1 3.8728 
9.599999 -5.1 3.8775 
9.7 -5.1 3.8910 
9.8 -5.1 3.8742 
9.900001 -5.1 3.8893 
9.999999 -5.1 3.8839 
10.099999 -5.1 3.8689 
10.2 -5.1 3.8814 
10.3 -5.1 3.9018 
10.400001 -5.1 3.8875 
10.499999 -5.1 3.8937 
10.599999 -5.1 3.8694 
10.7 -5.1 3.8803 
10.8 -5.1 3.8906 
10.900001 -5.1 3.8982 
10.999999 -5.1 3.8738 
11.099999 -5.1 3.8856 
11.2 -5.1 3.8854 
11.3 -5.1 3.8944 
11.400001 -5.1 3.8973 
11.499999 -5.1 3.8840 
11.599999 -5.1 3.9201 
11.7 -5.1 3.8766 
11.8 -5.1 3.8727 
11.900001 -5.1 3.8960 
11.999999 -5.1 3.8967 
12.099999 -5.1 3.9014 
12.2 -5.1 3.8986 
12.3 -5.1 3.8973 
12.400001 -5.1 3.9071 
12.499999 -5.1 3.8865 
12.599999 -5.1 3.9174 
12.7 -5.1 3.8811 
12.8 -5.1 3.8817 
12.900001 -5.1 3.8855 
12.999999 -5.1 3.8804 
13.099999 -5.1 3.9022 
13.2 -5.1 3.9012 
13.3 -5.1 3.8780 
13.400001 -5.1 3.8922 
13.499999 -5.1 3.8882 
13.599998 -5.1 3.8677 
13.700001 -5.1 3.8951 
13.799999 -5.1 3.8678 
13.900002 -5.1 3.9286 
14.0 -5.1 3.8926 
14.099998 -5.1 3.8548 
14.200001 -5.1 3.9023 
14.299999 -5.1 3.8803 
14.400002 -5.1 3.8389 
14.5 -5.1 3.8865 
14.599998 -5.1 3.8912 
14.700001 -5.1 3.8824 
14.799999 -5.1 3.8860 
14.900002 -5.1 3.8564 
15.0 -5.1 3.9142 
15.099998 -5.1 3.8156 
15.200001 -5.1 3.8524 
15.299999 -5.1 3.8741 
15.400002 -5.1 3.8650 
15.5 -5.1 nan 
15.599998 -5.1 nan 
15.700001 -5.1 nan 
15.799999 -5.1 nan 
15.900002 -5.1 nan 
16.0 -5.1 nan 
16.099998 -5.1 nan 
16.200001 -5.1 nan 
16.299999 -5.1 nan 
16.400002 -5.1 nan 
16.5 -5.1 nan 
16.599998 -5.1 nan 
16.700001 -5.1 nan 
16.799999 -5.1 nan 
16.900002 -5.1 nan 
17.0 -5.1 nan 
17.099998 -5.1 nan 
17.200001 -5.1 nan 
17.299999 -5.1 nan 
17.400002 -5.1 nan 
17.5 -5.1 nan 
17.599998 -5.1 nan 
17.700001 -5.1 nan 
17.799999 -5.1 nan 
17.900002 -5.1 nan 
18.0 -5.1 nan 
18.099998 -5.1 nan 
18.200001 -5.1 nan 
18.299999 -5.1 nan 
18.400002 -5.1 nan 
18.5 -5.1 nan 
18.599998 -5.1 nan 
18.700001 -5.1 nan 
18.799999 -5.1 nan 
18.900002 -5.1 nan 
19.0 -5.1 nan 
19.099998 -5.1 nan 
19.200001 -5.1 nan 
19.299999 -5.1 nan 
-6.8 -5.0 nan 
-6.7 -5.0 nan 
-6.6 -5.0 nan 
-6.5 -5.0 nan 
-6.4 -5.0 nan 
-6.3 -5.0 nan 
-6.2 -5.0 nan 
-6.1 -5.0 nan 
-6.0 -5.0 nan 
-5.9 -5.0 nan 
-5.8 -5.0 nan 
-5.7 -5.0 nan 
-5.6 -5.0 nan 
-5.5 -5.0 nan 
-5.4 -5.0 nan 
-5.3 -5.0 nan 
-5.2 -5.0 nan 
-5.1 -5.0 nan 
-5.0 -5.0 nan 
-4.9 -5.0 nan 
-4.8 -5.0 nan 
-4.7 -5.0 nan 
-4.6 -5.0 nan 
-4.5 -5.0 nan 
-4.4 -5.0 nan 
-4.3 -5.0 nan 
-4.2 -5.0 nan 
-4.1 -5.0 nan 
-4.0 -5.0 nan 
-3.9 -5.0 nan 
-3.8 -5.0 nan 
-3.7 -5.0 nan 
-3.6 -5.0 nan 
-3.5 -5.0 nan 
-3.4 -5.0 nan 
-3.3 -5.0 nan 
-3.2 -5.0 nan 
-3.1 -5.0 nan 
-3.0 -5.0 nan 
-2.9 -5.0 nan 
-2.8 -5.0 nan 
-2.7 -5.0 nan 
-2.6 -5.0 3.8274 
-2.5 -5.0 3.8770 
-2.4 -5.0 3.8829 
-2.3 -5.0 3.8816 
-2.2 -5.0 3.8641 
-2.1 -5.0 3.8755 
-2.0 -5.0 3.8925 
-1.9 -5.0 3.9216 
-1.8 -5.0 3.9150 
-1.7 -5.0 3.8910 
-1.6 -5.0 3.8694 
-1.5 -5.0 3.9093 
-1.4 -5.0 3.8877 
-1.3 -5.0 3.8958 
-1.2 -5.0 3.9026 
-1.1 -5.0 3.8792 
-1.0 -5.0 3.8769 
-0.8999999999999999 -5.0 3.8853 
-0.8 -5.0 3.9157 
-0.7 -5.0 3.9060 
-0.6000000000000001 -5.0 3.8909 
-0.5 -5.0 3.8871 
-0.3999999999999999 -5.0 3.8687 
-0.2999999999999998 -5.0 3.8841 
-0.20000000000000018 -5.0 3.8780 
-0.10000000000000009 -5.0 3.8688 
0.0 -5.0 3.8770 
0.10000000000000009 -5.0 3.8705 
0.20000000000000018 -5.0 3.8914 
0.2999999999999998 -5.0 3.8878 
0.3999999999999999 -5.0 3.8916 
0.5 -5.0 3.8854 
0.6000000000000001 -5.0 3.8864 
0.7000000000000002 -5.0 3.8851 
0.7999999999999998 -5.0 3.8889 
0.8999999999999999 -5.0 3.8896 
1.0 -5.0 3.8996 
1.1 -5.0 3.8934 
1.2000000000000002 -5.0 3.8923 
1.2999999999999998 -5.0 3.8948 
1.4 -5.0 3.8907 
1.5 -5.0 3.8512 
1.5999990000000004 -5.0 3.8820 
1.7000000000000002 -5.0 3.8889 
1.7999999999999998 -5.0 3.8981 
1.9000000000000004 -5.0 3.8778 
2.0 -5.0 3.8863 
2.0999990000000004 -5.0 3.8705 
2.2 -5.0 3.8760 
2.3 -5.0 3.8874 
2.4000000000000004 -5.0 3.8993 
2.5 -5.0 3.8945 
2.5999990000000004 -5.0 3.8944 
2.7 -5.0 3.8955 
2.8 -5.0 3.8844 
2.9000000000000004 -5.0 3.8974 
3.0 -5.0 3.8995 
3.0999990000000004 -5.0 3.8823 
3.2 -5.0 3.8910 
3.3 -5.0 3.8936 
3.4000000000000004 -5.0 3.8825 
3.5 -5.0 3.8963 
3.5999990000000004 -5.0 3.8856 
3.7 -5.0 3.8791 
3.8 -5.0 3.8945 
3.9000000000000004 -5.0 3.8906 
4.0 -5.0 3.8895 
4.099999 -5.0 3.8919 
4.2 -5.0 3.8824 
4.3 -5.0 3.8881 
4.4 -5.0 3.9063 
4.5 -5.0 3.8909 
4.599999 -5.0 3.9007 
4.7 -5.0 3.9046 
4.8 -5.0 3.8942 
4.9 -5.0 3.9056 
5.0 -5.0 3.9034 
5.099999 -5.0 3.8961 
5.2 -5.0 3.8974 
5.3 -5.0 3.8945 
5.4 -5.0 3.8972 
5.5 -5.0 3.9010 
5.599999 -5.0 3.9037 
5.699999999999999 -5.0 3.8857 
5.800000000000001 -5.0 3.9018 
5.9 -5.0 3.9045 
6.0 -5.0 3.8950 
6.099999 -5.0 3.9050 
6.199999999999999 -5.0 3.8895 
6.300000000000001 -5.0 3.9004 
6.4 -5.0 3.8875 
6.5 -5.0 3.9053 
6.599999 -5.0 3.8910 
6.699999999999999 -5.0 3.8959 
6.800000000000001 -5.0 3.9064 
6.9 -5.0 3.8997 
7.0 -5.0 3.8839 
7.099999 -5.0 3.8949 
7.199999999999999 -5.0 3.9029 
7.300000000000001 -5.0 3.8983 
7.4 -5.0 3.8942 
7.5 -5.0 3.8953 
7.599999 -5.0 3.8877 
7.699999999999999 -5.0 3.9066 
7.800000000000001 -5.0 3.8930 
7.9 -5.0 3.8914 
8.0 -5.0 3.8892 
8.099999 -5.0 3.8939 
8.2 -5.0 3.8964 
8.3 -5.0 3.8994 
8.4 -5.0 3.8857 
8.5 -5.0 3.8844 
8.599999 -5.0 3.8813 
8.7 -5.0 3.8910 
8.8 -5.0 3.8794 
8.9 -5.0 3.8862 
9.0 -5.0 3.8848 
9.099999 -5.0 3.8699 
9.2 -5.0 3.8892 
9.3 -5.0 3.8759 
9.400001 -5.0 3.8782 
9.499999 -5.0 3.8852 
9.599999 -5.0 3.8893 
9.7 -5.0 3.8808 
9.8 -5.0 3.8925 
9.900001 -5.0 3.8721 
9.999999 -5.0 3.8872 
10.099999 -5.0 3.8837 
10.2 -5.0 3.8945 
10.3 -5.0 3.8894 
10.400001 -5.0 3.8747 
10.499999 -5.0 3.8720 
10.599999 -5.0 3.8838 
10.7 -5.0 3.8931 
10.8 -5.0 3.8794 
10.900001 -5.0 3.8880 
10.999999 -5.0 3.8781 
11.099999 -5.0 3.8897 
11.2 -5.0 3.8858 
11.3 -5.0 3.8813 
11.400001 -5.0 3.8666 
11.499999 -5.0 3.8948 
11.599999 -5.0 3.8844 
11.7 -5.0 3.9042 
11.8 -5.0 3.8679 
11.900001 -5.0 3.8953 
11.999999 -5.0 3.8928 
12.099999 -5.0 3.8961 
12.2 -5.0 3.8911 
12.3 -5.0 3.8806 
12.400001 -5.0 3.8969 
12.499999 -5.0 3.8903 
12.599999 -5.0 3.9000 
12.7 -5.0 3.8965 
12.8 -5.0 3.8894 
12.900001 -5.0 3.8873 
12.999999 -5.0 3.8837 
13.099999 -5.0 3.9019 
13.2 -5.0 3.9123 
13.3 -5.0 3.8883 
13.400001 -5.0 3.8753 
13.499999 -5.0 3.8648 
13.599998 -5.0 3.8845 
13.700001 -5.0 3.8803 
13.799999 -5.0 3.8610 
13.900002 -5.0 3.8310 
14.0 -5.0 3.8680 
14.099998 -5.0 3.9021 
14.200001 -5.0 3.8739 
14.299999 -5.0 3.8665 
14.400002 -5.0 3.8765 
14.5 -5.0 3.8784 
14.599998 -5.0 3.9135 
14.700001 -5.0 3.9355 
14.799999 -5.0 3.9291 
14.900002 -5.0 3.9286 
15.0 -5.0 3.8963 
15.099998 -5.0 3.8634 
15.200001 -5.0 3.8918 
15.299999 -5.0 3.8707 
15.400002 -5.0 3.8206 
15.5 -5.0 3.8809 
15.599998 -5.0 nan 
15.700001 -5.0 nan 
15.799999 -5.0 nan 
15.900002 -5.0 nan 
16.0 -5.0 nan 
16.099998 -5.0 nan 
16.200001 -5.0 nan 
16.299999 -5.0 nan 
16.400002 -5.0 nan 
16.5 -5.0 nan 
16.599998 -5.0 nan 
16.700001 -5.0 nan 
16.799999 -5.0 nan 
16.900002 -5.0 nan 
17.0 -5.0 nan 
17.099998 -5.0 nan 
17.200001 -5.0 nan 
17.299999 -5.0 nan 
17.400002 -5.0 nan 
17.5 -5.0 nan 
17.599998 -5.0 nan 
17.700001 -5.0 nan 
17.799999 -5.0 nan 
17.900002 -5.0 nan 
18.0 -5.0 nan 
18.099998 -5.0 nan 
18.200001 -5.0 nan 
18.299999 -5.0 nan 
18.400002 -5.0 nan 
18.5 -5.0 nan 
18.599998 -5.0 nan 
18.700001 -5.0 nan 
18.799999 -5.0 nan 
18.900002 -5.0 nan 
19.0 -5.0 nan 
19.099998 -5.0 nan 
19.200001 -5.0 nan 
19.299999 -5.0 nan 
-6.8 -4.9 nan 
-6.7 -4.9 nan 
-6.6 -4.9 nan 
-6.5 -4.9 nan 
-6.4 -4.9 nan 
-6.3 -4.9 nan 
-6.2 -4.9 nan 
-6.1 -4.9 nan 
-6.0 -4.9 nan 
-5.9 -4.9 nan 
-5.8 -4.9 nan 
-5.7 -4.9 nan 
-5.6 -4.9 nan 
-5.5 -4.9 nan 
-5.4 -4.9 nan 
-5.3 -4.9 nan 
-5.2 -4.9 nan 
-5.1 -4.9 nan 
-5.0 -4.9 nan 
-4.9 -4.9 nan 
-4.8 -4.9 nan 
-4.7 -4.9 nan 
-4.6 -4.9 nan 
-4.5 -4.9 nan 
-4.4 -4.9 nan 
-4.3 -4.9 nan 
-4.2 -4.9 nan 
-4.1 -4.9 nan 
-4.0 -4.9 nan 
-3.9 -4.9 nan 
-3.8 -4.9 nan 
-3.7 -4.9 nan 
-3.6 -4.9 nan 
-3.5 -4.9 nan 
-3.4 -4.9 nan 
-3.3 -4.9 nan 
-3.2 -4.9 nan 
-3.1 -4.9 nan 
-3.0 -4.9 nan 
-2.9 -4.9 nan 
-2.8 -4.9 3.8981 
-2.7 -4.9 3.9299 
-2.6 -4.9 3.9297 
-2.5 -4.9 3.8707 
-2.4 -4.9 3.8703 
-2.3 -4.9 3.8813 
-2.2 -4.9 3.8885 
-2.1 -4.9 3.8469 
-2.0 -4.9 3.8771 
-1.9 -4.9 3.8940 
-1.8 -4.9 3.9166 
-1.7 -4.9 3.8845 
-1.6 -4.9 3.9170 
-1.5 -4.9 3.8934 
-1.4 -4.9 3.8875 
-1.3 -4.9 3.8877 
-1.2 -4.9 3.9137 
-1.1 -4.9 3.9202 
-1.0 -4.9 3.8663 
-0.8999999999999999 -4.9 3.8818 
-0.8 -4.9 3.8928 
-0.7 -4.9 3.8933 
-0.6000000000000001 -4.9 3.9034 
-0.5 -4.9 3.8924 
-0.3999999999999999 -4.9 3.8893 
-0.2999999999999998 -4.9 3.8817 
-0.20000000000000018 -4.9 3.8827 
-0.10000000000000009 -4.9 3.8650 
0.0 -4.9 3.9055 
0.10000000000000009 -4.9 3.8863 
0.20000000000000018 -4.9 3.9033 
0.2999999999999998 -4.9 3.8717 
0.3999999999999999 -4.9 3.8814 
0.5 -4.9 3.8836 
0.6000000000000001 -4.9 3.8962 
0.7000000000000002 -4.9 3.8805 
0.7999999999999998 -4.9 3.8700 
0.8999999999999999 -4.9 3.8998 
1.0 -4.9 3.8529 
1.1 -4.9 3.8877 
1.2000000000000002 -4.9 3.8658 
1.2999999999999998 -4.9 3.8997 
1.4 -4.9 3.8878 
1.5 -4.9 3.8749 
1.5999990000000004 -4.9 3.9001 
1.7000000000000002 -4.9 3.8900 
1.7999999999999998 -4.9 3.8771 
1.9000000000000004 -4.9 3.8750 
2.0 -4.9 3.8831 
2.0999990000000004 -4.9 3.8778 
2.2 -4.9 3.8971 
2.3 -4.9 3.8784 
2.4000000000000004 -4.9 3.8753 
2.5 -4.9 3.8840 
2.5999990000000004 -4.9 3.8881 
2.7 -4.9 3.9047 
2.8 -4.9 3.8810 
2.9000000000000004 -4.9 3.8875 
3.0 -4.9 3.8999 
3.0999990000000004 -4.9 3.8871 
3.2 -4.9 3.8788 
3.3 -4.9 3.8968 
3.4000000000000004 -4.9 3.8851 
3.5 -4.9 3.8775 
3.5999990000000004 -4.9 3.8915 
3.7 -4.9 3.8953 
3.8 -4.9 3.8883 
3.9000000000000004 -4.9 3.8841 
4.0 -4.9 3.8935 
4.099999 -4.9 3.9015 
4.2 -4.9 3.8980 
4.3 -4.9 3.8912 
4.4 -4.9 3.8824 
4.5 -4.9 3.9084 
4.599999 -4.9 3.9100 
4.7 -4.9 3.9002 
4.8 -4.9 3.9046 
4.9 -4.9 3.9009 
5.0 -4.9 3.9049 
5.099999 -4.9 3.8918 
5.2 -4.9 3.8950 
5.3 -4.9 3.9013 
5.4 -4.9 3.9140 
5.5 -4.9 3.8933 
5.599999 -4.9 3.9028 
5.699999999999999 -4.9 3.9099 
5.800000000000001 -4.9 3.8991 
5.9 -4.9 3.8902 
6.0 -4.9 3.9012 
6.099999 -4.9 3.9046 
6.199999999999999 -4.9 3.8943 
6.300000000000001 -4.9 3.9034 
6.4 -4.9 3.8890 
6.5 -4.9 3.9015 
6.599999 -4.9 3.9065 
6.699999999999999 -4.9 3.9032 
6.800000000000001 -4.9 3.9005 
6.9 -4.9 3.9050 
7.0 -4.9 3.8932 
7.099999 -4.9 3.8987 
7.199999999999999 -4.9 3.8976 
7.300000000000001 -4.9 3.8987 
7.4 -4.9 3.8993 
7.5 -4.9 3.9013 
7.599999 -4.9 3.8999 
7.699999999999999 -4.9 3.8925 
7.800000000000001 -4.9 3.9026 
7.9 -4.9 3.9047 
8.0 -4.9 3.9142 
8.099999 -4.9 3.8976 
8.2 -4.9 3.8924 
8.3 -4.9 3.8869 
8.4 -4.9 3.8912 
8.5 -4.9 3.8919 
8.599999 -4.9 3.8980 
8.7 -4.9 3.8928 
8.8 -4.9 3.8933 
8.9 -4.9 3.8891 
9.0 -4.9 3.8962 
9.099999 -4.9 3.8950 
9.2 -4.9 3.8760 
9.3 -4.9 3.9032 
9.400001 -4.9 3.8878 
9.499999 -4.9 3.8853 
9.599999 -4.9 3.8803 
9.7 -4.9 3.8779 
9.8 -4.9 3.8779 
9.900001 -4.9 3.8813 
9.999999 -4.9 3.8889 
10.099999 -4.9 3.8955 
10.2 -4.9 3.8774 
10.3 -4.9 3.8948 
10.400001 -4.9 3.8817 
10.499999 -4.9 3.8904 
10.599999 -4.9 3.8986 
10.7 -4.9 3.8932 
10.8 -4.9 3.8759 
10.900001 -4.9 3.8587 
10.999999 -4.9 3.9000 
11.099999 -4.9 3.8739 
11.2 -4.9 3.8881 
11.3 -4.9 3.8802 
11.400001 -4.9 3.8910 
11.499999 -4.9 3.8663 
11.599999 -4.9 3.9020 
11.7 -4.9 3.8789 
11.8 -4.9 3.8719 
11.900001 -4.9 3.8902 
11.999999 -4.9 3.8842 
12.099999 -4.9 3.8721 
12.2 -4.9 3.9070 
12.3 -4.9 3.9013 
12.400001 -4.9 3.8878 
12.499999 -4.9 3.8741 
12.599999 -4.9 3.8903 
12.7 -4.9 3.8766 
12.8 -4.9 3.8841 
12.900001 -4.9 3.8707 
12.999999 -4.9 3.8851 
13.099999 -4.9 3.8567 
13.2 -4.9 3.8380 
13.3 -4.9 3.8774 
13.400001 -4.9 3.8924 
13.499999 -4.9 3.9133 
13.599998 -4.9 3.8429 
13.700001 -4.9 3.9035 
13.799999 -4.9 3.8799 
13.900002 -4.9 3.8581 
14.0 -4.9 3.8502 
14.099998 -4.9 3.9009 
14.200001 -4.9 3.8741 
14.299999 -4.9 3.9333 
14.400002 -4.9 3.8483 
14.5 -4.9 3.8752 
14.599998 -4.9 3.8669 
14.700001 -4.9 3.9208 
14.799999 -4.9 3.8719 
14.900002 -4.9 3.8844 
15.0 -4.9 3.8834 
15.099998 -4.9 3.9424 
15.200001 -4.9 3.9390 
15.299999 -4.9 3.9051 
15.400002 -4.9 3.8789 
15.5 -4.9 3.8599 
15.599998 -4.9 nan 
15.700001 -4.9 nan 
15.799999 -4.9 nan 
15.900002 -4.9 nan 
16.0 -4.9 nan 
16.099998 -4.9 nan 
16.200001 -4.9 nan 
16.299999 -4.9 nan 
16.400002 -4.9 nan 
16.5 -4.9 nan 
16.599998 -4.9 nan 
16.700001 -4.9 nan 
16.799999 -4.9 nan 
16.900002 -4.9 nan 
17.0 -4.9 nan 
17.099998 -4.9 nan 
17.200001 -4.9 nan 
17.299999 -4.9 nan 
17.400002 -4.9 nan 
17.5 -4.9 nan 
17.599998 -4.9 nan 
17.700001 -4.9 nan 
17.799999 -4.9 nan 
17.900002 -4.9 nan 
18.0 -4.9 nan 
18.099998 -4.9 nan 
18.200001 -4.9 nan 
18.299999 -4.9 nan 
18.400002 -4.9 nan 
18.5 -4.9 nan 
18.599998 -4.9 nan 
18.700001 -4.9 nan 
18.799999 -4.9 nan 
18.900002 -4.9 nan 
19.0 -4.9 nan 
19.099998 -4.9 nan 
19.200001 -4.9 nan 
19.299999 -4.9 nan 
-6.8 -4.800000000000001 nan 
-6.7 -4.800000000000001 nan 
-6.6 -4.800000000000001 nan 
-6.5 -4.800000000000001 nan 
-6.4 -4.800000000000001 nan 
-6.3 -4.800000000000001 nan 
-6.2 -4.800000000000001 nan 
-6.1 -4.800000000000001 nan 
-6.0 -4.800000000000001 nan 
-5.9 -4.800000000000001 nan 
-5.8 -4.800000000000001 nan 
-5.7 -4.800000000000001 nan 
-5.6 -4.800000000000001 nan 
-5.5 -4.800000000000001 nan 
-5.4 -4.800000000000001 nan 
-5.3 -4.800000000000001 nan 
-5.2 -4.800000000000001 nan 
-5.1 -4.800000000000001 nan 
-5.0 -4.800000000000001 nan 
-4.9 -4.800000000000001 nan 
-4.8 -4.800000000000001 nan 
-4.7 -4.800000000000001 nan 
-4.6 -4.800000000000001 nan 
-4.5 -4.800000000000001 nan 
-4.4 -4.800000000000001 nan 
-4.3 -4.800000000000001 nan 
-4.2 -4.800000000000001 nan 
-4.1 -4.800000000000001 nan 
-4.0 -4.800000000000001 nan 
-3.9 -4.800000000000001 nan 
-3.8 -4.800000000000001 nan 
-3.7 -4.800000000000001 nan 
-3.6 -4.800000000000001 nan 
-3.5 -4.800000000000001 nan 
-3.4 -4.800000000000001 nan 
-3.3 -4.800000000000001 nan 
-3.2 -4.800000000000001 nan 
-3.1 -4.800000000000001 nan 
-3.0 -4.800000000000001 nan 
-2.9 -4.800000000000001 nan 
-2.8 -4.800000000000001 3.9162 
-2.7 -4.800000000000001 3.8083 
-2.6 -4.800000000000001 3.8439 
-2.5 -4.800000000000001 3.8414 
-2.4 -4.800000000000001 3.8713 
-2.3 -4.800000000000001 3.8858 
-2.2 -4.800000000000001 3.8810 
-2.1 -4.800000000000001 3.8776 
-2.0 -4.800000000000001 3.8494 
-1.9 -4.800000000000001 3.9306 
-1.8 -4.800000000000001 3.9014 
-1.7 -4.800000000000001 3.9276 
-1.6 -4.800000000000001 3.8958 
-1.5 -4.800000000000001 3.8883 
-1.4 -4.800000000000001 3.8824 
-1.3 -4.800000000000001 3.8879 
-1.2 -4.800000000000001 3.9094 
-1.1 -4.800000000000001 3.8931 
-1.0 -4.800000000000001 3.8776 
-0.8999999999999999 -4.800000000000001 3.8666 
-0.8 -4.800000000000001 3.8870 
-0.7 -4.800000000000001 3.9091 
-0.6000000000000001 -4.800000000000001 3.9089 
-0.5 -4.800000000000001 3.9076 
-0.3999999999999999 -4.800000000000001 3.9034 
-0.2999999999999998 -4.800000000000001 3.8854 
-0.20000000000000018 -4.800000000000001 3.8717 
-0.10000000000000009 -4.800000000000001 3.8830 
0.0 -4.800000000000001 3.9060 
0.10000000000000009 -4.800000000000001 3.8682 
0.20000000000000018 -4.800000000000001 3.8941 
0.2999999999999998 -4.800000000000001 3.8800 
0.3999999999999999 -4.800000000000001 3.8765 
0.5 -4.800000000000001 3.8784 
0.6000000000000001 -4.800000000000001 3.8766 
0.7000000000000002 -4.800000000000001 3.8890 
0.7999999999999998 -4.800000000000001 3.8749 
0.8999999999999999 -4.800000000000001 3.8848 
1.0 -4.800000000000001 3.8899 
1.1 -4.800000000000001 3.8758 
1.2000000000000002 -4.800000000000001 3.8897 
1.2999999999999998 -4.800000000000001 3.8811 
1.4 -4.800000000000001 3.8871 
1.5 -4.800000000000001 3.8745 
1.5999990000000004 -4.800000000000001 3.8960 
1.7000000000000002 -4.800000000000001 3.9010 
1.7999999999999998 -4.800000000000001 3.8778 
1.9000000000000004 -4.800000000000001 3.8903 
2.0 -4.800000000000001 3.8702 
2.0999990000000004 -4.800000000000001 3.8877 
2.2 -4.800000000000001 3.8845 
2.3 -4.800000000000001 3.8997 
2.4000000000000004 -4.800000000000001 3.8762 
2.5 -4.800000000000001 3.8991 
2.5999990000000004 -4.800000000000001 3.8881 
2.7 -4.800000000000001 3.9024 
2.8 -4.800000000000001 3.8895 
2.9000000000000004 -4.800000000000001 3.8865 
3.0 -4.800000000000001 3.8933 
3.0999990000000004 -4.800000000000001 3.9041 
3.2 -4.800000000000001 3.8937 
3.3 -4.800000000000001 3.8928 
3.4000000000000004 -4.800000000000001 3.8825 
3.5 -4.800000000000001 3.8821 
3.5999990000000004 -4.800000000000001 3.9028 
3.7 -4.800000000000001 3.8889 
3.8 -4.800000000000001 3.8971 
3.9000000000000004 -4.800000000000001 3.9060 
4.0 -4.800000000000001 3.8977 
4.099999 -4.800000000000001 3.8925 
4.2 -4.800000000000001 3.9020 
4.3 -4.800000000000001 3.9067 
4.4 -4.800000000000001 3.9042 
4.5 -4.800000000000001 3.9049 
4.599999 -4.800000000000001 3.9064 
4.7 -4.800000000000001 3.9056 
4.8 -4.800000000000001 3.9010 
4.9 -4.800000000000001 3.8873 
5.0 -4.800000000000001 3.9070 
5.099999 -4.800000000000001 3.8908 
5.2 -4.800000000000001 3.8988 
5.3 -4.800000000000001 3.8995 
5.4 -4.800000000000001 3.8913 
5.5 -4.800000000000001 3.8838 
5.599999 -4.800000000000001 3.9065 
5.699999999999999 -4.800000000000001 3.9043 
5.800000000000001 -4.800000000000001 3.9041 
5.9 -4.800000000000001 3.8820 
6.0 -4.800000000000001 3.9040 
6.099999 -4.800000000000001 3.9016 
6.199999999999999 -4.800000000000001 3.8971 
6.300000000000001 -4.800000000000001 3.9113 
6.4 -4.800000000000001 3.9002 
6.5 -4.800000000000001 3.8928 
6.599999 -4.800000000000001 3.9093 
6.699999999999999 -4.800000000000001 3.9070 
6.800000000000001 -4.800000000000001 3.9008 
6.9 -4.800000000000001 3.9000 
7.0 -4.800000000000001 3.8927 
7.099999 -4.800000000000001 3.9052 
7.199999999999999 -4.800000000000001 3.9149 
7.300000000000001 -4.800000000000001 3.9060 
7.4 -4.800000000000001 3.8947 
7.5 -4.800000000000001 3.8971 
7.599999 -4.800000000000001 3.8907 
7.699999999999999 -4.800000000000001 3.9049 
7.800000000000001 -4.800000000000001 3.9039 
7.9 -4.800000000000001 3.9000 
8.0 -4.800000000000001 3.9072 
8.099999 -4.800000000000001 3.8997 
8.2 -4.800000000000001 3.8863 
8.3 -4.800000000000001 3.8969 
8.4 -4.800000000000001 3.9006 
8.5 -4.800000000000001 3.9058 
8.599999 -4.800000000000001 3.8957 
8.7 -4.800000000000001 3.8862 
8.8 -4.800000000000001 3.9039 
8.9 -4.800000000000001 3.8995 
9.0 -4.800000000000001 3.8814 
9.099999 -4.800000000000001 3.8883 
9.2 -4.800000000000001 3.8948 
9.3 -4.800000000000001 3.8933 
9.400001 -4.800000000000001 3.8860 
9.499999 -4.800000000000001 3.8767 
9.599999 -4.800000000000001 3.8868 
9.7 -4.800000000000001 3.8879 
9.8 -4.800000000000001 3.8831 
9.900001 -4.800000000000001 3.8898 
9.999999 -4.800000000000001 3.8742 
10.099999 -4.800000000000001 3.8856 
10.2 -4.800000000000001 3.8932 
10.3 -4.800000000000001 3.8795 
10.400001 -4.800000000000001 3.8806 
10.499999 -4.800000000000001 3.8825 
10.599999 -4.800000000000001 3.8984 
10.7 -4.800000000000001 3.8949 
10.8 -4.800000000000001 3.8962 
10.900001 -4.800000000000001 3.8899 
10.999999 -4.800000000000001 3.8767 
11.099999 -4.800000000000001 3.8753 
11.2 -4.800000000000001 3.9010 
11.3 -4.800000000000001 3.8905 
11.400001 -4.800000000000001 3.8892 
11.499999 -4.800000000000001 3.8782 
11.599999 -4.800000000000001 3.8930 
11.7 -4.800000000000001 3.8936 
11.8 -4.800000000000001 3.8919 
11.900001 -4.800000000000001 3.8897 
11.999999 -4.800000000000001 3.8744 
12.099999 -4.800000000000001 3.8983 
12.2 -4.800000000000001 3.8980 
12.3 -4.800000000000001 3.8818 
12.400001 -4.800000000000001 3.8697 
12.499999 -4.800000000000001 3.8873 
12.599999 -4.800000000000001 3.8852 
12.7 -4.800000000000001 3.8895 
12.8 -4.800000000000001 3.9004 
12.900001 -4.800000000000001 3.9161 
12.999999 -4.800000000000001 3.8869 
13.099999 -4.800000000000001 3.8747 
13.2 -4.800000000000001 3.9131 
13.3 -4.800000000000001 3.8907 
13.400001 -4.800000000000001 3.9051 
13.499999 -4.800000000000001 3.8863 
13.599998 -4.800000000000001 3.8721 
13.700001 -4.800000000000001 3.8720 
13.799999 -4.800000000000001 3.9060 
13.900002 -4.800000000000001 3.8940 
14.0 -4.800000000000001 3.8695 
14.099998 -4.800000000000001 3.9179 
14.200001 -4.800000000000001 3.8724 
14.299999 -4.800000000000001 3.8782 
14.400002 -4.800000000000001 3.9009 
14.5 -4.800000000000001 3.8828 
14.599998 -4.800000000000001 3.8732 
14.700001 -4.800000000000001 3.9090 
14.799999 -4.800000000000001 3.8777 
14.900002 -4.800000000000001 3.8933 
15.0 -4.800000000000001 3.8944 
15.099998 -4.800000000000001 3.8843 
15.200001 -4.800000000000001 3.8764 
15.299999 -4.800000000000001 3.8726 
15.400002 -4.800000000000001 3.8754 
15.5 -4.800000000000001 3.8873 
15.599998 -4.800000000000001 3.9008 
15.700001 -4.800000000000001 3.9388 
15.799999 -4.800000000000001 nan 
15.900002 -4.800000000000001 nan 
16.0 -4.800000000000001 nan 
16.099998 -4.800000000000001 nan 
16.200001 -4.800000000000001 nan 
16.299999 -4.800000000000001 nan 
16.400002 -4.800000000000001 nan 
16.5 -4.800000000000001 nan 
16.599998 -4.800000000000001 nan 
16.700001 -4.800000000000001 nan 
16.799999 -4.800000000000001 nan 
16.900002 -4.800000000000001 nan 
17.0 -4.800000000000001 nan 
17.099998 -4.800000000000001 nan 
17.200001 -4.800000000000001 nan 
17.299999 -4.800000000000001 nan 
17.400002 -4.800000000000001 nan 
17.5 -4.800000000000001 nan 
17.599998 -4.800000000000001 nan 
17.700001 -4.800000000000001 nan 
17.799999 -4.800000000000001 nan 
17.900002 -4.800000000000001 nan 
18.0 -4.800000000000001 nan 
18.099998 -4.800000000000001 nan 
18.200001 -4.800000000000001 nan 
18.299999 -4.800000000000001 nan 
18.400002 -4.800000000000001 nan 
18.5 -4.800000000000001 nan 
18.599998 -4.800000000000001 nan 
18.700001 -4.800000000000001 nan 
18.799999 -4.800000000000001 nan 
18.900002 -4.800000000000001 nan 
19.0 -4.800000000000001 nan 
19.099998 -4.800000000000001 nan 
19.200001 -4.800000000000001 nan 
19.299999 -4.800000000000001 nan 
-6.8 -4.7 nan 
-6.7 -4.7 nan 
-6.6 -4.7 nan 
-6.5 -4.7 nan 
-6.4 -4.7 nan 
-6.3 -4.7 nan 
-6.2 -4.7 nan 
-6.1 -4.7 nan 
-6.0 -4.7 nan 
-5.9 -4.7 nan 
-5.8 -4.7 nan 
-5.7 -4.7 nan 
-5.6 -4.7 nan 
-5.5 -4.7 nan 
-5.4 -4.7 nan 
-5.3 -4.7 nan 
-5.2 -4.7 nan 
-5.1 -4.7 nan 
-5.0 -4.7 nan 
-4.9 -4.7 nan 
-4.8 -4.7 nan 
-4.7 -4.7 nan 
-4.6 -4.7 nan 
-4.5 -4.7 nan 
-4.4 -4.7 nan 
-4.3 -4.7 nan 
-4.2 -4.7 nan 
-4.1 -4.7 nan 
-4.0 -4.7 nan 
-3.9 -4.7 nan 
-3.8 -4.7 nan 
-3.7 -4.7 nan 
-3.6 -4.7 nan 
-3.5 -4.7 nan 
-3.4 -4.7 nan 
-3.3 -4.7 nan 
-3.2 -4.7 nan 
-3.1 -4.7 nan 
-3.0 -4.7 nan 
-2.9 -4.7 3.8180 
-2.8 -4.7 3.9366 
-2.7 -4.7 3.8974 
-2.6 -4.7 3.8968 
-2.5 -4.7 3.8950 
-2.4 -4.7 3.8930 
-2.3 -4.7 3.8816 
-2.2 -4.7 3.8897 
-2.1 -4.7 3.8524 
-2.0 -4.7 3.9089 
-1.9 -4.7 3.8717 
-1.8 -4.7 3.8835 
-1.7 -4.7 3.8880 
-1.6 -4.7 3.9053 
-1.5 -4.7 3.9319 
-1.4 -4.7 3.8894 
-1.3 -4.7 3.8831 
-1.2 -4.7 3.9051 
-1.1 -4.7 3.8949 
-1.0 -4.7 3.9044 
-0.8999999999999999 -4.7 3.9001 
-0.8 -4.7 3.8642 
-0.7 -4.7 3.8704 
-0.6000000000000001 -4.7 3.8623 
-0.5 -4.7 3.8851 
-0.3999999999999999 -4.7 3.8801 
-0.2999999999999998 -4.7 3.8922 
-0.20000000000000018 -4.7 3.8787 
-0.10000000000000009 -4.7 3.8620 
0.0 -4.7 3.8958 
0.10000000000000009 -4.7 3.8810 
0.20000000000000018 -4.7 3.8723 
0.2999999999999998 -4.7 3.8847 
0.3999999999999999 -4.7 3.8976 
0.5 -4.7 3.8995 
0.6000000000000001 -4.7 3.8995 
0.7000000000000002 -4.7 3.8920 
0.7999999999999998 -4.7 3.8673 
0.8999999999999999 -4.7 3.8823 
1.0 -4.7 3.8829 
1.1 -4.7 3.8788 
1.2000000000000002 -4.7 3.8944 
1.2999999999999998 -4.7 3.8594 
1.4 -4.7 3.8954 
1.5 -4.7 3.8936 
1.5999990000000004 -4.7 3.8839 
1.7000000000000002 -4.7 3.8964 
1.7999999999999998 -4.7 3.8745 
1.9000000000000004 -4.7 3.8756 
2.0 -4.7 3.8912 
2.0999990000000004 -4.7 3.8913 
2.2 -4.7 3.8892 
2.3 -4.7 3.8765 
2.4000000000000004 -4.7 3.8850 
2.5 -4.7 3.8907 
2.5999990000000004 -4.7 3.8965 
2.7 -4.7 3.9025 
2.8 -4.7 3.8888 
2.9000000000000004 -4.7 3.8890 
3.0 -4.7 3.8821 
3.0999990000000004 -4.7 3.8945 
3.2 -4.7 3.9004 
3.3 -4.7 3.9156 
3.4000000000000004 -4.7 3.8979 
3.5 -4.7 3.9038 
3.5999990000000004 -4.7 3.8954 
3.7 -4.7 3.9020 
3.8 -4.7 3.8956 
3.9000000000000004 -4.7 3.8915 
4.0 -4.7 3.9065 
4.099999 -4.7 3.8987 
4.2 -4.7 3.9067 
4.3 -4.7 3.9032 
4.4 -4.7 3.9003 
4.5 -4.7 3.9093 
4.599999 -4.7 3.8942 
4.7 -4.7 3.8972 
4.8 -4.7 3.9051 
4.9 -4.7 3.8920 
5.0 -4.7 3.9078 
5.099999 -4.7 3.8960 
5.2 -4.7 3.8893 
5.3 -4.7 3.8929 
5.4 -4.7 3.8930 
5.5 -4.7 3.9092 
5.599999 -4.7 3.8964 
5.699999999999999 -4.7 3.9222 
5.800000000000001 -4.7 3.8997 
5.9 -4.7 3.9003 
6.0 -4.7 3.8996 
6.099999 -4.7 3.9003 
6.199999999999999 -4.7 3.9217 
6.300000000000001 -4.7 3.8882 
6.4 -4.7 3.8959 
6.5 -4.7 3.8976 
6.599999 -4.7 3.9089 
6.699999999999999 -4.7 3.9024 
6.800000000000001 -4.7 3.8968 
6.9 -4.7 3.9061 
7.0 -4.7 3.8842 
7.099999 -4.7 3.9034 
7.199999999999999 -4.7 3.9048 
7.300000000000001 -4.7 3.9024 
7.4 -4.7 3.9011 
7.5 -4.7 3.9132 
7.599999 -4.7 3.9074 
7.699999999999999 -4.7 3.9001 
7.800000000000001 -4.7 3.8935 
7.9 -4.7 3.9095 
8.0 -4.7 3.8994 
8.099999 -4.7 3.9026 
8.2 -4.7 3.8990 
8.3 -4.7 3.8981 
8.4 -4.7 3.9061 
8.5 -4.7 3.8932 
8.599999 -4.7 3.8984 
8.7 -4.7 3.9014 
8.8 -4.7 3.9001 
8.9 -4.7 3.8969 
9.0 -4.7 3.9040 
9.099999 -4.7 3.8921 
9.2 -4.7 3.8903 
9.3 -4.7 3.8979 
9.400001 -4.7 3.9031 
9.499999 -4.7 3.8984 
9.599999 -4.7 3.8985 
9.7 -4.7 3.8858 
9.8 -4.7 3.8621 
9.900001 -4.7 3.8957 
9.999999 -4.7 3.8808 
10.099999 -4.7 3.8948 
10.2 -4.7 3.8782 
10.3 -4.7 3.8818 
10.400001 -4.7 3.8824 
10.499999 -4.7 3.8775 
10.599999 -4.7 3.8858 
10.7 -4.7 3.8785 
10.8 -4.7 3.8854 
10.900001 -4.7 3.8804 
10.999999 -4.7 3.8792 
11.099999 -4.7 3.8893 
11.2 -4.7 3.8918 
11.3 -4.7 3.8794 
11.400001 -4.7 3.8666 
11.499999 -4.7 3.8975 
11.599999 -4.7 3.8666 
11.7 -4.7 3.8951 
11.8 -4.7 3.8823 
11.900001 -4.7 3.8640 
11.999999 -4.7 3.8570 
12.099999 -4.7 3.8922 
12.2 -4.7 3.8579 
12.3 -4.7 3.9038 
12.400001 -4.7 3.8881 
12.499999 -4.7 3.8911 
12.599999 -4.7 3.8783 
12.7 -4.7 3.8857 
12.8 -4.7 3.8991 
12.900001 -4.7 3.8903 
12.999999 -4.7 3.9097 
13.099999 -4.7 3.8846 
13.2 -4.7 3.8869 
13.3 -4.7 3.8621 
13.400001 -4.7 3.8879 
13.499999 -4.7 3.8959 
13.599998 -4.7 3.8724 
13.700001 -4.7 3.8950 
13.799999 -4.7 3.8752 
13.900002 -4.7 3.8897 
14.0 -4.7 3.8652 
14.099998 -4.7 3.8359 
14.200001 -4.7 3.8863 
14.299999 -4.7 3.8744 
14.400002 -4.7 3.8986 
14.5 -4.7 3.8982 
14.599998 -4.7 3.8541 
14.700001 -4.7 3.8907 
14.799999 -4.7 3.8745 
14.900002 -4.7 3.9077 
15.0 -4.7 3.9001 
15.099998 -4.7 3.9017 
15.200001 -4.7 3.8815 
15.299999 -4.7 3.8637 
15.400002 -4.7 3.8765 
15.5 -4.7 3.8457 
15.599998 -4.7 3.8539 
15.700001 -4.7 3.8427 
15.799999 -4.7 nan 
15.900002 -4.7 nan 
16.0 -4.7 nan 
16.099998 -4.7 nan 
16.200001 -4.7 nan 
16.299999 -4.7 nan 
16.400002 -4.7 nan 
16.5 -4.7 nan 
16.599998 -4.7 nan 
16.700001 -4.7 nan 
16.799999 -4.7 nan 
16.900002 -4.7 nan 
17.0 -4.7 nan 
17.099998 -4.7 nan 
17.200001 -4.7 nan 
17.299999 -4.7 nan 
17.400002 -4.7 nan 
17.5 -4.7 nan 
17.599998 -4.7 nan 
17.700001 -4.7 nan 
17.799999 -4.7 nan 
17.900002 -4.7 nan 
18.0 -4.7 nan 
18.099998 -4.7 nan 
18.200001 -4.7 nan 
18.299999 -4.7 nan 
18.400002 -4.7 nan 
18.5 -4.7 nan 
18.599998 -4.7 nan 
18.700001 -4.7 nan 
18.799999 -4.7 nan 
18.900002 -4.7 nan 
19.0 -4.7 nan 
19.099998 -4.7 nan 
19.200001 -4.7 nan 
19.299999 -4.7 nan 
-6.8 -4.6 nan 
-6.7 -4.6 nan 
-6.6 -4.6 nan 
-6.5 -4.6 nan 
-6.4 -4.6 nan 
-6.3 -4.6 nan 
-6.2 -4.6 nan 
-6.1 -4.6 nan 
-6.0 -4.6 nan 
-5.9 -4.6 nan 
-5.8 -4.6 nan 
-5.7 -4.6 nan 
-5.6 -4.6 nan 
-5.5 -4.6 nan 
-5.4 -4.6 nan 
-5.3 -4.6 nan 
-5.2 -4.6 nan 
-5.1 -4.6 nan 
-5.0 -4.6 nan 
-4.9 -4.6 nan 
-4.8 -4.6 nan 
-4.7 -4.6 nan 
-4.6 -4.6 nan 
-4.5 -4.6 nan 
-4.4 -4.6 nan 
-4.3 -4.6 nan 
-4.2 -4.6 nan 
-4.1 -4.6 nan 
-4.0 -4.6 nan 
-3.9 -4.6 nan 
-3.8 -4.6 nan 
-3.7 -4.6 nan 
-3.6 -4.6 nan 
-3.5 -4.6 nan 
-3.4 -4.6 nan 
-3.3 -4.6 nan 
-3.2 -4.6 nan 
-3.1 -4.6 3.8511 
-3.0 -4.6 3.9066 
-2.9 -4.6 3.9132 
-2.8 -4.6 3.8508 
-2.7 -4.6 3.9299 
-2.6 -4.6 3.8736 
-2.5 -4.6 3.9101 
-2.4 -4.6 3.9263 
-2.3 -4.6 3.8869 
-2.2 -4.6 3.8760 
-2.1 -4.6 3.9175 
-2.0 -4.6 3.8958 
-1.9 -4.6 3.8972 
-1.8 -4.6 3.8964 
-1.7 -4.6 3.8895 
-1.6 -4.6 3.8886 
-1.5 -4.6 3.9078 
-1.4 -4.6 3.9310 
-1.3 -4.6 3.8904 
-1.2 -4.6 3.9035 
-1.1 -4.6 3.8762 
-1.0 -4.6 3.8777 
-0.8999999999999999 -4.6 3.8748 
-0.8 -4.6 3.8690 
-0.7 -4.6 3.9000 
-0.6000000000000001 -4.6 3.8876 
-0.5 -4.6 3.8809 
-0.3999999999999999 -4.6 3.8684 
-0.2999999999999998 -4.6 3.8946 
-0.20000000000000018 -4.6 3.9085 
-0.10000000000000009 -4.6 3.8869 
0.0 -4.6 3.8861 
0.10000000000000009 -4.6 3.8815 
0.20000000000000018 -4.6 3.8976 
0.2999999999999998 -4.6 3.8731 
0.3999999999999999 -4.6 3.8785 
0.5 -4.6 3.8926 
0.6000000000000001 -4.6 3.8807 
0.7000000000000002 -4.6 3.8877 
0.7999999999999998 -4.6 3.8836 
0.8999999999999999 -4.6 3.8849 
1.0 -4.6 3.8978 
1.1 -4.6 3.8961 
1.2000000000000002 -4.6 3.8813 
1.2999999999999998 -4.6 3.8862 
1.4 -4.6 3.8913 
1.5 -4.6 3.8799 
1.5999990000000004 -4.6 3.8853 
1.7000000000000002 -4.6 3.8852 
1.7999999999999998 -4.6 3.8820 
1.9000000000000004 -4.6 3.8805 
2.0 -4.6 3.8892 
2.0999990000000004 -4.6 3.8793 
2.2 -4.6 3.8835 
2.3 -4.6 3.8951 
2.4000000000000004 -4.6 3.8959 
2.5 -4.6 3.8865 
2.5999990000000004 -4.6 3.8951 
2.7 -4.6 3.8922 
2.8 -4.6 3.9020 
2.9000000000000004 -4.6 3.8950 
3.0 -4.6 3.9053 
3.0999990000000004 -4.6 3.8927 
3.2 -4.6 3.9040 
3.3 -4.6 3.9042 
3.4000000000000004 -4.6 3.8975 
3.5 -4.6 3.9025 
3.5999990000000004 -4.6 3.9000 
3.7 -4.6 3.9051 
3.8 -4.6 3.9088 
3.9000000000000004 -4.6 3.9200 
4.0 -4.6 3.9082 
4.099999 -4.6 3.9035 
4.2 -4.6 3.8936 
4.3 -4.6 3.8928 
4.4 -4.6 3.9079 
4.5 -4.6 3.8817 
4.599999 -4.6 3.8932 
4.7 -4.6 3.9106 
4.8 -4.6 3.9079 
4.9 -4.6 3.8946 
5.0 -4.6 3.8848 
5.099999 -4.6 3.8933 
5.2 -4.6 3.8921 
5.3 -4.6 3.8915 
5.4 -4.6 3.9009 
5.5 -4.6 3.9074 
5.599999 -4.6 3.9025 
5.699999999999999 -4.6 3.9030 
5.800000000000001 -4.6 3.8979 
5.9 -4.6 3.8959 
6.0 -4.6 3.8976 
6.099999 -4.6 3.8999 
6.199999999999999 -4.6 3.8883 
6.300000000000001 -4.6 3.8942 
6.4 -4.6 3.8917 
6.5 -4.6 3.9144 
6.599999 -4.6 3.8971 
6.699999999999999 -4.6 3.8938 
6.800000000000001 -4.6 3.8889 
6.9 -4.6 3.8923 
7.0 -4.6 3.8965 
7.099999 -4.6 3.8925 
7.199999999999999 -4.6 3.9052 
7.300000000000001 -4.6 3.9110 
7.4 -4.6 3.8934 
7.5 -4.6 3.9137 
7.599999 -4.6 3.9109 
7.699999999999999 -4.6 3.9119 
7.800000000000001 -4.6 3.9060 
7.9 -4.6 3.8985 
8.0 -4.6 3.8876 
8.099999 -4.6 3.8959 
8.2 -4.6 3.8922 
8.3 -4.6 3.9006 
8.4 -4.6 3.8975 
8.5 -4.6 3.8999 
8.599999 -4.6 3.9103 
8.7 -4.6 3.8973 
8.8 -4.6 3.9058 
8.9 -4.6 3.8921 
9.0 -4.6 3.9124 
9.099999 -4.6 3.8968 
9.2 -4.6 3.9062 
9.3 -4.6 3.8825 
9.400001 -4.6 3.8943 
9.499999 -4.6 3.8942 
9.599999 -4.6 3.9166 
9.7 -4.6 3.8952 
9.8 -4.6 3.8942 
9.900001 -4.6 3.8870 
9.999999 -4.6 3.8826 
10.099999 -4.6 3.8909 
10.2 -4.6 3.8730 
10.3 -4.6 3.8831 
10.400001 -4.6 3.8886 
10.499999 -4.6 3.8766 
10.599999 -4.6 3.8820 
10.7 -4.6 3.8707 
10.8 -4.6 3.8824 
10.900001 -4.6 3.8951 
10.999999 -4.6 3.8752 
11.099999 -4.6 3.8684 
11.2 -4.6 3.8847 
11.3 -4.6 3.8732 
11.400001 -4.6 3.8798 
11.499999 -4.6 3.8878 
11.599999 -4.6 3.8980 
11.7 -4.6 3.8806 
11.8 -4.6 3.9002 
11.900001 -4.6 3.8993 
11.999999 -4.6 3.8991 
12.099999 -4.6 3.8802 
12.2 -4.6 3.8881 
12.3 -4.6 3.8826 
12.400001 -4.6 3.8868 
12.499999 -4.6 3.8832 
12.599999 -4.6 3.8844 
12.7 -4.6 3.9032 
12.8 -4.6 3.8835 
12.900001 -4.6 3.8875 
12.999999 -4.6 3.8994 
13.099999 -4.6 3.8746 
13.2 -4.6 3.8802 
13.3 -4.6 3.8925 
13.400001 -4.6 3.8857 
13.499999 -4.6 3.8757 
13.599998 -4.6 3.8910 
13.700001 -4.6 3.8794 
13.799999 -4.6 3.8918 
13.900002 -4.6 3.8877 
14.0 -4.6 3.9001 
14.099998 -4.6 3.8732 
14.200001 -4.6 3.8608 
14.299999 -4.6 3.8846 
14.400002 -4.6 3.8751 
14.5 -4.6 3.8716 
14.599998 -4.6 3.8579 
14.700001 -4.6 3.8897 
14.799999 -4.6 3.9245 
14.900002 -4.6 3.8779 
15.0 -4.6 3.8927 
15.099998 -4.6 3.9155 
15.200001 -4.6 3.8585 
15.299999 -4.6 3.8986 
15.400002 -4.6 3.8945 
15.5 -4.6 3.9080 
15.599998 -4.6 3.8607 
15.700001 -4.6 3.8742 
15.799999 -4.6 3.8873 
15.900002 -4.6 3.9036 
16.0 -4.6 nan 
16.099998 -4.6 nan 
16.200001 -4.6 nan 
16.299999 -4.6 nan 
16.400002 -4.6 nan 
16.5 -4.6 nan 
16.599998 -4.6 nan 
16.700001 -4.6 nan 
16.799999 -4.6 nan 
16.900002 -4.6 nan 
17.0 -4.6 nan 
17.099998 -4.6 nan 
17.200001 -4.6 nan 
17.299999 -4.6 nan 
17.400002 -4.6 nan 
17.5 -4.6 nan 
17.599998 -4.6 nan 
17.700001 -4.6 nan 
17.799999 -4.6 nan 
17.900002 -4.6 nan 
18.0 -4.6 nan 
18.099998 -4.6 nan 
18.200001 -4.6 nan 
18.299999 -4.6 nan 
18.400002 -4.6 nan 
18.5 -4.6 nan 
18.599998 -4.6 nan 
18.700001 -4.6 nan 
18.799999 -4.6 nan 
18.900002 -4.6 nan 
19.0 -4.6 nan 
19.099998 -4.6 nan 
19.200001 -4.6 nan 
19.299999 -4.6 nan 
-6.8 -4.5 nan 
-6.7 -4.5 nan 
-6.6 -4.5 nan 
-6.5 -4.5 nan 
-6.4 -4.5 nan 
-6.3 -4.5 nan 
-6.2 -4.5 nan 
-6.1 -4.5 nan 
-6.0 -4.5 nan 
-5.9 -4.5 nan 
-5.8 -4.5 nan 
-5.7 -4.5 nan 
-5.6 -4.5 nan 
-5.5 -4.5 nan 
-5.4 -4.5 nan 
-5.3 -4.5 nan 
-5.2 -4.5 nan 
-5.1 -4.5 nan 
-5.0 -4.5 nan 
-4.9 -4.5 nan 
-4.8 -4.5 nan 
-4.7 -4.5 nan 
-4.6 -4.5 nan 
-4.5 -4.5 nan 
-4.4 -4.5 nan 
-4.3 -4.5 nan 
-4.2 -4.5 nan 
-4.1 -4.5 nan 
-4.0 -4.5 nan 
-3.9 -4.5 nan 
-3.8 -4.5 nan 
-3.7 -4.5 nan 
-3.6 -4.5 nan 
-3.5 -4.5 nan 
-3.4 -4.5 nan 
-3.3 -4.5 nan 
-3.2 -4.5 nan 
-3.1 -4.5 3.8675 
-3.0 -4.5 3.8945 
-2.9 -4.5 3.9149 
-2.8 -4.5 3.8892 
-2.7 -4.5 3.8972 
-2.6 -4.5 3.8801 
-2.5 -4.5 3.9170 
-2.4 -4.5 3.8906 
-2.3 -4.5 3.8766 
-2.2 -4.5 3.9092 
-2.1 -4.5 3.8938 
-2.0 -4.5 3.8881 
-1.9 -4.5 3.8783 
-1.8 -4.5 3.8891 
-1.7 -4.5 3.8710 
-1.6 -4.5 3.8996 
-1.5 -4.5 3.8749 
-1.4 -4.5 3.8840 
-1.3 -4.5 3.8845 
-1.2 -4.5 3.8811 
-1.1 -4.5 3.9081 
-1.0 -4.5 3.8937 
-0.8999999999999999 -4.5 3.9050 
-0.8 -4.5 3.8946 
-0.7 -4.5 3.8893 
-0.6000000000000001 -4.5 3.8939 
-0.5 -4.5 3.8840 
-0.3999999999999999 -4.5 3.8989 
-0.2999999999999998 -4.5 3.8811 
-0.20000000000000018 -4.5 3.8917 
-0.10000000000000009 -4.5 3.8823 
0.0 -4.5 3.8877 
0.10000000000000009 -4.5 3.8876 
0.20000000000000018 -4.5 3.8797 
0.2999999999999998 -4.5 3.8889 
0.3999999999999999 -4.5 3.8757 
0.5 -4.5 3.8999 
0.6000000000000001 -4.5 3.9080 
0.7000000000000002 -4.5 3.8909 
0.7999999999999998 -4.5 3.8789 
0.8999999999999999 -4.5 3.9081 
1.0 -4.5 3.8748 
1.1 -4.5 3.8853 
1.2000000000000002 -4.5 3.8920 
1.2999999999999998 -4.5 3.8980 
1.4 -4.5 3.9049 
1.5 -4.5 3.8948 
1.5999990000000004 -4.5 3.8861 
1.7000000000000002 -4.5 3.8890 
1.7999999999999998 -4.5 3.8731 
1.9000000000000004 -4.5 3.8804 
2.0 -4.5 3.8879 
2.0999990000000004 -4.5 3.8828 
2.2 -4.5 3.8854 
2.3 -4.5 3.8904 
2.4000000000000004 -4.5 3.8875 
2.5 -4.5 3.9028 
2.5999990000000004 -4.5 3.8871 
2.7 -4.5 3.8918 
2.8 -4.5 3.9013 
2.9000000000000004 -4.5 3.8794 
3.0 -4.5 3.8982 
3.0999990000000004 -4.5 3.9086 
3.2 -4.5 3.8966 
3.3 -4.5 3.9025 
3.4000000000000004 -4.5 3.8886 
3.5 -4.5 3.9032 
3.5999990000000004 -4.5 3.8943 
3.7 -4.5 3.8962 
3.8 -4.5 3.8966 
3.9000000000000004 -4.5 3.9057 
4.0 -4.5 3.9078 
4.099999 -4.5 3.8956 
4.2 -4.5 3.9001 
4.3 -4.5 3.8966 
4.4 -4.5 3.8935 
4.5 -4.5 3.9033 
4.599999 -4.5 3.8980 
4.7 -4.5 3.8923 
4.8 -4.5 3.8953 
4.9 -4.5 3.8934 
5.0 -4.5 3.8949 
5.099999 -4.5 3.8991 
5.2 -4.5 3.9030 
5.3 -4.5 3.8947 
5.4 -4.5 3.8915 
5.5 -4.5 3.9000 
5.599999 -4.5 3.9074 
5.699999999999999 -4.5 3.9020 
5.800000000000001 -4.5 3.9014 
5.9 -4.5 3.8999 
6.0 -4.5 3.9040 
6.099999 -4.5 3.8977 
6.199999999999999 -4.5 3.9002 
6.300000000000001 -4.5 3.8924 
6.4 -4.5 3.9028 
6.5 -4.5 3.9066 
6.599999 -4.5 3.8936 
6.699999999999999 -4.5 3.9006 
6.800000000000001 -4.5 3.8970 
6.9 -4.5 3.9043 
7.0 -4.5 3.8966 
7.099999 -4.5 3.8972 
7.199999999999999 -4.5 3.8991 
7.300000000000001 -4.5 3.9004 
7.4 -4.5 3.8965 
7.5 -4.5 3.8989 
7.599999 -4.5 3.9017 
7.699999999999999 -4.5 3.9082 
7.800000000000001 -4.5 3.9024 
7.9 -4.5 3.8971 
8.0 -4.5 3.9131 
8.099999 -4.5 3.9043 
8.2 -4.5 3.9010 
8.3 -4.5 3.9099 
8.4 -4.5 3.8989 
8.5 -4.5 3.8984 
8.599999 -4.5 3.8988 
8.7 -4.5 3.9073 
8.8 -4.5 3.8996 
8.9 -4.5 3.9029 
9.0 -4.5 3.9038 
9.099999 -4.5 3.9145 
9.2 -4.5 3.8956 
9.3 -4.5 3.9020 
9.400001 -4.5 3.9136 
9.499999 -4.5 3.8896 
9.599999 -4.5 3.9019 
9.7 -4.5 3.9050 
9.8 -4.5 3.8937 
9.900001 -4.5 3.8977 
9.999999 -4.5 3.8916 
10.099999 -4.5 3.8831 
10.2 -4.5 3.8933 
10.3 -4.5 3.8956 
10.400001 -4.5 3.8959 
10.499999 -4.5 3.8869 
10.599999 -4.5 3.8878 
10.7 -4.5 3.8640 
10.8 -4.5 3.8883 
10.900001 -4.5 3.8952 
10.999999 -4.5 3.8780 
11.099999 -4.5 3.8780 
11.2 -4.5 3.8852 
11.3 -4.5 3.8779 
11.400001 -4.5 3.8892 
11.499999 -4.5 3.9008 
11.599999 -4.5 3.8827 
11.7 -4.5 3.8773 
11.8 -4.5 3.8806 
11.900001 -4.5 3.8896 
11.999999 -4.5 3.8806 
12.099999 -4.5 3.8723 
12.2 -4.5 3.8830 
12.3 -4.5 3.8897 
12.400001 -4.5 3.8843 
12.499999 -4.5 3.8804 
12.599999 -4.5 3.8707 
12.7 -4.5 3.8622 
12.8 -4.5 3.8929 
12.900001 -4.5 3.8802 
12.999999 -4.5 3.8910 
13.099999 -4.5 3.9034 
13.2 -4.5 3.9124 
13.3 -4.5 3.8844 
13.400001 -4.5 3.9026 
13.499999 -4.5 3.8705 
13.599998 -4.5 3.9132 
13.700001 -4.5 3.8976 
13.799999 -4.5 3.8735 
13.900002 -4.5 3.8835 
14.0 -4.5 3.8502 
14.099998 -4.5 3.8979 
14.200001 -4.5 3.8893 
14.299999 -4.5 3.8756 
14.400002 -4.5 3.8939 
14.5 -4.5 3.9052 
14.599998 -4.5 3.8823 
14.700001 -4.5 3.8661 
14.799999 -4.5 3.8958 
14.900002 -4.5 3.8987 
15.0 -4.5 3.8913 
15.099998 -4.5 3.9016 
15.200001 -4.5 3.8999 
15.299999 -4.5 3.9223 
15.400002 -4.5 3.8628 
15.5 -4.5 3.9226 
15.599998 -4.5 3.8508 
15.700001 -4.5 3.8670 
15.799999 -4.5 3.8815 
15.900002 -4.5 3.8811 
16.0 -4.5 3.9095 
16.099998 -4.5 nan 
16.200001 -4.5 nan 
16.299999 -4.5 nan 
16.400002 -4.5 nan 
16.5 -4.5 nan 
16.599998 -4.5 nan 
16.700001 -4.5 nan 
16.799999 -4.5 nan 
16.900002 -4.5 nan 
17.0 -4.5 nan 
17.099998 -4.5 nan 
17.200001 -4.5 nan 
17.299999 -4.5 nan 
17.400002 -4.5 nan 
17.5 -4.5 nan 
17.599998 -4.5 nan 
17.700001 -4.5 nan 
17.799999 -4.5 nan 
17.900002 -4.5 nan 
18.0 -4.5 nan 
18.099998 -4.5 nan 
18.200001 -4.5 nan 
18.299999 -4.5 nan 
18.400002 -4.5 nan 
18.5 -4.5 nan 
18.599998 -4.5 nan 
18.700001 -4.5 nan 
18.799999 -4.5 nan 
18.900002 -4.5 nan 
19.0 -4.5 nan 
19.099998 -4.5 nan 
19.200001 -4.5 nan 
19.299999 -4.5 nan 
-6.8 -4.4 nan 
-6.7 -4.4 nan 
-6.6 -4.4 nan 
-6.5 -4.4 nan 
-6.4 -4.4 nan 
-6.3 -4.4 nan 
-6.2 -4.4 nan 
-6.1 -4.4 nan 
-6.0 -4.4 nan 
-5.9 -4.4 nan 
-5.8 -4.4 nan 
-5.7 -4.4 nan 
-5.6 -4.4 nan 
-5.5 -4.4 nan 
-5.4 -4.4 nan 
-5.3 -4.4 nan 
-5.2 -4.4 nan 
-5.1 -4.4 nan 
-5.0 -4.4 nan 
-4.9 -4.4 nan 
-4.8 -4.4 nan 
-4.7 -4.4 nan 
-4.6 -4.4 nan 
-4.5 -4.4 nan 
-4.4 -4.4 nan 
-4.3 -4.4 nan 
-4.2 -4.4 nan 
-4.1 -4.4 nan 
-4.0 -4.4 nan 
-3.9 -4.4 nan 
-3.8 -4.4 nan 
-3.7 -4.4 nan 
-3.6 -4.4 nan 
-3.5 -4.4 nan 
-3.4 -4.4 nan 
-3.3 -4.4 nan 
-3.2 -4.4 3.8390 
-3.1 -4.4 3.8681 
-3.0 -4.4 3.8758 
-2.9 -4.4 3.8303 
-2.8 -4.4 3.8638 
-2.7 -4.4 3.8725 
-2.6 -4.4 3.9005 
-2.5 -4.4 3.8916 
-2.4 -4.4 3.8842 
-2.3 -4.4 3.8489 
-2.2 -4.4 3.9190 
-2.1 -4.4 3.8696 
-2.0 -4.4 3.9089 
-1.9 -4.4 3.8827 
-1.8 -4.4 3.8895 
-1.7 -4.4 3.8808 
-1.6 -4.4 3.8799 
-1.5 -4.4 3.8741 
-1.4 -4.4 3.8939 
-1.3 -4.4 3.8919 
-1.2 -4.4 3.8770 
-1.1 -4.4 3.8774 
-1.0 -4.4 3.8842 
-0.8999999999999999 -4.4 3.8922 
-0.8 -4.4 3.8795 
-0.7 -4.4 3.8914 
-0.6000000000000001 -4.4 3.8922 
-0.5 -4.4 3.8768 
-0.3999999999999999 -4.4 3.9023 
-0.2999999999999998 -4.4 3.8785 
-0.20000000000000018 -4.4 3.8936 
-0.10000000000000009 -4.4 3.8809 
0.0 -4.4 3.8953 
0.10000000000000009 -4.4 3.8853 
0.20000000000000018 -4.4 3.8803 
0.2999999999999998 -4.4 3.8774 
0.3999999999999999 -4.4 3.8701 
0.5 -4.4 3.8921 
0.6000000000000001 -4.4 3.8936 
0.7000000000000002 -4.4 3.8938 
0.7999999999999998 -4.4 3.8850 
0.8999999999999999 -4.4 3.8877 
1.0 -4.4 3.8744 
1.1 -4.4 3.8997 
1.2000000000000002 -4.4 3.8890 
1.2999999999999998 -4.4 3.8878 
1.4 -4.4 3.8799 
1.5 -4.4 3.8812 
1.5999990000000004 -4.4 3.8899 
1.7000000000000002 -4.4 3.8858 
1.7999999999999998 -4.4 3.8986 
1.9000000000000004 -4.4 3.8969 
2.0 -4.4 3.8956 
2.0999990000000004 -4.4 3.8827 
2.2 -4.4 3.9012 
2.3 -4.4 3.9010 
2.4000000000000004 -4.4 3.8947 
2.5 -4.4 3.9004 
2.5999990000000004 -4.4 3.8981 
2.7 -4.4 3.8996 
2.8 -4.4 3.9025 
2.9000000000000004 -4.4 3.9058 
3.0 -4.4 3.9031 
3.0999990000000004 -4.4 3.9006 
3.2 -4.4 3.8985 
3.3 -4.4 3.9067 
3.4000000000000004 -4.4 3.8976 
3.5 -4.4 3.9033 
3.5999990000000004 -4.4 3.9123 
3.7 -4.4 3.8935 
3.8 -4.4 3.9122 
3.9000000000000004 -4.4 3.8963 
4.0 -4.4 3.9025 
4.099999 -4.4 3.9054 
4.2 -4.4 3.9042 
4.3 -4.4 3.8948 
4.4 -4.4 3.8912 
4.5 -4.4 3.8967 
4.599999 -4.4 3.8886 
4.7 -4.4 3.8971 
4.8 -4.4 3.8959 
4.9 -4.4 3.8839 
5.0 -4.4 3.8876 
5.099999 -4.4 3.8872 
5.2 -4.4 3.8988 
5.3 -4.4 3.8919 
5.4 -4.4 3.9141 
5.5 -4.4 3.8862 
5.599999 -4.4 3.8991 
5.699999999999999 -4.4 3.9018 
5.800000000000001 -4.4 3.8995 
5.9 -4.4 3.8965 
6.0 -4.4 3.8993 
6.099999 -4.4 3.8978 
6.199999999999999 -4.4 3.8955 
6.300000000000001 -4.4 3.8953 
6.4 -4.4 3.9069 
6.5 -4.4 3.9004 
6.599999 -4.4 3.8853 
6.699999999999999 -4.4 3.8966 
6.800000000000001 -4.4 3.8948 
6.9 -4.4 3.8940 
7.0 -4.4 3.8799 
7.099999 -4.4 3.8930 
7.199999999999999 -4.4 3.8983 
7.300000000000001 -4.4 3.9034 
7.4 -4.4 3.8872 
7.5 -4.4 3.9074 
7.599999 -4.4 3.8865 
7.699999999999999 -4.4 3.8938 
7.800000000000001 -4.4 3.9017 
7.9 -4.4 3.8921 
8.0 -4.4 3.8950 
8.099999 -4.4 3.8934 
8.2 -4.4 3.8948 
8.3 -4.4 3.8889 
8.4 -4.4 3.8963 
8.5 -4.4 3.8907 
8.599999 -4.4 3.8904 
8.7 -4.4 3.8951 
8.8 -4.4 3.9036 
8.9 -4.4 3.9083 
9.0 -4.4 3.8983 
9.099999 -4.4 3.9120 
9.2 -4.4 3.9033 
9.3 -4.4 3.8956 
9.400001 -4.4 3.8907 
9.499999 -4.4 3.8751 
9.599999 -4.4 3.8998 
9.7 -4.4 3.8993 
9.8 -4.4 3.8866 
9.900001 -4.4 3.8997 
9.999999 -4.4 3.8924 
10.099999 -4.4 3.8929 
10.2 -4.4 3.8894 
10.3 -4.4 3.8822 
10.400001 -4.4 3.8891 
10.499999 -4.4 3.8840 
10.599999 -4.4 3.8835 
10.7 -4.4 3.8920 
10.8 -4.4 3.8930 
10.900001 -4.4 3.8765 
10.999999 -4.4 3.9012 
11.099999 -4.4 3.8914 
11.2 -4.4 3.8954 
11.3 -4.4 3.8948 
11.400001 -4.4 3.8877 
11.499999 -4.4 3.8941 
11.599999 -4.4 3.8840 
11.7 -4.4 3.8894 
11.8 -4.4 3.8872 
11.900001 -4.4 3.8908 
11.999999 -4.4 3.8906 
12.099999 -4.4 3.9000 
12.2 -4.4 3.8675 
12.3 -4.4 3.8759 
12.400001 -4.4 3.8960 
12.499999 -4.4 3.8774 
12.599999 -4.4 3.8743 
12.7 -4.4 3.8951 
12.8 -4.4 3.8850 
12.900001 -4.4 3.8621 
12.999999 -4.4 3.8905 
13.099999 -4.4 3.9028 
13.2 -4.4 3.8722 
13.3 -4.4 3.8698 
13.400001 -4.4 3.8699 
13.499999 -4.4 3.9008 
13.599998 -4.4 3.8765 
13.700001 -4.4 3.8877 
13.799999 -4.4 3.9053 
13.900002 -4.4 3.8995 
14.0 -4.4 3.8626 
14.099998 -4.4 3.8797 
14.200001 -4.4 3.9132 
14.299999 -4.4 3.8781 
14.400002 -4.4 3.8959 
14.5 -4.4 3.9033 
14.599998 -4.4 3.8958 
14.700001 -4.4 3.8831 
14.799999 -4.4 3.9050 
14.900002 -4.4 3.8634 
15.0 -4.4 3.8588 
15.099998 -4.4 3.8967 
15.200001 -4.4 3.8724 
15.299999 -4.4 3.8950 
15.400002 -4.4 3.8996 
15.5 -4.4 3.8843 
15.599998 -4.4 3.8708 
15.700001 -4.4 3.9096 
15.799999 -4.4 3.8545 
15.900002 -4.4 3.8811 
16.0 -4.4 3.9285 
16.099998 -4.4 nan 
16.200001 -4.4 nan 
16.299999 -4.4 nan 
16.400002 -4.4 nan 
16.5 -4.4 nan 
16.599998 -4.4 nan 
16.700001 -4.4 nan 
16.799999 -4.4 nan 
16.900002 -4.4 nan 
17.0 -4.4 nan 
17.099998 -4.4 nan 
17.200001 -4.4 nan 
17.299999 -4.4 nan 
17.400002 -4.4 nan 
17.5 -4.4 nan 
17.599998 -4.4 nan 
17.700001 -4.4 nan 
17.799999 -4.4 nan 
17.900002 -4.4 nan 
18.0 -4.4 nan 
18.099998 -4.4 nan 
18.200001 -4.4 nan 
18.299999 -4.4 nan 
18.400002 -4.4 nan 
18.5 -4.4 nan 
18.599998 -4.4 nan 
18.700001 -4.4 nan 
18.799999 -4.4 nan 
18.900002 -4.4 nan 
19.0 -4.4 nan 
19.099998 -4.4 nan 
19.200001 -4.4 nan 
19.299999 -4.4 nan 
-6.8 -4.300000000000001 nan 
-6.7 -4.300000000000001 nan 
-6.6 -4.300000000000001 nan 
-6.5 -4.300000000000001 nan 
-6.4 -4.300000000000001 nan 
-6.3 -4.300000000000001 nan 
-6.2 -4.300000000000001 nan 
-6.1 -4.300000000000001 nan 
-6.0 -4.300000000000001 nan 
-5.9 -4.300000000000001 nan 
-5.8 -4.300000000000001 nan 
-5.7 -4.300000000000001 nan 
-5.6 -4.300000000000001 nan 
-5.5 -4.300000000000001 nan 
-5.4 -4.300000000000001 nan 
-5.3 -4.300000000000001 nan 
-5.2 -4.300000000000001 nan 
-5.1 -4.300000000000001 nan 
-5.0 -4.300000000000001 nan 
-4.9 -4.300000000000001 nan 
-4.8 -4.300000000000001 nan 
-4.7 -4.300000000000001 nan 
-4.6 -4.300000000000001 nan 
-4.5 -4.300000000000001 nan 
-4.4 -4.300000000000001 nan 
-4.3 -4.300000000000001 nan 
-4.2 -4.300000000000001 nan 
-4.1 -4.300000000000001 nan 
-4.0 -4.300000000000001 nan 
-3.9 -4.300000000000001 nan 
-3.8 -4.300000000000001 nan 
-3.7 -4.300000000000001 nan 
-3.6 -4.300000000000001 nan 
-3.5 -4.300000000000001 nan 
-3.4 -4.300000000000001 nan 
-3.3 -4.300000000000001 3.8553 
-3.2 -4.300000000000001 3.8604 
-3.1 -4.300000000000001 3.8925 
-3.0 -4.300000000000001 3.9178 
-2.9 -4.300000000000001 3.9118 
-2.8 -4.300000000000001 3.8675 
-2.7 -4.300000000000001 3.8692 
-2.6 -4.300000000000001 3.8773 
-2.5 -4.300000000000001 3.9080 
-2.4 -4.300000000000001 3.8873 
-2.3 -4.300000000000001 3.8825 
-2.2 -4.300000000000001 3.8739 
-2.1 -4.300000000000001 3.8781 
-2.0 -4.300000000000001 3.8887 
-1.9 -4.300000000000001 3.8802 
-1.8 -4.300000000000001 3.8870 
-1.7 -4.300000000000001 3.8754 
-1.6 -4.300000000000001 3.8952 
-1.5 -4.300000000000001 3.8824 
-1.4 -4.300000000000001 3.8860 
-1.3 -4.300000000000001 3.8859 
-1.2 -4.300000000000001 3.8971 
-1.1 -4.300000000000001 3.8783 
-1.0 -4.300000000000001 3.9031 
-0.8999999999999999 -4.300000000000001 3.8913 
-0.8 -4.300000000000001 3.8994 
-0.7 -4.300000000000001 3.9013 
-0.6000000000000001 -4.300000000000001 3.8870 
-0.5 -4.300000000000001 3.8767 
-0.3999999999999999 -4.300000000000001 3.8605 
-0.2999999999999998 -4.300000000000001 3.8890 
-0.20000000000000018 -4.300000000000001 3.9029 
-0.10000000000000009 -4.300000000000001 3.9046 
0.0 -4.300000000000001 3.8842 
0.10000000000000009 -4.300000000000001 3.8852 
0.20000000000000018 -4.300000000000001 3.8790 
0.2999999999999998 -4.300000000000001 3.8854 
0.3999999999999999 -4.300000000000001 3.8902 
0.5 -4.300000000000001 3.8810 
0.6000000000000001 -4.300000000000001 3.9061 
0.7000000000000002 -4.300000000000001 3.8863 
0.7999999999999998 -4.300000000000001 3.8911 
0.8999999999999999 -4.300000000000001 3.9077 
1.0 -4.300000000000001 3.8903 
1.1 -4.300000000000001 3.8841 
1.2000000000000002 -4.300000000000001 3.8787 
1.2999999999999998 -4.300000000000001 3.8900 
1.4 -4.300000000000001 3.9007 
1.5 -4.300000000000001 3.8795 
1.5999990000000004 -4.300000000000001 3.8886 
1.7000000000000002 -4.300000000000001 3.8986 
1.7999999999999998 -4.300000000000001 3.8782 
1.9000000000000004 -4.300000000000001 3.8873 
2.0 -4.300000000000001 3.8852 
2.0999990000000004 -4.300000000000001 3.8967 
2.2 -4.300000000000001 3.8874 
2.3 -4.300000000000001 3.9024 
2.4000000000000004 -4.300000000000001 3.8806 
2.5 -4.300000000000001 3.9019 
2.5999990000000004 -4.300000000000001 3.9162 
2.7 -4.300000000000001 3.9064 
2.8 -4.300000000000001 3.8978 
2.9000000000000004 -4.300000000000001 3.8952 
3.0 -4.300000000000001 3.9044 
3.0999990000000004 -4.300000000000001 3.9036 
3.2 -4.300000000000001 3.9128 
3.3 -4.300000000000001 3.8957 
3.4000000000000004 -4.300000000000001 3.8960 
3.5 -4.300000000000001 3.9008 
3.5999990000000004 -4.300000000000001 3.8907 
3.7 -4.300000000000001 3.8973 
3.8 -4.300000000000001 3.9002 
3.9000000000000004 -4.300000000000001 3.8938 
4.0 -4.300000000000001 3.8971 
4.099999 -4.300000000000001 3.9084 
4.2 -4.300000000000001 3.9091 
4.3 -4.300000000000001 3.8919 
4.4 -4.300000000000001 3.9007 
4.5 -4.300000000000001 3.8976 
4.599999 -4.300000000000001 3.8944 
4.7 -4.300000000000001 3.8997 
4.8 -4.300000000000001 3.8876 
4.9 -4.300000000000001 3.8997 
5.0 -4.300000000000001 3.8934 
5.099999 -4.300000000000001 3.9061 
5.2 -4.300000000000001 3.8961 
5.3 -4.300000000000001 3.9054 
5.4 -4.300000000000001 3.8975 
5.5 -4.300000000000001 3.8945 
5.599999 -4.300000000000001 3.8896 
5.699999999999999 -4.300000000000001 3.8951 
5.800000000000001 -4.300000000000001 3.8990 
5.9 -4.300000000000001 3.8992 
6.0 -4.300000000000001 3.8930 
6.099999 -4.300000000000001 3.8894 
6.199999999999999 -4.300000000000001 3.8810 
6.300000000000001 -4.300000000000001 3.9013 
6.4 -4.300000000000001 3.9015 
6.5 -4.300000000000001 3.8925 
6.599999 -4.300000000000001 3.8983 
6.699999999999999 -4.300000000000001 3.8947 
6.800000000000001 -4.300000000000001 3.9075 
6.9 -4.300000000000001 3.8887 
7.0 -4.300000000000001 3.8959 
7.099999 -4.300000000000001 3.9027 
7.199999999999999 -4.300000000000001 3.8970 
7.300000000000001 -4.300000000000001 3.8915 
7.4 -4.300000000000001 3.8981 
7.5 -4.300000000000001 3.8935 
7.599999 -4.300000000000001 3.8944 
7.699999999999999 -4.300000000000001 3.9007 
7.800000000000001 -4.300000000000001 3.8946 
7.9 -4.300000000000001 3.9050 
8.0 -4.300000000000001 3.8978 
8.099999 -4.300000000000001 3.8922 
8.2 -4.300000000000001 3.8959 
8.3 -4.300000000000001 3.8902 
8.4 -4.300000000000001 3.9076 
8.5 -4.300000000000001 3.8883 
8.599999 -4.300000000000001 3.9001 
8.7 -4.300000000000001 3.9033 
8.8 -4.300000000000001 3.8936 
8.9 -4.300000000000001 3.8972 
9.0 -4.300000000000001 3.8908 
9.099999 -4.300000000000001 3.9019 
9.2 -4.300000000000001 3.8949 
9.3 -4.300000000000001 3.8984 
9.400001 -4.300000000000001 3.9025 
9.499999 -4.300000000000001 3.9001 
9.599999 -4.300000000000001 3.9021 
9.7 -4.300000000000001 3.8966 
9.8 -4.300000000000001 3.9025 
9.900001 -4.300000000000001 3.9003 
9.999999 -4.300000000000001 3.8904 
10.099999 -4.300000000000001 3.9019 
10.2 -4.300000000000001 3.8868 
10.3 -4.300000000000001 3.8876 
10.400001 -4.300000000000001 3.8954 
10.499999 -4.300000000000001 3.8984 
10.599999 -4.300000000000001 3.8917 
10.7 -4.300000000000001 3.8956 
10.8 -4.300000000000001 3.8820 
10.900001 -4.300000000000001 3.8791 
10.999999 -4.300000000000001 3.8817 
11.099999 -4.300000000000001 3.8758 
11.2 -4.300000000000001 3.8869 
11.3 -4.300000000000001 3.8857 
11.400001 -4.300000000000001 3.8744 
11.499999 -4.300000000000001 3.8859 
11.599999 -4.300000000000001 3.8886 
11.7 -4.300000000000001 3.8865 
11.8 -4.300000000000001 3.8870 
11.900001 -4.300000000000001 3.8841 
11.999999 -4.300000000000001 3.8976 
12.099999 -4.300000000000001 3.9000 
12.2 -4.300000000000001 3.8750 
12.3 -4.300000000000001 3.8821 
12.400001 -4.300000000000001 3.8769 
12.499999 -4.300000000000001 3.8797 
12.599999 -4.300000000000001 3.8989 
12.7 -4.300000000000001 3.8939 
12.8 -4.300000000000001 3.8929 
12.900001 -4.300000000000001 3.8810 
12.999999 -4.300000000000001 3.8692 
13.099999 -4.300000000000001 3.8882 
13.2 -4.300000000000001 3.8850 
13.3 -4.300000000000001 3.8902 
13.400001 -4.300000000000001 3.8847 
13.499999 -4.300000000000001 3.8677 
13.599998 -4.300000000000001 3.8985 
13.700001 -4.300000000000001 3.9048 
13.799999 -4.300000000000001 3.8759 
13.900002 -4.300000000000001 3.8861 
14.0 -4.300000000000001 3.9008 
14.099998 -4.300000000000001 3.8707 
14.200001 -4.300000000000001 3.8844 
14.299999 -4.300000000000001 3.8847 
14.400002 -4.300000000000001 3.8889 
14.5 -4.300000000000001 3.8873 
14.599998 -4.300000000000001 3.8963 
14.700001 -4.300000000000001 3.8895 
14.799999 -4.300000000000001 3.8627 
14.900002 -4.300000000000001 3.8934 
15.0 -4.300000000000001 3.8580 
15.099998 -4.300000000000001 3.9060 
15.200001 -4.300000000000001 3.8878 
15.299999 -4.300000000000001 3.9096 
15.400002 -4.300000000000001 3.9134 
15.5 -4.300000000000001 3.9255 
15.599998 -4.300000000000001 3.8693 
15.700001 -4.300000000000001 3.9350 
15.799999 -4.300000000000001 3.8779 
15.900002 -4.300000000000001 3.9044 
16.0 -4.300000000000001 3.8473 
16.099998 -4.300000000000001 3.8465 
16.200001 -4.300000000000001 nan 
16.299999 -4.300000000000001 nan 
16.400002 -4.300000000000001 nan 
16.5 -4.300000000000001 nan 
16.599998 -4.300000000000001 nan 
16.700001 -4.300000000000001 nan 
16.799999 -4.300000000000001 nan 
16.900002 -4.300000000000001 nan 
17.0 -4.300000000000001 nan 
17.099998 -4.300000000000001 nan 
17.200001 -4.300000000000001 nan 
17.299999 -4.300000000000001 nan 
17.400002 -4.300000000000001 nan 
17.5 -4.300000000000001 nan 
17.599998 -4.300000000000001 nan 
17.700001 -4.300000000000001 nan 
17.799999 -4.300000000000001 nan 
17.900002 -4.300000000000001 nan 
18.0 -4.300000000000001 nan 
18.099998 -4.300000000000001 nan 
18.200001 -4.300000000000001 nan 
18.299999 -4.300000000000001 nan 
18.400002 -4.300000000000001 nan 
18.5 -4.300000000000001 nan 
18.599998 -4.300000000000001 nan 
18.700001 -4.300000000000001 nan 
18.799999 -4.300000000000001 nan 
18.900002 -4.300000000000001 nan 
19.0 -4.300000000000001 nan 
19.099998 -4.300000000000001 nan 
19.200001 -4.300000000000001 nan 
19.299999 -4.300000000000001 nan 
-6.8 -4.2 nan 
-6.7 -4.2 nan 
-6.6 -4.2 nan 
-6.5 -4.2 nan 
-6.4 -4.2 nan 
-6.3 -4.2 nan 
-6.2 -4.2 nan 
-6.1 -4.2 nan 
-6.0 -4.2 nan 
-5.9 -4.2 nan 
-5.8 -4.2 nan 
-5.7 -4.2 nan 
-5.6 -4.2 nan 
-5.5 -4.2 nan 
-5.4 -4.2 nan 
-5.3 -4.2 nan 
-5.2 -4.2 nan 
-5.1 -4.2 nan 
-5.0 -4.2 nan 
-4.9 -4.2 nan 
-4.8 -4.2 nan 
-4.7 -4.2 nan 
-4.6 -4.2 nan 
-4.5 -4.2 nan 
-4.4 -4.2 nan 
-4.3 -4.2 nan 
-4.2 -4.2 nan 
-4.1 -4.2 nan 
-4.0 -4.2 nan 
-3.9 -4.2 nan 
-3.8 -4.2 nan 
-3.7 -4.2 nan 
-3.6 -4.2 nan 
-3.5 -4.2 nan 
-3.4 -4.2 3.8810 
-3.3 -4.2 3.9154 
-3.2 -4.2 3.8861 
-3.1 -4.2 3.8468 
-3.0 -4.2 3.8737 
-2.9 -4.2 3.8807 
-2.8 -4.2 3.9236 
-2.7 -4.2 3.8844 
-2.6 -4.2 3.8496 
-2.5 -4.2 3.8845 
-2.4 -4.2 3.9009 
-2.3 -4.2 3.9202 
-2.2 -4.2 3.8814 
-2.1 -4.2 3.8813 
-2.0 -4.2 3.8824 
-1.9 -4.2 3.8665 
-1.8 -4.2 3.8855 
-1.7 -4.2 3.8659 
-1.6 -4.2 3.8968 
-1.5 -4.2 3.9138 
-1.4 -4.2 3.9022 
-1.3 -4.2 3.8540 
-1.2 -4.2 3.8626 
-1.1 -4.2 3.8837 
-1.0 -4.2 3.9037 
-0.8999999999999999 -4.2 3.8940 
-0.8 -4.2 3.8906 
-0.7 -4.2 3.8890 
-0.6000000000000001 -4.2 3.8950 
-0.5 -4.2 3.8859 
-0.3999999999999999 -4.2 3.8785 
-0.2999999999999998 -4.2 3.8808 
-0.20000000000000018 -4.2 3.9065 
-0.10000000000000009 -4.2 3.8996 
0.0 -4.2 3.8846 
0.10000000000000009 -4.2 3.8738 
0.20000000000000018 -4.2 3.8985 
0.2999999999999998 -4.2 3.8732 
0.3999999999999999 -4.2 3.8866 
0.5 -4.2 3.9003 
0.6000000000000001 -4.2 3.8739 
0.7000000000000002 -4.2 3.8720 
0.7999999999999998 -4.2 3.8853 
0.8999999999999999 -4.2 3.8935 
1.0 -4.2 3.8920 
1.1 -4.2 3.8926 
1.2000000000000002 -4.2 3.8821 
1.2999999999999998 -4.2 3.8839 
1.4 -4.2 3.8715 
1.5 -4.2 3.8744 
1.5999990000000004 -4.2 3.8845 
1.7000000000000002 -4.2 3.8880 
1.7999999999999998 -4.2 3.8922 
1.9000000000000004 -4.2 3.8967 
2.0 -4.2 3.8945 
2.0999990000000004 -4.2 3.8913 
2.2 -4.2 3.9108 
2.3 -4.2 3.8991 
2.4000000000000004 -4.2 3.8958 
2.5 -4.2 3.8998 
2.5999990000000004 -4.2 3.8986 
2.7 -4.2 3.9062 
2.8 -4.2 3.9068 
2.9000000000000004 -4.2 3.9033 
3.0 -4.2 3.8939 
3.0999990000000004 -4.2 3.8946 
3.2 -4.2 3.8990 
3.3 -4.2 3.9053 
3.4000000000000004 -4.2 3.9002 
3.5 -4.2 3.9049 
3.5999990000000004 -4.2 3.8937 
3.7 -4.2 3.8897 
3.8 -4.2 3.9004 
3.9000000000000004 -4.2 3.8966 
4.0 -4.2 3.8939 
4.099999 -4.2 3.9084 
4.2 -4.2 3.8976 
4.3 -4.2 3.8968 
4.4 -4.2 3.8924 
4.5 -4.2 3.8947 
4.599999 -4.2 3.8867 
4.7 -4.2 3.8923 
4.8 -4.2 3.9091 
4.9 -4.2 3.8988 
5.0 -4.2 3.9140 
5.099999 -4.2 3.8861 
5.2 -4.2 3.9063 
5.3 -4.2 3.8948 
5.4 -4.2 3.8920 
5.5 -4.2 3.8890 
5.599999 -4.2 3.8859 
5.699999999999999 -4.2 3.8853 
5.800000000000001 -4.2 3.8890 
5.9 -4.2 3.8900 
6.0 -4.2 3.8975 
6.099999 -4.2 3.8857 
6.199999999999999 -4.2 3.8931 
6.300000000000001 -4.2 3.8883 
6.4 -4.2 3.9008 
6.5 -4.2 3.8877 
6.599999 -4.2 3.8953 
6.699999999999999 -4.2 3.8900 
6.800000000000001 -4.2 3.8831 
6.9 -4.2 3.8973 
7.0 -4.2 3.9036 
7.099999 -4.2 3.9003 
7.199999999999999 -4.2 3.9063 
7.300000000000001 -4.2 3.8944 
7.4 -4.2 3.8964 
7.5 -4.2 3.8888 
7.599999 -4.2 3.8895 
7.699999999999999 -4.2 3.8964 
7.800000000000001 -4.2 3.9039 
7.9 -4.2 3.8956 
8.0 -4.2 3.8944 
8.099999 -4.2 3.8935 
8.2 -4.2 3.8956 
8.3 -4.2 3.8978 
8.4 -4.2 3.9049 
8.5 -4.2 3.8932 
8.599999 -4.2 3.9014 
8.7 -4.2 3.8986 
8.8 -4.2 3.8923 
8.9 -4.2 3.8926 
9.0 -4.2 3.9058 
9.099999 -4.2 3.9059 
9.2 -4.2 3.8994 
9.3 -4.2 3.8989 
9.400001 -4.2 3.8977 
9.499999 -4.2 3.9024 
9.599999 -4.2 3.8913 
9.7 -4.2 3.9010 
9.8 -4.2 3.9014 
9.900001 -4.2 3.8997 
9.999999 -4.2 3.8962 
10.099999 -4.2 3.8888 
10.2 -4.2 3.8896 
10.3 -4.2 3.9030 
10.400001 -4.2 3.8999 
10.499999 -4.2 3.8876 
10.599999 -4.2 3.8922 
10.7 -4.2 3.9026 
10.8 -4.2 3.9087 
10.900001 -4.2 3.8897 
10.999999 -4.2 3.8869 
11.099999 -4.2 3.8935 
11.2 -4.2 3.8821 
11.3 -4.2 3.8983 
11.400001 -4.2 3.8722 
11.499999 -4.2 3.8841 
11.599999 -4.2 3.8769 
11.7 -4.2 3.8904 
11.8 -4.2 3.8890 
11.900001 -4.2 3.8841 
11.999999 -4.2 3.8732 
12.099999 -4.2 3.8899 
12.2 -4.2 3.8786 
12.3 -4.2 3.8898 
12.400001 -4.2 3.8771 
12.499999 -4.2 3.8964 
12.599999 -4.2 3.8655 
12.7 -4.2 3.8879 
12.8 -4.2 3.9058 
12.900001 -4.2 3.8886 
12.999999 -4.2 3.8948 
13.099999 -4.2 3.8995 
13.2 -4.2 3.8964 
13.3 -4.2 3.8876 
13.400001 -4.2 3.8883 
13.499999 -4.2 3.9064 
13.599998 -4.2 3.8749 
13.700001 -4.2 3.8799 
13.799999 -4.2 3.9118 
13.900002 -4.2 3.8805 
14.0 -4.2 3.9006 
14.099998 -4.2 3.8750 
14.200001 -4.2 3.8811 
14.299999 -4.2 3.8863 
14.400002 -4.2 3.9012 
14.5 -4.2 3.8907 
14.599998 -4.2 3.8822 
14.700001 -4.2 3.8667 
14.799999 -4.2 3.8748 
14.900002 -4.2 3.8909 
15.0 -4.2 3.8114 
15.099998 -4.2 3.8865 
15.200001 -4.2 3.8655 
15.299999 -4.2 3.9232 
15.400002 -4.2 3.8983 
15.5 -4.2 3.9214 
15.599998 -4.2 3.9001 
15.700001 -4.2 3.8911 
15.799999 -4.2 3.8681 
15.900002 -4.2 3.9060 
16.0 -4.2 3.8974 
16.099998 -4.2 3.8392 
16.200001 -4.2 3.9039 
16.299999 -4.2 nan 
16.400002 -4.2 nan 
16.5 -4.2 nan 
16.599998 -4.2 nan 
16.700001 -4.2 nan 
16.799999 -4.2 nan 
16.900002 -4.2 nan 
17.0 -4.2 nan 
17.099998 -4.2 nan 
17.200001 -4.2 nan 
17.299999 -4.2 nan 
17.400002 -4.2 nan 
17.5 -4.2 nan 
17.599998 -4.2 nan 
17.700001 -4.2 nan 
17.799999 -4.2 nan 
17.900002 -4.2 nan 
18.0 -4.2 nan 
18.099998 -4.2 nan 
18.200001 -4.2 nan 
18.299999 -4.2 nan 
18.400002 -4.2 nan 
18.5 -4.2 nan 
18.599998 -4.2 nan 
18.700001 -4.2 nan 
18.799999 -4.2 nan 
18.900002 -4.2 nan 
19.0 -4.2 nan 
19.099998 -4.2 nan 
19.200001 -4.2 nan 
19.299999 -4.2 nan 
-6.8 -4.1000000000000005 nan 
-6.7 -4.1000000000000005 nan 
-6.6 -4.1000000000000005 nan 
-6.5 -4.1000000000000005 nan 
-6.4 -4.1000000000000005 nan 
-6.3 -4.1000000000000005 nan 
-6.2 -4.1000000000000005 nan 
-6.1 -4.1000000000000005 nan 
-6.0 -4.1000000000000005 nan 
-5.9 -4.1000000000000005 nan 
-5.8 -4.1000000000000005 nan 
-5.7 -4.1000000000000005 nan 
-5.6 -4.1000000000000005 nan 
-5.5 -4.1000000000000005 nan 
-5.4 -4.1000000000000005 nan 
-5.3 -4.1000000000000005 nan 
-5.2 -4.1000000000000005 nan 
-5.1 -4.1000000000000005 nan 
-5.0 -4.1000000000000005 nan 
-4.9 -4.1000000000000005 nan 
-4.8 -4.1000000000000005 nan 
-4.7 -4.1000000000000005 nan 
-4.6 -4.1000000000000005 nan 
-4.5 -4.1000000000000005 nan 
-4.4 -4.1000000000000005 nan 
-4.3 -4.1000000000000005 nan 
-4.2 -4.1000000000000005 nan 
-4.1 -4.1000000000000005 nan 
-4.0 -4.1000000000000005 nan 
-3.9 -4.1000000000000005 nan 
-3.8 -4.1000000000000005 nan 
-3.7 -4.1000000000000005 nan 
-3.6 -4.1000000000000005 nan 
-3.5 -4.1000000000000005 3.9580 
-3.4 -4.1000000000000005 3.9257 
-3.3 -4.1000000000000005 3.9379 
-3.2 -4.1000000000000005 3.8826 
-3.1 -4.1000000000000005 3.8740 
-3.0 -4.1000000000000005 3.8808 
-2.9 -4.1000000000000005 3.8500 
-2.8 -4.1000000000000005 3.9148 
-2.7 -4.1000000000000005 3.9045 
-2.6 -4.1000000000000005 3.8907 
-2.5 -4.1000000000000005 3.8891 
-2.4 -4.1000000000000005 3.8880 
-2.3 -4.1000000000000005 3.8968 
-2.2 -4.1000000000000005 3.8581 
-2.1 -4.1000000000000005 3.9050 
-2.0 -4.1000000000000005 3.8887 
-1.9 -4.1000000000000005 3.8952 
-1.8 -4.1000000000000005 3.8698 
-1.7 -4.1000000000000005 3.9171 
-1.6 -4.1000000000000005 3.8686 
-1.5 -4.1000000000000005 3.8779 
-1.4 -4.1000000000000005 3.8792 
-1.3 -4.1000000000000005 3.8706 
-1.2 -4.1000000000000005 3.8900 
-1.1 -4.1000000000000005 3.8895 
-1.0 -4.1000000000000005 3.8897 
-0.8999999999999999 -4.1000000000000005 3.8877 
-0.8 -4.1000000000000005 3.8848 
-0.7 -4.1000000000000005 3.9018 
-0.6000000000000001 -4.1000000000000005 3.8815 
-0.5 -4.1000000000000005 3.8736 
-0.3999999999999999 -4.1000000000000005 3.8844 
-0.2999999999999998 -4.1000000000000005 3.8762 
-0.20000000000000018 -4.1000000000000005 3.8722 
-0.10000000000000009 -4.1000000000000005 3.9039 
0.0 -4.1000000000000005 3.9023 
0.10000000000000009 -4.1000000000000005 3.9053 
0.20000000000000018 -4.1000000000000005 3.8917 
0.2999999999999998 -4.1000000000000005 3.8857 
0.3999999999999999 -4.1000000000000005 3.8820 
0.5 -4.1000000000000005 3.8884 
0.6000000000000001 -4.1000000000000005 3.8889 
0.7000000000000002 -4.1000000000000005 3.8726 
0.7999999999999998 -4.1000000000000005 3.9000 
0.8999999999999999 -4.1000000000000005 3.8831 
1.0 -4.1000000000000005 3.8957 
1.1 -4.1000000000000005 3.8840 
1.2000000000000002 -4.1000000000000005 3.8911 
1.2999999999999998 -4.1000000000000005 3.8931 
1.4 -4.1000000000000005 3.8916 
1.5 -4.1000000000000005 3.8800 
1.5999990000000004 -4.1000000000000005 3.8836 
1.7000000000000002 -4.1000000000000005 3.8752 
1.7999999999999998 -4.1000000000000005 3.9040 
1.9000000000000004 -4.1000000000000005 3.8899 
2.0 -4.1000000000000005 3.8921 
2.0999990000000004 -4.1000000000000005 3.8876 
2.2 -4.1000000000000005 3.8898 
2.3 -4.1000000000000005 3.8963 
2.4000000000000004 -4.1000000000000005 3.8981 
2.5 -4.1000000000000005 3.9022 
2.5999990000000004 -4.1000000000000005 3.9121 
2.7 -4.1000000000000005 3.9021 
2.8 -4.1000000000000005 3.9110 
2.9000000000000004 -4.1000000000000005 3.9094 
3.0 -4.1000000000000005 3.8958 
3.0999990000000004 -4.1000000000000005 3.9092 
3.2 -4.1000000000000005 3.9005 
3.3 -4.1000000000000005 3.8966 
3.4000000000000004 -4.1000000000000005 3.8867 
3.5 -4.1000000000000005 3.8934 
3.5999990000000004 -4.1000000000000005 3.8993 
3.7 -4.1000000000000005 3.8988 
3.8 -4.1000000000000005 3.8976 
3.9000000000000004 -4.1000000000000005 3.8939 
4.0 -4.1000000000000005 3.8880 
4.099999 -4.1000000000000005 3.8994 
4.2 -4.1000000000000005 3.9063 
4.3 -4.1000000000000005 3.8861 
4.4 -4.1000000000000005 3.8939 
4.5 -4.1000000000000005 3.8876 
4.599999 -4.1000000000000005 3.9080 
4.7 -4.1000000000000005 3.8877 
4.8 -4.1000000000000005 3.9043 
4.9 -4.1000000000000005 3.8913 
5.0 -4.1000000000000005 3.8887 
5.099999 -4.1000000000000005 3.9062 
5.2 -4.1000000000000005 3.8911 
5.3 -4.1000000000000005 3.8991 
5.4 -4.1000000000000005 3.8979 
5.5 -4.1000000000000005 3.9009 
5.599999 -4.1000000000000005 3.9056 
5.699999999999999 -4.1000000000000005 3.8913 
5.800000000000001 -4.1000000000000005 3.8901 
5.9 -4.1000000000000005 3.8848 
6.0 -4.1000000000000005 3.9066 
6.099999 -4.1000000000000005 3.8998 
6.199999999999999 -4.1000000000000005 3.8922 
6.300000000000001 -4.1000000000000005 3.9133 
6.4 -4.1000000000000005 3.8951 
6.5 -4.1000000000000005 3.8907 
6.599999 -4.1000000000000005 3.8967 
6.699999999999999 -4.1000000000000005 3.8941 
6.800000000000001 -4.1000000000000005 3.8988 
6.9 -4.1000000000000005 3.9058 
7.0 -4.1000000000000005 3.8942 
7.099999 -4.1000000000000005 3.8974 
7.199999999999999 -4.1000000000000005 3.9017 
7.300000000000001 -4.1000000000000005 3.8890 
7.4 -4.1000000000000005 3.9053 
7.5 -4.1000000000000005 3.8937 
7.599999 -4.1000000000000005 3.9056 
7.699999999999999 -4.1000000000000005 3.9015 
7.800000000000001 -4.1000000000000005 3.8862 
7.9 -4.1000000000000005 3.9002 
8.0 -4.1000000000000005 3.9006 
8.099999 -4.1000000000000005 3.8967 
8.2 -4.1000000000000005 3.9008 
8.3 -4.1000000000000005 3.8963 
8.4 -4.1000000000000005 3.9021 
8.5 -4.1000000000000005 3.9031 
8.599999 -4.1000000000000005 3.8973 
8.7 -4.1000000000000005 3.8876 
8.8 -4.1000000000000005 3.8986 
8.9 -4.1000000000000005 3.8998 
9.0 -4.1000000000000005 3.9142 
9.099999 -4.1000000000000005 3.8957 
9.2 -4.1000000000000005 3.9056 
9.3 -4.1000000000000005 3.9001 
9.400001 -4.1000000000000005 3.8987 
9.499999 -4.1000000000000005 3.8977 
9.599999 -4.1000000000000005 3.8941 
9.7 -4.1000000000000005 3.8904 
9.8 -4.1000000000000005 3.8963 
9.900001 -4.1000000000000005 3.8972 
9.999999 -4.1000000000000005 3.8922 
10.099999 -4.1000000000000005 3.9028 
10.2 -4.1000000000000005 3.9010 
10.3 -4.1000000000000005 3.8899 
10.400001 -4.1000000000000005 3.8916 
10.499999 -4.1000000000000005 3.9145 
10.599999 -4.1000000000000005 3.8837 
10.7 -4.1000000000000005 3.8860 
10.8 -4.1000000000000005 3.8946 
10.900001 -4.1000000000000005 3.8907 
10.999999 -4.1000000000000005 3.8991 
11.099999 -4.1000000000000005 3.8856 
11.2 -4.1000000000000005 3.8929 
11.3 -4.1000000000000005 3.8930 
11.400001 -4.1000000000000005 3.8808 
11.499999 -4.1000000000000005 3.8919 
11.599999 -4.1000000000000005 3.8938 
11.7 -4.1000000000000005 3.8787 
11.8 -4.1000000000000005 3.8812 
11.900001 -4.1000000000000005 3.8752 
11.999999 -4.1000000000000005 3.8750 
12.099999 -4.1000000000000005 3.8859 
12.2 -4.1000000000000005 3.8856 
12.3 -4.1000000000000005 3.8951 
12.400001 -4.1000000000000005 3.8735 
12.499999 -4.1000000000000005 3.8953 
12.599999 -4.1000000000000005 3.8838 
12.7 -4.1000000000000005 3.8896 
12.8 -4.1000000000000005 3.8938 
12.900001 -4.1000000000000005 3.8866 
12.999999 -4.1000000000000005 3.8916 
13.099999 -4.1000000000000005 3.8805 
13.2 -4.1000000000000005 3.8826 
13.3 -4.1000000000000005 3.8915 
13.400001 -4.1000000000000005 3.8686 
13.499999 -4.1000000000000005 3.8888 
13.599998 -4.1000000000000005 3.8790 
13.700001 -4.1000000000000005 3.8764 
13.799999 -4.1000000000000005 3.8948 
13.900002 -4.1000000000000005 3.9097 
14.0 -4.1000000000000005 3.8764 
14.099998 -4.1000000000000005 3.8931 
14.200001 -4.1000000000000005 3.9080 
14.299999 -4.1000000000000005 3.8894 
14.400002 -4.1000000000000005 3.9033 
14.5 -4.1000000000000005 3.8762 
14.599998 -4.1000000000000005 3.8605 
14.700001 -4.1000000000000005 3.9070 
14.799999 -4.1000000000000005 3.8877 
14.900002 -4.1000000000000005 3.8894 
15.0 -4.1000000000000005 3.8878 
15.099998 -4.1000000000000005 3.9260 
15.200001 -4.1000000000000005 3.9032 
15.299999 -4.1000000000000005 3.8894 
15.400002 -4.1000000000000005 3.8737 
15.5 -4.1000000000000005 3.8859 
15.599998 -4.1000000000000005 3.9306 
15.700001 -4.1000000000000005 3.9150 
15.799999 -4.1000000000000005 3.8906 
15.900002 -4.1000000000000005 3.7841 
16.0 -4.1000000000000005 3.8996 
16.099998 -4.1000000000000005 3.9478 
16.200001 -4.1000000000000005 3.8887 
16.299999 -4.1000000000000005 nan 
16.400002 -4.1000000000000005 nan 
16.5 -4.1000000000000005 nan 
16.599998 -4.1000000000000005 nan 
16.700001 -4.1000000000000005 nan 
16.799999 -4.1000000000000005 nan 
16.900002 -4.1000000000000005 nan 
17.0 -4.1000000000000005 nan 
17.099998 -4.1000000000000005 nan 
17.200001 -4.1000000000000005 nan 
17.299999 -4.1000000000000005 nan 
17.400002 -4.1000000000000005 nan 
17.5 -4.1000000000000005 nan 
17.599998 -4.1000000000000005 nan 
17.700001 -4.1000000000000005 nan 
17.799999 -4.1000000000000005 nan 
17.900002 -4.1000000000000005 nan 
18.0 -4.1000000000000005 nan 
18.099998 -4.1000000000000005 nan 
18.200001 -4.1000000000000005 nan 
18.299999 -4.1000000000000005 nan 
18.400002 -4.1000000000000005 nan 
18.5 -4.1000000000000005 nan 
18.599998 -4.1000000000000005 nan 
18.700001 -4.1000000000000005 nan 
18.799999 -4.1000000000000005 nan 
18.900002 -4.1000000000000005 nan 
19.0 -4.1000000000000005 nan 
19.099998 -4.1000000000000005 nan 
19.200001 -4.1000000000000005 nan 
19.299999 -4.1000000000000005 nan 
-6.8 -4.0 nan 
-6.7 -4.0 nan 
-6.6 -4.0 nan 
-6.5 -4.0 nan 
-6.4 -4.0 nan 
-6.3 -4.0 nan 
-6.2 -4.0 nan 
-6.1 -4.0 nan 
-6.0 -4.0 nan 
-5.9 -4.0 nan 
-5.8 -4.0 nan 
-5.7 -4.0 nan 
-5.6 -4.0 nan 
-5.5 -4.0 nan 
-5.4 -4.0 nan 
-5.3 -4.0 nan 
-5.2 -4.0 nan 
-5.1 -4.0 nan 
-5.0 -4.0 nan 
-4.9 -4.0 nan 
-4.8 -4.0 nan 
-4.7 -4.0 nan 
-4.6 -4.0 nan 
-4.5 -4.0 nan 
-4.4 -4.0 nan 
-4.3 -4.0 nan 
-4.2 -4.0 nan 
-4.1 -4.0 nan 
-4.0 -4.0 nan 
-3.9 -4.0 nan 
-3.8 -4.0 nan 
-3.7 -4.0 nan 
-3.6 -4.0 nan 
-3.5 -4.0 3.8147 
-3.4 -4.0 3.8535 
-3.3 -4.0 3.8834 
-3.2 -4.0 3.8521 
-3.1 -4.0 3.9125 
-3.0 -4.0 3.9062 
-2.9 -4.0 3.8975 
-2.8 -4.0 3.8694 
-2.7 -4.0 3.8720 
-2.6 -4.0 3.9007 
-2.5 -4.0 3.8845 
-2.4 -4.0 3.9014 
-2.3 -4.0 3.8718 
-2.2 -4.0 3.8612 
-2.1 -4.0 3.8860 
-2.0 -4.0 3.8738 
-1.9 -4.0 3.9273 
-1.8 -4.0 3.8820 
-1.7 -4.0 3.9030 
-1.6 -4.0 3.8870 
-1.5 -4.0 3.8892 
-1.4 -4.0 3.8924 
-1.3 -4.0 3.8855 
-1.2 -4.0 3.8898 
-1.1 -4.0 3.8931 
-1.0 -4.0 3.8873 
-0.8999999999999999 -4.0 3.8936 
-0.8 -4.0 3.8778 
-0.7 -4.0 3.8655 
-0.6000000000000001 -4.0 3.8960 
-0.5 -4.0 3.8829 
-0.3999999999999999 -4.0 3.8900 
-0.2999999999999998 -4.0 3.8915 
-0.20000000000000018 -4.0 3.8823 
-0.10000000000000009 -4.0 3.8882 
0.0 -4.0 3.8731 
0.10000000000000009 -4.0 3.8766 
0.20000000000000018 -4.0 3.8782 
0.2999999999999998 -4.0 3.8930 
0.3999999999999999 -4.0 3.8936 
0.5 -4.0 3.8866 
0.6000000000000001 -4.0 3.8853 
0.7000000000000002 -4.0 3.8868 
0.7999999999999998 -4.0 3.8906 
0.8999999999999999 -4.0 3.8887 
1.0 -4.0 3.8761 
1.1 -4.0 3.8995 
1.2000000000000002 -4.0 3.8911 
1.2999999999999998 -4.0 3.8883 
1.4 -4.0 3.8920 
1.5 -4.0 3.8883 
1.5999990000000004 -4.0 3.9052 
1.7000000000000002 -4.0 3.9012 
1.7999999999999998 -4.0 3.9107 
1.9000000000000004 -4.0 3.8997 
2.0 -4.0 3.9057 
2.0999990000000004 -4.0 3.8993 
2.2 -4.0 3.9019 
2.3 -4.0 3.8957 
2.4000000000000004 -4.0 3.8973 
2.5 -4.0 3.9005 
2.5999990000000004 -4.0 3.9047 
2.7 -4.0 3.8980 
2.8 -4.0 3.9024 
2.9000000000000004 -4.0 3.8952 
3.0 -4.0 3.8916 
3.0999990000000004 -4.0 3.8907 
3.2 -4.0 3.8938 
3.3 -4.0 3.9088 
3.4000000000000004 -4.0 3.9005 
3.5 -4.0 3.9009 
3.5999990000000004 -4.0 3.8962 
3.7 -4.0 3.8886 
3.8 -4.0 3.8911 
3.9000000000000004 -4.0 3.8837 
4.0 -4.0 3.9024 
4.099999 -4.0 3.9028 
4.2 -4.0 3.8858 
4.3 -4.0 3.8889 
4.4 -4.0 3.8857 
4.5 -4.0 3.8784 
4.599999 -4.0 3.8928 
4.7 -4.0 3.8965 
4.8 -4.0 3.8985 
4.9 -4.0 3.9035 
5.0 -4.0 3.8846 
5.099999 -4.0 3.9001 
5.2 -4.0 3.8888 
5.3 -4.0 3.8846 
5.4 -4.0 3.8966 
5.5 -4.0 3.8875 
5.599999 -4.0 3.9022 
5.699999999999999 -4.0 3.9056 
5.800000000000001 -4.0 3.9075 
5.9 -4.0 3.8968 
6.0 -4.0 3.9020 
6.099999 -4.0 3.8968 
6.199999999999999 -4.0 3.8799 
6.300000000000001 -4.0 3.9062 
6.4 -4.0 3.9049 
6.5 -4.0 3.8806 
6.599999 -4.0 3.8971 
6.699999999999999 -4.0 3.8825 
6.800000000000001 -4.0 3.8940 
6.9 -4.0 3.9106 
7.0 -4.0 3.9027 
7.099999 -4.0 3.8831 
7.199999999999999 -4.0 3.9020 
7.300000000000001 -4.0 3.8971 
7.4 -4.0 3.8969 
7.5 -4.0 3.8975 
7.599999 -4.0 3.8988 
7.699999999999999 -4.0 3.9014 
7.800000000000001 -4.0 3.8997 
7.9 -4.0 3.8896 
8.0 -4.0 3.9034 
8.099999 -4.0 3.8811 
8.2 -4.0 3.9035 
8.3 -4.0 3.9023 
8.4 -4.0 3.8827 
8.5 -4.0 3.8979 
8.599999 -4.0 3.8964 
8.7 -4.0 3.8993 
8.8 -4.0 3.8928 
8.9 -4.0 3.8829 
9.0 -4.0 3.8924 
9.099999 -4.0 3.8892 
9.2 -4.0 3.8964 
9.3 -4.0 3.9021 
9.400001 -4.0 3.9016 
9.499999 -4.0 3.9127 
9.599999 -4.0 3.9041 
9.7 -4.0 3.8923 
9.8 -4.0 3.8945 
9.900001 -4.0 3.8964 
9.999999 -4.0 3.8885 
10.099999 -4.0 3.9102 
10.2 -4.0 3.8986 
10.3 -4.0 3.9104 
10.400001 -4.0 3.9046 
10.499999 -4.0 3.8968 
10.599999 -4.0 3.9104 
10.7 -4.0 3.9089 
10.8 -4.0 3.8956 
10.900001 -4.0 3.8935 
10.999999 -4.0 3.8893 
11.099999 -4.0 3.8838 
11.2 -4.0 3.8821 
11.3 -4.0 3.8926 
11.400001 -4.0 3.8933 
11.499999 -4.0 3.8780 
11.599999 -4.0 3.8857 
11.7 -4.0 3.8901 
11.8 -4.0 3.8794 
11.900001 -4.0 3.8963 
11.999999 -4.0 3.8805 
12.099999 -4.0 3.8726 
12.2 -4.0 3.8851 
12.3 -4.0 3.8775 
12.400001 -4.0 3.8875 
12.499999 -4.0 3.8948 
12.599999 -4.0 3.8814 
12.7 -4.0 3.8770 
12.8 -4.0 3.8994 
12.900001 -4.0 3.8868 
12.999999 -4.0 3.8827 
13.099999 -4.0 3.8798 
13.2 -4.0 3.8808 
13.3 -4.0 3.8874 
13.400001 -4.0 3.8913 
13.499999 -4.0 3.8886 
13.599998 -4.0 3.9045 
13.700001 -4.0 3.8888 
13.799999 -4.0 3.8670 
13.900002 -4.0 3.8871 
14.0 -4.0 3.8831 
14.099998 -4.0 3.8842 
14.200001 -4.0 3.8792 
14.299999 -4.0 3.8613 
14.400002 -4.0 3.8678 
14.5 -4.0 3.8684 
14.599998 -4.0 3.8831 
14.700001 -4.0 3.8770 
14.799999 -4.0 3.9119 
14.900002 -4.0 3.8891 
15.0 -4.0 3.8873 
15.099998 -4.0 3.8885 
15.200001 -4.0 3.9064 
15.299999 -4.0 3.8943 
15.400002 -4.0 3.8828 
15.5 -4.0 3.9048 
15.599998 -4.0 3.9024 
15.700001 -4.0 3.8928 
15.799999 -4.0 3.8713 
15.900002 -4.0 3.8839 
16.0 -4.0 3.8841 
16.099998 -4.0 3.8601 
16.200001 -4.0 3.8488 
16.299999 -4.0 3.8641 
16.400002 -4.0 nan 
16.5 -4.0 nan 
16.599998 -4.0 nan 
16.700001 -4.0 nan 
16.799999 -4.0 nan 
16.900002 -4.0 nan 
17.0 -4.0 nan 
17.099998 -4.0 nan 
17.200001 -4.0 nan 
17.299999 -4.0 nan 
17.400002 -4.0 nan 
17.5 -4.0 nan 
17.599998 -4.0 nan 
17.700001 -4.0 nan 
17.799999 -4.0 nan 
17.900002 -4.0 nan 
18.0 -4.0 nan 
18.099998 -4.0 nan 
18.200001 -4.0 nan 
18.299999 -4.0 nan 
18.400002 -4.0 nan 
18.5 -4.0 nan 
18.599998 -4.0 nan 
18.700001 -4.0 nan 
18.799999 -4.0 nan 
18.900002 -4.0 nan 
19.0 -4.0 nan 
19.099998 -4.0 nan 
19.200001 -4.0 nan 
19.299999 -4.0 nan 
-6.8 -3.9000000000000004 nan 
-6.7 -3.9000000000000004 nan 
-6.6 -3.9000000000000004 nan 
-6.5 -3.9000000000000004 nan 
-6.4 -3.9000000000000004 nan 
-6.3 -3.9000000000000004 nan 
-6.2 -3.9000000000000004 nan 
-6.1 -3.9000000000000004 nan 
-6.0 -3.9000000000000004 nan 
-5.9 -3.9000000000000004 nan 
-5.8 -3.9000000000000004 nan 
-5.7 -3.9000000000000004 nan 
-5.6 -3.9000000000000004 nan 
-5.5 -3.9000000000000004 nan 
-5.4 -3.9000000000000004 nan 
-5.3 -3.9000000000000004 nan 
-5.2 -3.9000000000000004 nan 
-5.1 -3.9000000000000004 nan 
-5.0 -3.9000000000000004 nan 
-4.9 -3.9000000000000004 nan 
-4.8 -3.9000000000000004 nan 
-4.7 -3.9000000000000004 nan 
-4.6 -3.9000000000000004 nan 
-4.5 -3.9000000000000004 nan 
-4.4 -3.9000000000000004 nan 
-4.3 -3.9000000000000004 nan 
-4.2 -3.9000000000000004 nan 
-4.1 -3.9000000000000004 nan 
-4.0 -3.9000000000000004 nan 
-3.9 -3.9000000000000004 nan 
-3.8 -3.9000000000000004 nan 
-3.7 -3.9000000000000004 nan 
-3.6 -3.9000000000000004 3.9279 
-3.5 -3.9000000000000004 3.8707 
-3.4 -3.9000000000000004 3.8623 
-3.3 -3.9000000000000004 3.8922 
-3.2 -3.9000000000000004 3.8572 
-3.1 -3.9000000000000004 3.8722 
-3.0 -3.9000000000000004 3.8421 
-2.9 -3.9000000000000004 3.9031 
-2.8 -3.9000000000000004 3.9144 
-2.7 -3.9000000000000004 3.8643 
-2.6 -3.9000000000000004 3.9229 
-2.5 -3.9000000000000004 3.8755 
-2.4 -3.9000000000000004 3.8979 
-2.3 -3.9000000000000004 3.8921 
-2.2 -3.9000000000000004 3.8664 
-2.1 -3.9000000000000004 3.9035 
-2.0 -3.9000000000000004 3.9062 
-1.9 -3.9000000000000004 3.8953 
-1.8 -3.9000000000000004 3.8936 
-1.7 -3.9000000000000004 3.8779 
-1.6 -3.9000000000000004 3.8990 
-1.5 -3.9000000000000004 3.9022 
-1.4 -3.9000000000000004 3.9051 
-1.3 -3.9000000000000004 3.8916 
-1.2 -3.9000000000000004 3.8800 
-1.1 -3.9000000000000004 3.8799 
-1.0 -3.9000000000000004 3.9009 
-0.8999999999999999 -3.9000000000000004 3.8842 
-0.8 -3.9000000000000004 3.8893 
-0.7 -3.9000000000000004 3.8693 
-0.6000000000000001 -3.9000000000000004 3.8885 
-0.5 -3.9000000000000004 3.9042 
-0.3999999999999999 -3.9000000000000004 3.8837 
-0.2999999999999998 -3.9000000000000004 3.8826 
-0.20000000000000018 -3.9000000000000004 3.8743 
-0.10000000000000009 -3.9000000000000004 3.8792 
0.0 -3.9000000000000004 3.8893 
0.10000000000000009 -3.9000000000000004 3.8971 
0.20000000000000018 -3.9000000000000004 3.8906 
0.2999999999999998 -3.9000000000000004 3.8735 
0.3999999999999999 -3.9000000000000004 3.8911 
0.5 -3.9000000000000004 3.8992 
0.6000000000000001 -3.9000000000000004 3.8868 
0.7000000000000002 -3.9000000000000004 3.8819 
0.7999999999999998 -3.9000000000000004 3.8796 
0.8999999999999999 -3.9000000000000004 3.8975 
1.0 -3.9000000000000004 3.8850 
1.1 -3.9000000000000004 3.8956 
1.2000000000000002 -3.9000000000000004 3.8998 
1.2999999999999998 -3.9000000000000004 3.8885 
1.4 -3.9000000000000004 3.8919 
1.5 -3.9000000000000004 3.8969 
1.5999990000000004 -3.9000000000000004 3.8905 
1.7000000000000002 -3.9000000000000004 3.8902 
1.7999999999999998 -3.9000000000000004 3.9051 
1.9000000000000004 -3.9000000000000004 3.9038 
2.0 -3.9000000000000004 3.8954 
2.0999990000000004 -3.9000000000000004 3.8942 
2.2 -3.9000000000000004 3.8844 
2.3 -3.9000000000000004 3.8998 
2.4000000000000004 -3.9000000000000004 3.8926 
2.5 -3.9000000000000004 3.8885 
2.5999990000000004 -3.9000000000000004 3.9029 
2.7 -3.9000000000000004 3.8942 
2.8 -3.9000000000000004 3.8925 
2.9000000000000004 -3.9000000000000004 3.8995 
3.0 -3.9000000000000004 3.8944 
3.0999990000000004 -3.9000000000000004 3.8921 
3.2 -3.9000000000000004 3.9009 
3.3 -3.9000000000000004 3.8922 
3.4000000000000004 -3.9000000000000004 3.8936 
3.5 -3.9000000000000004 3.8926 
3.5999990000000004 -3.9000000000000004 3.8898 
3.7 -3.9000000000000004 3.9077 
3.8 -3.9000000000000004 3.8946 
3.9000000000000004 -3.9000000000000004 3.8939 
4.0 -3.9000000000000004 3.8979 
4.099999 -3.9000000000000004 3.8842 
4.2 -3.9000000000000004 3.8901 
4.3 -3.9000000000000004 3.8867 
4.4 -3.9000000000000004 3.8978 
4.5 -3.9000000000000004 3.8865 
4.599999 -3.9000000000000004 3.8869 
4.7 -3.9000000000000004 3.8948 
4.8 -3.9000000000000004 3.8977 
4.9 -3.9000000000000004 3.8945 
5.0 -3.9000000000000004 3.8859 
5.099999 -3.9000000000000004 3.8844 
5.2 -3.9000000000000004 3.8974 
5.3 -3.9000000000000004 3.8933 
5.4 -3.9000000000000004 3.8880 
5.5 -3.9000000000000004 3.8902 
5.599999 -3.9000000000000004 3.8967 
5.699999999999999 -3.9000000000000004 3.8923 
5.800000000000001 -3.9000000000000004 3.8899 
5.9 -3.9000000000000004 3.8963 
6.0 -3.9000000000000004 3.8832 
6.099999 -3.9000000000000004 3.8893 
6.199999999999999 -3.9000000000000004 3.8940 
6.300000000000001 -3.9000000000000004 3.8969 
6.4 -3.9000000000000004 3.8969 
6.5 -3.9000000000000004 3.9002 
6.599999 -3.9000000000000004 3.8976 
6.699999999999999 -3.9000000000000004 3.8971 
6.800000000000001 -3.9000000000000004 3.9049 
6.9 -3.9000000000000004 3.8921 
7.0 -3.9000000000000004 3.8973 
7.099999 -3.9000000000000004 3.9053 
7.199999999999999 -3.9000000000000004 3.8890 
7.300000000000001 -3.9000000000000004 3.8972 
7.4 -3.9000000000000004 3.8975 
7.5 -3.9000000000000004 3.8924 
7.599999 -3.9000000000000004 3.9022 
7.699999999999999 -3.9000000000000004 3.8921 
7.800000000000001 -3.9000000000000004 3.8893 
7.9 -3.9000000000000004 3.9048 
8.0 -3.9000000000000004 3.9021 
8.099999 -3.9000000000000004 3.8972 
8.2 -3.9000000000000004 3.8865 
8.3 -3.9000000000000004 3.8917 
8.4 -3.9000000000000004 3.8976 
8.5 -3.9000000000000004 3.8981 
8.599999 -3.9000000000000004 3.8961 
8.7 -3.9000000000000004 3.8936 
8.8 -3.9000000000000004 3.8949 
8.9 -3.9000000000000004 3.8974 
9.0 -3.9000000000000004 3.8960 
9.099999 -3.9000000000000004 3.8919 
9.2 -3.9000000000000004 3.9009 
9.3 -3.9000000000000004 3.9036 
9.400001 -3.9000000000000004 3.8979 
9.499999 -3.9000000000000004 3.8985 
9.599999 -3.9000000000000004 3.9003 
9.7 -3.9000000000000004 3.9026 
9.8 -3.9000000000000004 3.8925 
9.900001 -3.9000000000000004 3.9088 
9.999999 -3.9000000000000004 3.8988 
10.099999 -3.9000000000000004 3.8956 
10.2 -3.9000000000000004 3.8966 
10.3 -3.9000000000000004 3.9030 
10.400001 -3.9000000000000004 3.8883 
10.499999 -3.9000000000000004 3.8935 
10.599999 -3.9000000000000004 3.9051 
10.7 -3.9000000000000004 3.8932 
10.8 -3.9000000000000004 3.9219 
10.900001 -3.9000000000000004 3.8981 
10.999999 -3.9000000000000004 3.8955 
11.099999 -3.9000000000000004 3.9163 
11.2 -3.9000000000000004 3.9010 
11.3 -3.9000000000000004 3.9017 
11.400001 -3.9000000000000004 3.8820 
11.499999 -3.9000000000000004 3.8834 
11.599999 -3.9000000000000004 3.8916 
11.7 -3.9000000000000004 3.9054 
11.8 -3.9000000000000004 3.8860 
11.900001 -3.9000000000000004 3.8867 
11.999999 -3.9000000000000004 3.8862 
12.099999 -3.9000000000000004 3.8915 
12.2 -3.9000000000000004 3.8765 
12.3 -3.9000000000000004 3.8817 
12.400001 -3.9000000000000004 3.8971 
12.499999 -3.9000000000000004 3.8719 
12.599999 -3.9000000000000004 3.8752 
12.7 -3.9000000000000004 3.8800 
12.8 -3.9000000000000004 3.8860 
12.900001 -3.9000000000000004 3.8932 
12.999999 -3.9000000000000004 3.8956 
13.099999 -3.9000000000000004 3.8948 
13.2 -3.9000000000000004 3.8749 
13.3 -3.9000000000000004 3.8868 
13.400001 -3.9000000000000004 3.8969 
13.499999 -3.9000000000000004 3.8724 
13.599998 -3.9000000000000004 3.8885 
13.700001 -3.9000000000000004 3.8670 
13.799999 -3.9000000000000004 3.8962 
13.900002 -3.9000000000000004 3.8901 
14.0 -3.9000000000000004 3.8701 
14.099998 -3.9000000000000004 3.8715 
14.200001 -3.9000000000000004 3.8651 
14.299999 -3.9000000000000004 3.8656 
14.400002 -3.9000000000000004 3.8961 
14.5 -3.9000000000000004 3.8642 
14.599998 -3.9000000000000004 3.8493 
14.700001 -3.9000000000000004 3.8860 
14.799999 -3.9000000000000004 3.8479 
14.900002 -3.9000000000000004 3.8776 
15.0 -3.9000000000000004 3.8946 
15.099998 -3.9000000000000004 3.8697 
15.200001 -3.9000000000000004 3.8972 
15.299999 -3.9000000000000004 3.9111 
15.400002 -3.9000000000000004 3.8905 
15.5 -3.9000000000000004 3.8770 
15.599998 -3.9000000000000004 3.9076 
15.700001 -3.9000000000000004 3.8989 
15.799999 -3.9000000000000004 3.9382 
15.900002 -3.9000000000000004 3.8984 
16.0 -3.9000000000000004 3.9059 
16.099998 -3.9000000000000004 3.8987 
16.200001 -3.9000000000000004 3.8875 
16.299999 -3.9000000000000004 3.9130 
16.400002 -3.9000000000000004 3.9590 
16.5 -3.9000000000000004 nan 
16.599998 -3.9000000000000004 nan 
16.700001 -3.9000000000000004 nan 
16.799999 -3.9000000000000004 nan 
16.900002 -3.9000000000000004 nan 
17.0 -3.9000000000000004 nan 
17.099998 -3.9000000000000004 nan 
17.200001 -3.9000000000000004 nan 
17.299999 -3.9000000000000004 nan 
17.400002 -3.9000000000000004 nan 
17.5 -3.9000000000000004 nan 
17.599998 -3.9000000000000004 nan 
17.700001 -3.9000000000000004 nan 
17.799999 -3.9000000000000004 nan 
17.900002 -3.9000000000000004 nan 
18.0 -3.9000000000000004 nan 
18.099998 -3.9000000000000004 nan 
18.200001 -3.9000000000000004 nan 
18.299999 -3.9000000000000004 nan 
18.400002 -3.9000000000000004 nan 
18.5 -3.9000000000000004 nan 
18.599998 -3.9000000000000004 nan 
18.700001 -3.9000000000000004 nan 
18.799999 -3.9000000000000004 nan 
18.900002 -3.9000000000000004 nan 
19.0 -3.9000000000000004 nan 
19.099998 -3.9000000000000004 nan 
19.200001 -3.9000000000000004 nan 
19.299999 -3.9000000000000004 nan 
-6.8 -3.8000000000000003 nan 
-6.7 -3.8000000000000003 nan 
-6.6 -3.8000000000000003 nan 
-6.5 -3.8000000000000003 nan 
-6.4 -3.8000000000000003 nan 
-6.3 -3.8000000000000003 nan 
-6.2 -3.8000000000000003 nan 
-6.1 -3.8000000000000003 nan 
-6.0 -3.8000000000000003 nan 
-5.9 -3.8000000000000003 nan 
-5.8 -3.8000000000000003 nan 
-5.7 -3.8000000000000003 nan 
-5.6 -3.8000000000000003 nan 
-5.5 -3.8000000000000003 nan 
-5.4 -3.8000000000000003 nan 
-5.3 -3.8000000000000003 nan 
-5.2 -3.8000000000000003 nan 
-5.1 -3.8000000000000003 nan 
-5.0 -3.8000000000000003 nan 
-4.9 -3.8000000000000003 nan 
-4.8 -3.8000000000000003 nan 
-4.7 -3.8000000000000003 nan 
-4.6 -3.8000000000000003 nan 
-4.5 -3.8000000000000003 nan 
-4.4 -3.8000000000000003 nan 
-4.3 -3.8000000000000003 nan 
-4.2 -3.8000000000000003 nan 
-4.1 -3.8000000000000003 nan 
-4.0 -3.8000000000000003 nan 
-3.9 -3.8000000000000003 nan 
-3.8 -3.8000000000000003 nan 
-3.7 -3.8000000000000003 nan 
-3.6 -3.8000000000000003 3.8366 
-3.5 -3.8000000000000003 3.8763 
-3.4 -3.8000000000000003 3.8630 
-3.3 -3.8000000000000003 3.8954 
-3.2 -3.8000000000000003 3.8824 
-3.1 -3.8000000000000003 3.8345 
-3.0 -3.8000000000000003 3.8573 
-2.9 -3.8000000000000003 3.9051 
-2.8 -3.8000000000000003 3.8918 
-2.7 -3.8000000000000003 3.8679 
-2.6 -3.8000000000000003 3.8710 
-2.5 -3.8000000000000003 3.8997 
-2.4 -3.8000000000000003 3.8590 
-2.3 -3.8000000000000003 3.9158 
-2.2 -3.8000000000000003 3.8763 
-2.1 -3.8000000000000003 3.8850 
-2.0 -3.8000000000000003 3.8976 
-1.9 -3.8000000000000003 3.8959 
-1.8 -3.8000000000000003 3.9210 
-1.7 -3.8000000000000003 3.9005 
-1.6 -3.8000000000000003 3.9104 
-1.5 -3.8000000000000003 3.8912 
-1.4 -3.8000000000000003 3.8897 
-1.3 -3.8000000000000003 3.8930 
-1.2 -3.8000000000000003 3.9067 
-1.1 -3.8000000000000003 3.8916 
-1.0 -3.8000000000000003 3.8881 
-0.8999999999999999 -3.8000000000000003 3.8745 
-0.8 -3.8000000000000003 3.8878 
-0.7 -3.8000000000000003 3.9103 
-0.6000000000000001 -3.8000000000000003 3.8861 
-0.5 -3.8000000000000003 3.8766 
-0.3999999999999999 -3.8000000000000003 3.9040 
-0.2999999999999998 -3.8000000000000003 3.8839 
-0.20000000000000018 -3.8000000000000003 3.9022 
-0.10000000000000009 -3.8000000000000003 3.9035 
0.0 -3.8000000000000003 3.8719 
0.10000000000000009 -3.8000000000000003 3.8986 
0.20000000000000018 -3.8000000000000003 3.8954 
0.2999999999999998 -3.8000000000000003 3.8949 
0.3999999999999999 -3.8000000000000003 3.8904 
0.5 -3.8000000000000003 3.8984 
0.6000000000000001 -3.8000000000000003 3.8900 
0.7000000000000002 -3.8000000000000003 3.8988 
0.7999999999999998 -3.8000000000000003 3.8820 
0.8999999999999999 -3.8000000000000003 3.8899 
1.0 -3.8000000000000003 3.8949 
1.1 -3.8000000000000003 3.8870 
1.2000000000000002 -3.8000000000000003 3.9017 
1.2999999999999998 -3.8000000000000003 3.8881 
1.4 -3.8000000000000003 3.9034 
1.5 -3.8000000000000003 3.8818 
1.5999990000000004 -3.8000000000000003 3.8977 
1.7000000000000002 -3.8000000000000003 3.8917 
1.7999999999999998 -3.8000000000000003 3.8861 
1.9000000000000004 -3.8000000000000003 3.9094 
2.0 -3.8000000000000003 3.8951 
2.0999990000000004 -3.8000000000000003 3.8956 
2.2 -3.8000000000000003 3.8919 
2.3 -3.8000000000000003 3.8905 
2.4000000000000004 -3.8000000000000003 3.8985 
2.5 -3.8000000000000003 3.8935 
2.5999990000000004 -3.8000000000000003 3.8939 
2.7 -3.8000000000000003 3.9017 
2.8 -3.8000000000000003 3.8999 
2.9000000000000004 -3.8000000000000003 3.8961 
3.0 -3.8000000000000003 3.9050 
3.0999990000000004 -3.8000000000000003 3.8949 
3.2 -3.8000000000000003 3.8968 
3.3 -3.8000000000000003 3.8927 
3.4000000000000004 -3.8000000000000003 3.8898 
3.5 -3.8000000000000003 3.8941 
3.5999990000000004 -3.8000000000000003 3.8913 
3.7 -3.8000000000000003 3.9044 
3.8 -3.8000000000000003 3.8907 
3.9000000000000004 -3.8000000000000003 3.8981 
4.0 -3.8000000000000003 3.8919 
4.099999 -3.8000000000000003 3.8799 
4.2 -3.8000000000000003 3.8939 
4.3 -3.8000000000000003 3.8936 
4.4 -3.8000000000000003 3.8955 
4.5 -3.8000000000000003 3.8819 
4.599999 -3.8000000000000003 3.8950 
4.7 -3.8000000000000003 3.8968 
4.8 -3.8000000000000003 3.8956 
4.9 -3.8000000000000003 3.8830 
5.0 -3.8000000000000003 3.8961 
5.099999 -3.8000000000000003 3.8919 
5.2 -3.8000000000000003 3.8938 
5.3 -3.8000000000000003 3.8894 
5.4 -3.8000000000000003 3.8836 
5.5 -3.8000000000000003 3.9059 
5.599999 -3.8000000000000003 3.8794 
5.699999999999999 -3.8000000000000003 3.8920 
5.800000000000001 -3.8000000000000003 3.8914 
5.9 -3.8000000000000003 3.8987 
6.0 -3.8000000000000003 3.9077 
6.099999 -3.8000000000000003 3.8961 
6.199999999999999 -3.8000000000000003 3.8940 
6.300000000000001 -3.8000000000000003 3.8928 
6.4 -3.8000000000000003 3.8867 
6.5 -3.8000000000000003 3.8915 
6.599999 -3.8000000000000003 3.8944 
6.699999999999999 -3.8000000000000003 3.8930 
6.800000000000001 -3.8000000000000003 3.8873 
6.9 -3.8000000000000003 3.8921 
7.0 -3.8000000000000003 3.8891 
7.099999 -3.8000000000000003 3.9080 
7.199999999999999 -3.8000000000000003 3.8843 
7.300000000000001 -3.8000000000000003 3.8982 
7.4 -3.8000000000000003 3.8996 
7.5 -3.8000000000000003 3.8848 
7.599999 -3.8000000000000003 3.8977 
7.699999999999999 -3.8000000000000003 3.8867 
7.800000000000001 -3.8000000000000003 3.8921 
7.9 -3.8000000000000003 3.8945 
8.0 -3.8000000000000003 3.8949 
8.099999 -3.8000000000000003 3.8877 
8.2 -3.8000000000000003 3.8842 
8.3 -3.8000000000000003 3.8931 
8.4 -3.8000000000000003 3.9011 
8.5 -3.8000000000000003 3.8912 
8.599999 -3.8000000000000003 3.8910 
8.7 -3.8000000000000003 3.8960 
8.8 -3.8000000000000003 3.8987 
8.9 -3.8000000000000003 3.8964 
9.0 -3.8000000000000003 3.9103 
9.099999 -3.8000000000000003 3.8910 
9.2 -3.8000000000000003 3.8973 
9.3 -3.8000000000000003 3.8893 
9.400001 -3.8000000000000003 3.8968 
9.499999 -3.8000000000000003 3.8997 
9.599999 -3.8000000000000003 3.8845 
9.7 -3.8000000000000003 3.8959 
9.8 -3.8000000000000003 3.8993 
9.900001 -3.8000000000000003 3.8915 
9.999999 -3.8000000000000003 3.8854 
10.099999 -3.8000000000000003 3.8964 
10.2 -3.8000000000000003 3.8966 
10.3 -3.8000000000000003 3.8941 
10.400001 -3.8000000000000003 3.8949 
10.499999 -3.8000000000000003 3.8908 
10.599999 -3.8000000000000003 3.8871 
10.7 -3.8000000000000003 3.9003 
10.8 -3.8000000000000003 3.9009 
10.900001 -3.8000000000000003 3.8861 
10.999999 -3.8000000000000003 3.8919 
11.099999 -3.8000000000000003 3.8807 
11.2 -3.8000000000000003 3.8817 
11.3 -3.8000000000000003 3.8866 
11.400001 -3.8000000000000003 3.8907 
11.499999 -3.8000000000000003 3.9097 
11.599999 -3.8000000000000003 3.8864 
11.7 -3.8000000000000003 3.9049 
11.8 -3.8000000000000003 3.8891 
11.900001 -3.8000000000000003 3.8911 
11.999999 -3.8000000000000003 3.8984 
12.099999 -3.8000000000000003 3.9064 
12.2 -3.8000000000000003 3.8901 
12.3 -3.8000000000000003 3.8920 
12.400001 -3.8000000000000003 3.8928 
12.499999 -3.8000000000000003 3.8884 
12.599999 -3.8000000000000003 3.8713 
12.7 -3.8000000000000003 3.8746 
12.8 -3.8000000000000003 3.8943 
12.900001 -3.8000000000000003 3.9015 
12.999999 -3.8000000000000003 3.8953 
13.099999 -3.8000000000000003 3.9073 
13.2 -3.8000000000000003 3.8989 
13.3 -3.8000000000000003 3.8734 
13.400001 -3.8000000000000003 3.8897 
13.499999 -3.8000000000000003 3.8787 
13.599998 -3.8000000000000003 3.8924 
13.700001 -3.8000000000000003 3.8881 
13.799999 -3.8000000000000003 3.9129 
13.900002 -3.8000000000000003 3.8997 
14.0 -3.8000000000000003 3.8915 
14.099998 -3.8000000000000003 3.8956 
14.200001 -3.8000000000000003 3.9005 
14.299999 -3.8000000000000003 3.8945 
14.400002 -3.8000000000000003 3.8977 
14.5 -3.8000000000000003 3.8915 
14.599998 -3.8000000000000003 3.8941 
14.700001 -3.8000000000000003 3.9072 
14.799999 -3.8000000000000003 3.8809 
14.900002 -3.8000000000000003 3.9127 
15.0 -3.8000000000000003 3.8804 
15.099998 -3.8000000000000003 3.9035 
15.200001 -3.8000000000000003 3.9085 
15.299999 -3.8000000000000003 3.8841 
15.400002 -3.8000000000000003 3.9163 
15.5 -3.8000000000000003 3.8982 
15.599998 -3.8000000000000003 3.8722 
15.700001 -3.8000000000000003 3.9015 
15.799999 -3.8000000000000003 3.9062 
15.900002 -3.8000000000000003 3.8943 
16.0 -3.8000000000000003 3.8757 
16.099998 -3.8000000000000003 3.8420 
16.200001 -3.8000000000000003 3.8864 
16.299999 -3.8000000000000003 3.9057 
16.400002 -3.8000000000000003 3.8289 
16.5 -3.8000000000000003 3.8641 
16.599998 -3.8000000000000003 nan 
16.700001 -3.8000000000000003 nan 
16.799999 -3.8000000000000003 nan 
16.900002 -3.8000000000000003 nan 
17.0 -3.8000000000000003 nan 
17.099998 -3.8000000000000003 nan 
17.200001 -3.8000000000000003 nan 
17.299999 -3.8000000000000003 nan 
17.400002 -3.8000000000000003 nan 
17.5 -3.8000000000000003 nan 
17.599998 -3.8000000000000003 nan 
17.700001 -3.8000000000000003 nan 
17.799999 -3.8000000000000003 nan 
17.900002 -3.8000000000000003 nan 
18.0 -3.8000000000000003 nan 
18.099998 -3.8000000000000003 nan 
18.200001 -3.8000000000000003 nan 
18.299999 -3.8000000000000003 nan 
18.400002 -3.8000000000000003 nan 
18.5 -3.8000000000000003 nan 
18.599998 -3.8000000000000003 nan 
18.700001 -3.8000000000000003 nan 
18.799999 -3.8000000000000003 nan 
18.900002 -3.8000000000000003 nan 
19.0 -3.8000000000000003 nan 
19.099998 -3.8000000000000003 nan 
19.200001 -3.8000000000000003 nan 
19.299999 -3.8000000000000003 nan 
-6.8 -3.7 nan 
-6.7 -3.7 nan 
-6.6 -3.7 nan 
-6.5 -3.7 nan 
-6.4 -3.7 nan 
-6.3 -3.7 nan 
-6.2 -3.7 nan 
-6.1 -3.7 nan 
-6.0 -3.7 nan 
-5.9 -3.7 nan 
-5.8 -3.7 nan 
-5.7 -3.7 nan 
-5.6 -3.7 nan 
-5.5 -3.7 nan 
-5.4 -3.7 nan 
-5.3 -3.7 nan 
-5.2 -3.7 nan 
-5.1 -3.7 nan 
-5.0 -3.7 nan 
-4.9 -3.7 nan 
-4.8 -3.7 nan 
-4.7 -3.7 nan 
-4.6 -3.7 nan 
-4.5 -3.7 nan 
-4.4 -3.7 nan 
-4.3 -3.7 nan 
-4.2 -3.7 nan 
-4.1 -3.7 nan 
-4.0 -3.7 nan 
-3.9 -3.7 nan 
-3.8 -3.7 nan 
-3.7 -3.7 3.9358 
-3.6 -3.7 3.8703 
-3.5 -3.7 3.9255 
-3.4 -3.7 3.8637 
-3.3 -3.7 3.8685 
-3.2 -3.7 3.9087 
-3.1 -3.7 3.8661 
-3.0 -3.7 3.8737 
-2.9 -3.7 3.8697 
-2.8 -3.7 3.8744 
-2.7 -3.7 3.8651 
-2.6 -3.7 3.8275 
-2.5 -3.7 3.8963 
-2.4 -3.7 3.8784 
-2.3 -3.7 3.8865 
-2.2 -3.7 3.8965 
-2.1 -3.7 3.9046 
-2.0 -3.7 3.8912 
-1.9 -3.7 3.8885 
-1.8 -3.7 3.8994 
-1.7 -3.7 3.8813 
-1.6 -3.7 3.8883 
-1.5 -3.7 3.8930 
-1.4 -3.7 3.8956 
-1.3 -3.7 3.8901 
-1.2 -3.7 3.8770 
-1.1 -3.7 3.9101 
-1.0 -3.7 3.8791 
-0.8999999999999999 -3.7 3.8990 
-0.8 -3.7 3.8949 
-0.7 -3.7 3.9093 
-0.6000000000000001 -3.7 3.9004 
-0.5 -3.7 3.8927 
-0.3999999999999999 -3.7 3.8830 
-0.2999999999999998 -3.7 3.8879 
-0.20000000000000018 -3.7 3.8977 
-0.10000000000000009 -3.7 3.8897 
0.0 -3.7 3.8981 
0.10000000000000009 -3.7 3.8842 
0.20000000000000018 -3.7 3.8929 
0.2999999999999998 -3.7 3.8999 
0.3999999999999999 -3.7 3.9062 
0.5 -3.7 3.8911 
0.6000000000000001 -3.7 3.8834 
0.7000000000000002 -3.7 3.8949 
0.7999999999999998 -3.7 3.8878 
0.8999999999999999 -3.7 3.8894 
1.0 -3.7 3.8858 
1.1 -3.7 3.8953 
1.2000000000000002 -3.7 3.9136 
1.2999999999999998 -3.7 3.8899 
1.4 -3.7 3.8986 
1.5 -3.7 3.8932 
1.5999990000000004 -3.7 3.9042 
1.7000000000000002 -3.7 3.8852 
1.7999999999999998 -3.7 3.8952 
1.9000000000000004 -3.7 3.9082 
2.0 -3.7 3.9082 
2.0999990000000004 -3.7 3.8983 
2.2 -3.7 3.8859 
2.3 -3.7 3.9025 
2.4000000000000004 -3.7 3.8971 
2.5 -3.7 3.8891 
2.5999990000000004 -3.7 3.8977 
2.7 -3.7 3.8979 
2.8 -3.7 3.8869 
2.9000000000000004 -3.7 3.8963 
3.0 -3.7 3.9074 
3.0999990000000004 -3.7 3.8966 
3.2 -3.7 3.8884 
3.3 -3.7 3.8964 
3.4000000000000004 -3.7 3.8908 
3.5 -3.7 3.8947 
3.5999990000000004 -3.7 3.8796 
3.7 -3.7 3.8962 
3.8 -3.7 3.8966 
3.9000000000000004 -3.7 3.9000 
4.0 -3.7 3.8969 
4.099999 -3.7 3.9040 
4.2 -3.7 3.9014 
4.3 -3.7 3.8980 
4.4 -3.7 3.8913 
4.5 -3.7 3.8943 
4.599999 -3.7 3.9011 
4.7 -3.7 3.8949 
4.8 -3.7 3.8998 
4.9 -3.7 3.8931 
5.0 -3.7 3.8895 
5.099999 -3.7 3.8805 
5.2 -3.7 3.8906 
5.3 -3.7 3.8986 
5.4 -3.7 3.8892 
5.5 -3.7 3.8952 
5.599999 -3.7 3.8909 
5.699999999999999 -3.7 3.9054 
5.800000000000001 -3.7 3.8925 
5.9 -3.7 3.8959 
6.0 -3.7 3.8778 
6.099999 -3.7 3.8960 
6.199999999999999 -3.7 3.8895 
6.300000000000001 -3.7 3.8917 
6.4 -3.7 3.8896 
6.5 -3.7 3.9040 
6.599999 -3.7 3.9000 
6.699999999999999 -3.7 3.8892 
6.800000000000001 -3.7 3.8881 
6.9 -3.7 3.8917 
7.0 -3.7 3.8845 
7.099999 -3.7 3.9022 
7.199999999999999 -3.7 3.8842 
7.300000000000001 -3.7 3.9003 
7.4 -3.7 3.8915 
7.5 -3.7 3.9027 
7.599999 -3.7 3.9019 
7.699999999999999 -3.7 3.9005 
7.800000000000001 -3.7 3.8941 
7.9 -3.7 3.8933 
8.0 -3.7 3.8926 
8.099999 -3.7 3.8964 
8.2 -3.7 3.8904 
8.3 -3.7 3.8856 
8.4 -3.7 3.8834 
8.5 -3.7 3.8862 
8.599999 -3.7 3.8966 
8.7 -3.7 3.9017 
8.8 -3.7 3.8832 
8.9 -3.7 3.8989 
9.0 -3.7 3.8972 
9.099999 -3.7 3.9011 
9.2 -3.7 3.8962 
9.3 -3.7 3.8850 
9.400001 -3.7 3.8981 
9.499999 -3.7 3.9005 
9.599999 -3.7 3.8847 
9.7 -3.7 3.8949 
9.8 -3.7 3.8939 
9.900001 -3.7 3.8870 
9.999999 -3.7 3.8904 
10.099999 -3.7 3.9018 
10.2 -3.7 3.8929 
10.3 -3.7 3.8947 
10.400001 -3.7 3.9088 
10.499999 -3.7 3.9033 
10.599999 -3.7 3.8875 
10.7 -3.7 3.8901 
10.8 -3.7 3.8913 
10.900001 -3.7 3.8839 
10.999999 -3.7 3.8858 
11.099999 -3.7 3.8861 
11.2 -3.7 3.8933 
11.3 -3.7 3.8830 
11.400001 -3.7 3.8924 
11.499999 -3.7 3.8868 
11.599999 -3.7 3.8940 
11.7 -3.7 3.8806 
11.8 -3.7 3.8914 
11.900001 -3.7 3.8934 
11.999999 -3.7 3.8819 
12.099999 -3.7 3.8732 
12.2 -3.7 3.8775 
12.3 -3.7 3.8902 
12.400001 -3.7 3.9007 
12.499999 -3.7 3.8732 
12.599999 -3.7 3.9009 
12.7 -3.7 3.8813 
12.8 -3.7 3.8969 
12.900001 -3.7 3.9018 
12.999999 -3.7 3.8835 
13.099999 -3.7 3.9012 
13.2 -3.7 3.8730 
13.3 -3.7 3.9021 
13.400001 -3.7 3.9153 
13.499999 -3.7 3.8894 
13.599998 -3.7 3.9172 
13.700001 -3.7 3.8921 
13.799999 -3.7 3.8821 
13.900002 -3.7 3.8877 
14.0 -3.7 3.8689 
14.099998 -3.7 3.8903 
14.200001 -3.7 3.8767 
14.299999 -3.7 3.9086 
14.400002 -3.7 3.8776 
14.5 -3.7 3.8870 
14.599998 -3.7 3.8958 
14.700001 -3.7 3.8845 
14.799999 -3.7 3.9008 
14.900002 -3.7 3.9001 
15.0 -3.7 3.8870 
15.099998 -3.7 3.8992 
15.200001 -3.7 3.8647 
15.299999 -3.7 3.9079 
15.400002 -3.7 3.8895 
15.5 -3.7 3.9033 
15.599998 -3.7 3.8753 
15.700001 -3.7 3.8731 
15.799999 -3.7 3.9353 
15.900002 -3.7 3.8845 
16.0 -3.7 3.8955 
16.099998 -3.7 3.9048 
16.200001 -3.7 3.8757 
16.299999 -3.7 3.8924 
16.400002 -3.7 3.8433 
16.5 -3.7 3.8303 
16.599998 -3.7 nan 
16.700001 -3.7 nan 
16.799999 -3.7 nan 
16.900002 -3.7 nan 
17.0 -3.7 nan 
17.099998 -3.7 nan 
17.200001 -3.7 nan 
17.299999 -3.7 nan 
17.400002 -3.7 nan 
17.5 -3.7 nan 
17.599998 -3.7 nan 
17.700001 -3.7 nan 
17.799999 -3.7 nan 
17.900002 -3.7 nan 
18.0 -3.7 nan 
18.099998 -3.7 nan 
18.200001 -3.7 nan 
18.299999 -3.7 nan 
18.400002 -3.7 nan 
18.5 -3.7 nan 
18.599998 -3.7 nan 
18.700001 -3.7 nan 
18.799999 -3.7 nan 
18.900002 -3.7 nan 
19.0 -3.7 nan 
19.099998 -3.7 nan 
19.200001 -3.7 nan 
19.299999 -3.7 nan 
-6.8 -3.6 nan 
-6.7 -3.6 nan 
-6.6 -3.6 nan 
-6.5 -3.6 nan 
-6.4 -3.6 nan 
-6.3 -3.6 nan 
-6.2 -3.6 nan 
-6.1 -3.6 nan 
-6.0 -3.6 nan 
-5.9 -3.6 nan 
-5.8 -3.6 nan 
-5.7 -3.6 nan 
-5.6 -3.6 nan 
-5.5 -3.6 nan 
-5.4 -3.6 nan 
-5.3 -3.6 nan 
-5.2 -3.6 nan 
-5.1 -3.6 nan 
-5.0 -3.6 nan 
-4.9 -3.6 nan 
-4.8 -3.6 nan 
-4.7 -3.6 nan 
-4.6 -3.6 nan 
-4.5 -3.6 nan 
-4.4 -3.6 nan 
-4.3 -3.6 nan 
-4.2 -3.6 nan 
-4.1 -3.6 nan 
-4.0 -3.6 nan 
-3.9 -3.6 nan 
-3.8 -3.6 3.9375 
-3.7 -3.6 3.8733 
-3.6 -3.6 3.7804 
-3.5 -3.6 3.9425 
-3.4 -3.6 3.8924 
-3.3 -3.6 3.8634 
-3.2 -3.6 3.9031 
-3.1 -3.6 3.8846 
-3.0 -3.6 3.8899 
-2.9 -3.6 3.8889 
-2.8 -3.6 3.8694 
-2.7 -3.6 3.9071 
-2.6 -3.6 3.8907 
-2.5 -3.6 3.8848 
-2.4 -3.6 3.8650 
-2.3 -3.6 3.9026 
-2.2 -3.6 3.8754 
-2.1 -3.6 3.8944 
-2.0 -3.6 3.8886 
-1.9 -3.6 3.8803 
-1.8 -3.6 3.8772 
-1.7 -3.6 3.8805 
-1.6 -3.6 3.8633 
-1.5 -3.6 3.8907 
-1.4 -3.6 3.8860 
-1.3 -3.6 3.8673 
-1.2 -3.6 3.9109 
-1.1 -3.6 3.8980 
-1.0 -3.6 3.8922 
-0.8999999999999999 -3.6 3.8910 
-0.8 -3.6 3.8844 
-0.7 -3.6 3.8867 
-0.6000000000000001 -3.6 3.8883 
-0.5 -3.6 3.8881 
-0.3999999999999999 -3.6 3.8888 
-0.2999999999999998 -3.6 3.8876 
-0.20000000000000018 -3.6 3.8807 
-0.10000000000000009 -3.6 3.8855 
0.0 -3.6 3.8738 
0.10000000000000009 -3.6 3.8879 
0.20000000000000018 -3.6 3.8733 
0.2999999999999998 -3.6 3.8901 
0.3999999999999999 -3.6 3.8960 
0.5 -3.6 3.9009 
0.6000000000000001 -3.6 3.8903 
0.7000000000000002 -3.6 3.8998 
0.7999999999999998 -3.6 3.8964 
0.8999999999999999 -3.6 3.8905 
1.0 -3.6 3.8930 
1.1 -3.6 3.8921 
1.2000000000000002 -3.6 3.8930 
1.2999999999999998 -3.6 3.8959 
1.4 -3.6 3.8938 
1.5 -3.6 3.8868 
1.5999990000000004 -3.6 3.8983 
1.7000000000000002 -3.6 3.9000 
1.7999999999999998 -3.6 3.8877 
1.9000000000000004 -3.6 3.9025 
2.0 -3.6 3.8852 
2.0999990000000004 -3.6 3.8940 
2.2 -3.6 3.9019 
2.3 -3.6 3.8950 
2.4000000000000004 -3.6 3.8920 
2.5 -3.6 3.9010 
2.5999990000000004 -3.6 3.9015 
2.7 -3.6 3.8997 
2.8 -3.6 3.8872 
2.9000000000000004 -3.6 3.9012 
3.0 -3.6 3.8951 
3.0999990000000004 -3.6 3.8880 
3.2 -3.6 3.8956 
3.3 -3.6 3.9000 
3.4000000000000004 -3.6 3.8862 
3.5 -3.6 3.9065 
3.5999990000000004 -3.6 3.8953 
3.7 -3.6 3.8822 
3.8 -3.6 3.8899 
3.9000000000000004 -3.6 3.8842 
4.0 -3.6 3.8932 
4.099999 -3.6 3.8907 
4.2 -3.6 3.8977 
4.3 -3.6 3.8911 
4.4 -3.6 3.8939 
4.5 -3.6 3.8854 
4.599999 -3.6 3.9009 
4.7 -3.6 3.8941 
4.8 -3.6 3.8943 
4.9 -3.6 3.8903 
5.0 -3.6 3.8953 
5.099999 -3.6 3.8952 
5.2 -3.6 3.9012 
5.3 -3.6 3.8927 
5.4 -3.6 3.8925 
5.5 -3.6 3.8945 
5.599999 -3.6 3.8927 
5.699999999999999 -3.6 3.8859 
5.800000000000001 -3.6 3.8932 
5.9 -3.6 3.8898 
6.0 -3.6 3.8867 
6.099999 -3.6 3.8955 
6.199999999999999 -3.6 3.8906 
6.300000000000001 -3.6 3.8980 
6.4 -3.6 3.8889 
6.5 -3.6 3.8946 
6.599999 -3.6 3.8842 
6.699999999999999 -3.6 3.8929 
6.800000000000001 -3.6 3.8897 
6.9 -3.6 3.8942 
7.0 -3.6 3.8944 
7.099999 -3.6 3.8790 
7.199999999999999 -3.6 3.8996 
7.300000000000001 -3.6 3.9014 
7.4 -3.6 3.8964 
7.5 -3.6 3.8899 
7.599999 -3.6 3.9010 
7.699999999999999 -3.6 3.8862 
7.800000000000001 -3.6 3.8950 
7.9 -3.6 3.8838 
8.0 -3.6 3.8951 
8.099999 -3.6 3.8886 
8.2 -3.6 3.8817 
8.3 -3.6 3.8950 
8.4 -3.6 3.8845 
8.5 -3.6 3.8851 
8.599999 -3.6 3.8868 
8.7 -3.6 3.9094 
8.8 -3.6 3.8901 
8.9 -3.6 3.8987 
9.0 -3.6 3.8976 
9.099999 -3.6 3.8870 
9.2 -3.6 3.8891 
9.3 -3.6 3.8950 
9.400001 -3.6 3.8980 
9.499999 -3.6 3.8916 
9.599999 -3.6 3.8874 
9.7 -3.6 3.8896 
9.8 -3.6 3.8890 
9.900001 -3.6 3.8944 
9.999999 -3.6 3.9035 
10.099999 -3.6 3.8942 
10.2 -3.6 3.8804 
10.3 -3.6 3.8910 
10.400001 -3.6 3.9027 
10.499999 -3.6 3.8910 
10.599999 -3.6 3.8956 
10.7 -3.6 3.8937 
10.8 -3.6 3.8898 
10.900001 -3.6 3.9073 
10.999999 -3.6 3.8968 
11.099999 -3.6 3.9026 
11.2 -3.6 3.9007 
11.3 -3.6 3.8864 
11.400001 -3.6 3.8989 
11.499999 -3.6 3.8895 
11.599999 -3.6 3.9003 
11.7 -3.6 3.8895 
11.8 -3.6 3.8888 
11.900001 -3.6 3.8858 
11.999999 -3.6 3.8900 
12.099999 -3.6 3.8893 
12.2 -3.6 3.8745 
12.3 -3.6 3.8918 
12.400001 -3.6 3.8982 
12.499999 -3.6 3.8696 
12.599999 -3.6 3.8919 
12.7 -3.6 3.8823 
12.8 -3.6 3.8835 
12.900001 -3.6 3.8946 
12.999999 -3.6 3.8950 
13.099999 -3.6 3.8972 
13.2 -3.6 3.8892 
13.3 -3.6 3.8989 
13.400001 -3.6 3.8903 
13.499999 -3.6 3.9020 
13.599998 -3.6 3.8837 
13.700001 -3.6 3.8880 
13.799999 -3.6 3.9066 
13.900002 -3.6 3.8865 
14.0 -3.6 3.8876 
14.099998 -3.6 3.8847 
14.200001 -3.6 3.8791 
14.299999 -3.6 3.8915 
14.400002 -3.6 3.8745 
14.5 -3.6 3.8817 
14.599998 -3.6 3.8773 
14.700001 -3.6 3.8765 
14.799999 -3.6 3.8726 
14.900002 -3.6 3.9177 
15.0 -3.6 3.8714 
15.099998 -3.6 3.8753 
15.200001 -3.6 3.8992 
15.299999 -3.6 3.9117 
15.400002 -3.6 3.9142 
15.5 -3.6 3.9037 
15.599998 -3.6 3.8750 
15.700001 -3.6 3.8855 
15.799999 -3.6 3.8995 
15.900002 -3.6 3.9036 
16.0 -3.6 3.8730 
16.099998 -3.6 3.9017 
16.200001 -3.6 3.8852 
16.299999 -3.6 3.8747 
16.400002 -3.6 3.9280 
16.5 -3.6 3.8668 
16.599998 -3.6 3.8245 
16.700001 -3.6 nan 
16.799999 -3.6 nan 
16.900002 -3.6 nan 
17.0 -3.6 nan 
17.099998 -3.6 nan 
17.200001 -3.6 nan 
17.299999 -3.6 nan 
17.400002 -3.6 nan 
17.5 -3.6 nan 
17.599998 -3.6 nan 
17.700001 -3.6 nan 
17.799999 -3.6 nan 
17.900002 -3.6 nan 
18.0 -3.6 nan 
18.099998 -3.6 nan 
18.200001 -3.6 nan 
18.299999 -3.6 nan 
18.400002 -3.6 nan 
18.5 -3.6 nan 
18.599998 -3.6 nan 
18.700001 -3.6 nan 
18.799999 -3.6 nan 
18.900002 -3.6 nan 
19.0 -3.6 nan 
19.099998 -3.6 nan 
19.200001 -3.6 nan 
19.299999 -3.6 nan 
-6.8 -3.5 nan 
-6.7 -3.5 nan 
-6.6 -3.5 nan 
-6.5 -3.5 nan 
-6.4 -3.5 nan 
-6.3 -3.5 nan 
-6.2 -3.5 nan 
-6.1 -3.5 nan 
-6.0 -3.5 nan 
-5.9 -3.5 nan 
-5.8 -3.5 nan 
-5.7 -3.5 nan 
-5.6 -3.5 nan 
-5.5 -3.5 nan 
-5.4 -3.5 nan 
-5.3 -3.5 nan 
-5.2 -3.5 nan 
-5.1 -3.5 nan 
-5.0 -3.5 nan 
-4.9 -3.5 nan 
-4.8 -3.5 nan 
-4.7 -3.5 nan 
-4.6 -3.5 nan 
-4.5 -3.5 nan 
-4.4 -3.5 nan 
-4.3 -3.5 nan 
-4.2 -3.5 nan 
-4.1 -3.5 nan 
-4.0 -3.5 nan 
-3.9 -3.5 4.0047 
-3.8 -3.5 3.8564 
-3.7 -3.5 3.9127 
-3.6 -3.5 3.8768 
-3.5 -3.5 3.9199 
-3.4 -3.5 3.8619 
-3.3 -3.5 3.8677 
-3.2 -3.5 3.9008 
-3.1 -3.5 3.8706 
-3.0 -3.5 3.9051 
-2.9 -3.5 3.8684 
-2.8 -3.5 3.8968 
-2.7 -3.5 3.8766 
-2.6 -3.5 3.8909 
-2.5 -3.5 3.8526 
-2.4 -3.5 3.9120 
-2.3 -3.5 3.9321 
-2.2 -3.5 3.9137 
-2.1 -3.5 3.8744 
-2.0 -3.5 3.8753 
-1.9 -3.5 3.8663 
-1.8 -3.5 3.8737 
-1.7 -3.5 3.8885 
-1.6 -3.5 3.8783 
-1.5 -3.5 3.9102 
-1.4 -3.5 3.8732 
-1.3 -3.5 3.8909 
-1.2 -3.5 3.9057 
-1.1 -3.5 3.8793 
-1.0 -3.5 3.8914 
-0.8999999999999999 -3.5 3.8703 
-0.8 -3.5 3.8741 
-0.7 -3.5 3.8872 
-0.6000000000000001 -3.5 3.8931 
-0.5 -3.5 3.8831 
-0.3999999999999999 -3.5 3.8819 
-0.2999999999999998 -3.5 3.8925 
-0.20000000000000018 -3.5 3.9045 
-0.10000000000000009 -3.5 3.9035 
0.0 -3.5 3.9000 
0.10000000000000009 -3.5 3.8878 
0.20000000000000018 -3.5 3.8730 
0.2999999999999998 -3.5 3.8909 
0.3999999999999999 -3.5 3.8824 
0.5 -3.5 3.8785 
0.6000000000000001 -3.5 3.8790 
0.7000000000000002 -3.5 3.8958 
0.7999999999999998 -3.5 3.8850 
0.8999999999999999 -3.5 3.9004 
1.0 -3.5 3.9002 
1.1 -3.5 3.8840 
1.2000000000000002 -3.5 3.8991 
1.2999999999999998 -3.5 3.9051 
1.4 -3.5 3.9029 
1.5 -3.5 3.8886 
1.5999990000000004 -3.5 3.9020 
1.7000000000000002 -3.5 3.8936 
1.7999999999999998 -3.5 3.8993 
1.9000000000000004 -3.5 3.8880 
2.0 -3.5 3.8934 
2.0999990000000004 -3.5 3.9020 
2.2 -3.5 3.8822 
2.3 -3.5 3.8955 
2.4000000000000004 -3.5 3.8853 
2.5 -3.5 3.8985 
2.5999990000000004 -3.5 3.8984 
2.7 -3.5 3.8901 
2.8 -3.5 3.8947 
2.9000000000000004 -3.5 3.8992 
3.0 -3.5 3.8913 
3.0999990000000004 -3.5 3.9027 
3.2 -3.5 3.8926 
3.3 -3.5 3.8931 
3.4000000000000004 -3.5 3.8901 
3.5 -3.5 3.8888 
3.5999990000000004 -3.5 3.8887 
3.7 -3.5 3.8918 
3.8 -3.5 3.8893 
3.9000000000000004 -3.5 3.8937 
4.0 -3.5 3.8934 
4.099999 -3.5 3.8908 
4.2 -3.5 3.8891 
4.3 -3.5 3.8995 
4.4 -3.5 3.9010 
4.5 -3.5 3.8905 
4.599999 -3.5 3.8939 
4.7 -3.5 3.8938 
4.8 -3.5 3.8888 
4.9 -3.5 3.8859 
5.0 -3.5 3.8729 
5.099999 -3.5 3.8873 
5.2 -3.5 3.8873 
5.3 -3.5 3.8917 
5.4 -3.5 3.8867 
5.5 -3.5 3.8935 
5.599999 -3.5 3.8880 
5.699999999999999 -3.5 3.8916 
5.800000000000001 -3.5 3.8902 
5.9 -3.5 3.8864 
6.0 -3.5 3.8925 
6.099999 -3.5 3.8881 
6.199999999999999 -3.5 3.8884 
6.300000000000001 -3.5 3.8838 
6.4 -3.5 3.8828 
6.5 -3.5 3.8975 
6.599999 -3.5 3.8878 
6.699999999999999 -3.5 3.8895 
6.800000000000001 -3.5 3.8974 
6.9 -3.5 3.9064 
7.0 -3.5 3.8993 
7.099999 -3.5 3.8924 
7.199999999999999 -3.5 3.8971 
7.300000000000001 -3.5 3.8841 
7.4 -3.5 3.8894 
7.5 -3.5 3.8922 
7.599999 -3.5 3.8897 
7.699999999999999 -3.5 3.8895 
7.800000000000001 -3.5 3.8954 
7.9 -3.5 3.9007 
8.0 -3.5 3.8912 
8.099999 -3.5 3.8922 
8.2 -3.5 3.8887 
8.3 -3.5 3.8892 
8.4 -3.5 3.8930 
8.5 -3.5 3.8909 
8.599999 -3.5 3.8909 
8.7 -3.5 3.8888 
8.8 -3.5 3.8897 
8.9 -3.5 3.8860 
9.0 -3.5 3.8965 
9.099999 -3.5 3.8926 
9.2 -3.5 3.8991 
9.3 -3.5 3.8828 
9.400001 -3.5 3.8931 
9.499999 -3.5 3.9128 
9.599999 -3.5 3.8925 
9.7 -3.5 3.8908 
9.8 -3.5 3.8920 
9.900001 -3.5 3.9065 
9.999999 -3.5 3.8841 
10.099999 -3.5 3.8906 
10.2 -3.5 3.8982 
10.3 -3.5 3.8881 
10.400001 -3.5 3.8965 
10.499999 -3.5 3.8963 
10.599999 -3.5 3.8930 
10.7 -3.5 3.9005 
10.8 -3.5 3.8939 
10.900001 -3.5 3.8982 
10.999999 -3.5 3.8990 
11.099999 -3.5 3.9025 
11.2 -3.5 3.8958 
11.3 -3.5 3.8889 
11.400001 -3.5 3.8944 
11.499999 -3.5 3.8870 
11.599999 -3.5 3.8951 
11.7 -3.5 3.8866 
11.8 -3.5 3.8883 
11.900001 -3.5 3.8895 
11.999999 -3.5 3.8876 
12.099999 -3.5 3.8845 
12.2 -3.5 3.8977 
12.3 -3.5 3.8893 
12.400001 -3.5 3.8804 
12.499999 -3.5 3.8849 
12.599999 -3.5 3.8691 
12.7 -3.5 3.8890 
12.8 -3.5 3.8787 
12.900001 -3.5 3.8682 
12.999999 -3.5 3.8955 
13.099999 -3.5 3.8744 
13.2 -3.5 3.8966 
13.3 -3.5 3.8946 
13.400001 -3.5 3.8935 
13.499999 -3.5 3.8922 
13.599998 -3.5 3.8876 
13.700001 -3.5 3.8813 
13.799999 -3.5 3.9004 
13.900002 -3.5 3.9103 
14.0 -3.5 3.8848 
14.099998 -3.5 3.8768 
14.200001 -3.5 3.8712 
14.299999 -3.5 3.8637 
14.400002 -3.5 3.8825 
14.5 -3.5 3.8945 
14.599998 -3.5 3.8833 
14.700001 -3.5 3.8623 
14.799999 -3.5 3.8542 
14.900002 -3.5 3.9037 
15.0 -3.5 3.8754 
15.099998 -3.5 3.8912 
15.200001 -3.5 3.8738 
15.299999 -3.5 3.8716 
15.400002 -3.5 3.8753 
15.5 -3.5 3.8904 
15.599998 -3.5 3.8720 
15.700001 -3.5 3.8834 
15.799999 -3.5 3.8864 
15.900002 -3.5 3.8854 
16.0 -3.5 3.8798 
16.099998 -3.5 3.9074 
16.200001 -3.5 3.8886 
16.299999 -3.5 3.8781 
16.400002 -3.5 3.9009 
16.5 -3.5 3.8522 
16.599998 -3.5 3.8919 
16.700001 -3.5 3.8605 
16.799999 -3.5 3.8541 
16.900002 -3.5 nan 
17.0 -3.5 nan 
17.099998 -3.5 nan 
17.200001 -3.5 nan 
17.299999 -3.5 nan 
17.400002 -3.5 nan 
17.5 -3.5 nan 
17.599998 -3.5 nan 
17.700001 -3.5 nan 
17.799999 -3.5 nan 
17.900002 -3.5 nan 
18.0 -3.5 nan 
18.099998 -3.5 nan 
18.200001 -3.5 nan 
18.299999 -3.5 nan 
18.400002 -3.5 nan 
18.5 -3.5 nan 
18.599998 -3.5 nan 
18.700001 -3.5 nan 
18.799999 -3.5 nan 
18.900002 -3.5 nan 
19.0 -3.5 nan 
19.099998 -3.5 nan 
19.200001 -3.5 nan 
19.299999 -3.5 nan 
-6.8 -3.4000000000000004 nan 
-6.7 -3.4000000000000004 nan 
-6.6 -3.4000000000000004 nan 
-6.5 -3.4000000000000004 nan 
-6.4 -3.4000000000000004 nan 
-6.3 -3.4000000000000004 nan 
-6.2 -3.4000000000000004 nan 
-6.1 -3.4000000000000004 nan 
-6.0 -3.4000000000000004 nan 
-5.9 -3.4000000000000004 nan 
-5.8 -3.4000000000000004 nan 
-5.7 -3.4000000000000004 nan 
-5.6 -3.4000000000000004 nan 
-5.5 -3.4000000000000004 nan 
-5.4 -3.4000000000000004 nan 
-5.3 -3.4000000000000004 nan 
-5.2 -3.4000000000000004 nan 
-5.1 -3.4000000000000004 nan 
-5.0 -3.4000000000000004 nan 
-4.9 -3.4000000000000004 nan 
-4.8 -3.4000000000000004 nan 
-4.7 -3.4000000000000004 nan 
-4.6 -3.4000000000000004 nan 
-4.5 -3.4000000000000004 nan 
-4.4 -3.4000000000000004 nan 
-4.3 -3.4000000000000004 nan 
-4.2 -3.4000000000000004 nan 
-4.1 -3.4000000000000004 nan 
-4.0 -3.4000000000000004 3.8003 
-3.9 -3.4000000000000004 3.9411 
-3.8 -3.4000000000000004 3.9083 
-3.7 -3.4000000000000004 3.8858 
-3.6 -3.4000000000000004 3.8653 
-3.5 -3.4000000000000004 3.9177 
-3.4 -3.4000000000000004 3.8727 
-3.3 -3.4000000000000004 3.8789 
-3.2 -3.4000000000000004 3.9105 
-3.1 -3.4000000000000004 3.9032 
-3.0 -3.4000000000000004 3.8825 
-2.9 -3.4000000000000004 3.8680 
-2.8 -3.4000000000000004 3.8666 
-2.7 -3.4000000000000004 3.8541 
-2.6 -3.4000000000000004 3.8858 
-2.5 -3.4000000000000004 3.8774 
-2.4 -3.4000000000000004 3.8845 
-2.3 -3.4000000000000004 3.9069 
-2.2 -3.4000000000000004 3.8958 
-2.1 -3.4000000000000004 3.8753 
-2.0 -3.4000000000000004 3.8750 
-1.9 -3.4000000000000004 3.8746 
-1.8 -3.4000000000000004 3.8790 
-1.7 -3.4000000000000004 3.8759 
-1.6 -3.4000000000000004 3.8919 
-1.5 -3.4000000000000004 3.8983 
-1.4 -3.4000000000000004 3.8832 
-1.3 -3.4000000000000004 3.9006 
-1.2 -3.4000000000000004 3.8905 
-1.1 -3.4000000000000004 3.8739 
-1.0 -3.4000000000000004 3.8940 
-0.8999999999999999 -3.4000000000000004 3.8924 
-0.8 -3.4000000000000004 3.8915 
-0.7 -3.4000000000000004 3.9088 
-0.6000000000000001 -3.4000000000000004 3.8836 
-0.5 -3.4000000000000004 3.8949 
-0.3999999999999999 -3.4000000000000004 3.8899 
-0.2999999999999998 -3.4000000000000004 3.8882 
-0.20000000000000018 -3.4000000000000004 3.8879 
-0.10000000000000009 -3.4000000000000004 3.8821 
0.0 -3.4000000000000004 3.8875 
0.10000000000000009 -3.4000000000000004 3.8826 
0.20000000000000018 -3.4000000000000004 3.8910 
0.2999999999999998 -3.4000000000000004 3.8972 
0.3999999999999999 -3.4000000000000004 3.8854 
0.5 -3.4000000000000004 3.8990 
0.6000000000000001 -3.4000000000000004 3.9031 
0.7000000000000002 -3.4000000000000004 3.8952 
0.7999999999999998 -3.4000000000000004 3.8866 
0.8999999999999999 -3.4000000000000004 3.8923 
1.0 -3.4000000000000004 3.8948 
1.1 -3.4000000000000004 3.8962 
1.2000000000000002 -3.4000000000000004 3.8941 
1.2999999999999998 -3.4000000000000004 3.8979 
1.4 -3.4000000000000004 3.8901 
1.5 -3.4000000000000004 3.8973 
1.5999990000000004 -3.4000000000000004 3.8857 
1.7000000000000002 -3.4000000000000004 3.8973 
1.7999999999999998 -3.4000000000000004 3.9013 
1.9000000000000004 -3.4000000000000004 3.8854 
2.0 -3.4000000000000004 3.8926 
2.0999990000000004 -3.4000000000000004 3.8935 
2.2 -3.4000000000000004 3.9085 
2.3 -3.4000000000000004 3.9005 
2.4000000000000004 -3.4000000000000004 3.8931 
2.5 -3.4000000000000004 3.8878 
2.5999990000000004 -3.4000000000000004 3.9027 
2.7 -3.4000000000000004 3.8934 
2.8 -3.4000000000000004 3.8985 
2.9000000000000004 -3.4000000000000004 3.8831 
3.0 -3.4000000000000004 3.8844 
3.0999990000000004 -3.4000000000000004 3.8993 
3.2 -3.4000000000000004 3.8822 
3.3 -3.4000000000000004 3.8820 
3.4000000000000004 -3.4000000000000004 3.8864 
3.5 -3.4000000000000004 3.8865 
3.5999990000000004 -3.4000000000000004 3.8859 
3.7 -3.4000000000000004 3.9005 
3.8 -3.4000000000000004 3.8918 
3.9000000000000004 -3.4000000000000004 3.8907 
4.0 -3.4000000000000004 3.8886 
4.099999 -3.4000000000000004 3.8930 
4.2 -3.4000000000000004 3.8956 
4.3 -3.4000000000000004 3.8867 
4.4 -3.4000000000000004 3.8865 
4.5 -3.4000000000000004 3.9001 
4.599999 -3.4000000000000004 3.8959 
4.7 -3.4000000000000004 3.8930 
4.8 -3.4000000000000004 3.9004 
4.9 -3.4000000000000004 3.8959 
5.0 -3.4000000000000004 3.8867 
5.099999 -3.4000000000000004 3.8918 
5.2 -3.4000000000000004 3.8949 
5.3 -3.4000000000000004 3.8881 
5.4 -3.4000000000000004 3.8876 
5.5 -3.4000000000000004 3.8923 
5.599999 -3.4000000000000004 3.8916 
5.699999999999999 -3.4000000000000004 3.8986 
5.800000000000001 -3.4000000000000004 3.8894 
5.9 -3.4000000000000004 3.9009 
6.0 -3.4000000000000004 3.8932 
6.099999 -3.4000000000000004 3.8915 
6.199999999999999 -3.4000000000000004 3.8976 
6.300000000000001 -3.4000000000000004 3.8898 
6.4 -3.4000000000000004 3.8856 
6.5 -3.4000000000000004 3.8982 
6.599999 -3.4000000000000004 3.8950 
6.699999999999999 -3.4000000000000004 3.9099 
6.800000000000001 -3.4000000000000004 3.8930 
6.9 -3.4000000000000004 3.8846 
7.0 -3.4000000000000004 3.8983 
7.099999 -3.4000000000000004 3.8873 
7.199999999999999 -3.4000000000000004 3.8910 
7.300000000000001 -3.4000000000000004 3.8996 
7.4 -3.4000000000000004 3.8977 
7.5 -3.4000000000000004 3.8876 
7.599999 -3.4000000000000004 3.8864 
7.699999999999999 -3.4000000000000004 3.8933 
7.800000000000001 -3.4000000000000004 3.9049 
7.9 -3.4000000000000004 3.8868 
8.0 -3.4000000000000004 3.9010 
8.099999 -3.4000000000000004 3.8971 
8.2 -3.4000000000000004 3.9102 
8.3 -3.4000000000000004 3.8921 
8.4 -3.4000000000000004 3.8901 
8.5 -3.4000000000000004 3.8969 
8.599999 -3.4000000000000004 3.8803 
8.7 -3.4000000000000004 3.8938 
8.8 -3.4000000000000004 3.8999 
8.9 -3.4000000000000004 3.8952 
9.0 -3.4000000000000004 3.8803 
9.099999 -3.4000000000000004 3.8890 
9.2 -3.4000000000000004 3.8850 
9.3 -3.4000000000000004 3.8945 
9.400001 -3.4000000000000004 3.8807 
9.499999 -3.4000000000000004 3.9027 
9.599999 -3.4000000000000004 3.8952 
9.7 -3.4000000000000004 3.8913 
9.8 -3.4000000000000004 3.8854 
9.900001 -3.4000000000000004 3.9035 
9.999999 -3.4000000000000004 3.8849 
10.099999 -3.4000000000000004 3.8995 
10.2 -3.4000000000000004 3.9004 
10.3 -3.4000000000000004 3.8983 
10.400001 -3.4000000000000004 3.8866 
10.499999 -3.4000000000000004 3.8929 
10.599999 -3.4000000000000004 3.8973 
10.7 -3.4000000000000004 3.8915 
10.8 -3.4000000000000004 3.8942 
10.900001 -3.4000000000000004 3.8846 
10.999999 -3.4000000000000004 3.8885 
11.099999 -3.4000000000000004 3.8973 
11.2 -3.4000000000000004 3.8829 
11.3 -3.4000000000000004 3.8942 
11.400001 -3.4000000000000004 3.9072 
11.499999 -3.4000000000000004 3.8972 
11.599999 -3.4000000000000004 3.8922 
11.7 -3.4000000000000004 3.8884 
11.8 -3.4000000000000004 3.8889 
11.900001 -3.4000000000000004 3.8964 
11.999999 -3.4000000000000004 3.8976 
12.099999 -3.4000000000000004 3.8893 
12.2 -3.4000000000000004 3.8942 
12.3 -3.4000000000000004 3.9003 
12.400001 -3.4000000000000004 3.8914 
12.499999 -3.4000000000000004 3.8799 
12.599999 -3.4000000000000004 3.8852 
12.7 -3.4000000000000004 3.8971 
12.8 -3.4000000000000004 3.8947 
12.900001 -3.4000000000000004 3.8742 
12.999999 -3.4000000000000004 3.8839 
13.099999 -3.4000000000000004 3.8880 
13.2 -3.4000000000000004 3.8978 
13.3 -3.4000000000000004 3.8848 
13.400001 -3.4000000000000004 3.8827 
13.499999 -3.4000000000000004 3.8699 
13.599998 -3.4000000000000004 3.8811 
13.700001 -3.4000000000000004 3.8795 
13.799999 -3.4000000000000004 3.8714 
13.900002 -3.4000000000000004 3.8669 
14.0 -3.4000000000000004 3.8922 
14.099998 -3.4000000000000004 3.8783 
14.200001 -3.4000000000000004 3.8975 
14.299999 -3.4000000000000004 3.8970 
14.400002 -3.4000000000000004 3.8977 
14.5 -3.4000000000000004 3.8797 
14.599998 -3.4000000000000004 3.9237 
14.700001 -3.4000000000000004 3.8756 
14.799999 -3.4000000000000004 3.8856 
14.900002 -3.4000000000000004 3.8828 
15.0 -3.4000000000000004 3.8859 
15.099998 -3.4000000000000004 3.8841 
15.200001 -3.4000000000000004 3.8829 
15.299999 -3.4000000000000004 3.8734 
15.400002 -3.4000000000000004 3.8754 
15.5 -3.4000000000000004 3.8794 
15.599998 -3.4000000000000004 3.8889 
15.700001 -3.4000000000000004 3.8715 
15.799999 -3.4000000000000004 3.9248 
15.900002 -3.4000000000000004 3.9085 
16.0 -3.4000000000000004 3.8617 
16.099998 -3.4000000000000004 3.8770 
16.200001 -3.4000000000000004 3.9215 
16.299999 -3.4000000000000004 3.8969 
16.400002 -3.4000000000000004 3.8452 
16.5 -3.4000000000000004 3.8830 
16.599998 -3.4000000000000004 3.9283 
16.700001 -3.4000000000000004 3.8742 
16.799999 -3.4000000000000004 nan 
16.900002 -3.4000000000000004 nan 
17.0 -3.4000000000000004 nan 
17.099998 -3.4000000000000004 nan 
17.200001 -3.4000000000000004 nan 
17.299999 -3.4000000000000004 nan 
17.400002 -3.4000000000000004 nan 
17.5 -3.4000000000000004 nan 
17.599998 -3.4000000000000004 nan 
17.700001 -3.4000000000000004 nan 
17.799999 -3.4000000000000004 nan 
17.900002 -3.4000000000000004 nan 
18.0 -3.4000000000000004 nan 
18.099998 -3.4000000000000004 nan 
18.200001 -3.4000000000000004 nan 
18.299999 -3.4000000000000004 nan 
18.400002 -3.4000000000000004 nan 
18.5 -3.4000000000000004 nan 
18.599998 -3.4000000000000004 nan 
18.700001 -3.4000000000000004 nan 
18.799999 -3.4000000000000004 nan 
18.900002 -3.4000000000000004 nan 
19.0 -3.4000000000000004 nan 
19.099998 -3.4000000000000004 nan 
19.200001 -3.4000000000000004 nan 
19.299999 -3.4000000000000004 nan 
-6.8 -3.3000000000000003 nan 
-6.7 -3.3000000000000003 nan 
-6.6 -3.3000000000000003 nan 
-6.5 -3.3000000000000003 nan 
-6.4 -3.3000000000000003 nan 
-6.3 -3.3000000000000003 nan 
-6.2 -3.3000000000000003 nan 
-6.1 -3.3000000000000003 nan 
-6.0 -3.3000000000000003 nan 
-5.9 -3.3000000000000003 nan 
-5.8 -3.3000000000000003 nan 
-5.7 -3.3000000000000003 nan 
-5.6 -3.3000000000000003 nan 
-5.5 -3.3000000000000003 nan 
-5.4 -3.3000000000000003 nan 
-5.3 -3.3000000000000003 nan 
-5.2 -3.3000000000000003 nan 
-5.1 -3.3000000000000003 nan 
-5.0 -3.3000000000000003 nan 
-4.9 -3.3000000000000003 nan 
-4.8 -3.3000000000000003 nan 
-4.7 -3.3000000000000003 nan 
-4.6 -3.3000000000000003 nan 
-4.5 -3.3000000000000003 nan 
-4.4 -3.3000000000000003 nan 
-4.3 -3.3000000000000003 nan 
-4.2 -3.3000000000000003 nan 
-4.1 -3.3000000000000003 3.8425 
-4.0 -3.3000000000000003 3.8435 
-3.9 -3.3000000000000003 3.8448 
-3.8 -3.3000000000000003 3.8554 
-3.7 -3.3000000000000003 3.8724 
-3.6 -3.3000000000000003 3.8755 
-3.5 -3.3000000000000003 3.8661 
-3.4 -3.3000000000000003 3.8760 
-3.3 -3.3000000000000003 3.8677 
-3.2 -3.3000000000000003 3.8875 
-3.1 -3.3000000000000003 3.9051 
-3.0 -3.3000000000000003 3.8679 
-2.9 -3.3000000000000003 3.8869 
-2.8 -3.3000000000000003 3.8951 
-2.7 -3.3000000000000003 3.8628 
-2.6 -3.3000000000000003 3.8645 
-2.5 -3.3000000000000003 3.8740 
-2.4 -3.3000000000000003 3.8990 
-2.3 -3.3000000000000003 3.8652 
-2.2 -3.3000000000000003 3.8805 
-2.1 -3.3000000000000003 3.9150 
-2.0 -3.3000000000000003 3.8909 
-1.9 -3.3000000000000003 3.8951 
-1.8 -3.3000000000000003 3.8719 
-1.7 -3.3000000000000003 3.8883 
-1.6 -3.3000000000000003 3.8925 
-1.5 -3.3000000000000003 3.8848 
-1.4 -3.3000000000000003 3.8792 
-1.3 -3.3000000000000003 3.8947 
-1.2 -3.3000000000000003 3.8918 
-1.1 -3.3000000000000003 3.8735 
-1.0 -3.3000000000000003 3.8825 
-0.8999999999999999 -3.3000000000000003 3.8640 
-0.8 -3.3000000000000003 3.9063 
-0.7 -3.3000000000000003 3.8667 
-0.6000000000000001 -3.3000000000000003 3.8924 
-0.5 -3.3000000000000003 3.8855 
-0.3999999999999999 -3.3000000000000003 3.9000 
-0.2999999999999998 -3.3000000000000003 3.8834 
-0.20000000000000018 -3.3000000000000003 3.9078 
-0.10000000000000009 -3.3000000000000003 3.8715 
0.0 -3.3000000000000003 3.8984 
0.10000000000000009 -3.3000000000000003 3.9009 
0.20000000000000018 -3.3000000000000003 3.8997 
0.2999999999999998 -3.3000000000000003 3.8812 
0.3999999999999999 -3.3000000000000003 3.8895 
0.5 -3.3000000000000003 3.8862 
0.6000000000000001 -3.3000000000000003 3.9026 
0.7000000000000002 -3.3000000000000003 3.8910 
0.7999999999999998 -3.3000000000000003 3.9017 
0.8999999999999999 -3.3000000000000003 3.8926 
1.0 -3.3000000000000003 3.8992 
1.1 -3.3000000000000003 3.8980 
1.2000000000000002 -3.3000000000000003 3.8908 
1.2999999999999998 -3.3000000000000003 3.8926 
1.4 -3.3000000000000003 3.9027 
1.5 -3.3000000000000003 3.8920 
1.5999990000000004 -3.3000000000000003 3.8858 
1.7000000000000002 -3.3000000000000003 3.8874 
1.7999999999999998 -3.3000000000000003 3.8977 
1.9000000000000004 -3.3000000000000003 3.8972 
2.0 -3.3000000000000003 3.8895 
2.0999990000000004 -3.3000000000000003 3.8959 
2.2 -3.3000000000000003 3.8810 
2.3 -3.3000000000000003 3.8889 
2.4000000000000004 -3.3000000000000003 3.9044 
2.5 -3.3000000000000003 3.8950 
2.5999990000000004 -3.3000000000000003 3.8880 
2.7 -3.3000000000000003 3.8980 
2.8 -3.3000000000000003 3.9065 
2.9000000000000004 -3.3000000000000003 3.8989 
3.0 -3.3000000000000003 3.8814 
3.0999990000000004 -3.3000000000000003 3.8983 
3.2 -3.3000000000000003 3.8873 
3.3 -3.3000000000000003 3.8850 
3.4000000000000004 -3.3000000000000003 3.8964 
3.5 -3.3000000000000003 3.8903 
3.5999990000000004 -3.3000000000000003 3.8943 
3.7 -3.3000000000000003 3.8908 
3.8 -3.3000000000000003 3.8988 
3.9000000000000004 -3.3000000000000003 3.8946 
4.0 -3.3000000000000003 3.8874 
4.099999 -3.3000000000000003 3.8901 
4.2 -3.3000000000000003 3.8865 
4.3 -3.3000000000000003 3.9070 
4.4 -3.3000000000000003 3.8874 
4.5 -3.3000000000000003 3.8904 
4.599999 -3.3000000000000003 3.8919 
4.7 -3.3000000000000003 3.8973 
4.8 -3.3000000000000003 3.8902 
4.9 -3.3000000000000003 3.8859 
5.0 -3.3000000000000003 3.8935 
5.099999 -3.3000000000000003 3.8917 
5.2 -3.3000000000000003 3.8982 
5.3 -3.3000000000000003 3.8859 
5.4 -3.3000000000000003 3.8951 
5.5 -3.3000000000000003 3.8925 
5.599999 -3.3000000000000003 3.9030 
5.699999999999999 -3.3000000000000003 3.9151 
5.800000000000001 -3.3000000000000003 3.9004 
5.9 -3.3000000000000003 3.8904 
6.0 -3.3000000000000003 3.9017 
6.099999 -3.3000000000000003 3.8873 
6.199999999999999 -3.3000000000000003 3.8951 
6.300000000000001 -3.3000000000000003 3.8860 
6.4 -3.3000000000000003 3.8840 
6.5 -3.3000000000000003 3.8998 
6.599999 -3.3000000000000003 3.9092 
6.699999999999999 -3.3000000000000003 3.8870 
6.800000000000001 -3.3000000000000003 3.8800 
6.9 -3.3000000000000003 3.8837 
7.0 -3.3000000000000003 3.8959 
7.099999 -3.3000000000000003 3.8924 
7.199999999999999 -3.3000000000000003 3.8865 
7.300000000000001 -3.3000000000000003 3.8972 
7.4 -3.3000000000000003 3.9032 
7.5 -3.3000000000000003 3.8983 
7.599999 -3.3000000000000003 3.8860 
7.699999999999999 -3.3000000000000003 3.8951 
7.800000000000001 -3.3000000000000003 3.8944 
7.9 -3.3000000000000003 3.8833 
8.0 -3.3000000000000003 3.8842 
8.099999 -3.3000000000000003 3.8851 
8.2 -3.3000000000000003 3.8935 
8.3 -3.3000000000000003 3.8926 
8.4 -3.3000000000000003 3.8985 
8.5 -3.3000000000000003 3.9089 
8.599999 -3.3000000000000003 3.9054 
8.7 -3.3000000000000003 3.8957 
8.8 -3.3000000000000003 3.8904 
8.9 -3.3000000000000003 3.8960 
9.0 -3.3000000000000003 3.9020 
9.099999 -3.3000000000000003 3.8756 
9.2 -3.3000000000000003 3.8906 
9.3 -3.3000000000000003 3.8913 
9.400001 -3.3000000000000003 3.8897 
9.499999 -3.3000000000000003 3.8973 
9.599999 -3.3000000000000003 3.9052 
9.7 -3.3000000000000003 3.8985 
9.8 -3.3000000000000003 3.8879 
9.900001 -3.3000000000000003 3.8835 
9.999999 -3.3000000000000003 3.8944 
10.099999 -3.3000000000000003 3.8867 
10.2 -3.3000000000000003 3.8970 
10.3 -3.3000000000000003 3.9041 
10.400001 -3.3000000000000003 3.8993 
10.499999 -3.3000000000000003 3.8921 
10.599999 -3.3000000000000003 3.9068 
10.7 -3.3000000000000003 3.9109 
10.8 -3.3000000000000003 3.8892 
10.900001 -3.3000000000000003 3.8996 
10.999999 -3.3000000000000003 3.8932 
11.099999 -3.3000000000000003 3.8870 
11.2 -3.3000000000000003 3.9097 
11.3 -3.3000000000000003 3.8824 
11.400001 -3.3000000000000003 3.8835 
11.499999 -3.3000000000000003 3.8917 
11.599999 -3.3000000000000003 3.8885 
11.7 -3.3000000000000003 3.8868 
11.8 -3.3000000000000003 3.8837 
11.900001 -3.3000000000000003 3.8878 
11.999999 -3.3000000000000003 3.8935 
12.099999 -3.3000000000000003 3.8895 
12.2 -3.3000000000000003 3.9039 
12.3 -3.3000000000000003 3.8845 
12.400001 -3.3000000000000003 3.8865 
12.499999 -3.3000000000000003 3.8864 
12.599999 -3.3000000000000003 3.8926 
12.7 -3.3000000000000003 3.8975 
12.8 -3.3000000000000003 3.8857 
12.900001 -3.3000000000000003 3.8877 
12.999999 -3.3000000000000003 3.8835 
13.099999 -3.3000000000000003 3.8993 
13.2 -3.3000000000000003 3.8709 
13.3 -3.3000000000000003 3.8804 
13.400001 -3.3000000000000003 3.8972 
13.499999 -3.3000000000000003 3.8917 
13.599998 -3.3000000000000003 3.9084 
13.700001 -3.3000000000000003 3.9125 
13.799999 -3.3000000000000003 3.8712 
13.900002 -3.3000000000000003 3.8798 
14.0 -3.3000000000000003 3.8994 
14.099998 -3.3000000000000003 3.8693 
14.200001 -3.3000000000000003 3.8993 
14.299999 -3.3000000000000003 3.9241 
14.400002 -3.3000000000000003 3.8849 
14.5 -3.3000000000000003 3.8980 
14.599998 -3.3000000000000003 3.8817 
14.700001 -3.3000000000000003 3.8992 
14.799999 -3.3000000000000003 3.8658 
14.900002 -3.3000000000000003 3.8953 
15.0 -3.3000000000000003 3.8968 
15.099998 -3.3000000000000003 3.8923 
15.200001 -3.3000000000000003 3.8763 
15.299999 -3.3000000000000003 3.9018 
15.400002 -3.3000000000000003 3.8892 
15.5 -3.3000000000000003 3.8805 
15.599998 -3.3000000000000003 3.8936 
15.700001 -3.3000000000000003 3.8839 
15.799999 -3.3000000000000003 3.9055 
15.900002 -3.3000000000000003 3.9211 
16.0 -3.3000000000000003 3.9066 
16.099998 -3.3000000000000003 3.8698 
16.200001 -3.3000000000000003 3.8948 
16.299999 -3.3000000000000003 3.8870 
16.400002 -3.3000000000000003 3.8646 
16.5 -3.3000000000000003 3.8666 
16.599998 -3.3000000000000003 3.8937 
16.700001 -3.3000000000000003 3.8377 
16.799999 -3.3000000000000003 3.8832 
16.900002 -3.3000000000000003 nan 
17.0 -3.3000000000000003 nan 
17.099998 -3.3000000000000003 nan 
17.200001 -3.3000000000000003 nan 
17.299999 -3.3000000000000003 nan 
17.400002 -3.3000000000000003 nan 
17.5 -3.3000000000000003 nan 
17.599998 -3.3000000000000003 nan 
17.700001 -3.3000000000000003 nan 
17.799999 -3.3000000000000003 nan 
17.900002 -3.3000000000000003 nan 
18.0 -3.3000000000000003 nan 
18.099998 -3.3000000000000003 nan 
18.200001 -3.3000000000000003 nan 
18.299999 -3.3000000000000003 nan 
18.400002 -3.3000000000000003 nan 
18.5 -3.3000000000000003 nan 
18.599998 -3.3000000000000003 nan 
18.700001 -3.3000000000000003 nan 
18.799999 -3.3000000000000003 nan 
18.900002 -3.3000000000000003 nan 
19.0 -3.3000000000000003 nan 
19.099998 -3.3000000000000003 nan 
19.200001 -3.3000000000000003 nan 
19.299999 -3.3000000000000003 nan 
-6.8 -3.2 nan 
-6.7 -3.2 nan 
-6.6 -3.2 nan 
-6.5 -3.2 nan 
-6.4 -3.2 nan 
-6.3 -3.2 nan 
-6.2 -3.2 nan 
-6.1 -3.2 nan 
-6.0 -3.2 nan 
-5.9 -3.2 nan 
-5.8 -3.2 nan 
-5.7 -3.2 nan 
-5.6 -3.2 nan 
-5.5 -3.2 nan 
-5.4 -3.2 nan 
-5.3 -3.2 nan 
-5.2 -3.2 nan 
-5.1 -3.2 nan 
-5.0 -3.2 nan 
-4.9 -3.2 nan 
-4.8 -3.2 nan 
-4.7 -3.2 nan 
-4.6 -3.2 nan 
-4.5 -3.2 nan 
-4.4 -3.2 nan 
-4.3 -3.2 nan 
-4.2 -3.2 nan 
-4.1 -3.2 3.8846 
-4.0 -3.2 3.8772 
-3.9 -3.2 3.9085 
-3.8 -3.2 3.9183 
-3.7 -3.2 3.9289 
-3.6 -3.2 3.8641 
-3.5 -3.2 3.8739 
-3.4 -3.2 3.8865 
-3.3 -3.2 3.8854 
-3.2 -3.2 3.8946 
-3.1 -3.2 3.8823 
-3.0 -3.2 3.8793 
-2.9 -3.2 3.8908 
-2.8 -3.2 3.8861 
-2.7 -3.2 3.8815 
-2.6 -3.2 3.9145 
-2.5 -3.2 3.8725 
-2.4 -3.2 3.8842 
-2.3 -3.2 3.8641 
-2.2 -3.2 3.8920 
-2.1 -3.2 3.8947 
-2.0 -3.2 3.8888 
-1.9 -3.2 3.8719 
-1.8 -3.2 3.8760 
-1.7 -3.2 3.8832 
-1.6 -3.2 3.9022 
-1.5 -3.2 3.8867 
-1.4 -3.2 3.8758 
-1.3 -3.2 3.8794 
-1.2 -3.2 3.8849 
-1.1 -3.2 3.8768 
-1.0 -3.2 3.8835 
-0.8999999999999999 -3.2 3.8940 
-0.8 -3.2 3.8973 
-0.7 -3.2 3.9074 
-0.6000000000000001 -3.2 3.8888 
-0.5 -3.2 3.9011 
-0.3999999999999999 -3.2 3.8821 
-0.2999999999999998 -3.2 3.8913 
-0.20000000000000018 -3.2 3.9027 
-0.10000000000000009 -3.2 3.8794 
0.0 -3.2 3.8863 
0.10000000000000009 -3.2 3.8902 
0.20000000000000018 -3.2 3.8834 
0.2999999999999998 -3.2 3.8879 
0.3999999999999999 -3.2 3.9031 
0.5 -3.2 3.9037 
0.6000000000000001 -3.2 3.9000 
0.7000000000000002 -3.2 3.8937 
0.7999999999999998 -3.2 3.8966 
0.8999999999999999 -3.2 3.8870 
1.0 -3.2 3.8883 
1.1 -3.2 3.9050 
1.2000000000000002 -3.2 3.8909 
1.2999999999999998 -3.2 3.8974 
1.4 -3.2 3.8954 
1.5 -3.2 3.8917 
1.5999990000000004 -3.2 3.9037 
1.7000000000000002 -3.2 3.8939 
1.7999999999999998 -3.2 3.8956 
1.9000000000000004 -3.2 3.9013 
2.0 -3.2 3.8812 
2.0999990000000004 -3.2 3.8868 
2.2 -3.2 3.8928 
2.3 -3.2 3.8882 
2.4000000000000004 -3.2 3.8795 
2.5 -3.2 3.8850 
2.5999990000000004 -3.2 3.8816 
2.7 -3.2 3.8904 
2.8 -3.2 3.8985 
2.9000000000000004 -3.2 3.8814 
3.0 -3.2 3.8852 
3.0999990000000004 -3.2 3.8971 
3.2 -3.2 3.8937 
3.3 -3.2 3.8913 
3.4000000000000004 -3.2 3.8948 
3.5 -3.2 3.8873 
3.5999990000000004 -3.2 3.8980 
3.7 -3.2 3.8831 
3.8 -3.2 3.8846 
3.9000000000000004 -3.2 3.8910 
4.0 -3.2 3.8882 
4.099999 -3.2 3.8936 
4.2 -3.2 3.9023 
4.3 -3.2 3.8740 
4.4 -3.2 3.8861 
4.5 -3.2 3.8861 
4.599999 -3.2 3.8879 
4.7 -3.2 3.8852 
4.8 -3.2 3.8898 
4.9 -3.2 3.8931 
5.0 -3.2 3.8967 
5.099999 -3.2 3.8919 
5.2 -3.2 3.8881 
5.3 -3.2 3.8955 
5.4 -3.2 3.8933 
5.5 -3.2 3.8950 
5.599999 -3.2 3.9051 
5.699999999999999 -3.2 3.8947 
5.800000000000001 -3.2 3.8872 
5.9 -3.2 3.8972 
6.0 -3.2 3.8981 
6.099999 -3.2 3.8979 
6.199999999999999 -3.2 3.8942 
6.300000000000001 -3.2 3.8790 
6.4 -3.2 3.8941 
6.5 -3.2 3.8950 
6.599999 -3.2 3.8965 
6.699999999999999 -3.2 3.8975 
6.800000000000001 -3.2 3.8887 
6.9 -3.2 3.8961 
7.0 -3.2 3.8942 
7.099999 -3.2 3.8933 
7.199999999999999 -3.2 3.8908 
7.300000000000001 -3.2 3.8941 
7.4 -3.2 3.8999 
7.5 -3.2 3.8938 
7.599999 -3.2 3.8825 
7.699999999999999 -3.2 3.8943 
7.800000000000001 -3.2 3.8908 
7.9 -3.2 3.9056 
8.0 -3.2 3.9021 
8.099999 -3.2 3.8949 
8.2 -3.2 3.8922 
8.3 -3.2 3.8951 
8.4 -3.2 3.8919 
8.5 -3.2 3.8982 
8.599999 -3.2 3.9014 
8.7 -3.2 3.8928 
8.8 -3.2 3.8992 
8.9 -3.2 3.8928 
9.0 -3.2 3.8942 
9.099999 -3.2 3.8926 
9.2 -3.2 3.8958 
9.3 -3.2 3.8927 
9.400001 -3.2 3.8856 
9.499999 -3.2 3.9002 
9.599999 -3.2 3.8913 
9.7 -3.2 3.9044 
9.8 -3.2 3.8855 
9.900001 -3.2 3.8953 
9.999999 -3.2 3.8798 
10.099999 -3.2 3.8894 
10.2 -3.2 3.8928 
10.3 -3.2 3.8885 
10.400001 -3.2 3.8878 
10.499999 -3.2 3.8843 
10.599999 -3.2 3.8903 
10.7 -3.2 3.8936 
10.8 -3.2 3.8918 
10.900001 -3.2 3.8963 
10.999999 -3.2 3.8792 
11.099999 -3.2 3.8959 
11.2 -3.2 3.8923 
11.3 -3.2 3.8782 
11.400001 -3.2 3.8872 
11.499999 -3.2 3.8946 
11.599999 -3.2 3.9062 
11.7 -3.2 3.8880 
11.8 -3.2 3.8867 
11.900001 -3.2 3.8931 
11.999999 -3.2 3.8902 
12.099999 -3.2 3.8999 
12.2 -3.2 3.8838 
12.3 -3.2 3.8799 
12.400001 -3.2 3.8966 
12.499999 -3.2 3.8973 
12.599999 -3.2 3.8887 
12.7 -3.2 3.8897 
12.8 -3.2 3.8848 
12.900001 -3.2 3.8923 
12.999999 -3.2 3.8765 
13.099999 -3.2 3.8758 
13.2 -3.2 3.8836 
13.3 -3.2 3.8790 
13.400001 -3.2 3.8907 
13.499999 -3.2 3.8843 
13.599998 -3.2 3.9164 
13.700001 -3.2 3.8720 
13.799999 -3.2 3.8831 
13.900002 -3.2 3.8751 
14.0 -3.2 3.8968 
14.099998 -3.2 3.8685 
14.200001 -3.2 3.8900 
14.299999 -3.2 3.8857 
14.400002 -3.2 3.8844 
14.5 -3.2 3.8819 
14.599998 -3.2 3.8908 
14.700001 -3.2 3.8785 
14.799999 -3.2 3.8855 
14.900002 -3.2 3.9088 
15.0 -3.2 3.8762 
15.099998 -3.2 3.9072 
15.200001 -3.2 3.8854 
15.299999 -3.2 3.8536 
15.400002 -3.2 3.8898 
15.5 -3.2 3.8969 
15.599998 -3.2 3.8546 
15.700001 -3.2 3.8845 
15.799999 -3.2 3.8780 
15.900002 -3.2 3.8719 
16.0 -3.2 3.8970 
16.099998 -3.2 3.8444 
16.200001 -3.2 3.8997 
16.299999 -3.2 3.8922 
16.400002 -3.2 3.8879 
16.5 -3.2 3.8728 
16.599998 -3.2 3.8667 
16.700001 -3.2 3.8971 
16.799999 -3.2 3.9204 
16.900002 -3.2 3.9058 
17.0 -3.2 nan 
17.099998 -3.2 nan 
17.200001 -3.2 nan 
17.299999 -3.2 nan 
17.400002 -3.2 nan 
17.5 -3.2 nan 
17.599998 -3.2 nan 
17.700001 -3.2 nan 
17.799999 -3.2 nan 
17.900002 -3.2 nan 
18.0 -3.2 nan 
18.099998 -3.2 nan 
18.200001 -3.2 nan 
18.299999 -3.2 nan 
18.400002 -3.2 nan 
18.5 -3.2 nan 
18.599998 -3.2 nan 
18.700001 -3.2 nan 
18.799999 -3.2 nan 
18.900002 -3.2 nan 
19.0 -3.2 nan 
19.099998 -3.2 nan 
19.200001 -3.2 nan 
19.299999 -3.2 nan 
-6.8 -3.1 nan 
-6.7 -3.1 nan 
-6.6 -3.1 nan 
-6.5 -3.1 nan 
-6.4 -3.1 nan 
-6.3 -3.1 nan 
-6.2 -3.1 nan 
-6.1 -3.1 nan 
-6.0 -3.1 nan 
-5.9 -3.1 nan 
-5.8 -3.1 nan 
-5.7 -3.1 nan 
-5.6 -3.1 nan 
-5.5 -3.1 nan 
-5.4 -3.1 nan 
-5.3 -3.1 nan 
-5.2 -3.1 nan 
-5.1 -3.1 nan 
-5.0 -3.1 nan 
-4.9 -3.1 nan 
-4.8 -3.1 nan 
-4.7 -3.1 nan 
-4.6 -3.1 nan 
-4.5 -3.1 nan 
-4.4 -3.1 nan 
-4.3 -3.1 nan 
-4.2 -3.1 3.8537 
-4.1 -3.1 3.8483 
-4.0 -3.1 3.8887 
-3.9 -3.1 3.8664 
-3.8 -3.1 3.8886 
-3.7 -3.1 3.9123 
-3.6 -3.1 3.8768 
-3.5 -3.1 3.9260 
-3.4 -3.1 3.8850 
-3.3 -3.1 3.8546 
-3.2 -3.1 3.8685 
-3.1 -3.1 3.8820 
-3.0 -3.1 3.8977 
-2.9 -3.1 3.8632 
-2.8 -3.1 3.8814 
-2.7 -3.1 3.8841 
-2.6 -3.1 3.8926 
-2.5 -3.1 3.9024 
-2.4 -3.1 3.8937 
-2.3 -3.1 3.8878 
-2.2 -3.1 3.8874 
-2.1 -3.1 3.9026 
-2.0 -3.1 3.8898 
-1.9 -3.1 3.8644 
-1.8 -3.1 3.8922 
-1.7 -3.1 3.8810 
-1.6 -3.1 3.8815 
-1.5 -3.1 3.8851 
-1.4 -3.1 3.9030 
-1.3 -3.1 3.9044 
-1.2 -3.1 3.9031 
-1.1 -3.1 3.8927 
-1.0 -3.1 3.8915 
-0.8999999999999999 -3.1 3.8922 
-0.8 -3.1 3.9231 
-0.7 -3.1 3.8869 
-0.6000000000000001 -3.1 3.8997 
-0.5 -3.1 3.9057 
-0.3999999999999999 -3.1 3.8852 
-0.2999999999999998 -3.1 3.8908 
-0.20000000000000018 -3.1 3.8892 
-0.10000000000000009 -3.1 3.8831 
0.0 -3.1 3.9042 
0.10000000000000009 -3.1 3.8896 
0.20000000000000018 -3.1 3.8901 
0.2999999999999998 -3.1 3.8968 
0.3999999999999999 -3.1 3.8979 
0.5 -3.1 3.9002 
0.6000000000000001 -3.1 3.8954 
0.7000000000000002 -3.1 3.8948 
0.7999999999999998 -3.1 3.9020 
0.8999999999999999 -3.1 3.9023 
1.0 -3.1 3.8851 
1.1 -3.1 3.8908 
1.2000000000000002 -3.1 3.8914 
1.2999999999999998 -3.1 3.8887 
1.4 -3.1 3.8912 
1.5 -3.1 3.8895 
1.5999990000000004 -3.1 3.8902 
1.7000000000000002 -3.1 3.8982 
1.7999999999999998 -3.1 3.8914 
1.9000000000000004 -3.1 3.8992 
2.0 -3.1 3.8844 
2.0999990000000004 -3.1 3.8931 
2.2 -3.1 3.9007 
2.3 -3.1 3.8836 
2.4000000000000004 -3.1 3.8897 
2.5 -3.1 3.8969 
2.5999990000000004 -3.1 3.8772 
2.7 -3.1 3.8838 
2.8 -3.1 3.8929 
2.9000000000000004 -3.1 3.9048 
3.0 -3.1 3.9039 
3.0999990000000004 -3.1 3.8851 
3.2 -3.1 3.8899 
3.3 -3.1 3.8850 
3.4000000000000004 -3.1 3.8884 
3.5 -3.1 3.8951 
3.5999990000000004 -3.1 3.8831 
3.7 -3.1 3.8923 
3.8 -3.1 3.8946 
3.9000000000000004 -3.1 3.8913 
4.0 -3.1 3.8944 
4.099999 -3.1 3.8894 
4.2 -3.1 3.8996 
4.3 -3.1 3.8876 
4.4 -3.1 3.8861 
4.5 -3.1 3.8922 
4.599999 -3.1 3.8947 
4.7 -3.1 3.8905 
4.8 -3.1 3.8942 
4.9 -3.1 3.8938 
5.0 -3.1 3.8890 
5.099999 -3.1 3.8967 
5.2 -3.1 3.9020 
5.3 -3.1 3.8954 
5.4 -3.1 3.8953 
5.5 -3.1 3.8945 
5.599999 -3.1 3.8886 
5.699999999999999 -3.1 3.8980 
5.800000000000001 -3.1 3.8784 
5.9 -3.1 3.8916 
6.0 -3.1 3.8961 
6.099999 -3.1 3.8981 
6.199999999999999 -3.1 3.8951 
6.300000000000001 -3.1 3.8936 
6.4 -3.1 3.8912 
6.5 -3.1 3.8852 
6.599999 -3.1 3.8958 
6.699999999999999 -3.1 3.8929 
6.800000000000001 -3.1 3.8910 
6.9 -3.1 3.9025 
7.0 -3.1 3.8982 
7.099999 -3.1 3.8985 
7.199999999999999 -3.1 3.8947 
7.300000000000001 -3.1 3.8938 
7.4 -3.1 3.8948 
7.5 -3.1 3.9031 
7.599999 -3.1 3.8970 
7.699999999999999 -3.1 3.8939 
7.800000000000001 -3.1 3.8909 
7.9 -3.1 3.8925 
8.0 -3.1 3.8993 
8.099999 -3.1 3.9055 
8.2 -3.1 3.8932 
8.3 -3.1 3.8878 
8.4 -3.1 3.8913 
8.5 -3.1 3.8846 
8.599999 -3.1 3.8896 
8.7 -3.1 3.9001 
8.8 -3.1 3.8973 
8.9 -3.1 3.8935 
9.0 -3.1 3.8952 
9.099999 -3.1 3.8958 
9.2 -3.1 3.8997 
9.3 -3.1 3.8779 
9.400001 -3.1 3.8804 
9.499999 -3.1 3.8918 
9.599999 -3.1 3.8972 
9.7 -3.1 3.9039 
9.8 -3.1 3.8971 
9.900001 -3.1 3.8857 
9.999999 -3.1 3.8936 
10.099999 -3.1 3.8945 
10.2 -3.1 3.9078 
10.3 -3.1 3.8911 
10.400001 -3.1 3.8910 
10.499999 -3.1 3.8974 
10.599999 -3.1 3.8843 
10.7 -3.1 3.8812 
10.8 -3.1 3.8936 
10.900001 -3.1 3.8919 
10.999999 -3.1 3.8912 
11.099999 -3.1 3.8957 
11.2 -3.1 3.9029 
11.3 -3.1 3.8924 
11.400001 -3.1 3.9003 
11.499999 -3.1 3.8924 
11.599999 -3.1 3.8954 
11.7 -3.1 3.9065 
11.8 -3.1 3.8898 
11.900001 -3.1 3.8924 
11.999999 -3.1 3.9065 
12.099999 -3.1 3.8977 
12.2 -3.1 3.8919 
12.3 -3.1 3.9014 
12.400001 -3.1 3.8933 
12.499999 -3.1 3.8989 
12.599999 -3.1 3.8991 
12.7 -3.1 3.8879 
12.8 -3.1 3.8835 
12.900001 -3.1 3.8911 
12.999999 -3.1 3.8900 
13.099999 -3.1 3.8740 
13.2 -3.1 3.8826 
13.3 -3.1 3.8818 
13.400001 -3.1 3.8885 
13.499999 -3.1 3.8947 
13.599998 -3.1 3.8879 
13.700001 -3.1 3.8958 
13.799999 -3.1 3.8940 
13.900002 -3.1 3.9003 
14.0 -3.1 3.8858 
14.099998 -3.1 3.9003 
14.200001 -3.1 3.9013 
14.299999 -3.1 3.8762 
14.400002 -3.1 3.8677 
14.5 -3.1 3.9047 
14.599998 -3.1 3.8622 
14.700001 -3.1 3.9148 
14.799999 -3.1 3.8937 
14.900002 -3.1 3.9067 
15.0 -3.1 3.8687 
15.099998 -3.1 3.8757 
15.200001 -3.1 3.9035 
15.299999 -3.1 3.9012 
15.400002 -3.1 3.8646 
15.5 -3.1 3.8933 
15.599998 -3.1 3.8720 
15.700001 -3.1 3.8730 
15.799999 -3.1 3.8817 
15.900002 -3.1 3.8796 
16.0 -3.1 3.9074 
16.099998 -3.1 3.9109 
16.200001 -3.1 3.8802 
16.299999 -3.1 3.8810 
16.400002 -3.1 3.8597 
16.5 -3.1 3.8577 
16.599998 -3.1 3.9330 
16.700001 -3.1 3.8767 
16.799999 -3.1 3.9061 
16.900002 -3.1 3.8638 
17.0 -3.1 3.8347 
17.099998 -3.1 nan 
17.200001 -3.1 nan 
17.299999 -3.1 nan 
17.400002 -3.1 nan 
17.5 -3.1 nan 
17.599998 -3.1 nan 
17.700001 -3.1 nan 
17.799999 -3.1 nan 
17.900002 -3.1 nan 
18.0 -3.1 nan 
18.099998 -3.1 nan 
18.200001 -3.1 nan 
18.299999 -3.1 nan 
18.400002 -3.1 nan 
18.5 -3.1 nan 
18.599998 -3.1 nan 
18.700001 -3.1 nan 
18.799999 -3.1 nan 
18.900002 -3.1 nan 
19.0 -3.1 nan 
19.099998 -3.1 nan 
19.200001 -3.1 nan 
19.299999 -3.1 nan 
-6.8 -3.0 nan 
-6.7 -3.0 nan 
-6.6 -3.0 nan 
-6.5 -3.0 nan 
-6.4 -3.0 nan 
-6.3 -3.0 nan 
-6.2 -3.0 nan 
-6.1 -3.0 nan 
-6.0 -3.0 nan 
-5.9 -3.0 nan 
-5.8 -3.0 nan 
-5.7 -3.0 nan 
-5.6 -3.0 nan 
-5.5 -3.0 nan 
-5.4 -3.0 nan 
-5.3 -3.0 nan 
-5.2 -3.0 nan 
-5.1 -3.0 nan 
-5.0 -3.0 nan 
-4.9 -3.0 nan 
-4.8 -3.0 nan 
-4.7 -3.0 nan 
-4.6 -3.0 nan 
-4.5 -3.0 nan 
-4.4 -3.0 nan 
-4.3 -3.0 3.9642 
-4.2 -3.0 3.9039 
-4.1 -3.0 3.8837 
-4.0 -3.0 3.8401 
-3.9 -3.0 3.8694 
-3.8 -3.0 3.8773 
-3.7 -3.0 3.8700 
-3.6 -3.0 3.8753 
-3.5 -3.0 3.9495 
-3.4 -3.0 3.8881 
-3.3 -3.0 3.9005 
-3.2 -3.0 3.8615 
-3.1 -3.0 3.8724 
-3.0 -3.0 3.9135 
-2.9 -3.0 3.8695 
-2.8 -3.0 3.8835 
-2.7 -3.0 3.8847 
-2.6 -3.0 3.8730 
-2.5 -3.0 3.9082 
-2.4 -3.0 3.8719 
-2.3 -3.0 3.8937 
-2.2 -3.0 3.8843 
-2.1 -3.0 3.8861 
-2.0 -3.0 3.8831 
-1.9 -3.0 3.8691 
-1.8 -3.0 3.8788 
-1.7 -3.0 3.8957 
-1.6 -3.0 3.8972 
-1.5 -3.0 3.9078 
-1.4 -3.0 3.8803 
-1.3 -3.0 3.8801 
-1.2 -3.0 3.8753 
-1.1 -3.0 3.8971 
-1.0 -3.0 3.8794 
-0.8999999999999999 -3.0 3.8942 
-0.8 -3.0 3.8892 
-0.7 -3.0 3.8944 
-0.6000000000000001 -3.0 3.8947 
-0.5 -3.0 3.8798 
-0.3999999999999999 -3.0 3.9025 
-0.2999999999999998 -3.0 3.8903 
-0.20000000000000018 -3.0 3.8786 
-0.10000000000000009 -3.0 3.8872 
0.0 -3.0 3.8884 
0.10000000000000009 -3.0 3.8919 
0.20000000000000018 -3.0 3.8910 
0.2999999999999998 -3.0 3.8997 
0.3999999999999999 -3.0 3.9011 
0.5 -3.0 3.8970 
0.6000000000000001 -3.0 3.9060 
0.7000000000000002 -3.0 3.8988 
0.7999999999999998 -3.0 3.8963 
0.8999999999999999 -3.0 3.8961 
1.0 -3.0 3.9123 
1.1 -3.0 3.8906 
1.2000000000000002 -3.0 3.8965 
1.2999999999999998 -3.0 3.9012 
1.4 -3.0 3.8899 
1.5 -3.0 3.8980 
1.5999990000000004 -3.0 3.8893 
1.7000000000000002 -3.0 3.8964 
1.7999999999999998 -3.0 3.8886 
1.9000000000000004 -3.0 3.8810 
2.0 -3.0 3.8908 
2.0999990000000004 -3.0 3.9009 
2.2 -3.0 3.8831 
2.3 -3.0 3.8872 
2.4000000000000004 -3.0 3.8922 
2.5 -3.0 3.8939 
2.5999990000000004 -3.0 3.8765 
2.7 -3.0 3.8872 
2.8 -3.0 3.8913 
2.9000000000000004 -3.0 3.8954 
3.0 -3.0 3.8847 
3.0999990000000004 -3.0 3.9003 
3.2 -3.0 3.8808 
3.3 -3.0 3.8942 
3.4000000000000004 -3.0 3.8952 
3.5 -3.0 3.8911 
3.5999990000000004 -3.0 3.8835 
3.7 -3.0 3.8897 
3.8 -3.0 3.8901 
3.9000000000000004 -3.0 3.8899 
4.0 -3.0 3.8875 
4.099999 -3.0 3.8979 
4.2 -3.0 3.8929 
4.3 -3.0 3.8940 
4.4 -3.0 3.8876 
4.5 -3.0 3.8907 
4.599999 -3.0 3.8934 
4.7 -3.0 3.8894 
4.8 -3.0 3.8896 
4.9 -3.0 3.8873 
5.0 -3.0 3.8860 
5.099999 -3.0 3.8942 
5.2 -3.0 3.9026 
5.3 -3.0 3.8810 
5.4 -3.0 3.9030 
5.5 -3.0 3.8997 
5.599999 -3.0 3.8878 
5.699999999999999 -3.0 3.8975 
5.800000000000001 -3.0 3.8994 
5.9 -3.0 3.8943 
6.0 -3.0 3.8986 
6.099999 -3.0 3.9074 
6.199999999999999 -3.0 3.9055 
6.300000000000001 -3.0 3.9020 
6.4 -3.0 3.8936 
6.5 -3.0 3.8874 
6.599999 -3.0 3.8865 
6.699999999999999 -3.0 3.9068 
6.800000000000001 -3.0 3.8928 
6.9 -3.0 3.8986 
7.0 -3.0 3.8953 
7.099999 -3.0 3.8928 
7.199999999999999 -3.0 3.8959 
7.300000000000001 -3.0 3.8939 
7.4 -3.0 3.8988 
7.5 -3.0 3.8966 
7.599999 -3.0 3.9094 
7.699999999999999 -3.0 3.9057 
7.800000000000001 -3.0 3.9153 
7.9 -3.0 3.8911 
8.0 -3.0 3.8845 
8.099999 -3.0 3.8942 
8.2 -3.0 3.8927 
8.3 -3.0 3.8905 
8.4 -3.0 3.8906 
8.5 -3.0 3.8961 
8.599999 -3.0 3.8829 
8.7 -3.0 3.9083 
8.8 -3.0 3.8837 
8.9 -3.0 3.8870 
9.0 -3.0 3.8881 
9.099999 -3.0 3.8928 
9.2 -3.0 3.8911 
9.3 -3.0 3.9049 
9.400001 -3.0 3.8858 
9.499999 -3.0 3.8873 
9.599999 -3.0 3.8926 
9.7 -3.0 3.8976 
9.8 -3.0 3.8981 
9.900001 -3.0 3.8827 
9.999999 -3.0 3.8945 
10.099999 -3.0 3.8926 
10.2 -3.0 3.8922 
10.3 -3.0 3.9014 
10.400001 -3.0 3.8916 
10.499999 -3.0 3.8829 
10.599999 -3.0 3.8950 
10.7 -3.0 3.8960 
10.8 -3.0 3.8885 
10.900001 -3.0 3.8872 
10.999999 -3.0 3.8938 
11.099999 -3.0 3.8932 
11.2 -3.0 3.8886 
11.3 -3.0 3.8958 
11.400001 -3.0 3.8884 
11.499999 -3.0 3.8964 
11.599999 -3.0 3.8950 
11.7 -3.0 3.8920 
11.8 -3.0 3.8921 
11.900001 -3.0 3.8942 
11.999999 -3.0 3.9014 
12.099999 -3.0 3.8989 
12.2 -3.0 3.8836 
12.3 -3.0 3.8954 
12.400001 -3.0 3.8795 
12.499999 -3.0 3.8744 
12.599999 -3.0 3.8738 
12.7 -3.0 3.8907 
12.8 -3.0 3.8829 
12.900001 -3.0 3.9007 
12.999999 -3.0 3.8934 
13.099999 -3.0 3.8852 
13.2 -3.0 3.8846 
13.3 -3.0 3.9036 
13.400001 -3.0 3.8725 
13.499999 -3.0 3.8863 
13.599998 -3.0 3.9071 
13.700001 -3.0 3.8952 
13.799999 -3.0 3.9017 
13.900002 -3.0 3.8711 
14.0 -3.0 3.8824 
14.099998 -3.0 3.8806 
14.200001 -3.0 3.9097 
14.299999 -3.0 3.8833 
14.400002 -3.0 3.8969 
14.5 -3.0 3.8890 
14.599998 -3.0 3.8938 
14.700001 -3.0 3.8979 
14.799999 -3.0 3.9057 
14.900002 -3.0 3.8594 
15.0 -3.0 3.8716 
15.099998 -3.0 3.8967 
15.200001 -3.0 3.8632 
15.299999 -3.0 3.8903 
15.400002 -3.0 3.8918 
15.5 -3.0 3.9080 
15.599998 -3.0 3.9000 
15.700001 -3.0 3.9118 
15.799999 -3.0 3.8826 
15.900002 -3.0 3.9010 
16.0 -3.0 3.8949 
16.099998 -3.0 3.8954 
16.200001 -3.0 3.8525 
16.299999 -3.0 3.9117 
16.400002 -3.0 3.9192 
16.5 -3.0 3.8989 
16.599998 -3.0 3.9097 
16.700001 -3.0 3.8714 
16.799999 -3.0 3.8789 
16.900002 -3.0 3.8570 
17.0 -3.0 3.9194 
17.099998 -3.0 nan 
17.200001 -3.0 nan 
17.299999 -3.0 nan 
17.400002 -3.0 nan 
17.5 -3.0 nan 
17.599998 -3.0 nan 
17.700001 -3.0 nan 
17.799999 -3.0 nan 
17.900002 -3.0 nan 
18.0 -3.0 nan 
18.099998 -3.0 nan 
18.200001 -3.0 nan 
18.299999 -3.0 nan 
18.400002 -3.0 nan 
18.5 -3.0 nan 
18.599998 -3.0 nan 
18.700001 -3.0 nan 
18.799999 -3.0 nan 
18.900002 -3.0 nan 
19.0 -3.0 nan 
19.099998 -3.0 nan 
19.200001 -3.0 nan 
19.299999 -3.0 nan 
-6.8 -2.9000000000000004 nan 
-6.7 -2.9000000000000004 nan 
-6.6 -2.9000000000000004 nan 
-6.5 -2.9000000000000004 nan 
-6.4 -2.9000000000000004 nan 
-6.3 -2.9000000000000004 nan 
-6.2 -2.9000000000000004 nan 
-6.1 -2.9000000000000004 nan 
-6.0 -2.9000000000000004 nan 
-5.9 -2.9000000000000004 nan 
-5.8 -2.9000000000000004 nan 
-5.7 -2.9000000000000004 nan 
-5.6 -2.9000000000000004 nan 
-5.5 -2.9000000000000004 nan 
-5.4 -2.9000000000000004 nan 
-5.3 -2.9000000000000004 nan 
-5.2 -2.9000000000000004 nan 
-5.1 -2.9000000000000004 nan 
-5.0 -2.9000000000000004 nan 
-4.9 -2.9000000000000004 nan 
-4.8 -2.9000000000000004 nan 
-4.7 -2.9000000000000004 nan 
-4.6 -2.9000000000000004 nan 
-4.5 -2.9000000000000004 nan 
-4.4 -2.9000000000000004 3.9406 
-4.3 -2.9000000000000004 3.8274 
-4.2 -2.9000000000000004 3.8608 
-4.1 -2.9000000000000004 3.8534 
-4.0 -2.9000000000000004 3.8988 
-3.9 -2.9000000000000004 3.9074 
-3.8 -2.9000000000000004 3.8567 
-3.7 -2.9000000000000004 3.8818 
-3.6 -2.9000000000000004 3.8953 
-3.5 -2.9000000000000004 3.8938 
-3.4 -2.9000000000000004 3.8855 
-3.3 -2.9000000000000004 3.8867 
-3.2 -2.9000000000000004 3.8659 
-3.1 -2.9000000000000004 3.8829 
-3.0 -2.9000000000000004 3.8525 
-2.9 -2.9000000000000004 3.8890 
-2.8 -2.9000000000000004 3.8890 
-2.7 -2.9000000000000004 3.8804 
-2.6 -2.9000000000000004 3.8688 
-2.5 -2.9000000000000004 3.8915 
-2.4 -2.9000000000000004 3.8740 
-2.3 -2.9000000000000004 3.8536 
-2.2 -2.9000000000000004 3.8963 
-2.1 -2.9000000000000004 3.8963 
-2.0 -2.9000000000000004 3.8802 
-1.9 -2.9000000000000004 3.8712 
-1.8 -2.9000000000000004 3.8908 
-1.7 -2.9000000000000004 3.8923 
-1.6 -2.9000000000000004 3.8809 
-1.5 -2.9000000000000004 3.8989 
-1.4 -2.9000000000000004 3.8901 
-1.3 -2.9000000000000004 3.8840 
-1.2 -2.9000000000000004 3.9023 
-1.1 -2.9000000000000004 3.8897 
-1.0 -2.9000000000000004 3.9032 
-0.8999999999999999 -2.9000000000000004 3.8763 
-0.8 -2.9000000000000004 3.9005 
-0.7 -2.9000000000000004 3.8910 
-0.6000000000000001 -2.9000000000000004 3.8860 
-0.5 -2.9000000000000004 3.9133 
-0.3999999999999999 -2.9000000000000004 3.8983 
-0.2999999999999998 -2.9000000000000004 3.8970 
-0.20000000000000018 -2.9000000000000004 3.8905 
-0.10000000000000009 -2.9000000000000004 3.8928 
0.0 -2.9000000000000004 3.8863 
0.10000000000000009 -2.9000000000000004 3.8996 
0.20000000000000018 -2.9000000000000004 3.8983 
0.2999999999999998 -2.9000000000000004 3.8906 
0.3999999999999999 -2.9000000000000004 3.8875 
0.5 -2.9000000000000004 3.8860 
0.6000000000000001 -2.9000000000000004 3.9055 
0.7000000000000002 -2.9000000000000004 3.8902 
0.7999999999999998 -2.9000000000000004 3.9000 
0.8999999999999999 -2.9000000000000004 3.8996 
1.0 -2.9000000000000004 3.8963 
1.1 -2.9000000000000004 3.8867 
1.2000000000000002 -2.9000000000000004 3.8962 
1.2999999999999998 -2.9000000000000004 3.8967 
1.4 -2.9000000000000004 3.8983 
1.5 -2.9000000000000004 3.8898 
1.5999990000000004 -2.9000000000000004 3.9024 
1.7000000000000002 -2.9000000000000004 3.8813 
1.7999999999999998 -2.9000000000000004 3.8997 
1.9000000000000004 -2.9000000000000004 3.8901 
2.0 -2.9000000000000004 3.8933 
2.0999990000000004 -2.9000000000000004 3.8915 
2.2 -2.9000000000000004 3.8843 
2.3 -2.9000000000000004 3.8881 
2.4000000000000004 -2.9000000000000004 3.8917 
2.5 -2.9000000000000004 3.8895 
2.5999990000000004 -2.9000000000000004 3.8823 
2.7 -2.9000000000000004 3.8825 
2.8 -2.9000000000000004 3.9046 
2.9000000000000004 -2.9000000000000004 3.8952 
3.0 -2.9000000000000004 3.8932 
3.0999990000000004 -2.9000000000000004 3.8928 
3.2 -2.9000000000000004 3.8940 
3.3 -2.9000000000000004 3.8828 
3.4000000000000004 -2.9000000000000004 3.8915 
3.5 -2.9000000000000004 3.9012 
3.5999990000000004 -2.9000000000000004 3.8855 
3.7 -2.9000000000000004 3.8799 
3.8 -2.9000000000000004 3.8914 
3.9000000000000004 -2.9000000000000004 3.8920 
4.0 -2.9000000000000004 3.8863 
4.099999 -2.9000000000000004 3.8818 
4.2 -2.9000000000000004 3.9009 
4.3 -2.9000000000000004 3.8818 
4.4 -2.9000000000000004 3.8870 
4.5 -2.9000000000000004 3.8942 
4.599999 -2.9000000000000004 3.9014 
4.7 -2.9000000000000004 3.8975 
4.8 -2.9000000000000004 3.8952 
4.9 -2.9000000000000004 3.8893 
5.0 -2.9000000000000004 3.8922 
5.099999 -2.9000000000000004 3.8852 
5.2 -2.9000000000000004 3.8980 
5.3 -2.9000000000000004 3.8959 
5.4 -2.9000000000000004 3.8792 
5.5 -2.9000000000000004 3.9057 
5.599999 -2.9000000000000004 3.8884 
5.699999999999999 -2.9000000000000004 3.8867 
5.800000000000001 -2.9000000000000004 3.9057 
5.9 -2.9000000000000004 3.9153 
6.0 -2.9000000000000004 3.8989 
6.099999 -2.9000000000000004 3.8870 
6.199999999999999 -2.9000000000000004 3.8974 
6.300000000000001 -2.9000000000000004 3.8982 
6.4 -2.9000000000000004 3.8993 
6.5 -2.9000000000000004 3.9065 
6.599999 -2.9000000000000004 3.8856 
6.699999999999999 -2.9000000000000004 3.8966 
6.800000000000001 -2.9000000000000004 3.8977 
6.9 -2.9000000000000004 3.9140 
7.0 -2.9000000000000004 3.8840 
7.099999 -2.9000000000000004 3.8940 
7.199999999999999 -2.9000000000000004 3.8960 
7.300000000000001 -2.9000000000000004 3.8991 
7.4 -2.9000000000000004 3.8978 
7.5 -2.9000000000000004 3.8903 
7.599999 -2.9000000000000004 3.8949 
7.699999999999999 -2.9000000000000004 3.8969 
7.800000000000001 -2.9000000000000004 3.9047 
7.9 -2.9000000000000004 3.8869 
8.0 -2.9000000000000004 3.8921 
8.099999 -2.9000000000000004 3.8971 
8.2 -2.9000000000000004 3.8961 
8.3 -2.9000000000000004 3.8938 
8.4 -2.9000000000000004 3.8963 
8.5 -2.9000000000000004 3.8908 
8.599999 -2.9000000000000004 3.8988 
8.7 -2.9000000000000004 3.9012 
8.8 -2.9000000000000004 3.8804 
8.9 -2.9000000000000004 3.8971 
9.0 -2.9000000000000004 3.8875 
9.099999 -2.9000000000000004 3.9013 
9.2 -2.9000000000000004 3.8915 
9.3 -2.9000000000000004 3.8992 
9.400001 -2.9000000000000004 3.8989 
9.499999 -2.9000000000000004 3.8901 
9.599999 -2.9000000000000004 3.8941 
9.7 -2.9000000000000004 3.8818 
9.8 -2.9000000000000004 3.8945 
9.900001 -2.9000000000000004 3.8989 
9.999999 -2.9000000000000004 3.8934 
10.099999 -2.9000000000000004 3.8914 
10.2 -2.9000000000000004 3.8942 
10.3 -2.9000000000000004 3.8803 
10.400001 -2.9000000000000004 3.8973 
10.499999 -2.9000000000000004 3.8959 
10.599999 -2.9000000000000004 3.8914 
10.7 -2.9000000000000004 3.8761 
10.8 -2.9000000000000004 3.8953 
10.900001 -2.9000000000000004 3.8925 
10.999999 -2.9000000000000004 3.8856 
11.099999 -2.9000000000000004 3.8873 
11.2 -2.9000000000000004 3.9049 
11.3 -2.9000000000000004 3.8981 
11.400001 -2.9000000000000004 3.8832 
11.499999 -2.9000000000000004 3.8896 
11.599999 -2.9000000000000004 3.8997 
11.7 -2.9000000000000004 3.9045 
11.8 -2.9000000000000004 3.8927 
11.900001 -2.9000000000000004 3.8888 
11.999999 -2.9000000000000004 3.8961 
12.099999 -2.9000000000000004 3.8879 
12.2 -2.9000000000000004 3.9072 
12.3 -2.9000000000000004 3.8963 
12.400001 -2.9000000000000004 3.8887 
12.499999 -2.9000000000000004 3.8846 
12.599999 -2.9000000000000004 3.8763 
12.7 -2.9000000000000004 3.8923 
12.8 -2.9000000000000004 3.8954 
12.900001 -2.9000000000000004 3.8897 
12.999999 -2.9000000000000004 3.8904 
13.099999 -2.9000000000000004 3.8843 
13.2 -2.9000000000000004 3.8853 
13.3 -2.9000000000000004 3.8982 
13.400001 -2.9000000000000004 3.9000 
13.499999 -2.9000000000000004 3.8787 
13.599998 -2.9000000000000004 3.8830 
13.700001 -2.9000000000000004 3.8924 
13.799999 -2.9000000000000004 3.8936 
13.900002 -2.9000000000000004 3.8734 
14.0 -2.9000000000000004 3.8734 
14.099998 -2.9000000000000004 3.8809 
14.200001 -2.9000000000000004 3.8938 
14.299999 -2.9000000000000004 3.9003 
14.400002 -2.9000000000000004 3.8904 
14.5 -2.9000000000000004 3.8652 
14.599998 -2.9000000000000004 3.8839 
14.700001 -2.9000000000000004 3.8830 
14.799999 -2.9000000000000004 3.9030 
14.900002 -2.9000000000000004 3.8769 
15.0 -2.9000000000000004 3.8713 
15.099998 -2.9000000000000004 3.9225 
15.200001 -2.9000000000000004 3.8904 
15.299999 -2.9000000000000004 3.8987 
15.400002 -2.9000000000000004 3.8993 
15.5 -2.9000000000000004 3.8980 
15.599998 -2.9000000000000004 3.8729 
15.700001 -2.9000000000000004 3.9002 
15.799999 -2.9000000000000004 3.8943 
15.900002 -2.9000000000000004 3.9102 
16.0 -2.9000000000000004 3.8851 
16.099998 -2.9000000000000004 3.8998 
16.200001 -2.9000000000000004 3.9100 
16.299999 -2.9000000000000004 3.8734 
16.400002 -2.9000000000000004 3.8543 
16.5 -2.9000000000000004 3.8658 
16.599998 -2.9000000000000004 3.9202 
16.700001 -2.9000000000000004 3.8880 
16.799999 -2.9000000000000004 3.8693 
16.900002 -2.9000000000000004 3.8989 
17.0 -2.9000000000000004 3.8329 
17.099998 -2.9000000000000004 nan 
17.200001 -2.9000000000000004 nan 
17.299999 -2.9000000000000004 nan 
17.400002 -2.9000000000000004 nan 
17.5 -2.9000000000000004 nan 
17.599998 -2.9000000000000004 nan 
17.700001 -2.9000000000000004 nan 
17.799999 -2.9000000000000004 nan 
17.900002 -2.9000000000000004 nan 
18.0 -2.9000000000000004 nan 
18.099998 -2.9000000000000004 nan 
18.200001 -2.9000000000000004 nan 
18.299999 -2.9000000000000004 nan 
18.400002 -2.9000000000000004 nan 
18.5 -2.9000000000000004 nan 
18.599998 -2.9000000000000004 nan 
18.700001 -2.9000000000000004 nan 
18.799999 -2.9000000000000004 nan 
18.900002 -2.9000000000000004 nan 
19.0 -2.9000000000000004 nan 
19.099998 -2.9000000000000004 nan 
19.200001 -2.9000000000000004 nan 
19.299999 -2.9000000000000004 nan 
-6.8 -2.8000000000000003 nan 
-6.7 -2.8000000000000003 nan 
-6.6 -2.8000000000000003 nan 
-6.5 -2.8000000000000003 nan 
-6.4 -2.8000000000000003 nan 
-6.3 -2.8000000000000003 nan 
-6.2 -2.8000000000000003 nan 
-6.1 -2.8000000000000003 nan 
-6.0 -2.8000000000000003 nan 
-5.9 -2.8000000000000003 nan 
-5.8 -2.8000000000000003 nan 
-5.7 -2.8000000000000003 nan 
-5.6 -2.8000000000000003 nan 
-5.5 -2.8000000000000003 nan 
-5.4 -2.8000000000000003 nan 
-5.3 -2.8000000000000003 nan 
-5.2 -2.8000000000000003 nan 
-5.1 -2.8000000000000003 nan 
-5.0 -2.8000000000000003 nan 
-4.9 -2.8000000000000003 nan 
-4.8 -2.8000000000000003 nan 
-4.7 -2.8000000000000003 nan 
-4.6 -2.8000000000000003 nan 
-4.5 -2.8000000000000003 nan 
-4.4 -2.8000000000000003 3.8934 
-4.3 -2.8000000000000003 3.9021 
-4.2 -2.8000000000000003 3.8585 
-4.1 -2.8000000000000003 3.8688 
-4.0 -2.8000000000000003 3.8885 
-3.9 -2.8000000000000003 3.8792 
-3.8 -2.8000000000000003 3.8681 
-3.7 -2.8000000000000003 3.8725 
-3.6 -2.8000000000000003 3.8874 
-3.5 -2.8000000000000003 3.8690 
-3.4 -2.8000000000000003 3.8551 
-3.3 -2.8000000000000003 3.9030 
-3.2 -2.8000000000000003 3.8812 
-3.1 -2.8000000000000003 3.8620 
-3.0 -2.8000000000000003 3.8548 
-2.9 -2.8000000000000003 3.9002 
-2.8 -2.8000000000000003 3.8938 
-2.7 -2.8000000000000003 3.8947 
-2.6 -2.8000000000000003 3.8534 
-2.5 -2.8000000000000003 3.8802 
-2.4 -2.8000000000000003 3.8770 
-2.3 -2.8000000000000003 3.8886 
-2.2 -2.8000000000000003 3.8848 
-2.1 -2.8000000000000003 3.8653 
-2.0 -2.8000000000000003 3.8659 
-1.9 -2.8000000000000003 3.9062 
-1.8 -2.8000000000000003 3.8779 
-1.7 -2.8000000000000003 3.8832 
-1.6 -2.8000000000000003 3.8826 
-1.5 -2.8000000000000003 3.8842 
-1.4 -2.8000000000000003 3.8755 
-1.3 -2.8000000000000003 3.8823 
-1.2 -2.8000000000000003 3.9029 
-1.1 -2.8000000000000003 3.9089 
-1.0 -2.8000000000000003 3.8844 
-0.8999999999999999 -2.8000000000000003 3.8817 
-0.8 -2.8000000000000003 3.8769 
-0.7 -2.8000000000000003 3.8847 
-0.6000000000000001 -2.8000000000000003 3.9043 
-0.5 -2.8000000000000003 3.8987 
-0.3999999999999999 -2.8000000000000003 3.8970 
-0.2999999999999998 -2.8000000000000003 3.9125 
-0.20000000000000018 -2.8000000000000003 3.8934 
-0.10000000000000009 -2.8000000000000003 3.8993 
0.0 -2.8000000000000003 3.8885 
0.10000000000000009 -2.8000000000000003 3.8938 
0.20000000000000018 -2.8000000000000003 3.8889 
0.2999999999999998 -2.8000000000000003 3.9011 
0.3999999999999999 -2.8000000000000003 3.8893 
0.5 -2.8000000000000003 3.9038 
0.6000000000000001 -2.8000000000000003 3.8871 
0.7000000000000002 -2.8000000000000003 3.8859 
0.7999999999999998 -2.8000000000000003 3.8891 
0.8999999999999999 -2.8000000000000003 3.8919 
1.0 -2.8000000000000003 3.8953 
1.1 -2.8000000000000003 3.9002 
1.2000000000000002 -2.8000000000000003 3.8958 
1.2999999999999998 -2.8000000000000003 3.8841 
1.4 -2.8000000000000003 3.8826 
1.5 -2.8000000000000003 3.8901 
1.5999990000000004 -2.8000000000000003 3.8917 
1.7000000000000002 -2.8000000000000003 3.8851 
1.7999999999999998 -2.8000000000000003 3.8853 
1.9000000000000004 -2.8000000000000003 3.8892 
2.0 -2.8000000000000003 3.8841 
2.0999990000000004 -2.8000000000000003 3.8816 
2.2 -2.8000000000000003 3.8870 
2.3 -2.8000000000000003 3.8938 
2.4000000000000004 -2.8000000000000003 3.8924 
2.5 -2.8000000000000003 3.8788 
2.5999990000000004 -2.8000000000000003 3.8868 
2.7 -2.8000000000000003 3.8906 
2.8 -2.8000000000000003 3.8994 
2.9000000000000004 -2.8000000000000003 3.8976 
3.0 -2.8000000000000003 3.8833 
3.0999990000000004 -2.8000000000000003 3.8912 
3.2 -2.8000000000000003 3.8907 
3.3 -2.8000000000000003 3.8997 
3.4000000000000004 -2.8000000000000003 3.8947 
3.5 -2.8000000000000003 3.8938 
3.5999990000000004 -2.8000000000000003 3.8972 
3.7 -2.8000000000000003 3.8964 
3.8 -2.8000000000000003 3.8953 
3.9000000000000004 -2.8000000000000003 3.9011 
4.0 -2.8000000000000003 3.8880 
4.099999 -2.8000000000000003 3.9030 
4.2 -2.8000000000000003 3.9023 
4.3 -2.8000000000000003 3.8956 
4.4 -2.8000000000000003 3.9029 
4.5 -2.8000000000000003 3.9005 
4.599999 -2.8000000000000003 3.8838 
4.7 -2.8000000000000003 3.8993 
4.8 -2.8000000000000003 3.9035 
4.9 -2.8000000000000003 3.9007 
5.0 -2.8000000000000003 3.8895 
5.099999 -2.8000000000000003 3.9007 
5.2 -2.8000000000000003 3.9032 
5.3 -2.8000000000000003 3.8958 
5.4 -2.8000000000000003 3.9030 
5.5 -2.8000000000000003 3.8940 
5.599999 -2.8000000000000003 3.8957 
5.699999999999999 -2.8000000000000003 3.9018 
5.800000000000001 -2.8000000000000003 3.8961 
5.9 -2.8000000000000003 3.8965 
6.0 -2.8000000000000003 3.9004 
6.099999 -2.8000000000000003 3.8962 
6.199999999999999 -2.8000000000000003 3.8992 
6.300000000000001 -2.8000000000000003 3.8979 
6.4 -2.8000000000000003 3.9066 
6.5 -2.8000000000000003 3.8944 
6.599999 -2.8000000000000003 3.8897 
6.699999999999999 -2.8000000000000003 3.8986 
6.800000000000001 -2.8000000000000003 3.8977 
6.9 -2.8000000000000003 3.8995 
7.0 -2.8000000000000003 3.8929 
7.099999 -2.8000000000000003 3.9097 
7.199999999999999 -2.8000000000000003 3.8884 
7.300000000000001 -2.8000000000000003 3.8882 
7.4 -2.8000000000000003 3.8963 
7.5 -2.8000000000000003 3.8986 
7.599999 -2.8000000000000003 3.8949 
7.699999999999999 -2.8000000000000003 3.8955 
7.800000000000001 -2.8000000000000003 3.8838 
7.9 -2.8000000000000003 3.9026 
8.0 -2.8000000000000003 3.8974 
8.099999 -2.8000000000000003 3.9022 
8.2 -2.8000000000000003 3.8912 
8.3 -2.8000000000000003 3.9044 
8.4 -2.8000000000000003 3.8968 
8.5 -2.8000000000000003 3.8944 
8.599999 -2.8000000000000003 3.8874 
8.7 -2.8000000000000003 3.8897 
8.8 -2.8000000000000003 3.8966 
8.9 -2.8000000000000003 3.8916 
9.0 -2.8000000000000003 3.8913 
9.099999 -2.8000000000000003 3.8854 
9.2 -2.8000000000000003 3.9003 
9.3 -2.8000000000000003 3.8873 
9.400001 -2.8000000000000003 3.8989 
9.499999 -2.8000000000000003 3.9031 
9.599999 -2.8000000000000003 3.8880 
9.7 -2.8000000000000003 3.9040 
9.8 -2.8000000000000003 3.8964 
9.900001 -2.8000000000000003 3.8864 
9.999999 -2.8000000000000003 3.8943 
10.099999 -2.8000000000000003 3.8857 
10.2 -2.8000000000000003 3.8858 
10.3 -2.8000000000000003 3.8835 
10.400001 -2.8000000000000003 3.8867 
10.499999 -2.8000000000000003 3.8944 
10.599999 -2.8000000000000003 3.8873 
10.7 -2.8000000000000003 3.8918 
10.8 -2.8000000000000003 3.8903 
10.900001 -2.8000000000000003 3.9042 
10.999999 -2.8000000000000003 3.8910 
11.099999 -2.8000000000000003 3.8755 
11.2 -2.8000000000000003 3.8905 
11.3 -2.8000000000000003 3.8915 
11.400001 -2.8000000000000003 3.8982 
11.499999 -2.8000000000000003 3.8848 
11.599999 -2.8000000000000003 3.8978 
11.7 -2.8000000000000003 3.8739 
11.8 -2.8000000000000003 3.8906 
11.900001 -2.8000000000000003 3.8943 
11.999999 -2.8000000000000003 3.8909 
12.099999 -2.8000000000000003 3.8867 
12.2 -2.8000000000000003 3.8941 
12.3 -2.8000000000000003 3.8891 
12.400001 -2.8000000000000003 3.8872 
12.499999 -2.8000000000000003 3.8969 
12.599999 -2.8000000000000003 3.8870 
12.7 -2.8000000000000003 3.8872 
12.8 -2.8000000000000003 3.8857 
12.900001 -2.8000000000000003 3.8830 
12.999999 -2.8000000000000003 3.8755 
13.099999 -2.8000000000000003 3.8933 
13.2 -2.8000000000000003 3.8939 
13.3 -2.8000000000000003 3.8822 
13.400001 -2.8000000000000003 3.8904 
13.499999 -2.8000000000000003 3.8848 
13.599998 -2.8000000000000003 3.8963 
13.700001 -2.8000000000000003 3.8904 
13.799999 -2.8000000000000003 3.8946 
13.900002 -2.8000000000000003 3.8970 
14.0 -2.8000000000000003 3.8981 
14.099998 -2.8000000000000003 3.8937 
14.200001 -2.8000000000000003 3.8860 
14.299999 -2.8000000000000003 3.8747 
14.400002 -2.8000000000000003 3.8861 
14.5 -2.8000000000000003 3.8762 
14.599998 -2.8000000000000003 3.8798 
14.700001 -2.8000000000000003 3.8843 
14.799999 -2.8000000000000003 3.8851 
14.900002 -2.8000000000000003 3.9008 
15.0 -2.8000000000000003 3.9002 
15.099998 -2.8000000000000003 3.8861 
15.200001 -2.8000000000000003 3.8992 
15.299999 -2.8000000000000003 3.8862 
15.400002 -2.8000000000000003 3.8869 
15.5 -2.8000000000000003 3.8935 
15.599998 -2.8000000000000003 3.9085 
15.700001 -2.8000000000000003 3.8848 
15.799999 -2.8000000000000003 3.8860 
15.900002 -2.8000000000000003 3.8781 
16.0 -2.8000000000000003 3.9029 
16.099998 -2.8000000000000003 3.8818 
16.200001 -2.8000000000000003 3.8747 
16.299999 -2.8000000000000003 3.8774 
16.400002 -2.8000000000000003 3.9063 
16.5 -2.8000000000000003 3.8947 
16.599998 -2.8000000000000003 3.8969 
16.700001 -2.8000000000000003 3.8964 
16.799999 -2.8000000000000003 3.8553 
16.900002 -2.8000000000000003 3.8673 
17.0 -2.8000000000000003 3.9292 
17.099998 -2.8000000000000003 3.8287 
17.200001 -2.8000000000000003 nan 
17.299999 -2.8000000000000003 nan 
17.400002 -2.8000000000000003 nan 
17.5 -2.8000000000000003 nan 
17.599998 -2.8000000000000003 nan 
17.700001 -2.8000000000000003 nan 
17.799999 -2.8000000000000003 nan 
17.900002 -2.8000000000000003 nan 
18.0 -2.8000000000000003 nan 
18.099998 -2.8000000000000003 nan 
18.200001 -2.8000000000000003 nan 
18.299999 -2.8000000000000003 nan 
18.400002 -2.8000000000000003 nan 
18.5 -2.8000000000000003 nan 
18.599998 -2.8000000000000003 nan 
18.700001 -2.8000000000000003 nan 
18.799999 -2.8000000000000003 nan 
18.900002 -2.8000000000000003 nan 
19.0 -2.8000000000000003 nan 
19.099998 -2.8000000000000003 nan 
19.200001 -2.8000000000000003 nan 
19.299999 -2.8000000000000003 nan 
-6.8 -2.7 nan 
-6.7 -2.7 nan 
-6.6 -2.7 nan 
-6.5 -2.7 nan 
-6.4 -2.7 nan 
-6.3 -2.7 nan 
-6.2 -2.7 nan 
-6.1 -2.7 nan 
-6.0 -2.7 nan 
-5.9 -2.7 nan 
-5.8 -2.7 nan 
-5.7 -2.7 nan 
-5.6 -2.7 nan 
-5.5 -2.7 nan 
-5.4 -2.7 nan 
-5.3 -2.7 nan 
-5.2 -2.7 nan 
-5.1 -2.7 nan 
-5.0 -2.7 nan 
-4.9 -2.7 nan 
-4.8 -2.7 nan 
-4.7 -2.7 nan 
-4.6 -2.7 nan 
-4.5 -2.7 3.8289 
-4.4 -2.7 3.9243 
-4.3 -2.7 3.8915 
-4.2 -2.7 3.8598 
-4.1 -2.7 3.8937 
-4.0 -2.7 3.8287 
-3.9 -2.7 3.9232 
-3.8 -2.7 3.8740 
-3.7 -2.7 3.9005 
-3.6 -2.7 3.8683 
-3.5 -2.7 3.8699 
-3.4 -2.7 3.9068 
-3.3 -2.7 3.8764 
-3.2 -2.7 3.8630 
-3.1 -2.7 3.8810 
-3.0 -2.7 3.8696 
-2.9 -2.7 3.8792 
-2.8 -2.7 3.8863 
-2.7 -2.7 3.9120 
-2.6 -2.7 3.9135 
-2.5 -2.7 3.9051 
-2.4 -2.7 3.8765 
-2.3 -2.7 3.8803 
-2.2 -2.7 3.8798 
-2.1 -2.7 3.9015 
-2.0 -2.7 3.8937 
-1.9 -2.7 3.8670 
-1.8 -2.7 3.8820 
-1.7 -2.7 3.8790 
-1.6 -2.7 3.8981 
-1.5 -2.7 3.8967 
-1.4 -2.7 3.9014 
-1.3 -2.7 3.8794 
-1.2 -2.7 3.8759 
-1.1 -2.7 3.8837 
-1.0 -2.7 3.8798 
-0.8999999999999999 -2.7 3.9008 
-0.8 -2.7 3.8739 
-0.7 -2.7 3.8866 
-0.6000000000000001 -2.7 3.8947 
-0.5 -2.7 3.8742 
-0.3999999999999999 -2.7 3.9063 
-0.2999999999999998 -2.7 3.8939 
-0.20000000000000018 -2.7 3.8922 
-0.10000000000000009 -2.7 3.8831 
0.0 -2.7 3.8962 
0.10000000000000009 -2.7 3.8958 
0.20000000000000018 -2.7 3.8949 
0.2999999999999998 -2.7 3.8839 
0.3999999999999999 -2.7 3.8921 
0.5 -2.7 3.9000 
0.6000000000000001 -2.7 3.9089 
0.7000000000000002 -2.7 3.8872 
0.7999999999999998 -2.7 3.8913 
0.8999999999999999 -2.7 3.9008 
1.0 -2.7 3.8944 
1.1 -2.7 3.8854 
1.2000000000000002 -2.7 3.8881 
1.2999999999999998 -2.7 3.8804 
1.4 -2.7 3.8841 
1.5 -2.7 3.8765 
1.5999990000000004 -2.7 3.8912 
1.7000000000000002 -2.7 3.8760 
1.7999999999999998 -2.7 3.8902 
1.9000000000000004 -2.7 3.8853 
2.0 -2.7 3.8849 
2.0999990000000004 -2.7 3.8860 
2.2 -2.7 3.8866 
2.3 -2.7 3.8850 
2.4000000000000004 -2.7 3.8986 
2.5 -2.7 3.8896 
2.5999990000000004 -2.7 3.8851 
2.7 -2.7 3.8822 
2.8 -2.7 3.8851 
2.9000000000000004 -2.7 3.8937 
3.0 -2.7 3.8894 
3.0999990000000004 -2.7 3.9046 
3.2 -2.7 3.9043 
3.3 -2.7 3.8896 
3.4000000000000004 -2.7 3.9016 
3.5 -2.7 3.8993 
3.5999990000000004 -2.7 3.8862 
3.7 -2.7 3.8903 
3.8 -2.7 3.8827 
3.9000000000000004 -2.7 3.9030 
4.0 -2.7 3.9006 
4.099999 -2.7 3.9008 
4.2 -2.7 3.9012 
4.3 -2.7 3.8953 
4.4 -2.7 3.8900 
4.5 -2.7 3.9039 
4.599999 -2.7 3.9007 
4.7 -2.7 3.8858 
4.8 -2.7 3.8993 
4.9 -2.7 3.8992 
5.0 -2.7 3.8948 
5.099999 -2.7 3.8955 
5.2 -2.7 3.9026 
5.3 -2.7 3.9008 
5.4 -2.7 3.9017 
5.5 -2.7 3.8975 
5.599999 -2.7 3.8975 
5.699999999999999 -2.7 3.8931 
5.800000000000001 -2.7 3.9013 
5.9 -2.7 3.9058 
6.0 -2.7 3.9029 
6.099999 -2.7 3.9041 
6.199999999999999 -2.7 3.9111 
6.300000000000001 -2.7 3.9026 
6.4 -2.7 3.8876 
6.5 -2.7 3.8933 
6.599999 -2.7 3.9088 
6.699999999999999 -2.7 3.8995 
6.800000000000001 -2.7 3.9048 
6.9 -2.7 3.9054 
7.0 -2.7 3.8817 
7.099999 -2.7 3.8963 
7.199999999999999 -2.7 3.8883 
7.300000000000001 -2.7 3.8945 
7.4 -2.7 3.8930 
7.5 -2.7 3.8993 
7.599999 -2.7 3.8895 
7.699999999999999 -2.7 3.8907 
7.800000000000001 -2.7 3.8957 
7.9 -2.7 3.9006 
8.0 -2.7 3.8944 
8.099999 -2.7 3.8955 
8.2 -2.7 3.9024 
8.3 -2.7 3.8831 
8.4 -2.7 3.9005 
8.5 -2.7 3.8938 
8.599999 -2.7 3.8988 
8.7 -2.7 3.9077 
8.8 -2.7 3.8999 
8.9 -2.7 3.8791 
9.0 -2.7 3.8876 
9.099999 -2.7 3.8994 
9.2 -2.7 3.8940 
9.3 -2.7 3.8978 
9.400001 -2.7 3.8890 
9.499999 -2.7 3.8921 
9.599999 -2.7 3.8844 
9.7 -2.7 3.8846 
9.8 -2.7 3.8817 
9.900001 -2.7 3.8968 
9.999999 -2.7 3.8790 
10.099999 -2.7 3.8935 
10.2 -2.7 3.9007 
10.3 -2.7 3.8890 
10.400001 -2.7 3.8896 
10.499999 -2.7 3.8947 
10.599999 -2.7 3.8923 
10.7 -2.7 3.8886 
10.8 -2.7 3.8978 
10.900001 -2.7 3.9030 
10.999999 -2.7 3.8847 
11.099999 -2.7 3.8888 
11.2 -2.7 3.8877 
11.3 -2.7 3.8959 
11.400001 -2.7 3.8821 
11.499999 -2.7 3.8854 
11.599999 -2.7 3.8941 
11.7 -2.7 3.8935 
11.8 -2.7 3.8899 
11.900001 -2.7 3.8957 
11.999999 -2.7 3.9091 
12.099999 -2.7 3.8967 
12.2 -2.7 3.8985 
12.3 -2.7 3.9043 
12.400001 -2.7 3.8926 
12.499999 -2.7 3.8927 
12.599999 -2.7 3.8961 
12.7 -2.7 3.8865 
12.8 -2.7 3.8918 
12.900001 -2.7 3.8949 
12.999999 -2.7 3.8947 
13.099999 -2.7 3.8848 
13.2 -2.7 3.8696 
13.3 -2.7 3.8922 
13.400001 -2.7 3.8877 
13.499999 -2.7 3.8810 
13.599998 -2.7 3.8876 
13.700001 -2.7 3.9014 
13.799999 -2.7 3.8723 
13.900002 -2.7 3.8838 
14.0 -2.7 3.8695 
14.099998 -2.7 3.8792 
14.200001 -2.7 3.9054 
14.299999 -2.7 3.8898 
14.400002 -2.7 3.8825 
14.5 -2.7 3.9040 
14.599998 -2.7 3.8996 
14.700001 -2.7 3.8775 
14.799999 -2.7 3.8950 
14.900002 -2.7 3.8698 
15.0 -2.7 3.8840 
15.099998 -2.7 3.8941 
15.200001 -2.7 3.8760 
15.299999 -2.7 3.8950 
15.400002 -2.7 3.8918 
15.5 -2.7 3.8821 
15.599998 -2.7 3.8869 
15.700001 -2.7 3.9271 
15.799999 -2.7 3.9076 
15.900002 -2.7 3.8910 
16.0 -2.7 3.8870 
16.099998 -2.7 3.8885 
16.200001 -2.7 3.8697 
16.299999 -2.7 3.8692 
16.400002 -2.7 3.9070 
16.5 -2.7 3.8662 
16.599998 -2.7 3.8886 
16.700001 -2.7 3.8578 
16.799999 -2.7 3.9002 
16.900002 -2.7 3.8891 
17.0 -2.7 3.8907 
17.099998 -2.7 3.9060 
17.200001 -2.7 3.8922 
17.299999 -2.7 nan 
17.400002 -2.7 nan 
17.5 -2.7 nan 
17.599998 -2.7 nan 
17.700001 -2.7 nan 
17.799999 -2.7 nan 
17.900002 -2.7 nan 
18.0 -2.7 nan 
18.099998 -2.7 nan 
18.200001 -2.7 nan 
18.299999 -2.7 nan 
18.400002 -2.7 nan 
18.5 -2.7 nan 
18.599998 -2.7 nan 
18.700001 -2.7 nan 
18.799999 -2.7 nan 
18.900002 -2.7 nan 
19.0 -2.7 nan 
19.099998 -2.7 nan 
19.200001 -2.7 nan 
19.299999 -2.7 nan 
-6.8 -2.6 nan 
-6.7 -2.6 nan 
-6.6 -2.6 nan 
-6.5 -2.6 nan 
-6.4 -2.6 nan 
-6.3 -2.6 nan 
-6.2 -2.6 nan 
-6.1 -2.6 nan 
-6.0 -2.6 nan 
-5.9 -2.6 nan 
-5.8 -2.6 nan 
-5.7 -2.6 nan 
-5.6 -2.6 nan 
-5.5 -2.6 nan 
-5.4 -2.6 nan 
-5.3 -2.6 nan 
-5.2 -2.6 nan 
-5.1 -2.6 nan 
-5.0 -2.6 nan 
-4.9 -2.6 nan 
-4.8 -2.6 nan 
-4.7 -2.6 nan 
-4.6 -2.6 3.8300 
-4.5 -2.6 3.8970 
-4.4 -2.6 3.8578 
-4.3 -2.6 3.8611 
-4.2 -2.6 3.8591 
-4.1 -2.6 3.8745 
-4.0 -2.6 3.9266 
-3.9 -2.6 3.8771 
-3.8 -2.6 3.8874 
-3.7 -2.6 3.8365 
-3.6 -2.6 3.8443 
-3.5 -2.6 3.9041 
-3.4 -2.6 3.8848 
-3.3 -2.6 3.8630 
-3.2 -2.6 3.8739 
-3.1 -2.6 3.8750 
-3.0 -2.6 3.8853 
-2.9 -2.6 3.9120 
-2.8 -2.6 3.9176 
-2.7 -2.6 3.9186 
-2.6 -2.6 3.8906 
-2.5 -2.6 3.9108 
-2.4 -2.6 3.8909 
-2.3 -2.6 3.8783 
-2.2 -2.6 3.8970 
-2.1 -2.6 3.8659 
-2.0 -2.6 3.8840 
-1.9 -2.6 3.9010 
-1.8 -2.6 3.8768 
-1.7 -2.6 3.8859 
-1.6 -2.6 3.9041 
-1.5 -2.6 3.8992 
-1.4 -2.6 3.8983 
-1.3 -2.6 3.8894 
-1.2 -2.6 3.8916 
-1.1 -2.6 3.8809 
-1.0 -2.6 3.8949 
-0.8999999999999999 -2.6 3.8708 
-0.8 -2.6 3.8869 
-0.7 -2.6 3.8850 
-0.6000000000000001 -2.6 3.8988 
-0.5 -2.6 3.8831 
-0.3999999999999999 -2.6 3.8995 
-0.2999999999999998 -2.6 3.8960 
-0.20000000000000018 -2.6 3.8838 
-0.10000000000000009 -2.6 3.8946 
0.0 -2.6 3.9066 
0.10000000000000009 -2.6 3.8983 
0.20000000000000018 -2.6 3.8925 
0.2999999999999998 -2.6 3.9038 
0.3999999999999999 -2.6 3.8929 
0.5 -2.6 3.8888 
0.6000000000000001 -2.6 3.8943 
0.7000000000000002 -2.6 3.8899 
0.7999999999999998 -2.6 3.8852 
0.8999999999999999 -2.6 3.8948 
1.0 -2.6 3.8929 
1.1 -2.6 3.8953 
1.2000000000000002 -2.6 3.8891 
1.2999999999999998 -2.6 3.8985 
1.4 -2.6 3.8836 
1.5 -2.6 3.8937 
1.5999990000000004 -2.6 3.8820 
1.7000000000000002 -2.6 3.8946 
1.7999999999999998 -2.6 3.8825 
1.9000000000000004 -2.6 3.8948 
2.0 -2.6 3.8885 
2.0999990000000004 -2.6 3.8795 
2.2 -2.6 3.8977 
2.3 -2.6 3.8930 
2.4000000000000004 -2.6 3.8898 
2.5 -2.6 3.8838 
2.5999990000000004 -2.6 3.8874 
2.7 -2.6 3.8876 
2.8 -2.6 3.9023 
2.9000000000000004 -2.6 3.8966 
3.0 -2.6 3.8968 
3.0999990000000004 -2.6 3.8918 
3.2 -2.6 3.8898 
3.3 -2.6 3.8848 
3.4000000000000004 -2.6 3.8850 
3.5 -2.6 3.8953 
3.5999990000000004 -2.6 3.8963 
3.7 -2.6 3.8914 
3.8 -2.6 3.8897 
3.9000000000000004 -2.6 3.8841 
4.0 -2.6 3.8928 
4.099999 -2.6 3.8813 
4.2 -2.6 3.8846 
4.3 -2.6 3.8864 
4.4 -2.6 3.8945 
4.5 -2.6 3.8994 
4.599999 -2.6 3.8994 
4.7 -2.6 3.9017 
4.8 -2.6 3.8935 
4.9 -2.6 3.8999 
5.0 -2.6 3.9036 
5.099999 -2.6 3.9004 
5.2 -2.6 3.8966 
5.3 -2.6 3.8937 
5.4 -2.6 3.8982 
5.5 -2.6 3.9131 
5.599999 -2.6 3.9079 
5.699999999999999 -2.6 3.9061 
5.800000000000001 -2.6 3.9010 
5.9 -2.6 3.9072 
6.0 -2.6 3.9014 
6.099999 -2.6 3.8985 
6.199999999999999 -2.6 3.9027 
6.300000000000001 -2.6 3.8983 
6.4 -2.6 3.8920 
6.5 -2.6 3.8906 
6.599999 -2.6 3.8923
[truncated: 1,444,499 more chars]
