# Supplementary material for: Phospholipids are imported into mitochondria by VDAC, a dimeric beta barrel scramblase
Source: Nat Commun. 2023 Dec 8;14:8115. doi: 10.1038/s41467-023-43570-y (PMC10709637; doi:10.1038/s41467-023-43570-y)
Supplement: Supplementary file 6 — Source Data [file 41467_2023_43570_MOESM6_ESM.zip › FIg S8/figs8-g/dimer-1-m_thickness.dat]

# Generated with memthick (C Membrane Thickness Calculator) v2022/06/25
# Command line: memthick -f md_joined_fit.xtc -c eq5.gro -l resname POPC -a 100 
# See average membrane thickness at the end of this file.
@ xfontsize 14
@ yfontsize 14
@ zfontsize 14
@ xticksfontsize 12
@ yticksfontsize 12
@ zticksfontsize 12
@ titlefontsize 20
@ title mutated dimer interface #1
@ xrange 3.0 15.0
@ yrange 3.0 15.0
@ xlabel x coordinate [nm]
@ ylabel y coordinate [nm]
@ zlabel membrane thickness [nm]
@ zrange 1.0 4.0
$ type colorbar
$ colormap rainbow
0.000000 0.000000 3.9280
0.100000 0.000000 3.8769
0.200000 0.000000 3.8952
0.300000 0.000000 3.8881
0.400000 0.000000 3.8639
0.500000 0.000000 3.8883
0.600000 0.000000 3.8910
0.700000 0.000000 3.8767
0.800000 0.000000 3.8803
0.900000 0.000000 3.8749
1.000000 0.000000 3.9024
1.100000 0.000000 3.8884
1.200000 0.000000 3.8761
1.300000 0.000000 3.8904
1.400000 0.000000 3.8848
1.500000 0.000000 3.8918
1.600000 0.000000 3.9034
1.700000 0.000000 3.8781
1.800000 0.000000 3.8819
1.900000 0.000000 3.8653
2.000000 0.000000 3.8734
2.100000 0.000000 3.8886
2.200000 0.000000 3.8907
2.300000 0.000000 3.8808
2.400000 0.000000 3.8837
2.500000 0.000000 3.8973
2.600000 0.000000 3.8737
2.700000 0.000000 3.8800
2.800000 0.000000 3.8934
2.900000 0.000000 3.9061
3.000000 0.000000 3.9020
3.100000 0.000000 3.8644
3.200000 0.000000 3.8826
3.300000 0.000000 3.8873
3.400000 0.000000 3.8783
3.500000 0.000000 3.8999
3.600000 0.000000 3.9012
3.700000 0.000000 3.8745
3.800000 0.000000 3.8825
3.900000 0.000000 3.8782
4.000000 0.000000 3.8757
4.100000 0.000000 3.8971
4.200000 0.000000 3.8946
4.300000 0.000000 3.8674
4.400000 0.000000 3.8789
4.500000 0.000000 3.8797
4.600000 0.000000 3.8857
4.700000 0.000000 3.8901
4.800000 0.000000 3.8997
4.900000 0.000000 3.8924
5.000000 0.000000 3.8927
5.100000 0.000000 3.8482
5.200000 0.000000 3.9074
5.300000 0.000000 3.8908
5.400000 0.000000 3.8842
5.500000 0.000000 3.8843
5.600000 0.000000 3.8986
5.700000 0.000000 3.9022
5.800000 0.000000 3.9034
5.900000 0.000000 3.9188
6.000000 0.000000 3.8949
6.100000 0.000000 3.8944
6.200000 0.000000 3.8854
6.300000 0.000000 3.9022
6.400000 0.000000 3.8883
6.500000 0.000000 3.8961
6.600000 0.000000 3.8973
6.700000 0.000000 3.9104
6.800000 0.000000 3.8964
6.900000 0.000000 3.9025
7.000000 0.000000 3.9171
7.100000 0.000000 3.9086
7.200000 0.000000 3.9191
7.300000 0.000000 3.9079
7.400000 0.000000 3.9162
7.500000 0.000000 3.9158
7.600000 0.000000 3.8976
7.700000 0.000000 3.9070
7.800000 0.000000 3.9228
7.900000 0.000000 3.9006
8.000000 0.000000 3.8990
8.100000 0.000000 3.9123
8.200000 0.000000 3.9156
8.300000 0.000000 3.9269
8.400000 0.000000 3.8932
8.500000 0.000000 3.9132
8.600000 0.000000 3.9232
8.700000 0.000000 3.9078
8.800000 0.000000 3.9315
8.900000 0.000000 3.9134
9.000000 0.000000 3.9260
9.100000 0.000000 3.9309
9.200000 0.000000 3.9141
9.300000 0.000000 3.9097
9.400000 0.000000 3.9163
9.500000 0.000000 3.9265
9.600000 0.000000 3.9127
9.700000 0.000000 3.9081
9.800000 0.000000 3.9132
9.900000 0.000000 3.9102
10.000000 0.000000 3.9195
10.100000 0.000000 3.9192
10.200000 0.000000 3.9087
10.300000 0.000000 3.9057
10.400000 0.000000 3.9259
10.500000 0.000000 3.9401
10.600000 0.000000 3.9287
10.700000 0.000000 3.8997
10.800000 0.000000 3.9248
10.900000 0.000000 3.8948
11.000000 0.000000 3.9051
11.100000 0.000000 3.9207
11.200000 0.000000 3.9156
11.300000 0.000000 3.9240
11.400000 0.000000 3.8996
11.500000 0.000000 3.8965
11.600000 0.000000 3.9056
11.700000 0.000000 3.8987
11.800000 0.000000 3.8934
11.900000 0.000000 3.9081
12.000000 0.000000 3.8978
12.100000 0.000000 3.8967
12.200000 0.000000 3.8888
12.300000 0.000000 3.9087
12.400000 0.000000 3.8992
12.500000 0.000000 3.9022
12.600000 0.000000 3.8980
12.700000 0.000000 3.9039
12.800000 0.000000 3.8962
12.900000 0.000000 3.9000
13.000000 0.000000 3.8845
13.100000 0.000000 3.8942
13.200000 0.000000 3.8748
13.300000 0.000000 3.8849
13.400000 0.000000 3.8723
13.500000 0.000000 3.8888
13.600000 0.000000 3.8840
13.700000 0.000000 3.8758
13.800000 0.000000 3.9073
13.900000 0.000000 3.9042
14.000000 0.000000 3.8916
14.100000 0.000000 3.8954
14.200000 0.000000 3.8740
14.300000 0.000000 3.8871
14.400000 0.000000 3.8946
14.500000 0.000000 3.8877
14.600000 0.000000 3.8873
14.700000 0.000000 3.9017
14.800000 0.000000 3.8862
14.900000 0.000000 3.8632
15.000000 0.000000 3.8671
15.100000 0.000000 3.8766
15.200000 0.000000 3.8968
15.300000 0.000000 3.8685
15.400000 0.000000 3.8798
15.500000 0.000000 3.8616
15.600000 0.000000 3.8847
15.700000 0.000000 3.8578
15.800000 0.000000 3.9169
15.900000 0.000000 3.8867
16.000000 0.000000 3.8989
16.100000 0.000000 3.9084
16.200001 0.000000 3.9060
16.299999 0.000000 3.8708
16.400000 0.000000 3.8979
16.500000 0.000000 3.8929
16.600000 0.000000 3.9002
16.700001 0.000000 3.8883
16.799999 0.000000 3.8797
16.900000 0.000000 3.8805
17.000000 0.000000 3.8752
17.100000 0.000000 3.8807
17.200001 0.000000 3.8749
17.299999 0.000000 3.8779
17.400000 0.000000 3.8813
17.500000 0.000000 3.8840
17.600000 0.000000 3.9017
17.700001 0.000000 3.8946
17.799999 0.000000 3.8809
17.900000 0.000000 3.8915
18.000000 0.000000 3.8688
18.100000 0.000000 3.8640
18.200001 0.000000 3.8575
0.000000 0.100000 3.8905
0.100000 0.100000 3.8904
0.200000 0.100000 3.9024
0.300000 0.100000 3.8862
0.400000 0.100000 3.8833
0.500000 0.100000 3.9123
0.600000 0.100000 3.8793
0.700000 0.100000 3.8876
0.800000 0.100000 3.8948
0.900000 0.100000 3.8959
1.000000 0.100000 3.8904
1.100000 0.100000 3.8749
1.200000 0.100000 3.8921
1.300000 0.100000 3.8987
1.400000 0.100000 3.8797
1.500000 0.100000 3.8927
1.600000 0.100000 3.8783
1.700000 0.100000 3.8977
1.800000 0.100000 3.8899
1.900000 0.100000 3.8966
2.000000 0.100000 3.8895
2.100000 0.100000 3.8756
2.200000 0.100000 3.8722
2.300000 0.100000 3.8892
2.400000 0.100000 3.8759
2.500000 0.100000 3.8777
2.600000 0.100000 3.8877
2.700000 0.100000 3.8848
2.800000 0.100000 3.8747
2.900000 0.100000 3.8822
3.000000 0.100000 3.8924
3.100000 0.100000 3.8783
3.200000 0.100000 3.8792
3.300000 0.100000 3.8867
3.400000 0.100000 3.8953
3.500000 0.100000 3.8901
3.600000 0.100000 3.8728
3.700000 0.100000 3.8867
3.800000 0.100000 3.8659
3.900000 0.100000 3.9086
4.000000 0.100000 3.8980
4.100000 0.100000 3.8750
4.200000 0.100000 3.8765
4.300000 0.100000 3.8972
4.400000 0.100000 3.8898
4.500000 0.100000 3.8865
4.600000 0.100000 3.8852
4.700000 0.100000 3.8854
4.800000 0.100000 3.8808
4.900000 0.100000 3.8992
5.000000 0.100000 3.8840
5.100000 0.100000 3.8845
5.200000 0.100000 3.8972
5.300000 0.100000 3.8774
5.400000 0.100000 3.8867
5.500000 0.100000 3.8832
5.600000 0.100000 3.8883
5.700000 0.100000 3.8862
5.800000 0.100000 3.9141
5.900000 0.100000 3.9028
6.000000 0.100000 3.9024
6.100000 0.100000 3.8983
6.200000 0.100000 3.8918
6.300000 0.100000 3.9101
6.400000 0.100000 3.9092
6.500000 0.100000 3.9025
6.600000 0.100000 3.9125
6.700000 0.100000 3.8914
6.800000 0.100000 3.9087
6.900000 0.100000 3.9008
7.000000 0.100000 3.9111
7.100000 0.100000 3.9028
7.200000 0.100000 3.9026
7.300000 0.100000 3.9122
7.400000 0.100000 3.9073
7.500000 0.100000 3.9171
7.600000 0.100000 3.9083
7.700000 0.100000 3.9153
7.800000 0.100000 3.9139
7.900000 0.100000 3.9304
8.000000 0.100000 3.9105
8.100000 0.100000 3.9133
8.200000 0.100000 3.9056
8.300000 0.100000 3.9126
8.400000 0.100000 3.9081
8.500000 0.100000 3.9137
8.600000 0.100000 3.9286
8.700000 0.100000 3.9069
8.800000 0.100000 3.9174
8.900000 0.100000 3.9500
9.000000 0.100000 3.9063
9.100000 0.100000 3.9059
9.200000 0.100000 3.9191
9.300000 0.100000 3.9264
9.400000 0.100000 3.9298
9.500000 0.100000 3.9225
9.600000 0.100000 3.9264
9.700000 0.100000 3.9247
9.800000 0.100000 3.9156
9.900000 0.100000 3.9275
10.000000 0.100000 3.9134
10.100000 0.100000 3.8957
10.200000 0.100000 3.9257
10.300000 0.100000 3.9237
10.400000 0.100000 3.9020
10.500000 0.100000 3.9280
10.600000 0.100000 3.9303
10.700000 0.100000 3.9265
10.800000 0.100000 3.9129
10.900000 0.100000 3.9130
11.000000 0.100000 3.9005
11.100000 0.100000 3.8969
11.200000 0.100000 3.9238
11.300000 0.100000 3.9148
11.400000 0.100000 3.9006
11.500000 0.100000 3.9090
11.600000 0.100000 3.8974
11.700000 0.100000 3.9067
11.800000 0.100000 3.8916
11.900000 0.100000 3.9052
12.000000 0.100000 3.8966
12.100000 0.100000 3.8901
12.200000 0.100000 3.8945
12.300000 0.100000 3.9073
12.400000 0.100000 3.8888
12.500000 0.100000 3.8874
12.600000 0.100000 3.8899
12.700000 0.100000 3.8744
12.800000 0.100000 3.8846
12.900000 0.100000 3.9040
13.000000 0.100000 3.8913
13.100000 0.100000 3.8904
13.200000 0.100000 3.8916
13.300000 0.100000 3.8867
13.400000 0.100000 3.8950
13.500000 0.100000 3.8941
13.600000 0.100000 3.8795
13.700000 0.100000 3.8813
13.800000 0.100000 3.8921
13.900000 0.100000 3.8993
14.000000 0.100000 3.8951
14.100000 0.100000 3.8845
14.200000 0.100000 3.8941
14.300000 0.100000 3.8972
14.400000 0.100000 3.8959
14.500000 0.100000 3.8945
14.600000 0.100000 3.8852
14.700000 0.100000 3.8960
14.800000 0.100000 3.8727
14.900000 0.100000 3.8923
15.000000 0.100000 3.9019
15.100000 0.100000 3.8881
15.200000 0.100000 3.8791
15.300000 0.100000 3.8873
15.400000 0.100000 3.8761
15.500000 0.100000 3.9061
15.600000 0.100000 3.8933
15.700000 0.100000 3.8869
15.800000 0.100000 3.8877
15.900000 0.100000 3.8937
16.000000 0.100000 3.8846
16.100000 0.100000 3.9003
16.200001 0.100000 3.8929
16.299999 0.100000 3.8937
16.400000 0.100000 3.8860
16.500000 0.100000 3.8717
16.600000 0.100000 3.8797
16.700001 0.100000 3.8860
16.799999 0.100000 3.9010
16.900000 0.100000 3.8910
17.000000 0.100000 3.8936
17.100000 0.100000 3.8973
17.200001 0.100000 3.8812
17.299999 0.100000 3.8804
17.400000 0.100000 3.8924
17.500000 0.100000 3.8956
17.600000 0.100000 3.8939
17.700001 0.100000 3.8956
17.799999 0.100000 3.8770
17.900000 0.100000 3.8927
18.000000 0.100000 3.8808
18.100000 0.100000 3.9035
18.200001 0.100000 3.8602
0.000000 0.200000 3.8990
0.100000 0.200000 3.8915
0.200000 0.200000 3.8811
0.300000 0.200000 3.8919
0.400000 0.200000 3.8877
0.500000 0.200000 3.8812
0.600000 0.200000 3.8807
0.700000 0.200000 3.8806
0.800000 0.200000 3.8858
0.900000 0.200000 3.8864
1.000000 0.200000 3.8873
1.100000 0.200000 3.8800
1.200000 0.200000 3.8845
1.300000 0.200000 3.8932
1.400000 0.200000 3.8868
1.500000 0.200000 3.8694
1.600000 0.200000 3.8737
1.700000 0.200000 3.8822
1.800000 0.200000 3.8848
1.900000 0.200000 3.8794
2.000000 0.200000 3.8970
2.100000 0.200000 3.8931
2.200000 0.200000 3.8921
2.300000 0.200000 3.8957
2.400000 0.200000 3.9046
2.500000 0.200000 3.8692
2.600000 0.200000 3.8936
2.700000 0.200000 3.8892
2.800000 0.200000 3.9040
2.900000 0.200000 3.8995
3.000000 0.200000 3.8941
3.100000 0.200000 3.8901
3.200000 0.200000 3.8937
3.300000 0.200000 3.8826
3.400000 0.200000 3.8948
3.500000 0.200000 3.8854
3.600000 0.200000 3.8928
3.700000 0.200000 3.8890
3.800000 0.200000 3.9005
3.900000 0.200000 3.8934
4.000000 0.200000 3.8949
4.100000 0.200000 3.8823
4.200000 0.200000 3.8869
4.300000 0.200000 3.8916
4.400000 0.200000 3.8974
4.500000 0.200000 3.8968
4.600000 0.200000 3.8861
4.700000 0.200000 3.9005
4.800000 0.200000 3.8823
4.900000 0.200000 3.8928
5.000000 0.200000 3.9077
5.100000 0.200000 3.8968
5.200000 0.200000 3.8902
5.300000 0.200000 3.8993
5.400000 0.200000 3.8813
5.500000 0.200000 3.8826
5.600000 0.200000 3.9021
5.700000 0.200000 3.9034
5.800000 0.200000 3.9079
5.900000 0.200000 3.9078
6.000000 0.200000 3.8983
6.100000 0.200000 3.8853
6.200000 0.200000 3.8981
6.300000 0.200000 3.9055
6.400000 0.200000 3.9083
6.500000 0.200000 3.8971
6.600000 0.200000 3.8996
6.700000 0.200000 3.8942
6.800000 0.200000 3.8944
6.900000 0.200000 3.9057
7.000000 0.200000 3.9107
7.100000 0.200000 3.9091
7.200000 0.200000 3.9041
7.300000 0.200000 3.9137
7.400000 0.200000 3.9199
7.500000 0.200000 3.9383
7.600000 0.200000 3.9147
7.700000 0.200000 3.9271
7.800000 0.200000 3.9222
7.900000 0.200000 3.9105
8.000000 0.200000 3.9257
8.100000 0.200000 3.9291
8.200000 0.200000 3.9348
8.300000 0.200000 3.9200
8.400000 0.200000 3.9205
8.500000 0.200000 3.9340
8.600000 0.200000 3.9332
8.700000 0.200000 3.9131
8.800000 0.200000 3.9287
8.900000 0.200000 3.9217
9.000000 0.200000 3.9214
9.100000 0.200000 3.9170
9.200000 0.200000 3.9097
9.300000 0.200000 3.9096
9.400000 0.200000 3.9162
9.500000 0.200000 3.9154
9.600000 0.200000 3.9290
9.700000 0.200000 3.9214
9.800000 0.200000 3.9159
9.900000 0.200000 3.9192
10.000000 0.200000 3.9246
10.100000 0.200000 3.9163
10.200000 0.200000 3.9309
10.300000 0.200000 3.9093
10.400000 0.200000 3.9091
10.500000 0.200000 3.9163
10.600000 0.200000 3.9143
10.700000 0.200000 3.9133
10.800000 0.200000 3.9108
10.900000 0.200000 3.9124
11.000000 0.200000 3.9050
11.100000 0.200000 3.8990
11.200000 0.200000 3.9222
11.300000 0.200000 3.9296
11.400000 0.200000 3.8984
11.500000 0.200000 3.9141
11.600000 0.200000 3.9146
11.700000 0.200000 3.9069
11.800000 0.200000 3.9173
11.900000 0.200000 3.8976
12.000000 0.200000 3.9103
12.100000 0.200000 3.8955
12.200000 0.200000 3.9058
12.300000 0.200000 3.8966
12.400000 0.200000 3.8989
12.500000 0.200000 3.8941
12.600000 0.200000 3.8988
12.700000 0.200000 3.8962
12.800000 0.200000 3.8985
12.900000 0.200000 3.8992
13.000000 0.200000 3.8896
13.100000 0.200000 3.8996
13.200000 0.200000 3.8843
13.300000 0.200000 3.8901
13.400000 0.200000 3.8869
13.500000 0.200000 3.8986
13.600000 0.200000 3.8969
13.700000 0.200000 3.8897
13.800000 0.200000 3.8977
13.900000 0.200000 3.8887
14.000000 0.200000 3.8865
14.100000 0.200000 3.8935
14.200000 0.200000 3.8873
14.300000 0.200000 3.8910
14.400000 0.200000 3.8854
14.500000 0.200000 3.8806
14.600000 0.200000 3.8715
14.700000 0.200000 3.8832
14.800000 0.200000 3.8808
14.900000 0.200000 3.8887
15.000000 0.200000 3.9002
15.100000 0.200000 3.8876
15.200000 0.200000 3.8911
15.300000 0.200000 3.8926
15.400000 0.200000 3.8886
15.500000 0.200000 3.8956
15.600000 0.200000 3.8811
15.700000 0.200000 3.8901
15.800000 0.200000 3.8913
15.900000 0.200000 3.8931
16.000000 0.200000 3.8830
16.100000 0.200000 3.8835
16.200001 0.200000 3.8948
16.299999 0.200000 3.8966
16.400000 0.200000 3.8852
16.500000 0.200000 3.8902
16.600000 0.200000 3.8960
16.700001 0.200000 3.8919
16.799999 0.200000 3.8732
16.900000 0.200000 3.8776
17.000000 0.200000 3.8908
17.100000 0.200000 3.9080
17.200001 0.200000 3.8870
17.299999 0.200000 3.8905
17.400000 0.200000 3.8818
17.500000 0.200000 3.8921
17.600000 0.200000 3.8946
17.700001 0.200000 3.8906
17.799999 0.200000 3.9009
17.900000 0.200000 3.8917
18.000000 0.200000 3.8836
18.100000 0.200000 3.8899
18.200001 0.200000 3.8962
0.000000 0.300000 3.9121
0.100000 0.300000 3.8854
0.200000 0.300000 3.8838
0.300000 0.300000 3.8816
0.400000 0.300000 3.8895
0.500000 0.300000 3.8863
0.600000 0.300000 3.8809
0.700000 0.300000 3.8821
0.800000 0.300000 3.8935
0.900000 0.300000 3.8997
1.000000 0.300000 3.8825
1.100000 0.300000 3.9012
1.200000 0.300000 3.8949
1.300000 0.300000 3.8992
1.400000 0.300000 3.8903
1.500000 0.300000 3.8811
1.600000 0.300000 3.8822
1.700000 0.300000 3.8865
1.800000 0.300000 3.8792
1.900000 0.300000 3.8898
2.000000 0.300000 3.8977
2.100000 0.300000 3.8933
2.200000 0.300000 3.8720
2.300000 0.300000 3.8769
2.400000 0.300000 3.8855
2.500000 0.300000 3.8838
2.600000 0.300000 3.8955
2.700000 0.300000 3.9034
2.800000 0.300000 3.8940
2.900000 0.300000 3.8824
3.000000 0.300000 3.8776
3.100000 0.300000 3.8870
3.200000 0.300000 3.8853
3.300000 0.300000 3.8865
3.400000 0.300000 3.8911
3.500000 0.300000 3.8798
3.600000 0.300000 3.8895
3.700000 0.300000 3.8902
3.800000 0.300000 3.8840
3.900000 0.300000 3.8862
4.000000 0.300000 3.8854
4.100000 0.300000 3.8911
4.200000 0.300000 3.9028
4.300000 0.300000 3.8864
4.400000 0.300000 3.8853
4.500000 0.300000 3.8841
4.600000 0.300000 3.8931
4.700000 0.300000 3.8990
4.800000 0.300000 3.9026
4.900000 0.300000 3.9007
5.000000 0.300000 3.8890
5.100000 0.300000 3.9019
5.200000 0.300000 3.8853
5.300000 0.300000 3.8982
5.400000 0.300000 3.8880
5.500000 0.300000 3.8988
5.600000 0.300000 3.8990
5.700000 0.300000 3.8967
5.800000 0.300000 3.8947
5.900000 0.300000 3.9027
6.000000 0.300000 3.9140
6.100000 0.300000 3.9028
6.200000 0.300000 3.9021
6.300000 0.300000 3.8867
6.400000 0.300000 3.9154
6.500000 0.300000 3.9040
6.600000 0.300000 3.9096
6.700000 0.300000 3.9031
6.800000 0.300000 3.9090
6.900000 0.300000 3.9065
7.000000 0.300000 3.8989
7.100000 0.300000 3.9186
7.200000 0.300000 3.9109
7.300000 0.300000 3.9111
7.400000 0.300000 3.9218
7.500000 0.300000 3.9130
7.600000 0.300000 3.9134
7.700000 0.300000 3.9172
7.800000 0.300000 3.9066
7.900000 0.300000 3.9271
8.000000 0.300000 3.9258
8.100000 0.300000 3.9226
8.200000 0.300000 3.9206
8.300000 0.300000 3.9170
8.400000 0.300000 3.9184
8.500000 0.300000 3.9238
8.600000 0.300000 3.9193
8.700000 0.300000 3.9263
8.800000 0.300000 3.9272
8.900000 0.300000 3.9370
9.000000 0.300000 3.9216
9.100000 0.300000 3.9166
9.200000 0.300000 3.9249
9.300000 0.300000 3.9222
9.400000 0.300000 3.9165
9.500000 0.300000 3.9315
9.600000 0.300000 3.9185
9.700000 0.300000 3.9161
9.800000 0.300000 3.9292
9.900000 0.300000 3.9306
10.000000 0.300000 3.9212
10.100000 0.300000 3.9020
10.200000 0.300000 3.9220
10.300000 0.300000 3.9125
10.400000 0.300000 3.9139
10.500000 0.300000 3.9056
10.600000 0.300000 3.9227
10.700000 0.300000 3.9210
10.800000 0.300000 3.9023
10.900000 0.300000 3.9122
11.000000 0.300000 3.9166
11.100000 0.300000 3.9106
11.200000 0.300000 3.9082
11.300000 0.300000 3.9055
11.400000 0.300000 3.9057
11.500000 0.300000 3.9017
11.600000 0.300000 3.9065
11.700000 0.300000 3.9129
11.800000 0.300000 3.8915
11.900000 0.300000 3.8985
12.000000 0.300000 3.8849
12.100000 0.300000 3.8936
12.200000 0.300000 3.9129
12.300000 0.300000 3.8992
12.400000 0.300000 3.8990
12.500000 0.300000 3.8930
12.600000 0.300000 3.9032
12.700000 0.300000 3.8997
12.800000 0.300000 3.9014
12.900000 0.300000 3.9008
13.000000 0.300000 3.8942
13.100000 0.300000 3.9004
13.200000 0.300000 3.8929
13.300000 0.300000 3.8928
13.400000 0.300000 3.9010
13.500000 0.300000 3.8870
13.600000 0.300000 3.8811
13.700000 0.300000 3.8797
13.800000 0.300000 3.8936
13.900000 0.300000 3.9008
14.000000 0.300000 3.8858
14.100000 0.300000 3.8855
14.200000 0.300000 3.8785
14.300000 0.300000 3.8845
14.400000 0.300000 3.8783
14.500000 0.300000 3.8901
14.600000 0.300000 3.8933
14.700000 0.300000 3.8822
14.800000 0.300000 3.8700
14.900000 0.300000 3.8868
15.000000 0.300000 3.8916
15.100000 0.300000 3.8924
15.200000 0.300000 3.8903
15.300000 0.300000 3.8840
15.400000 0.300000 3.8881
15.500000 0.300000 3.8819
15.600000 0.300000 3.8982
15.700000 0.300000 3.8967
15.800000 0.300000 3.8940
15.900000 0.300000 3.8948
16.000000 0.300000 3.8813
16.100000 0.300000 3.8815
16.200001 0.300000 3.9041
16.299999 0.300000 3.8916
16.400000 0.300000 3.8856
16.500000 0.300000 3.8871
16.600000 0.300000 3.8728
16.700001 0.300000 3.8657
16.799999 0.300000 3.8877
16.900000 0.300000 3.8754
17.000000 0.300000 3.8889
17.100000 0.300000 3.8826
17.200001 0.300000 3.8661
17.299999 0.300000 3.8919
17.400000 0.300000 3.8991
17.500000 0.300000 3.8860
17.600000 0.300000 3.8812
17.700001 0.300000 3.8972
17.799999 0.300000 3.8800
17.900000 0.300000 3.8853
18.000000 0.300000 3.8857
18.100000 0.300000 3.8830
18.200001 0.300000 3.8786
0.000000 0.400000 3.8608
0.100000 0.400000 3.8900
0.200000 0.400000 3.8747
0.300000 0.400000 3.8959
0.400000 0.400000 3.8855
0.500000 0.400000 3.8889
0.600000 0.400000 3.8930
0.700000 0.400000 3.8881
0.800000 0.400000 3.8762
0.900000 0.400000 3.8844
1.000000 0.400000 3.8925
1.100000 0.400000 3.8856
1.200000 0.400000 3.8960
1.300000 0.400000 3.8792
1.400000 0.400000 3.8866
1.500000 0.400000 3.8909
1.600000 0.400000 3.8761
1.700000 0.400000 3.8818
1.800000 0.400000 3.8766
1.900000 0.400000 3.8934
2.000000 0.400000 3.8929
2.100000 0.400000 3.8939
2.200000 0.400000 3.8917
2.300000 0.400000 3.8952
2.400000 0.400000 3.8747
2.500000 0.400000 3.8820
2.600000 0.400000 3.8924
2.700000 0.400000 3.8829
2.800000 0.400000 3.8838
2.900000 0.400000 3.8888
3.000000 0.400000 3.8789
3.100000 0.400000 3.8850
3.200000 0.400000 3.8809
3.300000 0.400000 3.8806
3.400000 0.400000 3.8762
3.500000 0.400000 3.8955
3.600000 0.400000 3.8898
3.700000 0.400000 3.8863
3.800000 0.400000 3.8889
3.900000 0.400000 3.8852
4.000000 0.400000 3.8938
4.100000 0.400000 3.8768
4.200000 0.400000 3.8948
4.300000 0.400000 3.8969
4.400000 0.400000 3.8859
4.500000 0.400000 3.8702
4.600000 0.400000 3.8736
4.700000 0.400000 3.8939
4.800000 0.400000 3.9025
4.900000 0.400000 3.8968
5.000000 0.400000 3.8970
5.100000 0.400000 3.8926
5.200000 0.400000 3.8930
5.300000 0.400000 3.8918
5.400000 0.400000 3.8964
5.500000 0.400000 3.9036
5.600000 0.400000 3.8999
5.700000 0.400000 3.9058
5.800000 0.400000 3.9062
5.900000 0.400000 3.9039
6.000000 0.400000 3.9049
6.100000 0.400000 3.9037
6.200000 0.400000 3.8955
6.300000 0.400000 3.9103
6.400000 0.400000 3.9056
6.500000 0.400000 3.8953
6.600000 0.400000 3.9059
6.700000 0.400000 3.9008
6.800000 0.400000 3.8990
6.900000 0.400000 3.9159
7.000000 0.400000 3.9048
7.100000 0.400000 3.9031
7.200000 0.400000 3.9197
7.300000 0.400000 3.9175
7.400000 0.400000 3.9161
7.500000 0.400000 3.9220
7.600000 0.400000 3.9180
7.700000 0.400000 3.9237
7.800000 0.400000 3.9214
7.900000 0.400000 3.9147
8.000000 0.400000 3.9322
8.100000 0.400000 3.9268
8.200000 0.400000 3.9178
8.300000 0.400000 3.9242
8.400000 0.400000 3.9226
8.500000 0.400000 3.9316
8.600000 0.400000 3.9220
8.700000 0.400000 3.9265
8.800000 0.400000 3.9188
8.900000 0.400000 3.9351
9.000000 0.400000 3.9292
9.100000 0.400000 3.9250
9.200000 0.400000 3.9193
9.300000 0.400000 3.9206
9.400000 0.400000 3.9324
9.500000 0.400000 3.9271
9.600000 0.400000 3.9260
9.700000 0.400000 3.9157
9.800000 0.400000 3.9344
9.900000 0.400000 3.9277
10.000000 0.400000 3.9184
10.100000 0.400000 3.9194
10.200000 0.400000 3.9203
10.300000 0.400000 3.9180
10.400000 0.400000 3.9191
10.500000 0.400000 3.9261
10.600000 0.400000 3.9172
10.700000 0.400000 3.9192
10.800000 0.400000 3.9217
10.900000 0.400000 3.9020
11.000000 0.400000 3.9047
11.100000 0.400000 3.9129
11.200000 0.400000 3.9201
11.300000 0.400000 3.9234
11.400000 0.400000 3.9115
11.500000 0.400000 3.8969
11.600000 0.400000 3.9140
11.700000 0.400000 3.9046
11.800000 0.400000 3.9076
11.900000 0.400000 3.9040
12.000000 0.400000 3.9031
12.100000 0.400000 3.8957
12.200000 0.400000 3.9073
12.300000 0.400000 3.8979
12.400000 0.400000 3.9099
12.500000 0.400000 3.8953
12.600000 0.400000 3.9018
12.700000 0.400000 3.9015
12.800000 0.400000 3.8879
12.900000 0.400000 3.8889
13.000000 0.400000 3.8941
13.100000 0.400000 3.9029
13.200000 0.400000 3.8964
13.300000 0.400000 3.8885
13.400000 0.400000 3.8943
13.500000 0.400000 3.8895
13.600000 0.400000 3.8770
13.700000 0.400000 3.8884
13.800000 0.400000 3.8926
13.900000 0.400000 3.8872
14.000000 0.400000 3.8791
14.100000 0.400000 3.9098
14.200000 0.400000 3.8888
14.300000 0.400000 3.8852
14.400000 0.400000 3.8837
14.500000 0.400000 3.8834
14.600000 0.400000 3.8754
14.700000 0.400000 3.8897
14.800000 0.400000 3.8843
14.900000 0.400000 3.8838
15.000000 0.400000 3.8920
15.100000 0.400000 3.8968
15.200000 0.400000 3.8952
15.300000 0.400000 3.8862
15.400000 0.400000 3.8752
15.500000 0.400000 3.8834
15.600000 0.400000 3.8848
15.700000 0.400000 3.8868
15.800000 0.400000 3.8772
15.900000 0.400000 3.8853
16.000000 0.400000 3.8895
16.100000 0.400000 3.8940
16.200001 0.400000 3.8901
16.299999 0.400000 3.8834
16.400000 0.400000 3.8867
16.500000 0.400000 3.8820
16.600000 0.400000 3.8774
16.700001 0.400000 3.8788
16.799999 0.400000 3.8742
16.900000 0.400000 3.8879
17.000000 0.400000 3.8801
17.100000 0.400000 3.8765
17.200001 0.400000 3.8764
17.299999 0.400000 3.9012
17.400000 0.400000 3.8801
17.500000 0.400000 3.8857
17.600000 0.400000 3.8766
17.700001 0.400000 3.8847
17.799999 0.400000 3.8848
17.900000 0.400000 3.8847
18.000000 0.400000 3.8905
18.100000 0.400000 3.9013
18.200001 0.400000 3.8847
0.000000 0.500000 3.8812
0.100000 0.500000 3.9008
0.200000 0.500000 3.8995
0.300000 0.500000 3.8875
0.400000 0.500000 3.8856
0.500000 0.500000 3.8961
0.600000 0.500000 3.8830
0.700000 0.500000 3.8788
0.800000 0.500000 3.8999
0.900000 0.500000 3.8943
1.000000 0.500000 3.8703
1.100000 0.500000 3.8898
1.200000 0.500000 3.8910
1.300000 0.500000 3.8831
1.400000 0.500000 3.8924
1.500000 0.500000 3.8768
1.600000 0.500000 3.8920
1.700000 0.500000 3.8902
1.800000 0.500000 3.8934
1.900000 0.500000 3.8889
2.000000 0.500000 3.8839
2.100000 0.500000 3.8792
2.200000 0.500000 3.8997
2.300000 0.500000 3.8829
2.400000 0.500000 3.8834
2.500000 0.500000 3.8849
2.600000 0.500000 3.8846
2.700000 0.500000 3.8944
2.800000 0.500000 3.8952
2.900000 0.500000 3.8994
3.000000 0.500000 3.8909
3.100000 0.500000 3.8777
3.200000 0.500000 3.8865
3.300000 0.500000 3.8826
3.400000 0.500000 3.8867
3.500000 0.500000 3.8819
3.600000 0.500000 3.8855
3.700000 0.500000 3.8875
3.800000 0.500000 3.8963
3.900000 0.500000 3.8825
4.000000 0.500000 3.8968
4.100000 0.500000 3.8863
4.200000 0.500000 3.8940
4.300000 0.500000 3.8971
4.400000 0.500000 3.8904
4.500000 0.500000 3.8840
4.600000 0.500000 3.8856
4.700000 0.500000 3.8965
4.800000 0.500000 3.8988
4.900000 0.500000 3.8867
5.000000 0.500000 3.8926
5.100000 0.500000 3.9033
5.200000 0.500000 3.8924
5.300000 0.500000 3.8939
5.400000 0.500000 3.8925
5.500000 0.500000 3.8916
5.600000 0.500000 3.8946
5.700000 0.500000 3.8951
5.800000 0.500000 3.8968
5.900000 0.500000 3.8980
6.000000 0.500000 3.8976
6.100000 0.500000 3.9050
6.200000 0.500000 3.9003
6.300000 0.500000 3.9079
6.400000 0.500000 3.9170
6.500000 0.500000 3.9130
6.600000 0.500000 3.8958
6.700000 0.500000 3.9104
6.800000 0.500000 3.9111
6.900000 0.500000 3.9100
7.000000 0.500000 3.8967
7.100000 0.500000 3.9148
7.200000 0.500000 3.9109
7.300000 0.500000 3.9185
7.400000 0.500000 3.9120
7.500000 0.500000 3.9101
7.600000 0.500000 3.9148
7.700000 0.500000 3.9202
7.800000 0.500000 3.9209
7.900000 0.500000 3.9217
8.000000 0.500000 3.9074
8.100000 0.500000 3.9228
8.200000 0.500000 3.9174
8.300000 0.500000 3.9176
8.400000 0.500000 3.9227
8.500000 0.500000 3.9214
8.600000 0.500000 3.9282
8.700000 0.500000 3.9345
8.800000 0.500000 3.9338
8.900000 0.500000 3.9186
9.000000 0.500000 3.9329
9.100000 0.500000 3.9417
9.200000 0.500000 3.9276
9.300000 0.500000 3.9298
9.400000 0.500000 3.9284
9.500000 0.500000 3.9394
9.600000 0.500000 3.9241
9.700000 0.500000 3.9401
9.800000 0.500000 3.9157
9.900000 0.500000 3.9284
10.000000 0.500000 3.9252
10.100000 0.500000 3.9280
10.200000 0.500000 3.9214
10.300000 0.500000 3.9087
10.400000 0.500000 3.9200
10.500000 0.500000 3.9128
10.600000 0.500000 3.9197
10.700000 0.500000 3.9146
10.800000 0.500000 3.9211
10.900000 0.500000 3.9163
11.000000 0.500000 3.9064
11.100000 0.500000 3.9082
11.200000 0.500000 3.9096
11.300000 0.500000 3.9129
11.400000 0.500000 3.9012
11.500000 0.500000 3.9156
11.600000 0.500000 3.9111
11.700000 0.500000 3.8990
11.800000 0.500000 3.9070
11.900000 0.500000 3.9011
12.000000 0.500000 3.9039
12.100000 0.500000 3.8971
12.200000 0.500000 3.9096
12.300000 0.500000 3.9051
12.400000 0.500000 3.9049
12.500000 0.500000 3.9007
12.600000 0.500000 3.8992
12.700000 0.500000 3.9037
12.800000 0.500000 3.9002
12.900000 0.500000 3.8973
13.000000 0.500000 3.8932
13.100000 0.500000 3.8936
13.200000 0.500000 3.8973
13.300000 0.500000 3.9057
13.400000 0.500000 3.8835
13.500000 0.500000 3.8971
13.600000 0.500000 3.8948
13.700000 0.500000 3.8890
13.800000 0.500000 3.8936
13.900000 0.500000 3.8918
14.000000 0.500000 3.8826
14.100000 0.500000 3.8808
14.200000 0.500000 3.8883
14.300000 0.500000 3.8874
14.400000 0.500000 3.8844
14.500000 0.500000 3.8899
14.600000 0.500000 3.8852
14.700000 0.500000 3.8932
14.800000 0.500000 3.8923
14.900000 0.500000 3.8945
15.000000 0.500000 3.8866
15.100000 0.500000 3.8900
15.200000 0.500000 3.8810
15.300000 0.500000 3.8873
15.400000 0.500000 3.8942
15.500000 0.500000 3.8990
15.600000 0.500000 3.8787
15.700000 0.500000 3.8829
15.800000 0.500000 3.8851
15.900000 0.500000 3.8732
16.000000 0.500000 3.8850
16.100000 0.500000 3.8838
16.200001 0.500000 3.8898
16.299999 0.500000 3.8853
16.400000 0.500000 3.8823
16.500000 0.500000 3.8788
16.600000 0.500000 3.8966
16.700001 0.500000 3.8969
16.799999 0.500000 3.8827
16.900000 0.500000 3.8881
17.000000 0.500000 3.8954
17.100000 0.500000 3.8733
17.200001 0.500000 3.8937
17.299999 0.500000 3.8895
17.400000 0.500000 3.8847
17.500000 0.500000 3.8818
17.600000 0.500000 3.8812
17.700001 0.500000 3.8797
17.799999 0.500000 3.8886
17.900000 0.500000 3.9005
18.000000 0.500000 3.8801
18.100000 0.500000 3.8864
18.200001 0.500000 3.8891
0.000000 0.600000 3.8765
0.100000 0.600000 3.8920
0.200000 0.600000 3.8813
0.300000 0.600000 3.8817
0.400000 0.600000 3.8860
0.500000 0.600000 3.8921
0.600000 0.600000 3.8824
0.700000 0.600000 3.8772
0.800000 0.600000 3.8907
0.900000 0.600000 3.8976
1.000000 0.600000 3.8757
1.100000 0.600000 3.8839
1.200000 0.600000 3.8770
1.300000 0.600000 3.8900
1.400000 0.600000 3.8947
1.500000 0.600000 3.8924
1.600000 0.600000 3.8974
1.700000 0.600000 3.8838
1.800000 0.600000 3.8860
1.900000 0.600000 3.8713
2.000000 0.600000 3.8808
2.100000 0.600000 3.8891
2.200000 0.600000 3.8962
2.300000 0.600000 3.8888
2.400000 0.600000 3.8814
2.500000 0.600000 3.8991
2.600000 0.600000 3.8865
2.700000 0.600000 3.8803
2.800000 0.600000 3.8886
2.900000 0.600000 3.8921
3.000000 0.600000 3.8864
3.100000 0.600000 3.8782
3.200000 0.600000 3.8884
3.300000 0.600000 3.8858
3.400000 0.600000 3.8925
3.500000 0.600000 3.8876
3.600000 0.600000 3.9022
3.700000 0.600000 3.8906
3.800000 0.600000 3.8892
3.900000 0.600000 3.8938
4.000000 0.600000 3.8902
4.100000 0.600000 3.8853
4.200000 0.600000 3.8909
4.300000 0.600000 3.8807
4.400000 0.600000 3.8861
4.500000 0.600000 3.8983
4.600000 0.600000 3.8886
4.700000 0.600000 3.8929
4.800000 0.600000 3.8885
4.900000 0.600000 3.8984
5.000000 0.600000 3.8840
5.100000 0.600000 3.9036
5.200000 0.600000 3.8915
5.300000 0.600000 3.8921
5.400000 0.600000 3.8943
5.500000 0.600000 3.8824
5.600000 0.600000 3.8931
5.700000 0.600000 3.8812
5.800000 0.600000 3.9021
5.900000 0.600000 3.9017
6.000000 0.600000 3.8993
6.100000 0.600000 3.8975
6.200000 0.600000 3.9041
6.300000 0.600000 3.9058
6.400000 0.600000 3.9027
6.500000 0.600000 3.9037
6.600000 0.600000 3.9042
6.700000 0.600000 3.8969
6.800000 0.600000 3.9229
6.900000 0.600000 3.9098
7.000000 0.600000 3.9144
7.100000 0.600000 3.9116
7.200000 0.600000 3.9205
7.300000 0.600000 3.9114
7.400000 0.600000 3.9245
7.500000 0.600000 3.9139
7.600000 0.600000 3.9262
7.700000 0.600000 3.9255
7.800000 0.600000 3.9362
7.900000 0.600000 3.9226
8.000000 0.600000 3.9264
8.100000 0.600000 3.9124
8.200000 0.600000 3.9313
8.300000 0.600000 3.9182
8.400000 0.600000 3.9363
8.500000 0.600000 3.9278
8.600000 0.600000 3.9211
8.700000 0.600000 3.9410
8.800000 0.600000 3.9359
8.900000 0.600000 3.9344
9.000000 0.600000 3.9266
9.100000 0.600000 3.9272
9.200000 0.600000 3.9274
9.300000 0.600000 3.9421
9.400000 0.600000 3.9165
9.500000 0.600000 3.9219
9.600000 0.600000 3.9234
9.700000 0.600000 3.9253
9.800000 0.600000 3.9226
9.900000 0.600000 3.9192
10.000000 0.600000 3.9215
10.100000 0.600000 3.9208
10.200000 0.600000 3.9204
10.300000 0.600000 3.9133
10.400000 0.600000 3.9288
10.500000 0.600000 3.9191
10.600000 0.600000 3.9193
10.700000 0.600000 3.9183
10.800000 0.600000 3.9190
10.900000 0.600000 3.9110
11.000000 0.600000 3.9144
11.100000 0.600000 3.9123
11.200000 0.600000 3.9170
11.300000 0.600000 3.9160
11.400000 0.600000 3.9102
11.500000 0.600000 3.9195
11.600000 0.600000 3.9176
11.700000 0.600000 3.9052
11.800000 0.600000 3.9105
11.900000 0.600000 3.9034
12.000000 0.600000 3.9056
12.100000 0.600000 3.9017
12.200000 0.600000 3.8943
12.300000 0.600000 3.8865
12.400000 0.600000 3.8993
12.500000 0.600000 3.9003
12.600000 0.600000 3.9036
12.700000 0.600000 3.8921
12.800000 0.600000 3.8933
12.900000 0.600000 3.8906
13.000000 0.600000 3.8823
13.100000 0.600000 3.8877
13.200000 0.600000 3.8924
13.300000 0.600000 3.9026
13.400000 0.600000 3.8893
13.500000 0.600000 3.8949
13.600000 0.600000 3.8915
13.700000 0.600000 3.9044
13.800000 0.600000 3.8970
13.900000 0.600000 3.9016
14.000000 0.600000 3.8962
14.100000 0.600000 3.8978
14.200000 0.600000 3.8898
14.300000 0.600000 3.8964
14.400000 0.600000 3.8892
14.500000 0.600000 3.8895
14.600000 0.600000 3.8913
14.700000 0.600000 3.8910
14.800000 0.600000 3.8908
14.900000 0.600000 3.8909
15.000000 0.600000 3.8854
15.100000 0.600000 3.8929
15.200000 0.600000 3.8873
15.300000 0.600000 3.9003
15.400000 0.600000 3.8860
15.500000 0.600000 3.8915
15.600000 0.600000 3.8937
15.700000 0.600000 3.8829
15.800000 0.600000 3.8854
15.900000 0.600000 3.8915
16.000000 0.600000 3.8897
16.100000 0.600000 3.8865
16.200001 0.600000 3.8908
16.299999 0.600000 3.8875
16.400000 0.600000 3.8906
16.500000 0.600000 3.8946
16.600000 0.600000 3.8824
16.700001 0.600000 3.8825
16.799999 0.600000 3.8832
16.900000 0.600000 3.8739
17.000000 0.600000 3.8994
17.100000 0.600000 3.8947
17.200001 0.600000 3.8799
17.299999 0.600000 3.8813
17.400000 0.600000 3.8973
17.500000 0.600000 3.8870
17.600000 0.600000 3.8845
17.700001 0.600000 3.8905
17.799999 0.600000 3.8972
17.900000 0.600000 3.8867
18.000000 0.600000 3.8813
18.100000 0.600000 3.8912
18.200001 0.600000 3.8726
0.000000 0.700000 3.8877
0.100000 0.700000 3.8863
0.200000 0.700000 3.8869
0.300000 0.700000 3.8932
0.400000 0.700000 3.8828
0.500000 0.700000 3.8791
0.600000 0.700000 3.8848
0.700000 0.700000 3.8958
0.800000 0.700000 3.8881
0.900000 0.700000 3.8820
1.000000 0.700000 3.8928
1.100000 0.700000 3.8736
1.200000 0.700000 3.8980
1.300000 0.700000 3.8808
1.400000 0.700000 3.8891
1.500000 0.700000 3.8989
1.600000 0.700000 3.8899
1.700000 0.700000 3.8838
1.800000 0.700000 3.8899
1.900000 0.700000 3.8796
2.000000 0.700000 3.8831
2.100000 0.700000 3.8796
2.200000 0.700000 3.8905
2.300000 0.700000 3.8913
2.400000 0.700000 3.8902
2.500000 0.700000 3.8769
2.600000 0.700000 3.8904
2.700000 0.700000 3.8980
2.800000 0.700000 3.8805
2.900000 0.700000 3.8924
3.000000 0.700000 3.8885
3.100000 0.700000 3.8879
3.200000 0.700000 3.8969
3.300000 0.700000 3.8969
3.400000 0.700000 3.8864
3.500000 0.700000 3.8942
3.600000 0.700000 3.8846
3.700000 0.700000 3.8891
3.800000 0.700000 3.8894
3.900000 0.700000 3.8885
4.000000 0.700000 3.8803
4.100000 0.700000 3.8919
4.200000 0.700000 3.8882
4.300000 0.700000 3.8779
4.400000 0.700000 3.8921
4.500000 0.700000 3.9027
4.600000 0.700000 3.8910
4.700000 0.700000 3.8817
4.800000 0.700000 3.8837
4.900000 0.700000 3.8823
5.000000 0.700000 3.8960
5.100000 0.700000 3.9034
5.200000 0.700000 3.8941
5.300000 0.700000 3.8908
5.400000 0.700000 3.9095
5.500000 0.700000 3.8978
5.600000 0.700000 3.8983
5.700000 0.700000 3.8807
5.800000 0.700000 3.9067
5.900000 0.700000 3.9159
6.000000 0.700000 3.8971
6.100000 0.700000 3.9073
6.200000 0.700000 3.8995
6.300000 0.700000 3.8979
6.400000 0.700000 3.9052
6.500000 0.700000 3.9069
6.600000 0.700000 3.8970
6.700000 0.700000 3.9157
6.800000 0.700000 3.9250
6.900000 0.700000 3.9063
7.000000 0.700000 3.9170
7.100000 0.700000 3.9184
7.200000 0.700000 3.9223
7.300000 0.700000 3.9169
7.400000 0.700000 3.9072
7.500000 0.700000 3.9267
7.600000 0.700000 3.9313
7.700000 0.700000 3.9135
7.800000 0.700000 3.9167
7.900000 0.700000 3.9322
8.000000 0.700000 3.9260
8.100000 0.700000 3.9233
8.200000 0.700000 3.9197
8.300000 0.700000 3.9306
8.400000 0.700000 3.9281
8.500000 0.700000 3.9258
8.600000 0.700000 3.9322
8.700000 0.700000 3.9447
8.800000 0.700000 3.9305
8.900000 0.700000 3.9172
9.000000 0.700000 3.9260
9.100000 0.700000 3.9229
9.200000 0.700000 3.9369
9.300000 0.700000 3.9320
9.400000 0.700000 3.9343
9.500000 0.700000 3.9154
9.600000 0.700000 3.9330
9.700000 0.700000 3.9358
9.800000 0.700000 3.9268
9.900000 0.700000 3.9301
10.000000 0.700000 3.9370
10.100000 0.700000 3.9303
10.200000 0.700000 3.9192
10.300000 0.700000 3.9262
10.400000 0.700000 3.9293
10.500000 0.700000 3.9158
10.600000 0.700000 3.9100
10.700000 0.700000 3.9289
10.800000 0.700000 3.9249
10.900000 0.700000 3.9106
11.000000 0.700000 3.9228
11.100000 0.700000 3.9068
11.200000 0.700000 3.9182
11.300000 0.700000 3.9272
11.400000 0.700000 3.9146
11.500000 0.700000 3.9199
11.600000 0.700000 3.9059
11.700000 0.700000 3.9114
11.800000 0.700000 3.9061
11.900000 0.700000 3.8990
12.000000 0.700000 3.9096
12.100000 0.700000 3.9020
12.200000 0.700000 3.9024
12.300000 0.700000 3.9034
12.400000 0.700000 3.8997
12.500000 0.700000 3.9019
12.600000 0.700000 3.8917
12.700000 0.700000 3.9022
12.800000 0.700000 3.9053
12.900000 0.700000 3.9044
13.000000 0.700000 3.9104
13.100000 0.700000 3.8927
13.200000 0.700000 3.8976
13.300000 0.700000 3.8958
13.400000 0.700000 3.8858
13.500000 0.700000 3.8972
13.600000 0.700000 3.8801
13.700000 0.700000 3.8933
13.800000 0.700000 3.8841
13.900000 0.700000 3.8820
14.000000 0.700000 3.8815
14.100000 0.700000 3.8764
14.200000 0.700000 3.8876
14.300000 0.700000 3.8830
14.400000 0.700000 3.8803
14.500000 0.700000 3.8892
14.600000 0.700000 3.8852
14.700000 0.700000 3.8860
14.800000 0.700000 3.8853
14.900000 0.700000 3.8780
15.000000 0.700000 3.8889
15.100000 0.700000 3.8841
15.200000 0.700000 3.8774
15.300000 0.700000 3.8834
15.400000 0.700000 3.8704
15.500000 0.700000 3.8900
15.600000 0.700000 3.9016
15.700000 0.700000 3.8772
15.800000 0.700000 3.8795
15.900000 0.700000 3.8808
16.000000 0.700000 3.8949
16.100000 0.700000 3.8803
16.200001 0.700000 3.8914
16.299999 0.700000 3.8931
16.400000 0.700000 3.8905
16.500000 0.700000 3.8847
16.600000 0.700000 3.8931
16.700001 0.700000 3.8841
16.799999 0.700000 3.8781
16.900000 0.700000 3.8817
17.000000 0.700000 3.8964
17.100000 0.700000 3.8915
17.200001 0.700000 3.9015
17.299999 0.700000 3.8646
17.400000 0.700000 3.8896
17.500000 0.700000 3.8899
17.600000 0.700000 3.8879
17.700001 0.700000 3.8908
17.799999 0.700000 3.8994
17.900000 0.700000 3.8881
18.000000 0.700000 3.8871
18.100000 0.700000 3.8847
18.200001 0.700000 3.8876
0.000000 0.800000 3.8756
0.100000 0.800000 3.8777
0.200000 0.800000 3.8799
0.300000 0.800000 3.8789
0.400000 0.800000 3.8902
0.500000 0.800000 3.8892
0.600000 0.800000 3.8855
0.700000 0.800000 3.8862
0.800000 0.800000 3.8887
0.900000 0.800000 3.8827
1.000000 0.800000 3.8781
1.100000 0.800000 3.8691
1.200000 0.800000 3.8961
1.300000 0.800000 3.8828
1.400000 0.800000 3.8809
1.500000 0.800000 3.8881
1.600000 0.800000 3.8875
1.700000 0.800000 3.8938
1.800000 0.800000 3.8993
1.900000 0.800000 3.8850
2.000000 0.800000 3.8870
2.100000 0.800000 3.8927
2.200000 0.800000 3.8796
2.300000 0.800000 3.9009
2.400000 0.800000 3.8907
2.500000 0.800000 3.8933
2.600000 0.800000 3.8882
2.700000 0.800000 3.8868
2.800000 0.800000 3.8975
2.900000 0.800000 3.8977
3.000000 0.800000 3.8923
3.100000 0.800000 3.8839
3.200000 0.800000 3.8809
3.300000 0.800000 3.8824
3.400000 0.800000 3.9019
3.500000 0.800000 3.8869
3.600000 0.800000 3.8827
3.700000 0.800000 3.8788
3.800000 0.800000 3.8844
3.900000 0.800000 3.8881
4.000000 0.800000 3.9034
4.100000 0.800000 3.8703
4.200000 0.800000 3.8903
4.300000 0.800000 3.8823
4.400000 0.800000 3.8890
4.500000 0.800000 3.8882
4.600000 0.800000 3.8858
4.700000 0.800000 3.8869
4.800000 0.800000 3.8938
4.900000 0.800000 3.8918
5.000000 0.800000 3.8910
5.100000 0.800000 3.8854
5.200000 0.800000 3.8932
5.300000 0.800000 3.8860
5.400000 0.800000 3.8925
5.500000 0.800000 3.9056
5.600000 0.800000 3.8995
5.700000 0.800000 3.8955
5.800000 0.800000 3.9162
5.900000 0.800000 3.9081
6.000000 0.800000 3.9116
6.100000 0.800000 3.9052
6.200000 0.800000 3.9138
6.300000 0.800000 3.9189
6.400000 0.800000 3.9057
6.500000 0.800000 3.9265
6.600000 0.800000 3.9106
6.700000 0.800000 3.9155
6.800000 0.800000 3.9148
6.900000 0.800000 3.9115
7.000000 0.800000 3.9229
7.100000 0.800000 3.9158
7.200000 0.800000 3.9173
7.300000 0.800000 3.9197
7.400000 0.800000 3.9248
7.500000 0.800000 3.9201
7.600000 0.800000 3.9191
7.700000 0.800000 3.9311
7.800000 0.800000 3.9309
7.900000 0.800000 3.9437
8.000000 0.800000 3.9263
8.100000 0.800000 3.9363
8.200000 0.800000 3.9338
8.300000 0.800000 3.9306
8.400000 0.800000 3.9393
8.500000 0.800000 3.9372
8.600000 0.800000 3.9298
8.700000 0.800000 3.9228
8.800000 0.800000 3.9352
8.900000 0.800000 3.9376
9.000000 0.800000 3.9440
9.100000 0.800000 3.9238
9.200000 0.800000 3.9368
9.300000 0.800000 3.9321
9.400000 0.800000 3.9145
9.500000 0.800000 3.9328
9.600000 0.800000 3.9309
9.700000 0.800000 3.9352
9.800000 0.800000 3.9337
9.900000 0.800000 3.9164
10.000000 0.800000 3.9162
10.100000 0.800000 3.9256
10.200000 0.800000 3.9323
10.300000 0.800000 3.9339
10.400000 0.800000 3.9329
10.500000 0.800000 3.9242
10.600000 0.800000 3.9330
10.700000 0.800000 3.9382
10.800000 0.800000 3.9192
10.900000 0.800000 3.9274
11.000000 0.800000 3.9266
11.100000 0.800000 3.9252
11.200000 0.800000 3.9062
11.300000 0.800000 3.9173
11.400000 0.800000 3.9142
11.500000 0.800000 3.9128
11.600000 0.800000 3.9191
11.700000 0.800000 3.9125
11.800000 0.800000 3.9055
11.900000 0.800000 3.9080
12.000000 0.800000 3.9025
12.100000 0.800000 3.9153
12.200000 0.800000 3.9061
12.300000 0.800000 3.9021
12.400000 0.800000 3.8975
12.500000 0.800000 3.9105
12.600000 0.800000 3.9025
12.700000 0.800000 3.8950
12.800000 0.800000 3.9034
12.900000 0.800000 3.9061
13.000000 0.800000 3.8919
13.100000 0.800000 3.8992
13.200000 0.800000 3.8998
13.300000 0.800000 3.9049
13.400000 0.800000 3.8989
13.500000 0.800000 3.8965
13.600000 0.800000 3.8860
13.700000 0.800000 3.8845
13.800000 0.800000 3.8827
13.900000 0.800000 3.8940
14.000000 0.800000 3.8932
14.100000 0.800000 3.8901
14.200000 0.800000 3.8805
14.300000 0.800000 3.8830
14.400000 0.800000 3.8822
14.500000 0.800000 3.8802
14.600000 0.800000 3.8758
14.700000 0.800000 3.8982
14.800000 0.800000 3.8841
14.900000 0.800000 3.8923
15.000000 0.800000 3.8833
15.100000 0.800000 3.8854
15.200000 0.800000 3.8827
15.300000 0.800000 3.8945
15.400000 0.800000 3.8971
15.500000 0.800000 3.8961
15.600000 0.800000 3.8864
15.700000 0.800000 3.8854
15.800000 0.800000 3.8864
15.900000 0.800000 3.8749
16.000000 0.800000 3.9008
16.100000 0.800000 3.8878
16.200001 0.800000 3.8849
16.299999 0.800000 3.8926
16.400000 0.800000 3.8962
16.500000 0.800000 3.8776
16.600000 0.800000 3.8847
16.700001 0.800000 3.8886
16.799999 0.800000 3.9005
16.900000 0.800000 3.8817
17.000000 0.800000 3.8857
17.100000 0.800000 3.8901
17.200001 0.800000 3.8751
17.299999 0.800000 3.8704
17.400000 0.800000 3.8777
17.500000 0.800000 3.8724
17.600000 0.800000 3.8801
17.700001 0.800000 3.8874
17.799999 0.800000 3.8809
17.900000 0.800000 3.8892
18.000000 0.800000 3.8864
18.100000 0.800000 3.8951
18.200001 0.800000 3.8705
0.000000 0.900000 3.8855
0.100000 0.900000 3.8752
0.200000 0.900000 3.8908
0.300000 0.900000 3.8936
0.400000 0.900000 3.8740
0.500000 0.900000 3.8908
0.600000 0.900000 3.8887
0.700000 0.900000 3.8912
0.800000 0.900000 3.8812
0.900000 0.900000 3.8926
1.000000 0.900000 3.8861
1.100000 0.900000 3.8903
1.200000 0.900000 3.8819
1.300000 0.900000 3.8983
1.400000 0.900000 3.8901
1.500000 0.900000 3.8782
1.600000 0.900000 3.8722
1.700000 0.900000 3.8819
1.800000 0.900000 3.8978
1.900000 0.900000 3.8841
2.000000 0.900000 3.8771
2.100000 0.900000 3.8836
2.200000 0.900000 3.8948
2.300000 0.900000 3.8833
2.400000 0.900000 3.8856
2.500000 0.900000 3.9007
2.600000 0.900000 3.8823
2.700000 0.900000 3.8887
2.800000 0.900000 3.8867
2.900000 0.900000 3.8868
3.000000 0.900000 3.8864
3.100000 0.900000 3.8834
3.200000 0.900000 3.8884
3.300000 0.900000 3.8795
3.400000 0.900000 3.8865
3.500000 0.900000 3.8882
3.600000 0.900000 3.8999
3.700000 0.900000 3.8907
3.800000 0.900000 3.9018
3.900000 0.900000 3.8860
4.000000 0.900000 3.8863
4.100000 0.900000 3.8964
4.200000 0.900000 3.8960
4.300000 0.900000 3.9055
4.400000 0.900000 3.9006
4.500000 0.900000 3.8843
4.600000 0.900000 3.8955
4.700000 0.900000 3.8931
4.800000 0.900000 3.8944
4.900000 0.900000 3.8933
5.000000 0.900000 3.8942
5.100000 0.900000 3.8929
5.200000 0.900000 3.8966
5.300000 0.900000 3.9034
5.400000 0.900000 3.8946
5.500000 0.900000 3.9073
5.600000 0.900000 3.9020
5.700000 0.900000 3.8992
5.800000 0.900000 3.9081
5.900000 0.900000 3.9151
6.000000 0.900000 3.8981
6.100000 0.900000 3.9013
6.200000 0.900000 3.9156
6.300000 0.900000 3.9059
6.400000 0.900000 3.9078
6.500000 0.900000 3.9101
6.600000 0.900000 3.9251
6.700000 0.900000 3.9088
6.800000 0.900000 3.9226
6.900000 0.900000 3.9270
7.000000 0.900000 3.9106
7.100000 0.900000 3.9284
7.200000 0.900000 3.9367
7.300000 0.900000 3.9258
7.400000 0.900000 3.9249
7.500000 0.900000 3.9260
7.600000 0.900000 3.9245
7.700000 0.900000 3.9179
7.800000 0.900000 3.9333
7.900000 0.900000 3.9339
8.000000 0.900000 3.9359
8.100000 0.900000 3.9359
8.200000 0.900000 3.9341
8.300000 0.900000 3.9314
8.400000 0.900000 3.9319
8.500000 0.900000 3.9453
8.600000 0.900000 3.9280
8.700000 0.900000 3.9271
8.800000 0.900000 3.9239
8.900000 0.900000 3.9398
9.000000 0.900000 3.9416
9.100000 0.900000 3.9347
9.200000 0.900000 3.9469
9.300000 0.900000 3.9494
9.400000 0.900000 3.9416
9.500000 0.900000 3.9360
9.600000 0.900000 3.9249
9.700000 0.900000 3.9345
9.800000 0.900000 3.9336
9.900000 0.900000 3.9394
10.000000 0.900000 3.9433
10.100000 0.900000 3.9381
10.200000 0.900000 3.9367
10.300000 0.900000 3.9231
10.400000 0.900000 3.9289
10.500000 0.900000 3.9129
10.600000 0.900000 3.9359
10.700000 0.900000 3.9175
10.800000 0.900000 3.9214
10.900000 0.900000 3.9261
11.000000 0.900000 3.9156
11.100000 0.900000 3.9134
11.200000 0.900000 3.9404
11.300000 0.900000 3.9215
11.400000 0.900000 3.9171
11.500000 0.900000 3.9207
11.600000 0.900000 3.9155
11.700000 0.900000 3.9084
11.800000 0.900000 3.9186
11.900000 0.900000 3.9135
12.000000 0.900000 3.8955
12.100000 0.900000 3.9125
12.200000 0.900000 3.9066
12.300000 0.900000 3.9016
12.400000 0.900000 3.9091
12.500000 0.900000 3.9044
12.600000 0.900000 3.9094
12.700000 0.900000 3.9011
12.800000 0.900000 3.9038
12.900000 0.900000 3.8957
13.000000 0.900000 3.8917
13.100000 0.900000 3.8993
13.200000 0.900000 3.8960
13.300000 0.900000 3.9110
13.400000 0.900000 3.8927
13.500000 0.900000 3.8954
13.600000 0.900000 3.9044
13.700000 0.900000 3.8970
13.800000 0.900000 3.8815
13.900000 0.900000 3.8877
14.000000 0.900000 3.8832
14.100000 0.900000 3.8847
14.200000 0.900000 3.8787
14.300000 0.900000 3.8938
14.400000 0.900000 3.8967
14.500000 0.900000 3.8903
14.600000 0.900000 3.8810
14.700000 0.900000 3.8928
14.800000 0.900000 3.8895
14.900000 0.900000 3.8866
15.000000 0.900000 3.8833
15.100000 0.900000 3.8684
15.200000 0.900000 3.8691
15.300000 0.900000 3.9001
15.400000 0.900000 3.8790
15.500000 0.900000 3.8868
15.600000 0.900000 3.8918
15.700000 0.900000 3.8826
15.800000 0.900000 3.8911
15.900000 0.900000 3.8654
16.000000 0.900000 3.8884
16.100000 0.900000 3.8876
16.200001 0.900000 3.8813
16.299999 0.900000 3.8964
16.400000 0.900000 3.8858
16.500000 0.900000 3.8909
16.600000 0.900000 3.8786
16.700001 0.900000 3.8831
16.799999 0.900000 3.8898
16.900000 0.900000 3.8758
17.000000 0.900000 3.8952
17.100000 0.900000 3.8794
17.200001 0.900000 3.8839
17.299999 0.900000 3.8839
17.400000 0.900000 3.8831
17.500000 0.900000 3.8824
17.600000 0.900000 3.9005
17.700001 0.900000 3.8873
17.799999 0.900000 3.8879
17.900000 0.900000 3.8861
18.000000 0.900000 3.8972
18.100000 0.900000 3.8789
18.200001 0.900000 3.8822
0.000000 1.000000 3.8936
0.100000 1.000000 3.8967
0.200000 1.000000 3.8921
0.300000 1.000000 3.9079
0.400000 1.000000 3.8884
0.500000 1.000000 3.8891
0.600000 1.000000 3.8895
0.700000 1.000000 3.8907
0.800000 1.000000 3.8967
0.900000 1.000000 3.8894
1.000000 1.000000 3.8926
1.100000 1.000000 3.8962
1.200000 1.000000 3.8777
1.300000 1.000000 3.8897
1.400000 1.000000 3.8945
1.500000 1.000000 3.8889
1.600000 1.000000 3.8891
1.700000 1.000000 3.8910
1.800000 1.000000 3.8807
1.900000 1.000000 3.8785
2.000000 1.000000 3.8878
2.100000 1.000000 3.8930
2.200000 1.000000 3.8909
2.300000 1.000000 3.8911
2.400000 1.000000 3.8895
2.500000 1.000000 3.8781
2.600000 1.000000 3.8864
2.700000 1.000000 3.8953
2.800000 1.000000 3.8955
2.900000 1.000000 3.8848
3.000000 1.000000 3.8931
3.100000 1.000000 3.8966
3.200000 1.000000 3.8856
3.300000 1.000000 3.8886
3.400000 1.000000 3.8849
3.500000 1.000000 3.9013
3.600000 1.000000 3.8986
3.700000 1.000000 3.8855
3.800000 1.000000 3.8992
3.900000 1.000000 3.8910
4.000000 1.000000 3.8843
4.100000 1.000000 3.8929
4.200000 1.000000 3.8930
4.300000 1.000000 3.8978
4.400000 1.000000 3.8969
4.500000 1.000000 3.8938
4.600000 1.000000 3.8901
4.700000 1.000000 3.8953
4.800000 1.000000 3.8998
4.900000 1.000000 3.9093
5.000000 1.000000 3.9024
5.100000 1.000000 3.8920
5.200000 1.000000 3.8919
5.300000 1.000000 3.9051
5.400000 1.000000 3.9116
5.500000 1.000000 3.8984
5.600000 1.000000 3.9011
5.700000 1.000000 3.9071
5.800000 1.000000 3.9079
5.900000 1.000000 3.9205
6.000000 1.000000 3.9164
6.100000 1.000000 3.9114
6.200000 1.000000 3.9111
6.300000 1.000000 3.9062
6.400000 1.000000 3.9198
6.500000 1.000000 3.9209
6.600000 1.000000 3.9165
6.700000 1.000000 3.9284
6.800000 1.000000 3.9134
6.900000 1.000000 3.9264
7.000000 1.000000 3.9233
7.100000 1.000000 3.9310
7.200000 1.000000 3.9219
7.300000 1.000000 3.9258
7.400000 1.000000 3.9267
7.500000 1.000000 3.9209
7.600000 1.000000 3.9341
7.700000 1.000000 3.9290
7.800000 1.000000 3.9257
7.900000 1.000000 3.9382
8.000000 1.000000 3.9366
8.100000 1.000000 3.9318
8.200000 1.000000 3.9320
8.300000 1.000000 3.9428
8.400000 1.000000 3.9520
8.500000 1.000000 3.9532
8.600000 1.000000 3.9264
8.700000 1.000000 3.9400
8.800000 1.000000 3.9324
8.900000 1.000000 3.9385
9.000000 1.000000 3.9292
9.100000 1.000000 3.9323
9.200000 1.000000 3.9455
9.300000 1.000000 3.9341
9.400000 1.000000 3.9353
9.500000 1.000000 3.9430
9.600000 1.000000 3.9405
9.700000 1.000000 3.9320
9.800000 1.000000 3.9430
9.900000 1.000000 3.9323
10.000000 1.000000 3.9318
10.100000 1.000000 3.9441
10.200000 1.000000 3.9348
10.300000 1.000000 3.9310
10.400000 1.000000 3.9339
10.500000 1.000000 3.9349
10.600000 1.000000 3.9184
10.700000 1.000000 3.9390
10.800000 1.000000 3.9245
10.900000 1.000000 3.9258
11.000000 1.000000 3.9308
11.100000 1.000000 3.9236
11.200000 1.000000 3.9215
11.300000 1.000000 3.9232
11.400000 1.000000 3.9252
11.500000 1.000000 3.9094
11.600000 1.000000 3.9265
11.700000 1.000000 3.9202
11.800000 1.000000 3.9093
11.900000 1.000000 3.9161
12.000000 1.000000 3.9134
12.100000 1.000000 3.8991
12.200000 1.000000 3.9115
12.300000 1.000000 3.9010
12.400000 1.000000 3.9065
12.500000 1.000000 3.9117
12.600000 1.000000 3.9018
12.700000 1.000000 3.9126
12.800000 1.000000 3.8913
12.900000 1.000000 3.9056
13.000000 1.000000 3.9055
13.100000 1.000000 3.8979
13.200000 1.000000 3.8933
13.300000 1.000000 3.8982
13.400000 1.000000 3.8986
13.500000 1.000000 3.8877
13.600000 1.000000 3.8872
13.700000 1.000000 3.8924
13.800000 1.000000 3.8780
13.900000 1.000000 3.9036
14.000000 1.000000 3.8943
14.100000 1.000000 3.8815
14.200000 1.000000 3.8956
14.300000 1.000000 3.8895
14.400000 1.000000 3.8844
14.500000 1.000000 3.8933
14.600000 1.000000 3.8879
14.700000 1.000000 3.8895
14.800000 1.000000 3.8970
14.900000 1.000000 3.8974
15.000000 1.000000 3.8828
15.100000 1.000000 3.8816
15.200000 1.000000 3.8907
15.300000 1.000000 3.8829
15.400000 1.000000 3.8922
15.500000 1.000000 3.8852
15.600000 1.000000 3.8831
15.700000 1.000000 3.8718
15.800000 1.000000 3.8846
15.900000 1.000000 3.8961
16.000000 1.000000 3.8727
16.100000 1.000000 3.8818
16.200001 1.000000 3.8869
16.299999 1.000000 3.8783
16.400000 1.000000 3.8926
16.500000 1.000000 3.8784
16.600000 1.000000 3.8946
16.700001 1.000000 3.8929
16.799999 1.000000 3.8820
16.900000 1.000000 3.8940
17.000000 1.000000 3.8809
17.100000 1.000000 3.8821
17.200001 1.000000 3.8932
17.299999 1.000000 3.8802
17.400000 1.000000 3.8902
17.500000 1.000000 3.8854
17.600000 1.000000 3.8843
17.700001 1.000000 3.8865
17.799999 1.000000 3.8907
17.900000 1.000000 3.8919
18.000000 1.000000 3.8859
18.100000 1.000000 3.8935
18.200001 1.000000 3.8890
0.000000 1.100000 3.8851
0.100000 1.100000 3.8761
0.200000 1.100000 3.8824
0.300000 1.100000 3.8804
0.400000 1.100000 3.8883
0.500000 1.100000 3.8996
0.600000 1.100000 3.8721
0.700000 1.100000 3.8903
0.800000 1.100000 3.8861
0.900000 1.100000 3.8989
1.000000 1.100000 3.8946
1.100000 1.100000 3.8917
1.200000 1.100000 3.8924
1.300000 1.100000 3.8873
1.400000 1.100000 3.8939
1.500000 1.100000 3.8774
1.600000 1.100000 3.8733
1.700000 1.100000 3.8971
1.800000 1.100000 3.8888
1.900000 1.100000 3.8802
2.000000 1.100000 3.8930
2.100000 1.100000 3.8820
2.200000 1.100000 3.8927
2.300000 1.100000 3.9009
2.400000 1.100000 3.8927
2.500000 1.100000 3.8899
2.600000 1.100000 3.8877
2.700000 1.100000 3.8798
2.800000 1.100000 3.8911
2.900000 1.100000 3.8767
3.000000 1.100000 3.8847
3.100000 1.100000 3.8856
3.200000 1.100000 3.8952
3.300000 1.100000 3.8960
3.400000 1.100000 3.8864
3.500000 1.100000 3.8892
3.600000 1.100000 3.9007
3.700000 1.100000 3.8948
3.800000 1.100000 3.8780
3.900000 1.100000 3.8950
4.000000 1.100000 3.8850
4.100000 1.100000 3.8816
4.200000 1.100000 3.8872
4.300000 1.100000 3.9020
4.400000 1.100000 3.9065
4.500000 1.100000 3.9070
4.600000 1.100000 3.8965
4.700000 1.100000 3.8967
4.800000 1.100000 3.8975
4.900000 1.100000 3.9111
5.000000 1.100000 3.8949
5.100000 1.100000 3.9084
5.200000 1.100000 3.8923
5.300000 1.100000 3.8972
5.400000 1.100000 3.9095
5.500000 1.100000 3.8977
5.600000 1.100000 3.9044
5.700000 1.100000 3.9066
5.800000 1.100000 3.9004
5.900000 1.100000 3.9110
6.000000 1.100000 3.9062
6.100000 1.100000 3.9191
6.200000 1.100000 3.9024
6.300000 1.100000 3.9210
6.400000 1.100000 3.9156
6.500000 1.100000 3.9182
6.600000 1.100000 3.9178
6.700000 1.100000 3.9272
6.800000 1.100000 3.9139
6.900000 1.100000 3.9271
7.000000 1.100000 3.9209
7.100000 1.100000 3.9290
7.200000 1.100000 3.9276
7.300000 1.100000 3.9195
7.400000 1.100000 3.9173
7.500000 1.100000 3.9288
7.600000 1.100000 3.9283
7.700000 1.100000 3.9418
7.800000 1.100000 3.9304
7.900000 1.100000 3.9280
8.000000 1.100000 3.9318
8.100000 1.100000 3.9267
8.200000 1.100000 3.9464
8.300000 1.100000 3.9463
8.400000 1.100000 3.9297
8.500000 1.100000 3.9387
8.600000 1.100000 3.9469
8.700000 1.100000 3.9402
8.800000 1.100000 3.9476
8.900000 1.100000 3.9339
9.000000 1.100000 3.9349
9.100000 1.100000 3.9315
9.200000 1.100000 3.9555
9.300000 1.100000 3.9456
9.400000 1.100000 3.9405
9.500000 1.100000 3.9522
9.600000 1.100000 3.9544
9.700000 1.100000 3.9393
9.800000 1.100000 3.9436
9.900000 1.100000 3.9470
10.000000 1.100000 3.9439
10.100000 1.100000 3.9477
10.200000 1.100000 3.9436
10.300000 1.100000 3.9354
10.400000 1.100000 3.9278
10.500000 1.100000 3.9254
10.600000 1.100000 3.9335
10.700000 1.100000 3.9313
10.800000 1.100000 3.9249
10.900000 1.100000 3.9269
11.000000 1.100000 3.9361
11.100000 1.100000 3.9173
11.200000 1.100000 3.9399
11.300000 1.100000 3.9357
11.400000 1.100000 3.9252
11.500000 1.100000 3.9210
11.600000 1.100000 3.9117
11.700000 1.100000 3.9298
11.800000 1.100000 3.9127
11.900000 1.100000 3.9168
12.000000 1.100000 3.9180
12.100000 1.100000 3.9168
12.200000 1.100000 3.9064
12.300000 1.100000 3.9104
12.400000 1.100000 3.9178
12.500000 1.100000 3.9108
12.600000 1.100000 3.9039
12.700000 1.100000 3.8902
12.800000 1.100000 3.8957
12.900000 1.100000 3.8936
13.000000 1.100000 3.8875
13.100000 1.100000 3.8967
13.200000 1.100000 3.9035
13.300000 1.100000 3.8965
13.400000 1.100000 3.9114
13.500000 1.100000 3.8878
13.600000 1.100000 3.8997
13.700000 1.100000 3.8903
13.800000 1.100000 3.8909
13.900000 1.100000 3.8810
14.000000 1.100000 3.8975
14.100000 1.100000 3.8921
14.200000 1.100000 3.8899
14.300000 1.100000 3.9017
14.400000 1.100000 3.8847
14.500000 1.100000 3.8842
14.600000 1.100000 3.8783
14.700000 1.100000 3.8851
14.800000 1.100000 3.8814
14.900000 1.100000 3.8757
15.000000 1.100000 3.8865
15.100000 1.100000 3.8768
15.200000 1.100000 3.8910
15.300000 1.100000 3.8887
15.400000 1.100000 3.9027
15.500000 1.100000 3.8927
15.600000 1.100000 3.8813
15.700000 1.100000 3.8981
15.800000 1.100000 3.8961
15.900000 1.100000 3.8949
16.000000 1.100000 3.8874
16.100000 1.100000 3.8833
16.200001 1.100000 3.8917
16.299999 1.100000 3.8874
16.400000 1.100000 3.8997
16.500000 1.100000 3.8891
16.600000 1.100000 3.8891
16.700001 1.100000 3.8771
16.799999 1.100000 3.8930
16.900000 1.100000 3.8865
17.000000 1.100000 3.8796
17.100000 1.100000 3.8850
17.200001 1.100000 3.8852
17.299999 1.100000 3.8814
17.400000 1.100000 3.8838
17.500000 1.100000 3.8818
17.600000 1.100000 3.8742
17.700001 1.100000 3.8900
17.799999 1.100000 3.8834
17.900000 1.100000 3.8903
18.000000 1.100000 3.8837
18.100000 1.100000 3.8808
18.200001 1.100000 3.8809
0.000000 1.200000 3.9079
0.100000 1.200000 3.8811
0.200000 1.200000 3.8779
0.300000 1.200000 3.8841
0.400000 1.200000 3.8781
0.500000 1.200000 3.8787
0.600000 1.200000 3.8838
0.700000 1.200000 3.8944
0.800000 1.200000 3.8854
0.900000 1.200000 3.8903
1.000000 1.200000 3.8828
1.100000 1.200000 3.8889
1.200000 1.200000 3.8816
1.300000 1.200000 3.8844
1.400000 1.200000 3.8803
1.500000 1.200000 3.8833
1.600000 1.200000 3.8806
1.700000 1.200000 3.8768
1.800000 1.200000 3.8806
1.900000 1.200000 3.8915
2.000000 1.200000 3.8970
2.100000 1.200000 3.8859
2.200000 1.200000 3.8874
2.300000 1.200000 3.9005
2.400000 1.200000 3.8898
2.500000 1.200000 3.8741
2.600000 1.200000 3.8857
2.700000 1.200000 3.8925
2.800000 1.200000 3.8888
2.900000 1.200000 3.8886
3.000000 1.200000 3.8877
3.100000 1.200000 3.8870
3.200000 1.200000 3.8971
3.300000 1.200000 3.8747
3.400000 1.200000 3.8857
3.500000 1.200000 3.8912
3.600000 1.200000 3.8863
3.700000 1.200000 3.9136
3.800000 1.200000 3.9026
3.900000 1.200000 3.9044
4.000000 1.200000 3.8862
4.100000 1.200000 3.8938
4.200000 1.200000 3.8887
4.300000 1.200000 3.9096
4.400000 1.200000 3.8860
4.500000 1.200000 3.8983
4.600000 1.200000 3.8995
4.700000 1.200000 3.9137
4.800000 1.200000 3.8916
4.900000 1.200000 3.9009
5.000000 1.200000 3.9080
5.100000 1.200000 3.9001
5.200000 1.200000 3.9014
5.300000 1.200000 3.9157
5.400000 1.200000 3.9003
5.500000 1.200000 3.9094
5.600000 1.200000 3.9003
5.700000 1.200000 3.9121
5.800000 1.200000 3.9014
5.900000 1.200000 3.9072
6.000000 1.200000 3.9175
6.100000 1.200000 3.9065
6.200000 1.200000 3.9134
6.300000 1.200000 3.9181
6.400000 1.200000 3.9229
6.500000 1.200000 3.9314
6.600000 1.200000 3.9256
6.700000 1.200000 3.9214
6.800000 1.200000 3.9292
6.900000 1.200000 3.9255
7.000000 1.200000 3.9260
7.100000 1.200000 3.9250
7.200000 1.200000 3.9356
7.300000 1.200000 3.9269
7.400000 1.200000 3.9336
7.500000 1.200000 3.9232
7.600000 1.200000 3.9286
7.700000 1.200000 3.9290
7.800000 1.200000 3.9352
7.900000 1.200000 3.9506
8.000000 1.200000 3.9357
8.100000 1.200000 3.9411
8.200000 1.200000 3.9393
8.300000 1.200000 3.9401
8.400000 1.200000 3.9491
8.500000 1.200000 3.9514
8.600000 1.200000 3.9355
8.700000 1.200000 3.9320
8.800000 1.200000 3.9478
8.900000 1.200000 3.9351
9.000000 1.200000 3.9484
9.100000 1.200000 3.9490
9.200000 1.200000 3.9297
9.300000 1.200000 3.9445
9.400000 1.200000 3.9476
9.500000 1.200000 3.9465
9.600000 1.200000 3.9537
9.700000 1.200000 3.9324
9.800000 1.200000 3.9339
9.900000 1.200000 3.9466
10.000000 1.200000 3.9505
10.100000 1.200000 3.9410
10.200000 1.200000 3.9310
10.300000 1.200000 3.9431
10.400000 1.200000 3.9375
10.500000 1.200000 3.9462
10.600000 1.200000 3.9382
10.700000 1.200000 3.9300
10.800000 1.200000 3.9378
10.900000 1.200000 3.9384
11.000000 1.200000 3.9378
11.100000 1.200000 3.9322
11.200000 1.200000 3.9404
11.300000 1.200000 3.9310
11.400000 1.200000 3.9259
11.500000 1.200000 3.9357
11.600000 1.200000 3.9214
11.700000 1.200000 3.9198
11.800000 1.200000 3.9163
11.900000 1.200000 3.9199
12.000000 1.200000 3.9199
12.100000 1.200000 3.9202
12.200000 1.200000 3.9281
12.300000 1.200000 3.9210
12.400000 1.200000 3.9156
12.500000 1.200000 3.9185
12.600000 1.200000 3.9015
12.700000 1.200000 3.9006
12.800000 1.200000 3.9055
12.900000 1.200000 3.9055
13.000000 1.200000 3.8947
13.100000 1.200000 3.8994
13.200000 1.200000 3.9045
13.300000 1.200000 3.9082
13.400000 1.200000 3.9060
13.500000 1.200000 3.9072
13.600000 1.200000 3.9033
13.700000 1.200000 3.8989
13.800000 1.200000 3.8886
13.900000 1.200000 3.8907
14.000000 1.200000 3.9043
14.100000 1.200000 3.8956
14.200000 1.200000 3.8975
14.300000 1.200000 3.8859
14.400000 1.200000 3.8844
14.500000 1.200000 3.8875
14.600000 1.200000 3.8887
14.700000 1.200000 3.8915
14.800000 1.200000 3.8928
14.900000 1.200000 3.8734
15.000000 1.200000 3.8941
15.100000 1.200000 3.8908
15.200000 1.200000 3.8916
15.300000 1.200000 3.8765
15.400000 1.200000 3.8966
15.500000 1.200000 3.8769
15.600000 1.200000 3.8863
15.700000 1.200000 3.8848
15.800000 1.200000 3.8789
15.900000 1.200000 3.8891
16.000000 1.200000 3.8803
16.100000 1.200000 3.8884
16.200001 1.200000 3.8835
16.299999 1.200000 3.8948
16.400000 1.200000 3.8966
16.500000 1.200000 3.8968
16.600000 1.200000 3.8857
16.700001 1.200000 3.8865
16.799999 1.200000 3.8879
16.900000 1.200000 3.8928
17.000000 1.200000 3.8813
17.100000 1.200000 3.8880
17.200001 1.200000 3.8989
17.299999 1.200000 3.8951
17.400000 1.200000 3.8799
17.500000 1.200000 3.8894
17.600000 1.200000 3.8831
17.700001 1.200000 3.8908
17.799999 1.200000 3.8907
17.900000 1.200000 3.8789
18.000000 1.200000 3.8825
18.100000 1.200000 3.8908
18.200001 1.200000 3.8814
0.000000 1.300000 3.9013
0.100000 1.300000 3.8831
0.200000 1.300000 3.8861
0.300000 1.300000 3.8846
0.400000 1.300000 3.8872
0.500000 1.300000 3.8886
0.600000 1.300000 3.8785
0.700000 1.300000 3.8946
0.800000 1.300000 3.8948
0.900000 1.300000 3.8769
1.000000 1.300000 3.8834
1.100000 1.300000 3.8768
1.200000 1.300000 3.8874
1.300000 1.300000 3.8822
1.400000 1.300000 3.8812
1.500000 1.300000 3.8807
1.600000 1.300000 3.8908
1.700000 1.300000 3.8896
1.800000 1.300000 3.8879
1.900000 1.300000 3.8934
2.000000 1.300000 3.8854
2.100000 1.300000 3.8886
2.200000 1.300000 3.8922
2.300000 1.300000 3.8834
2.400000 1.300000 3.8919
2.500000 1.300000 3.8815
2.600000 1.300000 3.8868
2.700000 1.300000 3.8882
2.800000 1.300000 3.8889
2.900000 1.300000 3.8941
3.000000 1.300000 3.8729
3.100000 1.300000 3.8896
3.200000 1.300000 3.8907
3.300000 1.300000 3.8901
3.400000 1.300000 3.8872
3.500000 1.300000 3.8937
3.600000 1.300000 3.9052
3.700000 1.300000 3.8946
3.800000 1.300000 3.8907
3.900000 1.300000 3.8937
4.000000 1.300000 3.8928
4.100000 1.300000 3.9026
4.200000 1.300000 3.8923
4.300000 1.300000 3.8916
4.400000 1.300000 3.9069
4.500000 1.300000 3.8902
4.600000 1.300000 3.8928
4.700000 1.300000 3.9026
4.800000 1.300000 3.8991
4.900000 1.300000 3.9075
5.000000 1.300000 3.9074
5.100000 1.300000 3.9005
5.200000 1.300000 3.8972
5.300000 1.300000 3.8908
5.400000 1.300000 3.9042
5.500000 1.300000 3.8931
5.600000 1.300000 3.8969
5.700000 1.300000 3.9032
5.800000 1.300000 3.9147
5.900000 1.300000 3.9106
6.000000 1.300000 3.9090
6.100000 1.300000 3.9222
6.200000 1.300000 3.9251
6.300000 1.300000 3.9252
6.400000 1.300000 3.9180
6.500000 1.300000 3.9210
6.600000 1.300000 3.9193
6.700000 1.300000 3.9225
6.800000 1.300000 3.9308
6.900000 1.300000 3.9281
7.000000 1.300000 3.9213
7.100000 1.300000 3.9237
7.200000 1.300000 3.9382
7.300000 1.300000 3.9354
7.400000 1.300000 3.9249
7.500000 1.300000 3.9353
7.600000 1.300000 3.9463
7.700000 1.300000 3.9346
7.800000 1.300000 3.9296
7.900000 1.300000 3.9520
8.000000 1.300000 3.9379
8.100000 1.300000 3.9554
8.200000 1.300000 3.9376
8.300000 1.300000 3.9430
8.400000 1.300000 3.9383
8.500000 1.300000 3.9456
8.600000 1.300000 3.9424
8.700000 1.300000 3.9545
8.800000 1.300000 3.9431
8.900000 1.300000 3.9529
9.000000 1.300000 3.9436
9.100000 1.300000 3.9435
9.200000 1.300000 3.9397
9.300000 1.300000 3.9477
9.400000 1.300000 3.9473
9.500000 1.300000 3.9447
9.600000 1.300000 3.9537
9.700000 1.300000 3.9470
9.800000 1.300000 3.9447
9.900000 1.300000 3.9357
10.000000 1.300000 3.9535
10.100000 1.300000 3.9442
10.200000 1.300000 3.9395
10.300000 1.300000 3.9489
10.400000 1.300000 3.9435
10.500000 1.300000 3.9410
10.600000 1.300000 3.9399
10.700000 1.300000 3.9446
10.800000 1.300000 3.9354
10.900000 1.300000 3.9339
11.000000 1.300000 3.9304
11.100000 1.300000 3.9208
11.200000 1.300000 3.9370
11.300000 1.300000 3.9271
11.400000 1.300000 3.9321
11.500000 1.300000 3.9401
11.600000 1.300000 3.9187
11.700000 1.300000 3.9193
11.800000 1.300000 3.9129
11.900000 1.300000 3.9248
12.000000 1.300000 3.9234
12.100000 1.300000 3.9194
12.200000 1.300000 3.9263
12.300000 1.300000 3.9194
12.400000 1.300000 3.9225
12.500000 1.300000 3.9039
12.600000 1.300000 3.9160
12.700000 1.300000 3.9130
12.800000 1.300000 3.9003
12.900000 1.300000 3.9205
13.000000 1.300000 3.9022
13.100000 1.300000 3.9134
13.200000 1.300000 3.8985
13.300000 1.300000 3.9054
13.400000 1.300000 3.9009
13.500000 1.300000 3.8950
13.600000 1.300000 3.9055
13.700000 1.300000 3.8956
13.800000 1.300000 3.8908
13.900000 1.300000 3.8961
14.000000 1.300000 3.8886
14.100000 1.300000 3.8779
14.200000 1.300000 3.8942
14.300000 1.300000 3.8933
14.400000 1.300000 3.8916
14.500000 1.300000 3.8871
14.600000 1.300000 3.8952
14.700000 1.300000 3.9001
14.800000 1.300000 3.8822
14.900000 1.300000 3.8815
15.000000 1.300000 3.8892
15.100000 1.300000 3.8924
15.200000 1.300000 3.8900
15.300000 1.300000 3.8896
15.400000 1.300000 3.8748
15.500000 1.300000 3.8769
15.600000 1.300000 3.8755
15.700000 1.300000 3.8837
15.800000 1.300000 3.8897
15.900000 1.300000 3.8804
16.000000 1.300000 3.8875
16.100000 1.300000 3.8828
16.200001 1.300000 3.8837
16.299999 1.300000 3.8977
16.400000 1.300000 3.8782
16.500000 1.300000 3.8824
16.600000 1.300000 3.8749
16.700001 1.300000 3.8776
16.799999 1.300000 3.8906
16.900000 1.300000 3.8783
17.000000 1.300000 3.8863
17.100000 1.300000 3.8862
17.200001 1.300000 3.8892
17.299999 1.300000 3.8722
17.400000 1.300000 3.8818
17.500000 1.300000 3.8815
17.600000 1.300000 3.8815
17.700001 1.300000 3.8815
17.799999 1.300000 3.8960
17.900000 1.300000 3.8724
18.000000 1.300000 3.8873
18.100000 1.300000 3.8811
18.200001 1.300000 3.8999
0.000000 1.400000 3.8871
0.100000 1.400000 3.8815
0.200000 1.400000 3.8798
0.300000 1.400000 3.8890
0.400000 1.400000 3.8869
0.500000 1.400000 3.8928
0.600000 1.400000 3.8909
0.700000 1.400000 3.8803
0.800000 1.400000 3.8846
0.900000 1.400000 3.8905
1.000000 1.400000 3.9036
1.100000 1.400000 3.8908
1.200000 1.400000 3.8912
1.300000 1.400000 3.8856
1.400000 1.400000 3.8812
1.500000 1.400000 3.8813
1.600000 1.400000 3.8824
1.700000 1.400000 3.8808
1.800000 1.400000 3.8885
1.900000 1.400000 3.8882
2.000000 1.400000 3.8866
2.100000 1.400000 3.8857
2.200000 1.400000 3.8872
2.300000 1.400000 3.8801
2.400000 1.400000 3.8837
2.500000 1.400000 3.8788
2.600000 1.400000 3.8852
2.700000 1.400000 3.8796
2.800000 1.400000 3.8947
2.900000 1.400000 3.8943
3.000000 1.400000 3.8959
3.100000 1.400000 3.8871
3.200000 1.400000 3.8838
3.300000 1.400000 3.8832
3.400000 1.400000 3.8879
3.500000 1.400000 3.8854
3.600000 1.400000 3.8900
3.700000 1.400000 3.8902
3.800000 1.400000 3.8971
3.900000 1.400000 3.8916
4.000000 1.400000 3.8932
4.100000 1.400000 3.8968
4.200000 1.400000 3.8899
4.300000 1.400000 3.8873
4.400000 1.400000 3.8873
4.500000 1.400000 3.9052
4.600000 1.400000 3.9022
4.700000 1.400000 3.9011
4.800000 1.400000 3.8972
4.900000 1.400000 3.8969
5.000000 1.400000 3.9051
5.100000 1.400000 3.9023
5.200000 1.400000 3.9116
5.300000 1.400000 3.9054
5.400000 1.400000 3.9065
5.500000 1.400000 3.9003
5.600000 1.400000 3.9030
5.700000 1.400000 3.9160
5.800000 1.400000 3.9109
5.900000 1.400000 3.9146
6.000000 1.400000 3.9194
6.100000 1.400000 3.9152
6.200000 1.400000 3.9201
6.300000 1.400000 3.9088
6.400000 1.400000 3.9290
6.500000 1.400000 3.9400
6.600000 1.400000 3.9116
6.700000 1.400000 3.9226
6.800000 1.400000 3.9242
6.900000 1.400000 3.9348
7.000000 1.400000 3.9452
7.100000 1.400000 3.9293
7.200000 1.400000 3.9326
7.300000 1.400000 3.9321
7.400000 1.400000 3.9418
7.500000 1.400000 3.9408
7.600000 1.400000 3.9408
7.700000 1.400000 3.9413
7.800000 1.400000 3.9321
7.900000 1.400000 3.9497
8.000000 1.400000 3.9446
8.100000 1.400000 3.9449
8.200000 1.400000 3.9396
8.300000 1.400000 3.9557
8.400000 1.400000 3.9430
8.500000 1.400000 3.9468
8.600000 1.400000 3.9478
8.700000 1.400000 3.9553
8.800000 1.400000 3.9506
8.900000 1.400000 3.9638
9.000000 1.400000 3.9522
9.100000 1.400000 3.9507
9.200000 1.400000 3.9481
9.300000 1.400000 3.9517
9.400000 1.400000 3.9514
9.500000 1.400000 3.9548
9.600000 1.400000 3.9716
9.700000 1.400000 3.9596
9.800000 1.400000 3.9532
9.900000 1.400000 3.9359
10.000000 1.400000 3.9659
10.100000 1.400000 3.9485
10.200000 1.400000 3.9568
10.300000 1.400000 3.9326
10.400000 1.400000 3.9623
10.500000 1.400000 3.9431
10.600000 1.400000 3.9433
10.700000 1.400000 3.9504
10.800000 1.400000 3.9469
10.900000 1.400000 3.9420
11.000000 1.400000 3.9388
11.100000 1.400000 3.9276
11.200000 1.400000 3.9352
11.300000 1.400000 3.9351
11.400000 1.400000 3.9343
11.500000 1.400000 3.9348
11.600000 1.400000 3.9311
11.700000 1.400000 3.9392
11.800000 1.400000 3.9304
11.900000 1.400000 3.9274
12.000000 1.400000 3.9252
12.100000 1.400000 3.9259
12.200000 1.400000 3.9278
12.300000 1.400000 3.9131
12.400000 1.400000 3.9099
12.500000 1.400000 3.9128
12.600000 1.400000 3.9145
12.700000 1.400000 3.9055
12.800000 1.400000 3.9025
12.900000 1.400000 3.9070
13.000000 1.400000 3.8942
13.100000 1.400000 3.9088
13.200000 1.400000 3.9032
13.300000 1.400000 3.9043
13.400000 1.400000 3.9015
13.500000 1.400000 3.9002
13.600000 1.400000 3.8938
13.700000 1.400000 3.8986
13.800000 1.400000 3.8908
13.900000 1.400000 3.8916
14.000000 1.400000 3.9055
14.100000 1.400000 3.8867
14.200000 1.400000 3.8959
14.300000 1.400000 3.8958
14.400000 1.400000 3.8789
14.500000 1.400000 3.8883
14.600000 1.400000 3.8876
14.700000 1.400000 3.8921
14.800000 1.400000 3.8901
14.900000 1.400000 3.8903
15.000000 1.400000 3.8820
15.100000 1.400000 3.8810
15.200000 1.400000 3.8883
15.300000 1.400000 3.8825
15.400000 1.400000 3.8921
15.500000 1.400000 3.8880
15.600000 1.400000 3.8812
15.700000 1.400000 3.8854
15.800000 1.400000 3.8838
15.900000 1.400000 3.8895
16.000000 1.400000 3.8851
16.100000 1.400000 3.8886
16.200001 1.400000 3.8923
16.299999 1.400000 3.8855
16.400000 1.400000 3.8759
16.500000 1.400000 3.8822
16.600000 1.400000 3.8866
16.700001 1.400000 3.8912
16.799999 1.400000 3.8813
16.900000 1.400000 3.8778
17.000000 1.400000 3.8798
17.100000 1.400000 3.8807
17.200001 1.400000 3.8827
17.299999 1.400000 3.8843
17.400000 1.400000 3.8856
17.500000 1.400000 3.8793
17.600000 1.400000 3.8866
17.700001 1.400000 3.8767
17.799999 1.400000 3.8953
17.900000 1.400000 3.8851
18.000000 1.400000 3.8982
18.100000 1.400000 3.8774
18.200001 1.400000 3.8908
0.000000 1.500000 3.8944
0.100000 1.500000 3.9116
0.200000 1.500000 3.8964
0.300000 1.500000 3.8815
0.400000 1.500000 3.8848
0.500000 1.500000 3.8822
0.600000 1.500000 3.8786
0.700000 1.500000 3.8763
0.800000 1.500000 3.8948
0.900000 1.500000 3.8863
1.000000 1.500000 3.8968
1.100000 1.500000 3.8907
1.200000 1.500000 3.8972
1.300000 1.500000 3.8824
1.400000 1.500000 3.8905
1.500000 1.500000 3.8813
1.600000 1.500000 3.8800
1.700000 1.500000 3.8752
1.800000 1.500000 3.8915
1.900000 1.500000 3.8870
2.000000 1.500000 3.8813
2.100000 1.500000 3.8871
2.200000 1.500000 3.8908
2.300000 1.500000 3.8903
2.400000 1.500000 3.8824
2.500000 1.500000 3.8933
2.600000 1.500000 3.8866
2.700000 1.500000 3.8895
2.800000 1.500000 3.8839
2.900000 1.500000 3.8823
3.000000 1.500000 3.8855
3.100000 1.500000 3.8920
3.200000 1.500000 3.8996
3.300000 1.500000 3.8839
3.400000 1.500000 3.8946
3.500000 1.500000 3.9083
3.600000 1.500000 3.8912
3.700000 1.500000 3.9058
3.800000 1.500000 3.8983
3.900000 1.500000 3.8976
4.000000 1.500000 3.8789
4.100000 1.500000 3.8925
4.200000 1.500000 3.8956
4.300000 1.500000 3.9073
4.400000 1.500000 3.9049
4.500000 1.500000 3.8972
4.600000 1.500000 3.8939
4.700000 1.500000 3.9019
4.800000 1.500000 3.8970
4.900000 1.500000 3.8840
5.000000 1.500000 3.9010
5.100000 1.500000 3.8951
5.200000 1.500000 3.9001
5.300000 1.500000 3.9136
5.400000 1.500000 3.8919
5.500000 1.500000 3.9057
5.600000 1.500000 3.9105
5.700000 1.500000 3.9088
5.800000 1.500000 3.9215
5.900000 1.500000 3.9220
6.000000 1.500000 3.9151
6.100000 1.500000 3.9157
6.200000 1.500000 3.9250
6.300000 1.500000 3.9130
6.400000 1.500000 3.9311
6.500000 1.500000 3.9213
6.600000 1.500000 3.9284
6.700000 1.500000 3.9302
6.800000 1.500000 3.9231
6.900000 1.500000 3.9261
7.000000 1.500000 3.9231
7.100000 1.500000 3.9428
7.200000 1.500000 3.9285
7.300000 1.500000 3.9400
7.400000 1.500000 3.9406
7.500000 1.500000 3.9437
7.600000 1.500000 3.9452
7.700000 1.500000 3.9378
7.800000 1.500000 3.9319
7.900000 1.500000 3.9568
8.000000 1.500000 3.9409
8.100000 1.500000 3.9408
8.200000 1.500000 3.9429
8.300000 1.500000 3.9510
8.400000 1.500000 3.9517
8.500000 1.500000 3.9442
8.600000 1.500000 3.9470
8.700000 1.500000 3.9521
8.800000 1.500000 3.9470
8.900000 1.500000 3.9588
9.000000 1.500000 3.9470
9.100000 1.500000 3.9524
9.200000 1.500000 3.9553
9.300000 1.500000 3.9426
9.400000 1.500000 3.9518
9.500000 1.500000 3.9529
9.600000 1.500000 3.9630
9.700000 1.500000 3.9600
9.800000 1.500000 3.9628
9.900000 1.500000 3.9555
10.000000 1.500000 3.9567
10.100000 1.500000 3.9622
10.200000 1.500000 3.9625
10.300000 1.500000 3.9377
10.400000 1.500000 3.9484
10.500000 1.500000 3.9609
10.600000 1.500000 3.9637
10.700000 1.500000 3.9413
10.800000 1.500000 3.9391
10.900000 1.500000 3.9517
11.000000 1.500000 3.9379
11.100000 1.500000 3.9408
11.200000 1.500000 3.9454
11.300000 1.500000 3.9406
11.400000 1.500000 3.9492
11.500000 1.500000 3.9227
11.600000 1.500000 3.9446
11.700000 1.500000 3.9314
11.800000 1.500000 3.9312
11.900000 1.500000 3.9138
12.000000 1.500000 3.9215
12.100000 1.500000 3.9188
12.200000 1.500000 3.9258
12.300000 1.500000 3.9139
12.400000 1.500000 3.9239
12.500000 1.500000 3.9244
12.600000 1.500000 3.9223
12.700000 1.500000 3.9187
12.800000 1.500000 3.9135
12.900000 1.500000 3.9065
13.000000 1.500000 3.9114
13.100000 1.500000 3.9148
13.200000 1.500000 3.8969
13.300000 1.500000 3.9070
13.400000 1.500000 3.9119
13.500000 1.500000 3.9052
13.600000 1.500000 3.8918
13.700000 1.500000 3.8972
13.800000 1.500000 3.9033
13.900000 1.500000 3.8929
14.000000 1.500000 3.9019
14.100000 1.500000 3.8984
14.200000 1.500000 3.8823
14.300000 1.500000 3.8902
14.400000 1.500000 3.8930
14.500000 1.500000 3.8876
14.600000 1.500000 3.8923
14.700000 1.500000 3.8933
14.800000 1.500000 3.8919
14.900000 1.500000 3.8805
15.000000 1.500000 3.8915
15.100000 1.500000 3.8952
15.200000 1.500000 3.8797
15.300000 1.500000 3.8856
15.400000 1.500000 3.8898
15.500000 1.500000 3.8866
15.600000 1.500000 3.8803
15.700000 1.500000 3.8938
15.800000 1.500000 3.8916
15.900000 1.500000 3.8894
16.000000 1.500000 3.8944
16.100000 1.500000 3.8888
16.200001 1.500000 3.8671
16.299999 1.500000 3.8954
16.400000 1.500000 3.8845
16.500000 1.500000 3.8813
16.600000 1.500000 3.8800
16.700001 1.500000 3.8772
16.799999 1.500000 3.8917
16.900000 1.500000 3.8775
17.000000 1.500000 3.8755
17.100000 1.500000 3.8907
17.200001 1.500000 3.8684
17.299999 1.500000 3.8760
17.400000 1.500000 3.8693
17.500000 1.500000 3.8908
17.600000 1.500000 3.8780
17.700001 1.500000 3.8904
17.799999 1.500000 3.8842
17.900000 1.500000 3.8793
18.000000 1.500000 3.8897
18.100000 1.500000 3.8809
18.200001 1.500000 3.8677
0.000000 1.600000 3.9178
0.100000 1.600000 3.9030
0.200000 1.600000 3.8706
0.300000 1.600000 3.8819
0.400000 1.600000 3.8997
0.500000 1.600000 3.8793
0.600000 1.600000 3.8871
0.700000 1.600000 3.8853
0.800000 1.600000 3.8789
0.900000 1.600000 3.8730
1.000000 1.600000 3.9002
1.100000 1.600000 3.8989
1.200000 1.600000 3.8875
1.300000 1.600000 3.8898
1.400000 1.600000 3.8882
1.500000 1.600000 3.8782
1.600000 1.600000 3.8696
1.700000 1.600000 3.9036
1.800000 1.600000 3.8842
1.900000 1.600000 3.8821
2.000000 1.600000 3.8918
2.100000 1.600000 3.8882
2.200000 1.600000 3.8979
2.300000 1.600000 3.8985
2.400000 1.600000 3.8837
2.500000 1.600000 3.8862
2.600000 1.600000 3.8913
2.700000 1.600000 3.8985
2.800000 1.600000 3.8893
2.900000 1.600000 3.8872
3.000000 1.600000 3.8921
3.100000 1.600000 3.9055
3.200000 1.600000 3.8958
3.300000 1.600000 3.8871
3.400000 1.600000 3.8817
3.500000 1.600000 3.8907
3.600000 1.600000 3.8826
3.700000 1.600000 3.8954
3.800000 1.600000 3.8982
3.900000 1.600000 3.8914
4.000000 1.600000 3.8909
4.100000 1.600000 3.8952
4.200000 1.600000 3.8891
4.300000 1.600000 3.9095
4.400000 1.600000 3.8853
4.500000 1.600000 3.8899
4.600000 1.600000 3.9012
4.700000 1.600000 3.9014
4.800000 1.600000 3.9050
4.900000 1.600000 3.9136
5.000000 1.600000 3.9038
5.100000 1.600000 3.8992
5.200000 1.600000 3.9207
5.300000 1.600000 3.9091
5.400000 1.600000 3.8922
5.500000 1.600000 3.9100
5.600000 1.600000 3.9099
5.700000 1.600000 3.9165
5.800000 1.600000 3.9163
5.900000 1.600000 3.9191
6.000000 1.600000 3.9230
6.100000 1.600000 3.9280
6.200000 1.600000 3.9114
6.300000 1.600000 3.9230
6.400000 1.600000 3.9274
6.500000 1.600000 3.9298
6.600000 1.600000 3.9291
6.700000 1.600000 3.9359
6.800000 1.600000 3.9352
6.900000 1.600000 3.9332
7.000000 1.600000 3.9349
7.100000 1.600000 3.9316
7.200000 1.600000 3.9417
7.300000 1.600000 3.9339
7.400000 1.600000 3.9465
7.500000 1.600000 3.9333
7.600000 1.600000 3.9516
7.700000 1.600000 3.9427
7.800000 1.600000 3.9275
7.900000 1.600000 3.9442
8.000000 1.600000 3.9578
8.100000 1.600000 3.9508
8.200000 1.600000 3.9438
8.300000 1.600000 3.9514
8.400000 1.600000 3.9532
8.500000 1.600000 3.9407
8.600000 1.600000 3.9476
8.700000 1.600000 3.9508
8.800000 1.600000 3.9497
8.900000 1.600000 3.9503
9.000000 1.600000 3.9513
9.100000 1.600000 3.9485
9.200000 1.600000 3.9527
9.300000 1.600000 3.9533
9.400000 1.600000 3.9540
9.500000 1.600000 3.9620
9.600000 1.600000 3.9544
9.700000 1.600000 3.9545
9.800000 1.600000 3.9548
9.900000 1.600000 3.9529
10.000000 1.600000 3.9570
10.100000 1.600000 3.9611
10.200000 1.600000 3.9588
10.300000 1.600000 3.9519
10.400000 1.600000 3.9589
10.500000 1.600000 3.9561
10.600000 1.600000 3.9456
10.700000 1.600000 3.9530
10.800000 1.600000 3.9530
10.900000 1.600000 3.9481
11.000000 1.600000 3.9493
11.100000 1.600000 3.9496
11.200000 1.600000 3.9539
11.300000 1.600000 3.9437
11.400000 1.600000 3.9469
11.500000 1.600000 3.9439
11.600000 1.600000 3.9402
11.700000 1.600000 3.9377
11.800000 1.600000 3.9372
11.900000 1.600000 3.9311
12.000000 1.600000 3.9310
12.100000 1.600000 3.9311
12.200000 1.600000 3.9260
12.300000 1.600000 3.9262
12.400000 1.600000 3.9238
12.500000 1.600000 3.9263
12.600000 1.600000 3.9111
12.700000 1.600000 3.9124
12.800000 1.600000 3.9114
12.900000 1.600000 3.9105
13.000000 1.600000 3.9048
13.100000 1.600000 3.9066
13.200000 1.600000 3.9075
13.300000 1.600000 3.9127
13.400000 1.600000 3.8990
13.500000 1.600000 3.8991
13.600000 1.600000 3.8918
13.700000 1.600000 3.8999
13.800000 1.600000 3.9036
13.900000 1.600000 3.9002
14.000000 1.600000 3.9002
14.100000 1.600000 3.8962
14.200000 1.600000 3.9040
14.300000 1.600000 3.8863
14.400000 1.600000 3.8883
14.500000 1.600000 3.8834
14.600000 1.600000 3.8797
14.700000 1.600000 3.8936
14.800000 1.600000 3.8795
14.900000 1.600000 3.8888
15.000000 1.600000 3.8935
15.100000 1.600000 3.8804
15.200000 1.600000 3.8844
15.300000 1.600000 3.9022
15.400000 1.600000 3.8891
15.500000 1.600000 3.8837
15.600000 1.600000 3.8813
15.700000 1.600000 3.8808
15.800000 1.600000 3.8769
15.900000 1.600000 3.8921
16.000000 1.600000 3.8829
16.100000 1.600000 3.9000
16.200001 1.600000 3.8827
16.299999 1.600000 3.8900
16.400000 1.600000 3.8911
16.500000 1.600000 3.8904
16.600000 1.600000 3.8821
16.700001 1.600000 3.8871
16.799999 1.600000 3.8833
16.900000 1.600000 3.8889
17.000000 1.600000 3.8757
17.100000 1.600000 3.8891
17.200001 1.600000 3.8790
17.299999 1.600000 3.8907
17.400000 1.600000 3.8963
17.500000 1.600000 3.8804
17.600000 1.600000 3.8770
17.700001 1.600000 3.8880
17.799999 1.600000 3.8830
17.900000 1.600000 3.8917
18.000000 1.600000 3.8744
18.100000 1.600000 3.8795
18.200001 1.600000 3.8929
0.000000 1.700000 3.9045
0.100000 1.700000 3.8841
0.200000 1.700000 3.8896
0.300000 1.700000 3.9020
0.400000 1.700000 3.8963
0.500000 1.700000 3.8858
0.600000 1.700000 3.8759
0.700000 1.700000 3.8982
0.800000 1.700000 3.8800
0.900000 1.700000 3.8860
1.000000 1.700000 3.8843
1.100000 1.700000 3.8935
1.200000 1.700000 3.8912
1.300000 1.700000 3.8940
1.400000 1.700000 3.8911
1.500000 1.700000 3.8979
1.600000 1.700000 3.8958
1.700000 1.700000 3.8917
1.800000 1.700000 3.8826
1.900000 1.700000 3.8855
2.000000 1.700000 3.8792
2.100000 1.700000 3.8999
2.200000 1.700000 3.8807
2.300000 1.700000 3.8940
2.400000 1.700000 3.8919
2.500000 1.700000 3.8893
2.600000 1.700000 3.8801
2.700000 1.700000 3.8864
2.800000 1.700000 3.8893
2.900000 1.700000 3.8904
3.000000 1.700000 3.8871
3.100000 1.700000 3.8909
3.200000 1.700000 3.8966
3.300000 1.700000 3.8901
3.400000 1.700000 3.8832
3.500000 1.700000 3.8927
3.600000 1.700000 3.8967
3.700000 1.700000 3.8932
3.800000 1.700000 3.8899
3.900000 1.700000 3.8907
4.000000 1.700000 3.9032
4.100000 1.700000 3.8889
4.200000 1.700000 3.8952
4.300000 1.700000 3.9019
4.400000 1.700000 3.9062
4.500000 1.700000 3.8996
4.600000 1.700000 3.8983
4.700000 1.700000 3.8948
4.800000 1.700000 3.9113
4.900000 1.700000 3.8922
5.000000 1.700000 3.9031
5.100000 1.700000 3.9089
5.200000 1.700000 3.9139
5.300000 1.700000 3.9121
5.400000 1.700000 3.9154
5.500000 1.700000 3.9153
5.600000 1.700000 3.9283
5.700000 1.700000 3.9192
5.800000 1.700000 3.9201
5.900000 1.700000 3.9226
6.000000 1.700000 3.9263
6.100000 1.700000 3.9194
6.200000 1.700000 3.9208
6.300000 1.700000 3.9319
6.400000 1.700000 3.9348
6.500000 1.700000 3.9382
6.600000 1.700000 3.9273
6.700000 1.700000 3.9336
6.800000 1.700000 3.9370
6.900000 1.700000 3.9273
7.000000 1.700000 3.9533
7.100000 1.700000 3.9338
7.200000 1.700000 3.9410
7.300000 1.700000 3.9519
7.400000 1.700000 3.9359
7.500000 1.700000 3.9497
7.600000 1.700000 3.9440
7.700000 1.700000 3.9537
7.800000 1.700000 3.9388
7.900000 1.700000 3.9602
8.000000 1.700000 3.9499
8.100000 1.700000 3.9547
8.200000 1.700000 3.9535
8.300000 1.700000 3.9519
8.400000 1.700000 3.9620
8.500000 1.700000 3.9679
8.600000 1.700000 3.9579
8.700000 1.700000 3.9522
8.800000 1.700000 3.9508
8.900000 1.700000 3.9578
9.000000 1.700000 3.9449
9.100000 1.700000 3.9487
9.200000 1.700000 3.9567
9.300000 1.700000 3.9548
9.400000 1.700000 3.9579
9.500000 1.700000 3.9512
9.600000 1.700000 3.9687
9.700000 1.700000 3.9631
9.800000 1.700000 3.9565
9.900000 1.700000 3.9660
10.000000 1.700000 3.9652
10.100000 1.700000 3.9704
10.200000 1.700000 3.9544
10.300000 1.700000 3.9540
10.400000 1.700000 3.9575
10.500000 1.700000 3.9529
10.600000 1.700000 3.9479
10.700000 1.700000 3.9530
10.800000 1.700000 3.9508
10.900000 1.700000 3.9518
11.000000 1.700000 3.9479
11.100000 1.700000 3.9437
11.200000 1.700000 3.9509
11.300000 1.700000 3.9451
11.400000 1.700000 3.9425
11.500000 1.700000 3.9551
11.600000 1.700000 3.9398
11.700000 1.700000 3.9336
11.800000 1.700000 3.9324
11.900000 1.700000 3.9233
12.000000 1.700000 3.9297
12.100000 1.700000 3.9515
12.200000 1.700000 3.9321
12.300000 1.700000 3.9408
12.400000 1.700000 3.9236
12.500000 1.700000 3.9221
12.600000 1.700000 3.9360
12.700000 1.700000 3.9108
12.800000 1.700000 3.9255
12.900000 1.700000 3.9082
13.000000 1.700000 3.9044
13.100000 1.700000 3.9257
13.200000 1.700000 3.9034
13.300000 1.700000 3.9026
13.400000 1.700000 3.9086
13.500000 1.700000 3.9117
13.600000 1.700000 3.8943
13.700000 1.700000 3.8838
13.800000 1.700000 3.9050
13.900000 1.700000 3.8955
14.000000 1.700000 3.8969
14.100000 1.700000 3.8862
14.200000 1.700000 3.9031
14.300000 1.700000 3.8988
14.400000 1.700000 3.8986
14.500000 1.700000 3.8891
14.600000 1.700000 3.8980
14.700000 1.700000 3.8890
14.800000 1.700000 3.8903
14.900000 1.700000 3.8879
15.000000 1.700000 3.8969
15.100000 1.700000 3.8861
15.200000 1.700000 3.8847
15.300000 1.700000 3.8927
15.400000 1.700000 3.8874
15.500000 1.700000 3.8767
15.600000 1.700000 3.8918
15.700000 1.700000 3.8885
15.800000 1.700000 3.8796
15.900000 1.700000 3.8834
16.000000 1.700000 3.8921
16.100000 1.700000 3.8828
16.200001 1.700000 3.8875
16.299999 1.700000 3.8865
16.400000 1.700000 3.8913
16.500000 1.700000 3.8713
16.600000 1.700000 3.8755
16.700001 1.700000 3.8977
16.799999 1.700000 3.8959
16.900000 1.700000 3.8950
17.000000 1.700000 3.8984
17.100000 1.700000 3.8898
17.200001 1.700000 3.8922
17.299999 1.700000 3.8869
17.400000 1.700000 3.8841
17.500000 1.700000 3.8928
17.600000 1.700000 3.8851
17.700001 1.700000 3.8863
17.799999 1.700000 3.8785
17.900000 1.700000 3.8883
18.000000 1.700000 3.8899
18.100000 1.700000 3.8740
18.200001 1.700000 3.8973
0.000000 1.800000 3.9126
0.100000 1.800000 3.8821
0.200000 1.800000 3.8933
0.300000 1.800000 3.8791
0.400000 1.800000 3.8870
0.500000 1.800000 3.9048
0.600000 1.800000 3.9056
0.700000 1.800000 3.8964
0.800000 1.800000 3.8878
0.900000 1.800000 3.8875
1.000000 1.800000 3.8795
1.100000 1.800000 3.8886
1.200000 1.800000 3.8913
1.300000 1.800000 3.8895
1.400000 1.800000 3.8882
1.500000 1.800000 3.8761
1.600000 1.800000 3.8989
1.700000 1.800000 3.9009
1.800000 1.800000 3.8897
1.900000 1.800000 3.9027
2.000000 1.800000 3.8938
2.100000 1.800000 3.8765
2.200000 1.800000 3.8884
2.300000 1.800000 3.8878
2.400000 1.800000 3.8798
2.500000 1.800000 3.8882
2.600000 1.800000 3.8959
2.700000 1.800000 3.8912
2.800000 1.800000 3.8875
2.900000 1.800000 3.8875
3.000000 1.800000 3.8901
3.100000 1.800000 3.8782
3.200000 1.800000 3.8898
3.300000 1.800000 3.8945
3.400000 1.800000 3.8961
3.500000 1.800000 3.8961
3.600000 1.800000 3.8926
3.700000 1.800000 3.8919
3.800000 1.800000 3.8828
3.900000 1.800000 3.8960
4.000000 1.800000 3.8967
4.100000 1.800000 3.9096
4.200000 1.800000 3.9095
4.300000 1.800000 3.8850
4.400000 1.800000 3.8995
4.500000 1.800000 3.9080
4.600000 1.800000 3.9118
4.700000 1.800000 3.8981
4.800000 1.800000 3.8997
4.900000 1.800000 3.9003
5.000000 1.800000 3.9242
5.100000 1.800000 3.9123
5.200000 1.800000 3.9126
5.300000 1.800000 3.9187
5.400000 1.800000 3.9083
5.500000 1.800000 3.9253
5.600000 1.800000 3.9167
5.700000 1.800000 3.9150
5.800000 1.800000 3.9121
5.900000 1.800000 3.9074
6.000000 1.800000 3.9080
6.100000 1.800000 3.9225
6.200000 1.800000 3.9307
6.300000 1.800000 3.9327
6.400000 1.800000 3.9363
6.500000 1.800000 3.9248
6.600000 1.800000 3.9338
6.700000 1.800000 3.9438
6.800000 1.800000 3.9386
6.900000 1.800000 3.9384
7.000000 1.800000 3.9440
7.100000 1.800000 3.9417
7.200000 1.800000 3.9484
7.300000 1.800000 3.9445
7.400000 1.800000 3.9334
7.500000 1.800000 3.9421
7.600000 1.800000 3.9533
7.700000 1.800000 3.9448
7.800000 1.800000 3.9580
7.900000 1.800000 3.9407
8.000000 1.800000 3.9599
8.100000 1.800000 3.9499
8.200000 1.800000 3.9548
8.300000 1.800000 3.9514
8.400000 1.800000 3.9501
8.500000 1.800000 3.9407
8.600000 1.800000 3.9625
8.700000 1.800000 3.9575
8.800000 1.800000 3.9649
8.900000 1.800000 3.9601
9.000000 1.800000 3.9491
9.100000 1.800000 3.9675
9.200000 1.800000 3.9591
9.300000 1.800000 3.9412
9.400000 1.800000 3.9647
9.500000 1.800000 3.9515
9.600000 1.800000 3.9563
9.700000 1.800000 3.9643
9.800000 1.800000 3.9656
9.900000 1.800000 3.9578
10.000000 1.800000 3.9610
10.100000 1.800000 3.9563
10.200000 1.800000 3.9591
10.300000 1.800000 3.9579
10.400000 1.800000 3.9586
10.500000 1.800000 3.9730
10.600000 1.800000 3.9584
10.700000 1.800000 3.9493
10.800000 1.800000 3.9530
10.900000 1.800000 3.9554
11.000000 1.800000 3.9555
11.100000 1.800000 3.9583
11.200000 1.800000 3.9491
11.300000 1.800000 3.9553
11.400000 1.800000 3.9535
11.500000 1.800000 3.9473
11.600000 1.800000 3.9349
11.700000 1.800000 3.9300
11.800000 1.800000 3.9404
11.900000 1.800000 3.9368
12.000000 1.800000 3.9377
12.100000 1.800000 3.9268
12.200000 1.800000 3.9464
12.300000 1.800000 3.9246
12.400000 1.800000 3.9262
12.500000 1.800000 3.9310
12.600000 1.800000 3.9273
12.700000 1.800000 3.9273
12.800000 1.800000 3.9220
12.900000 1.800000 3.9256
13.000000 1.800000 3.9275
13.100000 1.800000 3.9075
13.200000 1.800000 3.9106
13.300000 1.800000 3.9091
13.400000 1.800000 3.9065
13.500000 1.800000 3.9127
13.600000 1.800000 3.9093
13.700000 1.800000 3.8964
13.800000 1.800000 3.8996
13.900000 1.800000 3.9040
14.000000 1.800000 3.8976
14.100000 1.800000 3.8801
14.200000 1.800000 3.8903
14.300000 1.800000 3.9009
14.400000 1.800000 3.8991
14.500000 1.800000 3.8815
14.600000 1.800000 3.9002
14.700000 1.800000 3.8758
14.800000 1.800000 3.8799
14.900000 1.800000 3.8902
15.000000 1.800000 3.8965
15.100000 1.800000 3.8960
15.200000 1.800000 3.8962
15.300000 1.800000 3.8883
15.400000 1.800000 3.8825
15.500000 1.800000 3.8986
15.600000 1.800000 3.8904
15.700000 1.800000 3.8862
15.800000 1.800000 3.8717
15.900000 1.800000 3.8861
16.000000 1.800000 3.8842
16.100000 1.800000 3.8862
16.200001 1.800000 3.8931
16.299999 1.800000 3.8892
16.400000 1.800000 3.8973
16.500000 1.800000 3.8936
16.600000 1.800000 3.8870
16.700001 1.800000 3.8937
16.799999 1.800000 3.8903
16.900000 1.800000 3.8922
17.000000 1.800000 3.8903
17.100000 1.800000 3.8896
17.200001 1.800000 3.8821
17.299999 1.800000 3.8935
17.400000 1.800000 3.8828
17.500000 1.800000 3.8946
17.600000 1.800000 3.8873
17.700001 1.800000 3.8875
17.799999 1.800000 3.8962
17.900000 1.800000 3.8824
18.000000 1.800000 3.8771
18.100000 1.800000 3.8940
18.200001 1.800000 3.8606
0.000000 1.900000 3.8712
0.100000 1.900000 3.8790
0.200000 1.900000 3.8897
0.300000 1.900000 3.8887
0.400000 1.900000 3.8749
0.500000 1.900000 3.8911
0.600000 1.900000 3.8934
0.700000 1.900000 3.8879
0.800000 1.900000 3.8907
0.900000 1.900000 3.8803
1.000000 1.900000 3.8944
1.100000 1.900000 3.8895
1.200000 1.900000 3.8816
1.300000 1.900000 3.8993
1.400000 1.900000 3.8811
1.500000 1.900000 3.8910
1.600000 1.900000 3.8796
1.700000 1.900000 3.8847
1.800000 1.900000 3.8808
1.900000 1.900000 3.8873
2.000000 1.900000 3.8886
2.100000 1.900000 3.8978
2.200000 1.900000 3.8874
2.300000 1.900000 3.8887
2.400000 1.900000 3.8805
2.500000 1.900000 3.8798
2.600000 1.900000 3.9028
2.700000 1.900000 3.8804
2.800000 1.900000 3.8876
2.900000 1.900000 3.8768
3.000000 1.900000 3.8984
3.100000 1.900000 3.8921
3.200000 1.900000 3.9029
3.300000 1.900000 3.8988
3.400000 1.900000 3.8861
3.500000 1.900000 3.8862
3.600000 1.900000 3.8948
3.700000 1.900000 3.8852
3.800000 1.900000 3.8899
3.900000 1.900000 3.8972
4.000000 1.900000 3.8952
4.100000 1.900000 3.8918
4.200000 1.900000 3.8950
4.300000 1.900000 3.8944
4.400000 1.900000 3.8905
4.500000 1.900000 3.9068
4.600000 1.900000 3.9012
4.700000 1.900000 3.9010
4.800000 1.900000 3.9058
4.900000 1.900000 3.9212
5.000000 1.900000 3.9016
5.100000 1.900000 3.9297
5.200000 1.900000 3.9045
5.300000 1.900000 3.9076
5.400000 1.900000 3.9108
5.500000 1.900000 3.9176
5.600000 1.900000 3.9056
5.700000 1.900000 3.9212
5.800000 1.900000 3.9124
5.900000 1.900000 3.9122
6.000000 1.900000 3.9175
6.100000 1.900000 3.9236
6.200000 1.900000 3.9289
6.300000 1.900000 3.9304
6.400000 1.900000 3.9351
6.500000 1.900000 3.9446
6.600000 1.900000 3.9359
6.700000 1.900000 3.9404
6.800000 1.900000 3.9397
6.900000 1.900000 3.9322
7.000000 1.900000 3.9435
7.100000 1.900000 3.9430
7.200000 1.900000 3.9513
7.300000 1.900000 3.9511
7.400000 1.900000 3.9568
7.500000 1.900000 3.9476
7.600000 1.900000 3.9463
7.700000 1.900000 3.9486
7.800000 1.900000 3.9469
7.900000 1.900000 3.9558
8.000000 1.900000 3.9479
8.100000 1.900000 3.9546
8.200000 1.900000 3.9571
8.300000 1.900000 3.9475
8.400000 1.900000 3.9692
8.500000 1.900000 3.9458
8.600000 1.900000 3.9379
8.700000 1.900000 3.9548
8.800000 1.900000 3.9657
8.900000 1.900000 3.9428
9.000000 1.900000 3.9615
9.100000 1.900000 3.9588
9.200000 1.900000 3.9633
9.300000 1.900000 3.9488
9.400000 1.900000 3.9568
9.500000 1.900000 3.9575
9.600000 1.900000 3.9607
9.700000 1.900000 3.9560
9.800000 1.900000 3.9642
9.900000 1.900000 3.9504
10.000000 1.900000 3.9628
10.100000 1.900000 3.9622
10.200000 1.900000 3.9630
10.300000 1.900000 3.9570
10.400000 1.900000 3.9671
10.500000 1.900000 3.9577
10.600000 1.900000 3.9719
10.700000 1.900000 3.9669
10.800000 1.900000 3.9558
10.900000 1.900000 3.9689
11.000000 1.900000 3.9664
11.100000 1.900000 3.9561
11.200000 1.900000 3.9529
11.300000 1.900000 3.9454
11.400000 1.900000 3.9422
11.500000 1.900000 3.9458
11.600000 1.900000 3.9567
11.700000 1.900000 3.9520
11.800000 1.900000 3.9424
11.900000 1.900000 3.9455
12.000000 1.900000 3.9341
12.100000 1.900000 3.9393
12.200000 1.900000 3.9284
12.300000 1.900000 3.9336
12.400000 1.900000 3.9328
12.500000 1.900000 3.9344
12.600000 1.900000 3.9173
12.700000 1.900000 3.9271
12.800000 1.900000 3.9247
12.900000 1.900000 3.9156
13.000000 1.900000 3.9201
13.100000 1.900000 3.9082
13.200000 1.900000 3.9102
13.300000 1.900000 3.9003
13.400000 1.900000 3.9103
13.500000 1.900000 3.9118
13.600000 1.900000 3.9122
13.700000 1.900000 3.9057
13.800000 1.900000 3.9006
13.900000 1.900000 3.8875
14.000000 1.900000 3.8917
14.100000 1.900000 3.8988
14.200000 1.900000 3.9016
14.300000 1.900000 3.8867
14.400000 1.900000 3.8935
14.500000 1.900000 3.9053
14.600000 1.900000 3.8947
14.700000 1.900000 3.8895
14.800000 1.900000 3.8859
14.900000 1.900000 3.8891
15.000000 1.900000 3.9012
15.100000 1.900000 3.8919
15.200000 1.900000 3.8924
15.300000 1.900000 3.8931
15.400000 1.900000 3.8929
15.500000 1.900000 3.8819
15.600000 1.900000 3.8833
15.700000 1.900000 3.8963
15.800000 1.900000 3.8999
15.900000 1.900000 3.8884
16.000000 1.900000 3.8696
16.100000 1.900000 3.8815
16.200001 1.900000 3.8886
16.299999 1.900000 3.8727
16.400000 1.900000 3.8821
16.500000 1.900000 3.8756
16.600000 1.900000 3.8884
16.700001 1.900000 3.8796
16.799999 1.900000 3.8776
16.900000 1.900000 3.8843
17.000000 1.900000 3.8876
17.100000 1.900000 3.8766
17.200001 1.900000 3.8933
17.299999 1.900000 3.8796
17.400000 1.900000 3.8915
17.500000 1.900000 3.8885
17.600000 1.900000 3.8960
17.700001 1.900000 3.8919
17.799999 1.900000 3.8790
17.900000 1.900000 3.8908
18.000000 1.900000 3.8870
18.100000 1.900000 3.8816
18.200001 1.900000 3.8875
0.000000 2.000000 3.8829
0.100000 2.000000 3.8937
0.200000 2.000000 3.9008
0.300000 2.000000 3.8995
0.400000 2.000000 3.8909
0.500000 2.000000 3.8739
0.600000 2.000000 3.8979
0.700000 2.000000 3.8857
0.800000 2.000000 3.8871
0.900000 2.000000 3.8886
1.000000 2.000000 3.8977
1.100000 2.000000 3.8951
1.200000 2.000000 3.8981
1.300000 2.000000 3.8953
1.400000 2.000000 3.8834
1.500000 2.000000 3.8812
1.600000 2.000000 3.8781
1.700000 2.000000 3.8946
1.800000 2.000000 3.8782
1.900000 2.000000 3.8854
2.000000 2.000000 3.8998
2.100000 2.000000 3.8918
2.200000 2.000000 3.8823
2.300000 2.000000 3.8799
2.400000 2.000000 3.8856
2.500000 2.000000 3.8929
2.600000 2.000000 3.8929
2.700000 2.000000 3.8896
2.800000 2.000000 3.8828
2.900000 2.000000 3.8956
3.000000 2.000000 3.8871
3.100000 2.000000 3.9002
3.200000 2.000000 3.8941
3.300000 2.000000 3.8865
3.400000 2.000000 3.8934
3.500000 2.000000 3.8895
3.600000 2.000000 3.9025
3.700000 2.000000 3.8991
3.800000 2.000000 3.8969
3.900000 2.000000 3.9033
4.000000 2.000000 3.9052
4.100000 2.000000 3.8969
4.200000 2.000000 3.8908
4.300000 2.000000 3.8975
4.400000 2.000000 3.8990
4.500000 2.000000 3.9083
4.600000 2.000000 3.9070
4.700000 2.000000 3.8997
4.800000 2.000000 3.9181
4.900000 2.000000 3.9197
5.000000 2.000000 3.9110
5.100000 2.000000 3.9149
5.200000 2.000000 3.9189
5.300000 2.000000 3.9128
5.400000 2.000000 3.9144
5.500000 2.000000 3.9098
5.600000 2.000000 3.9202
5.700000 2.000000 3.9136
5.800000 2.000000 3.9140
5.900000 2.000000 3.9203
6.000000 2.000000 3.9338
6.100000 2.000000 3.9317
6.200000 2.000000 3.9224
6.300000 2.000000 3.9297
6.400000 2.000000 3.9376
6.500000 2.000000 3.9439
6.600000 2.000000 3.9244
6.700000 2.000000 3.9462
6.800000 2.000000 3.9454
6.900000 2.000000 3.9425
7.000000 2.000000 3.9424
7.100000 2.000000 3.9430
7.200000 2.000000 3.9347
7.300000 2.000000 3.9458
7.400000 2.000000 3.9393
7.500000 2.000000 3.9423
7.600000 2.000000 3.9495
7.700000 2.000000 3.9501
7.800000 2.000000 3.9398
7.900000 2.000000 3.9460
8.000000 2.000000 3.9433
8.100000 2.000000 3.9427
8.200000 2.000000 3.9519
8.300000 2.000000 3.9558
8.400000 2.000000 3.9477
8.500000 2.000000 3.9507
8.600000 2.000000 3.9581
8.700000 2.000000 3.9553
8.800000 2.000000 3.9505
8.900000 2.000000 3.9578
9.000000 2.000000 3.9632
9.100000 2.000000 3.9581
9.200000 2.000000 3.9542
9.300000 2.000000 3.9570
9.400000 2.000000 3.9538
9.500000 2.000000 3.9537
9.600000 2.000000 3.9591
9.700000 2.000000 3.9528
9.800000 2.000000 3.9650
9.900000 2.000000 3.9465
10.000000 2.000000 3.9551
10.100000 2.000000 3.9718
10.200000 2.000000 3.9643
10.300000 2.000000 3.9650
10.400000 2.000000 3.9717
10.500000 2.000000 3.9600
10.600000 2.000000 3.9583
10.700000 2.000000 3.9676
10.800000 2.000000 3.9645
10.900000 2.000000 3.9572
11.000000 2.000000 3.9540
11.100000 2.000000 3.9554
11.200000 2.000000 3.9582
11.300000 2.000000 3.9550
11.400000 2.000000 3.9497
11.500000 2.000000 3.9504
11.600000 2.000000 3.9567
11.700000 2.000000 3.9574
11.800000 2.000000 3.9453
11.900000 2.000000 3.9459
12.000000 2.000000 3.9365
12.100000 2.000000 3.9441
12.200000 2.000000 3.9313
12.300000 2.000000 3.9383
12.400000 2.000000 3.9317
12.500000 2.000000 3.9388
12.600000 2.000000 3.9274
12.700000 2.000000 3.9319
12.800000 2.000000 3.9279
12.900000 2.000000 3.9307
13.000000 2.000000 3.9211
13.100000 2.000000 3.9134
13.200000 2.000000 3.9202
13.300000 2.000000 3.9152
13.400000 2.000000 3.9195
13.500000 2.000000 3.9045
13.600000 2.000000 3.9063
13.700000 2.000000 3.9058
13.800000 2.000000 3.8880
13.900000 2.000000 3.9046
14.000000 2.000000 3.9015
14.100000 2.000000 3.8998
14.200000 2.000000 3.9009
14.300000 2.000000 3.8907
14.400000 2.000000 3.8942
14.500000 2.000000 3.8938
14.600000 2.000000 3.8916
14.700000 2.000000 3.8947
14.800000 2.000000 3.8966
14.900000 2.000000 3.8852
15.000000 2.000000 3.8871
15.100000 2.000000 3.8884
15.200000 2.000000 3.8910
15.300000 2.000000 3.8952
15.400000 2.000000 3.8859
15.500000 2.000000 3.8836
15.600000 2.000000 3.8916
15.700000 2.000000 3.8946
15.800000 2.000000 3.8925
15.900000 2.000000 3.8890
16.000000 2.000000 3.8946
16.100000 2.000000 3.8848
16.200001 2.000000 3.8796
16.299999 2.000000 3.8878
16.400000 2.000000 3.8834
16.500000 2.000000 3.8883
16.600000 2.000000 3.8847
16.700001 2.000000 3.8886
16.799999 2.000000 3.8887
16.900000 2.000000 3.8733
17.000000 2.000000 3.8908
17.100000 2.000000 3.8759
17.200001 2.000000 3.8918
17.299999 2.000000 3.8759
17.400000 2.000000 3.8848
17.500000 2.000000 3.8899
17.600000 2.000000 3.8892
17.700001 2.000000 3.8874
17.799999 2.000000 3.8802
17.900000 2.000000 3.8881
18.000000 2.000000 3.8852
18.100000 2.000000 3.8902
18.200001 2.000000 3.8987
0.000000 2.100000 3.8803
0.100000 2.100000 3.8830
0.200000 2.100000 3.8845
0.300000 2.100000 3.8843
0.400000 2.100000 3.8803
0.500000 2.100000 3.8820
0.600000 2.100000 3.8896
0.700000 2.100000 3.8877
0.800000 2.100000 3.8918
0.900000 2.100000 3.8731
1.000000 2.100000 3.8978
1.100000 2.100000 3.8949
1.200000 2.100000 3.8879
1.300000 2.100000 3.8893
1.400000 2.100000 3.8793
1.500000 2.100000 3.9006
1.600000 2.100000 3.8743
1.700000 2.100000 3.8959
1.800000 2.100000 3.8929
1.900000 2.100000 3.8906
2.000000 2.100000 3.9052
2.100000 2.100000 3.8891
2.200000 2.100000 3.8959
2.300000 2.100000 3.8932
2.400000 2.100000 3.8823
2.500000 2.100000 3.8979
2.600000 2.100000 3.8883
2.700000 2.100000 3.8990
2.800000 2.100000 3.8916
2.900000 2.100000 3.8836
3.000000 2.100000 3.8890
3.100000 2.100000 3.8872
3.200000 2.100000 3.8979
3.300000 2.100000 3.8893
3.400000 2.100000 3.8888
3.500000 2.100000 3.9026
3.600000 2.100000 3.8954
3.700000 2.100000 3.8851
3.800000 2.100000 3.8947
3.900000 2.100000 3.8966
4.000000 2.100000 3.9011
4.100000 2.100000 3.9063
4.200000 2.100000 3.9091
4.300000 2.100000 3.9072
4.400000 2.100000 3.9233
4.500000 2.100000 3.9120
4.600000 2.100000 3.9057
4.700000 2.100000 3.8971
4.800000 2.100000 3.9105
4.900000 2.100000 3.9185
5.000000 2.100000 3.9133
5.100000 2.100000 3.9112
5.200000 2.100000 3.9046
5.300000 2.100000 3.9183
5.400000 2.100000 3.9073
5.500000 2.100000 3.9133
5.600000 2.100000 3.9271
5.700000 2.100000 3.9288
5.800000 2.100000 3.9250
5.900000 2.100000 3.9318
6.000000 2.100000 3.9316
6.100000 2.100000 3.9195
6.200000 2.100000 3.9371
6.300000 2.100000 3.9417
6.400000 2.100000 3.9315
6.500000 2.100000 3.9401
6.600000 2.100000 3.9279
6.700000 2.100000 3.9298
6.800000 2.100000 3.9322
6.900000 2.100000 3.9405
7.000000 2.100000 3.9354
7.100000 2.100000 3.9460
7.200000 2.100000 3.9367
7.300000 2.100000 3.9336
7.400000 2.100000 3.9431
7.500000 2.100000 3.9571
7.600000 2.100000 3.9533
7.700000 2.100000 3.9549
7.800000 2.100000 3.9425
7.900000 2.100000 3.9571
8.000000 2.100000 3.9503
8.100000 2.100000 3.9462
8.200000 2.100000 3.9462
8.300000 2.100000 3.9440
8.400000 2.100000 3.9513
8.500000 2.100000 3.9515
8.600000 2.100000 3.9416
8.700000 2.100000 3.9459
8.800000 2.100000 3.9540
8.900000 2.100000 3.9558
9.000000 2.100000 3.9457
9.100000 2.100000 3.9513
9.200000 2.100000 3.9608
9.300000 2.100000 3.9534
9.400000 2.100000 3.9501
9.500000 2.100000 3.9542
9.600000 2.100000 3.9507
9.700000 2.100000 3.9573
9.800000 2.100000 3.9446
9.900000 2.100000 3.9482
10.000000 2.100000 3.9584
10.100000 2.100000 3.9700
10.200000 2.100000 3.9521
10.300000 2.100000 3.9503
10.400000 2.100000 3.9619
10.500000 2.100000 3.9694
10.600000 2.100000 3.9703
10.700000 2.100000 3.9688
10.800000 2.100000 3.9621
10.900000 2.100000 3.9690
11.000000 2.100000 3.9616
11.100000 2.100000 3.9601
11.200000 2.100000 3.9553
11.300000 2.100000 3.9700
11.400000 2.100000 3.9626
11.500000 2.100000 3.9557
11.600000 2.100000 3.9606
11.700000 2.100000 3.9532
11.800000 2.100000 3.9428
11.900000 2.100000 3.9566
12.000000 2.100000 3.9543
12.100000 2.100000 3.9420
12.200000 2.100000 3.9426
12.300000 2.100000 3.9459
12.400000 2.100000 3.9291
12.500000 2.100000 3.9367
12.600000 2.100000 3.9323
12.700000 2.100000 3.9307
12.800000 2.100000 3.9177
12.900000 2.100000 3.9244
13.000000 2.100000 3.9266
13.100000 2.100000 3.9270
13.200000 2.100000 3.9181
13.300000 2.100000 3.9191
13.400000 2.100000 3.9124
13.500000 2.100000 3.9032
13.600000 2.100000 3.9091
13.700000 2.100000 3.9115
13.800000 2.100000 3.9103
13.900000 2.100000 3.9125
14.000000 2.100000 3.8962
14.100000 2.100000 3.9034
14.200000 2.100000 3.9014
14.300000 2.100000 3.8945
14.400000 2.100000 3.8911
14.500000 2.100000 3.9000
14.600000 2.100000 3.8984
14.700000 2.100000 3.8885
14.800000 2.100000 3.8977
14.900000 2.100000 3.8909
15.000000 2.100000 3.8899
15.100000 2.100000 3.8848
15.200000 2.100000 3.8914
15.300000 2.100000 3.8990
15.400000 2.100000 3.8933
15.500000 2.100000 3.8920
15.600000 2.100000 3.8804
15.700000 2.100000 3.8997
15.800000 2.100000 3.8998
15.900000 2.100000 3.8835
16.000000 2.100000 3.8882
16.100000 2.100000 3.8968
16.200001 2.100000 3.8888
16.299999 2.100000 3.8976
16.400000 2.100000 3.8905
16.500000 2.100000 3.8864
16.600000 2.100000 3.8780
16.700001 2.100000 3.8805
16.799999 2.100000 3.8845
16.900000 2.100000 3.8827
17.000000 2.100000 3.8844
17.100000 2.100000 3.8835
17.200001 2.100000 3.8773
17.299999 2.100000 3.8798
17.400000 2.100000 3.8790
17.500000 2.100000 3.8822
17.600000 2.100000 3.8939
17.700001 2.100000 3.8829
17.799999 2.100000 3.8793
17.900000 2.100000 3.8846
18.000000 2.100000 3.8822
18.100000 2.100000 3.8876
18.200001 2.100000 3.8732
0.000000 2.200000 3.8982
0.100000 2.200000 3.8877
0.200000 2.200000 3.8746
0.300000 2.200000 3.8855
0.400000 2.200000 3.8872
0.500000 2.200000 3.8829
0.600000 2.200000 3.8882
0.700000 2.200000 3.8857
0.800000 2.200000 3.8784
0.900000 2.200000 3.8953
1.000000 2.200000 3.8904
1.100000 2.200000 3.8838
1.200000 2.200000 3.8832
1.300000 2.200000 3.8920
1.400000 2.200000 3.8977
1.500000 2.200000 3.8814
1.600000 2.200000 3.8753
1.700000 2.200000 3.8941
1.800000 2.200000 3.8990
1.900000 2.200000 3.8890
2.000000 2.200000 3.8749
2.100000 2.200000 3.8926
2.200000 2.200000 3.8914
2.300000 2.200000 3.8854
2.400000 2.200000 3.8931
2.500000 2.200000 3.8818
2.600000 2.200000 3.8798
2.700000 2.200000 3.8920
2.800000 2.200000 3.8817
2.900000 2.200000 3.8862
3.000000 2.200000 3.9025
3.100000 2.200000 3.8886
3.200000 2.200000 3.8983
3.300000 2.200000 3.8753
3.400000 2.200000 3.9058
3.500000 2.200000 3.8931
3.600000 2.200000 3.9011
3.700000 2.200000 3.8956
3.800000 2.200000 3.8941
3.900000 2.200000 3.8993
4.000000 2.200000 3.9073
4.100000 2.200000 3.8959
4.200000 2.200000 3.8996
4.300000 2.200000 3.9049
4.400000 2.200000 3.9005
4.500000 2.200000 3.8974
4.600000 2.200000 3.8865
4.700000 2.200000 3.9152
4.800000 2.200000 3.9236
4.900000 2.200000 3.9097
5.000000 2.200000 3.9084
5.100000 2.200000 3.8983
5.200000 2.200000 3.9175
5.300000 2.200000 3.9111
5.400000 2.200000 3.9204
5.500000 2.200000 3.9195
5.600000 2.200000 3.9245
5.700000 2.200000 3.9223
5.800000 2.200000 3.9282
5.900000 2.200000 3.9280
6.000000 2.200000 3.9217
6.100000 2.200000 3.9269
6.200000 2.200000 3.9305
6.300000 2.200000 3.9482
6.400000 2.200000 3.9255
6.500000 2.200000 3.9303
6.600000 2.200000 3.9528
6.700000 2.200000 3.9512
6.800000 2.200000 3.9465
6.900000 2.200000 3.9267
7.000000 2.200000 3.9452
7.100000 2.200000 3.9479
7.200000 2.200000 3.9346
7.300000 2.200000 3.9423
7.400000 2.200000 3.9479
7.500000 2.200000 3.9472
7.600000 2.200000 3.9561
7.700000 2.200000 3.9416
7.800000 2.200000 3.9500
7.900000 2.200000 3.9508
8.000000 2.200000 3.9455
8.100000 2.200000 3.9353
8.200000 2.200000 3.9562
8.300000 2.200000 3.9458
8.400000 2.200000 3.9352
8.500000 2.200000 3.9369
8.600000 2.200000 3.9436
8.700000 2.200000 3.9449
8.800000 2.200000 3.9403
8.900000 2.200000 3.9425
9.000000 2.200000 3.9423
9.100000 2.200000 3.9394
9.200000 2.200000 3.9405
9.300000 2.200000 3.9688
9.400000 2.200000 3.9543
9.500000 2.200000 3.9515
9.600000 2.200000 3.9523
9.700000 2.200000 3.9549
9.800000 2.200000 3.9573
9.900000 2.200000 3.9723
10.000000 2.200000 3.9690
10.100000 2.200000 3.9612
10.200000 2.200000 3.9673
10.300000 2.200000 3.9682
10.400000 2.200000 3.9574
10.500000 2.200000 3.9658
10.600000 2.200000 3.9533
10.700000 2.200000 3.9739
10.800000 2.200000 3.9554
10.900000 2.200000 3.9692
11.000000 2.200000 3.9705
11.100000 2.200000 3.9541
11.200000 2.200000 3.9618
11.300000 2.200000 3.9589
11.400000 2.200000 3.9651
11.500000 2.200000 3.9786
11.600000 2.200000 3.9580
11.700000 2.200000 3.9695
11.800000 2.200000 3.9570
11.900000 2.200000 3.9625
12.000000 2.200000 3.9585
12.100000 2.200000 3.9568
12.200000 2.200000 3.9530
12.300000 2.200000 3.9459
12.400000 2.200000 3.9373
12.500000 2.200000 3.9344
12.600000 2.200000 3.9315
12.700000 2.200000 3.9490
12.800000 2.200000 3.9473
12.900000 2.200000 3.9281
13.000000 2.200000 3.9356
13.100000 2.200000 3.9337
13.200000 2.200000 3.9146
13.300000 2.200000 3.9256
13.400000 2.200000 3.9144
13.500000 2.200000 3.9270
13.600000 2.200000 3.9215
13.700000 2.200000 3.9104
13.800000 2.200000 3.9200
13.900000 2.200000 3.9089
14.000000 2.200000 3.8855
14.100000 2.200000 3.9107
14.200000 2.200000 3.9011
14.300000 2.200000 3.8957
14.400000 2.200000 3.8965
14.500000 2.200000 3.8897
14.600000 2.200000 3.8839
14.700000 2.200000 3.8850
14.800000 2.200000 3.9070
14.900000 2.200000 3.8912
15.000000 2.200000 3.8863
15.100000 2.200000 3.8936
15.200000 2.200000 3.8981
15.300000 2.200000 3.8820
15.400000 2.200000 3.8876
15.500000 2.200000 3.8828
15.600000 2.200000 3.8831
15.700000 2.200000 3.8898
15.800000 2.200000 3.8945
15.900000 2.200000 3.8778
16.000000 2.200000 3.8809
16.100000 2.200000 3.8919
16.200001 2.200000 3.9009
16.299999 2.200000 3.8845
16.400000 2.200000 3.8930
16.500000 2.200000 3.8742
16.600000 2.200000 3.8920
16.700001 2.200000 3.8911
16.799999 2.200000 3.8879
16.900000 2.200000 3.8851
17.000000 2.200000 3.8927
17.100000 2.200000 3.8943
17.200001 2.200000 3.8857
17.299999 2.200000 3.8782
17.400000 2.200000 3.8975
17.500000 2.200000 3.8863
17.600000 2.200000 3.8727
17.700001 2.200000 3.8927
17.799999 2.200000 3.8805
17.900000 2.200000 3.8903
18.000000 2.200000 3.8832
18.100000 2.200000 3.8875
18.200001 2.200000 3.8885
0.000000 2.300000 3.9051
0.100000 2.300000 3.8938
0.200000 2.300000 3.8849
0.300000 2.300000 3.8853
0.400000 2.300000 3.8937
0.500000 2.300000 3.8813
0.600000 2.300000 3.8855
0.700000 2.300000 3.8948
0.800000 2.300000 3.8996
0.900000 2.300000 3.8869
1.000000 2.300000 3.8753
1.100000 2.300000 3.8813
1.200000 2.300000 3.8979
1.300000 2.300000 3.8785
1.400000 2.300000 3.8871
1.500000 2.300000 3.8792
1.600000 2.300000 3.8865
1.700000 2.300000 3.8850
1.800000 2.300000 3.8860
1.900000 2.300000 3.8891
2.000000 2.300000 3.8865
2.100000 2.300000 3.8939
2.200000 2.300000 3.8796
2.300000 2.300000 3.8839
2.400000 2.300000 3.8833
2.500000 2.300000 3.8983
2.600000 2.300000 3.8909
2.700000 2.300000 3.8787
2.800000 2.300000 3.8753
2.900000 2.300000 3.8933
3.000000 2.300000 3.8851
3.100000 2.300000 3.8810
3.200000 2.300000 3.8863
3.300000 2.300000 3.9031
3.400000 2.300000 3.8948
3.500000 2.300000 3.9024
3.600000 2.300000 3.8958
3.700000 2.300000 3.8965
3.800000 2.300000 3.9141
3.900000 2.300000 3.8872
4.000000 2.300000 3.9010
4.100000 2.300000 3.9009
4.200000 2.300000 3.9147
4.300000 2.300000 3.9041
4.400000 2.300000 3.9075
4.500000 2.300000 3.9116
4.600000 2.300000 3.9229
4.700000 2.300000 3.9091
4.800000 2.300000 3.9306
4.900000 2.300000 3.9154
5.000000 2.300000 3.9191
5.100000 2.300000 3.9079
5.200000 2.300000 3.9128
5.300000 2.300000 3.9120
5.400000 2.300000 3.9232
5.500000 2.300000 3.9264
5.600000 2.300000 3.9237
5.700000 2.300000 3.9261
5.800000 2.300000 3.9262
5.900000 2.300000 3.9404
6.000000 2.300000 3.9249
6.100000 2.300000 3.9368
6.200000 2.300000 3.9379
6.300000 2.300000 3.9365
6.400000 2.300000 3.9392
6.500000 2.300000 3.9286
6.600000 2.300000 3.9412
6.700000 2.300000 3.9383
6.800000 2.300000 3.9496
6.900000 2.300000 3.9403
7.000000 2.300000 3.9430
7.100000 2.300000 3.9451
7.200000 2.300000 3.9484
7.300000 2.300000 3.9376
7.400000 2.300000 3.9498
7.500000 2.300000 3.9500
7.600000 2.300000 3.9465
7.700000 2.300000 3.9504
7.800000 2.300000 3.9361
7.900000 2.300000 3.9377
8.000000 2.300000 3.9441
8.100000 2.300000 3.9446
8.200000 2.300000 3.9375
8.300000 2.300000 3.9488
8.400000 2.300000 3.9435
8.500000 2.300000 3.9392
8.600000 2.300000 3.9409
8.700000 2.300000 3.9458
8.800000 2.300000 3.9471
8.900000 2.300000 3.9370
9.000000 2.300000 3.9523
9.100000 2.300000 3.9293
9.200000 2.300000 3.9387
9.300000 2.300000 3.9394
9.400000 2.300000 3.9512
9.500000 2.300000 3.9429
9.600000 2.300000 3.9662
9.700000 2.300000 3.9596
9.800000 2.300000 3.9591
9.900000 2.300000 3.9542
10.000000 2.300000 3.9554
10.100000 2.300000 3.9564
10.200000 2.300000 3.9647
10.300000 2.300000 3.9677
10.400000 2.300000 3.9563
10.500000 2.300000 3.9634
10.600000 2.300000 3.9481
10.700000 2.300000 3.9538
10.800000 2.300000 3.9718
10.900000 2.300000 3.9740
11.000000 2.300000 3.9767
11.100000 2.300000 3.9633
11.200000 2.300000 3.9615
11.300000 2.300000 3.9613
11.400000 2.300000 3.9664
11.500000 2.300000 3.9632
11.600000 2.300000 3.9544
11.700000 2.300000 3.9703
11.800000 2.300000 3.9660
11.900000 2.300000 3.9694
12.000000 2.300000 3.9519
12.100000 2.300000 3.9564
12.200000 2.300000 3.9519
12.300000 2.300000 3.9379
12.400000 2.300000 3.9456
12.500000 2.300000 3.9333
12.600000 2.300000 3.9460
12.700000 2.300000 3.9316
12.800000 2.300000 3.9309
12.900000 2.300000 3.9446
13.000000 2.300000 3.9369
13.100000 2.300000 3.9311
13.200000 2.300000 3.9356
13.300000 2.300000 3.9231
13.400000 2.300000 3.9098
13.500000 2.300000 3.9125
13.600000 2.300000 3.9160
13.700000 2.300000 3.9104
13.800000 2.300000 3.9167
13.900000 2.300000 3.9012
14.000000 2.300000 3.8935
14.100000 2.300000 3.9133
14.200000 2.300000 3.8992
14.300000 2.300000 3.8887
14.400000 2.300000 3.9014
14.500000 2.300000 3.8914
14.600000 2.300000 3.8793
14.700000 2.300000 3.8929
14.800000 2.300000 3.8878
14.900000 2.300000 3.8924
15.000000 2.300000 3.9026
15.100000 2.300000 3.9099
15.200000 2.300000 3.8866
15.300000 2.300000 3.8784
15.400000 2.300000 3.8943
15.500000 2.300000 3.8857
15.600000 2.300000 3.9022
15.700000 2.300000 3.8890
15.800000 2.300000 3.8988
15.900000 2.300000 3.8873
16.000000 2.300000 3.8851
16.100000 2.300000 3.8855
16.200001 2.300000 3.8872
16.299999 2.300000 3.8978
16.400000 2.300000 3.8940
16.500000 2.300000 3.8982
16.600000 2.300000 3.8859
16.700001 2.300000 3.8759
16.799999 2.300000 3.8975
16.900000 2.300000 3.8858
17.000000 2.300000 3.8852
17.100000 2.300000 3.8750
17.200001 2.300000 3.8889
17.299999 2.300000 3.8813
17.400000 2.300000 3.8754
17.500000 2.300000 3.8794
17.600000 2.300000 3.8876
17.700001 2.300000 3.8925
17.799999 2.300000 3.8938
17.900000 2.300000 3.8884
18.000000 2.300000 3.8831
18.100000 2.300000 3.8882
18.200001 2.300000 3.8866
0.000000 2.400000 3.8851
0.100000 2.400000 3.8995
0.200000 2.400000 3.8899
0.300000 2.400000 3.8757
0.400000 2.400000 3.8880
0.500000 2.400000 3.8859
0.600000 2.400000 3.8983
0.700000 2.400000 3.8873
0.800000 2.400000 3.8900
0.900000 2.400000 3.8931
1.000000 2.400000 3.8901
1.100000 2.400000 3.8959
1.200000 2.400000 3.8926
1.300000 2.400000 3.9022
1.400000 2.400000 3.9025
1.500000 2.400000 3.8821
1.600000 2.400000 3.8833
1.700000 2.400000 3.8947
1.800000 2.400000 3.8859
1.900000 2.400000 3.8828
2.000000 2.400000 3.8938
2.100000 2.400000 3.8773
2.200000 2.400000 3.8787
2.300000 2.400000 3.8959
2.400000 2.400000 3.8840
2.500000 2.400000 3.8772
2.600000 2.400000 3.8925
2.700000 2.400000 3.8881
2.800000 2.400000 3.8882
2.900000 2.400000 3.8834
3.000000 2.400000 3.8879
3.100000 2.400000 3.8869
3.200000 2.400000 3.8910
3.300000 2.400000 3.8947
3.400000 2.400000 3.9027
3.500000 2.400000 3.8973
3.600000 2.400000 3.8967
3.700000 2.400000 3.8970
3.800000 2.400000 3.8993
3.900000 2.400000 3.9021
4.000000 2.400000 3.9179
4.100000 2.400000 3.9000
4.200000 2.400000 3.9108
4.300000 2.400000 3.9101
4.400000 2.400000 3.9064
4.500000 2.400000 3.9096
4.600000 2.400000 3.9127
4.700000 2.400000 3.9094
4.800000 2.400000 3.9136
4.900000 2.400000 3.9281
5.000000 2.400000 3.9256
5.100000 2.400000 3.9146
5.200000 2.400000 3.9214
5.300000 2.400000 3.9214
5.400000 2.400000 3.9358
5.500000 2.400000 3.9198
5.600000 2.400000 3.9305
5.700000 2.400000 3.9350
5.800000 2.400000 3.9351
5.900000 2.400000 3.9335
6.000000 2.400000 3.9254
6.100000 2.400000 3.9314
6.200000 2.400000 3.9349
6.300000 2.400000 3.9347
6.400000 2.400000 3.9378
6.500000 2.400000 3.9428
6.600000 2.400000 3.9314
6.700000 2.400000 3.9470
6.800000 2.400000 3.9385
6.900000 2.400000 3.9506
7.000000 2.400000 3.9294
7.100000 2.400000 3.9446
7.200000 2.400000 3.9444
7.300000 2.400000 3.9375
7.400000 2.400000 3.9565
7.500000 2.400000 3.9479
7.600000 2.400000 3.9429
7.700000 2.400000 3.9356
7.800000 2.400000 3.9333
7.900000 2.400000 3.9372
8.000000 2.400000 3.9381
8.100000 2.400000 3.9316
8.200000 2.400000 3.9305
8.300000 2.400000 3.9300
8.400000 2.400000 3.9300
8.500000 2.400000 3.9338
8.600000 2.400000 3.9326
8.700000 2.400000 3.9306
8.800000 2.400000 3.9279
8.900000 2.400000 3.9432
9.000000 2.400000 3.9322
9.100000 2.400000 3.9313
9.200000 2.400000 3.9230
9.300000 2.400000 3.9423
9.400000 2.400000 3.9339
9.500000 2.400000 3.9410
9.600000 2.400000 3.9470
9.700000 2.400000 3.9458
9.800000 2.400000 3.9352
9.900000 2.400000 3.9423
10.000000 2.400000 3.9477
10.100000 2.400000 3.9510
10.200000 2.400000 3.9507
10.300000 2.400000 3.9616
10.400000 2.400000 3.9591
10.500000 2.400000 3.9560
10.600000 2.400000 3.9596
10.700000 2.400000 3.9486
10.800000 2.400000 3.9584
10.900000 2.400000 3.9633
11.000000 2.400000 3.9678
11.100000 2.400000 3.9592
11.200000 2.400000 3.9757
11.300000 2.400000 3.9704
11.400000 2.400000 3.9675
11.500000 2.400000 3.9608
11.600000 2.400000 3.9607
11.700000 2.400000 3.9585
11.800000 2.400000 3.9612
11.900000 2.400000 3.9641
12.000000 2.400000 3.9526
12.100000 2.400000 3.9586
12.200000 2.400000 3.9564
12.300000 2.400000 3.9563
12.400000 2.400000 3.9484
12.500000 2.400000 3.9459
12.600000 2.400000 3.9429
12.700000 2.400000 3.9321
12.800000 2.400000 3.9352
12.900000 2.400000 3.9531
13.000000 2.400000 3.9379
13.100000 2.400000 3.9397
13.200000 2.400000 3.9350
13.300000 2.400000 3.9397
13.400000 2.400000 3.9294
13.500000 2.400000 3.9126
13.600000 2.400000 3.9115
13.700000 2.400000 3.9167
13.800000 2.400000 3.9175
13.900000 2.400000 3.9152
14.000000 2.400000 3.9116
14.100000 2.400000 3.9022
14.200000 2.400000 3.9057
14.300000 2.400000 3.9058
14.400000 2.400000 3.8999
14.500000 2.400000 3.9048
14.600000 2.400000 3.8965
14.700000 2.400000 3.8958
14.800000 2.400000 3.8991
14.900000 2.400000 3.8891
15.000000 2.400000 3.8980
15.100000 2.400000 3.8962
15.200000 2.400000 3.8867
15.300000 2.400000 3.8841
15.400000 2.400000 3.8922
15.500000 2.400000 3.8850
15.600000 2.400000 3.8872
15.700000 2.400000 3.8953
15.800000 2.400000 3.8866
15.900000 2.400000 3.8812
16.000000 2.400000 3.8905
16.100000 2.400000 3.8944
16.200001 2.400000 3.8878
16.299999 2.400000 3.8982
16.400000 2.400000 3.8923
16.500000 2.400000 3.8961
16.600000 2.400000 3.8915
16.700001 2.400000 3.8850
16.799999 2.400000 3.8915
16.900000 2.400000 3.8868
17.000000 2.400000 3.8780
17.100000 2.400000 3.8843
17.200001 2.400000 3.8886
17.299999 2.400000 3.8777
17.400000 2.400000 3.8744
17.500000 2.400000 3.8938
17.600000 2.400000 3.8832
17.700001 2.400000 3.8692
17.799999 2.400000 3.8846
17.900000 2.400000 3.8899
18.000000 2.400000 3.8784
18.100000 2.400000 3.8935
18.200001 2.400000 3.8810
0.000000 2.500000 3.8770
0.100000 2.500000 3.8942
0.200000 2.500000 3.8818
0.300000 2.500000 3.9054
0.400000 2.500000 3.8880
0.500000 2.500000 3.8755
0.600000 2.500000 3.8873
0.700000 2.500000 3.8895
0.800000 2.500000 3.8856
0.900000 2.500000 3.8972
1.000000 2.500000 3.8794
1.100000 2.500000 3.8770
1.200000 2.500000 3.8867
1.300000 2.500000 3.8938
1.400000 2.500000 3.8912
1.500000 2.500000 3.8948
1.600000 2.500000 3.8920
1.700000 2.500000 3.9012
1.800000 2.500000 3.8856
1.900000 2.500000 3.8785
2.000000 2.500000 3.8852
2.100000 2.500000 3.8939
2.200000 2.500000 3.8906
2.300000 2.500000 3.8999
2.400000 2.500000 3.8877
2.500000 2.500000 3.8787
2.600000 2.500000 3.8989
2.700000 2.500000 3.8844
2.800000 2.500000 3.8992
2.900000 2.500000 3.9001
3.000000 2.500000 3.8976
3.100000 2.500000 3.9011
3.200000 2.500000 3.8886
3.300000 2.500000 3.8884
3.400000 2.500000 3.8942
3.500000 2.500000 3.8907
3.600000 2.500000 3.9033
3.700000 2.500000 3.9001
3.800000 2.500000 3.9040
3.900000 2.500000 3.9069
4.000000 2.500000 3.8975
4.100000 2.500000 3.9155
4.200000 2.500000 3.9034
4.300000 2.500000 3.9212
4.400000 2.500000 3.9002
4.500000 2.500000 3.9076
4.600000 2.500000 3.9149
4.700000 2.500000 3.9094
4.800000 2.500000 3.9237
4.900000 2.500000 3.9228
5.000000 2.500000 3.9264
5.100000 2.500000 3.9182
5.200000 2.500000 3.9230
5.300000 2.500000 3.9329
5.400000 2.500000 3.9268
5.500000 2.500000 3.9299
5.600000 2.500000 3.9201
5.700000 2.500000 3.9227
5.800000 2.500000 3.9429
5.900000 2.500000 3.9335
6.000000 2.500000 3.9240
6.100000 2.500000 3.9398
6.200000 2.500000 3.9417
6.300000 2.500000 3.9476
6.400000 2.500000 3.9452
6.500000 2.500000 3.9472
6.600000 2.500000 3.9395
6.700000 2.500000 3.9476
6.800000 2.500000 3.9271
6.900000 2.500000 3.9411
7.000000 2.500000 3.9279
7.100000 2.500000 3.9206
7.200000 2.500000 3.9424
7.300000 2.500000 3.9321
7.400000 2.500000 3.9352
7.500000 2.500000 3.9343
7.600000 2.500000 3.9430
7.700000 2.500000 3.9252
7.800000 2.500000 3.9309
7.900000 2.500000 3.9309
8.000000 2.500000 3.9334
8.100000 2.500000 3.9327
8.200000 2.500000 3.9356
8.300000 2.500000 3.9142
8.400000 2.500000 3.9141
8.500000 2.500000 3.9202
8.600000 2.500000 3.9201
8.700000 2.500000 3.9134
8.800000 2.500000 3.9097
8.900000 2.500000 3.9137
9.000000 2.500000 3.9150
9.100000 2.500000 3.9283
9.200000 2.500000 3.9282
9.300000 2.500000 3.9319
9.400000 2.500000 3.9355
9.500000 2.500000 3.9231
9.600000 2.500000 3.9355
9.700000 2.500000 3.9187
9.800000 2.500000 3.9303
9.900000 2.500000 3.9228
10.000000 2.500000 3.9400
10.100000 2.500000 3.9494
10.200000 2.500000 3.9679
10.300000 2.500000 3.9570
10.400000 2.500000 3.9763
10.500000 2.500000 3.9508
10.600000 2.500000 3.9637
10.700000 2.500000 3.9507
10.800000 2.500000 3.9624
10.900000 2.500000 3.9577
11.000000 2.500000 3.9720
11.100000 2.500000 3.9652
11.200000 2.500000 3.9638
11.300000 2.500000 3.9754
11.400000 2.500000 3.9630
11.500000 2.500000 3.9619
11.600000 2.500000 3.9626
11.700000 2.500000 3.9564
11.800000 2.500000 3.9706
11.900000 2.500000 3.9592
12.000000 2.500000 3.9624
12.100000 2.500000 3.9582
12.200000 2.500000 3.9505
12.300000 2.500000 3.9640
12.400000 2.500000 3.9448
12.500000 2.500000 3.9428
12.600000 2.500000 3.9496
12.700000 2.500000 3.9427
12.800000 2.500000 3.9426
12.900000 2.500000 3.9384
13.000000 2.500000 3.9378
13.100000 2.500000 3.9291
13.200000 2.500000 3.9213
13.300000 2.500000 3.9271
13.400000 2.500000 3.9359
13.500000 2.500000 3.9161
13.600000 2.500000 3.9200
13.700000 2.500000 3.9236
13.800000 2.500000 3.9204
13.900000 2.500000 3.8964
14.000000 2.500000 3.9158
14.100000 2.500000 3.9024
14.200000 2.500000 3.9117
14.300000 2.500000 3.8906
14.400000 2.500000 3.8967
14.500000 2.500000 3.9069
14.600000 2.500000 3.8999
14.700000 2.500000 3.8937
14.800000 2.500000 3.9058
14.900000 2.500000 3.8973
15.000000 2.500000 3.8850
15.100000 2.500000 3.8884
15.200000 2.500000 3.8939
15.300000 2.500000 3.8901
15.400000 2.500000 3.8836
15.500000 2.500000 3.8834
15.600000 2.500000 3.8813
15.700000 2.500000 3.8773
15.800000 2.500000 3.8913
15.900000 2.500000 3.8855
16.000000 2.500000 3.8797
16.100000 2.500000 3.8969
16.200001 2.500000 3.8952
16.299999 2.500000 3.8869
16.400000 2.500000 3.8917
16.500000 2.500000 3.8929
16.600000 2.500000 3.8888
16.700001 2.500000 3.8805
16.799999 2.500000 3.8890
16.900000 2.500000 3.8927
17.000000 2.500000 3.8967
17.100000 2.500000 3.8718
17.200001 2.500000 3.8945
17.299999 2.500000 3.8862
17.400000 2.500000 3.8877
17.500000 2.500000 3.8789
17.600000 2.500000 3.8862
17.700001 2.500000 3.8838
17.799999 2.500000 3.8787
17.900000 2.500000 3.8903
18.000000 2.500000 3.8879
18.100000 2.500000 3.8959
18.200001 2.500000 3.8702
0.000000 2.600000 3.8840
0.100000 2.600000 3.9006
0.200000 2.600000 3.8881
0.300000 2.600000 3.8852
0.400000 2.600000 3.8981
0.500000 2.600000 3.8892
0.600000 2.600000 3.8787
0.700000 2.600000 3.8801
0.800000 2.600000 3.8842
0.900000 2.600000 3.8947
1.000000 2.600000 3.8829
1.100000 2.600000 3.8972
1.200000 2.600000 3.8954
1.300000 2.600000 3.8875
1.400000 2.600000 3.8956
1.500000 2.600000 3.8865
1.600000 2.600000 3.8970
1.700000 2.600000 3.8878
1.800000 2.600000 3.8989
1.900000 2.600000 3.8902
2.000000 2.600000 3.8903
2.100000 2.600000 3.8819
2.200000 2.600000 3.8940
2.300000 2.600000 3.8940
2.400000 2.600000 3.8818
2.500000 2.600000 3.8945
2.600000 2.600000 3.8853
2.700000 2.600000 3.8831
2.800000 2.600000 3.8989
2.900000 2.600000 3.9003
3.000000 2.600000 3.8911
3.100000 2.600000 3.8898
3.200000 2.600000 3.8914
3.300000 2.600000 3.8944
3.400000 2.600000 3.9167
3.500000 2.600000 3.8994
3.600000 2.600000 3.9071
3.700000 2.600000 3.9058
3.800000 2.600000 3.9151
3.900000 2.600000 3.9042
4.000000 2.600000 3.9119
4.100000 2.600000 3.8915
4.200000 2.600000 3.9124
4.300000 2.600000 3.9152
4.400000 2.600000 3.9187
4.500000 2.600000 3.9109
4.600000 2.600000 3.9073
4.700000 2.600000 3.8985
4.800000 2.600000 3.9317
4.900000 2.600000 3.9138
5.000000 2.600000 3.9364
5.100000 2.600000 3.9163
5.200000 2.600000 3.9253
5.300000 2.600000 3.9245
5.400000 2.600000 3.9173
5.500000 2.600000 3.9292
5.600000 2.600000 3.9437
5.700000 2.600000 3.9350
5.800000 2.600000 3.9351
5.900000 2.600000 3.9350
6.000000 2.600000 3.9330
6.100000 2.600000 3.9351
6.200000 2.600000 3.9354
6.300000 2.600000 3.9301
6.400000 2.600000 3.9375
6.500000 2.600000 3.9411
6.600000 2.600000 3.9352
6.700000 2.600000 3.9338
6.800000 2.600000 3.9379
6.900000 2.600000 3.9339
7.000000 2.600000 3.9401
7.100000 2.600000 3.9432
7.200000 2.600000 3.9358
7.300000 2.600000 3.9353
7.400000 2.600000 3.9337
7.500000 2.600000 3.9279
7.600000 2.600000 3.9349
7.700000 2.600000 3.9399
7.800000 2.600000 3.9354
7.900000 2.600000 3.9146
8.000000 2.600000 3.9153
8.100000 2.600000 3.9207
8.200000 2.600000 3.9244
8.300000 2.600000 3.9095
8.400000 2.600000 3.9246
8.500000 2.600000 3.9173
8.600000 2.600000 3.9288
8.700000 2.600000 3.8986
8.800000 2.600000 3.9135
8.900000 2.600000 3.9102
9.000000 2.600000 3.9092
9.100000 2.600000 3.9055
9.200000 2.600000 3.9079
9.300000 2.600000 3.9137
9.400000 2.600000 3.9199
9.500000 2.600000 3.9251
9.600000 2.600000 3.9141
9.700000 2.600000 3.9220
9.800000 2.600000 3.9267
9.900000 2.600000 3.9158
10.000000 2.600000 3.9280
10.100000 2.600000 3.9437
10.200000 2.600000 3.9512
10.300000 2.600000 3.9497
10.400000 2.600000 3.9546
10.500000 2.600000 3.9429
10.600000 2.600000 3.9468
10.700000 2.600000 3.9607
10.800000 2.600000 3.9580
10.900000 2.600000 3.9596
11.000000 2.600000 3.9700
11.100000 2.600000 3.9659
11.200000 2.600000 3.9604
11.300000 2.600000 3.9645
11.400000 2.600000 3.9510
11.500000 2.600000 3.9653
11.600000 2.600000 3.9684
11.700000 2.600000 3.9637
11.800000 2.600000 3.9599
11.900000 2.600000 3.9694
12.000000 2.600000 3.9643
12.100000 2.600000 3.9594
12.200000 2.600000 3.9607
12.300000 2.600000 3.9569
12.400000 2.600000 3.9480
12.500000 2.600000 3.9473
12.600000 2.600000 3.9472
12.700000 2.600000 3.9457
12.800000 2.600000 3.9377
12.900000 2.600000 3.9267
13.000000 2.600000 3.9490
13.100000 2.600000 3.9200
13.200000 2.600000 3.9313
13.300000 2.600000 3.9264
13.400000 2.600000 3.9177
13.500000 2.600000 3.9228
13.600000 2.600000 3.9093
13.700000 2.600000 3.9123
13.800000 2.600000 3.9230
13.900000 2.600000 3.9067
14.000000 2.600000 3.9141
14.100000 2.600000 3.9126
14.200000 2.600000 3.9108
14.300000 2.600000 3.9045
14.400000 2.600000 3.8932
14.500000 2.600000 3.9025
14.600000 2.600000 3.8974
14.700000 2.600000 3.8997
14.800000 2.600000 3.8888
14.900000 2.600000 3.8950
15.000000 2.600000 3.8921
15.100000 2.600000 3.8954
15.200000 2.600000 3.8932
15.300000 2.600000 3.8995
15.400000 2.600000 3.8919
15.500000 2.600000 3.8874
15.600000 2.600000 3.8866
15.700000 2.600000 3.8874
15.800000 2.600000 3.8898
15.900000 2.600000 3.9008
16.000000 2.600000 3.8843
16.100000 2.600000 3.8838
16.200001 2.600000 3.8858
16.299999 2.600000 3.8902
16.400000 2.600000 3.8889
16.500000 2.600000 3.8842
16.600000 2.600000 3.8873
16.700001 2.600000 3.8899
16.799999 2.600000 3.9012
16.900000 2.600000 3.8875
17.000000 2.600000 3.8808
17.100000 2.600000 3.8837
17.200001 2.600000 3.8895
17.299999 2.600000 3.8807
17.400000 2.600000 3.8904
17.500000 2.600000 3.8777
17.600000 2.600000 3.8882
17.700001 2.600000 3.8885
17.799999 2.600000 3.8825
17.900000 2.600000 3.8823
18.000000 2.600000 3.8881
18.100000 2.600000 3.8845
18.200001 2.600000 3.8878
0.000000 2.700000 3.8858
0.100000 2.700000 3.9004
0.200000 2.700000 3.8808
0.300000 2.700000 3.8869
0.400000 2.700000 3.8912
0.500000 2.700000 3.8955
0.600000 2.700000 3.8812
0.700000 2.700000 3.8855
0.800000 2.700000 3.8963
0.900000 2.700000 3.8877
1.000000 2.700000 3.8999
1.100000 2.700000 3.8858
1.200000 2.700000 3.8912
1.300000 2.700000 3.8857
1.400000 2.700000 3.8831
1.500000 2.700000 3.8977
1.600000 2.700000 3.8747
1.700000 2.700000 3.8791
1.800000 2.700000 3.8882
1.900000 2.700000 3.8978
2.000000 2.700000 3.8874
2.100000 2.700000 3.8866
2.200000 2.700000 3.8979
2.300000 2.700000 3.8964
2.400000 2.700000 3.8820
2.500000 2.700000 3.8889
2.600000 2.700000 3.8829
2.700000 2.700000 3.8863
2.800000 2.700000 3.8875
2.900000 2.700000 3.8830
3.000000 2.700000 3.9041
3.100000 2.700000 3.8926
3.200000 2.700000 3.9041
3.300000 2.700000 3.8945
3.400000 2.700000 3.8944
3.500000 2.700000 3.8973
3.600000 2.700000 3.8984
3.700000 2.700000 3.9080
3.800000 2.700000 3.9019
3.900000 2.700000 3.9058
4.000000 2.700000 3.9022
4.100000 2.700000 3.9100
4.200000 2.700000 3.9016
4.300000 2.700000 3.9155
4.400000 2.700000 3.9126
4.500000 2.700000 3.9040
4.600000 2.700000 3.9147
4.700000 2.700000 3.9250
4.800000 2.700000 3.9237
4.900000 2.700000 3.9214
5.000000 2.700000 3.9228
5.100000 2.700000 3.9390
5.200000 2.700000 3.9266
5.300000 2.700000 3.9109
5.400000 2.700000 3.9261
5.500000 2.700000 3.9420
5.600000 2.700000 3.9311
5.700000 2.700000 3.9293
5.800000 2.700000 3.9369
5.900000 2.700000 3.9417
6.000000 2.700000 3.9415
6.100000 2.700000 3.9353
6.200000 2.700000 3.9364
6.300000 2.700000 3.9329
6.400000 2.700000 3.9458
6.500000 2.700000 3.9391
6.600000 2.700000 3.9327
6.700000 2.700000 3.9443
6.800000 2.700000 3.9280
6.900000 2.700000 3.9353
7.000000 2.700000 3.9282
7.100000 2.700000 3.9245
7.200000 2.700000 3.9199
7.300000 2.700000 3.9309
7.400000 2.700000 3.9169
7.500000 2.700000 3.9409
7.600000 2.700000 3.9244
7.700000 2.700000 3.9137
7.800000 2.700000 3.9167
7.900000 2.700000 3.9116
8.000000 2.700000 3.9181
8.100000 2.700000 3.9020
8.200000 2.700000 3.9068
8.300000 2.700000 3.9038
8.400000 2.700000 3.8994
8.500000 2.700000 3.9000
8.600000 2.700000 3.8956
8.700000 2.700000 3.8865
8.800000 2.700000 3.8891
8.900000 2.700000 3.9062
9.000000 2.700000 3.8841
9.100000 2.700000 3.8946
9.200000 2.700000 3.8878
9.300000 2.700000 3.8861
9.400000 2.700000 3.8962
9.500000 2.700000 3.8902
9.600000 2.700000 3.9015
9.700000 2.700000 3.9052
9.800000 2.700000 3.9047
9.900000 2.700000 3.9165
10.000000 2.700000 3.9146
10.100000 2.700000 3.9251
10.200000 2.700000 3.9267
10.300000 2.700000 3.9371
10.400000 2.700000 3.9330
10.500000 2.700000 3.9478
10.600000 2.700000 3.9441
10.700000 2.700000 3.9420
10.800000 2.700000 3.9476
10.900000 2.700000 3.9605
11.000000 2.700000 3.9556
11.100000 2.700000 3.9649
11.200000 2.700000 3.9691
11.300000 2.700000 3.9833
11.400000 2.700000 3.9541
11.500000 2.700000 3.9537
11.600000 2.700000 3.9579
11.700000 2.700000 3.9606
11.800000 2.700000 3.9552
11.900000 2.700000 3.9600
12.000000 2.700000 3.9658
12.100000 2.700000 3.9866
12.200000 2.700000 3.9686
12.300000 2.700000 3.9709
12.400000 2.700000 3.9660
12.500000 2.700000 3.9525
12.600000 2.700000 3.9548
12.700000 2.700000 3.9463
12.800000 2.700000 3.9555
12.900000 2.700000 3.9486
13.000000 2.700000 3.9459
13.100000 2.700000 3.9352
13.200000 2.700000 3.9336
13.300000 2.700000 3.9346
13.400000 2.700000 3.9402
13.500000 2.700000 3.9188
13.600000 2.700000 3.9128
13.700000 2.700000 3.9198
13.800000 2.700000 3.9045
13.900000 2.700000 3.9093
14.000000 2.700000 3.9168
14.100000 2.700000 3.9115
14.200000 2.700000 3.9077
14.300000 2.700000 3.8985
14.400000 2.700000 3.9009
14.500000 2.700000 3.9133
14.600000 2.700000 3.9110
14.700000 2.700000 3.8968
14.800000 2.700000 3.8984
14.900000 2.700000 3.8957
15.000000 2.700000 3.9003
15.100000 2.700000 3.9033
15.200000 2.700000 3.8939
15.300000 2.700000 3.9058
15.400000 2.700000 3.8903
15.500000 2.700000 3.9015
15.600000 2.700000 3.8946
15.700000 2.700000 3.8879
15.800000 2.700000 3.8917
15.900000 2.700000 3.8770
16.000000 2.700000 3.8927
16.100000 2.700000 3.8857
16.200001 2.700000 3.8905
16.299999 2.700000 3.8778
16.400000 2.700000 3.8900
16.500000 2.700000 3.8994
16.600000 2.700000 3.8862
16.700001 2.700000 3.8934
16.799999 2.700000 3.8922
16.900000 2.700000 3.8835
17.000000 2.700000 3.8980
17.100000 2.700000 3.8863
17.200001 2.700000 3.8953
17.299999 2.700000 3.8792
17.400000 2.700000 3.8828
17.500000 2.700000 3.8885
17.600000 2.700000 3.8886
17.700001 2.700000 3.8949
17.799999 2.700000 3.8780
17.900000 2.700000 3.8883
18.000000 2.700000 3.8983
18.100000 2.700000 3.8936
18.200001 2.700000 3.9093
0.000000 2.800000 3.8681
0.100000 2.800000 3.8765
0.200000 2.800000 3.8891
0.300000 2.800000 3.8842
0.400000 2.800000 3.8854
0.500000 2.800000 3.8994
0.600000 2.800000 3.8815
0.700000 2.800000 3.8947
0.800000 2.800000 3.8828
0.900000 2.800000 3.8946
1.000000 2.800000 3.8883
1.100000 2.800000 3.8923
1.200000 2.800000 3.8714
1.300000 2.800000 3.8851
1.400000 2.800000 3.8841
1.500000 2.800000 3.8773
1.600000 2.800000 3.8865
1.700000 2.800000 3.8923
1.800000 2.800000 3.8901
1.900000 2.800000 3.8941
2.000000 2.800000 3.8963
2.100000 2.800000 3.8898
2.200000 2.800000 3.8874
2.300000 2.800000 3.8992
2.400000 2.800000 3.8920
2.500000 2.800000 3.8829
2.600000 2.800000 3.8832
2.700000 2.800000 3.8970
2.800000 2.800000 3.8784
2.900000 2.800000 3.8903
3.000000 2.800000 3.9027
3.100000 2.800000 3.8834
3.200000 2.800000 3.8821
3.300000 2.800000 3.8984
3.400000 2.800000 3.9041
3.500000 2.800000 3.9036
3.600000 2.800000 3.9073
3.700000 2.800000 3.9080
3.800000 2.800000 3.8957
3.900000 2.800000 3.9099
4.000000 2.800000 3.9183
4.100000 2.800000 3.9137
4.200000 2.800000 3.9098
4.300000 2.800000 3.9008
4.400000 2.800000 3.9119
4.500000 2.800000 3.9107
4.600000 2.800000 3.9210
4.700000 2.800000 3.9243
4.800000 2.800000 3.9247
4.900000 2.800000 3.9334
5.000000 2.800000 3.9228
5.100000 2.800000 3.9138
5.200000 2.800000 3.9236
5.300000 2.800000 3.9235
5.400000 2.800000 3.9132
5.500000 2.800000 3.9156
5.600000 2.800000 3.9337
5.700000 2.800000 3.9242
5.800000 2.800000 3.9405
5.900000 2.800000 3.9383
6.000000 2.800000 3.9442
6.100000 2.800000 3.9368
6.200000 2.800000 3.9343
6.300000 2.800000 3.9371
6.400000 2.800000 3.9407
6.500000 2.800000 3.9258
6.600000 2.800000 3.9302
6.700000 2.800000 3.9315
6.800000 2.800000 3.9192
6.900000 2.800000 3.9311
7.000000 2.800000 3.9282
7.100000 2.800000 3.9407
7.200000 2.800000 3.9231
7.300000 2.800000 3.9241
7.400000 2.800000 3.9147
7.500000 2.800000 3.9085
7.600000 2.800000 3.9093
7.700000 2.800000 3.9058
7.800000 2.800000 3.9041
7.900000 2.800000 3.8844
8.000000 2.800000 3.8908
8.100000 2.800000 3.8924
8.200000 2.800000 3.8801
8.300000 2.800000 3.8919
8.400000 2.800000 3.8813
8.500000 2.800000 3.8703
8.600000 2.800000 3.8855
8.700000 2.800000 3.8844
8.800000 2.800000 3.8759
8.900000 2.800000 3.8760
9.000000 2.800000 3.8768
9.100000 2.800000 3.8700
9.200000 2.800000 3.8858
9.300000 2.800000 3.8765
9.400000 2.800000 3.8956
9.500000 2.800000 3.8881
9.600000 2.800000 3.8885
9.700000 2.800000 3.8888
9.800000 2.800000 3.8895
9.900000 2.800000 3.9120
10.000000 2.800000 3.8976
10.100000 2.800000 3.9211
10.200000 2.800000 3.9187
10.300000 2.800000 3.9369
10.400000 2.800000 3.9268
10.500000 2.800000 3.9339
10.600000 2.800000 3.9429
10.700000 2.800000 3.9561
10.800000 2.800000 3.9446
10.900000 2.800000 3.9494
11.000000 2.800000 3.9630
11.100000 2.800000 3.9470
11.200000 2.800000 3.9628
11.300000 2.800000 3.9630
11.400000 2.800000 3.9652
11.500000 2.800000 3.9770
11.600000 2.800000 3.9827
11.700000 2.800000 3.9733
11.800000 2.800000 3.9575
11.900000 2.800000 3.9778
12.000000 2.800000 3.9619
12.100000 2.800000 3.9776
12.200000 2.800000 3.9658
12.300000 2.800000 3.9627
12.400000 2.800000 3.9686
12.500000 2.800000 3.9686
12.600000 2.800000 3.9496
12.700000 2.800000 3.9563
12.800000 2.800000 3.9583
12.900000 2.800000 3.9469
13.000000 2.800000 3.9481
13.100000 2.800000 3.9370
13.200000 2.800000 3.9341
13.300000 2.800000 3.9366
13.400000 2.800000 3.9436
13.500000 2.800000 3.9192
13.600000 2.800000 3.9303
13.700000 2.800000 3.9185
13.800000 2.800000 3.9346
13.900000 2.800000 3.9160
14.000000 2.800000 3.9026
14.100000 2.800000 3.9115
14.200000 2.800000 3.9167
14.300000 2.800000 3.9140
14.400000 2.800000 3.9168
14.500000 2.800000 3.9029
14.600000 2.800000 3.9042
14.700000 2.800000 3.9005
14.800000 2.800000 3.9032
14.900000 2.800000 3.9009
15.000000 2.800000 3.8838
15.100000 2.800000 3.8949
15.200000 2.800000 3.8964
15.300000 2.800000 3.8979
15.400000 2.800000 3.8999
15.500000 2.800000 3.9044
15.600000 2.800000 3.8951
15.700000 2.800000 3.8754
15.800000 2.800000 3.8995
15.900000 2.800000 3.8791
16.000000 2.800000 3.9035
16.100000 2.800000 3.8839
16.200001 2.800000 3.8996
16.299999 2.800000 3.8835
16.400000 2.800000 3.8900
16.500000 2.800000 3.9075
16.600000 2.800000 3.8929
16.700001 2.800000 3.8843
16.799999 2.800000 3.8959
16.900000 2.800000 3.8988
17.000000 2.800000 3.8872
17.100000 2.800000 3.8934
17.200001 2.800000 3.8922
17.299999 2.800000 3.8935
17.400000 2.800000 3.8835
17.500000 2.800000 3.8797
17.600000 2.800000 3.8884
17.700001 2.800000 3.8746
17.799999 2.800000 3.9014
17.900000 2.800000 3.8868
18.000000 2.800000 3.8933
18.100000 2.800000 3.8925
18.200001 2.800000 3.8784
0.000000 2.900000 3.9072
0.100000 2.900000 3.9029
0.200000 2.900000 3.8848
0.300000 2.900000 3.8705
0.400000 2.900000 3.8885
0.500000 2.900000 3.8940
0.600000 2.900000 3.8929
0.700000 2.900000 3.8841
0.800000 2.900000 3.8917
0.900000 2.900000 3.8919
1.000000 2.900000 3.8803
1.100000 2.900000 3.8879
1.200000 2.900000 3.8977
1.300000 2.900000 3.8848
1.400000 2.900000 3.8782
1.500000 2.900000 3.8868
1.600000 2.900000 3.8912
1.700000 2.900000 3.8941
1.800000 2.900000 3.8965
1.900000 2.900000 3.8816
2.000000 2.900000 3.8944
2.100000 2.900000 3.8904
2.200000 2.900000 3.9015
2.300000 2.900000 3.8861
2.400000 2.900000 3.8883
2.500000 2.900000 3.8969
2.600000 2.900000 3.9002
2.700000 2.900000 3.8923
2.800000 2.900000 3.8816
2.900000 2.900000 3.8948
3.000000 2.900000 3.8993
3.100000 2.900000 3.8898
3.200000 2.900000 3.8920
3.300000 2.900000 3.9052
3.400000 2.900000 3.8867
3.500000 2.900000 3.9045
3.600000 2.900000 3.8989
3.700000 2.900000 3.8987
3.800000 2.900000 3.9085
3.900000 2.900000 3.9121
4.000000 2.900000 3.9001
4.100000 2.900000 3.9213
4.200000 2.900000 3.9063
4.300000 2.900000 3.8985
4.400000 2.900000 3.9171
4.500000 2.900000 3.9103
4.600000 2.900000 3.9229
4.700000 2.900000 3.9141
4.800000 2.900000 3.9170
4.900000 2.900000 3.9278
5.000000 2.900000 3.9139
5.100000 2.900000 3.9295
5.200000 2.900000 3.9298
5.300000 2.900000 3.9256
5.400000 2.900000 3.9340
5.500000 2.900000 3.9315
5.600000 2.900000 3.9301
5.700000 2.900000 3.9270
5.800000 2.900000 3.9399
5.900000 2.900000 3.9236
6.000000 2.900000 3.9257
6.100000 2.900000 3.9397
6.200000 2.900000 3.9392
6.300000 2.900000 3.9267
6.400000 2.900000 3.9375
6.500000 2.900000 3.9225
6.600000 2.900000 3.9257
6.700000 2.900000 3.9265
6.800000 2.900000 3.9139
6.900000 2.900000 3.9334
7.000000 2.900000 3.9174
7.100000 2.900000 3.9204
7.200000 2.900000 3.9155
7.300000 2.900000 3.8999
7.400000 2.900000 3.8965
7.500000 2.900000 3.8977
7.600000 2.900000 3.8885
7.700000 2.900000 3.8833
7.800000 2.900000 3.8750
7.900000 2.900000 3.8814
8.000000 2.900000 3.8793
8.100000 2.900000 3.8792
8.200000 2.900000 3.8617
8.300000 2.900000 3.8709
8.400000 2.900000 3.8729
8.500000 2.900000 3.8601
8.600000 2.900000 3.8637
8.700000 2.900000 3.8664
8.800000 2.900000 3.8708
8.900000 2.900000 3.8609
9.000000 2.900000 3.8565
9.100000 2.900000 3.8560
9.200000 2.900000 3.8628
9.300000 2.900000 3.8678
9.400000 2.900000 3.8643
9.500000 2.900000 3.8746
9.600000 2.900000 3.8868
9.700000 2.900000 3.8671
9.800000 2.900000 3.8890
9.900000 2.900000 3.8773
10.000000 2.900000 3.8853
10.100000 2.900000 3.8923
10.200000 2.900000 3.9166
10.300000 2.900000 3.9164
10.400000 2.900000 3.9206
10.500000 2.900000 3.9308
10.600000 2.900000 3.9321
10.700000 2.900000 3.9431
10.800000 2.900000 3.9401
10.900000 2.900000 3.9431
11.000000 2.900000 3.9561
11.100000 2.900000 3.9633
11.200000 2.900000 3.9614
11.300000 2.900000 3.9511
11.400000 2.900000 3.9501
11.500000 2.900000 3.9833
11.600000 2.900000 3.9742
11.700000 2.900000 3.9726
11.800000 2.900000 3.9631
11.900000 2.900000 3.9728
12.000000 2.900000 3.9649
12.100000 2.900000 3.9648
12.200000 2.900000 3.9619
12.300000 2.900000 3.9643
12.400000 2.900000 3.9697
12.500000 2.900000 3.9629
12.600000 2.900000 3.9733
12.700000 2.900000 3.9631
12.800000 2.900000 3.9451
12.900000 2.900000 3.9452
13.000000 2.900000 3.9460
13.100000 2.900000 3.9488
13.200000 2.900000 3.9488
13.300000 2.900000 3.9476
13.400000 2.900000 3.9256
13.500000 2.900000 3.9305
13.600000 2.900000 3.9473
13.700000 2.900000 3.9310
13.800000 2.900000 3.9156
13.900000 2.900000 3.9252
14.000000 2.900000 3.9160
14.100000 2.900000 3.9170
14.200000 2.900000 3.9089
14.300000 2.900000 3.9157
14.400000 2.900000 3.9110
14.500000 2.900000 3.9173
14.600000 2.900000 3.9026
14.700000 2.900000 3.9086
14.800000 2.900000 3.9034
14.900000 2.900000 3.8975
15.000000 2.900000 3.9029
15.100000 2.900000 3.9025
15.200000 2.900000 3.8920
15.300000 2.900000 3.8941
15.400000 2.900000 3.9019
15.500000 2.900000 3.8825
15.600000 2.900000 3.8965
15.700000 2.900000 3.8994
15.800000 2.900000 3.8971
15.900000 2.900000 3.8931
16.000000 2.900000 3.8965
16.100000 2.900000 3.9008
16.200001 2.900000 3.8940
16.299999 2.900000 3.8992
16.400000 2.900000 3.8833
16.500000 2.900000 3.8867
16.600000 2.900000 3.8945
16.700001 2.900000 3.8873
16.799999 2.900000 3.8783
16.900000 2.900000 3.8859
17.000000 2.900000 3.8904
17.100000 2.900000 3.8812
17.200001 2.900000 3.8839
17.299999 2.900000 3.8769
17.400000 2.900000 3.8866
17.500000 2.900000 3.8927
17.600000 2.900000 3.9032
17.700001 2.900000 3.8867
17.799999 2.900000 3.8667
17.900000 2.900000 3.8808
18.000000 2.900000 3.8694
18.100000 2.900000 3.8918
18.200001 2.900000 3.8595
0.000000 3.000000 3.9029
0.100000 3.000000 3.8965
0.200000 3.000000 3.8820
0.300000 3.000000 3.8957
0.400000 3.000000 3.8972
0.500000 3.000000 3.8762
0.600000 3.000000 3.8751
0.700000 3.000000 3.8708
0.800000 3.000000 3.8980
0.900000 3.000000 3.8763
1.000000 3.000000 3.8938
1.100000 3.000000 3.8916
1.200000 3.000000 3.8942
1.300000 3.000000 3.8909
1.400000 3.000000 3.8861
1.500000 3.000000 3.8775
1.600000 3.000000 3.8926
1.700000 3.000000 3.8750
1.800000 3.000000 3.8987
1.900000 3.000000 3.8844
2.000000 3.000000 3.8779
2.100000 3.000000 3.8926
2.200000 3.000000 3.8826
2.300000 3.000000 3.8730
2.400000 3.000000 3.8954
2.500000 3.000000 3.8950
2.600000 3.000000 3.8922
2.700000 3.000000 3.8813
2.800000 3.000000 3.8912
2.900000 3.000000 3.9043
3.000000 3.000000 3.8922
3.100000 3.000000 3.8927
3.200000 3.000000 3.8969
3.300000 3.000000 3.9013
3.400000 3.000000 3.8971
3.500000 3.000000 3.9092
3.600000 3.000000 3.8913
3.700000 3.000000 3.9067
3.800000 3.000000 3.9099
3.900000 3.000000 3.9052
4.000000 3.000000 3.9021
4.100000 3.000000 3.9136
4.200000 3.000000 3.9103
4.300000 3.000000 3.9163
4.400000 3.000000 3.9341
4.500000 3.000000 3.9129
4.600000 3.000000 3.9241
4.700000 3.000000 3.9181
4.800000 3.000000 3.9204
4.900000 3.000000 3.9290
5.000000 3.000000 3.9194
5.100000 3.000000 3.9267
5.200000 3.000000 3.9344
5.300000 3.000000 3.9232
5.400000 3.000000 3.9300
5.500000 3.000000 3.9357
5.600000 3.000000 3.9462
5.700000 3.000000 3.9409
5.800000 3.000000 3.9462
5.900000 3.000000 3.9371
6.000000 3.000000 3.9247
6.100000 3.000000 3.9272
6.200000 3.000000 3.9400
6.300000 3.000000 3.9227
6.400000 3.000000 3.9338
6.500000 3.000000 3.9216
6.600000 3.000000 3.9319
6.700000 3.000000 3.9011
6.800000 3.000000 3.9131
6.900000 3.000000 3.9118
7.000000 3.000000 3.8926
7.100000 3.000000 3.9059
7.200000 3.000000 3.8892
7.300000 3.000000 3.8994
7.400000 3.000000 3.8922
7.500000 3.000000 3.8919
7.600000 3.000000 3.8775
7.700000 3.000000 3.8843
7.800000 3.000000 3.8695
7.900000 3.000000 3.8745
8.000000 3.000000 3.8662
8.100000 3.000000 3.8637
8.200000 3.000000 3.8496
8.300000 3.000000 3.8452
8.400000 3.000000 3.8438
8.500000 3.000000 3.8404
8.600000 3.000000 3.8416
8.700000 3.000000 3.8386
8.800000 3.000000 3.8399
8.900000 3.000000 3.8369
9.000000 3.000000 3.8374
9.100000 3.000000 3.8479
9.200000 3.000000 3.8436
9.300000 3.000000 3.8340
9.400000 3.000000 3.8472
9.500000 3.000000 3.8426
9.600000 3.000000 3.8486
9.700000 3.000000 3.8500
9.800000 3.000000 3.8595
9.900000 3.000000 3.8666
10.000000 3.000000 3.8817
10.100000 3.000000 3.8837
10.200000 3.000000 3.8934
10.300000 3.000000 3.9182
10.400000 3.000000 3.9102
10.500000 3.000000 3.9182
10.600000 3.000000 3.9179
10.700000 3.000000 3.9278
10.800000 3.000000 3.9321
10.900000 3.000000 3.9374
11.000000 3.000000 3.9397
11.100000 3.000000 3.9466
11.200000 3.000000 3.9549
11.300000 3.000000 3.9612
11.400000 3.000000 3.9603
11.500000 3.000000 3.9708
11.600000 3.000000 3.9678
11.700000 3.000000 3.9725
11.800000 3.000000 3.9808
11.900000 3.000000 3.9650
12.000000 3.000000 3.9809
12.100000 3.000000 3.9666
12.200000 3.000000 3.9727
12.300000 3.000000 3.9718
12.400000 3.000000 3.9700
12.500000 3.000000 3.9781
12.600000 3.000000 3.9665
12.700000 3.000000 3.9600
12.800000 3.000000 3.9676
12.900000 3.000000 3.9383
13.000000 3.000000 3.9424
13.100000 3.000000 3.9499
13.200000 3.000000 3.9557
13.300000 3.000000 3.9401
13.400000 3.000000 3.9466
13.500000 3.000000 3.9372
13.600000 3.000000 3.9424
13.700000 3.000000 3.9262
13.800000 3.000000 3.9271
13.900000 3.000000 3.9089
14.000000 3.000000 3.9289
14.100000 3.000000 3.9109
14.200000 3.000000 3.9211
14.300000 3.000000 3.9117
14.400000 3.000000 3.9206
14.500000 3.000000 3.9138
14.600000 3.000000 3.9212
14.700000 3.000000 3.9026
14.800000 3.000000 3.8987
14.900000 3.000000 3.8960
15.000000 3.000000 3.8825
15.100000 3.000000 3.9025
15.200000 3.000000 3.9068
15.300000 3.000000 3.9014
15.400000 3.000000 3.8990
15.500000 3.000000 3.9030
15.600000 3.000000 3.9026
15.700000 3.000000 3.8906
15.800000 3.000000 3.9004
15.900000 3.000000 3.9018
16.000000 3.000000 3.8908
16.100000 3.000000 3.8908
16.200001 3.000000 3.8968
16.299999 3.000000 3.9000
16.400000 3.000000 3.8775
16.500000 3.000000 3.8904
16.600000 3.000000 3.8864
16.700001 3.000000 3.8833
16.799999 3.000000 3.8816
16.900000 3.000000 3.8841
17.000000 3.000000 3.8829
17.100000 3.000000 3.8919
17.200001 3.000000 3.8851
17.299999 3.000000 3.8827
17.400000 3.000000 3.8934
17.500000 3.000000 3.8839
17.600000 3.000000 3.8937
17.700001 3.000000 3.8766
17.799999 3.000000 3.8965
17.900000 3.000000 3.8877
18.000000 3.000000 3.8849
18.100000 3.000000 3.8773
18.200001 3.000000 3.8934
0.000000 3.100000 3.8875
0.100000 3.100000 3.8971
0.200000 3.100000 3.9131
0.300000 3.100000 3.8885
0.400000 3.100000 3.8855
0.500000 3.100000 3.8921
0.600000 3.100000 3.8928
0.700000 3.100000 3.8897
0.800000 3.100000 3.8921
0.900000 3.100000 3.8856
1.000000 3.100000 3.8951
1.100000 3.100000 3.8838
1.200000 3.100000 3.8829
1.300000 3.100000 3.8862
1.400000 3.100000 3.8982
1.500000 3.100000 3.8935
1.600000 3.100000 3.8954
1.700000 3.100000 3.8999
1.800000 3.100000 3.8961
1.900000 3.100000 3.8784
2.000000 3.100000 3.8945
2.100000 3.100000 3.8906
2.200000 3.100000 3.8838
2.300000 3.100000 3.8935
2.400000 3.100000 3.8934
2.500000 3.100000 3.8954
2.600000 3.100000 3.8970
2.700000 3.100000 3.8770
2.800000 3.100000 3.8981
2.900000 3.100000 3.9081
3.000000 3.100000 3.8921
3.100000 3.100000 3.8973
3.200000 3.100000 3.9020
3.300000 3.100000 3.8888
3.400000 3.100000 3.9020
3.500000 3.100000 3.8977
3.600000 3.100000 3.9052
3.700000 3.100000 3.9019
3.800000 3.100000 3.9021
3.900000 3.100000 3.9166
4.000000 3.100000 3.9122
4.100000 3.100000 3.9139
4.200000 3.100000 3.9179
4.300000 3.100000 3.9285
4.400000 3.100000 3.9234
4.500000 3.100000 3.9157
4.600000 3.100000 3.9045
4.700000 3.100000 3.9232
4.800000 3.100000 3.9224
4.900000 3.100000 3.9361
5.000000 3.100000 3.9350
5.100000 3.100000 3.9351
5.200000 3.100000 3.9426
5.300000 3.100000 3.9245
5.400000 3.100000 3.9342
5.500000 3.100000 3.9316
5.600000 3.100000 3.9403
5.700000 3.100000 3.9320
5.800000 3.100000 3.9297
5.900000 3.100000 3.9283
6.000000 3.100000 3.9287
6.100000 3.100000 3.9256
6.200000 3.100000 3.9269
6.300000 3.100000 3.9279
6.400000 3.100000 3.9149
6.500000 3.100000 3.9195
6.600000 3.100000 3.9253
6.700000 3.100000 3.9209
6.800000 3.100000 3.9065
6.900000 3.100000 3.9100
7.000000 3.100000 3.8970
7.100000 3.100000 3.8990
7.200000 3.100000 3.8766
7.300000 3.100000 3.8861
7.400000 3.100000 3.8910
7.500000 3.100000 3.8770
7.600000 3.100000 3.8726
7.700000 3.100000 3.8644
7.800000 3.100000 3.8598
7.900000 3.100000 3.8558
8.000000 3.100000 3.8524
8.100000 3.100000 3.8443
8.200000 3.100000 3.8388
8.300000 3.100000 3.8374
8.400000 3.100000 3.8283
8.500000 3.100000 3.8335
8.600000 3.100000 3.8112
8.700000 3.100000 3.8180
8.800000 3.100000 3.7988
8.900000 3.100000 3.8247
9.000000 3.100000 3.8084
9.100000 3.100000 3.8072
9.200000 3.100000 3.8023
9.300000 3.100000 3.8012
9.400000 3.100000 3.8216
9.500000 3.100000 3.8266
9.600000 3.100000 3.8130
9.700000 3.100000 3.8446
9.800000 3.100000 3.8319
9.900000 3.100000 3.8509
10.000000 3.100000 3.8622
10.100000 3.100000 3.8560
10.200000 3.100000 3.8755
10.300000 3.100000 3.8759
10.400000 3.100000 3.8931
10.500000 3.100000 3.8926
10.600000 3.100000 3.9173
10.700000 3.100000 3.9215
10.800000 3.100000 3.9365
10.900000 3.100000 3.9318
11.000000 3.100000 3.9345
11.100000 3.100000 3.9434
11.200000 3.100000 3.9528
11.300000 3.100000 3.9549
11.400000 3.100000 3.9591
11.500000 3.100000 3.9645
11.600000 3.100000 3.9662
11.700000 3.100000 3.9627
11.800000 3.100000 3.9708
11.900000 3.100000 3.9764
12.000000 3.100000 3.9656
12.100000 3.100000 3.9736
12.200000 3.100000 3.9718
12.300000 3.100000 3.9612
12.400000 3.100000 3.9617
12.500000 3.100000 3.9657
12.600000 3.100000 3.9720
12.700000 3.100000 3.9638
12.800000 3.100000 3.9567
12.900000 3.100000 3.9536
13.000000 3.100000 3.9497
13.100000 3.100000 3.9612
13.200000 3.100000 3.9459
13.300000 3.100000 3.9399
13.400000 3.100000 3.9474
13.500000 3.100000 3.9333
13.600000 3.100000 3.9383
13.700000 3.100000 3.9270
13.800000 3.100000 3.9373
13.900000 3.100000 3.9139
14.000000 3.100000 3.9293
14.100000 3.100000 3.9255
14.200000 3.100000 3.9185
14.300000 3.100000 3.9156
14.400000 3.100000 3.9147
14.500000 3.100000 3.9101
14.600000 3.100000 3.9064
14.700000 3.100000 3.9096
14.800000 3.100000 3.8966
14.900000 3.100000 3.9033
15.000000 3.100000 3.9026
15.100000 3.100000 3.8886
15.200000 3.100000 3.9071
15.300000 3.100000 3.8904
15.400000 3.100000 3.8827
15.500000 3.100000 3.8892
15.600000 3.100000 3.8981
15.700000 3.100000 3.8889
15.800000 3.100000 3.8889
15.900000 3.100000 3.8833
16.000000 3.100000 3.8931
16.100000 3.100000 3.8852
16.200001 3.100000 3.8850
16.299999 3.100000 3.8957
16.400000 3.100000 3.8934
16.500000 3.100000 3.8862
16.600000 3.100000 3.9037
16.700001 3.100000 3.8961
16.799999 3.100000 3.8876
16.900000 3.100000 3.8864
17.000000 3.100000 3.8838
17.100000 3.100000 3.8822
17.200001 3.100000 3.8860
17.299999 3.100000 3.8955
17.400000 3.100000 3.8929
17.500000 3.100000 3.8767
17.600000 3.100000 3.8864
17.700001 3.100000 3.8882
17.799999 3.100000 3.8908
17.900000 3.100000 3.8910
18.000000 3.100000 3.8924
18.100000 3.100000 3.8793
18.200001 3.100000 3.8821
0.000000 3.200000 3.9000
0.100000 3.200000 3.9008
0.200000 3.200000 3.8787
0.300000 3.200000 3.8873
0.400000 3.200000 3.8986
0.500000 3.200000 3.8784
0.600000 3.200000 3.8803
0.700000 3.200000 3.8859
0.800000 3.200000 3.8932
0.900000 3.200000 3.8818
1.000000 3.200000 3.8929
1.100000 3.200000 3.8931
1.200000 3.200000 3.8937
1.300000 3.200000 3.8845
1.400000 3.200000 3.8819
1.500000 3.200000 3.8955
1.600000 3.200000 3.8816
1.700000 3.200000 3.9062
1.800000 3.200000 3.8860
1.900000 3.200000 3.8905
2.000000 3.200000 3.8794
2.100000 3.200000 3.8897
2.200000 3.200000 3.8891
2.300000 3.200000 3.9053
2.400000 3.200000 3.9054
2.500000 3.200000 3.8861
2.600000 3.200000 3.8998
2.700000 3.200000 3.8932
2.800000 3.200000 3.8893
2.900000 3.200000 3.9050
3.000000 3.200000 3.8953
3.100000 3.200000 3.8959
3.200000 3.200000 3.8916
3.300000 3.200000 3.9028
3.400000 3.200000 3.8955
3.500000 3.200000 3.8971
3.600000 3.200000 3.9152
3.700000 3.200000 3.8912
3.800000 3.200000 3.9075
3.900000 3.200000 3.9142
4.000000 3.200000 3.9213
4.100000 3.200000 3.9112
4.200000 3.200000 3.9094
4.300000 3.200000 3.9248
4.400000 3.200000 3.9214
4.500000 3.200000 3.9257
4.600000 3.200000 3.9253
4.700000 3.200000 3.9368
4.800000 3.200000 3.9250
4.900000 3.200000 3.9282
5.000000 3.200000 3.9283
5.100000 3.200000 3.9197
5.200000 3.200000 3.9332
5.300000 3.200000 3.9309
5.400000 3.200000 3.9354
5.500000 3.200000 3.9216
5.600000 3.200000 3.9388
5.700000 3.200000 3.9433
5.800000 3.200000 3.9217
5.900000 3.200000 3.9233
6.000000 3.200000 3.9200
6.100000 3.200000 3.9266
6.200000 3.200000 3.9256
6.300000 3.200000 3.9372
6.400000 3.200000 3.9225
6.500000 3.200000 3.9176
6.600000 3.200000 3.9223
6.700000 3.200000 3.8914
6.800000 3.200000 3.8959
6.900000 3.200000 3.9062
7.000000 3.200000 3.8882
7.100000 3.200000 3.8883
7.200000 3.200000 3.8701
7.300000 3.200000 3.8700
7.400000 3.200000 3.8611
7.500000 3.200000 3.8708
7.600000 3.200000 3.8479
7.700000 3.200000 3.8525
7.800000 3.200000 3.8454
7.900000 3.200000 3.8301
8.000000 3.200000 3.8259
8.100000 3.200000 3.8049
8.200000 3.200000 3.8010
8.300000 3.200000 3.8010
8.400000 3.200000 3.7783
8.500000 3.200000 3.7789
8.600000 3.200000 3.7740
8.700000 3.200000 3.7702
8.800000 3.200000 3.7656
8.900000 3.200000 3.7470
9.000000 3.200000 3.7711
9.100000 3.200000 3.7736
9.200000 3.200000 3.7760
9.300000 3.200000 3.7761
9.400000 3.200000 3.7644
9.500000 3.200000 3.7864
9.600000 3.200000 3.7987
9.700000 3.200000 3.8104
9.800000 3.200000 3.8208
9.900000 3.200000 3.8244
10.000000 3.200000 3.8328
10.100000 3.200000 3.8373
10.200000 3.200000 3.8391
10.300000 3.200000 3.8428
10.400000 3.200000 3.8668
10.500000 3.200000 3.8555
10.600000 3.200000 3.8963
10.700000 3.200000 3.9033
10.800000 3.200000 3.9184
10.900000 3.200000 3.9319
11.000000 3.200000 3.9204
11.100000 3.200000 3.9368
11.200000 3.200000 3.9460
11.300000 3.200000 3.9304
11.400000 3.200000 3.9600
11.500000 3.200000 3.9594
11.600000 3.200000 3.9479
11.700000 3.200000 3.9635
11.800000 3.200000 3.9627
11.900000 3.200000 3.9756
12.000000 3.200000 3.9749
12.100000 3.200000 3.9556
12.200000 3.200000 3.9648
12.300000 3.200000 3.9660
12.400000 3.200000 3.9611
12.500000 3.200000 3.9687
12.600000 3.200000 3.9770
12.700000 3.200000 3.9695
12.800000 3.200000 3.9783
12.900000 3.200000 3.9666
13.000000 3.200000 3.9585
13.100000 3.200000 3.9512
13.200000 3.200000 3.9518
13.300000 3.200000 3.9541
13.400000 3.200000 3.9417
13.500000 3.200000 3.9243
13.600000 3.200000 3.9370
13.700000 3.200000 3.9312
13.800000 3.200000 3.9238
13.900000 3.200000 3.9389
14.000000 3.200000 3.9221
14.100000 3.200000 3.9034
14.200000 3.200000 3.9326
14.300000 3.200000 3.9107
14.400000 3.200000 3.9148
14.500000 3.200000 3.9048
14.600000 3.200000 3.8963
14.700000 3.200000 3.9011
14.800000 3.200000 3.9125
14.900000 3.200000 3.9054
15.000000 3.200000 3.9097
15.100000 3.200000 3.9119
15.200000 3.200000 3.9019
15.300000 3.200000 3.9034
15.400000 3.200000 3.9051
15.500000 3.200000 3.9011
15.600000 3.200000 3.8932
15.700000 3.200000 3.9040
15.800000 3.200000 3.8872
15.900000 3.200000 3.8999
16.000000 3.200000 3.8793
16.100000 3.200000 3.8910
16.200001 3.200000 3.8942
16.299999 3.200000 3.8943
16.400000 3.200000 3.8936
16.500000 3.200000 3.8890
16.600000 3.200000 3.8869
16.700001 3.200000 3.8861
16.799999 3.200000 3.8755
16.900000 3.200000 3.9012
17.000000 3.200000 3.8838
17.100000 3.200000 3.8764
17.200001 3.200000 3.8999
17.299999 3.200000 3.8881
17.400000 3.200000 3.8816
17.500000 3.200000 3.8751
17.600000 3.200000 3.8929
17.700001 3.200000 3.8820
17.799999 3.200000 3.8768
17.900000 3.200000 3.8854
18.000000 3.200000 3.8944
18.100000 3.200000 3.8906
18.200001 3.200000 3.8913
0.000000 3.300000 3.8857
0.100000 3.300000 3.8841
0.200000 3.300000 3.8955
0.300000 3.300000 3.8862
0.400000 3.300000 3.8889
0.500000 3.300000 3.8864
0.600000 3.300000 3.8957
0.700000 3.300000 3.9020
0.800000 3.300000 3.8825
0.900000 3.300000 3.8889
1.000000 3.300000 3.8962
1.100000 3.300000 3.8968
1.200000 3.300000 3.9040
1.300000 3.300000 3.8871
1.400000 3.300000 3.8898
1.500000 3.300000 3.8846
1.600000 3.300000 3.8870
1.700000 3.300000 3.8909
1.800000 3.300000 3.8845
1.900000 3.300000 3.8962
2.000000 3.300000 3.8990
2.100000 3.300000 3.8813
2.200000 3.300000 3.8878
2.300000 3.300000 3.8822
2.400000 3.300000 3.8846
2.500000 3.300000 3.9012
2.600000 3.300000 3.8907
2.700000 3.300000 3.8990
2.800000 3.300000 3.9061
2.900000 3.300000 3.8976
3.000000 3.300000 3.9006
3.100000 3.300000 3.9016
3.200000 3.300000 3.9085
3.300000 3.300000 3.8962
3.400000 3.300000 3.9041
3.500000 3.300000 3.9064
3.600000 3.300000 3.8970
3.700000 3.300000 3.9111
3.800000 3.300000 3.9129
3.900000 3.300000 3.9170
4.000000 3.300000 3.9097
4.100000 3.300000 3.9272
4.200000 3.300000 3.9226
4.300000 3.300000 3.9216
4.400000 3.300000 3.9252
4.500000 3.300000 3.9222
4.600000 3.300000 3.9352
4.700000 3.300000 3.9374
4.800000 3.300000 3.9417
4.900000 3.300000 3.9358
5.000000 3.300000 3.9369
5.100000 3.300000 3.9237
5.200000 3.300000 3.9380
5.300000 3.300000 3.9269
5.400000 3.300000 3.9298
5.500000 3.300000 3.9468
5.600000 3.300000 3.9330
5.700000 3.300000 3.9348
5.800000 3.300000 3.9367
5.900000 3.300000 3.9251
6.000000 3.300000 3.9200
6.100000 3.300000 3.9306
6.200000 3.300000 3.9213
6.300000 3.300000 3.9111
6.400000 3.300000 3.9185
6.500000 3.300000 3.9003
6.600000 3.300000 3.9096
6.700000 3.300000 3.8991
6.800000 3.300000 3.8910
6.900000 3.300000 3.8947
7.000000 3.300000 3.8799
7.100000 3.300000 3.8637
7.200000 3.300000 3.8661
7.300000 3.300000 3.8477
7.400000 3.300000 3.8438
7.500000 3.300000 3.8335
7.600000 3.300000 3.8380
7.700000 3.300000 3.8327
7.800000 3.300000 3.8145
7.900000 3.300000 3.7961
8.000000 3.300000 3.8131
8.100000 3.300000 3.7771
8.200000 3.300000 3.7836
8.300000 3.300000 3.7633
8.400000 3.300000 3.7647
8.500000 3.300000 3.7578
8.600000 3.300000 3.7454
8.700000 3.300000 3.7285
8.800000 3.300000 3.7311
8.900000 3.300000 3.7223
9.000000 3.300000 3.7268
9.100000 3.300000 3.7295
9.200000 3.300000 3.7289
9.300000 3.300000 3.7491
9.400000 3.300000 3.7402
9.500000 3.300000 3.7625
9.600000 3.300000 3.7742
9.700000 3.300000 3.7705
9.800000 3.300000 3.7833
9.900000 3.300000 3.7929
10.000000 3.300000 3.8150
10.100000 3.300000 3.8316
10.200000 3.300000 3.8215
10.300000 3.300000 3.8257
10.400000 3.300000 3.8442
10.500000 3.300000 3.8517
10.600000 3.300000 3.8752
10.700000 3.300000 3.8909
10.800000 3.300000 3.9069
10.900000 3.300000 3.9130
11.000000 3.300000 3.9082
11.100000 3.300000 3.9157
11.200000 3.300000 3.9277
11.300000 3.300000 3.9255
11.400000 3.300000 3.9406
11.500000 3.300000 3.9425
11.600000 3.300000 3.9497
11.700000 3.300000 3.9555
11.800000 3.300000 3.9620
11.900000 3.300000 3.9651
12.000000 3.300000 3.9613
12.100000 3.300000 3.9635
12.200000 3.300000 3.9759
12.300000 3.300000 3.9702
12.400000 3.300000 3.9633
12.500000 3.300000 3.9768
12.600000 3.300000 3.9566
12.700000 3.300000 3.9610
12.800000 3.300000 3.9630
12.900000 3.300000 3.9621
13.000000 3.300000 3.9483
13.100000 3.300000 3.9597
13.200000 3.300000 3.9464
13.300000 3.300000 3.9487
13.400000 3.300000 3.9482
13.500000 3.300000 3.9391
13.600000 3.300000 3.9356
13.700000 3.300000 3.9321
13.800000 3.300000 3.9260
13.900000 3.300000 3.9426
14.000000 3.300000 3.9323
14.100000 3.300000 3.9193
14.200000 3.300000 3.9251
14.300000 3.300000 3.9175
14.400000 3.300000 3.9249
14.500000 3.300000 3.9120
14.600000 3.300000 3.9138
14.700000 3.300000 3.9101
14.800000 3.300000 3.9105
14.900000 3.300000 3.8974
15.000000 3.300000 3.9067
15.100000 3.300000 3.9099
15.200000 3.300000 3.8966
15.300000 3.300000 3.9018
15.400000 3.300000 3.8920
15.500000 3.300000 3.8860
15.600000 3.300000 3.9107
15.700000 3.300000 3.8887
15.800000 3.300000 3.8846
15.900000 3.300000 3.8899
16.000000 3.300000 3.8930
16.100000 3.300000 3.8987
16.200001 3.300000 3.9064
16.299999 3.300000 3.9023
16.400000 3.300000 3.8912
16.500000 3.300000 3.8827
16.600000 3.300000 3.8857
16.700001 3.300000 3.8836
16.799999 3.300000 3.8961
16.900000 3.300000 3.8799
17.000000 3.300000 3.8973
17.100000 3.300000 3.8941
17.200001 3.300000 3.8930
17.299999 3.300000 3.8916
17.400000 3.300000 3.8899
17.500000 3.300000 3.8820
17.600000 3.300000 3.8938
17.700001 3.300000 3.8834
17.799999 3.300000 3.8779
17.900000 3.300000 3.8918
18.000000 3.300000 3.9035
18.100000 3.300000 3.8974
18.200001 3.300000 3.8912
0.000000 3.400000 3.8839
0.100000 3.400000 3.8828
0.200000 3.400000 3.8968
0.300000 3.400000 3.8891
0.400000 3.400000 3.8842
0.500000 3.400000 3.8875
0.600000 3.400000 3.8904
0.700000 3.400000 3.8829
0.800000 3.400000 3.8867
0.900000 3.400000 3.9033
1.000000 3.400000 3.8881
1.100000 3.400000 3.9010
1.200000 3.400000 3.9005
1.300000 3.400000 3.8820
1.400000 3.400000 3.8880
1.500000 3.400000 3.8917
1.600000 3.400000 3.8886
1.700000 3.400000 3.8899
1.800000 3.400000 3.8879
1.900000 3.400000 3.8849
2.000000 3.400000 3.8935
2.100000 3.400000 3.8805
2.200000 3.400000 3.8928
2.300000 3.400000 3.8962
2.400000 3.400000 3.8927
2.500000 3.400000 3.9001
2.600000 3.400000 3.8841
2.700000 3.400000 3.8913
2.800000 3.400000 3.8878
2.900000 3.400000 3.8993
3.000000 3.400000 3.8972
3.100000 3.400000 3.9061
3.200000 3.400000 3.8927
3.300000 3.400000 3.8980
3.400000 3.400000 3.9149
3.500000 3.400000 3.9021
3.600000 3.400000 3.9233
3.700000 3.400000 3.9082
3.800000 3.400000 3.9005
3.900000 3.400000 3.9182
4.000000 3.400000 3.9156
4.100000 3.400000 3.9212
4.200000 3.400000 3.9226
4.300000 3.400000 3.9133
4.400000 3.400000 3.9173
4.500000 3.400000 3.9266
4.600000 3.400000 3.9352
4.700000 3.400000 3.9339
4.800000 3.400000 3.9425
4.900000 3.400000 3.9312
5.000000 3.400000 3.9248
5.100000 3.400000 3.9291
5.200000 3.400000 3.9371
5.300000 3.400000 3.9301
5.400000 3.400000 3.9457
5.500000 3.400000 3.9366
5.600000 3.400000 3.9345
5.700000 3.400000 3.9341
5.800000 3.400000 3.9239
5.900000 3.400000 3.9218
6.000000 3.400000 3.9264
6.100000 3.400000 3.9178
6.200000 3.400000 3.9153
6.300000 3.400000 3.9057
6.400000 3.400000 3.9022
6.500000 3.400000 3.8984
6.600000 3.400000 3.8810
6.700000 3.400000 3.8755
6.800000 3.400000 3.8814
6.900000 3.400000 3.8762
7.000000 3.400000 3.8613
7.100000 3.400000 3.8465
7.200000 3.400000 3.8525
7.300000 3.400000 3.8323
7.400000 3.400000 3.8284
7.500000 3.400000 3.8295
7.600000 3.400000 3.8216
7.700000 3.400000 3.8119
7.800000 3.400000 3.8060
7.900000 3.400000 3.7881
8.000000 3.400000 3.7777
8.100000 3.400000 3.7749
8.200000 3.400000 3.7555
8.300000 3.400000 3.7524
8.400000 3.400000 3.7300
8.500000 3.400000 3.7254
8.600000 3.400000 3.7221
8.700000 3.400000 3.7064
8.800000 3.400000 3.7024
8.900000 3.400000 3.6848
9.000000 3.400000 3.6776
9.100000 3.400000 3.6878
9.200000 3.400000 3.6736
9.300000 3.400000 3.6960
9.400000 3.400000 3.7096
9.500000 3.400000 3.7117
9.600000 3.400000 3.7055
9.700000 3.400000 3.7225
9.800000 3.400000 3.7330
9.900000 3.400000 3.7528
10.000000 3.400000 3.7714
10.100000 3.400000 3.7963
10.200000 3.400000 3.8190
10.300000 3.400000 3.8132
10.400000 3.400000 3.8290
10.500000 3.400000 3.8439
10.600000 3.400000 3.8604
10.700000 3.400000 3.8730
10.800000 3.400000 3.8803
10.900000 3.400000 3.8766
11.000000 3.400000 3.8944
11.100000 3.400000 3.9190
11.200000 3.400000 3.9375
11.300000 3.400000 3.9211
11.400000 3.400000 3.9365
11.500000 3.400000 3.9428
11.600000 3.400000 3.9587
11.700000 3.400000 3.9755
11.800000 3.400000 3.9638
11.900000 3.400000 3.9717
12.000000 3.400000 3.9583
12.100000 3.400000 3.9731
12.200000 3.400000 3.9633
12.300000 3.400000 3.9735
12.400000 3.400000 3.9614
12.500000 3.400000 3.9753
12.600000 3.400000 3.9685
12.700000 3.400000 3.9616
12.800000 3.400000 3.9700
12.900000 3.400000 3.9618
13.000000 3.400000 3.9672
13.100000 3.400000 3.9528
13.200000 3.400000 3.9581
13.300000 3.400000 3.9509
13.400000 3.400000 3.9438
13.500000 3.400000 3.9467
13.600000 3.400000 3.9387
13.700000 3.400000 3.9389
13.800000 3.400000 3.9329
13.900000 3.400000 3.9392
14.000000 3.400000 3.9184
14.100000 3.400000 3.9277
14.200000 3.400000 3.9264
14.300000 3.400000 3.9269
14.400000 3.400000 3.9142
14.500000 3.400000 3.9142
14.600000 3.400000 3.9101
14.700000 3.400000 3.9082
14.800000 3.400000 3.9109
14.900000 3.400000 3.9128
15.000000 3.400000 3.9074
15.100000 3.400000 3.9035
15.200000 3.400000 3.9054
15.300000 3.400000 3.8934
15.400000 3.400000 3.9111
15.500000 3.400000 3.8911
15.600000 3.400000 3.8971
15.700000 3.400000 3.8998
15.800000 3.400000 3.8943
15.900000 3.400000 3.8843
16.000000 3.400000 3.9050
16.100000 3.400000 3.8860
16.200001 3.400000 3.8851
16.299999 3.400000 3.8885
16.400000 3.400000 3.8841
16.500000 3.400000 3.8851
16.600000 3.400000 3.8906
16.700001 3.400000 3.8742
16.799999 3.400000 3.8946
16.900000 3.400000 3.8854
17.000000 3.400000 3.9026
17.100000 3.400000 3.8832
17.200001 3.400000 3.8955
17.299999 3.400000 3.8943
17.400000 3.400000 3.8976
17.500000 3.400000 3.8872
17.600000 3.400000 3.9007
17.700001 3.400000 3.8787
17.799999 3.400000 3.8755
17.900000 3.400000 3.8826
18.000000 3.400000 3.8922
18.100000 3.400000 3.8961
18.200001 3.400000 3.8740
0.000000 3.500000 3.8857
0.100000 3.500000 3.8839
0.200000 3.500000 3.8956
0.300000 3.500000 3.8922
0.400000 3.500000 3.8923
0.500000 3.500000 3.8784
0.600000 3.500000 3.8961
0.700000 3.500000 3.8904
0.800000 3.500000 3.8765
0.900000 3.500000 3.8821
1.000000 3.500000 3.9000
1.100000 3.500000 3.8916
1.200000 3.500000 3.8859
1.300000 3.500000 3.8884
1.400000 3.500000 3.8901
1.500000 3.500000 3.8821
1.600000 3.500000 3.8762
1.700000 3.500000 3.8883
1.800000 3.500000 3.8968
1.900000 3.500000 3.8831
2.000000 3.500000 3.8850
2.100000 3.500000 3.8879
2.200000 3.500000 3.8960
2.300000 3.500000 3.8774
2.400000 3.500000 3.8886
2.500000 3.500000 3.8961
2.600000 3.500000 3.8961
2.700000 3.500000 3.8891
2.800000 3.500000 3.8960
2.900000 3.500000 3.9056
3.000000 3.500000 3.8975
3.100000 3.500000 3.9011
3.200000 3.500000 3.8966
3.300000 3.500000 3.8968
3.400000 3.500000 3.8904
3.500000 3.500000 3.9020
3.600000 3.500000 3.9018
3.700000 3.500000 3.9235
3.800000 3.500000 3.9243
3.900000 3.500000 3.9230
4.000000 3.500000 3.9060
4.100000 3.500000 3.9320
4.200000 3.500000 3.9154
4.300000 3.500000 3.9212
4.400000 3.500000 3.9225
4.500000 3.500000 3.9219
4.600000 3.500000 3.9204
4.700000 3.500000 3.9445
4.800000 3.500000 3.9146
4.900000 3.500000 3.9340
5.000000 3.500000 3.9412
5.100000 3.500000 3.9223
5.200000 3.500000 3.9373
5.300000 3.500000 3.9326
5.400000 3.500000 3.9340
5.500000 3.500000 3.9339
5.600000 3.500000 3.9487
5.700000 3.500000 3.9349
5.800000 3.500000 3.9255
5.900000 3.500000 3.9254
6.000000 3.500000 3.9113
6.100000 3.500000 3.9192
6.200000 3.500000 3.9168
6.300000 3.500000 3.9169
6.400000 3.500000 3.9014
6.500000 3.500000 3.8863
6.600000 3.500000 3.8847
6.700000 3.500000 3.8663
6.800000 3.500000 3.8794
6.900000 3.500000 3.8564
7.000000 3.500000 3.8539
7.100000 3.500000 3.8441
7.200000 3.500000 3.8403
7.300000 3.500000 3.8394
7.400000 3.500000 3.8306
7.500000 3.500000 3.8071
7.600000 3.500000 3.7779
7.700000 3.500000 3.7591
7.800000 3.500000 3.7570
7.900000 3.500000 3.7591
8.000000 3.500000 3.7348
8.100000 3.500000 3.7400
8.200000 3.500000 3.7354
8.300000 3.500000 3.7027
8.400000 3.500000 3.7097
8.500000 3.500000 3.6940
8.600000 3.500000 3.7006
8.700000 3.500000 3.6870
8.800000 3.500000 3.6861
8.900000 3.500000 3.6657
9.000000 3.500000 3.6550
9.100000 3.500000 3.6410
9.200000 3.500000 3.6427
9.300000 3.500000 3.6473
9.400000 3.500000 3.6499
9.500000 3.500000 3.6634
9.600000 3.500000 3.6669
9.700000 3.500000 3.6750
9.800000 3.500000 3.6993
9.900000 3.500000 3.6974
10.000000 3.500000 3.7273
10.100000 3.500000 3.7494
10.200000 3.500000 3.7662
10.300000 3.500000 3.7868
10.400000 3.500000 3.8147
10.500000 3.500000 3.8127
10.600000 3.500000 3.8270
10.700000 3.500000 3.8495
10.800000 3.500000 3.8561
10.900000 3.500000 3.8879
11.000000 3.500000 3.8860
11.100000 3.500000 3.9078
11.200000 3.500000 3.9084
11.300000 3.500000 3.9254
11.400000 3.500000 3.9235
11.500000 3.500000 3.9392
11.600000 3.500000 3.9389
11.700000 3.500000 3.9585
11.800000 3.500000 3.9497
11.900000 3.500000 3.9610
12.000000 3.500000 3.9735
12.100000 3.500000 3.9766
12.200000 3.500000 3.9658
12.300000 3.500000 3.9758
12.400000 3.500000 3.9756
12.500000 3.500000 3.9667
12.600000 3.500000 3.9688
12.700000 3.500000 3.9658
12.800000 3.500000 3.9566
12.900000 3.500000 3.9773
13.000000 3.500000 3.9760
13.100000 3.500000 3.9589
13.200000 3.500000 3.9646
13.300000 3.500000 3.9553
13.400000 3.500000 3.9450
13.500000 3.500000 3.9472
13.600000 3.500000 3.9410
13.700000 3.500000 3.9310
13.800000 3.500000 3.9273
13.900000 3.500000 3.9294
14.000000 3.500000 3.9201
14.100000 3.500000 3.9321
14.200000 3.500000 3.9229
14.300000 3.500000 3.9119
14.400000 3.500000 3.9335
14.500000 3.500000 3.9062
14.600000 3.500000 3.9119
14.700000 3.500000 3.9182
14.800000 3.500000 3.9132
14.900000 3.500000 3.9118
15.000000 3.500000 3.9026
15.100000 3.500000 3.9159
15.200000 3.500000 3.8960
15.300000 3.500000 3.9070
15.400000 3.500000 3.8972
15.500000 3.500000 3.8945
15.600000 3.500000 3.8815
15.700000 3.500000 3.9019
15.800000 3.500000 3.8935
15.900000 3.500000 3.8875
16.000000 3.500000 3.8863
16.100000 3.500000 3.8983
16.200001 3.500000 3.8795
16.299999 3.500000 3.8883
16.400000 3.500000 3.8882
16.500000 3.500000 3.8835
16.600000 3.500000 3.8976
16.700001 3.500000 3.8904
16.799999 3.500000 3.8961
16.900000 3.500000 3.8846
17.000000 3.500000 3.8940
17.100000 3.500000 3.8753
17.200001 3.500000 3.8950
17.299999 3.500000 3.8861
17.400000 3.500000 3.8910
17.500000 3.500000 3.8969
17.600000 3.500000 3.8862
17.700001 3.500000 3.8872
17.799999 3.500000 3.8917
17.900000 3.500000 3.8920
18.000000 3.500000 3.9023
18.100000 3.500000 3.8877
18.200001 3.500000 3.8810
0.000000 3.600000 3.8648
0.100000 3.600000 3.8866
0.200000 3.600000 3.8817
0.300000 3.600000 3.8990
0.400000 3.600000 3.8871
0.500000 3.600000 3.8940
0.600000 3.600000 3.8939
0.700000 3.600000 3.8870
0.800000 3.600000 3.8937
0.900000 3.600000 3.8940
1.000000 3.600000 3.8932
1.100000 3.600000 3.8915
1.200000 3.600000 3.8976
1.300000 3.600000 3.8932
1.400000 3.600000 3.8805
1.500000 3.600000 3.8819
1.600000 3.600000 3.8858
1.700000 3.600000 3.9016
1.800000 3.600000 3.8874
1.900000 3.600000 3.8908
2.000000 3.600000 3.9022
2.100000 3.600000 3.8981
2.200000 3.600000 3.9029
2.300000 3.600000 3.9029
2.400000 3.600000 3.8888
2.500000 3.600000 3.8959
2.600000 3.600000 3.8943
2.700000 3.600000 3.8883
2.800000 3.600000 3.9000
2.900000 3.600000 3.8985
3.000000 3.600000 3.8984
3.100000 3.600000 3.8968
3.200000 3.600000 3.9078
3.300000 3.600000 3.9029
3.400000 3.600000 3.9085
3.500000 3.600000 3.9049
3.600000 3.600000 3.9124
3.700000 3.600000 3.9235
3.800000 3.600000 3.9134
3.900000 3.600000 3.9134
4.000000 3.600000 3.9153
4.100000 3.600000 3.9003
4.200000 3.600000 3.9143
4.300000 3.600000 3.9243
4.400000 3.600000 3.9381
4.500000 3.600000 3.9204
4.600000 3.600000 3.9255
4.700000 3.600000 3.9420
4.800000 3.600000 3.9329
4.900000 3.600000 3.9345
5.000000 3.600000 3.9365
5.100000 3.600000 3.9432
5.200000 3.600000 3.9345
5.300000 3.600000 3.9272
5.400000 3.600000 3.9453
5.500000 3.600000 3.9307
5.600000 3.600000 3.9283
5.700000 3.600000 3.9234
5.800000 3.600000 3.9387
5.900000 3.600000 3.9215
6.000000 3.600000 3.9220
6.100000 3.600000 3.9219
6.200000 3.600000 3.9033
6.300000 3.600000 3.9004
6.400000 3.600000 3.8979
6.500000 3.600000 3.8843
6.600000 3.600000 3.8748
6.700000 3.600000 3.8702
6.800000 3.600000 3.8595
6.900000 3.600000 3.8545
7.000000 3.600000 3.8326
7.100000 3.600000 3.8285
7.200000 3.600000 3.8219
7.300000 3.600000 3.8125
7.400000 3.600000 3.7907
7.500000 3.600000 3.7657
7.600000 3.600000 3.7507
7.700000 3.600000 3.7384
7.800000 3.600000 3.7165
7.900000 3.600000 3.7022
8.000000 3.600000 3.6911
8.100000 3.600000 3.6795
8.200000 3.600000 3.6579
8.300000 3.600000 3.6565
8.400000 3.600000 3.6374
8.500000 3.600000 3.6437
8.600000 3.600000 3.6249
8.700000 3.600000 3.6262
8.800000 3.600000 3.6333
8.900000 3.600000 3.6124
9.000000 3.600000 3.6071
9.100000 3.600000 3.6099
9.200000 3.600000 3.6031
9.300000 3.600000 3.6011
9.400000 3.600000 3.6014
9.500000 3.600000 3.6173
9.600000 3.600000 3.6383
9.700000 3.600000 3.6428
9.800000 3.600000 3.6545
9.900000 3.600000 3.6591
10.000000 3.600000 3.6720
10.100000 3.600000 3.7100
10.200000 3.600000 3.7323
10.300000 3.600000 3.7557
10.400000 3.600000 3.7791
10.500000 3.600000 3.7882
10.600000 3.600000 3.8074
10.700000 3.600000 3.8166
10.800000 3.600000 3.8431
10.900000 3.600000 3.8423
11.000000 3.600000 3.8629
11.100000 3.600000 3.8836
11.200000 3.600000 3.8899
11.300000 3.600000 3.9059
11.400000 3.600000 3.9077
11.500000 3.600000 3.9260
11.600000 3.600000 3.9414
11.700000 3.600000 3.9514
11.800000 3.600000 3.9610
11.900000 3.600000 3.9536
12.000000 3.600000 3.9584
12.100000 3.600000 3.9683
12.200000 3.600000 3.9675
12.300000 3.600000 3.9765
12.400000 3.600000 3.9738
12.500000 3.600000 3.9584
12.600000 3.600000 3.9786
12.700000 3.600000 3.9692
12.800000 3.600000 3.9640
12.900000 3.600000 3.9748
13.000000 3.600000 3.9646
13.100000 3.600000 3.9719
13.200000 3.600000 3.9481
13.300000 3.600000 3.9585
13.400000 3.600000 3.9497
13.500000 3.600000 3.9537
13.600000 3.600000 3.9459
13.700000 3.600000 3.9400
13.800000 3.600000 3.9292
13.900000 3.600000 3.9361
14.000000 3.600000 3.9276
14.100000 3.600000 3.9333
14.200000 3.600000 3.9379
14.300000 3.600000 3.9120
14.400000 3.600000 3.9256
14.500000 3.600000 3.9239
14.600000 3.600000 3.9230
14.700000 3.600000 3.9024
14.800000 3.600000 3.9133
14.900000 3.600000 3.9116
15.000000 3.600000 3.9149
15.100000 3.600000 3.9099
15.200000 3.600000 3.8951
15.300000 3.600000 3.8981
15.400000 3.600000 3.8887
15.500000 3.600000 3.9064
15.600000 3.600000 3.8933
15.700000 3.600000 3.9002
15.800000 3.600000 3.8892
15.900000 3.600000 3.8969
16.000000 3.600000 3.8871
16.100000 3.600000 3.8944
16.200001 3.600000 3.8796
16.299999 3.600000 3.8968
16.400000 3.600000 3.9058
16.500000 3.600000 3.8977
16.600000 3.600000 3.8823
16.700001 3.600000 3.8869
16.799999 3.600000 3.8832
16.900000 3.600000 3.8943
17.000000 3.600000 3.8883
17.100000 3.600000 3.8943
17.200001 3.600000 3.9044
17.299999 3.600000 3.8977
17.400000 3.600000 3.8886
17.500000 3.600000 3.8832
17.600000 3.600000 3.8811
17.700001 3.600000 3.8891
17.799999 3.600000 3.8752
17.900000 3.600000 3.8903
18.000000 3.600000 3.8913
18.100000 3.600000 3.8985
18.200001 3.600000 3.9153
0.000000 3.700000 3.8860
0.100000 3.700000 3.8916
0.200000 3.700000 3.8850
0.300000 3.700000 3.8960
0.400000 3.700000 3.8818
0.500000 3.700000 3.8832
0.600000 3.700000 3.8862
0.700000 3.700000 3.8843
0.800000 3.700000 3.9017
0.900000 3.700000 3.8943
1.000000 3.700000 3.8938
1.100000 3.700000 3.8840
1.200000 3.700000 3.8827
1.300000 3.700000 3.8939
1.400000 3.700000 3.8884
1.500000 3.700000 3.8974
1.600000 3.700000 3.9002
1.700000 3.700000 3.9046
1.800000 3.700000 3.8990
1.900000 3.700000 3.9006
2.000000 3.700000 3.8968
2.100000 3.700000 3.9048
2.200000 3.700000 3.8988
2.300000 3.700000 3.8849
2.400000 3.700000 3.8913
2.500000 3.700000 3.8988
2.600000 3.700000 3.8815
2.700000 3.700000 3.9010
2.800000 3.700000 3.8940
2.900000 3.700000 3.8946
3.000000 3.700000 3.9108
3.100000 3.700000 3.9000
3.200000 3.700000 3.8973
3.300000 3.700000 3.9021
3.400000 3.700000 3.9008
3.500000 3.700000 3.9074
3.600000 3.700000 3.9020
3.700000 3.700000 3.9163
3.800000 3.700000 3.9228
3.900000 3.700000 3.9212
4.000000 3.700000 3.9333
4.100000 3.700000 3.9191
4.200000 3.700000 3.9313
4.300000 3.700000 3.9269
4.400000 3.700000 3.9266
4.500000 3.700000 3.9246
4.600000 3.700000 3.9231
4.700000 3.700000 3.9269
4.800000 3.700000 3.9423
4.900000 3.700000 3.9282
5.000000 3.700000 3.9412
5.100000 3.700000 3.9270
5.200000 3.700000 3.9310
5.300000 3.700000 3.9378
5.400000 3.700000 3.9430
5.500000 3.700000 3.9411
5.600000 3.700000 3.9220
5.700000 3.700000 3.9359
5.800000 3.700000 3.9288
5.900000 3.700000 3.9150
6.000000 3.700000 3.9079
6.100000 3.700000 3.9097
6.200000 3.700000 3.9133
6.300000 3.700000 3.9048
6.400000 3.700000 3.8917
6.500000 3.700000 3.8814
6.600000 3.700000 3.8764
6.700000 3.700000 3.8556
6.800000 3.700000 3.8449
6.900000 3.700000 3.8287
7.000000 3.700000 3.8280
7.100000 3.700000 3.8096
7.200000 3.700000 3.7934
7.300000 3.700000 3.7642
7.400000 3.700000 3.7367
7.500000 3.700000 3.7016
7.600000 3.700000 3.7011
7.700000 3.700000 3.6836
7.800000 3.700000 3.6736
7.900000 3.700000 3.6496
8.000000 3.700000 3.6438
8.100000 3.700000 3.6304
8.200000 3.700000 3.6237
8.300000 3.700000 3.5947
8.400000 3.700000 3.5796
8.500000 3.700000 3.5694
8.600000 3.700000 3.5697
8.700000 3.700000 3.5624
8.800000 3.700000 3.5597
8.900000 3.700000 3.5693
9.000000 3.700000 3.5499
9.100000 3.700000 3.5645
9.200000 3.700000 3.5702
9.300000 3.700000 3.5691
9.400000 3.700000 3.5776
9.500000 3.700000 3.5846
9.600000 3.700000 3.6008
9.700000 3.700000 3.6080
9.800000 3.700000 3.6202
9.900000 3.700000 3.6356
10.000000 3.700000 3.6531
10.100000 3.700000 3.6711
10.200000 3.700000 3.6858
10.300000 3.700000 3.7139
10.400000 3.700000 3.7343
10.500000 3.700000 3.7490
10.600000 3.700000 3.7647
10.700000 3.700000 3.8000
10.800000 3.700000 3.8251
10.900000 3.700000 3.8304
11.000000 3.700000 3.8465
11.100000 3.700000 3.8715
11.200000 3.700000 3.8793
11.300000 3.700000 3.8933
11.400000 3.700000 3.9141
11.500000 3.700000 3.9191
11.600000 3.700000 3.9165
11.700000 3.700000 3.9447
11.800000 3.700000 3.9330
11.900000 3.700000 3.9444
12.000000 3.700000 3.9565
12.100000 3.700000 3.9669
12.200000 3.700000 3.9648
12.300000 3.700000 3.9670
12.400000 3.700000 3.9730
12.500000 3.700000 3.9686
12.600000 3.700000 3.9683
12.700000 3.700000 3.9790
12.800000 3.700000 3.9595
12.900000 3.700000 3.9663
13.000000 3.700000 3.9626
13.100000 3.700000 3.9518
13.200000 3.700000 3.9661
13.300000 3.700000 3.9516
13.400000 3.700000 3.9616
13.500000 3.700000 3.9474
13.600000 3.700000 3.9500
13.700000 3.700000 3.9437
13.800000 3.700000 3.9398
13.900000 3.700000 3.9332
14.000000 3.700000 3.9273
14.100000 3.700000 3.9403
14.200000 3.700000 3.9131
14.300000 3.700000 3.9264
14.400000 3.700000 3.9187
14.500000 3.700000 3.9165
14.600000 3.700000 3.9177
14.700000 3.700000 3.9203
14.800000 3.700000 3.9134
14.900000 3.700000 3.9081
15.000000 3.700000 3.9097
15.100000 3.700000 3.8990
15.200000 3.700000 3.8944
15.300000 3.700000 3.9049
15.400000 3.700000 3.9039
15.500000 3.700000 3.9088
15.600000 3.700000 3.8999
15.700000 3.700000 3.9147
15.800000 3.700000 3.8971
15.900000 3.700000 3.8938
16.000000 3.700000 3.9074
16.100000 3.700000 3.9017
16.200001 3.700000 3.8911
16.299999 3.700000 3.8900
16.400000 3.700000 3.8943
16.500000 3.700000 3.9084
16.600000 3.700000 3.8950
16.700001 3.700000 3.8771
16.799999 3.700000 3.8811
16.900000 3.700000 3.8872
17.000000 3.700000 3.8693
17.100000 3.700000 3.8951
17.200001 3.700000 3.8832
17.299999 3.700000 3.8808
17.400000 3.700000 3.8893
17.500000 3.700000 3.8825
17.600000 3.700000 3.8877
17.700001 3.700000 3.8926
17.799999 3.700000 3.8885
17.900000 3.700000 3.8855
18.000000 3.700000 3.8893
18.100000 3.700000 3.8740
18.200001 3.700000 3.8751
0.000000 3.800000 3.8567
0.100000 3.800000 3.8740
0.200000 3.800000 3.8785
0.300000 3.800000 3.8938
0.400000 3.800000 3.8864
0.500000 3.800000 3.8925
0.600000 3.800000 3.8822
0.700000 3.800000 3.8780
0.800000 3.800000 3.8832
0.900000 3.800000 3.8989
1.000000 3.800000 3.8788
1.100000 3.800000 3.8896
1.200000 3.800000 3.8852
1.300000 3.800000 3.8923
1.400000 3.800000 3.8959
1.500000 3.800000 3.8987
1.600000 3.800000 3.8732
1.700000 3.800000 3.8921
1.800000 3.800000 3.8885
1.900000 3.800000 3.8888
2.000000 3.800000 3.8974
2.100000 3.800000 3.8976
2.200000 3.800000 3.8957
2.300000 3.800000 3.8971
2.400000 3.800000 3.8931
2.500000 3.800000 3.8969
2.600000 3.800000 3.9034
2.700000 3.800000 3.8932
2.800000 3.800000 3.8980
2.900000 3.800000 3.8959
3.000000 3.800000 3.8964
3.100000 3.800000 3.8957
3.200000 3.800000 3.9085
3.300000 3.800000 3.9045
3.400000 3.800000 3.9075
3.500000 3.800000 3.9092
3.600000 3.800000 3.9220
3.700000 3.800000 3.9091
3.800000 3.800000 3.9213
3.900000 3.800000 3.9065
4.000000 3.800000 3.9275
4.100000 3.800000 3.9147
4.200000 3.800000 3.9403
4.300000 3.800000 3.9240
4.400000 3.800000 3.9257
4.500000 3.800000 3.9196
4.600000 3.800000 3.9429
4.700000 3.800000 3.9374
4.800000 3.800000 3.9282
4.900000 3.800000 3.9381
5.000000 3.800000 3.9332
5.100000 3.800000 3.9369
5.200000 3.800000 3.9399
5.300000 3.800000 3.9383
5.400000 3.800000 3.9214
5.500000 3.800000 3.9419
5.600000 3.800000 3.9335
5.700000 3.800000 3.9302
5.800000 3.800000 3.9152
5.900000 3.800000 3.8992
6.000000 3.800000 3.9161
6.100000 3.800000 3.9022
6.200000 3.800000 3.9021
6.300000 3.800000 3.8804
6.400000 3.800000 3.8799
6.500000 3.800000 3.8751
6.600000 3.800000 3.8586
6.700000 3.800000 3.8379
6.800000 3.800000 3.8260
6.900000 3.800000 3.8137
7.000000 3.800000 3.8066
7.100000 3.800000 3.7865
7.200000 3.800000 3.7617
7.300000 3.800000 3.7186
7.400000 3.800000 3.6937
7.500000 3.800000 3.6697
7.600000 3.800000 3.6622
7.700000 3.800000 3.6715
7.800000 3.800000 3.6517
7.900000 3.800000 3.6355
8.000000 3.800000 3.6173
8.100000 3.800000 3.6355
8.200000 3.800000 3.6147
8.300000 3.800000 3.5925
8.400000 3.800000 3.5783
8.500000 3.800000 3.5589
8.600000 3.800000 3.5291
8.700000 3.800000 3.5138
8.800000 3.800000 3.5085
8.900000 3.800000 3.5120
9.000000 3.800000 3.4975
9.100000 3.800000 3.5256
9.200000 3.800000 3.5269
9.300000 3.800000 3.5138
9.400000 3.800000 3.5098
9.500000 3.800000 3.5082
9.600000 3.800000 3.5092
9.700000 3.800000 3.5513
9.800000 3.800000 3.5606
9.900000 3.800000 3.5952
10.000000 3.800000 3.6212
10.100000 3.800000 3.6592
10.200000 3.800000 3.6730
10.300000 3.800000 3.6998
10.400000 3.800000 3.7008
10.500000 3.800000 3.7230
10.600000 3.800000 3.7378
10.700000 3.800000 3.7730
10.800000 3.800000 3.8110
10.900000 3.800000 3.8260
11.000000 3.800000 3.8332
11.100000 3.800000 3.8494
11.200000 3.800000 3.8665
11.300000 3.800000 3.8790
11.400000 3.800000 3.8951
11.500000 3.800000 3.9135
11.600000 3.800000 3.9023
11.700000 3.800000 3.9243
11.800000 3.800000 3.9330
11.900000 3.800000 3.9455
12.000000 3.800000 3.9415
12.100000 3.800000 3.9620
12.200000 3.800000 3.9496
12.300000 3.800000 3.9611
12.400000 3.800000 3.9646
12.500000 3.800000 3.9703
12.600000 3.800000 3.9670
12.700000 3.800000 3.9700
12.800000 3.800000 3.9676
12.900000 3.800000 3.9787
13.000000 3.800000 3.9741
13.100000 3.800000 3.9654
13.200000 3.800000 3.9746
13.300000 3.800000 3.9642
13.400000 3.800000 3.9527
13.500000 3.800000 3.9523
13.600000 3.800000 3.9340
13.700000 3.800000 3.9485
13.800000 3.800000 3.9425
13.900000 3.800000 3.9384
14.000000 3.800000 3.9464
14.100000 3.800000 3.9292
14.200000 3.800000 3.9246
14.300000 3.800000 3.9191
14.400000 3.800000 3.9243
14.500000 3.800000 3.9162
14.600000 3.800000 3.9267
14.700000 3.800000 3.9052
14.800000 3.800000 3.9125
14.900000 3.800000 3.9220
15.000000 3.800000 3.9102
15.100000 3.800000 3.9106
15.200000 3.800000 3.9206
15.300000 3.800000 3.9140
15.400000 3.800000 3.9017
15.500000 3.800000 3.9125
15.600000 3.800000 3.8901
15.700000 3.800000 3.8894
15.800000 3.800000 3.9031
15.900000 3.800000 3.8869
16.000000 3.800000 3.8893
16.100000 3.800000 3.9066
16.200001 3.800000 3.8787
16.299999 3.800000 3.8941
16.400000 3.800000 3.8938
16.500000 3.800000 3.8845
16.600000 3.800000 3.8960
16.700001 3.800000 3.8919
16.799999 3.800000 3.8877
16.900000 3.800000 3.8949
17.000000 3.800000 3.8906
17.100000 3.800000 3.8908
17.200001 3.800000 3.8815
17.299999 3.800000 3.8810
17.400000 3.800000 3.8816
17.500000 3.800000 3.8978
17.600000 3.800000 3.8900
17.700001 3.800000 3.8839
17.799999 3.800000 3.8923
17.900000 3.800000 3.8814
18.000000 3.800000 3.9022
18.100000 3.800000 3.8928
18.200001 3.800000 3.8809
0.000000 3.900000 3.9020
0.100000 3.900000 3.8920
0.200000 3.900000 3.9009
0.300000 3.900000 3.8776
0.400000 3.900000 3.8847
0.500000 3.900000 3.8798
0.600000 3.900000 3.8987
0.700000 3.900000 3.8942
0.800000 3.900000 3.8920
0.900000 3.900000 3.8979
1.000000 3.900000 3.8827
1.100000 3.900000 3.8931
1.200000 3.900000 3.8940
1.300000 3.900000 3.8863
1.400000 3.900000 3.8794
1.500000 3.900000 3.8956
1.600000 3.900000 3.8909
1.700000 3.900000 3.8864
1.800000 3.900000 3.8893
1.900000 3.900000 3.8857
2.000000 3.900000 3.8907
2.100000 3.900000 3.9009
2.200000 3.900000 3.9054
2.300000 3.900000 3.8889
2.400000 3.900000 3.9043
2.500000 3.900000 3.8986
2.600000 3.900000 3.8950
2.700000 3.900000 3.8953
2.800000 3.900000 3.9015
2.900000 3.900000 3.9008
3.000000 3.900000 3.9115
3.100000 3.900000 3.8937
3.200000 3.900000 3.9031
3.300000 3.900000 3.9148
3.400000 3.900000 3.9098
3.500000 3.900000 3.9173
3.600000 3.900000 3.9039
3.700000 3.900000 3.9147
3.800000 3.900000 3.9138
3.900000 3.900000 3.9211
4.000000 3.900000 3.9383
4.100000 3.900000 3.9269
4.200000 3.900000 3.9331
4.300000 3.900000 3.9252
4.400000 3.900000 3.9277
4.500000 3.900000 3.9285
4.600000 3.900000 3.9363
4.700000 3.900000 3.9315
4.800000 3.900000 3.9298
4.900000 3.900000 3.9358
5.000000 3.900000 3.9354
5.100000 3.900000 3.9296
5.200000 3.900000 3.9299
5.300000 3.900000 3.9351
5.400000 3.900000 3.9372
5.500000 3.900000 3.9317
5.600000 3.900000 3.9152
5.700000 3.900000 3.9092
5.800000 3.900000 3.9181
5.900000 3.900000 3.9095
6.000000 3.900000 3.9087
6.100000 3.900000 3.8971
6.200000 3.900000 3.8960
6.300000 3.900000 3.8759
6.400000 3.900000 3.8649
6.500000 3.900000 3.8430
6.600000 3.900000 3.8432
6.700000 3.900000 3.8212
6.800000 3.900000 3.8025
6.900000 3.900000 3.7968
7.000000 3.900000 3.7755
7.100000 3.900000 3.7640
7.200000 3.900000 3.7222
7.300000 3.900000 3.6857
7.400000 3.900000 3.6662
7.500000 3.900000 3.6675
7.600000 3.900000 3.6691
7.700000 3.900000 3.6542
7.800000 3.900000 3.6385
7.900000 3.900000 3.6321
8.000000 3.900000 3.6156
8.100000 3.900000 3.6017
8.200000 3.900000 3.6008
8.300000 3.900000 3.5858
8.400000 3.900000 3.5607
8.500000 3.900000 3.5308
8.600000 3.900000 3.5122
8.700000 3.900000 3.4882
8.800000 3.900000 3.4543
8.900000 3.900000 3.4499
9.000000 3.900000 3.4293
9.100000 3.900000 3.4235
9.200000 3.900000 3.4138
9.300000 3.900000 3.4232
9.400000 3.900000 3.4214
9.500000 3.900000 3.4455
9.600000 3.900000 3.4447
9.700000 3.900000 3.4681
9.800000 3.900000 3.4985
9.900000 3.900000 3.5358
10.000000 3.900000 3.5902
10.100000 3.900000 3.6159
10.200000 3.900000 3.6451
10.300000 3.900000 3.6666
10.400000 3.900000 3.6767
10.500000 3.900000 3.7066
10.600000 3.900000 3.7236
10.700000 3.900000 3.7455
10.800000 3.900000 3.7724
10.900000 3.900000 3.7969
11.000000 3.900000 3.8197
11.100000 3.900000 3.8199
11.200000 3.900000 3.8479
11.300000 3.900000 3.8713
11.400000 3.900000 3.8665
11.500000 3.900000 3.8896
11.600000 3.900000 3.9104
11.700000 3.900000 3.9164
11.800000 3.900000 3.9180
11.900000 3.900000 3.9362
12.000000 3.900000 3.9472
12.100000 3.900000 3.9466
12.200000 3.900000 3.9577
12.300000 3.900000 3.9618
12.400000 3.900000 3.9685
12.500000 3.900000 3.9789
12.600000 3.900000 3.9633
12.700000 3.900000 3.9685
12.800000 3.900000 3.9480
12.900000 3.900000 3.9673
13.000000 3.900000 3.9630
13.100000 3.900000 3.9579
13.200000 3.900000 3.9688
13.300000 3.900000 3.9620
13.400000 3.900000 3.9591
13.500000 3.900000 3.9623
13.600000 3.900000 3.9520
13.700000 3.900000 3.9425
13.800000 3.900000 3.9526
13.900000 3.900000 3.9362
14.000000 3.900000 3.9527
14.100000 3.900000 3.9453
14.200000 3.900000 3.9335
14.300000 3.900000 3.9403
14.400000 3.900000 3.9353
14.500000 3.900000 3.9164
14.600000 3.900000 3.9176
14.700000 3.900000 3.9222
14.800000 3.900000 3.9097
14.900000 3.900000 3.9182
15.000000 3.900000 3.9136
15.100000 3.900000 3.9111
15.200000 3.900000 3.9013
15.300000 3.900000 3.9008
15.400000 3.900000 3.9087
15.500000 3.900000 3.8881
15.600000 3.900000 3.9028
15.700000 3.900000 3.9049
15.800000 3.900000 3.8951
15.900000 3.900000 3.8976
16.000000 3.900000 3.8864
16.100000 3.900000 3.8976
16.200001 3.900000 3.8958
16.299999 3.900000 3.8904
16.400000 3.900000 3.8897
16.500000 3.900000 3.8999
16.600000 3.900000 3.8921
16.700001 3.900000 3.8842
16.799999 3.900000 3.9014
16.900000 3.900000 3.8909
17.000000 3.900000 3.8894
17.100000 3.900000 3.8833
17.200001 3.900000 3.8813
17.299999 3.900000 3.8971
17.400000 3.900000 3.8976
17.500000 3.900000 3.8920
17.600000 3.900000 3.8803
17.700001 3.900000 3.8949
17.799999 3.900000 3.8856
17.900000 3.900000 3.8953
18.000000 3.900000 3.8910
18.100000 3.900000 3.8904
18.200001 3.900000 3.8848
0.000000 4.000000 3.8794
0.100000 4.000000 3.8818
0.200000 4.000000 3.8971
0.300000 4.000000 3.8807
0.400000 4.000000 3.8783
0.500000 4.000000 3.8852
0.600000 4.000000 3.8874
0.700000 4.000000 3.8917
0.800000 4.000000 3.8963
0.900000 4.000000 3.8968
1.000000 4.000000 3.8927
1.100000 4.000000 3.8970
1.200000 4.000000 3.8784
1.300000 4.000000 3.8811
1.400000 4.000000 3.8885
1.500000 4.000000 3.8848
1.600000 4.000000 3.8954
1.700000 4.000000 3.8858
1.800000 4.000000 3.8960
1.900000 4.000000 3.8937
2.000000 4.000000 3.8809
2.100000 4.000000 3.8952
2.200000 4.000000 3.8990
2.300000 4.000000 3.9043
2.400000 4.000000 3.8869
2.500000 4.000000 3.9036
2.600000 4.000000 3.9029
2.700000 4.000000 3.8931
2.800000 4.000000 3.9089
2.900000 4.000000 3.8910
3.000000 4.000000 3.8962
3.100000 4.000000 3.9097
3.200000 4.000000 3.9053
3.300000 4.000000 3.9069
3.400000 4.000000 3.9099
3.500000 4.000000 3.9167
3.600000 4.000000 3.9082
3.700000 4.000000 3.9167
3.800000 4.000000 3.9138
3.900000 4.000000 3.9149
4.000000 4.000000 3.9213
4.100000 4.000000 3.9207
4.200000 4.000000 3.9255
4.300000 4.000000 3.9290
4.400000 4.000000 3.9325
4.500000 4.000000 3.9311
4.600000 4.000000 3.9385
4.700000 4.000000 3.9358
4.800000 4.000000 3.9383
4.900000 4.000000 3.9315
5.000000 4.000000 3.9354
5.100000 4.000000 3.9330
5.200000 4.000000 3.9414
5.300000 4.000000 3.9297
5.400000 4.000000 3.9411
5.500000 4.000000 3.9298
5.600000 4.000000 3.9328
5.700000 4.000000 3.9272
5.800000 4.000000 3.9165
5.900000 4.000000 3.9236
6.000000 4.000000 3.9074
6.100000 4.000000 3.8936
6.200000 4.000000 3.8916
6.300000 4.000000 3.8700
6.400000 4.000000 3.8484
6.500000 4.000000 3.8199
6.600000 4.000000 3.8272
6.700000 4.000000 3.8182
6.800000 4.000000 3.8099
6.900000 4.000000 3.7896
7.000000 4.000000 3.7521
7.100000 4.000000 3.7252
7.200000 4.000000 3.6918
7.300000 4.000000 3.6634
7.400000 4.000000 3.6498
7.500000 4.000000 3.6505
7.600000 4.000000 3.6501
7.700000 4.000000 3.6334
7.800000 4.000000 3.6240
7.900000 4.000000 3.6002
8.000000 4.000000 3.6021
8.100000 4.000000 3.5709
8.200000 4.000000 3.5289
8.300000 4.000000 3.4973
8.400000 4.000000 3.4727
8.500000 4.000000 3.4664
8.600000 4.000000 3.4235
8.700000 4.000000 3.4016
8.800000 4.000000 3.3687
8.900000 4.000000 3.3360
9.000000 4.000000 3.3050
9.100000 4.000000 3.2792
9.200000 4.000000 3.2972
9.300000 4.000000 3.3270
9.400000 4.000000 3.3599
9.500000 4.000000 3.3941
9.600000 4.000000 3.4032
9.700000 4.000000 3.4297
9.800000 4.000000 3.4393
9.900000 4.000000 3.4620
10.000000 4.000000 3.4981
10.100000 4.000000 3.5344
10.200000 4.000000 3.5613
10.300000 4.000000 3.5973
10.400000 4.000000 3.6379
10.500000 4.000000 3.6542
10.600000 4.000000 3.6858
10.700000 4.000000 3.7041
10.800000 4.000000 3.7299
10.900000 4.000000 3.7608
11.000000 4.000000 3.7964
11.100000 4.000000 3.8215
11.200000 4.000000 3.8348
11.300000 4.000000 3.8513
11.400000 4.000000 3.8605
11.500000 4.000000 3.8729
11.600000 4.000000 3.8897
11.700000 4.000000 3.9077
11.800000 4.000000 3.9221
11.900000 4.000000 3.9257
12.000000 4.000000 3.9359
12.100000 4.000000 3.9429
12.200000 4.000000 3.9592
12.300000 4.000000 3.9540
12.400000 4.000000 3.9610
12.500000 4.000000 3.9652
12.600000 4.000000 3.9711
12.700000 4.000000 3.9714
12.800000 4.000000 3.9634
12.900000 4.000000 3.9715
13.000000 4.000000 3.9672
13.100000 4.000000 3.9690
13.200000 4.000000 3.9650
13.300000 4.000000 3.9641
13.400000 4.000000 3.9558
13.500000 4.000000 3.9553
13.600000 4.000000 3.9447
13.700000 4.000000 3.9427
13.800000 4.000000 3.9542
13.900000 4.000000 3.9316
14.000000 4.000000 3.9543
14.100000 4.000000 3.9502
14.200000 4.000000 3.9324
14.300000 4.000000 3.9448
14.400000 4.000000 3.9333
14.500000 4.000000 3.9316
14.600000 4.000000 3.9242
14.700000 4.000000 3.9183
14.800000 4.000000 3.9126
14.900000 4.000000 3.9189
15.000000 4.000000 3.9073
15.100000 4.000000 3.9122
15.200000 4.000000 3.9135
15.300000 4.000000 3.9134
15.400000 4.000000 3.8980
15.500000 4.000000 3.8928
15.600000 4.000000 3.8955
15.700000 4.000000 3.8997
15.800000 4.000000 3.8970
15.900000 4.000000 3.8947
16.000000 4.000000 3.9029
16.100000 4.000000 3.8911
16.200001 4.000000 3.8845
16.299999 4.000000 3.8867
16.400000 4.000000 3.9029
16.500000 4.000000 3.8787
16.600000 4.000000 3.8963
16.700001 4.000000 3.8907
16.799999 4.000000 3.8907
16.900000 4.000000 3.8902
17.000000 4.000000 3.8792
17.100000 4.000000 3.8856
17.200001 4.000000 3.8913
17.299999 4.000000 3.8880
17.400000 4.000000 3.8941
17.500000 4.000000 3.8844
17.600000 4.000000 3.8993
17.700001 4.000000 3.8722
17.799999 4.000000 3.8952
17.900000 4.000000 3.8783
18.000000 4.000000 3.8867
18.100000 4.000000 3.8836
18.200001 4.000000 3.8787
0.000000 4.100000 3.8991
0.100000 4.100000 3.8975
0.200000 4.100000 3.9037
0.300000 4.100000 3.9014
0.400000 4.100000 3.8876
0.500000 4.100000 3.8873
0.600000 4.100000 3.8834
0.700000 4.100000 3.8753
0.800000 4.100000 3.8970
0.900000 4.100000 3.8758
1.000000 4.100000 3.8804
1.100000 4.100000 3.8786
1.200000 4.100000 3.8801
1.300000 4.100000 3.8818
1.400000 4.100000 3.8900
1.500000 4.100000 3.8957
1.600000 4.100000 3.8943
1.700000 4.100000 3.9037
1.800000 4.100000 3.8896
1.900000 4.100000 3.8895
2.000000 4.100000 3.8961
2.100000 4.100000 3.8862
2.200000 4.100000 3.8899
2.300000 4.100000 3.8882
2.400000 4.100000 3.9089
2.500000 4.100000 3.8925
2.600000 4.100000 3.9112
2.700000 4.100000 3.9009
2.800000 4.100000 3.8976
2.900000 4.100000 3.9113
3.000000 4.100000 3.9066
3.100000 4.100000 3.9144
3.200000 4.100000 3.9140
3.300000 4.100000 3.9148
3.400000 4.100000 3.9121
3.500000 4.100000 3.9122
3.600000 4.100000 3.9085
3.700000 4.100000 3.9150
3.800000 4.100000 3.9112
3.900000 4.100000 3.9215
4.000000 4.100000 3.9305
4.100000 4.100000 3.9399
4.200000 4.100000 3.9367
4.300000 4.100000 3.9352
4.400000 4.100000 3.9168
4.500000 4.100000 3.9382
4.600000 4.100000 3.9248
4.700000 4.100000 3.9480
4.800000 4.100000 3.9479
4.900000 4.100000 3.9438
5.000000 4.100000 3.9393
5.100000 4.100000 3.9266
5.200000 4.100000 3.9426
5.300000 4.100000 3.9362
5.400000 4.100000 3.9241
5.500000 4.100000 3.9194
5.600000 4.100000 3.9260
5.700000 4.100000 3.9207
5.800000 4.100000 3.9198
5.900000 4.100000 3.9319
6.000000 4.100000 3.8990
6.100000 4.100000 3.8863
6.200000 4.100000 3.8623
6.300000 4.100000 3.8452
6.400000 4.100000 3.8378
6.500000 4.100000 3.8318
6.600000 4.100000 3.8093
6.700000 4.100000 3.7896
6.800000 4.100000 3.8010
6.900000 4.100000 3.7699
7.000000 4.100000 3.7356
7.100000 4.100000 3.6990
7.200000 4.100000 3.6432
7.300000 4.100000 3.6456
7.400000 4.100000 3.6343
7.500000 4.100000 3.6375
7.600000 4.100000 3.5935
7.700000 4.100000 3.5983
7.800000 4.100000 3.5785
7.900000 4.100000 3.5696
8.000000 4.100000 3.5054
8.100000 4.100000 3.4674
8.200000 4.100000 3.4243
8.300000 4.100000 3.3828
8.400000 4.100000 3.3419
8.500000 4.100000 3.3370
8.600000 4.100000 3.2853
8.700000 4.100000 3.2471
8.800000 4.100000 3.2222
8.900000 4.100000 3.2037
9.000000 4.100000 3.1966
9.100000 4.100000 3.1828
9.200000 4.100000 3.1902
9.300000 4.100000 3.2365
9.400000 4.100000 3.2861
9.500000 4.100000 3.3314
9.600000 4.100000 3.3684
9.700000 4.100000 3.3704
9.800000 4.100000 3.3798
9.900000 4.100000 3.3900
10.000000 4.100000 3.4264
10.100000 4.100000 3.4397
10.200000 4.100000 3.4776
10.300000 4.100000 3.5262
10.400000 4.100000 3.5619
10.500000 4.100000 3.6001
10.600000 4.100000 3.6607
10.700000 4.100000 3.6692
10.800000 4.100000 3.6850
10.900000 4.100000 3.7202
11.000000 4.100000 3.7555
11.100000 4.100000 3.7947
11.200000 4.100000 3.8113
11.300000 4.100000 3.8256
11.400000 4.100000 3.8569
11.500000 4.100000 3.8618
11.600000 4.100000 3.8822
11.700000 4.100000 3.9105
11.800000 4.100000 3.8934
11.900000 4.100000 3.9200
12.000000 4.100000 3.9138
12.100000 4.100000 3.9349
12.200000 4.100000 3.9295
12.300000 4.100000 3.9429
12.400000 4.100000 3.9614
12.500000 4.100000 3.9650
12.600000 4.100000 3.9669
12.700000 4.100000 3.9601
12.800000 4.100000 3.9606
12.900000 4.100000 3.9728
13.000000 4.100000 3.9812
13.100000 4.100000 3.9716
13.200000 4.100000 3.9607
13.300000 4.100000 3.9583
13.400000 4.100000 3.9647
13.500000 4.100000 3.9549
13.600000 4.100000 3.9448
13.700000 4.100000 3.9490
13.800000 4.100000 3.9521
13.900000 4.100000 3.9438
14.000000 4.100000 3.9543
14.100000 4.100000 3.9412
14.200000 4.100000 3.9322
14.300000 4.100000 3.9374
14.400000 4.100000 3.9301
14.500000 4.100000 3.9284
14.600000 4.100000 3.9244
14.700000 4.100000 3.9107
14.800000 4.100000 3.9235
14.900000 4.100000 3.9140
15.000000 4.100000 3.9128
15.100000 4.100000 3.9133
15.200000 4.100000 3.9089
15.300000 4.100000 3.9104
15.400000 4.100000 3.9130
15.500000 4.100000 3.9057
15.600000 4.100000 3.9053
15.700000 4.100000 3.8987
15.800000 4.100000 3.8924
15.900000 4.100000 3.9010
16.000000 4.100000 3.8859
16.100000 4.100000 3.8998
16.200001 4.100000 3.8917
16.299999 4.100000 3.8815
16.400000 4.100000 3.8932
16.500000 4.100000 3.8744
16.600000 4.100000 3.8930
16.700001 4.100000 3.8754
16.799999 4.100000 3.8845
16.900000 4.100000 3.8826
17.000000 4.100000 3.8939
17.100000 4.100000 3.8689
17.200001 4.100000 3.8939
17.299999 4.100000 3.8889
17.400000 4.100000 3.8944
17.500000 4.100000 3.8732
17.600000 4.100000 3.8949
17.700001 4.100000 3.8919
17.799999 4.100000 3.8956
17.900000 4.100000 3.8845
18.000000 4.100000 3.8719
18.100000 4.100000 3.8837
18.200001 4.100000 3.8815
0.000000 4.200000 3.8955
0.100000 4.200000 3.8876
0.200000 4.200000 3.8789
0.300000 4.200000 3.8906
0.400000 4.200000 3.8935
0.500000 4.200000 3.8622
0.600000 4.200000 3.8785
0.700000 4.200000 3.8796
0.800000 4.200000 3.8909
0.900000 4.200000 3.8890
1.000000 4.200000 3.8891
1.100000 4.200000 3.8852
1.200000 4.200000 3.8924
1.300000 4.200000 3.8932
1.400000 4.200000 3.8942
1.500000 4.200000 3.8843
1.600000 4.200000 3.8850
1.700000 4.200000 3.9010
1.800000 4.200000 3.9006
1.900000 4.200000 3.8894
2.000000 4.200000 3.8859
2.100000 4.200000 3.8939
2.200000 4.200000 3.8838
2.300000 4.200000 3.8923
2.400000 4.200000 3.8976
2.500000 4.200000 3.9108
2.600000 4.200000 3.9084
2.700000 4.200000 3.8950
2.800000 4.200000 3.8882
2.900000 4.200000 3.8886
3.000000 4.200000 3.8987
3.100000 4.200000 3.9033
3.200000 4.200000 3.9142
3.300000 4.200000 3.9043
3.400000 4.200000 3.9080
3.500000 4.200000 3.9026
3.600000 4.200000 3.9201
3.700000 4.200000 3.9105
3.800000 4.200000 3.9232
3.900000 4.200000 3.9218
4.000000 4.200000 3.9206
4.100000 4.200000 3.9408
4.200000 4.200000 3.9372
4.300000 4.200000 3.9283
4.400000 4.200000 3.9348
4.500000 4.200000 3.9361
4.600000 4.200000 3.9338
4.700000 4.200000 3.9411
4.800000 4.200000 3.9390
4.900000 4.200000 3.9397
5.000000 4.200000 3.9404
5.100000 4.200000 3.9451
5.200000 4.200000 3.9273
5.300000 4.200000 3.9371
5.400000 4.200000 3.9330
5.500000 4.200000 3.9265
5.600000 4.200000 3.9117
5.700000 4.200000 3.9204
5.800000 4.200000 3.9062
5.900000 4.200000 3.9004
6.000000 4.200000 3.8905
6.100000 4.200000 3.8918
6.200000 4.200000 3.8679
6.300000 4.200000 3.8490
6.400000 4.200000 3.8294
6.500000 4.200000 3.8314
6.600000 4.200000 3.8080
6.700000 4.200000 3.7868
6.800000 4.200000 3.7603
6.900000 4.200000 3.7286
7.000000 4.200000 3.6926
7.100000 4.200000 3.6428
7.200000 4.200000 3.6157
7.300000 4.200000 3.6054
7.400000 4.200000 3.5987
7.500000 4.200000 3.5925
7.600000 4.200000 3.5713
7.700000 4.200000 3.5622
7.800000 4.200000 3.5450
7.900000 4.200000 3.5042
8.000000 4.200000 3.4470
8.100000 4.200000 3.4025
8.200000 4.200000 3.3726
8.300000 4.200000 3.3674
8.400000 4.200000 3.3569
8.500000 4.200000 3.3069
8.600000 4.200000 3.2386
8.700000 4.200000 3.1399
8.800000 4.200000 3.1094
8.900000 4.200000 3.1021
9.000000 4.200000 3.1212
9.100000 4.200000 3.0966
9.200000 4.200000 3.0982
9.300000 4.200000 3.1210
9.400000 4.200000 3.1325
9.500000 4.200000 3.1808
9.600000 4.200000 3.2095
9.700000 4.200000 3.2275
9.800000 4.200000 3.2653
9.900000 4.200000 3.3116
10.000000 4.200000 3.3770
10.100000 4.200000 3.3957
10.200000 4.200000 3.4384
10.300000 4.200000 3.4865
10.400000 4.200000 3.5224
10.500000 4.200000 3.5615
10.600000 4.200000 3.6203
10.700000 4.200000 3.6584
10.800000 4.200000 3.6692
10.900000 4.200000 3.6726
11.000000 4.200000 3.7136
11.100000 4.200000 3.7554
11.200000 4.200000 3.7725
11.300000 4.200000 3.7991
11.400000 4.200000 3.8338
11.500000 4.200000 3.8497
11.600000 4.200000 3.8651
11.700000 4.200000 3.8783
11.800000 4.200000 3.9010
11.900000 4.200000 3.9020
12.000000 4.200000 3.9098
12.100000 4.200000 3.9219
12.200000 4.200000 3.9442
12.300000 4.200000 3.9382
12.400000 4.200000 3.9520
12.500000 4.200000 3.9463
12.600000 4.200000 3.9594
12.700000 4.200000 3.9730
12.800000 4.200000 3.9667
12.900000 4.200000 3.9686
13.000000 4.200000 3.9664
13.100000 4.200000 3.9730
13.200000 4.200000 3.9683
13.300000 4.200000 3.9653
13.400000 4.200000 3.9779
13.500000 4.200000 3.9606
13.600000 4.200000 3.9598
13.700000 4.200000 3.9509
13.800000 4.200000 3.9567
13.900000 4.200000 3.9559
14.000000 4.200000 3.9308
14.100000 4.200000 3.9309
14.200000 4.200000 3.9460
14.300000 4.200000 3.9334
14.400000 4.200000 3.9312
14.500000 4.200000 3.9413
14.600000 4.200000 3.9352
14.700000 4.200000 3.9261
14.800000 4.200000 3.9334
14.900000 4.200000 3.9145
15.000000 4.200000 3.9062
15.100000 4.200000 3.9135
15.200000 4.200000 3.9101
15.300000 4.200000 3.8948
15.400000 4.200000 3.9010
15.500000 4.200000 3.9010
15.600000 4.200000 3.8996
15.700000 4.200000 3.8992
15.800000 4.200000 3.9003
15.900000 4.200000 3.9029
16.000000 4.200000 3.8895
16.100000 4.200000 3.8901
16.200001 4.200000 3.9008
16.299999 4.200000 3.8894
16.400000 4.200000 3.9014
16.500000 4.200000 3.8950
16.600000 4.200000 3.8879
16.700001 4.200000 3.8940
16.799999 4.200000 3.8979
16.900000 4.200000 3.8792
17.000000 4.200000 3.9011
17.100000 4.200000 3.8889
17.200001 4.200000 3.8921
17.299999 4.200000 3.8818
17.400000 4.200000 3.8950
17.500000 4.200000 3.8682
17.600000 4.200000 3.8769
17.700001 4.200000 3.8955
17.799999 4.200000 3.8899
17.900000 4.200000 3.8888
18.000000 4.200000 3.8748
18.100000 4.200000 3.8895
18.200001 4.200000 3.8721
0.000000 4.300000 3.9002
0.100000 4.300000 3.8949
0.200000 4.300000 3.9014
0.300000 4.300000 3.8878
0.400000 4.300000 3.8812
0.500000 4.300000 3.8890
0.600000 4.300000 3.9070
0.700000 4.300000 3.8907
0.800000 4.300000 3.8951
0.900000 4.300000 3.8800
1.000000 4.300000 3.8861
1.100000 4.300000 3.8882
1.200000 4.300000 3.8799
1.300000 4.300000 3.9053
1.400000 4.300000 3.8962
1.500000 4.300000 3.8879
1.600000 4.300000 3.8860
1.700000 4.300000 3.8769
1.800000 4.300000 3.8907
1.900000 4.300000 3.8980
2.000000 4.300000 3.8953
2.100000 4.300000 3.8828
2.200000 4.300000 3.8855
2.300000 4.300000 3.8875
2.400000 4.300000 3.8998
2.500000 4.300000 3.9047
2.600000 4.300000 3.8778
2.700000 4.300000 3.9162
2.800000 4.300000 3.9052
2.900000 4.300000 3.9067
3.000000 4.300000 3.9023
3.100000 4.300000 3.9103
3.200000 4.300000 3.9072
3.300000 4.300000 3.9201
3.400000 4.300000 3.9125
3.500000 4.300000 3.9153
3.600000 4.300000 3.9197
3.700000 4.300000 3.9164
3.800000 4.300000 3.9203
3.900000 4.300000 3.9260
4.000000 4.300000 3.9274
4.100000 4.300000 3.9255
4.200000 4.300000 3.9348
4.300000 4.300000 3.9382
4.400000 4.300000 3.9375
4.500000 4.300000 3.9365
4.600000 4.300000 3.9450
4.700000 4.300000 3.9273
4.800000 4.300000 3.9498
4.900000 4.300000 3.9463
5.000000 4.300000 3.9333
5.100000 4.300000 3.9394
5.200000 4.300000 3.9289
5.300000 4.300000 3.9346
5.400000 4.300000 3.9328
5.500000 4.300000 3.9319
5.600000 4.300000 3.9318
5.700000 4.300000 3.9125
5.800000 4.300000 3.8941
5.900000 4.300000 3.9002
6.000000 4.300000 3.8720
6.100000 4.300000 3.8772
6.200000 4.300000 3.8580
6.300000 4.300000 3.8413
6.400000 4.300000 3.8287
6.500000 4.300000 3.8056
6.600000 4.300000 3.7873
6.700000 4.300000 3.7625
6.800000 4.300000 3.7215
6.900000 4.300000 3.6917
7.000000 4.300000 3.6782
7.100000 4.300000 3.6276
7.200000 4.300000 3.6020
7.300000 4.300000 3.5703
7.400000 4.300000 3.5821
7.500000 4.300000 3.5590
7.600000 4.300000 3.5448
7.700000 4.300000 3.5334
7.800000 4.300000 3.5078
7.900000 4.300000 3.4741
8.000000 4.300000 3.4363
8.100000 4.300000 3.4166
8.200000 4.300000 3.4030
8.300000 4.300000 3.4089
8.400000 4.300000 3.4012
8.500000 4.300000 3.3452
8.600000 4.300000 3.2297
8.700000 4.300000 3.1278
8.800000 4.300000 3.0776
8.900000 4.300000 3.0636
9.000000 4.300000 3.0588
9.100000 4.300000 3.0086
9.200000 4.300000 2.9787
9.300000 4.300000 2.9676
9.400000 4.300000 2.9854
9.500000 4.300000 3.0023
9.600000 4.300000 3.0475
9.700000 4.300000 3.0963
9.800000 4.300000 3.1599
9.900000 4.300000 3.2000
10.000000 4.300000 3.2659
10.100000 4.300000 3.3523
10.200000 4.300000 3.4072
10.300000 4.300000 3.4435
10.400000 4.300000 3.4871
10.500000 4.300000 3.5428
10.600000 4.300000 3.5878
10.700000 4.300000 3.6209
10.800000 4.300000 3.6416
10.900000 4.300000 3.6565
11.000000 4.300000 3.6823
11.100000 4.300000 3.7168
11.200000 4.300000 3.7496
11.300000 4.300000 3.7853
11.400000 4.300000 3.7965
11.500000 4.300000 3.8398
11.600000 4.300000 3.8420
11.700000 4.300000 3.8664
11.800000 4.300000 3.8762
11.900000 4.300000 3.8955
12.000000 4.300000 3.9017
12.100000 4.300000 3.9280
12.200000 4.300000 3.9310
12.300000 4.300000 3.9376
12.400000 4.300000 3.9382
12.500000 4.300000 3.9576
12.600000 4.300000 3.9543
12.700000 4.300000 3.9580
12.800000 4.300000 3.9648
12.900000 4.300000 3.9673
13.000000 4.300000 3.9658
13.100000 4.300000 3.9684
13.200000 4.300000 3.9696
13.300000 4.300000 3.9666
13.400000 4.300000 3.9604
13.500000 4.300000 3.9656
13.600000 4.300000 3.9476
13.700000 4.300000 3.9655
13.800000 4.300000 3.9462
13.900000 4.300000 3.9589
14.000000 4.300000 3.9429
14.100000 4.300000 3.9749
14.200000 4.300000 3.9321
14.300000 4.300000 3.9453
14.400000 4.300000 3.9301
14.500000 4.300000 3.9347
14.600000 4.300000 3.9334
14.700000 4.300000 3.9286
14.800000 4.300000 3.9196
14.900000 4.300000 3.9222
15.000000 4.300000 3.9132
15.100000 4.300000 3.9138
15.200000 4.300000 3.9070
15.300000 4.300000 3.9059
15.400000 4.300000 3.9107
15.500000 4.300000 3.9078
15.600000 4.300000 3.9038
15.700000 4.300000 3.8970
15.800000 4.300000 3.9096
15.900000 4.300000 3.8987
16.000000 4.300000 3.8981
16.100000 4.300000 3.8955
16.200001 4.300000 3.8899
16.299999 4.300000 3.8914
16.400000 4.300000 3.8952
16.500000 4.300000 3.9085
16.600000 4.300000 3.8986
16.700001 4.300000 3.8730
16.799999 4.300000 3.8899
16.900000 4.300000 3.8855
17.000000 4.300000 3.8912
17.100000 4.300000 3.8848
17.200001 4.300000 3.8909
17.299999 4.300000 3.8774
17.400000 4.300000 3.8931
17.500000 4.300000 3.8922
17.600000 4.300000 3.8911
17.700001 4.300000 3.8726
17.799999 4.300000 3.8884
17.900000 4.300000 3.8906
18.000000 4.300000 3.8881
18.100000 4.300000 3.8940
18.200001 4.300000 3.8830
0.000000 4.400000 3.8972
0.100000 4.400000 3.9013
0.200000 4.400000 3.8884
0.300000 4.400000 3.8945
0.400000 4.400000 3.8827
0.500000 4.400000 3.8916
0.600000 4.400000 3.8880
0.700000 4.400000 3.8908
0.800000 4.400000 3.8952
0.900000 4.400000 3.8865
1.000000 4.400000 3.8863
1.100000 4.400000 3.8848
1.200000 4.400000 3.8957
1.300000 4.400000 3.8879
1.400000 4.400000 3.8855
1.500000 4.400000 3.8974
1.600000 4.400000 3.8989
1.700000 4.400000 3.8954
1.800000 4.400000 3.9074
1.900000 4.400000 3.8965
2.000000 4.400000 3.8945
2.100000 4.400000 3.8948
2.200000 4.400000 3.8901
2.300000 4.400000 3.8947
2.400000 4.400000 3.9048
2.500000 4.400000 3.9025
2.600000 4.400000 3.9003
2.700000 4.400000 3.8929
2.800000 4.400000 3.9053
2.900000 4.400000 3.9145
3.000000 4.400000 3.9043
3.100000 4.400000 3.9049
3.200000 4.400000 3.9158
3.300000 4.400000 3.9015
3.400000 4.400000 3.9188
3.500000 4.400000 3.9213
3.600000 4.400000 3.9036
3.700000 4.400000 3.9247
3.800000 4.400000 3.9318
3.900000 4.400000 3.9218
4.000000 4.400000 3.9359
4.100000 4.400000 3.9442
4.200000 4.400000 3.9270
4.300000 4.400000 3.9326
4.400000 4.400000 3.9204
4.500000 4.400000 3.9358
4.600000 4.400000 3.9464
4.700000 4.400000 3.9481
4.800000 4.400000 3.9523
4.900000 4.400000 3.9353
5.000000 4.400000 3.9379
5.100000 4.400000 3.9454
5.200000 4.400000 3.9363
5.300000 4.400000 3.9333
5.400000 4.400000 3.9316
5.500000 4.400000 3.9128
5.600000 4.400000 3.9223
5.700000 4.400000 3.9065
5.800000 4.400000 3.9080
5.900000 4.400000 3.8909
6.000000 4.400000 3.8808
6.100000 4.400000 3.8777
6.200000 4.400000 3.8524
6.300000 4.400000 3.8220
6.400000 4.400000 3.8138
6.500000 4.400000 3.7966
6.600000 4.400000 3.7775
6.700000 4.400000 3.7631
6.800000 4.400000 3.7256
6.900000 4.400000 3.6892
7.000000 4.400000 3.6639
7.100000 4.400000 3.6213
7.200000 4.400000 3.5736
7.300000 4.400000 3.5491
7.400000 4.400000 3.5332
7.500000 4.400000 3.5255
7.600000 4.400000 3.4924
7.700000 4.400000 3.4993
7.800000 4.400000 3.4734
7.900000 4.400000 3.4804
8.000000 4.400000 3.4962
8.100000 4.400000 3.5137
8.200000 4.400000 3.4939
8.300000 4.400000 3.4412
8.400000 4.400000 3.3949
8.500000 4.400000 3.3292
8.600000 4.400000 3.2143
8.700000 4.400000 3.1234
8.800000 4.400000 3.0747
8.900000 4.400000 3.0330
9.000000 4.400000 2.9774
9.100000 4.400000 2.9159
9.200000 4.400000 2.8707
9.300000 4.400000 2.9094
9.400000 4.400000 2.9549
9.500000 4.400000 3.0076
9.600000 4.400000 3.0617
9.700000 4.400000 3.0802
9.800000 4.400000 3.0962
9.900000 4.400000 3.1384
10.000000 4.400000 3.1880
10.100000 4.400000 3.2495
10.200000 4.400000 3.3195
10.300000 4.400000 3.3852
10.400000 4.400000 3.4132
10.500000 4.400000 3.4760
10.600000 4.400000 3.5522
10.700000 4.400000 3.5909
10.800000 4.400000 3.6246
10.900000 4.400000 3.6326
11.000000 4.400000 3.6645
11.100000 4.400000 3.7000
11.200000 4.400000 3.7209
11.300000 4.400000 3.7462
11.400000 4.400000 3.7791
11.500000 4.400000 3.8235
11.600000 4.400000 3.8356
11.700000 4.400000 3.8422
11.800000 4.400000 3.8523
11.900000 4.400000 3.8899
12.000000 4.400000 3.8921
12.100000 4.400000 3.9166
12.200000 4.400000 3.9136
12.300000 4.400000 3.9313
12.400000 4.400000 3.9334
12.500000 4.400000 3.9411
12.600000 4.400000 3.9394
12.700000 4.400000 3.9590
12.800000 4.400000 3.9694
12.900000 4.400000 3.9505
13.000000 4.400000 3.9570
13.100000 4.400000 3.9566
13.200000 4.400000 3.9604
13.300000 4.400000 3.9558
13.400000 4.400000 3.9606
13.500000 4.400000 3.9690
13.600000 4.400000 3.9654
13.700000 4.400000 3.9541
13.800000 4.400000 3.9541
13.900000 4.400000 3.9466
14.000000 4.400000 3.9459
14.100000 4.400000 3.9490
14.200000 4.400000 3.9489
14.300000 4.400000 3.9360
14.400000 4.400000 3.9370
14.500000 4.400000 3.9372
14.600000 4.400000 3.9301
14.700000 4.400000 3.9262
14.800000 4.400000 3.9086
14.900000 4.400000 3.9087
15.000000 4.400000 3.9117
15.100000 4.400000 3.9156
15.200000 4.400000 3.9088
15.300000 4.400000 3.8940
15.400000 4.400000 3.9146
15.500000 4.400000 3.9082
15.600000 4.400000 3.8990
15.700000 4.400000 3.9056
15.800000 4.400000 3.9039
15.900000 4.400000 3.8922
16.000000 4.400000 3.9046
16.100000 4.400000 3.8977
16.200001 4.400000 3.8950
16.299999 4.400000 3.9120
16.400000 4.400000 3.8938
16.500000 4.400000 3.8933
16.600000 4.400000 3.8916
16.700001 4.400000 3.8916
16.799999 4.400000 3.8812
16.900000 4.400000 3.8996
17.000000 4.400000 3.8932
17.100000 4.400000 3.8850
17.200001 4.400000 3.8897
17.299999 4.400000 3.8932
17.400000 4.400000 3.9039
17.500000 4.400000 3.8807
17.600000 4.400000 3.8799
17.700001 4.400000 3.8720
17.799999 4.400000 3.8870
17.900000 4.400000 3.8876
18.000000 4.400000 3.8743
18.100000 4.400000 3.8805
18.200001 4.400000 3.8919
0.000000 4.500000 3.8747
0.100000 4.500000 3.8873
0.200000 4.500000 3.8961
0.300000 4.500000 3.8923
0.400000 4.500000 3.8869
0.500000 4.500000 3.8922
0.600000 4.500000 3.8911
0.700000 4.500000 3.8902
0.800000 4.500000 3.8897
0.900000 4.500000 3.8901
1.000000 4.500000 3.8874
1.100000 4.500000 3.8964
1.200000 4.500000 3.8828
1.300000 4.500000 3.8904
1.400000 4.500000 3.8837
1.500000 4.500000 3.8781
1.600000 4.500000 3.9007
1.700000 4.500000 3.8891
1.800000 4.500000 3.8895
1.900000 4.500000 3.8852
2.000000 4.500000 3.8937
2.100000 4.500000 3.8973
2.200000 4.500000 3.8891
2.300000 4.500000 3.8980
2.400000 4.500000 3.8893
2.500000 4.500000 3.9037
2.600000 4.500000 3.9059
2.700000 4.500000 3.8977
2.800000 4.500000 3.9015
2.900000 4.500000 3.8978
3.000000 4.500000 3.8986
3.100000 4.500000 3.9085
3.200000 4.500000 3.9183
3.300000 4.500000 3.9308
3.400000 4.500000 3.9133
3.500000 4.500000 3.9214
3.600000 4.500000 3.9123
3.700000 4.500000 3.9307
3.800000 4.500000 3.9322
3.900000 4.500000 3.9196
4.000000 4.500000 3.9282
4.100000 4.500000 3.9508
4.200000 4.500000 3.9383
4.300000 4.500000 3.9314
4.400000 4.500000 3.9412
4.500000 4.500000 3.9345
4.600000 4.500000 3.9516
4.700000 4.500000 3.9479
4.800000 4.500000 3.9335
4.900000 4.500000 3.9424
5.000000 4.500000 3.9459
5.100000 4.500000 3.9442
5.200000 4.500000 3.9366
5.300000 4.500000 3.9294
5.400000 4.500000 3.9297
5.500000 4.500000 3.9233
5.600000 4.500000 3.9149
5.700000 4.500000 3.9114
5.800000 4.500000 3.8947
5.900000 4.500000 3.8916
6.000000 4.500000 3.8802
6.100000 4.500000 3.8577
6.200000 4.500000 3.8441
6.300000 4.500000 3.8114
6.400000 4.500000 3.7947
6.500000 4.500000 3.7885
6.600000 4.500000 3.7803
6.700000 4.500000 3.7461
6.800000 4.500000 3.7198
6.900000 4.500000 3.7032
7.000000 4.500000 3.6294
7.100000 4.500000 3.5615
7.200000 4.500000 3.5053
7.300000 4.500000 3.4932
7.400000 4.500000 3.4890
7.500000 4.500000 3.4675
7.600000 4.500000 3.4175
7.700000 4.500000 3.4051
7.800000 4.500000 3.4424
7.900000 4.500000 3.5085
8.000000 4.500000 3.5747
8.100000 4.500000 3.5579
8.200000 4.500000 3.4825
8.300000 4.500000 3.4192
8.400000 4.500000 3.3333
8.500000 4.500000 3.2305
8.600000 4.500000 3.1189
8.700000 4.500000 3.0080
8.800000 4.500000 2.9799
8.900000 4.500000 2.9251
9.000000 4.500000 2.8450
9.100000 4.500000 2.8164
9.200000 4.500000 2.8792
9.300000 4.500000 2.9488
9.400000 4.500000 3.0261
9.500000 4.500000 3.0843
9.600000 4.500000 3.1343
9.700000 4.500000 3.1657
9.800000 4.500000 3.1511
9.900000 4.500000 3.1282
10.000000 4.500000 3.1115
10.100000 4.500000 3.1482
10.200000 4.500000 3.2002
10.300000 4.500000 3.2816
10.400000 4.500000 3.3467
10.500000 4.500000 3.4043
10.600000 4.500000 3.4749
10.700000 4.500000 3.5251
10.800000 4.500000 3.5853
10.900000 4.500000 3.6156
11.000000 4.500000 3.6394
11.100000 4.500000 3.6570
11.200000 4.500000 3.6884
11.300000 4.500000 3.7151
11.400000 4.500000 3.7425
11.500000 4.500000 3.7827
11.600000 4.500000 3.8110
11.700000 4.500000 3.8222
11.800000 4.500000 3.8412
11.900000 4.500000 3.8561
12.000000 4.500000 3.8813
12.100000 4.500000 3.8984
12.200000 4.500000 3.9094
12.300000 4.500000 3.9196
12.400000 4.500000 3.9356
12.500000 4.500000 3.9427
12.600000 4.500000 3.9504
12.700000 4.500000 3.9526
12.800000 4.500000 3.9550
12.900000 4.500000 3.9521
13.000000 4.500000 3.9702
13.100000 4.500000 3.9631
13.200000 4.500000 3.9775
13.300000 4.500000 3.9796
13.400000 4.500000 3.9629
13.500000 4.500000 3.9578
13.600000 4.500000 3.9656
13.700000 4.500000 3.9631
13.800000 4.500000 3.9580
13.900000 4.500000 3.9575
14.000000 4.500000 3.9530
14.100000 4.500000 3.9654
14.200000 4.500000 3.9330
14.300000 4.500000 3.9380
14.400000 4.500000 3.9357
14.500000 4.500000 3.9313
14.600000 4.500000 3.9241
14.700000 4.500000 3.9060
14.800000 4.500000 3.9239
14.900000 4.500000 3.9195
15.000000 4.500000 3.9181
15.100000 4.500000 3.9120
15.200000 4.500000 3.9103
15.300000 4.500000 3.9179
15.400000 4.500000 3.9099
15.500000 4.500000 3.9059
15.600000 4.500000 3.9063
15.700000 4.500000 3.8933
15.800000 4.500000 3.9010
15.900000 4.500000 3.8914
16.000000 4.500000 3.9074
16.100000 4.500000 3.9033
16.200001 4.500000 3.9093
16.299999 4.500000 3.8867
16.400000 4.500000 3.8999
16.500000 4.500000 3.9006
16.600000 4.500000 3.8884
16.700001 4.500000 3.8878
16.799999 4.500000 3.8752
16.900000 4.500000 3.8924
17.000000 4.500000 3.8881
17.100000 4.500000 3.8877
17.200001 4.500000 3.8861
17.299999 4.500000 3.8984
17.400000 4.500000 3.8865
17.500000 4.500000 3.8913
17.600000 4.500000 3.8907
17.700001 4.500000 3.8920
17.799999 4.500000 3.8999
17.900000 4.500000 3.8918
18.000000 4.500000 3.8910
18.100000 4.500000 3.8856
18.200001 4.500000 3.8903
0.000000 4.600000 3.8768
0.100000 4.600000 3.8829
0.200000 4.600000 3.8925
0.300000 4.600000 3.8816
0.400000 4.600000 3.8864
0.500000 4.600000 3.8836
0.600000 4.600000 3.8912
0.700000 4.600000 3.8928
0.800000 4.600000 3.8980
0.900000 4.600000 3.8992
1.000000 4.600000 3.8726
1.100000 4.600000 3.8859
1.200000 4.600000 3.8863
1.300000 4.600000 3.8853
1.400000 4.600000 3.8848
1.500000 4.600000 3.8888
1.600000 4.600000 3.8825
1.700000 4.600000 3.8845
1.800000 4.600000 3.8864
1.900000 4.600000 3.9023
2.000000 4.600000 3.9102
2.100000 4.600000 3.8913
2.200000 4.600000 3.9030
2.300000 4.600000 3.9073
2.400000 4.600000 3.8989
2.500000 4.600000 3.9119
2.600000 4.600000 3.8971
2.700000 4.600000 3.8986
2.800000 4.600000 3.9119
2.900000 4.600000 3.8972
3.000000 4.600000 3.9086
3.100000 4.600000 3.9081
3.200000 4.600000 3.9033
3.300000 4.600000 3.9165
3.400000 4.600000 3.9135
3.500000 4.600000 3.9006
3.600000 4.600000 3.9154
3.700000 4.600000 3.9281
3.800000 4.600000 3.9285
3.900000 4.600000 3.9309
4.000000 4.600000 3.9288
4.100000 4.600000 3.9315
4.200000 4.600000 3.9312
4.300000 4.600000 3.9292
4.400000 4.600000 3.9167
4.500000 4.600000 3.9263
4.600000 4.600000 3.9346
4.700000 4.600000 3.9310
4.800000 4.600000 3.9426
4.900000 4.600000 3.9371
5.000000 4.600000 3.9361
5.100000 4.600000 3.9347
5.200000 4.600000 3.9287
5.300000 4.600000 3.9363
5.400000 4.600000 3.9281
5.500000 4.600000 3.9181
5.600000 4.600000 3.9177
5.700000 4.600000 3.9158
5.800000 4.600000 3.8984
5.900000 4.600000 3.8761
6.000000 4.600000 3.8594
6.100000 4.600000 3.8428
6.200000 4.600000 3.8384
6.300000 4.600000 3.8069
6.400000 4.600000 3.8111
6.500000 4.600000 3.8077
6.600000 4.600000 3.7831
6.700000 4.600000 3.7266
6.800000 4.600000 3.6949
6.900000 4.600000 3.6545
7.000000 4.600000 3.5671
7.100000 4.600000 3.4617
7.200000 4.600000 3.4360
7.300000 4.600000 3.4422
7.400000 4.600000 3.4400
7.500000 4.600000 3.4146
7.600000 4.600000 3.3505
7.700000 4.600000 3.3600
7.800000 4.600000 3.4203
7.900000 4.600000 3.4970
8.000000 4.600000 3.5529
8.100000 4.600000 3.4756
8.200000 4.600000 3.4219
8.300000 4.600000 3.3295
8.400000 4.600000 3.2518
8.500000 4.600000 3.1862
8.600000 4.600000 3.0554
8.700000 4.600000 2.9078
8.800000 4.600000 2.8715
8.900000 4.600000 2.8631
9.000000 4.600000 2.8536
9.100000 4.600000 2.8790
9.200000 4.600000 2.9623
9.300000 4.600000 3.0436
9.400000 4.600000 3.1045
9.500000 4.600000 3.0974
9.600000 4.600000 3.1744
9.700000 4.600000 3.2653
9.800000 4.600000 3.2446
9.900000 4.600000 3.1767
10.000000 4.600000 3.1393
10.100000 4.600000 3.1270
10.200000 4.600000 3.1661
10.300000 4.600000 3.2482
10.400000 4.600000 3.3174
10.500000 4.600000 3.3728
10.600000 4.600000 3.4099
10.700000 4.600000 3.4879
10.800000 4.600000 3.5503
10.900000 4.600000 3.5547
11.000000 4.600000 3.5955
11.100000 4.600000 3.6276
11.200000 4.600000 3.6548
11.300000 4.600000 3.6790
11.400000 4.600000 3.7109
11.500000 4.600000 3.7523
11.600000 4.600000 3.7925
11.700000 4.600000 3.8211
11.800000 4.600000 3.8284
11.900000 4.600000 3.8477
12.000000 4.600000 3.8679
12.100000 4.600000 3.8764
12.200000 4.600000 3.9010
12.300000 4.600000 3.9143
12.400000 4.600000 3.9377
12.500000 4.600000 3.9306
12.600000 4.600000 3.9405
12.700000 4.600000 3.9570
12.800000 4.600000 3.9539
12.900000 4.600000 3.9657
13.000000 4.600000 3.9643
13.100000 4.600000 3.9721
13.200000 4.600000 3.9617
13.300000 4.600000 3.9714
13.400000 4.600000 3.9698
13.500000 4.600000 3.9658
13.600000 4.600000 3.9684
13.700000 4.600000 3.9626
13.800000 4.600000 3.9664
13.900000 4.600000 3.9537
14.000000 4.600000 3.9414
14.100000 4.600000 3.9422
14.200000 4.600000 3.9428
14.300000 4.600000 3.9401
14.400000 4.600000 3.9452
14.500000 4.600000 3.9186
14.600000 4.600000 3.9344
14.700000 4.600000 3.9412
14.800000 4.600000 3.9295
14.900000 4.600000 3.9184
15.000000 4.600000 3.9231
15.100000 4.600000 3.9082
15.200000 4.600000 3.8979
15.300000 4.600000 3.9097
15.400000 4.600000 3.9091
15.500000 4.600000 3.9119
15.600000 4.600000 3.9118
15.700000 4.600000 3.8978
15.800000 4.600000 3.9052
15.900000 4.600000 3.9020
16.000000 4.600000 3.8973
16.100000 4.600000 3.9045
16.200001 4.600000 3.8857
16.299999 4.600000 3.8888
16.400000 4.600000 3.9044
16.500000 4.600000 3.9012
16.600000 4.600000 3.9034
16.700001 4.600000 3.8945
16.799999 4.600000 3.8847
16.900000 4.600000 3.8898
17.000000 4.600000 3.8925
17.100000 4.600000 3.8848
17.200001 4.600000 3.8895
17.299999 4.600000 3.8794
17.400000 4.600000 3.8839
17.500000 4.600000 3.8929
17.600000 4.600000 3.8857
17.700001 4.600000 3.8905
17.799999 4.600000 3.8900
17.900000 4.600000 3.8864
18.000000 4.600000 3.9098
18.100000 4.600000 3.8937
18.200001 4.600000 3.8866
0.000000 4.700000 3.8967
0.100000 4.700000 3.8819
0.200000 4.700000 3.8820
0.300000 4.700000 3.8949
0.400000 4.700000 3.8900
0.500000 4.700000 3.8890
0.600000 4.700000 3.8890
0.700000 4.700000 3.8824
0.800000 4.700000 3.8812
0.900000 4.700000 3.8942
1.000000 4.700000 3.9018
1.100000 4.700000 3.8856
1.200000 4.700000 3.8864
1.300000 4.700000 3.8762
1.400000 4.700000 3.8915
1.500000 4.700000 3.8795
1.600000 4.700000 3.8964
1.700000 4.700000 3.8823
1.800000 4.700000 3.8935
1.900000 4.700000 3.8913
2.000000 4.700000 3.8911
2.100000 4.700000 3.8902
2.200000 4.700000 3.8945
2.300000 4.700000 3.8948
2.400000 4.700000 3.8961
2.500000 4.700000 3.8899
2.600000 4.700000 3.8921
2.700000 4.700000 3.9053
2.800000 4.700000 3.9140
2.900000 4.700000 3.9026
3.000000 4.700000 3.9072
3.100000 4.700000 3.9143
3.200000 4.700000 3.9179
3.300000 4.700000 3.9128
3.400000 4.700000 3.9186
3.500000 4.700000 3.9154
3.600000 4.700000 3.9186
3.700000 4.700000 3.9127
3.800000 4.700000 3.9231
3.900000 4.700000 3.9169
4.000000 4.700000 3.9384
4.100000 4.700000 3.9325
4.200000 4.700000 3.9298
4.300000 4.700000 3.9422
4.400000 4.700000 3.9288
4.500000 4.700000 3.9326
4.600000 4.700000 3.9494
4.700000 4.700000 3.9390
4.800000 4.700000 3.9468
4.900000 4.700000 3.9437
5.000000 4.700000 3.9419
5.100000 4.700000 3.9505
5.200000 4.700000 3.9337
5.300000 4.700000 3.9340
5.400000 4.700000 3.9288
5.500000 4.700000 3.9171
5.600000 4.700000 3.9195
5.700000 4.700000 3.9047
5.800000 4.700000 3.8808
5.900000 4.700000 3.8699
6.000000 4.700000 3.8632
6.100000 4.700000 3.8449
6.200000 4.700000 3.8236
6.300000 4.700000 3.8195
6.400000 4.700000 3.8059
6.500000 4.700000 3.7751
6.600000 4.700000 3.7188
6.700000 4.700000 3.6773
6.800000 4.700000 3.6608
6.900000 4.700000 3.5954
7.000000 4.700000 3.5066
7.100000 4.700000 3.4291
7.200000 4.700000 3.4183
7.300000 4.700000 3.4418
7.400000 4.700000 3.4698
7.500000 4.700000 3.4258
7.600000 4.700000 3.3509
7.700000 4.700000 3.3778
7.800000 4.700000 3.4243
7.900000 4.700000 3.5080
8.000000 4.700000 3.5380
8.100000 4.700000 3.3925
8.200000 4.700000 3.4070
8.300000 4.700000 3.3426
8.400000 4.700000 3.2798
8.500000 4.700000 3.2446
8.600000 4.700000 3.0938
8.700000 4.700000 2.9720
8.800000 4.700000 2.9181
8.900000 4.700000 2.9291
9.000000 4.700000 2.9498
9.100000 4.700000 3.0274
9.200000 4.700000 3.0631
9.300000 4.700000 3.1508
9.400000 4.700000 3.1266
9.500000 4.700000 3.1050
9.600000 4.700000 3.2182
9.700000 4.700000 3.3618
9.800000 4.700000 3.3533
9.900000 4.700000 3.2432
10.000000 4.700000 3.1687
10.100000 4.700000 3.1282
10.200000 4.700000 3.1647
10.300000 4.700000 3.2544
10.400000 4.700000 3.3276
10.500000 4.700000 3.3508
10.600000 4.700000 3.3961
10.700000 4.700000 3.4698
10.800000 4.700000 3.5185
10.900000 4.700000 3.5576
11.000000 4.700000 3.5617
11.100000 4.700000 3.5910
11.200000 4.700000 3.6255
11.300000 4.700000 3.6479
11.400000 4.700000 3.6889
11.500000 4.700000 3.7271
11.600000 4.700000 3.7551
11.700000 4.700000 3.7874
11.800000 4.700000 3.8083
11.900000 4.700000 3.8216
12.000000 4.700000 3.8473
12.100000 4.700000 3.8781
12.200000 4.700000 3.8831
12.300000 4.700000 3.9113
12.400000 4.700000 3.9362
12.500000 4.700000 3.9301
12.600000 4.700000 3.9380
12.700000 4.700000 3.9462
12.800000 4.700000 3.9440
12.900000 4.700000 3.9530
13.000000 4.700000 3.9572
13.100000 4.700000 3.9573
13.200000 4.700000 3.9735
13.300000 4.700000 3.9650
13.400000 4.700000 3.9563
13.500000 4.700000 3.9622
13.600000 4.700000 3.9564
13.700000 4.700000 3.9501
13.800000 4.700000 3.9576
13.900000 4.700000 3.9683
14.000000 4.700000 3.9564
14.100000 4.700000 3.9508
14.200000 4.700000 3.9442
14.300000 4.700000 3.9423
14.400000 4.700000 3.9385
14.500000 4.700000 3.9480
14.600000 4.700000 3.9261
14.700000 4.700000 3.9252
14.800000 4.700000 3.9343
14.900000 4.700000 3.9168
15.000000 4.700000 3.9143
15.100000 4.700000 3.9245
15.200000 4.700000 3.9139
15.300000 4.700000 3.9141
15.400000 4.700000 3.9099
15.500000 4.700000 3.9076
15.600000 4.700000 3.8985
15.700000 4.700000 3.8979
15.800000 4.700000 3.8957
15.900000 4.700000 3.9047
16.000000 4.700000 3.8967
16.100000 4.700000 3.8993
16.200001 4.700000 3.8831
16.299999 4.700000 3.8896
16.400000 4.700000 3.8871
16.500000 4.700000 3.8931
16.600000 4.700000 3.8791
16.700001 4.700000 3.8920
16.799999 4.700000 3.8991
16.900000 4.700000 3.8936
17.000000 4.700000 3.8943
17.100000 4.700000 3.8946
17.200001 4.700000 3.8752
17.299999 4.700000 3.8782
17.400000 4.700000 3.8840
17.500000 4.700000 3.9001
17.600000 4.700000 3.8890
17.700001 4.700000 3.8739
17.799999 4.700000 3.8812
17.900000 4.700000 3.8953
18.000000 4.700000 3.8884
18.100000 4.700000 3.8790
18.200001 4.700000 3.8990
0.000000 4.800000 3.8905
0.100000 4.800000 3.8953
0.200000 4.800000 3.8950
0.300000 4.800000 3.8942
0.400000 4.800000 3.8778
0.500000 4.800000 3.8951
0.600000 4.800000 3.8809
0.700000 4.800000 3.8885
0.800000 4.800000 3.8871
0.900000 4.800000 3.8967
1.000000 4.800000 3.8899
1.100000 4.800000 3.8845
1.200000 4.800000 3.8949
1.300000 4.800000 3.8797
1.400000 4.800000 3.8882
1.500000 4.800000 3.8852
1.600000 4.800000 3.8971
1.700000 4.800000 3.8822
1.800000 4.800000 3.9050
1.900000 4.800000 3.8915
2.000000 4.800000 3.9066
2.100000 4.800000 3.8816
2.200000 4.800000 3.8940
2.300000 4.800000 3.8914
2.400000 4.800000 3.8988
2.500000 4.800000 3.9096
2.600000 4.800000 3.9038
2.700000 4.800000 3.8988
2.800000 4.800000 3.9050
2.900000 4.800000 3.9010
3.000000 4.800000 3.9019
3.100000 4.800000 3.9072
3.200000 4.800000 3.9187
3.300000 4.800000 3.9150
3.400000 4.800000 3.9199
3.500000 4.800000 3.9091
3.600000 4.800000 3.9215
3.700000 4.800000 3.9227
3.800000 4.800000 3.9299
3.900000 4.800000 3.9343
4.000000 4.800000 3.9340
4.100000 4.800000 3.9313
4.200000 4.800000 3.9262
4.300000 4.800000 3.9421
4.400000 4.800000 3.9375
4.500000 4.800000 3.9296
4.600000 4.800000 3.9500
4.700000 4.800000 3.9443
4.800000 4.800000 3.9414
4.900000 4.800000 3.9447
5.000000 4.800000 3.9370
5.100000 4.800000 3.9365
5.200000 4.800000 3.9360
5.300000 4.800000 3.9268
5.400000 4.800000 3.9286
5.500000 4.800000 3.9354
5.600000 4.800000 3.9030
5.700000 4.800000 3.8943
5.800000 4.800000 3.8878
5.900000 4.800000 3.8687
6.000000 4.800000 3.8665
6.100000 4.800000 3.8414
6.200000 4.800000 3.8242
6.300000 4.800000 3.8089
6.400000 4.800000 3.7851
6.500000 4.800000 3.7524
6.600000 4.800000 3.6900
6.700000 4.800000 3.6503
6.800000 4.800000 3.6313
6.900000 4.800000 3.5872
7.000000 4.800000 3.5260
7.100000 4.800000 3.4543
7.200000 4.800000 3.4422
7.300000 4.800000 3.4585
7.400000 4.800000 3.4716
7.500000 4.800000 3.4321
7.600000 4.800000 3.3946
7.700000 4.800000 3.4094
7.800000 4.800000 3.4797
7.900000 4.800000 3.5667
8.000000 4.800000 3.5805
8.100000 4.800000 nan
8.200000 4.800000 nan
8.300000 4.800000 nan
8.400000 4.800000 nan
8.500000 4.800000 3.4147
8.600000 4.800000 3.2234
8.700000 4.800000 3.1514
8.800000 4.800000 3.1394
8.900000 4.800000 3.1221
9.000000 4.800000 3.1390
9.100000 4.800000 3.1552
9.200000 4.800000 3.2247
9.300000 4.800000 3.2407
9.400000 4.800000 3.1757
9.500000 4.800000 3.2306
9.600000 4.800000 3.3370
9.700000 4.800000 3.4858
9.800000 4.800000 3.4431
9.900000 4.800000 3.3077
10.000000 4.800000 3.1843
10.100000 4.800000 3.1310
10.200000 4.800000 3.1665
10.300000 4.800000 3.2600
10.400000 4.800000 3.3189
10.500000 4.800000 3.3078
10.600000 4.800000 3.3706
10.700000 4.800000 3.4323
10.800000 4.800000 3.4815
10.900000 4.800000 3.5211
11.000000 4.800000 3.5316
11.100000 4.800000 3.5741
11.200000 4.800000 3.5932
11.300000 4.800000 3.6368
11.400000 4.800000 3.6667
11.500000 4.800000 3.7058
11.600000 4.800000 3.7340
11.700000 4.800000 3.7602
11.800000 4.800000 3.7833
11.900000 4.800000 3.8037
12.000000 4.800000 3.8278
12.100000 4.800000 3.8663
12.200000 4.800000 3.8770
12.300000 4.800000 3.8892
12.400000 4.800000 3.9155
12.500000 4.800000 3.9155
12.600000 4.800000 3.9224
12.700000 4.800000 3.9507
12.800000 4.800000 3.9526
12.900000 4.800000 3.9595
13.000000 4.800000 3.9530
13.100000 4.800000 3.9621
13.200000 4.800000 3.9662
13.300000 4.800000 3.9627
13.400000 4.800000 3.9611
13.500000 4.800000 3.9724
13.600000 4.800000 3.9681
13.700000 4.800000 3.9542
13.800000 4.800000 3.9687
13.900000 4.800000 3.9456
14.000000 4.800000 3.9469
14.100000 4.800000 3.9574
14.200000 4.800000 3.9516
14.300000 4.800000 3.9377
14.400000 4.800000 3.9348
14.500000 4.800000 3.9350
14.600000 4.800000 3.9345
14.700000 4.800000 3.9366
14.800000 4.800000 3.9235
14.900000 4.800000 3.9265
15.000000 4.800000 3.9134
15.100000 4.800000 3.9158
15.200000 4.800000 3.9064
15.300000 4.800000 3.9156
15.400000 4.800000 3.9058
15.500000 4.800000 3.8990
15.600000 4.800000 3.8944
15.700000 4.800000 3.9153
15.800000 4.800000 3.8971
15.900000 4.800000 3.8910
16.000000 4.800000 3.9023
16.100000 4.800000 3.8900
16.200001 4.800000 3.8935
16.299999 4.800000 3.8942
16.400000 4.800000 3.8786
16.500000 4.800000 3.8905
16.600000 4.800000 3.8935
16.700001 4.800000 3.8927
16.799999 4.800000 3.8936
16.900000 4.800000 3.8874
17.000000 4.800000 3.8881
17.100000 4.800000 3.8962
17.200001 4.800000 3.9001
17.299999 4.800000 3.8763
17.400000 4.800000 3.8905
17.500000 4.800000 3.8828
17.600000 4.800000 3.8937
17.700001 4.800000 3.8932
17.799999 4.800000 3.8990
17.900000 4.800000 3.8901
18.000000 4.800000 3.8949
18.100000 4.800000 3.8947
18.200001 4.800000 3.8924
0.000000 4.900000 3.8861
0.100000 4.900000 3.9007
0.200000 4.900000 3.8891
0.300000 4.900000 3.8949
0.400000 4.900000 3.8758
0.500000 4.900000 3.8934
0.600000 4.900000 3.8780
0.700000 4.900000 3.8876
0.800000 4.900000 3.8854
0.900000 4.900000 3.8690
1.000000 4.900000 3.9000
1.100000 4.900000 3.8698
1.200000 4.900000 3.8947
1.300000 4.900000 3.8793
1.400000 4.900000 3.8895
1.500000 4.900000 3.8880
1.600000 4.900000 3.8852
1.700000 4.900000 3.8911
1.800000 4.900000 3.8856
1.900000 4.900000 3.8908
2.000000 4.900000 3.8939
2.100000 4.900000 3.8878
2.200000 4.900000 3.8878
2.300000 4.900000 3.8895
2.400000 4.900000 3.9127
2.500000 4.900000 3.9064
2.600000 4.900000 3.9063
2.700000 4.900000 3.9006
2.800000 4.900000 3.8961
2.900000 4.900000 3.9053
3.000000 4.900000 3.9133
3.100000 4.900000 3.9082
3.200000 4.900000 3.9161
3.300000 4.900000 3.9127
3.400000 4.900000 3.9215
3.500000 4.900000 3.9216
3.600000 4.900000 3.9228
3.700000 4.900000 3.9283
3.800000 4.900000 3.9189
3.900000 4.900000 3.9378
4.000000 4.900000 3.9243
4.100000 4.900000 3.9415
4.200000 4.900000 3.9416
4.300000 4.900000 3.9450
4.400000 4.900000 3.9371
4.500000 4.900000 3.9501
4.600000 4.900000 3.9457
4.700000 4.900000 3.9461
4.800000 4.900000 3.9388
4.900000 4.900000 3.9308
5.000000 4.900000 3.9423
5.100000 4.900000 3.9531
5.200000 4.900000 3.9217
5.300000 4.900000 3.9243
5.400000 4.900000 3.9291
5.500000 4.900000 3.9222
5.600000 4.900000 3.9092
5.700000 4.900000 3.8909
5.800000 4.900000 3.8789
5.900000 4.900000 3.8541
6.000000 4.900000 3.8704
6.100000 4.900000 3.8381
6.200000 4.900000 3.8303
6.300000 4.900000 3.7969
6.400000 4.900000 3.7739
6.500000 4.900000 3.7218
6.600000 4.900000 3.6739
6.700000 4.900000 3.6538
6.800000 4.900000 3.6635
6.900000 4.900000 3.6445
7.000000 4.900000 3.5546
7.100000 4.900000 3.4655
7.200000 4.900000 3.4520
7.300000 4.900000 3.4653
7.400000 4.900000 3.4729
7.500000 4.900000 3.3987
7.600000 4.900000 3.3434
7.700000 4.900000 3.3747
7.800000 4.900000 3.5385
7.900000 4.900000 3.6044
8.000000 4.900000 nan
8.100000 4.900000 nan
8.200000 4.900000 nan
8.300000 4.900000 nan
8.400000 4.900000 nan
8.500000 4.900000 nan
8.600000 4.900000 nan
8.700000 4.900000 nan
8.800000 4.900000 nan
8.900000 4.900000 nan
9.000000 4.900000 3.3304
9.100000 4.900000 3.2570
9.200000 4.900000 3.3187
9.300000 4.900000 nan
9.400000 4.900000 nan
9.500000 4.900000 nan
9.600000 4.900000 3.5101
9.700000 4.900000 3.6078
9.800000 4.900000 3.5163
9.900000 4.900000 3.3752
10.000000 4.900000 3.2423
10.100000 4.900000 3.1371
10.200000 4.900000 3.1180
10.300000 4.900000 3.2029
10.400000 4.900000 3.2393
10.500000 4.900000 3.2417
10.600000 4.900000 3.2692
10.700000 4.900000 3.3498
10.800000 4.900000 3.4072
10.900000 4.900000 3.4529
11.000000 4.900000 3.4928
11.100000 4.900000 3.5270
11.200000 4.900000 3.5783
11.300000 4.900000 3.6049
11.400000 4.900000 3.6424
11.500000 4.900000 3.6727
11.600000 4.900000 3.6854
11.700000 4.900000 3.7527
11.800000 4.900000 3.7607
11.900000 4.900000 3.7923
12.000000 4.900000 3.8169
12.100000 4.900000 3.8447
12.200000 4.900000 3.8726
12.300000 4.900000 3.8813
12.400000 4.900000 3.8951
12.500000 4.900000 3.9095
12.600000 4.900000 3.9236
12.700000 4.900000 3.9308
12.800000 4.900000 3.9472
12.900000 4.900000 3.9517
13.000000 4.900000 3.9435
13.100000 4.900000 3.9590
13.200000 4.900000 3.9660
13.300000 4.900000 3.9638
13.400000 4.900000 3.9627
13.500000 4.900000 3.9548
13.600000 4.900000 3.9595
13.700000 4.900000 3.9712
13.800000 4.900000 3.9534
13.900000 4.900000 3.9617
14.000000 4.900000 3.9453
14.100000 4.900000 3.9458
14.200000 4.900000 3.9484
14.300000 4.900000 3.9408
14.400000 4.900000 3.9372
14.500000 4.900000 3.9388
14.600000 4.900000 3.9407
14.700000 4.900000 3.9297
14.800000 4.900000 3.9260
14.900000 4.900000 3.9082
15.000000 4.900000 3.9269
15.100000 4.900000 3.9146
15.200000 4.900000 3.9179
15.300000 4.900000 3.9095
15.400000 4.900000 3.9057
15.500000 4.900000 3.9081
15.600000 4.900000 3.9071
15.700000 4.900000 3.9246
15.800000 4.900000 3.8955
15.900000 4.900000 3.9020
16.000000 4.900000 3.8939
16.100000 4.900000 3.8955
16.200001 4.900000 3.8997
16.299999 4.900000 3.9007
16.400000 4.900000 3.8897
16.500000 4.900000 3.8940
16.600000 4.900000 3.8983
16.700001 4.900000 3.8902
16.799999 4.900000 3.8997
16.900000 4.900000 3.8834
17.000000 4.900000 3.9052
17.100000 4.900000 3.8864
17.200001 4.900000 3.8940
17.299999 4.900000 3.8914
17.400000 4.900000 3.8904
17.500000 4.900000 3.8940
17.600000 4.900000 3.8944
17.700001 4.900000 3.8934
17.799999 4.900000 3.8916
17.900000 4.900000 3.8958
18.000000 4.900000 3.8797
18.100000 4.900000 3.8744
18.200001 4.900000 3.8855
0.000000 5.000000 3.9025
0.100000 5.000000 3.8860
0.200000 5.000000 3.8856
0.300000 5.000000 3.8852
0.400000 5.000000 3.8942
0.500000 5.000000 3.8853
0.600000 5.000000 3.9074
0.700000 5.000000 3.8850
0.800000 5.000000 3.8877
0.900000 5.000000 3.8818
1.000000 5.000000 3.8980
1.100000 5.000000 3.8882
1.200000 5.000000 3.8794
1.300000 5.000000 3.8936
1.400000 5.000000 3.8920
1.500000 5.000000 3.8890
1.600000 5.000000 3.8885
1.700000 5.000000 3.9058
1.800000 5.000000 3.8939
1.900000 5.000000 3.9012
2.000000 5.000000 3.9025
2.100000 5.000000 3.9032
2.200000 5.000000 3.8954
2.300000 5.000000 3.8965
2.400000 5.000000 3.9024
2.500000 5.000000 3.8896
2.600000 5.000000 3.9056
2.700000 5.000000 3.9070
2.800000 5.000000 3.9192
2.900000 5.000000 3.9068
3.000000 5.000000 3.9018
3.100000 5.000000 3.9157
3.200000 5.000000 3.9178
3.300000 5.000000 3.9124
3.400000 5.000000 3.9230
3.500000 5.000000 3.9253
3.600000 5.000000 3.9298
3.700000 5.000000 3.9340
3.800000 5.000000 3.9318
3.900000 5.000000 3.9266
4.000000 5.000000 3.9373
4.100000 5.000000 3.9280
4.200000 5.000000 3.9315
4.300000 5.000000 3.9333
4.400000 5.000000 3.9478
4.500000 5.000000 3.9415
4.600000 5.000000 3.9565
4.700000 5.000000 3.9479
4.800000 5.000000 3.9368
4.900000 5.000000 3.9400
5.000000 5.000000 3.9394
5.100000 5.000000 3.9394
5.200000 5.000000 3.9360
5.300000 5.000000 3.9213
5.400000 5.000000 3.9172
5.500000 5.000000 3.9185
5.600000 5.000000 3.9039
5.700000 5.000000 3.8822
5.800000 5.000000 3.8744
5.900000 5.000000 3.8770
6.000000 5.000000 3.8642
6.100000 5.000000 3.8477
6.200000 5.000000 3.8162
6.300000 5.000000 3.7841
6.400000 5.000000 3.7704
6.500000 5.000000 3.7264
6.600000 5.000000 3.6951
6.700000 5.000000 3.6724
6.800000 5.000000 3.6879
6.900000 5.000000 3.6280
7.000000 5.000000 3.5232
7.100000 5.000000 3.4262
7.200000 5.000000 3.4006
7.300000 5.000000 3.4437
7.400000 5.000000 3.4469
7.500000 5.000000 3.3507
7.600000 5.000000 3.2765
7.700000 5.000000 3.2450
7.800000 5.000000 3.4630
7.900000 5.000000 nan
8.000000 5.000000 nan
8.100000 5.000000 nan
8.200000 5.000000 nan
8.300000 5.000000 nan
8.400000 5.000000 nan
8.500000 5.000000 nan
8.600000 5.000000 nan
8.700000 5.000000 nan
8.800000 5.000000 nan
8.900000 5.000000 nan
9.000000 5.000000 nan
9.100000 5.000000 nan
9.200000 5.000000 nan
9.300000 5.000000 nan
9.400000 5.000000 nan
9.500000 5.000000 nan
9.600000 5.000000 nan
9.700000 5.000000 3.6786
9.800000 5.000000 3.5283
9.900000 5.000000 3.4111
10.000000 5.000000 3.3023
10.100000 5.000000 3.2208
10.200000 5.000000 3.1191
10.300000 5.000000 3.1239
10.400000 5.000000 3.1532
10.500000 5.000000 3.1949
10.600000 5.000000 3.2041
10.700000 5.000000 3.2448
10.800000 5.000000 3.3237
10.900000 5.000000 3.3742
11.000000 5.000000 3.4075
11.100000 5.000000 3.4825
11.200000 5.000000 3.5145
11.300000 5.000000 3.5587
11.400000 5.000000 3.6070
11.500000 5.000000 3.6522
11.600000 5.000000 3.6875
11.700000 5.000000 3.7171
11.800000 5.000000 3.7522
11.900000 5.000000 3.7583
12.000000 5.000000 3.8066
12.100000 5.000000 3.8314
12.200000 5.000000 3.8566
12.300000 5.000000 3.8854
12.400000 5.000000 3.8926
12.500000 5.000000 3.9020
12.600000 5.000000 3.9092
12.700000 5.000000 3.9173
12.800000 5.000000 3.9446
12.900000 5.000000 3.9484
13.000000 5.000000 3.9443
13.100000 5.000000 3.9537
13.200000 5.000000 3.9609
13.300000 5.000000 3.9543
13.400000 5.000000 3.9707
13.500000 5.000000 3.9701
13.600000 5.000000 3.9615
13.700000 5.000000 3.9593
13.800000 5.000000 3.9742
13.900000 5.000000 3.9657
14.000000 5.000000 3.9601
14.100000 5.000000 3.9555
14.200000 5.000000 3.9454
14.300000 5.000000 3.9409
14.400000 5.000000 3.9573
14.500000 5.000000 3.9418
14.600000 5.000000 3.9458
14.700000 5.000000 3.9373
14.800000 5.000000 3.9290
14.900000 5.000000 3.9245
15.000000 5.000000 3.9364
15.100000 5.000000 3.9191
15.200000 5.000000 3.9257
15.300000 5.000000 3.9133
15.400000 5.000000 3.9108
15.500000 5.000000 3.9015
15.600000 5.000000 3.9159
15.700000 5.000000 3.8974
15.800000 5.000000 3.9024
15.900000 5.000000 3.9060
16.000000 5.000000 3.9010
16.100000 5.000000 3.8923
16.200001 5.000000 3.8977
16.299999 5.000000 3.8882
16.400000 5.000000 3.8856
16.500000 5.000000 3.8860
16.600000 5.000000 3.8845
16.700001 5.000000 3.8931
16.799999 5.000000 3.8845
16.900000 5.000000 3.8862
17.000000 5.000000 3.8808
17.100000 5.000000 3.8843
17.200001 5.000000 3.8944
17.299999 5.000000 3.8883
17.400000 5.000000 3.8914
17.500000 5.000000 3.8871
17.600000 5.000000 3.8859
17.700001 5.000000 3.8999
17.799999 5.000000 3.8787
17.900000 5.000000 3.8869
18.000000 5.000000 3.8902
18.100000 5.000000 3.8965
18.200001 5.000000 3.8722
0.000000 5.100000 3.8791
0.100000 5.100000 3.8872
0.200000 5.100000 3.8882
0.300000 5.100000 3.8860
0.400000 5.100000 3.8916
0.500000 5.100000 3.8917
0.600000 5.100000 3.8937
0.700000 5.100000 3.8924
0.800000 5.100000 3.8943
0.900000 5.100000 3.8856
1.000000 5.100000 3.8840
1.100000 5.100000 3.8874
1.200000 5.100000 3.8769
1.300000 5.100000 3.8907
1.400000 5.100000 3.8949
1.500000 5.100000 3.8911
1.600000 5.100000 3.8947
1.700000 5.100000 3.8965
1.800000 5.100000 3.9001
1.900000 5.100000 3.8995
2.000000 5.100000 3.8898
2.100000 5.100000 3.9022
2.200000 5.100000 3.8935
2.300000 5.100000 3.9001
2.400000 5.100000 3.9170
2.500000 5.100000 3.9020
2.600000 5.100000 3.8947
2.700000 5.100000 3.9195
2.800000 5.100000 3.9180
2.900000 5.100000 3.9045
3.000000 5.100000 3.9093
3.100000 5.100000 3.9165
3.200000 5.100000 3.9197
3.300000 5.100000 3.9206
3.400000 5.100000 3.9183
3.500000 5.100000 3.9251
3.600000 5.100000 3.9342
3.700000 5.100000 3.9209
3.800000 5.100000 3.9235
3.900000 5.100000 3.9339
4.000000 5.100000 3.9386
4.100000 5.100000 3.9426
4.200000 5.100000 3.9364
4.300000 5.100000 3.9422
4.400000 5.100000 3.9341
4.500000 5.100000 3.9483
4.600000 5.100000 3.9388
4.700000 5.100000 3.9549
4.800000 5.100000 3.9334
4.900000 5.100000 3.9472
5.000000 5.100000 3.9247
5.100000 5.100000 3.9545
5.200000 5.100000 3.9308
5.300000 5.100000 3.9180
5.400000 5.100000 3.9202
5.500000 5.100000 3.9170
5.600000 5.100000 3.8974
5.700000 5.100000 3.8876
5.800000 5.100000 3.8730
5.900000 5.100000 3.8760
6.000000 5.100000 3.8587
6.100000 5.100000 3.8232
6.200000 5.100000 3.7967
6.300000 5.100000 3.7741
6.400000 5.100000 3.7777
6.500000 5.100000 3.7422
6.600000 5.100000 3.7075
6.700000 5.100000 3.6717
6.800000 5.100000 3.6509
6.900000 5.100000 3.5696
7.000000 5.100000 3.4690
7.100000 5.100000 3.3881
7.200000 5.100000 3.3899
7.300000 5.100000 3.4327
7.400000 5.100000 3.4464
7.500000 5.100000 3.3476
7.600000 5.100000 3.2348
7.700000 5.100000 3.0882
7.800000 5.100000 3.2328
7.900000 5.100000 nan
8.000000 5.100000 nan
8.100000 5.100000 nan
8.200000 5.100000 nan
8.300000 5.100000 nan
8.400000 5.100000 nan
8.500000 5.100000 nan
8.600000 5.100000 nan
8.700000 5.100000 nan
8.800000 5.100000 nan
8.900000 5.100000 nan
9.000000 5.100000 nan
9.100000 5.100000 nan
9.200000 5.100000 nan
9.300000 5.100000 nan
9.400000 5.100000 nan
9.500000 5.100000 nan
9.600000 5.100000 nan
9.700000 5.100000 nan
9.800000 5.100000 nan
9.900000 5.100000 3.4221
10.000000 5.100000 3.3312
10.100000 5.100000 3.1989
10.200000 5.100000 3.1284
10.300000 5.100000 3.0736
10.400000 5.100000 3.1430
10.500000 5.100000 3.1957
10.600000 5.100000 3.2307
10.700000 5.100000 3.2154
10.800000 5.100000 3.2544
10.900000 5.100000 3.2953
11.000000 5.100000 3.3459
11.100000 5.100000 3.3941
11.200000 5.100000 3.4716
11.300000 5.100000 3.5059
11.400000 5.100000 3.5541
11.500000 5.100000 3.6257
11.600000 5.100000 3.6654
11.700000 5.100000 3.7005
11.800000 5.100000 3.7224
11.900000 5.100000 3.7580
12.000000 5.100000 3.7838
12.100000 5.100000 3.8177
12.200000 5.100000 3.8364
12.300000 5.100000 3.8558
12.400000 5.100000 3.8649
12.500000 5.100000 3.8953
12.600000 5.100000 3.9081
12.700000 5.100000 3.9163
12.800000 5.100000 3.9350
12.900000 5.100000 3.9478
13.000000 5.100000 3.9562
13.100000 5.100000 3.9369
13.200000 5.100000 3.9466
13.300000 5.100000 3.9787
13.400000 5.100000 3.9639
13.500000 5.100000 3.9637
13.600000 5.100000 3.9551
13.700000 5.100000 3.9649
13.800000 5.100000 3.9524
13.900000 5.100000 3.9525
14.000000 5.100000 3.9503
14.100000 5.100000 3.9598
14.200000 5.100000 3.9533
14.300000 5.100000 3.9423
14.400000 5.100000 3.9568
14.500000 5.100000 3.9355
14.600000 5.100000 3.9489
14.700000 5.100000 3.9335
14.800000 5.100000 3.9203
14.900000 5.100000 3.9237
15.000000 5.100000 3.9183
15.100000 5.100000 3.9219
15.200000 5.100000 3.9140
15.300000 5.100000 3.9175
15.400000 5.100000 3.9245
15.500000 5.100000 3.9090
15.600000 5.100000 3.8999
15.700000 5.100000 3.8969
15.800000 5.100000 3.9107
15.900000 5.100000 3.9028
16.000000 5.100000 3.9044
16.100000 5.100000 3.8854
16.200001 5.100000 3.8982
16.299999 5.100000 3.9026
16.400000 5.100000 3.8957
16.500000 5.100000 3.9083
16.600000 5.100000 3.8932
16.700001 5.100000 3.8928
16.799999 5.100000 3.8913
16.900000 5.100000 3.8870
17.000000 5.100000 3.8883
17.100000 5.100000 3.8986
17.200001 5.100000 3.8867
17.299999 5.100000 3.9067
17.400000 5.100000 3.8914
17.500000 5.100000 3.8903
17.600000 5.100000 3.8791
17.700001 5.100000 3.8870
17.799999 5.100000 3.8944
17.900000 5.100000 3.8879
18.000000 5.100000 3.8780
18.100000 5.100000 3.8941
18.200001 5.100000 3.8868
0.000000 5.200000 3.8889
0.100000 5.200000 3.8905
0.200000 5.200000 3.8808
0.300000 5.200000 3.8907
0.400000 5.200000 3.8948
0.500000 5.200000 3.8957
0.600000 5.200000 3.8910
0.700000 5.200000 3.8917
0.800000 5.200000 3.8845
0.900000 5.200000 3.8770
1.000000 5.200000 3.8877
1.100000 5.200000 3.8967
1.200000 5.200000 3.8929
1.300000 5.200000 3.8968
1.400000 5.200000 3.8928
1.500000 5.200000 3.8950
1.600000 5.200000 3.9068
1.700000 5.200000 3.8860
1.800000 5.200000 3.8924
1.900000 5.200000 3.8940
2.000000 5.200000 3.8892
2.100000 5.200000 3.8955
2.200000 5.200000 3.8995
2.300000 5.200000 3.9083
2.400000 5.200000 3.8958
2.500000 5.200000 3.8911
2.600000 5.200000 3.9014
2.700000 5.200000 3.9213
2.800000 5.200000 3.9026
2.900000 5.200000 3.9137
3.000000 5.200000 3.9138
3.100000 5.200000 3.9149
3.200000 5.200000 3.9109
3.300000 5.200000 3.9030
3.400000 5.200000 3.9122
3.500000 5.200000 3.9413
3.600000 5.200000 3.9193
3.700000 5.200000 3.9371
3.800000 5.200000 3.9269
3.900000 5.200000 3.9277
4.000000 5.200000 3.9346
4.100000 5.200000 3.9433
4.200000 5.200000 3.9343
4.300000 5.200000 3.9388
4.400000 5.200000 3.9423
4.500000 5.200000 3.9488
4.600000 5.200000 3.9633
4.700000 5.200000 3.9523
4.800000 5.200000 3.9357
4.900000 5.200000 3.9396
5.000000 5.200000 3.9172
5.100000 5.200000 3.9306
5.200000 5.200000 3.9340
5.300000 5.200000 3.9329
5.400000 5.200000 3.9230
5.500000 5.200000 3.9084
5.600000 5.200000 3.9057
5.700000 5.200000 3.8747
5.800000 5.200000 3.8699
5.900000 5.200000 3.8540
6.000000 5.200000 3.8377
6.100000 5.200000 3.8149
6.200000 5.200000 3.8066
6.300000 5.200000 3.7773
6.400000 5.200000 3.7884
6.500000 5.200000 3.7465
6.600000 5.200000 3.6870
6.700000 5.200000 3.6364
6.800000 5.200000 3.6084
6.900000 5.200000 3.5507
7.000000 5.200000 3.4814
7.100000 5.200000 3.4262
7.200000 5.200000 3.4470
7.300000 5.200000 3.4888
7.400000 5.200000 3.4777
7.500000 5.200000 3.4042
7.600000 5.200000 3.3334
7.700000 5.200000 3.1665
7.800000 5.200000 nan
7.900000 5.200000 nan
8.000000 5.200000 nan
8.100000 5.200000 nan
8.200000 5.200000 nan
8.300000 5.200000 nan
8.400000 5.200000 nan
8.500000 5.200000 nan
8.600000 5.200000 nan
8.700000 5.200000 nan
8.800000 5.200000 nan
8.900000 5.200000 nan
9.000000 5.200000 nan
9.100000 5.200000 nan
9.200000 5.200000 nan
9.300000 5.200000 nan
9.400000 5.200000 nan
9.500000 5.200000 nan
9.600000 5.200000 nan
9.700000 5.200000 nan
9.800000 5.200000 nan
9.900000 5.200000 nan
10.000000 5.200000 nan
10.100000 5.200000 nan
10.200000 5.200000 nan
10.300000 5.200000 2.9699
10.400000 5.200000 2.6664
10.500000 5.200000 3.0032
10.600000 5.200000 3.2165
10.700000 5.200000 3.2503
10.800000 5.200000 3.2670
10.900000 5.200000 3.2538
11.000000 5.200000 3.2781
11.100000 5.200000 3.3678
11.200000 5.200000 3.4030
11.300000 5.200000 3.4546
11.400000 5.200000 3.5197
11.500000 5.200000 3.5774
11.600000 5.200000 3.6375
11.700000 5.200000 3.6798
11.800000 5.200000 3.7128
11.900000 5.200000 3.7289
12.000000 5.200000 3.7612
12.100000 5.200000 3.7721
12.200000 5.200000 3.8060
12.300000 5.200000 3.8490
12.400000 5.200000 3.8723
12.500000 5.200000 3.8921
12.600000 5.200000 3.8939
12.700000 5.200000 3.9170
12.800000 5.200000 3.9171
12.900000 5.200000 3.9360
13.000000 5.200000 3.9356
13.100000 5.200000 3.9527
13.200000 5.200000 3.9610
13.300000 5.200000 3.9637
13.400000 5.200000 3.9664
13.500000 5.200000 3.9578
13.600000 5.200000 3.9766
13.700000 5.200000 3.9595
13.800000 5.200000 3.9644
13.900000 5.200000 3.9671
14.000000 5.200000 3.9501
14.100000 5.200000 3.9584
14.200000 5.200000 3.9576
14.300000 5.200000 3.9512
14.400000 5.200000 3.9534
14.500000 5.200000 3.9359
14.600000 5.200000 3.9349
14.700000 5.200000 3.9423
14.800000 5.200000 3.9255
14.900000 5.200000 3.9327
15.000000 5.200000 3.9102
15.100000 5.200000 3.9271
15.200000 5.200000 3.9147
15.300000 5.200000 3.9127
15.400000 5.200000 3.9121
15.500000 5.200000 3.9119
15.600000 5.200000 3.9055
15.700000 5.200000 3.9022
15.800000 5.200000 3.8885
15.900000 5.200000 3.8988
16.000000 5.200000 3.8959
16.100000 5.200000 3.9126
16.200001 5.200000 3.8964
16.299999 5.200000 3.9051
16.400000 5.200000 3.8939
16.500000 5.200000 3.8951
16.600000 5.200000 3.8900
16.700001 5.200000 3.8876
16.799999 5.200000 3.8932
16.900000 5.200000 3.8896
17.000000 5.200000 3.8887
17.100000 5.200000 3.8900
17.200001 5.200000 3.8865
17.299999 5.200000 3.8959
17.400000 5.200000 3.8940
17.500000 5.200000 3.8873
17.600000 5.200000 3.8863
17.700001 5.200000 3.9004
17.799999 5.200000 3.8895
17.900000 5.200000 3.8819
18.000000 5.200000 3.8881
18.100000 5.200000 3.8894
18.200001 5.200000 3.8968
0.000000 5.300000 3.8896
0.100000 5.300000 3.8751
0.200000 5.300000 3.8959
0.300000 5.300000 3.8926
0.400000 5.300000 3.8935
0.500000 5.300000 3.8985
0.600000 5.300000 3.8767
0.700000 5.300000 3.9036
0.800000 5.300000 3.8929
0.900000 5.300000 3.8925
1.000000 5.300000 3.8992
1.100000 5.300000 3.8890
1.200000 5.300000 3.8807
1.300000 5.300000 3.8859
1.400000 5.300000 3.8945
1.500000 5.300000 3.8992
1.600000 5.300000 3.8959
1.700000 5.300000 3.8849
1.800000 5.300000 3.8798
1.900000 5.300000 3.8954
2.000000 5.300000 3.8972
2.100000 5.300000 3.9010
2.200000 5.300000 3.8876
2.300000 5.300000 3.8925
2.400000 5.300000 3.8959
2.500000 5.300000 3.9131
2.600000 5.300000 3.9024
2.700000 5.300000 3.8989
2.800000 5.300000 3.9041
2.900000 5.300000 3.9147
3.000000 5.300000 3.9056
3.100000 5.300000 3.9131
3.200000 5.300000 3.9166
3.300000 5.300000 3.9042
3.400000 5.300000 3.9253
3.500000 5.300000 3.9263
3.600000 5.300000 3.9400
3.700000 5.300000 3.9268
3.800000 5.300000 3.9273
3.900000 5.300000 3.9365
4.000000 5.300000 3.9276
4.100000 5.300000 3.9346
4.200000 5.300000 3.9377
4.300000 5.300000 3.9405
4.400000 5.300000 3.9574
4.500000 5.300000 3.9381
4.600000 5.300000 3.9481
4.700000 5.300000 3.9363
4.800000 5.300000 3.9440
4.900000 5.300000 3.9486
5.000000 5.300000 3.9253
5.100000 5.300000 3.9339
5.200000 5.300000 3.9307
5.300000 5.300000 3.9252
5.400000 5.300000 3.9097
5.500000 5.300000 3.9030
5.600000 5.300000 3.8837
5.700000 5.300000 3.8770
5.800000 5.300000 3.8638
5.900000 5.300000 3.8577
6.000000 5.300000 3.8295
6.100000 5.300000 3.7976
6.200000 5.300000 3.7986
6.300000 5.300000 3.7851
6.400000 5.300000 3.7783
6.500000 5.300000 3.7280
6.600000 5.300000 3.6572
6.700000 5.300000 3.6269
6.800000 5.300000 3.5981
6.900000 5.300000 3.6026
7.000000 5.300000 3.5563
7.100000 5.300000 3.5444
7.200000 5.300000 3.5607
7.300000 5.300000 3.6019
7.400000 5.300000 3.5145
7.500000 5.300000 3.4400
7.600000 5.300000 3.4977
7.700000 5.300000 3.5158
7.800000 5.300000 nan
7.900000 5.300000 nan
8.000000 5.300000 nan
8.100000 5.300000 nan
8.200000 5.300000 nan
8.300000 5.300000 nan
8.400000 5.300000 nan
8.500000 5.300000 nan
8.600000 5.300000 nan
8.700000 5.300000 nan
8.800000 5.300000 nan
8.900000 5.300000 nan
9.000000 5.300000 nan
9.100000 5.300000 nan
9.200000 5.300000 nan
9.300000 5.300000 nan
9.400000 5.300000 nan
9.500000 5.300000 nan
9.600000 5.300000 nan
9.700000 5.300000 nan
9.800000 5.300000 nan
9.900000 5.300000 nan
10.000000 5.300000 nan
10.100000 5.300000 nan
10.200000 5.300000 nan
10.300000 5.300000 nan
10.400000 5.300000 2.1091
10.500000 5.300000 2.3025
10.600000 5.300000 2.9549
10.700000 5.300000 3.2363
10.800000 5.300000 3.2291
10.900000 5.300000 3.2122
11.000000 5.300000 3.2486
11.100000 5.300000 3.3078
11.200000 5.300000 3.3637
11.300000 5.300000 3.4240
11.400000 5.300000 3.4539
11.500000 5.300000 3.5264
11.600000 5.300000 3.6124
11.700000 5.300000 3.6476
11.800000 5.300000 3.6868
11.900000 5.300000 3.7189
12.000000 5.300000 3.7497
12.100000 5.300000 3.7648
12.200000 5.300000 3.7974
12.300000 5.300000 3.8258
12.400000 5.300000 3.8559
12.500000 5.300000 3.8862
12.600000 5.300000 3.9046
12.700000 5.300000 3.9076
12.800000 5.300000 3.9208
12.900000 5.300000 3.9182
13.000000 5.300000 3.9403
13.100000 5.300000 3.9526
13.200000 5.300000 3.9530
13.300000 5.300000 3.9588
13.400000 5.300000 3.9650
13.500000 5.300000 3.9649
13.600000 5.300000 3.9554
13.700000 5.300000 3.9664
13.800000 5.300000 3.9565
13.900000 5.300000 3.9624
14.000000 5.300000 3.9572
14.100000 5.300000 3.9532
14.200000 5.300000 3.9556
14.300000 5.300000 3.9424
14.400000 5.300000 3.9327
14.500000 5.300000 3.9461
14.600000 5.300000 3.9393
14.700000 5.300000 3.9218
14.800000 5.300000 3.9285
14.900000 5.300000 3.9301
15.000000 5.300000 3.9286
15.100000 5.300000 3.9269
15.200000 5.300000 3.9169
15.300000 5.300000 3.9130
15.400000 5.300000 3.9044
15.500000 5.300000 3.9129
15.600000 5.300000 3.9059
15.700000 5.300000 3.9010
15.800000 5.300000 3.9050
15.900000 5.300000 3.9020
16.000000 5.300000 3.9028
16.100000 5.300000 3.9027
16.200001 5.300000 3.8965
16.299999 5.300000 3.8894
16.400000 5.300000 3.8997
16.500000 5.300000 3.8971
16.600000 5.300000 3.8783
16.700001 5.300000 3.8942
16.799999 5.300000 3.8986
16.900000 5.300000 3.8916
17.000000 5.300000 3.8805
17.100000 5.300000 3.8972
17.200001 5.300000 3.8867
17.299999 5.300000 3.9110
17.400000 5.300000 3.8917
17.500000 5.300000 3.9037
17.600000 5.300000 3.8895
17.700001 5.300000 3.8952
17.799999 5.300000 3.8916
17.900000 5.300000 3.9052
18.000000 5.300000 3.8983
18.100000 5.300000 3.8843
18.200001 5.300000 3.8951
0.000000 5.400000 3.8911
0.100000 5.400000 3.8945
0.200000 5.400000 3.8960
0.300000 5.400000 3.8961
0.400000 5.400000 3.8878
0.500000 5.400000 3.8918
0.600000 5.400000 3.8919
0.700000 5.400000 3.8927
0.800000 5.400000 3.8931
0.900000 5.400000 3.8970
1.000000 5.400000 3.8864
1.100000 5.400000 3.8912
1.200000 5.400000 3.8931
1.300000 5.400000 3.8941
1.400000 5.400000 3.8877
1.500000 5.400000 3.8892
1.600000 5.400000 3.9000
1.700000 5.400000 3.8820
1.800000 5.400000 3.8878
1.900000 5.400000 3.8852
2.000000 5.400000 3.8964
2.100000 5.400000 3.9025
2.200000 5.400000 3.8989
2.300000 5.400000 3.9000
2.400000 5.400000 3.9061
2.500000 5.400000 3.8945
2.600000 5.400000 3.9123
2.700000 5.400000 3.9053
2.800000 5.400000 3.9043
2.900000 5.400000 3.9076
3.000000 5.400000 3.9081
3.100000 5.400000 3.9222
3.200000 5.400000 3.9218
3.300000 5.400000 3.9287
3.400000 5.400000 3.9253
3.500000 5.400000 3.9438
3.600000 5.400000 3.9245
3.700000 5.400000 3.9237
3.800000 5.400000 3.9332
3.900000 5.400000 3.9403
4.000000 5.400000 3.9356
4.100000 5.400000 3.9529
4.200000 5.400000 3.9379
4.300000 5.400000 3.9590
4.400000 5.400000 3.9513
4.500000 5.400000 3.9585
4.600000 5.400000 3.9463
4.700000 5.400000 3.9327
4.800000 5.400000 3.9468
4.900000 5.400000 3.9425
5.000000 5.400000 3.9411
5.100000 5.400000 3.9429
5.200000 5.400000 3.9306
5.300000 5.400000 3.9216
5.400000 5.400000 3.9047
5.500000 5.400000 3.9070
5.600000 5.400000 3.8868
5.700000 5.400000 3.8710
5.800000 5.400000 3.8591
5.900000 5.400000 3.8633
6.000000 5.400000 3.8267
6.100000 5.400000 3.8047
6.200000 5.400000 3.7992
6.300000 5.400000 3.8010
6.400000 5.400000 3.7563
6.500000 5.400000 3.6828
6.600000 5.400000 3.6540
6.700000 5.400000 3.6537
6.800000 5.400000 3.6688
6.900000 5.400000 3.6720
7.000000 5.400000 3.6735
7.100000 5.400000 3.6675
7.200000 5.400000 3.6991
7.300000 5.400000 3.7185
7.400000 5.400000 3.6147
7.500000 5.400000 3.6009
7.600000 5.400000 3.7561
7.700000 5.400000 nan
7.800000 5.400000 nan
7.900000 5.400000 nan
8.000000 5.400000 nan
8.100000 5.400000 nan
8.200000 5.400000 nan
8.300000 5.400000 nan
8.400000 5.400000 nan
8.500000 5.400000 nan
8.600000 5.400000 nan
8.700000 5.400000 nan
8.800000 5.400000 nan
8.900000 5.400000 nan
9.000000 5.400000 nan
9.100000 5.400000 nan
9.200000 5.400000 nan
9.300000 5.400000 nan
9.400000 5.400000 nan
9.500000 5.400000 nan
9.600000 5.400000 nan
9.700000 5.400000 nan
9.800000 5.400000 nan
9.900000 5.400000 nan
10.000000 5.400000 nan
10.100000 5.400000 nan
10.200000 5.400000 nan
10.300000 5.400000 nan
10.400000 5.400000 2.1672
10.500000 5.400000 2.3082
10.600000 5.400000 2.9505
10.700000 5.400000 3.1804
10.800000 5.400000 3.1989
10.900000 5.400000 3.1623
11.000000 5.400000 3.1843
11.100000 5.400000 3.2683
11.200000 5.400000 3.3290
11.300000 5.400000 3.3618
11.400000 5.400000 3.4296
11.500000 5.400000 3.4981
11.600000 5.400000 3.5685
11.700000 5.400000 3.6280
11.800000 5.400000 3.6599
11.900000 5.400000 3.7047
12.000000 5.400000 3.7387
12.100000 5.400000 3.7642
12.200000 5.400000 3.7782
12.300000 5.400000 3.8254
12.400000 5.400000 3.8422
12.500000 5.400000 3.8783
12.600000 5.400000 3.8921
12.700000 5.400000 3.9005
12.800000 5.400000 3.9157
12.900000 5.400000 3.9152
13.000000 5.400000 3.9306
13.100000 5.400000 3.9462
13.200000 5.400000 3.9505
13.300000 5.400000 3.9621
13.400000 5.400000 3.9611
13.500000 5.400000 3.9694
13.600000 5.400000 3.9741
13.700000 5.400000 3.9781
13.800000 5.400000 3.9727
13.900000 5.400000 3.9565
14.000000 5.400000 3.9591
14.100000 5.400000 3.9462
14.200000 5.400000 3.9513
14.300000 5.400000 3.9481
14.400000 5.400000 3.9469
14.500000 5.400000 3.9443
14.600000 5.400000 3.9359
14.700000 5.400000 3.9202
14.800000 5.400000 3.9381
14.900000 5.400000 3.9282
15.000000 5.400000 3.9214
15.100000 5.400000 3.9192
15.200000 5.400000 3.9121
15.300000 5.400000 3.9116
15.400000 5.400000 3.9167
15.500000 5.400000 3.8974
15.600000 5.400000 3.9158
15.700000 5.400000 3.9026
15.800000 5.400000 3.9143
15.900000 5.400000 3.9127
16.000000 5.400000 3.9051
16.100000 5.400000 3.9045
16.200001 5.400000 3.9110
16.299999 5.400000 3.8973
16.400000 5.400000 3.8984
16.500000 5.400000 3.9024
16.600000 5.400000 3.8822
16.700001 5.400000 3.8895
16.799999 5.400000 3.8988
16.900000 5.400000 3.9002
17.000000 5.400000 3.8948
17.100000 5.400000 3.8938
17.200001 5.400000 3.8908
17.299999 5.400000 3.8925
17.400000 5.400000 3.8928
17.500000 5.400000 3.8852
17.600000 5.400000 3.8892
17.700001 5.400000 3.8793
17.799999 5.400000 3.8752
17.900000 5.400000 3.8918
18.000000 5.400000 3.8909
18.100000 5.400000 3.8933
18.200001 5.400000 3.8898
0.000000 5.500000 3.9082
0.100000 5.500000 3.9031
0.200000 5.500000 3.8932
0.300000 5.500000 3.9033
0.400000 5.500000 3.8929
0.500000 5.500000 3.8872
0.600000 5.500000 3.8914
0.700000 5.500000 3.8792
0.800000 5.500000 3.8974
0.900000 5.500000 3.8900
1.000000 5.500000 3.8927
1.100000 5.500000 3.8870
1.200000 5.500000 3.8989
1.300000 5.500000 3.8928
1.400000 5.500000 3.8959
1.500000 5.500000 3.8974
1.600000 5.500000 3.8865
1.700000 5.500000 3.8939
1.800000 5.500000 3.9004
1.900000 5.500000 3.8895
2.000000 5.500000 3.8920
2.100000 5.500000 3.8964
2.200000 5.500000 3.9049
2.300000 5.500000 3.8970
2.400000 5.500000 3.8975
2.500000 5.500000 3.8968
2.600000 5.500000 3.8897
2.700000 5.500000 3.9083
2.800000 5.500000 3.9068
2.900000 5.500000 3.9112
3.000000 5.500000 3.9102
3.100000 5.500000 3.9157
3.200000 5.500000 3.9271
3.300000 5.500000 3.9268
3.400000 5.500000 3.9366
3.500000 5.500000 3.9350
3.600000 5.500000 3.9314
3.700000 5.500000 3.9239
3.800000 5.500000 3.9480
3.900000 5.500000 3.9385
4.000000 5.500000 3.9468
4.100000 5.500000 3.9395
4.200000 5.500000 3.9425
4.300000 5.500000 3.9549
4.400000 5.500000 3.9611
4.500000 5.500000 3.9494
4.600000 5.500000 3.9415
4.700000 5.500000 3.9539
4.800000 5.500000 3.9453
4.900000 5.500000 3.9521
5.000000 5.500000 3.9391
5.100000 5.500000 3.9401
5.200000 5.500000 3.9384
5.300000 5.500000 3.9201
5.400000 5.500000 3.9120
5.500000 5.500000 3.9033
5.600000 5.500000 3.8816
5.700000 5.500000 3.8494
5.800000 5.500000 3.8687
5.900000 5.500000 3.8362
6.000000 5.500000 3.8208
6.100000 5.500000 3.7962
6.200000 5.500000 3.7796
6.300000 5.500000 3.7924
6.400000 5.500000 3.7506
6.500000 5.500000 3.6850
6.600000 5.500000 3.6874
6.700000 5.500000 3.6817
6.800000 5.500000 3.7304
6.900000 5.500000 3.7555
7.000000 5.500000 3.7740
7.100000 5.500000 3.7728
7.200000 5.500000 3.8064
7.300000 5.500000 3.8650
7.400000 5.500000 3.8723
7.500000 5.500000 3.8749
7.600000 5.500000 nan
7.700000 5.500000 nan
7.800000 5.500000 nan
7.900000 5.500000 nan
8.000000 5.500000 nan
8.100000 5.500000 nan
8.200000 5.500000 nan
8.300000 5.500000 nan
8.400000 5.500000 nan
8.500000 5.500000 nan
8.600000 5.500000 nan
8.700000 5.500000 nan
8.800000 5.500000 nan
8.900000 5.500000 nan
9.000000 5.500000 nan
9.100000 5.500000 nan
9.200000 5.500000 nan
9.300000 5.500000 nan
9.400000 5.500000 nan
9.500000 5.500000 nan
9.600000 5.500000 nan
9.700000 5.500000 nan
9.800000 5.500000 nan
9.900000 5.500000 nan
10.000000 5.500000 nan
10.100000 5.500000 nan
10.200000 5.500000 nan
10.300000 5.500000 nan
10.400000 5.500000 nan
10.500000 5.500000 3.0451
10.600000 5.500000 3.1967
10.700000 5.500000 3.2038
10.800000 5.500000 3.1993
10.900000 5.500000 3.1547
11.000000 5.500000 3.1957
11.100000 5.500000 3.2624
11.200000 5.500000 3.3054
11.300000 5.500000 3.3260
11.400000 5.500000 3.3854
11.500000 5.500000 3.4654
11.600000 5.500000 3.5467
11.700000 5.500000 3.5892
11.800000 5.500000 3.6297
11.900000 5.500000 3.6758
12.000000 5.500000 3.7165
12.100000 5.500000 3.7536
12.200000 5.500000 3.7745
12.300000 5.500000 3.8029
12.400000 5.500000 3.8272
12.500000 5.500000 3.8676
12.600000 5.500000 3.8799
12.700000 5.500000 3.9035
12.800000 5.500000 3.9138
12.900000 5.500000 3.9272
13.000000 5.500000 3.9240
13.100000 5.500000 3.9449
13.200000 5.500000 3.9602
13.300000 5.500000 3.9345
13.400000 5.500000 3.9628
13.500000 5.500000 3.9647
13.600000 5.500000 3.9714
13.700000 5.500000 3.9585
13.800000 5.500000 3.9668
13.900000 5.500000 3.9617
14.000000 5.500000 3.9623
14.100000 5.500000 3.9616
14.200000 5.500000 3.9468
14.300000 5.500000 3.9467
14.400000 5.500000 3.9612
14.500000 5.500000 3.9390
14.600000 5.500000 3.9457
14.700000 5.500000 3.9418
14.800000 5.500000 3.9228
14.900000 5.500000 3.9354
15.000000 5.500000 3.9166
15.100000 5.500000 3.9231
15.200000 5.500000 3.9198
15.300000 5.500000 3.9246
15.400000 5.500000 3.9186
15.500000 5.500000 3.9103
15.600000 5.500000 3.8993
15.700000 5.500000 3.9006
15.800000 5.500000 3.8956
15.900000 5.500000 3.9107
16.000000 5.500000 3.9029
16.100000 5.500000 3.9037
16.200001 5.500000 3.9011
16.299999 5.500000 3.8978
16.400000 5.500000 3.8940
16.500000 5.500000 3.9000
16.600000 5.500000 3.8878
16.700001 5.500000 3.8952
16.799999 5.500000 3.8999
16.900000 5.500000 3.8989
17.000000 5.500000 3.8981
17.100000 5.500000 3.9002
17.200001 5.500000 3.8899
17.299999 5.500000 3.8877
17.400000 5.500000 3.8861
17.500000 5.500000 3.8844
17.600000 5.500000 3.8940
17.700001 5.500000 3.8959
17.799999 5.500000 3.8875
17.900000 5.500000 3.8895
18.000000 5.500000 3.9009
18.100000 5.500000 3.8941
18.200001 5.500000 3.8799
0.000000 5.600000 3.8924
0.100000 5.600000 3.9008
0.200000 5.600000 3.8847
0.300000 5.600000 3.8869
0.400000 5.600000 3.8934
0.500000 5.600000 3.8901
0.600000 5.600000 3.8793
0.700000 5.600000 3.8909
0.800000 5.600000 3.8926
0.900000 5.600000 3.9029
1.000000 5.600000 3.8931
1.100000 5.600000 3.8796
1.200000 5.600000 3.8921
1.300000 5.600000 3.9010
1.400000 5.600000 3.8933
1.500000 5.600000 3.8884
1.600000 5.600000 3.8968
1.700000 5.600000 3.8866
1.800000 5.600000 3.8839
1.900000 5.600000 3.9055
2.000000 5.600000 3.8891
2.100000 5.600000 3.8956
2.200000 5.600000 3.9053
2.300000 5.600000 3.8962
2.400000 5.600000 3.9071
2.500000 5.600000 3.9021
2.600000 5.600000 3.9009
2.700000 5.600000 3.9111
2.800000 5.600000 3.9089
2.900000 5.600000 3.9108
3.000000 5.600000 3.9125
3.100000 5.600000 3.9094
3.200000 5.600000 3.9273
3.300000 5.600000 3.9161
3.400000 5.600000 3.9281
3.500000 5.600000 3.9175
3.600000 5.600000 3.9288
3.700000 5.600000 3.9451
3.800000 5.600000 3.9356
3.900000 5.600000 3.9472
4.000000 5.600000 3.9484
4.100000 5.600000 3.9526
4.200000 5.600000 3.9520
4.300000 5.600000 3.9392
4.400000 5.600000 3.9480
4.500000 5.600000 3.9549
4.600000 5.600000 3.9480
4.700000 5.600000 3.9523
4.800000 5.600000 3.9390
4.900000 5.600000 3.9300
5.000000 5.600000 3.9438
5.100000 5.600000 3.9366
5.200000 5.600000 3.9182
5.300000 5.600000 3.9235
5.400000 5.600000 3.9051
5.500000 5.600000 3.9168
5.600000 5.600000 3.8735
5.700000 5.600000 3.8675
5.800000 5.600000 3.8574
5.900000 5.600000 3.8352
6.000000 5.600000 3.7838
6.100000 5.600000 3.7830
6.200000 5.600000 3.7754
6.300000 5.600000 3.7997
6.400000 5.600000 3.7542
6.500000 5.600000 3.6858
6.600000 5.600000 3.6617
6.700000 5.600000 3.7076
6.800000 5.600000 3.7643
6.900000 5.600000 3.8375
7.000000 5.600000 3.8384
7.100000 5.600000 3.8916
7.200000 5.600000 3.8643
7.300000 5.600000 3.9008
7.400000 5.600000 3.9330
7.500000 5.600000 nan
7.600000 5.600000 nan
7.700000 5.600000 nan
7.800000 5.600000 nan
7.900000 5.600000 nan
8.000000 5.600000 nan
8.100000 5.600000 nan
8.200000 5.600000 nan
8.300000 5.600000 nan
8.400000 5.600000 nan
8.500000 5.600000 nan
8.600000 5.600000 nan
8.700000 5.600000 nan
8.800000 5.600000 nan
8.900000 5.600000 nan
9.000000 5.600000 nan
9.100000 5.600000 nan
9.200000 5.600000 nan
9.300000 5.600000 nan
9.400000 5.600000 nan
9.500000 5.600000 nan
9.600000 5.600000 nan
9.700000 5.600000 nan
9.800000 5.600000 nan
9.900000 5.600000 nan
10.000000 5.600000 nan
10.100000 5.600000 nan
10.200000 5.600000 nan
10.300000 5.600000 nan
10.400000 5.600000 nan
10.500000 5.600000 nan
10.600000 5.600000 3.2339
10.700000 5.600000 3.2260
10.800000 5.600000 3.1907
10.900000 5.600000 3.2016
11.000000 5.600000 3.2358
11.100000 5.600000 3.2969
11.200000 5.600000 3.2840
11.300000 5.600000 3.2836
11.400000 5.600000 3.3262
11.500000 5.600000 3.4175
11.600000 5.600000 3.5131
11.700000 5.600000 3.5651
11.800000 5.600000 3.5964
11.900000 5.600000 3.6295
12.000000 5.600000 3.6913
12.100000 5.600000 3.7293
12.200000 5.600000 3.7612
12.300000 5.600000 3.7995
12.400000 5.600000 3.8375
12.500000 5.600000 3.8548
12.600000 5.600000 3.8707
12.700000 5.600000 3.9036
12.800000 5.600000 3.8983
12.900000 5.600000 3.9093
13.000000 5.600000 3.9409
13.100000 5.600000 3.9503
13.200000 5.600000 3.9534
13.300000 5.600000 3.9403
13.400000 5.600000 3.9531
13.500000 5.600000 3.9482
13.600000 5.600000 3.9714
13.700000 5.600000 3.9560
13.800000 5.600000 3.9586
13.900000 5.600000 3.9718
14.000000 5.600000 3.9558
14.100000 5.600000 3.9531
14.200000 5.600000 3.9570
14.300000 5.600000 3.9537
14.400000 5.600000 3.9434
14.500000 5.600000 3.9474
14.600000 5.600000 3.9316
14.700000 5.600000 3.9434
14.800000 5.600000 3.9410
14.900000 5.600000 3.9235
15.000000 5.600000 3.9259
15.100000 5.600000 3.9123
15.200000 5.600000 3.9270
15.300000 5.600000 3.9201
15.400000 5.600000 3.9136
15.500000 5.600000 3.9148
15.600000 5.600000 3.9042
15.700000 5.600000 3.9114
15.800000 5.600000 3.9050
15.900000 5.600000 3.9035
16.000000 5.600000 3.8953
16.100000 5.600000 3.9061
16.200001 5.600000 3.9004
16.299999 5.600000 3.9086
16.400000 5.600000 3.8936
16.500000 5.600000 3.8860
16.600000 5.600000 3.8922
16.700001 5.600000 3.8982
16.799999 5.600000 3.8982
16.900000 5.600000 3.9094
17.000000 5.600000 3.8877
17.100000 5.600000 3.8874
17.200001 5.600000 3.8896
17.299999 5.600000 3.8955
17.400000 5.600000 3.8890
17.500000 5.600000 3.8972
17.600000 5.600000 3.8867
17.700001 5.600000 3.8856
17.799999 5.600000 3.8986
17.900000 5.600000 3.8929
18.000000 5.600000 3.8810
18.100000 5.600000 3.8855
18.200001 5.600000 3.8949
0.000000 5.700000 3.8733
0.100000 5.700000 3.8775
0.200000 5.700000 3.8962
0.300000 5.700000 3.8862
0.400000 5.700000 3.9048
0.500000 5.700000 3.8970
0.600000 5.700000 3.8961
0.700000 5.700000 3.8924
0.800000 5.700000 3.8843
0.900000 5.700000 3.8857
1.000000 5.700000 3.8917
1.100000 5.700000 3.9068
1.200000 5.700000 3.8912
1.300000 5.700000 3.8897
1.400000 5.700000 3.8801
1.500000 5.700000 3.8890
1.600000 5.700000 3.8971
1.700000 5.700000 3.8826
1.800000 5.700000 3.8945
1.900000 5.700000 3.9072
2.000000 5.700000 3.8922
2.100000 5.700000 3.9023
2.200000 5.700000 3.8989
2.300000 5.700000 3.9091
2.400000 5.700000 3.9010
2.500000 5.700000 3.9069
2.600000 5.700000 3.9134
2.700000 5.700000 3.9092
2.800000 5.700000 3.9080
2.900000 5.700000 3.9117
3.000000 5.700000 3.9326
3.100000 5.700000 3.9129
3.200000 5.700000 3.9104
3.300000 5.700000 3.9308
3.400000 5.700000 3.9338
3.500000 5.700000 3.9287
3.600000 5.700000 3.9245
3.700000 5.700000 3.9329
3.800000 5.700000 3.9374
3.900000 5.700000 3.9451
4.000000 5.700000 3.9452
4.100000 5.700000 3.9404
4.200000 5.700000 3.9585
4.300000 5.700000 3.9540
4.400000 5.700000 3.9493
4.500000 5.700000 3.9454
4.600000 5.700000 3.9592
4.700000 5.700000 3.9453
4.800000 5.700000 3.9420
4.900000 5.700000 3.9447
5.000000 5.700000 3.9459
5.100000 5.700000 3.9355
5.200000 5.700000 3.9122
5.300000 5.700000 3.9175
5.400000 5.700000 3.9068
5.500000 5.700000 3.8954
5.600000 5.700000 3.8782
5.700000 5.700000 3.8592
5.800000 5.700000 3.8589
5.900000 5.700000 3.8311
6.000000 5.700000 3.7858
6.100000 5.700000 3.7649
6.200000 5.700000 3.8057
6.300000 5.700000 3.7980
6.400000 5.700000 3.7377
6.500000 5.700000 3.6475
6.600000 5.700000 3.6374
6.700000 5.700000 3.6922
6.800000 5.700000 3.7813
6.900000 5.700000 3.8321
7.000000 5.700000 3.9280
7.100000 5.700000 3.9283
7.200000 5.700000 3.9167
7.300000 5.700000 3.9821
7.400000 5.700000 nan
7.500000 5.700000 nan
7.600000 5.700000 nan
7.700000 5.700000 nan
7.800000 5.700000 nan
7.900000 5.700000 nan
8.000000 5.700000 nan
8.100000 5.700000 nan
8.200000 5.700000 nan
8.300000 5.700000 nan
8.400000 5.700000 nan
8.500000 5.700000 nan
8.600000 5.700000 nan
8.700000 5.700000 nan
8.800000 5.700000 nan
8.900000 5.700000 nan
9.000000 5.700000 nan
9.100000 5.700000 nan
9.200000 5.700000 nan
9.300000 5.700000 nan
9.400000 5.700000 nan
9.500000 5.700000 nan
9.600000 5.700000 nan
9.700000 5.700000 nan
9.800000 5.700000 nan
9.900000 5.700000 nan
10.000000 5.700000 nan
10.100000 5.700000 nan
10.200000 5.700000 nan
10.300000 5.700000 nan
10.400000 5.700000 nan
10.500000 5.700000 nan
10.600000 5.700000 3.2544
10.700000 5.700000 3.2028
10.800000 5.700000 3.1698
10.900000 5.700000 3.2292
11.000000 5.700000 3.3019
11.100000 5.700000 3.3070
11.200000 5.700000 3.2775
11.300000 5.700000 3.2621
11.400000 5.700000 3.2943
11.500000 5.700000 3.3682
11.600000 5.700000 3.4708
11.700000 5.700000 3.5265
11.800000 5.700000 3.5853
11.900000 5.700000 3.6269
12.000000 5.700000 3.6758
12.100000 5.700000 3.7211
12.200000 5.700000 3.7621
12.300000 5.700000 3.7882
12.400000 5.700000 3.8241
12.500000 5.700000 3.8312
12.600000 5.700000 3.8632
12.700000 5.700000 3.8943
12.800000 5.700000 3.9028
12.900000 5.700000 3.9192
13.000000 5.700000 3.9252
13.100000 5.700000 3.9275
13.200000 5.700000 3.9506
13.300000 5.700000 3.9527
13.400000 5.700000 3.9541
13.500000 5.700000 3.9564
13.600000 5.700000 3.9665
13.700000 5.700000 3.9669
13.800000 5.700000 3.9624
13.900000 5.700000 3.9656
14.000000 5.700000 3.9487
14.100000 5.700000 3.9621
14.200000 5.700000 3.9493
14.300000 5.700000 3.9483
14.400000 5.700000 3.9450
14.500000 5.700000 3.9361
14.600000 5.700000 3.9525
14.700000 5.700000 3.9472
14.800000 5.700000 3.9383
14.900000 5.700000 3.9205
15.000000 5.700000 3.9217
15.100000 5.700000 3.9260
15.200000 5.700000 3.9265
15.300000 5.700000 3.9219
15.400000 5.700000 3.9266
15.500000 5.700000 3.9082
15.600000 5.700000 3.8999
15.700000 5.700000 3.9006
15.800000 5.700000 3.8884
15.900000 5.700000 3.9082
16.000000 5.700000 3.9019
16.100000 5.700000 3.9040
16.200001 5.700000 3.9012
16.299999 5.700000 3.8982
16.400000 5.700000 3.8840
16.500000 5.700000 3.8813
16.600000 5.700000 3.9020
16.700001 5.700000 3.8835
16.799999 5.700000 3.8880
16.900000 5.700000 3.8974
17.000000 5.700000 3.8795
17.100000 5.700000 3.8848
17.200001 5.700000 3.8910
17.299999 5.700000 3.8826
17.400000 5.700000 3.8912
17.500000 5.700000 3.8899
17.600000 5.700000 3.8818
17.700001 5.700000 3.8899
17.799999 5.700000 3.8878
17.900000 5.700000 3.8871
18.000000 5.700000 3.9013
18.100000 5.700000 3.8922
18.200001 5.700000 3.8941
0.000000 5.800000 3.9053
0.100000 5.800000 3.8958
0.200000 5.800000 3.8935
0.300000 5.800000 3.8943
0.400000 5.800000 3.8984
0.500000 5.800000 3.9020
0.600000 5.800000 3.8953
0.700000 5.800000 3.8919
0.800000 5.800000 3.8841
0.900000 5.800000 3.8981
1.000000 5.800000 3.8889
1.100000 5.800000 3.8734
1.200000 5.800000 3.8865
1.300000 5.800000 3.8945
1.400000 5.800000 3.8912
1.500000 5.800000 3.9107
1.600000 5.800000 3.8976
1.700000 5.800000 3.9142
1.800000 5.800000 3.8883
1.900000 5.800000 3.9076
2.000000 5.800000 3.8983
2.100000 5.800000 3.9047
2.200000 5.800000 3.8905
2.300000 5.800000 3.8954
2.400000 5.800000 3.8991
2.500000 5.800000 3.9087
2.600000 5.800000 3.9195
2.700000 5.800000 3.9104
2.800000 5.800000 3.9158
2.900000 5.800000 3.9183
3.000000 5.800000 3.9276
3.100000 5.800000 3.9183
3.200000 5.800000 3.9275
3.300000 5.800000 3.9239
3.400000 5.800000 3.9336
3.500000 5.800000 3.9356
3.600000 5.800000 3.9300
3.700000 5.800000 3.9442
3.800000 5.800000 3.9525
3.900000 5.800000 3.9439
4.000000 5.800000 3.9479
4.100000 5.800000 3.9565
4.200000 5.800000 3.9524
4.300000 5.800000 3.9534
4.400000 5.800000 3.9445
4.500000 5.800000 3.9603
4.600000 5.800000 3.9508
4.700000 5.800000 3.9554
4.800000 5.800000 3.9529
4.900000 5.800000 3.9384
5.000000 5.800000 3.9322
5.100000 5.800000 3.9351
5.200000 5.800000 3.9232
5.300000 5.800000 3.9192
5.400000 5.800000 3.9030
5.500000 5.800000 3.8880
5.600000 5.800000 3.8728
5.700000 5.800000 3.8534
5.800000 5.800000 3.8516
5.900000 5.800000 3.8187
6.000000 5.800000 3.7786
6.100000 5.800000 3.7587
6.200000 5.800000 3.7717
6.300000 5.800000 3.7855
6.400000 5.800000 3.7089
6.500000 5.800000 3.5995
6.600000 5.800000 3.5754
6.700000 5.800000 3.6576
6.800000 5.800000 3.7586
6.900000 5.800000 3.8643
7.000000 5.800000 3.9185
7.100000 5.800000 3.8991
7.200000 5.800000 3.9941
7.300000 5.800000 nan
7.400000 5.800000 nan
7.500000 5.800000 nan
7.600000 5.800000 nan
7.700000 5.800000 nan
7.800000 5.800000 nan
7.900000 5.800000 nan
8.000000 5.800000 nan
8.100000 5.800000 nan
8.200000 5.800000 nan
8.300000 5.800000 nan
8.400000 5.800000 nan
8.500000 5.800000 nan
8.600000 5.800000 nan
8.700000 5.800000 nan
8.800000 5.800000 nan
8.900000 5.800000 nan
9.000000 5.800000 nan
9.100000 5.800000 nan
9.200000 5.800000 nan
9.300000 5.800000 nan
9.400000 5.800000 nan
9.500000 5.800000 nan
9.600000 5.800000 nan
9.700000 5.800000 nan
9.800000 5.800000 nan
9.900000 5.800000 nan
10.000000 5.800000 nan
10.100000 5.800000 nan
10.200000 5.800000 nan
10.300000 5.800000 nan
10.400000 5.800000 nan
10.500000 5.800000 nan
10.600000 5.800000 3.2752
10.700000 5.800000 3.0758
10.800000 5.800000 3.1171
10.900000 5.800000 3.2317
11.000000 5.800000 3.3168
11.100000 5.800000 3.3279
11.200000 5.800000 3.2820
11.300000 5.800000 3.2427
11.400000 5.800000 3.2830
11.500000 5.800000 3.3423
11.600000 5.800000 3.4292
11.700000 5.800000 3.5204
11.800000 5.800000 3.5757
11.900000 5.800000 3.6179
12.000000 5.800000 3.6441
12.100000 5.800000 3.6913
12.200000 5.800000 3.7443
12.300000 5.800000 3.7854
12.400000 5.800000 3.8114
12.500000 5.800000 3.8449
12.600000 5.800000 3.8507
12.700000 5.800000 3.8785
12.800000 5.800000 3.8983
12.900000 5.800000 3.9200
13.000000 5.800000 3.9273
13.100000 5.800000 3.9400
13.200000 5.800000 3.9338
13.300000 5.800000 3.9564
13.400000 5.800000 3.9469
13.500000 5.800000 3.9636
13.600000 5.800000 3.9670
13.700000 5.800000 3.9626
13.800000 5.800000 3.9569
13.900000 5.800000 3.9758
14.000000 5.800000 3.9555
14.100000 5.800000 3.9501
14.200000 5.800000 3.9560
14.300000 5.800000 3.9506
14.400000 5.800000 3.9467
14.500000 5.800000 3.9356
14.600000 5.800000 3.9362
14.700000 5.800000 3.9372
14.800000 5.800000 3.9299
14.900000 5.800000 3.9290
15.000000 5.800000 3.9200
15.100000 5.800000 3.9350
15.200000 5.800000 3.9307
15.300000 5.800000 3.9203
15.400000 5.800000 3.9151
15.500000 5.800000 3.9141
15.600000 5.800000 3.9135
15.700000 5.800000 3.8956
15.800000 5.800000 3.9091
15.900000 5.800000 3.9078
16.000000 5.800000 3.8992
16.100000 5.800000 3.9024
16.200001 5.800000 3.8974
16.299999 5.800000 3.8904
16.400000 5.800000 3.9085
16.500000 5.800000 3.8942
16.600000 5.800000 3.8924
16.700001 5.800000 3.8958
16.799999 5.800000 3.9037
16.900000 5.800000 3.8736
17.000000 5.800000 3.8921
17.100000 5.800000 3.9044
17.200001 5.800000 3.8970
17.299999 5.800000 3.9023
17.400000 5.800000 3.8850
17.500000 5.800000 3.8910
17.600000 5.800000 3.8887
17.700001 5.800000 3.8918
17.799999 5.800000 3.8885
17.900000 5.800000 3.8814
18.000000 5.800000 3.8935
18.100000 5.800000 3.9060
18.200001 5.800000 3.8852
0.000000 5.900000 3.8901
0.100000 5.900000 3.8937
0.200000 5.900000 3.8950
0.300000 5.900000 3.8950
0.400000 5.900000 3.8993
0.500000 5.900000 3.8940
0.600000 5.900000 3.8798
0.700000 5.900000 3.8950
0.800000 5.900000 3.8886
0.900000 5.900000 3.8913
1.000000 5.900000 3.8839
1.100000 5.900000 3.8894
1.200000 5.900000 3.9077
1.300000 5.900000 3.8822
1.400000 5.900000 3.8839
1.500000 5.900000 3.8937
1.600000 5.900000 3.8975
1.700000 5.900000 3.8894
1.800000 5.900000 3.8976
1.900000 5.900000 3.8969
2.000000 5.900000 3.9006
2.100000 5.900000 3.9053
2.200000 5.900000 3.9080
2.300000 5.900000 3.8993
2.400000 5.900000 3.9105
2.500000 5.900000 3.9066
2.600000 5.900000 3.9129
2.700000 5.900000 3.9296
2.800000 5.900000 3.9056
2.900000 5.900000 3.9277
3.000000 5.900000 3.9205
3.100000 5.900000 3.9137
3.200000 5.900000 3.9210
3.300000 5.900000 3.9306
3.400000 5.900000 3.9172
3.500000 5.900000 3.9517
3.600000 5.900000 3.9247
3.700000 5.900000 3.9485
3.800000 5.900000 3.9459
3.900000 5.900000 3.9523
4.000000 5.900000 3.9508
4.100000 5.900000 3.9572
4.200000 5.900000 3.9491
4.300000 5.900000 3.9642
4.400000 5.900000 3.9661
4.500000 5.900000 3.9556
4.600000 5.900000 3.9602
4.700000 5.900000 3.9489
4.800000 5.900000 3.9530
4.900000 5.900000 3.9433
5.000000 5.900000 3.9416
5.100000 5.900000 3.9218
5.200000 5.900000 3.9295
5.300000 5.900000 3.9197
5.400000 5.900000 3.9179
5.500000 5.900000 3.8774
5.600000 5.900000 3.8820
5.700000 5.900000 3.8440
5.800000 5.900000 3.8367
5.900000 5.900000 3.8127
6.000000 5.900000 3.7841
6.100000 5.900000 3.7656
6.200000 5.900000 3.7710
6.300000 5.900000 3.7736
6.400000 5.900000 3.6451
6.500000 5.900000 3.5484
6.600000 5.900000 3.5581
6.700000 5.900000 3.6500
6.800000 5.900000 3.7444
6.900000 5.900000 3.8660
7.000000 5.900000 3.8886
7.100000 5.900000 3.7795
7.200000 5.900000 3.9722
7.300000 5.900000 nan
7.400000 5.900000 nan
7.500000 5.900000 nan
7.600000 5.900000 nan
7.700000 5.900000 nan
7.800000 5.900000 nan
7.900000 5.900000 nan
8.000000 5.900000 nan
8.100000 5.900000 nan
8.200000 5.900000 nan
8.300000 5.900000 nan
8.400000 5.900000 nan
8.500000 5.900000 nan
8.600000 5.900000 nan
8.700000 5.900000 nan
8.800000 5.900000 nan
8.900000 5.900000 nan
9.000000 5.900000 nan
9.100000 5.900000 nan
9.200000 5.900000 nan
9.300000 5.900000 nan
9.400000 5.900000 nan
9.500000 5.900000 nan
9.600000 5.900000 nan
9.700000 5.900000 nan
9.800000 5.900000 nan
9.900000 5.900000 nan
10.000000 5.900000 nan
10.100000 5.900000 nan
10.200000 5.900000 nan
10.300000 5.900000 nan
10.400000 5.900000 nan
10.500000 5.900000 nan
10.600000 5.900000 nan
10.700000 5.900000 3.1068
10.800000 5.900000 3.1693
10.900000 5.900000 3.2260
11.000000 5.900000 3.2344
11.100000 5.900000 3.2553
11.200000 5.900000 3.2525
11.300000 5.900000 3.2678
11.400000 5.900000 3.2716
11.500000 5.900000 3.3215
11.600000 5.900000 3.3894
11.700000 5.900000 3.4932
11.800000 5.900000 3.5506
11.900000 5.900000 3.6106
12.000000 5.900000 3.6555
12.100000 5.900000 3.6703
12.200000 5.900000 3.7300
12.300000 5.900000 3.7667
12.400000 5.900000 3.8029
12.500000 5.900000 3.8360
12.600000 5.900000 3.8570
12.700000 5.900000 3.8589
12.800000 5.900000 3.8887
12.900000 5.900000 3.9047
13.000000 5.900000 3.9178
13.100000 5.900000 3.9290
13.200000 5.900000 3.9396
13.300000 5.900000 3.9506
13.400000 5.900000 3.9515
13.500000 5.900000 3.9593
13.600000 5.900000 3.9641
13.700000 5.900000 3.9562
13.800000 5.900000 3.9690
13.900000 5.900000 3.9664
14.000000 5.900000 3.9584
14.100000 5.900000 3.9603
14.200000 5.900000 3.9637
14.300000 5.900000 3.9481
14.400000 5.900000 3.9586
14.500000 5.900000 3.9581
14.600000 5.900000 3.9332
14.700000 5.900000 3.9421
14.800000 5.900000 3.9418
14.900000 5.900000 3.9334
15.000000 5.900000 3.9284
15.100000 5.900000 3.9326
15.200000 5.900000 3.9220
15.300000 5.900000 3.9169
15.400000 5.900000 3.9232
15.500000 5.900000 3.9053
15.600000 5.900000 3.9128
15.700000 5.900000 3.9099
15.800000 5.900000 3.9059
15.900000 5.900000 3.9134
16.000000 5.900000 3.8955
16.100000 5.900000 3.9018
16.200001 5.900000 3.8826
16.299999 5.900000 3.8931
16.400000 5.900000 3.9017
16.500000 5.900000 3.8929
16.600000 5.900000 3.8858
16.700001 5.900000 3.8942
16.799999 5.900000 3.8925
16.900000 5.900000 3.8868
17.000000 5.900000 3.8982
17.100000 5.900000 3.8921
17.200001 5.900000 3.8936
17.299999 5.900000 3.8853
17.400000 5.900000 3.8864
17.500000 5.900000 3.9008
17.600000 5.900000 3.8935
17.700001 5.900000 3.8929
17.799999 5.900000 3.8904
17.900000 5.900000 3.8986
18.000000 5.900000 3.8861
18.100000 5.900000 3.9163
18.200001 5.900000 3.8830
0.000000 6.000000 3.8960
0.100000 6.000000 3.8799
0.200000 6.000000 3.8893
0.300000 6.000000 3.8899
0.400000 6.000000 3.8907
0.500000 6.000000 3.8939
0.600000 6.000000 3.8913
0.700000 6.000000 3.8924
0.800000 6.000000 3.8878
0.900000 6.000000 3.9036
1.000000 6.000000 3.8962
1.100000 6.000000 3.8884
1.200000 6.000000 3.8869
1.300000 6.000000 3.8971
1.400000 6.000000 3.8964
1.500000 6.000000 3.8940
1.600000 6.000000 3.8872
1.700000 6.000000 3.8996
1.800000 6.000000 3.8988
1.900000 6.000000 3.8990
2.000000 6.000000 3.9000
2.100000 6.000000 3.9036
2.200000 6.000000 3.9033
2.300000 6.000000 3.9040
2.400000 6.000000 3.9100
2.500000 6.000000 3.9011
2.600000 6.000000 3.9166
2.700000 6.000000 3.9096
2.800000 6.000000 3.9162
2.900000 6.000000 3.9193
3.000000 6.000000 3.9095
3.100000 6.000000 3.9185
3.200000 6.000000 3.9280
3.300000 6.000000 3.9290
3.400000 6.000000 3.9281
3.500000 6.000000 3.9329
3.600000 6.000000 3.9362
3.700000 6.000000 3.9366
3.800000 6.000000 3.9509
3.900000 6.000000 3.9497
4.000000 6.000000 3.9500
4.100000 6.000000 3.9446
4.200000 6.000000 3.9574
4.300000 6.000000 3.9601
4.400000 6.000000 3.9568
4.500000 6.000000 3.9560
4.600000 6.000000 3.9467
4.700000 6.000000 3.9567
4.800000 6.000000 3.9638
4.900000 6.000000 3.9483
5.000000 6.000000 3.9325
5.100000 6.000000 3.9310
5.200000 6.000000 3.9109
5.300000 6.000000 3.9043
5.400000 6.000000 3.9043
5.500000 6.000000 3.8833
5.600000 6.000000 3.8693
5.700000 6.000000 3.8434
5.800000 6.000000 3.8248
5.900000 6.000000 3.8089
6.000000 6.000000 3.7529
6.100000 6.000000 3.7443
6.200000 6.000000 3.7375
6.300000 6.000000 3.7271
6.400000 6.000000 3.6290
6.500000 6.000000 3.5190
6.600000 6.000000 3.5487
6.700000 6.000000 3.6137
6.800000 6.000000 3.7342
6.900000 6.000000 3.8574
7.000000 6.000000 3.9169
7.100000 6.000000 3.9013
7.200000 6.000000 4.0197
7.300000 6.000000 nan
7.400000 6.000000 nan
7.500000 6.000000 nan
7.600000 6.000000 nan
7.700000 6.000000 nan
7.800000 6.000000 nan
7.900000 6.000000 nan
8.000000 6.000000 nan
8.100000 6.000000 nan
8.200000 6.000000 nan
8.300000 6.000000 nan
8.400000 6.000000 nan
8.500000 6.000000 nan
8.600000 6.000000 nan
8.700000 6.000000 nan
8.800000 6.000000 nan
8.900000 6.000000 nan
9.000000 6.000000 nan
9.100000 6.000000 nan
9.200000 6.000000 nan
9.300000 6.000000 nan
9.400000 6.000000 nan
9.500000 6.000000 nan
9.600000 6.000000 nan
9.700000 6.000000 nan
9.800000 6.000000 nan
9.900000 6.000000 nan
10.000000 6.000000 nan
10.100000 6.000000 nan
10.200000 6.000000 nan
10.300000 6.000000 nan
10.400000 6.000000 nan
10.500000 6.000000 nan
10.600000 6.000000 nan
10.700000 6.000000 nan
10.800000 6.000000 3.2398
10.900000 6.000000 3.1943
11.000000 6.000000 3.1861
11.100000 6.000000 3.1636
11.200000 6.000000 3.1743
11.300000 6.000000 3.2082
11.400000 6.000000 3.2617
11.500000 6.000000 3.3115
11.600000 6.000000 3.3509
11.700000 6.000000 3.4234
11.800000 6.000000 3.5209
11.900000 6.000000 3.5991
12.000000 6.000000 3.6459
12.100000 6.000000 3.6643
12.200000 6.000000 3.6940
12.300000 6.000000 3.7449
12.400000 6.000000 3.7880
12.500000 6.000000 3.8090
12.600000 6.000000 3.8492
12.700000 6.000000 3.8590
12.800000 6.000000 3.8897
12.900000 6.000000 3.9025
13.000000 6.000000 3.9246
13.100000 6.000000 3.9332
13.200000 6.000000 3.9356
13.300000 6.000000 3.9607
13.400000 6.000000 3.9567
13.500000 6.000000 3.9500
13.600000 6.000000 3.9587
13.700000 6.000000 3.9623
13.800000 6.000000 3.9687
13.900000 6.000000 3.9657
14.000000 6.000000 3.9608
14.100000 6.000000 3.9659
14.200000 6.000000 3.9492
14.300000 6.000000 3.9624
14.400000 6.000000 3.9553
14.500000 6.000000 3.9644
14.600000 6.000000 3.9449
14.700000 6.000000 3.9307
14.800000 6.000000 3.9320
14.900000 6.000000 3.9335
15.000000 6.000000 3.9251
15.100000 6.000000 3.9167
15.200000 6.000000 3.9191
15.300000 6.000000 3.9198
15.400000 6.000000 3.9119
15.500000 6.000000 3.9135
15.600000 6.000000 3.9194
15.700000 6.000000 3.9117
15.800000 6.000000 3.9142
15.900000 6.000000 3.9068
16.000000 6.000000 3.8978
16.100000 6.000000 3.9003
16.200001 6.000000 3.8914
16.299999 6.000000 3.8974
16.400000 6.000000 3.8920
16.500000 6.000000 3.9017
16.600000 6.000000 3.8882
16.700001 6.000000 3.8876
16.799999 6.000000 3.8785
16.900000 6.000000 3.8944
17.000000 6.000000 3.8866
17.100000 6.000000 3.8871
17.200001 6.000000 3.8921
17.299999 6.000000 3.9037
17.400000 6.000000 3.8940
17.500000 6.000000 3.9035
17.600000 6.000000 3.8919
17.700001 6.000000 3.8935
17.799999 6.000000 3.8868
17.900000 6.000000 3.8900
18.000000 6.000000 3.8862
18.100000 6.000000 3.8821
18.200001 6.000000 3.9104
0.000000 6.100000 3.8993
0.100000 6.100000 3.9056
0.200000 6.100000 3.8976
0.300000 6.100000 3.8858
0.400000 6.100000 3.8955
0.500000 6.100000 3.8890
0.600000 6.100000 3.8839
0.700000 6.100000 3.9000
0.800000 6.100000 3.8954
0.900000 6.100000 3.8934
1.000000 6.100000 3.8928
1.100000 6.100000 3.8916
1.200000 6.100000 3.8922
1.300000 6.100000 3.8868
1.400000 6.100000 3.8950
1.500000 6.100000 3.9082
1.600000 6.100000 3.8915
1.700000 6.100000 3.8994
1.800000 6.100000 3.9025
1.900000 6.100000 3.9048
2.000000 6.100000 3.9042
2.100000 6.100000 3.9015
2.200000 6.100000 3.9124
2.300000 6.100000 3.8890
2.400000 6.100000 3.8983
2.500000 6.100000 3.9151
2.600000 6.100000 3.9172
2.700000 6.100000 3.9184
2.800000 6.100000 3.9168
2.900000 6.100000 3.9313
3.000000 6.100000 3.9157
3.100000 6.100000 3.9114
3.200000 6.100000 3.9326
3.300000 6.100000 3.9330
3.400000 6.100000 3.9211
3.500000 6.100000 3.9437
3.600000 6.100000 3.9326
3.700000 6.100000 3.9412
3.800000 6.100000 3.9425
3.900000 6.100000 3.9363
4.000000 6.100000 3.9533
4.100000 6.100000 3.9490
4.200000 6.100000 3.9441
4.300000 6.100000 3.9594
4.400000 6.100000 3.9525
4.500000 6.100000 3.9690
4.600000 6.100000 3.9510
4.700000 6.100000 3.9442
4.800000 6.100000 3.9482
4.900000 6.100000 3.9418
5.000000 6.100000 3.9308
5.100000 6.100000 3.9363
5.200000 6.100000 3.9233
5.300000 6.100000 3.9174
5.400000 6.100000 3.8971
5.500000 6.100000 3.8920
5.600000 6.100000 3.8558
5.700000 6.100000 3.8305
5.800000 6.100000 3.8378
5.900000 6.100000 3.8197
6.000000 6.100000 3.7563
6.100000 6.100000 3.7126
6.200000 6.100000 3.7188
6.300000 6.100000 3.6989
6.400000 6.100000 3.6052
6.500000 6.100000 3.5159
6.600000 6.100000 3.5063
6.700000 6.100000 3.5814
6.800000 6.100000 3.7011
6.900000 6.100000 3.7913
7.000000 6.100000 3.8181
7.100000 6.100000 3.9415
7.200000 6.100000 4.0606
7.300000 6.100000 nan
7.400000 6.100000 nan
7.500000 6.100000 nan
7.600000 6.100000 nan
7.700000 6.100000 nan
7.800000 6.100000 nan
7.900000 6.100000 nan
8.000000 6.100000 nan
8.100000 6.100000 nan
8.200000 6.100000 nan
8.300000 6.100000 nan
8.400000 6.100000 nan
8.500000 6.100000 nan
8.600000 6.100000 nan
8.700000 6.100000 nan
8.800000 6.100000 nan
8.900000 6.100000 nan
9.000000 6.100000 nan
9.100000 6.100000 nan
9.200000 6.100000 nan
9.300000 6.100000 nan
9.400000 6.100000 nan
9.500000 6.100000 nan
9.600000 6.100000 nan
9.700000 6.100000 nan
9.800000 6.100000 nan
9.900000 6.100000 nan
10.000000 6.100000 nan
10.100000 6.100000 nan
10.200000 6.100000 nan
10.300000 6.100000 nan
10.400000 6.100000 nan
10.500000 6.100000 nan
10.600000 6.100000 nan
10.700000 6.100000 nan
10.800000 6.100000 3.3080
10.900000 6.100000 3.2557
11.000000 6.100000 3.1828
11.100000 6.100000 3.0981
11.200000 6.100000 3.0644
11.300000 6.100000 3.0991
11.400000 6.100000 3.1918
11.500000 6.100000 3.3161
11.600000 6.100000 3.3506
11.700000 6.100000 3.3962
11.800000 6.100000 3.4781
11.900000 6.100000 3.5870
12.000000 6.100000 3.6245
12.100000 6.100000 3.6736
12.200000 6.100000 3.6788
12.300000 6.100000 3.7383
12.400000 6.100000 3.7887
12.500000 6.100000 3.8025
12.600000 6.100000 3.8389
12.700000 6.100000 3.8707
12.800000 6.100000 3.8799
12.900000 6.100000 3.9052
13.000000 6.100000 3.9025
13.100000 6.100000 3.9346
13.200000 6.100000 3.9266
13.300000 6.100000 3.9519
13.400000 6.100000 3.9666
13.500000 6.100000 3.9690
13.600000 6.100000 3.9592
13.700000 6.100000 3.9729
13.800000 6.100000 3.9715
13.900000 6.100000 3.9544
14.000000 6.100000 3.9700
14.100000 6.100000 3.9587
14.200000 6.100000 3.9740
14.300000 6.100000 3.9585
14.400000 6.100000 3.9534
14.500000 6.100000 3.9512
14.600000 6.100000 3.9398
14.700000 6.100000 3.9456
14.800000 6.100000 3.9433
14.900000 6.100000 3.9310
15.000000 6.100000 3.9326
15.100000 6.100000 3.9205
15.200000 6.100000 3.9243
15.300000 6.100000 3.9179
15.400000 6.100000 3.9131
15.500000 6.100000 3.9116
15.600000 6.100000 3.9150
15.700000 6.100000 3.9096
15.800000 6.100000 3.8951
15.900000 6.100000 3.9019
16.000000 6.100000 3.9077
16.100000 6.100000 3.8955
16.200001 6.100000 3.8892
16.299999 6.100000 3.9017
16.400000 6.100000 3.9022
16.500000 6.100000 3.9036
16.600000 6.100000 3.8880
16.700001 6.100000 3.8987
16.799999 6.100000 3.8913
16.900000 6.100000 3.8876
17.000000 6.100000 3.8964
17.100000 6.100000 3.8908
17.200001 6.100000 3.8797
17.299999 6.100000 3.8870
17.400000 6.100000 3.9033
17.500000 6.100000 3.9031
17.600000 6.100000 3.8903
17.700001 6.100000 3.9019
17.799999 6.100000 3.8971
17.900000 6.100000 3.8951
18.000000 6.100000 3.8918
18.100000 6.100000 3.9070
18.200001 6.100000 3.8782
0.000000 6.200000 3.9040
0.100000 6.200000 3.8995
0.200000 6.200000 3.8877
0.300000 6.200000 3.9004
0.400000 6.200000 3.8913
0.500000 6.200000 3.8900
0.600000 6.200000 3.9060
0.700000 6.200000 3.8986
0.800000 6.200000 3.8906
0.900000 6.200000 3.8913
1.000000 6.200000 3.8927
1.100000 6.200000 3.8842
1.200000 6.200000 3.8985
1.300000 6.200000 3.9094
1.400000 6.200000 3.8884
1.500000 6.200000 3.9001
1.600000 6.200000 3.8978
1.700000 6.200000 3.8858
1.800000 6.200000 3.9079
1.900000 6.200000 3.9034
2.000000 6.200000 3.9061
2.100000 6.200000 3.8907
2.200000 6.200000 3.9018
2.300000 6.200000 3.9069
2.400000 6.200000 3.8919
2.500000 6.200000 3.9017
2.600000 6.200000 3.9037
2.700000 6.200000 3.9293
2.800000 6.200000 3.9217
2.900000 6.200000 3.9223
3.000000 6.200000 3.9146
3.100000 6.200000 3.9255
3.200000 6.200000 3.9227
3.300000 6.200000 3.9278
3.400000 6.200000 3.9225
3.500000 6.200000 3.9316
3.600000 6.200000 3.9464
3.700000 6.200000 3.9435
3.800000 6.200000 3.9482
3.900000 6.200000 3.9474
4.000000 6.200000 3.9405
4.100000 6.200000 3.9595
4.200000 6.200000 3.9606
4.300000 6.200000 3.9608
4.400000 6.200000 3.9524
4.500000 6.200000 3.9609
4.600000 6.200000 3.9622
4.700000 6.200000 3.9554
4.800000 6.200000 3.9499
4.900000 6.200000 3.9449
5.000000 6.200000 3.9313
5.100000 6.200000 3.9325
5.200000 6.200000 3.9242
5.300000 6.200000 3.9052
5.400000 6.200000 3.8980
5.500000 6.200000 3.8863
5.600000 6.200000 3.8509
5.700000 6.200000 3.8269
5.800000 6.200000 3.8240
5.900000 6.200000 3.7970
6.000000 6.200000 3.7634
6.100000 6.200000 3.7131
6.200000 6.200000 3.7014
6.300000 6.200000 3.6677
6.400000 6.200000 3.5831
6.500000 6.200000 3.4926
6.600000 6.200000 3.4610
6.700000 6.200000 3.5084
6.800000 6.200000 3.6170
6.900000 6.200000 3.6980
7.000000 6.200000 3.7580
7.100000 6.200000 3.8725
7.200000 6.200000 3.9034
7.300000 6.200000 nan
7.400000 6.200000 nan
7.500000 6.200000 nan
7.600000 6.200000 nan
7.700000 6.200000 nan
7.800000 6.200000 nan
7.900000 6.200000 nan
8.000000 6.200000 nan
8.100000 6.200000 nan
8.200000 6.200000 nan
8.300000 6.200000 nan
8.400000 6.200000 nan
8.500000 6.200000 nan
8.600000 6.200000 nan
8.700000 6.200000 nan
8.800000 6.200000 nan
8.900000 6.200000 nan
9.000000 6.200000 nan
9.100000 6.200000 nan
9.200000 6.200000 nan
9.300000 6.200000 nan
9.400000 6.200000 nan
9.500000 6.200000 nan
9.600000 6.200000 nan
9.700000 6.200000 nan
9.800000 6.200000 nan
9.900000 6.200000 nan
10.000000 6.200000 nan
10.100000 6.200000 nan
10.200000 6.200000 nan
10.300000 6.200000 nan
10.400000 6.200000 nan
10.500000 6.200000 nan
10.600000 6.200000 nan
10.700000 6.200000 nan
10.800000 6.200000 3.3204
10.900000 6.200000 3.2670
11.000000 6.200000 3.1796
11.100000 6.200000 3.0738
11.200000 6.200000 2.9944
11.300000 6.200000 2.9787
11.400000 6.200000 3.1033
11.500000 6.200000 3.2722
11.600000 6.200000 3.3641
11.700000 6.200000 3.4011
11.800000 6.200000 3.4548
11.900000 6.200000 3.5436
12.000000 6.200000 3.6096
12.100000 6.200000 3.6638
12.200000 6.200000 3.6879
12.300000 6.200000 3.7296
12.400000 6.200000 3.7717
12.500000 6.200000 3.8077
12.600000 6.200000 3.8229
12.700000 6.200000 3.8490
12.800000 6.200000 3.8752
12.900000 6.200000 3.9003
13.000000 6.200000 3.9024
13.100000 6.200000 3.9272
13.200000 6.200000 3.9368
13.300000 6.200000 3.9607
13.400000 6.200000 3.9579
13.500000 6.200000 3.9488
13.600000 6.200000 3.9499
13.700000 6.200000 3.9678
13.800000 6.200000 3.9463
13.900000 6.200000 3.9544
14.000000 6.200000 3.9590
14.100000 6.200000 3.9605
14.200000 6.200000 3.9652
14.300000 6.200000 3.9614
14.400000 6.200000 3.9454
14.500000 6.200000 3.9448
14.600000 6.200000 3.9408
14.700000 6.200000 3.9401
14.800000 6.200000 3.9586
14.900000 6.200000 3.9254
15.000000 6.200000 3.9242
15.100000 6.200000 3.9286
15.200000 6.200000 3.9173
15.300000 6.200000 3.9230
15.400000 6.200000 3.9155
15.500000 6.200000 3.9190
15.600000 6.200000 3.9005
15.700000 6.200000 3.8999
15.800000 6.200000 3.9087
15.900000 6.200000 3.9051
16.000000 6.200000 3.9055
16.100000 6.200000 3.9017
16.200001 6.200000 3.9123
16.299999 6.200000 3.8934
16.400000 6.200000 3.9043
16.500000 6.200000 3.8953
16.600000 6.200000 3.8947
16.700001 6.200000 3.8929
16.799999 6.200000 3.8897
16.900000 6.200000 3.8974
17.000000 6.200000 3.8924
17.100000 6.200000 3.8855
17.200001 6.200000 3.8963
17.299999 6.200000 3.8893
17.400000 6.200000 3.8910
17.500000 6.200000 3.8829
17.600000 6.200000 3.8804
17.700001 6.200000 3.8858
17.799999 6.200000 3.9123
17.900000 6.200000 3.8920
18.000000 6.200000 3.9033
18.100000 6.200000 3.8953
18.200001 6.200000 3.8768
0.000000 6.300000 3.8923
0.100000 6.300000 3.8907
0.200000 6.300000 3.8770
0.300000 6.300000 3.8763
0.400000 6.300000 3.8928
0.500000 6.300000 3.8834
0.600000 6.300000 3.8883
0.700000 6.300000 3.8969
0.800000 6.300000 3.8872
0.900000 6.300000 3.8840
1.000000 6.300000 3.8970
1.100000 6.300000 3.8991
1.200000 6.300000 3.8869
1.300000 6.300000 3.8878
1.400000 6.300000 3.8860
1.500000 6.300000 3.8913
1.600000 6.300000 3.8825
1.700000 6.300000 3.8887
1.800000 6.300000 3.8986
1.900000 6.300000 3.8885
2.000000 6.300000 3.9005
2.100000 6.300000 3.9018
2.200000 6.300000 3.8904
2.300000 6.300000 3.9056
2.400000 6.300000 3.9035
2.500000 6.300000 3.9181
2.600000 6.300000 3.9157
2.700000 6.300000 3.9052
2.800000 6.300000 3.9037
2.900000 6.300000 3.9216
3.000000 6.300000 3.9328
3.100000 6.300000 3.9277
3.200000 6.300000 3.9231
3.300000 6.300000 3.9275
3.400000 6.300000 3.9294
3.500000 6.300000 3.9423
3.600000 6.300000 3.9519
3.700000 6.300000 3.9416
3.800000 6.300000 3.9553
3.900000 6.300000 3.9549
4.000000 6.300000 3.9509
4.100000 6.300000 3.9546
4.200000 6.300000 3.9681
4.300000 6.300000 3.9608
4.400000 6.300000 3.9604
4.500000 6.300000 3.9682
4.600000 6.300000 3.9590
4.700000 6.300000 3.9533
4.800000 6.300000 3.9583
4.900000 6.300000 3.9499
5.000000 6.300000 3.9486
5.100000 6.300000 3.9301
5.200000 6.300000 3.9181
5.300000 6.300000 3.9120
5.400000 6.300000 3.9099
5.500000 6.300000 3.8706
5.600000 6.300000 3.8423
5.700000 6.300000 3.8282
5.800000 6.300000 3.8118
5.900000 6.300000 3.8015
6.000000 6.300000 3.7518
6.100000 6.300000 3.7069
6.200000 6.300000 3.6770
6.300000 6.300000 3.6478
6.400000 6.300000 3.5658
6.500000 6.300000 3.4517
6.600000 6.300000 3.4039
6.700000 6.300000 3.4578
6.800000 6.300000 3.5446
6.900000 6.300000 3.5787
7.000000 6.300000 3.6296
7.100000 6.300000 3.6882
7.200000 6.300000 3.7432
7.300000 6.300000 nan
7.400000 6.300000 nan
7.500000 6.300000 nan
7.600000 6.300000 nan
7.700000 6.300000 nan
7.800000 6.300000 nan
7.900000 6.300000 nan
8.000000 6.300000 nan
8.100000 6.300000 nan
8.200000 6.300000 nan
8.300000 6.300000 nan
8.400000 6.300000 nan
8.500000 6.300000 nan
8.600000 6.300000 nan
8.700000 6.300000 nan
8.800000 6.300000 nan
8.900000 6.300000 nan
9.000000 6.300000 nan
9.100000 6.300000 nan
9.200000 6.300000 nan
9.300000 6.300000 nan
9.400000 6.300000 nan
9.500000 6.300000 nan
9.600000 6.300000 nan
9.700000 6.300000 nan
9.800000 6.300000 nan
9.900000 6.300000 nan
10.000000 6.300000 nan
10.100000 6.300000 nan
10.200000 6.300000 nan
10.300000 6.300000 nan
10.400000 6.300000 nan
10.500000 6.300000 nan
10.600000 6.300000 nan
10.700000 6.300000 nan
10.800000 6.300000 3.3816
10.900000 6.300000 3.3042
11.000000 6.300000 3.2269
11.100000 6.300000 3.1220
11.200000 6.300000 3.0156
11.300000 6.300000 2.9604
11.400000 6.300000 3.0682
11.500000 6.300000 3.2083
11.600000 6.300000 3.3386
11.700000 6.300000 3.3793
11.800000 6.300000 3.4477
11.900000 6.300000 3.5307
12.000000 6.300000 3.5972
12.100000 6.300000 3.6345
12.200000 6.300000 3.6810
12.300000 6.300000 3.7240
12.400000 6.300000 3.7625
12.500000 6.300000 3.7844
12.600000 6.300000 3.8223
12.700000 6.300000 3.8402
12.800000 6.300000 3.8766
12.900000 6.300000 3.8988
13.000000 6.300000 3.9034
13.100000 6.300000 3.9117
13.200000 6.300000 3.9357
13.300000 6.300000 3.9504
13.400000 6.300000 3.9601
13.500000 6.300000 3.9694
13.600000 6.300000 3.9724
13.700000 6.300000 3.9681
13.800000 6.300000 3.9779
13.900000 6.300000 3.9605
14.000000 6.300000 3.9640
14.100000 6.300000 3.9602
14.200000 6.300000 3.9588
14.300000 6.300000 3.9588
14.400000 6.300000 3.9531
14.500000 6.300000 3.9572
14.600000 6.300000 3.9382
14.700000 6.300000 3.9448
14.800000 6.300000 3.9273
14.900000 6.300000 3.9435
15.000000 6.300000 3.9385
15.100000 6.300000 3.9303
15.200000 6.300000 3.9186
15.300000 6.300000 3.9357
15.400000 6.300000 3.9239
15.500000 6.300000 3.9077
15.600000 6.300000 3.9079
15.700000 6.300000 3.9203
15.800000 6.300000 3.9225
15.900000 6.300000 3.9090
16.000000 6.300000 3.8990
16.100000 6.300000 3.9009
16.200001 6.300000 3.8894
16.299999 6.300000 3.9043
16.400000 6.300000 3.8984
16.500000 6.300000 3.9032
16.600000 6.300000 3.9012
16.700001 6.300000 3.8940
16.799999 6.300000 3.8866
16.900000 6.300000 3.8888
17.000000 6.300000 3.8941
17.100000 6.300000 3.8865
17.200001 6.300000 3.8911
17.299999 6.300000 3.8955
17.400000 6.300000 3.8892
17.500000 6.300000 3.8844
17.600000 6.300000 3.8966
17.700001 6.300000 3.8932
17.799999 6.300000 3.8911
17.900000 6.300000 3.8935
18.000000 6.300000 3.8983
18.100000 6.300000 3.8791
18.200001 6.300000 3.8828
0.000000 6.400000 3.8994
0.100000 6.400000 3.8951
0.200000 6.400000 3.8905
0.300000 6.400000 3.8833
0.400000 6.400000 3.8910
0.500000 6.400000 3.8843
0.600000 6.400000 3.8859
0.700000 6.400000 3.8727
0.800000 6.400000 3.9036
0.900000 6.400000 3.8949
1.000000 6.400000 3.9042
1.100000 6.400000 3.8951
1.200000 6.400000 3.8979
1.300000 6.400000 3.8928
1.400000 6.400000 3.8889
1.500000 6.400000 3.9018
1.600000 6.400000 3.8950
1.700000 6.400000 3.8954
1.800000 6.400000 3.8978
1.900000 6.400000 3.9051
2.000000 6.400000 3.9092
2.100000 6.400000 3.8905
2.200000 6.400000 3.8976
2.300000 6.400000 3.9041
2.400000 6.400000 3.9106
2.500000 6.400000 3.9023
2.600000 6.400000 3.9029
2.700000 6.400000 3.9087
2.800000 6.400000 3.9116
2.900000 6.400000 3.9200
3.000000 6.400000 3.9197
3.100000 6.400000 3.9209
3.200000 6.400000 3.9380
3.300000 6.400000 3.9429
3.400000 6.400000 3.9304
3.500000 6.400000 3.9415
3.600000 6.400000 3.9472
3.700000 6.400000 3.9464
3.800000 6.400000 3.9593
3.900000 6.400000 3.9503
4.000000 6.400000 3.9478
4.100000 6.400000 3.9486
4.200000 6.400000 3.9591
4.300000 6.400000 3.9704
4.400000 6.400000 3.9728
4.500000 6.400000 3.9507
4.600000 6.400000 3.9458
4.700000 6.400000 3.9569
4.800000 6.400000 3.9429
4.900000 6.400000 3.9522
5.000000 6.400000 3.9512
5.100000 6.400000 3.9295
5.200000 6.400000 3.9188
5.300000 6.400000 3.9091
5.400000 6.400000 3.8918
5.500000 6.400000 3.8841
5.600000 6.400000 3.8388
5.700000 6.400000 3.8166
5.800000 6.400000 3.8093
5.900000 6.400000 3.7932
6.000000 6.400000 3.7467
6.100000 6.400000 3.6937
6.200000 6.400000 3.6608
6.300000 6.400000 3.6448
6.400000 6.400000 3.5629
6.500000 6.400000 3.4556
6.600000 6.400000 3.3886
6.700000 6.400000 3.4295
6.800000 6.400000 3.5093
6.900000 6.400000 3.5458
7.000000 6.400000 3.5863
7.100000 6.400000 3.5932
7.200000 6.400000 3.6501
7.300000 6.400000 nan
7.400000 6.400000 nan
7.500000 6.400000 nan
7.600000 6.400000 nan
7.700000 6.400000 nan
7.800000 6.400000 nan
7.900000 6.400000 nan
8.000000 6.400000 nan
8.100000 6.400000 nan
8.200000 6.400000 nan
8.300000 6.400000 nan
8.400000 6.400000 nan
8.500000 6.400000 nan
8.600000 6.400000 nan
8.700000 6.400000 nan
8.800000 6.400000 nan
8.900000 6.400000 nan
9.000000 6.400000 nan
9.100000 6.400000 nan
9.200000 6.400000 nan
9.300000 6.400000 nan
9.400000 6.400000 nan
9.500000 6.400000 nan
9.600000 6.400000 nan
9.700000 6.400000 nan
9.800000 6.400000 nan
9.900000 6.400000 nan
10.000000 6.400000 nan
10.100000 6.400000 nan
10.200000 6.400000 nan
10.300000 6.400000 nan
10.400000 6.400000 nan
10.500000 6.400000 nan
10.600000 6.400000 nan
10.700000 6.400000 nan
10.800000 6.400000 3.4576
10.900000 6.400000 3.3950
11.000000 6.400000 3.2875
11.100000 6.400000 3.1978
11.200000 6.400000 3.0987
11.300000 6.400000 3.0394
11.400000 6.400000 3.0658
11.500000 6.400000 3.1703
11.600000 6.400000 3.2731
11.700000 6.400000 3.3793
11.800000 6.400000 3.4553
11.900000 6.400000 3.5265
12.000000 6.400000 3.5710
12.100000 6.400000 3.6253
12.200000 6.400000 3.6834
12.300000 6.400000 3.7295
12.400000 6.400000 3.7576
12.500000 6.400000 3.7863
12.600000 6.400000 3.8332
12.700000 6.400000 3.8626
12.800000 6.400000 3.8700
12.900000 6.400000 3.8954
13.000000 6.400000 3.9093
13.100000 6.400000 3.9203
13.200000 6.400000 3.9227
13.300000 6.400000 3.9426
13.400000 6.400000 3.9525
13.500000 6.400000 3.9709
13.600000 6.400000 3.9616
13.700000 6.400000 3.9659
13.800000 6.400000 3.9653
13.900000 6.400000 3.9575
14.000000 6.400000 3.9589
14.100000 6.400000 3.9682
14.200000 6.400000 3.9598
14.300000 6.400000 3.9597
14.400000 6.400000 3.9667
14.500000 6.400000 3.9529
14.600000 6.400000 3.9362
14.700000 6.400000 3.9423
14.800000 6.400000 3.9452
14.900000 6.400000 3.9491
15.000000 6.400000 3.9155
15.100000 6.400000 3.9342
15.200000 6.400000 3.9161
15.300000 6.400000 3.9180
15.400000 6.400000 3.9220
15.500000 6.400000 3.9164
15.600000 6.400000 3.9184
15.700000 6.400000 3.9062
15.800000 6.400000 3.9040
15.900000 6.400000 3.9062
16.000000 6.400000 3.8905
16.100000 6.400000 3.9143
16.200001 6.400000 3.8994
16.299999 6.400000 3.8969
16.400000 6.400000 3.9006
16.500000 6.400000 3.8898
16.600000 6.400000 3.9054
16.700001 6.400000 3.8951
16.799999 6.400000 3.8693
16.900000 6.400000 3.8853
17.000000 6.400000 3.8921
17.100000 6.400000 3.8936
17.200001 6.400000 3.8841
17.299999 6.400000 3.8934
17.400000 6.400000 3.9047
17.500000 6.400000 3.8956
17.600000 6.400000 3.9008
17.700001 6.400000 3.8992
17.799999 6.400000 3.8844
17.900000 6.400000 3.8907
18.000000 6.400000 3.8912
18.100000 6.400000 3.8967
18.200001 6.400000 3.8953
0.000000 6.500000 3.8993
0.100000 6.500000 3.9024
0.200000 6.500000 3.8873
0.300000 6.500000 3.8944
0.400000 6.500000 3.8993
0.500000 6.500000 3.8891
0.600000 6.500000 3.8966
0.700000 6.500000 3.8925
0.800000 6.500000 3.8956
0.900000 6.500000 3.9076
1.000000 6.500000 3.8904
1.100000 6.500000 3.8934
1.200000 6.500000 3.8979
1.300000 6.500000 3.8966
1.400000 6.500000 3.8946
1.500000 6.500000 3.9075
1.600000 6.500000 3.9050
1.700000 6.500000 3.8902
1.800000 6.500000 3.9085
1.900000 6.500000 3.8875
2.000000 6.500000 3.8914
2.100000 6.500000 3.8989
2.200000 6.500000 3.9024
2.300000 6.500000 3.9038
2.400000 6.500000 3.9003
2.500000 6.500000 3.9074
2.600000 6.500000 3.9121
2.700000 6.500000 3.9192
2.800000 6.500000 3.9249
2.900000 6.500000 3.9261
3.000000 6.500000 3.9185
3.100000 6.500000 3.9210
3.200000 6.500000 3.9426
3.300000 6.500000 3.9359
3.400000 6.500000 3.9537
3.500000 6.500000 3.9549
3.600000 6.500000 3.9545
3.700000 6.500000 3.9345
3.800000 6.500000 3.9500
3.900000 6.500000 3.9520
4.000000 6.500000 3.9585
4.100000 6.500000 3.9718
4.200000 6.500000 3.9535
4.300000 6.500000 3.9662
4.400000 6.500000 3.9665
4.500000 6.500000 3.9606
4.600000 6.500000 3.9570
4.700000 6.500000 3.9570
4.800000 6.500000 3.9548
4.900000 6.500000 3.9449
5.000000 6.500000 3.9461
5.100000 6.500000 3.9448
5.200000 6.500000 3.9095
5.300000 6.500000 3.9134
5.400000 6.500000 3.9114
5.500000 6.500000 3.8794
5.600000 6.500000 3.8445
5.700000 6.500000 3.8282
5.800000 6.500000 3.8063
5.900000 6.500000 3.7741
6.000000 6.500000 3.7624
6.100000 6.500000 3.6904
6.200000 6.500000 3.6616
6.300000 6.500000 3.6462
6.400000 6.500000 3.5600
6.500000 6.500000 3.4632
6.600000 6.500000 3.3953
6.700000 6.500000 3.4175
6.800000 6.500000 3.4626
6.900000 6.500000 3.4952
7.000000 6.500000 3.4808
7.100000 6.500000 3.4902
7.200000 6.500000 nan
7.300000 6.500000 nan
7.400000 6.500000 nan
7.500000 6.500000 nan
7.600000 6.500000 nan
7.700000 6.500000 nan
7.800000 6.500000 nan
7.900000 6.500000 nan
8.000000 6.500000 nan
8.100000 6.500000 nan
8.200000 6.500000 nan
8.300000 6.500000 nan
8.400000 6.500000 nan
8.500000 6.500000 nan
8.600000 6.500000 nan
8.700000 6.500000 nan
8.800000 6.500000 nan
8.900000 6.500000 nan
9.000000 6.500000 nan
9.100000 6.500000 nan
9.200000 6.500000 nan
9.300000 6.500000 nan
9.400000 6.500000 nan
9.500000 6.500000 nan
9.600000 6.500000 nan
9.700000 6.500000 nan
9.800000 6.500000 nan
9.900000 6.500000 nan
10.000000 6.500000 nan
10.100000 6.500000 nan
10.200000 6.500000 nan
10.300000 6.500000 nan
10.400000 6.500000 nan
10.500000 6.500000 nan
10.600000 6.500000 nan
10.700000 6.500000 nan
10.800000 6.500000 3.5106
10.900000 6.500000 3.4516
11.000000 6.500000 3.3784
11.100000 6.500000 3.2843
11.200000 6.500000 3.1857
11.300000 6.500000 3.1150
11.400000 6.500000 3.0937
11.500000 6.500000 3.1267
11.600000 6.500000 3.2178
11.700000 6.500000 3.3493
11.800000 6.500000 3.4548
11.900000 6.500000 3.5110
12.000000 6.500000 3.5558
12.100000 6.500000 3.6222
12.200000 6.500000 3.6688
12.300000 6.500000 3.7126
12.400000 6.500000 3.7505
12.500000 6.500000 3.7972
12.600000 6.500000 3.8189
12.700000 6.500000 3.8535
12.800000 6.500000 3.8736
12.900000 6.500000 3.9022
13.000000 6.500000 3.8988
13.100000 6.500000 3.9239
13.200000 6.500000 3.9342
13.300000 6.500000 3.9437
13.400000 6.500000 3.9521
13.500000 6.500000 3.9488
13.600000 6.500000 3.9534
13.700000 6.500000 3.9703
13.800000 6.500000 3.9640
13.900000 6.500000 3.9681
14.000000 6.500000 3.9708
14.100000 6.500000 3.9653
14.200000 6.500000 3.9622
14.300000 6.500000 3.9626
14.400000 6.500000 3.9559
14.500000 6.500000 3.9571
14.600000 6.500000 3.9510
14.700000 6.500000 3.9543
14.800000 6.500000 3.9453
14.900000 6.500000 3.9335
15.000000 6.500000 3.9259
15.100000 6.500000 3.9256
15.200000 6.500000 3.9145
15.300000 6.500000 3.9273
15.400000 6.500000 3.9147
15.500000 6.500000 3.9176
15.600000 6.500000 3.9137
15.700000 6.500000 3.8929
15.800000 6.500000 3.9077
15.900000 6.500000 3.9034
16.000000 6.500000 3.9097
16.100000 6.500000 3.9020
16.200001 6.500000 3.9036
16.299999 6.500000 3.9045
16.400000 6.500000 3.8982
16.500000 6.500000 3.9025
16.600000 6.500000 3.9031
16.700001 6.500000 3.8841
16.799999 6.500000 3.8824
16.900000 6.500000 3.8916
17.000000 6.500000 3.8877
17.100000 6.500000 3.8881
17.200001 6.500000 3.8937
17.299999 6.500000 3.8863
17.400000 6.500000 3.9012
17.500000 6.500000 3.9010
17.600000 6.500000 3.8904
17.700001 6.500000 3.8999
17.799999 6.500000 3.8945
17.900000 6.500000 3.9004
18.000000 6.500000 3.8813
18.100000 6.500000 3.8917
18.200001 6.500000 3.8771
0.000000 6.600000 3.8962
0.100000 6.600000 3.9033
0.200000 6.600000 3.9000
0.300000 6.600000 3.8924
0.400000 6.600000 3.8852
0.500000 6.600000 3.8964
0.600000 6.600000 3.8962
0.700000 6.600000 3.9028
0.800000 6.600000 3.8976
0.900000 6.600000 3.8923
1.000000 6.600000 3.8976
1.100000 6.600000 3.9038
1.200000 6.600000 3.8903
1.300000 6.600000 3.8872
1.400000 6.600000 3.8919
1.500000 6.600000 3.8945
1.600000 6.600000 3.8987
1.700000 6.600000 3.8952
1.800000 6.600000 3.8969
1.900000 6.600000 3.8967
2.000000 6.600000 3.8987
2.100000 6.600000 3.9077
2.200000 6.600000 3.8932
2.300000 6.600000 3.9028
2.400000 6.600000 3.9097
2.500000 6.600000 3.9069
2.600000 6.600000 3.9079
2.700000 6.600000 3.9162
2.800000 6.600000 3.9197
2.900000 6.600000 3.9218
3.000000 6.600000 3.9371
3.100000 6.600000 3.9236
3.200000 6.600000 3.9366
3.300000 6.600000 3.9350
3.400000 6.600000 3.9419
3.500000 6.600000 3.9509
3.600000 6.600000 3.9617
3.700000 6.600000 3.9444
3.800000 6.600000 3.9639
3.900000 6.600000 3.9556
4.000000 6.600000 3.9573
4.100000 6.600000 3.9535
4.200000 6.600000 3.9549
4.300000 6.600000 3.9678
4.400000 6.600000 3.9732
4.500000 6.600000 3.9625
4.600000 6.600000 3.9580
4.700000 6.600000 3.9614
4.800000 6.600000 3.9577
4.900000 6.600000 3.9405
5.000000 6.600000 3.9441
5.100000 6.600000 3.9379
5.200000 6.600000 3.9198
5.300000 6.600000 3.9161
5.400000 6.600000 3.8950
5.500000 6.600000 3.8753
5.600000 6.600000 3.8554
5.700000 6.600000 3.8286
5.800000 6.600000 3.8044
5.900000 6.600000 3.7839
6.000000 6.600000 3.7283
6.100000 6.600000 3.6930
6.200000 6.600000 3.6545
6.300000 6.600000 3.6396
6.400000 6.600000 3.5661
6.500000 6.600000 3.4685
6.600000 6.600000 3.3982
6.700000 6.600000 3.3970
6.800000 6.600000 3.4436
6.900000 6.600000 3.4032
7.000000 6.600000 3.3293
7.100000 6.600000 3.2819
7.200000 6.600000 nan
7.300000 6.600000 nan
7.400000 6.600000 nan
7.500000 6.600000 nan
7.600000 6.600000 nan
7.700000 6.600000 nan
7.800000 6.600000 nan
7.900000 6.600000 nan
8.000000 6.600000 nan
8.100000 6.600000 nan
8.200000 6.600000 nan
8.300000 6.600000 nan
8.400000 6.600000 nan
8.500000 6.600000 nan
8.600000 6.600000 nan
8.700000 6.600000 nan
8.800000 6.600000 nan
8.900000 6.600000 nan
9.000000 6.600000 nan
9.100000 6.600000 nan
9.200000 6.600000 nan
9.300000 6.600000 nan
9.400000 6.600000 nan
9.500000 6.600000 nan
9.600000 6.600000 nan
9.700000 6.600000 nan
9.800000 6.600000 nan
9.900000 6.600000 nan
10.000000 6.600000 nan
10.100000 6.600000 nan
10.200000 6.600000 nan
10.300000 6.600000 nan
10.400000 6.600000 nan
10.500000 6.600000 nan
10.600000 6.600000 nan
10.700000 6.600000 nan
10.800000 6.600000 3.5797
10.900000 6.600000 3.5431
11.000000 6.600000 3.4531
11.100000 6.600000 3.3437
11.200000 6.600000 3.2533
11.300000 6.600000 3.1881
11.400000 6.600000 3.1399
11.500000 6.600000 3.1178
11.600000 6.600000 3.1662
11.700000 6.600000 3.3146
11.800000 6.600000 3.4644
11.900000 6.600000 3.5158
12.000000 6.600000 3.5633
12.100000 6.600000 3.6096
12.200000 6.600000 3.6705
12.300000 6.600000 3.7128
12.400000 6.600000 3.7576
12.500000 6.600000 3.7862
12.600000 6.600000 3.8221
12.700000 6.600000 3.8496
12.800000 6.600000 3.8794
12.900000 6.600000 3.8997
13.000000 6.600000 3.9075
13.100000 6.600000 3.9439
13.200000 6.600000 3.9334
13.300000 6.600000 3.9493
13.400000 6.600000 3.9671
13.500000 6.600000 3.9643
13.600000 6.600000 3.9598
13.700000 6.600000 3.9720
13.800000 6.600000 3.9698
13.900000 6.600000 3.9765
14.000000 6.600000 3.9693
14.100000 6.600000 3.9567
14.200000 6.600000 3.9657
14.300000 6.600000 3.9619
14.400000 6.600000 3.9451
14.500000 6.600000 3.9404
14.600000 6.600000 3.9554
14.700000 6.600000 3.9339
14.800000 6.600000 3.9418
14.900000 6.600000 3.9201
15.000000 6.600000 3.9346
15.100000 6.600000 3.9213
15.200000 6.600000 3.9283
15.300000 6.600000 3.9218
15.400000 6.600000 3.9172
15.500000 6.600000 3.9123
15.600000 6.600000 3.9062
15.700000 6.600000 3.9093
15.800000 6.600000 3.9025
15.900000 6.600000 3.9148
16.000000 6.600000 3.8970
16.100000 6.600000 3.8966
16.200001 6.600000 3.9014
16.299999 6.600000 3.8840
16.400000 6.600000 3.8904
16.500000 6.600000 3.8925
16.600000 6.600000 3.8978
16.700001 6.600000 3.8896
16.799999 6.600000 3.8986
16.900000 6.600000 3.8862
17.000000 6.600000 3.9011
17.100000 6.600000 3.9038
17.200001 6.600000 3.9007
17.299999 6.600000 3.9020
17.400000 6.600000 3.8935
17.500000 6.600000 3.8907
17.600000 6.600000 3.8946
17.700001 6.600000 3.8858
17.799999 6.600000 3.8839
17.900000 6.600000 3.9029
18.000000 6.600000 3.8994
18.100000 6.600000 3.8951
18.200001 6.600000 3.8840
0.000000 6.700000 3.8911
0.100000 6.700000 3.8988
0.200000 6.700000 3.8864
0.300000 6.700000 3.9022
0.400000 6.700000 3.8793
0.500000 6.700000 3.8977
0.600000 6.700000 3.8892
0.700000 6.700000 3.8898
0.800000 6.700000 3.8911
0.900000 6.700000 3.8950
1.000000 6.700000 3.8926
1.100000 6.700000 3.8914
1.200000 6.700000 3.8879
1.300000 6.700000 3.8907
1.400000 6.700000 3.8975
1.500000 6.700000 3.8926
1.600000 6.700000 3.8914
1.700000 6.700000 3.8940
1.800000 6.700000 3.8854
1.900000 6.700000 3.9078
2.000000 6.700000 3.9057
2.100000 6.700000 3.9055
2.200000 6.700000 3.8995
2.300000 6.700000 3.8980
2.400000 6.700000 3.9158
2.500000 6.700000 3.8975
2.600000 6.700000 3.9085
2.700000 6.700000 3.9111
2.800000 6.700000 3.9136
2.900000 6.700000 3.9163
3.000000 6.700000 3.9187
3.100000 6.700000 3.9167
3.200000 6.700000 3.9453
3.300000 6.700000 3.9420
3.400000 6.700000 3.9277
3.500000 6.700000 3.9441
3.600000 6.700000 3.9502
3.700000 6.700000 3.9542
3.800000 6.700000 3.9645
3.900000 6.700000 3.9581
4.000000 6.700000 3.9579
4.100000 6.700000 3.9639
4.200000 6.700000 3.9561
4.300000 6.700000 3.9684
4.400000 6.700000 3.9582
4.500000 6.700000 3.9806
4.600000 6.700000 3.9710
4.700000 6.700000 3.9546
4.800000 6.700000 3.9621
4.900000 6.700000 3.9562
5.000000 6.700000 3.9508
5.100000 6.700000 3.9437
5.200000 6.700000 3.9332
5.300000 6.700000 3.9145
5.400000 6.700000 3.8942
5.500000 6.700000 3.8744
5.600000 6.700000 3.8552
5.700000 6.700000 3.8271
5.800000 6.700000 3.8142
5.900000 6.700000 3.7664
6.000000 6.700000 3.7313
6.100000 6.700000 3.6822
6.200000 6.700000 3.6653
6.300000 6.700000 3.6317
6.400000 6.700000 3.5774
6.500000 6.700000 3.4768
6.600000 6.700000 3.4150
6.700000 6.700000 3.4289
6.800000 6.700000 3.3981
6.900000 6.700000 3.3156
7.000000 6.700000 3.1637
7.100000 6.700000 nan
7.200000 6.700000 nan
7.300000 6.700000 nan
7.400000 6.700000 nan
7.500000 6.700000 nan
7.600000 6.700000 nan
7.700000 6.700000 nan
7.800000 6.700000 nan
7.900000 6.700000 nan
8.000000 6.700000 nan
8.100000 6.700000 nan
8.200000 6.700000 nan
8.300000 6.700000 nan
8.400000 6.700000 nan
8.500000 6.700000 nan
8.600000 6.700000 nan
8.700000 6.700000 nan
8.800000 6.700000 nan
8.900000 6.700000 nan
9.000000 6.700000 nan
9.100000 6.700000 nan
9.200000 6.700000 nan
9.300000 6.700000 nan
9.400000 6.700000 nan
9.500000 6.700000 nan
9.600000 6.700000 nan
9.700000 6.700000 nan
9.800000 6.700000 nan
9.900000 6.700000 nan
10.000000 6.700000 nan
10.100000 6.700000 nan
10.200000 6.700000 nan
10.300000 6.700000 nan
10.400000 6.700000 nan
10.500000 6.700000 nan
10.600000 6.700000 nan
10.700000 6.700000 nan
10.800000 6.700000 nan
10.900000 6.700000 3.6156
11.000000 6.700000 3.5061
11.100000 6.700000 3.3708
11.200000 6.700000 3.2972
11.300000 6.700000 3.2515
11.400000 6.700000 3.1825
11.500000 6.700000 3.1450
11.600000 6.700000 3.1508
11.700000 6.700000 3.2798
11.800000 6.700000 3.4322
11.900000 6.700000 3.5263
12.000000 6.700000 3.5593
12.100000 6.700000 3.5842
12.200000 6.700000 3.6483
12.300000 6.700000 3.7078
12.400000 6.700000 3.7443
12.500000 6.700000 3.7804
12.600000 6.700000 3.8229
12.700000 6.700000 3.8459
12.800000 6.700000 3.8730
12.900000 6.700000 3.8990
13.000000 6.700000 3.9112
13.100000 6.700000 3.9216
13.200000 6.700000 3.9469
13.300000 6.700000 3.9500
13.400000 6.700000 3.9519
13.500000 6.700000 3.9614
13.600000 6.700000 3.9533
13.700000 6.700000 3.9749
13.800000 6.700000 3.9820
13.900000 6.700000 3.9801
14.000000 6.700000 3.9595
14.100000 6.700000 3.9733
14.200000 6.700000 3.9582
14.300000 6.700000 3.9575
14.400000 6.700000 3.9484
14.500000 6.700000 3.9499
14.600000 6.700000 3.9607
14.700000 6.700000 3.9436
14.800000 6.700000 3.9378
14.900000 6.700000 3.9399
15.000000 6.700000 3.9359
15.100000 6.700000 3.9210
15.200000 6.700000 3.9276
15.300000 6.700000 3.9276
15.400000 6.700000 3.9133
15.500000 6.700000 3.9266
15.600000 6.700000 3.9071
15.700000 6.700000 3.9046
15.800000 6.700000 3.9040
15.900000 6.700000 3.9065
16.000000 6.700000 3.9119
16.100000 6.700000 3.9074
16.200001 6.700000 3.9069
16.299999 6.700000 3.9004
16.400000 6.700000 3.8922
16.500000 6.700000 3.8956
16.600000 6.700000 3.8927
16.700001 6.700000 3.8901
16.799999 6.700000 3.9054
16.900000 6.700000 3.8885
17.000000 6.700000 3.9068
17.100000 6.700000 3.8926
17.200001 6.700000 3.8818
17.299999 6.700000 3.8982
17.400000 6.700000 3.8958
17.500000 6.700000 3.8923
17.600000 6.700000 3.8961
17.700001 6.700000 3.8823
17.799999 6.700000 3.8929
17.900000 6.700000 3.8930
18.000000 6.700000 3.8831
18.100000 6.700000 3.8760
18.200001 6.700000 3.8896
0.000000 6.800000 3.8762
0.100000 6.800000 3.8944
0.200000 6.800000 3.8965
0.300000 6.800000 3.8968
0.400000 6.800000 3.9026
0.500000 6.800000 3.8953
0.600000 6.800000 3.8935
0.700000 6.800000 3.9048
0.800000 6.800000 3.8949
0.900000 6.800000 3.8959
1.000000 6.800000 3.8908
1.100000 6.800000 3.8930
1.200000 6.800000 3.9030
1.300000 6.800000 3.9025
1.400000 6.800000 3.8880
1.500000 6.800000 3.9038
1.600000 6.800000 3.9025
1.700000 6.800000 3.8976
1.800000 6.800000 3.9059
1.900000 6.800000 3.9043
2.000000 6.800000 3.8981
2.100000 6.800000 3.9044
2.200000 6.800000 3.8951
2.300000 6.800000 3.9012
2.400000 6.800000 3.9051
2.500000 6.800000 3.9098
2.600000 6.800000 3.9035
2.700000 6.800000 3.9135
2.800000 6.800000 3.9139
2.900000 6.800000 3.9161
3.000000 6.800000 3.9366
3.100000 6.800000 3.9328
3.200000 6.800000 3.9516
3.300000 6.800000 3.9452
3.400000 6.800000 3.9419
3.500000 6.800000 3.9521
3.600000 6.800000 3.9422
3.700000 6.800000 3.9567
3.800000 6.800000 3.9541
3.900000 6.800000 3.9549
4.000000 6.800000 3.9512
4.100000 6.800000 3.9741
4.200000 6.800000 3.9653
4.300000 6.800000 3.9450
4.400000 6.800000 3.9710
4.500000 6.800000 3.9623
4.600000 6.800000 3.9697
4.700000 6.800000 3.9743
4.800000 6.800000 3.9531
4.900000 6.800000 3.9463
5.000000 6.800000 3.9430
5.100000 6.800000 3.9407
5.200000 6.800000 3.9387
5.300000 6.800000 3.9232
5.400000 6.800000 3.9081
5.500000 6.800000 3.8761
5.600000 6.800000 3.8703
5.700000 6.800000 3.8333
5.800000 6.800000 3.8057
5.900000 6.800000 3.7671
6.000000 6.800000 3.7293
6.100000 6.800000 3.6901
6.200000 6.800000 3.6409
6.300000 6.800000 3.6217
6.400000 6.800000 3.5845
6.500000 6.800000 3.5090
6.600000 6.800000 3.4541
6.700000 6.800000 3.4224
6.800000 6.800000 3.3110
6.900000 6.800000 3.1885
7.000000 6.800000 3.1218
7.100000 6.800000 nan
7.200000 6.800000 nan
7.300000 6.800000 nan
7.400000 6.800000 nan
7.500000 6.800000 nan
7.600000 6.800000 nan
7.700000 6.800000 nan
7.800000 6.800000 nan
7.900000 6.800000 nan
8.000000 6.800000 nan
8.100000 6.800000 nan
8.200000 6.800000 nan
8.300000 6.800000 nan
8.400000 6.800000 nan
8.500000 6.800000 nan
8.600000 6.800000 nan
8.700000 6.800000 nan
8.800000 6.800000 nan
8.900000 6.800000 nan
9.000000 6.800000 nan
9.100000 6.800000 nan
9.200000 6.800000 nan
9.300000 6.800000 nan
9.400000 6.800000 nan
9.500000 6.800000 nan
9.600000 6.800000 nan
9.700000 6.800000 nan
9.800000 6.800000 nan
9.900000 6.800000 nan
10.000000 6.800000 nan
10.100000 6.800000 nan
10.200000 6.800000 nan
10.300000 6.800000 nan
10.400000 6.800000 nan
10.500000 6.800000 nan
10.600000 6.800000 nan
10.700000 6.800000 nan
10.800000 6.800000 nan
10.900000 6.800000 nan
11.000000 6.800000 3.4837
11.100000 6.800000 3.3693
11.200000 6.800000 3.3271
11.300000 6.800000 3.2655
11.400000 6.800000 3.2227
11.500000 6.800000 3.1728
11.600000 6.800000 3.1892
11.700000 6.800000 3.2722
11.800000 6.800000 3.4148
11.900000 6.800000 3.5082
12.000000 6.800000 3.5672
12.100000 6.800000 3.6012
12.200000 6.800000 3.6573
12.300000 6.800000 3.7051
12.400000 6.800000 3.7345
12.500000 6.800000 3.7945
12.600000 6.800000 3.8070
12.700000 6.800000 3.8665
12.800000 6.800000 3.8679
12.900000 6.800000 3.8814
13.000000 6.800000 3.9115
13.100000 6.800000 3.9177
13.200000 6.800000 3.9442
13.300000 6.800000 3.9492
13.400000 6.800000 3.9537
13.500000 6.800000 3.9612
13.600000 6.800000 3.9660
13.700000 6.800000 3.9798
13.800000 6.800000 3.9753
13.900000 6.800000 3.9849
14.000000 6.800000 3.9704
14.100000 6.800000 3.9751
14.200000 6.800000 3.9701
14.300000 6.800000 3.9624
14.400000 6.800000 3.9626
14.500000 6.800000 3.9535
14.600000 6.800000 3.9453
14.700000 6.800000 3.9544
14.800000 6.800000 3.9487
14.900000 6.800000 3.9350
15.000000 6.800000 3.9354
15.100000 6.800000 3.9306
15.200000 6.800000 3.9300
15.300000 6.800000 3.9119
15.400000 6.800000 3.9016
15.500000 6.800000 3.9252
15.600000 6.800000 3.9130
15.700000 6.800000 3.9124
15.800000 6.800000 3.9061
15.900000 6.800000 3.8967
16.000000 6.800000 3.9029
16.100000 6.800000 3.9061
16.200001 6.800000 3.8962
16.299999 6.800000 3.9044
16.400000 6.800000 3.8974
16.500000 6.800000 3.8987
16.600000 6.800000 3.8896
16.700001 6.800000 3.8776
16.799999 6.800000 3.8963
16.900000 6.800000 3.8877
17.000000 6.800000 3.8961
17.100000 6.800000 3.8950
17.200001 6.800000 3.8949
17.299999 6.800000 3.8949
17.400000 6.800000 3.8892
17.500000 6.800000 3.8893
17.600000 6.800000 3.8896
17.700001 6.800000 3.8924
17.799999 6.800000 3.8861
17.900000 6.800000 3.8992
18.000000 6.800000 3.8930
18.100000 6.800000 3.9004
18.200001 6.800000 3.9086
0.000000 6.900000 3.8825
0.100000 6.900000 3.8884
0.200000 6.900000 3.8890
0.300000 6.900000 3.8871
0.400000 6.900000 3.8902
0.500000 6.900000 3.9009
0.600000 6.900000 3.8869
0.700000 6.900000 3.8825
0.800000 6.900000 3.8936
0.900000 6.900000 3.9028
1.000000 6.900000 3.8933
1.100000 6.900000 3.8968
1.200000 6.900000 3.8910
1.300000 6.900000 3.8901
1.400000 6.900000 3.8944
1.500000 6.900000 3.8935
1.600000 6.900000 3.8921
1.700000 6.900000 3.8942
1.800000 6.900000 3.9064
1.900000 6.900000 3.9144
2.000000 6.900000 3.8961
2.100000 6.900000 3.9019
2.200000 6.900000 3.9127
2.300000 6.900000 3.9035
2.400000 6.900000 3.9060
2.500000 6.900000 3.9055
2.600000 6.900000 3.9132
2.700000 6.900000 3.9077
2.800000 6.900000 3.9135
2.900000 6.900000 3.9238
3.000000 6.900000 3.9354
3.100000 6.900000 3.9306
3.200000 6.900000 3.9318
3.300000 6.900000 3.9419
3.400000 6.900000 3.9375
3.500000 6.900000 3.9411
3.600000 6.900000 3.9505
3.700000 6.900000 3.9507
3.800000 6.900000 3.9680
3.900000 6.900000 3.9581
4.000000 6.900000 3.9660
4.100000 6.900000 3.9736
4.200000 6.900000 3.9696
4.300000 6.900000 3.9890
4.400000 6.900000 3.9769
4.500000 6.900000 3.9758
4.600000 6.900000 3.9803
4.700000 6.900000 3.9675
4.800000 6.900000 3.9710
4.900000 6.900000 3.9494
5.000000 6.900000 3.9587
5.100000 6.900000 3.9395
5.200000 6.900000 3.9200
5.300000 6.900000 3.9248
5.400000 6.900000 3.8916
5.500000 6.900000 3.8901
5.600000 6.900000 3.8642
5.700000 6.900000 3.8314
5.800000 6.900000 3.7989
5.900000 6.900000 3.7747
6.000000 6.900000 3.7185
6.100000 6.900000 3.6794
6.200000 6.900000 3.6408
6.300000 6.900000 3.6165
6.400000 6.900000 3.5827
6.500000 6.900000 3.5322
6.600000 6.900000 3.4930
6.700000 6.900000 3.4049
6.800000 6.900000 3.2340
6.900000 6.900000 3.1423
7.000000 6.900000 3.1518
7.100000 6.900000 3.1973
7.200000 6.900000 nan
7.300000 6.900000 nan
7.400000 6.900000 nan
7.500000 6.900000 nan
7.600000 6.900000 nan
7.700000 6.900000 nan
7.800000 6.900000 nan
7.900000 6.900000 nan
8.000000 6.900000 nan
8.100000 6.900000 nan
8.200000 6.900000 nan
8.300000 6.900000 nan
8.400000 6.900000 nan
8.500000 6.900000 nan
8.600000 6.900000 nan
8.700000 6.900000 nan
8.800000 6.900000 nan
8.900000 6.900000 nan
9.000000 6.900000 nan
9.100000 6.900000 nan
9.200000 6.900000 nan
9.300000 6.900000 nan
9.400000 6.900000 nan
9.500000 6.900000 nan
9.600000 6.900000 nan
9.700000 6.900000 nan
9.800000 6.900000 nan
9.900000 6.900000 nan
10.000000 6.900000 nan
10.100000 6.900000 nan
10.200000 6.900000 nan
10.300000 6.900000 nan
10.400000 6.900000 nan
10.500000 6.900000 nan
10.600000 6.900000 nan
10.700000 6.900000 nan
10.800000 6.900000 nan
10.900000 6.900000 nan
11.000000 6.900000 3.4040
11.100000 6.900000 3.3381
11.200000 6.900000 3.2652
11.300000 6.900000 3.2387
11.400000 6.900000 3.2192
11.500000 6.900000 3.2091
11.600000 6.900000 3.2027
11.700000 6.900000 3.2961
11.800000 6.900000 3.4036
11.900000 6.900000 3.5100
12.000000 6.900000 3.5690
12.100000 6.900000 3.6146
12.200000 6.900000 3.6765
12.300000 6.900000 3.7146
12.400000 6.900000 3.7494
12.500000 6.900000 3.7798
12.600000 6.900000 3.8161
12.700000 6.900000 3.8612
12.800000 6.900000 3.8783
12.900000 6.900000 3.8725
13.000000 6.900000 3.9210
13.100000 6.900000 3.9192
13.200000 6.900000 3.9384
13.300000 6.900000 3.9345
13.400000 6.900000 3.9514
13.500000 6.900000 3.9574
13.600000 6.900000 3.9760
13.700000 6.900000 3.9784
13.800000 6.900000 3.9851
13.900000 6.900000 3.9808
14.000000 6.900000 3.9756
14.100000 6.900000 3.9707
14.200000 6.900000 3.9731
14.300000 6.900000 3.9643
14.400000 6.900000 3.9569
14.500000 6.900000 3.9471
14.600000 6.900000 3.9428
14.700000 6.900000 3.9566
14.800000 6.900000 3.9310
14.900000 6.900000 3.9377
15.000000 6.900000 3.9347
15.100000 6.900000 3.9324
15.200000 6.900000 3.9124
15.300000 6.900000 3.9302
15.400000 6.900000 3.9241
15.500000 6.900000 3.9166
15.600000 6.900000 3.9281
15.700000 6.900000 3.8995
15.800000 6.900000 3.8967
15.900000 6.900000 3.9134
16.000000 6.900000 3.8994
16.100000 6.900000 3.9064
16.200001 6.900000 3.9034
16.299999 6.900000 3.8970
16.400000 6.900000 3.8905
16.500000 6.900000 3.8922
16.600000 6.900000 3.8885
16.700001 6.900000 3.9066
16.799999 6.900000 3.8854
16.900000 6.900000 3.8942
17.000000 6.900000 3.8904
17.100000 6.900000 3.8881
17.200001 6.900000 3.8732
17.299999 6.900000 3.8986
17.400000 6.900000 3.9049
17.500000 6.900000 3.8955
17.600000 6.900000 3.8816
17.700001 6.900000 3.9010
17.799999 6.900000 3.8990
17.900000 6.900000 3.8974
18.000000 6.900000 3.8858
18.100000 6.900000 3.8904
18.200001 6.900000 3.8997
0.000000 7.000000 3.9141
0.100000 7.000000 3.8951
0.200000 7.000000 3.8920
0.300000 7.000000 3.8959
0.400000 7.000000 3.8918
0.500000 7.000000 3.8910
0.600000 7.000000 3.8877
0.700000 7.000000 3.8890
0.800000 7.000000 3.8933
0.900000 7.000000 3.8946
1.000000 7.000000 3.8915
1.100000 7.000000 3.8862
1.200000 7.000000 3.8893
1.300000 7.000000 3.8955
1.400000 7.000000 3.8943
1.500000 7.000000 3.9013
1.600000 7.000000 3.8925
1.700000 7.000000 3.8889
1.800000 7.000000 3.9079
1.900000 7.000000 3.9101
2.000000 7.000000 3.8877
2.100000 7.000000 3.9043
2.200000 7.000000 3.9101
2.300000 7.000000 3.8934
2.400000 7.000000 3.9014
2.500000 7.000000 3.9163
2.600000 7.000000 3.9039
2.700000 7.000000 3.9184
2.800000 7.000000 3.9260
2.900000 7.000000 3.9209
3.000000 7.000000 3.9207
3.100000 7.000000 3.9328
3.200000 7.000000 3.9277
3.300000 7.000000 3.9237
3.400000 7.000000 3.9392
3.500000 7.000000 3.9564
3.600000 7.000000 3.9470
3.700000 7.000000 3.9607
3.800000 7.000000 3.9582
3.900000 7.000000 3.9548
4.000000 7.000000 3.9666
4.100000 7.000000 3.9740
4.200000 7.000000 3.9793
4.300000 7.000000 3.9700
4.400000 7.000000 3.9768
4.500000 7.000000 3.9738
4.600000 7.000000 3.9773
4.700000 7.000000 3.9768
4.800000 7.000000 3.9573
4.900000 7.000000 3.9668
5.000000 7.000000 3.9689
5.100000 7.000000 3.9445
5.200000 7.000000 3.9353
5.300000 7.000000 3.9173
5.400000 7.000000 3.8926
5.500000 7.000000 3.8828
5.600000 7.000000 3.8617
5.700000 7.000000 3.8397
5.800000 7.000000 3.8171
5.900000 7.000000 3.7662
6.000000 7.000000 3.7165
6.100000 7.000000 3.6567
6.200000 7.000000 3.6278
6.300000 7.000000 3.5960
6.400000 7.000000 3.5687
6.500000 7.000000 3.5560
6.600000 7.000000 3.4957
6.700000 7.000000 3.3861
6.800000 7.000000 3.1598
6.900000 7.000000 3.0401
7.000000 7.000000 2.9800
7.100000 7.000000 2.9727
7.200000 7.000000 3.0715
7.300000 7.000000 nan
7.400000 7.000000 nan
7.500000 7.000000 nan
7.600000 7.000000 nan
7.700000 7.000000 nan
7.800000 7.000000 nan
7.900000 7.000000 nan
8.000000 7.000000 nan
8.100000 7.000000 nan
8.200000 7.000000 nan
8.300000 7.000000 nan
8.400000 7.000000 nan
8.500000 7.000000 nan
8.600000 7.000000 nan
8.700000 7.000000 nan
8.800000 7.000000 nan
8.900000 7.000000 nan
9.000000 7.000000 nan
9.100000 7.000000 nan
9.200000 7.000000 nan
9.300000 7.000000 nan
9.400000 7.000000 nan
9.500000 7.000000 nan
9.600000 7.000000 nan
9.700000 7.000000 nan
9.800000 7.000000 nan
9.900000 7.000000 nan
10.000000 7.000000 nan
10.100000 7.000000 nan
10.200000 7.000000 nan
10.300000 7.000000 nan
10.400000 7.000000 nan
10.500000 7.000000 nan
10.600000 7.000000 nan
10.700000 7.000000 nan
10.800000 7.000000 nan
10.900000 7.000000 nan
11.000000 7.000000 3.4343
11.100000 7.000000 3.3011
11.200000 7.000000 3.2028
11.300000 7.000000 3.1599
11.400000 7.000000 3.1734
11.500000 7.000000 3.2009
11.600000 7.000000 3.2324
11.700000 7.000000 3.2968
11.800000 7.000000 3.4115
11.900000 7.000000 3.5230
12.000000 7.000000 3.5859
12.100000 7.000000 3.6235
12.200000 7.000000 3.6577
12.300000 7.000000 3.7159
12.400000 7.000000 3.7566
12.500000 7.000000 3.7839
12.600000 7.000000 3.8181
12.700000 7.000000 3.8545
12.800000 7.000000 3.8811
12.900000 7.000000 3.8803
13.000000 7.000000 3.9045
13.100000 7.000000 3.9173
13.200000 7.000000 3.9501
13.300000 7.000000 3.9444
13.400000 7.000000 3.9670
13.500000 7.000000 3.9755
13.600000 7.000000 3.9586
13.700000 7.000000 3.9722
13.800000 7.000000 3.9672
13.900000 7.000000 3.9667
14.000000 7.000000 3.9754
14.100000 7.000000 3.9648
14.200000 7.000000 3.9659
14.300000 7.000000 3.9571
14.400000 7.000000 3.9561
14.500000 7.000000 3.9548
14.600000 7.000000 3.9490
14.700000 7.000000 3.9498
14.800000 7.000000 3.9518
14.900000 7.000000 3.9383
15.000000 7.000000 3.9386
15.100000 7.000000 3.9361
15.200000 7.000000 3.9288
15.300000 7.000000 3.9161
15.400000 7.000000 3.9079
15.500000 7.000000 3.9215
15.600000 7.000000 3.9295
15.700000 7.000000 3.9175
15.800000 7.000000 3.9054
15.900000 7.000000 3.9163
16.000000 7.000000 3.8954
16.100000 7.000000 3.9067
16.200001 7.000000 3.8915
16.299999 7.000000 3.8936
16.400000 7.000000 3.8998
16.500000 7.000000 3.9016
16.600000 7.000000 3.9030
16.700001 7.000000 3.8811
16.799999 7.000000 3.8952
16.900000 7.000000 3.8962
17.000000 7.000000 3.8950
17.100000 7.000000 3.8856
17.200001 7.000000 3.8876
17.299999 7.000000 3.8766
17.400000 7.000000 3.8905
17.500000 7.000000 3.8902
17.600000 7.000000 3.8935
17.700001 7.000000 3.8948
17.799999 7.000000 3.8865
17.900000 7.000000 3.9065
18.000000 7.000000 3.9029
18.100000 7.000000 3.8887
18.200001 7.000000 3.9041
0.000000 7.100000 3.8885
0.100000 7.100000 3.8871
0.200000 7.100000 3.8880
0.300000 7.100000 3.8794
0.400000 7.100000 3.8930
0.500000 7.100000 3.8949
0.600000 7.100000 3.8911
0.700000 7.100000 3.8821
0.800000 7.100000 3.9011
0.900000 7.100000 3.9022
1.000000 7.100000 3.8917
1.100000 7.100000 3.8927
1.200000 7.100000 3.8889
1.300000 7.100000 3.8807
1.400000 7.100000 3.8926
1.500000 7.100000 3.8851
1.600000 7.100000 3.8920
1.700000 7.100000 3.8955
1.800000 7.100000 3.9026
1.900000 7.100000 3.9042
2.000000 7.100000 3.9018
2.100000 7.100000 3.9153
2.200000 7.100000 3.9023
2.300000 7.100000 3.9024
2.400000 7.100000 3.9028
2.500000 7.100000 3.9097
2.600000 7.100000 3.9049
2.700000 7.100000 3.9103
2.800000 7.100000 3.9332
2.900000 7.100000 3.9244
3.000000 7.100000 3.9307
3.100000 7.100000 3.9236
3.200000 7.100000 3.9267
3.300000 7.100000 3.9440
3.400000 7.100000 3.9416
3.500000 7.100000 3.9476
3.600000 7.100000 3.9427
3.700000 7.100000 3.9602
3.800000 7.100000 3.9554
3.900000 7.100000 3.9673
4.000000 7.100000 3.9624
4.100000 7.100000 3.9760
4.200000 7.100000 3.9683
4.300000 7.100000 3.9773
4.400000 7.100000 3.9714
4.500000 7.100000 3.9736
4.600000 7.100000 3.9731
4.700000 7.100000 3.9658
4.800000 7.100000 3.9671
4.900000 7.100000 3.9686
5.000000 7.100000 3.9547
5.100000 7.100000 3.9616
5.200000 7.100000 3.9335
5.300000 7.100000 3.9313
5.400000 7.100000 3.9078
5.500000 7.100000 3.8943
5.600000 7.100000 3.8761
5.700000 7.100000 3.8421
5.800000 7.100000 3.8122
5.900000 7.100000 3.7814
6.000000 7.100000 3.7257
6.100000 7.100000 3.6727
6.200000 7.100000 3.6308
6.300000 7.100000 3.5983
6.400000 7.100000 3.5707
6.500000 7.100000 3.5594
6.600000 7.100000 3.5012
6.700000 7.100000 3.3448
6.800000 7.100000 3.1484
6.900000 7.100000 2.8687
7.000000 7.100000 2.6201
7.100000 7.100000 2.6467
7.200000 7.100000 2.7374
7.300000 7.100000 2.9434
7.400000 7.100000 nan
7.500000 7.100000 nan
7.600000 7.100000 nan
7.700000 7.100000 nan
7.800000 7.100000 nan
7.900000 7.100000 nan
8.000000 7.100000 nan
8.100000 7.100000 nan
8.200000 7.100000 nan
8.300000 7.100000 nan
8.400000 7.100000 nan
8.500000 7.100000 nan
8.600000 7.100000 nan
8.700000 7.100000 nan
8.800000 7.100000 nan
8.900000 7.100000 nan
9.000000 7.100000 nan
9.100000 7.100000 nan
9.200000 7.100000 nan
9.300000 7.100000 nan
9.400000 7.100000 nan
9.500000 7.100000 nan
9.600000 7.100000 nan
9.700000 7.100000 nan
9.800000 7.100000 nan
9.900000 7.100000 nan
10.000000 7.100000 nan
10.100000 7.100000 nan
10.200000 7.100000 nan
10.300000 7.100000 nan
10.400000 7.100000 nan
10.500000 7.100000 nan
10.600000 7.100000 nan
10.700000 7.100000 nan
10.800000 7.100000 nan
10.900000 7.100000 nan
11.000000 7.100000 3.4567
11.100000 7.100000 3.3157
11.200000 7.100000 3.2255
11.300000 7.100000 3.1668
11.400000 7.100000 3.1741
11.500000 7.100000 3.1843
11.600000 7.100000 3.2214
11.700000 7.100000 3.2791
11.800000 7.100000 3.4200
11.900000 7.100000 3.5187
12.000000 7.100000 3.5921
12.100000 7.100000 3.6234
12.200000 7.100000 3.6710
12.300000 7.100000 3.7204
12.400000 7.100000 3.7469
12.500000 7.100000 3.7917
12.600000 7.100000 3.8228
12.700000 7.100000 3.8495
12.800000 7.100000 3.8778
12.900000 7.100000 3.9102
13.000000 7.100000 3.9109
13.100000 7.100000 3.9253
13.200000 7.100000 3.9196
13.300000 7.100000 3.9554
13.400000 7.100000 3.9627
13.500000 7.100000 3.9613
13.600000 7.100000 3.9639
13.700000 7.100000 3.9617
13.800000 7.100000 3.9623
13.900000 7.100000 3.9880
14.000000 7.100000 3.9659
14.100000 7.100000 3.9580
14.200000 7.100000 3.9645
14.300000 7.100000 3.9567
14.400000 7.100000 3.9564
14.500000 7.100000 3.9538
14.600000 7.100000 3.9253
14.700000 7.100000 3.9568
14.800000 7.100000 3.9476
14.900000 7.100000 3.9403
15.000000 7.100000 3.9264
15.100000 7.100000 3.9198
15.200000 7.100000 3.9418
15.300000 7.100000 3.9135
15.400000 7.100000 3.9028
15.500000 7.100000 3.9179
15.600000 7.100000 3.9132
15.700000 7.100000 3.9015
15.800000 7.100000 3.8904
15.900000 7.100000 3.9068
16.000000 7.100000 3.9044
16.100000 7.100000 3.8988
16.200001 7.100000 3.8960
16.299999 7.100000 3.8955
16.400000 7.100000 3.8845
16.500000 7.100000 3.8947
16.600000 7.100000 3.8910
16.700001 7.100000 3.8975
16.799999 7.100000 3.8919
16.900000 7.100000 3.8874
17.000000 7.100000 3.9034
17.100000 7.100000 3.8980
17.200001 7.100000 3.8930
17.299999 7.100000 3.8905
17.400000 7.100000 3.8929
17.500000 7.100000 3.8962
17.600000 7.100000 3.8941
17.700001 7.100000 3.8930
17.799999 7.100000 3.8915
17.900000 7.100000 3.8987
18.000000 7.100000 3.8890
18.100000 7.100000 3.9029
18.200001 7.100000 3.9077
0.000000 7.200000 3.8793
0.100000 7.200000 3.8946
0.200000 7.200000 3.8885
0.300000 7.200000 3.8880
0.400000 7.200000 3.8805
0.500000 7.200000 3.8892
0.600000 7.200000 3.8884
0.700000 7.200000 3.8983
0.800000 7.200000 3.8919
0.900000 7.200000 3.8888
1.000000 7.200000 3.8852
1.100000 7.200000 3.8973
1.200000 7.200000 3.8942
1.300000 7.200000 3.8987
1.400000 7.200000 3.8918
1.500000 7.200000 3.8915
1.600000 7.200000 3.9012
1.700000 7.200000 3.8948
1.800000 7.200000 3.8976
1.900000 7.200000 3.9105
2.000000 7.200000 3.9021
2.100000 7.200000 3.9022
2.200000 7.200000 3.9049
2.300000 7.200000 3.9191
2.400000 7.200000 3.9056
2.500000 7.200000 3.9185
2.600000 7.200000 3.9104
2.700000 7.200000 3.9165
2.800000 7.200000 3.9256
2.900000 7.200000 3.9239
3.000000 7.200000 3.9240
3.100000 7.200000 3.9209
3.200000 7.200000 3.9352
3.300000 7.200000 3.9421
3.400000 7.200000 3.9447
3.500000 7.200000 3.9443
3.600000 7.200000 3.9554
3.700000 7.200000 3.9618
3.800000 7.200000 3.9603
3.900000 7.200000 3.9567
4.000000 7.200000 3.9577
4.100000 7.200000 3.9738
4.200000 7.200000 3.9734
4.300000 7.200000 3.9871
4.400000 7.200000 3.9773
4.500000 7.200000 3.9702
4.600000 7.200000 3.9773
4.700000 7.200000 3.9721
4.800000 7.200000 3.9787
4.900000 7.200000 3.9691
5.000000 7.200000 3.9657
5.100000 7.200000 3.9620
5.200000 7.200000 3.9371
5.300000 7.200000 3.9229
5.400000 7.200000 3.9208
5.500000 7.200000 3.8949
5.600000 7.200000 3.8786
5.700000 7.200000 3.8706
5.800000 7.200000 3.8239
5.900000 7.200000 3.7909
6.000000 7.200000 3.7322
6.100000 7.200000 3.6652
6.200000 7.200000 3.6336
6.300000 7.200000 3.5920
6.400000 7.200000 3.5699
6.500000 7.200000 3.5595
6.600000 7.200000 3.5060
6.700000 7.200000 3.3707
6.800000 7.200000 3.2212
6.900000 7.200000 2.7912
7.000000 7.200000 2.4674
7.100000 7.200000 2.5292
7.200000 7.200000 2.6405
7.300000 7.200000 2.8199
7.400000 7.200000 nan
7.500000 7.200000 nan
7.600000 7.200000 nan
7.700000 7.200000 nan
7.800000 7.200000 nan
7.900000 7.200000 nan
8.000000 7.200000 nan
8.100000 7.200000 nan
8.200000 7.200000 nan
8.300000 7.200000 nan
8.400000 7.200000 nan
8.500000 7.200000 nan
8.600000 7.200000 nan
8.700000 7.200000 nan
8.800000 7.200000 nan
8.900000 7.200000 nan
9.000000 7.200000 nan
9.100000 7.200000 nan
9.200000 7.200000 nan
9.300000 7.200000 nan
9.400000 7.200000 nan
9.500000 7.200000 nan
9.600000 7.200000 nan
9.700000 7.200000 nan
9.800000 7.200000 nan
9.900000 7.200000 nan
10.000000 7.200000 nan
10.100000 7.200000 nan
10.200000 7.200000 nan
10.300000 7.200000 nan
10.400000 7.200000 nan
10.500000 7.200000 nan
10.600000 7.200000 nan
10.700000 7.200000 nan
10.800000 7.200000 nan
10.900000 7.200000 3.4835
11.000000 7.200000 3.4461
11.100000 7.200000 3.3457
11.200000 7.200000 3.2836
11.300000 7.200000 3.2230
11.400000 7.200000 3.2070
11.500000 7.200000 3.1847
11.600000 7.200000 3.2015
11.700000 7.200000 3.2731
11.800000 7.200000 3.4180
11.900000 7.200000 3.5317
12.000000 7.200000 3.6002
12.100000 7.200000 3.6348
12.200000 7.200000 3.6792
12.300000 7.200000 3.7321
12.400000 7.200000 3.7765
12.500000 7.200000 3.7905
12.600000 7.200000 3.8132
12.700000 7.200000 3.8648
12.800000 7.200000 3.8886
12.900000 7.200000 3.8997
13.000000 7.200000 3.9223
13.100000 7.200000 3.9241
13.200000 7.200000 3.9354
13.300000 7.200000 3.9556
13.400000 7.200000 3.9616
13.500000 7.200000 3.9832
13.600000 7.200000 3.9727
13.700000 7.200000 3.9729
13.800000 7.200000 3.9781
13.900000 7.200000 3.9737
14.000000 7.200000 3.9946
14.100000 7.200000 3.9688
14.200000 7.200000 3.9719
14.300000 7.200000 3.9688
14.400000 7.200000 3.9605
14.500000 7.200000 3.9534
14.600000 7.200000 3.9495
14.700000 7.200000 3.9569
14.800000 7.200000 3.9466
14.900000 7.200000 3.9313
15.000000 7.200000 3.9392
15.100000 7.200000 3.9362
15.200000 7.200000 3.9227
15.300000 7.200000 3.9216
15.400000 7.200000 3.9187
15.500000 7.200000 3.9127
15.600000 7.200000 3.9199
15.700000 7.200000 3.9118
15.800000 7.200000 3.9074
15.900000 7.200000 3.9010
16.000000 7.200000 3.9026
16.100000 7.200000 3.9009
16.200001 7.200000 3.8958
16.299999 7.200000 3.8933
16.400000 7.200000 3.9041
16.500000 7.200000 3.8913
16.600000 7.200000 3.8925
16.700001 7.200000 3.8950
16.799999 7.200000 3.8995
16.900000 7.200000 3.8940
17.000000 7.200000 3.9009
17.100000 7.200000 3.8962
17.200001 7.200000 3.8883
17.299999 7.200000 3.8930
17.400000 7.200000 3.8937
17.500000 7.200000 3.9020
17.600000 7.200000 3.8885
17.700001 7.200000 3.8875
17.799999 7.200000 3.8858
17.900000 7.200000 3.9020
18.000000 7.200000 3.8957
18.100000 7.200000 3.8811
18.200001 7.200000 3.8937
0.000000 7.300000 3.8875
0.100000 7.300000 3.9005
0.200000 7.300000 3.8779
0.300000 7.300000 3.8926
0.400000 7.300000 3.8962
0.500000 7.300000 3.8909
0.600000 7.300000 3.8999
0.700000 7.300000 3.8835
0.800000 7.300000 3.8901
0.900000 7.300000 3.8894
1.000000 7.300000 3.9006
1.100000 7.300000 3.8968
1.200000 7.300000 3.8859
1.300000 7.300000 3.8940
1.400000 7.300000 3.8918
1.500000 7.300000 3.8876
1.600000 7.300000 3.8937
1.700000 7.300000 3.8967
1.800000 7.300000 3.8940
1.900000 7.300000 3.9013
2.000000 7.300000 3.9059
2.100000 7.300000 3.9000
2.200000 7.300000 3.9009
2.300000 7.300000 3.9195
2.400000 7.300000 3.9118
2.500000 7.300000 3.9095
2.600000 7.300000 3.9182
2.700000 7.300000 3.9060
2.800000 7.300000 3.9084
2.900000 7.300000 3.9209
3.000000 7.300000 3.9417
3.100000 7.300000 3.9344
3.200000 7.300000 3.9436
3.300000 7.300000 3.9340
3.400000 7.300000 3.9505
3.500000 7.300000 3.9458
3.600000 7.300000 3.9544
3.700000 7.300000 3.9695
3.800000 7.300000 3.9724
3.900000 7.300000 3.9664
4.000000 7.300000 3.9677
4.100000 7.300000 3.9734
4.200000 7.300000 3.9805
4.300000 7.300000 3.9776
4.400000 7.300000 3.9733
4.500000 7.300000 3.9839
4.600000 7.300000 3.9674
4.700000 7.300000 3.9791
4.800000 7.300000 3.9733
4.900000 7.300000 3.9545
5.000000 7.300000 3.9785
5.100000 7.300000 3.9642
5.200000 7.300000 3.9512
5.300000 7.300000 3.9341
5.400000 7.300000 3.9238
5.500000 7.300000 3.8895
5.600000 7.300000 3.8678
5.700000 7.300000 3.8590
5.800000 7.300000 3.8314
5.900000 7.300000 3.7933
6.000000 7.300000 3.7249
6.100000 7.300000 3.6988
6.200000 7.300000 3.6273
6.300000 7.300000 3.5837
6.400000 7.300000 3.5747
6.500000 7.300000 3.5477
6.600000 7.300000 3.5022
6.700000 7.300000 3.3932
6.800000 7.300000 3.3068
6.900000 7.300000 2.9806
7.000000 7.300000 2.5736
7.100000 7.300000 2.5241
7.200000 7.300000 2.6382
7.300000 7.300000 2.8660
7.400000 7.300000 nan
7.500000 7.300000 nan
7.600000 7.300000 nan
7.700000 7.300000 nan
7.800000 7.300000 nan
7.900000 7.300000 nan
8.000000 7.300000 nan
8.100000 7.300000 nan
8.200000 7.300000 nan
8.300000 7.300000 nan
8.400000 7.300000 nan
8.500000 7.300000 nan
8.600000 7.300000 nan
8.700000 7.300000 nan
8.800000 7.300000 nan
8.900000 7.300000 nan
9.000000 7.300000 nan
9.100000 7.300000 nan
9.200000 7.300000 nan
9.300000 7.300000 nan
9.400000 7.300000 nan
9.500000 7.300000 nan
9.600000 7.300000 nan
9.700000 7.300000 nan
9.800000 7.300000 nan
9.900000 7.300000 nan
10.000000 7.300000 nan
10.100000 7.300000 nan
10.200000 7.300000 nan
10.300000 7.300000 nan
10.400000 7.300000 nan
10.500000 7.300000 nan
10.600000 7.300000 nan
10.700000 7.300000 nan
10.800000 7.300000 nan
10.900000 7.300000 3.4557
11.000000 7.300000 3.4355
11.100000 7.300000 3.3673
11.200000 7.300000 3.3279
11.300000 7.300000 3.2795
11.400000 7.300000 3.2207
11.500000 7.300000 3.1986
11.600000 7.300000 3.2124
11.700000 7.300000 3.2860
11.800000 7.300000 3.4373
11.900000 7.300000 3.5558
12.000000 7.300000 3.6231
12.100000 7.300000 3.6607
12.200000 7.300000 3.6819
12.300000 7.300000 3.7304
12.400000 7.300000 3.7553
12.500000 7.300000 3.8019
12.600000 7.300000 3.8410
12.700000 7.300000 3.8778
12.800000 7.300000 3.8865
12.900000 7.300000 3.9179
13.000000 7.300000 3.9223
13.100000 7.300000 3.9399
13.200000 7.300000 3.9622
13.300000 7.300000 3.9599
13.400000 7.300000 3.9721
13.500000 7.300000 3.9694
13.600000 7.300000 3.9767
13.700000 7.300000 3.9752
13.800000 7.300000 3.9829
13.900000 7.300000 3.9777
14.000000 7.300000 3.9831
14.100000 7.300000 3.9753
14.200000 7.300000 3.9656
14.300000 7.300000 3.9677
14.400000 7.300000 3.9600
14.500000 7.300000 3.9574
14.600000 7.300000 3.9586
14.700000 7.300000 3.9495
14.800000 7.300000 3.9480
14.900000 7.300000 3.9484
15.000000 7.300000 3.9397
15.100000 7.300000 3.9355
15.200000 7.300000 3.9485
15.300000 7.300000 3.9229
15.400000 7.300000 3.9233
15.500000 7.300000 3.9281
15.600000 7.300000 3.9140
15.700000 7.300000 3.9169
15.800000 7.300000 3.9061
15.900000 7.300000 3.8994
16.000000 7.300000 3.8941
16.100000 7.300000 3.8961
16.200001 7.300000 3.8972
16.299999 7.300000 3.8910
16.400000 7.300000 3.9007
16.500000 7.300000 3.8851
16.600000 7.300000 3.8988
16.700001 7.300000 3.9010
16.799999 7.300000 3.8912
16.900000 7.300000 3.8905
17.000000 7.300000 3.8982
17.100000 7.300000 3.9035
17.200001 7.300000 3.8806
17.299999 7.300000 3.8969
17.400000 7.300000 3.8903
17.500000 7.300000 3.8948
17.600000 7.300000 3.8856
17.700001 7.300000 3.8867
17.799999 7.300000 3.8903
17.900000 7.300000 3.8860
18.000000 7.300000 3.8949
18.100000 7.300000 3.8912
18.200001 7.300000 3.9006
0.000000 7.400000 3.8907
0.100000 7.400000 3.8969
0.200000 7.400000 3.9036
0.300000 7.400000 3.8841
0.400000 7.400000 3.8906
0.500000 7.400000 3.8956
0.600000 7.400000 3.8877
0.700000 7.400000 3.8835
0.800000 7.400000 3.8980
0.900000 7.400000 3.8864
1.000000 7.400000 3.8872
1.100000 7.400000 3.8939
1.200000 7.400000 3.8817
1.300000 7.400000 3.8985
1.400000 7.400000 3.8947
1.500000 7.400000 3.9029
1.600000 7.400000 3.8867
1.700000 7.400000 3.8839
1.800000 7.400000 3.8908
1.900000 7.400000 3.9040
2.000000 7.400000 3.8978
2.100000 7.400000 3.8980
2.200000 7.400000 3.9097
2.300000 7.400000 3.8903
2.400000 7.400000 3.9160
2.500000 7.400000 3.8982
2.600000 7.400000 3.9142
2.700000 7.400000 3.9144
2.800000 7.400000 3.9087
2.900000 7.400000 3.9325
3.000000 7.400000 3.9190
3.100000 7.400000 3.9400
3.200000 7.400000 3.9329
3.300000 7.400000 3.9444
3.400000 7.400000 3.9473
3.500000 7.400000 3.9468
3.600000 7.400000 3.9545
3.700000 7.400000 3.9629
3.800000 7.400000 3.9621
3.900000 7.400000 3.9502
4.000000 7.400000 3.9643
4.100000 7.400000 3.9803
4.200000 7.400000 3.9801
4.300000 7.400000 3.9712
4.400000 7.400000 3.9855
4.500000 7.400000 3.9970
4.600000 7.400000 3.9732
4.700000 7.400000 3.9704
4.800000 7.400000 3.9742
4.900000 7.400000 3.9682
5.000000 7.400000 3.9754
5.100000 7.400000 3.9442
5.200000 7.400000 3.9600
5.300000 7.400000 3.9206
5.400000 7.400000 3.9107
5.500000 7.400000 3.8961
5.600000 7.400000 3.8963
5.700000 7.400000 3.8598
5.800000 7.400000 3.8447
5.900000 7.400000 3.7902
6.000000 7.400000 3.7563
6.100000 7.400000 3.6937
6.200000 7.400000 3.6421
6.300000 7.400000 3.5788
6.400000 7.400000 3.5400
6.500000 7.400000 3.5437
6.600000 7.400000 3.4882
6.700000 7.400000 3.4001
6.800000 7.400000 3.3258
6.900000 7.400000 3.2025
7.000000 7.400000 2.9516
7.100000 7.400000 2.7553
7.200000 7.400000 2.7519
7.300000 7.400000 nan
7.400000 7.400000 nan
7.500000 7.400000 nan
7.600000 7.400000 nan
7.700000 7.400000 nan
7.800000 7.400000 nan
7.900000 7.400000 nan
8.000000 7.400000 nan
8.100000 7.400000 nan
8.200000 7.400000 nan
8.300000 7.400000 nan
8.400000 7.400000 nan
8.500000 7.400000 nan
8.600000 7.400000 nan
8.700000 7.400000 nan
8.800000 7.400000 nan
8.900000 7.400000 nan
9.000000 7.400000 nan
9.100000 7.400000 nan
9.200000 7.400000 nan
9.300000 7.400000 nan
9.400000 7.400000 nan
9.500000 7.400000 nan
9.600000 7.400000 nan
9.700000 7.400000 nan
9.800000 7.400000 nan
9.900000 7.400000 nan
10.000000 7.400000 nan
10.100000 7.400000 nan
10.200000 7.400000 nan
10.300000 7.400000 nan
10.400000 7.400000 nan
10.500000 7.400000 nan
10.600000 7.400000 nan
10.700000 7.400000 nan
10.800000 7.400000 nan
10.900000 7.400000 3.4501
11.000000 7.400000 3.4159
11.100000 7.400000 3.3591
11.200000 7.400000 3.3038
11.300000 7.400000 3.2501
11.400000 7.400000 3.2317
11.500000 7.400000 3.2148
11.600000 7.400000 3.2417
11.700000 7.400000 3.3257
11.800000 7.400000 3.4753
11.900000 7.400000 3.5815
12.000000 7.400000 3.6302
12.100000 7.400000 3.6671
12.200000 7.400000 3.6988
12.300000 7.400000 3.7344
12.400000 7.400000 3.7638
12.500000 7.400000 3.8044
12.600000 7.400000 3.8276
12.700000 7.400000 3.8625
12.800000 7.400000 3.8797
12.900000 7.400000 3.9090
13.000000 7.400000 3.9260
13.100000 7.400000 3.9264
13.200000 7.400000 3.9589
13.300000 7.400000 3.9610
13.400000 7.400000 3.9610
13.500000 7.400000 3.9656
13.600000 7.400000 3.9803
13.700000 7.400000 3.9731
13.800000 7.400000 3.9806
13.900000 7.400000 3.9686
14.000000 7.400000 3.9663
14.100000 7.400000 3.9694
14.200000 7.400000 3.9682
14.300000 7.400000 3.9655
14.400000 7.400000 3.9721
14.500000 7.400000 3.9409
14.600000 7.400000 3.9410
14.700000 7.400000 3.9482
14.800000 7.400000 3.9462
14.900000 7.400000 3.9268
15.000000 7.400000 3.9328
15.100000 7.400000 3.9326
15.200000 7.400000 3.9202
15.300000 7.400000 3.9350
15.400000 7.400000 3.9280
15.500000 7.400000 3.9074
15.600000 7.400000 3.9108
15.700000 7.400000 3.9151
15.800000 7.400000 3.8992
15.900000 7.400000 3.9127
16.000000 7.400000 3.8953
16.100000 7.400000 3.9016
16.200001 7.400000 3.8815
16.299999 7.400000 3.9107
16.400000 7.400000 3.8927
16.500000 7.400000 3.9005
16.600000 7.400000 3.8982
16.700001 7.400000 3.8951
16.799999 7.400000 3.9032
16.900000 7.400000 3.8987
17.000000 7.400000 3.9064
17.100000 7.400000 3.8956
17.200001 7.400000 3.8932
17.299999 7.400000 3.8948
17.400000 7.400000 3.8849
17.500000 7.400000 3.8928
17.600000 7.400000 3.9012
17.700001 7.400000 3.8969
17.799999 7.400000 3.9000
17.900000 7.400000 3.8959
18.000000 7.400000 3.8964
18.100000 7.400000 3.8900
18.200001 7.400000 3.8996
0.000000 7.500000 3.8699
0.100000 7.500000 3.8958
0.200000 7.500000 3.8878
0.300000 7.500000 3.8981
0.400000 7.500000 3.8862
0.500000 7.500000 3.8985
0.600000 7.500000 3.8921
0.700000 7.500000 3.8820
0.800000 7.500000 3.9041
0.900000 7.500000 3.8846
1.000000 7.500000 3.8869
1.100000 7.500000 3.8875
1.200000 7.500000 3.8839
1.300000 7.500000 3.8896
1.400000 7.500000 3.8959
1.500000 7.500000 3.9026
1.600000 7.500000 3.8954
1.700000 7.500000 3.9012
1.800000 7.500000 3.8923
1.900000 7.500000 3.8982
2.000000 7.500000 3.9061
2.100000 7.500000 3.9054
2.200000 7.500000 3.8990
2.300000 7.500000 3.8907
2.400000 7.500000 3.9095
2.500000 7.500000 3.8957
2.600000 7.500000 3.9194
2.700000 7.500000 3.9181
2.800000 7.500000 3.9163
2.900000 7.500000 3.9122
3.000000 7.500000 3.9245
3.100000 7.500000 3.9416
3.200000 7.500000 3.9368
3.300000 7.500000 3.9372
3.400000 7.500000 3.9447
3.500000 7.500000 3.9464
3.600000 7.500000 3.9564
3.700000 7.500000 3.9652
3.800000 7.500000 3.9697
3.900000 7.500000 3.9786
4.000000 7.500000 3.9640
4.100000 7.500000 3.9753
4.200000 7.500000 3.9810
4.300000 7.500000 3.9782
4.400000 7.500000 3.9875
4.500000 7.500000 3.9861
4.600000 7.500000 3.9817
4.700000 7.500000 3.9693
4.800000 7.500000 3.9869
4.900000 7.500000 3.9789
5.000000 7.500000 3.9799
5.100000 7.500000 3.9692
5.200000 7.500000 3.9513
5.300000 7.500000 3.9300
5.400000 7.500000 3.9187
5.500000 7.500000 3.9009
5.600000 7.500000 3.8776
5.700000 7.500000 3.8696
5.800000 7.500000 3.8343
5.900000 7.500000 3.8162
6.000000 7.500000 3.7776
6.100000 7.500000 3.7230
6.200000 7.500000 3.6522
6.300000 7.500000 3.6030
6.400000 7.500000 3.5584
6.500000 7.500000 3.5083
6.600000 7.500000 3.4808
6.700000 7.500000 3.4029
6.800000 7.500000 3.3186
6.900000 7.500000 3.2485
7.000000 7.500000 3.1915
7.100000 7.500000 3.0499
7.200000 7.500000 2.9367
7.300000 7.500000 3.0995
7.400000 7.500000 nan
7.500000 7.500000 nan
7.600000 7.500000 nan
7.700000 7.500000 nan
7.800000 7.500000 nan
7.900000 7.500000 nan
8.000000 7.500000 nan
8.100000 7.500000 nan
8.200000 7.500000 nan
8.300000 7.500000 nan
8.400000 7.500000 nan
8.500000 7.500000 nan
8.600000 7.500000 nan
8.700000 7.500000 nan
8.800000 7.500000 nan
8.900000 7.500000 nan
9.000000 7.500000 nan
9.100000 7.500000 nan
9.200000 7.500000 nan
9.300000 7.500000 nan
9.400000 7.500000 nan
9.500000 7.500000 nan
9.600000 7.500000 nan
9.700000 7.500000 nan
9.800000 7.500000 nan
9.900000 7.500000 nan
10.000000 7.500000 nan
10.100000 7.500000 nan
10.200000 7.500000 nan
10.300000 7.500000 nan
10.400000 7.500000 nan
10.500000 7.500000 nan
10.600000 7.500000 nan
10.700000 7.500000 nan
10.800000 7.500000 nan
10.900000 7.500000 3.4831
11.000000 7.500000 3.3832
11.100000 7.500000 3.3353
11.200000 7.500000 3.2534
11.300000 7.500000 3.1972
11.400000 7.500000 3.2091
11.500000 7.500000 3.2496
11.600000 7.500000 3.3022
11.700000 7.500000 3.3824
11.800000 7.500000 3.4859
11.900000 7.500000 3.5818
12.000000 7.500000 3.6556
12.100000 7.500000 3.6853
12.200000 7.500000 3.7136
12.300000 7.500000 3.7411
12.400000 7.500000 3.7804
12.500000 7.500000 3.8041
12.600000 7.500000 3.8485
12.700000 7.500000 3.8671
12.800000 7.500000 3.8962
12.900000 7.500000 3.9118
13.000000 7.500000 3.9337
13.100000 7.500000 3.9276
13.200000 7.500000 3.9464
13.300000 7.500000 3.9628
13.400000 7.500000 3.9701
13.500000 7.500000 3.9721
13.600000 7.500000 3.9697
13.700000 7.500000 3.9772
13.800000 7.500000 3.9844
13.900000 7.500000 3.9670
14.000000 7.500000 3.9705
14.100000 7.500000 3.9726
14.200000 7.500000 3.9780
14.300000 7.500000 3.9661
14.400000 7.500000 3.9666
14.500000 7.500000 3.9604
14.600000 7.500000 3.9564
14.700000 7.500000 3.9509
14.800000 7.500000 3.9457
14.900000 7.500000 3.9357
15.000000 7.500000 3.9387
15.100000 7.500000 3.9406
15.200000 7.500000 3.9257
15.300000 7.500000 3.9173
15.400000 7.500000 3.9121
15.500000 7.500000 3.9181
15.600000 7.500000 3.9196
15.700000 7.500000 3.9086
15.800000 7.500000 3.9043
15.900000 7.500000 3.9110
16.000000 7.500000 3.9089
16.100000 7.500000 3.9003
16.200001 7.500000 3.9029
16.299999 7.500000 3.8866
16.400000 7.500000 3.8853
16.500000 7.500000 3.8965
16.600000 7.500000 3.8883
16.700001 7.500000 3.8965
16.799999 7.500000 3.8995
16.900000 7.500000 3.8845
17.000000 7.500000 3.8848
17.100000 7.500000 3.8905
17.200001 7.500000 3.8959
17.299999 7.500000 3.8982
17.400000 7.500000 3.8906
17.500000 7.500000 3.8847
17.600000 7.500000 3.8964
17.700001 7.500000 3.8856
17.799999 7.500000 3.8952
17.900000 7.500000 3.8921
18.000000 7.500000 3.9114
18.100000 7.500000 3.8967
18.200001 7.500000 3.8874
0.000000 7.600000 3.8997
0.100000 7.600000 3.8952
0.200000 7.600000 3.8997
0.300000 7.600000 3.8941
0.400000 7.600000 3.8980
0.500000 7.600000 3.8833
0.600000 7.600000 3.8937
0.700000 7.600000 3.9005
0.800000 7.600000 3.8831
0.900000 7.600000 3.8992
1.000000 7.600000 3.8952
1.100000 7.600000 3.8939
1.200000 7.600000 3.8905
1.300000 7.600000 3.8972
1.400000 7.600000 3.8913
1.500000 7.600000 3.8996
1.600000 7.600000 3.8934
1.700000 7.600000 3.8915
1.800000 7.600000 3.9011
1.900000 7.600000 3.9113
2.000000 7.600000 3.9075
2.100000 7.600000 3.9036
2.200000 7.600000 3.9052
2.300000 7.600000 3.9055
2.400000 7.600000 3.9146
2.500000 7.600000 3.9129
2.600000 7.600000 3.9140
2.700000 7.600000 3.9073
2.800000 7.600000 3.9184
2.900000 7.600000 3.9345
3.000000 7.600000 3.9398
3.100000 7.600000 3.9393
3.200000 7.600000 3.9397
3.300000 7.600000 3.9370
3.400000 7.600000 3.9341
3.500000 7.600000 3.9492
3.600000 7.600000 3.9612
3.700000 7.600000 3.9600
3.800000 7.600000 3.9614
3.900000 7.600000 3.9687
4.000000 7.600000 3.9779
4.100000 7.600000 3.9778
4.200000 7.600000 3.9731
4.300000 7.600000 3.9755
4.400000 7.600000 3.9874
4.500000 7.600000 3.9785
4.600000 7.600000 3.9849
4.700000 7.600000 3.9752
4.800000 7.600000 3.9778
4.900000 7.600000 3.9808
5.000000 7.600000 3.9795
5.100000 7.600000 3.9690
5.200000 7.600000 3.9612
5.300000 7.600000 3.9288
5.400000 7.600000 3.9281
5.500000 7.600000 3.9063
5.600000 7.600000 3.8923
5.700000 7.600000 3.8756
5.800000 7.600000 3.8534
5.900000 7.600000 3.8193
6.000000 7.600000 3.7650
6.100000 7.600000 3.7347
6.200000 7.600000 3.6782
6.300000 7.600000 3.6242
6.400000 7.600000 3.5684
6.500000 7.600000 3.5103
6.600000 7.600000 3.4651
6.700000 7.600000 3.4146
6.800000 7.600000 3.3509
6.900000 7.600000 3.2966
7.000000 7.600000 3.2010
7.100000 7.600000 3.0421
7.200000 7.600000 2.9043
7.300000 7.600000 3.0382
7.400000 7.600000 3.1233
7.500000 7.600000 nan
7.600000 7.600000 nan
7.700000 7.600000 nan
7.800000 7.600000 nan
7.900000 7.600000 nan
8.000000 7.600000 nan
8.100000 7.600000 nan
8.200000 7.600000 nan
8.300000 7.600000 nan
8.400000 7.600000 nan
8.500000 7.600000 nan
8.600000 7.600000 nan
8.700000 7.600000 nan
8.800000 7.600000 nan
8.900000 7.600000 nan
9.000000 7.600000 nan
9.100000 7.600000 nan
9.200000 7.600000 nan
9.300000 7.600000 nan
9.400000 7.600000 nan
9.500000 7.600000 nan
9.600000 7.600000 nan
9.700000 7.600000 nan
9.800000 7.600000 nan
9.900000 7.600000 nan
10.000000 7.600000 nan
10.100000 7.600000 nan
10.200000 7.600000 nan
10.300000 7.600000 nan
10.400000 7.600000 nan
10.500000 7.600000 nan
10.600000 7.600000 nan
10.700000 7.600000 nan
10.800000 7.600000 nan
10.900000 7.600000 nan
11.000000 7.600000 3.3960
11.100000 7.600000 3.2974
11.200000 7.600000 3.2269
11.300000 7.600000 3.2075
11.400000 7.600000 3.2292
11.500000 7.600000 3.3164
11.600000 7.600000 3.3735
11.700000 7.600000 3.4337
11.800000 7.600000 3.5291
11.900000 7.600000 3.5925
12.000000 7.600000 3.6591
12.100000 7.600000 3.6945
12.200000 7.600000 3.7261
12.300000 7.600000 3.7579
12.400000 7.600000 3.7897
12.500000 7.600000 3.8308
12.600000 7.600000 3.8459
12.700000 7.600000 3.8800
12.800000 7.600000 3.9009
12.900000 7.600000 3.9327
13.000000 7.600000 3.9318
13.100000 7.600000 3.9485
13.200000 7.600000 3.9552
13.300000 7.600000 3.9583
13.400000 7.600000 3.9612
13.500000 7.600000 3.9823
13.600000 7.600000 3.9753
13.700000 7.600000 3.9890
13.800000 7.600000 3.9742
13.900000 7.600000 3.9668
14.000000 7.600000 3.9809
14.100000 7.600000 3.9711
14.200000 7.600000 3.9675
14.300000 7.600000 3.9603
14.400000 7.600000 3.9641
14.500000 7.600000 3.9417
14.600000 7.600000 3.9524
14.700000 7.600000 3.9662
14.800000 7.600000 3.9522
14.900000 7.600000 3.9473
15.000000 7.600000 3.9260
15.100000 7.600000 3.9249
15.200000 7.600000 3.9215
15.300000 7.600000 3.9187
15.400000 7.600000 3.9280
15.500000 7.600000 3.9072
15.600000 7.600000 3.9067
15.700000 7.600000 3.9167
15.800000 7.600000 3.9124
15.900000 7.600000 3.9033
16.000000 7.600000 3.9014
16.100000 7.600000 3.8829
16.200001 7.600000 3.9019
16.299999 7.600000 3.8893
16.400000 7.600000 3.8921
16.500000 7.600000 3.8895
16.600000 7.600000 3.8815
16.700001 7.600000 3.9048
16.799999 7.600000 3.8975
16.900000 7.600000 3.8847
17.000000 7.600000 3.8993
17.100000 7.600000 3.8915
17.200001 7.600000 3.8869
17.299999 7.600000 3.8806
17.400000 7.600000 3.8905
17.500000 7.600000 3.8957
17.600000 7.600000 3.8799
17.700001 7.600000 3.8958
17.799999 7.600000 3.9005
17.900000 7.600000 3.8928
18.000000 7.600000 3.8853
18.100000 7.600000 3.9020
18.200001 7.600000 3.9011
0.000000 7.700000 3.8664
0.100000 7.700000 3.8859
0.200000 7.700000 3.8833
0.300000 7.700000 3.8906
0.400000 7.700000 3.8915
0.500000 7.700000 3.8962
0.600000 7.700000 3.9005
0.700000 7.700000 3.8884
0.800000 7.700000 3.8954
0.900000 7.700000 3.8999
1.000000 7.700000 3.8829
1.100000 7.700000 3.8876
1.200000 7.700000 3.8795
1.300000 7.700000 3.8891
1.400000 7.700000 3.8968
1.500000 7.700000 3.8938
1.600000 7.700000 3.9015
1.700000 7.700000 3.8950
1.800000 7.700000 3.9125
1.900000 7.700000 3.8910
2.000000 7.700000 3.9007
2.100000 7.700000 3.9008
2.200000 7.700000 3.8993
2.300000 7.700000 3.9017
2.400000 7.700000 3.9022
2.500000 7.700000 3.8924
2.600000 7.700000 3.9153
2.700000 7.700000 3.9045
2.800000 7.700000 3.9260
2.900000 7.700000 3.9217
3.000000 7.700000 3.9239
3.100000 7.700000 3.9327
3.200000 7.700000 3.9380
3.300000 7.700000 3.9426
3.400000 7.700000 3.9470
3.500000 7.700000 3.9512
3.600000 7.700000 3.9541
3.700000 7.700000 3.9664
3.800000 7.700000 3.9658
3.900000 7.700000 3.9748
4.000000 7.700000 3.9662
4.100000 7.700000 3.9706
4.200000 7.700000 3.9864
4.300000 7.700000 3.9855
4.400000 7.700000 3.9833
4.500000 7.700000 3.9993
4.600000 7.700000 3.9770
4.700000 7.700000 3.9853
4.800000 7.700000 3.9835
4.900000 7.700000 3.9871
5.000000 7.700000 3.9773
5.100000 7.700000 3.9756
5.200000 7.700000 3.9533
5.300000 7.700000 3.9554
5.400000 7.700000 3.9340
5.500000 7.700000 3.9131
5.600000 7.700000 3.8999
5.700000 7.700000 3.8768
5.800000 7.700000 3.8609
5.900000 7.700000 3.8186
6.000000 7.700000 3.7974
6.100000 7.700000 3.7292
6.200000 7.700000 3.7013
6.300000 7.700000 3.6404
6.400000 7.700000 3.5764
6.500000 7.700000 3.5033
6.600000 7.700000 3.4546
6.700000 7.700000 3.4135
6.800000 7.700000 3.3794
6.900000 7.700000 3.3370
7.000000 7.700000 3.2082
7.100000 7.700000 3.0107
7.200000 7.700000 2.8528
7.300000 7.700000 2.9573
7.400000 7.700000 3.0702
7.500000 7.700000 nan
7.600000 7.700000 nan
7.700000 7.700000 nan
7.800000 7.700000 nan
7.900000 7.700000 nan
8.000000 7.700000 nan
8.100000 7.700000 nan
8.200000 7.700000 nan
8.300000 7.700000 nan
8.400000 7.700000 nan
8.500000 7.700000 nan
8.600000 7.700000 nan
8.700000 7.700000 nan
8.800000 7.700000 nan
8.900000 7.700000 nan
9.000000 7.700000 nan
9.100000 7.700000 nan
9.200000 7.700000 nan
9.300000 7.700000 nan
9.400000 7.700000 nan
9.500000 7.700000 nan
9.600000 7.700000 nan
9.700000 7.700000 nan
9.800000 7.700000 nan
9.900000 7.700000 nan
10.000000 7.700000 nan
10.100000 7.700000 nan
10.200000 7.700000 nan
10.300000 7.700000 nan
10.400000 7.700000 nan
10.500000 7.700000 nan
10.600000 7.700000 nan
10.700000 7.700000 nan
10.800000 7.700000 nan
10.900000 7.700000 nan
11.000000 7.700000 3.4395
11.100000 7.700000 3.3402
11.200000 7.700000 3.2767
11.300000 7.700000 3.2734
11.400000 7.700000 3.3221
11.500000 7.700000 3.3661
11.600000 7.700000 3.4204
11.700000 7.700000 3.4674
11.800000 7.700000 3.5359
11.900000 7.700000 3.6241
12.000000 7.700000 3.6768
12.100000 7.700000 3.7113
12.200000 7.700000 3.7385
12.300000 7.700000 3.7535
12.400000 7.700000 3.8052
12.500000 7.700000 3.8357
12.600000 7.700000 3.8641
12.700000 7.700000 3.8918
12.800000 7.700000 3.9209
12.900000 7.700000 3.9267
13.000000 7.700000 3.9384
13.100000 7.700000 3.9583
13.200000 7.700000 3.9634
13.300000 7.700000 3.9691
13.400000 7.700000 3.9851
13.500000 7.700000 3.9807
13.600000 7.700000 3.9763
13.700000 7.700000 3.9849
13.800000 7.700000 3.9780
13.900000 7.700000 3.9834
14.000000 7.700000 3.9726
14.100000 7.700000 3.9733
14.200000 7.700000 3.9748
14.300000 7.700000 3.9759
14.400000 7.700000 3.9634
14.500000 7.700000 3.9694
14.600000 7.700000 3.9497
14.700000 7.700000 3.9640
14.800000 7.700000 3.9472
14.900000 7.700000 3.9370
15.000000 7.700000 3.9324
15.100000 7.700000 3.9357
15.200000 7.700000 3.9269
15.300000 7.700000 3.9284
15.400000 7.700000 3.9175
15.500000 7.700000 3.9133
15.600000 7.700000 3.9066
15.700000 7.700000 3.9118
15.800000 7.700000 3.9027
15.900000 7.700000 3.9143
16.000000 7.700000 3.9208
16.100000 7.700000 3.9007
16.200001 7.700000 3.9018
16.299999 7.700000 3.8942
16.400000 7.700000 3.8810
16.500000 7.700000 3.8831
16.600000 7.700000 3.8966
16.700001 7.700000 3.9090
16.799999 7.700000 3.8860
16.900000 7.700000 3.8963
17.000000 7.700000 3.8964
17.100000 7.700000 3.8944
17.200001 7.700000 3.8945
17.299999 7.700000 3.8917
17.400000 7.700000 3.8930
17.500000 7.700000 3.8995
17.600000 7.700000 3.9026
17.700001 7.700000 3.8889
17.799999 7.700000 3.8837
17.900000 7.700000 3.8923
18.000000 7.700000 3.8977
18.100000 7.700000 3.8917
18.200001 7.700000 3.8855
0.000000 7.800000 3.8797
0.100000 7.800000 3.8715
0.200000 7.800000 3.9078
0.300000 7.800000 3.8861
0.400000 7.800000 3.8931
0.500000 7.800000 3.8868
0.600000 7.800000 3.8818
0.700000 7.800000 3.8910
0.800000 7.800000 3.8945
0.900000 7.800000 3.8902
1.000000 7.800000 3.8932
1.100000 7.800000 3.8807
1.200000 7.800000 3.8974
1.300000 7.800000 3.8913
1.400000 7.800000 3.8932
1.500000 7.800000 3.8852
1.600000 7.800000 3.8999
1.700000 7.800000 3.8984
1.800000 7.800000 3.8951
1.900000 7.800000 3.8945
2.000000 7.800000 3.8982
2.100000 7.800000 3.9044
2.200000 7.800000 3.9036
2.300000 7.800000 3.9148
2.400000 7.800000 3.9112
2.500000 7.800000 3.9116
2.600000 7.800000 3.9196
2.700000 7.800000 3.9134
2.800000 7.800000 3.9162
2.900000 7.800000 3.9241
3.000000 7.800000 3.9330
3.100000 7.800000 3.9393
3.200000 7.800000 3.9373
3.300000 7.800000 3.9383
3.400000 7.800000 3.9455
3.500000 7.800000 3.9574
3.600000 7.800000 3.9608
3.700000 7.800000 3.9578
3.800000 7.800000 3.9685
3.900000 7.800000 3.9692
4.000000 7.800000 3.9844
4.100000 7.800000 3.9763
4.200000 7.800000 3.9972
4.300000 7.800000 3.9837
4.400000 7.800000 3.9907
4.500000 7.800000 3.9970
4.600000 7.800000 4.0108
4.700000 7.800000 3.9858
4.800000 7.800000 3.9825
4.900000 7.800000 3.9823
5.000000 7.800000 3.9858
5.100000 7.800000 3.9735
5.200000 7.800000 3.9659
5.300000 7.800000 3.9408
5.400000 7.800000 3.9317
5.500000 7.800000 3.9170
5.600000 7.800000 3.8881
5.700000 7.800000 3.8667
5.800000 7.800000 3.8566
5.900000 7.800000 3.8422
6.000000 7.800000 3.7929
6.100000 7.800000 3.7434
6.200000 7.800000 3.7062
6.300000 7.800000 3.6486
6.400000 7.800000 3.5924
6.500000 7.800000 3.5149
6.600000 7.800000 3.4363
6.700000 7.800000 3.4076
6.800000 7.800000 3.3719
6.900000 7.800000 3.3050
7.000000 7.800000 3.2436
7.100000 7.800000 3.0948
7.200000 7.800000 2.9810
7.300000 7.800000 3.0081
7.400000 7.800000 3.1304
7.500000 7.800000 3.2835
7.600000 7.800000 nan
7.700000 7.800000 nan
7.800000 7.800000 nan
7.900000 7.800000 nan
8.000000 7.800000 nan
8.100000 7.800000 nan
8.200000 7.800000 nan
8.300000 7.800000 nan
8.400000 7.800000 nan
8.500000 7.800000 nan
8.600000 7.800000 nan
8.700000 7.800000 nan
8.800000 7.800000 nan
8.900000 7.800000 nan
9.000000 7.800000 nan
9.100000 7.800000 nan
9.200000 7.800000 nan
9.300000 7.800000 nan
9.400000 7.800000 nan
9.500000 7.800000 nan
9.600000 7.800000 nan
9.700000 7.800000 nan
9.800000 7.800000 nan
9.900000 7.800000 nan
10.000000 7.800000 nan
10.100000 7.800000 nan
10.200000 7.800000 nan
10.300000 7.800000 nan
10.400000 7.800000 nan
10.500000 7.800000 nan
10.600000 7.800000 nan
10.700000 7.800000 nan
10.800000 7.800000 nan
10.900000 7.800000 nan
11.000000 7.800000 3.5508
11.100000 7.800000 3.4413
11.200000 7.800000 3.3892
11.300000 7.800000 3.3909
11.400000 7.800000 3.4129
11.500000 7.800000 3.4180
11.600000 7.800000 3.4333
11.700000 7.800000 3.4756
11.800000 7.800000 3.5490
11.900000 7.800000 3.6282
12.000000 7.800000 3.6878
12.100000 7.800000 3.7276
12.200000 7.800000 3.7533
12.300000 7.800000 3.7685
12.400000 7.800000 3.8288
12.500000 7.800000 3.8392
12.600000 7.800000 3.8573
12.700000 7.800000 3.8921
12.800000 7.800000 3.9327
12.900000 7.800000 3.9339
13.000000 7.800000 3.9357
13.100000 7.800000 3.9592
13.200000 7.800000 3.9655
13.300000 7.800000 3.9652
13.400000 7.800000 3.9688
13.500000 7.800000 3.9834
13.600000 7.800000 3.9891
13.700000 7.800000 3.9970
13.800000 7.800000 3.9974
13.900000 7.800000 3.9824
14.000000 7.800000 3.9902
14.100000 7.800000 3.9712
14.200000 7.800000 3.9717
14.300000 7.800000 3.9709
14.400000 7.800000 3.9674
14.500000 7.800000 3.9639
14.600000 7.800000 3.9550
14.700000 7.800000 3.9541
14.800000 7.800000 3.9442
14.900000 7.800000 3.9466
15.000000 7.800000 3.9467
15.100000 7.800000 3.9371
15.200000 7.800000 3.9351
15.300000 7.800000 3.9221
15.400000 7.800000 3.9223
15.500000 7.800000 3.9197
15.600000 7.800000 3.9075
15.700000 7.800000 3.9126
15.800000 7.800000 3.9138
15.900000 7.800000 3.9056
16.000000 7.800000 3.9034
16.100000 7.800000 3.9025
16.200001 7.800000 3.9069
16.299999 7.800000 3.9036
16.400000 7.800000 3.8886
16.500000 7.800000 3.8978
16.600000 7.800000 3.8939
16.700001 7.800000 3.8991
16.799999 7.800000 3.8909
16.900000 7.800000 3.8902
17.000000 7.800000 3.8912
17.100000 7.800000 3.8976
17.200001 7.800000 3.8817
17.299999 7.800000 3.8872
17.400000 7.800000 3.8852
17.500000 7.800000 3.8911
17.600000 7.800000 3.8930
17.700001 7.800000 3.8774
17.799999 7.800000 3.8904
17.900000 7.800000 3.9062
18.000000 7.800000 3.9047
18.100000 7.800000 3.8949
18.200001 7.800000 3.8942
0.000000 7.900000 3.8819
0.100000 7.900000 3.8936
0.200000 7.900000 3.8831
0.300000 7.900000 3.8895
0.400000 7.900000 3.8950
0.500000 7.900000 3.8999
0.600000 7.900000 3.8945
0.700000 7.900000 3.8828
0.800000 7.900000 3.8931
0.900000 7.900000 3.8828
1.000000 7.900000 3.8907
1.100000 7.900000 3.8972
1.200000 7.900000 3.8918
1.300000 7.900000 3.8990
1.400000 7.900000 3.8949
1.500000 7.900000 3.8805
1.600000 7.900000 3.9040
1.700000 7.900000 3.8922
1.800000 7.900000 3.8976
1.900000 7.900000 3.8889
2.000000 7.900000 3.9004
2.100000 7.900000 3.8981
2.200000 7.900000 3.9149
2.300000 7.900000 3.9056
2.400000 7.900000 3.9084
2.500000 7.900000 3.9182
2.600000 7.900000 3.9118
2.700000 7.900000 3.9098
2.800000 7.900000 3.9169
2.900000 7.900000 3.9200
3.000000 7.900000 3.9406
3.100000 7.900000 3.9389
3.200000 7.900000 3.9407
3.300000 7.900000 3.9449
3.400000 7.900000 3.9484
3.500000 7.900000 3.9457
3.600000 7.900000 3.9541
3.700000 7.900000 3.9546
3.800000 7.900000 3.9540
3.900000 7.900000 3.9694
4.000000 7.900000 3.9805
4.100000 7.900000 3.9670
4.200000 7.900000 3.9879
4.300000 7.900000 4.0021
4.400000 7.900000 3.9844
4.500000 7.900000 3.9912
4.600000 7.900000 3.9916
4.700000 7.900000 3.9955
4.800000 7.900000 3.9875
4.900000 7.900000 3.9991
5.000000 7.900000 3.9829
5.100000 7.900000 3.9636
5.200000 7.900000 3.9658
5.300000 7.900000 3.9644
5.400000 7.900000 3.9586
5.500000 7.900000 3.9334
5.600000 7.900000 3.9021
5.700000 7.900000 3.8921
5.800000 7.900000 3.8629
5.900000 7.900000 3.8459
6.000000 7.900000 3.8030
6.100000 7.900000 3.7540
6.200000 7.900000 3.7061
6.300000 7.900000 3.6783
6.400000 7.900000 3.6155
6.500000 7.900000 3.5513
6.600000 7.900000 3.4607
6.700000 7.900000 3.3847
6.800000 7.900000 3.3368
6.900000 7.900000 3.2816
7.000000 7.900000 3.2479
7.100000 7.900000 3.1673
7.200000 7.900000 3.0795
7.300000 7.900000 3.0669
7.400000 7.900000 3.1912
7.500000 7.900000 3.3440
7.600000 7.900000 3.4466
7.700000 7.900000 nan
7.800000 7.900000 nan
7.900000 7.900000 nan
8.000000 7.900000 nan
8.100000 7.900000 nan
8.200000 7.900000 nan
8.300000 7.900000 nan
8.400000 7.900000 nan
8.500000 7.900000 nan
8.600000 7.900000 nan
8.700000 7.900000 nan
8.800000 7.900000 nan
8.900000 7.900000 nan
9.000000 7.900000 nan
9.100000 7.900000 nan
9.200000 7.900000 nan
9.300000 7.900000 nan
9.400000 7.900000 nan
9.500000 7.900000 nan
9.600000 7.900000 nan
9.700000 7.900000 nan
9.800000 7.900000 nan
9.900000 7.900000 nan
10.000000 7.900000 nan
10.100000 7.900000 nan
10.200000 7.900000 nan
10.300000 7.900000 nan
10.400000 7.900000 nan
10.500000 7.900000 nan
10.600000 7.900000 nan
10.700000 7.900000 nan
10.800000 7.900000 nan
10.900000 7.900000 nan
11.000000 7.900000 3.5023
11.100000 7.900000 3.4680
11.200000 7.900000 3.4608
11.300000 7.900000 3.4620
11.400000 7.900000 3.4621
11.500000 7.900000 3.4543
11.600000 7.900000 3.4663
11.700000 7.900000 3.5064
11.800000 7.900000 3.5739
11.900000 7.900000 3.6638
12.000000 7.900000 3.6996
12.100000 7.900000 3.7462
12.200000 7.900000 3.7701
12.300000 7.900000 3.8085
12.400000 7.900000 3.8453
12.500000 7.900000 3.8577
12.600000 7.900000 3.8834
12.700000 7.900000 3.9029
12.800000 7.900000 3.9205
12.900000 7.900000 3.9523
13.000000 7.900000 3.9525
13.100000 7.900000 3.9532
13.200000 7.900000 3.9725
13.300000 7.900000 3.9879
13.400000 7.900000 3.9799
13.500000 7.900000 3.9820
13.600000 7.900000 3.9978
13.700000 7.900000 3.9852
13.800000 7.900000 3.9920
13.900000 7.900000 3.9956
14.000000 7.900000 3.9743
14.100000 7.900000 3.9861
14.200000 7.900000 3.9699
14.300000 7.900000 3.9688
14.400000 7.900000 3.9732
14.500000 7.900000 3.9623
14.600000 7.900000 3.9608
14.700000 7.900000 3.9642
14.800000 7.900000 3.9505
14.900000 7.900000 3.9349
15.000000 7.900000 3.9370
15.100000 7.900000 3.9403
15.200000 7.900000 3.9248
15.300000 7.900000 3.9050
15.400000 7.900000 3.9187
15.500000 7.900000 3.9221
15.600000 7.900000 3.9240
15.700000 7.900000 3.9080
15.800000 7.900000 3.9077
15.900000 7.900000 3.9015
16.000000 7.900000 3.9086
16.100000 7.900000 3.9027
16.200001 7.900000 3.9031
16.299999 7.900000 3.8939
16.400000 7.900000 3.9012
16.500000 7.900000 3.8840
16.600000 7.900000 3.8903
16.700001 7.900000 3.9043
16.799999 7.900000 3.9022
16.900000 7.900000 3.8987
17.000000 7.900000 3.8838
17.100000 7.900000 3.9044
17.200001 7.900000 3.9091
17.299999 7.900000 3.8866
17.400000 7.900000 3.9013
17.500000 7.900000 3.8948
17.600000 7.900000 3.8926
17.700001 7.900000 3.9066
17.799999 7.900000 3.9027
17.900000 7.900000 3.8852
18.000000 7.900000 3.8943
18.100000 7.900000 3.8757
18.200001 7.900000 3.8858
0.000000 8.000000 3.8955
0.100000 8.000000 3.8946
0.200000 8.000000 3.8850
0.300000 8.000000 3.8760
0.400000 8.000000 3.9002
0.500000 8.000000 3.8762
0.600000 8.000000 3.8904
0.700000 8.000000 3.8855
0.800000 8.000000 3.8920
0.900000 8.000000 3.8994
1.000000 8.000000 3.8875
1.100000 8.000000 3.8782
1.200000 8.000000 3.8964
1.300000 8.000000 3.8883
1.400000 8.000000 3.8870
1.500000 8.000000 3.8996
1.600000 8.000000 3.8922
1.700000 8.000000 3.8912
1.800000 8.000000 3.8978
1.900000 8.000000 3.8881
2.000000 8.000000 3.8947
2.100000 8.000000 3.9021
2.200000 8.000000 3.8846
2.300000 8.000000 3.9021
2.400000 8.000000 3.9025
2.500000 8.000000 3.9185
2.600000 8.000000 3.9250
2.700000 8.000000 3.9223
2.800000 8.000000 3.9184
2.900000 8.000000 3.9235
3.000000 8.000000 3.9283
3.100000 8.000000 3.9342
3.200000 8.000000 3.9243
3.300000 8.000000 3.9342
3.400000 8.000000 3.9374
3.500000 8.000000 3.9538
3.600000 8.000000 3.9496
3.700000 8.000000 3.9728
3.800000 8.000000 3.9729
3.900000 8.000000 3.9734
4.000000 8.000000 3.9695
4.100000 8.000000 3.9815
4.200000 8.000000 3.9915
4.300000 8.000000 3.9927
4.400000 8.000000 3.9900
4.500000 8.000000 3.9923
4.600000 8.000000 4.0014
4.700000 8.000000 3.9883
4.800000 8.000000 3.9954
4.900000 8.000000 4.0006
5.000000 8.000000 3.9866
5.100000 8.000000 3.9719
5.200000 8.000000 3.9752
5.300000 8.000000 3.9790
5.400000 8.000000 3.9432
5.500000 8.000000 3.9360
5.600000 8.000000 3.9168
5.700000 8.000000 3.8805
5.800000 8.000000 3.8680
5.900000 8.000000 3.8466
6.000000 8.000000 3.8136
6.100000 8.000000 3.7704
6.200000 8.000000 3.7261
6.300000 8.000000 3.7067
6.400000 8.000000 3.6526
6.500000 8.000000 3.5759
6.600000 8.000000 3.4787
6.700000 8.000000 3.3666
6.800000 8.000000 3.2961
6.900000 8.000000 3.2427
7.000000 8.000000 3.2350
7.100000 8.000000 3.1998
7.200000 8.000000 3.1511
7.300000 8.000000 3.0832
7.400000 8.000000 3.1019
7.500000 8.000000 3.2175
7.600000 8.000000 3.3433
7.700000 8.000000 nan
7.800000 8.000000 nan
7.900000 8.000000 nan
8.000000 8.000000 nan
8.100000 8.000000 nan
8.200000 8.000000 nan
8.300000 8.000000 nan
8.400000 8.000000 nan
8.500000 8.000000 nan
8.600000 8.000000 nan
8.700000 8.000000 nan
8.800000 8.000000 nan
8.900000 8.000000 nan
9.000000 8.000000 nan
9.100000 8.000000 nan
9.200000 8.000000 nan
9.300000 8.000000 nan
9.400000 8.000000 nan
9.500000 8.000000 nan
9.600000 8.000000 nan
9.700000 8.000000 nan
9.800000 8.000000 nan
9.900000 8.000000 nan
10.000000 8.000000 nan
10.100000 8.000000 nan
10.200000 8.000000 nan
10.300000 8.000000 nan
10.400000 8.000000 nan
10.500000 8.000000 nan
10.600000 8.000000 nan
10.700000 8.000000 nan
10.800000 8.000000 nan
10.900000 8.000000 nan
11.000000 8.000000 3.4472
11.100000 8.000000 3.4605
11.200000 8.000000 3.4669
11.300000 8.000000 3.4948
11.400000 8.000000 3.4927
11.500000 8.000000 3.4893
11.600000 8.000000 3.5031
11.700000 8.000000 3.5369
11.800000 8.000000 3.6169
11.900000 8.000000 3.6717
12.000000 8.000000 3.7158
12.100000 8.000000 3.7392
12.200000 8.000000 3.7927
12.300000 8.000000 3.8054
12.400000 8.000000 3.8543
12.500000 8.000000 3.8671
12.600000 8.000000 3.8790
12.700000 8.000000 3.9159
12.800000 8.000000 3.9325
12.900000 8.000000 3.9247
13.000000 8.000000 3.9573
13.100000 8.000000 3.9661
13.200000 8.000000 3.9707
13.300000 8.000000 3.9887
13.400000 8.000000 3.9844
13.500000 8.000000 3.9885
13.600000 8.000000 3.9821
13.700000 8.000000 3.9913
13.800000 8.000000 3.9870
13.900000 8.000000 3.9953
14.000000 8.000000 3.9706
14.100000 8.000000 3.9631
14.200000 8.000000 3.9714
14.300000 8.000000 3.9780
14.400000 8.000000 3.9703
14.500000 8.000000 3.9588
14.600000 8.000000 3.9643
14.700000 8.000000 3.9507
14.800000 8.000000 3.9429
14.900000 8.000000 3.9440
15.000000 8.000000 3.9289
15.100000 8.000000 3.9260
15.200000 8.000000 3.9442
15.300000 8.000000 3.9112
15.400000 8.000000 3.9271
15.500000 8.000000 3.9180
15.600000 8.000000 3.9173
15.700000 8.000000 3.9031
15.800000 8.000000 3.9172
15.900000 8.000000 3.9042
16.000000 8.000000 3.9095
16.100000 8.000000 3.9154
16.200001 8.000000 3.8971
16.299999 8.000000 3.8931
16.400000 8.000000 3.8984
16.500000 8.000000 3.8997
16.600000 8.000000 3.9002
16.700001 8.000000 3.8852
16.799999 8.000000 3.8890
16.900000 8.000000 3.9090
17.000000 8.000000 3.9068
17.100000 8.000000 3.8970
17.200001 8.000000 3.8964
17.299999 8.000000 3.8996
17.400000 8.000000 3.8822
17.500000 8.000000 3.8926
17.600000 8.000000 3.8970
17.700001 8.000000 3.8695
17.799999 8.000000 3.9002
17.900000 8.000000 3.8908
18.000000 8.000000 3.9017
18.100000 8.000000 3.8797
18.200001 8.000000 3.9003
0.000000 8.100000 3.8737
0.100000 8.100000 3.8879
0.200000 8.100000 3.8945
0.300000 8.100000 3.8838
0.400000 8.100000 3.8816
0.500000 8.100000 3.8901
0.600000 8.100000 3.8877
0.700000 8.100000 3.8912
0.800000 8.100000 3.8936
0.900000 8.100000 3.8890
1.000000 8.100000 3.8894
1.100000 8.100000 3.9009
1.200000 8.100000 3.8903
1.300000 8.100000 3.8837
1.400000 8.100000 3.8876
1.500000 8.100000 3.8885
1.600000 8.100000 3.9050
1.700000 8.100000 3.8975
1.800000 8.100000 3.8916
1.900000 8.100000 3.9001
2.000000 8.100000 3.9001
2.100000 8.100000 3.8973
2.200000 8.100000 3.9040
2.300000 8.100000 3.9182
2.400000 8.100000 3.9090
2.500000 8.100000 3.9193
2.600000 8.100000 3.9082
2.700000 8.100000 3.9166
2.800000 8.100000 3.9194
2.900000 8.100000 3.9154
3.000000 8.100000 3.9263
3.100000 8.100000 3.9468
3.200000 8.100000 3.9405
3.300000 8.100000 3.9448
3.400000 8.100000 3.9632
3.500000 8.100000 3.9590
3.600000 8.100000 3.9626
3.700000 8.100000 3.9737
3.800000 8.100000 3.9721
3.900000 8.100000 3.9600
4.000000 8.100000 3.9731
4.100000 8.100000 3.9860
4.200000 8.100000 3.9824
4.300000 8.100000 3.9993
4.400000 8.100000 4.0045
4.500000 8.100000 3.9959
4.600000 8.100000 3.9888
4.700000 8.100000 4.0053
4.800000 8.100000 3.9906
4.900000 8.100000 4.0000
5.000000 8.100000 3.9902
5.100000 8.100000 3.9839
5.200000 8.100000 3.9786
5.300000 8.100000 3.9635
5.400000 8.100000 3.9634
5.500000 8.100000 3.9502
5.600000 8.100000 3.9247
5.700000 8.100000 3.8925
5.800000 8.100000 3.8700
5.900000 8.100000 3.8351
6.000000 8.100000 3.8169
6.100000 8.100000 3.7832
6.200000 8.100000 3.7452
6.300000 8.100000 3.7014
6.400000 8.100000 3.6450
6.500000 8.100000 3.6090
6.600000 8.100000 3.5311
6.700000 8.100000 3.3991
6.800000 8.100000 3.2699
6.900000 8.100000 3.2157
7.000000 8.100000 3.1919
7.100000 8.100000 3.2032
7.200000 8.100000 3.1755
7.300000 8.100000 3.0831
7.400000 8.100000 3.0699
7.500000 8.100000 3.1278
7.600000 8.100000 3.2268
7.700000 8.100000 3.3814
7.800000 8.100000 nan
7.900000 8.100000 nan
8.000000 8.100000 nan
8.100000 8.100000 nan
8.200000 8.100000 nan
8.300000 8.100000 nan
8.400000 8.100000 nan
8.500000 8.100000 nan
8.600000 8.100000 nan
8.700000 8.100000 nan
8.800000 8.100000 nan
8.900000 8.100000 nan
9.000000 8.100000 nan
9.100000 8.100000 nan
9.200000 8.100000 nan
9.300000 8.100000 nan
9.400000 8.100000 nan
9.500000 8.100000 nan
9.600000 8.100000 nan
9.700000 8.100000 nan
9.800000 8.100000 nan
9.900000 8.100000 nan
10.000000 8.100000 nan
10.100000 8.100000 nan
10.200000 8.100000 nan
10.300000 8.100000 nan
10.400000 8.100000 nan
10.500000 8.100000 nan
10.600000 8.100000 nan
10.700000 8.100000 nan
10.800000 8.100000 nan
10.900000 8.100000 3.3425
11.000000 8.100000 3.3915
11.100000 8.100000 3.4633
11.200000 8.100000 3.4740
11.300000 8.100000 3.4872
11.400000 8.100000 3.5197
11.500000 8.100000 3.5269
11.600000 8.100000 3.5292
11.700000 8.100000 3.5792
11.800000 8.100000 3.6408
11.900000 8.100000 3.7005
12.000000 8.100000 3.7258
12.100000 8.100000 3.7729
12.200000 8.100000 3.8037
12.300000 8.100000 3.8240
12.400000 8.100000 3.8469
12.500000 8.100000 3.8805
12.600000 8.100000 3.9029
12.700000 8.100000 3.9307
12.800000 8.100000 3.9375
12.900000 8.100000 3.9412
13.000000 8.100000 3.9626
13.100000 8.100000 3.9567
13.200000 8.100000 3.9768
13.300000 8.100000 3.9822
13.400000 8.100000 3.9899
13.500000 8.100000 3.9841
13.600000 8.100000 3.9924
13.700000 8.100000 3.9827
13.800000 8.100000 3.9728
13.900000 8.100000 3.9895
14.000000 8.100000 3.9760
14.100000 8.100000 3.9665
14.200000 8.100000 3.9761
14.300000 8.100000 3.9787
14.400000 8.100000 3.9651
14.500000 8.100000 3.9537
14.600000 8.100000 3.9601
14.700000 8.100000 3.9386
14.800000 8.100000 3.9452
14.900000 8.100000 3.9495
15.000000 8.100000 3.9420
15.100000 8.100000 3.9289
15.200000 8.100000 3.9322
15.300000 8.100000 3.9273
15.400000 8.100000 3.9224
15.500000 8.100000 3.9184
15.600000 8.100000 3.9170
15.700000 8.100000 3.8988
15.800000 8.100000 3.9138
15.900000 8.100000 3.9023
16.000000 8.100000 3.9051
16.100000 8.100000 3.9047
16.200001 8.100000 3.8927
16.299999 8.100000 3.8830
16.400000 8.100000 3.9012
16.500000 8.100000 3.8899
16.600000 8.100000 3.8965
16.700001 8.100000 3.8982
16.799999 8.100000 3.8915
16.900000 8.100000 3.8908
17.000000 8.100000 3.8967
17.100000 8.100000 3.8975
17.200001 8.100000 3.8982
17.299999 8.100000 3.8895
17.400000 8.100000 3.8888
17.500000 8.100000 3.9018
17.600000 8.100000 3.8882
17.700001 8.100000 3.8867
17.799999 8.100000 3.8897
17.900000 8.100000 3.9018
18.000000 8.100000 3.8991
18.100000 8.100000 3.8914
18.200001 8.100000 3.8774
0.000000 8.200000 3.8953
0.100000 8.200000 3.8880
0.200000 8.200000 3.8913
0.300000 8.200000 3.8850
0.400000 8.200000 3.8930
0.500000 8.200000 3.8897
0.600000 8.200000 3.8891
0.700000 8.200000 3.8836
0.800000 8.200000 3.8897
0.900000 8.200000 3.8793
1.000000 8.200000 3.8828
1.100000 8.200000 3.8969
1.200000 8.200000 3.9002
1.300000 8.200000 3.8896
1.400000 8.200000 3.8966
1.500000 8.200000 3.9031
1.600000 8.200000 3.8807
1.700000 8.200000 3.9110
1.800000 8.200000 3.9107
1.900000 8.200000 3.9054
2.000000 8.200000 3.9071
2.100000 8.200000 3.9140
2.200000 8.200000 3.8912
2.300000 8.200000 3.9047
2.400000 8.200000 3.9113
2.500000 8.200000 3.9065
2.600000 8.200000 3.9021
2.700000 8.200000 3.9129
2.800000 8.200000 3.9220
2.900000 8.200000 3.9397
3.000000 8.200000 3.9266
3.100000 8.200000 3.9239
3.200000 8.200000 3.9424
3.300000 8.200000 3.9483
3.400000 8.200000 3.9471
3.500000 8.200000 3.9578
3.600000 8.200000 3.9555
3.700000 8.200000 3.9700
3.800000 8.200000 3.9565
3.900000 8.200000 3.9752
4.000000 8.200000 3.9878
4.100000 8.200000 3.9761
4.200000 8.200000 3.9820
4.300000 8.200000 4.0030
4.400000 8.200000 3.9976
4.500000 8.200000 4.0118
4.600000 8.200000 3.9977
4.700000 8.200000 4.0025
4.800000 8.200000 3.9918
4.900000 8.200000 3.9906
5.000000 8.200000 4.0056
5.100000 8.200000 4.0022
5.200000 8.200000 3.9849
5.300000 8.200000 3.9758
5.400000 8.200000 3.9673
5.500000 8.200000 3.9400
5.600000 8.200000 3.9105
5.700000 8.200000 3.9007
5.800000 8.200000 3.8748
5.900000 8.200000 3.8471
6.000000 8.200000 3.8145
6.100000 8.200000 3.7878
6.200000 8.200000 3.7493
6.300000 8.200000 3.7006
6.400000 8.200000 3.6529
6.500000 8.200000 3.6241
6.600000 8.200000 3.5443
6.700000 8.200000 3.4392
6.800000 8.200000 3.3263
6.900000 8.200000 3.2381
7.000000 8.200000 3.1802
7.100000 8.200000 3.1670
7.200000 8.200000 3.1314
7.300000 8.200000 3.0482
7.400000 8.200000 3.0201
7.500000 8.200000 3.0531
7.600000 8.200000 3.1692
7.700000 8.200000 3.1769
7.800000 8.200000 nan
7.900000 8.200000 nan
8.000000 8.200000 nan
8.100000 8.200000 nan
8.200000 8.200000 nan
8.300000 8.200000 nan
8.400000 8.200000 nan
8.500000 8.200000 nan
8.600000 8.200000 nan
8.700000 8.200000 nan
8.800000 8.200000 nan
8.900000 8.200000 nan
9.000000 8.200000 nan
9.100000 8.200000 nan
9.200000 8.200000 nan
9.300000 8.200000 nan
9.400000 8.200000 nan
9.500000 8.200000 nan
9.600000 8.200000 nan
9.700000 8.200000 nan
9.800000 8.200000 nan
9.900000 8.200000 nan
10.000000 8.200000 nan
10.100000 8.200000 nan
10.200000 8.200000 nan
10.300000 8.200000 nan
10.400000 8.200000 nan
10.500000 8.200000 nan
10.600000 8.200000 nan
10.700000 8.200000 nan
10.800000 8.200000 3.3028
10.900000 8.200000 3.3006
11.000000 8.200000 3.3675
11.100000 8.200000 3.4360
11.200000 8.200000 3.4912
11.300000 8.200000 3.5150
11.400000 8.200000 3.5293
11.500000 8.200000 3.5304
11.600000 8.200000 3.5565
11.700000 8.200000 3.6038
11.800000 8.200000 3.6620
11.900000 8.200000 3.7003
12.000000 8.200000 3.7252
12.100000 8.200000 3.7736
12.200000 8.200000 3.8065
12.300000 8.200000 3.8411
12.400000 8.200000 3.8695
12.500000 8.200000 3.8874
12.600000 8.200000 3.9059
12.700000 8.200000 3.9272
12.800000 8.200000 3.9421
12.900000 8.200000 3.9485
13.000000 8.200000 3.9730
13.100000 8.200000 3.9675
13.200000 8.200000 3.9815
13.300000 8.200000 3.9887
13.400000 8.200000 3.9792
13.500000 8.200000 3.9943
13.600000 8.200000 4.0026
13.700000 8.200000 3.9922
13.800000 8.200000 3.9892
13.900000 8.200000 3.9850
14.000000 8.200000 3.9870
14.100000 8.200000 3.9768
14.200000 8.200000 3.9722
14.300000 8.200000 3.9743
14.400000 8.200000 3.9625
14.500000 8.200000 3.9651
14.600000 8.200000 3.9475
14.700000 8.200000 3.9598
14.800000 8.200000 3.9394
14.900000 8.200000 3.9443
15.000000 8.200000 3.9391
15.100000 8.200000 3.9441
15.200000 8.200000 3.9222
15.300000 8.200000 3.9333
15.400000 8.200000 3.9092
15.500000 8.200000 3.9114
15.600000 8.200000 3.9152
15.700000 8.200000 3.8991
15.800000 8.200000 3.9166
15.900000 8.200000 3.9051
16.000000 8.200000 3.9116
16.100000 8.200000 3.9114
16.200001 8.200000 3.9015
16.299999 8.200000 3.9029
16.400000 8.200000 3.8855
16.500000 8.200000 3.8818
16.600000 8.200000 3.8856
16.700001 8.200000 3.8936
16.799999 8.200000 3.8977
16.900000 8.200000 3.8863
17.000000 8.200000 3.9154
17.100000 8.200000 3.8907
17.200001 8.200000 3.8858
17.299999 8.200000 3.8847
17.400000 8.200000 3.8853
17.500000 8.200000 3.8881
17.600000 8.200000 3.8994
17.700001 8.200000 3.9005
17.799999 8.200000 3.8925
17.900000 8.200000 3.8917
18.000000 8.200000 3.8820
18.100000 8.200000 3.8863
18.200001 8.200000 3.8990
0.000000 8.300000 3.8924
0.100000 8.300000 3.8884
0.200000 8.300000 3.8854
0.300000 8.300000 3.8805
0.400000 8.300000 3.8964
0.500000 8.300000 3.8935
0.600000 8.300000 3.8909
0.700000 8.300000 3.8895
0.800000 8.300000 3.8793
0.900000 8.300000 3.8882
1.000000 8.300000 3.9096
1.100000 8.300000 3.8901
1.200000 8.300000 3.8882
1.300000 8.300000 3.8782
1.400000 8.300000 3.8899
1.500000 8.300000 3.8915
1.600000 8.300000 3.8968
1.700000 8.300000 3.8964
1.800000 8.300000 3.9118
1.900000 8.300000 3.8914
2.000000 8.300000 3.9074
2.100000 8.300000 3.9089
2.200000 8.300000 3.9032
2.300000 8.300000 3.8980
2.400000 8.300000 3.9114
2.500000 8.300000 3.9202
2.600000 8.300000 3.9219
2.700000 8.300000 3.9194
2.800000 8.300000 3.9259
2.900000 8.300000 3.9179
3.000000 8.300000 3.9282
3.100000 8.300000 3.9339
3.200000 8.300000 3.9377
3.300000 8.300000 3.9472
3.400000 8.300000 3.9491
3.500000 8.300000 3.9487
3.600000 8.300000 3.9526
3.700000 8.300000 3.9744
3.800000 8.300000 3.9714
3.900000 8.300000 3.9815
4.000000 8.300000 3.9840
4.100000 8.300000 3.9828
4.200000 8.300000 3.9845
4.300000 8.300000 3.9877
4.400000 8.300000 4.0045
4.500000 8.300000 4.0009
4.600000 8.300000 4.0042
4.700000 8.300000 4.0128
4.800000 8.300000 4.0075
4.900000 8.300000 4.0039
5.000000 8.300000 4.0016
5.100000 8.300000 4.0104
5.200000 8.300000 3.9743
5.300000 8.300000 3.9728
5.400000 8.300000 3.9658
5.500000 8.300000 3.9555
5.600000 8.300000 3.9304
5.700000 8.300000 3.9083
5.800000 8.300000 3.8878
5.900000 8.300000 3.8488
6.000000 8.300000 3.8317
6.100000 8.300000 3.7784
6.200000 8.300000 3.7519
6.300000 8.300000 3.7093
6.400000 8.300000 3.6599
6.500000 8.300000 3.6242
6.600000 8.300000 3.5745
6.700000 8.300000 3.4799
6.800000 8.300000 3.3900
6.900000 8.300000 3.2725
7.000000 8.300000 3.1920
7.100000 8.300000 3.1452
7.200000 8.300000 3.1208
7.300000 8.300000 3.0495
7.400000 8.300000 3.0086
7.500000 8.300000 3.0435
7.600000 8.300000 3.0366
7.700000 8.300000 2.9548
7.800000 8.300000 2.9755
7.900000 8.300000 nan
8.000000 8.300000 nan
8.100000 8.300000 nan
8.200000 8.300000 nan
8.300000 8.300000 nan
8.400000 8.300000 nan
8.500000 8.300000 nan
8.600000 8.300000 nan
8.700000 8.300000 nan
8.800000 8.300000 nan
8.900000 8.300000 nan
9.000000 8.300000 nan
9.100000 8.300000 nan
9.200000 8.300000 nan
9.300000 8.300000 nan
9.400000 8.300000 nan
9.500000 8.300000 nan
9.600000 8.300000 nan
9.700000 8.300000 nan
9.800000 8.300000 nan
9.900000 8.300000 nan
10.000000 8.300000 nan
10.100000 8.300000 nan
10.200000 8.300000 nan
10.300000 8.300000 nan
10.400000 8.300000 nan
10.500000 8.300000 nan
10.600000 8.300000 nan
10.700000 8.300000 nan
10.800000 8.300000 3.2516
10.900000 8.300000 3.2810
11.000000 8.300000 3.3797
11.100000 8.300000 3.4713
11.200000 8.300000 3.5057
11.300000 8.300000 3.5268
11.400000 8.300000 3.5280
11.500000 8.300000 3.5321
11.600000 8.300000 3.5820
11.700000 8.300000 3.6294
11.800000 8.300000 3.6727
11.900000 8.300000 3.7196
12.000000 8.300000 3.7397
12.100000 8.300000 3.8032
12.200000 8.300000 3.8403
12.300000 8.300000 3.8635
12.400000 8.300000 3.8671
12.500000 8.300000 3.8923
12.600000 8.300000 3.9115
12.700000 8.300000 3.9381
12.800000 8.300000 3.9567
12.900000 8.300000 3.9502
13.000000 8.300000 3.9721
13.100000 8.300000 3.9815
13.200000 8.300000 3.9847
13.300000 8.300000 3.9956
13.400000 8.300000 4.0009
13.500000 8.300000 3.9921
13.600000 8.300000 3.9767
13.700000 8.300000 3.9949
13.800000 8.300000 3.9919
13.900000 8.300000 3.9938
14.000000 8.300000 4.0031
14.100000 8.300000 3.9761
14.200000 8.300000 3.9756
14.300000 8.300000 3.9683
14.400000 8.300000 3.9679
14.500000 8.300000 3.9585
14.600000 8.300000 3.9653
14.700000 8.300000 3.9451
14.800000 8.300000 3.9472
14.900000 8.300000 3.9336
15.000000 8.300000 3.9370
15.100000 8.300000 3.9387
15.200000 8.300000 3.9283
15.300000 8.300000 3.9264
15.400000 8.300000 3.9214
15.500000 8.300000 3.9111
15.600000 8.300000 3.9085
15.700000 8.300000 3.9081
15.800000 8.300000 3.9063
15.900000 8.300000 3.9096
16.000000 8.300000 3.9013
16.100000 8.300000 3.9049
16.200001 8.300000 3.8985
16.299999 8.300000 3.8987
16.400000 8.300000 3.8995
16.500000 8.300000 3.9069
16.600000 8.300000 3.9086
16.700001 8.300000 3.8953
16.799999 8.300000 3.8893
16.900000 8.300000 3.8886
17.000000 8.300000 3.8862
17.100000 8.300000 3.8830
17.200001 8.300000 3.8843
17.299999 8.300000 3.8866
17.400000 8.300000 3.8953
17.500000 8.300000 3.8895
17.600000 8.300000 3.9057
17.700001 8.300000 3.8902
17.799999 8.300000 3.8924
17.900000 8.300000 3.9001
18.000000 8.300000 3.8893
18.100000 8.300000 3.8866
18.200001 8.300000 3.9045
0.000000 8.400000 3.8785
0.100000 8.400000 3.8902
0.200000 8.400000 3.8840
0.300000 8.400000 3.8943
0.400000 8.400000 3.8921
0.500000 8.400000 3.9009
0.600000 8.400000 3.8860
0.700000 8.400000 3.8898
0.800000 8.400000 3.8950
0.900000 8.400000 3.8881
1.000000 8.400000 3.8914
1.100000 8.400000 3.8769
1.200000 8.400000 3.8787
1.300000 8.400000 3.8939
1.400000 8.400000 3.8871
1.500000 8.400000 3.9089
1.600000 8.400000 3.9066
1.700000 8.400000 3.8986
1.800000 8.400000 3.8873
1.900000 8.400000 3.8985
2.000000 8.400000 3.9022
2.100000 8.400000 3.9042
2.200000 8.400000 3.9050
2.300000 8.400000 3.9176
2.400000 8.400000 3.9041
2.500000 8.400000 3.9077
2.600000 8.400000 3.9065
2.700000 8.400000 3.9130
2.800000 8.400000 3.9171
2.900000 8.400000 3.9309
3.000000 8.400000 3.9361
3.100000 8.400000 3.9220
3.200000 8.400000 3.9358
3.300000 8.400000 3.9434
3.400000 8.400000 3.9545
3.500000 8.400000 3.9575
3.600000 8.400000 3.9686
3.700000 8.400000 3.9617
3.800000 8.400000 3.9675
3.900000 8.400000 3.9798
4.000000 8.400000 3.9827
4.100000 8.400000 3.9819
4.200000 8.400000 3.9916
4.300000 8.400000 3.9817
4.400000 8.400000 4.0113
4.500000 8.400000 4.0141
4.600000 8.400000 4.0034
4.700000 8.400000 3.9986
4.800000 8.400000 3.9932
4.900000 8.400000 4.0069
5.000000 8.400000 3.9944
5.100000 8.400000 3.9979
5.200000 8.400000 3.9957
5.300000 8.400000 3.9786
5.400000 8.400000 3.9429
5.500000 8.400000 3.9516
5.600000 8.400000 3.9375
5.700000 8.400000 3.9186
5.800000 8.400000 3.8947
5.900000 8.400000 3.8734
6.000000 8.400000 3.8291
6.100000 8.400000 3.7936
6.200000 8.400000 3.7531
6.300000 8.400000 3.7264
6.400000 8.400000 3.6740
6.500000 8.400000 3.6485
6.600000 8.400000 3.5726
6.700000 8.400000 3.5013
6.800000 8.400000 3.4162
6.900000 8.400000 3.3093
7.000000 8.400000 3.2242
7.100000 8.400000 3.1628
7.200000 8.400000 3.1314
7.300000 8.400000 3.0920
7.400000 8.400000 3.0729
7.500000 8.400000 3.0464
7.600000 8.400000 2.9596
7.700000 8.400000 2.8679
7.800000 8.400000 2.8434
7.900000 8.400000 2.8354
8.000000 8.400000 nan
8.100000 8.400000 nan
8.200000 8.400000 nan
8.300000 8.400000 nan
8.400000 8.400000 nan
8.500000 8.400000 nan
8.600000 8.400000 nan
8.700000 8.400000 nan
8.800000 8.400000 nan
8.900000 8.400000 nan
9.000000 8.400000 nan
9.100000 8.400000 nan
9.200000 8.400000 nan
9.300000 8.400000 nan
9.400000 8.400000 nan
9.500000 8.400000 nan
9.600000 8.400000 nan
9.700000 8.400000 nan
9.800000 8.400000 nan
9.900000 8.400000 nan
10.000000 8.400000 nan
10.100000 8.400000 nan
10.200000 8.400000 nan
10.300000 8.400000 nan
10.400000 8.400000 nan
10.500000 8.400000 3.1159
10.600000 8.400000 2.9987
10.700000 8.400000 3.1319
10.800000 8.400000 3.2757
10.900000 8.400000 3.3376
11.000000 8.400000 3.4103
11.100000 8.400000 3.4792
11.200000 8.400000 3.4994
11.300000 8.400000 3.4906
11.400000 8.400000 3.4980
11.500000 8.400000 3.5197
11.600000 8.400000 3.5849
11.700000 8.400000 3.6382
11.800000 8.400000 3.6947
11.900000 8.400000 3.7460
12.000000 8.400000 3.7749
12.100000 8.400000 3.8021
12.200000 8.400000 3.8349
12.300000 8.400000 3.8556
12.400000 8.400000 3.8884
12.500000 8.400000 3.9043
12.600000 8.400000 3.9301
12.700000 8.400000 3.9233
12.800000 8.400000 3.9569
12.900000 8.400000 3.9701
13.000000 8.400000 3.9615
13.100000 8.400000 3.9808
13.200000 8.400000 3.9982
13.300000 8.400000 3.9918
13.400000 8.400000 3.9859
13.500000 8.400000 3.9966
13.600000 8.400000 3.9928
13.700000 8.400000 4.0030
13.800000 8.400000 3.9950
13.900000 8.400000 3.9963
14.000000 8.400000 3.9921
14.100000 8.400000 3.9838
14.200000 8.400000 3.9846
14.300000 8.400000 3.9820
14.400000 8.400000 3.9675
14.500000 8.400000 3.9551
14.600000 8.400000 3.9562
14.700000 8.400000 3.9596
14.800000 8.400000 3.9427
14.900000 8.400000 3.9431
15.000000 8.400000 3.9355
15.100000 8.400000 3.9479
15.200000 8.400000 3.9296
15.300000 8.400000 3.9296
15.400000 8.400000 3.9153
15.500000 8.400000 3.9133
15.600000 8.400000 3.9111
15.700000 8.400000 3.9129
15.800000 8.400000 3.9107
15.900000 8.400000 3.8885
16.000000 8.400000 3.8975
16.100000 8.400000 3.9093
16.200001 8.400000 3.8973
16.299999 8.400000 3.9138
16.400000 8.400000 3.8967
16.500000 8.400000 3.8929
16.600000 8.400000 3.8953
16.700001 8.400000 3.8914
16.799999 8.400000 3.8868
16.900000 8.400000 3.9026
17.000000 8.400000 3.8714
17.100000 8.400000 3.8911
17.200001 8.400000 3.8837
17.299999 8.400000 3.8953
17.400000 8.400000 3.8950
17.500000 8.400000 3.8985
17.600000 8.400000 3.8832
17.700001 8.400000 3.8994
17.799999 8.400000 3.8935
17.900000 8.400000 3.8890
18.000000 8.400000 3.8801
18.100000 8.400000 3.8770
18.200001 8.400000 3.8864
0.000000 8.500000 3.8875
0.100000 8.500000 3.8789
0.200000 8.500000 3.8859
0.300000 8.500000 3.8870
0.400000 8.500000 3.8979
0.500000 8.500000 3.8934
0.600000 8.500000 3.8920
0.700000 8.500000 3.8827
0.800000 8.500000 3.8825
0.900000 8.500000 3.8871
1.000000 8.500000 3.8890
1.100000 8.500000 3.8965
1.200000 8.500000 3.8890
1.300000 8.500000 3.9049
1.400000 8.500000 3.8881
1.500000 8.500000 3.8826
1.600000 8.500000 3.8954
1.700000 8.500000 3.9068
1.800000 8.500000 3.8925
1.900000 8.500000 3.8966
2.000000 8.500000 3.8959
2.100000 8.500000 3.9055
2.200000 8.500000 3.9175
2.300000 8.500000 3.8983
2.400000 8.500000 3.9026
2.500000 8.500000 3.9086
2.600000 8.500000 3.9090
2.700000 8.500000 3.9132
2.800000 8.500000 3.9198
2.900000 8.500000 3.9172
3.000000 8.500000 3.9369
3.100000 8.500000 3.9329
3.200000 8.500000 3.9590
3.300000 8.500000 3.9295
3.400000 8.500000 3.9472
3.500000 8.500000 3.9673
3.600000 8.500000 3.9532
3.700000 8.500000 3.9618
3.800000 8.500000 3.9757
3.900000 8.500000 3.9793
4.000000 8.500000 3.9836
4.100000 8.500000 3.9847
4.200000 8.500000 3.9729
4.300000 8.500000 4.0016
4.400000 8.500000 4.0030
4.500000 8.500000 3.9993
4.600000 8.500000 4.0098
4.700000 8.500000 4.0086
4.800000 8.500000 4.0065
4.900000 8.500000 4.0125
5.000000 8.500000 4.0057
5.100000 8.500000 3.9894
5.200000 8.500000 3.9899
5.300000 8.500000 3.9775
5.400000 8.500000 3.9572
5.500000 8.500000 3.9446
5.600000 8.500000 3.9418
5.700000 8.500000 3.9319
5.800000 8.500000 3.9009
5.900000 8.500000 3.8718
6.000000 8.500000 3.8309
6.100000 8.500000 3.7795
6.200000 8.500000 3.7533
6.300000 8.500000 3.7433
6.400000 8.500000 3.6861
6.500000 8.500000 3.6426
6.600000 8.500000 3.5777
6.700000 8.500000 3.4899
6.800000 8.500000 3.4186
6.900000 8.500000 3.3706
7.000000 8.500000 3.3072
7.100000 8.500000 3.2274
7.200000 8.500000 3.1716
7.300000 8.500000 3.1215
7.400000 8.500000 3.1037
7.500000 8.500000 3.0766
7.600000 8.500000 2.9795
7.700000 8.500000 2.8510
7.800000 8.500000 2.7938
7.900000 8.500000 2.8524
8.000000 8.500000 2.8905
8.100000 8.500000 3.0089
8.200000 8.500000 nan
8.300000 8.500000 nan
8.400000 8.500000 nan
8.500000 8.500000 nan
8.600000 8.500000 nan
8.700000 8.500000 nan
8.800000 8.500000 nan
8.900000 8.500000 nan
9.000000 8.500000 nan
9.100000 8.500000 nan
9.200000 8.500000 nan
9.300000 8.500000 nan
9.400000 8.500000 nan
9.500000 8.500000 nan
9.600000 8.500000 nan
9.700000 8.500000 nan
9.800000 8.500000 nan
9.900000 8.500000 2.9344
10.000000 8.500000 2.9960
10.100000 8.500000 3.0312
10.200000 8.500000 3.0874
10.300000 8.500000 3.1497
10.400000 8.500000 3.1010
10.500000 8.500000 2.9472
10.600000 8.500000 2.9524
10.700000 8.500000 3.0853
10.800000 8.500000 3.2704
10.900000 8.500000 3.3347
11.000000 8.500000 3.3948
11.100000 8.500000 3.4370
11.200000 8.500000 3.4316
11.300000 8.500000 3.4377
11.400000 8.500000 3.4627
11.500000 8.500000 3.5188
11.600000 8.500000 3.6104
11.700000 8.500000 3.6660
11.800000 8.500000 3.7140
11.900000 8.500000 3.7570
12.000000 8.500000 3.7886
12.100000 8.500000 3.8194
12.200000 8.500000 3.8185
12.300000 8.500000 3.8731
12.400000 8.500000 3.8747
12.500000 8.500000 3.9015
12.600000 8.500000 3.9375
12.700000 8.500000 3.9490
12.800000 8.500000 3.9527
12.900000 8.500000 3.9783
13.000000 8.500000 3.9814
13.100000 8.500000 3.9871
13.200000 8.500000 3.9805
13.300000 8.500000 3.9847
13.400000 8.500000 3.9998
13.500000 8.500000 3.9972
13.600000 8.500000 3.9954
13.700000 8.500000 4.0019
13.800000 8.500000 3.9869
13.900000 8.500000 3.9959
14.000000 8.500000 3.9804
14.100000 8.500000 3.9825
14.200000 8.500000 3.9823
14.300000 8.500000 3.9713
14.400000 8.500000 3.9685
14.500000 8.500000 3.9622
14.600000 8.500000 3.9625
14.700000 8.500000 3.9549
14.800000 8.500000 3.9469
14.900000 8.500000 3.9377
15.000000 8.500000 3.9322
15.100000 8.500000 3.9298
15.200000 8.500000 3.9305
15.300000 8.500000 3.9175
15.400000 8.500000 3.9217
15.500000 8.500000 3.9264
15.600000 8.500000 3.9035
15.700000 8.500000 3.9212
15.800000 8.500000 3.9050
15.900000 8.500000 3.9123
16.000000 8.500000 3.9004
16.100000 8.500000 3.9251
16.200001 8.500000 3.8937
16.299999 8.500000 3.9077
16.400000 8.500000 3.8932
16.500000 8.500000 3.8887
16.600000 8.500000 3.9025
16.700001 8.500000 3.8880
16.799999 8.500000 3.8938
16.900000 8.500000 3.8989
17.000000 8.500000 3.8773
17.100000 8.500000 3.8866
17.200001 8.500000 3.8781
17.299999 8.500000 3.8885
17.400000 8.500000 3.8990
17.500000 8.500000 3.8864
17.600000 8.500000 3.8934
17.700001 8.500000 3.8984
17.799999 8.500000 3.8937
17.900000 8.500000 3.8901
18.000000 8.500000 3.8951
18.100000 8.500000 3.9020
18.200001 8.500000 3.9064
0.000000 8.600000 3.8965
0.100000 8.600000 3.8995
0.200000 8.600000 3.8874
0.300000 8.600000 3.8871
0.400000 8.600000 3.8918
0.500000 8.600000 3.8941
0.600000 8.600000 3.8908
0.700000 8.600000 3.8941
0.800000 8.600000 3.8789
0.900000 8.600000 3.8979
1.000000 8.600000 3.8908
1.100000 8.600000 3.8978
1.200000 8.600000 3.8911
1.300000 8.600000 3.8906
1.400000 8.600000 3.8922
1.500000 8.600000 3.8958
1.600000 8.600000 3.9044
1.700000 8.600000 3.8946
1.800000 8.600000 3.8960
1.900000 8.600000 3.9030
2.000000 8.600000 3.8919
2.100000 8.600000 3.9100
2.200000 8.600000 3.9013
2.300000 8.600000 3.9074
2.400000 8.600000 3.9076
2.500000 8.600000 3.9139
2.600000 8.600000 3.9211
2.700000 8.600000 3.9269
2.800000 8.600000 3.9196
2.900000 8.600000 3.9211
3.000000 8.600000 3.9294
3.100000 8.600000 3.9429
3.200000 8.600000 3.9281
3.300000 8.600000 3.9454
3.400000 8.600000 3.9642
3.500000 8.600000 3.9544
3.600000 8.600000 3.9586
3.700000 8.600000 3.9696
3.800000 8.600000 3.9671
3.900000 8.600000 3.9730
4.000000 8.600000 3.9799
4.100000 8.600000 3.9954
4.200000 8.600000 3.9908
4.300000 8.600000 4.0006
4.400000 8.600000 4.0057
4.500000 8.600000 4.0003
4.600000 8.600000 4.0144
4.700000 8.600000 4.0057
4.800000 8.600000 3.9982
4.900000 8.600000 4.0045
5.000000 8.600000 4.0024
5.100000 8.600000 3.9922
5.200000 8.600000 3.9753
5.300000 8.600000 3.9746
5.400000 8.600000 3.9804
5.500000 8.600000 3.9504
5.600000 8.600000 3.9374
5.700000 8.600000 3.9241
5.800000 8.600000 3.8958
5.900000 8.600000 3.8697
6.000000 8.600000 3.8335
6.100000 8.600000 3.8070
6.200000 8.600000 3.7719
6.300000 8.600000 3.7276
6.400000 8.600000 3.6937
6.500000 8.600000 3.6559
6.600000 8.600000 3.5959
6.700000 8.600000 3.5202
6.800000 8.600000 3.4618
6.900000 8.600000 3.4064
7.000000 8.600000 3.3490
7.100000 8.600000 3.2762
7.200000 8.600000 3.2154
7.300000 8.600000 3.1373
7.400000 8.600000 3.0823
7.500000 8.600000 3.0377
7.600000 8.600000 3.0190
7.700000 8.600000 2.9653
7.800000 8.600000 2.8695
7.900000 8.600000 2.8343
8.000000 8.600000 2.8088
8.100000 8.600000 2.8744
8.200000 8.600000 2.8376
8.300000 8.600000 nan
8.400000 8.600000 nan
8.500000 8.600000 nan
8.600000 8.600000 nan
8.700000 8.600000 nan
8.800000 8.600000 nan
8.900000 8.600000 nan
9.000000 8.600000 nan
9.100000 8.600000 nan
9.200000 8.600000 nan
9.300000 8.600000 nan
9.400000 8.600000 nan
9.500000 8.600000 nan
[truncated: 460,777 more chars]
