# Supplementary material for: Phospholipids are imported into mitochondria by VDAC, a dimeric beta barrel scramblase
Source: Nat Commun. 2023 Dec 8;14:8115. doi: 10.1038/s41467-023-43570-y (PMC10709637; doi:10.1038/s41467-023-43570-y)
Supplement: Supplementary file 6 — Source Data [file 41467_2023_43570_MOESM6_ESM.zip › FIg S8/figs8-g/dimer-1-star_thickness.dat]

# Generated with memthick (C Membrane Thickness Calculator) v2022/06/25
# Command line: memthick -f traj_joined.xtc -c eq5.gro -x -2.8 22.4 -y -5.2 19.9 -a 100 
# See average membrane thickness at the end of this file.
@ xfontsize 14
@ yfontsize 14
@ zfontsize 14
@ xticksfontsize 12
@ yticksfontsize 12
@ zticksfontsize 12
@ titlefontsize 20
@ title dimer-1*
@ xrange 0.0 12.0
@ yrange 0.0 12.0
@ zrange 1.0 4.0
@ xlabel x coordinate [nm]
@ ylabel y coordinate [nm]
@ zlabel membrane thickness [nm]
$ type colorbar
$ colormap rainbow
-6.0 -8.7 nan 
-5.9 -8.7 nan 
-5.800000000000001 -8.7 nan 
-5.7 -8.7 nan 
-5.6 -8.7 nan 
-5.5 -8.7 nan 
-5.4 -8.7 nan 
-5.300000000000001 -8.7 nan 
-5.2 -8.7 nan 
-5.1 -8.7 nan 
-5.0 -8.7 nan 
-4.9 -8.7 nan 
-4.800000000000001 -8.7 nan 
-4.7 -8.7 nan 
-4.6 -8.7 nan 
-4.5 -8.7 nan 
-4.4 -8.7 nan 
-4.300000000000001 -8.7 nan 
-4.2 -8.7 nan 
-4.1000000000000005 -8.7 nan 
-4.0 -8.7 nan 
-3.9000000000000004 -8.7 nan 
-3.8000000000000003 -8.7 nan 
-3.7 -8.7 nan 
-3.6 -8.7 nan 
-3.5 -8.7 nan 
-3.4000000000000004 -8.7 nan 
-3.3000000000000003 -8.7 nan 
-3.2 -8.7 nan 
-3.1 -8.7 nan 
-3.0 -8.7 nan 
-2.9000000000000004 -8.7 nan 
-2.8000000000000003 -8.7 nan 
-2.7 -8.7 nan 
-2.6 -8.7 nan 
-2.5 -8.7 nan 
-2.4000000000000004 -8.7 nan 
-2.3000000000000003 -8.7 nan 
-2.2 -8.7 nan 
-2.1 -8.7 nan 
-2.0 -8.7 nan 
-1.9000000000000001 -8.7 nan 
-1.8000000000000003 -8.7 nan 
-1.7000000000000002 -8.7 nan 
-1.6 -8.7 nan 
-1.5000000000000002 -8.7 nan 
-1.4000000000000001 -8.7 nan 
-1.3000000000000003 -8.7 nan 
-1.2000000000000002 -8.7 nan 
-1.1 -8.7 nan 
-1.0 -8.7 nan 
-0.9000000000000004 -8.7 nan 
-0.8000000000000003 -8.7 nan 
-0.7000000000000002 -8.7 nan 
-0.6000000000000001 -8.7 nan 
-0.5 -8.7 nan 
-0.40000000000000036 -8.7 nan 
-0.30000000000000027 -8.7 nan 
-0.20000000000000018 -8.7 nan 
-0.10000000000000009 -8.7 nan 
0.0 -8.7 nan 
0.09999999999999964 -8.7 nan 
0.19999999999999973 -8.7 nan 
0.2999999999999998 -8.7 nan 
0.3999999999999999 -8.7 nan 
0.5 -8.7 nan 
0.5999999999999996 -8.7 nan 
0.6999999999999997 -8.7 nan 
0.7999999999999998 -8.7 nan 
0.8999999999999995 -8.7 nan 
1.0 -8.7 nan 
1.0999999999999996 -8.7 nan 
1.2000000000000002 -8.7 nan 
1.2999999999999998 -8.7 nan 
1.3999999999999995 -8.7 nan 
1.5 -8.7 nan 
1.5999999999999996 -8.7 nan 
1.7000000000000002 -8.7 nan 
1.7999999999999998 -8.7 nan 
1.8999999999999995 -8.7 nan 
2.0 -8.7 nan 
2.0999999999999996 -8.7 nan 
2.2 -8.7 nan 
2.3 -8.7 nan 
2.399999 -8.7 nan 
2.5 -8.7 nan 
2.5999999999999996 -8.7 nan 
2.7 -8.7 nan 
2.8 -8.7 nan 
2.899999 -8.7 nan 
3.0 -8.7 nan 
3.0999999999999996 -8.7 nan 
3.2 -8.7 nan 
3.3 -8.7 nan 
3.399999 -8.7 nan 
3.5 -8.7 nan 
3.5999999999999996 -8.7 nan 
3.7 -8.7 nan 
3.8 -8.7 nan 
3.899999 -8.7 nan 
4.0 -8.7 nan 
4.1 -8.7 nan 
4.2 -8.7 nan 
4.3 -8.7 nan 
4.399999 -8.7 nan 
4.5 -8.7 nan 
4.6 -8.7 nan 
4.7 -8.7 nan 
4.8 -8.7 nan 
4.899999 -8.7 nan 
4.999999999999999 -8.7 nan 
5.1000000000000005 -8.7 3.8684 
5.2 -8.7 nan 
5.3 -8.7 3.8752 
5.399999 -8.7 3.8668 
5.499999999999999 -8.7 3.8903 
5.6000000000000005 -8.7 nan 
5.7 -8.7 3.8714 
5.8 -8.7 nan 
5.899999 -8.7 3.9001 
5.999999999999999 -8.7 3.9485 
6.1000000000000005 -8.7 3.8804 
6.2 -8.7 3.9222 
6.3 -8.7 3.8026 
6.399999 -8.7 3.8504 
6.499999999999999 -8.7 3.9473 
6.6000000000000005 -8.7 3.8735 
6.7 -8.7 3.7769 
6.8 -8.7 3.8776 
6.899999 -8.7 3.8749 
6.999999999999999 -8.7 3.8687 
7.1000000000000005 -8.7 3.8795 
7.2 -8.7 3.9123 
7.3 -8.7 3.8515 
7.399999 -8.7 3.9544 
7.499999999999999 -8.7 3.8711 
7.6000000000000005 -8.7 3.8498 
7.7 -8.7 3.9317 
7.8 -8.7 3.8376 
7.899999 -8.7 3.8166 
7.999999999999999 -8.7 nan 
8.100000000000001 -8.7 3.9374 
8.2 -8.7 3.7739 
8.3 -8.7 3.8165 
8.399999000000001 -8.7 nan 
8.5 -8.7 3.9528 
8.600000000000001 -8.7 nan 
8.7 -8.7 nan 
8.8 -8.7 nan 
8.899999000000001 -8.7 nan 
9.0 -8.7 nan 
9.100000000000001 -8.7 nan 
9.2 -8.7 nan 
9.3 -8.7 nan 
9.399999000000001 -8.7 nan 
9.5 -8.7 nan 
9.600000000000001 -8.7 nan 
9.7 -8.7 nan 
9.8 -8.7 nan 
9.899999000000001 -8.7 nan 
10.0 -8.7 nan 
10.100000000000001 -8.7 nan 
10.200001 -8.7 nan 
10.299999 -8.7 nan 
10.399999000000001 -8.7 nan 
10.5 -8.7 nan 
10.600000000000001 -8.7 nan 
10.700001 -8.7 nan 
10.799999 -8.7 nan 
10.899999000000001 -8.7 nan 
11.0 -8.7 nan 
11.100000000000001 -8.7 nan 
11.200001 -8.7 nan 
11.299999 -8.7 nan 
11.399999000000001 -8.7 nan 
11.5 -8.7 nan 
11.600000000000001 -8.7 nan 
11.700001 -8.7 nan 
11.799999 -8.7 nan 
11.899999000000001 -8.7 nan 
12.0 -8.7 nan 
12.100000000000001 -8.7 nan 
12.200001 -8.7 nan 
12.299999 -8.7 nan 
12.399999000000001 -8.7 nan 
12.5 -8.7 nan 
12.600000000000001 -8.7 nan 
12.700001 -8.7 nan 
12.799999 -8.7 nan 
12.900000000000002 -8.7 nan 
13.000001000000001 -8.7 nan 
13.100001000000002 -8.7 nan 
13.200002000000001 -8.7 nan 
13.3 -8.7 nan 
13.400000000000002 -8.7 nan 
13.500001000000001 -8.7 nan 
13.600001000000002 -8.7 nan 
13.700002000000001 -8.7 nan 
13.8 -8.7 nan 
13.900000000000002 -8.7 nan 
14.000001000000001 -8.7 nan 
14.100001000000002 -8.7 nan 
14.200002000000001 -8.7 nan 
14.3 -8.7 nan 
14.400000000000002 -8.7 nan 
14.500001000000001 -8.7 nan 
14.600001000000002 -8.7 nan 
14.700002000000001 -8.7 nan 
14.8 -8.7 nan 
14.900000000000002 -8.7 nan 
15.000001000000001 -8.7 nan 
15.100001000000002 -8.7 nan 
15.200002000000001 -8.7 nan 
15.3 -8.7 nan 
15.400000000000002 -8.7 nan 
15.500001000000001 -8.7 nan 
15.600001000000002 -8.7 nan 
15.700002000000001 -8.7 nan 
15.8 -8.7 nan 
15.900000000000002 -8.7 nan 
16.000001 -8.7 nan 
16.100001000000002 -8.7 nan 
16.200002 -8.7 nan 
16.3 -8.7 nan 
16.400000000000002 -8.7 nan 
16.500001 -8.7 nan 
16.600001000000002 -8.7 nan 
16.700002 -8.7 nan 
16.8 -8.7 nan 
16.900000000000002 -8.7 nan 
17.000001 -8.7 nan 
17.100001000000002 -8.7 nan 
17.200002 -8.7 nan 
17.3 -8.7 nan 
17.400000000000002 -8.7 nan 
17.500001 -8.7 nan 
17.600001000000002 -8.7 nan 
17.700002 -8.7 nan 
17.8 -8.7 nan 
17.900000000000002 -8.7 nan 
18.000001 -8.7 nan 
18.100001000000002 -8.7 nan 
18.200002 -8.7 nan 
18.3 -8.7 nan 
18.400000000000002 -8.7 nan 
18.500001 -8.7 nan 
18.600001000000002 -8.7 nan 
18.700002 -8.7 nan 
18.8 -8.7 nan 
18.900000000000002 -8.7 nan 
19.000001 -8.7 nan 
19.100001000000002 -8.7 nan 
19.200002 -8.7 nan 
-6.0 -8.6 nan 
-5.9 -8.6 nan 
-5.800000000000001 -8.6 nan 
-5.7 -8.6 nan 
-5.6 -8.6 nan 
-5.5 -8.6 nan 
-5.4 -8.6 nan 
-5.300000000000001 -8.6 nan 
-5.2 -8.6 nan 
-5.1 -8.6 nan 
-5.0 -8.6 nan 
-4.9 -8.6 nan 
-4.800000000000001 -8.6 nan 
-4.7 -8.6 nan 
-4.6 -8.6 nan 
-4.5 -8.6 nan 
-4.4 -8.6 nan 
-4.300000000000001 -8.6 nan 
-4.2 -8.6 nan 
-4.1000000000000005 -8.6 nan 
-4.0 -8.6 nan 
-3.9000000000000004 -8.6 nan 
-3.8000000000000003 -8.6 nan 
-3.7 -8.6 nan 
-3.6 -8.6 nan 
-3.5 -8.6 nan 
-3.4000000000000004 -8.6 nan 
-3.3000000000000003 -8.6 nan 
-3.2 -8.6 nan 
-3.1 -8.6 nan 
-3.0 -8.6 nan 
-2.9000000000000004 -8.6 nan 
-2.8000000000000003 -8.6 nan 
-2.7 -8.6 nan 
-2.6 -8.6 nan 
-2.5 -8.6 nan 
-2.4000000000000004 -8.6 nan 
-2.3000000000000003 -8.6 nan 
-2.2 -8.6 nan 
-2.1 -8.6 nan 
-2.0 -8.6 nan 
-1.9000000000000001 -8.6 nan 
-1.8000000000000003 -8.6 nan 
-1.7000000000000002 -8.6 nan 
-1.6 -8.6 nan 
-1.5000000000000002 -8.6 nan 
-1.4000000000000001 -8.6 nan 
-1.3000000000000003 -8.6 nan 
-1.2000000000000002 -8.6 nan 
-1.1 -8.6 nan 
-1.0 -8.6 nan 
-0.9000000000000004 -8.6 nan 
-0.8000000000000003 -8.6 nan 
-0.7000000000000002 -8.6 nan 
-0.6000000000000001 -8.6 nan 
-0.5 -8.6 nan 
-0.40000000000000036 -8.6 nan 
-0.30000000000000027 -8.6 nan 
-0.20000000000000018 -8.6 nan 
-0.10000000000000009 -8.6 nan 
0.0 -8.6 nan 
0.09999999999999964 -8.6 nan 
0.19999999999999973 -8.6 nan 
0.2999999999999998 -8.6 nan 
0.3999999999999999 -8.6 nan 
0.5 -8.6 nan 
0.5999999999999996 -8.6 nan 
0.6999999999999997 -8.6 nan 
0.7999999999999998 -8.6 nan 
0.8999999999999995 -8.6 nan 
1.0 -8.6 nan 
1.0999999999999996 -8.6 nan 
1.2000000000000002 -8.6 nan 
1.2999999999999998 -8.6 nan 
1.3999999999999995 -8.6 nan 
1.5 -8.6 nan 
1.5999999999999996 -8.6 nan 
1.7000000000000002 -8.6 nan 
1.7999999999999998 -8.6 nan 
1.8999999999999995 -8.6 nan 
2.0 -8.6 nan 
2.0999999999999996 -8.6 nan 
2.2 -8.6 nan 
2.3 -8.6 nan 
2.399999 -8.6 nan 
2.5 -8.6 nan 
2.5999999999999996 -8.6 nan 
2.7 -8.6 nan 
2.8 -8.6 nan 
2.899999 -8.6 nan 
3.0 -8.6 nan 
3.0999999999999996 -8.6 nan 
3.2 -8.6 nan 
3.3 -8.6 nan 
3.399999 -8.6 nan 
3.5 -8.6 nan 
3.5999999999999996 -8.6 nan 
3.7 -8.6 nan 
3.8 -8.6 3.8784 
3.899999 -8.6 nan 
4.0 -8.6 nan 
4.1 -8.6 nan 
4.2 -8.6 3.9177 
4.3 -8.6 3.8630 
4.399999 -8.6 3.9557 
4.5 -8.6 3.8997 
4.6 -8.6 3.8449 
4.7 -8.6 3.8645 
4.8 -8.6 3.7966 
4.899999 -8.6 3.7985 
4.999999999999999 -8.6 3.8680 
5.1000000000000005 -8.6 3.8106 
5.2 -8.6 3.8768 
5.3 -8.6 3.8160 
5.399999 -8.6 3.8751 
5.499999999999999 -8.6 3.9103 
5.6000000000000005 -8.6 3.8845 
5.7 -8.6 3.8826 
5.8 -8.6 3.9151 
5.899999 -8.6 3.9579 
5.999999999999999 -8.6 3.8789 
6.1000000000000005 -8.6 3.8611 
6.2 -8.6 3.8990 
6.3 -8.6 3.8905 
6.399999 -8.6 3.9547 
6.499999999999999 -8.6 3.9337 
6.6000000000000005 -8.6 3.8905 
6.7 -8.6 3.8677 
6.8 -8.6 3.8607 
6.899999 -8.6 3.8817 
6.999999999999999 -8.6 3.8786 
7.1000000000000005 -8.6 3.8667 
7.2 -8.6 3.8919 
7.3 -8.6 3.9096 
7.399999 -8.6 3.8713 
7.499999999999999 -8.6 3.8844 
7.6000000000000005 -8.6 3.8866 
7.7 -8.6 3.9060 
7.8 -8.6 3.8599 
7.899999 -8.6 3.8824 
7.999999999999999 -8.6 3.8798 
8.100000000000001 -8.6 3.8643 
8.2 -8.6 3.9136 
8.3 -8.6 3.8048 
8.399999000000001 -8.6 3.8368 
8.5 -8.6 3.8282 
8.600000000000001 -8.6 3.8855 
8.7 -8.6 3.8784 
8.8 -8.6 3.8696 
8.899999000000001 -8.6 3.8644 
9.0 -8.6 3.9295 
9.100000000000001 -8.6 3.8233 
9.2 -8.6 3.8266 
9.3 -8.6 3.8450 
9.399999000000001 -8.6 nan 
9.5 -8.6 3.8514 
9.600000000000001 -8.6 3.8715 
9.7 -8.6 nan 
9.8 -8.6 nan 
9.899999000000001 -8.6 nan 
10.0 -8.6 nan 
10.100000000000001 -8.6 nan 
10.200001 -8.6 nan 
10.299999 -8.6 nan 
10.399999000000001 -8.6 nan 
10.5 -8.6 nan 
10.600000000000001 -8.6 nan 
10.700001 -8.6 nan 
10.799999 -8.6 nan 
10.899999000000001 -8.6 nan 
11.0 -8.6 nan 
11.100000000000001 -8.6 nan 
11.200001 -8.6 nan 
11.299999 -8.6 nan 
11.399999000000001 -8.6 nan 
11.5 -8.6 nan 
11.600000000000001 -8.6 nan 
11.700001 -8.6 nan 
11.799999 -8.6 nan 
11.899999000000001 -8.6 nan 
12.0 -8.6 nan 
12.100000000000001 -8.6 nan 
12.200001 -8.6 nan 
12.299999 -8.6 nan 
12.399999000000001 -8.6 nan 
12.5 -8.6 nan 
12.600000000000001 -8.6 nan 
12.700001 -8.6 nan 
12.799999 -8.6 nan 
12.900000000000002 -8.6 nan 
13.000001000000001 -8.6 nan 
13.100001000000002 -8.6 nan 
13.200002000000001 -8.6 nan 
13.3 -8.6 nan 
13.400000000000002 -8.6 nan 
13.500001000000001 -8.6 nan 
13.600001000000002 -8.6 nan 
13.700002000000001 -8.6 nan 
13.8 -8.6 nan 
13.900000000000002 -8.6 nan 
14.000001000000001 -8.6 nan 
14.100001000000002 -8.6 nan 
14.200002000000001 -8.6 nan 
14.3 -8.6 nan 
14.400000000000002 -8.6 nan 
14.500001000000001 -8.6 nan 
14.600001000000002 -8.6 nan 
14.700002000000001 -8.6 nan 
14.8 -8.6 nan 
14.900000000000002 -8.6 nan 
15.000001000000001 -8.6 nan 
15.100001000000002 -8.6 nan 
15.200002000000001 -8.6 nan 
15.3 -8.6 nan 
15.400000000000002 -8.6 nan 
15.500001000000001 -8.6 nan 
15.600001000000002 -8.6 nan 
15.700002000000001 -8.6 nan 
15.8 -8.6 nan 
15.900000000000002 -8.6 nan 
16.000001 -8.6 nan 
16.100001000000002 -8.6 nan 
16.200002 -8.6 nan 
16.3 -8.6 nan 
16.400000000000002 -8.6 nan 
16.500001 -8.6 nan 
16.600001000000002 -8.6 nan 
16.700002 -8.6 nan 
16.8 -8.6 nan 
16.900000000000002 -8.6 nan 
17.000001 -8.6 nan 
17.100001000000002 -8.6 nan 
17.200002 -8.6 nan 
17.3 -8.6 nan 
17.400000000000002 -8.6 nan 
17.500001 -8.6 nan 
17.600001000000002 -8.6 nan 
17.700002 -8.6 nan 
17.8 -8.6 nan 
17.900000000000002 -8.6 nan 
18.000001 -8.6 nan 
18.100001000000002 -8.6 nan 
18.200002 -8.6 nan 
18.3 -8.6 nan 
18.400000000000002 -8.6 nan 
18.500001 -8.6 nan 
18.600001000000002 -8.6 nan 
18.700002 -8.6 nan 
18.8 -8.6 nan 
18.900000000000002 -8.6 nan 
19.000001 -8.6 nan 
19.100001000000002 -8.6 nan 
19.200002 -8.6 nan 
-6.0 -8.5 nan 
-5.9 -8.5 nan 
-5.800000000000001 -8.5 nan 
-5.7 -8.5 nan 
-5.6 -8.5 nan 
-5.5 -8.5 nan 
-5.4 -8.5 nan 
-5.300000000000001 -8.5 nan 
-5.2 -8.5 nan 
-5.1 -8.5 nan 
-5.0 -8.5 nan 
-4.9 -8.5 nan 
-4.800000000000001 -8.5 nan 
-4.7 -8.5 nan 
-4.6 -8.5 nan 
-4.5 -8.5 nan 
-4.4 -8.5 nan 
-4.300000000000001 -8.5 nan 
-4.2 -8.5 nan 
-4.1000000000000005 -8.5 nan 
-4.0 -8.5 nan 
-3.9000000000000004 -8.5 nan 
-3.8000000000000003 -8.5 nan 
-3.7 -8.5 nan 
-3.6 -8.5 nan 
-3.5 -8.5 nan 
-3.4000000000000004 -8.5 nan 
-3.3000000000000003 -8.5 nan 
-3.2 -8.5 nan 
-3.1 -8.5 nan 
-3.0 -8.5 nan 
-2.9000000000000004 -8.5 nan 
-2.8000000000000003 -8.5 nan 
-2.7 -8.5 nan 
-2.6 -8.5 nan 
-2.5 -8.5 nan 
-2.4000000000000004 -8.5 nan 
-2.3000000000000003 -8.5 nan 
-2.2 -8.5 nan 
-2.1 -8.5 nan 
-2.0 -8.5 nan 
-1.9000000000000001 -8.5 nan 
-1.8000000000000003 -8.5 nan 
-1.7000000000000002 -8.5 nan 
-1.6 -8.5 nan 
-1.5000000000000002 -8.5 nan 
-1.4000000000000001 -8.5 nan 
-1.3000000000000003 -8.5 nan 
-1.2000000000000002 -8.5 nan 
-1.1 -8.5 nan 
-1.0 -8.5 nan 
-0.9000000000000004 -8.5 nan 
-0.8000000000000003 -8.5 nan 
-0.7000000000000002 -8.5 nan 
-0.6000000000000001 -8.5 nan 
-0.5 -8.5 nan 
-0.40000000000000036 -8.5 nan 
-0.30000000000000027 -8.5 nan 
-0.20000000000000018 -8.5 nan 
-0.10000000000000009 -8.5 nan 
0.0 -8.5 nan 
0.09999999999999964 -8.5 nan 
0.19999999999999973 -8.5 nan 
0.2999999999999998 -8.5 nan 
0.3999999999999999 -8.5 nan 
0.5 -8.5 nan 
0.5999999999999996 -8.5 nan 
0.6999999999999997 -8.5 nan 
0.7999999999999998 -8.5 nan 
0.8999999999999995 -8.5 nan 
1.0 -8.5 nan 
1.0999999999999996 -8.5 nan 
1.2000000000000002 -8.5 nan 
1.2999999999999998 -8.5 nan 
1.3999999999999995 -8.5 nan 
1.5 -8.5 nan 
1.5999999999999996 -8.5 nan 
1.7000000000000002 -8.5 nan 
1.7999999999999998 -8.5 nan 
1.8999999999999995 -8.5 nan 
2.0 -8.5 nan 
2.0999999999999996 -8.5 nan 
2.2 -8.5 nan 
2.3 -8.5 nan 
2.399999 -8.5 nan 
2.5 -8.5 nan 
2.5999999999999996 -8.5 nan 
2.7 -8.5 nan 
2.8 -8.5 nan 
2.899999 -8.5 nan 
3.0 -8.5 nan 
3.0999999999999996 -8.5 nan 
3.2 -8.5 nan 
3.3 -8.5 3.8641 
3.399999 -8.5 nan 
3.5 -8.5 3.8592 
3.5999999999999996 -8.5 3.8873 
3.7 -8.5 3.9063 
3.8 -8.5 3.8750 
3.899999 -8.5 3.8891 
4.0 -8.5 3.8664 
4.1 -8.5 3.9281 
4.2 -8.5 3.8643 
4.3 -8.5 3.8169 
4.399999 -8.5 3.8551 
4.5 -8.5 3.9148 
4.6 -8.5 3.8668 
4.7 -8.5 3.9084 
4.8 -8.5 3.8095 
4.899999 -8.5 3.8603 
4.999999999999999 -8.5 3.8952 
5.1000000000000005 -8.5 3.8896 
5.2 -8.5 3.8666 
5.3 -8.5 3.8592 
5.399999 -8.5 3.9036 
5.499999999999999 -8.5 3.8662 
5.6000000000000005 -8.5 3.8472 
5.7 -8.5 3.8571 
5.8 -8.5 3.8794 
5.899999 -8.5 3.8715 
5.999999999999999 -8.5 3.8932 
6.1000000000000005 -8.5 3.8678 
6.2 -8.5 3.8274 
6.3 -8.5 3.8656 
6.399999 -8.5 3.9039 
6.499999999999999 -8.5 3.9024 
6.6000000000000005 -8.5 3.9128 
6.7 -8.5 3.8447 
6.8 -8.5 3.8392 
6.899999 -8.5 3.8631 
6.999999999999999 -8.5 3.8875 
7.1000000000000005 -8.5 3.9139 
7.2 -8.5 3.8983 
7.3 -8.5 3.9129 
7.399999 -8.5 3.8482 
7.499999999999999 -8.5 3.8862 
7.6000000000000005 -8.5 3.8990 
7.7 -8.5 3.8338 
7.8 -8.5 3.9060 
7.899999 -8.5 3.9003 
7.999999999999999 -8.5 3.8854 
8.100000000000001 -8.5 3.8797 
8.2 -8.5 3.9118 
8.3 -8.5 3.8982 
8.399999000000001 -8.5 3.8604 
8.5 -8.5 3.8631 
8.600000000000001 -8.5 3.8280 
8.7 -8.5 3.8734 
8.8 -8.5 3.9293 
8.899999000000001 -8.5 3.8669 
9.0 -8.5 3.8698 
9.100000000000001 -8.5 3.8688 
9.2 -8.5 3.9284 
9.3 -8.5 3.8555 
9.399999000000001 -8.5 3.8394 
9.5 -8.5 3.8089 
9.600000000000001 -8.5 3.8823 
9.7 -8.5 3.8193 
9.8 -8.5 3.8729 
9.899999000000001 -8.5 3.8565 
10.0 -8.5 3.9159 
10.100000000000001 -8.5 nan 
10.200001 -8.5 nan 
10.299999 -8.5 nan 
10.399999000000001 -8.5 nan 
10.5 -8.5 nan 
10.600000000000001 -8.5 nan 
10.700001 -8.5 nan 
10.799999 -8.5 nan 
10.899999000000001 -8.5 nan 
11.0 -8.5 nan 
11.100000000000001 -8.5 nan 
11.200001 -8.5 nan 
11.299999 -8.5 nan 
11.399999000000001 -8.5 nan 
11.5 -8.5 nan 
11.600000000000001 -8.5 nan 
11.700001 -8.5 nan 
11.799999 -8.5 nan 
11.899999000000001 -8.5 nan 
12.0 -8.5 nan 
12.100000000000001 -8.5 nan 
12.200001 -8.5 nan 
12.299999 -8.5 nan 
12.399999000000001 -8.5 nan 
12.5 -8.5 nan 
12.600000000000001 -8.5 nan 
12.700001 -8.5 nan 
12.799999 -8.5 nan 
12.900000000000002 -8.5 nan 
13.000001000000001 -8.5 nan 
13.100001000000002 -8.5 nan 
13.200002000000001 -8.5 nan 
13.3 -8.5 nan 
13.400000000000002 -8.5 nan 
13.500001000000001 -8.5 nan 
13.600001000000002 -8.5 nan 
13.700002000000001 -8.5 nan 
13.8 -8.5 nan 
13.900000000000002 -8.5 nan 
14.000001000000001 -8.5 nan 
14.100001000000002 -8.5 nan 
14.200002000000001 -8.5 nan 
14.3 -8.5 nan 
14.400000000000002 -8.5 nan 
14.500001000000001 -8.5 nan 
14.600001000000002 -8.5 nan 
14.700002000000001 -8.5 nan 
14.8 -8.5 nan 
14.900000000000002 -8.5 nan 
15.000001000000001 -8.5 nan 
15.100001000000002 -8.5 nan 
15.200002000000001 -8.5 nan 
15.3 -8.5 nan 
15.400000000000002 -8.5 nan 
15.500001000000001 -8.5 nan 
15.600001000000002 -8.5 nan 
15.700002000000001 -8.5 nan 
15.8 -8.5 nan 
15.900000000000002 -8.5 nan 
16.000001 -8.5 nan 
16.100001000000002 -8.5 nan 
16.200002 -8.5 nan 
16.3 -8.5 nan 
16.400000000000002 -8.5 nan 
16.500001 -8.5 nan 
16.600001000000002 -8.5 nan 
16.700002 -8.5 nan 
16.8 -8.5 nan 
16.900000000000002 -8.5 nan 
17.000001 -8.5 nan 
17.100001000000002 -8.5 nan 
17.200002 -8.5 nan 
17.3 -8.5 nan 
17.400000000000002 -8.5 nan 
17.500001 -8.5 nan 
17.600001000000002 -8.5 nan 
17.700002 -8.5 nan 
17.8 -8.5 nan 
17.900000000000002 -8.5 nan 
18.000001 -8.5 nan 
18.100001000000002 -8.5 nan 
18.200002 -8.5 nan 
18.3 -8.5 nan 
18.400000000000002 -8.5 nan 
18.500001 -8.5 nan 
18.600001000000002 -8.5 nan 
18.700002 -8.5 nan 
18.8 -8.5 nan 
18.900000000000002 -8.5 nan 
19.000001 -8.5 nan 
19.100001000000002 -8.5 nan 
19.200002 -8.5 nan 
-6.0 -8.4 nan 
-5.9 -8.4 nan 
-5.800000000000001 -8.4 nan 
-5.7 -8.4 nan 
-5.6 -8.4 nan 
-5.5 -8.4 nan 
-5.4 -8.4 nan 
-5.300000000000001 -8.4 nan 
-5.2 -8.4 nan 
-5.1 -8.4 nan 
-5.0 -8.4 nan 
-4.9 -8.4 nan 
-4.800000000000001 -8.4 nan 
-4.7 -8.4 nan 
-4.6 -8.4 nan 
-4.5 -8.4 nan 
-4.4 -8.4 nan 
-4.300000000000001 -8.4 nan 
-4.2 -8.4 nan 
-4.1000000000000005 -8.4 nan 
-4.0 -8.4 nan 
-3.9000000000000004 -8.4 nan 
-3.8000000000000003 -8.4 nan 
-3.7 -8.4 nan 
-3.6 -8.4 nan 
-3.5 -8.4 nan 
-3.4000000000000004 -8.4 nan 
-3.3000000000000003 -8.4 nan 
-3.2 -8.4 nan 
-3.1 -8.4 nan 
-3.0 -8.4 nan 
-2.9000000000000004 -8.4 nan 
-2.8000000000000003 -8.4 nan 
-2.7 -8.4 nan 
-2.6 -8.4 nan 
-2.5 -8.4 nan 
-2.4000000000000004 -8.4 nan 
-2.3000000000000003 -8.4 nan 
-2.2 -8.4 nan 
-2.1 -8.4 nan 
-2.0 -8.4 nan 
-1.9000000000000001 -8.4 nan 
-1.8000000000000003 -8.4 nan 
-1.7000000000000002 -8.4 nan 
-1.6 -8.4 nan 
-1.5000000000000002 -8.4 nan 
-1.4000000000000001 -8.4 nan 
-1.3000000000000003 -8.4 nan 
-1.2000000000000002 -8.4 nan 
-1.1 -8.4 nan 
-1.0 -8.4 nan 
-0.9000000000000004 -8.4 nan 
-0.8000000000000003 -8.4 nan 
-0.7000000000000002 -8.4 nan 
-0.6000000000000001 -8.4 nan 
-0.5 -8.4 nan 
-0.40000000000000036 -8.4 nan 
-0.30000000000000027 -8.4 nan 
-0.20000000000000018 -8.4 nan 
-0.10000000000000009 -8.4 nan 
0.0 -8.4 nan 
0.09999999999999964 -8.4 nan 
0.19999999999999973 -8.4 nan 
0.2999999999999998 -8.4 nan 
0.3999999999999999 -8.4 nan 
0.5 -8.4 nan 
0.5999999999999996 -8.4 nan 
0.6999999999999997 -8.4 nan 
0.7999999999999998 -8.4 nan 
0.8999999999999995 -8.4 nan 
1.0 -8.4 nan 
1.0999999999999996 -8.4 nan 
1.2000000000000002 -8.4 nan 
1.2999999999999998 -8.4 nan 
1.3999999999999995 -8.4 nan 
1.5 -8.4 nan 
1.5999999999999996 -8.4 nan 
1.7000000000000002 -8.4 nan 
1.7999999999999998 -8.4 nan 
1.8999999999999995 -8.4 nan 
2.0 -8.4 nan 
2.0999999999999996 -8.4 nan 
2.2 -8.4 nan 
2.3 -8.4 nan 
2.399999 -8.4 nan 
2.5 -8.4 nan 
2.5999999999999996 -8.4 nan 
2.7 -8.4 nan 
2.8 -8.4 3.9432 
2.899999 -8.4 nan 
3.0 -8.4 3.8418 
3.0999999999999996 -8.4 3.9074 
3.2 -8.4 3.9193 
3.3 -8.4 3.9151 
3.399999 -8.4 3.8400 
3.5 -8.4 3.9340 
3.5999999999999996 -8.4 3.8428 
3.7 -8.4 3.8992 
3.8 -8.4 3.8462 
3.899999 -8.4 3.8719 
4.0 -8.4 3.8812 
4.1 -8.4 3.9006 
4.2 -8.4 3.8704 
4.3 -8.4 3.8858 
4.399999 -8.4 3.8446 
4.5 -8.4 3.8778 
4.6 -8.4 3.8729 
4.7 -8.4 3.8346 
4.8 -8.4 3.8768 
4.899999 -8.4 3.8577 
4.999999999999999 -8.4 3.8948 
5.1000000000000005 -8.4 3.8733 
5.2 -8.4 3.8823 
5.3 -8.4 3.8797 
5.399999 -8.4 3.8583 
5.499999999999999 -8.4 3.9063 
5.6000000000000005 -8.4 3.9248 
5.7 -8.4 3.9093 
5.8 -8.4 3.8641 
5.899999 -8.4 3.8866 
5.999999999999999 -8.4 3.8448 
6.1000000000000005 -8.4 3.8801 
6.2 -8.4 3.8554 
6.3 -8.4 3.8513 
6.399999 -8.4 3.8376 
6.499999999999999 -8.4 3.9171 
6.6000000000000005 -8.4 3.8700 
6.7 -8.4 3.8669 
6.8 -8.4 3.8740 
6.899999 -8.4 3.8581 
6.999999999999999 -8.4 3.8662 
7.1000000000000005 -8.4 3.9297 
7.2 -8.4 3.8844 
7.3 -8.4 3.9011 
7.399999 -8.4 3.8708 
7.499999999999999 -8.4 3.8463 
7.6000000000000005 -8.4 3.8897 
7.7 -8.4 3.8908 
7.8 -8.4 3.8960 
7.899999 -8.4 3.8995 
7.999999999999999 -8.4 3.8633 
8.100000000000001 -8.4 3.8383 
8.2 -8.4 3.8513 
8.3 -8.4 3.9036 
8.399999000000001 -8.4 3.8792 
8.5 -8.4 3.8858 
8.600000000000001 -8.4 3.8703 
8.7 -8.4 3.9235 
8.8 -8.4 3.8976 
8.899999000000001 -8.4 3.8917 
9.0 -8.4 3.8494 
9.100000000000001 -8.4 3.8426 
9.2 -8.4 3.8735 
9.3 -8.4 3.9132 
9.399999000000001 -8.4 3.8614 
9.5 -8.4 3.9145 
9.600000000000001 -8.4 3.9013 
9.7 -8.4 3.8943 
9.8 -8.4 3.8765 
9.899999000000001 -8.4 3.8632 
10.0 -8.4 3.9211 
10.100000000000001 -8.4 3.9170 
10.200001 -8.4 3.8495 
10.299999 -8.4 3.8703 
10.399999000000001 -8.4 3.8363 
10.5 -8.4 nan 
10.600000000000001 -8.4 nan 
10.700001 -8.4 nan 
10.799999 -8.4 nan 
10.899999000000001 -8.4 nan 
11.0 -8.4 nan 
11.100000000000001 -8.4 nan 
11.200001 -8.4 nan 
11.299999 -8.4 nan 
11.399999000000001 -8.4 nan 
11.5 -8.4 nan 
11.600000000000001 -8.4 nan 
11.700001 -8.4 nan 
11.799999 -8.4 nan 
11.899999000000001 -8.4 nan 
12.0 -8.4 nan 
12.100000000000001 -8.4 nan 
12.200001 -8.4 nan 
12.299999 -8.4 nan 
12.399999000000001 -8.4 nan 
12.5 -8.4 nan 
12.600000000000001 -8.4 nan 
12.700001 -8.4 nan 
12.799999 -8.4 nan 
12.900000000000002 -8.4 nan 
13.000001000000001 -8.4 nan 
13.100001000000002 -8.4 nan 
13.200002000000001 -8.4 nan 
13.3 -8.4 nan 
13.400000000000002 -8.4 nan 
13.500001000000001 -8.4 nan 
13.600001000000002 -8.4 nan 
13.700002000000001 -8.4 nan 
13.8 -8.4 nan 
13.900000000000002 -8.4 nan 
14.000001000000001 -8.4 nan 
14.100001000000002 -8.4 nan 
14.200002000000001 -8.4 nan 
14.3 -8.4 nan 
14.400000000000002 -8.4 nan 
14.500001000000001 -8.4 nan 
14.600001000000002 -8.4 nan 
14.700002000000001 -8.4 nan 
14.8 -8.4 nan 
14.900000000000002 -8.4 nan 
15.000001000000001 -8.4 nan 
15.100001000000002 -8.4 nan 
15.200002000000001 -8.4 nan 
15.3 -8.4 nan 
15.400000000000002 -8.4 nan 
15.500001000000001 -8.4 nan 
15.600001000000002 -8.4 nan 
15.700002000000001 -8.4 nan 
15.8 -8.4 nan 
15.900000000000002 -8.4 nan 
16.000001 -8.4 nan 
16.100001000000002 -8.4 nan 
16.200002 -8.4 nan 
16.3 -8.4 nan 
16.400000000000002 -8.4 nan 
16.500001 -8.4 nan 
16.600001000000002 -8.4 nan 
16.700002 -8.4 nan 
16.8 -8.4 nan 
16.900000000000002 -8.4 nan 
17.000001 -8.4 nan 
17.100001000000002 -8.4 nan 
17.200002 -8.4 nan 
17.3 -8.4 nan 
17.400000000000002 -8.4 nan 
17.500001 -8.4 nan 
17.600001000000002 -8.4 nan 
17.700002 -8.4 nan 
17.8 -8.4 nan 
17.900000000000002 -8.4 nan 
18.000001 -8.4 nan 
18.100001000000002 -8.4 nan 
18.200002 -8.4 nan 
18.3 -8.4 nan 
18.400000000000002 -8.4 nan 
18.500001 -8.4 nan 
18.600001000000002 -8.4 nan 
18.700002 -8.4 nan 
18.8 -8.4 nan 
18.900000000000002 -8.4 nan 
19.000001 -8.4 nan 
19.100001000000002 -8.4 nan 
19.200002 -8.4 nan 
-6.0 -8.3 nan 
-5.9 -8.3 nan 
-5.800000000000001 -8.3 nan 
-5.7 -8.3 nan 
-5.6 -8.3 nan 
-5.5 -8.3 nan 
-5.4 -8.3 nan 
-5.300000000000001 -8.3 nan 
-5.2 -8.3 nan 
-5.1 -8.3 nan 
-5.0 -8.3 nan 
-4.9 -8.3 nan 
-4.800000000000001 -8.3 nan 
-4.7 -8.3 nan 
-4.6 -8.3 nan 
-4.5 -8.3 nan 
-4.4 -8.3 nan 
-4.300000000000001 -8.3 nan 
-4.2 -8.3 nan 
-4.1000000000000005 -8.3 nan 
-4.0 -8.3 nan 
-3.9000000000000004 -8.3 nan 
-3.8000000000000003 -8.3 nan 
-3.7 -8.3 nan 
-3.6 -8.3 nan 
-3.5 -8.3 nan 
-3.4000000000000004 -8.3 nan 
-3.3000000000000003 -8.3 nan 
-3.2 -8.3 nan 
-3.1 -8.3 nan 
-3.0 -8.3 nan 
-2.9000000000000004 -8.3 nan 
-2.8000000000000003 -8.3 nan 
-2.7 -8.3 nan 
-2.6 -8.3 nan 
-2.5 -8.3 nan 
-2.4000000000000004 -8.3 nan 
-2.3000000000000003 -8.3 nan 
-2.2 -8.3 nan 
-2.1 -8.3 nan 
-2.0 -8.3 nan 
-1.9000000000000001 -8.3 nan 
-1.8000000000000003 -8.3 nan 
-1.7000000000000002 -8.3 nan 
-1.6 -8.3 nan 
-1.5000000000000002 -8.3 nan 
-1.4000000000000001 -8.3 nan 
-1.3000000000000003 -8.3 nan 
-1.2000000000000002 -8.3 nan 
-1.1 -8.3 nan 
-1.0 -8.3 nan 
-0.9000000000000004 -8.3 nan 
-0.8000000000000003 -8.3 nan 
-0.7000000000000002 -8.3 nan 
-0.6000000000000001 -8.3 nan 
-0.5 -8.3 nan 
-0.40000000000000036 -8.3 nan 
-0.30000000000000027 -8.3 nan 
-0.20000000000000018 -8.3 nan 
-0.10000000000000009 -8.3 nan 
0.0 -8.3 nan 
0.09999999999999964 -8.3 nan 
0.19999999999999973 -8.3 nan 
0.2999999999999998 -8.3 nan 
0.3999999999999999 -8.3 nan 
0.5 -8.3 nan 
0.5999999999999996 -8.3 nan 
0.6999999999999997 -8.3 nan 
0.7999999999999998 -8.3 nan 
0.8999999999999995 -8.3 nan 
1.0 -8.3 nan 
1.0999999999999996 -8.3 nan 
1.2000000000000002 -8.3 nan 
1.2999999999999998 -8.3 nan 
1.3999999999999995 -8.3 nan 
1.5 -8.3 nan 
1.5999999999999996 -8.3 nan 
1.7000000000000002 -8.3 nan 
1.7999999999999998 -8.3 nan 
1.8999999999999995 -8.3 nan 
2.0 -8.3 nan 
2.0999999999999996 -8.3 nan 
2.2 -8.3 nan 
2.3 -8.3 nan 
2.399999 -8.3 nan 
2.5 -8.3 3.8850 
2.5999999999999996 -8.3 3.9219 
2.7 -8.3 3.8447 
2.8 -8.3 3.8822 
2.899999 -8.3 3.8479 
3.0 -8.3 3.8659 
3.0999999999999996 -8.3 3.9175 
3.2 -8.3 3.9375 
3.3 -8.3 3.8414 
3.399999 -8.3 3.9059 
3.5 -8.3 3.9072 
3.5999999999999996 -8.3 3.8855 
3.7 -8.3 3.9126 
3.8 -8.3 3.8458 
3.899999 -8.3 3.8676 
4.0 -8.3 3.9005 
4.1 -8.3 3.8664 
4.2 -8.3 3.8817 
4.3 -8.3 3.8672 
4.399999 -8.3 3.8463 
4.5 -8.3 3.8793 
4.6 -8.3 3.8140 
4.7 -8.3 3.8517 
4.8 -8.3 3.8396 
4.899999 -8.3 3.8304 
4.999999999999999 -8.3 3.8810 
5.1000000000000005 -8.3 3.8350 
5.2 -8.3 3.8507 
5.3 -8.3 3.8645 
5.399999 -8.3 3.9110 
5.499999999999999 -8.3 3.8459 
5.6000000000000005 -8.3 3.9070 
5.7 -8.3 3.8887 
5.8 -8.3 3.8004 
5.899999 -8.3 3.8276 
5.999999999999999 -8.3 3.9124 
6.1000000000000005 -8.3 3.9209 
6.2 -8.3 3.8738 
6.3 -8.3 3.8973 
6.399999 -8.3 3.8674 
6.499999999999999 -8.3 3.8552 
6.6000000000000005 -8.3 3.8966 
6.7 -8.3 3.8614 
6.8 -8.3 3.8550 
6.899999 -8.3 3.8894 
6.999999999999999 -8.3 3.8953 
7.1000000000000005 -8.3 3.9196 
7.2 -8.3 3.8977 
7.3 -8.3 3.9061 
7.399999 -8.3 3.8698 
7.499999999999999 -8.3 3.8349 
7.6000000000000005 -8.3 3.8939 
7.7 -8.3 3.8976 
7.8 -8.3 3.9101 
7.899999 -8.3 3.9085 
7.999999999999999 -8.3 3.8968 
8.100000000000001 -8.3 3.8950 
8.2 -8.3 3.8854 
8.3 -8.3 3.8967 
8.399999000000001 -8.3 3.9215 
8.5 -8.3 3.8941 
8.600000000000001 -8.3 3.8593 
8.7 -8.3 3.8418 
8.8 -8.3 3.8781 
8.899999000000001 -8.3 3.8591 
9.0 -8.3 3.8734 
9.100000000000001 -8.3 3.8584 
9.2 -8.3 3.8967 
9.3 -8.3 3.8610 
9.399999000000001 -8.3 3.8896 
9.5 -8.3 3.8402 
9.600000000000001 -8.3 3.8811 
9.7 -8.3 3.9177 
9.8 -8.3 3.8548 
9.899999000000001 -8.3 3.9156 
10.0 -8.3 3.8772 
10.100000000000001 -8.3 3.8523 
10.200001 -8.3 3.8514 
10.299999 -8.3 3.9264 
10.399999000000001 -8.3 3.8972 
10.5 -8.3 3.8764 
10.600000000000001 -8.3 3.8852 
10.700001 -8.3 3.8203 
10.799999 -8.3 nan 
10.899999000000001 -8.3 nan 
11.0 -8.3 nan 
11.100000000000001 -8.3 nan 
11.200001 -8.3 nan 
11.299999 -8.3 nan 
11.399999000000001 -8.3 nan 
11.5 -8.3 nan 
11.600000000000001 -8.3 nan 
11.700001 -8.3 nan 
11.799999 -8.3 nan 
11.899999000000001 -8.3 nan 
12.0 -8.3 nan 
12.100000000000001 -8.3 nan 
12.200001 -8.3 nan 
12.299999 -8.3 nan 
12.399999000000001 -8.3 nan 
12.5 -8.3 nan 
12.600000000000001 -8.3 nan 
12.700001 -8.3 nan 
12.799999 -8.3 nan 
12.900000000000002 -8.3 nan 
13.000001000000001 -8.3 nan 
13.100001000000002 -8.3 nan 
13.200002000000001 -8.3 nan 
13.3 -8.3 nan 
13.400000000000002 -8.3 nan 
13.500001000000001 -8.3 nan 
13.600001000000002 -8.3 nan 
13.700002000000001 -8.3 nan 
13.8 -8.3 nan 
13.900000000000002 -8.3 nan 
14.000001000000001 -8.3 nan 
14.100001000000002 -8.3 nan 
14.200002000000001 -8.3 nan 
14.3 -8.3 nan 
14.400000000000002 -8.3 nan 
14.500001000000001 -8.3 nan 
14.600001000000002 -8.3 nan 
14.700002000000001 -8.3 nan 
14.8 -8.3 nan 
14.900000000000002 -8.3 nan 
15.000001000000001 -8.3 nan 
15.100001000000002 -8.3 nan 
15.200002000000001 -8.3 nan 
15.3 -8.3 nan 
15.400000000000002 -8.3 nan 
15.500001000000001 -8.3 nan 
15.600001000000002 -8.3 nan 
15.700002000000001 -8.3 nan 
15.8 -8.3 nan 
15.900000000000002 -8.3 nan 
16.000001 -8.3 nan 
16.100001000000002 -8.3 nan 
16.200002 -8.3 nan 
16.3 -8.3 nan 
16.400000000000002 -8.3 nan 
16.500001 -8.3 nan 
16.600001000000002 -8.3 nan 
16.700002 -8.3 nan 
16.8 -8.3 nan 
16.900000000000002 -8.3 nan 
17.000001 -8.3 nan 
17.100001000000002 -8.3 nan 
17.200002 -8.3 nan 
17.3 -8.3 nan 
17.400000000000002 -8.3 nan 
17.500001 -8.3 nan 
17.600001000000002 -8.3 nan 
17.700002 -8.3 nan 
17.8 -8.3 nan 
17.900000000000002 -8.3 nan 
18.000001 -8.3 nan 
18.100001000000002 -8.3 nan 
18.200002 -8.3 nan 
18.3 -8.3 nan 
18.400000000000002 -8.3 nan 
18.500001 -8.3 nan 
18.600001000000002 -8.3 nan 
18.700002 -8.3 nan 
18.8 -8.3 nan 
18.900000000000002 -8.3 nan 
19.000001 -8.3 nan 
19.100001000000002 -8.3 nan 
19.200002 -8.3 nan 
-6.0 -8.2 nan 
-5.9 -8.2 nan 
-5.800000000000001 -8.2 nan 
-5.7 -8.2 nan 
-5.6 -8.2 nan 
-5.5 -8.2 nan 
-5.4 -8.2 nan 
-5.300000000000001 -8.2 nan 
-5.2 -8.2 nan 
-5.1 -8.2 nan 
-5.0 -8.2 nan 
-4.9 -8.2 nan 
-4.800000000000001 -8.2 nan 
-4.7 -8.2 nan 
-4.6 -8.2 nan 
-4.5 -8.2 nan 
-4.4 -8.2 nan 
-4.300000000000001 -8.2 nan 
-4.2 -8.2 nan 
-4.1000000000000005 -8.2 nan 
-4.0 -8.2 nan 
-3.9000000000000004 -8.2 nan 
-3.8000000000000003 -8.2 nan 
-3.7 -8.2 nan 
-3.6 -8.2 nan 
-3.5 -8.2 nan 
-3.4000000000000004 -8.2 nan 
-3.3000000000000003 -8.2 nan 
-3.2 -8.2 nan 
-3.1 -8.2 nan 
-3.0 -8.2 nan 
-2.9000000000000004 -8.2 nan 
-2.8000000000000003 -8.2 nan 
-2.7 -8.2 nan 
-2.6 -8.2 nan 
-2.5 -8.2 nan 
-2.4000000000000004 -8.2 nan 
-2.3000000000000003 -8.2 nan 
-2.2 -8.2 nan 
-2.1 -8.2 nan 
-2.0 -8.2 nan 
-1.9000000000000001 -8.2 nan 
-1.8000000000000003 -8.2 nan 
-1.7000000000000002 -8.2 nan 
-1.6 -8.2 nan 
-1.5000000000000002 -8.2 nan 
-1.4000000000000001 -8.2 nan 
-1.3000000000000003 -8.2 nan 
-1.2000000000000002 -8.2 nan 
-1.1 -8.2 nan 
-1.0 -8.2 nan 
-0.9000000000000004 -8.2 nan 
-0.8000000000000003 -8.2 nan 
-0.7000000000000002 -8.2 nan 
-0.6000000000000001 -8.2 nan 
-0.5 -8.2 nan 
-0.40000000000000036 -8.2 nan 
-0.30000000000000027 -8.2 nan 
-0.20000000000000018 -8.2 nan 
-0.10000000000000009 -8.2 nan 
0.0 -8.2 nan 
0.09999999999999964 -8.2 nan 
0.19999999999999973 -8.2 nan 
0.2999999999999998 -8.2 nan 
0.3999999999999999 -8.2 nan 
0.5 -8.2 nan 
0.5999999999999996 -8.2 nan 
0.6999999999999997 -8.2 nan 
0.7999999999999998 -8.2 nan 
0.8999999999999995 -8.2 nan 
1.0 -8.2 nan 
1.0999999999999996 -8.2 nan 
1.2000000000000002 -8.2 nan 
1.2999999999999998 -8.2 nan 
1.3999999999999995 -8.2 nan 
1.5 -8.2 nan 
1.5999999999999996 -8.2 nan 
1.7000000000000002 -8.2 nan 
1.7999999999999998 -8.2 nan 
1.8999999999999995 -8.2 nan 
2.0 -8.2 nan 
2.0999999999999996 -8.2 nan 
2.2 -8.2 3.8558 
2.3 -8.2 3.8780 
2.399999 -8.2 3.8302 
2.5 -8.2 3.8360 
2.5999999999999996 -8.2 3.9321 
2.7 -8.2 3.8508 
2.8 -8.2 3.8589 
2.899999 -8.2 3.8898 
3.0 -8.2 3.8671 
3.0999999999999996 -8.2 3.9169 
3.2 -8.2 3.8725 
3.3 -8.2 3.8834 
3.399999 -8.2 3.8724 
3.5 -8.2 3.9132 
3.5999999999999996 -8.2 3.8786 
3.7 -8.2 3.8735 
3.8 -8.2 3.9110 
3.899999 -8.2 3.8640 
4.0 -8.2 3.8823 
4.1 -8.2 3.8536 
4.2 -8.2 3.8803 
4.3 -8.2 3.8658 
4.399999 -8.2 3.8649 
4.5 -8.2 3.8878 
4.6 -8.2 3.8275 
4.7 -8.2 3.8568 
4.8 -8.2 3.9143 
4.899999 -8.2 3.8527 
4.999999999999999 -8.2 3.8510 
5.1000000000000005 -8.2 3.9033 
5.2 -8.2 3.9035 
5.3 -8.2 3.8783 
5.399999 -8.2 3.8350 
5.499999999999999 -8.2 3.9092 
5.6000000000000005 -8.2 3.8203 
5.7 -8.2 3.9159 
5.8 -8.2 3.8848 
5.899999 -8.2 3.8909 
5.999999999999999 -8.2 3.8649 
6.1000000000000005 -8.2 3.8479 
6.2 -8.2 3.8961 
6.3 -8.2 3.8625 
6.399999 -8.2 3.8982 
6.499999999999999 -8.2 3.8716 
6.6000000000000005 -8.2 3.8983 
6.7 -8.2 3.8592 
6.8 -8.2 3.8793 
6.899999 -8.2 3.8778 
6.999999999999999 -8.2 3.8696 
7.1000000000000005 -8.2 3.8703 
7.2 -8.2 3.8812 
7.3 -8.2 3.8726 
7.399999 -8.2 3.8628 
7.499999999999999 -8.2 3.8607 
7.6000000000000005 -8.2 3.8725 
7.7 -8.2 3.8621 
7.8 -8.2 3.9243 
7.899999 -8.2 3.8536 
7.999999999999999 -8.2 3.8799 
8.100000000000001 -8.2 3.9078 
8.2 -8.2 3.9022 
8.3 -8.2 3.8405 
8.399999000000001 -8.2 3.8777 
8.5 -8.2 3.8550 
8.600000000000001 -8.2 3.8625 
8.7 -8.2 3.8943 
8.8 -8.2 3.9020 
8.899999000000001 -8.2 3.8716 
9.0 -8.2 3.8837 
9.100000000000001 -8.2 3.9266 
9.2 -8.2 3.9000 
9.3 -8.2 3.8932 
9.399999000000001 -8.2 3.8937 
9.5 -8.2 3.8757 
9.600000000000001 -8.2 3.8716 
9.7 -8.2 3.8577 
9.8 -8.2 3.9078 
9.899999000000001 -8.2 3.8933 
10.0 -8.2 3.8231 
10.100000000000001 -8.2 3.8881 
10.200001 -8.2 3.8562 
10.299999 -8.2 3.8884 
10.399999000000001 -8.2 3.9232 
10.5 -8.2 3.8347 
10.600000000000001 -8.2 3.9089 
10.700001 -8.2 3.9093 
10.799999 -8.2 3.8724 
10.899999000000001 -8.2 3.8385 
11.0 -8.2 nan 
11.100000000000001 -8.2 3.8667 
11.200001 -8.2 3.7793 
11.299999 -8.2 nan 
11.399999000000001 -8.2 nan 
11.5 -8.2 nan 
11.600000000000001 -8.2 nan 
11.700001 -8.2 nan 
11.799999 -8.2 nan 
11.899999000000001 -8.2 nan 
12.0 -8.2 nan 
12.100000000000001 -8.2 nan 
12.200001 -8.2 nan 
12.299999 -8.2 nan 
12.399999000000001 -8.2 nan 
12.5 -8.2 nan 
12.600000000000001 -8.2 nan 
12.700001 -8.2 nan 
12.799999 -8.2 nan 
12.900000000000002 -8.2 nan 
13.000001000000001 -8.2 nan 
13.100001000000002 -8.2 nan 
13.200002000000001 -8.2 nan 
13.3 -8.2 nan 
13.400000000000002 -8.2 nan 
13.500001000000001 -8.2 nan 
13.600001000000002 -8.2 nan 
13.700002000000001 -8.2 nan 
13.8 -8.2 nan 
13.900000000000002 -8.2 nan 
14.000001000000001 -8.2 nan 
14.100001000000002 -8.2 nan 
14.200002000000001 -8.2 nan 
14.3 -8.2 nan 
14.400000000000002 -8.2 nan 
14.500001000000001 -8.2 nan 
14.600001000000002 -8.2 nan 
14.700002000000001 -8.2 nan 
14.8 -8.2 nan 
14.900000000000002 -8.2 nan 
15.000001000000001 -8.2 nan 
15.100001000000002 -8.2 nan 
15.200002000000001 -8.2 nan 
15.3 -8.2 nan 
15.400000000000002 -8.2 nan 
15.500001000000001 -8.2 nan 
15.600001000000002 -8.2 nan 
15.700002000000001 -8.2 nan 
15.8 -8.2 nan 
15.900000000000002 -8.2 nan 
16.000001 -8.2 nan 
16.100001000000002 -8.2 nan 
16.200002 -8.2 nan 
16.3 -8.2 nan 
16.400000000000002 -8.2 nan 
16.500001 -8.2 nan 
16.600001000000002 -8.2 nan 
16.700002 -8.2 nan 
16.8 -8.2 nan 
16.900000000000002 -8.2 nan 
17.000001 -8.2 nan 
17.100001000000002 -8.2 nan 
17.200002 -8.2 nan 
17.3 -8.2 nan 
17.400000000000002 -8.2 nan 
17.500001 -8.2 nan 
17.600001000000002 -8.2 nan 
17.700002 -8.2 nan 
17.8 -8.2 nan 
17.900000000000002 -8.2 nan 
18.000001 -8.2 nan 
18.100001000000002 -8.2 nan 
18.200002 -8.2 nan 
18.3 -8.2 nan 
18.400000000000002 -8.2 nan 
18.500001 -8.2 nan 
18.600001000000002 -8.2 nan 
18.700002 -8.2 nan 
18.8 -8.2 nan 
18.900000000000002 -8.2 nan 
19.000001 -8.2 nan 
19.100001000000002 -8.2 nan 
19.200002 -8.2 nan 
-6.0 -8.1 nan 
-5.9 -8.1 nan 
-5.800000000000001 -8.1 nan 
-5.7 -8.1 nan 
-5.6 -8.1 nan 
-5.5 -8.1 nan 
-5.4 -8.1 nan 
-5.300000000000001 -8.1 nan 
-5.2 -8.1 nan 
-5.1 -8.1 nan 
-5.0 -8.1 nan 
-4.9 -8.1 nan 
-4.800000000000001 -8.1 nan 
-4.7 -8.1 nan 
-4.6 -8.1 nan 
-4.5 -8.1 nan 
-4.4 -8.1 nan 
-4.300000000000001 -8.1 nan 
-4.2 -8.1 nan 
-4.1000000000000005 -8.1 nan 
-4.0 -8.1 nan 
-3.9000000000000004 -8.1 nan 
-3.8000000000000003 -8.1 nan 
-3.7 -8.1 nan 
-3.6 -8.1 nan 
-3.5 -8.1 nan 
-3.4000000000000004 -8.1 nan 
-3.3000000000000003 -8.1 nan 
-3.2 -8.1 nan 
-3.1 -8.1 nan 
-3.0 -8.1 nan 
-2.9000000000000004 -8.1 nan 
-2.8000000000000003 -8.1 nan 
-2.7 -8.1 nan 
-2.6 -8.1 nan 
-2.5 -8.1 nan 
-2.4000000000000004 -8.1 nan 
-2.3000000000000003 -8.1 nan 
-2.2 -8.1 nan 
-2.1 -8.1 nan 
-2.0 -8.1 nan 
-1.9000000000000001 -8.1 nan 
-1.8000000000000003 -8.1 nan 
-1.7000000000000002 -8.1 nan 
-1.6 -8.1 nan 
-1.5000000000000002 -8.1 nan 
-1.4000000000000001 -8.1 nan 
-1.3000000000000003 -8.1 nan 
-1.2000000000000002 -8.1 nan 
-1.1 -8.1 nan 
-1.0 -8.1 nan 
-0.9000000000000004 -8.1 nan 
-0.8000000000000003 -8.1 nan 
-0.7000000000000002 -8.1 nan 
-0.6000000000000001 -8.1 nan 
-0.5 -8.1 nan 
-0.40000000000000036 -8.1 nan 
-0.30000000000000027 -8.1 nan 
-0.20000000000000018 -8.1 nan 
-0.10000000000000009 -8.1 nan 
0.0 -8.1 nan 
0.09999999999999964 -8.1 nan 
0.19999999999999973 -8.1 nan 
0.2999999999999998 -8.1 nan 
0.3999999999999999 -8.1 nan 
0.5 -8.1 nan 
0.5999999999999996 -8.1 nan 
0.6999999999999997 -8.1 nan 
0.7999999999999998 -8.1 nan 
0.8999999999999995 -8.1 nan 
1.0 -8.1 nan 
1.0999999999999996 -8.1 nan 
1.2000000000000002 -8.1 nan 
1.2999999999999998 -8.1 nan 
1.3999999999999995 -8.1 nan 
1.5 -8.1 nan 
1.5999999999999996 -8.1 nan 
1.7000000000000002 -8.1 nan 
1.7999999999999998 -8.1 nan 
1.8999999999999995 -8.1 nan 
2.0 -8.1 nan 
2.0999999999999996 -8.1 3.8973 
2.2 -8.1 3.9295 
2.3 -8.1 3.8924 
2.399999 -8.1 3.8580 
2.5 -8.1 3.8779 
2.5999999999999996 -8.1 3.8754 
2.7 -8.1 3.9008 
2.8 -8.1 3.8835 
2.899999 -8.1 3.8490 
3.0 -8.1 3.9362 
3.0999999999999996 -8.1 3.9169 
3.2 -8.1 3.8705 
3.3 -8.1 3.9195 
3.399999 -8.1 3.9156 
3.5 -8.1 3.9035 
3.5999999999999996 -8.1 3.9136 
3.7 -8.1 3.8988 
3.8 -8.1 3.9073 
3.899999 -8.1 3.9113 
4.0 -8.1 3.8787 
4.1 -8.1 3.8704 
4.2 -8.1 3.8509 
4.3 -8.1 3.8694 
4.399999 -8.1 3.9115 
4.5 -8.1 3.8946 
4.6 -8.1 3.8632 
4.7 -8.1 3.8753 
4.8 -8.1 3.8900 
4.899999 -8.1 3.8538 
4.999999999999999 -8.1 3.9387 
5.1000000000000005 -8.1 3.8553 
5.2 -8.1 3.9020 
5.3 -8.1 3.8290 
5.399999 -8.1 3.8726 
5.499999999999999 -8.1 3.9131 
5.6000000000000005 -8.1 3.8273 
5.7 -8.1 3.8746 
5.8 -8.1 3.8929 
5.899999 -8.1 3.9019 
5.999999999999999 -8.1 3.8734 
6.1000000000000005 -8.1 3.8654 
6.2 -8.1 3.8555 
6.3 -8.1 3.8965 
6.399999 -8.1 3.8749 
6.499999999999999 -8.1 3.8732 
6.6000000000000005 -8.1 3.8642 
6.7 -8.1 3.8589 
6.8 -8.1 3.8793 
6.899999 -8.1 3.8955 
6.999999999999999 -8.1 3.8565 
7.1000000000000005 -8.1 3.8823 
7.2 -8.1 3.9017 
7.3 -8.1 3.9076 
7.399999 -8.1 3.8590 
7.499999999999999 -8.1 3.8503 
7.6000000000000005 -8.1 3.8504 
7.7 -8.1 3.9154 
7.8 -8.1 3.8649 
7.899999 -8.1 3.8936 
7.999999999999999 -8.1 3.9154 
8.100000000000001 -8.1 3.8620 
8.2 -8.1 3.8629 
8.3 -8.1 3.8688 
8.399999000000001 -8.1 3.8982 
8.5 -8.1 3.8553 
8.600000000000001 -8.1 3.9206 
8.7 -8.1 3.9059 
8.8 -8.1 3.8956 
8.899999000000001 -8.1 3.9180 
9.0 -8.1 3.8777 
9.100000000000001 -8.1 3.9164 
9.2 -8.1 3.8625 
9.3 -8.1 3.8597 
9.399999000000001 -8.1 3.9154 
9.5 -8.1 3.9410 
9.600000000000001 -8.1 3.8845 
9.7 -8.1 3.8796 
9.8 -8.1 3.8764 
9.899999000000001 -8.1 3.8523 
10.0 -8.1 3.8699 
10.100000000000001 -8.1 3.8351 
10.200001 -8.1 3.9072 
10.299999 -8.1 3.9089 
10.399999000000001 -8.1 3.8997 
10.5 -8.1 3.9432 
10.600000000000001 -8.1 3.8643 
10.700001 -8.1 3.8957 
10.799999 -8.1 3.8833 
10.899999000000001 -8.1 3.9316 
11.0 -8.1 3.9139 
11.100000000000001 -8.1 3.7604 
11.200001 -8.1 3.8282 
11.299999 -8.1 nan 
11.399999000000001 -8.1 nan 
11.5 -8.1 nan 
11.600000000000001 -8.1 nan 
11.700001 -8.1 nan 
11.799999 -8.1 nan 
11.899999000000001 -8.1 nan 
12.0 -8.1 nan 
12.100000000000001 -8.1 nan 
12.200001 -8.1 nan 
12.299999 -8.1 nan 
12.399999000000001 -8.1 nan 
12.5 -8.1 nan 
12.600000000000001 -8.1 nan 
12.700001 -8.1 nan 
12.799999 -8.1 nan 
12.900000000000002 -8.1 nan 
13.000001000000001 -8.1 nan 
13.100001000000002 -8.1 nan 
13.200002000000001 -8.1 nan 
13.3 -8.1 nan 
13.400000000000002 -8.1 nan 
13.500001000000001 -8.1 nan 
13.600001000000002 -8.1 nan 
13.700002000000001 -8.1 nan 
13.8 -8.1 nan 
13.900000000000002 -8.1 nan 
14.000001000000001 -8.1 nan 
14.100001000000002 -8.1 nan 
14.200002000000001 -8.1 nan 
14.3 -8.1 nan 
14.400000000000002 -8.1 nan 
14.500001000000001 -8.1 nan 
14.600001000000002 -8.1 nan 
14.700002000000001 -8.1 nan 
14.8 -8.1 nan 
14.900000000000002 -8.1 nan 
15.000001000000001 -8.1 nan 
15.100001000000002 -8.1 nan 
15.200002000000001 -8.1 nan 
15.3 -8.1 nan 
15.400000000000002 -8.1 nan 
15.500001000000001 -8.1 nan 
15.600001000000002 -8.1 nan 
15.700002000000001 -8.1 nan 
15.8 -8.1 nan 
15.900000000000002 -8.1 nan 
16.000001 -8.1 nan 
16.100001000000002 -8.1 nan 
16.200002 -8.1 nan 
16.3 -8.1 nan 
16.400000000000002 -8.1 nan 
16.500001 -8.1 nan 
16.600001000000002 -8.1 nan 
16.700002 -8.1 nan 
16.8 -8.1 nan 
16.900000000000002 -8.1 nan 
17.000001 -8.1 nan 
17.100001000000002 -8.1 nan 
17.200002 -8.1 nan 
17.3 -8.1 nan 
17.400000000000002 -8.1 nan 
17.500001 -8.1 nan 
17.600001000000002 -8.1 nan 
17.700002 -8.1 nan 
17.8 -8.1 nan 
17.900000000000002 -8.1 nan 
18.000001 -8.1 nan 
18.100001000000002 -8.1 nan 
18.200002 -8.1 nan 
18.3 -8.1 nan 
18.400000000000002 -8.1 nan 
18.500001 -8.1 nan 
18.600001000000002 -8.1 nan 
18.700002 -8.1 nan 
18.8 -8.1 nan 
18.900000000000002 -8.1 nan 
19.000001 -8.1 nan 
19.100001000000002 -8.1 nan 
19.200002 -8.1 nan 
-6.0 -8.0 nan 
-5.9 -8.0 nan 
-5.800000000000001 -8.0 nan 
-5.7 -8.0 nan 
-5.6 -8.0 nan 
-5.5 -8.0 nan 
-5.4 -8.0 nan 
-5.300000000000001 -8.0 nan 
-5.2 -8.0 nan 
-5.1 -8.0 nan 
-5.0 -8.0 nan 
-4.9 -8.0 nan 
-4.800000000000001 -8.0 nan 
-4.7 -8.0 nan 
-4.6 -8.0 nan 
-4.5 -8.0 nan 
-4.4 -8.0 nan 
-4.300000000000001 -8.0 nan 
-4.2 -8.0 nan 
-4.1000000000000005 -8.0 nan 
-4.0 -8.0 nan 
-3.9000000000000004 -8.0 nan 
-3.8000000000000003 -8.0 nan 
-3.7 -8.0 nan 
-3.6 -8.0 nan 
-3.5 -8.0 nan 
-3.4000000000000004 -8.0 nan 
-3.3000000000000003 -8.0 nan 
-3.2 -8.0 nan 
-3.1 -8.0 nan 
-3.0 -8.0 nan 
-2.9000000000000004 -8.0 nan 
-2.8000000000000003 -8.0 nan 
-2.7 -8.0 nan 
-2.6 -8.0 nan 
-2.5 -8.0 nan 
-2.4000000000000004 -8.0 nan 
-2.3000000000000003 -8.0 nan 
-2.2 -8.0 nan 
-2.1 -8.0 nan 
-2.0 -8.0 nan 
-1.9000000000000001 -8.0 nan 
-1.8000000000000003 -8.0 nan 
-1.7000000000000002 -8.0 nan 
-1.6 -8.0 nan 
-1.5000000000000002 -8.0 nan 
-1.4000000000000001 -8.0 nan 
-1.3000000000000003 -8.0 nan 
-1.2000000000000002 -8.0 nan 
-1.1 -8.0 nan 
-1.0 -8.0 nan 
-0.9000000000000004 -8.0 nan 
-0.8000000000000003 -8.0 nan 
-0.7000000000000002 -8.0 nan 
-0.6000000000000001 -8.0 nan 
-0.5 -8.0 nan 
-0.40000000000000036 -8.0 nan 
-0.30000000000000027 -8.0 nan 
-0.20000000000000018 -8.0 nan 
-0.10000000000000009 -8.0 nan 
0.0 -8.0 nan 
0.09999999999999964 -8.0 nan 
0.19999999999999973 -8.0 nan 
0.2999999999999998 -8.0 nan 
0.3999999999999999 -8.0 nan 
0.5 -8.0 nan 
0.5999999999999996 -8.0 nan 
0.6999999999999997 -8.0 nan 
0.7999999999999998 -8.0 nan 
0.8999999999999995 -8.0 nan 
1.0 -8.0 nan 
1.0999999999999996 -8.0 nan 
1.2000000000000002 -8.0 nan 
1.2999999999999998 -8.0 nan 
1.3999999999999995 -8.0 nan 
1.5 -8.0 nan 
1.5999999999999996 -8.0 nan 
1.7000000000000002 -8.0 3.9001 
1.7999999999999998 -8.0 3.8865 
1.8999999999999995 -8.0 3.8996 
2.0 -8.0 3.9249 
2.0999999999999996 -8.0 3.8324 
2.2 -8.0 3.8989 
2.3 -8.0 3.8611 
2.399999 -8.0 3.9250 
2.5 -8.0 3.9355 
2.5999999999999996 -8.0 3.8460 
2.7 -8.0 3.8892 
2.8 -8.0 3.9318 
2.899999 -8.0 3.8946 
3.0 -8.0 3.8823 
3.0999999999999996 -8.0 3.9196 
3.2 -8.0 3.8687 
3.3 -8.0 3.8810 
3.399999 -8.0 3.8387 
3.5 -8.0 3.8543 
3.5999999999999996 -8.0 3.8876 
3.7 -8.0 3.8879 
3.8 -8.0 3.9035 
3.899999 -8.0 3.8590 
4.0 -8.0 3.8591 
4.1 -8.0 3.8856 
4.2 -8.0 3.8571 
4.3 -8.0 3.8481 
4.399999 -8.0 3.8968 
4.5 -8.0 3.8917 
4.6 -8.0 3.9168 
4.7 -8.0 3.8772 
4.8 -8.0 3.8741 
4.899999 -8.0 3.9171 
4.999999999999999 -8.0 3.8594 
5.1000000000000005 -8.0 3.8470 
5.2 -8.0 3.8618 
5.3 -8.0 3.8934 
5.399999 -8.0 3.8842 
5.499999999999999 -8.0 3.8706 
5.6000000000000005 -8.0 3.8884 
5.7 -8.0 3.8671 
5.8 -8.0 3.8760 
5.899999 -8.0 3.8965 
5.999999999999999 -8.0 3.9048 
6.1000000000000005 -8.0 3.8837 
6.2 -8.0 3.9097 
6.3 -8.0 3.8736 
6.399999 -8.0 3.8694 
6.499999999999999 -8.0 3.8910 
6.6000000000000005 -8.0 3.8771 
6.7 -8.0 3.8723 
6.8 -8.0 3.8608 
6.899999 -8.0 3.8547 
6.999999999999999 -8.0 3.8977 
7.1000000000000005 -8.0 3.8841 
7.2 -8.0 3.8379 
7.3 -8.0 3.8757 
7.399999 -8.0 3.8387 
7.499999999999999 -8.0 3.8730 
7.6000000000000005 -8.0 3.9084 
7.7 -8.0 3.9059 
7.8 -8.0 3.8632 
7.899999 -8.0 3.8580 
7.999999999999999 -8.0 3.9037 
8.100000000000001 -8.0 3.8821 
8.2 -8.0 3.9030 
8.3 -8.0 3.8872 
8.399999000000001 -8.0 3.8606 
8.5 -8.0 3.8731 
8.600000000000001 -8.0 3.8643 
8.7 -8.0 3.8740 
8.8 -8.0 3.8825 
8.899999000000001 -8.0 3.8685 
9.0 -8.0 3.8772 
9.100000000000001 -8.0 3.8965 
9.2 -8.0 3.8609 
9.3 -8.0 3.8986 
9.399999000000001 -8.0 3.8589 
9.5 -8.0 3.8735 
9.600000000000001 -8.0 3.8803 
9.7 -8.0 3.8733 
9.8 -8.0 3.8458 
9.899999000000001 -8.0 3.8756 
10.0 -8.0 3.9034 
10.100000000000001 -8.0 3.9012 
10.200001 -8.0 3.8790 
10.299999 -8.0 3.8904 
10.399999000000001 -8.0 3.8779 
10.5 -8.0 3.9085 
10.600000000000001 -8.0 3.8807 
10.700001 -8.0 3.8824 
10.799999 -8.0 3.8626 
10.899999000000001 -8.0 3.8880 
11.0 -8.0 3.8649 
11.100000000000001 -8.0 3.9099 
11.200001 -8.0 3.8641 
11.299999 -8.0 3.8751 
11.399999000000001 -8.0 3.8866 
11.5 -8.0 nan 
11.600000000000001 -8.0 nan 
11.700001 -8.0 nan 
11.799999 -8.0 nan 
11.899999000000001 -8.0 nan 
12.0 -8.0 nan 
12.100000000000001 -8.0 nan 
12.200001 -8.0 nan 
12.299999 -8.0 nan 
12.399999000000001 -8.0 nan 
12.5 -8.0 nan 
12.600000000000001 -8.0 nan 
12.700001 -8.0 nan 
12.799999 -8.0 nan 
12.900000000000002 -8.0 nan 
13.000001000000001 -8.0 nan 
13.100001000000002 -8.0 nan 
13.200002000000001 -8.0 nan 
13.3 -8.0 nan 
13.400000000000002 -8.0 nan 
13.500001000000001 -8.0 nan 
13.600001000000002 -8.0 nan 
13.700002000000001 -8.0 nan 
13.8 -8.0 nan 
13.900000000000002 -8.0 nan 
14.000001000000001 -8.0 nan 
14.100001000000002 -8.0 nan 
14.200002000000001 -8.0 nan 
14.3 -8.0 nan 
14.400000000000002 -8.0 nan 
14.500001000000001 -8.0 nan 
14.600001000000002 -8.0 nan 
14.700002000000001 -8.0 nan 
14.8 -8.0 nan 
14.900000000000002 -8.0 nan 
15.000001000000001 -8.0 nan 
15.100001000000002 -8.0 nan 
15.200002000000001 -8.0 nan 
15.3 -8.0 nan 
15.400000000000002 -8.0 nan 
15.500001000000001 -8.0 nan 
15.600001000000002 -8.0 nan 
15.700002000000001 -8.0 nan 
15.8 -8.0 nan 
15.900000000000002 -8.0 nan 
16.000001 -8.0 nan 
16.100001000000002 -8.0 nan 
16.200002 -8.0 nan 
16.3 -8.0 nan 
16.400000000000002 -8.0 nan 
16.500001 -8.0 nan 
16.600001000000002 -8.0 nan 
16.700002 -8.0 nan 
16.8 -8.0 nan 
16.900000000000002 -8.0 nan 
17.000001 -8.0 nan 
17.100001000000002 -8.0 nan 
17.200002 -8.0 nan 
17.3 -8.0 nan 
17.400000000000002 -8.0 nan 
17.500001 -8.0 nan 
17.600001000000002 -8.0 nan 
17.700002 -8.0 nan 
17.8 -8.0 nan 
17.900000000000002 -8.0 nan 
18.000001 -8.0 nan 
18.100001000000002 -8.0 nan 
18.200002 -8.0 nan 
18.3 -8.0 nan 
18.400000000000002 -8.0 nan 
18.500001 -8.0 nan 
18.600001000000002 -8.0 nan 
18.700002 -8.0 nan 
18.8 -8.0 nan 
18.900000000000002 -8.0 nan 
19.000001 -8.0 nan 
19.100001000000002 -8.0 nan 
19.200002 -8.0 nan 
-6.0 -7.9 nan 
-5.9 -7.9 nan 
-5.800000000000001 -7.9 nan 
-5.7 -7.9 nan 
-5.6 -7.9 nan 
-5.5 -7.9 nan 
-5.4 -7.9 nan 
-5.300000000000001 -7.9 nan 
-5.2 -7.9 nan 
-5.1 -7.9 nan 
-5.0 -7.9 nan 
-4.9 -7.9 nan 
-4.800000000000001 -7.9 nan 
-4.7 -7.9 nan 
-4.6 -7.9 nan 
-4.5 -7.9 nan 
-4.4 -7.9 nan 
-4.300000000000001 -7.9 nan 
-4.2 -7.9 nan 
-4.1000000000000005 -7.9 nan 
-4.0 -7.9 nan 
-3.9000000000000004 -7.9 nan 
-3.8000000000000003 -7.9 nan 
-3.7 -7.9 nan 
-3.6 -7.9 nan 
-3.5 -7.9 nan 
-3.4000000000000004 -7.9 nan 
-3.3000000000000003 -7.9 nan 
-3.2 -7.9 nan 
-3.1 -7.9 nan 
-3.0 -7.9 nan 
-2.9000000000000004 -7.9 nan 
-2.8000000000000003 -7.9 nan 
-2.7 -7.9 nan 
-2.6 -7.9 nan 
-2.5 -7.9 nan 
-2.4000000000000004 -7.9 nan 
-2.3000000000000003 -7.9 nan 
-2.2 -7.9 nan 
-2.1 -7.9 nan 
-2.0 -7.9 nan 
-1.9000000000000001 -7.9 nan 
-1.8000000000000003 -7.9 nan 
-1.7000000000000002 -7.9 nan 
-1.6 -7.9 nan 
-1.5000000000000002 -7.9 nan 
-1.4000000000000001 -7.9 nan 
-1.3000000000000003 -7.9 nan 
-1.2000000000000002 -7.9 nan 
-1.1 -7.9 nan 
-1.0 -7.9 nan 
-0.9000000000000004 -7.9 nan 
-0.8000000000000003 -7.9 nan 
-0.7000000000000002 -7.9 nan 
-0.6000000000000001 -7.9 nan 
-0.5 -7.9 nan 
-0.40000000000000036 -7.9 nan 
-0.30000000000000027 -7.9 nan 
-0.20000000000000018 -7.9 nan 
-0.10000000000000009 -7.9 nan 
0.0 -7.9 nan 
0.09999999999999964 -7.9 nan 
0.19999999999999973 -7.9 nan 
0.2999999999999998 -7.9 nan 
0.3999999999999999 -7.9 nan 
0.5 -7.9 nan 
0.5999999999999996 -7.9 nan 
0.6999999999999997 -7.9 nan 
0.7999999999999998 -7.9 nan 
0.8999999999999995 -7.9 nan 
1.0 -7.9 nan 
1.0999999999999996 -7.9 nan 
1.2000000000000002 -7.9 nan 
1.2999999999999998 -7.9 3.8780 
1.3999999999999995 -7.9 3.8576 
1.5 -7.9 3.8441 
1.5999999999999996 -7.9 3.8318 
1.7000000000000002 -7.9 3.9159 
1.7999999999999998 -7.9 3.8803 
1.8999999999999995 -7.9 3.8829 
2.0 -7.9 3.9072 
2.0999999999999996 -7.9 3.9040 
2.2 -7.9 3.9175 
2.3 -7.9 3.9601 
2.399999 -7.9 3.9058 
2.5 -7.9 3.8970 
2.5999999999999996 -7.9 3.9233 
2.7 -7.9 3.8988 
2.8 -7.9 3.9092 
2.899999 -7.9 3.8613 
3.0 -7.9 3.8873 
3.0999999999999996 -7.9 3.9158 
3.2 -7.9 3.8734 
3.3 -7.9 3.9188 
3.399999 -7.9 3.8966 
3.5 -7.9 3.8913 
3.5999999999999996 -7.9 3.8970 
3.7 -7.9 3.8869 
3.8 -7.9 3.9040 
3.899999 -7.9 3.8543 
4.0 -7.9 3.8294 
4.1 -7.9 3.8821 
4.2 -7.9 3.9212 
4.3 -7.9 3.8640 
4.399999 -7.9 3.8856 
4.5 -7.9 3.9018 
4.6 -7.9 3.8669 
4.7 -7.9 3.8639 
4.8 -7.9 3.8498 
4.899999 -7.9 3.9075 
4.999999999999999 -7.9 3.8858 
5.1000000000000005 -7.9 3.8883 
5.2 -7.9 3.8726 
5.3 -7.9 3.8802 
5.399999 -7.9 3.8325 
5.499999999999999 -7.9 3.8855 
5.6000000000000005 -7.9 3.8749 
5.7 -7.9 3.8820 
5.8 -7.9 3.8893 
5.899999 -7.9 3.8908 
5.999999999999999 -7.9 3.9030 
6.1000000000000005 -7.9 3.8895 
6.2 -7.9 3.8791 
6.3 -7.9 3.9214 
6.399999 -7.9 3.8761 
6.499999999999999 -7.9 3.8891 
6.6000000000000005 -7.9 3.8881 
6.7 -7.9 3.8584 
6.8 -7.9 3.8858 
6.899999 -7.9 3.9013 
6.999999999999999 -7.9 3.8784 
7.1000000000000005 -7.9 3.8623 
7.2 -7.9 3.8434 
7.3 -7.9 3.8608 
7.399999 -7.9 3.8526 
7.499999999999999 -7.9 3.8813 
7.6000000000000005 -7.9 3.8685 
7.7 -7.9 3.8903 
7.8 -7.9 3.8944 
7.899999 -7.9 3.8796 
7.999999999999999 -7.9 3.8811 
8.100000000000001 -7.9 3.8820 
8.2 -7.9 3.8724 
8.3 -7.9 3.8841 
8.399999000000001 -7.9 3.8786 
8.5 -7.9 3.8663 
8.600000000000001 -7.9 3.8192 
8.7 -7.9 3.8706 
8.8 -7.9 3.8853 
8.899999000000001 -7.9 3.8841 
9.0 -7.9 3.8681 
9.100000000000001 -7.9 3.9002 
9.2 -7.9 3.8552 
9.3 -7.9 3.8842 
9.399999000000001 -7.9 3.9092 
9.5 -7.9 3.8825 
9.600000000000001 -7.9 3.8925 
9.7 -7.9 3.9224 
9.8 -7.9 3.8843 
9.899999000000001 -7.9 3.9021 
10.0 -7.9 3.8711 
10.100000000000001 -7.9 3.9333 
10.200001 -7.9 3.9238 
10.299999 -7.9 3.8620 
10.399999000000001 -7.9 3.9138 
10.5 -7.9 3.8833 
10.600000000000001 -7.9 3.8949 
10.700001 -7.9 3.8401 
10.799999 -7.9 3.8766 
10.899999000000001 -7.9 3.9080 
11.0 -7.9 3.9150 
11.100000000000001 -7.9 3.8911 
11.200001 -7.9 3.8657 
11.299999 -7.9 3.8657 
11.399999000000001 -7.9 3.8696 
11.5 -7.9 3.8605 
11.600000000000001 -7.9 3.9665 
11.700001 -7.9 3.8709 
11.799999 -7.9 3.9137 
11.899999000000001 -7.9 nan 
12.0 -7.9 nan 
12.100000000000001 -7.9 nan 
12.200001 -7.9 nan 
12.299999 -7.9 nan 
12.399999000000001 -7.9 nan 
12.5 -7.9 nan 
12.600000000000001 -7.9 nan 
12.700001 -7.9 nan 
12.799999 -7.9 nan 
12.900000000000002 -7.9 nan 
13.000001000000001 -7.9 nan 
13.100001000000002 -7.9 nan 
13.200002000000001 -7.9 nan 
13.3 -7.9 nan 
13.400000000000002 -7.9 nan 
13.500001000000001 -7.9 nan 
13.600001000000002 -7.9 nan 
13.700002000000001 -7.9 nan 
13.8 -7.9 nan 
13.900000000000002 -7.9 nan 
14.000001000000001 -7.9 nan 
14.100001000000002 -7.9 nan 
14.200002000000001 -7.9 nan 
14.3 -7.9 nan 
14.400000000000002 -7.9 nan 
14.500001000000001 -7.9 nan 
14.600001000000002 -7.9 nan 
14.700002000000001 -7.9 nan 
14.8 -7.9 nan 
14.900000000000002 -7.9 nan 
15.000001000000001 -7.9 nan 
15.100001000000002 -7.9 nan 
15.200002000000001 -7.9 nan 
15.3 -7.9 nan 
15.400000000000002 -7.9 nan 
15.500001000000001 -7.9 nan 
15.600001000000002 -7.9 nan 
15.700002000000001 -7.9 nan 
15.8 -7.9 nan 
15.900000000000002 -7.9 nan 
16.000001 -7.9 nan 
16.100001000000002 -7.9 nan 
16.200002 -7.9 nan 
16.3 -7.9 nan 
16.400000000000002 -7.9 nan 
16.500001 -7.9 nan 
16.600001000000002 -7.9 nan 
16.700002 -7.9 nan 
16.8 -7.9 nan 
16.900000000000002 -7.9 nan 
17.000001 -7.9 nan 
17.100001000000002 -7.9 nan 
17.200002 -7.9 nan 
17.3 -7.9 nan 
17.400000000000002 -7.9 nan 
17.500001 -7.9 nan 
17.600001000000002 -7.9 nan 
17.700002 -7.9 nan 
17.8 -7.9 nan 
17.900000000000002 -7.9 nan 
18.000001 -7.9 nan 
18.100001000000002 -7.9 nan 
18.200002 -7.9 nan 
18.3 -7.9 nan 
18.400000000000002 -7.9 nan 
18.500001 -7.9 nan 
18.600001000000002 -7.9 nan 
18.700002 -7.9 nan 
18.8 -7.9 nan 
18.900000000000002 -7.9 nan 
19.000001 -7.9 nan 
19.100001000000002 -7.9 nan 
19.200002 -7.9 nan 
-6.0 -7.8 nan 
-5.9 -7.8 nan 
-5.800000000000001 -7.8 nan 
-5.7 -7.8 nan 
-5.6 -7.8 nan 
-5.5 -7.8 nan 
-5.4 -7.8 nan 
-5.300000000000001 -7.8 nan 
-5.2 -7.8 nan 
-5.1 -7.8 nan 
-5.0 -7.8 nan 
-4.9 -7.8 nan 
-4.800000000000001 -7.8 nan 
-4.7 -7.8 nan 
-4.6 -7.8 nan 
-4.5 -7.8 nan 
-4.4 -7.8 nan 
-4.300000000000001 -7.8 nan 
-4.2 -7.8 nan 
-4.1000000000000005 -7.8 nan 
-4.0 -7.8 nan 
-3.9000000000000004 -7.8 nan 
-3.8000000000000003 -7.8 nan 
-3.7 -7.8 nan 
-3.6 -7.8 nan 
-3.5 -7.8 nan 
-3.4000000000000004 -7.8 nan 
-3.3000000000000003 -7.8 nan 
-3.2 -7.8 nan 
-3.1 -7.8 nan 
-3.0 -7.8 nan 
-2.9000000000000004 -7.8 nan 
-2.8000000000000003 -7.8 nan 
-2.7 -7.8 nan 
-2.6 -7.8 nan 
-2.5 -7.8 nan 
-2.4000000000000004 -7.8 nan 
-2.3000000000000003 -7.8 nan 
-2.2 -7.8 nan 
-2.1 -7.8 nan 
-2.0 -7.8 nan 
-1.9000000000000001 -7.8 nan 
-1.8000000000000003 -7.8 nan 
-1.7000000000000002 -7.8 nan 
-1.6 -7.8 nan 
-1.5000000000000002 -7.8 nan 
-1.4000000000000001 -7.8 nan 
-1.3000000000000003 -7.8 nan 
-1.2000000000000002 -7.8 nan 
-1.1 -7.8 nan 
-1.0 -7.8 nan 
-0.9000000000000004 -7.8 nan 
-0.8000000000000003 -7.8 nan 
-0.7000000000000002 -7.8 nan 
-0.6000000000000001 -7.8 nan 
-0.5 -7.8 nan 
-0.40000000000000036 -7.8 nan 
-0.30000000000000027 -7.8 nan 
-0.20000000000000018 -7.8 nan 
-0.10000000000000009 -7.8 nan 
0.0 -7.8 nan 
0.09999999999999964 -7.8 nan 
0.19999999999999973 -7.8 nan 
0.2999999999999998 -7.8 nan 
0.3999999999999999 -7.8 nan 
0.5 -7.8 nan 
0.5999999999999996 -7.8 nan 
0.6999999999999997 -7.8 nan 
0.7999999999999998 -7.8 nan 
0.8999999999999995 -7.8 nan 
1.0 -7.8 nan 
1.0999999999999996 -7.8 nan 
1.2000000000000002 -7.8 3.8839 
1.2999999999999998 -7.8 3.8778 
1.3999999999999995 -7.8 3.8109 
1.5 -7.8 3.8609 
1.5999999999999996 -7.8 3.8658 
1.7000000000000002 -7.8 3.8944 
1.7999999999999998 -7.8 3.8899 
1.8999999999999995 -7.8 3.8993 
2.0 -7.8 3.8974 
2.0999999999999996 -7.8 3.8712 
2.2 -7.8 3.8877 
2.3 -7.8 3.9366 
2.399999 -7.8 3.8805 
2.5 -7.8 3.8822 
2.5999999999999996 -7.8 3.8697 
2.7 -7.8 3.8725 
2.8 -7.8 3.8523 
2.899999 -7.8 3.9115 
3.0 -7.8 3.9124 
3.0999999999999996 -7.8 3.8494 
3.2 -7.8 3.8663 
3.3 -7.8 3.8544 
3.399999 -7.8 3.8675 
3.5 -7.8 3.9006 
3.5999999999999996 -7.8 3.8800 
3.7 -7.8 3.8582 
3.8 -7.8 3.8820 
3.899999 -7.8 3.9057 
4.0 -7.8 3.8323 
4.1 -7.8 3.8593 
4.2 -7.8 3.8782 
4.3 -7.8 3.8894 
4.399999 -7.8 3.8888 
4.5 -7.8 3.8907 
4.6 -7.8 3.8643 
4.7 -7.8 3.8869 
4.8 -7.8 3.8809 
4.899999 -7.8 3.8734 
4.999999999999999 -7.8 3.8828 
5.1000000000000005 -7.8 3.8703 
5.2 -7.8 3.8706 
5.3 -7.8 3.8502 
5.399999 -7.8 3.8790 
5.499999999999999 -7.8 3.8847 
5.6000000000000005 -7.8 3.8703 
5.7 -7.8 3.8822 
5.8 -7.8 3.9052 
5.899999 -7.8 3.9115 
5.999999999999999 -7.8 3.8650 
6.1000000000000005 -7.8 3.8844 
6.2 -7.8 3.9096 
6.3 -7.8 3.8982 
6.399999 -7.8 3.8964 
6.499999999999999 -7.8 3.8632 
6.6000000000000005 -7.8 3.8631 
6.7 -7.8 3.8745 
6.8 -7.8 3.8963 
6.899999 -7.8 3.8920 
6.999999999999999 -7.8 3.8801 
7.1000000000000005 -7.8 3.8890 
7.2 -7.8 3.8823 
7.3 -7.8 3.8861 
7.399999 -7.8 3.8582 
7.499999999999999 -7.8 3.8821 
7.6000000000000005 -7.8 3.8940 
7.7 -7.8 3.8856 
7.8 -7.8 3.9106 
7.899999 -7.8 3.8761 
7.999999999999999 -7.8 3.9195 
8.100000000000001 -7.8 3.8872 
8.2 -7.8 3.8744 
8.3 -7.8 3.8539 
8.399999000000001 -7.8 3.8970 
8.5 -7.8 3.8771 
8.600000000000001 -7.8 3.8873 
8.7 -7.8 3.8837 
8.8 -7.8 3.8881 
8.899999000000001 -7.8 3.8854 
9.0 -7.8 3.8939 
9.100000000000001 -7.8 3.8923 
9.2 -7.8 3.9001 
9.3 -7.8 3.8930 
9.399999000000001 -7.8 3.8974 
9.5 -7.8 3.8867 
9.600000000000001 -7.8 3.8785 
9.7 -7.8 3.8752 
9.8 -7.8 3.9002 
9.899999000000001 -7.8 3.9047 
10.0 -7.8 3.8947 
10.100000000000001 -7.8 3.9079 
10.200001 -7.8 3.8939 
10.299999 -7.8 3.8655 
10.399999000000001 -7.8 3.9146 
10.5 -7.8 3.9133 
10.600000000000001 -7.8 3.8433 
10.700001 -7.8 3.8915 
10.799999 -7.8 3.8899 
10.899999000000001 -7.8 3.8774 
11.0 -7.8 3.8910 
11.100000000000001 -7.8 3.8873 
11.200001 -7.8 3.8956 
11.299999 -7.8 3.8843 
11.399999000000001 -7.8 3.8929 
11.5 -7.8 3.8495 
11.600000000000001 -7.8 3.9060 
11.700001 -7.8 3.9133 
11.799999 -7.8 3.8942 
11.899999000000001 -7.8 3.8414 
12.0 -7.8 3.8895 
12.100000000000001 -7.8 nan 
12.200001 -7.8 nan 
12.299999 -7.8 nan 
12.399999000000001 -7.8 nan 
12.5 -7.8 nan 
12.600000000000001 -7.8 nan 
12.700001 -7.8 nan 
12.799999 -7.8 nan 
12.900000000000002 -7.8 nan 
13.000001000000001 -7.8 nan 
13.100001000000002 -7.8 nan 
13.200002000000001 -7.8 nan 
13.3 -7.8 nan 
13.400000000000002 -7.8 nan 
13.500001000000001 -7.8 nan 
13.600001000000002 -7.8 nan 
13.700002000000001 -7.8 nan 
13.8 -7.8 nan 
13.900000000000002 -7.8 nan 
14.000001000000001 -7.8 nan 
14.100001000000002 -7.8 nan 
14.200002000000001 -7.8 nan 
14.3 -7.8 nan 
14.400000000000002 -7.8 nan 
14.500001000000001 -7.8 nan 
14.600001000000002 -7.8 nan 
14.700002000000001 -7.8 nan 
14.8 -7.8 nan 
14.900000000000002 -7.8 nan 
15.000001000000001 -7.8 nan 
15.100001000000002 -7.8 nan 
15.200002000000001 -7.8 nan 
15.3 -7.8 nan 
15.400000000000002 -7.8 nan 
15.500001000000001 -7.8 nan 
15.600001000000002 -7.8 nan 
15.700002000000001 -7.8 nan 
15.8 -7.8 nan 
15.900000000000002 -7.8 nan 
16.000001 -7.8 nan 
16.100001000000002 -7.8 nan 
16.200002 -7.8 nan 
16.3 -7.8 nan 
16.400000000000002 -7.8 nan 
16.500001 -7.8 nan 
16.600001000000002 -7.8 nan 
16.700002 -7.8 nan 
16.8 -7.8 nan 
16.900000000000002 -7.8 nan 
17.000001 -7.8 nan 
17.100001000000002 -7.8 nan 
17.200002 -7.8 nan 
17.3 -7.8 nan 
17.400000000000002 -7.8 nan 
17.500001 -7.8 nan 
17.600001000000002 -7.8 nan 
17.700002 -7.8 nan 
17.8 -7.8 nan 
17.900000000000002 -7.8 nan 
18.000001 -7.8 nan 
18.100001000000002 -7.8 nan 
18.200002 -7.8 nan 
18.3 -7.8 nan 
18.400000000000002 -7.8 nan 
18.500001 -7.8 nan 
18.600001000000002 -7.8 nan 
18.700002 -7.8 nan 
18.8 -7.8 nan 
18.900000000000002 -7.8 nan 
19.000001 -7.8 nan 
19.100001000000002 -7.8 nan 
19.200002 -7.8 nan 
-6.0 -7.7 nan 
-5.9 -7.7 nan 
-5.800000000000001 -7.7 nan 
-5.7 -7.7 nan 
-5.6 -7.7 nan 
-5.5 -7.7 nan 
-5.4 -7.7 nan 
-5.300000000000001 -7.7 nan 
-5.2 -7.7 nan 
-5.1 -7.7 nan 
-5.0 -7.7 nan 
-4.9 -7.7 nan 
-4.800000000000001 -7.7 nan 
-4.7 -7.7 nan 
-4.6 -7.7 nan 
-4.5 -7.7 nan 
-4.4 -7.7 nan 
-4.300000000000001 -7.7 nan 
-4.2 -7.7 nan 
-4.1000000000000005 -7.7 nan 
-4.0 -7.7 nan 
-3.9000000000000004 -7.7 nan 
-3.8000000000000003 -7.7 nan 
-3.7 -7.7 nan 
-3.6 -7.7 nan 
-3.5 -7.7 nan 
-3.4000000000000004 -7.7 nan 
-3.3000000000000003 -7.7 nan 
-3.2 -7.7 nan 
-3.1 -7.7 nan 
-3.0 -7.7 nan 
-2.9000000000000004 -7.7 nan 
-2.8000000000000003 -7.7 nan 
-2.7 -7.7 nan 
-2.6 -7.7 nan 
-2.5 -7.7 nan 
-2.4000000000000004 -7.7 nan 
-2.3000000000000003 -7.7 nan 
-2.2 -7.7 nan 
-2.1 -7.7 nan 
-2.0 -7.7 nan 
-1.9000000000000001 -7.7 nan 
-1.8000000000000003 -7.7 nan 
-1.7000000000000002 -7.7 nan 
-1.6 -7.7 nan 
-1.5000000000000002 -7.7 nan 
-1.4000000000000001 -7.7 nan 
-1.3000000000000003 -7.7 nan 
-1.2000000000000002 -7.7 nan 
-1.1 -7.7 nan 
-1.0 -7.7 nan 
-0.9000000000000004 -7.7 nan 
-0.8000000000000003 -7.7 nan 
-0.7000000000000002 -7.7 nan 
-0.6000000000000001 -7.7 nan 
-0.5 -7.7 nan 
-0.40000000000000036 -7.7 nan 
-0.30000000000000027 -7.7 nan 
-0.20000000000000018 -7.7 nan 
-0.10000000000000009 -7.7 nan 
0.0 -7.7 nan 
0.09999999999999964 -7.7 nan 
0.19999999999999973 -7.7 nan 
0.2999999999999998 -7.7 nan 
0.3999999999999999 -7.7 nan 
0.5 -7.7 nan 
0.5999999999999996 -7.7 nan 
0.6999999999999997 -7.7 nan 
0.7999999999999998 -7.7 nan 
0.8999999999999995 -7.7 nan 
1.0 -7.7 3.8304 
1.0999999999999996 -7.7 3.8492 
1.2000000000000002 -7.7 3.9352 
1.2999999999999998 -7.7 3.8997 
1.3999999999999995 -7.7 3.9356 
1.5 -7.7 3.8730 
1.5999999999999996 -7.7 3.8895 
1.7000000000000002 -7.7 3.9221 
1.7999999999999998 -7.7 3.8926 
1.8999999999999995 -7.7 3.8518 
2.0 -7.7 3.9132 
2.0999999999999996 -7.7 3.9142 
2.2 -7.7 3.8793 
2.3 -7.7 3.8763 
2.399999 -7.7 3.9213 
2.5 -7.7 3.9026 
2.5999999999999996 -7.7 3.8827 
2.7 -7.7 3.8874 
2.8 -7.7 3.8653 
2.899999 -7.7 3.9067 
3.0 -7.7 3.8818 
3.0999999999999996 -7.7 3.8489 
3.2 -7.7 3.8789 
3.3 -7.7 3.9018 
3.399999 -7.7 3.9303 
3.5 -7.7 3.8544 
3.5999999999999996 -7.7 3.8670 
3.7 -7.7 3.8694 
3.8 -7.7 3.8620 
3.899999 -7.7 3.8930 
4.0 -7.7 3.8852 
4.1 -7.7 3.8895 
4.2 -7.7 3.8826 
4.3 -7.7 3.8843 
4.399999 -7.7 3.8345 
4.5 -7.7 3.8930 
4.6 -7.7 3.8805 
4.7 -7.7 3.8632 
4.8 -7.7 3.8688 
4.899999 -7.7 3.8682 
4.999999999999999 -7.7 3.8825 
5.1000000000000005 -7.7 3.8915 
5.2 -7.7 3.8602 
5.3 -7.7 3.9085 
5.399999 -7.7 3.8863 
5.499999999999999 -7.7 3.9161 
5.6000000000000005 -7.7 3.8816 
5.7 -7.7 3.8802 
5.8 -7.7 3.8663 
5.899999 -7.7 3.8858 
5.999999999999999 -7.7 3.8572 
6.1000000000000005 -7.7 3.8746 
6.2 -7.7 3.8753 
6.3 -7.7 3.8672 
6.399999 -7.7 3.8806 
6.499999999999999 -7.7 3.8650 
6.6000000000000005 -7.7 3.8750 
6.7 -7.7 3.8941 
6.8 -7.7 3.8730 
6.899999 -7.7 3.8677 
6.999999999999999 -7.7 3.9093 
7.1000000000000005 -7.7 3.9036 
7.2 -7.7 3.9213 
7.3 -7.7 3.8666 
7.399999 -7.7 3.9017 
7.499999999999999 -7.7 3.8948 
7.6000000000000005 -7.7 3.8862 
7.7 -7.7 3.8818 
7.8 -7.7 3.8971 
7.899999 -7.7 3.8928 
7.999999999999999 -7.7 3.8903 
8.100000000000001 -7.7 3.8842 
8.2 -7.7 3.8781 
8.3 -7.7 3.8963 
8.399999000000001 -7.7 3.8966 
8.5 -7.7 3.8820 
8.600000000000001 -7.7 3.8711 
8.7 -7.7 3.8805 
8.8 -7.7 3.8787 
8.899999000000001 -7.7 3.8669 
9.0 -7.7 3.8762 
9.100000000000001 -7.7 3.8848 
9.2 -7.7 3.8869 
9.3 -7.7 3.8920 
9.399999000000001 -7.7 3.8597 
9.5 -7.7 3.9120 
9.600000000000001 -7.7 3.8670 
9.7 -7.7 3.8744 
9.8 -7.7 3.8648 
9.899999000000001 -7.7 3.8409 
10.0 -7.7 3.9010 
10.100000000000001 -7.7 3.8438 
10.200001 -7.7 3.8624 
10.299999 -7.7 3.8390 
10.399999000000001 -7.7 3.8724 
10.5 -7.7 3.8988 
10.600000000000001 -7.7 3.8808 
10.700001 -7.7 3.8996 
10.799999 -7.7 3.8731 
10.899999000000001 -7.7 3.8753 
11.0 -7.7 3.8584 
11.100000000000001 -7.7 3.8845 
11.200001 -7.7 3.9102 
11.299999 -7.7 3.8947 
11.399999000000001 -7.7 3.8953 
11.5 -7.7 3.8955 
11.600000000000001 -7.7 3.8913 
11.700001 -7.7 3.8246 
11.799999 -7.7 3.8415 
11.899999000000001 -7.7 3.8505 
12.0 -7.7 3.8665 
12.100000000000001 -7.7 3.8841 
12.200001 -7.7 3.8652 
12.299999 -7.7 3.8410 
12.399999000000001 -7.7 nan 
12.5 -7.7 nan 
12.600000000000001 -7.7 nan 
12.700001 -7.7 nan 
12.799999 -7.7 nan 
12.900000000000002 -7.7 nan 
13.000001000000001 -7.7 nan 
13.100001000000002 -7.7 nan 
13.200002000000001 -7.7 nan 
13.3 -7.7 nan 
13.400000000000002 -7.7 nan 
13.500001000000001 -7.7 nan 
13.600001000000002 -7.7 nan 
13.700002000000001 -7.7 nan 
13.8 -7.7 nan 
13.900000000000002 -7.7 nan 
14.000001000000001 -7.7 nan 
14.100001000000002 -7.7 nan 
14.200002000000001 -7.7 nan 
14.3 -7.7 nan 
14.400000000000002 -7.7 nan 
14.500001000000001 -7.7 nan 
14.600001000000002 -7.7 nan 
14.700002000000001 -7.7 nan 
14.8 -7.7 nan 
14.900000000000002 -7.7 nan 
15.000001000000001 -7.7 nan 
15.100001000000002 -7.7 nan 
15.200002000000001 -7.7 nan 
15.3 -7.7 nan 
15.400000000000002 -7.7 nan 
15.500001000000001 -7.7 nan 
15.600001000000002 -7.7 nan 
15.700002000000001 -7.7 nan 
15.8 -7.7 nan 
15.900000000000002 -7.7 nan 
16.000001 -7.7 nan 
16.100001000000002 -7.7 nan 
16.200002 -7.7 nan 
16.3 -7.7 nan 
16.400000000000002 -7.7 nan 
16.500001 -7.7 nan 
16.600001000000002 -7.7 nan 
16.700002 -7.7 nan 
16.8 -7.7 nan 
16.900000000000002 -7.7 nan 
17.000001 -7.7 nan 
17.100001000000002 -7.7 nan 
17.200002 -7.7 nan 
17.3 -7.7 nan 
17.400000000000002 -7.7 nan 
17.500001 -7.7 nan 
17.600001000000002 -7.7 nan 
17.700002 -7.7 nan 
17.8 -7.7 nan 
17.900000000000002 -7.7 nan 
18.000001 -7.7 nan 
18.100001000000002 -7.7 nan 
18.200002 -7.7 nan 
18.3 -7.7 nan 
18.400000000000002 -7.7 nan 
18.500001 -7.7 nan 
18.600001000000002 -7.7 nan 
18.700002 -7.7 nan 
18.8 -7.7 nan 
18.900000000000002 -7.7 nan 
19.000001 -7.7 nan 
19.100001000000002 -7.7 nan 
19.200002 -7.7 nan 
-6.0 -7.6 nan 
-5.9 -7.6 nan 
-5.800000000000001 -7.6 nan 
-5.7 -7.6 nan 
-5.6 -7.6 nan 
-5.5 -7.6 nan 
-5.4 -7.6 nan 
-5.300000000000001 -7.6 nan 
-5.2 -7.6 nan 
-5.1 -7.6 nan 
-5.0 -7.6 nan 
-4.9 -7.6 nan 
-4.800000000000001 -7.6 nan 
-4.7 -7.6 nan 
-4.6 -7.6 nan 
-4.5 -7.6 nan 
-4.4 -7.6 nan 
-4.300000000000001 -7.6 nan 
-4.2 -7.6 nan 
-4.1000000000000005 -7.6 nan 
-4.0 -7.6 nan 
-3.9000000000000004 -7.6 nan 
-3.8000000000000003 -7.6 nan 
-3.7 -7.6 nan 
-3.6 -7.6 nan 
-3.5 -7.6 nan 
-3.4000000000000004 -7.6 nan 
-3.3000000000000003 -7.6 nan 
-3.2 -7.6 nan 
-3.1 -7.6 nan 
-3.0 -7.6 nan 
-2.9000000000000004 -7.6 nan 
-2.8000000000000003 -7.6 nan 
-2.7 -7.6 nan 
-2.6 -7.6 nan 
-2.5 -7.6 nan 
-2.4000000000000004 -7.6 nan 
-2.3000000000000003 -7.6 nan 
-2.2 -7.6 nan 
-2.1 -7.6 nan 
-2.0 -7.6 nan 
-1.9000000000000001 -7.6 nan 
-1.8000000000000003 -7.6 nan 
-1.7000000000000002 -7.6 nan 
-1.6 -7.6 nan 
-1.5000000000000002 -7.6 nan 
-1.4000000000000001 -7.6 nan 
-1.3000000000000003 -7.6 nan 
-1.2000000000000002 -7.6 nan 
-1.1 -7.6 nan 
-1.0 -7.6 nan 
-0.9000000000000004 -7.6 nan 
-0.8000000000000003 -7.6 nan 
-0.7000000000000002 -7.6 nan 
-0.6000000000000001 -7.6 nan 
-0.5 -7.6 nan 
-0.40000000000000036 -7.6 nan 
-0.30000000000000027 -7.6 nan 
-0.20000000000000018 -7.6 nan 
-0.10000000000000009 -7.6 nan 
0.0 -7.6 nan 
0.09999999999999964 -7.6 nan 
0.19999999999999973 -7.6 nan 
0.2999999999999998 -7.6 nan 
0.3999999999999999 -7.6 nan 
0.5 -7.6 nan 
0.5999999999999996 -7.6 nan 
0.6999999999999997 -7.6 nan 
0.7999999999999998 -7.6 3.9419 
0.8999999999999995 -7.6 3.8457 
1.0 -7.6 3.9106 
1.0999999999999996 -7.6 3.8404 
1.2000000000000002 -7.6 3.8446 
1.2999999999999998 -7.6 3.8582 
1.3999999999999995 -7.6 3.9254 
1.5 -7.6 3.8587 
1.5999999999999996 -7.6 3.8941 
1.7000000000000002 -7.6 3.8748 
1.7999999999999998 -7.6 3.8949 
1.8999999999999995 -7.6 3.9023 
2.0 -7.6 3.9020 
2.0999999999999996 -7.6 3.8712 
2.2 -7.6 3.9311 
2.3 -7.6 3.8940 
2.399999 -7.6 3.8897 
2.5 -7.6 3.8715 
2.5999999999999996 -7.6 3.9587 
2.7 -7.6 3.8808 
2.8 -7.6 3.8891 
2.899999 -7.6 3.8787 
3.0 -7.6 3.8876 
3.0999999999999996 -7.6 3.8650 
3.2 -7.6 3.8968 
3.3 -7.6 3.8668 
3.399999 -7.6 3.8836 
3.5 -7.6 3.8618 
3.5999999999999996 -7.6 3.9188 
3.7 -7.6 3.8974 
3.8 -7.6 3.8815 
3.899999 -7.6 3.8499 
4.0 -7.6 3.8682 
4.1 -7.6 3.9080 
4.2 -7.6 3.8887 
4.3 -7.6 3.8557 
4.399999 -7.6 3.8829 
4.5 -7.6 3.8756 
4.6 -7.6 3.8954 
4.7 -7.6 3.8763 
4.8 -7.6 3.8654 
4.899999 -7.6 3.8768 
4.999999999999999 -7.6 3.9156 
5.1000000000000005 -7.6 3.8794 
5.2 -7.6 3.8849 
5.3 -7.6 3.8738 
5.399999 -7.6 3.9218 
5.499999999999999 -7.6 3.8907 
5.6000000000000005 -7.6 3.8811 
5.7 -7.6 3.8980 
5.8 -7.6 3.8759 
5.899999 -7.6 3.8753 
5.999999999999999 -7.6 3.8673 
6.1000000000000005 -7.6 3.8619 
6.2 -7.6 3.9019 
6.3 -7.6 3.9137 
6.399999 -7.6 3.8832 
6.499999999999999 -7.6 3.8712 
6.6000000000000005 -7.6 3.9038 
6.7 -7.6 3.9092 
6.8 -7.6 3.8779 
6.899999 -7.6 3.8672 
6.999999999999999 -7.6 3.8851 
7.1000000000000005 -7.6 3.8640 
7.2 -7.6 3.8888 
7.3 -7.6 3.8741 
7.399999 -7.6 3.8789 
7.499999999999999 -7.6 3.8936 
7.6000000000000005 -7.6 3.9054 
7.7 -7.6 3.8733 
7.8 -7.6 3.8892 
7.899999 -7.6 3.8856 
7.999999999999999 -7.6 3.8864 
8.100000000000001 -7.6 3.8821 
8.2 -7.6 3.8883 
8.3 -7.6 3.9017 
8.399999000000001 -7.6 3.8881 
8.5 -7.6 3.8690 
8.600000000000001 -7.6 3.8928 
8.7 -7.6 3.8733 
8.8 -7.6 3.8577 
8.899999000000001 -7.6 3.8876 
9.0 -7.6 3.8641 
9.100000000000001 -7.6 3.8898 
9.2 -7.6 3.8960 
9.3 -7.6 3.8534 
9.399999000000001 -7.6 3.8826 
9.5 -7.6 3.8675 
9.600000000000001 -7.6 3.8723 
9.7 -7.6 3.8693 
9.8 -7.6 3.8691 
9.899999000000001 -7.6 3.8818 
10.0 -7.6 3.8746 
10.100000000000001 -7.6 3.8696 
10.200001 -7.6 3.8807 
10.299999 -7.6 3.8931 
10.399999000000001 -7.6 3.8816 
10.5 -7.6 3.8643 
10.600000000000001 -7.6 3.8548 
10.700001 -7.6 3.8783 
10.799999 -7.6 3.9067 
10.899999000000001 -7.6 3.8721 
11.0 -7.6 3.8705 
11.100000000000001 -7.6 3.8965 
11.200001 -7.6 3.8514 
11.299999 -7.6 3.9044 
11.399999000000001 -7.6 3.8926 
11.5 -7.6 3.8808 
11.600000000000001 -7.6 3.9200 
11.700001 -7.6 3.8630 
11.799999 -7.6 3.8251 
11.899999000000001 -7.6 3.8717 
12.0 -7.6 3.8599 
12.100000000000001 -7.6 3.9023 
12.200001 -7.6 3.9046 
12.299999 -7.6 3.8836 
12.399999000000001 -7.6 3.8449 
12.5 -7.6 nan 
12.600000000000001 -7.6 nan 
12.700001 -7.6 nan 
12.799999 -7.6 nan 
12.900000000000002 -7.6 nan 
13.000001000000001 -7.6 nan 
13.100001000000002 -7.6 nan 
13.200002000000001 -7.6 nan 
13.3 -7.6 nan 
13.400000000000002 -7.6 nan 
13.500001000000001 -7.6 nan 
13.600001000000002 -7.6 nan 
13.700002000000001 -7.6 nan 
13.8 -7.6 nan 
13.900000000000002 -7.6 nan 
14.000001000000001 -7.6 nan 
14.100001000000002 -7.6 nan 
14.200002000000001 -7.6 nan 
14.3 -7.6 nan 
14.400000000000002 -7.6 nan 
14.500001000000001 -7.6 nan 
14.600001000000002 -7.6 nan 
14.700002000000001 -7.6 nan 
14.8 -7.6 nan 
14.900000000000002 -7.6 nan 
15.000001000000001 -7.6 nan 
15.100001000000002 -7.6 nan 
15.200002000000001 -7.6 nan 
15.3 -7.6 nan 
15.400000000000002 -7.6 nan 
15.500001000000001 -7.6 nan 
15.600001000000002 -7.6 nan 
15.700002000000001 -7.6 nan 
15.8 -7.6 nan 
15.900000000000002 -7.6 nan 
16.000001 -7.6 nan 
16.100001000000002 -7.6 nan 
16.200002 -7.6 nan 
16.3 -7.6 nan 
16.400000000000002 -7.6 nan 
16.500001 -7.6 nan 
16.600001000000002 -7.6 nan 
16.700002 -7.6 nan 
16.8 -7.6 nan 
16.900000000000002 -7.6 nan 
17.000001 -7.6 nan 
17.100001000000002 -7.6 nan 
17.200002 -7.6 nan 
17.3 -7.6 nan 
17.400000000000002 -7.6 nan 
17.500001 -7.6 nan 
17.600001000000002 -7.6 nan 
17.700002 -7.6 nan 
17.8 -7.6 nan 
17.900000000000002 -7.6 nan 
18.000001 -7.6 nan 
18.100001000000002 -7.6 nan 
18.200002 -7.6 nan 
18.3 -7.6 nan 
18.400000000000002 -7.6 nan 
18.500001 -7.6 nan 
18.600001000000002 -7.6 nan 
18.700002 -7.6 nan 
18.8 -7.6 nan 
18.900000000000002 -7.6 nan 
19.000001 -7.6 nan 
19.100001000000002 -7.6 nan 
19.200002 -7.6 nan 
-6.0 -7.5 nan 
-5.9 -7.5 nan 
-5.800000000000001 -7.5 nan 
-5.7 -7.5 nan 
-5.6 -7.5 nan 
-5.5 -7.5 nan 
-5.4 -7.5 nan 
-5.300000000000001 -7.5 nan 
-5.2 -7.5 nan 
-5.1 -7.5 nan 
-5.0 -7.5 nan 
-4.9 -7.5 nan 
-4.800000000000001 -7.5 nan 
-4.7 -7.5 nan 
-4.6 -7.5 nan 
-4.5 -7.5 nan 
-4.4 -7.5 nan 
-4.300000000000001 -7.5 nan 
-4.2 -7.5 nan 
-4.1000000000000005 -7.5 nan 
-4.0 -7.5 nan 
-3.9000000000000004 -7.5 nan 
-3.8000000000000003 -7.5 nan 
-3.7 -7.5 nan 
-3.6 -7.5 nan 
-3.5 -7.5 nan 
-3.4000000000000004 -7.5 nan 
-3.3000000000000003 -7.5 nan 
-3.2 -7.5 nan 
-3.1 -7.5 nan 
-3.0 -7.5 nan 
-2.9000000000000004 -7.5 nan 
-2.8000000000000003 -7.5 nan 
-2.7 -7.5 nan 
-2.6 -7.5 nan 
-2.5 -7.5 nan 
-2.4000000000000004 -7.5 nan 
-2.3000000000000003 -7.5 nan 
-2.2 -7.5 nan 
-2.1 -7.5 nan 
-2.0 -7.5 nan 
-1.9000000000000001 -7.5 nan 
-1.8000000000000003 -7.5 nan 
-1.7000000000000002 -7.5 nan 
-1.6 -7.5 nan 
-1.5000000000000002 -7.5 nan 
-1.4000000000000001 -7.5 nan 
-1.3000000000000003 -7.5 nan 
-1.2000000000000002 -7.5 nan 
-1.1 -7.5 nan 
-1.0 -7.5 nan 
-0.9000000000000004 -7.5 nan 
-0.8000000000000003 -7.5 nan 
-0.7000000000000002 -7.5 nan 
-0.6000000000000001 -7.5 nan 
-0.5 -7.5 nan 
-0.40000000000000036 -7.5 nan 
-0.30000000000000027 -7.5 nan 
-0.20000000000000018 -7.5 nan 
-0.10000000000000009 -7.5 nan 
0.0 -7.5 nan 
0.09999999999999964 -7.5 nan 
0.19999999999999973 -7.5 nan 
0.2999999999999998 -7.5 nan 
0.3999999999999999 -7.5 nan 
0.5 -7.5 nan 
0.5999999999999996 -7.5 3.7877 
0.6999999999999997 -7.5 3.8513 
0.7999999999999998 -7.5 3.8435 
0.8999999999999995 -7.5 3.8686 
1.0 -7.5 3.8790 
1.0999999999999996 -7.5 3.9010 
1.2000000000000002 -7.5 3.8985 
1.2999999999999998 -7.5 3.8463 
1.3999999999999995 -7.5 3.8286 
1.5 -7.5 3.8843 
1.5999999999999996 -7.5 3.9028 
1.7000000000000002 -7.5 3.9155 
1.7999999999999998 -7.5 3.8339 
1.8999999999999995 -7.5 3.8649 
2.0 -7.5 3.9003 
2.0999999999999996 -7.5 3.8798 
2.2 -7.5 3.8768 
2.3 -7.5 3.8664 
2.399999 -7.5 3.8830 
2.5 -7.5 3.8565 
2.5999999999999996 -7.5 3.8837 
2.7 -7.5 3.8916 
2.8 -7.5 3.8751 
2.899999 -7.5 3.8948 
3.0 -7.5 3.9068 
3.0999999999999996 -7.5 3.8838 
3.2 -7.5 3.8921 
3.3 -7.5 3.8743 
3.399999 -7.5 3.8469 
3.5 -7.5 3.8947 
3.5999999999999996 -7.5 3.9018 
3.7 -7.5 3.8895 
3.8 -7.5 3.8953 
3.899999 -7.5 3.8604 
4.0 -7.5 3.8702 
4.1 -7.5 3.8800 
4.2 -7.5 3.9003 
4.3 -7.5 3.8549 
4.399999 -7.5 3.8758 
4.5 -7.5 3.8795 
4.6 -7.5 3.8869 
4.7 -7.5 3.8821 
4.8 -7.5 3.8667 
4.899999 -7.5 3.8511 
4.999999999999999 -7.5 3.8794 
5.1000000000000005 -7.5 3.8625 
5.2 -7.5 3.8431 
5.3 -7.5 3.9054 
5.399999 -7.5 3.8507 
5.499999999999999 -7.5 3.8585 
5.6000000000000005 -7.5 3.8567 
5.7 -7.5 3.8789 
5.8 -7.5 3.9112 
5.899999 -7.5 3.8778 
5.999999999999999 -7.5 3.8923 
6.1000000000000005 -7.5 3.8398 
6.2 -7.5 3.8898 
6.3 -7.5 3.8877 
6.399999 -7.5 3.8805 
6.499999999999999 -7.5 3.8796 
6.6000000000000005 -7.5 3.8896 
6.7 -7.5 3.8681 
6.8 -7.5 3.8862 
6.899999 -7.5 3.8537 
6.999999999999999 -7.5 3.8837 
7.1000000000000005 -7.5 3.8760 
7.2 -7.5 3.8814 
7.3 -7.5 3.8890 
7.399999 -7.5 3.8936 
7.499999999999999 -7.5 3.8444 
7.6000000000000005 -7.5 3.8636 
7.7 -7.5 3.8503 
7.8 -7.5 3.9019 
7.899999 -7.5 3.9087 
7.999999999999999 -7.5 3.8901 
8.100000000000001 -7.5 3.8769 
8.2 -7.5 3.8863 
8.3 -7.5 3.8752 
8.399999000000001 -7.5 3.8586 
8.5 -7.5 3.9013 
8.600000000000001 -7.5 3.8762 
8.7 -7.5 3.8879 
8.8 -7.5 3.8903 
8.899999000000001 -7.5 3.8534 
9.0 -7.5 3.9027 
9.100000000000001 -7.5 3.8662 
9.2 -7.5 3.8618 
9.3 -7.5 3.8791 
9.399999000000001 -7.5 3.8766 
9.5 -7.5 3.8586 
9.600000000000001 -7.5 3.8866 
9.7 -7.5 3.8843 
9.8 -7.5 3.8805 
9.899999000000001 -7.5 3.8816 
10.0 -7.5 3.8843 
10.100000000000001 -7.5 3.9017 
10.200001 -7.5 3.9192 
10.299999 -7.5 3.8672 
10.399999000000001 -7.5 3.8882 
10.5 -7.5 3.8823 
10.600000000000001 -7.5 3.8939 
10.700001 -7.5 3.8667 
10.799999 -7.5 3.8382 
10.899999000000001 -7.5 3.8990 
11.0 -7.5 3.8712 
11.100000000000001 -7.5 3.9133 
11.200001 -7.5 3.9003 
11.299999 -7.5 3.8801 
11.399999000000001 -7.5 3.8833 
11.5 -7.5 3.8804 
11.600000000000001 -7.5 3.9368 
11.700001 -7.5 3.8238 
11.799999 -7.5 3.9166 
11.899999000000001 -7.5 3.9162 
12.0 -7.5 3.8844 
12.100000000000001 -7.5 3.8773 
12.200001 -7.5 3.8561 
12.299999 -7.5 3.7960 
12.399999000000001 -7.5 3.8691 
12.5 -7.5 3.8352 
12.600000000000001 -7.5 3.8899 
12.700001 -7.5 nan 
12.799999 -7.5 nan 
12.900000000000002 -7.5 nan 
13.000001000000001 -7.5 nan 
13.100001000000002 -7.5 nan 
13.200002000000001 -7.5 nan 
13.3 -7.5 nan 
13.400000000000002 -7.5 nan 
13.500001000000001 -7.5 nan 
13.600001000000002 -7.5 nan 
13.700002000000001 -7.5 nan 
13.8 -7.5 nan 
13.900000000000002 -7.5 nan 
14.000001000000001 -7.5 nan 
14.100001000000002 -7.5 nan 
14.200002000000001 -7.5 nan 
14.3 -7.5 nan 
14.400000000000002 -7.5 nan 
14.500001000000001 -7.5 nan 
14.600001000000002 -7.5 nan 
14.700002000000001 -7.5 nan 
14.8 -7.5 nan 
14.900000000000002 -7.5 nan 
15.000001000000001 -7.5 nan 
15.100001000000002 -7.5 nan 
15.200002000000001 -7.5 nan 
15.3 -7.5 nan 
15.400000000000002 -7.5 nan 
15.500001000000001 -7.5 nan 
15.600001000000002 -7.5 nan 
15.700002000000001 -7.5 nan 
15.8 -7.5 nan 
15.900000000000002 -7.5 nan 
16.000001 -7.5 nan 
16.100001000000002 -7.5 nan 
16.200002 -7.5 nan 
16.3 -7.5 nan 
16.400000000000002 -7.5 nan 
16.500001 -7.5 nan 
16.600001000000002 -7.5 nan 
16.700002 -7.5 nan 
16.8 -7.5 nan 
16.900000000000002 -7.5 nan 
17.000001 -7.5 nan 
17.100001000000002 -7.5 nan 
17.200002 -7.5 nan 
17.3 -7.5 nan 
17.400000000000002 -7.5 nan 
17.500001 -7.5 nan 
17.600001000000002 -7.5 nan 
17.700002 -7.5 nan 
17.8 -7.5 nan 
17.900000000000002 -7.5 nan 
18.000001 -7.5 nan 
18.100001000000002 -7.5 nan 
18.200002 -7.5 nan 
18.3 -7.5 nan 
18.400000000000002 -7.5 nan 
18.500001 -7.5 nan 
18.600001000000002 -7.5 nan 
18.700002 -7.5 nan 
18.8 -7.5 nan 
18.900000000000002 -7.5 nan 
19.000001 -7.5 nan 
19.100001000000002 -7.5 nan 
19.200002 -7.5 nan 
-6.0 -7.4 nan 
-5.9 -7.4 nan 
-5.800000000000001 -7.4 nan 
-5.7 -7.4 nan 
-5.6 -7.4 nan 
-5.5 -7.4 nan 
-5.4 -7.4 nan 
-5.300000000000001 -7.4 nan 
-5.2 -7.4 nan 
-5.1 -7.4 nan 
-5.0 -7.4 nan 
-4.9 -7.4 nan 
-4.800000000000001 -7.4 nan 
-4.7 -7.4 nan 
-4.6 -7.4 nan 
-4.5 -7.4 nan 
-4.4 -7.4 nan 
-4.300000000000001 -7.4 nan 
-4.2 -7.4 nan 
-4.1000000000000005 -7.4 nan 
-4.0 -7.4 nan 
-3.9000000000000004 -7.4 nan 
-3.8000000000000003 -7.4 nan 
-3.7 -7.4 nan 
-3.6 -7.4 nan 
-3.5 -7.4 nan 
-3.4000000000000004 -7.4 nan 
-3.3000000000000003 -7.4 nan 
-3.2 -7.4 nan 
-3.1 -7.4 nan 
-3.0 -7.4 nan 
-2.9000000000000004 -7.4 nan 
-2.8000000000000003 -7.4 nan 
-2.7 -7.4 nan 
-2.6 -7.4 nan 
-2.5 -7.4 nan 
-2.4000000000000004 -7.4 nan 
-2.3000000000000003 -7.4 nan 
-2.2 -7.4 nan 
-2.1 -7.4 nan 
-2.0 -7.4 nan 
-1.9000000000000001 -7.4 nan 
-1.8000000000000003 -7.4 nan 
-1.7000000000000002 -7.4 nan 
-1.6 -7.4 nan 
-1.5000000000000002 -7.4 nan 
-1.4000000000000001 -7.4 nan 
-1.3000000000000003 -7.4 nan 
-1.2000000000000002 -7.4 nan 
-1.1 -7.4 nan 
-1.0 -7.4 nan 
-0.9000000000000004 -7.4 nan 
-0.8000000000000003 -7.4 nan 
-0.7000000000000002 -7.4 nan 
-0.6000000000000001 -7.4 nan 
-0.5 -7.4 nan 
-0.40000000000000036 -7.4 nan 
-0.30000000000000027 -7.4 nan 
-0.20000000000000018 -7.4 nan 
-0.10000000000000009 -7.4 nan 
0.0 -7.4 nan 
0.09999999999999964 -7.4 nan 
0.19999999999999973 -7.4 nan 
0.2999999999999998 -7.4 3.8322 
0.3999999999999999 -7.4 3.8175 
0.5 -7.4 3.9007 
0.5999999999999996 -7.4 3.9371 
0.6999999999999997 -7.4 3.8938 
0.7999999999999998 -7.4 3.8263 
0.8999999999999995 -7.4 3.9138 
1.0 -7.4 3.8997 
1.0999999999999996 -7.4 3.8443 
1.2000000000000002 -7.4 3.8750 
1.2999999999999998 -7.4 3.8737 
1.3999999999999995 -7.4 3.8983 
1.5 -7.4 3.8544 
1.5999999999999996 -7.4 3.9139 
1.7000000000000002 -7.4 3.8600 
1.7999999999999998 -7.4 3.9122 
1.8999999999999995 -7.4 3.8587 
2.0 -7.4 3.8935 
2.0999999999999996 -7.4 3.8784 
2.2 -7.4 3.9080 
2.3 -7.4 3.8812 
2.399999 -7.4 3.8619 
2.5 -7.4 3.8819 
2.5999999999999996 -7.4 3.8711 
2.7 -7.4 3.8393 
2.8 -7.4 3.8678 
2.899999 -7.4 3.8823 
3.0 -7.4 3.8689 
3.0999999999999996 -7.4 3.9119 
3.2 -7.4 3.9168 
3.3 -7.4 3.8809 
3.399999 -7.4 3.8986 
3.5 -7.4 3.8907 
3.5999999999999996 -7.4 3.8724 
3.7 -7.4 3.8725 
3.8 -7.4 3.8917 
3.899999 -7.4 3.8766 
4.0 -7.4 3.8996 
4.1 -7.4 3.8904 
4.2 -7.4 3.9055 
4.3 -7.4 3.9005 
4.399999 -7.4 3.8663 
4.5 -7.4 3.8784 
4.6 -7.4 3.8652 
4.7 -7.4 3.8938 
4.8 -7.4 3.8854 
4.899999 -7.4 3.8701 
4.999999999999999 -7.4 3.8720 
5.1000000000000005 -7.4 3.8817 
5.2 -7.4 3.8938 
5.3 -7.4 3.8907 
5.399999 -7.4 3.8682 
5.499999999999999 -7.4 3.8694 
5.6000000000000005 -7.4 3.8810 
5.7 -7.4 3.8555 
5.8 -7.4 3.9074 
5.899999 -7.4 3.8904 
5.999999999999999 -7.4 3.8812 
6.1000000000000005 -7.4 3.8719 
6.2 -7.4 3.8894 
6.3 -7.4 3.8699 
6.399999 -7.4 3.9035 
6.499999999999999 -7.4 3.8600 
6.6000000000000005 -7.4 3.8908 
6.7 -7.4 3.8816 
6.8 -7.4 3.8608 
6.899999 -7.4 3.9018 
6.999999999999999 -7.4 3.8894 
7.1000000000000005 -7.4 3.9042 
7.2 -7.4 3.8807 
7.3 -7.4 3.8861 
7.399999 -7.4 3.8626 
7.499999999999999 -7.4 3.8943 
7.6000000000000005 -7.4 3.9077 
7.7 -7.4 3.8910 
7.8 -7.4 3.8828 
7.899999 -7.4 3.8745 
7.999999999999999 -7.4 3.8887 
8.100000000000001 -7.4 3.8692 
8.2 -7.4 3.9043 
8.3 -7.4 3.8870 
8.399999000000001 -7.4 3.8899 
8.5 -7.4 3.8970 
8.600000000000001 -7.4 3.8641 
8.7 -7.4 3.8900 
8.8 -7.4 3.8791 
8.899999000000001 -7.4 3.8779 
9.0 -7.4 3.8960 
9.100000000000001 -7.4 3.8579 
9.2 -7.4 3.8848 
9.3 -7.4 3.8919 
9.399999000000001 -7.4 3.8797 
9.5 -7.4 3.8670 
9.600000000000001 -7.4 3.8797 
9.7 -7.4 3.9051 
9.8 -7.4 3.8738 
9.899999000000001 -7.4 3.8609 
10.0 -7.4 3.8831 
10.100000000000001 -7.4 3.8841 
10.200001 -7.4 3.8939 
10.299999 -7.4 3.9032 
10.399999000000001 -7.4 3.8687 
10.5 -7.4 3.8972 
10.600000000000001 -7.4 3.8492 
10.700001 -7.4 3.8679 
10.799999 -7.4 3.8738 
10.899999000000001 -7.4 3.8907 
11.0 -7.4 3.8313 
11.100000000000001 -7.4 3.8608 
11.200001 -7.4 3.8841 
11.299999 -7.4 3.8847 
11.399999000000001 -7.4 3.8691 
11.5 -7.4 3.9150 
11.600000000000001 -7.4 3.8685 
11.700001 -7.4 3.8803 
11.799999 -7.4 3.8728 
11.899999000000001 -7.4 3.9273 
12.0 -7.4 3.8798 
12.100000000000001 -7.4 3.8904 
12.200001 -7.4 3.9043 
12.299999 -7.4 3.9146 
12.399999000000001 -7.4 3.8582 
12.5 -7.4 3.8817 
12.600000000000001 -7.4 3.8960 
12.700001 -7.4 3.8476 
12.799999 -7.4 3.8504 
12.900000000000002 -7.4 3.8539 
13.000001000000001 -7.4 nan 
13.100001000000002 -7.4 nan 
13.200002000000001 -7.4 nan 
13.3 -7.4 nan 
13.400000000000002 -7.4 nan 
13.500001000000001 -7.4 nan 
13.600001000000002 -7.4 nan 
13.700002000000001 -7.4 nan 
13.8 -7.4 nan 
13.900000000000002 -7.4 nan 
14.000001000000001 -7.4 nan 
14.100001000000002 -7.4 nan 
14.200002000000001 -7.4 nan 
14.3 -7.4 nan 
14.400000000000002 -7.4 nan 
14.500001000000001 -7.4 nan 
14.600001000000002 -7.4 nan 
14.700002000000001 -7.4 nan 
14.8 -7.4 nan 
14.900000000000002 -7.4 nan 
15.000001000000001 -7.4 nan 
15.100001000000002 -7.4 nan 
15.200002000000001 -7.4 nan 
15.3 -7.4 nan 
15.400000000000002 -7.4 nan 
15.500001000000001 -7.4 nan 
15.600001000000002 -7.4 nan 
15.700002000000001 -7.4 nan 
15.8 -7.4 nan 
15.900000000000002 -7.4 nan 
16.000001 -7.4 nan 
16.100001000000002 -7.4 nan 
16.200002 -7.4 nan 
16.3 -7.4 nan 
16.400000000000002 -7.4 nan 
16.500001 -7.4 nan 
16.600001000000002 -7.4 nan 
16.700002 -7.4 nan 
16.8 -7.4 nan 
16.900000000000002 -7.4 nan 
17.000001 -7.4 nan 
17.100001000000002 -7.4 nan 
17.200002 -7.4 nan 
17.3 -7.4 nan 
17.400000000000002 -7.4 nan 
17.500001 -7.4 nan 
17.600001000000002 -7.4 nan 
17.700002 -7.4 nan 
17.8 -7.4 nan 
17.900000000000002 -7.4 nan 
18.000001 -7.4 nan 
18.100001000000002 -7.4 nan 
18.200002 -7.4 nan 
18.3 -7.4 nan 
18.400000000000002 -7.4 nan 
18.500001 -7.4 nan 
18.600001000000002 -7.4 nan 
18.700002 -7.4 nan 
18.8 -7.4 nan 
18.900000000000002 -7.4 nan 
19.000001 -7.4 nan 
19.100001000000002 -7.4 nan 
19.200002 -7.4 nan 
-6.0 -7.3 nan 
-5.9 -7.3 nan 
-5.800000000000001 -7.3 nan 
-5.7 -7.3 nan 
-5.6 -7.3 nan 
-5.5 -7.3 nan 
-5.4 -7.3 nan 
-5.300000000000001 -7.3 nan 
-5.2 -7.3 nan 
-5.1 -7.3 nan 
-5.0 -7.3 nan 
-4.9 -7.3 nan 
-4.800000000000001 -7.3 nan 
-4.7 -7.3 nan 
-4.6 -7.3 nan 
-4.5 -7.3 nan 
-4.4 -7.3 nan 
-4.300000000000001 -7.3 nan 
-4.2 -7.3 nan 
-4.1000000000000005 -7.3 nan 
-4.0 -7.3 nan 
-3.9000000000000004 -7.3 nan 
-3.8000000000000003 -7.3 nan 
-3.7 -7.3 nan 
-3.6 -7.3 nan 
-3.5 -7.3 nan 
-3.4000000000000004 -7.3 nan 
-3.3000000000000003 -7.3 nan 
-3.2 -7.3 nan 
-3.1 -7.3 nan 
-3.0 -7.3 nan 
-2.9000000000000004 -7.3 nan 
-2.8000000000000003 -7.3 nan 
-2.7 -7.3 nan 
-2.6 -7.3 nan 
-2.5 -7.3 nan 
-2.4000000000000004 -7.3 nan 
-2.3000000000000003 -7.3 nan 
-2.2 -7.3 nan 
-2.1 -7.3 nan 
-2.0 -7.3 nan 
-1.9000000000000001 -7.3 nan 
-1.8000000000000003 -7.3 nan 
-1.7000000000000002 -7.3 nan 
-1.6 -7.3 nan 
-1.5000000000000002 -7.3 nan 
-1.4000000000000001 -7.3 nan 
-1.3000000000000003 -7.3 nan 
-1.2000000000000002 -7.3 nan 
-1.1 -7.3 nan 
-1.0 -7.3 nan 
-0.9000000000000004 -7.3 nan 
-0.8000000000000003 -7.3 nan 
-0.7000000000000002 -7.3 nan 
-0.6000000000000001 -7.3 nan 
-0.5 -7.3 nan 
-0.40000000000000036 -7.3 nan 
-0.30000000000000027 -7.3 nan 
-0.20000000000000018 -7.3 nan 
-0.10000000000000009 -7.3 nan 
0.0 -7.3 nan 
0.09999999999999964 -7.3 3.9018 
0.19999999999999973 -7.3 nan 
0.2999999999999998 -7.3 3.8866 
0.3999999999999999 -7.3 3.8963 
0.5 -7.3 3.8688 
0.5999999999999996 -7.3 3.8457 
0.6999999999999997 -7.3 3.9164 
0.7999999999999998 -7.3 3.8636 
0.8999999999999995 -7.3 3.8653 
1.0 -7.3 3.9035 
1.0999999999999996 -7.3 3.8593 
1.2000000000000002 -7.3 3.9046 
1.2999999999999998 -7.3 3.8941 
1.3999999999999995 -7.3 3.8807 
1.5 -7.3 3.8892 
1.5999999999999996 -7.3 3.8942 
1.7000000000000002 -7.3 3.8885 
1.7999999999999998 -7.3 3.9146 
1.8999999999999995 -7.3 3.9067 
2.0 -7.3 3.8693 
2.0999999999999996 -7.3 3.9007 
2.2 -7.3 3.8794 
2.3 -7.3 3.8795 
2.399999 -7.3 3.9008 
2.5 -7.3 3.8900 
2.5999999999999996 -7.3 3.8621 
2.7 -7.3 3.8697 
2.8 -7.3 3.8886 
2.899999 -7.3 3.9068 
3.0 -7.3 3.8862 
3.0999999999999996 -7.3 3.8978 
3.2 -7.3 3.8753 
3.3 -7.3 3.9159 
3.399999 -7.3 3.8889 
3.5 -7.3 3.8596 
3.5999999999999996 -7.3 3.9072 
3.7 -7.3 3.8824 
3.8 -7.3 3.8999 
3.899999 -7.3 3.8768 
4.0 -7.3 3.8715 
4.1 -7.3 3.8838 
4.2 -7.3 3.8542 
4.3 -7.3 3.8827 
4.399999 -7.3 3.8930 
4.5 -7.3 3.9056 
4.6 -7.3 3.9072 
4.7 -7.3 3.8777 
4.8 -7.3 3.8868 
4.899999 -7.3 3.8642 
4.999999999999999 -7.3 3.9064 
5.1000000000000005 -7.3 3.8815 
5.2 -7.3 3.8751 
5.3 -7.3 3.8897 
5.399999 -7.3 3.8750 
5.499999999999999 -7.3 3.8744 
5.6000000000000005 -7.3 3.8629 
5.7 -7.3 3.8689 
5.8 -7.3 3.8826 
5.899999 -7.3 3.8642 
5.999999999999999 -7.3 3.8905 
6.1000000000000005 -7.3 3.8911 
6.2 -7.3 3.8778 
6.3 -7.3 3.8978 
6.399999 -7.3 3.8968 
6.499999999999999 -7.3 3.8576 
6.6000000000000005 -7.3 3.8958 
6.7 -7.3 3.9002 
6.8 -7.3 3.8656 
6.899999 -7.3 3.8568 
6.999999999999999 -7.3 3.9018 
7.1000000000000005 -7.3 3.8823 
7.2 -7.3 3.9012 
7.3 -7.3 3.8771 
7.399999 -7.3 3.8986 
7.499999999999999 -7.3 3.8780 
7.6000000000000005 -7.3 3.9117 
7.7 -7.3 3.8951 
7.8 -7.3 3.8573 
7.899999 -7.3 3.8670 
7.999999999999999 -7.3 3.8845 
8.100000000000001 -7.3 3.8826 
8.2 -7.3 3.9004 
8.3 -7.3 3.8895 
8.399999000000001 -7.3 3.8724 
8.5 -7.3 3.8869 
8.600000000000001 -7.3 3.9133 
8.7 -7.3 3.8938 
8.8 -7.3 3.8891 
8.899999000000001 -7.3 3.8928 
9.0 -7.3 3.8655 
9.100000000000001 -7.3 3.8892 
9.2 -7.3 3.8755 
9.3 -7.3 3.8863 
9.399999000000001 -7.3 3.9017 
9.5 -7.3 3.8818 
9.600000000000001 -7.3 3.8921 
9.7 -7.3 3.9063 
9.8 -7.3 3.8800 
9.899999000000001 -7.3 3.8818 
10.0 -7.3 3.9279 
10.100000000000001 -7.3 3.8786 
10.200001 -7.3 3.9260 
10.299999 -7.3 3.8945 
10.399999000000001 -7.3 3.8920 
10.5 -7.3 3.9094 
10.600000000000001 -7.3 3.8978 
10.700001 -7.3 3.9008 
10.799999 -7.3 3.8577 
10.899999000000001 -7.3 3.8706 
11.0 -7.3 3.8987 
11.100000000000001 -7.3 3.8589 
11.200001 -7.3 3.8976 
11.299999 -7.3 3.8789 
11.399999000000001 -7.3 3.8784 
11.5 -7.3 3.8930 
11.600000000000001 -7.3 3.8710 
11.700001 -7.3 3.8589 
11.799999 -7.3 3.8742 
11.899999000000001 -7.3 3.8947 
12.0 -7.3 3.9165 
12.100000000000001 -7.3 3.8936 
12.200001 -7.3 3.8978 
12.299999 -7.3 3.8932 
12.399999000000001 -7.3 3.8724 
12.5 -7.3 3.8667 
12.600000000000001 -7.3 3.8430 
12.700001 -7.3 3.8183 
12.799999 -7.3 3.8865 
12.900000000000002 -7.3 3.8879 
13.000001000000001 -7.3 3.8832 
13.100001000000002 -7.3 3.8795 
13.200002000000001 -7.3 nan 
13.3 -7.3 nan 
13.400000000000002 -7.3 nan 
13.500001000000001 -7.3 nan 
13.600001000000002 -7.3 nan 
13.700002000000001 -7.3 nan 
13.8 -7.3 nan 
13.900000000000002 -7.3 nan 
14.000001000000001 -7.3 nan 
14.100001000000002 -7.3 nan 
14.200002000000001 -7.3 nan 
14.3 -7.3 nan 
14.400000000000002 -7.3 nan 
14.500001000000001 -7.3 nan 
14.600001000000002 -7.3 nan 
14.700002000000001 -7.3 nan 
14.8 -7.3 nan 
14.900000000000002 -7.3 nan 
15.000001000000001 -7.3 nan 
15.100001000000002 -7.3 nan 
15.200002000000001 -7.3 nan 
15.3 -7.3 nan 
15.400000000000002 -7.3 nan 
15.500001000000001 -7.3 nan 
15.600001000000002 -7.3 nan 
15.700002000000001 -7.3 nan 
15.8 -7.3 nan 
15.900000000000002 -7.3 nan 
16.000001 -7.3 nan 
16.100001000000002 -7.3 nan 
16.200002 -7.3 nan 
16.3 -7.3 nan 
16.400000000000002 -7.3 nan 
16.500001 -7.3 nan 
16.600001000000002 -7.3 nan 
16.700002 -7.3 nan 
16.8 -7.3 nan 
16.900000000000002 -7.3 nan 
17.000001 -7.3 nan 
17.100001000000002 -7.3 nan 
17.200002 -7.3 nan 
17.3 -7.3 nan 
17.400000000000002 -7.3 nan 
17.500001 -7.3 nan 
17.600001000000002 -7.3 nan 
17.700002 -7.3 nan 
17.8 -7.3 nan 
17.900000000000002 -7.3 nan 
18.000001 -7.3 nan 
18.100001000000002 -7.3 nan 
18.200002 -7.3 nan 
18.3 -7.3 nan 
18.400000000000002 -7.3 nan 
18.500001 -7.3 nan 
18.600001000000002 -7.3 nan 
18.700002 -7.3 nan 
18.8 -7.3 nan 
18.900000000000002 -7.3 nan 
19.000001 -7.3 nan 
19.100001000000002 -7.3 nan 
19.200002 -7.3 nan 
-6.0 -7.2 nan 
-5.9 -7.2 nan 
-5.800000000000001 -7.2 nan 
-5.7 -7.2 nan 
-5.6 -7.2 nan 
-5.5 -7.2 nan 
-5.4 -7.2 nan 
-5.300000000000001 -7.2 nan 
-5.2 -7.2 nan 
-5.1 -7.2 nan 
-5.0 -7.2 nan 
-4.9 -7.2 nan 
-4.800000000000001 -7.2 nan 
-4.7 -7.2 nan 
-4.6 -7.2 nan 
-4.5 -7.2 nan 
-4.4 -7.2 nan 
-4.300000000000001 -7.2 nan 
-4.2 -7.2 nan 
-4.1000000000000005 -7.2 nan 
-4.0 -7.2 nan 
-3.9000000000000004 -7.2 nan 
-3.8000000000000003 -7.2 nan 
-3.7 -7.2 nan 
-3.6 -7.2 nan 
-3.5 -7.2 nan 
-3.4000000000000004 -7.2 nan 
-3.3000000000000003 -7.2 nan 
-3.2 -7.2 nan 
-3.1 -7.2 nan 
-3.0 -7.2 nan 
-2.9000000000000004 -7.2 nan 
-2.8000000000000003 -7.2 nan 
-2.7 -7.2 nan 
-2.6 -7.2 nan 
-2.5 -7.2 nan 
-2.4000000000000004 -7.2 nan 
-2.3000000000000003 -7.2 nan 
-2.2 -7.2 nan 
-2.1 -7.2 nan 
-2.0 -7.2 nan 
-1.9000000000000001 -7.2 nan 
-1.8000000000000003 -7.2 nan 
-1.7000000000000002 -7.2 nan 
-1.6 -7.2 nan 
-1.5000000000000002 -7.2 nan 
-1.4000000000000001 -7.2 nan 
-1.3000000000000003 -7.2 nan 
-1.2000000000000002 -7.2 nan 
-1.1 -7.2 nan 
-1.0 -7.2 nan 
-0.9000000000000004 -7.2 nan 
-0.8000000000000003 -7.2 nan 
-0.7000000000000002 -7.2 nan 
-0.6000000000000001 -7.2 nan 
-0.5 -7.2 nan 
-0.40000000000000036 -7.2 nan 
-0.30000000000000027 -7.2 nan 
-0.20000000000000018 -7.2 nan 
-0.10000000000000009 -7.2 nan 
0.0 -7.2 nan 
0.09999999999999964 -7.2 3.8350 
0.19999999999999973 -7.2 3.8484 
0.2999999999999998 -7.2 3.8187 
0.3999999999999999 -7.2 3.8606 
0.5 -7.2 3.8247 
0.5999999999999996 -7.2 3.8650 
0.6999999999999997 -7.2 3.8581 
0.7999999999999998 -7.2 3.8860 
0.8999999999999995 -7.2 3.8844 
1.0 -7.2 3.8880 
1.0999999999999996 -7.2 3.9244 
1.2000000000000002 -7.2 3.9069 
1.2999999999999998 -7.2 3.8672 
1.3999999999999995 -7.2 3.9180 
1.5 -7.2 3.8534 
1.5999999999999996 -7.2 3.8979 
1.7000000000000002 -7.2 3.8901 
1.7999999999999998 -7.2 3.9039 
1.8999999999999995 -7.2 3.8858 
2.0 -7.2 3.9069 
2.0999999999999996 -7.2 3.9022 
2.2 -7.2 3.9152 
2.3 -7.2 3.8932 
2.399999 -7.2 3.8535 
2.5 -7.2 3.9087 
2.5999999999999996 -7.2 3.8752 
2.7 -7.2 3.9060 
2.8 -7.2 3.8606 
2.899999 -7.2 3.9025 
3.0 -7.2 3.9220 
3.0999999999999996 -7.2 3.8718 
3.2 -7.2 3.8910 
3.3 -7.2 3.8477 
3.399999 -7.2 3.8996 
3.5 -7.2 3.8947 
3.5999999999999996 -7.2 3.8859 
3.7 -7.2 3.8720 
3.8 -7.2 3.8685 
3.899999 -7.2 3.8656 
4.0 -7.2 3.8836 
4.1 -7.2 3.8706 
4.2 -7.2 3.8615 
4.3 -7.2 3.8976 
4.399999 -7.2 3.8715 
4.5 -7.2 3.8754 
4.6 -7.2 3.8760 
4.7 -7.2 3.8788 
4.8 -7.2 3.8883 
4.899999 -7.2 3.8616 
4.999999999999999 -7.2 3.8884 
5.1000000000000005 -7.2 3.8832 
5.2 -7.2 3.8835 
5.3 -7.2 3.8948 
5.399999 -7.2 3.8780 
5.499999999999999 -7.2 3.9059 
5.6000000000000005 -7.2 3.8784 
5.7 -7.2 3.8523 
5.8 -7.2 3.8771 
5.899999 -7.2 3.8840 
5.999999999999999 -7.2 3.9156 
6.1000000000000005 -7.2 3.8752 
6.2 -7.2 3.8732 
6.3 -7.2 3.8826 
6.399999 -7.2 3.8815 
6.499999999999999 -7.2 3.8958 
6.6000000000000005 -7.2 3.8637 
6.7 -7.2 3.8937 
6.8 -7.2 3.8837 
6.899999 -7.2 3.8990 
6.999999999999999 -7.2 3.8789 
7.1000000000000005 -7.2 3.8782 
7.2 -7.2 3.8923 
7.3 -7.2 3.8794 
7.399999 -7.2 3.8751 
7.499999999999999 -7.2 3.8923 
7.6000000000000005 -7.2 3.8667 
7.7 -7.2 3.8810 
7.8 -7.2 3.9005 
7.899999 -7.2 3.8779 
7.999999999999999 -7.2 3.8738 
8.100000000000001 -7.2 3.8950 
8.2 -7.2 3.8962 
8.3 -7.2 3.8584 
8.399999000000001 -7.2 3.8707 
8.5 -7.2 3.8944 
8.600000000000001 -7.2 3.9000 
8.7 -7.2 3.8933 
8.8 -7.2 3.8883 
8.899999000000001 -7.2 3.8782 
9.0 -7.2 3.9045 
9.100000000000001 -7.2 3.9028 
9.2 -7.2 3.8730 
9.3 -7.2 3.8405 
9.399999000000001 -7.2 3.8707 
9.5 -7.2 3.8927 
9.600000000000001 -7.2 3.8798 
9.7 -7.2 3.8930 
9.8 -7.2 3.8605 
9.899999000000001 -7.2 3.8609 
10.0 -7.2 3.8911 
10.100000000000001 -7.2 3.9139 
10.200001 -7.2 3.8809 
10.299999 -7.2 3.8798 
10.399999000000001 -7.2 3.8451 
10.5 -7.2 3.8806 
10.600000000000001 -7.2 3.8938 
10.700001 -7.2 3.8696 
10.799999 -7.2 3.8944 
10.899999000000001 -7.2 3.8905 
11.0 -7.2 3.9079 
11.100000000000001 -7.2 3.8812 
11.200001 -7.2 3.8609 
11.299999 -7.2 3.9173 
11.399999000000001 -7.2 3.8512 
11.5 -7.2 3.8723 
11.600000000000001 -7.2 3.8550 
11.700001 -7.2 3.8863 
11.799999 -7.2 3.8466 
11.899999000000001 -7.2 3.8580 
12.0 -7.2 3.9038 
12.100000000000001 -7.2 3.8630 
12.200001 -7.2 3.8296 
12.299999 -7.2 3.8720 
12.399999000000001 -7.2 3.9209 
12.5 -7.2 3.8437 
12.600000000000001 -7.2 3.8919 
12.700001 -7.2 3.8920 
12.799999 -7.2 3.9126 
12.900000000000002 -7.2 3.8928 
13.000001000000001 -7.2 3.8387 
13.100001000000002 -7.2 3.9378 
13.200002000000001 -7.2 nan 
13.3 -7.2 nan 
13.400000000000002 -7.2 nan 
13.500001000000001 -7.2 nan 
13.600001000000002 -7.2 nan 
13.700002000000001 -7.2 nan 
13.8 -7.2 nan 
13.900000000000002 -7.2 nan 
14.000001000000001 -7.2 nan 
14.100001000000002 -7.2 nan 
14.200002000000001 -7.2 nan 
14.3 -7.2 nan 
14.400000000000002 -7.2 nan 
14.500001000000001 -7.2 nan 
14.600001000000002 -7.2 nan 
14.700002000000001 -7.2 nan 
14.8 -7.2 nan 
14.900000000000002 -7.2 nan 
15.000001000000001 -7.2 nan 
15.100001000000002 -7.2 nan 
15.200002000000001 -7.2 nan 
15.3 -7.2 nan 
15.400000000000002 -7.2 nan 
15.500001000000001 -7.2 nan 
15.600001000000002 -7.2 nan 
15.700002000000001 -7.2 nan 
15.8 -7.2 nan 
15.900000000000002 -7.2 nan 
16.000001 -7.2 nan 
16.100001000000002 -7.2 nan 
16.200002 -7.2 nan 
16.3 -7.2 nan 
16.400000000000002 -7.2 nan 
16.500001 -7.2 nan 
16.600001000000002 -7.2 nan 
16.700002 -7.2 nan 
16.8 -7.2 nan 
16.900000000000002 -7.2 nan 
17.000001 -7.2 nan 
17.100001000000002 -7.2 nan 
17.200002 -7.2 nan 
17.3 -7.2 nan 
17.400000000000002 -7.2 nan 
17.500001 -7.2 nan 
17.600001000000002 -7.2 nan 
17.700002 -7.2 nan 
17.8 -7.2 nan 
17.900000000000002 -7.2 nan 
18.000001 -7.2 nan 
18.100001000000002 -7.2 nan 
18.200002 -7.2 nan 
18.3 -7.2 nan 
18.400000000000002 -7.2 nan 
18.500001 -7.2 nan 
18.600001000000002 -7.2 nan 
18.700002 -7.2 nan 
18.8 -7.2 nan 
18.900000000000002 -7.2 nan 
19.000001 -7.2 nan 
19.100001000000002 -7.2 nan 
19.200002 -7.2 nan 
-6.0 -7.1 nan 
-5.9 -7.1 nan 
-5.800000000000001 -7.1 nan 
-5.7 -7.1 nan 
-5.6 -7.1 nan 
-5.5 -7.1 nan 
-5.4 -7.1 nan 
-5.300000000000001 -7.1 nan 
-5.2 -7.1 nan 
-5.1 -7.1 nan 
-5.0 -7.1 nan 
-4.9 -7.1 nan 
-4.800000000000001 -7.1 nan 
-4.7 -7.1 nan 
-4.6 -7.1 nan 
-4.5 -7.1 nan 
-4.4 -7.1 nan 
-4.300000000000001 -7.1 nan 
-4.2 -7.1 nan 
-4.1000000000000005 -7.1 nan 
-4.0 -7.1 nan 
-3.9000000000000004 -7.1 nan 
-3.8000000000000003 -7.1 nan 
-3.7 -7.1 nan 
-3.6 -7.1 nan 
-3.5 -7.1 nan 
-3.4000000000000004 -7.1 nan 
-3.3000000000000003 -7.1 nan 
-3.2 -7.1 nan 
-3.1 -7.1 nan 
-3.0 -7.1 nan 
-2.9000000000000004 -7.1 nan 
-2.8000000000000003 -7.1 nan 
-2.7 -7.1 nan 
-2.6 -7.1 nan 
-2.5 -7.1 nan 
-2.4000000000000004 -7.1 nan 
-2.3000000000000003 -7.1 nan 
-2.2 -7.1 nan 
-2.1 -7.1 nan 
-2.0 -7.1 nan 
-1.9000000000000001 -7.1 nan 
-1.8000000000000003 -7.1 nan 
-1.7000000000000002 -7.1 nan 
-1.6 -7.1 nan 
-1.5000000000000002 -7.1 nan 
-1.4000000000000001 -7.1 nan 
-1.3000000000000003 -7.1 nan 
-1.2000000000000002 -7.1 nan 
-1.1 -7.1 nan 
-1.0 -7.1 nan 
-0.9000000000000004 -7.1 nan 
-0.8000000000000003 -7.1 nan 
-0.7000000000000002 -7.1 nan 
-0.6000000000000001 -7.1 nan 
-0.5 -7.1 nan 
-0.40000000000000036 -7.1 nan 
-0.30000000000000027 -7.1 nan 
-0.20000000000000018 -7.1 3.9431 
-0.10000000000000009 -7.1 3.8226 
0.0 -7.1 3.8213 
0.09999999999999964 -7.1 3.9097 
0.19999999999999973 -7.1 3.8754 
0.2999999999999998 -7.1 3.8397 
0.3999999999999999 -7.1 3.8650 
0.5 -7.1 3.8525 
0.5999999999999996 -7.1 3.8877 
0.6999999999999997 -7.1 3.8908 
0.7999999999999998 -7.1 3.8446 
0.8999999999999995 -7.1 3.8431 
1.0 -7.1 3.8709 
1.0999999999999996 -7.1 3.8928 
1.2000000000000002 -7.1 3.8544 
1.2999999999999998 -7.1 3.9016 
1.3999999999999995 -7.1 3.9012 
1.5 -7.1 3.8605 
1.5999999999999996 -7.1 3.9126 
1.7000000000000002 -7.1 3.8818 
1.7999999999999998 -7.1 3.8453 
1.8999999999999995 -7.1 3.8487 
2.0 -7.1 3.8749 
2.0999999999999996 -7.1 3.9041 
2.2 -7.1 3.8731 
2.3 -7.1 3.8811 
2.399999 -7.1 3.8840 
2.5 -7.1 3.9170 
2.5999999999999996 -7.1 3.8896 
2.7 -7.1 3.8954 
2.8 -7.1 3.8919 
2.899999 -7.1 3.8853 
3.0 -7.1 3.9003 
3.0999999999999996 -7.1 3.8717 
3.2 -7.1 3.8857 
3.3 -7.1 3.8932 
3.399999 -7.1 3.9259 
3.5 -7.1 3.8954 
3.5999999999999996 -7.1 3.8950 
3.7 -7.1 3.8952 
3.8 -7.1 3.8383 
3.899999 -7.1 3.8790 
4.0 -7.1 3.8727 
4.1 -7.1 3.8988 
4.2 -7.1 3.8897 
4.3 -7.1 3.8694 
4.399999 -7.1 3.8804 
4.5 -7.1 3.8921 
4.6 -7.1 3.8931 
4.7 -7.1 3.8749 
4.8 -7.1 3.8896 
4.899999 -7.1 3.8651 
4.999999999999999 -7.1 3.8810 
5.1000000000000005 -7.1 3.8931 
5.2 -7.1 3.8702 
5.3 -7.1 3.8889 
5.399999 -7.1 3.8789 
5.499999999999999 -7.1 3.8957 
5.6000000000000005 -7.1 3.8772 
5.7 -7.1 3.8933 
5.8 -7.1 3.8597 
5.899999 -7.1 3.8767 
5.999999999999999 -7.1 3.8673 
6.1000000000000005 -7.1 3.8825 
6.2 -7.1 3.8672 
6.3 -7.1 3.8754 
6.399999 -7.1 3.8949 
6.499999999999999 -7.1 3.8891 
6.6000000000000005 -7.1 3.8821 
6.7 -7.1 3.8966 
6.8 -7.1 3.8843 
6.899999 -7.1 3.8891 
6.999999999999999 -7.1 3.8831 
7.1000000000000005 -7.1 3.8730 
7.2 -7.1 3.8739 
7.3 -7.1 3.9046 
7.399999 -7.1 3.8780 
7.499999999999999 -7.1 3.8655 
7.6000000000000005 -7.1 3.8736 
7.7 -7.1 3.8852 
7.8 -7.1 3.8770 
7.899999 -7.1 3.8583 
7.999999999999999 -7.1 3.8869 
8.100000000000001 -7.1 3.8901 
8.2 -7.1 3.8859 
8.3 -7.1 3.8753 
8.399999000000001 -7.1 3.8695 
8.5 -7.1 3.8805 
8.600000000000001 -7.1 3.8899 
8.7 -7.1 3.8637 
8.8 -7.1 3.8687 
8.899999000000001 -7.1 3.8798 
9.0 -7.1 3.8680 
9.100000000000001 -7.1 3.8648 
9.2 -7.1 3.8650 
9.3 -7.1 3.8721 
9.399999000000001 -7.1 3.8827 
9.5 -7.1 3.8696 
9.600000000000001 -7.1 3.8834 
9.7 -7.1 3.8891 
9.8 -7.1 3.8787 
9.899999000000001 -7.1 3.8915 
10.0 -7.1 3.8764 
10.100000000000001 -7.1 3.8886 
10.200001 -7.1 3.8815 
10.299999 -7.1 3.8919 
10.399999000000001 -7.1 3.8705 
10.5 -7.1 3.8788 
10.600000000000001 -7.1 3.9167 
10.700001 -7.1 3.9040 
10.799999 -7.1 3.8663 
10.899999000000001 -7.1 3.8643 
11.0 -7.1 3.8858 
11.100000000000001 -7.1 3.8749 
11.200001 -7.1 3.8737 
11.299999 -7.1 3.8761 
11.399999000000001 -7.1 3.8886 
11.5 -7.1 3.8562 
11.600000000000001 -7.1 3.8204 
11.700001 -7.1 3.8886 
11.799999 -7.1 3.9001 
11.899999000000001 -7.1 3.8869 
12.0 -7.1 3.8804 
12.100000000000001 -7.1 3.8862 
12.200001 -7.1 3.8638 
12.299999 -7.1 3.8567 
12.399999000000001 -7.1 3.9008 
12.5 -7.1 3.9072 
12.600000000000001 -7.1 3.9337 
12.700001 -7.1 3.8438 
12.799999 -7.1 3.8955 
12.900000000000002 -7.1 3.8708 
13.000001000000001 -7.1 3.9233 
13.100001000000002 -7.1 3.9053 
13.200002000000001 -7.1 3.8804 
13.3 -7.1 3.8716 
13.400000000000002 -7.1 3.8259 
13.500001000000001 -7.1 nan 
13.600001000000002 -7.1 nan 
13.700002000000001 -7.1 nan 
13.8 -7.1 nan 
13.900000000000002 -7.1 nan 
14.000001000000001 -7.1 nan 
14.100001000000002 -7.1 nan 
14.200002000000001 -7.1 nan 
14.3 -7.1 nan 
14.400000000000002 -7.1 nan 
14.500001000000001 -7.1 nan 
14.600001000000002 -7.1 nan 
14.700002000000001 -7.1 nan 
14.8 -7.1 nan 
14.900000000000002 -7.1 nan 
15.000001000000001 -7.1 nan 
15.100001000000002 -7.1 nan 
15.200002000000001 -7.1 nan 
15.3 -7.1 nan 
15.400000000000002 -7.1 nan 
15.500001000000001 -7.1 nan 
15.600001000000002 -7.1 nan 
15.700002000000001 -7.1 nan 
15.8 -7.1 nan 
15.900000000000002 -7.1 nan 
16.000001 -7.1 nan 
16.100001000000002 -7.1 nan 
16.200002 -7.1 nan 
16.3 -7.1 nan 
16.400000000000002 -7.1 nan 
16.500001 -7.1 nan 
16.600001000000002 -7.1 nan 
16.700002 -7.1 nan 
16.8 -7.1 nan 
16.900000000000002 -7.1 nan 
17.000001 -7.1 nan 
17.100001000000002 -7.1 nan 
17.200002 -7.1 nan 
17.3 -7.1 nan 
17.400000000000002 -7.1 nan 
17.500001 -7.1 nan 
17.600001000000002 -7.1 nan 
17.700002 -7.1 nan 
17.8 -7.1 nan 
17.900000000000002 -7.1 nan 
18.000001 -7.1 nan 
18.100001000000002 -7.1 nan 
18.200002 -7.1 nan 
18.3 -7.1 nan 
18.400000000000002 -7.1 nan 
18.500001 -7.1 nan 
18.600001000000002 -7.1 nan 
18.700002 -7.1 nan 
18.8 -7.1 nan 
18.900000000000002 -7.1 nan 
19.000001 -7.1 nan 
19.100001000000002 -7.1 nan 
19.200002 -7.1 nan 
-6.0 -7.0 nan 
-5.9 -7.0 nan 
-5.800000000000001 -7.0 nan 
-5.7 -7.0 nan 
-5.6 -7.0 nan 
-5.5 -7.0 nan 
-5.4 -7.0 nan 
-5.300000000000001 -7.0 nan 
-5.2 -7.0 nan 
-5.1 -7.0 nan 
-5.0 -7.0 nan 
-4.9 -7.0 nan 
-4.800000000000001 -7.0 nan 
-4.7 -7.0 nan 
-4.6 -7.0 nan 
-4.5 -7.0 nan 
-4.4 -7.0 nan 
-4.300000000000001 -7.0 nan 
-4.2 -7.0 nan 
-4.1000000000000005 -7.0 nan 
-4.0 -7.0 nan 
-3.9000000000000004 -7.0 nan 
-3.8000000000000003 -7.0 nan 
-3.7 -7.0 nan 
-3.6 -7.0 nan 
-3.5 -7.0 nan 
-3.4000000000000004 -7.0 nan 
-3.3000000000000003 -7.0 nan 
-3.2 -7.0 nan 
-3.1 -7.0 nan 
-3.0 -7.0 nan 
-2.9000000000000004 -7.0 nan 
-2.8000000000000003 -7.0 nan 
-2.7 -7.0 nan 
-2.6 -7.0 nan 
-2.5 -7.0 nan 
-2.4000000000000004 -7.0 nan 
-2.3000000000000003 -7.0 nan 
-2.2 -7.0 nan 
-2.1 -7.0 nan 
-2.0 -7.0 nan 
-1.9000000000000001 -7.0 nan 
-1.8000000000000003 -7.0 nan 
-1.7000000000000002 -7.0 nan 
-1.6 -7.0 nan 
-1.5000000000000002 -7.0 nan 
-1.4000000000000001 -7.0 nan 
-1.3000000000000003 -7.0 nan 
-1.2000000000000002 -7.0 nan 
-1.1 -7.0 nan 
-1.0 -7.0 nan 
-0.9000000000000004 -7.0 nan 
-0.8000000000000003 -7.0 nan 
-0.7000000000000002 -7.0 nan 
-0.6000000000000001 -7.0 nan 
-0.5 -7.0 nan 
-0.40000000000000036 -7.0 nan 
-0.30000000000000027 -7.0 nan 
-0.20000000000000018 -7.0 3.9215 
-0.10000000000000009 -7.0 3.9248 
0.0 -7.0 3.8291 
0.09999999999999964 -7.0 3.8909 
0.19999999999999973 -7.0 3.9000 
0.2999999999999998 -7.0 3.9179 
0.3999999999999999 -7.0 3.8752 
0.5 -7.0 3.8475 
0.5999999999999996 -7.0 3.8627 
0.6999999999999997 -7.0 3.8686 
0.7999999999999998 -7.0 3.9023 
0.8999999999999995 -7.0 3.8741 
1.0 -7.0 3.8873 
1.0999999999999996 -7.0 3.8601 
1.2000000000000002 -7.0 3.8958 
1.2999999999999998 -7.0 3.9080 
1.3999999999999995 -7.0 3.8906 
1.5 -7.0 3.8495 
1.5999999999999996 -7.0 3.8877 
1.7000000000000002 -7.0 3.9020 
1.7999999999999998 -7.0 3.8846 
1.8999999999999995 -7.0 3.8574 
2.0 -7.0 3.8923 
2.0999999999999996 -7.0 3.9032 
2.2 -7.0 3.8948 
2.3 -7.0 3.8959 
2.399999 -7.0 3.8799 
2.5 -7.0 3.8603 
2.5999999999999996 -7.0 3.8828 
2.7 -7.0 3.8893 
2.8 -7.0 3.8830 
2.899999 -7.0 3.8901 
3.0 -7.0 3.8890 
3.0999999999999996 -7.0 3.9027 
3.2 -7.0 3.8838 
3.3 -7.0 3.8861 
3.399999 -7.0 3.8881 
3.5 -7.0 3.8765 
3.5999999999999996 -7.0 3.8767 
3.7 -7.0 3.8831 
3.8 -7.0 3.8931 
3.899999 -7.0 3.8950 
4.0 -7.0 3.9106 
4.1 -7.0 3.8758 
4.2 -7.0 3.8711 
4.3 -7.0 3.8884 
4.399999 -7.0 3.8958 
4.5 -7.0 3.8700 
4.6 -7.0 3.8597 
4.7 -7.0 3.8889 
4.8 -7.0 3.8840 
4.899999 -7.0 3.8884 
4.999999999999999 -7.0 3.8808 
5.1000000000000005 -7.0 3.8838 
5.2 -7.0 3.8842 
5.3 -7.0 3.8720 
5.399999 -7.0 3.8844 
5.499999999999999 -7.0 3.8680 
5.6000000000000005 -7.0 3.8562 
5.7 -7.0 3.9043 
5.8 -7.0 3.8850 
5.899999 -7.0 3.8970 
5.999999999999999 -7.0 3.9029 
6.1000000000000005 -7.0 3.8962 
6.2 -7.0 3.8858 
6.3 -7.0 3.8950 
6.399999 -7.0 3.9051 
6.499999999999999 -7.0 3.8849 
6.6000000000000005 -7.0 3.8773 
6.7 -7.0 3.8769 
6.8 -7.0 3.8935 
6.899999 -7.0 3.8937 
6.999999999999999 -7.0 3.8874 
7.1000000000000005 -7.0 3.8785 
7.2 -7.0 3.9126 
7.3 -7.0 3.8964 
7.399999 -7.0 3.8708 
7.499999999999999 -7.0 3.8843 
7.6000000000000005 -7.0 3.8730 
7.7 -7.0 3.8990 
7.8 -7.0 3.8921 
7.899999 -7.0 3.8771 
7.999999999999999 -7.0 3.8749 
8.100000000000001 -7.0 3.8988 
8.2 -7.0 3.8872 
8.3 -7.0 3.8714 
8.399999000000001 -7.0 3.8450 
8.5 -7.0 3.8779 
8.600000000000001 -7.0 3.8546 
8.7 -7.0 3.8721 
8.8 -7.0 3.8768 
8.899999000000001 -7.0 3.8802 
9.0 -7.0 3.8746 
9.100000000000001 -7.0 3.8618 
9.2 -7.0 3.8835 
9.3 -7.0 3.8776 
9.399999000000001 -7.0 3.8680 
9.5 -7.0 3.8841 
9.600000000000001 -7.0 3.8815 
9.7 -7.0 3.8658 
9.8 -7.0 3.8933 
9.899999000000001 -7.0 3.8823 
10.0 -7.0 3.9098 
10.100000000000001 -7.0 3.8675 
10.200001 -7.0 3.8751 
10.299999 -7.0 3.8863 
10.399999000000001 -7.0 3.8658 
10.5 -7.0 3.8798 
10.600000000000001 -7.0 3.8921 
10.700001 -7.0 3.8613 
10.799999 -7.0 3.8569 
10.899999000000001 -7.0 3.8876 
11.0 -7.0 3.8977 
11.100000000000001 -7.0 3.8629 
11.200001 -7.0 3.8923 
11.299999 -7.0 3.8865 
11.399999000000001 -7.0 3.8758 
11.5 -7.0 3.9102 
11.600000000000001 -7.0 3.8776 
11.700001 -7.0 3.8597 
11.799999 -7.0 3.9064 
11.899999000000001 -7.0 3.9003 
12.0 -7.0 3.9068 
12.100000000000001 -7.0 3.8873 
12.200001 -7.0 3.8526 
12.299999 -7.0 3.8495 
12.399999000000001 -7.0 3.9104 
12.5 -7.0 3.8402 
12.600000000000001 -7.0 3.8831 
12.700001 -7.0 3.9352 
12.799999 -7.0 3.8742 
12.900000000000002 -7.0 3.9206 
13.000001000000001 -7.0 3.9284 
13.100001000000002 -7.0 3.9310 
13.200002000000001 -7.0 3.8533 
13.3 -7.0 3.8563 
13.400000000000002 -7.0 3.8785 
13.500001000000001 -7.0 nan 
13.600001000000002 -7.0 nan 
13.700002000000001 -7.0 nan 
13.8 -7.0 nan 
13.900000000000002 -7.0 nan 
14.000001000000001 -7.0 nan 
14.100001000000002 -7.0 nan 
14.200002000000001 -7.0 nan 
14.3 -7.0 nan 
14.400000000000002 -7.0 nan 
14.500001000000001 -7.0 nan 
14.600001000000002 -7.0 nan 
14.700002000000001 -7.0 nan 
14.8 -7.0 nan 
14.900000000000002 -7.0 nan 
15.000001000000001 -7.0 nan 
15.100001000000002 -7.0 nan 
15.200002000000001 -7.0 nan 
15.3 -7.0 nan 
15.400000000000002 -7.0 nan 
15.500001000000001 -7.0 nan 
15.600001000000002 -7.0 nan 
15.700002000000001 -7.0 nan 
15.8 -7.0 nan 
15.900000000000002 -7.0 nan 
16.000001 -7.0 nan 
16.100001000000002 -7.0 nan 
16.200002 -7.0 nan 
16.3 -7.0 nan 
16.400000000000002 -7.0 nan 
16.500001 -7.0 nan 
16.600001000000002 -7.0 nan 
16.700002 -7.0 nan 
16.8 -7.0 nan 
16.900000000000002 -7.0 nan 
17.000001 -7.0 nan 
17.100001000000002 -7.0 nan 
17.200002 -7.0 nan 
17.3 -7.0 nan 
17.400000000000002 -7.0 nan 
17.500001 -7.0 nan 
17.600001000000002 -7.0 nan 
17.700002 -7.0 nan 
17.8 -7.0 nan 
17.900000000000002 -7.0 nan 
18.000001 -7.0 nan 
18.100001000000002 -7.0 nan 
18.200002 -7.0 nan 
18.3 -7.0 nan 
18.400000000000002 -7.0 nan 
18.500001 -7.0 nan 
18.600001000000002 -7.0 nan 
18.700002 -7.0 nan 
18.8 -7.0 nan 
18.900000000000002 -7.0 nan 
19.000001 -7.0 nan 
19.100001000000002 -7.0 nan 
19.200002 -7.0 nan 
-6.0 -6.9 nan 
-5.9 -6.9 nan 
-5.800000000000001 -6.9 nan 
-5.7 -6.9 nan 
-5.6 -6.9 nan 
-5.5 -6.9 nan 
-5.4 -6.9 nan 
-5.300000000000001 -6.9 nan 
-5.2 -6.9 nan 
-5.1 -6.9 nan 
-5.0 -6.9 nan 
-4.9 -6.9 nan 
-4.800000000000001 -6.9 nan 
-4.7 -6.9 nan 
-4.6 -6.9 nan 
-4.5 -6.9 nan 
-4.4 -6.9 nan 
-4.300000000000001 -6.9 nan 
-4.2 -6.9 nan 
-4.1000000000000005 -6.9 nan 
-4.0 -6.9 nan 
-3.9000000000000004 -6.9 nan 
-3.8000000000000003 -6.9 nan 
-3.7 -6.9 nan 
-3.6 -6.9 nan 
-3.5 -6.9 nan 
-3.4000000000000004 -6.9 nan 
-3.3000000000000003 -6.9 nan 
-3.2 -6.9 nan 
-3.1 -6.9 nan 
-3.0 -6.9 nan 
-2.9000000000000004 -6.9 nan 
-2.8000000000000003 -6.9 nan 
-2.7 -6.9 nan 
-2.6 -6.9 nan 
-2.5 -6.9 nan 
-2.4000000000000004 -6.9 nan 
-2.3000000000000003 -6.9 nan 
-2.2 -6.9 nan 
-2.1 -6.9 nan 
-2.0 -6.9 nan 
-1.9000000000000001 -6.9 nan 
-1.8000000000000003 -6.9 nan 
-1.7000000000000002 -6.9 nan 
-1.6 -6.9 nan 
-1.5000000000000002 -6.9 nan 
-1.4000000000000001 -6.9 nan 
-1.3000000000000003 -6.9 nan 
-1.2000000000000002 -6.9 nan 
-1.1 -6.9 nan 
-1.0 -6.9 nan 
-0.9000000000000004 -6.9 nan 
-0.8000000000000003 -6.9 nan 
-0.7000000000000002 -6.9 nan 
-0.6000000000000001 -6.9 nan 
-0.5 -6.9 3.8131 
-0.40000000000000036 -6.9 3.7844 
-0.30000000000000027 -6.9 3.8024 
-0.20000000000000018 -6.9 3.8898 
-0.10000000000000009 -6.9 3.8719 
0.0 -6.9 3.8254 
0.09999999999999964 -6.9 3.8396 
0.19999999999999973 -6.9 3.9075 
0.2999999999999998 -6.9 3.8782 
0.3999999999999999 -6.9 3.8995 
0.5 -6.9 3.8571 
0.5999999999999996 -6.9 3.8632 
0.6999999999999997 -6.9 3.8826 
0.7999999999999998 -6.9 3.8744 
0.8999999999999995 -6.9 3.8509 
1.0 -6.9 3.8794 
1.0999999999999996 -6.9 3.8936 
1.2000000000000002 -6.9 3.8812 
1.2999999999999998 -6.9 3.8364 
1.3999999999999995 -6.9 3.8474 
1.5 -6.9 3.8959 
1.5999999999999996 -6.9 3.9103 
1.7000000000000002 -6.9 3.8704 
1.7999999999999998 -6.9 3.8804 
1.8999999999999995 -6.9 3.9261 
2.0 -6.9 3.8986 
2.0999999999999996 -6.9 3.8973 
2.2 -6.9 3.8832 
2.3 -6.9 3.8965 
2.399999 -6.9 3.8766 
2.5 -6.9 3.8991 
2.5999999999999996 -6.9 3.8927 
2.7 -6.9 3.8873 
2.8 -6.9 3.8997 
2.899999 -6.9 3.8640 
3.0 -6.9 3.8813 
3.0999999999999996 -6.9 3.8842 
3.2 -6.9 3.8828 
3.3 -6.9 3.8793 
3.399999 -6.9 3.9034 
3.5 -6.9 3.8787 
3.5999999999999996 -6.9 3.8775 
3.7 -6.9 3.8870 
3.8 -6.9 3.8778 
3.899999 -6.9 3.9019 
4.0 -6.9 3.8616 
4.1 -6.9 3.9034 
4.2 -6.9 3.8708 
4.3 -6.9 3.8800 
4.399999 -6.9 3.9134 
4.5 -6.9 3.8600 
4.6 -6.9 3.8720 
4.7 -6.9 3.9013 
4.8 -6.9 3.8798 
4.899999 -6.9 3.8899 
4.999999999999999 -6.9 3.8853 
5.1000000000000005 -6.9 3.8656 
5.2 -6.9 3.8714 
5.3 -6.9 3.8694 
5.399999 -6.9 3.8702 
5.499999999999999 -6.9 3.8926 
5.6000000000000005 -6.9 3.8772 
5.7 -6.9 3.8957 
5.8 -6.9 3.8870 
5.899999 -6.9 3.8845 
5.999999999999999 -6.9 3.9028 
6.1000000000000005 -6.9 3.8674 
6.2 -6.9 3.8714 
6.3 -6.9 3.8974 
6.399999 -6.9 3.9074 
6.499999999999999 -6.9 3.9106 
6.6000000000000005 -6.9 3.8829 
6.7 -6.9 3.8765 
6.8 -6.9 3.8779 
6.899999 -6.9 3.8918 
6.999999999999999 -6.9 3.8965 
7.1000000000000005 -6.9 3.8876 
7.2 -6.9 3.8768 
7.3 -6.9 3.8987 
7.399999 -6.9 3.8692 
7.499999999999999 -6.9 3.8697 
7.6000000000000005 -6.9 3.9033 
7.7 -6.9 3.8838 
7.8 -6.9 3.8890 
7.899999 -6.9 3.8912 
7.999999999999999 -6.9 3.8710 
8.100000000000001 -6.9 3.8883 
8.2 -6.9 3.8732 
8.3 -6.9 3.8824 
8.399999000000001 -6.9 3.8683 
8.5 -6.9 3.8578 
8.600000000000001 -6.9 3.8939 
8.7 -6.9 3.8751 
8.8 -6.9 3.8805 
8.899999000000001 -6.9 3.8878 
9.0 -6.9 3.8838 
9.100000000000001 -6.9 3.8788 
9.2 -6.9 3.8983 
9.3 -6.9 3.8939 
9.399999000000001 -6.9 3.8853 
9.5 -6.9 3.8845 
9.600000000000001 -6.9 3.8655 
9.7 -6.9 3.9081 
9.8 -6.9 3.8605 
9.899999000000001 -6.9 3.8666 
10.0 -6.9 3.8932 
10.100000000000001 -6.9 3.8524 
10.200001 -6.9 3.8583 
10.299999 -6.9 3.8982 
10.399999000000001 -6.9 3.8905 
10.5 -6.9 3.8590 
10.600000000000001 -6.9 3.8902 
10.700001 -6.9 3.8616 
10.799999 -6.9 3.8757 
10.899999000000001 -6.9 3.8839 
11.0 -6.9 3.8785 
11.100000000000001 -6.9 3.9150 
11.200001 -6.9 3.8605 
11.299999 -6.9 3.8788 
11.399999000000001 -6.9 3.8648 
11.5 -6.9 3.8823 
11.600000000000001 -6.9 3.8613 
11.700001 -6.9 3.8724 
11.799999 -6.9 3.8534 
11.899999000000001 -6.9 3.8831 
12.0 -6.9 3.8694 
12.100000000000001 -6.9 3.8825 
12.200001 -6.9 3.8757 
12.299999 -6.9 3.8822 
12.399999000000001 -6.9 3.8505 
12.5 -6.9 3.8847 
12.600000000000001 -6.9 3.9048 
12.700001 -6.9 3.8812 
12.799999 -6.9 3.8915 
12.900000000000002 -6.9 3.8773 
13.000001000000001 -6.9 3.9120 
13.100001000000002 -6.9 3.8548 
13.200002000000001 -6.9 3.9053 
13.3 -6.9 3.8785 
13.400000000000002 -6.9 3.9213 
13.500001000000001 -6.9 3.8443 
13.600001000000002 -6.9 3.8887 
13.700002000000001 -6.9 3.8208 
13.8 -6.9 nan 
13.900000000000002 -6.9 nan 
14.000001000000001 -6.9 nan 
14.100001000000002 -6.9 nan 
14.200002000000001 -6.9 nan 
14.3 -6.9 nan 
14.400000000000002 -6.9 nan 
14.500001000000001 -6.9 nan 
14.600001000000002 -6.9 nan 
14.700002000000001 -6.9 nan 
14.8 -6.9 nan 
14.900000000000002 -6.9 nan 
15.000001000000001 -6.9 nan 
15.100001000000002 -6.9 nan 
15.200002000000001 -6.9 nan 
15.3 -6.9 nan 
15.400000000000002 -6.9 nan 
15.500001000000001 -6.9 nan 
15.600001000000002 -6.9 nan 
15.700002000000001 -6.9 nan 
15.8 -6.9 nan 
15.900000000000002 -6.9 nan 
16.000001 -6.9 nan 
16.100001000000002 -6.9 nan 
16.200002 -6.9 nan 
16.3 -6.9 nan 
16.400000000000002 -6.9 nan 
16.500001 -6.9 nan 
16.600001000000002 -6.9 nan 
16.700002 -6.9 nan 
16.8 -6.9 nan 
16.900000000000002 -6.9 nan 
17.000001 -6.9 nan 
17.100001000000002 -6.9 nan 
17.200002 -6.9 nan 
17.3 -6.9 nan 
17.400000000000002 -6.9 nan 
17.500001 -6.9 nan 
17.600001000000002 -6.9 nan 
17.700002 -6.9 nan 
17.8 -6.9 nan 
17.900000000000002 -6.9 nan 
18.000001 -6.9 nan 
18.100001000000002 -6.9 nan 
18.200002 -6.9 nan 
18.3 -6.9 nan 
18.400000000000002 -6.9 nan 
18.500001 -6.9 nan 
18.600001000000002 -6.9 nan 
18.700002 -6.9 nan 
18.8 -6.9 nan 
18.900000000000002 -6.9 nan 
19.000001 -6.9 nan 
19.100001000000002 -6.9 nan 
19.200002 -6.9 nan 
-6.0 -6.8 nan 
-5.9 -6.8 nan 
-5.800000000000001 -6.8 nan 
-5.7 -6.8 nan 
-5.6 -6.8 nan 
-5.5 -6.8 nan 
-5.4 -6.8 nan 
-5.300000000000001 -6.8 nan 
-5.2 -6.8 nan 
-5.1 -6.8 nan 
-5.0 -6.8 nan 
-4.9 -6.8 nan 
-4.800000000000001 -6.8 nan 
-4.7 -6.8 nan 
-4.6 -6.8 nan 
-4.5 -6.8 nan 
-4.4 -6.8 nan 
-4.300000000000001 -6.8 nan 
-4.2 -6.8 nan 
-4.1000000000000005 -6.8 nan 
-4.0 -6.8 nan 
-3.9000000000000004 -6.8 nan 
-3.8000000000000003 -6.8 nan 
-3.7 -6.8 nan 
-3.6 -6.8 nan 
-3.5 -6.8 nan 
-3.4000000000000004 -6.8 nan 
-3.3000000000000003 -6.8 nan 
-3.2 -6.8 nan 
-3.1 -6.8 nan 
-3.0 -6.8 nan 
-2.9000000000000004 -6.8 nan 
-2.8000000000000003 -6.8 nan 
-2.7 -6.8 nan 
-2.6 -6.8 nan 
-2.5 -6.8 nan 
-2.4000000000000004 -6.8 nan 
-2.3000000000000003 -6.8 nan 
-2.2 -6.8 nan 
-2.1 -6.8 nan 
-2.0 -6.8 nan 
-1.9000000000000001 -6.8 nan 
-1.8000000000000003 -6.8 nan 
-1.7000000000000002 -6.8 nan 
-1.6 -6.8 nan 
-1.5000000000000002 -6.8 nan 
-1.4000000000000001 -6.8 nan 
-1.3000000000000003 -6.8 nan 
-1.2000000000000002 -6.8 nan 
-1.1 -6.8 nan 
-1.0 -6.8 nan 
-0.9000000000000004 -6.8 nan 
-0.8000000000000003 -6.8 nan 
-0.7000000000000002 -6.8 nan 
-0.6000000000000001 -6.8 3.9329 
-0.5 -6.8 3.8645 
-0.40000000000000036 -6.8 3.8642 
-0.30000000000000027 -6.8 3.8956 
-0.20000000000000018 -6.8 3.8824 
-0.10000000000000009 -6.8 3.8693 
0.0 -6.8 3.8853 
0.09999999999999964 -6.8 3.8760 
0.19999999999999973 -6.8 3.8368 
0.2999999999999998 -6.8 3.8728 
0.3999999999999999 -6.8 3.8948 
0.5 -6.8 3.8756 
0.5999999999999996 -6.8 3.8556 
0.6999999999999997 -6.8 3.8549 
0.7999999999999998 -6.8 3.9090 
0.8999999999999995 -6.8 3.8898 
1.0 -6.8 3.8818 
1.0999999999999996 -6.8 3.8675 
1.2000000000000002 -6.8 3.9031 
1.2999999999999998 -6.8 3.8434 
1.3999999999999995 -6.8 3.8761 
1.5 -6.8 3.8642 
1.5999999999999996 -6.8 3.8838 
1.7000000000000002 -6.8 3.8712 
1.7999999999999998 -6.8 3.9083 
1.8999999999999995 -6.8 3.9011 
2.0 -6.8 3.8690 
2.0999999999999996 -6.8 3.8645 
2.2 -6.8 3.8735 
2.3 -6.8 3.8768 
2.399999 -6.8 3.8748 
2.5 -6.8 3.8934 
2.5999999999999996 -6.8 3.9228 
2.7 -6.8 3.8821 
2.8 -6.8 3.8906 
2.899999 -6.8 3.8952 
3.0 -6.8 3.8840 
3.0999999999999996 -6.8 3.8896 
3.2 -6.8 3.8778 
3.3 -6.8 3.9087 
3.399999 -6.8 3.8728 
3.5 -6.8 3.8724 
3.5999999999999996 -6.8 3.8817 
3.7 -6.8 3.8730 
3.8 -6.8 3.8903 
3.899999 -6.8 3.8887 
4.0 -6.8 3.8879 
4.1 -6.8 3.8663 
4.2 -6.8 3.8903 
4.3 -6.8 3.8850 
4.399999 -6.8 3.8780 
4.5 -6.8 3.8840 
4.6 -6.8 3.8828 
4.7 -6.8 3.8780 
4.8 -6.8 3.8683 
4.899999 -6.8 3.8806 
4.999999999999999 -6.8 3.8915 
5.1000000000000005 -6.8 3.8864 
5.2 -6.8 3.8818 
5.3 -6.8 3.8675 
5.399999 -6.8 3.8723 
5.499999999999999 -6.8 3.8742 
5.6000000000000005 -6.8 3.8882 
5.7 -6.8 3.8923 
5.8 -6.8 3.8832 
5.899999 -6.8 3.8753 
5.999999999999999 -6.8 3.8906 
6.1000000000000005 -6.8 3.8649 
6.2 -6.8 3.8785 
6.3 -6.8 3.8570 
6.399999 -6.8 3.8976 
6.499999999999999 -6.8 3.8846 
6.6000000000000005 -6.8 3.8770 
6.7 -6.8 3.8709 
6.8 -6.8 3.8772 
6.899999 -6.8 3.9063 
6.999999999999999 -6.8 3.8790 
7.1000000000000005 -6.8 3.9029 
7.2 -6.8 3.8780 
7.3 -6.8 3.8783 
7.399999 -6.8 3.8639 
7.499999999999999 -6.8 3.8907 
7.6000000000000005 -6.8 3.8883 
7.7 -6.8 3.8759 
7.8 -6.8 3.8798 
7.899999 -6.8 3.8727 
7.999999999999999 -6.8 3.8914 
8.100000000000001 -6.8 3.8798 
8.2 -6.8 3.8854 
8.3 -6.8 3.9153 
8.399999000000001 -6.8 3.8927 
8.5 -6.8 3.8828 
8.600000000000001 -6.8 3.8833 
8.7 -6.8 3.8824 
8.8 -6.8 3.8771 
8.899999000000001 -6.8 3.8731 
9.0 -6.8 3.8826 
9.100000000000001 -6.8 3.8911 
9.2 -6.8 3.8799 
9.3 -6.8 3.8824 
9.399999000000001 -6.8 3.8922 
9.5 -6.8 3.8792 
9.600000000000001 -6.8 3.8804 
9.7 -6.8 3.9074 
9.8 -6.8 3.8948 
9.899999000000001 -6.8 3.8881 
10.0 -6.8 3.8854 
10.100000000000001 -6.8 3.8778 
10.200001 -6.8 3.8640 
10.299999 -6.8 3.8773 
10.399999000000001 -6.8 3.8833 
10.5 -6.8 3.8449 
10.600000000000001 -6.8 3.8793 
10.700001 -6.8 3.9040 
10.799999 -6.8 3.8679 
10.899999000000001 -6.8 3.8946 
11.0 -6.8 3.9072 
11.100000000000001 -6.8 3.8937 
11.200001 -6.8 3.8516 
11.299999 -6.8 3.8943 
11.399999000000001 -6.8 3.8873 
11.5 -6.8 3.8795 
11.600000000000001 -6.8 3.9040 
11.700001 -6.8 3.8880 
11.799999 -6.8 3.8554 
11.899999000000001 -6.8 3.8619 
12.0 -6.8 3.8574 
12.100000000000001 -6.8 3.8687 
12.200001 -6.8 3.8665 
12.299999 -6.8 3.8751 
12.399999000000001 -6.8 3.9109 
12.5 -6.8 3.8808 
12.600000000000001 -6.8 3.8740 
12.700001 -6.8 3.8542 
12.799999 -6.8 3.8586 
12.900000000000002 -6.8 3.8838 
13.000001000000001 -6.8 3.8666 
13.100001000000002 -6.8 3.8939 
13.200002000000001 -6.8 3.9150 
13.3 -6.8 3.8816 
13.400000000000002 -6.8 3.8556 
13.500001000000001 -6.8 3.8492 
13.600001000000002 -6.8 3.8504 
13.700002000000001 -6.8 3.8622 
13.8 -6.8 3.8489 
13.900000000000002 -6.8 nan 
14.000001000000001 -6.8 nan 
14.100001000000002 -6.8 nan 
14.200002000000001 -6.8 nan 
14.3 -6.8 nan 
14.400000000000002 -6.8 nan 
14.500001000000001 -6.8 nan 
14.600001000000002 -6.8 nan 
14.700002000000001 -6.8 nan 
14.8 -6.8 nan 
14.900000000000002 -6.8 nan 
15.000001000000001 -6.8 nan 
15.100001000000002 -6.8 nan 
15.200002000000001 -6.8 nan 
15.3 -6.8 nan 
15.400000000000002 -6.8 nan 
15.500001000000001 -6.8 nan 
15.600001000000002 -6.8 nan 
15.700002000000001 -6.8 nan 
15.8 -6.8 nan 
15.900000000000002 -6.8 nan 
16.000001 -6.8 nan 
16.100001000000002 -6.8 nan 
16.200002 -6.8 nan 
16.3 -6.8 nan 
16.400000000000002 -6.8 nan 
16.500001 -6.8 nan 
16.600001000000002 -6.8 nan 
16.700002 -6.8 nan 
16.8 -6.8 nan 
16.900000000000002 -6.8 nan 
17.000001 -6.8 nan 
17.100001000000002 -6.8 nan 
17.200002 -6.8 nan 
17.3 -6.8 nan 
17.400000000000002 -6.8 nan 
17.500001 -6.8 nan 
17.600001000000002 -6.8 nan 
17.700002 -6.8 nan 
17.8 -6.8 nan 
17.900000000000002 -6.8 nan 
18.000001 -6.8 nan 
18.100001000000002 -6.8 nan 
18.200002 -6.8 nan 
18.3 -6.8 nan 
18.400000000000002 -6.8 nan 
18.500001 -6.8 nan 
18.600001000000002 -6.8 nan 
18.700002 -6.8 nan 
18.8 -6.8 nan 
18.900000000000002 -6.8 nan 
19.000001 -6.8 nan 
19.100001000000002 -6.8 nan 
19.200002 -6.8 nan 
-6.0 -6.7 nan 
-5.9 -6.7 nan 
-5.800000000000001 -6.7 nan 
-5.7 -6.7 nan 
-5.6 -6.7 nan 
-5.5 -6.7 nan 
-5.4 -6.7 nan 
-5.300000000000001 -6.7 nan 
-5.2 -6.7 nan 
-5.1 -6.7 nan 
-5.0 -6.7 nan 
-4.9 -6.7 nan 
-4.800000000000001 -6.7 nan 
-4.7 -6.7 nan 
-4.6 -6.7 nan 
-4.5 -6.7 nan 
-4.4 -6.7 nan 
-4.300000000000001 -6.7 nan 
-4.2 -6.7 nan 
-4.1000000000000005 -6.7 nan 
-4.0 -6.7 nan 
-3.9000000000000004 -6.7 nan 
-3.8000000000000003 -6.7 nan 
-3.7 -6.7 nan 
-3.6 -6.7 nan 
-3.5 -6.7 nan 
-3.4000000000000004 -6.7 nan 
-3.3000000000000003 -6.7 nan 
-3.2 -6.7 nan 
-3.1 -6.7 nan 
-3.0 -6.7 nan 
-2.9000000000000004 -6.7 nan 
-2.8000000000000003 -6.7 nan 
-2.7 -6.7 nan 
-2.6 -6.7 nan 
-2.5 -6.7 nan 
-2.4000000000000004 -6.7 nan 
-2.3000000000000003 -6.7 nan 
-2.2 -6.7 nan 
-2.1 -6.7 nan 
-2.0 -6.7 nan 
-1.9000000000000001 -6.7 nan 
-1.8000000000000003 -6.7 nan 
-1.7000000000000002 -6.7 nan 
-1.6 -6.7 nan 
-1.5000000000000002 -6.7 nan 
-1.4000000000000001 -6.7 nan 
-1.3000000000000003 -6.7 nan 
-1.2000000000000002 -6.7 nan 
-1.1 -6.7 nan 
-1.0 -6.7 nan 
-0.9000000000000004 -6.7 nan 
-0.8000000000000003 -6.7 nan 
-0.7000000000000002 -6.7 3.8860 
-0.6000000000000001 -6.7 3.8763 
-0.5 -6.7 3.8834 
-0.40000000000000036 -6.7 3.8995 
-0.30000000000000027 -6.7 3.8678 
-0.20000000000000018 -6.7 3.9052 
-0.10000000000000009 -6.7 3.8431 
0.0 -6.7 3.8337 
0.09999999999999964 -6.7 3.8212 
0.19999999999999973 -6.7 3.9221 
0.2999999999999998 -6.7 3.8442 
0.3999999999999999 -6.7 3.8452 
0.5 -6.7 3.8666 
0.5999999999999996 -6.7 3.8616 
0.6999999999999997 -6.7 3.8617 
0.7999999999999998 -6.7 3.8771 
0.8999999999999995 -6.7 3.8586 
1.0 -6.7 3.8559 
1.0999999999999996 -6.7 3.8881 
1.2000000000000002 -6.7 3.8637 
1.2999999999999998 -6.7 3.8493 
1.3999999999999995 -6.7 3.8758 
1.5 -6.7 3.8482 
1.5999999999999996 -6.7 3.8898 
1.7000000000000002 -6.7 3.8954 
1.7999999999999998 -6.7 3.8916 
1.8999999999999995 -6.7 3.8842 
2.0 -6.7 3.8872 
2.0999999999999996 -6.7 3.8703 
2.2 -6.7 3.8597 
2.3 -6.7 3.9095 
2.399999 -6.7 3.8966 
2.5 -6.7 3.9008 
2.5999999999999996 -6.7 3.8798 
2.7 -6.7 3.8736 
2.8 -6.7 3.8897 
2.899999 -6.7 3.8878 
3.0 -6.7 3.8832 
3.0999999999999996 -6.7 3.8739 
3.2 -6.7 3.8769 
3.3 -6.7 3.8971 
3.399999 -6.7 3.8714 
3.5 -6.7 3.9024 
3.5999999999999996 -6.7 3.8730 
3.7 -6.7 3.8768 
3.8 -6.7 3.8662 
3.899999 -6.7 3.8813 
4.0 -6.7 3.8780 
4.1 -6.7 3.8757 
4.2 -6.7 3.8810 
4.3 -6.7 3.8795 
4.399999 -6.7 3.8752 
4.5 -6.7 3.8747 
4.6 -6.7 3.9014 
4.7 -6.7 3.8720 
4.8 -6.7 3.8787 
4.899999 -6.7 3.8795 
4.999999999999999 -6.7 3.8834 
5.1000000000000005 -6.7 3.8683 
5.2 -6.7 3.8727 
5.3 -6.7 3.8780 
5.399999 -6.7 3.8985 
5.499999999999999 -6.7 3.8774 
5.6000000000000005 -6.7 3.8761 
5.7 -6.7 3.9042 
5.8 -6.7 3.8825 
5.899999 -6.7 3.9055 
5.999999999999999 -6.7 3.8661 
6.1000000000000005 -6.7 3.8856 
6.2 -6.7 3.8903 
6.3 -6.7 3.8937 
6.399999 -6.7 3.8838 
6.499999999999999 -6.7 3.8869 
6.6000000000000005 -6.7 3.8836 
6.7 -6.7 3.8944 
6.8 -6.7 3.8905 
6.899999 -6.7 3.8894 
6.999999999999999 -6.7 3.8856 
7.1000000000000005 -6.7 3.8813 
7.2 -6.7 3.8808 
7.3 -6.7 3.8897 
7.399999 -6.7 3.8903 
7.499999999999999 -6.7 3.8837 
7.6000000000000005 -6.7 3.8901 
7.7 -6.7 3.8765 
7.8 -6.7 3.8971 
7.899999 -6.7 3.8888 
7.999999999999999 -6.7 3.8684 
8.100000000000001 -6.7 3.8855 
8.2 -6.7 3.8937 
8.3 -6.7 3.8703 
8.399999000000001 -6.7 3.8699 
8.5 -6.7 3.8850 
8.600000000000001 -6.7 3.8803 
8.7 -6.7 3.8559 
8.8 -6.7 3.8999 
8.899999000000001 -6.7 3.8829 
9.0 -6.7 3.8503 
9.100000000000001 -6.7 3.8665 
9.2 -6.7 3.8909 
9.3 -6.7 3.8623 
9.399999000000001 -6.7 3.8769 
9.5 -6.7 3.8895 
9.600000000000001 -6.7 3.8647 
9.7 -6.7 3.8772 
9.8 -6.7 3.8967 
9.899999000000001 -6.7 3.8886 
10.0 -6.7 3.8794 
10.100000000000001 -6.7 3.8820 
10.200001 -6.7 3.8804 
10.299999 -6.7 3.8716 
10.399999000000001 -6.7 3.8654 
10.5 -6.7 3.8782 
10.600000000000001 -6.7 3.8773 
10.700001 -6.7 3.8870 
10.799999 -6.7 3.9107 
10.899999000000001 -6.7 3.8723 
11.0 -6.7 3.8680 
11.100000000000001 -6.7 3.8888 
11.200001 -6.7 3.8806 
11.299999 -6.7 3.8726 
11.399999000000001 -6.7 3.8695 
11.5 -6.7 3.8681 
11.600000000000001 -6.7 3.8740 
11.700001 -6.7 3.8848 
11.799999 -6.7 3.8786 
11.899999000000001 -6.7 3.8766 
12.0 -6.7 3.8668 
12.100000000000001 -6.7 3.8533 
12.200001 -6.7 3.8798 
12.299999 -6.7 3.8370 
12.399999000000001 -6.7 3.8743 
12.5 -6.7 3.8797 
12.600000000000001 -6.7 3.8746 
12.700001 -6.7 3.8603 
12.799999 -6.7 3.8963 
12.900000000000002 -6.7 3.8892 
13.000001000000001 -6.7 3.8732 
13.100001000000002 -6.7 3.8769 
13.200002000000001 -6.7 3.8537 
13.3 -6.7 3.8645 
13.400000000000002 -6.7 3.8505 
13.500001000000001 -6.7 3.9616 
13.600001000000002 -6.7 3.8130 
13.700002000000001 -6.7 3.8948 
13.8 -6.7 3.8985 
13.900000000000002 -6.7 3.9112 
14.000001000000001 -6.7 nan 
14.100001000000002 -6.7 nan 
14.200002000000001 -6.7 nan 
14.3 -6.7 nan 
14.400000000000002 -6.7 nan 
14.500001000000001 -6.7 nan 
14.600001000000002 -6.7 nan 
14.700002000000001 -6.7 nan 
14.8 -6.7 nan 
14.900000000000002 -6.7 nan 
15.000001000000001 -6.7 nan 
15.100001000000002 -6.7 nan 
15.200002000000001 -6.7 nan 
15.3 -6.7 nan 
15.400000000000002 -6.7 nan 
15.500001000000001 -6.7 nan 
15.600001000000002 -6.7 nan 
15.700002000000001 -6.7 nan 
15.8 -6.7 nan 
15.900000000000002 -6.7 nan 
16.000001 -6.7 nan 
16.100001000000002 -6.7 nan 
16.200002 -6.7 nan 
16.3 -6.7 nan 
16.400000000000002 -6.7 nan 
16.500001 -6.7 nan 
16.600001000000002 -6.7 nan 
16.700002 -6.7 nan 
16.8 -6.7 nan 
16.900000000000002 -6.7 nan 
17.000001 -6.7 nan 
17.100001000000002 -6.7 nan 
17.200002 -6.7 nan 
17.3 -6.7 nan 
17.400000000000002 -6.7 nan 
17.500001 -6.7 nan 
17.600001000000002 -6.7 nan 
17.700002 -6.7 nan 
17.8 -6.7 nan 
17.900000000000002 -6.7 nan 
18.000001 -6.7 nan 
18.100001000000002 -6.7 nan 
18.200002 -6.7 nan 
18.3 -6.7 nan 
18.400000000000002 -6.7 nan 
18.500001 -6.7 nan 
18.600001000000002 -6.7 nan 
18.700002 -6.7 nan 
18.8 -6.7 nan 
18.900000000000002 -6.7 nan 
19.000001 -6.7 nan 
19.100001000000002 -6.7 nan 
19.200002 -6.7 nan 
-6.0 -6.6 nan 
-5.9 -6.6 nan 
-5.800000000000001 -6.6 nan 
-5.7 -6.6 nan 
-5.6 -6.6 nan 
-5.5 -6.6 nan 
-5.4 -6.6 nan 
-5.300000000000001 -6.6 nan 
-5.2 -6.6 nan 
-5.1 -6.6 nan 
-5.0 -6.6 nan 
-4.9 -6.6 nan 
-4.800000000000001 -6.6 nan 
-4.7 -6.6 nan 
-4.6 -6.6 nan 
-4.5 -6.6 nan 
-4.4 -6.6 nan 
-4.300000000000001 -6.6 nan 
-4.2 -6.6 nan 
-4.1000000000000005 -6.6 nan 
-4.0 -6.6 nan 
-3.9000000000000004 -6.6 nan 
-3.8000000000000003 -6.6 nan 
-3.7 -6.6 nan 
-3.6 -6.6 nan 
-3.5 -6.6 nan 
-3.4000000000000004 -6.6 nan 
-3.3000000000000003 -6.6 nan 
-3.2 -6.6 nan 
-3.1 -6.6 nan 
-3.0 -6.6 nan 
-2.9000000000000004 -6.6 nan 
-2.8000000000000003 -6.6 nan 
-2.7 -6.6 nan 
-2.6 -6.6 nan 
-2.5 -6.6 nan 
-2.4000000000000004 -6.6 nan 
-2.3000000000000003 -6.6 nan 
-2.2 -6.6 nan 
-2.1 -6.6 nan 
-2.0 -6.6 nan 
-1.9000000000000001 -6.6 nan 
-1.8000000000000003 -6.6 nan 
-1.7000000000000002 -6.6 nan 
-1.6 -6.6 nan 
-1.5000000000000002 -6.6 nan 
-1.4000000000000001 -6.6 nan 
-1.3000000000000003 -6.6 nan 
-1.2000000000000002 -6.6 nan 
-1.1 -6.6 nan 
-1.0 -6.6 nan 
-0.9000000000000004 -6.6 3.9016 
-0.8000000000000003 -6.6 3.8545 
-0.7000000000000002 -6.6 3.8753 
-0.6000000000000001 -6.6 3.8987 
-0.5 -6.6 3.8882 
-0.40000000000000036 -6.6 3.8533 
-0.30000000000000027 -6.6 3.8698 
-0.20000000000000018 -6.6 3.8406 
-0.10000000000000009 -6.6 3.8963 
0.0 -6.6 3.8416 
0.09999999999999964 -6.6 3.8800 
0.19999999999999973 -6.6 3.9181 
0.2999999999999998 -6.6 3.8768 
0.3999999999999999 -6.6 3.9005 
0.5 -6.6 3.8604 
0.5999999999999996 -6.6 3.9002 
0.6999999999999997 -6.6 3.8933 
0.7999999999999998 -6.6 3.8917 
0.8999999999999995 -6.6 3.9162 
1.0 -6.6 3.8832 
1.0999999999999996 -6.6 3.8667 
1.2000000000000002 -6.6 3.8541 
1.2999999999999998 -6.6 3.9189 
1.3999999999999995 -6.6 3.8792 
1.5 -6.6 3.9131 
1.5999999999999996 -6.6 3.8188 
1.7000000000000002 -6.6 3.8726 
1.7999999999999998 -6.6 3.8948 
1.8999999999999995 -6.6 3.8869 
2.0 -6.6 3.8866 
2.0999999999999996 -6.6 3.8751 
2.2 -6.6 3.8814 
2.3 -6.6 3.8813 
2.399999 -6.6 3.8910 
2.5 -6.6 3.8889 
2.5999999999999996 -6.6 3.8744 
2.7 -6.6 3.8921 
2.8 -6.6 3.8864 
2.899999 -6.6 3.8955 
3.0 -6.6 3.8903 
3.0999999999999996 -6.6 3.9016 
3.2 -6.6 3.8701 
3.3 -6.6 3.8817 
3.399999 -6.6 3.8781 
3.5 -6.6 3.8924 
3.5999999999999996 -6.6 3.8593 
3.7 -6.6 3.8784 
3.8 -6.6 3.8740 
3.899999 -6.6 3.8613 
4.0 -6.6 3.8900 
4.1 -6.6 3.8996 
4.2 -6.6 3.8797 
4.3 -6.6 3.8812 
4.399999 -6.6 3.8927 
4.5 -6.6 3.8804 
4.6 -6.6 3.8777 
4.7 -6.6 3.8797 
4.8 -6.6 3.8987 
4.899999 -6.6 3.8948 
4.999999999999999 -6.6 3.9147 
5.1000000000000005 -6.6 3.8626 
5.2 -6.6 3.8880 
5.3 -6.6 3.8932 
5.399999 -6.6 3.9013 
5.499999999999999 -6.6 3.8836 
5.6000000000000005 -6.6 3.8787 
5.7 -6.6 3.8672 
5.8 -6.6 3.8535 
5.899999 -6.6 3.8660 
5.999999999999999 -6.6 3.8884 
6.1000000000000005 -6.6 3.8750 
6.2 -6.6 3.8952 
6.3 -6.6 3.8782 
6.399999 -6.6 3.8779 
6.499999999999999 -6.6 3.8865 
6.6000000000000005 -6.6 3.8784 
6.7 -6.6 3.8738 
6.8 -6.6 3.9007 
6.899999 -6.6 3.8804 
6.999999999999999 -6.6 3.8712 
7.1000000000000005 -6.6 3.8748 
7.2 -6.6 3.8845 
7.3 -6.6 3.8637 
7.399999 -6.6 3.8750 
7.499999999999999 -6.6 3.8815 
7.6000000000000005 -6.6 3.8706 
7.7 -6.6 3.8771 
7.8 -6.6 3.8869 
7.899999 -6.6 3.8819 
7.999999999999999 -6.6 3.8822 
8.100000000000001 -6.6 3.8700 
8.2 -6.6 3.9018 
8.3 -6.6 3.8790 
8.399999000000001 -6.6 3.8833 
8.5 -6.6 3.8893 
8.600000000000001 -6.6 3.8823 
8.7 -6.6 3.8845 
8.8 -6.6 3.8731 
8.899999000000001 -6.6 3.8979 
9.0 -6.6 3.8867 
9.100000000000001 -6.6 3.8876 
9.2 -6.6 3.8639 
9.3 -6.6 3.8968 
9.399999000000001 -6.6 3.8993 
9.5 -6.6 3.8907 
9.600000000000001 -6.6 3.8765 
9.7 -6.6 3.8863 
9.8 -6.6 3.8846 
9.899999000000001 -6.6 3.8952 
10.0 -6.6 3.8968 
10.100000000000001 -6.6 3.8898 
10.200001 -6.6 3.8945 
10.299999 -6.6 3.8883 
10.399999000000001 -6.6 3.8778 
10.5 -6.6 3.8750 
10.600000000000001 -6.6 3.8819 
10.700001 -6.6 3.8965 
10.799999 -6.6 3.8826 
10.899999000000001 -6.6 3.8710 
11.0 -6.6 3.8610 
11.100000000000001 -6.6 3.8689 
11.200001 -6.6 3.8834 
11.299999 -6.6 3.8787 
11.399999000000001 -6.6 3.8818 
11.5 -6.6 3.8746 
11.600000000000001 -6.6 3.8887 
11.700001 -6.6 3.8696 
11.799999 -6.6 3.8852 
11.899999000000001 -6.6 3.8752 
12.0 -6.6 3.8744 
12.100000000000001 -6.6 3.8845 
12.200001 -6.6 3.8987 
12.299999 -6.6 3.8957 
12.399999000000001 -6.6 3.8735 
12.5 -6.6 3.8547 
12.600000000000001 -6.6 3.8798 
12.700001 -6.6 3.8735 
12.799999 -6.6 3.8771 
12.900000000000002 -6.6 3.8719 
13.000001000000001 -6.6 3.8915 
13.100001000000002 -6.6 3.8745 
13.200002000000001 -6.6 3.9037 
13.3 -6.6 3.8990 
13.400000000000002 -6.6 3.8667 
13.500001000000001 -6.6 3.8530 
13.600001000000002 -6.6 3.8599 
13.700002000000001 -6.6 3.8859 
13.8 -6.6 3.8341 
13.900000000000002 -6.6 3.9142 
14.000001000000001 -6.6 3.9179 
14.100001000000002 -6.6 3.7763 
14.200002000000001 -6.6 3.8658 
14.3 -6.6 nan 
14.400000000000002 -6.6 nan 
14.500001000000001 -6.6 nan 
14.600001000000002 -6.6 nan 
14.700002000000001 -6.6 nan 
14.8 -6.6 nan 
14.900000000000002 -6.6 nan 
15.000001000000001 -6.6 nan 
15.100001000000002 -6.6 nan 
15.200002000000001 -6.6 nan 
15.3 -6.6 nan 
15.400000000000002 -6.6 nan 
15.500001000000001 -6.6 nan 
15.600001000000002 -6.6 nan 
15.700002000000001 -6.6 nan 
15.8 -6.6 nan 
15.900000000000002 -6.6 nan 
16.000001 -6.6 nan 
16.100001000000002 -6.6 nan 
16.200002 -6.6 nan 
16.3 -6.6 nan 
16.400000000000002 -6.6 nan 
16.500001 -6.6 nan 
16.600001000000002 -6.6 nan 
16.700002 -6.6 nan 
16.8 -6.6 nan 
16.900000000000002 -6.6 nan 
17.000001 -6.6 nan 
17.100001000000002 -6.6 nan 
17.200002 -6.6 nan 
17.3 -6.6 nan 
17.400000000000002 -6.6 nan 
17.500001 -6.6 nan 
17.600001000000002 -6.6 nan 
17.700002 -6.6 nan 
17.8 -6.6 nan 
17.900000000000002 -6.6 nan 
18.000001 -6.6 nan 
18.100001000000002 -6.6 nan 
18.200002 -6.6 nan 
18.3 -6.6 nan 
18.400000000000002 -6.6 nan 
18.500001 -6.6 nan 
18.600001000000002 -6.6 nan 
18.700002 -6.6 nan 
18.8 -6.6 nan 
18.900000000000002 -6.6 nan 
19.000001 -6.6 nan 
19.100001000000002 -6.6 nan 
19.200002 -6.6 nan 
-6.0 -6.5 nan 
-5.9 -6.5 nan 
-5.800000000000001 -6.5 nan 
-5.7 -6.5 nan 
-5.6 -6.5 nan 
-5.5 -6.5 nan 
-5.4 -6.5 nan 
-5.300000000000001 -6.5 nan 
-5.2 -6.5 nan 
-5.1 -6.5 nan 
-5.0 -6.5 nan 
-4.9 -6.5 nan 
-4.800000000000001 -6.5 nan 
-4.7 -6.5 nan 
-4.6 -6.5 nan 
-4.5 -6.5 nan 
-4.4 -6.5 nan 
-4.300000000000001 -6.5 nan 
-4.2 -6.5 nan 
-4.1000000000000005 -6.5 nan 
-4.0 -6.5 nan 
-3.9000000000000004 -6.5 nan 
-3.8000000000000003 -6.5 nan 
-3.7 -6.5 nan 
-3.6 -6.5 nan 
-3.5 -6.5 nan 
-3.4000000000000004 -6.5 nan 
-3.3000000000000003 -6.5 nan 
-3.2 -6.5 nan 
-3.1 -6.5 nan 
-3.0 -6.5 nan 
-2.9000000000000004 -6.5 nan 
-2.8000000000000003 -6.5 nan 
-2.7 -6.5 nan 
-2.6 -6.5 nan 
-2.5 -6.5 nan 
-2.4000000000000004 -6.5 nan 
-2.3000000000000003 -6.5 nan 
-2.2 -6.5 nan 
-2.1 -6.5 nan 
-2.0 -6.5 nan 
-1.9000000000000001 -6.5 nan 
-1.8000000000000003 -6.5 nan 
-1.7000000000000002 -6.5 nan 
-1.6 -6.5 nan 
-1.5000000000000002 -6.5 nan 
-1.4000000000000001 -6.5 nan 
-1.3000000000000003 -6.5 nan 
-1.2000000000000002 -6.5 nan 
-1.1 -6.5 nan 
-1.0 -6.5 3.8987 
-0.9000000000000004 -6.5 3.8444 
-0.8000000000000003 -6.5 3.8943 
-0.7000000000000002 -6.5 3.9065 
-0.6000000000000001 -6.5 3.8811 
-0.5 -6.5 3.8881 
-0.40000000000000036 -6.5 3.8598 
-0.30000000000000027 -6.5 3.8533 
-0.20000000000000018 -6.5 3.9040 
-0.10000000000000009 -6.5 3.8699 
0.0 -6.5 3.8855 
0.09999999999999964 -6.5 3.8775 
0.19999999999999973 -6.5 3.8882 
0.2999999999999998 -6.5 3.8970 
0.3999999999999999 -6.5 3.8950 
0.5 -6.5 3.8757 
0.5999999999999996 -6.5 3.8991 
0.6999999999999997 -6.5 3.8826 
0.7999999999999998 -6.5 3.8652 
0.8999999999999995 -6.5 3.9082 
1.0 -6.5 3.8952 
1.0999999999999996 -6.5 3.8811 
1.2000000000000002 -6.5 3.8952 
1.2999999999999998 -6.5 3.8731 
1.3999999999999995 -6.5 3.8963 
1.5 -6.5 3.8651 
1.5999999999999996 -6.5 3.9219 
1.7000000000000002 -6.5 3.8935 
1.7999999999999998 -6.5 3.8699 
1.8999999999999995 -6.5 3.9029 
2.0 -6.5 3.8802 
2.0999999999999996 -6.5 3.8715 
2.2 -6.5 3.9045 
2.3 -6.5 3.8820 
2.399999 -6.5 3.9082 
2.5 -6.5 3.9056 
2.5999999999999996 -6.5 3.8686 
2.7 -6.5 3.8905 
2.8 -6.5 3.8866 
2.899999 -6.5 3.8889 
3.0 -6.5 3.8742 
3.0999999999999996 -6.5 3.8820 
3.2 -6.5 3.8848 
3.3 -6.5 3.8762 
3.399999 -6.5 3.8727 
3.5 -6.5 3.8669 
3.5999999999999996 -6.5 3.8871 
3.7 -6.5 3.8522 
3.8 -6.5 3.8954 
3.899999 -6.5 3.8862 
4.0 -6.5 3.8967 
4.1 -6.5 3.8814 
4.2 -6.5 3.8952 
4.3 -6.5 3.8824 
4.399999 -6.5 3.8870 
4.5 -6.5 3.8820 
4.6 -6.5 3.8610 
4.7 -6.5 3.8694 
4.8 -6.5 3.8801 
4.899999 -6.5 3.8825 
4.999999999999999 -6.5 3.8724 
5.1000000000000005 -6.5 3.8767 
5.2 -6.5 3.8663 
5.3 -6.5 3.8739 
5.399999 -6.5 3.8685 
5.499999999999999 -6.5 3.8572 
5.6000000000000005 -6.5 3.8838 
5.7 -6.5 3.8782 
5.8 -6.5 3.8761 
5.899999 -6.5 3.8793 
5.999999999999999 -6.5 3.8678 
6.1000000000000005 -6.5 3.8934 
6.2 -6.5 3.8989 
6.3 -6.5 3.9178 
6.399999 -6.5 3.8979 
6.499999999999999 -6.5 3.8871 
6.6000000000000005 -6.5 3.8901 
6.7 -6.5 3.8844 
6.8 -6.5 3.8731 
6.899999 -6.5 3.9031 
6.999999999999999 -6.5 3.8599 
7.1000000000000005 -6.5 3.8907 
7.2 -6.5 3.8735 
7.3 -6.5 3.8851 
7.399999 -6.5 3.8815 
7.499999999999999 -6.5 3.8941 
7.6000000000000005 -6.5 3.8721 
7.7 -6.5 3.8867 
7.8 -6.5 3.8888 
7.899999 -6.5 3.8872 
7.999999999999999 -6.5 3.8771 
8.100000000000001 -6.5 3.8856 
8.2 -6.5 3.8803 
8.3 -6.5 3.8665 
8.399999000000001 -6.5 3.8821 
8.5 -6.5 3.8953 
8.600000000000001 -6.5 3.9029 
8.7 -6.5 3.8803 
8.8 -6.5 3.8765 
8.899999000000001 -6.5 3.8896 
9.0 -6.5 3.8794 
9.100000000000001 -6.5 3.8897 
9.2 -6.5 3.8889 
9.3 -6.5 3.8811 
9.399999000000001 -6.5 3.9043 
9.5 -6.5 3.9112 
9.600000000000001 -6.5 3.8844 
9.7 -6.5 3.8791 
9.8 -6.5 3.8635 
9.899999000000001 -6.5 3.8679 
10.0 -6.5 3.8858 
10.100000000000001 -6.5 3.8818 
10.200001 -6.5 3.8715 
10.299999 -6.5 3.8788 
10.399999000000001 -6.5 3.8678 
10.5 -6.5 3.8692 
10.600000000000001 -6.5 3.8791 
10.700001 -6.5 3.8788 
10.799999 -6.5 3.8892 
10.899999000000001 -6.5 3.8756 
11.0 -6.5 3.8872 
11.100000000000001 -6.5 3.8862 
11.200001 -6.5 3.8882 
11.299999 -6.5 3.8660 
11.399999000000001 -6.5 3.8506 
11.5 -6.5 3.8700 
11.600000000000001 -6.5 3.8678 
11.700001 -6.5 3.9058 
11.799999 -6.5 3.8729 
11.899999000000001 -6.5 3.8716 
12.0 -6.5 3.8518 
12.100000000000001 -6.5 3.8974 
12.200001 -6.5 3.8705 
12.299999 -6.5 3.9008 
12.399999000000001 -6.5 3.8772 
12.5 -6.5 3.9051 
12.600000000000001 -6.5 3.8916 
12.700001 -6.5 3.8653 
12.799999 -6.5 3.8797 
12.900000000000002 -6.5 3.8675 
13.000001000000001 -6.5 3.8856 
13.100001000000002 -6.5 3.9049 
13.200002000000001 -6.5 3.8717 
13.3 -6.5 3.8502 
13.400000000000002 -6.5 3.8832 
13.500001000000001 -6.5 3.9015 
13.600001000000002 -6.5 3.8716 
13.700002000000001 -6.5 3.8726 
13.8 -6.5 3.8854 
13.900000000000002 -6.5 3.8491 
14.000001000000001 -6.5 3.8975 
14.100001000000002 -6.5 3.8416 
14.200002000000001 -6.5 3.8691 
14.3 -6.5 nan 
14.400000000000002 -6.5 nan 
14.500001000000001 -6.5 nan 
14.600001000000002 -6.5 nan 
14.700002000000001 -6.5 nan 
14.8 -6.5 nan 
14.900000000000002 -6.5 nan 
15.000001000000001 -6.5 nan 
15.100001000000002 -6.5 nan 
15.200002000000001 -6.5 nan 
15.3 -6.5 nan 
15.400000000000002 -6.5 nan 
15.500001000000001 -6.5 nan 
15.600001000000002 -6.5 nan 
15.700002000000001 -6.5 nan 
15.8 -6.5 nan 
15.900000000000002 -6.5 nan 
16.000001 -6.5 nan 
16.100001000000002 -6.5 nan 
16.200002 -6.5 nan 
16.3 -6.5 nan 
16.400000000000002 -6.5 nan 
16.500001 -6.5 nan 
16.600001000000002 -6.5 nan 
16.700002 -6.5 nan 
16.8 -6.5 nan 
16.900000000000002 -6.5 nan 
17.000001 -6.5 nan 
17.100001000000002 -6.5 nan 
17.200002 -6.5 nan 
17.3 -6.5 nan 
17.400000000000002 -6.5 nan 
17.500001 -6.5 nan 
17.600001000000002 -6.5 nan 
17.700002 -6.5 nan 
17.8 -6.5 nan 
17.900000000000002 -6.5 nan 
18.000001 -6.5 nan 
18.100001000000002 -6.5 nan 
18.200002 -6.5 nan 
18.3 -6.5 nan 
18.400000000000002 -6.5 nan 
18.500001 -6.5 nan 
18.600001000000002 -6.5 nan 
18.700002 -6.5 nan 
18.8 -6.5 nan 
18.900000000000002 -6.5 nan 
19.000001 -6.5 nan 
19.100001000000002 -6.5 nan 
19.200002 -6.5 nan 
-6.0 -6.4 nan 
-5.9 -6.4 nan 
-5.800000000000001 -6.4 nan 
-5.7 -6.4 nan 
-5.6 -6.4 nan 
-5.5 -6.4 nan 
-5.4 -6.4 nan 
-5.300000000000001 -6.4 nan 
-5.2 -6.4 nan 
-5.1 -6.4 nan 
-5.0 -6.4 nan 
-4.9 -6.4 nan 
-4.800000000000001 -6.4 nan 
-4.7 -6.4 nan 
-4.6 -6.4 nan 
-4.5 -6.4 nan 
-4.4 -6.4 nan 
-4.300000000000001 -6.4 nan 
-4.2 -6.4 nan 
-4.1000000000000005 -6.4 nan 
-4.0 -6.4 nan 
-3.9000000000000004 -6.4 nan 
-3.8000000000000003 -6.4 nan 
-3.7 -6.4 nan 
-3.6 -6.4 nan 
-3.5 -6.4 nan 
-3.4000000000000004 -6.4 nan 
-3.3000000000000003 -6.4 nan 
-3.2 -6.4 nan 
-3.1 -6.4 nan 
-3.0 -6.4 nan 
-2.9000000000000004 -6.4 nan 
-2.8000000000000003 -6.4 nan 
-2.7 -6.4 nan 
-2.6 -6.4 nan 
-2.5 -6.4 nan 
-2.4000000000000004 -6.4 nan 
-2.3000000000000003 -6.4 nan 
-2.2 -6.4 nan 
-2.1 -6.4 nan 
-2.0 -6.4 nan 
-1.9000000000000001 -6.4 nan 
-1.8000000000000003 -6.4 nan 
-1.7000000000000002 -6.4 nan 
-1.6 -6.4 nan 
-1.5000000000000002 -6.4 nan 
-1.4000000000000001 -6.4 nan 
-1.3000000000000003 -6.4 nan 
-1.2000000000000002 -6.4 nan 
-1.1 -6.4 3.9084 
-1.0 -6.4 3.8258 
-0.9000000000000004 -6.4 3.9202 
-0.8000000000000003 -6.4 3.8882 
-0.7000000000000002 -6.4 3.8554 
-0.6000000000000001 -6.4 3.8764 
-0.5 -6.4 3.8831 
-0.40000000000000036 -6.4 3.9092 
-0.30000000000000027 -6.4 3.8396 
-0.20000000000000018 -6.4 3.8541 
-0.10000000000000009 -6.4 3.8985 
0.0 -6.4 3.8839 
0.09999999999999964 -6.4 3.8620 
0.19999999999999973 -6.4 3.8934 
0.2999999999999998 -6.4 3.8789 
0.3999999999999999 -6.4 3.8848 
0.5 -6.4 3.8650 
0.5999999999999996 -6.4 3.9055 
0.6999999999999997 -6.4 3.9093 
0.7999999999999998 -6.4 3.8942 
0.8999999999999995 -6.4 3.8764 
1.0 -6.4 3.8834 
1.0999999999999996 -6.4 3.8902 
1.2000000000000002 -6.4 3.8726 
1.2999999999999998 -6.4 3.8745 
1.3999999999999995 -6.4 3.8534 
1.5 -6.4 3.8847 
1.5999999999999996 -6.4 3.8751 
1.7000000000000002 -6.4 3.8760 
1.7999999999999998 -6.4 3.9140 
1.8999999999999995 -6.4 3.8604 
2.0 -6.4 3.8858 
2.0999999999999996 -6.4 3.8962 
2.2 -6.4 3.8752 
2.3 -6.4 3.9006 
2.399999 -6.4 3.9000 
2.5 -6.4 3.9136 
2.5999999999999996 -6.4 3.8957 
2.7 -6.4 3.8971 
2.8 -6.4 3.8868 
2.899999 -6.4 3.8850 
3.0 -6.4 3.8707 
3.0999999999999996 -6.4 3.8790 
3.2 -6.4 3.8972 
3.3 -6.4 3.9016 
3.399999 -6.4 3.8974 
3.5 -6.4 3.8734 
3.5999999999999996 -6.4 3.8974 
3.7 -6.4 3.8607 
3.8 -6.4 3.8787 
3.899999 -6.4 3.8908 
4.0 -6.4 3.8979 
4.1 -6.4 3.8559 
4.2 -6.4 3.8921 
4.3 -6.4 3.8858 
4.399999 -6.4 3.8552 
4.5 -6.4 3.8813 
4.6 -6.4 3.8940 
4.7 -6.4 3.8605 
4.8 -6.4 3.8898 
4.899999 -6.4 3.8751 
4.999999999999999 -6.4 3.8863 
5.1000000000000005 -6.4 3.8801 
5.2 -6.4 3.9017 
5.3 -6.4 3.8901 
5.399999 -6.4 3.8810 
5.499999999999999 -6.4 3.8734 
5.6000000000000005 -6.4 3.8920 
5.7 -6.4 3.8804 
5.8 -6.4 3.8680 
5.899999 -6.4 3.8751 
5.999999999999999 -6.4 3.8585 
6.1000000000000005 -6.4 3.8813 
6.2 -6.4 3.9055 
6.3 -6.4 3.8822 
6.399999 -6.4 3.8696 
6.499999999999999 -6.4 3.8885 
6.6000000000000005 -6.4 3.8913 
6.7 -6.4 3.8926 
6.8 -6.4 3.8824 
6.899999 -6.4 3.8966 
6.999999999999999 -6.4 3.8665 
7.1000000000000005 -6.4 3.8823 
7.2 -6.4 3.8881 
7.3 -6.4 3.8600 
7.399999 -6.4 3.8872 
7.499999999999999 -6.4 3.8867 
7.6000000000000005 -6.4 3.9026 
7.7 -6.4 3.8881 
7.8 -6.4 3.8779 
7.899999 -6.4 3.8795 
7.999999999999999 -6.4 3.8762 
8.100000000000001 -6.4 3.8778 
8.2 -6.4 3.8935 
8.3 -6.4 3.8805 
8.399999000000001 -6.4 3.8639 
8.5 -6.4 3.8777 
8.600000000000001 -6.4 3.8899 
8.7 -6.4 3.8880 
8.8 -6.4 3.8887 
8.899999000000001 -6.4 3.8847 
9.0 -6.4 3.8913 
9.100000000000001 -6.4 3.9016 
9.2 -6.4 3.8874 
9.3 -6.4 3.8858 
9.399999000000001 -6.4 3.8631 
9.5 -6.4 3.8928 
9.600000000000001 -6.4 3.8833 
9.7 -6.4 3.8954 
9.8 -6.4 3.8747 
9.899999000000001 -6.4 3.8776 
10.0 -6.4 3.8910 
10.100000000000001 -6.4 3.9055 
10.200001 -6.4 3.8766 
10.299999 -6.4 3.8796 
10.399999000000001 -6.4 3.8836 
10.5 -6.4 3.8520 
10.600000000000001 -6.4 3.8755 
10.700001 -6.4 3.9003 
10.799999 -6.4 3.8692 
10.899999000000001 -6.4 3.8797 
11.0 -6.4 3.8942 
11.100000000000001 -6.4 3.8883 
11.200001 -6.4 3.8711 
11.299999 -6.4 3.8736 
11.399999000000001 -6.4 3.8831 
11.5 -6.4 3.8930 
11.600000000000001 -6.4 3.8823 
11.700001 -6.4 3.8898 
11.799999 -6.4 3.8610 
11.899999000000001 -6.4 3.9116 
12.0 -6.4 3.8588 
12.100000000000001 -6.4 3.9210 
12.200001 -6.4 3.9125 
12.299999 -6.4 3.8812 
12.399999000000001 -6.4 3.9020 
12.5 -6.4 3.8851 
12.600000000000001 -6.4 3.8755 
12.700001 -6.4 3.8656 
12.799999 -6.4 3.8856 
12.900000000000002 -6.4 3.8409 
13.000001000000001 -6.4 3.8746 
13.100001000000002 -6.4 3.8910 
13.200002000000001 -6.4 3.9031 
13.3 -6.4 3.8556 
13.400000000000002 -6.4 3.8846 
13.500001000000001 -6.4 3.9035 
13.600001000000002 -6.4 3.8844 
13.700002000000001 -6.4 3.8425 
13.8 -6.4 3.8974 
13.900000000000002 -6.4 3.8853 
14.000001000000001 -6.4 3.8820 
14.100001000000002 -6.4 3.9163 
14.200002000000001 -6.4 3.8769 
14.3 -6.4 3.8552 
14.400000000000002 -6.4 nan 
14.500001000000001 -6.4 nan 
14.600001000000002 -6.4 nan 
14.700002000000001 -6.4 nan 
14.8 -6.4 nan 
14.900000000000002 -6.4 nan 
15.000001000000001 -6.4 nan 
15.100001000000002 -6.4 nan 
15.200002000000001 -6.4 nan 
15.3 -6.4 nan 
15.400000000000002 -6.4 nan 
15.500001000000001 -6.4 nan 
15.600001000000002 -6.4 nan 
15.700002000000001 -6.4 nan 
15.8 -6.4 nan 
15.900000000000002 -6.4 nan 
16.000001 -6.4 nan 
16.100001000000002 -6.4 nan 
16.200002 -6.4 nan 
16.3 -6.4 nan 
16.400000000000002 -6.4 nan 
16.500001 -6.4 nan 
16.600001000000002 -6.4 nan 
16.700002 -6.4 nan 
16.8 -6.4 nan 
16.900000000000002 -6.4 nan 
17.000001 -6.4 nan 
17.100001000000002 -6.4 nan 
17.200002 -6.4 nan 
17.3 -6.4 nan 
17.400000000000002 -6.4 nan 
17.500001 -6.4 nan 
17.600001000000002 -6.4 nan 
17.700002 -6.4 nan 
17.8 -6.4 nan 
17.900000000000002 -6.4 nan 
18.000001 -6.4 nan 
18.100001000000002 -6.4 nan 
18.200002 -6.4 nan 
18.3 -6.4 nan 
18.400000000000002 -6.4 nan 
18.500001 -6.4 nan 
18.600001000000002 -6.4 nan 
18.700002 -6.4 nan 
18.8 -6.4 nan 
18.900000000000002 -6.4 nan 
19.000001 -6.4 nan 
19.100001000000002 -6.4 nan 
19.200002 -6.4 nan 
-6.0 -6.3 nan 
-5.9 -6.3 nan 
-5.800000000000001 -6.3 nan 
-5.7 -6.3 nan 
-5.6 -6.3 nan 
-5.5 -6.3 nan 
-5.4 -6.3 nan 
-5.300000000000001 -6.3 nan 
-5.2 -6.3 nan 
-5.1 -6.3 nan 
-5.0 -6.3 nan 
-4.9 -6.3 nan 
-4.800000000000001 -6.3 nan 
-4.7 -6.3 nan 
-4.6 -6.3 nan 
-4.5 -6.3 nan 
-4.4 -6.3 nan 
-4.300000000000001 -6.3 nan 
-4.2 -6.3 nan 
-4.1000000000000005 -6.3 nan 
-4.0 -6.3 nan 
-3.9000000000000004 -6.3 nan 
-3.8000000000000003 -6.3 nan 
-3.7 -6.3 nan 
-3.6 -6.3 nan 
-3.5 -6.3 nan 
-3.4000000000000004 -6.3 nan 
-3.3000000000000003 -6.3 nan 
-3.2 -6.3 nan 
-3.1 -6.3 nan 
-3.0 -6.3 nan 
-2.9000000000000004 -6.3 nan 
-2.8000000000000003 -6.3 nan 
-2.7 -6.3 nan 
-2.6 -6.3 nan 
-2.5 -6.3 nan 
-2.4000000000000004 -6.3 nan 
-2.3000000000000003 -6.3 nan 
-2.2 -6.3 nan 
-2.1 -6.3 nan 
-2.0 -6.3 nan 
-1.9000000000000001 -6.3 nan 
-1.8000000000000003 -6.3 nan 
-1.7000000000000002 -6.3 nan 
-1.6 -6.3 nan 
-1.5000000000000002 -6.3 nan 
-1.4000000000000001 -6.3 nan 
-1.3000000000000003 -6.3 nan 
-1.2000000000000002 -6.3 3.8965 
-1.1 -6.3 3.8307 
-1.0 -6.3 3.9018 
-0.9000000000000004 -6.3 3.8815 
-0.8000000000000003 -6.3 3.9175 
-0.7000000000000002 -6.3 3.8686 
-0.6000000000000001 -6.3 3.8718 
-0.5 -6.3 3.8623 
-0.40000000000000036 -6.3 3.8944 
-0.30000000000000027 -6.3 3.8697 
-0.20000000000000018 -6.3 3.9052 
-0.10000000000000009 -6.3 3.9277 
0.0 -6.3 3.8647 
0.09999999999999964 -6.3 3.8866 
0.19999999999999973 -6.3 3.8477 
0.2999999999999998 -6.3 3.8806 
0.3999999999999999 -6.3 3.8987 
0.5 -6.3 3.8480 
0.5999999999999996 -6.3 3.8985 
0.6999999999999997 -6.3 3.8794 
0.7999999999999998 -6.3 3.8682 
0.8999999999999995 -6.3 3.8789 
1.0 -6.3 3.9156 
1.0999999999999996 -6.3 3.8788 
1.2000000000000002 -6.3 3.8740 
1.2999999999999998 -6.3 3.8786 
1.3999999999999995 -6.3 3.8812 
1.5 -6.3 3.8803 
1.5999999999999996 -6.3 3.8838 
1.7000000000000002 -6.3 3.8884 
1.7999999999999998 -6.3 3.8914 
1.8999999999999995 -6.3 3.8732 
2.0 -6.3 3.8720 
2.0999999999999996 -6.3 3.9001 
2.2 -6.3 3.8779 
2.3 -6.3 3.9105 
2.399999 -6.3 3.9072 
2.5 -6.3 3.8756 
2.5999999999999996 -6.3 3.9034 
2.7 -6.3 3.8907 
2.8 -6.3 3.8870 
2.899999 -6.3 3.8644 
3.0 -6.3 3.9001 
3.0999999999999996 -6.3 3.8961 
3.2 -6.3 3.8824 
3.3 -6.3 3.9037 
3.399999 -6.3 3.8587 
3.5 -6.3 3.8819 
3.5999999999999996 -6.3 3.8842 
3.7 -6.3 3.8922 
3.8 -6.3 3.8666 
3.899999 -6.3 3.8900 
4.0 -6.3 3.8826 
4.1 -6.3 3.8859 
4.2 -6.3 3.8894 
4.3 -6.3 3.8779 
4.399999 -6.3 3.8862 
4.5 -6.3 3.8667 
4.6 -6.3 3.8728 
4.7 -6.3 3.8865 
4.8 -6.3 3.8877 
4.899999 -6.3 3.8849 
4.999999999999999 -6.3 3.8695 
5.1000000000000005 -6.3 3.8834 
5.2 -6.3 3.8772 
5.3 -6.3 3.8720 
5.399999 -6.3 3.8817 
5.499999999999999 -6.3 3.9008 
5.6000000000000005 -6.3 3.8738 
5.7 -6.3 3.8916 
5.8 -6.3 3.8905 
5.899999 -6.3 3.9019 
5.999999999999999 -6.3 3.8675 
6.1000000000000005 -6.3 3.8804 
6.2 -6.3 3.8847 
6.3 -6.3 3.8694 
6.399999 -6.3 3.8852 
6.499999999999999 -6.3 3.8833 
6.6000000000000005 -6.3 3.8820 
6.7 -6.3 3.8850 
6.8 -6.3 3.8963 
6.899999 -6.3 3.8869 
6.999999999999999 -6.3 3.8880 
7.1000000000000005 -6.3 3.8917 
7.2 -6.3 3.8898 
7.3 -6.3 3.8728 
7.399999 -6.3 3.8965 
7.499999999999999 -6.3 3.8814 
7.6000000000000005 -6.3 3.8720 
7.7 -6.3 3.8904 
7.8 -6.3 3.8825 
7.899999 -6.3 3.8785 
7.999999999999999 -6.3 3.8776 
8.100000000000001 -6.3 3.8673 
8.2 -6.3 3.8766 
8.3 -6.3 3.8868 
8.399999000000001 -6.3 3.8897 
8.5 -6.3 3.8910 
8.600000000000001 -6.3 3.8753 
8.7 -6.3 3.8983 
8.8 -6.3 3.8606 
8.899999000000001 -6.3 3.8683 
9.0 -6.3 3.8710 
9.100000000000001 -6.3 3.8919 
9.2 -6.3 3.8820 
9.3 -6.3 3.8812 
9.399999000000001 -6.3 3.8847 
9.5 -6.3 3.8767 
9.600000000000001 -6.3 3.8785 
9.7 -6.3 3.8872 
9.8 -6.3 3.8808 
9.899999000000001 -6.3 3.8905 
10.0 -6.3 3.8795 
10.100000000000001 -6.3 3.8972 
10.200001 -6.3 3.8856 
10.299999 -6.3 3.8825 
10.399999000000001 -6.3 3.8825 
10.5 -6.3 3.8934 
10.600000000000001 -6.3 3.9018 
10.700001 -6.3 3.8735 
10.799999 -6.3 3.8735 
10.899999000000001 -6.3 3.9108 
11.0 -6.3 3.8721 
11.100000000000001 -6.3 3.9114 
11.200001 -6.3 3.8908 
11.299999 -6.3 3.8852 
11.399999000000001 -6.3 3.8689 
11.5 -6.3 3.8687 
11.600000000000001 -6.3 3.8835 
11.700001 -6.3 3.8686 
11.799999 -6.3 3.8748 
11.899999000000001 -6.3 3.8832 
12.0 -6.3 3.8883 
12.100000000000001 -6.3 3.8859 
12.200001 -6.3 3.9142 
12.299999 -6.3 3.8735 
12.399999000000001 -6.3 3.8581 
12.5 -6.3 3.8781 
12.600000000000001 -6.3 3.9041 
12.700001 -6.3 3.8766 
12.799999 -6.3 3.8851 
12.900000000000002 -6.3 3.8761 
13.000001000000001 -6.3 3.9006 
13.100001000000002 -6.3 3.8590 
13.200002000000001 -6.3 3.8788 
13.3 -6.3 3.8972 
13.400000000000002 -6.3 3.8818 
13.500001000000001 -6.3 3.8903 
13.600001000000002 -6.3 3.8988 
13.700002000000001 -6.3 3.8959 
13.8 -6.3 3.8662 
13.900000000000002 -6.3 3.8934 
14.000001000000001 -6.3 3.8855 
14.100001000000002 -6.3 3.9044 
14.200002000000001 -6.3 3.8846 
14.3 -6.3 3.8899 
14.400000000000002 -6.3 3.8759 
14.500001000000001 -6.3 3.9551 
14.600001000000002 -6.3 3.8411 
14.700002000000001 -6.3 nan 
14.8 -6.3 nan 
14.900000000000002 -6.3 nan 
15.000001000000001 -6.3 nan 
15.100001000000002 -6.3 nan 
15.200002000000001 -6.3 nan 
15.3 -6.3 nan 
15.400000000000002 -6.3 nan 
15.500001000000001 -6.3 nan 
15.600001000000002 -6.3 nan 
15.700002000000001 -6.3 nan 
15.8 -6.3 nan 
15.900000000000002 -6.3 nan 
16.000001 -6.3 nan 
16.100001000000002 -6.3 nan 
16.200002 -6.3 nan 
16.3 -6.3 nan 
16.400000000000002 -6.3 nan 
16.500001 -6.3 nan 
16.600001000000002 -6.3 nan 
16.700002 -6.3 nan 
16.8 -6.3 nan 
16.900000000000002 -6.3 nan 
17.000001 -6.3 nan 
17.100001000000002 -6.3 nan 
17.200002 -6.3 nan 
17.3 -6.3 nan 
17.400000000000002 -6.3 nan 
17.500001 -6.3 nan 
17.600001000000002 -6.3 nan 
17.700002 -6.3 nan 
17.8 -6.3 nan 
17.900000000000002 -6.3 nan 
18.000001 -6.3 nan 
18.100001000000002 -6.3 nan 
18.200002 -6.3 nan 
18.3 -6.3 nan 
18.400000000000002 -6.3 nan 
18.500001 -6.3 nan 
18.600001000000002 -6.3 nan 
18.700002 -6.3 nan 
18.8 -6.3 nan 
18.900000000000002 -6.3 nan 
19.000001 -6.3 nan 
19.100001000000002 -6.3 nan 
19.200002 -6.3 nan 
-6.0 -6.2 nan 
-5.9 -6.2 nan 
-5.800000000000001 -6.2 nan 
-5.7 -6.2 nan 
-5.6 -6.2 nan 
-5.5 -6.2 nan 
-5.4 -6.2 nan 
-5.300000000000001 -6.2 nan 
-5.2 -6.2 nan 
-5.1 -6.2 nan 
-5.0 -6.2 nan 
-4.9 -6.2 nan 
-4.800000000000001 -6.2 nan 
-4.7 -6.2 nan 
-4.6 -6.2 nan 
-4.5 -6.2 nan 
-4.4 -6.2 nan 
-4.300000000000001 -6.2 nan 
-4.2 -6.2 nan 
-4.1000000000000005 -6.2 nan 
-4.0 -6.2 nan 
-3.9000000000000004 -6.2 nan 
-3.8000000000000003 -6.2 nan 
-3.7 -6.2 nan 
-3.6 -6.2 nan 
-3.5 -6.2 nan 
-3.4000000000000004 -6.2 nan 
-3.3000000000000003 -6.2 nan 
-3.2 -6.2 nan 
-3.1 -6.2 nan 
-3.0 -6.2 nan 
-2.9000000000000004 -6.2 nan 
-2.8000000000000003 -6.2 nan 
-2.7 -6.2 nan 
-2.6 -6.2 nan 
-2.5 -6.2 nan 
-2.4000000000000004 -6.2 nan 
-2.3000000000000003 -6.2 nan 
-2.2 -6.2 nan 
-2.1 -6.2 nan 
-2.0 -6.2 nan 
-1.9000000000000001 -6.2 nan 
-1.8000000000000003 -6.2 nan 
-1.7000000000000002 -6.2 nan 
-1.6 -6.2 nan 
-1.5000000000000002 -6.2 nan 
-1.4000000000000001 -6.2 nan 
-1.3000000000000003 -6.2 3.7824 
-1.2000000000000002 -6.2 3.8119 
-1.1 -6.2 3.9220 
-1.0 -6.2 3.9148 
-0.9000000000000004 -6.2 3.8709 
-0.8000000000000003 -6.2 3.8631 
-0.7000000000000002 -6.2 3.9077 
-0.6000000000000001 -6.2 3.9281 
-0.5 -6.2 3.8673 
-0.40000000000000036 -6.2 3.8408 
-0.30000000000000027 -6.2 3.9155 
-0.20000000000000018 -6.2 3.8652 
-0.10000000000000009 -6.2 3.9052 
0.0 -6.2 3.8551 
0.09999999999999964 -6.2 3.8796 
0.19999999999999973 -6.2 3.8620 
0.2999999999999998 -6.2 3.8855 
0.3999999999999999 -6.2 3.8241 
0.5 -6.2 3.9065 
0.5999999999999996 -6.2 3.8833 
0.6999999999999997 -6.2 3.8757 
0.7999999999999998 -6.2 3.8852 
0.8999999999999995 -6.2 3.8835 
1.0 -6.2 3.8657 
1.0999999999999996 -6.2 3.8632 
1.2000000000000002 -6.2 3.8830 
1.2999999999999998 -6.2 3.8821 
1.3999999999999995 -6.2 3.8817 
1.5 -6.2 3.8748 
1.5999999999999996 -6.2 3.8566 
1.7000000000000002 -6.2 3.8494 
1.7999999999999998 -6.2 3.8924 
1.8999999999999995 -6.2 3.9027 
2.0 -6.2 3.8950 
2.0999999999999996 -6.2 3.8696 
2.2 -6.2 3.8890 
2.3 -6.2 3.8760 
2.399999 -6.2 3.8952 
2.5 -6.2 3.9019 
2.5999999999999996 -6.2 3.8904 
2.7 -6.2 3.8923 
2.8 -6.2 3.8867 
2.899999 -6.2 3.8650 
3.0 -6.2 3.8658 
3.0999999999999996 -6.2 3.8772 
3.2 -6.2 3.8729 
3.3 -6.2 3.8828 
3.399999 -6.2 3.8985 
3.5 -6.2 3.9000 
3.5999999999999996 -6.2 3.8976 
3.7 -6.2 3.8822 
3.8 -6.2 3.8953 
3.899999 -6.2 3.9144 
4.0 -6.2 3.9066 
4.1 -6.2 3.8769 
4.2 -6.2 3.8837 
4.3 -6.2 3.8881 
4.399999 -6.2 3.8663 
4.5 -6.2 3.8819 
4.6 -6.2 3.8770 
4.7 -6.2 3.8759 
4.8 -6.2 3.8777 
4.899999 -6.2 3.8954 
4.999999999999999 -6.2 3.8758 
5.1000000000000005 -6.2 3.8995 
5.2 -6.2 3.8873 
5.3 -6.2 3.8771 
5.399999 -6.2 3.8829 
5.499999999999999 -6.2 3.8723 
5.6000000000000005 -6.2 3.8687 
5.7 -6.2 3.8750 
5.8 -6.2 3.8733 
5.899999 -6.2 3.8848 
5.999999999999999 -6.2 3.8845 
6.1000000000000005 -6.2 3.8762 
6.2 -6.2 3.8794 
6.3 -6.2 3.9027 
6.399999 -6.2 3.8969 
6.499999999999999 -6.2 3.8815 
6.6000000000000005 -6.2 3.8946 
6.7 -6.2 3.8870 
6.8 -6.2 3.8770 
6.899999 -6.2 3.8674 
6.999999999999999 -6.2 3.8762 
7.1000000000000005 -6.2 3.8687 
7.2 -6.2 3.8800 
7.3 -6.2 3.8836 
7.399999 -6.2 3.8758 
7.499999999999999 -6.2 3.8646 
7.6000000000000005 -6.2 3.8893 
7.7 -6.2 3.8685 
7.8 -6.2 3.8758 
7.899999 -6.2 3.8818 
7.999999999999999 -6.2 3.8719 
8.100000000000001 -6.2 3.8803 
8.2 -6.2 3.8889 
8.3 -6.2 3.8758 
8.399999000000001 -6.2 3.8878 
8.5 -6.2 3.8919 
8.600000000000001 -6.2 3.8803 
8.7 -6.2 3.9035 
8.8 -6.2 3.8850 
8.899999000000001 -6.2 3.8859 
9.0 -6.2 3.8775 
9.100000000000001 -6.2 3.8929 
9.2 -6.2 3.8954 
9.3 -6.2 3.8888 
9.399999000000001 -6.2 3.8776 
9.5 -6.2 3.8654 
9.600000000000001 -6.2 3.8890 
9.7 -6.2 3.8985 
9.8 -6.2 3.8687 
9.899999000000001 -6.2 3.8897 
10.0 -6.2 3.8815 
10.100000000000001 -6.2 3.8829 
10.200001 -6.2 3.8756 
10.299999 -6.2 3.8911 
10.399999000000001 -6.2 3.8877 
10.5 -6.2 3.8717 
10.600000000000001 -6.2 3.8828 
10.700001 -6.2 3.8914 
10.799999 -6.2 3.8720 
10.899999000000001 -6.2 3.8745 
11.0 -6.2 3.8557 
11.100000000000001 -6.2 3.8836 
11.200001 -6.2 3.8781 
11.299999 -6.2 3.8830 
11.399999000000001 -6.2 3.8888 
11.5 -6.2 3.8951 
11.600000000000001 -6.2 3.8822 
11.700001 -6.2 3.8842 
11.799999 -6.2 3.8591 
11.899999000000001 -6.2 3.8892 
12.0 -6.2 3.8878 
12.100000000000001 -6.2 3.8954 
12.200001 -6.2 3.8905 
12.299999 -6.2 3.8647 
12.399999000000001 -6.2 3.8787 
12.5 -6.2 3.8964 
12.600000000000001 -6.2 3.8670 
12.700001 -6.2 3.8808 
12.799999 -6.2 3.9051 
12.900000000000002 -6.2 3.8638 
13.000001000000001 -6.2 3.8850 
13.100001000000002 -6.2 3.8853 
13.200002000000001 -6.2 3.8552 
13.3 -6.2 3.8803 
13.400000000000002 -6.2 3.8939 
13.500001000000001 -6.2 3.8859 
13.600001000000002 -6.2 3.8666 
13.700002000000001 -6.2 3.8529 
13.8 -6.2 3.8714 
13.900000000000002 -6.2 3.9031 
14.000001000000001 -6.2 3.9149 
14.100001000000002 -6.2 3.9383 
14.200002000000001 -6.2 3.8472 
14.3 -6.2 3.8346 
14.400000000000002 -6.2 3.8906 
14.500001000000001 -6.2 3.8645 
14.600001000000002 -6.2 3.8501 
14.700002000000001 -6.2 nan 
14.8 -6.2 nan 
14.900000000000002 -6.2 nan 
15.000001000000001 -6.2 nan 
15.100001000000002 -6.2 nan 
15.200002000000001 -6.2 nan 
15.3 -6.2 nan 
15.400000000000002 -6.2 nan 
15.500001000000001 -6.2 nan 
15.600001000000002 -6.2 nan 
15.700002000000001 -6.2 nan 
15.8 -6.2 nan 
15.900000000000002 -6.2 nan 
16.000001 -6.2 nan 
16.100001000000002 -6.2 nan 
16.200002 -6.2 nan 
16.3 -6.2 nan 
16.400000000000002 -6.2 nan 
16.500001 -6.2 nan 
16.600001000000002 -6.2 nan 
16.700002 -6.2 nan 
16.8 -6.2 nan 
16.900000000000002 -6.2 nan 
17.000001 -6.2 nan 
17.100001000000002 -6.2 nan 
17.200002 -6.2 nan 
17.3 -6.2 nan 
17.400000000000002 -6.2 nan 
17.500001 -6.2 nan 
17.600001000000002 -6.2 nan 
17.700002 -6.2 nan 
17.8 -6.2 nan 
17.900000000000002 -6.2 nan 
18.000001 -6.2 nan 
18.100001000000002 -6.2 nan 
18.200002 -6.2 nan 
18.3 -6.2 nan 
18.400000000000002 -6.2 nan 
18.500001 -6.2 nan 
18.600001000000002 -6.2 nan 
18.700002 -6.2 nan 
18.8 -6.2 nan 
18.900000000000002 -6.2 nan 
19.000001 -6.2 nan 
19.100001000000002 -6.2 nan 
19.200002 -6.2 nan 
-6.0 -6.1 nan 
-5.9 -6.1 nan 
-5.800000000000001 -6.1 nan 
-5.7 -6.1 nan 
-5.6 -6.1 nan 
-5.5 -6.1 nan 
-5.4 -6.1 nan 
-5.300000000000001 -6.1 nan 
-5.2 -6.1 nan 
-5.1 -6.1 nan 
-5.0 -6.1 nan 
-4.9 -6.1 nan 
-4.800000000000001 -6.1 nan 
-4.7 -6.1 nan 
-4.6 -6.1 nan 
-4.5 -6.1 nan 
-4.4 -6.1 nan 
-4.300000000000001 -6.1 nan 
-4.2 -6.1 nan 
-4.1000000000000005 -6.1 nan 
-4.0 -6.1 nan 
-3.9000000000000004 -6.1 nan 
-3.8000000000000003 -6.1 nan 
-3.7 -6.1 nan 
-3.6 -6.1 nan 
-3.5 -6.1 nan 
-3.4000000000000004 -6.1 nan 
-3.3000000000000003 -6.1 nan 
-3.2 -6.1 nan 
-3.1 -6.1 nan 
-3.0 -6.1 nan 
-2.9000000000000004 -6.1 nan 
-2.8000000000000003 -6.1 nan 
-2.7 -6.1 nan 
-2.6 -6.1 nan 
-2.5 -6.1 nan 
-2.4000000000000004 -6.1 nan 
-2.3000000000000003 -6.1 nan 
-2.2 -6.1 nan 
-2.1 -6.1 nan 
-2.0 -6.1 nan 
-1.9000000000000001 -6.1 nan 
-1.8000000000000003 -6.1 nan 
-1.7000000000000002 -6.1 nan 
-1.6 -6.1 3.8295 
-1.5000000000000002 -6.1 3.8886 
-1.4000000000000001 -6.1 3.8562 
-1.3000000000000003 -6.1 3.8538 
-1.2000000000000002 -6.1 3.8412 
-1.1 -6.1 3.8957 
-1.0 -6.1 3.8200 
-0.9000000000000004 -6.1 3.8937 
-0.8000000000000003 -6.1 3.8956 
-0.7000000000000002 -6.1 3.8713 
-0.6000000000000001 -6.1 3.8323 
-0.5 -6.1 3.9112 
-0.40000000000000036 -6.1 3.8508 
-0.30000000000000027 -6.1 3.8436 
-0.20000000000000018 -6.1 3.8820 
-0.10000000000000009 -6.1 3.8646 
0.0 -6.1 3.8771 
0.09999999999999964 -6.1 3.9027 
0.19999999999999973 -6.1 3.8426 
0.2999999999999998 -6.1 3.8892 
0.3999999999999999 -6.1 3.9009 
0.5 -6.1 3.8783 
0.5999999999999996 -6.1 3.8829 
0.6999999999999997 -6.1 3.8663 
0.7999999999999998 -6.1 3.8878 
0.8999999999999995 -6.1 3.9074 
1.0 -6.1 3.8872 
1.0999999999999996 -6.1 3.8701 
1.2000000000000002 -6.1 3.8750 
1.2999999999999998 -6.1 3.8681 
1.3999999999999995 -6.1 3.9114 
1.5 -6.1 3.8759 
1.5999999999999996 -6.1 3.9064 
1.7000000000000002 -6.1 3.8644 
1.7999999999999998 -6.1 3.8874 
1.8999999999999995 -6.1 3.8815 
2.0 -6.1 3.8641 
2.0999999999999996 -6.1 3.8634 
2.2 -6.1 3.9027 
2.3 -6.1 3.8822 
2.399999 -6.1 3.8743 
2.5 -6.1 3.8421 
2.5999999999999996 -6.1 3.8807 
2.7 -6.1 3.8850 
2.8 -6.1 3.8885 
2.899999 -6.1 3.8767 
3.0 -6.1 3.8777 
3.0999999999999996 -6.1 3.8936 
3.2 -6.1 3.8988 
3.3 -6.1 3.8806 
3.399999 -6.1 3.8961 
3.5 -6.1 3.8885 
3.5999999999999996 -6.1 3.9081 
3.7 -6.1 3.8976 
3.8 -6.1 3.8668 
3.899999 -6.1 3.8866 
4.0 -6.1 3.8967 
4.1 -6.1 3.8997 
4.2 -6.1 3.8660 
4.3 -6.1 3.8819 
4.399999 -6.1 3.9051 
4.5 -6.1 3.8808 
4.6 -6.1 3.8800 
4.7 -6.1 3.8738 
4.8 -6.1 3.8900 
4.899999 -6.1 3.8902 
4.999999999999999 -6.1 3.8934 
5.1000000000000005 -6.1 3.8915 
5.2 -6.1 3.8813 
5.3 -6.1 3.8809 
5.399999 -6.1 3.8825 
5.499999999999999 -6.1 3.8759 
5.6000000000000005 -6.1 3.8932 
5.7 -6.1 3.8935 
5.8 -6.1 3.8950 
5.899999 -6.1 3.8864 
5.999999999999999 -6.1 3.8813 
6.1000000000000005 -6.1 3.8884 
6.2 -6.1 3.8834 
6.3 -6.1 3.8901 
6.399999 -6.1 3.8880 
6.499999999999999 -6.1 3.8822 
6.6000000000000005 -6.1 3.8832 
6.7 -6.1 3.8894 
6.8 -6.1 3.8835 
6.899999 -6.1 3.8879 
6.999999999999999 -6.1 3.8735 
7.1000000000000005 -6.1 3.8687 
7.2 -6.1 3.8942 
7.3 -6.1 3.8968 
7.399999 -6.1 3.8838 
7.499999999999999 -6.1 3.8928 
7.6000000000000005 -6.1 3.8730 
7.7 -6.1 3.8847 
7.8 -6.1 3.8800 
7.899999 -6.1 3.8773 
7.999999999999999 -6.1 3.8694 
8.100000000000001 -6.1 3.8791 
8.2 -6.1 3.8713 
8.3 -6.1 3.8683 
8.399999000000001 -6.1 3.8981 
8.5 -6.1 3.9021 
8.600000000000001 -6.1 3.8799 
8.7 -6.1 3.8863 
8.8 -6.1 3.8896 
8.899999000000001 -6.1 3.8940 
9.0 -6.1 3.8839 
9.100000000000001 -6.1 3.9009 
9.2 -6.1 3.8754 
9.3 -6.1 3.8866 
9.399999000000001 -6.1 3.8926 
9.5 -6.1 3.8857 
9.600000000000001 -6.1 3.8969 
9.7 -6.1 3.8814 
9.8 -6.1 3.8855 
9.899999000000001 -6.1 3.8757 
10.0 -6.1 3.8900 
10.100000000000001 -6.1 3.8764 
10.200001 -6.1 3.8891 
10.299999 -6.1 3.8875 
10.399999000000001 -6.1 3.8949 
10.5 -6.1 3.8850 
10.600000000000001 -6.1 3.8999 
10.700001 -6.1 3.8870 
10.799999 -6.1 3.8713 
10.899999000000001 -6.1 3.8863 
11.0 -6.1 3.8740 
11.100000000000001 -6.1 3.8847 
11.200001 -6.1 3.8750 
11.299999 -6.1 3.8782 
11.399999000000001 -6.1 3.8979 
11.5 -6.1 3.8825 
11.600000000000001 -6.1 3.8839 
11.700001 -6.1 3.8728 
11.799999 -6.1 3.8765 
11.899999000000001 -6.1 3.9213 
12.0 -6.1 3.8794 
12.100000000000001 -6.1 3.8806 
12.200001 -6.1 3.8999 
12.299999 -6.1 3.8820 
12.399999000000001 -6.1 3.8795 
12.5 -6.1 3.8861 
12.600000000000001 -6.1 3.8994 
12.700001 -6.1 3.8840 
12.799999 -6.1 3.9003 
12.900000000000002 -6.1 3.8577 
13.000001000000001 -6.1 3.9069 
13.100001000000002 -6.1 3.8806 
13.200002000000001 -6.1 3.8796 
13.3 -6.1 3.9190 
13.400000000000002 -6.1 3.8908 
13.500001000000001 -6.1 3.8474 
13.600001000000002 -6.1 3.9050 
13.700002000000001 -6.1 3.8763 
13.8 -6.1 3.8888 
13.900000000000002 -6.1 3.8480 
14.000001000000001 -6.1 3.8930 
14.100001000000002 -6.1 3.8851 
14.200002000000001 -6.1 3.8427 
14.3 -6.1 3.8678 
14.400000000000002 -6.1 3.7950 
14.500001000000001 -6.1 3.8721 
14.600001000000002 -6.1 3.8895 
14.700002000000001 -6.1 3.8796 
14.8 -6.1 3.8920 
14.900000000000002 -6.1 nan 
15.000001000000001 -6.1 nan 
15.100001000000002 -6.1 nan 
15.200002000000001 -6.1 nan 
15.3 -6.1 nan 
15.400000000000002 -6.1 nan 
15.500001000000001 -6.1 nan 
15.600001000000002 -6.1 nan 
15.700002000000001 -6.1 nan 
15.8 -6.1 nan 
15.900000000000002 -6.1 nan 
16.000001 -6.1 nan 
16.100001000000002 -6.1 nan 
16.200002 -6.1 nan 
16.3 -6.1 nan 
16.400000000000002 -6.1 nan 
16.500001 -6.1 nan 
16.600001000000002 -6.1 nan 
16.700002 -6.1 nan 
16.8 -6.1 nan 
16.900000000000002 -6.1 nan 
17.000001 -6.1 nan 
17.100001000000002 -6.1 nan 
17.200002 -6.1 nan 
17.3 -6.1 nan 
17.400000000000002 -6.1 nan 
17.500001 -6.1 nan 
17.600001000000002 -6.1 nan 
17.700002 -6.1 nan 
17.8 -6.1 nan 
17.900000000000002 -6.1 nan 
18.000001 -6.1 nan 
18.100001000000002 -6.1 nan 
18.200002 -6.1 nan 
18.3 -6.1 nan 
18.400000000000002 -6.1 nan 
18.500001 -6.1 nan 
18.600001000000002 -6.1 nan 
18.700002 -6.1 nan 
18.8 -6.1 nan 
18.900000000000002 -6.1 nan 
19.000001 -6.1 nan 
19.100001000000002 -6.1 nan 
19.200002 -6.1 nan 
-6.0 -6.0 nan 
-5.9 -6.0 nan 
-5.800000000000001 -6.0 nan 
-5.7 -6.0 nan 
-5.6 -6.0 nan 
-5.5 -6.0 nan 
-5.4 -6.0 nan 
-5.300000000000001 -6.0 nan 
-5.2 -6.0 nan 
-5.1 -6.0 nan 
-5.0 -6.0 nan 
-4.9 -6.0 nan 
-4.800000000000001 -6.0 nan 
-4.7 -6.0 nan 
-4.6 -6.0 nan 
-4.5 -6.0 nan 
-4.4 -6.0 nan 
-4.300000000000001 -6.0 nan 
-4.2 -6.0 nan 
-4.1000000000000005 -6.0 nan 
-4.0 -6.0 nan 
-3.9000000000000004 -6.0 nan 
-3.8000000000000003 -6.0 nan 
-3.7 -6.0 nan 
-3.6 -6.0 nan 
-3.5 -6.0 nan 
-3.4000000000000004 -6.0 nan 
-3.3000000000000003 -6.0 nan 
-3.2 -6.0 nan 
-3.1 -6.0 nan 
-3.0 -6.0 nan 
-2.9000000000000004 -6.0 nan 
-2.8000000000000003 -6.0 nan 
-2.7 -6.0 nan 
-2.6 -6.0 nan 
-2.5 -6.0 nan 
-2.4000000000000004 -6.0 nan 
-2.3000000000000003 -6.0 nan 
-2.2 -6.0 nan 
-2.1 -6.0 nan 
-2.0 -6.0 nan 
-1.9000000000000001 -6.0 nan 
-1.8000000000000003 -6.0 nan 
-1.7000000000000002 -6.0 3.8289 
-1.6 -6.0 3.8756 
-1.5000000000000002 -6.0 3.8612 
-1.4000000000000001 -6.0 3.8219 
-1.3000000000000003 -6.0 3.8255 
-1.2000000000000002 -6.0 3.8682 
-1.1 -6.0 3.8443 
-1.0 -6.0 3.8283 
-0.9000000000000004 -6.0 3.8802 
-0.8000000000000003 -6.0 3.8846 
-0.7000000000000002 -6.0 3.8996 
-0.6000000000000001 -6.0 3.8370 
-0.5 -6.0 3.9180 
-0.40000000000000036 -6.0 3.9017 
-0.30000000000000027 -6.0 3.8733 
-0.20000000000000018 -6.0 3.8746 
-0.10000000000000009 -6.0 3.8724 
0.0 -6.0 3.9010 
0.09999999999999964 -6.0 3.8756 
0.19999999999999973 -6.0 3.8822 
0.2999999999999998 -6.0 3.8760 
0.3999999999999999 -6.0 3.8786 
0.5 -6.0 3.8610 
0.5999999999999996 -6.0 3.8863 
0.6999999999999997 -6.0 3.8788 
0.7999999999999998 -6.0 3.8786 
0.8999999999999995 -6.0 3.8732 
1.0 -6.0 3.8759 
1.0999999999999996 -6.0 3.8732 
1.2000000000000002 -6.0 3.8798 
1.2999999999999998 -6.0 3.8838 
1.3999999999999995 -6.0 3.8770 
1.5 -6.0 3.8689 
1.5999999999999996 -6.0 3.8909 
1.7000000000000002 -6.0 3.8942 
1.7999999999999998 -6.0 3.8842 
1.8999999999999995 -6.0 3.8766 
2.0 -6.0 3.8987 
2.0999999999999996 -6.0 3.8921 
2.2 -6.0 3.8923 
2.3 -6.0 3.8864 
2.399999 -6.0 3.9017 
2.5 -6.0 3.8787 
2.5999999999999996 -6.0 3.8830 
2.7 -6.0 3.8830 
2.8 -6.0 3.8738 
2.899999 -6.0 3.8924 
3.0 -6.0 3.8794 
3.0999999999999996 -6.0 3.8788 
3.2 -6.0 3.8922 
3.3 -6.0 3.8897 
3.399999 -6.0 3.8763 
3.5 -6.0 3.9099 
3.5999999999999996 -6.0 3.9065 
3.7 -6.0 3.8867 
3.8 -6.0 3.8912 
3.899999 -6.0 3.8846 
4.0 -6.0 3.8765 
4.1 -6.0 3.8941 
4.2 -6.0 3.8756 
4.3 -6.0 3.8807 
4.399999 -6.0 3.8861 
4.5 -6.0 3.8910 
4.6 -6.0 3.8936 
4.7 -6.0 3.8606 
4.8 -6.0 3.8963 
4.899999 -6.0 3.8784 
4.999999999999999 -6.0 3.8787 
5.1000000000000005 -6.0 3.8827 
5.2 -6.0 3.8740 
5.3 -6.0 3.8790 
5.399999 -6.0 3.8731 
5.499999999999999 -6.0 3.8954 
5.6000000000000005 -6.0 3.8863 
5.7 -6.0 3.8858 
5.8 -6.0 3.8851 
5.899999 -6.0 3.8786 
5.999999999999999 -6.0 3.8933 
6.1000000000000005 -6.0 3.8900 
6.2 -6.0 3.8894 
6.3 -6.0 3.8816 
6.399999 -6.0 3.8845 
6.499999999999999 -6.0 3.8897 
6.6000000000000005 -6.0 3.8794 
6.7 -6.0 3.9020 
6.8 -6.0 3.8900 
6.899999 -6.0 3.8890 
6.999999999999999 -6.0 3.8903 
7.1000000000000005 -6.0 3.8900 
7.2 -6.0 3.8844 
7.3 -6.0 3.8826 
7.399999 -6.0 3.8887 
7.499999999999999 -6.0 3.9008 
7.6000000000000005 -6.0 3.8814 
7.7 -6.0 3.8789 
7.8 -6.0 3.8807 
7.899999 -6.0 3.8926 
7.999999999999999 -6.0 3.8975 
8.100000000000001 -6.0 3.8954 
8.2 -6.0 3.8936 
8.3 -6.0 3.9015 
8.399999000000001 -6.0 3.8741 
8.5 -6.0 3.8735 
8.600000000000001 -6.0 3.8748 
8.7 -6.0 3.8812 
8.8 -6.0 3.8850 
8.899999000000001 -6.0 3.8886 
9.0 -6.0 3.8869 
9.100000000000001 -6.0 3.8829 
9.2 -6.0 3.8679 
9.3 -6.0 3.8814 
9.399999000000001 -6.0 3.8910 
9.5 -6.0 3.8856 
9.600000000000001 -6.0 3.8963 
9.7 -6.0 3.8983 
9.8 -6.0 3.8873 
9.899999000000001 -6.0 3.8890 
10.0 -6.0 3.8856 
10.100000000000001 -6.0 3.8792 
10.200001 -6.0 3.9016 
10.299999 -6.0 3.8931 
10.399999000000001 -6.0 3.8976 
10.5 -6.0 3.8752 
10.600000000000001 -6.0 3.8883 
10.700001 -6.0 3.8671 
10.799999 -6.0 3.8985 
10.899999000000001 -6.0 3.8867 
11.0 -6.0 3.8960 
11.100000000000001 -6.0 3.8802 
11.200001 -6.0 3.8725 
11.299999 -6.0 3.8807 
11.399999000000001 -6.0 3.9063 
11.5 -6.0 3.8690 
11.600000000000001 -6.0 3.8648 
11.700001 -6.0 3.8941 
11.799999 -6.0 3.8675 
11.899999000000001 -6.0 3.8716 
12.0 -6.0 3.8565 
12.100000000000001 -6.0 3.8699 
12.200001 -6.0 3.8843 
12.299999 -6.0 3.9052 
12.399999000000001 -6.0 3.8993 
12.5 -6.0 3.9151 
12.600000000000001 -6.0 3.8924 
12.700001 -6.0 3.9077 
12.799999 -6.0 3.8736 
12.900000000000002 -6.0 3.8753 
13.000001000000001 -6.0 3.8929 
13.100001000000002 -6.0 3.8950 
13.200002000000001 -6.0 3.8711 
13.3 -6.0 3.9086 
13.400000000000002 -6.0 3.8908 
13.500001000000001 -6.0 3.9133 
13.600001000000002 -6.0 3.8944 
13.700002000000001 -6.0 3.8945 
13.8 -6.0 3.8783 
13.900000000000002 -6.0 3.9337 
14.000001000000001 -6.0 3.8650 
14.100001000000002 -6.0 3.8468 
14.200002000000001 -6.0 3.8878 
14.3 -6.0 3.9041 
14.400000000000002 -6.0 3.8754 
14.500001000000001 -6.0 3.8793 
14.600001000000002 -6.0 3.8251 
14.700002000000001 -6.0 3.8928 
14.8 -6.0 3.8937 
14.900000000000002 -6.0 3.8617 
15.000001000000001 -6.0 nan 
15.100001000000002 -6.0 nan 
15.200002000000001 -6.0 nan 
15.3 -6.0 nan 
15.400000000000002 -6.0 nan 
15.500001000000001 -6.0 nan 
15.600001000000002 -6.0 nan 
15.700002000000001 -6.0 nan 
15.8 -6.0 nan 
15.900000000000002 -6.0 nan 
16.000001 -6.0 nan 
16.100001000000002 -6.0 nan 
16.200002 -6.0 nan 
16.3 -6.0 nan 
16.400000000000002 -6.0 nan 
16.500001 -6.0 nan 
16.600001000000002 -6.0 nan 
16.700002 -6.0 nan 
16.8 -6.0 nan 
16.900000000000002 -6.0 nan 
17.000001 -6.0 nan 
17.100001000000002 -6.0 nan 
17.200002 -6.0 nan 
17.3 -6.0 nan 
17.400000000000002 -6.0 nan 
17.500001 -6.0 nan 
17.600001000000002 -6.0 nan 
17.700002 -6.0 nan 
17.8 -6.0 nan 
17.900000000000002 -6.0 nan 
18.000001 -6.0 nan 
18.100001000000002 -6.0 nan 
18.200002 -6.0 nan 
18.3 -6.0 nan 
18.400000000000002 -6.0 nan 
18.500001 -6.0 nan 
18.600001000000002 -6.0 nan 
18.700002 -6.0 nan 
18.8 -6.0 nan 
18.900000000000002 -6.0 nan 
19.000001 -6.0 nan 
19.100001000000002 -6.0 nan 
19.200002 -6.0 nan 
-6.0 -5.9 nan 
-5.9 -5.9 nan 
-5.800000000000001 -5.9 nan 
-5.7 -5.9 nan 
-5.6 -5.9 nan 
-5.5 -5.9 nan 
-5.4 -5.9 nan 
-5.300000000000001 -5.9 nan 
-5.2 -5.9 nan 
-5.1 -5.9 nan 
-5.0 -5.9 nan 
-4.9 -5.9 nan 
-4.800000000000001 -5.9 nan 
-4.7 -5.9 nan 
-4.6 -5.9 nan 
-4.5 -5.9 nan 
-4.4 -5.9 nan 
-4.300000000000001 -5.9 nan 
-4.2 -5.9 nan 
-4.1000000000000005 -5.9 nan 
-4.0 -5.9 nan 
-3.9000000000000004 -5.9 nan 
-3.8000000000000003 -5.9 nan 
-3.7 -5.9 nan 
-3.6 -5.9 nan 
-3.5 -5.9 nan 
-3.4000000000000004 -5.9 nan 
-3.3000000000000003 -5.9 nan 
-3.2 -5.9 nan 
-3.1 -5.9 nan 
-3.0 -5.9 nan 
-2.9000000000000004 -5.9 nan 
-2.8000000000000003 -5.9 nan 
-2.7 -5.9 nan 
-2.6 -5.9 nan 
-2.5 -5.9 nan 
-2.4000000000000004 -5.9 nan 
-2.3000000000000003 -5.9 nan 
-2.2 -5.9 nan 
-2.1 -5.9 nan 
-2.0 -5.9 nan 
-1.9000000000000001 -5.9 nan 
-1.8000000000000003 -5.9 nan 
-1.7000000000000002 -5.9 3.8491 
-1.6 -5.9 3.8621 
-1.5000000000000002 -5.9 3.8355 
-1.4000000000000001 -5.9 3.8282 
-1.3000000000000003 -5.9 3.8872 
-1.2000000000000002 -5.9 3.8607 
-1.1 -5.9 3.8515 
-1.0 -5.9 3.9020 
-0.9000000000000004 -5.9 3.8952 
-0.8000000000000003 -5.9 3.8540 
-0.7000000000000002 -5.9 3.8722 
-0.6000000000000001 -5.9 3.9131 
-0.5 -5.9 3.8834 
-0.40000000000000036 -5.9 3.8742 
-0.30000000000000027 -5.9 3.8652 
-0.20000000000000018 -5.9 3.8724 
-0.10000000000000009 -5.9 3.8856 
0.0 -5.9 3.9052 
0.09999999999999964 -5.9 3.8542 
0.19999999999999973 -5.9 3.8558 
0.2999999999999998 -5.9 3.8695 
0.3999999999999999 -5.9 3.8582 
0.5 -5.9 3.8772 
0.5999999999999996 -5.9 3.8789 
0.6999999999999997 -5.9 3.8995 
0.7999999999999998 -5.9 3.8854 
0.8999999999999995 -5.9 3.8694 
1.0 -5.9 3.8760 
1.0999999999999996 -5.9 3.8729 
1.2000000000000002 -5.9 3.8919 
1.2999999999999998 -5.9 3.8984 
1.3999999999999995 -5.9 3.8933 
1.5 -5.9 3.8641 
1.5999999999999996 -5.9 3.8808 
1.7000000000000002 -5.9 3.8919 
1.7999999999999998 -5.9 3.9038 
1.8999999999999995 -5.9 3.8727 
2.0 -5.9 3.8791 
2.0999999999999996 -5.9 3.9063 
2.2 -5.9 3.8986 
2.3 -5.9 3.8870 
2.399999 -5.9 3.9037 
2.5 -5.9 3.8787 
2.5999999999999996 -5.9 3.9022 
2.7 -5.9 3.8744 
2.8 -5.9 3.8742 
2.899999 -5.9 3.8774 
3.0 -5.9 3.8814 
3.0999999999999996 -5.9 3.8730 
3.2 -5.9 3.8761 
3.3 -5.9 3.8836 
3.399999 -5.9 3.8975 
3.5 -5.9 3.8832 
3.5999999999999996 -5.9 3.8976 
3.7 -5.9 3.8950 
3.8 -5.9 3.8850 
3.899999 -5.9 3.8935 
4.0 -5.9 3.8863 
4.1 -5.9 3.8691 
4.2 -5.9 3.8874 
4.3 -5.9 3.8819 
4.399999 -5.9 3.8671 
4.5 -5.9 3.9016 
4.6 -5.9 3.8686 
4.7 -5.9 3.9136 
4.8 -5.9 3.8688 
4.899999 -5.9 3.8800 
4.999999999999999 -5.9 3.8954 
5.1000000000000005 -5.9 3.8781 
5.2 -5.9 3.8678 
5.3 -5.9 3.8749 
5.399999 -5.9 3.8806 
5.499999999999999 -5.9 3.8993 
5.6000000000000005 -5.9 3.8889 
5.7 -5.9 3.8668 
5.8 -5.9 3.8770 
5.899999 -5.9 3.8838 
5.999999999999999 -5.9 3.9031 
6.1000000000000005 -5.9 3.8841 
6.2 -5.9 3.8963 
6.3 -5.9 3.8850 
6.399999 -5.9 3.8711 
6.499999999999999 -5.9 3.8919 
6.6000000000000005 -5.9 3.9027 
6.7 -5.9 3.8836 
6.8 -5.9 3.8969 
6.899999 -5.9 3.8993 
6.999999999999999 -5.9 3.8854 
7.1000000000000005 -5.9 3.8872 
7.2 -5.9 3.8910 
7.3 -5.9 3.8758 
7.399999 -5.9 3.8829 
7.499999999999999 -5.9 3.8845 
7.6000000000000005 -5.9 3.8895 
7.7 -5.9 3.8780 
7.8 -5.9 3.8772 
7.899999 -5.9 3.8812 
7.999999999999999 -5.9 3.8886 
8.100000000000001 -5.9 3.8838 
8.2 -5.9 3.8667 
8.3 -5.9 3.8944 
8.399999000000001 -5.9 3.8662 
8.5 -5.9 3.8840 
8.600000000000001 -5.9 3.8809 
8.7 -5.9 3.8825 
8.8 -5.9 3.8984 
8.899999000000001 -5.9 3.8947 
9.0 -5.9 3.8773 
9.100000000000001 -5.9 3.8923 
9.2 -5.9 3.8757 
9.3 -5.9 3.8888 
9.399999000000001 -5.9 3.8835 
9.5 -5.9 3.8817 
9.600000000000001 -5.9 3.8949 
9.7 -5.9 3.8889 
9.8 -5.9 3.8912 
9.899999000000001 -5.9 3.8848 
10.0 -5.9 3.8807 
10.100000000000001 -5.9 3.8778 
10.200001 -5.9 3.8731 
10.299999 -5.9 3.8889 
10.399999000000001 -5.9 3.8887 
10.5 -5.9 3.8770 
10.600000000000001 -5.9 3.8873 
10.700001 -5.9 3.8671 
10.799999 -5.9 3.8780 
10.899999000000001 -5.9 3.8911 
11.0 -5.9 3.8804 
11.100000000000001 -5.9 3.8700 
11.200001 -5.9 3.8881 
11.299999 -5.9 3.8752 
11.399999000000001 -5.9 3.8843 
11.5 -5.9 3.9005 
11.600000000000001 -5.9 3.8854 
11.700001 -5.9 3.8620 
11.799999 -5.9 3.8762 
11.899999000000001 -5.9 3.8734 
12.0 -5.9 3.8999 
12.100000000000001 -5.9 3.8896 
12.200001 -5.9 3.8822 
12.299999 -5.9 3.8839 
12.399999000000001 -5.9 3.8844 
12.5 -5.9 3.8799 
12.600000000000001 -5.9 3.9236 
12.700001 -5.9 3.8986 
12.799999 -5.9 3.8858 
12.900000000000002 -5.9 3.8995 
13.000001000000001 -5.9 3.8916 
13.100001000000002 -5.9 3.8746 
13.200002000000001 -5.9 3.8873 
13.3 -5.9 3.8661 
13.400000000000002 -5.9 3.8827 
13.500001000000001 -5.9 3.8932 
13.600001000000002 -5.9 3.9093 
13.700002000000001 -5.9 3.8724 
13.8 -5.9 3.8864 
13.900000000000002 -5.9 3.9027 
14.000001000000001 -5.9 3.9000 
14.100001000000002 -5.9 3.8909 
14.200002000000001 -5.9 3.8761 
14.3 -5.9 3.8835 
14.400000000000002 -5.9 3.8594 
14.500001000000001 -5.9 3.9157 
14.600001000000002 -5.9 3.9189 
14.700002000000001 -5.9 3.8937 
14.8 -5.9 3.8678 
14.900000000000002 -5.9 3.9472 
15.000001000000001 -5.9 nan 
15.100001000000002 -5.9 nan 
15.200002000000001 -5.9 nan 
15.3 -5.9 nan 
15.400000000000002 -5.9 nan 
15.500001000000001 -5.9 nan 
15.600001000000002 -5.9 nan 
15.700002000000001 -5.9 nan 
15.8 -5.9 nan 
15.900000000000002 -5.9 nan 
16.000001 -5.9 nan 
16.100001000000002 -5.9 nan 
16.200002 -5.9 nan 
16.3 -5.9 nan 
16.400000000000002 -5.9 nan 
16.500001 -5.9 nan 
16.600001000000002 -5.9 nan 
16.700002 -5.9 nan 
16.8 -5.9 nan 
16.900000000000002 -5.9 nan 
17.000001 -5.9 nan 
17.100001000000002 -5.9 nan 
17.200002 -5.9 nan 
17.3 -5.9 nan 
17.400000000000002 -5.9 nan 
17.500001 -5.9 nan 
17.600001000000002 -5.9 nan 
17.700002 -5.9 nan 
17.8 -5.9 nan 
17.900000000000002 -5.9 nan 
18.000001 -5.9 nan 
18.100001000000002 -5.9 nan 
18.200002 -5.9 nan 
18.3 -5.9 nan 
18.400000000000002 -5.9 nan 
18.500001 -5.9 nan 
18.600001000000002 -5.9 nan 
18.700002 -5.9 nan 
18.8 -5.9 nan 
18.900000000000002 -5.9 nan 
19.000001 -5.9 nan 
19.100001000000002 -5.9 nan 
19.200002 -5.9 nan 
-6.0 -5.8 nan 
-5.9 -5.8 nan 
-5.800000000000001 -5.8 nan 
-5.7 -5.8 nan 
-5.6 -5.8 nan 
-5.5 -5.8 nan 
-5.4 -5.8 nan 
-5.300000000000001 -5.8 nan 
-5.2 -5.8 nan 
-5.1 -5.8 nan 
-5.0 -5.8 nan 
-4.9 -5.8 nan 
-4.800000000000001 -5.8 nan 
-4.7 -5.8 nan 
-4.6 -5.8 nan 
-4.5 -5.8 nan 
-4.4 -5.8 nan 
-4.300000000000001 -5.8 nan 
-4.2 -5.8 nan 
-4.1000000000000005 -5.8 nan 
-4.0 -5.8 nan 
-3.9000000000000004 -5.8 nan 
-3.8000000000000003 -5.8 nan 
-3.7 -5.8 nan 
-3.6 -5.8 nan 
-3.5 -5.8 nan 
-3.4000000000000004 -5.8 nan 
-3.3000000000000003 -5.8 nan 
-3.2 -5.8 nan 
-3.1 -5.8 nan 
-3.0 -5.8 nan 
-2.9000000000000004 -5.8 nan 
-2.8000000000000003 -5.8 nan 
-2.7 -5.8 nan 
-2.6 -5.8 nan 
-2.5 -5.8 nan 
-2.4000000000000004 -5.8 nan 
-2.3000000000000003 -5.8 nan 
-2.2 -5.8 nan 
-2.1 -5.8 nan 
-2.0 -5.8 nan 
-1.9000000000000001 -5.8 3.8884 
-1.8000000000000003 -5.8 3.8697 
-1.7000000000000002 -5.8 3.8596 
-1.6 -5.8 3.8511 
-1.5000000000000002 -5.8 3.8872 
-1.4000000000000001 -5.8 3.8901 
-1.3000000000000003 -5.8 3.8827 
-1.2000000000000002 -5.8 3.9107 
-1.1 -5.8 3.8763 
-1.0 -5.8 3.9068 
-0.9000000000000004 -5.8 3.8863 
-0.8000000000000003 -5.8 3.8657 
-0.7000000000000002 -5.8 3.8686 
-0.6000000000000001 -5.8 3.8739 
-0.5 -5.8 3.8868 
-0.40000000000000036 -5.8 3.8900 
-0.30000000000000027 -5.8 3.9037 
-0.20000000000000018 -5.8 3.9069 
-0.10000000000000009 -5.8 3.8554 
0.0 -5.8 3.8790 
0.09999999999999964 -5.8 3.8872 
0.19999999999999973 -5.8 3.9084 
0.2999999999999998 -5.8 3.9013 
0.3999999999999999 -5.8 3.8827 
0.5 -5.8 3.8909 
0.5999999999999996 -5.8 3.8864 
0.6999999999999997 -5.8 3.8838 
0.7999999999999998 -5.8 3.8734 
0.8999999999999995 -5.8 3.8748 
1.0 -5.8 3.8900 
1.0999999999999996 -5.8 3.8909 
1.2000000000000002 -5.8 3.8903 
1.2999999999999998 -5.8 3.8776 
1.3999999999999995 -5.8 3.9034 
1.5 -5.8 3.8782 
1.5999999999999996 -5.8 3.8611 
1.7000000000000002 -5.8 3.8694 
1.7999999999999998 -5.8 3.8814 
1.8999999999999995 -5.8 3.8930 
2.0 -5.8 3.8834 
2.0999999999999996 -5.8 3.8977 
2.2 -5.8 3.8888 
2.3 -5.8 3.8883 
2.399999 -5.8 3.8957 
2.5 -5.8 3.8800 
2.5999999999999996 -5.8 3.8838 
2.7 -5.8 3.8691 
2.8 -5.8 3.8747 
2.899999 -5.8 3.8957 
3.0 -5.8 3.8861 
3.0999999999999996 -5.8 3.8821 
3.2 -5.8 3.8843 
3.3 -5.8 3.8963 
3.399999 -5.8 3.8918 
3.5 -5.8 3.9029 
3.5999999999999996 -5.8 3.8919 
3.7 -5.8 3.8745 
3.8 -5.8 3.9013 
3.899999 -5.8 3.8627 
4.0 -5.8 3.8848 
4.1 -5.8 3.8841 
4.2 -5.8 3.8832 
4.3 -5.8 3.8825 
4.399999 -5.8 3.8940 
4.5 -5.8 3.8813 
4.6 -5.8 3.8810 
4.7 -5.8 3.8882 
4.8 -5.8 3.8738 
4.899999 -5.8 3.8871 
4.999999999999999 -5.8 3.9014 
5.1000000000000005 -5.8 3.8912 
5.2 -5.8 3.8977 
5.3 -5.8 3.8857 
5.399999 -5.8 3.8749 
5.499999999999999 -5.8 3.8997 
5.6000000000000005 -5.8 3.8925 
5.7 -5.8 3.8846 
5.8 -5.8 3.8889 
5.899999 -5.8 3.8952 
5.999999999999999 -5.8 3.8796 
6.1000000000000005 -5.8 3.8922 
6.2 -5.8 3.8943 
6.3 -5.8 3.8984 
6.399999 -5.8 3.8896 
6.499999999999999 -5.8 3.8880 
6.6000000000000005 -5.8 3.9042 
6.7 -5.8 3.8826 
6.8 -5.8 3.8872 
6.899999 -5.8 3.8928 
6.999999999999999 -5.8 3.8814 
7.1000000000000005 -5.8 3.8855 
7.2 -5.8 3.8821 
7.3 -5.8 3.8832 
7.399999 -5.8 3.8907 
7.499999999999999 -5.8 3.8915 
7.6000000000000005 -5.8 3.8978 
7.7 -5.8 3.8878 
7.8 -5.8 3.8828 
7.899999 -5.8 3.8906 
7.999999999999999 -5.8 3.8789 
8.100000000000001 -5.8 3.8758 
8.2 -5.8 3.8907 
8.3 -5.8 3.8883 
8.399999000000001 -5.8 3.8764 
8.5 -5.8 3.8963 
8.600000000000001 -5.8 3.8853 
8.7 -5.8 3.8830 
8.8 -5.8 3.8818 
8.899999000000001 -5.8 3.9027 
9.0 -5.8 3.8811 
9.100000000000001 -5.8 3.8678 
9.2 -5.8 3.8731 
9.3 -5.8 3.8825 
9.399999000000001 -5.8 3.8918 
9.5 -5.8 3.8825 
9.600000000000001 -5.8 3.9024 
9.7 -5.8 3.8781 
9.8 -5.8 3.8953 
9.899999000000001 -5.8 3.8784 
10.0 -5.8 3.8818 
10.100000000000001 -5.8 3.8737 
10.200001 -5.8 3.8940 
10.299999 -5.8 3.8886 
10.399999000000001 -5.8 3.8851 
10.5 -5.8 3.8870 
10.600000000000001 -5.8 3.8836 
10.700001 -5.8 3.8899 
10.799999 -5.8 3.8776 
10.899999000000001 -5.8 3.8849 
11.0 -5.8 3.8768 
11.100000000000001 -5.8 3.8882 
11.200001 -5.8 3.8670 
11.299999 -5.8 3.8802 
11.399999000000001 -5.8 3.8906 
11.5 -5.8 3.8671 
11.600000000000001 -5.8 3.8952 
11.700001 -5.8 3.8791 
11.799999 -5.8 3.8957 
11.899999000000001 -5.8 3.8665 
12.0 -5.8 3.8652 
12.100000000000001 -5.8 3.8741 
12.200001 -5.8 3.9116 
12.299999 -5.8 3.8628 
12.399999000000001 -5.8 3.9061 
12.5 -5.8 3.8559 
12.600000000000001 -5.8 3.8796 
12.700001 -5.8 3.8652 
12.799999 -5.8 3.8892 
12.900000000000002 -5.8 3.9028 
13.000001000000001 -5.8 3.8816 
13.100001000000002 -5.8 3.8696 
13.200002000000001 -5.8 3.8813 
13.3 -5.8 3.8658 
13.400000000000002 -5.8 3.8882 
13.500001000000001 -5.8 3.8958 
13.600001000000002 -5.8 3.8759 
13.700002000000001 -5.8 3.8942 
13.8 -5.8 3.9161 
13.900000000000002 -5.8 3.9096 
14.000001000000001 -5.8 3.8827 
14.100001000000002 -5.8 3.9351 
14.200002000000001 -5.8 3.8950 
14.3 -5.8 3.9162 
14.400000000000002 -5.8 3.8874 
14.500001000000001 -5.8 3.9039 
14.600001000000002 -5.8 3.9393 
14.700002000000001 -5.8 3.8232 
14.8 -5.8 3.8330 
14.900000000000002 -5.8 3.9047 
15.000001000000001 -5.8 3.8984 
15.100001000000002 -5.8 3.8491 
15.200002000000001 -5.8 3.8616 
15.3 -5.8 nan 
15.400000000000002 -5.8 nan 
15.500001000000001 -5.8 nan 
15.600001000000002 -5.8 nan 
15.700002000000001 -5.8 nan 
15.8 -5.8 nan 
15.900000000000002 -5.8 nan 
16.000001 -5.8 nan 
16.100001000000002 -5.8 nan 
16.200002 -5.8 nan 
16.3 -5.8 nan 
16.400000000000002 -5.8 nan 
16.500001 -5.8 nan 
16.600001000000002 -5.8 nan 
16.700002 -5.8 nan 
16.8 -5.8 nan 
16.900000000000002 -5.8 nan 
17.000001 -5.8 nan 
17.100001000000002 -5.8 nan 
17.200002 -5.8 nan 
17.3 -5.8 nan 
17.400000000000002 -5.8 nan 
17.500001 -5.8 nan 
17.600001000000002 -5.8 nan 
17.700002 -5.8 nan 
17.8 -5.8 nan 
17.900000000000002 -5.8 nan 
18.000001 -5.8 nan 
18.100001000000002 -5.8 nan 
18.200002 -5.8 nan 
18.3 -5.8 nan 
18.400000000000002 -5.8 nan 
18.500001 -5.8 nan 
18.600001000000002 -5.8 nan 
18.700002 -5.8 nan 
18.8 -5.8 nan 
18.900000000000002 -5.8 nan 
19.000001 -5.8 nan 
19.100001000000002 -5.8 nan 
19.200002 -5.8 nan 
-6.0 -5.7 nan 
-5.9 -5.7 nan 
-5.800000000000001 -5.7 nan 
-5.7 -5.7 nan 
-5.6 -5.7 nan 
-5.5 -5.7 nan 
-5.4 -5.7 nan 
-5.300000000000001 -5.7 nan 
-5.2 -5.7 nan 
-5.1 -5.7 nan 
-5.0 -5.7 nan 
-4.9 -5.7 nan 
-4.800000000000001 -5.7 nan 
-4.7 -5.7 nan 
-4.6 -5.7 nan 
-4.5 -5.7 nan 
-4.4 -5.7 nan 
-4.300000000000001 -5.7 nan 
-4.2 -5.7 nan 
-4.1000000000000005 -5.7 nan 
-4.0 -5.7 nan 
-3.9000000000000004 -5.7 nan 
-3.8000000000000003 -5.7 nan 
-3.7 -5.7 nan 
-3.6 -5.7 nan 
-3.5 -5.7 nan 
-3.4000000000000004 -5.7 nan 
-3.3000000000000003 -5.7 nan 
-3.2 -5.7 nan 
-3.1 -5.7 nan 
-3.0 -5.7 nan 
-2.9000000000000004 -5.7 nan 
-2.8000000000000003 -5.7 nan 
-2.7 -5.7 nan 
-2.6 -5.7 nan 
-2.5 -5.7 nan 
-2.4000000000000004 -5.7 nan 
-2.3000000000000003 -5.7 nan 
-2.2 -5.7 nan 
-2.1 -5.7 nan 
-2.0 -5.7 nan 
-1.9000000000000001 -5.7 3.9304 
-1.8000000000000003 -5.7 3.8688 
-1.7000000000000002 -5.7 3.7932 
-1.6 -5.7 3.8830 
-1.5000000000000002 -5.7 3.9068 
-1.4000000000000001 -5.7 3.8424 
-1.3000000000000003 -5.7 3.8954 
-1.2000000000000002 -5.7 3.8727 
-1.1 -5.7 3.8610 
-1.0 -5.7 3.8686 
-0.9000000000000004 -5.7 3.8211 
-0.8000000000000003 -5.7 3.8816 
-0.7000000000000002 -5.7 3.9208 
-0.6000000000000001 -5.7 3.8541 
-0.5 -5.7 3.8789 
-0.40000000000000036 -5.7 3.8924 
-0.30000000000000027 -5.7 3.8725 
-0.20000000000000018 -5.7 3.8511 
-0.10000000000000009 -5.7 3.8672 
0.0 -5.7 3.8551 
0.09999999999999964 -5.7 3.8890 
0.19999999999999973 -5.7 3.8526 
0.2999999999999998 -5.7 3.8998 
0.3999999999999999 -5.7 3.8762 
0.5 -5.7 3.8931 
0.5999999999999996 -5.7 3.8615 
0.6999999999999997 -5.7 3.8783 
0.7999999999999998 -5.7 3.8691 
0.8999999999999995 -5.7 3.8727 
1.0 -5.7 3.9114 
1.0999999999999996 -5.7 3.8971 
1.2000000000000002 -5.7 3.8888 
1.2999999999999998 -5.7 3.8892 
1.3999999999999995 -5.7 3.8991 
1.5 -5.7 3.8815 
1.5999999999999996 -5.7 3.8995 
1.7000000000000002 -5.7 3.8807 
1.7999999999999998 -5.7 3.8979 
1.8999999999999995 -5.7 3.8926 
2.0 -5.7 3.8789 
2.0999999999999996 -5.7 3.8879 
2.2 -5.7 3.8837 
2.3 -5.7 3.8915 
2.399999 -5.7 3.8972 
2.5 -5.7 3.8778 
2.5999999999999996 -5.7 3.8887 
2.7 -5.7 3.8946 
2.8 -5.7 3.8632 
2.899999 -5.7 3.8891 
3.0 -5.7 3.8929 
3.0999999999999996 -5.7 3.8809 
3.2 -5.7 3.8893 
3.3 -5.7 3.8980 
3.399999 -5.7 3.8899 
3.5 -5.7 3.8868 
3.5999999999999996 -5.7 3.8933 
3.7 -5.7 3.8748 
3.8 -5.7 3.8835 
3.899999 -5.7 3.8776 
4.0 -5.7 3.8774 
4.1 -5.7 3.8774 
4.2 -5.7 3.8837 
4.3 -5.7 3.8894 
4.399999 -5.7 3.8796 
4.5 -5.7 3.9033 
4.6 -5.7 3.8902 
4.7 -5.7 3.8844 
4.8 -5.7 3.8927 
4.899999 -5.7 3.8944 
4.999999999999999 -5.7 3.8890 
5.1000000000000005 -5.7 3.8782 
5.2 -5.7 3.8890 
5.3 -5.7 3.8753 
5.399999 -5.7 3.8874 
5.499999999999999 -5.7 3.8795 
5.6000000000000005 -5.7 3.8851 
5.7 -5.7 3.8970 
5.8 -5.7 3.9003 
5.899999 -5.7 3.9002 
5.999999999999999 -5.7 3.8972 
6.1000000000000005 -5.7 3.8908 
6.2 -5.7 3.8935 
6.3 -5.7 3.8973 
6.399999 -5.7 3.8965 
6.499999999999999 -5.7 3.8854 
6.6000000000000005 -5.7 3.8814 
6.7 -5.7 3.9008 
6.8 -5.7 3.8945 
6.899999 -5.7 3.8907 
6.999999999999999 -5.7 3.8936 
7.1000000000000005 -5.7 3.9059 
7.2 -5.7 3.8918 
7.3 -5.7 3.8897 
7.399999 -5.7 3.8997 
7.499999999999999 -5.7 3.8824 
7.6000000000000005 -5.7 3.8786 
7.7 -5.7 3.9058 
7.8 -5.7 3.8874 
7.899999 -5.7 3.8913 
7.999999999999999 -5.7 3.8906 
8.100000000000001 -5.7 3.8794 
8.2 -5.7 3.8867 
8.3 -5.7 3.8867 
8.399999000000001 -5.7 3.8891 
8.5 -5.7 3.8971 
8.600000000000001 -5.7 3.8979 
8.7 -5.7 3.8842 
8.8 -5.7 3.8866 
8.899999000000001 -5.7 3.8860 
9.0 -5.7 3.8960 
9.100000000000001 -5.7 3.8897 
9.2 -5.7 3.8797 
9.3 -5.7 3.8786 
9.399999000000001 -5.7 3.8940 
9.5 -5.7 3.8915 
9.600000000000001 -5.7 3.8765 
9.7 -5.7 3.8995 
9.8 -5.7 3.9052 
9.899999000000001 -5.7 3.8858 
10.0 -5.7 3.8758 
10.100000000000001 -5.7 3.9071 
10.200001 -5.7 3.8803 
10.299999 -5.7 3.8700 
10.399999000000001 -5.7 3.8889 
10.5 -5.7 3.8623 
10.600000000000001 -5.7 3.8859 
10.700001 -5.7 3.8776 
10.799999 -5.7 3.8853 
10.899999000000001 -5.7 3.8883 
11.0 -5.7 3.8964 
11.100000000000001 -5.7 3.8815 
11.200001 -5.7 3.8817 
11.299999 -5.7 3.9017 
11.399999000000001 -5.7 3.8726 
11.5 -5.7 3.8857 
11.600000000000001 -5.7 3.8814 
11.700001 -5.7 3.8856 
11.799999 -5.7 3.8871 
11.899999000000001 -5.7 3.8737 
12.0 -5.7 3.8964 
12.100000000000001 -5.7 3.9095 
12.200001 -5.7 3.8954 
12.299999 -5.7 3.9040 
12.399999000000001 -5.7 3.8875 
12.5 -5.7 3.8843 
12.600000000000001 -5.7 3.8780 
12.700001 -5.7 3.8829 
12.799999 -5.7 3.8886 
12.900000000000002 -5.7 3.8676 
13.000001000000001 -5.7 3.8713 
13.100001000000002 -5.7 3.8859 
13.200002000000001 -5.7 3.8598 
13.3 -5.7 3.9019 
13.400000000000002 -5.7 3.8845 
13.500001000000001 -5.7 3.8536 
13.600001000000002 -5.7 3.8783 
13.700002000000001 -5.7 3.8982 
13.8 -5.7 3.8357 
13.900000000000002 -5.7 3.8755 
14.000001000000001 -5.7 3.8663 
14.100001000000002 -5.7 3.9175 
14.200002000000001 -5.7 3.8434 
14.3 -5.7 3.8911 
14.400000000000002 -5.7 3.9094 
14.500001000000001 -5.7 3.9042 
14.600001000000002 -5.7 3.8410 
14.700002000000001 -5.7 3.9172 
14.8 -5.7 3.8337 
14.900000000000002 -5.7 3.8740 
15.000001000000001 -5.7 3.8963 
15.100001000000002 -5.7 3.9093 
15.200002000000001 -5.7 3.8465 
15.3 -5.7 nan 
15.400000000000002 -5.7 nan 
15.500001000000001 -5.7 nan 
15.600001000000002 -5.7 nan 
15.700002000000001 -5.7 nan 
15.8 -5.7 nan 
15.900000000000002 -5.7 nan 
16.000001 -5.7 nan 
16.100001000000002 -5.7 nan 
16.200002 -5.7 nan 
16.3 -5.7 nan 
16.400000000000002 -5.7 nan 
16.500001 -5.7 nan 
16.600001000000002 -5.7 nan 
16.700002 -5.7 nan 
16.8 -5.7 nan 
16.900000000000002 -5.7 nan 
17.000001 -5.7 nan 
17.100001000000002 -5.7 nan 
17.200002 -5.7 nan 
17.3 -5.7 nan 
17.400000000000002 -5.7 nan 
17.500001 -5.7 nan 
17.600001000000002 -5.7 nan 
17.700002 -5.7 nan 
17.8 -5.7 nan 
17.900000000000002 -5.7 nan 
18.000001 -5.7 nan 
18.100001000000002 -5.7 nan 
18.200002 -5.7 nan 
18.3 -5.7 nan 
18.400000000000002 -5.7 nan 
18.500001 -5.7 nan 
18.600001000000002 -5.7 nan 
18.700002 -5.7 nan 
18.8 -5.7 nan 
18.900000000000002 -5.7 nan 
19.000001 -5.7 nan 
19.100001000000002 -5.7 nan 
19.200002 -5.7 nan 
-6.0 -5.6 nan 
-5.9 -5.6 nan 
-5.800000000000001 -5.6 nan 
-5.7 -5.6 nan 
-5.6 -5.6 nan 
-5.5 -5.6 nan 
-5.4 -5.6 nan 
-5.300000000000001 -5.6 nan 
-5.2 -5.6 nan 
-5.1 -5.6 nan 
-5.0 -5.6 nan 
-4.9 -5.6 nan 
-4.800000000000001 -5.6 nan 
-4.7 -5.6 nan 
-4.6 -5.6 nan 
-4.5 -5.6 nan 
-4.4 -5.6 nan 
-4.300000000000001 -5.6 nan 
-4.2 -5.6 nan 
-4.1000000000000005 -5.6 nan 
-4.0 -5.6 nan 
-3.9000000000000004 -5.6 nan 
-3.8000000000000003 -5.6 nan 
-3.7 -5.6 nan 
-3.6 -5.6 nan 
-3.5 -5.6 nan 
-3.4000000000000004 -5.6 nan 
-3.3000000000000003 -5.6 nan 
-3.2 -5.6 nan 
-3.1 -5.6 nan 
-3.0 -5.6 nan 
-2.9000000000000004 -5.6 nan 
-2.8000000000000003 -5.6 nan 
-2.7 -5.6 nan 
-2.6 -5.6 nan 
-2.5 -5.6 nan 
-2.4000000000000004 -5.6 nan 
-2.3000000000000003 -5.6 nan 
-2.2 -5.6 nan 
-2.1 -5.6 3.9141 
-2.0 -5.6 3.8490 
-1.9000000000000001 -5.6 3.8926 
-1.8000000000000003 -5.6 3.8834 
-1.7000000000000002 -5.6 3.8513 
-1.6 -5.6 3.8502 
-1.5000000000000002 -5.6 3.8845 
-1.4000000000000001 -5.6 3.9058 
-1.3000000000000003 -5.6 3.8828 
-1.2000000000000002 -5.6 3.8593 
-1.1 -5.6 3.8916 
-1.0 -5.6 3.8370 
-0.9000000000000004 -5.6 3.9041 
-0.8000000000000003 -5.6 3.9066 
-0.7000000000000002 -5.6 3.8956 
-0.6000000000000001 -5.6 3.8883 
-0.5 -5.6 3.8848 
-0.40000000000000036 -5.6 3.8889 
-0.30000000000000027 -5.6 3.8585 
-0.20000000000000018 -5.6 3.8805 
-0.10000000000000009 -5.6 3.8973 
0.0 -5.6 3.8768 
0.09999999999999964 -5.6 3.8590 
0.19999999999999973 -5.6 3.8665 
0.2999999999999998 -5.6 3.8818 
0.3999999999999999 -5.6 3.8577 
0.5 -5.6 3.8874 
0.5999999999999996 -5.6 3.8617 
0.6999999999999997 -5.6 3.8785 
0.7999999999999998 -5.6 3.9161 
0.8999999999999995 -5.6 3.8961 
1.0 -5.6 3.8747 
1.0999999999999996 -5.6 3.8708 
1.2000000000000002 -5.6 3.8684 
1.2999999999999998 -5.6 3.8830 
1.3999999999999995 -5.6 3.8801 
1.5 -5.6 3.8735 
1.5999999999999996 -5.6 3.8757 
1.7000000000000002 -5.6 3.8930 
1.7999999999999998 -5.6 3.8802 
1.8999999999999995 -5.6 3.8948 
2.0 -5.6 3.8896 
2.0999999999999996 -5.6 3.8855 
2.2 -5.6 3.8912 
2.3 -5.6 3.8793 
2.399999 -5.6 3.8948 
2.5 -5.6 3.8966 
2.5999999999999996 -5.6 3.8797 
2.7 -5.6 3.8907 
2.8 -5.6 3.8786 
2.899999 -5.6 3.8945 
3.0 -5.6 3.8920 
3.0999999999999996 -5.6 3.8815 
3.2 -5.6 3.8869 
3.3 -5.6 3.8833 
3.399999 -5.6 3.8927 
3.5 -5.6 3.8775 
3.5999999999999996 -5.6 3.8944 
3.7 -5.6 3.8833 
3.8 -5.6 3.8826 
3.899999 -5.6 3.8876 
4.0 -5.6 3.8814 
4.1 -5.6 3.8821 
4.2 -5.6 3.8996 
4.3 -5.6 3.8848 
4.399999 -5.6 3.8929 
4.5 -5.6 3.8935 
4.6 -5.6 3.8909 
4.7 -5.6 3.8908 
4.8 -5.6 3.8946 
4.899999 -5.6 3.8752 
4.999999999999999 -5.6 3.8945 
5.1000000000000005 -5.6 3.9030 
5.2 -5.6 3.8904 
5.3 -5.6 3.8903 
5.399999 -5.6 3.8779 
5.499999999999999 -5.6 3.8888 
5.6000000000000005 -5.6 3.8959 
5.7 -5.6 3.8798 
5.8 -5.6 3.8887 
5.899999 -5.6 3.8877 
5.999999999999999 -5.6 3.8908 
6.1000000000000005 -5.6 3.8981 
6.2 -5.6 3.8899 
6.3 -5.6 3.8869 
6.399999 -5.6 3.8943 
6.499999999999999 -5.6 3.9031 
6.6000000000000005 -5.6 3.9040 
6.7 -5.6 3.8989 
6.8 -5.6 3.8905 
6.899999 -5.6 3.8856 
6.999999999999999 -5.6 3.8978 
7.1000000000000005 -5.6 3.9017 
7.2 -5.6 3.9048 
7.3 -5.6 3.8993 
7.399999 -5.6 3.8924 
7.499999999999999 -5.6 3.9022 
7.6000000000000005 -5.6 3.8934 
7.7 -5.6 3.8811 
7.8 -5.6 3.8875 
7.899999 -5.6 3.9070 
7.999999999999999 -5.6 3.8867 
8.100000000000001 -5.6 3.8956 
8.2 -5.6 3.8934 
8.3 -5.6 3.9002 
8.399999000000001 -5.6 3.8956 
8.5 -5.6 3.8886 
8.600000000000001 -5.6 3.8907 
8.7 -5.6 3.8854 
8.8 -5.6 3.8859 
8.899999000000001 -5.6 3.8754 
9.0 -5.6 3.8863 
9.100000000000001 -5.6 3.8696 
9.2 -5.6 3.8849 
9.3 -5.6 3.8779 
9.399999000000001 -5.6 3.9047 
9.5 -5.6 3.8845 
9.600000000000001 -5.6 3.8875 
9.7 -5.6 3.9021 
9.8 -5.6 3.8862 
9.899999000000001 -5.6 3.8962 
10.0 -5.6 3.8732 
10.100000000000001 -5.6 3.8899 
10.200001 -5.6 3.8677 
10.299999 -5.6 3.8798 
10.399999000000001 -5.6 3.8835 
10.5 -5.6 3.8798 
10.600000000000001 -5.6 3.8867 
10.700001 -5.6 3.8790 
10.799999 -5.6 3.8879 
10.899999000000001 -5.6 3.9066 
11.0 -5.6 3.8808 
11.100000000000001 -5.6 3.8971 
11.200001 -5.6 3.8710 
11.299999 -5.6 3.8917 
11.399999000000001 -5.6 3.8874 
11.5 -5.6 3.8895 
11.600000000000001 -5.6 3.8759 
11.700001 -5.6 3.8741 
11.799999 -5.6 3.8862 
11.899999000000001 -5.6 3.8684 
12.0 -5.6 3.8680 
12.100000000000001 -5.6 3.8828 
12.200001 -5.6 3.8990 
12.299999 -5.6 3.8995 
12.399999000000001 -5.6 3.8805 
12.5 -5.6 3.8967 
12.600000000000001 -5.6 3.9091 
12.700001 -5.6 3.8951 
12.799999 -5.6 3.8617 
12.900000000000002 -5.6 3.9013 
13.000001000000001 -5.6 3.8988 
13.100001000000002 -5.6 3.8744 
13.200002000000001 -5.6 3.8750 
13.3 -5.6 3.9015 
13.400000000000002 -5.6 3.8915 
13.500001000000001 -5.6 3.8934 
13.600001000000002 -5.6 3.8565 
13.700002000000001 -5.6 3.8851 
13.8 -5.6 3.8854 
13.900000000000002 -5.6 3.9007 
14.000001000000001 -5.6 3.9126 
14.100001000000002 -5.6 3.9085 
14.200002000000001 -5.6 3.8928 
14.3 -5.6 3.8910 
14.400000000000002 -5.6 3.8939 
14.500001000000001 -5.6 3.8911 
14.600001000000002 -5.6 3.8911 
14.700002000000001 -5.6 3.9316 
14.8 -5.6 3.9126 
14.900000000000002 -5.6 3.9332 
15.000001000000001 -5.6 3.8915 
15.100001000000002 -5.6 3.8384 
15.200002000000001 -5.6 3.8817 
15.3 -5.6 3.9452 
15.400000000000002 -5.6 nan 
15.500001000000001 -5.6 nan 
15.600001000000002 -5.6 nan 
15.700002000000001 -5.6 nan 
15.8 -5.6 nan 
15.900000000000002 -5.6 nan 
16.000001 -5.6 nan 
16.100001000000002 -5.6 nan 
16.200002 -5.6 nan 
16.3 -5.6 nan 
16.400000000000002 -5.6 nan 
16.500001 -5.6 nan 
16.600001000000002 -5.6 nan 
16.700002 -5.6 nan 
16.8 -5.6 nan 
16.900000000000002 -5.6 nan 
17.000001 -5.6 nan 
17.100001000000002 -5.6 nan 
17.200002 -5.6 nan 
17.3 -5.6 nan 
17.400000000000002 -5.6 nan 
17.500001 -5.6 nan 
17.600001000000002 -5.6 nan 
17.700002 -5.6 nan 
17.8 -5.6 nan 
17.900000000000002 -5.6 nan 
18.000001 -5.6 nan 
18.100001000000002 -5.6 nan 
18.200002 -5.6 nan 
18.3 -5.6 nan 
18.400000000000002 -5.6 nan 
18.500001 -5.6 nan 
18.600001000000002 -5.6 nan 
18.700002 -5.6 nan 
18.8 -5.6 nan 
18.900000000000002 -5.6 nan 
19.000001 -5.6 nan 
19.100001000000002 -5.6 nan 
19.200002 -5.6 nan 
-6.0 -5.5 nan 
-5.9 -5.5 nan 
-5.800000000000001 -5.5 nan 
-5.7 -5.5 nan 
-5.6 -5.5 nan 
-5.5 -5.5 nan 
-5.4 -5.5 nan 
-5.300000000000001 -5.5 nan 
-5.2 -5.5 nan 
-5.1 -5.5 nan 
-5.0 -5.5 nan 
-4.9 -5.5 nan 
-4.800000000000001 -5.5 nan 
-4.7 -5.5 nan 
-4.6 -5.5 nan 
-4.5 -5.5 nan 
-4.4 -5.5 nan 
-4.300000000000001 -5.5 nan 
-4.2 -5.5 nan 
-4.1000000000000005 -5.5 nan 
-4.0 -5.5 nan 
-3.9000000000000004 -5.5 nan 
-3.8000000000000003 -5.5 nan 
-3.7 -5.5 nan 
-3.6 -5.5 nan 
-3.5 -5.5 nan 
-3.4000000000000004 -5.5 nan 
-3.3000000000000003 -5.5 nan 
-3.2 -5.5 nan 
-3.1 -5.5 nan 
-3.0 -5.5 nan 
-2.9000000000000004 -5.5 nan 
-2.8000000000000003 -5.5 nan 
-2.7 -5.5 nan 
-2.6 -5.5 nan 
-2.5 -5.5 nan 
-2.4000000000000004 -5.5 nan 
-2.3000000000000003 -5.5 nan 
-2.2 -5.5 nan 
-2.1 -5.5 3.9293 
-2.0 -5.5 3.8506 
-1.9000000000000001 -5.5 3.8523 
-1.8000000000000003 -5.5 3.8485 
-1.7000000000000002 -5.5 3.9007 
-1.6 -5.5 3.8825 
-1.5000000000000002 -5.5 3.8573 
-1.4000000000000001 -5.5 3.8575 
-1.3000000000000003 -5.5 3.8699 
-1.2000000000000002 -5.5 3.8702 
-1.1 -5.5 3.8617 
-1.0 -5.5 3.8789 
-0.9000000000000004 -5.5 3.8662 
-0.8000000000000003 -5.5 3.8902 
-0.7000000000000002 -5.5 3.9079 
-0.6000000000000001 -5.5 3.8942 
-0.5 -5.5 3.8896 
-0.40000000000000036 -5.5 3.8961 
-0.30000000000000027 -5.5 3.8901 
-0.20000000000000018 -5.5 3.8981 
-0.10000000000000009 -5.5 3.8622 
0.0 -5.5 3.8758 
0.09999999999999964 -5.5 3.8860 
0.19999999999999973 -5.5 3.8831 
0.2999999999999998 -5.5 3.8766 
0.3999999999999999 -5.5 3.9100 
0.5 -5.5 3.8954 
0.5999999999999996 -5.5 3.8953 
0.6999999999999997 -5.5 3.9020 
0.7999999999999998 -5.5 3.8898 
0.8999999999999995 -5.5 3.8773 
1.0 -5.5 3.9007 
1.0999999999999996 -5.5 3.8734 
1.2000000000000002 -5.5 3.9088 
1.2999999999999998 -5.5 3.8837 
1.3999999999999995 -5.5 3.9033 
1.5 -5.5 3.9020 
1.5999999999999996 -5.5 3.8924 
1.7000000000000002 -5.5 3.8752 
1.7999999999999998 -5.5 3.9054 
1.8999999999999995 -5.5 3.8875 
2.0 -5.5 3.9124 
2.0999999999999996 -5.5 3.8910 
2.2 -5.5 3.8856 
2.3 -5.5 3.8705 
2.399999 -5.5 3.8903 
2.5 -5.5 3.8894 
2.5999999999999996 -5.5 3.8842 
2.7 -5.5 3.8906 
2.8 -5.5 3.8820 
2.899999 -5.5 3.8787 
3.0 -5.5 3.9018 
3.0999999999999996 -5.5 3.9076 
3.2 -5.5 3.8668 
3.3 -5.5 3.8776 
3.399999 -5.5 3.8863 
3.5 -5.5 3.8846 
3.5999999999999996 -5.5 3.8811 
3.7 -5.5 3.8756 
3.8 -5.5 3.8903 
3.899999 -5.5 3.8831 
4.0 -5.5 3.8880 
4.1 -5.5 3.8918 
4.2 -5.5 3.8746 
4.3 -5.5 3.8700 
4.399999 -5.5 3.8931 
4.5 -5.5 3.8816 
4.6 -5.5 3.8953 
4.7 -5.5 3.8949 
4.8 -5.5 3.8923 
4.899999 -5.5 3.8954 
4.999999999999999 -5.5 3.8769 
5.1000000000000005 -5.5 3.8778 
5.2 -5.5 3.8944 
5.3 -5.5 3.8882 
5.399999 -5.5 3.9021 
5.499999999999999 -5.5 3.8891 
5.6000000000000005 -5.5 3.8815 
5.7 -5.5 3.9109 
5.8 -5.5 3.8992 
5.899999 -5.5 3.8961 
5.999999999999999 -5.5 3.8991 
6.1000000000000005 -5.5 3.9063 
6.2 -5.5 3.9014 
6.3 -5.5 3.9014 
6.399999 -5.5 3.8966 
6.499999999999999 -5.5 3.9107 
6.6000000000000005 -5.5 3.8808 
6.7 -5.5 3.8833 
6.8 -5.5 3.9032 
6.899999 -5.5 3.8832 
6.999999999999999 -5.5 3.9105 
7.1000000000000005 -5.5 3.8971 
7.2 -5.5 3.8901 
7.3 -5.5 3.8870 
7.399999 -5.5 3.9049 
7.499999999999999 -5.5 3.8909 
7.6000000000000005 -5.5 3.9050 
7.7 -5.5 3.8780 
7.8 -5.5 3.9068 
7.899999 -5.5 3.8920 
7.999999999999999 -5.5 3.8871 
8.100000000000001 -5.5 3.8923 
8.2 -5.5 3.8910 
8.3 -5.5 3.8890 
8.399999000000001 -5.5 3.8945 
8.5 -5.5 3.8840 
8.600000000000001 -5.5 3.8831 
8.7 -5.5 3.9171 
8.8 -5.5 3.8905 
8.899999000000001 -5.5 3.8866 
9.0 -5.5 3.8875 
9.100000000000001 -5.5 3.8892 
9.2 -5.5 3.8791 
9.3 -5.5 3.8843 
9.399999000000001 -5.5 3.8783 
9.5 -5.5 3.8754 
9.600000000000001 -5.5 3.8847 
9.7 -5.5 3.8946 
9.8 -5.5 3.8971 
9.899999000000001 -5.5 3.8925 
10.0 -5.5 3.8874 
10.100000000000001 -5.5 3.8801 
10.200001 -5.5 3.9010 
10.299999 -5.5 3.8817 
10.399999000000001 -5.5 3.8811 
10.5 -5.5 3.8598 
10.600000000000001 -5.5 3.8808 
10.700001 -5.5 3.8817 
10.799999 -5.5 3.8720 
10.899999000000001 -5.5 3.8627 
11.0 -5.5 3.8730 
11.100000000000001 -5.5 3.8901 
11.200001 -5.5 3.8763 
11.299999 -5.5 3.8789 
11.399999000000001 -5.5 3.8859 
11.5 -5.5 3.9002 
11.600000000000001 -5.5 3.8770 
11.700001 -5.5 3.8825 
11.799999 -5.5 3.8889 
11.899999000000001 -5.5 3.8821 
12.0 -5.5 3.8999 
12.100000000000001 -5.5 3.8839 
12.200001 -5.5 3.8774 
12.299999 -5.5 3.9029 
12.399999000000001 -5.5 3.8989 
12.5 -5.5 3.9053 
12.600000000000001 -5.5 3.8888 
12.700001 -5.5 3.8866 
12.799999 -5.5 3.8636 
12.900000000000002 -5.5 3.9045 
13.000001000000001 -5.5 3.8650 
13.100001000000002 -5.5 3.8812 
13.200002000000001 -5.5 3.8603 
13.3 -5.5 3.8496 
13.400000000000002 -5.5 3.8815 
13.500001000000001 -5.5 3.8826 
13.600001000000002 -5.5 3.8672 
13.700002000000001 -5.5 3.8865 
13.8 -5.5 3.9127 
13.900000000000002 -5.5 3.9076 
14.000001000000001 -5.5 3.8936 
14.100001000000002 -5.5 3.8932 
14.200002000000001 -5.5 3.8190 
14.3 -5.5 3.8998 
14.400000000000002 -5.5 3.8876 
14.500001000000001 -5.5 3.8842 
14.600001000000002 -5.5 3.9039 
14.700002000000001 -5.5 3.9191 
14.8 -5.5 3.8860 
14.900000000000002 -5.5 3.8918 
15.000001000000001 -5.5 3.8260 
15.100001000000002 -5.5 3.8616 
15.200002000000001 -5.5 3.8672 
15.3 -5.5 3.8697 
15.400000000000002 -5.5 nan 
15.500001000000001 -5.5 nan 
15.600001000000002 -5.5 nan 
15.700002000000001 -5.5 nan 
15.8 -5.5 nan 
15.900000000000002 -5.5 nan 
16.000001 -5.5 nan 
16.100001000000002 -5.5 nan 
16.200002 -5.5 nan 
16.3 -5.5 nan 
16.400000000000002 -5.5 nan 
16.500001 -5.5 nan 
16.600001000000002 -5.5 nan 
16.700002 -5.5 nan 
16.8 -5.5 nan 
16.900000000000002 -5.5 nan 
17.000001 -5.5 nan 
17.100001000000002 -5.5 nan 
17.200002 -5.5 nan 
17.3 -5.5 nan 
17.400000000000002 -5.5 nan 
17.500001 -5.5 nan 
17.600001000000002 -5.5 nan 
17.700002 -5.5 nan 
17.8 -5.5 nan 
17.900000000000002 -5.5 nan 
18.000001 -5.5 nan 
18.100001000000002 -5.5 nan 
18.200002 -5.5 nan 
18.3 -5.5 nan 
18.400000000000002 -5.5 nan 
18.500001 -5.5 nan 
18.600001000000002 -5.5 nan 
18.700002 -5.5 nan 
18.8 -5.5 nan 
18.900000000000002 -5.5 nan 
19.000001 -5.5 nan 
19.100001000000002 -5.5 nan 
19.200002 -5.5 nan 
-6.0 -5.4 nan 
-5.9 -5.4 nan 
-5.800000000000001 -5.4 nan 
-5.7 -5.4 nan 
-5.6 -5.4 nan 
-5.5 -5.4 nan 
-5.4 -5.4 nan 
-5.300000000000001 -5.4 nan 
-5.2 -5.4 nan 
-5.1 -5.4 nan 
-5.0 -5.4 nan 
-4.9 -5.4 nan 
-4.800000000000001 -5.4 nan 
-4.7 -5.4 nan 
-4.6 -5.4 nan 
-4.5 -5.4 nan 
-4.4 -5.4 nan 
-4.300000000000001 -5.4 nan 
-4.2 -5.4 nan 
-4.1000000000000005 -5.4 nan 
-4.0 -5.4 nan 
-3.9000000000000004 -5.4 nan 
-3.8000000000000003 -5.4 nan 
-3.7 -5.4 nan 
-3.6 -5.4 nan 
-3.5 -5.4 nan 
-3.4000000000000004 -5.4 nan 
-3.3000000000000003 -5.4 nan 
-3.2 -5.4 nan 
-3.1 -5.4 nan 
-3.0 -5.4 nan 
-2.9000000000000004 -5.4 nan 
-2.8000000000000003 -5.4 nan 
-2.7 -5.4 nan 
-2.6 -5.4 nan 
-2.5 -5.4 nan 
-2.4000000000000004 -5.4 nan 
-2.3000000000000003 -5.4 3.8067 
-2.2 -5.4 3.8832 
-2.1 -5.4 3.8837 
-2.0 -5.4 3.9036 
-1.9000000000000001 -5.4 3.8620 
-1.8000000000000003 -5.4 3.8555 
-1.7000000000000002 -5.4 3.8749 
-1.6 -5.4 3.8491 
-1.5000000000000002 -5.4 3.8478 
-1.4000000000000001 -5.4 3.8987 
-1.3000000000000003 -5.4 3.8608 
-1.2000000000000002 -5.4 3.8842 
-1.1 -5.4 3.8952 
-1.0 -5.4 3.8905 
-0.9000000000000004 -5.4 3.8632 
-0.8000000000000003 -5.4 3.8797 
-0.7000000000000002 -5.4 3.8618 
-0.6000000000000001 -5.4 3.8859 
-0.5 -5.4 3.9118 
-0.40000000000000036 -5.4 3.8743 
-0.30000000000000027 -5.4 3.8612 
-0.20000000000000018 -5.4 3.8779 
-0.10000000000000009 -5.4 3.8923 
0.0 -5.4 3.8682 
0.09999999999999964 -5.4 3.8964 
0.19999999999999973 -5.4 3.8648 
0.2999999999999998 -5.4 3.8984 
0.3999999999999999 -5.4 3.8897 
0.5 -5.4 3.8681 
0.5999999999999996 -5.4 3.8876 
0.6999999999999997 -5.4 3.8741 
0.7999999999999998 -5.4 3.8805 
0.8999999999999995 -5.4 3.8901 
1.0 -5.4 3.8734 
1.0999999999999996 -5.4 3.8753 
1.2000000000000002 -5.4 3.8848 
1.2999999999999998 -5.4 3.8842 
1.3999999999999995 -5.4 3.8976 
1.5 -5.4 3.8809 
1.5999999999999996 -5.4 3.8563 
1.7000000000000002 -5.4 3.8611 
1.7999999999999998 -5.4 3.9071 
1.8999999999999995 -5.4 3.8747 
2.0 -5.4 3.8709 
2.0999999999999996 -5.4 3.8823 
2.2 -5.4 3.8956 
2.3 -5.4 3.8902 
2.399999 -5.4 3.8852 
2.5 -5.4 3.8911 
2.5999999999999996 -5.4 3.8831 
2.7 -5.4 3.8926 
2.8 -5.4 3.9001 
2.899999 -5.4 3.8695 
3.0 -5.4 3.8883 
3.0999999999999996 -5.4 3.8796 
3.2 -5.4 3.8905 
3.3 -5.4 3.8772 
3.399999 -5.4 3.8921 
3.5 -5.4 3.8800 
3.5999999999999996 -5.4 3.8915 
3.7 -5.4 3.8919 
3.8 -5.4 3.8848 
3.899999 -5.4 3.8822 
4.0 -5.4 3.8659 
4.1 -5.4 3.8863 
4.2 -5.4 3.8989 
4.3 -5.4 3.8837 
4.399999 -5.4 3.8905 
4.5 -5.4 3.8967 
4.6 -5.4 3.8980 
4.7 -5.4 3.8837 
4.8 -5.4 3.9017 
4.899999 -5.4 3.8941 
4.999999999999999 -5.4 3.8856 
5.1000000000000005 -5.4 3.8910 
5.2 -5.4 3.8859 
5.3 -5.4 3.8883 
5.399999 -5.4 3.9136 
5.499999999999999 -5.4 3.8950 
5.6000000000000005 -5.4 3.9047 
5.7 -5.4 3.8979 
5.8 -5.4 3.8961 
5.899999 -5.4 3.8952 
5.999999999999999 -5.4 3.8988 
6.1000000000000005 -5.4 3.8997 
6.2 -5.4 3.8980 
6.3 -5.4 3.9099 
6.399999 -5.4 3.9006 
6.499999999999999 -5.4 3.9127 
6.6000000000000005 -5.4 3.9003 
6.7 -5.4 3.9020 
6.8 -5.4 3.9067 
6.899999 -5.4 3.8958 
6.999999999999999 -5.4 3.9032 
7.1000000000000005 -5.4 3.9037 
7.2 -5.4 3.9025 
7.3 -5.4 3.9045 
7.399999 -5.4 3.9014 
7.499999999999999 -5.4 3.8922 
7.6000000000000005 -5.4 3.8945 
7.7 -5.4 3.9001 
7.8 -5.4 3.9032 
7.899999 -5.4 3.8959 
7.999999999999999 -5.4 3.8951 
8.100000000000001 -5.4 3.8850 
8.2 -5.4 3.8931 
8.3 -5.4 3.8933 
8.399999000000001 -5.4 3.9016 
8.5 -5.4 3.8942 
8.600000000000001 -5.4 3.8883 
8.7 -5.4 3.8890 
8.8 -5.4 3.8883 
8.899999000000001 -5.4 3.8890 
9.0 -5.4 3.8878 
9.100000000000001 -5.4 3.8947 
9.2 -5.4 3.8844 
9.3 -5.4 3.8930 
9.399999000000001 -5.4 3.8815 
9.5 -5.4 3.8849 
9.600000000000001 -5.4 3.8902 
9.7 -5.4 3.8828 
9.8 -5.4 3.8818 
9.899999000000001 -5.4 3.8654 
10.0 -5.4 3.8859 
10.100000000000001 -5.4 3.8715 
10.200001 -5.4 3.8859 
10.299999 -5.4 3.8929 
10.399999000000001 -5.4 3.8796 
10.5 -5.4 3.8811 
10.600000000000001 -5.4 3.8826 
10.700001 -5.4 3.8748 
10.799999 -5.4 3.8846 
10.899999000000001 -5.4 3.8769 
11.0 -5.4 3.8934 
11.100000000000001 -5.4 3.8795 
11.200001 -5.4 3.8708 
11.299999 -5.4 3.8848 
11.399999000000001 -5.4 3.8785 
11.5 -5.4 3.8974 
11.600000000000001 -5.4 3.8898 
11.700001 -5.4 3.8933 
11.799999 -5.4 3.8628 
11.899999000000001 -5.4 3.8908 
12.0 -5.4 3.8641 
12.100000000000001 -5.4 3.8861 
12.200001 -5.4 3.8875 
12.299999 -5.4 3.8914 
12.399999000000001 -5.4 3.8844 
12.5 -5.4 3.8800 
12.600000000000001 -5.4 3.8796 
12.700001 -5.4 3.8949 
12.799999 -5.4 3.8875 
12.900000000000002 -5.4 3.9015 
13.000001000000001 -5.4 3.9056 
13.100001000000002 -5.4 3.9099 
13.200002000000001 -5.4 3.8899 
13.3 -5.4 3.8863 
13.400000000000002 -5.4 3.9101 
13.500001000000001 -5.4 3.8744 
13.600001000000002 -5.4 3.8752 
13.700002000000001 -5.4 3.8873 
13.8 -5.4 3.8583 
13.900000000000002 -5.4 3.8908 
14.000001000000001 -5.4 3.8855 
14.100001000000002 -5.4 3.8741 
14.200002000000001 -5.4 3.9305 
14.3 -5.4 3.8616 
14.400000000000002 -5.4 3.9006 
14.500001000000001 -5.4 3.8485 
14.600001000000002 -5.4 3.9086 
14.700002000000001 -5.4 3.8566 
14.8 -5.4 3.8541 
14.900000000000002 -5.4 3.8985 
15.000001000000001 -5.4 3.9000 
15.100001000000002 -5.4 3.8842 
15.200002000000001 -5.4 3.8978 
15.3 -5.4 3.8766 
15.400000000000002 -5.4 3.9128 
15.500001000000001 -5.4 3.9176 
15.600001000000002 -5.4 nan 
15.700002000000001 -5.4 nan 
15.8 -5.4 nan 
15.900000000000002 -5.4 nan 
16.000001 -5.4 nan 
16.100001000000002 -5.4 nan 
16.200002 -5.4 nan 
16.3 -5.4 nan 
16.400000000000002 -5.4 nan 
16.500001 -5.4 nan 
16.600001000000002 -5.4 nan 
16.700002 -5.4 nan 
16.8 -5.4 nan 
16.900000000000002 -5.4 nan 
17.000001 -5.4 nan 
17.100001000000002 -5.4 nan 
17.200002 -5.4 nan 
17.3 -5.4 nan 
17.400000000000002 -5.4 nan 
17.500001 -5.4 nan 
17.600001000000002 -5.4 nan 
17.700002 -5.4 nan 
17.8 -5.4 nan 
17.900000000000002 -5.4 nan 
18.000001 -5.4 nan 
18.100001000000002 -5.4 nan 
18.200002 -5.4 nan 
18.3 -5.4 nan 
18.400000000000002 -5.4 nan 
18.500001 -5.4 nan 
18.600001000000002 -5.4 nan 
18.700002 -5.4 nan 
18.8 -5.4 nan 
18.900000000000002 -5.4 nan 
19.000001 -5.4 nan 
19.100001000000002 -5.4 nan 
19.200002 -5.4 nan 
-6.0 -5.3 nan 
-5.9 -5.3 nan 
-5.800000000000001 -5.3 nan 
-5.7 -5.3 nan 
-5.6 -5.3 nan 
-5.5 -5.3 nan 
-5.4 -5.3 nan 
-5.300000000000001 -5.3 nan 
-5.2 -5.3 nan 
-5.1 -5.3 nan 
-5.0 -5.3 nan 
-4.9 -5.3 nan 
-4.800000000000001 -5.3 nan 
-4.7 -5.3 nan 
-4.6 -5.3 nan 
-4.5 -5.3 nan 
-4.4 -5.3 nan 
-4.300000000000001 -5.3 nan 
-4.2 -5.3 nan 
-4.1000000000000005 -5.3 nan 
-4.0 -5.3 nan 
-3.9000000000000004 -5.3 nan 
-3.8000000000000003 -5.3 nan 
-3.7 -5.3 nan 
-3.6 -5.3 nan 
-3.5 -5.3 nan 
-3.4000000000000004 -5.3 nan 
-3.3000000000000003 -5.3 nan 
-3.2 -5.3 nan 
-3.1 -5.3 nan 
-3.0 -5.3 nan 
-2.9000000000000004 -5.3 nan 
-2.8000000000000003 -5.3 nan 
-2.7 -5.3 nan 
-2.6 -5.3 nan 
-2.5 -5.3 nan 
-2.4000000000000004 -5.3 3.8020 
-2.3000000000000003 -5.3 3.8999 
-2.2 -5.3 3.8720 
-2.1 -5.3 3.8751 
-2.0 -5.3 3.9065 
-1.9000000000000001 -5.3 3.8923 
-1.8000000000000003 -5.3 3.9007 
-1.7000000000000002 -5.3 3.8903 
-1.6 -5.3 3.8974 
-1.5000000000000002 -5.3 3.9128 
-1.4000000000000001 -5.3 3.8663 
-1.3000000000000003 -5.3 3.9064 
-1.2000000000000002 -5.3 3.8628 
-1.1 -5.3 3.9095 
-1.0 -5.3 3.9130 
-0.9000000000000004 -5.3 3.8952 
-0.8000000000000003 -5.3 3.8774 
-0.7000000000000002 -5.3 3.8746 
-0.6000000000000001 -5.3 3.8782 
-0.5 -5.3 3.8903 
-0.40000000000000036 -5.3 3.8888 
-0.30000000000000027 -5.3 3.8684 
-0.20000000000000018 -5.3 3.8709 
-0.10000000000000009 -5.3 3.8968 
0.0 -5.3 3.8813 
0.09999999999999964 -5.3 3.8765 
0.19999999999999973 -5.3 3.8798 
0.2999999999999998 -5.3 3.8826 
0.3999999999999999 -5.3 3.8809 
0.5 -5.3 3.8885 
0.5999999999999996 -5.3 3.8998 
0.6999999999999997 -5.3 3.8891 
0.7999999999999998 -5.3 3.8757 
0.8999999999999995 -5.3 3.8863 
1.0 -5.3 3.8634 
1.0999999999999996 -5.3 3.8864 
1.2000000000000002 -5.3 3.8799 
1.2999999999999998 -5.3 3.8715 
1.3999999999999995 -5.3 3.8906 
1.5 -5.3 3.8870 
1.5999999999999996 -5.3 3.8999 
1.7000000000000002 -5.3 3.8926 
1.7999999999999998 -5.3 3.8950 
1.8999999999999995 -5.3 3.8828 
2.0 -5.3 3.8777 
2.0999999999999996 -5.3 3.8922 
2.2 -5.3 3.8797 
2.3 -5.3 3.8809 
2.399999 -5.3 3.8815 
2.5 -5.3 3.8768 
2.5999999999999996 -5.3 3.8950 
2.7 -5.3 3.8893 
2.8 -5.3 3.8817 
2.899999 -5.3 3.8735 
3.0 -5.3 3.8832 
3.0999999999999996 -5.3 3.8757 
3.2 -5.3 3.8905 
3.3 -5.3 3.8987 
3.399999 -5.3 3.8861 
3.5 -5.3 3.8906 
3.5999999999999996 -5.3 3.9013 
3.7 -5.3 3.9055 
3.8 -5.3 3.8894 
3.899999 -5.3 3.9018 
4.0 -5.3 3.8940 
4.1 -5.3 3.8865 
4.2 -5.3 3.8865 
4.3 -5.3 3.8851 
4.399999 -5.3 3.8943 
4.5 -5.3 3.8928 
4.6 -5.3 3.9115 
4.7 -5.3 3.9001 
4.8 -5.3 3.8951 
4.899999 -5.3 3.8851 
4.999999999999999 -5.3 3.9098 
5.1000000000000005 -5.3 3.9030 
5.2 -5.3 3.8942 
5.3 -5.3 3.8984 
5.399999 -5.3 3.8991 
5.499999999999999 -5.3 3.8891 
5.6000000000000005 -5.3 3.9017 
5.7 -5.3 3.8964 
5.8 -5.3 3.9101 
5.899999 -5.3 3.9058 
5.999999999999999 -5.3 3.9150 
6.1000000000000005 -5.3 3.9105 
6.2 -5.3 3.9072 
6.3 -5.3 3.8957 
6.399999 -5.3 3.8931 
6.499999999999999 -5.3 3.9079 
6.6000000000000005 -5.3 3.8939 
6.7 -5.3 3.8966 
6.8 -5.3 3.8900 
6.899999 -5.3 3.9023 
6.999999999999999 -5.3 3.9051 
7.1000000000000005 -5.3 3.8964 
7.2 -5.3 3.9104 
7.3 -5.3 3.8940 
7.399999 -5.3 3.9172 
7.499999999999999 -5.3 3.8998 
7.6000000000000005 -5.3 3.8994 
7.7 -5.3 3.9035 
7.8 -5.3 3.9014 
7.899999 -5.3 3.8900 
7.999999999999999 -5.3 3.8902 
8.100000000000001 -5.3 3.8958 
8.2 -5.3 3.9200 
8.3 -5.3 3.8893 
8.399999000000001 -5.3 3.8867 
8.5 -5.3 3.8885 
8.600000000000001 -5.3 3.8952 
8.7 -5.3 3.8899 
8.8 -5.3 3.8828 
8.899999000000001 -5.3 3.8959 
9.0 -5.3 3.9037 
9.100000000000001 -5.3 3.8904 
9.2 -5.3 3.8851 
9.3 -5.3 3.8875 
9.399999000000001 -5.3 3.8871 
9.5 -5.3 3.8794 
9.600000000000001 -5.3 3.8927 
9.7 -5.3 3.8880 
9.8 -5.3 3.8907 
9.899999000000001 -5.3 3.8828 
10.0 -5.3 3.8900 
10.100000000000001 -5.3 3.9145 
10.200001 -5.3 3.8760 
10.299999 -5.3 3.9025 
10.399999000000001 -5.3 3.8929 
10.5 -5.3 3.8694 
10.600000000000001 -5.3 3.8886 
10.700001 -5.3 3.8916 
10.799999 -5.3 3.8909 
10.899999000000001 -5.3 3.8831 
11.0 -5.3 3.8665 
11.100000000000001 -5.3 3.9084 
11.200001 -5.3 3.8864 
11.299999 -5.3 3.8902 
11.399999000000001 -5.3 3.8844 
11.5 -5.3 3.8789 
11.600000000000001 -5.3 3.8980 
11.700001 -5.3 3.8692 
11.799999 -5.3 3.8765 
11.899999000000001 -5.3 3.8794 
12.0 -5.3 3.8863 
12.100000000000001 -5.3 3.8698 
12.200001 -5.3 3.8797 
12.299999 -5.3 3.8962 
12.399999000000001 -5.3 3.8934 
12.5 -5.3 3.8718 
12.600000000000001 -5.3 3.8925 
12.700001 -5.3 3.8939 
12.799999 -5.3 3.8951 
12.900000000000002 -5.3 3.8734 
13.000001000000001 -5.3 3.8941 
13.100001000000002 -5.3 3.8964 
13.200002000000001 -5.3 3.8631 
13.3 -5.3 3.8720 
13.400000000000002 -5.3 3.8702 
13.500001000000001 -5.3 3.9076 
13.600001000000002 -5.3 3.8992 
13.700002000000001 -5.3 3.8718 
13.8 -5.3 3.8935 
13.900000000000002 -5.3 3.8828 
14.000001000000001 -5.3 3.8634 
14.100001000000002 -5.3 3.8870 
14.200002000000001 -5.3 3.8855 
14.3 -5.3 3.8972 
14.400000000000002 -5.3 3.8771 
14.500001000000001 -5.3 3.8757 
14.600001000000002 -5.3 3.8773 
14.700002000000001 -5.3 3.9067 
14.8 -5.3 3.8477 
14.900000000000002 -5.3 3.8877 
15.000001000000001 -5.3 3.8725 
15.100001000000002 -5.3 3.8513 
15.200002000000001 -5.3 3.8650 
15.3 -5.3 3.8688 
15.400000000000002 -5.3 3.8626 
15.500001000000001 -5.3 3.8369 
15.600001000000002 -5.3 3.8773 
15.700002000000001 -5.3 3.7758 
15.8 -5.3 nan 
15.900000000000002 -5.3 nan 
16.000001 -5.3 nan 
16.100001000000002 -5.3 nan 
16.200002 -5.3 nan 
16.3 -5.3 nan 
16.400000000000002 -5.3 nan 
16.500001 -5.3 nan 
16.600001000000002 -5.3 nan 
16.700002 -5.3 nan 
16.8 -5.3 nan 
16.900000000000002 -5.3 nan 
17.000001 -5.3 nan 
17.100001000000002 -5.3 nan 
17.200002 -5.3 nan 
17.3 -5.3 nan 
17.400000000000002 -5.3 nan 
17.500001 -5.3 nan 
17.600001000000002 -5.3 nan 
17.700002 -5.3 nan 
17.8 -5.3 nan 
17.900000000000002 -5.3 nan 
18.000001 -5.3 nan 
18.100001000000002 -5.3 nan 
18.200002 -5.3 nan 
18.3 -5.3 nan 
18.400000000000002 -5.3 nan 
18.500001 -5.3 nan 
18.600001000000002 -5.3 nan 
18.700002 -5.3 nan 
18.8 -5.3 nan 
18.900000000000002 -5.3 nan 
19.000001 -5.3 nan 
19.100001000000002 -5.3 nan 
19.200002 -5.3 nan 
-6.0 -5.2 nan 
-5.9 -5.2 nan 
-5.800000000000001 -5.2 nan 
-5.7 -5.2 nan 
-5.6 -5.2 nan 
-5.5 -5.2 nan 
-5.4 -5.2 nan 
-5.300000000000001 -5.2 nan 
-5.2 -5.2 nan 
-5.1 -5.2 nan 
-5.0 -5.2 nan 
-4.9 -5.2 nan 
-4.800000000000001 -5.2 nan 
-4.7 -5.2 nan 
-4.6 -5.2 nan 
-4.5 -5.2 nan 
-4.4 -5.2 nan 
-4.300000000000001 -5.2 nan 
-4.2 -5.2 nan 
-4.1000000000000005 -5.2 nan 
-4.0 -5.2 nan 
-3.9000000000000004 -5.2 nan 
-3.8000000000000003 -5.2 nan 
-3.7 -5.2 nan 
-3.6 -5.2 nan 
-3.5 -5.2 nan 
-3.4000000000000004 -5.2 nan 
-3.3000000000000003 -5.2 nan 
-3.2 -5.2 nan 
-3.1 -5.2 nan 
-3.0 -5.2 nan 
-2.9000000000000004 -5.2 nan 
-2.8000000000000003 -5.2 nan 
-2.7 -5.2 nan 
-2.6 -5.2 3.7965 
-2.5 -5.2 3.8819 
-2.4000000000000004 -5.2 3.8806 
-2.3000000000000003 -5.2 3.8892 
-2.2 -5.2 3.9158 
-2.1 -5.2 3.9031 
-2.0 -5.2 3.8840 
-1.9000000000000001 -5.2 3.8989 
-1.8000000000000003 -5.2 3.8606 
-1.7000000000000002 -5.2 3.8942 
-1.6 -5.2 3.8979 
-1.5000000000000002 -5.2 3.8969 
-1.4000000000000001 -5.2 3.8661 
-1.3000000000000003 -5.2 3.8545 
-1.2000000000000002 -5.2 3.8444 
-1.1 -5.2 3.8648 
-1.0 -5.2 3.8834 
-0.9000000000000004 -5.2 3.8773 
-0.8000000000000003 -5.2 3.8804 
-0.7000000000000002 -5.2 3.8731 
-0.6000000000000001 -5.2 3.9071 
-0.5 -5.2 3.8830 
-0.40000000000000036 -5.2 3.8742 
-0.30000000000000027 -5.2 3.8861 
-0.20000000000000018 -5.2 3.8864 
-0.10000000000000009 -5.2 3.8593 
0.0 -5.2 3.8885 
0.09999999999999964 -5.2 3.8826 
0.19999999999999973 -5.2 3.8617 
0.2999999999999998 -5.2 3.8704 
0.3999999999999999 -5.2 3.8891 
0.5 -5.2 3.8808 
0.5999999999999996 -5.2 3.8836 
0.6999999999999997 -5.2 3.8791 
0.7999999999999998 -5.2 3.8762 
0.8999999999999995 -5.2 3.8647 
1.0 -5.2 3.8784 
1.0999999999999996 -5.2 3.9062 
1.2000000000000002 -5.2 3.8809 
1.2999999999999998 -5.2 3.8810 
1.3999999999999995 -5.2 3.8863 
1.5 -5.2 3.8872 
1.5999999999999996 -5.2 3.8908 
1.7000000000000002 -5.2 3.8814 
1.7999999999999998 -5.2 3.8900 
1.8999999999999995 -5.2 3.9018 
2.0 -5.2 3.8798 
2.0999999999999996 -5.2 3.8872 
2.2 -5.2 3.8867 
2.3 -5.2 3.8848 
2.399999 -5.2 3.8806 
2.5 -5.2 3.8943 
2.5999999999999996 -5.2 3.8905 
2.7 -5.2 3.8807 
2.8 -5.2 3.8931 
2.899999 -5.2 3.8846 
3.0 -5.2 3.8952 
3.0999999999999996 -5.2 3.8935 
3.2 -5.2 3.8803 
3.3 -5.2 3.8953 
3.399999 -5.2 3.8968 
3.5 -5.2 3.8889 
3.5999999999999996 -5.2 3.8998 
3.7 -5.2 3.8921 
3.8 -5.2 3.8948 
3.899999 -5.2 3.8896 
4.0 -5.2 3.9005 
4.1 -5.2 3.8908 
4.2 -5.2 3.9010 
4.3 -5.2 3.8857 
4.399999 -5.2 3.9047 
4.5 -5.2 3.9044 
4.6 -5.2 3.8999 
4.7 -5.2 3.9041 
4.8 -5.2 3.8941 
4.899999 -5.2 3.8942 
4.999999999999999 -5.2 3.8943 
5.1000000000000005 -5.2 3.8878 
5.2 -5.2 3.8897 
5.3 -5.2 3.8938 
5.399999 -5.2 3.8997 
5.499999999999999 -5.2 3.8954 
5.6000000000000005 -5.2 3.9082 
5.7 -5.2 3.8943 
5.8 -5.2 3.8942 
5.899999 -5.2 3.8909 
5.999999999999999 -5.2 3.9025 
6.1000000000000005 -5.2 3.8960 
6.2 -5.2 3.8925 
6.3 -5.2 3.8901 
6.399999 -5.2 3.9028 
6.499999999999999 -5.2 3.8996 
6.6000000000000005 -5.2 3.9092 
6.7 -5.2 3.8851 
6.8 -5.2 3.8973 
6.899999 -5.2 3.9016 
6.999999999999999 -5.2 3.9041 
7.1000000000000005 -5.2 3.9101 
7.2 -5.2 3.9000 
7.3 -5.2 3.9118 
7.399999 -5.2 3.8951 
7.499999999999999 -5.2 3.8922 
7.6000000000000005 -5.2 3.8898 
7.7 -5.2 3.8984 
7.8 -5.2 3.9011 
7.899999 -5.2 3.8973 
7.999999999999999 -5.2 3.8958 
8.100000000000001 -5.2 3.8931 
8.2 -5.2 3.9041 
8.3 -5.2 3.8959 
8.399999000000001 -5.2 3.9032 
8.5 -5.2 3.8980 
8.600000000000001 -5.2 3.9013 
8.7 -5.2 3.8846 
8.8 -5.2 3.8929 
8.899999000000001 -5.2 3.9033 
9.0 -5.2 3.8866 
9.100000000000001 -5.2 3.8966 
9.2 -5.2 3.8981 
9.3 -5.2 3.8933 
9.399999000000001 -5.2 3.8961 
9.5 -5.2 3.8795 
9.600000000000001 -5.2 3.8902 
9.7 -5.2 3.8837 
9.8 -5.2 3.8768 
9.899999000000001 -5.2 3.8756 
10.0 -5.2 3.8891 
10.100000000000001 -5.2 3.8908 
10.200001 -5.2 3.8953 
10.299999 -5.2 3.8874 
10.399999000000001 -5.2 3.8764 
10.5 -5.2 3.8888 
10.600000000000001 -5.2 3.8891 
10.700001 -5.2 3.8823 
10.799999 -5.2 3.8696 
10.899999000000001 -5.2 3.8998 
11.0 -5.2 3.8774 
11.100000000000001 -5.2 3.8753 
11.200001 -5.2 3.8737 
11.299999 -5.2 3.8826 
11.399999000000001 -5.2 3.8702 
11.5 -5.2 3.8734 
11.600000000000001 -5.2 3.8843 
11.700001 -5.2 3.8564 
11.799999 -5.2 3.8696 
11.899999000000001 -5.2 3.8563 
12.0 -5.2 3.8611 
12.100000000000001 -5.2 3.8745 
12.200001 -5.2 3.8994 
12.299999 -5.2 3.8861 
12.399999000000001 -5.2 3.8795 
12.5 -5.2 3.8708 
12.600000000000001 -5.2 3.8985 
12.700001 -5.2 3.8633 
12.799999 -5.2 3.8820 
12.900000000000002 -5.2 3.8835 
13.000001000000001 -5.2 3.8867 
13.100001000000002 -5.2 3.8744 
13.200002000000001 -5.2 3.8842 
13.3 -5.2 3.8903 
13.400000000000002 -5.2 3.9008 
13.500001000000001 -5.2 3.9056 
13.600001000000002 -5.2 3.8652 
13.700002000000001 -5.2 3.9014 
13.8 -5.2 3.9098 
13.900000000000002 -5.2 3.8814 
14.000001000000001 -5.2 3.8501 
14.100001000000002 -5.2 3.8753 
14.200002000000001 -5.2 3.9005 
14.3 -5.2 3.8833 
14.400000000000002 -5.2 3.8931 
14.500001000000001 -5.2 3.9132 
14.600001000000002 -5.2 3.8974 
14.700002000000001 -5.2 3.8617 
14.8 -5.2 3.8814 
14.900000000000002 -5.2 3.9111 
15.000001000000001 -5.2 3.8901 
15.100001000000002 -5.2 3.8831 
15.200002000000001 -5.2 3.9064 
15.3 -5.2 3.8995 
15.400000000000002 -5.2 3.8714 
15.500001000000001 -5.2 3.9114 
15.600001000000002 -5.2 3.8867 
15.700002000000001 -5.2 3.8473 
15.8 -5.2 3.8831 
15.900000000000002 -5.2 nan 
16.000001 -5.2 nan 
16.100001000000002 -5.2 nan 
16.200002 -5.2 nan 
16.3 -5.2 nan 
16.400000000000002 -5.2 nan 
16.500001 -5.2 nan 
16.600001000000002 -5.2 nan 
16.700002 -5.2 nan 
16.8 -5.2 nan 
16.900000000000002 -5.2 nan 
17.000001 -5.2 nan 
17.100001000000002 -5.2 nan 
17.200002 -5.2 nan 
17.3 -5.2 nan 
17.400000000000002 -5.2 nan 
17.500001 -5.2 nan 
17.600001000000002 -5.2 nan 
17.700002 -5.2 nan 
17.8 -5.2 nan 
17.900000000000002 -5.2 nan 
18.000001 -5.2 nan 
18.100001000000002 -5.2 nan 
18.200002 -5.2 nan 
18.3 -5.2 nan 
18.400000000000002 -5.2 nan 
18.500001 -5.2 nan 
18.600001000000002 -5.2 nan 
18.700002 -5.2 nan 
18.8 -5.2 nan 
18.900000000000002 -5.2 nan 
19.000001 -5.2 nan 
19.100001000000002 -5.2 nan 
19.200002 -5.2 nan 
-6.0 -5.1 nan 
-5.9 -5.1 nan 
-5.800000000000001 -5.1 nan 
-5.7 -5.1 nan 
-5.6 -5.1 nan 
-5.5 -5.1 nan 
-5.4 -5.1 nan 
-5.300000000000001 -5.1 nan 
-5.2 -5.1 nan 
-5.1 -5.1 nan 
-5.0 -5.1 nan 
-4.9 -5.1 nan 
-4.800000000000001 -5.1 nan 
-4.7 -5.1 nan 
-4.6 -5.1 nan 
-4.5 -5.1 nan 
-4.4 -5.1 nan 
-4.300000000000001 -5.1 nan 
-4.2 -5.1 nan 
-4.1000000000000005 -5.1 nan 
-4.0 -5.1 nan 
-3.9000000000000004 -5.1 nan 
-3.8000000000000003 -5.1 nan 
-3.7 -5.1 nan 
-3.6 -5.1 nan 
-3.5 -5.1 nan 
-3.4000000000000004 -5.1 nan 
-3.3000000000000003 -5.1 nan 
-3.2 -5.1 nan 
-3.1 -5.1 nan 
-3.0 -5.1 nan 
-2.9000000000000004 -5.1 nan 
-2.8000000000000003 -5.1 nan 
-2.7 -5.1 nan 
-2.6 -5.1 nan 
-2.5 -5.1 3.8922 
-2.4000000000000004 -5.1 3.8492 
-2.3000000000000003 -5.1 3.8575 
-2.2 -5.1 3.8717 
-2.1 -5.1 3.8699 
-2.0 -5.1 3.8735 
-1.9000000000000001 -5.1 3.9049 
-1.8000000000000003 -5.1 3.9049 
-1.7000000000000002 -5.1 3.8996 
-1.6 -5.1 3.8898 
-1.5000000000000002 -5.1 3.9134 
-1.4000000000000001 -5.1 3.8613 
-1.3000000000000003 -5.1 3.8355 
-1.2000000000000002 -5.1 3.8657 
-1.1 -5.1 3.8881 
-1.0 -5.1 3.8367 
-0.9000000000000004 -5.1 3.8706 
-0.8000000000000003 -5.1 3.8784 
-0.7000000000000002 -5.1 3.8945 
-0.6000000000000001 -5.1 3.8951 
-0.5 -5.1 3.8619 
-0.40000000000000036 -5.1 3.8810 
-0.30000000000000027 -5.1 3.8975 
-0.20000000000000018 -5.1 3.8996 
-0.10000000000000009 -5.1 3.8929 
0.0 -5.1 3.8795 
0.09999999999999964 -5.1 3.8746 
0.19999999999999973 -5.1 3.8823 
0.2999999999999998 -5.1 3.8930 
0.3999999999999999 -5.1 3.8677 
0.5 -5.1 3.8625 
0.5999999999999996 -5.1 3.8952 
0.6999999999999997 -5.1 3.8849 
0.7999999999999998 -5.1 3.8830 
0.8999999999999995 -5.1 3.9032 
1.0 -5.1 3.8651 
1.0999999999999996 -5.1 3.9051 
1.2000000000000002 -5.1 3.8837 
1.2999999999999998 -5.1 3.8941 
1.3999999999999995 -5.1 3.8743 
1.5 -5.1 3.8992 
1.5999999999999996 -5.1 3.8974 
1.7000000000000002 -5.1 3.8825 
1.7999999999999998 -5.1 3.8944 
1.8999999999999995 -5.1 3.8946 
2.0 -5.1 3.8960 
2.0999999999999996 -5.1 3.8743 
2.2 -5.1 3.8781 
2.3 -5.1 3.8720 
2.399999 -5.1 3.8988 
2.5 -5.1 3.8894 
2.5999999999999996 -5.1 3.8809 
2.7 -5.1 3.8958 
2.8 -5.1 3.8878 
2.899999 -5.1 3.8829 
3.0 -5.1 3.8849 
3.0999999999999996 -5.1 3.9007 
3.2 -5.1 3.8992 
3.3 -5.1 3.8947 
3.399999 -5.1 3.8634 
3.5 -5.1 3.8967 
3.5999999999999996 -5.1 3.8928 
3.7 -5.1 3.8981 
3.8 -5.1 3.8957 
3.899999 -5.1 3.8912 
4.0 -5.1 3.9036 
4.1 -5.1 3.9040 
4.2 -5.1 3.8999 
4.3 -5.1 3.8962 
4.399999 -5.1 3.8964 
4.5 -5.1 3.8782 
4.6 -5.1 3.8945 
4.7 -5.1 3.8978 
4.8 -5.1 3.8893 
4.899999 -5.1 3.8856 
4.999999999999999 -5.1 3.8945 
5.1000000000000005 -5.1 3.8839 
5.2 -5.1 3.8978 
5.3 -5.1 3.9034 
5.399999 -5.1 3.9021 
5.499999999999999 -5.1 3.8911 
5.6000000000000005 -5.1 3.9085 
5.7 -5.1 3.9062 
5.8 -5.1 3.8985 
5.899999 -5.1 3.8897 
5.999999999999999 -5.1 3.8924 
6.1000000000000005 -5.1 3.9004 
6.2 -5.1 3.9068 
6.3 -5.1 3.9098 
6.399999 -5.1 3.9006 
6.499999999999999 -5.1 3.9022 
6.6000000000000005 -5.1 3.8983 
6.7 -5.1 3.8906 
6.8 -5.1 3.9033 
6.899999 -5.1 3.9003 
6.999999999999999 -5.1 3.8970 
7.1000000000000005 -5.1 3.9075 
7.2 -5.1 3.8988 
7.3 -5.1 3.8963 
7.399999 -5.1 3.9168 
7.499999999999999 -5.1 3.8868 
7.6000000000000005 -5.1 3.8937 
7.7 -5.1 3.9029 
7.8 -5.1 3.9031 
7.899999 -5.1 3.9098 
7.999999999999999 -5.1 3.9038 
8.100000000000001 -5.1 3.8971 
8.2 -5.1 3.8953 
8.3 -5.1 3.8982 
8.399999000000001 -5.1 3.8899 
8.5 -5.1 3.8799 
8.600000000000001 -5.1 3.8967 
8.7 -5.1 3.9036 
8.8 -5.1 3.8954 
8.899999000000001 -5.1 3.9015 
9.0 -5.1 3.8861 
9.100000000000001 -5.1 3.8835 
9.2 -5.1 3.8858 
9.3 -5.1 3.8793 
9.399999000000001 -5.1 3.8998 
9.5 -5.1 3.8898 
9.600000000000001 -5.1 3.8898 
9.7 -5.1 3.9055 
9.8 -5.1 3.9004 
9.899999000000001 -5.1 3.8893 
10.0 -5.1 3.8975 
10.100000000000001 -5.1 3.8823 
10.200001 -5.1 3.8964 
10.299999 -5.1 3.8898 
10.399999000000001 -5.1 3.9013 
10.5 -5.1 3.8953 
10.600000000000001 -5.1 3.8843 
10.700001 -5.1 3.8814 
10.799999 -5.1 3.8822 
10.899999000000001 -5.1 3.8782 
11.0 -5.1 3.8937 
11.100000000000001 -5.1 3.8925 
11.200001 -5.1 3.8829 
11.299999 -5.1 3.9069 
11.399999000000001 -5.1 3.8778 
11.5 -5.1 3.8664 
11.600000000000001 -5.1 3.8738 
11.700001 -5.1 3.8837 
11.799999 -5.1 3.8727 
11.899999000000001 -5.1 3.8786 
12.0 -5.1 3.8904 
12.100000000000001 -5.1 3.8765 
12.200001 -5.1 3.8892 
12.299999 -5.1 3.8927 
12.399999000000001 -5.1 3.8790 
12.5 -5.1 3.8720 
12.600000000000001 -5.1 3.8957 
12.700001 -5.1 3.9037 
12.799999 -5.1 3.8859 
12.900000000000002 -5.1 3.8851 
13.000001000000001 -5.1 3.8875 
13.100001000000002 -5.1 3.9021 
13.200002000000001 -5.1 3.9108 
13.3 -5.1 3.8907 
13.400000000000002 -5.1 3.8835 
13.500001000000001 -5.1 3.8545 
13.600001000000002 -5.1 3.8639 
13.700002000000001 -5.1 3.8980 
13.8 -5.1 3.8907 
13.900000000000002 -5.1 3.8803 
14.000001000000001 -5.1 3.9129 
14.100001000000002 -5.1 3.8504 
14.200002000000001 -5.1 3.8641 
14.3 -5.1 3.8943 
14.400000000000002 -5.1 3.8841 
14.500001000000001 -5.1 3.9129 
14.600001000000002 -5.1 3.8682 
14.700002000000001 -5.1 3.8908 
14.8 -5.1 3.8920 
14.900000000000002 -5.1 3.8803 
15.000001000000001 -5.1 3.8839 
15.100001000000002 -5.1 3.8772 
15.200002000000001 -5.1 3.8721 
15.3 -5.1 3.8982 
15.400000000000002 -5.1 3.8791 
15.500001000000001 -5.1 3.8722 
15.600001000000002 -5.1 3.9084 
15.700002000000001 -5.1 3.8355 
15.8 -5.1 3.8571 
15.900000000000002 -5.1 nan 
16.000001 -5.1 nan 
16.100001000000002 -5.1 nan 
16.200002 -5.1 nan 
16.3 -5.1 nan 
16.400000000000002 -5.1 nan 
16.500001 -5.1 nan 
16.600001000000002 -5.1 nan 
16.700002 -5.1 nan 
16.8 -5.1 nan 
16.900000000000002 -5.1 nan 
17.000001 -5.1 nan 
17.100001000000002 -5.1 nan 
17.200002 -5.1 nan 
17.3 -5.1 nan 
17.400000000000002 -5.1 nan 
17.500001 -5.1 nan 
17.600001000000002 -5.1 nan 
17.700002 -5.1 nan 
17.8 -5.1 nan 
17.900000000000002 -5.1 nan 
18.000001 -5.1 nan 
18.100001000000002 -5.1 nan 
18.200002 -5.1 nan 
18.3 -5.1 nan 
18.400000000000002 -5.1 nan 
18.500001 -5.1 nan 
18.600001000000002 -5.1 nan 
18.700002 -5.1 nan 
18.8 -5.1 nan 
18.900000000000002 -5.1 nan 
19.000001 -5.1 nan 
19.100001000000002 -5.1 nan 
19.200002 -5.1 nan 
-6.0 -5.0 nan 
-5.9 -5.0 nan 
-5.800000000000001 -5.0 nan 
-5.7 -5.0 nan 
-5.6 -5.0 nan 
-5.5 -5.0 nan 
-5.4 -5.0 nan 
-5.300000000000001 -5.0 nan 
-5.2 -5.0 nan 
-5.1 -5.0 nan 
-5.0 -5.0 nan 
-4.9 -5.0 nan 
-4.800000000000001 -5.0 nan 
-4.7 -5.0 nan 
-4.6 -5.0 nan 
-4.5 -5.0 nan 
-4.4 -5.0 nan 
-4.300000000000001 -5.0 nan 
-4.2 -5.0 nan 
-4.1000000000000005 -5.0 nan 
-4.0 -5.0 nan 
-3.9000000000000004 -5.0 nan 
-3.8000000000000003 -5.0 nan 
-3.7 -5.0 nan 
-3.6 -5.0 nan 
-3.5 -5.0 nan 
-3.4000000000000004 -5.0 nan 
-3.3000000000000003 -5.0 nan 
-3.2 -5.0 nan 
-3.1 -5.0 nan 
-3.0 -5.0 nan 
-2.9000000000000004 -5.0 nan 
-2.8000000000000003 -5.0 nan 
-2.7 -5.0 3.9123 
-2.6 -5.0 3.8927 
-2.5 -5.0 3.9288 
-2.4000000000000004 -5.0 3.8738 
-2.3000000000000003 -5.0 3.9003 
-2.2 -5.0 3.8791 
-2.1 -5.0 3.8697 
-2.0 -5.0 3.9175 
-1.9000000000000001 -5.0 3.8817 
-1.8000000000000003 -5.0 3.8580 
-1.7000000000000002 -5.0 3.8843 
-1.6 -5.0 3.8273 
-1.5000000000000002 -5.0 3.8840 
-1.4000000000000001 -5.0 3.8967 
-1.3000000000000003 -5.0 3.8743 
-1.2000000000000002 -5.0 3.8872 
-1.1 -5.0 3.8888 
-1.0 -5.0 3.9078 
-0.9000000000000004 -5.0 3.8827 
-0.8000000000000003 -5.0 3.8852 
-0.7000000000000002 -5.0 3.8814 
-0.6000000000000001 -5.0 3.8850 
-0.5 -5.0 3.8795 
-0.40000000000000036 -5.0 3.8902 
-0.30000000000000027 -5.0 3.8726 
-0.20000000000000018 -5.0 3.9029 
-0.10000000000000009 -5.0 3.8969 
0.0 -5.0 3.8722 
0.09999999999999964 -5.0 3.8892 
0.19999999999999973 -5.0 3.8917 
0.2999999999999998 -5.0 3.8923 
0.3999999999999999 -5.0 3.8754 
0.5 -5.0 3.8764 
0.5999999999999996 -5.0 3.8911 
0.6999999999999997 -5.0 3.8879 
0.7999999999999998 -5.0 3.8887 
0.8999999999999995 -5.0 3.8861 
1.0 -5.0 3.8746 
1.0999999999999996 -5.0 3.9070 
1.2000000000000002 -5.0 3.8880 
1.2999999999999998 -5.0 3.9047 
1.3999999999999995 -5.0 3.8841 
1.5 -5.0 3.8911 
1.5999999999999996 -5.0 3.8870 
1.7000000000000002 -5.0 3.8946 
1.7999999999999998 -5.0 3.8781 
1.8999999999999995 -5.0 3.8887 
2.0 -5.0 3.8980 
2.0999999999999996 -5.0 3.8829 
2.2 -5.0 3.8924 
2.3 -5.0 3.8885 
2.399999 -5.0 3.8787 
2.5 -5.0 3.8851 
2.5999999999999996 -5.0 3.8985 
2.7 -5.0 3.8889 
2.8 -5.0 3.8859 
2.899999 -5.0 3.8891 
3.0 -5.0 3.9006 
3.0999999999999996 -5.0 3.8928 
3.2 -5.0 3.8912 
3.3 -5.0 3.8947 
3.399999 -5.0 3.8940 
3.5 -5.0 3.8903 
3.5999999999999996 -5.0 3.8919 
3.7 -5.0 3.8959 
3.8 -5.0 3.8920 
3.899999 -5.0 3.9059 
4.0 -5.0 3.9047 
4.1 -5.0 3.8929 
4.2 -5.0 3.9105 
4.3 -5.0 3.8884 
4.399999 -5.0 3.8926 
4.5 -5.0 3.8986 
4.6 -5.0 3.8868 
4.7 -5.0 3.9007 
4.8 -5.0 3.9055 
4.899999 -5.0 3.8859 
4.999999999999999 -5.0 3.8985 
5.1000000000000005 -5.0 3.9032 
5.2 -5.0 3.8932 
5.3 -5.0 3.8930 
5.399999 -5.0 3.9027 
5.499999999999999 -5.0 3.9031 
5.6000000000000005 -5.0 3.9113 
5.7 -5.0 3.8997 
5.8 -5.0 3.8899 
5.899999 -5.0 3.8909 
5.999999999999999 -5.0 3.8881 
6.1000000000000005 -5.0 3.8960 
6.2 -5.0 3.8950 
6.3 -5.0 3.9041 
6.399999 -5.0 3.9054 
6.499999999999999 -5.0 3.9046 
6.6000000000000005 -5.0 3.9071 
6.7 -5.0 3.8923 
6.8 -5.0 3.9018 
6.899999 -5.0 3.9054 
6.999999999999999 -5.0 3.8998 
7.1000000000000005 -5.0 3.8932 
7.2 -5.0 3.9164 
7.3 -5.0 3.9018 
7.399999 -5.0 3.8935 
7.499999999999999 -5.0 3.8979 
7.6000000000000005 -5.0 3.8966 
7.7 -5.0 3.9043 
7.8 -5.0 3.8960 
7.899999 -5.0 3.9026 
7.999999999999999 -5.0 3.8981 
8.100000000000001 -5.0 3.8928 
8.2 -5.0 3.9006 
8.3 -5.0 3.9066 
8.399999000000001 -5.0 3.8947 
8.5 -5.0 3.8958 
8.600000000000001 -5.0 3.9013 
8.7 -5.0 3.9066 
8.8 -5.0 3.8979 
8.899999000000001 -5.0 3.8954 
9.0 -5.0 3.9042 
9.100000000000001 -5.0 3.8934 
9.2 -5.0 3.8932 
9.3 -5.0 3.8917 
9.399999000000001 -5.0 3.8968 
9.5 -5.0 3.9065 
9.600000000000001 -5.0 3.9013 
9.7 -5.0 3.9000 
9.8 -5.0 3.8903 
9.899999000000001 -5.0 3.8926 
10.0 -5.0 3.8945 
10.100000000000001 -5.0 3.8938 
10.200001 -5.0 3.9031 
10.299999 -5.0 3.8874 
10.399999000000001 -5.0 3.8917 
10.5 -5.0 3.8904 
10.600000000000001 -5.0 3.8829 
10.700001 -5.0 3.8759 
10.799999 -5.0 3.8857 
10.899999000000001 -5.0 3.8831 
11.0 -5.0 3.8859 
11.100000000000001 -5.0 3.8748 
11.200001 -5.0 3.8776 
11.299999 -5.0 3.8738 
11.399999000000001 -5.0 3.8608 
11.5 -5.0 3.8940 
11.600000000000001 -5.0 3.8867 
11.700001 -5.0 3.8942 
11.799999 -5.0 3.8763 
11.899999000000001 -5.0 3.8838 
12.0 -5.0 3.8876 
12.100000000000001 -5.0 3.8976 
12.200001 -5.0 3.8810 
12.299999 -5.0 3.8846 
12.399999000000001 -5.0 3.8576 
12.5 -5.0 3.8864 
12.600000000000001 -5.0 3.8811 
12.700001 -5.0 3.8787 
12.799999 -5.0 3.8762 
12.900000000000002 -5.0 3.8755 
13.000001000000001 -5.0 3.8976 
13.100001000000002 -5.0 3.8965 
13.200002000000001 -5.0 3.8856 
13.3 -5.0 3.8868 
13.400000000000002 -5.0 3.8733 
13.500001000000001 -5.0 3.8668 
13.600001000000002 -5.0 3.8960 
13.700002000000001 -5.0 3.9014 
13.8 -5.0 3.9248 
13.900000000000002 -5.0 3.8893 
14.000001000000001 -5.0 3.9020 
14.100001000000002 -5.0 3.8771 
14.200002000000001 -5.0 3.8643 
14.3 -5.0 3.8788 
14.400000000000002 -5.0 3.8860 
14.500001000000001 -5.0 3.9014 
14.600001000000002 -5.0 3.9092 
14.700002000000001 -5.0 3.8561 
14.8 -5.0 3.8821 
14.900000000000002 -5.0 3.9076 
15.000001000000001 -5.0 3.8560 
15.100001000000002 -5.0 3.8360 
15.200002000000001 -5.0 3.8685 
15.3 -5.0 3.9102 
15.400000000000002 -5.0 3.8710 
15.500001000000001 -5.0 3.8925 
15.600001000000002 -5.0 3.8271 
15.700002000000001 -5.0 3.8725 
15.8 -5.0 3.8752 
15.900000000000002 -5.0 3.8856 
16.000001 -5.0 nan 
16.100001000000002 -5.0 nan 
16.200002 -5.0 nan 
16.3 -5.0 nan 
16.400000000000002 -5.0 nan 
16.500001 -5.0 nan 
16.600001000000002 -5.0 nan 
16.700002 -5.0 nan 
16.8 -5.0 nan 
16.900000000000002 -5.0 nan 
17.000001 -5.0 nan 
17.100001000000002 -5.0 nan 
17.200002 -5.0 nan 
17.3 -5.0 nan 
17.400000000000002 -5.0 nan 
17.500001 -5.0 nan 
17.600001000000002 -5.0 nan 
17.700002 -5.0 nan 
17.8 -5.0 nan 
17.900000000000002 -5.0 nan 
18.000001 -5.0 nan 
18.100001000000002 -5.0 nan 
18.200002 -5.0 nan 
18.3 -5.0 nan 
18.400000000000002 -5.0 nan 
18.500001 -5.0 nan 
18.600001000000002 -5.0 nan 
18.700002 -5.0 nan 
18.8 -5.0 nan 
18.900000000000002 -5.0 nan 
19.000001 -5.0 nan 
19.100001000000002 -5.0 nan 
19.200002 -5.0 nan 
-6.0 -4.9 nan 
-5.9 -4.9 nan 
-5.800000000000001 -4.9 nan 
-5.7 -4.9 nan 
-5.6 -4.9 nan 
-5.5 -4.9 nan 
-5.4 -4.9 nan 
-5.300000000000001 -4.9 nan 
-5.2 -4.9 nan 
-5.1 -4.9 nan 
-5.0 -4.9 nan 
-4.9 -4.9 nan 
-4.800000000000001 -4.9 nan 
-4.7 -4.9 nan 
-4.6 -4.9 nan 
-4.5 -4.9 nan 
-4.4 -4.9 nan 
-4.300000000000001 -4.9 nan 
-4.2 -4.9 nan 
-4.1000000000000005 -4.9 nan 
-4.0 -4.9 nan 
-3.9000000000000004 -4.9 nan 
-3.8000000000000003 -4.9 nan 
-3.7 -4.9 nan 
-3.6 -4.9 nan 
-3.5 -4.9 nan 
-3.4000000000000004 -4.9 nan 
-3.3000000000000003 -4.9 nan 
-3.2 -4.9 nan 
-3.1 -4.9 nan 
-3.0 -4.9 nan 
-2.9000000000000004 -4.9 nan 
-2.8000000000000003 -4.9 nan 
-2.7 -4.9 3.8925 
-2.6 -4.9 3.8392 
-2.5 -4.9 3.9299 
-2.4000000000000004 -4.9 3.8951 
-2.3000000000000003 -4.9 3.8884 
-2.2 -4.9 3.8333 
-2.1 -4.9 3.9037 
-2.0 -4.9 3.8369 
-1.9000000000000001 -4.9 3.8595 
-1.8000000000000003 -4.9 3.9155 
-1.7000000000000002 -4.9 3.8771 
-1.6 -4.9 3.8244 
-1.5000000000000002 -4.9 3.8666 
-1.4000000000000001 -4.9 3.8358 
-1.3000000000000003 -4.9 3.8566 
-1.2000000000000002 -4.9 3.8738 
-1.1 -4.9 3.8787 
-1.0 -4.9 3.9010 
-0.9000000000000004 -4.9 3.8787 
-0.8000000000000003 -4.9 3.8884 
-0.7000000000000002 -4.9 3.8642 
-0.6000000000000001 -4.9 3.8853 
-0.5 -4.9 3.8842 
-0.40000000000000036 -4.9 3.9043 
-0.30000000000000027 -4.9 3.8735 
-0.20000000000000018 -4.9 3.8937 
-0.10000000000000009 -4.9 3.8636 
0.0 -4.9 3.8772 
0.09999999999999964 -4.9 3.8746 
0.19999999999999973 -4.9 3.8940 
0.2999999999999998 -4.9 3.8768 
0.3999999999999999 -4.9 3.8973 
0.5 -4.9 3.8809 
0.5999999999999996 -4.9 3.9058 
0.6999999999999997 -4.9 3.8900 
0.7999999999999998 -4.9 3.8909 
0.8999999999999995 -4.9 3.8788 
1.0 -4.9 3.8945 
1.0999999999999996 -4.9 3.9092 
1.2000000000000002 -4.9 3.8967 
1.2999999999999998 -4.9 3.8916 
1.3999999999999995 -4.9 3.8841 
1.5 -4.9 3.8966 
1.5999999999999996 -4.9 3.8869 
1.7000000000000002 -4.9 3.8691 
1.7999999999999998 -4.9 3.8791 
1.8999999999999995 -4.9 3.8901 
2.0 -4.9 3.8921 
2.0999999999999996 -4.9 3.8953 
2.2 -4.9 3.8875 
2.3 -4.9 3.9031 
2.399999 -4.9 3.8895 
2.5 -4.9 3.8915 
2.5999999999999996 -4.9 3.8887 
2.7 -4.9 3.9024 
2.8 -4.9 3.8912 
2.899999 -4.9 3.9065 
3.0 -4.9 3.8940 
3.0999999999999996 -4.9 3.9046 
3.2 -4.9 3.9064 
3.3 -4.9 3.8922 
3.399999 -4.9 3.8965 
3.5 -4.9 3.8965 
3.5999999999999996 -4.9 3.8901 
3.7 -4.9 3.8921 
3.8 -4.9 3.8892 
3.899999 -4.9 3.8904 
4.0 -4.9 3.8945 
4.1 -4.9 3.9071 
4.2 -4.9 3.8992 
4.3 -4.9 3.8861 
4.399999 -4.9 3.9087 
4.5 -4.9 3.8910 
4.6 -4.9 3.8849 
4.7 -4.9 3.8967 
4.8 -4.9 3.8950 
4.899999 -4.9 3.8959 
4.999999999999999 -4.9 3.8968 
5.1000000000000005 -4.9 3.8905 
5.2 -4.9 3.8908 
5.3 -4.9 3.8929 
5.399999 -4.9 3.8987 
5.499999999999999 -4.9 3.8868 
5.6000000000000005 -4.9 3.9010 
5.7 -4.9 3.9021 
5.8 -4.9 3.9011 
5.899999 -4.9 3.9007 
5.999999999999999 -4.9 3.8863 
6.1000000000000005 -4.9 3.9072 
6.2 -4.9 3.8953 
6.3 -4.9 3.8961 
6.399999 -4.9 3.8950 
6.499999999999999 -4.9 3.9049 
6.6000000000000005 -4.9 3.9039 
6.7 -4.9 3.8988 
6.8 -4.9 3.9102 
6.899999 -4.9 3.8940 
6.999999999999999 -4.9 3.9162 
7.1000000000000005 -4.9 3.8972 
7.2 -4.9 3.8934 
7.3 -4.9 3.8910 
7.399999 -4.9 3.8991 
7.499999999999999 -4.9 3.9033 
7.6000000000000005 -4.9 3.8997 
7.7 -4.9 3.9056 
7.8 -4.9 3.9081 
7.899999 -4.9 3.9100 
7.999999999999999 -4.9 3.8974 
8.100000000000001 -4.9 3.8976 
8.2 -4.9 3.8965 
8.3 -4.9 3.9078 
8.399999000000001 -4.9 3.9004 
8.5 -4.9 3.9021 
8.600000000000001 -4.9 3.8925 
8.7 -4.9 3.8971 
8.8 -4.9 3.8989 
8.899999000000001 -4.9 3.8978 
9.0 -4.9 3.9003 
9.100000000000001 -4.9 3.9014 
9.2 -4.9 3.8903 
9.3 -4.9 3.8968 
9.399999000000001 -4.9 3.9007 
9.5 -4.9 3.9101 
9.600000000000001 -4.9 3.9003 
9.7 -4.9 3.8941 
9.8 -4.9 3.8995 
9.899999000000001 -4.9 3.8971 
10.0 -4.9 3.9036 
10.100000000000001 -4.9 3.9008 
10.200001 -4.9 3.8857 
10.299999 -4.9 3.8921 
10.399999000000001 -4.9 3.8963 
10.5 -4.9 3.8984 
10.600000000000001 -4.9 3.8855 
10.700001 -4.9 3.8793 
10.799999 -4.9 3.8918 
10.899999000000001 -4.9 3.8820 
11.0 -4.9 3.8875 
11.100000000000001 -4.9 3.8829 
11.200001 -4.9 3.8849 
11.299999 -4.9 3.8738 
11.399999000000001 -4.9 3.8676 
11.5 -4.9 3.8864 
11.600000000000001 -4.9 3.8708 
11.700001 -4.9 3.8841 
11.799999 -4.9 3.8723 
11.899999000000001 -4.9 3.8901 
12.0 -4.9 3.8932 
12.100000000000001 -4.9 3.8711 
12.200001 -4.9 3.8788 
12.299999 -4.9 3.8902 
12.399999000000001 -4.9 3.8824 
12.5 -4.9 3.8666 
12.600000000000001 -4.9 3.8749 
12.700001 -4.9 3.8814 
12.799999 -4.9 3.8944 
12.900000000000002 -4.9 3.8811 
13.000001000000001 -4.9 3.8915 
13.100001000000002 -4.9 3.8727 
13.200002000000001 -4.9 3.8726 
13.3 -4.9 3.8787 
13.400000000000002 -4.9 3.8918 
13.500001000000001 -4.9 3.8887 
13.600001000000002 -4.9 3.8785 
13.700002000000001 -4.9 3.8690 
13.8 -4.9 3.8858 
13.900000000000002 -4.9 3.8889 
14.000001000000001 -4.9 3.8582 
14.100001000000002 -4.9 3.9005 
14.200002000000001 -4.9 3.8559 
14.3 -4.9 3.8681 
14.400000000000002 -4.9 3.9022 
14.500001000000001 -4.9 3.9073 
14.600001000000002 -4.9 3.9064 
14.700002000000001 -4.9 3.8858 
14.8 -4.9 3.8706 
14.900000000000002 -4.9 3.8854 
15.000001000000001 -4.9 3.8861 
15.100001000000002 -4.9 3.8665 
15.200002000000001 -4.9 3.8783 
15.3 -4.9 3.8701 
15.400000000000002 -4.9 3.9302 
15.500001000000001 -4.9 3.8161 
15.600001000000002 -4.9 3.9403 
15.700002000000001 -4.9 3.9013 
15.8 -4.9 3.8631 
15.900000000000002 -4.9 3.9195 
16.000001 -4.9 3.8293 
16.100001000000002 -4.9 3.8352 
16.200002 -4.9 nan 
16.3 -4.9 nan 
16.400000000000002 -4.9 nan 
16.500001 -4.9 nan 
16.600001000000002 -4.9 nan 
16.700002 -4.9 nan 
16.8 -4.9 nan 
16.900000000000002 -4.9 nan 
17.000001 -4.9 nan 
17.100001000000002 -4.9 nan 
17.200002 -4.9 nan 
17.3 -4.9 nan 
17.400000000000002 -4.9 nan 
17.500001 -4.9 nan 
17.600001000000002 -4.9 nan 
17.700002 -4.9 nan 
17.8 -4.9 nan 
17.900000000000002 -4.9 nan 
18.000001 -4.9 nan 
18.100001000000002 -4.9 nan 
18.200002 -4.9 nan 
18.3 -4.9 nan 
18.400000000000002 -4.9 nan 
18.500001 -4.9 nan 
18.600001000000002 -4.9 nan 
18.700002 -4.9 nan 
18.8 -4.9 nan 
18.900000000000002 -4.9 nan 
19.000001 -4.9 nan 
19.100001000000002 -4.9 nan 
19.200002 -4.9 nan 
-6.0 -4.8 nan 
-5.9 -4.8 nan 
-5.800000000000001 -4.8 nan 
-5.7 -4.8 nan 
-5.6 -4.8 nan 
-5.5 -4.8 nan 
-5.4 -4.8 nan 
-5.300000000000001 -4.8 nan 
-5.2 -4.8 nan 
-5.1 -4.8 nan 
-5.0 -4.8 nan 
-4.9 -4.8 nan 
-4.800000000000001 -4.8 nan 
-4.7 -4.8 nan 
-4.6 -4.8 nan 
-4.5 -4.8 nan 
-4.4 -4.8 nan 
-4.300000000000001 -4.8 nan 
-4.2 -4.8 nan 
-4.1000000000000005 -4.8 nan 
-4.0 -4.8 nan 
-3.9000000000000004 -4.8 nan 
-3.8000000000000003 -4.8 nan 
-3.7 -4.8 nan 
-3.6 -4.8 nan 
-3.5 -4.8 nan 
-3.4000000000000004 -4.8 nan 
-3.3000000000000003 -4.8 nan 
-3.2 -4.8 nan 
-3.1 -4.8 nan 
-3.0 -4.8 nan 
-2.9000000000000004 -4.8 3.9388 
-2.8000000000000003 -4.8 3.9327 
-2.7 -4.8 3.8943 
-2.6 -4.8 3.8624 
-2.5 -4.8 3.8910 
-2.4000000000000004 -4.8 3.9187 
-2.3000000000000003 -4.8 3.8780 
-2.2 -4.8 3.8506 
-2.1 -4.8 3.8568 
-2.0 -4.8 3.9216 
-1.9000000000000001 -4.8 3.8507 
-1.8000000000000003 -4.8 3.9001 
-1.7000000000000002 -4.8 3.8930 
-1.6 -4.8 3.8643 
-1.5000000000000002 -4.8 3.9017 
-1.4000000000000001 -4.8 3.8853 
-1.3000000000000003 -4.8 3.8961 
-1.2000000000000002 -4.8 3.8742 
-1.1 -4.8 3.8826 
-1.0 -4.8 3.8817 
-0.9000000000000004 -4.8 3.8629 
-0.8000000000000003 -4.8 3.8872 
-0.7000000000000002 -4.8 3.8875 
-0.6000000000000001 -4.8 3.8996 
-0.5 -4.8 3.8713 
-0.40000000000000036 -4.8 3.8747 
-0.30000000000000027 -4.8 3.8898 
-0.20000000000000018 -4.8 3.8849 
-0.10000000000000009 -4.8 3.8882 
0.0 -4.8 3.8812 
0.09999999999999964 -4.8 3.8911 
0.19999999999999973 -4.8 3.8816 
0.2999999999999998 -4.8 3.8694 
0.3999999999999999 -4.8 3.8756 
0.5 -4.8 3.9019 
0.5999999999999996 -4.8 3.8764 
0.6999999999999997 -4.8 3.8879 
0.7999999999999998 -4.8 3.8866 
0.8999999999999995 -4.8 3.8772 
1.0 -4.8 3.8970 
1.0999999999999996 -4.8 3.9106 
1.2000000000000002 -4.8 3.8874 
1.2999999999999998 -4.8 3.8908 
1.3999999999999995 -4.8 3.8905 
1.5 -4.8 3.8983 
1.5999999999999996 -4.8 3.9000 
1.7000000000000002 -4.8 3.8915 
1.7999999999999998 -4.8 3.8899 
1.8999999999999995 -4.8 3.8791 
2.0 -4.8 3.8919 
2.0999999999999996 -4.8 3.8804 
2.2 -4.8 3.8888 
2.3 -4.8 3.8812 
2.399999 -4.8 3.8917 
2.5 -4.8 3.8979 
2.5999999999999996 -4.8 3.8834 
2.7 -4.8 3.8737 
2.8 -4.8 3.8857 
2.899999 -4.8 3.8890 
3.0 -4.8 3.8860 
3.0999999999999996 -4.8 3.9000 
3.2 -4.8 3.9062 
3.3 -4.8 3.9023 
3.399999 -4.8 3.8948 
3.5 -4.8 3.8999 
3.5999999999999996 -4.8 3.8962 
3.7 -4.8 3.8998 
3.8 -4.8 3.8943 
3.899999 -4.8 3.9038 
4.0 -4.8 3.8925 
4.1 -4.8 3.8893 
4.2 -4.8 3.8939 
4.3 -4.8 3.9011 
4.399999 -4.8 3.8947 
4.5 -4.8 3.8949 
4.6 -4.8 3.8964 
4.7 -4.8 3.9072 
4.8 -4.8 3.8971 
4.899999 -4.8 3.8903 
4.999999999999999 -4.8 3.8966 
5.1000000000000005 -4.8 3.8938 
5.2 -4.8 3.8918 
5.3 -4.8 3.8887 
5.399999 -4.8 3.8931 
5.499999999999999 -4.8 3.9009 
5.6000000000000005 -4.8 3.9042 
5.7 -4.8 3.8912 
5.8 -4.8 3.8966 
5.899999 -4.8 3.9014 
5.999999999999999 -4.8 3.9033 
6.1000000000000005 -4.8 3.8878 
6.2 -4.8 3.8954 
6.3 -4.8 3.8837 
6.399999 -4.8 3.8851 
6.499999999999999 -4.8 3.8951 
6.6000000000000005 -4.8 3.8961 
6.7 -4.8 3.9005 
6.8 -4.8 3.9075 
6.899999 -4.8 3.8992 
6.999999999999999 -4.8 3.9050 
7.1000000000000005 -4.8 3.8984 
7.2 -4.8 3.8957 
7.3 -4.8 3.8898 
7.399999 -4.8 3.9099 
7.499999999999999 -4.8 3.8958 
7.6000000000000005 -4.8 3.8910 
7.7 -4.8 3.8956 
7.8 -4.8 3.8907 
7.899999 -4.8 3.9052 
7.999999999999999 -4.8 3.8995 
8.100000000000001 -4.8 3.8970 
8.2 -4.8 3.8915 
8.3 -4.8 3.8969 
8.399999000000001 -4.8 3.9120 
8.5 -4.8 3.9039 
8.600000000000001 -4.8 3.9122 
8.7 -4.8 3.8996 
8.8 -4.8 3.8960 
8.899999000000001 -4.8 3.9072 
9.0 -4.8 3.9097 
9.100000000000001 -4.8 3.9083 
9.2 -4.8 3.8921 
9.3 -4.8 3.9055 
9.399999000000001 -4.8 3.8929 
9.5 -4.8 3.8986 
9.600000000000001 -4.8 3.9093 
9.7 -4.8 3.9016 
9.8 -4.8 3.9018 
9.899999000000001 -4.8 3.9016 
10.0 -4.8 3.8958 
10.100000000000001 -4.8 3.8837 
10.200001 -4.8 3.8820 
10.299999 -4.8 3.8988 
10.399999000000001 -4.8 3.9012 
10.5 -4.8 3.8933 
10.600000000000001 -4.8 3.8864 
10.700001 -4.8 3.8793 
10.799999 -4.8 3.8885 
10.899999000000001 -4.8 3.8877 
11.0 -4.8 3.8700 
11.100000000000001 -4.8 3.8929 
11.200001 -4.8 3.8956 
11.299999 -4.8 3.8828 
11.399999000000001 -4.8 3.8843 
11.5 -4.8 3.8951 
11.600000000000001 -4.8 3.8781 
11.700001 -4.8 3.8914 
11.799999 -4.8 3.8703 
11.899999000000001 -4.8 3.8821 
12.0 -4.8 3.9066 
12.100000000000001 -4.8 3.8721 
12.200001 -4.8 3.8944 
12.299999 -4.8 3.8765 
12.399999000000001 -4.8 3.8827 
12.5 -4.8 3.8981 
12.600000000000001 -4.8 3.8940 
12.700001 -4.8 3.8898 
12.799999 -4.8 3.8822 
12.900000000000002 -4.8 3.8659 
13.000001000000001 -4.8 3.8955 
13.100001000000002 -4.8 3.8714 
13.200002000000001 -4.8 3.8907 
13.3 -4.8 3.8725 
13.400000000000002 -4.8 3.8794 
13.500001000000001 -4.8 3.8769 
13.600001000000002 -4.8 3.8891 
13.700002000000001 -4.8 3.8783 
13.8 -4.8 3.8766 
13.900000000000002 -4.8 3.8980 
14.000001000000001 -4.8 3.8862 
14.100001000000002 -4.8 3.8802 
14.200002000000001 -4.8 3.8705 
14.3 -4.8 3.9130 
14.400000000000002 -4.8 3.8802 
14.500001000000001 -4.8 3.8622 
14.600001000000002 -4.8 3.8655 
14.700002000000001 -4.8 3.8752 
14.8 -4.8 3.8825 
14.900000000000002 -4.8 3.9346 
15.000001000000001 -4.8 3.8625 
15.100001000000002 -4.8 3.8682 
15.200002000000001 -4.8 3.8983 
15.3 -4.8 3.8700 
15.400000000000002 -4.8 3.8840 
15.500001000000001 -4.8 3.8482 
15.600001000000002 -4.8 3.8656 
15.700002000000001 -4.8 3.8410 
15.8 -4.8 3.8256 
15.900000000000002 -4.8 3.8271 
16.000001 -4.8 3.8180 
16.100001000000002 -4.8 3.8447 
16.200002 -4.8 3.8012 
16.3 -4.8 nan 
16.400000000000002 -4.8 nan 
16.500001 -4.8 nan 
16.600001000000002 -4.8 nan 
16.700002 -4.8 nan 
16.8 -4.8 nan 
16.900000000000002 -4.8 nan 
17.000001 -4.8 nan 
17.100001000000002 -4.8 nan 
17.200002 -4.8 nan 
17.3 -4.8 nan 
17.400000000000002 -4.8 nan 
17.500001 -4.8 nan 
17.600001000000002 -4.8 nan 
17.700002 -4.8 nan 
17.8 -4.8 nan 
17.900000000000002 -4.8 nan 
18.000001 -4.8 nan 
18.100001000000002 -4.8 nan 
18.200002 -4.8 nan 
18.3 -4.8 nan 
18.400000000000002 -4.8 nan 
18.500001 -4.8 nan 
18.600001000000002 -4.8 nan 
18.700002 -4.8 nan 
18.8 -4.8 nan 
18.900000000000002 -4.8 nan 
19.000001 -4.8 nan 
19.100001000000002 -4.8 nan 
19.200002 -4.8 nan 
-6.0 -4.7 nan 
-5.9 -4.7 nan 
-5.800000000000001 -4.7 nan 
-5.7 -4.7 nan 
-5.6 -4.7 nan 
-5.5 -4.7 nan 
-5.4 -4.7 nan 
-5.300000000000001 -4.7 nan 
-5.2 -4.7 nan 
-5.1 -4.7 nan 
-5.0 -4.7 nan 
-4.9 -4.7 nan 
-4.800000000000001 -4.7 nan 
-4.7 -4.7 nan 
-4.6 -4.7 nan 
-4.5 -4.7 nan 
-4.4 -4.7 nan 
-4.300000000000001 -4.7 nan 
-4.2 -4.7 nan 
-4.1000000000000005 -4.7 nan 
-4.0 -4.7 nan 
-3.9000000000000004 -4.7 nan 
-3.8000000000000003 -4.7 nan 
-3.7 -4.7 nan 
-3.6 -4.7 nan 
-3.5 -4.7 nan 
-3.4000000000000004 -4.7 nan 
-3.3000000000000003 -4.7 nan 
-3.2 -4.7 nan 
-3.1 -4.7 nan 
-3.0 -4.7 3.8654 
-2.9000000000000004 -4.7 3.8568 
-2.8000000000000003 -4.7 3.9276 
-2.7 -4.7 3.8772 
-2.6 -4.7 3.8628 
-2.5 -4.7 3.8777 
-2.4000000000000004 -4.7 3.8964 
-2.3000000000000003 -4.7 3.9110 
-2.2 -4.7 3.9103 
-2.1 -4.7 3.8842 
-2.0 -4.7 3.8980 
-1.9000000000000001 -4.7 3.8676 
-1.8000000000000003 -4.7 3.8447 
-1.7000000000000002 -4.7 3.8776 
-1.6 -4.7 3.8910 
-1.5000000000000002 -4.7 3.8815 
-1.4000000000000001 -4.7 3.8829 
-1.3000000000000003 -4.7 3.8559 
-1.2000000000000002 -4.7 3.8896 
-1.1 -4.7 3.8681 
-1.0 -4.7 3.8995 
-0.9000000000000004 -4.7 3.8807 
-0.8000000000000003 -4.7 3.8685 
-0.7000000000000002 -4.7 3.8729 
-0.6000000000000001 -4.7 3.8801 
-0.5 -4.7 3.8882 
-0.40000000000000036 -4.7 3.8849 
-0.30000000000000027 -4.7 3.8998 
-0.20000000000000018 -4.7 3.8685 
-0.10000000000000009 -4.7 3.8670 
0.0 -4.7 3.8817 
0.09999999999999964 -4.7 3.8874 
0.19999999999999973 -4.7 3.9015 
0.2999999999999998 -4.7 3.8724 
0.3999999999999999 -4.7 3.8879 
0.5 -4.7 3.9166 
0.5999999999999996 -4.7 3.8976 
0.6999999999999997 -4.7 3.8881 
0.7999999999999998 -4.7 3.8644 
0.8999999999999995 -4.7 3.9140 
1.0 -4.7 3.8980 
1.0999999999999996 -4.7 3.8805 
1.2000000000000002 -4.7 3.8851 
1.2999999999999998 -4.7 3.8865 
1.3999999999999995 -4.7 3.9004 
1.5 -4.7 3.8812 
1.5999999999999996 -4.7 3.8813 
1.7000000000000002 -4.7 3.8945 
1.7999999999999998 -4.7 3.8846 
1.8999999999999995 -4.7 3.8951 
2.0 -4.7 3.8923 
2.0999999999999996 -4.7 3.9032 
2.2 -4.7 3.8963 
2.3 -4.7 3.8969 
2.399999 -4.7 3.8981 
2.5 -4.7 3.8916 
2.5999999999999996 -4.7 3.9050 
2.7 -4.7 3.8822 
2.8 -4.7 3.8989 
2.899999 -4.7 3.8948 
3.0 -4.7 3.8953 
3.0999999999999996 -4.7 3.8920 
3.2 -4.7 3.8959 
3.3 -4.7 3.8924 
3.399999 -4.7 3.8901 
3.5 -4.7 3.8875 
3.5999999999999996 -4.7 3.9000 
3.7 -4.7 3.8938 
3.8 -4.7 3.8921 
3.899999 -4.7 3.8904 
4.0 -4.7 3.8969 
4.1 -4.7 3.9014 
4.2 -4.7 3.9010 
4.3 -4.7 3.9044 
4.399999 -4.7 3.8949 
4.5 -4.7 3.8943 
4.6 -4.7 3.8843 
4.7 -4.7 3.8989 
4.8 -4.7 3.8922 
4.899999 -4.7 3.8993 
4.999999999999999 -4.7 3.8947 
5.1000000000000005 -4.7 3.8871 
5.2 -4.7 3.8994 
5.3 -4.7 3.8966 
5.399999 -4.7 3.8970 
5.499999999999999 -4.7 3.8945 
5.6000000000000005 -4.7 3.8966 
5.7 -4.7 3.8887 
5.8 -4.7 3.8982 
5.899999 -4.7 3.8946 
5.999999999999999 -4.7 3.8946 
6.1000000000000005 -4.7 3.8913 
6.2 -4.7 3.9016 
6.3 -4.7 3.9028 
6.399999 -4.7 3.8974 
6.499999999999999 -4.7 3.8945 
6.6000000000000005 -4.7 3.8935 
6.7 -4.7 3.9065 
6.8 -4.7 3.8845 
6.899999 -4.7 3.8993 
6.999999999999999 -4.7 3.8991 
7.1000000000000005 -4.7 3.8967 
7.2 -4.7 3.9037 
7.3 -4.7 3.8913 
7.399999 -4.7 3.8953 
7.499999999999999 -4.7 3.8931 
7.6000000000000005 -4.7 3.8999 
7.7 -4.7 3.8943 
7.8 -4.7 3.8976 
7.899999 -4.7 3.8873 
7.999999999999999 -4.7 3.8930 
8.100000000000001 -4.7 3.9031 
8.2 -4.7 3.8951 
8.3 -4.7 3.9040 
8.399999000000001 -4.7 3.8868 
8.5 -4.7 3.8951 
8.600000000000001 -4.7 3.9008 
8.7 -4.7 3.8931 
8.8 -4.7 3.8978 
8.899999000000001 -4.7 3.9058 
9.0 -4.7 3.9005 
9.100000000000001 -4.7 3.8970 
9.2 -4.7 3.8921 
9.3 -4.7 3.8964 
9.399999000000001 -4.7 3.8993 
9.5 -4.7 3.9033 
9.600000000000001 -4.7 3.9088 
9.7 -4.7 3.8964 
9.8 -4.7 3.8983 
9.899999000000001 -4.7 3.9083 
10.0 -4.7 3.9008 
10.100000000000001 -4.7 3.8972 
10.200001 -4.7 3.9032 
10.299999 -4.7 3.9091 
10.399999000000001 -4.7 3.8950 
10.5 -4.7 3.8962 
10.600000000000001 -4.7 3.8932 
10.700001 -4.7 3.9042 
10.799999 -4.7 3.8955 
10.899999000000001 -4.7 3.8867 
11.0 -4.7 3.8861 
11.100000000000001 -4.7 3.8857 
11.200001 -4.7 3.8913 
11.299999 -4.7 3.8996 
11.399999000000001 -4.7 3.8801 
11.5 -4.7 3.8764 
11.600000000000001 -4.7 3.8867 
11.700001 -4.7 3.8773 
11.799999 -4.7 3.8751 
11.899999000000001 -4.7 3.8759 
12.0 -4.7 3.8670 
12.100000000000001 -4.7 3.8865 
12.200001 -4.7 3.8930 
12.299999 -4.7 3.8860 
12.399999000000001 -4.7 3.8953 
12.5 -4.7 3.8747 
12.600000000000001 -4.7 3.8865 
12.700001 -4.7 3.8841 
12.799999 -4.7 3.8731 
12.900000000000002 -4.7 3.9087 
13.000001000000001 -4.7 3.8778 
13.100001000000002 -4.7 3.8718 
13.200002000000001 -4.7 3.9054 
13.3 -4.7 3.8708 
13.400000000000002 -4.7 3.8671 
13.500001000000001 -4.7 3.9060 
13.600001000000002 -4.7 3.9005 
13.700002000000001 -4.7 3.8674 
13.8 -4.7 3.9013 
13.900000000000002 -4.7 3.8841 
14.000001000000001 -4.7 3.9058 
14.100001000000002 -4.7 3.8846 
14.200002000000001 -4.7 3.8626 
14.3 -4.7 3.8831 
14.400000000000002 -4.7 3.8948 
14.500001000000001 -4.7 3.8820 
14.600001000000002 -4.7 3.9011 
14.700002000000001 -4.7 3.9203 
14.8 -4.7 3.9017 
14.900000000000002 -4.7 3.9047 
15.000001000000001 -4.7 3.9162 
15.100001000000002 -4.7 3.9074 
15.200002000000001 -4.7 3.8944 
15.3 -4.7 3.8719 
15.400000000000002 -4.7 3.8750 
15.500001000000001 -4.7 3.8798 
15.600001000000002 -4.7 3.8896 
15.700002000000001 -4.7 3.8990 
15.8 -4.7 3.8936 
15.900000000000002 -4.7 3.9079 
16.000001 -4.7 3.8772 
16.100001000000002 -4.7 3.7549 
16.200002 -4.7 3.8699 
16.3 -4.7 nan 
16.400000000000002 -4.7 nan 
16.500001 -4.7 nan 
16.600001000000002 -4.7 nan 
16.700002 -4.7 nan 
16.8 -4.7 nan 
16.900000000000002 -4.7 nan 
17.000001 -4.7 nan 
17.100001000000002 -4.7 nan 
17.200002 -4.7 nan 
17.3 -4.7 nan 
17.400000000000002 -4.7 nan 
17.500001 -4.7 nan 
17.600001000000002 -4.7 nan 
17.700002 -4.7 nan 
17.8 -4.7 nan 
17.900000000000002 -4.7 nan 
18.000001 -4.7 nan 
18.100001000000002 -4.7 nan 
18.200002 -4.7 nan 
18.3 -4.7 nan 
18.400000000000002 -4.7 nan 
18.500001 -4.7 nan 
18.600001000000002 -4.7 nan 
18.700002 -4.7 nan 
18.8 -4.7 nan 
18.900000000000002 -4.7 nan 
19.000001 -4.7 nan 
19.100001000000002 -4.7 nan 
19.200002 -4.7 nan 
-6.0 -4.6 nan 
-5.9 -4.6 nan 
-5.800000000000001 -4.6 nan 
-5.7 -4.6 nan 
-5.6 -4.6 nan 
-5.5 -4.6 nan 
-5.4 -4.6 nan 
-5.300000000000001 -4.6 nan 
-5.2 -4.6 nan 
-5.1 -4.6 nan 
-5.0 -4.6 nan 
-4.9 -4.6 nan 
-4.800000000000001 -4.6 nan 
-4.7 -4.6 nan 
-4.6 -4.6 nan 
-4.5 -4.6 nan 
-4.4 -4.6 nan 
-4.300000000000001 -4.6 nan 
-4.2 -4.6 nan 
-4.1000000000000005 -4.6 nan 
-4.0 -4.6 nan 
-3.9000000000000004 -4.6 nan 
-3.8000000000000003 -4.6 nan 
-3.7 -4.6 nan 
-3.6 -4.6 nan 
-3.5 -4.6 nan 
-3.4000000000000004 -4.6 nan 
-3.3000000000000003 -4.6 nan 
-3.2 -4.6 nan 
-3.1 -4.6 nan 
-3.0 -4.6 3.8634 
-2.9000000000000004 -4.6 3.8656 
-2.8000000000000003 -4.6 3.9114 
-2.7 -4.6 3.8907 
-2.6 -4.6 3.9121 
-2.5 -4.6 3.8929 
-2.4000000000000004 -4.6 3.8891 
-2.3000000000000003 -4.6 3.8783 
-2.2 -4.6 3.8846 
-2.1 -4.6 3.9115 
-2.0 -4.6 3.9051 
-1.9000000000000001 -4.6 3.8852 
-1.8000000000000003 -4.6 3.8934 
-1.7000000000000002 -4.6 3.8920 
-1.6 -4.6 3.8645 
-1.5000000000000002 -4.6 3.9121 
-1.4000000000000001 -4.6 3.8689 
-1.3000000000000003 -4.6 3.8824 
-1.2000000000000002 -4.6 3.8888 
-1.1 -4.6 3.8950 
-1.0 -4.6 3.8681 
-0.9000000000000004 -4.6 3.8956 
-0.8000000000000003 -4.6 3.8724 
-0.7000000000000002 -4.6 3.8795 
-0.6000000000000001 -4.6 3.9142 
-0.5 -4.6 3.8885 
-0.40000000000000036 -4.6 3.8736 
-0.30000000000000027 -4.6 3.8928 
-0.20000000000000018 -4.6 3.9017 
-0.10000000000000009 -4.6 3.8884 
0.0 -4.6 3.9000 
0.09999999999999964 -4.6 3.8991 
0.19999999999999973 -4.6 3.8892 
0.2999999999999998 -4.6 3.9016 
0.3999999999999999 -4.6 3.8596 
0.5 -4.6 3.8805 
0.5999999999999996 -4.6 3.8806 
0.6999999999999997 -4.6 3.8938 
0.7999999999999998 -4.6 3.8907 
0.8999999999999995 -4.6 3.9056 
1.0 -4.6 3.8990 
1.0999999999999996 -4.6 3.8896 
1.2000000000000002 -4.6 3.8872 
1.2999999999999998 -4.6 3.8949 
1.3999999999999995 -4.6 3.8781 
1.5 -4.6 3.8956 
1.5999999999999996 -4.6 3.8978 
1.7000000000000002 -4.6 3.8934 
1.7999999999999998 -4.6 3.9132 
1.8999999999999995 -4.6 3.8898 
2.0 -4.6 3.8965 
2.0999999999999996 -4.6 3.8905 
2.2 -4.6 3.8883 
2.3 -4.6 3.8896 
2.399999 -4.6 3.8875 
2.5 -4.6 3.8893 
2.5999999999999996 -4.6 3.9004 
2.7 -4.6 3.8937 
2.8 -4.6 3.8923 
2.899999 -4.6 3.8906 
3.0 -4.6 3.9040 
3.0999999999999996 -4.6 3.9020 
3.2 -4.6 3.8994 
3.3 -4.6 3.9001 
3.399999 -4.6 3.8990 
3.5 -4.6 3.8971 
3.5999999999999996 -4.6 3.8995 
3.7 -4.6 3.8909 
3.8 -4.6 3.8898 
3.899999 -4.6 3.8950 
4.0 -4.6 3.9037 
4.1 -4.6 3.9008 
4.2 -4.6 3.8947 
4.3 -4.6 3.8842 
4.399999 -4.6 3.9004 
4.5 -4.6 3.8902 
4.6 -4.6 3.8936 
4.7 -4.6 3.8972 
4.8 -4.6 3.8950 
4.899999 -4.6 3.8932 
4.999999999999999 -4.6 3.8981 
5.1000000000000005 -4.6 3.9027 
5.2 -4.6 3.8995 
5.3 -4.6 3.8953 
5.399999 -4.6 3.8950 
5.499999999999999 -4.6 3.8831 
5.6000000000000005 -4.6 3.8916 
5.7 -4.6 3.8915 
5.8 -4.6 3.8988 
5.899999 -4.6 3.8978 
5.999999999999999 -4.6 3.9106 
6.1000000000000005 -4.6 3.8957 
6.2 -4.6 3.8962 
6.3 -4.6 3.8812 
6.399999 -4.6 3.8971 
6.499999999999999 -4.6 3.8837 
6.6000000000000005 -4.6 3.8834 
6.7 -4.6 3.8935 
6.8 -4.6 3.8970 
6.899999 -4.6 3.8936 
6.999999999999999 -4.6 3.8888 
7.1000000000000005 -4.6 3.8962 
7.2 -4.6 3.8905 
7.3 -4.6 3.8913 
7.399999 -4.6 3.8978 
7.499999999999999 -4.6 3.8932 
7.6000000000000005 -4.6 3.8845 
7.7 -4.6 3.9063 
7.8 -4.6 3.8984 
7.899999 -4.6 3.8907 
7.999999999999999 -4.6 3.8953 
8.100000000000001 -4.6 3.8953 
8.2 -4.6 3.9001 
8.3 -4.6 3.8982 
8.399999000000001 -4.6 3.8925 
8.5 -4.6 3.8903 
8.600000000000001 -4.6 3.8938 
8.7 -4.6 3.9094 
8.8 -4.6 3.9087 
8.899999000000001 -4.6 3.8904 
9.0 -4.6 3.8878 
9.100000000000001 -4.6 3.9100 
9.2 -4.6 3.9020 
9.3 -4.6 3.8929 
9.399999000000001 -4.6 3.9058 
9.5 -4.6 3.9050 
9.600000000000001 -4.6 3.8972 
9.7 -4.6 3.9030 
9.8 -4.6 3.9024 
9.899999000000001 -4.6 3.9037 
10.0 -4.6 3.8964 
10.100000000000001 -4.6 3.9032 
10.200001 -4.6 3.8978 
10.299999 -4.6 3.8956 
10.399999000000001 -4.6 3.8951 
10.5 -4.6 3.8954 
10.600000000000001 -4.6 3.8941 
10.700001 -4.6 3.8859 
10.799999 -4.6 3.8893 
10.899999000000001 -4.6 3.8923 
11.0 -4.6 3.8985 
11.100000000000001 -4.6 3.8883 
11.200001 -4.6 3.8855 
11.299999 -4.6 3.8961 
11.399999000000001 -4.6 3.8948 
11.5 -4.6 3.8877 
11.600000000000001 -4.6 3.8829 
11.700001 -4.6 3.8910 
11.799999 -4.6 3.8876 
11.899999000000001 -4.6 3.8701 
12.0 -4.6 3.8755 
12.100000000000001 -4.6 3.8836 
12.200001 -4.6 3.8729 
12.299999 -4.6 3.8747 
12.399999000000001 -4.6 3.8889 
12.5 -4.6 3.8857 
12.600000000000001 -4.6 3.8764 
12.700001 -4.6 3.8879 
12.799999 -4.6 3.9014 
12.900000000000002 -4.6 3.8970 
13.000001000000001 -4.6 3.8710 
13.100001000000002 -4.6 3.8858 
13.200002000000001 -4.6 3.8896 
13.3 -4.6 3.8794 
13.400000000000002 -4.6 3.9024 
13.500001000000001 -4.6 3.8954 
13.600001000000002 -4.6 3.8812 
13.700002000000001 -4.6 3.9015 
13.8 -4.6 3.8758 
13.900000000000002 -4.6 3.8918 
14.000001000000001 -4.6 3.8863 
14.100001000000002 -4.6 3.8765 
14.200002000000001 -4.6 3.8810 
14.3 -4.6 3.9208 
14.400000000000002 -4.6 3.8628 
14.500001000000001 -4.6 3.8692 
14.600001000000002 -4.6 3.8958 
14.700002000000001 -4.6 3.8824 
14.8 -4.6 3.8654 
14.900000000000002 -4.6 3.8780 
15.000001000000001 -4.6 3.8729 
15.100001000000002 -4.6 3.8930 
15.200002000000001 -4.6 3.8931 
15.3 -4.6 3.8718 
15.400000000000002 -4.6 3.8981 
15.500001000000001 -4.6 3.8808 
15.600001000000002 -4.6 3.8892 
15.700002000000001 -4.6 3.8963 
15.8 -4.6 3.8597 
15.900000000000002 -4.6 3.8806 
16.000001 -4.6 3.9298 
16.100001000000002 -4.6 3.8728 
16.200002 -4.6 3.8613 
16.3 -4.6 3.8666 
16.400000000000002 -4.6 nan 
16.500001 -4.6 nan 
16.600001000000002 -4.6 nan 
16.700002 -4.6 nan 
16.8 -4.6 nan 
16.900000000000002 -4.6 nan 
17.000001 -4.6 nan 
17.100001000000002 -4.6 nan 
17.200002 -4.6 nan 
17.3 -4.6 nan 
17.400000000000002 -4.6 nan 
17.500001 -4.6 nan 
17.600001000000002 -4.6 nan 
17.700002 -4.6 nan 
17.8 -4.6 nan 
17.900000000000002 -4.6 nan 
18.000001 -4.6 nan 
18.100001000000002 -4.6 nan 
18.200002 -4.6 nan 
18.3 -4.6 nan 
18.400000000000002 -4.6 nan 
18.500001 -4.6 nan 
18.600001000000002 -4.6 nan 
18.700002 -4.6 nan 
18.8 -4.6 nan 
18.900000000000002 -4.6 nan 
19.000001 -4.6 nan 
19.100001000000002 -4.6 nan 
19.200002 -4.6 nan 
-6.0 -4.5 nan 
-5.9 -4.5 nan 
-5.800000000000001 -4.5 nan 
-5.7 -4.5 nan 
-5.6 -4.5 nan 
-5.5 -4.5 nan 
-5.4 -4.5 nan 
-5.300000000000001 -4.5 nan 
-5.2 -4.5 nan 
-5.1 -4.5 nan 
-5.0 -4.5 nan 
-4.9 -4.5 nan 
-4.800000000000001 -4.5 nan 
-4.7 -4.5 nan 
-4.6 -4.5 nan 
-4.5 -4.5 nan 
-4.4 -4.5 nan 
-4.300000000000001 -4.5 nan 
-4.2 -4.5 nan 
-4.1000000000000005 -4.5 nan 
-4.0 -4.5 nan 
-3.9000000000000004 -4.5 nan 
-3.8000000000000003 -4.5 nan 
-3.7 -4.5 nan 
-3.6 -4.5 nan 
-3.5 -4.5 nan 
-3.4000000000000004 -4.5 nan 
-3.3000000000000003 -4.5 nan 
-3.2 -4.5 nan 
-3.1 -4.5 3.8668 
-3.0 -4.5 3.9180 
-2.9000000000000004 -4.5 3.8639 
-2.8000000000000003 -4.5 3.8699 
-2.7 -4.5 3.9034 
-2.6 -4.5 3.9051 
-2.5 -4.5 3.8960 
-2.4000000000000004 -4.5 3.8808 
-2.3000000000000003 -4.5 3.8880 
-2.2 -4.5 3.9040 
-2.1 -4.5 3.8748 
-2.0 -4.5 3.8556 
-1.9000000000000001 -4.5 3.8452 
-1.8000000000000003 -4.5 3.8702 
-1.7000000000000002 -4.5 3.9018 
-1.6 -4.5 3.8732 
-1.5000000000000002 -4.5 3.8522 
-1.4000000000000001 -4.5 3.8593 
-1.3000000000000003 -4.5 3.8613 
-1.2000000000000002 -4.5 3.8535 
-1.1 -4.5 3.8726 
-1.0 -4.5 3.8602 
-0.9000000000000004 -4.5 3.8751 
-0.8000000000000003 -4.5 3.8718 
-0.7000000000000002 -4.5 3.8832 
-0.6000000000000001 -4.5 3.8780 
-0.5 -4.5 3.8964 
-0.40000000000000036 -4.5 3.9028 
-0.30000000000000027 -4.5 3.8774 
-0.20000000000000018 -4.5 3.8811 
-0.10000000000000009 -4.5 3.8820 
0.0 -4.5 3.8532 
0.09999999999999964 -4.5 3.8705 
0.19999999999999973 -4.5 3.8930 
0.2999999999999998 -4.5 3.8635 
0.3999999999999999 -4.5 3.8668 
0.5 -4.5 3.9069 
0.5999999999999996 -4.5 3.8774 
0.6999999999999997 -4.5 3.8851 
0.7999999999999998 -4.5 3.9021 
0.8999999999999995 -4.5 3.8697 
1.0 -4.5 3.8874 
1.0999999999999996 -4.5 3.8854 
1.2000000000000002 -4.5 3.8911 
1.2999999999999998 -4.5 3.8811 
1.3999999999999995 -4.5 3.8924 
1.5 -4.5 3.8914 
1.5999999999999996 -4.5 3.8969 
1.7000000000000002 -4.5 3.8911 
1.7999999999999998 -4.5 3.8808 
1.8999999999999995 -4.5 3.9042 
2.0 -4.5 3.9018 
2.0999999999999996 -4.5 3.9059 
2.2 -4.5 3.8867 
2.3 -4.5 3.8792 
2.399999 -4.5 3.8861 
2.5 -4.5 3.8918 
2.5999999999999996 -4.5 3.9053 
2.7 -4.5 3.8957 
2.8 -4.5 3.8919 
2.899999 -4.5 3.8975 
3.0 -4.5 3.9054 
3.0999999999999996 -4.5 3.8848 
3.2 -4.5 3.8992 
3.3 -4.5 3.9085 
3.399999 -4.5 3.8958 
3.5 -4.5 3.9019 
3.5999999999999996 -4.5 3.8895 
3.7 -4.5 3.8895 
3.8 -4.5 3.9080 
3.899999 -4.5 3.9010 
4.0 -4.5 3.8977 
4.1 -4.5 3.9043 
4.2 -4.5 3.8943 
4.3 -4.5 3.8932 
4.399999 -4.5 3.8924 
4.5 -4.5 3.8882 
4.6 -4.5 3.9020 
4.7 -4.5 3.8957 
4.8 -4.5 3.9035 
4.899999 -4.5 3.8916 
4.999999999999999 -4.5 3.8883 
5.1000000000000005 -4.5 3.9025 
5.2 -4.5 3.8879 
5.3 -4.5 3.8930 
5.399999 -4.5 3.8837 
5.499999999999999 -4.5 3.8885 
5.6000000000000005 -4.5 3.8958 
5.7 -4.5 3.8817 
5.8 -4.5 3.8884 
5.899999 -4.5 3.8948 
5.999999999999999 -4.5 3.8962 
6.1000000000000005 -4.5 3.8888 
6.2 -4.5 3.8956 
6.3 -4.5 3.8937 
6.399999 -4.5 3.8948 
6.499999999999999 -4.5 3.8884 
6.6000000000000005 -4.5 3.8927 
6.7 -4.5 3.8908 
6.8 -4.5 3.8790 
6.899999 -4.5 3.8908 
6.999999999999999 -4.5 3.8924 
7.1000000000000005 -4.5 3.8833 
7.2 -4.5 3.8906 
7.3 -4.5 3.8974 
7.399999 -4.5 3.8859 
7.499999999999999 -4.5 3.9044 
7.6000000000000005 -4.5 3.8997 
7.7 -4.5 3.8891 
7.8 -4.5 3.8868 
7.899999 -4.5 3.9058 
7.999999999999999 -4.5 3.8993 
8.100000000000001 -4.5 3.8948 
8.2 -4.5 3.8949 
8.3 -4.5 3.8968 
8.399999000000001 -4.5 3.8976 
8.5 -4.5 3.8907 
8.600000000000001 -4.5 3.8918 
8.7 -4.5 3.9000 
8.8 -4.5 3.9051 
8.899999000000001 -4.5 3.8978 
9.0 -4.5 3.8954 
9.100000000000001 -4.5 3.8892 
9.2 -4.5 3.8954 
9.3 -4.5 3.8948 
9.399999000000001 -4.5 3.8967 
9.5 -4.5 3.8923 
9.600000000000001 -4.5 3.8912 
9.7 -4.5 3.9016 
9.8 -4.5 3.8977 
9.899999000000001 -4.5 3.8892 
10.0 -4.5 3.9053 
10.100000000000001 -4.5 3.8933 
10.200001 -4.5 3.8947 
10.299999 -4.5 3.9098 
10.399999000000001 -4.5 3.8958 
10.5 -4.5 3.8937 
10.600000000000001 -4.5 3.8780 
10.700001 -4.5 3.9008 
10.799999 -4.5 3.8911 
10.899999000000001 -4.5 3.8933 
11.0 -4.5 3.8930 
11.100000000000001 -4.5 3.8777 
11.200001 -4.5 3.8741 
11.299999 -4.5 3.8856 
11.399999000000001 -4.5 3.8964 
11.5 -4.5 3.8889 
11.600000000000001 -4.5 3.8778 
11.700001 -4.5 3.8872 
11.799999 -4.5 3.8855 
11.899999000000001 -4.5 3.8780 
12.0 -4.5 3.8990 
12.100000000000001 -4.5 3.8941 
12.200001 -4.5 3.8982 
12.299999 -4.5 3.9010 
12.399999000000001 -4.5 3.8942 
12.5 -4.5 3.8897 
12.600000000000001 -4.5 3.8898 
12.700001 -4.5 3.8869 
12.799999 -4.5 3.8909 
12.900000000000002 -4.5 3.8986 
13.000001000000001 -4.5 3.8735 
13.100001000000002 -4.5 3.8755 
13.200002000000001 -4.5 3.8962 
13.3 -4.5 3.8811 
13.400000000000002 -4.5 3.8983 
13.500001000000001 -4.5 3.8794 
13.600001000000002 -4.5 3.8730 
13.700002000000001 -4.5 3.8916 
13.8 -4.5 3.8978 
13.900000000000002 -4.5 3.9063 
14.000001000000001 -4.5 3.8745 
14.100001000000002 -4.5 3.8905 
14.200002000000001 -4.5 3.9086 
14.3 -4.5 3.8942 
14.400000000000002 -4.5 3.8865 
14.500001000000001 -4.5 3.9042 
14.600001000000002 -4.5 3.9297 
14.700002000000001 -4.5 3.8964 
14.8 -4.5 3.9195 
14.900000000000002 -4.5 3.8827 
15.000001000000001 -4.5 3.9022 
15.100001000000002 -4.5 3.8766 
15.200002000000001 -4.5 3.8931 
15.3 -4.5 3.8710 
15.400000000000002 -4.5 3.8934 
15.500001000000001 -4.5 3.8768 
15.600001000000002 -4.5 3.8991 
15.700002000000001 -4.5 3.8655 
15.8 -4.5 3.8628 
15.900000000000002 -4.5 3.8116 
16.000001 -4.5 3.8781 
16.100001000000002 -4.5 3.9202 
16.200002 -4.5 3.8676 
16.3 -4.5 3.8684 
16.400000000000002 -4.5 3.9013 
16.500001 -4.5 nan 
16.600001000000002 -4.5 nan 
16.700002 -4.5 nan 
16.8 -4.5 nan 
16.900000000000002 -4.5 nan 
17.000001 -4.5 nan 
17.100001000000002 -4.5 nan 
17.200002 -4.5 nan 
17.3 -4.5 nan 
17.400000000000002 -4.5 nan 
17.500001 -4.5 nan 
17.600001000000002 -4.5 nan 
17.700002 -4.5 nan 
17.8 -4.5 nan 
17.900000000000002 -4.5 nan 
18.000001 -4.5 nan 
18.100001000000002 -4.5 nan 
18.200002 -4.5 nan 
18.3 -4.5 nan 
18.400000000000002 -4.5 nan 
18.500001 -4.5 nan 
18.600001000000002 -4.5 nan 
18.700002 -4.5 nan 
18.8 -4.5 nan 
18.900000000000002 -4.5 nan 
19.000001 -4.5 nan 
19.100001000000002 -4.5 nan 
19.200002 -4.5 nan 
-6.0 -4.4 nan 
-5.9 -4.4 nan 
-5.800000000000001 -4.4 nan 
-5.7 -4.4 nan 
-5.6 -4.4 nan 
-5.5 -4.4 nan 
-5.4 -4.4 nan 
-5.300000000000001 -4.4 nan 
-5.2 -4.4 nan 
-5.1 -4.4 nan 
-5.0 -4.4 nan 
-4.9 -4.4 nan 
-4.800000000000001 -4.4 nan 
-4.7 -4.4 nan 
-4.6 -4.4 nan 
-4.5 -4.4 nan 
-4.4 -4.4 nan 
-4.300000000000001 -4.4 nan 
-4.2 -4.4 nan 
-4.1000000000000005 -4.4 nan 
-4.0 -4.4 nan 
-3.9000000000000004 -4.4 nan 
-3.8000000000000003 -4.4 nan 
-3.7 -4.4 nan 
-3.6 -4.4 nan 
-3.5 -4.4 nan 
-3.4000000000000004 -4.4 nan 
-3.3000000000000003 -4.4 nan 
-3.2 -4.4 3.8810 
-3.1 -4.4 3.8924 
-3.0 -4.4 3.8565 
-2.9000000000000004 -4.4 3.8490 
-2.8000000000000003 -4.4 3.9074 
-2.7 -4.4 3.9201 
-2.6 -4.4 3.8427 
-2.5 -4.4 3.8680 
-2.4000000000000004 -4.4 3.8984 
-2.3000000000000003 -4.4 3.9088 
-2.2 -4.4 3.8744 
-2.1 -4.4 3.8973 
-2.0 -4.4 3.9143 
-1.9000000000000001 -4.4 3.8922 
-1.8000000000000003 -4.4 3.8754 
-1.7000000000000002 -4.4 3.8860 
-1.6 -4.4 3.8735 
-1.5000000000000002 -4.4 3.9155 
-1.4000000000000001 -4.4 3.8927 
-1.3000000000000003 -4.4 3.9049 
-1.2000000000000002 -4.4 3.9001 
-1.1 -4.4 3.8820 
-1.0 -4.4 3.9013 
-0.9000000000000004 -4.4 3.8829 
-0.8000000000000003 -4.4 3.8868 
-0.7000000000000002 -4.4 3.8964 
-0.6000000000000001 -4.4 3.9006 
-0.5 -4.4 3.8770 
-0.40000000000000036 -4.4 3.9132 
-0.30000000000000027 -4.4 3.8663 
-0.20000000000000018 -4.4 3.8791 
-0.10000000000000009 -4.4 3.8821 
0.0 -4.4 3.8946 
0.09999999999999964 -4.4 3.8916 
0.19999999999999973 -4.4 3.8851 
0.2999999999999998 -4.4 3.8866 
0.3999999999999999 -4.4 3.8733 
0.5 -4.4 3.8926 
0.5999999999999996 -4.4 3.8830 
0.6999999999999997 -4.4 3.8933 
0.7999999999999998 -4.4 3.8791 
0.8999999999999995 -4.4 3.8841 
1.0 -4.4 3.8734 
1.0999999999999996 -4.4 3.8917 
1.2000000000000002 -4.4 3.8974 
1.2999999999999998 -4.4 3.8946 
1.3999999999999995 -4.4 3.8878 
1.5 -4.4 3.8819 
1.5999999999999996 -4.4 3.8985 
1.7000000000000002 -4.4 3.8901 
1.7999999999999998 -4.4 3.8860 
1.8999999999999995 -4.4 3.9047 
2.0 -4.4 3.8921 
2.0999999999999996 -4.4 3.8854 
2.2 -4.4 3.8940 
2.3 -4.4 3.9031 
2.399999 -4.4 3.8754 
2.5 -4.4 3.8942 
2.5999999999999996 -4.4 3.9009 
2.7 -4.4 3.8966 
2.8 -4.4 3.8927 
2.899999 -4.4 3.8976 
3.0 -4.4 3.8880 
3.0999999999999996 -4.4 3.8881 
3.2 -4.4 3.9038 
3.3 -4.4 3.8950 
3.399999 -4.4 3.8909 
3.5 -4.4 3.9059 
3.5999999999999996 -4.4 3.9017 
3.7 -4.4 3.9044 
3.8 -4.4 3.9019 
3.899999 -4.4 3.8876 
4.0 -4.4 3.8868 
4.1 -4.4 3.8924 
4.2 -4.4 3.8944 
4.3 -4.4 3.8902 
4.399999 -4.4 3.8855 
4.5 -4.4 3.8950 
4.6 -4.4 3.8936 
4.7 -4.4 3.9001 
4.8 -4.4 3.8827 
4.899999 -4.4 3.9040 
4.999999999999999 -4.4 3.8866 
5.1000000000000005 -4.4 3.8884 
5.2 -4.4 3.9018 
5.3 -4.4 3.8874 
5.399999 -4.4 3.9023 
5.499999999999999 -4.4 3.9005 
5.6000000000000005 -4.4 3.8918 
5.7 -4.4 3.8910 
5.8 -4.4 3.8961 
5.899999 -4.4 3.8880 
5.999999999999999 -4.4 3.8883 
6.1000000000000005 -4.4 3.8876 
6.2 -4.4 3.8944 
6.3 -4.4 3.8948 
6.399999 -4.4 3.8921 
6.499999999999999 -4.4 3.8943 
6.6000000000000005 -4.4 3.8827 
6.7 -4.4 3.8945 
6.8 -4.4 3.8884 
6.899999 -4.4 3.8917 
6.999999999999999 -4.4 3.8980 
7.1000000000000005 -4.4 3.8877 
7.2 -4.4 3.9021 
7.3 -4.4 3.8949 
7.399999 -4.4 3.9017 
7.499999999999999 -4.4 3.9079 
7.6000000000000005 -4.4 3.9023 
7.7 -4.4 3.9080 
7.8 -4.4 3.8950 
7.899999 -4.4 3.8937 
7.999999999999999 -4.4 3.8883 
8.100000000000001 -4.4 3.9002 
8.2 -4.4 3.8984 
8.3 -4.4 3.9029 
8.399999000000001 -4.4 3.8900 
8.5 -4.4 3.8939 
8.600000000000001 -4.4 3.8957 
8.7 -4.4 3.8993 
8.8 -4.4 3.9050 
8.899999000000001 -4.4 3.8998 
9.0 -4.4 3.8966 
9.100000000000001 -4.4 3.8917 
9.2 -4.4 3.9139 
9.3 -4.4 3.8920 
9.399999000000001 -4.4 3.9018 
9.5 -4.4 3.9038 
9.600000000000001 -4.4 3.9037 
9.7 -4.4 3.8946 
9.8 -4.4 3.8998 
9.899999000000001 -4.4 3.9124 
10.0 -4.4 3.9054 
10.100000000000001 -4.4 3.9071 
10.200001 -4.4 3.9076 
10.299999 -4.4 3.8977 
10.399999000000001 -4.4 3.9063 
10.5 -4.4 3.8999 
10.600000000000001 -4.4 3.8977 
10.700001 -4.4 3.8831 
10.799999 -4.4 3.8930 
10.899999000000001 -4.4 3.8912 
11.0 -4.4 3.8914 
11.100000000000001 -4.4 3.9000 
11.200001 -4.4 3.8874 
11.299999 -4.4 3.8915 
11.399999000000001 -4.4 3.8608 
11.5 -4.4 3.8884 
11.600000000000001 -4.4 3.8816 
11.700001 -4.4 3.8719 
11.799999 -4.4 3.8842 
11.899999000000001 -4.4 3.8856 
12.0 -4.4 3.8843 
12.100000000000001 -4.4 3.8746 
12.200001 -4.4 3.8836 
12.299999 -4.4 3.8948 
12.399999000000001 -4.4 3.8876 
12.5 -4.4 3.8904 
12.600000000000001 -4.4 3.8897 
12.700001 -4.4 3.8904 
12.799999 -4.4 3.8844 
12.900000000000002 -4.4 3.9029 
13.000001000000001 -4.4 3.8775 
13.100001000000002 -4.4 3.8888 
13.200002000000001 -4.4 3.8927 
13.3 -4.4 3.8865 
13.400000000000002 -4.4 3.8762 
13.500001000000001 -4.4 3.8909 
13.600001000000002 -4.4 3.9107 
13.700002000000001 -4.4 3.8726 
13.8 -4.4 3.8836 
13.900000000000002 -4.4 3.8923 
14.000001000000001 -4.4 3.8991 
14.100001000000002 -4.4 3.8816 
14.200002000000001 -4.4 3.8861 
14.3 -4.4 3.9278 
14.400000000000002 -4.4 3.8428 
14.500001000000001 -4.4 3.8635 
14.600001000000002 -4.4 3.9006 
14.700002000000001 -4.4 3.8876 
14.8 -4.4 3.8928 
14.900000000000002 -4.4 3.8814 
15.000001000000001 -4.4 3.8482 
15.100001000000002 -4.4 3.9077 
15.200002000000001 -4.4 3.8597 
15.3 -4.4 3.8482 
15.400000000000002 -4.4 3.8986 
15.500001000000001 -4.4 3.8914 
15.600001000000002 -4.4 3.8765 
15.700002000000001 -4.4 3.8639 
15.8 -4.4 3.8923 
15.900000000000002 -4.4 3.8607 
16.000001 -4.4 3.8913 
16.100001000000002 -4.4 3.8714 
16.200002 -4.4 3.8715 
16.3 -4.4 3.9329 
16.400000000000002 -4.4 3.8847 
16.500001 -4.4 nan 
16.600001000000002 -4.4 nan 
16.700002 -4.4 nan 
16.8 -4.4 nan 
16.900000000000002 -4.4 nan 
17.000001 -4.4 nan 
17.100001000000002 -4.4 nan 
17.200002 -4.4 nan 
17.3 -4.4 nan 
17.400000000000002 -4.4 nan 
17.500001 -4.4 nan 
17.600001000000002 -4.4 nan 
17.700002 -4.4 nan 
17.8 -4.4 nan 
17.900000000000002 -4.4 nan 
18.000001 -4.4 nan 
18.100001000000002 -4.4 nan 
18.200002 -4.4 nan 
18.3 -4.4 nan 
18.400000000000002 -4.4 nan 
18.500001 -4.4 nan 
18.600001000000002 -4.4 nan 
18.700002 -4.4 nan 
18.8 -4.4 nan 
18.900000000000002 -4.4 nan 
19.000001 -4.4 nan 
19.100001000000002 -4.4 nan 
19.200002 -4.4 nan 
-6.0 -4.3 nan 
-5.9 -4.3 nan 
-5.800000000000001 -4.3 nan 
-5.7 -4.3 nan 
-5.6 -4.3 nan 
-5.5 -4.3 nan 
-5.4 -4.3 nan 
-5.300000000000001 -4.3 nan 
-5.2 -4.3 nan 
-5.1 -4.3 nan 
-5.0 -4.3 nan 
-4.9 -4.3 nan 
-4.800000000000001 -4.3 nan 
-4.7 -4.3 nan 
-4.6 -4.3 nan 
-4.5 -4.3 nan 
-4.4 -4.3 nan 
-4.300000000000001 -4.3 nan 
-4.2 -4.3 nan 
-4.1000000000000005 -4.3 nan 
-4.0 -4.3 nan 
-3.9000000000000004 -4.3 nan 
-3.8000000000000003 -4.3 nan 
-3.7 -4.3 nan 
-3.6 -4.3 nan 
-3.5 -4.3 nan 
-3.4000000000000004 -4.3 nan 
-3.3000000000000003 -4.3 3.7809 
-3.2 -4.3 3.8841 
-3.1 -4.3 3.8832 
-3.0 -4.3 3.8663 
-2.9000000000000004 -4.3 3.8846 
-2.8000000000000003 -4.3 3.8274 
-2.7 -4.3 3.9033 
-2.6 -4.3 3.8944 
-2.5 -4.3 3.9208 
-2.4000000000000004 -4.3 3.8785 
-2.3000000000000003 -4.3 3.8501 
-2.2 -4.3 3.8812 
-2.1 -4.3 3.8871 
-2.0 -4.3 3.8481 
-1.9000000000000001 -4.3 3.9153 
-1.8000000000000003 -4.3 3.8879 
-1.7000000000000002 -4.3 3.8678 
-1.6 -4.3 3.8850 
-1.5000000000000002 -4.3 3.8681 
-1.4000000000000001 -4.3 3.8911 
-1.3000000000000003 -4.3 3.8851 
-1.2000000000000002 -4.3 3.8775 
-1.1 -4.3 3.8984 
-1.0 -4.3 3.8555 
-0.9000000000000004 -4.3 3.8773 
-0.8000000000000003 -4.3 3.8628 
-0.7000000000000002 -4.3 3.8872 
-0.6000000000000001 -4.3 3.8871 
-0.5 -4.3 3.8984 
-0.40000000000000036 -4.3 3.8941 
-0.30000000000000027 -4.3 3.8957 
-0.20000000000000018 -4.3 3.8899 
-0.10000000000000009 -4.3 3.8822 
0.0 -4.3 3.8866 
0.09999999999999964 -4.3 3.8841 
0.19999999999999973 -4.3 3.8871 
0.2999999999999998 -4.3 3.8821 
0.3999999999999999 -4.3 3.8954 
0.5 -4.3 3.8832 
0.5999999999999996 -4.3 3.9055 
0.6999999999999997 -4.3 3.8876 
0.7999999999999998 -4.3 3.8879 
0.8999999999999995 -4.3 3.8961 
1.0 -4.3 3.8803 
1.0999999999999996 -4.3 3.9048 
1.2000000000000002 -4.3 3.8825 
1.2999999999999998 -4.3 3.8858 
1.3999999999999995 -4.3 3.8923 
1.5 -4.3 3.9002 
1.5999999999999996 -4.3 3.8790 
1.7000000000000002 -4.3 3.8720 
1.7999999999999998 -4.3 3.8894 
1.8999999999999995 -4.3 3.8975 
2.0 -4.3 3.8909 
2.0999999999999996 -4.3 3.8887 
2.2 -4.3 3.8994 
2.3 -4.3 3.8852 
2.399999 -4.3 3.8922 
2.5 -4.3 3.8983 
2.5999999999999996 -4.3 3.8956 
2.7 -4.3 3.8952 
2.8 -4.3 3.8947 
2.899999 -4.3 3.8828 
3.0 -4.3 3.8942 
3.0999999999999996 -4.3 3.9077 
3.2 -4.3 3.9059 
3.3 -4.3 3.8950 
3.399999 -4.3 3.8927 
3.5 -4.3 3.9013 
3.5999999999999996 -4.3 3.8907 
3.7 -4.3 3.8888 
3.8 -4.3 3.8958 
3.899999 -4.3 3.8915 
4.0 -4.3 3.8945 
4.1 -4.3 3.8927 
4.2 -4.3 3.8955 
4.3 -4.3 3.9003 
4.399999 -4.3 3.8959 
4.5 -4.3 3.8978 
4.6 -4.3 3.8814 
4.7 -4.3 3.8808 
4.8 -4.3 3.8920 
4.899999 -4.3 3.8968 
4.999999999999999 -4.3 3.8838 
5.1000000000000005 -4.3 3.8963 
5.2 -4.3 3.8911 
5.3 -4.3 3.8976 
5.399999 -4.3 3.8768 
5.499999999999999 -4.3 3.9044 
5.6000000000000005 -4.3 3.8909 
5.7 -4.3 3.8954 
5.8 -4.3 3.8915 
5.899999 -4.3 3.8961 
5.999999999999999 -4.3 3.8868 
6.1000000000000005 -4.3 3.8862 
6.2 -4.3 3.8930 
6.3 -4.3 3.8849 
6.399999 -4.3 3.8796 
6.499999999999999 -4.3 3.8888 
6.6000000000000005 -4.3 3.9046 
6.7 -4.3 3.8952 
6.8 -4.3 3.8879 
6.899999 -4.3 3.8920 
6.999999999999999 -4.3 3.8952 
7.1000000000000005 -4.3 3.8974 
7.2 -4.3 3.8964 
7.3 -4.3 3.8830 
7.399999 -4.3 3.9011 
7.499999999999999 -4.3 3.8804 
7.6000000000000005 -4.3 3.8929 
7.7 -4.3 3.9000 
7.8 -4.3 3.8979 
7.899999 -4.3 3.8906 
7.999999999999999 -4.3 3.8963 
8.100000000000001 -4.3 3.8883 
8.2 -4.3 3.8994 
8.3 -4.3 3.8913 
8.399999000000001 -4.3 3.8940 
8.5 -4.3 3.8788 
8.600000000000001 -4.3 3.8917 
8.7 -4.3 3.9019 
8.8 -4.3 3.9033 
8.899999000000001 -4.3 3.8847 
9.0 -4.3 3.8984 
9.100000000000001 -4.3 3.9033 
9.2 -4.3 3.9019 
9.3 -4.3 3.9058 
9.399999000000001 -4.3 3.8993 
9.5 -4.3 3.8992 
9.600000000000001 -4.3 3.8869 
9.7 -4.3 3.8825 
9.8 -4.3 3.9058 
9.899999000000001 -4.3 3.8903 
10.0 -4.3 3.9022 
10.100000000000001 -4.3 3.9101 
10.200001 -4.3 3.8959 
10.299999 -4.3 3.8983 
10.399999000000001 -4.3 3.8931 
10.5 -4.3 3.8906 
10.600000000000001 -4.3 3.9070 
10.700001 -4.3 3.8822 
10.799999 -4.3 3.8823 
10.899999000000001 -4.3 3.8896 
11.0 -4.3 3.8937 
11.100000000000001 -4.3 3.8848 
11.200001 -4.3 3.8983 
11.299999 -4.3 3.8867 
11.399999000000001 -4.3 3.8876 
11.5 -4.3 3.8868 
11.600000000000001 -4.3 3.8767 
11.700001 -4.3 3.8819 
11.799999 -4.3 3.8806 
11.899999000000001 -4.3 3.8900 
12.0 -4.3 3.8864 
12.100000000000001 -4.3 3.8911 
12.200001 -4.3 3.8895 
12.299999 -4.3 3.8813 
12.399999000000001 -4.3 3.8800 
12.5 -4.3 3.8911 
12.600000000000001 -4.3 3.8808 
12.700001 -4.3 3.9033 
12.799999 -4.3 3.8807 
12.900000000000002 -4.3 3.8828 
13.000001000000001 -4.3 3.8827 
13.100001000000002 -4.3 3.8763 
13.200002000000001 -4.3 3.8654 
13.3 -4.3 3.8724 
13.400000000000002 -4.3 3.8866 
13.500001000000001 -4.3 3.8862 
13.600001000000002 -4.3 3.8834 
13.700002000000001 -4.3 3.8625 
13.8 -4.3 3.8756 
13.900000000000002 -4.3 3.8833 
14.000001000000001 -4.3 3.8790 
14.100001000000002 -4.3 3.8849 
14.200002000000001 -4.3 3.9054 
14.3 -4.3 3.8818 
14.400000000000002 -4.3 3.8606 
14.500001000000001 -4.3 3.8712 
14.600001000000002 -4.3 3.8677 
14.700002000000001 -4.3 3.9148 
14.8 -4.3 3.8950 
14.900000000000002 -4.3 3.8522 
15.000001000000001 -4.3 3.8760 
15.100001000000002 -4.3 3.8875 
15.200002000000001 -4.3 3.8949 
15.3 -4.3 3.8722 
15.400000000000002 -4.3 3.8589 
15.500001000000001 -4.3 3.8636 
15.600001000000002 -4.3 3.8588 
15.700002000000001 -4.3 3.8818 
15.8 -4.3 3.8802 
15.900000000000002 -4.3 3.8748 
16.000001 -4.3 3.8969 
16.100001000000002 -4.3 3.8639 
16.200002 -4.3 3.8544 
16.3 -4.3 3.8644 
16.400000000000002 -4.3 3.8676 
16.500001 -4.3 3.8602 
16.600001000000002 -4.3 3.8567 
16.700002 -4.3 nan 
16.8 -4.3 nan 
16.900000000000002 -4.3 nan 
17.000001 -4.3 nan 
17.100001000000002 -4.3 nan 
17.200002 -4.3 nan 
17.3 -4.3 nan 
17.400000000000002 -4.3 nan 
17.500001 -4.3 nan 
17.600001000000002 -4.3 nan 
17.700002 -4.3 nan 
17.8 -4.3 nan 
17.900000000000002 -4.3 nan 
18.000001 -4.3 nan 
18.100001000000002 -4.3 nan 
18.200002 -4.3 nan 
18.3 -4.3 nan 
18.400000000000002 -4.3 nan 
18.500001 -4.3 nan 
18.600001000000002 -4.3 nan 
18.700002 -4.3 nan 
18.8 -4.3 nan 
18.900000000000002 -4.3 nan 
19.000001 -4.3 nan 
19.100001000000002 -4.3 nan 
19.200002 -4.3 nan 
-6.0 -4.2 nan 
-5.9 -4.2 nan 
-5.800000000000001 -4.2 nan 
-5.7 -4.2 nan 
-5.6 -4.2 nan 
-5.5 -4.2 nan 
-5.4 -4.2 nan 
-5.300000000000001 -4.2 nan 
-5.2 -4.2 nan 
-5.1 -4.2 nan 
-5.0 -4.2 nan 
-4.9 -4.2 nan 
-4.800000000000001 -4.2 nan 
-4.7 -4.2 nan 
-4.6 -4.2 nan 
-4.5 -4.2 nan 
-4.4 -4.2 nan 
-4.300000000000001 -4.2 nan 
-4.2 -4.2 nan 
-4.1000000000000005 -4.2 nan 
-4.0 -4.2 nan 
-3.9000000000000004 -4.2 nan 
-3.8000000000000003 -4.2 nan 
-3.7 -4.2 nan 
-3.6 -4.2 nan 
-3.5 -4.2 nan 
-3.4000000000000004 -4.2 3.9029 
-3.3000000000000003 -4.2 3.9138 
-3.2 -4.2 3.8502 
-3.1 -4.2 3.8464 
-3.0 -4.2 3.9200 
-2.9000000000000004 -4.2 3.8883 
-2.8000000000000003 -4.2 3.8739 
-2.7 -4.2 3.8389 
-2.6 -4.2 3.8938 
-2.5 -4.2 3.8984 
-2.4000000000000004 -4.2 3.9123 
-2.3000000000000003 -4.2 3.8742 
-2.2 -4.2 3.8965 
-2.1 -4.2 3.8832 
-2.0 -4.2 3.8812 
-1.9000000000000001 -4.2 3.8740 
-1.8000000000000003 -4.2 3.8731 
-1.7000000000000002 -4.2 3.8707 
-1.6 -4.2 3.8727 
-1.5000000000000002 -4.2 3.8798 
-1.4000000000000001 -4.2 3.8858 
-1.3000000000000003 -4.2 3.9085 
-1.2000000000000002 -4.2 3.8918 
-1.1 -4.2 3.8791 
-1.0 -4.2 3.8703 
-0.9000000000000004 -4.2 3.8885 
-0.8000000000000003 -4.2 3.8819 
-0.7000000000000002 -4.2 3.8868 
-0.6000000000000001 -4.2 3.9039 
-0.5 -4.2 3.8969 
-0.40000000000000036 -4.2 3.8823 
-0.30000000000000027 -4.2 3.8720 
-0.20000000000000018 -4.2 3.8805 
-0.10000000000000009 -4.2 3.8923 
0.0 -4.2 3.8944 
0.09999999999999964 -4.2 3.9000 
0.19999999999999973 -4.2 3.8946 
0.2999999999999998 -4.2 3.8946 
0.3999999999999999 -4.2 3.8848 
0.5 -4.2 3.8870 
0.5999999999999996 -4.2 3.8822 
0.6999999999999997 -4.2 3.8894 
0.7999999999999998 -4.2 3.8831 
0.8999999999999995 -4.2 3.8901 
1.0 -4.2 3.8841 
1.0999999999999996 -4.2 3.9021 
1.2000000000000002 -4.2 3.8938 
1.2999999999999998 -4.2 3.8813 
1.3999999999999995 -4.2 3.8890 
1.5 -4.2 3.8916 
1.5999999999999996 -4.2 3.8977 
1.7000000000000002 -4.2 3.8879 
1.7999999999999998 -4.2 3.8916 
1.8999999999999995 -4.2 3.8934 
2.0 -4.2 3.8884 
2.0999999999999996 -4.2 3.9003 
2.2 -4.2 3.8963 
2.3 -4.2 3.8939 
2.399999 -4.2 3.8978 
2.5 -4.2 3.8878 
2.5999999999999996 -4.2 3.8897 
2.7 -4.2 3.8900 
2.8 -4.2 3.9033 
2.899999 -4.2 3.8890 
3.0 -4.2 3.8793 
3.0999999999999996 -4.2 3.8957 
3.2 -4.2 3.8955 
3.3 -4.2 3.8883 
3.399999 -4.2 3.8867 
3.5 -4.2 3.8946 
3.5999999999999996 -4.2 3.8971 
3.7 -4.2 3.8862 
3.8 -4.2 3.8930 
3.899999 -4.2 3.8926 
4.0 -4.2 3.8941 
4.1 -4.2 3.9073 
4.2 -4.2 3.8957 
4.3 -4.2 3.8946 
4.399999 -4.2 3.8957 
4.5 -4.2 3.8903 
4.6 -4.2 3.8757 
4.7 -4.2 3.8983 
4.8 -4.2 3.8872 
4.899999 -4.2 3.8911 
4.999999999999999 -4.2 3.8926 
5.1000000000000005 -4.2 3.9010 
5.2 -4.2 3.8907 
5.3 -4.2 3.8872 
5.399999 -4.2 3.8908 
5.499999999999999 -4.2 3.8978 
5.6000000000000005 -4.2 3.8972 
5.7 -4.2 3.8939 
5.8 -4.2 3.8892 
5.899999 -4.2 3.8873 
5.999999999999999 -4.2 3.8964 
6.1000000000000005 -4.2 3.8794 
6.2 -4.2 3.8841 
6.3 -4.2 3.8910 
6.399999 -4.2 3.8912 
6.499999999999999 -4.2 3.8871 
6.6000000000000005 -4.2 3.8958 
6.7 -4.2 3.8920 
6.8 -4.2 3.8830 
6.899999 -4.2 3.8984 
6.999999999999999 -4.2 3.8858 
7.1000000000000005 -4.2 3.8840 
7.2 -4.2 3.9079 
7.3 -4.2 3.8839 
7.399999 -4.2 3.9082 
7.499999999999999 -4.2 3.8987 
7.6000000000000005 -4.2 3.8926 
7.7 -4.2 3.8777 
7.8 -4.2 3.8885 
7.899999 -4.2 3.9026 
7.999999999999999 -4.2 3.8879 
8.100000000000001 -4.2 3.8923 
8.2 -4.2 3.9055 
8.3 -4.2 3.8903 
8.399999000000001 -4.2 3.8917 
8.5 -4.2 3.8865 
8.600000000000001 -4.2 3.8990 
8.7 -4.2 3.8970 
8.8 -4.2 3.9003 
8.899999000000001 -4.2 3.9069 
9.0 -4.2 3.8927 
9.100000000000001 -4.2 3.8841 
9.2 -4.2 3.8899 
9.3 -4.2 3.8955 
9.399999000000001 -4.2 3.8938 
9.5 -4.2 3.8874 
9.600000000000001 -4.2 3.8929 
9.7 -4.2 3.8939 
9.8 -4.2 3.8975 
9.899999000000001 -4.2 3.8913 
10.0 -4.2 3.8997 
10.100000000000001 -4.2 3.9236 
10.200001 -4.2 3.9020 
10.299999 -4.2 3.9029 
10.399999000000001 -4.2 3.9059 
10.5 -4.2 3.9017 
10.600000000000001 -4.2 3.8923 
10.700001 -4.2 3.9024 
10.799999 -4.2 3.9030 
10.899999000000001 -4.2 3.8799 
11.0 -4.2 3.9022 
11.100000000000001 -4.2 3.8976 
11.200001 -4.2 3.9169 
11.299999 -4.2 3.8976 
11.399999000000001 -4.2 3.8872 
11.5 -4.2 3.8817 
11.600000000000001 -4.2 3.8822 
11.700001 -4.2 3.8775 
11.799999 -4.2 3.8906 
11.899999000000001 -4.2 3.8886 
12.0 -4.2 3.8964 
12.100000000000001 -4.2 3.8821 
12.200001 -4.2 3.8784 
12.299999 -4.2 3.8726 
12.399999000000001 -4.2 3.8813 
12.5 -4.2 3.8933 
12.600000000000001 -4.2 3.8726 
12.700001 -4.2 3.8820 
12.799999 -4.2 3.8642 
12.900000000000002 -4.2 3.8624 
13.000001000000001 -4.2 3.8849 
13.100001000000002 -4.2 3.8888 
13.200002000000001 -4.2 3.8844 
13.3 -4.2 3.8957 
13.400000000000002 -4.2 3.9033 
13.500001000000001 -4.2 3.8726 
13.600001000000002 -4.2 3.8972 
13.700002000000001 -4.2 3.8913 
13.8 -4.2 3.8783 
13.900000000000002 -4.2 3.8847 
14.000001000000001 -4.2 3.8913 
14.100001000000002 -4.2 3.8716 
14.200002000000001 -4.2 3.8905 
14.3 -4.2 3.8779 
14.400000000000002 -4.2 3.8921 
14.500001000000001 -4.2 3.8918 
14.600001000000002 -4.2 3.8795 
14.700002000000001 -4.2 3.8711 
14.8 -4.2 3.8832 
14.900000000000002 -4.2 3.8527 
15.000001000000001 -4.2 3.8846 
15.100001000000002 -4.2 3.8816 
15.200002000000001 -4.2 3.8670 
15.3 -4.2 3.8976 
15.400000000000002 -4.2 3.8644 
15.500001000000001 -4.2 3.8415 
15.600001000000002 -4.2 3.8992 
15.700002000000001 -4.2 3.8828 
15.8 -4.2 3.9044 
15.900000000000002 -4.2 3.9102 
16.000001 -4.2 3.8861 
16.100001000000002 -4.2 3.8690 
16.200002 -4.2 3.8544 
16.3 -4.2 3.8663 
16.400000000000002 -4.2 3.9220 
16.500001 -4.2 3.9173 
16.600001000000002 -4.2 3.8235 
16.700002 -4.2 3.9109 
16.8 -4.2 nan 
16.900000000000002 -4.2 nan 
17.000001 -4.2 nan 
17.100001000000002 -4.2 nan 
17.200002 -4.2 nan 
17.3 -4.2 nan 
17.400000000000002 -4.2 nan 
17.500001 -4.2 nan 
17.600001000000002 -4.2 nan 
17.700002 -4.2 nan 
17.8 -4.2 nan 
17.900000000000002 -4.2 nan 
18.000001 -4.2 nan 
18.100001000000002 -4.2 nan 
18.200002 -4.2 nan 
18.3 -4.2 nan 
18.400000000000002 -4.2 nan 
18.500001 -4.2 nan 
18.600001000000002 -4.2 nan 
18.700002 -4.2 nan 
18.8 -4.2 nan 
18.900000000000002 -4.2 nan 
19.000001 -4.2 nan 
19.100001000000002 -4.2 nan 
19.200002 -4.2 nan 
-6.0 -4.1 nan 
-5.9 -4.1 nan 
-5.800000000000001 -4.1 nan 
-5.7 -4.1 nan 
-5.6 -4.1 nan 
-5.5 -4.1 nan 
-5.4 -4.1 nan 
-5.300000000000001 -4.1 nan 
-5.2 -4.1 nan 
-5.1 -4.1 nan 
-5.0 -4.1 nan 
-4.9 -4.1 nan 
-4.800000000000001 -4.1 nan 
-4.7 -4.1 nan 
-4.6 -4.1 nan 
-4.5 -4.1 nan 
-4.4 -4.1 nan 
-4.300000000000001 -4.1 nan 
-4.2 -4.1 nan 
-4.1000000000000005 -4.1 nan 
-4.0 -4.1 nan 
-3.9000000000000004 -4.1 nan 
-3.8000000000000003 -4.1 nan 
-3.7 -4.1 nan 
-3.6 -4.1 nan 
-3.5 -4.1 3.9085 
-3.4000000000000004 -4.1 3.8647 
-3.3000000000000003 -4.1 3.9619 
-3.2 -4.1 3.8431 
-3.1 -4.1 3.8499 
-3.0 -4.1 3.9131 
-2.9000000000000004 -4.1 3.8391 
-2.8000000000000003 -4.1 3.8340 
-2.7 -4.1 3.8879 
-2.6 -4.1 3.8806 
-2.5 -4.1 3.8833 
-2.4000000000000004 -4.1 3.8472 
-2.3000000000000003 -4.1 3.8896 
-2.2 -4.1 3.8504 
-2.1 -4.1 3.9017 
-2.0 -4.1 3.8981 
-1.9000000000000001 -4.1 3.8621 
-1.8000000000000003 -4.1 3.8835 
-1.7000000000000002 -4.1 3.8668 
-1.6 -4.1 3.8928 
-1.5000000000000002 -4.1 3.8664 
-1.4000000000000001 -4.1 3.8887 
-1.3000000000000003 -4.1 3.8666 
-1.2000000000000002 -4.1 3.8707 
-1.1 -4.1 3.8661 
-1.0 -4.1 3.8863 
-0.9000000000000004 -4.1 3.8792 
-0.8000000000000003 -4.1 3.8994 
-0.7000000000000002 -4.1 3.8865 
-0.6000000000000001 -4.1 3.8695 
-0.5 -4.1 3.8795 
-0.40000000000000036 -4.1 3.8918 
-0.30000000000000027 -4.1 3.8726 
-0.20000000000000018 -4.1 3.8761 
-0.10000000000000009 -4.1 3.8958 
0.0 -4.1 3.8787 
0.09999999999999964 -4.1 3.8885 
0.19999999999999973 -4.1 3.9103 
0.2999999999999998 -4.1 3.8822 
0.3999999999999999 -4.1 3.9012 
0.5 -4.1 3.8767 
0.5999999999999996 -4.1 3.8946 
0.6999999999999997 -4.1 3.8784 
0.7999999999999998 -4.1 3.8801 
0.8999999999999995 -4.1 3.8929 
1.0 -4.1 3.8789 
1.0999999999999996 -4.1 3.9083 
1.2000000000000002 -4.1 3.8823 
1.2999999999999998 -4.1 3.9084 
1.3999999999999995 -4.1 3.8711 
1.5 -4.1 3.9012 
1.5999999999999996 -4.1 3.8828 
1.7000000000000002 -4.1 3.8893 
1.7999999999999998 -4.1 3.8963 
1.8999999999999995 -4.1 3.8948 
2.0 -4.1 3.8886 
2.0999999999999996 -4.1 3.8862 
2.2 -4.1 3.9029 
2.3 -4.1 3.8983 
2.399999 -4.1 3.8934 
2.5 -4.1 3.8926 
2.5999999999999996 -4.1 3.8933 
2.7 -4.1 3.8893 
2.8 -4.1 3.9033 
2.899999 -4.1 3.9108 
3.0 -4.1 3.8912 
3.0999999999999996 -4.1 3.8805 
3.2 -4.1 3.8824 
3.3 -4.1 3.8930 
3.399999 -4.1 3.8996 
3.5 -4.1 3.8941 
3.5999999999999996 -4.1 3.8989 
3.7 -4.1 3.8950 
3.8 -4.1 3.8903 
3.899999 -4.1 3.8818 
4.0 -4.1 3.9033 
4.1 -4.1 3.8934 
4.2 -4.1 3.8789 
4.3 -4.1 3.8900 
4.399999 -4.1 3.8835 
4.5 -4.1 3.8824 
4.6 -4.1 3.8965 
4.7 -4.1 3.8843 
4.8 -4.1 3.8849 
4.899999 -4.1 3.9042 
4.999999999999999 -4.1 3.8851 
5.1000000000000005 -4.1 3.8884 
5.2 -4.1 3.8913 
5.3 -4.1 3.8907 
5.399999 -4.1 3.8862 
5.499999999999999 -4.1 3.8883 
5.6000000000000005 -4.1 3.8951 
5.7 -4.1 3.8950 
5.8 -4.1 3.8865 
5.899999 -4.1 3.8890 
5.999999999999999 -4.1 3.8896 
6.1000000000000005 -4.1 3.8743 
6.2 -4.1 3.9010 
6.3 -4.1 3.9043 
6.399999 -4.1 3.8850 
6.499999999999999 -4.1 3.8978 
6.6000000000000005 -4.1 3.8925 
6.7 -4.1 3.8979 
6.8 -4.1 3.8880 
6.899999 -4.1 3.9096 
6.999999999999999 -4.1 3.8778 
7.1000000000000005 -4.1 3.8857 
7.2 -4.1 3.9000 
7.3 -4.1 3.9007 
7.399999 -4.1 3.8706 
7.499999999999999 -4.1 3.8877 
7.6000000000000005 -4.1 3.8764 
7.7 -4.1 3.8899 
7.8 -4.1 3.8974 
7.899999 -4.1 3.8865 
7.999999999999999 -4.1 3.8911 
8.100000000000001 -4.1 3.9051 
8.2 -4.1 3.8901 
8.3 -4.1 3.8995 
8.399999000000001 -4.1 3.9027 
8.5 -4.1 3.8933 
8.600000000000001 -4.1 3.8891 
8.7 -4.1 3.8952 
8.8 -4.1 3.9007 
8.899999000000001 -4.1 3.8945 
9.0 -4.1 3.8920 
9.100000000000001 -4.1 3.9078 
9.2 -4.1 3.8857 
9.3 -4.1 3.9000 
9.399999000000001 -4.1 3.8903 
9.5 -4.1 3.8965 
9.600000000000001 -4.1 3.9074 
9.7 -4.1 3.9001 
9.8 -4.1 3.8902 
9.899999000000001 -4.1 3.8886 
10.0 -4.1 3.8940 
10.100000000000001 -4.1 3.8952 
10.200001 -4.1 3.8996 
10.299999 -4.1 3.9034 
10.399999000000001 -4.1 3.9072 
10.5 -4.1 3.8953 
10.600000000000001 -4.1 3.8934 
10.700001 -4.1 3.8972 
10.799999 -4.1 3.9002 
10.899999000000001 -4.1 3.8938 
11.0 -4.1 3.9063 
11.100000000000001 -4.1 3.9005 
11.200001 -4.1 3.8988 
11.299999 -4.1 3.9004 
11.399999000000001 -4.1 3.9018 
11.5 -4.1 3.8966 
11.600000000000001 -4.1 3.9004 
11.700001 -4.1 3.8988 
11.799999 -4.1 3.8798 
11.899999000000001 -4.1 3.9036 
12.0 -4.1 3.8807 
12.100000000000001 -4.1 3.8832 
12.200001 -4.1 3.8776 
12.299999 -4.1 3.8883 
12.399999000000001 -4.1 3.8921 
12.5 -4.1 3.8971 
12.600000000000001 -4.1 3.8876 
12.700001 -4.1 3.8997 
12.799999 -4.1 3.8985 
12.900000000000002 -4.1 3.8784 
13.000001000000001 -4.1 3.8874 
13.100001000000002 -4.1 3.9008 
13.200002000000001 -4.1 3.9006 
13.3 -4.1 3.8943 
13.400000000000002 -4.1 3.8658 
13.500001000000001 -4.1 3.8704 
13.600001000000002 -4.1 3.8618 
13.700002000000001 -4.1 3.8735 
13.8 -4.1 3.8887 
13.900000000000002 -4.1 3.8694 
14.000001000000001 -4.1 3.8986 
14.100001000000002 -4.1 3.8811 
14.200002000000001 -4.1 3.8703 
14.3 -4.1 3.8704 
14.400000000000002 -4.1 3.8757 
14.500001000000001 -4.1 3.8647 
14.600001000000002 -4.1 3.8746 
14.700002000000001 -4.1 3.8751 
14.8 -4.1 3.8851 
14.900000000000002 -4.1 3.8963 
15.000001000000001 -4.1 3.8665 
15.100001000000002 -4.1 3.8803 
15.200002000000001 -4.1 3.8950 
15.3 -4.1 3.8721 
15.400000000000002 -4.1 3.8924 
15.500001000000001 -4.1 3.8739 
15.600001000000002 -4.1 3.9010 
15.700002000000001 -4.1 3.8867 
15.8 -4.1 3.8901 
15.900000000000002 -4.1 3.8732 
16.000001 -4.1 3.8649 
16.100001000000002 -4.1 3.8660 
16.200002 -4.1 3.8499 
16.3 -4.1 3.8834 
16.400000000000002 -4.1 3.8806 
16.500001 -4.1 3.8919 
16.600001000000002 -4.1 3.8542 
16.700002 -4.1 3.8663 
16.8 -4.1 3.8645 
16.900000000000002 -4.1 nan 
17.000001 -4.1 nan 
17.100001000000002 -4.1 nan 
17.200002 -4.1 nan 
17.3 -4.1 nan 
17.400000000000002 -4.1 nan 
17.500001 -4.1 nan 
17.600001000000002 -4.1 nan 
17.700002 -4.1 nan 
17.8 -4.1 nan 
17.900000000000002 -4.1 nan 
18.000001 -4.1 nan 
18.100001000000002 -4.1 nan 
18.200002 -4.1 nan 
18.3 -4.1 nan 
18.400000000000002 -4.1 nan 
18.500001 -4.1 nan 
18.600001000000002 -4.1 nan 
18.700002 -4.1 nan 
18.8 -4.1 nan 
18.900000000000002 -4.1 nan 
19.000001 -4.1 nan 
19.100001000000002 -4.1 nan 
19.200002 -4.1 nan 
-6.0 -4.0 nan 
-5.9 -4.0 nan 
-5.800000000000001 -4.0 nan 
-5.7 -4.0 nan 
-5.6 -4.0 nan 
-5.5 -4.0 nan 
-5.4 -4.0 nan 
-5.300000000000001 -4.0 nan 
-5.2 -4.0 nan 
-5.1 -4.0 nan 
-5.0 -4.0 nan 
-4.9 -4.0 nan 
-4.800000000000001 -4.0 nan 
-4.7 -4.0 nan 
-4.6 -4.0 nan 
-4.5 -4.0 nan 
-4.4 -4.0 nan 
-4.300000000000001 -4.0 nan 
-4.2 -4.0 nan 
-4.1000000000000005 -4.0 nan 
-4.0 -4.0 nan 
-3.9000000000000004 -4.0 nan 
-3.8000000000000003 -4.0 nan 
-3.7 -4.0 nan 
-3.6 -4.0 nan 
-3.5 -4.0 3.8163 
-3.4000000000000004 -4.0 3.8963 
-3.3000000000000003 -4.0 3.8720 
-3.2 -4.0 3.8912 
-3.1 -4.0 3.9079 
-3.0 -4.0 3.8629 
-2.9000000000000004 -4.0 3.8861 
-2.8000000000000003 -4.0 3.8762 
-2.7 -4.0 3.8492 
-2.6 -4.0 3.9167 
-2.5 -4.0 3.8607 
-2.4000000000000004 -4.0 3.8718 
-2.3000000000000003 -4.0 3.8693 
-2.2 -4.0 3.8677 
-2.1 -4.0 3.8748 
-2.0 -4.0 3.8882 
-1.9000000000000001 -4.0 3.8912 
-1.8000000000000003 -4.0 3.8967 
-1.7000000000000002 -4.0 3.9034 
-1.6 -4.0 3.8862 
-1.5000000000000002 -4.0 3.8748 
-1.4000000000000001 -4.0 3.8909 
-1.3000000000000003 -4.0 3.8822 
-1.2000000000000002 -4.0 3.8953 
-1.1 -4.0 3.8812 
-1.0 -4.0 3.9073 
-0.9000000000000004 -4.0 3.8814 
-0.8000000000000003 -4.0 3.8939 
-0.7000000000000002 -4.0 3.8853 
-0.6000000000000001 -4.0 3.8862 
-0.5 -4.0 3.8837 
-0.40000000000000036 -4.0 3.8776 
-0.30000000000000027 -4.0 3.9021 
-0.20000000000000018 -4.0 3.8768 
-0.10000000000000009 -4.0 3.8830 
0.0 -4.0 3.8836 
0.09999999999999964 -4.0 3.8891 
0.19999999999999973 -4.0 3.8857 
0.2999999999999998 -4.0 3.8728 
0.3999999999999999 -4.0 3.8965 
0.5 -4.0 3.8838 
0.5999999999999996 -4.0 3.8851 
0.6999999999999997 -4.0 3.8876 
0.7999999999999998 -4.0 3.9083 
0.8999999999999995 -4.0 3.8848 
1.0 -4.0 3.8872 
1.0999999999999996 -4.0 3.8743 
1.2000000000000002 -4.0 3.8837 
1.2999999999999998 -4.0 3.8833 
1.3999999999999995 -4.0 3.8943 
1.5 -4.0 3.8977 
1.5999999999999996 -4.0 3.9054 
1.7000000000000002 -4.0 3.8999 
1.7999999999999998 -4.0 3.8969 
1.8999999999999995 -4.0 3.8911 
2.0 -4.0 3.8947 
2.0999999999999996 -4.0 3.9063 
2.2 -4.0 3.8962 
2.3 -4.0 3.8976 
2.399999 -4.0 3.9003 
2.5 -4.0 3.8954 
2.5999999999999996 -4.0 3.9064 
2.7 -4.0 3.8976 
2.8 -4.0 3.8881 
2.899999 -4.0 3.8947 
3.0 -4.0 3.8984 
3.0999999999999996 -4.0 3.8896 
3.2 -4.0 3.8915 
3.3 -4.0 3.8852 
3.399999 -4.0 3.9065 
3.5 -4.0 3.8840 
3.5999999999999996 -4.0 3.8950 
3.7 -4.0 3.8815 
3.8 -4.0 3.8910 
3.899999 -4.0 3.8898 
4.0 -4.0 3.8830 
4.1 -4.0 3.8821 
4.2 -4.0 3.8812 
4.3 -4.0 3.8922 
4.399999 -4.0 3.8932 
4.5 -4.0 3.8873 
4.6 -4.0 3.8923 
4.7 -4.0 3.8883 
4.8 -4.0 3.8922 
4.899999 -4.0 3.8824 
4.999999999999999 -4.0 3.8880 
5.1000000000000005 -4.0 3.8829 
5.2 -4.0 3.8982 
5.3 -4.0 3.8890 
5.399999 -4.0 3.8856 
5.499999999999999 -4.0 3.8890 
5.6000000000000005 -4.0 3.8908 
5.7 -4.0 3.8925 
5.8 -4.0 3.8863 
5.899999 -4.0 3.8806 
5.999999999999999 -4.0 3.8887 
6.1000000000000005 -4.0 3.8860 
6.2 -4.0 3.8958 
6.3 -4.0 3.8814 
6.399999 -4.0 3.8911 
6.499999999999999 -4.0 3.8976 
6.6000000000000005 -4.0 3.8940 
6.7 -4.0 3.8906 
6.8 -4.0 3.8907 
6.899999 -4.0 3.9080 
6.999999999999999 -4.0 3.8981 
7.1000000000000005 -4.0 3.8969 
7.2 -4.0 3.9064 
7.3 -4.0 3.8990 
7.399999 -4.0 3.8792 
7.499999999999999 -4.0 3.8918 
7.6000000000000005 -4.0 3.8852 
7.7 -4.0 3.8780 
7.8 -4.0 3.8848 
7.899999 -4.0 3.8884 
7.999999999999999 -4.0 3.8989 
8.100000000000001 -4.0 3.8945 
8.2 -4.0 3.8930 
8.3 -4.0 3.8876 
8.399999000000001 -4.0 3.8904 
8.5 -4.0 3.8897 
8.600000000000001 -4.0 3.8756 
8.7 -4.0 3.9085 
8.8 -4.0 3.8886 
8.899999000000001 -4.0 3.8964 
9.0 -4.0 3.9012 
9.100000000000001 -4.0 3.8914 
9.2 -4.0 3.8976 
9.3 -4.0 3.8996 
9.399999000000001 -4.0 3.8941 
9.5 -4.0 3.8973 
9.600000000000001 -4.0 3.9003 
9.7 -4.0 3.8980 
9.8 -4.0 3.8921 
9.899999000000001 -4.0 3.8957 
10.0 -4.0 3.8880 
10.100000000000001 -4.0 3.8915 
10.200001 -4.0 3.8965 
10.299999 -4.0 3.8921 
10.399999000000001 -4.0 3.9106 
10.5 -4.0 3.9003 
10.600000000000001 -4.0 3.8873 
10.700001 -4.0 3.8941 
10.799999 -4.0 3.9058 
10.899999000000001 -4.0 3.8819 
11.0 -4.0 3.8804 
11.100000000000001 -4.0 3.8943 
11.200001 -4.0 3.8903 
11.299999 -4.0 3.8909 
11.399999000000001 -4.0 3.8967 
11.5 -4.0 3.8992 
11.600000000000001 -4.0 3.8915 
11.700001 -4.0 3.8918 
11.799999 -4.0 3.8766 
11.899999000000001 -4.0 3.8994 
12.0 -4.0 3.8884 
12.100000000000001 -4.0 3.9003 
12.200001 -4.0 3.8710 
12.299999 -4.0 3.8906 
12.399999000000001 -4.0 3.8780 
12.5 -4.0 3.8897 
12.600000000000001 -4.0 3.8896 
12.700001 -4.0 3.8786 
12.799999 -4.0 3.8884 
12.900000000000002 -4.0 3.8900 
13.000001000000001 -4.0 3.8821 
13.100001000000002 -4.0 3.8817 
13.200002000000001 -4.0 3.8814 
13.3 -4.0 3.8879 
13.400000000000002 -4.0 3.8830 
13.500001000000001 -4.0 3.8713 
13.600001000000002 -4.0 3.8744 
13.700002000000001 -4.0 3.8668 
13.8 -4.0 3.8842 
13.900000000000002 -4.0 3.8742 
14.000001000000001 -4.0 3.9049 
14.100001000000002 -4.0 3.8896 
14.200002000000001 -4.0 3.8941 
14.3 -4.0 3.8571 
14.400000000000002 -4.0 3.8736 
14.500001000000001 -4.0 3.8841 
14.600001000000002 -4.0 3.8899 
14.700002000000001 -4.0 3.8785 
14.8 -4.0 3.8676 
14.900000000000002 -4.0 3.8967 
15.000001000000001 -4.0 3.9288 
15.100001000000002 -4.0 3.8741 
15.200002000000001 -4.0 3.9079 
15.3 -4.0 3.8967 
15.400000000000002 -4.0 3.8684 
15.500001000000001 -4.0 3.8805 
15.600001000000002 -4.0 3.8865 
15.700002000000001 -4.0 3.8942 
15.8 -4.0 3.9029 
15.900000000000002 -4.0 3.8759 
16.000001 -4.0 3.8921 
16.100001000000002 -4.0 3.8500 
16.200002 -4.0 3.8617 
16.3 -4.0 3.8916 
16.400000000000002 -4.0 3.9186 
16.500001 -4.0 3.8425 
16.600001000000002 -4.0 3.8975 
16.700002 -4.0 3.8673 
16.8 -4.0 3.8506 
16.900000000000002 -4.0 nan 
17.000001 -4.0 nan 
17.100001000000002 -4.0 nan 
17.200002 -4.0 nan 
17.3 -4.0 nan 
17.400000000000002 -4.0 nan 
17.500001 -4.0 nan 
17.600001000000002 -4.0 nan 
17.700002 -4.0 nan 
17.8 -4.0 nan 
17.900000000000002 -4.0 nan 
18.000001 -4.0 nan 
18.100001000000002 -4.0 nan 
18.200002 -4.0 nan 
18.3 -4.0 nan 
18.400000000000002 -4.0 nan 
18.500001 -4.0 nan 
18.600001000000002 -4.0 nan 
18.700002 -4.0 nan 
18.8 -4.0 nan 
18.900000000000002 -4.0 nan 
19.000001 -4.0 nan 
19.100001000000002 -4.0 nan 
19.200002 -4.0 nan 
-6.0 -3.9 nan 
-5.9 -3.9 nan 
-5.800000000000001 -3.9 nan 
-5.7 -3.9 nan 
-5.6 -3.9 nan 
-5.5 -3.9 nan 
-5.4 -3.9 nan 
-5.300000000000001 -3.9 nan 
-5.2 -3.9 nan 
-5.1 -3.9 nan 
-5.0 -3.9 nan 
-4.9 -3.9 nan 
-4.800000000000001 -3.9 nan 
-4.7 -3.9 nan 
-4.6 -3.9 nan 
-4.5 -3.9 nan 
-4.4 -3.9 nan 
-4.300000000000001 -3.9 nan 
-4.2 -3.9 nan 
-4.1000000000000005 -3.9 nan 
-4.0 -3.9 nan 
-3.9000000000000004 -3.9 nan 
-3.8000000000000003 -3.9 nan 
-3.7 -3.9 nan 
-3.6 -3.9 3.8194 
-3.5 -3.9 3.7951 
-3.4000000000000004 -3.9 3.9206 
-3.3000000000000003 -3.9 3.8241 
-3.2 -3.9 3.8816 
-3.1 -3.9 3.8575 
-3.0 -3.9 3.8493 
-2.9000000000000004 -3.9 3.8611 
-2.8000000000000003 -3.9 3.8416 
-2.7 -3.9 3.8412 
-2.6 -3.9 3.9087 
-2.5 -3.9 3.8841 
-2.4000000000000004 -3.9 3.8967 
-2.3000000000000003 -3.9 3.8944 
-2.2 -3.9 3.8946 
-2.1 -3.9 3.9069 
-2.0 -3.9 3.8784 
-1.9000000000000001 -3.9 3.8900 
-1.8000000000000003 -3.9 3.8795 
-1.7000000000000002 -3.9 3.8769 
-1.6 -3.9 3.8812 
-1.5000000000000002 -3.9 3.9135 
-1.4000000000000001 -3.9 3.8724 
-1.3000000000000003 -3.9 3.9063 
-1.2000000000000002 -3.9 3.8838 
-1.1 -3.9 3.9178 
-1.0 -3.9 3.8665 
-0.9000000000000004 -3.9 3.8947 
-0.8000000000000003 -3.9 3.8691 
-0.7000000000000002 -3.9 3.8729 
-0.6000000000000001 -3.9 3.8713 
-0.5 -3.9 3.8807 
-0.40000000000000036 -3.9 3.8986 
-0.30000000000000027 -3.9 3.8755 
-0.20000000000000018 -3.9 3.8903 
-0.10000000000000009 -3.9 3.8908 
0.0 -3.9 3.8988 
0.09999999999999964 -3.9 3.8660 
0.19999999999999973 -3.9 3.9025 
0.2999999999999998 -3.9 3.9035 
0.3999999999999999 -3.9 3.8947 
0.5 -3.9 3.8980 
0.5999999999999996 -3.9 3.8902 
0.6999999999999997 -3.9 3.8978 
0.7999999999999998 -3.9 3.8962 
0.8999999999999995 -3.9 3.8810 
1.0 -3.9 3.8889 
1.0999999999999996 -3.9 3.8988 
1.2000000000000002 -3.9 3.8806 
1.2999999999999998 -3.9 3.8938 
1.3999999999999995 -3.9 3.8830 
1.5 -3.9 3.8973 
1.5999999999999996 -3.9 3.9038 
1.7000000000000002 -3.9 3.9034 
1.7999999999999998 -3.9 3.8989 
1.8999999999999995 -3.9 3.8966 
2.0 -3.9 3.9017 
2.0999999999999996 -3.9 3.8865 
2.2 -3.9 3.8903 
2.3 -3.9 3.8995 
2.399999 -3.9 3.8819 
2.5 -3.9 3.8941 
2.5999999999999996 -3.9 3.8907 
2.7 -3.9 3.8979 
2.8 -3.9 3.8871 
2.899999 -3.9 3.8948 
3.0 -3.9 3.9063 
3.0999999999999996 -3.9 3.8865 
3.2 -3.9 3.8838 
3.3 -3.9 3.8953 
3.399999 -3.9 3.8879 
3.5 -3.9 3.8936 
3.5999999999999996 -3.9 3.8992 
3.7 -3.9 3.8878 
3.8 -3.9 3.8935 
3.899999 -3.9 3.8880 
4.0 -3.9 3.8897 
4.1 -3.9 3.9019 
4.2 -3.9 3.8964 
4.3 -3.9 3.8951 
4.399999 -3.9 3.8979 
4.5 -3.9 3.8903 
4.6 -3.9 3.8816 
4.7 -3.9 3.8822 
4.8 -3.9 3.8874 
4.899999 -3.9 3.8872 
4.999999999999999 -3.9 3.8874 
5.1000000000000005 -3.9 3.8948 
5.2 -3.9 3.9050 
5.3 -3.9 3.8813 
5.399999 -3.9 3.8827 
5.499999999999999 -3.9 3.8825 
5.6000000000000005 -3.9 3.8826 
5.7 -3.9 3.9028 
5.8 -3.9 3.8897 
5.899999 -3.9 3.8913 
5.999999999999999 -3.9 3.8901 
6.1000000000000005 -3.9 3.8988 
6.2 -3.9 3.8831 
6.3 -3.9 3.8946 
6.399999 -3.9 3.8744 
6.499999999999999 -3.9 3.8989 
6.6000000000000005 -3.9 3.8988 
6.7 -3.9 3.8998 
6.8 -3.9 3.8963 
6.899999 -3.9 3.8999 
6.999999999999999 -3.9 3.9063 
7.1000000000000005 -3.9 3.8898 
7.2 -3.9 3.8990 
7.3 -3.9 3.8959 
7.399999 -3.9 3.8925 
7.499999999999999 -3.9 3.8880 
7.6000000000000005 -3.9 3.8875 
7.7 -3.9 3.8866 
7.8 -3.9 3.8906 
7.899999 -3.9 3.8903 
7.999999999999999 -3.9 3.8873 
8.100000000000001 -3.9 3.8956 
8.2 -3.9 3.8866 
8.3 -3.9 3.9060 
8.399999000000001 -3.9 3.8892 
8.5 -3.9 3.8907 
8.600000000000001 -3.9 3.8930 
8.7 -3.9 3.8910 
8.8 -3.9 3.8852 
8.899999000000001 -3.9 3.8988 
9.0 -3.9 3.8916 
9.100000000000001 -3.9 3.8936 
9.2 -3.9 3.8884 
9.3 -3.9 3.8912 
9.399999000000001 -3.9 3.9028 
9.5 -3.9 3.8873 
9.600000000000001 -3.9 3.8913 
9.7 -3.9 3.8843 
9.8 -3.9 3.9020 
9.899999000000001 -3.9 3.8934 
10.0 -3.9 3.8829 
10.100000000000001 -3.9 3.8955 
10.200001 -3.9 3.9007 
10.299999 -3.9 3.8979 
10.399999000000001 -3.9 3.8913 
10.5 -3.9 3.8871 
10.600000000000001 -3.9 3.8938 
10.700001 -3.9 3.8978 
10.799999 -3.9 3.8998 
10.899999000000001 -3.9 3.9077 
11.0 -3.9 3.8956 
11.100000000000001 -3.9 3.8953 
11.200001 -3.9 3.9004 
11.299999 -3.9 3.9014 
11.399999000000001 -3.9 3.8981 
11.5 -3.9 3.9066 
11.600000000000001 -3.9 3.9000 
11.700001 -3.9 3.9021 
11.799999 -3.9 3.8953 
11.899999000000001 -3.9 3.8988 
12.0 -3.9 3.8818 
12.100000000000001 -3.9 3.8928 
12.200001 -3.9 3.9017 
12.299999 -3.9 3.8871 
12.399999000000001 -3.9 3.8975 
12.5 -3.9 3.8834 
12.600000000000001 -3.9 3.8951 
12.700001 -3.9 3.9032 
12.799999 -3.9 3.8893 
12.900000000000002 -3.9 3.8887 
13.000001000000001 -3.9 3.8524 
13.100001000000002 -3.9 3.9052 
13.200002000000001 -3.9 3.8962 
13.3 -3.9 3.8792 
13.400000000000002 -3.9 3.8806 
13.500001000000001 -3.9 3.8883 
13.600001000000002 -3.9 3.8712 
13.700002000000001 -3.9 3.8868 
13.8 -3.9 3.8699 
13.900000000000002 -3.9 3.9004 
14.000001000000001 -3.9 3.8950 
14.100001000000002 -3.9 3.8871 
14.200002000000001 -3.9 3.8716 
14.3 -3.9 3.8859 
14.400000000000002 -3.9 3.8735 
14.500001000000001 -3.9 3.8920 
14.600001000000002 -3.9 3.8867 
14.700002000000001 -3.9 3.8888 
14.8 -3.9 3.8774 
14.900000000000002 -3.9 3.8642 
15.000001000000001 -3.9 3.8641 
15.100001000000002 -3.9 3.9024 
15.200002000000001 -3.9 3.8635 
15.3 -3.9 3.8797 
15.400000000000002 -3.9 3.9071 
15.500001000000001 -3.9 3.8457 
15.600001000000002 -3.9 3.8808 
15.700002000000001 -3.9 3.8923 
15.8 -3.9 3.8853 
15.900000000000002 -3.9 3.8673 
16.000001 -3.9 3.8809 
16.100001000000002 -3.9 3.8746 
16.200002 -3.9 3.8526 
16.3 -3.9 3.8995 
16.400000000000002 -3.9 3.8410 
16.500001 -3.9 3.8730 
16.600001000000002 -3.9 3.8931 
16.700002 -3.9 3.8522 
16.8 -3.9 3.8363 
16.900000000000002 -3.9 3.8358 
17.000001 -3.9 nan 
17.100001000000002 -3.9 nan 
17.200002 -3.9 nan 
17.3 -3.9 nan 
17.400000000000002 -3.9 nan 
17.500001 -3.9 nan 
17.600001000000002 -3.9 nan 
17.700002 -3.9 nan 
17.8 -3.9 nan 
17.900000000000002 -3.9 nan 
18.000001 -3.9 nan 
18.100001000000002 -3.9 nan 
18.200002 -3.9 nan 
18.3 -3.9 nan 
18.400000000000002 -3.9 nan 
18.500001 -3.9 nan 
18.600001000000002 -3.9 nan 
18.700002 -3.9 nan 
18.8 -3.9 nan 
18.900000000000002 -3.9 nan 
19.000001 -3.9 nan 
19.100001000000002 -3.9 nan 
19.200002 -3.9 nan 
-6.0 -3.8 nan 
-5.9 -3.8 nan 
-5.800000000000001 -3.8 nan 
-5.7 -3.8 nan 
-5.6 -3.8 nan 
-5.5 -3.8 nan 
-5.4 -3.8 nan 
-5.300000000000001 -3.8 nan 
-5.2 -3.8 nan 
-5.1 -3.8 nan 
-5.0 -3.8 nan 
-4.9 -3.8 nan 
-4.800000000000001 -3.8 nan 
-4.7 -3.8 nan 
-4.6 -3.8 nan 
-4.5 -3.8 nan 
-4.4 -3.8 nan 
-4.300000000000001 -3.8 nan 
-4.2 -3.8 nan 
-4.1000000000000005 -3.8 nan 
-4.0 -3.8 nan 
-3.9000000000000004 -3.8 nan 
-3.8000000000000003 -3.8 nan 
-3.7 -3.8 3.8340 
-3.6 -3.8 3.9054 
-3.5 -3.8 3.8869 
-3.4000000000000004 -3.8 3.8293 
-3.3000000000000003 -3.8 3.8657 
-3.2 -3.8 3.9337 
-3.1 -3.8 3.8976 
-3.0 -3.8 3.9192 
-2.9000000000000004 -3.8 3.8560 
-2.8000000000000003 -3.8 3.8809 
-2.7 -3.8 3.8632 
-2.6 -3.8 3.8374 
-2.5 -3.8 3.8557 
-2.4000000000000004 -3.8 3.8453 
-2.3000000000000003 -3.8 3.8845 
-2.2 -3.8 3.8617 
-2.1 -3.8 3.8912 
-2.0 -3.8 3.8895 
-1.9000000000000001 -3.8 3.8506 
-1.8000000000000003 -3.8 3.9004 
-1.7000000000000002 -3.8 3.8764 
-1.6 -3.8 3.8571 
-1.5000000000000002 -3.8 3.8833 
-1.4000000000000001 -3.8 3.8751 
-1.3000000000000003 -3.8 3.8716 
-1.2000000000000002 -3.8 3.9174 
-1.1 -3.8 3.8911 
-1.0 -3.8 3.8721 
-0.9000000000000004 -3.8 3.8856 
-0.8000000000000003 -3.8 3.9020 
-0.7000000000000002 -3.8 3.8882 
-0.6000000000000001 -3.8 3.8968 
-0.5 -3.8 3.8856 
-0.40000000000000036 -3.8 3.8940 
-0.30000000000000027 -3.8 3.8822 
-0.20000000000000018 -3.8 3.8856 
-0.10000000000000009 -3.8 3.8896 
0.0 -3.8 3.8792 
0.09999999999999964 -3.8 3.8856 
0.19999999999999973 -3.8 3.8852 
0.2999999999999998 -3.8 3.8848 
0.3999999999999999 -3.8 3.9003 
0.5 -3.8 3.8853 
0.5999999999999996 -3.8 3.8895 
0.6999999999999997 -3.8 3.8869 
0.7999999999999998 -3.8 3.8824 
0.8999999999999995 -3.8 3.8927 
1.0 -3.8 3.8903 
1.0999999999999996 -3.8 3.8802 
1.2000000000000002 -3.8 3.8995 
1.2999999999999998 -3.8 3.8944 
1.3999999999999995 -3.8 3.8911 
1.5 -3.8 3.8951 
1.5999999999999996 -3.8 3.8915 
1.7000000000000002 -3.8 3.8937 
1.7999999999999998 -3.8 3.8893 
1.8999999999999995 -3.8 3.8966 
2.0 -3.8 3.8918 
2.0999999999999996 -3.8 3.8911 
2.2 -3.8 3.8989 
2.3 -3.8 3.8960 
2.399999 -3.8 3.8825 
2.5 -3.8 3.8888 
2.5999999999999996 -3.8 3.8905 
2.7 -3.8 3.8833 
2.8 -3.8 3.8842 
2.899999 -3.8 3.8998 
3.0 -3.8 3.8857 
3.0999999999999996 -3.8 3.8842 
3.2 -3.8 3.8846 
3.3 -3.8 3.8897 
3.399999 -3.8 3.8884 
3.5 -3.8 3.8900 
3.5999999999999996 -3.8 3.8861 
3.7 -3.8 3.8994 
3.8 -3.8 3.8907 
3.899999 -3.8 3.8882 
4.0 -3.8 3.8910 
4.1 -3.8 3.8820 
4.2 -3.8 3.8970 
4.3 -3.8 3.8887 
4.399999 -3.8 3.8793 
4.5 -3.8 3.8834 
4.6 -3.8 3.8970 
4.7 -3.8 3.8811 
4.8 -3.8 3.8982 
4.899999 -3.8 3.8920 
4.999999999999999 -3.8 3.8866 
5.1000000000000005 -3.8 3.8878 
5.2 -3.8 3.8888 
5.3 -3.8 3.8899 
5.399999 -3.8 3.8940 
5.499999999999999 -3.8 3.8898 
5.6000000000000005 -3.8 3.8803 
5.7 -3.8 3.8936 
5.8 -3.8 3.8915 
5.899999 -3.8 3.8926 
5.999999999999999 -3.8 3.8897 
6.1000000000000005 -3.8 3.8865 
6.2 -3.8 3.8803 
6.3 -3.8 3.8918 
6.399999 -3.8 3.8928 
6.499999999999999 -3.8 3.8915 
6.6000000000000005 -3.8 3.8912 
6.7 -3.8 3.8891 
6.8 -3.8 3.8871 
6.899999 -3.8 3.8898 
6.999999999999999 -3.8 3.8904 
7.1000000000000005 -3.8 3.8869 
7.2 -3.8 3.8927 
7.3 -3.8 3.8921 
7.399999 -3.8 3.8853 
7.499999999999999 -3.8 3.8884 
7.6000000000000005 -3.8 3.8804 
7.7 -3.8 3.8977 
7.8 -3.8 3.8832 
7.899999 -3.8 3.8828 
7.999999999999999 -3.8 3.8895 
8.100000000000001 -3.8 3.8938 
8.2 -3.8 3.8765 
8.3 -3.8 3.8956 
8.399999000000001 -3.8 3.9043 
8.5 -3.8 3.9015 
8.600000000000001 -3.8 3.8953 
8.7 -3.8 3.8961 
8.8 -3.8 3.8926 
8.899999000000001 -3.8 3.8906 
9.0 -3.8 3.9040 
9.100000000000001 -3.8 3.8873 
9.2 -3.8 3.8882 
9.3 -3.8 3.8866 
9.399999000000001 -3.8 3.8881 
9.5 -3.8 3.8984 
9.600000000000001 -3.8 3.8967 
9.7 -3.8 3.8863 
9.8 -3.8 3.9055 
9.899999000000001 -3.8 3.8886 
10.0 -3.8 3.8983 
10.100000000000001 -3.8 3.8965 
10.200001 -3.8 3.9086 
10.299999 -3.8 3.8938 
10.399999000000001 -3.8 3.8976 
10.5 -3.8 3.8943 
10.600000000000001 -3.8 3.8943 
10.700001 -3.8 3.9047 
10.799999 -3.8 3.8914 
10.899999000000001 -3.8 3.9097 
11.0 -3.8 3.9043 
11.100000000000001 -3.8 3.8851 
11.200001 -3.8 3.9000 
11.299999 -3.8 3.8930 
11.399999000000001 -3.8 3.8903 
11.5 -3.8 3.8914 
11.600000000000001 -3.8 3.8990 
11.700001 -3.8 3.9061 
11.799999 -3.8 3.8903 
11.899999000000001 -3.8 3.8927 
12.0 -3.8 3.8915 
12.100000000000001 -3.8 3.8877 
12.200001 -3.8 3.8855 
12.299999 -3.8 3.8946 
12.399999000000001 -3.8 3.8904 
12.5 -3.8 3.8894 
12.600000000000001 -3.8 3.8807 
12.700001 -3.8 3.8843 
12.799999 -3.8 3.8910 
12.900000000000002 -3.8 3.8867 
13.000001000000001 -3.8 3.8832 
13.100001000000002 -3.8 3.8887 
13.200002000000001 -3.8 3.8820 
13.3 -3.8 3.8731 
13.400000000000002 -3.8 3.8968 
13.500001000000001 -3.8 3.8630 
13.600001000000002 -3.8 3.8877 
13.700002000000001 -3.8 3.8680 
13.8 -3.8 3.8940 
13.900000000000002 -3.8 3.8877 
14.000001000000001 -3.8 3.8876 
14.100001000000002 -3.8 3.8821 
14.200002000000001 -3.8 3.8623 
14.3 -3.8 3.8860 
14.400000000000002 -3.8 3.9028 
14.500001000000001 -3.8 3.8934 
14.600001000000002 -3.8 3.8740 
14.700002000000001 -3.8 3.8752 
14.8 -3.8 3.8850 
14.900000000000002 -3.8 3.8793 
15.000001000000001 -3.8 3.9217 
15.100001000000002 -3.8 3.8661 
15.200002000000001 -3.8 3.8858 
15.3 -3.8 3.8934 
15.400000000000002 -3.8 3.8785 
15.500001000000001 -3.8 3.8507 
15.600001000000002 -3.8 3.8788 
15.700002000000001 -3.8 3.8676 
15.8 -3.8 3.8772 
15.900000000000002 -3.8 3.8932 
16.000001 -3.8 3.8852 
16.100001000000002 -3.8 3.8840 
16.200002 -3.8 3.9147 
16.3 -3.8 3.8699 
16.400000000000002 -3.8 3.8753 
16.500001 -3.8 3.8821 
16.600001000000002 -3.8 3.8450 
16.700002 -3.8 3.8720 
16.8 -3.8 3.8580 
16.900000000000002 -3.8 3.8407 
17.000001 -3.8 3.8973 
17.100001000000002 -3.8 nan 
17.200002 -3.8 nan 
17.3 -3.8 nan 
17.400000000000002 -3.8 nan 
17.500001 -3.8 nan 
17.600001000000002 -3.8 nan 
17.700002 -3.8 nan 
17.8 -3.8 nan 
17.900000000000002 -3.8 nan 
18.000001 -3.8 nan 
18.100001000000002 -3.8 nan 
18.200002 -3.8 nan 
18.3 -3.8 nan 
18.400000000000002 -3.8 nan 
18.500001 -3.8 nan 
18.600001000000002 -3.8 nan 
18.700002 -3.8 nan 
18.8 -3.8 nan 
18.900000000000002 -3.8 nan 
19.000001 -3.8 nan 
19.100001000000002 -3.8 nan 
19.200002 -3.8 nan 
-6.0 -3.7 nan 
-5.9 -3.7 nan 
-5.800000000000001 -3.7 nan 
-5.7 -3.7 nan 
-5.6 -3.7 nan 
-5.5 -3.7 nan 
-5.4 -3.7 nan 
-5.300000000000001 -3.7 nan 
-5.2 -3.7 nan 
-5.1 -3.7 nan 
-5.0 -3.7 nan 
-4.9 -3.7 nan 
-4.800000000000001 -3.7 nan 
-4.7 -3.7 nan 
-4.6 -3.7 nan 
-4.5 -3.7 nan 
-4.4 -3.7 nan 
-4.300000000000001 -3.7 nan 
-4.2 -3.7 nan 
-4.1000000000000005 -3.7 nan 
-4.0 -3.7 nan 
-3.9000000000000004 -3.7 3.9478 
-3.8000000000000003 -3.7 3.8100 
-3.7 -3.7 3.9067 
-3.6 -3.7 3.9300 
-3.5 -3.7 3.8868 
-3.4000000000000004 -3.7 3.8676 
-3.3000000000000003 -3.7 3.8465 
-3.2 -3.7 3.8925 
-3.1 -3.7 3.8559 
-3.0 -3.7 3.8589 
-2.9000000000000004 -3.7 3.9047 
-2.8000000000000003 -3.7 3.8839 
-2.7 -3.7 3.8837 
-2.6 -3.7 3.8768 
-2.5 -3.7 3.8869 
-2.4000000000000004 -3.7 3.8746 
-2.3000000000000003 -3.7 3.8791 
-2.2 -3.7 3.8825 
-2.1 -3.7 3.9027 
-2.0 -3.7 3.8831 
-1.9000000000000001 -3.7 3.8757 
-1.8000000000000003 -3.7 3.8669 
-1.7000000000000002 -3.7 3.8832 
-1.6 -3.7 3.8826 
-1.5000000000000002 -3.7 3.8744 
-1.4000000000000001 -3.7 3.8927 
-1.3000000000000003 -3.7 3.8968 
-1.2000000000000002 -3.7 3.8661 
-1.1 -3.7 3.8660 
-1.0 -3.7 3.8952 
-0.9000000000000004 -3.7 3.8726 
-0.8000000000000003 -3.7 3.8749 
-0.7000000000000002 -3.7 3.8989 
-0.6000000000000001 -3.7 3.8795 
-0.5 -3.7 3.8853 
-0.40000000000000036 -3.7 3.8881 
-0.30000000000000027 -3.7 3.8909 
-0.20000000000000018 -3.7 3.8680 
-0.10000000000000009 -3.7 3.8890 
0.0 -3.7 3.8822 
0.09999999999999964 -3.7 3.8824 
0.19999999999999973 -3.7 3.9032 
0.2999999999999998 -3.7 3.8992 
0.3999999999999999 -3.7 3.8899 
0.5 -3.7 3.8960 
0.5999999999999996 -3.7 3.8805 
0.6999999999999997 -3.7 3.8899 
0.7999999999999998 -3.7 3.8809 
0.8999999999999995 -3.7 3.9063 
1.0 -3.7 3.9062 
1.0999999999999996 -3.7 3.8921 
1.2000000000000002 -3.7 3.8915 
1.2999999999999998 -3.7 3.8924 
1.3999999999999995 -3.7 3.9063 
1.5 -3.7 3.8957 
1.5999999999999996 -3.7 3.8816 
1.7000000000000002 -3.7 3.8923 
1.7999999999999998 -3.7 3.8928 
1.8999999999999995 -3.7 3.9018 
2.0 -3.7 3.8943 
2.0999999999999996 -3.7 3.8922 
2.2 -3.7 3.8974 
2.3 -3.7 3.8937 
2.399999 -3.7 3.8890 
2.5 -3.7 3.8918 
2.5999999999999996 -3.7 3.8817 
2.7 -3.7 3.8954 
2.8 -3.7 3.8730 
2.899999 -3.7 3.8983 
3.0 -3.7 3.8832 
3.0999999999999996 -3.7 3.8896 
3.2 -3.7 3.8979 
3.3 -3.7 3.8797 
3.399999 -3.7 3.8882 
3.5 -3.7 3.8898 
3.5999999999999996 -3.7 3.8854 
3.7 -3.7 3.8899 
3.8 -3.7 3.8923 
3.899999 -3.7 3.8925 
4.0 -3.7 3.8917 
4.1 -3.7 3.8815 
4.2 -3.7 3.8857 
4.3 -3.7 3.8847 
4.399999 -3.7 3.8878 
4.5 -3.7 3.8990 
4.6 -3.7 3.8803 
4.7 -3.7 3.8913 
4.8 -3.7 3.8867 
4.899999 -3.7 3.8995 
4.999999999999999 -3.7 3.8861 
5.1000000000000005 -3.7 3.8944 
5.2 -3.7 3.8878 
5.3 -3.7 3.8839 
5.399999 -3.7 3.8977 
5.499999999999999 -3.7 3.9020 
5.6000000000000005 -3.7 3.8958 
5.7 -3.7 3.9005 
5.8 -3.7 3.8944 
5.899999 -3.7 3.8986 
5.999999999999999 -3.7 3.9024 
6.1000000000000005 -3.7 3.8909 
6.2 -3.7 3.8980 
6.3 -3.7 3.8869 
6.399999 -3.7 3.8854 
6.499999999999999 -3.7 3.8903 
6.6000000000000005 -3.7 3.8901 
6.7 -3.7 3.8836 
6.8 -3.7 3.8950 
6.899999 -3.7 3.8872 
6.999999999999999 -3.7 3.8902 
7.1000000000000005 -3.7 3.8893 
7.2 -3.7 3.9043 
7.3 -3.7 3.8876 
7.399999 -3.7 3.9032 
7.499999999999999 -3.7 3.8925 
7.6000000000000005 -3.7 3.8959 
7.7 -3.7 3.8978 
7.8 -3.7 3.8961 
7.899999 -3.7 3.8886 
7.999999999999999 -3.7 3.9020 
8.100000000000001 -3.7 3.8967 
8.2 -3.7 3.8948 
8.3 -3.7 3.8930 
8.399999000000001 -3.7 3.8972 
8.5 -3.7 3.8952 
8.600000000000001 -3.7 3.9001 
8.7 -3.7 3.8978 
8.8 -3.7 3.8794 
8.899999000000001 -3.7 3.8957 
9.0 -3.7 3.8979 
9.100000000000001 -3.7 3.8772 
9.2 -3.7 3.8908 
9.3 -3.7 3.8786 
9.399999000000001 -3.7 3.8915 
9.5 -3.7 3.8919 
9.600000000000001 -3.7 3.8878 
9.7 -3.7 3.8965 
9.8 -3.7 3.8857 
9.899999000000001 -3.7 3.8887 
10.0 -3.7 3.9043 
10.100000000000001 -3.7 3.8816 
10.200001 -3.7 3.8926 
10.299999 -3.7 3.8974 
10.399999000000001 -3.7 3.8870 
10.5 -3.7 3.8967 
10.600000000000001 -3.7 3.9020 
10.700001 -3.7 3.9012 
10.799999 -3.7 3.8951 
10.899999000000001 -3.7 3.9022 
11.0 -3.7 3.8997 
11.100000000000001 -3.7 3.9002 
11.200001 -3.7 3.8931 
11.299999 -3.7 3.9021 
11.399999000000001 -3.7 3.9042 
11.5 -3.7 3.8948 
11.600000000000001 -3.7 3.9003 
11.700001 -3.7 3.8982 
11.799999 -3.7 3.8934 
11.899999000000001 -3.7 3.9004 
12.0 -3.7 3.8993 
12.100000000000001 -3.7 3.8945 
12.200001 -3.7 3.8791 
12.299999 -3.7 3.9029 
12.399999000000001 -3.7 3.8948 
12.5 -3.7 3.8908 
12.600000000000001 -3.7 3.8889 
12.700001 -3.7 3.8833 
12.799999 -3.7 3.8866 
12.900000000000002 -3.7 3.8802 
13.000001000000001 -3.7 3.8913 
13.100001000000002 -3.7 3.8906 
13.200002000000001 -3.7 3.8782 
13.3 -3.7 3.8917 
13.400000000000002 -3.7 3.8733 
13.500001000000001 -3.7 3.8869 
13.600001000000002 -3.7 3.8895 
13.700002000000001 -3.7 3.8851 
13.8 -3.7 3.8916 
13.900000000000002 -3.7 3.8896 
14.000001000000001 -3.7 3.8767 
14.100001000000002 -3.7 3.8877 
14.200002000000001 -3.7 3.9004 
14.3 -3.7 3.8840 
14.400000000000002 -3.7 3.8745 
14.500001000000001 -3.7 3.8773 
14.600001000000002 -3.7 3.8883 
14.700002000000001 -3.7 3.8890 
14.8 -3.7 3.8853 
14.900000000000002 -3.7 3.8846 
15.000001000000001 -3.7 3.8606 
15.100001000000002 -3.7 3.8834 
15.200002000000001 -3.7 3.8986 
15.3 -3.7 3.8726 
15.400000000000002 -3.7 3.8798 
15.500001000000001 -3.7 3.9073 
15.600001000000002 -3.7 3.8849 
15.700002000000001 -3.7 3.8754 
15.8 -3.7 3.8744 
15.900000000000002 -3.7 3.8733 
16.000001 -3.7 3.8589 
16.100001000000002 -3.7 3.8909 
16.200002 -3.7 3.8568 
16.3 -3.7 3.8746 
16.400000000000002 -3.7 3.8819 
16.500001 -3.7 3.8675 
16.600001000000002 -3.7 3.9292 
16.700002 -3.7 3.8980 
16.8 -3.7 3.8338 
16.900000000000002 -3.7 3.8677 
17.000001 -3.7 3.8856 
17.100001000000002 -3.7 3.9190 
17.200002 -3.7 3.8022 
17.3 -3.7 nan 
17.400000000000002 -3.7 nan 
17.500001 -3.7 nan 
17.600001000000002 -3.7 nan 
17.700002 -3.7 nan 
17.8 -3.7 nan 
17.900000000000002 -3.7 nan 
18.000001 -3.7 nan 
18.100001000000002 -3.7 nan 
18.200002 -3.7 nan 
18.3 -3.7 nan 
18.400000000000002 -3.7 nan 
18.500001 -3.7 nan 
18.600001000000002 -3.7 nan 
18.700002 -3.7 nan 
18.8 -3.7 nan 
18.900000000000002 -3.7 nan 
19.000001 -3.7 nan 
19.100001000000002 -3.7 nan 
19.200002 -3.7 nan 
-6.0 -3.6 nan 
-5.9 -3.6 nan 
-5.800000000000001 -3.6 nan 
-5.7 -3.6 nan 
-5.6 -3.6 nan 
-5.5 -3.6 nan 
-5.4 -3.6 nan 
-5.300000000000001 -3.6 nan 
-5.2 -3.6 nan 
-5.1 -3.6 nan 
-5.0 -3.6 nan 
-4.9 -3.6 nan 
-4.800000000000001 -3.6 nan 
-4.7 -3.6 nan 
-4.6 -3.6 nan 
-4.5 -3.6 nan 
-4.4 -3.6 nan 
-4.300000000000001 -3.6 nan 
-4.2 -3.6 nan 
-4.1000000000000005 -3.6 nan 
-4.0 -3.6 nan 
-3.9000000000000004 -3.6 nan 
-3.8000000000000003 -3.6 3.8742 
-3.7 -3.6 3.8750 
-3.6 -3.6 3.8697 
-3.5 -3.6 3.8805 
-3.4000000000000004 -3.6 3.8964 
-3.3000000000000003 -3.6 3.9320 
-3.2 -3.6 3.8795 
-3.1 -3.6 3.8629 
-3.0 -3.6 3.8714 
-2.9000000000000004 -3.6 3.8734 
-2.8000000000000003 -3.6 3.8659 
-2.7 -3.6 3.8671 
-2.6 -3.6 3.8731 
-2.5 -3.6 3.8850 
-2.4000000000000004 -3.6 3.8963 
-2.3000000000000003 -3.6 3.8774 
-2.2 -3.6 3.8710 
-2.1 -3.6 3.8932 
-2.0 -3.6 3.8915 
-1.9000000000000001 -3.6 3.8800 
-1.8000000000000003 -3.6 3.9074 
-1.7000000000000002 -3.6 3.8958 
-1.6 -3.6 3.8593 
-1.5000000000000002 -3.6 3.9027 
-1.4000000000000001 -3.6 3.8824 
-1.3000000000000003 -3.6 3.9043 
-1.2000000000000002 -3.6 3.8957 
-1.1 -3.6 3.8789 
-1.0 -3.6 3.8966 
-0.9000000000000004 -3.6 3.8613 
-0.8000000000000003 -3.6 3.8864 
-0.7000000000000002 -3.6 3.8894 
-0.6000000000000001 -3.6 3.8935 
-0.5 -3.6 3.8749 
-0.40000000000000036 -3.6 3.8821 
-0.30000000000000027 -3.6 3.8864 
-0.20000000000000018 -3.6 3.8864 
-0.10000000000000009 -3.6 3.8937 
0.0 -3.6 3.8904 
0.09999999999999964 -3.6 3.8924 
0.19999999999999973 -3.6 3.8938 
0.2999999999999998 -3.6 3.9031 
0.3999999999999999 -3.6 3.8906 
0.5 -3.6 3.8813 
0.5999999999999996 -3.6 3.9176 
0.6999999999999997 -3.6 3.8947 
0.7999999999999998 -3.6 3.8947 
0.8999999999999995 -3.6 3.8947 
1.0 -3.6 3.8941 
1.0999999999999996 -3.6 3.9053 
1.2000000000000002 -3.6 3.8944 
1.2999999999999998 -3.6 3.8947 
1.3999999999999995 -3.6 3.8828 
1.5 -3.6 3.8850 
1.5999999999999996 -3.6 3.8951 
1.7000000000000002 -3.6 3.8865 
1.7999999999999998 -3.6 3.9035 
1.8999999999999995 -3.6 3.9082 
2.0 -3.6 3.8852 
2.0999999999999996 -3.6 3.8870 
2.2 -3.6 3.8843 
2.3 -3.6 3.8921 
2.399999 -3.6 3.9004 
2.5 -3.6 3.8876 
2.5999999999999996 -3.6 3.8935 
2.7 -3.6 3.8883 
2.8 -3.6 3.8890 
2.899999 -3.6 3.8947 
3.0 -3.6 3.8913 
3.0999999999999996 -3.6 3.8934 
3.2 -3.6 3.8946 
3.3 -3.6 3.8901 
3.399999 -3.6 3.9005 
3.5 -3.6 3.8874 
3.5999999999999996 -3.6 3.8959 
3.7 -3.6 3.8938 
3.8 -3.6 3.8963 
3.899999 -3.6 3.8902 
4.0 -3.6 3.8984 
4.1 -3.6 3.8932 
4.2 -3.6 3.8878 
4.3 -3.6 3.8906 
4.399999 -3.6 3.9003 
4.5 -3.6 3.8859 
4.6 -3.6 3.8990 
4.7 -3.6 3.8925 
4.8 -3.6 3.8933 
4.899999 -3.6 3.8857 
4.999999999999999 -3.6 3.8863 
5.1000000000000005 -3.6 3.8892 
5.2 -3.6 3.8790 
5.3 -3.6 3.8936 
5.399999 -3.6 3.8833 
5.499999999999999 -3.6 3.8935 
5.6000000000000005 -3.6 3.8860 
5.7 -3.6 3.8862 
5.8 -3.6 3.8822 
5.899999 -3.6 3.8846 
5.999999999999999 -3.6 3.9035 
6.1000000000000005 -3.6 3.8847 
6.2 -3.6 3.9013 
6.3 -3.6 3.9092 
6.399999 -3.6 3.8892 
6.499999999999999 -3.6 3.8779 
6.6000000000000005 -3.6 3.9116 
6.7 -3.6 3.8941 
6.8 -3.6 3.8897 
6.899999 -3.6 3.8788 
6.999999999999999 -3.6 3.8862 
7.1000000000000005 -3.6 3.8904 
7.2 -3.6 3.9053 
7.3 -3.6 3.8893 
7.399999 -3.6 3.8913 
7.499999999999999 -3.6 3.8981 
7.6000000000000005 -3.6 3.9133 
7.7 -3.6 3.8882 
7.8 -3.6 3.8923 
7.899999 -3.6 3.8983 
7.999999999999999 -3.6 3.9108 
8.100000000000001 -3.6 3.8845 
8.2 -3.6 3.9093 
8.3 -3.6 3.8869 
8.399999000000001 -3.6 3.8979 
8.5 -3.6 3.8990 
8.600000000000001 -3.6 3.8861 
8.7 -3.6 3.9046 
8.8 -3.6 3.8972 
8.899999000000001 -3.6 3.8738 
9.0 -3.6 3.8870 
9.100000000000001 -3.6 3.9011 
9.2 -3.6 3.8904 
9.3 -3.6 3.8866 
9.399999000000001 -3.6 3.9030 
9.5 -3.6 3.8979 
9.600000000000001 -3.6 3.8898 
9.7 -3.6 3.8974 
9.8 -3.6 3.8822 
9.899999000000001 -3.6 3.9023 
10.0 -3.6 3.9010 
10.100000000000001 -3.6 3.8875 
10.200001 -3.6 3.9083 
10.299999 -3.6 3.8978 
10.399999000000001 -3.6 3.8897 
10.5 -3.6 3.9010 
10.600000000000001 -3.6 3.8877 
10.700001 -3.6 3.8899 
10.799999 -3.6 3.8900 
10.899999000000001 -3.6 3.8963 
11.0 -3.6 3.8906 
11.100000000000001 -3.6 3.9016 
11.200001 -3.6 3.8970 
11.299999 -3.6 3.8879 
11.399999000000001 -3.6 3.8979 
11.5 -3.6 3.8938 
11.600000000000001 -3.6 3.8878 
11.700001 -3.6 3.8942 
11.799999 -3.6 3.9004 
11.899999000000001 -3.6 3.9036 
12.0 -3.6 3.8838 
12.100000000000001 -3.6 3.8936 
12.200001 -3.6 3.8864 
12.299999 -3.6 3.8863 
12.399999000000001 -3.6 3.9002 
12.5 -3.6 3.8896 
12.600000000000001 -3.6 3.8787 
12.700001 -3.6 3.8927 
12.799999 -3.6 3.8872 
12.900000000000002 -3.6 3.9039 
13.000001000000001 -3.6 3.8707 
13.100001000000002 -3.6 3.8696 
13.200002000000001 -3.6 3.8834 
13.3 -3.6 3.8902 
13.400000000000002 -3.6 3.8833 
13.500001000000001 -3.6 3.8923 
13.600001000000002 -3.6 3.8856 
13.700002000000001 -3.6 3.8771 
13.8 -3.6 3.8867 
13.900000000000002 -3.6 3.8892 
14.000001000000001 -3.6 3.8718 
14.100001000000002 -3.6 3.9037 
14.200002000000001 -3.6 3.8781 
14.3 -3.6 3.8952 
14.400000000000002 -3.6 3.8710 
14.500001000000001 -3.6 3.8876 
14.600001000000002 -3.6 3.8804 
14.700002000000001 -3.6 3.8779 
14.8 -3.6 3.8843 
14.900000000000002 -3.6 3.8782 
15.000001000000001 -3.6 3.8941 
15.100001000000002 -3.6 3.9104 
15.200002000000001 -3.6 3.8751 
15.3 -3.6 3.8826 
15.400000000000002 -3.6 3.8790 
15.500001000000001 -3.6 3.9265 
15.600001000000002 -3.6 3.8613 
15.700002000000001 -3.6 3.8741 
15.8 -3.6 3.8643 
15.900000000000002 -3.6 3.8810 
16.000001 -3.6 3.8897 
16.100001000000002 -3.6 3.9118 
16.200002 -3.6 3.8711 
16.3 -3.6 3.8735 
16.400000000000002 -3.6 3.9026 
16.500001 -3.6 3.8864 
16.600001000000002 -3.6 3.8682 
16.700002 -3.6 3.8920 
16.8 -3.6 3.9021 
16.900000000000002 -3.6 3.8935 
17.000001 -3.6 3.9071 
17.100001000000002 -3.6 3.8356 
17.200002 -3.6 3.8846 
17.3 -3.6 nan 
17.400000000000002 -3.6 nan 
17.500001 -3.6 nan 
17.600001000000002 -3.6 nan 
17.700002 -3.6 nan 
17.8 -3.6 nan 
17.900000000000002 -3.6 nan 
18.000001 -3.6 nan 
18.100001000000002 -3.6 nan 
18.200002 -3.6 nan 
18.3 -3.6 nan 
18.400000000000002 -3.6 nan 
18.500001 -3.6 nan 
18.600001000000002 -3.6 nan 
18.700002 -3.6 nan 
18.8 -3.6 nan 
18.900000000000002 -3.6 nan 
19.000001 -3.6 nan 
19.100001000000002 -3.6 nan 
19.200002 -3.6 nan 
-6.0 -3.5 nan 
-5.9 -3.5 nan 
-5.800000000000001 -3.5 nan 
-5.7 -3.5 nan 
-5.6 -3.5 nan 
-5.5 -3.5 nan 
-5.4 -3.5 nan 
-5.300000000000001 -3.5 nan 
-5.2 -3.5 nan 
-5.1 -3.5 nan 
-5.0 -3.5 nan 
-4.9 -3.5 nan 
-4.800000000000001 -3.5 nan 
-4.7 -3.5 nan 
-4.6 -3.5 nan 
-4.5 -3.5 nan 
-4.4 -3.5 nan 
-4.300000000000001 -3.5 nan 
-4.2 -3.5 nan 
-4.1000000000000005 -3.5 nan 
-4.0 -3.5 nan 
-3.9000000000000004 -3.5 3.8474 
-3.8000000000000003 -3.5 3.8267 
-3.7 -3.5 3.8717 
-3.6 -3.5 3.8845 
-3.5 -3.5 3.8498 
-3.4000000000000004 -3.5 3.9220 
-3.3000000000000003 -3.5 3.8611 
-3.2 -3.5 3.8490 
-3.1 -3.5 3.8661 
-3.0 -3.5 3.8560 
-2.9000000000000004 -3.5 3.8490 
-2.8000000000000003 -3.5 3.8760 
-2.7 -3.5 3.8853 
-2.6 -3.5 3.9024 
-2.5 -3.5 3.8929 
-2.4000000000000004 -3.5 3.8907 
-2.3000000000000003 -3.5 3.8835 
-2.2 -3.5 3.8544 
-2.1 -3.5 3.8758 
-2.0 -3.5 3.8679 
-1.9000000000000001 -3.5 3.9065 
-1.8000000000000003 -3.5 3.8914 
-1.7000000000000002 -3.5 3.8855 
-1.6 -3.5 3.8834 
-1.5000000000000002 -3.5 3.8781 
-1.4000000000000001 -3.5 3.8983 
-1.3000000000000003 -3.5 3.8889 
-1.2000000000000002 -3.5 3.8800 
-1.1 -3.5 3.9001 
-1.0 -3.5 3.8835 
-0.9000000000000004 -3.5 3.8901 
-0.8000000000000003 -3.5 3.8725 
-0.7000000000000002 -3.5 3.8805 
-0.6000000000000001 -3.5 3.8750 
-0.5 -3.5 3.8839 
-0.40000000000000036 -3.5 3.8977 
-0.30000000000000027 -3.5 3.8948 
-0.20000000000000018 -3.5 3.8745 
-0.10000000000000009 -3.5 3.8948 
0.0 -3.5 3.8838 
0.09999999999999964 -3.5 3.8941 
0.19999999999999973 -3.5 3.8951 
0.2999999999999998 -3.5 3.9042 
0.3999999999999999 -3.5 3.8905 
0.5 -3.5 3.8908 
0.5999999999999996 -3.5 3.8930 
0.6999999999999997 -3.5 3.8916 
0.7999999999999998 -3.5 3.8862 
0.8999999999999995 -3.5 3.8939 
1.0 -3.5 3.8913 
1.0999999999999996 -3.5 3.8915 
1.2000000000000002 -3.5 3.8846 
1.2999999999999998 -3.5 3.8910 
1.3999999999999995 -3.5 3.8902 
1.5 -3.5 3.8818 
1.5999999999999996 -3.5 3.8928 
1.7000000000000002 -3.5 3.8960 
1.7999999999999998 -3.5 3.8987 
1.8999999999999995 -3.5 3.8876 
2.0 -3.5 3.8805 
2.0999999999999996 -3.5 3.8945 
2.2 -3.5 3.8898 
2.3 -3.5 3.8735 
2.399999 -3.5 3.8837 
2.5 -3.5 3.8883 
2.5999999999999996 -3.5 3.9056 
2.7 -3.5 3.8738 
2.8 -3.5 3.8962 
2.899999 -3.5 3.8983 
3.0 -3.5 3.8926 
3.0999999999999996 -3.5 3.8869 
3.2 -3.5 3.8717 
3.3 -3.5 3.8923 
3.399999 -3.5 3.8844 
3.5 -3.5 3.8996 
3.5999999999999996 -3.5 3.8872 
3.7 -3.5 3.8918 
3.8 -3.5 3.8852 
3.899999 -3.5 3.8886 
4.0 -3.5 3.8923 
4.1 -3.5 3.8882 
4.2 -3.5 3.8839 
4.3 -3.5 3.8892 
4.399999 -3.5 3.8966 
4.5 -3.5 3.8932 
4.6 -3.5 3.8884 
4.7 -3.5 3.8911 
4.8 -3.5 3.8899 
4.899999 -3.5 3.9025 
4.999999999999999 -3.5 3.8898 
5.1000000000000005 -3.5 3.8876 
5.2 -3.5 3.8996 
5.3 -3.5 3.8943 
5.399999 -3.5 3.9041 
5.499999999999999 -3.5 3.8919 
5.6000000000000005 -3.5 3.8908 
5.7 -3.5 3.8960 
5.8 -3.5 3.8849 
5.899999 -3.5 3.8937 
5.999999999999999 -3.5 3.8843 
6.1000000000000005 -3.5 3.8913 
6.2 -3.5 3.8991 
6.3 -3.5 3.8953 
6.399999 -3.5 3.8815 
6.499999999999999 -3.5 3.8871 
6.6000000000000005 -3.5 3.8959 
6.7 -3.5 3.8778 
6.8 -3.5 3.8904 
6.899999 -3.5 3.8928 
6.999999999999999 -3.5 3.9045 
7.1000000000000005 -3.5 3.8851 
7.2 -3.5 3.8896 
7.3 -3.5 3.8806 
7.399999 -3.5 3.8935 
7.499999999999999 -3.5 3.8832 
7.6000000000000005 -3.5 3.8981 
7.7 -3.5 3.8916 
7.8 -3.5 3.8920 
7.899999 -3.5 3.8905 
7.999999999999999 -3.5 3.8944 
8.100000000000001 -3.5 3.8995 
8.2 -3.5 3.8881 
8.3 -3.5 3.8862 
8.399999000000001 -3.5 3.8892 
8.5 -3.5 3.8898 
8.600000000000001 -3.5 3.8912 
8.7 -3.5 3.8961 
8.8 -3.5 3.8978 
8.899999000000001 -3.5 3.8927 
9.0 -3.5 3.8984 
9.100000000000001 -3.5 3.8882 
9.2 -3.5 3.9026 
9.3 -3.5 3.8930 
9.399999000000001 -3.5 3.8998 
9.5 -3.5 3.8979 
9.600000000000001 -3.5 3.8919 
9.7 -3.5 3.8937 
9.8 -3.5 3.8897 
9.899999000000001 -3.5 3.8893 
10.0 -3.5 3.8895 
10.100000000000001 -3.5 3.8921 
10.200001 -3.5 3.9026 
10.299999 -3.5 3.9024 
10.399999000000001 -3.5 3.8920 
10.5 -3.5 3.8857 
10.600000000000001 -3.5 3.8864 
10.700001 -3.5 3.9039 
10.799999 -3.5 3.8779 
10.899999000000001 -3.5 3.8935 
11.0 -3.5 3.8957 
11.100000000000001 -3.5 3.8936 
11.200001 -3.5 3.8899 
11.299999 -3.5 3.8818 
11.399999000000001 -3.5 3.8953 
11.5 -3.5 3.8938 
11.600000000000001 -3.5 3.8945 
11.700001 -3.5 3.8944 
11.799999 -3.5 3.9017 
11.899999000000001 -3.5 3.9083 
12.0 -3.5 3.8873 
12.100000000000001 -3.5 3.8858 
12.200001 -3.5 3.9094 
12.299999 -3.5 3.8923 
12.399999000000001 -3.5 3.8970 
12.5 -3.5 3.8919 
12.600000000000001 -3.5 3.8876 
12.700001 -3.5 3.9007 
12.799999 -3.5 3.9001 
12.900000000000002 -3.5 3.8797 
13.000001000000001 -3.5 3.8829 
13.100001000000002 -3.5 3.8930 
13.200002000000001 -3.5 3.8982 
13.3 -3.5 3.8903 
13.400000000000002 -3.5 3.8900 
13.500001000000001 -3.5 3.8853 
13.600001000000002 -3.5 3.8930 
13.700002000000001 -3.5 3.8918 
13.8 -3.5 3.8795 
13.900000000000002 -3.5 3.8884 
14.000001000000001 -3.5 3.8813 
14.100001000000002 -3.5 3.8734 
14.200002000000001 -3.5 3.8734 
14.3 -3.5 3.8746 
14.400000000000002 -3.5 3.8765 
14.500001000000001 -3.5 3.8912 
14.600001000000002 -3.5 3.8663 
14.700002000000001 -3.5 3.9011 
14.8 -3.5 3.8871 
14.900000000000002 -3.5 3.8624 
15.000001000000001 -3.5 3.9097 
15.100001000000002 -3.5 3.8637 
15.200002000000001 -3.5 3.8784 
15.3 -3.5 3.8722 
15.400000000000002 -3.5 3.8965 
15.500001000000001 -3.5 3.8800 
15.600001000000002 -3.5 3.8945 
15.700002000000001 -3.5 3.9176 
15.8 -3.5 3.8682 
15.900000000000002 -3.5 3.9031 
16.000001 -3.5 3.8925 
16.100001000000002 -3.5 3.8651 
16.200002 -3.5 3.8613 
16.3 -3.5 3.8755 
16.400000000000002 -3.5 3.8670 
16.500001 -3.5 3.8819 
16.600001000000002 -3.5 3.9210 
16.700002 -3.5 3.8497 
16.8 -3.5 3.8797 
16.900000000000002 -3.5 3.8419 
17.000001 -3.5 3.8259 
17.100001000000002 -3.5 3.8363 
17.200002 -3.5 3.9014 
17.3 -3.5 nan 
17.400000000000002 -3.5 nan 
17.500001 -3.5 nan 
17.600001000000002 -3.5 nan 
17.700002 -3.5 nan 
17.8 -3.5 nan 
17.900000000000002 -3.5 nan 
18.000001 -3.5 nan 
18.100001000000002 -3.5 nan 
18.200002 -3.5 nan 
18.3 -3.5 nan 
18.400000000000002 -3.5 nan 
18.500001 -3.5 nan 
18.600001000000002 -3.5 nan 
18.700002 -3.5 nan 
18.8 -3.5 nan 
18.900000000000002 -3.5 nan 
19.000001 -3.5 nan 
19.100001000000002 -3.5 nan 
19.200002 -3.5 nan 
-6.0 -3.4 nan 
-5.9 -3.4 nan 
-5.800000000000001 -3.4 nan 
-5.7 -3.4 nan 
-5.6 -3.4 nan 
-5.5 -3.4 nan 
-5.4 -3.4 nan 
-5.300000000000001 -3.4 nan 
-5.2 -3.4 nan 
-5.1 -3.4 nan 
-5.0 -3.4 nan 
-4.9 -3.4 nan 
-4.800000000000001 -3.4 nan 
-4.7 -3.4 nan 
-4.6 -3.4 nan 
-4.5 -3.4 nan 
-4.4 -3.4 nan 
-4.300000000000001 -3.4 nan 
-4.2 -3.4 nan 
-4.1000000000000005 -3.4 nan 
-4.0 -3.4 3.9044 
-3.9000000000000004 -3.4 3.9021 
-3.8000000000000003 -3.4 3.8196 
-3.7 -3.4 3.8571 
-3.6 -3.4 3.8721 
-3.5 -3.4 3.9072 
-3.4000000000000004 -3.4 3.8652 
-3.3000000000000003 -3.4 3.8745 
-3.2 -3.4 3.8936 
-3.1 -3.4 3.8938 
-3.0 -3.4 3.8781 
-2.9000000000000004 -3.4 3.8802 
-2.8000000000000003 -3.4 3.8910 
-2.7 -3.4 3.8652 
-2.6 -3.4 3.8820 
-2.5 -3.4 3.9210 
-2.4000000000000004 -3.4 3.9051 
-2.3000000000000003 -3.4 3.8524 
-2.2 -3.4 3.8924 
-2.1 -3.4 3.8979 
-2.0 -3.4 3.8505 
-1.9000000000000001 -3.4 3.8955 
-1.8000000000000003 -3.4 3.8391 
-1.7000000000000002 -3.4 3.8982 
-1.6 -3.4 3.8843 
-1.5000000000000002 -3.4 3.8907 
-1.4000000000000001 -3.4 3.8703 
-1.3000000000000003 -3.4 3.8950 
-1.2000000000000002 -3.4 3.8871 
-1.1 -3.4 3.9056 
-1.0 -3.4 3.8793 
-0.9000000000000004 -3.4 3.9022 
-0.8000000000000003 -3.4 3.8867 
-0.7000000000000002 -3.4 3.8954 
-0.6000000000000001 -3.4 3.8791 
-0.5 -3.4 3.8991 
-0.40000000000000036 -3.4 3.9057 
-0.30000000000000027 -3.4 3.8690 
-0.20000000000000018 -3.4 3.8857 
-0.10000000000000009 -3.4 3.8863 
0.0 -3.4 3.8892 
0.09999999999999964 -3.4 3.9006 
0.19999999999999973 -3.4 3.8931 
0.2999999999999998 -3.4 3.8875 
0.3999999999999999 -3.4 3.9064 
0.5 -3.4 3.8835 
0.5999999999999996 -3.4 3.8788 
0.6999999999999997 -3.4 3.8841 
0.7999999999999998 -3.4 3.8965 
0.8999999999999995 -3.4 3.8812 
1.0 -3.4 3.8863 
1.0999999999999996 -3.4 3.8835 
1.2000000000000002 -3.4 3.8936 
1.2999999999999998 -3.4 3.8952 
1.3999999999999995 -3.4 3.8920 
1.5 -3.4 3.8973 
1.5999999999999996 -3.4 3.8921 
1.7000000000000002 -3.4 3.8944 
1.7999999999999998 -3.4 3.8891 
1.8999999999999995 -3.4 3.9001 
2.0 -3.4 3.8974 
2.0999999999999996 -3.4 3.8814 
2.2 -3.4 3.8860 
2.3 -3.4 3.8912 
2.399999 -3.4 3.8953 
2.5 -3.4 3.8902 
2.5999999999999996 -3.4 3.8911 
2.7 -3.4 3.8819 
2.8 -3.4 3.8873 
2.899999 -3.4 3.8892 
3.0 -3.4 3.8950 
3.0999999999999996 -3.4 3.8955 
3.2 -3.4 3.8797 
3.3 -3.4 3.8837 
3.399999 -3.4 3.8881 
3.5 -3.4 3.8892 
3.5999999999999996 -3.4 3.8979 
3.7 -3.4 3.8897 
3.8 -3.4 3.8903 
3.899999 -3.4 3.8986 
4.0 -3.4 3.8928 
4.1 -3.4 3.8884 
4.2 -3.4 3.8781 
4.3 -3.4 3.8866 
4.399999 -3.4 3.8924 
4.5 -3.4 3.8944 
4.6 -3.4 3.8990 
4.7 -3.4 3.8962 
4.8 -3.4 3.8897 
4.899999 -3.4 3.8929 
4.999999999999999 -3.4 3.8870 
5.1000000000000005 -3.4 3.8862 
5.2 -3.4 3.8953 
5.3 -3.4 3.8979 
5.399999 -3.4 3.8855 
5.499999999999999 -3.4 3.8884 
5.6000000000000005 -3.4 3.8929 
5.7 -3.4 3.8882 
5.8 -3.4 3.8903 
5.899999 -3.4 3.8962 
5.999999999999999 -3.4 3.8933 
6.1000000000000005 -3.4 3.9014 
6.2 -3.4 3.8972 
6.3 -3.4 3.8946 
6.399999 -3.4 3.8876 
6.499999999999999 -3.4 3.9063 
6.6000000000000005 -3.4 3.8959 
6.7 -3.4 3.8906 
6.8 -3.4 3.8894 
6.899999 -3.4 3.8964 
6.999999999999999 -3.4 3.9036 
7.1000000000000005 -3.4 3.8900 
7.2 -3.4 3.8961 
7.3 -3.4 3.8898 
7.399999 -3.4 3.8945 
7.499999999999999 -3.4 3.8948 
7.6000000000000005 -3.4 3.8945 
7.7 -3.4 3.8981 
7.8 -3.4 3.8978 
7.899999 -3.4 3.9007 
7.999999999999999 -3.4 3.8895 
8.100000000000001 -3.4 3.8855 
8.2 -3.4 3.8944 
8.3 -3.4 3.8918 
8.399999000000001 -3.4 3.8895 
8.5 -3.4 3.8893 
8.600000000000001 -3.4 3.9030 
8.7 -3.4 3.9028 
8.8 -3.4 3.8908 
8.899999000000001 -3.4 3.9033 
9.0 -3.4 3.9019 
9.100000000000001 -3.4 3.8991 
9.2 -3.4 3.8893 
9.3 -3.4 3.9008 
9.399999000000001 -3.4 3.8963 
9.5 -3.4 3.8997 
9.600000000000001 -3.4 3.8815 
9.7 -3.4 3.8909 
9.8 -3.4 3.8948 
9.899999000000001 -3.4 3.9107 
10.0 -3.4 3.9007 
10.100000000000001 -3.4 3.8935 
10.200001 -3.4 3.8940 
10.299999 -3.4 3.8892 
10.399999000000001 -3.4 3.8870 
10.5 -3.4 3.8927 
10.600000000000001 -3.4 3.8845 
10.700001 -3.4 3.8910 
10.799999 -3.4 3.8998 
10.899999000000001 -3.4 3.8917 
11.0 -3.4 3.8925 
11.100000000000001 -3.4 3.8980 
11.200001 -3.4 3.9010 
11.299999 -3.4 3.8882 
11.399999000000001 -3.4 3.8938 
11.5 -3.4 3.9024 
11.600000000000001 -3.4 3.8931 
11.700001 -3.4 3.8932 
11.799999 -3.4 3.8929 
11.899999000000001 -3.4 3.8933 
12.0 -3.4 3.8972 
12.100000000000001 -3.4 3.8993 
12.200001 -3.4 3.8948 
12.299999 -3.4 3.8938 
12.399999000000001 -3.4 3.8981 
12.5 -3.4 3.8855 
12.600000000000001 -3.4 3.8892 
12.700001 -3.4 3.8843 
12.799999 -3.4 3.8996 
12.900000000000002 -3.4 3.8895 
13.000001000000001 -3.4 3.9004 
13.100001000000002 -3.4 3.8772 
13.200002000000001 -3.4 3.8884 
13.3 -3.4 3.8689 
13.400000000000002 -3.4 3.8854 
13.500001000000001 -3.4 3.8980 
13.600001000000002 -3.4 3.8742 
13.700002000000001 -3.4 3.9010 
13.8 -3.4 3.8717 
13.900000000000002 -3.4 3.8702 
14.000001000000001 -3.4 3.8835 
14.100001000000002 -3.4 3.8619 
14.200002000000001 -3.4 3.8721 
14.3 -3.4 3.8895 
14.400000000000002 -3.4 3.8864 
14.500001000000001 -3.4 3.8714 
14.600001000000002 -3.4 3.8889 
14.700002000000001 -3.4 3.9032 
14.8 -3.4 3.8902 
14.900000000000002 -3.4 3.8828 
15.000001000000001 -3.4 3.8766 
15.100001000000002 -3.4 3.8864 
15.200002000000001 -3.4 3.8907 
15.3 -3.4 3.8757 
15.400000000000002 -3.4 3.8883 
15.500001000000001 -3.4 3.8733 
15.600001000000002 -3.4 3.9008 
15.700002000000001 -3.4 3.8715 
15.8 -3.4 3.8881 
15.900000000000002 -3.4 3.8880 
16.000001 -3.4 3.8849 
16.100001000000002 -3.4 3.8909 
16.200002 -3.4 3.9133 
16.3 -3.4 3.9015 
16.400000000000002 -3.4 3.8914 
16.500001 -3.4 3.8757 
16.600001000000002 -3.4 3.9063 
16.700002 -3.4 3.8274 
16.8 -3.4 3.8451 
16.900000000000002 -3.4 3.9093 
17.000001 -3.4 3.9273 
17.100001000000002 -3.4 3.8811 
17.200002 -3.4 3.8319 
17.3 -3.4 nan 
17.400000000000002 -3.4 nan 
17.500001 -3.4 nan 
17.600001000000002 -3.4 nan 
17.700002 -3.4 nan 
17.8 -3.4 nan 
17.900000000000002 -3.4 nan 
18.000001 -3.4 nan 
18.100001000000002 -3.4 nan 
18.200002 -3.4 nan 
18.3 -3.4 nan 
18.400000000000002 -3.4 nan 
18.500001 -3.4 nan 
18.600001000000002 -3.4 nan 
18.700002 -3.4 nan 
18.8 -3.4 nan 
18.900000000000002 -3.4 nan 
19.000001 -3.4 nan 
19.100001000000002 -3.4 nan 
19.200002 -3.4 nan 
-6.0 -3.3 nan 
-5.9 -3.3 nan 
-5.800000000000001 -3.3 nan 
-5.7 -3.3 nan 
-5.6 -3.3 nan 
-5.5 -3.3 nan 
-5.4 -3.3 nan 
-5.300000000000001 -3.3 nan 
-5.2 -3.3 nan 
-5.1 -3.3 nan 
-5.0 -3.3 nan 
-4.9 -3.3 nan 
-4.800000000000001 -3.3 nan 
-4.7 -3.3 nan 
-4.6 -3.3 nan 
-4.5 -3.3 nan 
-4.4 -3.3 nan 
-4.300000000000001 -3.3 nan 
-4.2 -3.3 nan 
-4.1000000000000005 -3.3 3.8851 
-4.0 -3.3 3.8428 
-3.9000000000000004 -3.3 3.9208 
-3.8000000000000003 -3.3 3.8602 
-3.7 -3.3 3.8751 
-3.6 -3.3 3.8940 
-3.5 -3.3 3.8643 
-3.4000000000000004 -3.3 3.9104 
-3.3000000000000003 -3.3 3.8371 
-3.2 -3.3 3.8657 
-3.1 -3.3 3.8602 
-3.0 -3.3 3.8825 
-2.9000000000000004 -3.3 3.8987 
-2.8000000000000003 -3.3 3.8903 
-2.7 -3.3 3.9227 
-2.6 -3.3 3.8755 
-2.5 -3.3 3.8497 
-2.4000000000000004 -3.3 3.8720 
-2.3000000000000003 -3.3 3.8841 
-2.2 -3.3 3.8748 
-2.1 -3.3 3.8823 
-2.0 -3.3 3.9053 
-1.9000000000000001 -3.3 3.9156 
-1.8000000000000003 -3.3 3.8981 
-1.7000000000000002 -3.3 3.8941 
-1.6 -3.3 3.8877 
-1.5000000000000002 -3.3 3.8629 
-1.4000000000000001 -3.3 3.8928 
-1.3000000000000003 -3.3 3.8827 
-1.2000000000000002 -3.3 3.8737 
-1.1 -3.3 3.8975 
-1.0 -3.3 3.8819 
-0.9000000000000004 -3.3 3.8959 
-0.8000000000000003 -3.3 3.9214 
-0.7000000000000002 -3.3 3.8948 
-0.6000000000000001 -3.3 3.8920 
-0.5 -3.3 3.9015 
-0.40000000000000036 -3.3 3.9045 
-0.30000000000000027 -3.3 3.9019 
-0.20000000000000018 -3.3 3.8772 
-0.10000000000000009 -3.3 3.8983 
0.0 -3.3 3.8977 
0.09999999999999964 -3.3 3.8959 
0.19999999999999973 -3.3 3.8996 
0.2999999999999998 -3.3 3.8837 
0.3999999999999999 -3.3 3.8856 
0.5 -3.3 3.9008 
0.5999999999999996 -3.3 3.8882 
0.6999999999999997 -3.3 3.8939 
0.7999999999999998 -3.3 3.8898 
0.8999999999999995 -3.3 3.8906 
1.0 -3.3 3.8875 
1.0999999999999996 -3.3 3.8935 
1.2000000000000002 -3.3 3.8932 
1.2999999999999998 -3.3 3.8888 
1.3999999999999995 -3.3 3.8890 
1.5 -3.3 3.8860 
1.5999999999999996 -3.3 3.8854 
1.7000000000000002 -3.3 3.8907 
1.7999999999999998 -3.3 3.8865 
1.8999999999999995 -3.3 3.8906 
2.0 -3.3 3.8893 
2.0999999999999996 -3.3 3.8908 
2.2 -3.3 3.8925 
2.3 -3.3 3.8957 
2.399999 -3.3 3.8826 
2.5 -3.3 3.8924 
2.5999999999999996 -3.3 3.8893 
2.7 -3.3 3.8874 
2.8 -3.3 3.8890 
2.899999 -3.3 3.8798 
3.0 -3.3 3.8883 
3.0999999999999996 -3.3 3.8917 
3.2 -3.3 3.8875 
3.3 -3.3 3.8999 
3.399999 -3.3 3.8975 
3.5 -3.3 3.8898 
3.5999999999999996 -3.3 3.8913 
3.7 -3.3 3.8951 
3.8 -3.3 3.8962 
3.899999 -3.3 3.8960 
4.0 -3.3 3.8871 
4.1 -3.3 3.8927 
4.2 -3.3 3.8855 
4.3 -3.3 3.8969 
4.399999 -3.3 3.8899 
4.5 -3.3 3.8927 
4.6 -3.3 3.8967 
4.7 -3.3 3.8998 
4.8 -3.3 3.8916 
4.899999 -3.3 3.8943 
4.999999999999999 -3.3 3.9014 
5.1000000000000005 -3.3 3.8811 
5.2 -3.3 3.8972 
5.3 -3.3 3.8901 
5.399999 -3.3 3.8913 
5.499999999999999 -3.3 3.8842 
5.6000000000000005 -3.3 3.8879 
5.7 -3.3 3.8976 
5.8 -3.3 3.8956 
5.899999 -3.3 3.8828 
5.999999999999999 -3.3 3.8939 
6.1000000000000005 -3.3 3.8933 
6.2 -3.3 3.9030 
6.3 -3.3 3.8858 
6.399999 -3.3 3.8932 
6.499999999999999 -3.3 3.8978 
6.6000000000000005 -3.3 3.8996 
6.7 -3.3 3.8825 
6.8 -3.3 3.9002 
6.899999 -3.3 3.9084 
6.999999999999999 -3.3 3.8970 
7.1000000000000005 -3.3 3.9051 
7.2 -3.3 3.8947 
7.3 -3.3 3.8791 
7.399999 -3.3 3.8992 
7.499999999999999 -3.3 3.8904 
7.6000000000000005 -3.3 3.9025 
7.7 -3.3 3.9090 
7.8 -3.3 3.8989 
7.899999 -3.3 3.8949 
7.999999999999999 -3.3 3.8947 
8.100000000000001 -3.3 3.8932 
8.2 -3.3 3.8908 
8.3 -3.3 3.8926 
8.399999000000001 -3.3 3.8977 
8.5 -3.3 3.8828 
8.600000000000001 -3.3 3.9028 
8.7 -3.3 3.8841 
8.8 -3.3 3.8934 
8.899999000000001 -3.3 3.8986 
9.0 -3.3 3.8876 
9.100000000000001 -3.3 3.8955 
9.2 -3.3 3.8894 
9.3 -3.3 3.8938 
9.399999000000001 -3.3 3.8968 
9.5 -3.3 3.8940 
9.600000000000001 -3.3 3.8936 
9.7 -3.3 3.8858 
9.8 -3.3 3.8840 
9.899999000000001 -3.3 3.8911 
10.0 -3.3 3.8898 
10.100000000000001 -3.3 3.8951 
10.200001 -3.3 3.8846 
10.299999 -3.3 3.9061 
10.399999000000001 -3.3 3.8953 
10.5 -3.3 3.9049 
10.600000000000001 -3.3 3.8924 
10.700001 -3.3 3.9013 
10.799999 -3.3 3.8904 
10.899999000000001 -3.3 3.8912 
11.0 -3.3 3.8911 
11.100000000000001 -3.3 3.8997 
11.200001 -3.3 3.8998 
11.299999 -3.3 3.8900 
11.399999000000001 -3.3 3.8966 
11.5 -3.3 3.9137 
11.600000000000001 -3.3 3.8986 
11.700001 -3.3 3.8878 
11.799999 -3.3 3.9069 
11.899999000000001 -3.3 3.8969 
12.0 -3.3 3.8970 
12.100000000000001 -3.3 3.9003 
12.200001 -3.3 3.8855 
12.299999 -3.3 3.9018 
12.399999000000001 -3.3 3.8981 
12.5 -3.3 3.8914 
12.600000000000001 -3.3 3.8987 
12.700001 -3.3 3.8968 
12.799999 -3.3 3.8935 
12.900000000000002 -3.3 3.8997 
13.000001000000001 -3.3 3.8832 
13.100001000000002 -3.3 3.8950 
13.200002000000001 -3.3 3.8947 
13.3 -3.3 3.8794 
13.400000000000002 -3.3 3.8937 
13.500001000000001 -3.3 3.8917 
13.600001000000002 -3.3 3.8783 
13.700002000000001 -3.3 3.8861 
13.8 -3.3 3.8854 
13.900000000000002 -3.3 3.8842 
14.000001000000001 -3.3 3.8748 
14.100001000000002 -3.3 3.9051 
14.200002000000001 -3.3 3.8727 
14.3 -3.3 3.8823 
14.400000000000002 -3.3 3.8884 
14.500001000000001 -3.3 3.9082 
14.600001000000002 -3.3 3.8714 
14.700002000000001 -3.3 3.8860 
14.8 -3.3 3.8759 
14.900000000000002 -3.3 3.8910 
15.000001000000001 -3.3 3.9046 
15.100001000000002 -3.3 3.8897 
15.200002000000001 -3.3 3.9073 
15.3 -3.3 3.8651 
15.400000000000002 -3.3 3.8792 
15.500001000000001 -3.3 3.8709 
15.600001000000002 -3.3 3.8872 
15.700002000000001 -3.3 3.8687 
15.8 -3.3 3.8959 
15.900000000000002 -3.3 3.8771 
16.000001 -3.3 3.8688 
16.100001000000002 -3.3 3.8823 
16.200002 -3.3 3.8973 
16.3 -3.3 3.8648 
16.400000000000002 -3.3 3.8933 
16.500001 -3.3 3.8521 
16.600001000000002 -3.3 3.8835 
16.700002 -3.3 3.8456 
16.8 -3.3 3.8456 
16.900000000000002 -3.3 3.8612 
17.000001 -3.3 3.9156 
17.100001000000002 -3.3 3.8388 
17.200002 -3.3 3.8666 
17.3 -3.3 3.9027 
17.400000000000002 -3.3 nan 
17.500001 -3.3 nan 
17.600001000000002 -3.3 nan 
17.700002 -3.3 nan 
17.8 -3.3 nan 
17.900000000000002 -3.3 nan 
18.000001 -3.3 nan 
18.100001000000002 -3.3 nan 
18.200002 -3.3 nan 
18.3 -3.3 nan 
18.400000000000002 -3.3 nan 
18.500001 -3.3 nan 
18.600001000000002 -3.3 nan 
18.700002 -3.3 nan 
18.8 -3.3 nan 
18.900000000000002 -3.3 nan 
19.000001 -3.3 nan 
19.100001000000002 -3.3 nan 
19.200002 -3.3 nan 
-6.0 -3.2 nan 
-5.9 -3.2 nan 
-5.800000000000001 -3.2 nan 
-5.7 -3.2 nan 
-5.6 -3.2 nan 
-5.5 -3.2 nan 
-5.4 -3.2 nan 
-5.300000000000001 -3.2 nan 
-5.2 -3.2 nan 
-5.1 -3.2 nan 
-5.0 -3.2 nan 
-4.9 -3.2 nan 
-4.800000000000001 -3.2 nan 
-4.7 -3.2 nan 
-4.6 -3.2 nan 
-4.5 -3.2 nan 
-4.4 -3.2 nan 
-4.300000000000001 -3.2 nan 
-4.2 -3.2 3.8705 
-4.1000000000000005 -3.2 3.8678 
-4.0 -3.2 3.9308 
-3.9000000000000004 -3.2 3.8508 
-3.8000000000000003 -3.2 3.8549 
-3.7 -3.2 3.8926 
-3.6 -3.2 3.9029 
-3.5 -3.2 3.9026 
-3.4000000000000004 -3.2 3.8982 
-3.3000000000000003 -3.2 3.8691 
-3.2 -3.2 3.9048 
-3.1 -3.2 3.8955 
-3.0 -3.2 3.8893 
-2.9000000000000004 -3.2 3.8579 
-2.8000000000000003 -3.2 3.8950 
-2.7 -3.2 3.8840 
-2.6 -3.2 3.8801 
-2.5 -3.2 3.9083 
-2.4000000000000004 -3.2 3.9082 
-2.3000000000000003 -3.2 3.8948 
-2.2 -3.2 3.8823 
-2.1 -3.2 3.8997 
-2.0 -3.2 3.8750 
-1.9000000000000001 -3.2 3.8845 
-1.8000000000000003 -3.2 3.8685 
-1.7000000000000002 -3.2 3.8800 
-1.6 -3.2 3.8928 
-1.5000000000000002 -3.2 3.8829 
-1.4000000000000001 -3.2 3.8797 
-1.3000000000000003 -3.2 3.8836 
-1.2000000000000002 -3.2 3.8785 
-1.1 -3.2 3.8806 
-1.0 -3.2 3.8914 
-0.9000000000000004 -3.2 3.8776 
-0.8000000000000003 -3.2 3.8626 
-0.7000000000000002 -3.2 3.8950 
-0.6000000000000001 -3.2 3.8989 
-0.5 -3.2 3.8930 
-0.40000000000000036 -3.2 3.8935 
-0.30000000000000027 -3.2 3.8919 
-0.20000000000000018 -3.2 3.8953 
-0.10000000000000009 -3.2 3.8903 
0.0 -3.2 3.8798 
0.09999999999999964 -3.2 3.8901 
0.19999999999999973 -3.2 3.9010 
0.2999999999999998 -3.2 3.8852 
0.3999999999999999 -3.2 3.8873 
0.5 -3.2 3.8893 
0.5999999999999996 -3.2 3.8899 
0.6999999999999997 -3.2 3.9007 
0.7999999999999998 -3.2 3.8945 
0.8999999999999995 -3.2 3.8967 
1.0 -3.2 3.9020 
1.0999999999999996 -3.2 3.8875 
1.2000000000000002 -3.2 3.8841 
1.2999999999999998 -3.2 3.8989 
1.3999999999999995 -3.2 3.8961 
1.5 -3.2 3.8777 
1.5999999999999996 -3.2 3.8788 
1.7000000000000002 -3.2 3.8867 
1.7999999999999998 -3.2 3.8846 
1.8999999999999995 -3.2 3.8870 
2.0 -3.2 3.8834 
2.0999999999999996 -3.2 3.8917 
2.2 -3.2 3.9014 
2.3 -3.2 3.8911 
2.399999 -3.2 3.8988 
2.5 -3.2 3.8838 
2.5999999999999996 -3.2 3.8967 
2.7 -3.2 3.8839 
2.8 -3.2 3.8856 
2.899999 -3.2 3.8802 
3.0 -3.2 3.8981 
3.0999999999999996 -3.2 3.8950 
3.2 -3.2 3.9032 
3.3 -3.2 3.8876 
3.399999 -3.2 3.8960 
3.5 -3.2 3.9017 
3.5999999999999996 -3.2 3.8928 
3.7 -3.2 3.8998 
3.8 -3.2 3.8956 
3.899999 -3.2 3.9053 
4.0 -3.2 3.8913 
4.1 -3.2 3.9085 
4.2 -3.2 3.8867 
4.3 -3.2 3.8970 
4.399999 -3.2 3.8862 
4.5 -3.2 3.8958 
4.6 -3.2 3.8931 
4.7 -3.2 3.8921 
4.8 -3.2 3.8970 
4.899999 -3.2 3.9012 
4.999999999999999 -3.2 3.8910 
5.1000000000000005 -3.2 3.8796 
5.2 -3.2 3.8971 
5.3 -3.2 3.8972 
5.399999 -3.2 3.9087 
5.499999999999999 -3.2 3.8950 
5.6000000000000005 -3.2 3.9007 
5.7 -3.2 3.8921 
5.8 -3.2 3.8960 
5.899999 -3.2 3.8958 
5.999999999999999 -3.2 3.8882 
6.1000000000000005 -3.2 3.8929 
6.2 -3.2 3.9094 
6.3 -3.2 3.8950 
6.399999 -3.2 3.8882 
6.499999999999999 -3.2 3.8942 
6.6000000000000005 -3.2 3.8982 
6.7 -3.2 3.8906 
6.8 -3.2 3.8900 
6.899999 -3.2 3.9018 
6.999999999999999 -3.2 3.8918 
7.1000000000000005 -3.2 3.8900 
7.2 -3.2 3.8964 
7.3 -3.2 3.8945 
7.399999 -3.2 3.9034 
7.499999999999999 -3.2 3.8981 
7.6000000000000005 -3.2 3.9067 
7.7 -3.2 3.9000 
7.8 -3.2 3.8966 
7.899999 -3.2 3.9000 
7.999999999999999 -3.2 3.8937 
8.100000000000001 -3.2 3.8924 
8.2 -3.2 3.8951 
8.3 -3.2 3.8921 
8.399999000000001 -3.2 3.8949 
8.5 -3.2 3.8972 
8.600000000000001 -3.2 3.8992 
8.7 -3.2 3.8960 
8.8 -3.2 3.8901 
8.899999000000001 -3.2 3.8947 
9.0 -3.2 3.9009 
9.100000000000001 -3.2 3.8901 
9.2 -3.2 3.8968 
9.3 -3.2 3.8904 
9.399999000000001 -3.2 3.9117 
9.5 -3.2 3.8873 
9.600000000000001 -3.2 3.8877 
9.7 -3.2 3.8924 
9.8 -3.2 3.8881 
9.899999000000001 -3.2 3.8997 
10.0 -3.2 3.8960 
10.100000000000001 -3.2 3.9029 
10.200001 -3.2 3.8982 
10.299999 -3.2 3.8819 
10.399999000000001 -3.2 3.8901 
10.5 -3.2 3.8969 
10.600000000000001 -3.2 3.8928 
10.700001 -3.2 3.8956 
10.799999 -3.2 3.8995 
10.899999000000001 -3.2 3.8870 
11.0 -3.2 3.9084 
11.100000000000001 -3.2 3.9000 
11.200001 -3.2 3.8953 
11.299999 -3.2 3.8893 
11.399999000000001 -3.2 3.8994 
11.5 -3.2 3.8956 
11.600000000000001 -3.2 3.9007 
11.700001 -3.2 3.9043 
11.799999 -3.2 3.8963 
11.899999000000001 -3.2 3.8936 
12.0 -3.2 3.8966 
12.100000000000001 -3.2 3.8976 
12.200001 -3.2 3.8987 
12.299999 -3.2 3.8960 
12.399999000000001 -3.2 3.9060 
12.5 -3.2 3.8917 
12.600000000000001 -3.2 3.8888 
12.700001 -3.2 3.8917 
12.799999 -3.2 3.8979 
12.900000000000002 -3.2 3.8889 
13.000001000000001 -3.2 3.8755 
13.100001000000002 -3.2 3.8831 
13.200002000000001 -3.2 3.8788 
13.3 -3.2 3.8844 
13.400000000000002 -3.2 3.8755 
13.500001000000001 -3.2 3.8723 
13.600001000000002 -3.2 3.8882 
13.700002000000001 -3.2 3.8832 
13.8 -3.2 3.9056 
13.900000000000002 -3.2 3.8751 
14.000001000000001 -3.2 3.8711 
14.100001000000002 -3.2 3.8932 
14.200002000000001 -3.2 3.8980 
14.3 -3.2 3.8877 
14.400000000000002 -3.2 3.9092 
14.500001000000001 -3.2 3.8898 
14.600001000000002 -3.2 3.8708 
14.700002000000001 -3.2 3.8863 
14.8 -3.2 3.8777 
14.900000000000002 -3.2 3.8817 
15.000001000000001 -3.2 3.8983 
15.100001000000002 -3.2 3.8753 
15.200002000000001 -3.2 3.9025 
15.3 -3.2 3.8818 
15.400000000000002 -3.2 3.8883 
15.500001000000001 -3.2 3.9232 
15.600001000000002 -3.2 3.9201 
15.700002000000001 -3.2 3.9094 
15.8 -3.2 3.9039 
15.900000000000002 -3.2 3.8541 
16.000001 -3.2 3.9021 
16.100001000000002 -3.2 3.8975 
16.200002 -3.2 3.8808 
16.3 -3.2 3.8765 
16.400000000000002 -3.2 3.8800 
16.500001 -3.2 3.9133 
16.600001000000002 -3.2 3.8548 
16.700002 -3.2 3.8742 
16.8 -3.2 3.8450 
16.900000000000002 -3.2 3.8868 
17.000001 -3.2 3.8690 
17.100001000000002 -3.2 3.8905 
17.200002 -3.2 3.9202 
17.3 -3.2 3.8733 
17.400000000000002 -3.2 3.9348 
17.500001 -3.2 nan 
17.600001000000002 -3.2 nan 
17.700002 -3.2 nan 
17.8 -3.2 nan 
17.900000000000002 -3.2 nan 
18.000001 -3.2 nan 
18.100001000000002 -3.2 nan 
18.200002 -3.2 nan 
18.3 -3.2 nan 
18.400000000000002 -3.2 nan 
18.500001 -3.2 nan 
18.600001000000002 -3.2 nan 
18.700002 -3.2 nan 
18.8 -3.2 nan 
18.900000000000002 -3.2 nan 
19.000001 -3.2 nan 
19.100001000000002 -3.2 nan 
19.200002 -3.2 nan 
-6.0 -3.1 nan 
-5.9 -3.1 nan 
-5.800000000000001 -3.1 nan 
-5.7 -3.1 nan 
-5.6 -3.1 nan 
-5.5 -3.1 nan 
-5.4 -3.1 nan 
-5.300000000000001 -3.1 nan 
-5.2 -3.1 nan 
-5.1 -3.1 nan 
-5.0 -3.1 nan 
-4.9 -3.1 nan 
-4.800000000000001 -3.1 nan 
-4.7 -3.1 nan 
-4.6 -3.1 nan 
-4.5 -3.1 nan 
-4.4 -3.1 nan 
-4.300000000000001 -3.1 nan 
-4.2 -3.1 3.8623 
-4.1000000000000005 -3.1 3.8660 
-4.0 -3.1 3.9017 
-3.9000000000000004 -3.1 3.8401 
-3.8000000000000003 -3.1 3.8932 
-3.7 -3.1 3.8354 
-3.6 -3.1 3.8588 
-3.5 -3.1 3.8866 
-3.4000000000000004 -3.1 3.8822 
-3.3000000000000003 -3.1 3.8758 
-3.2 -3.1 3.8810 
-3.1 -3.1 3.8835 
-3.0 -3.1 3.8562 
-2.9000000000000004 -3.1 3.8875 
-2.8000000000000003 -3.1 3.8881 
-2.7 -3.1 3.8955 
-2.6 -3.1 3.9026 
-2.5 -3.1 3.8846 
-2.4000000000000004 -3.1 3.8929 
-2.3000000000000003 -3.1 3.8809 
-2.2 -3.1 3.9043 
-2.1 -3.1 3.8883 
-2.0 -3.1 3.8929 
-1.9000000000000001 -3.1 3.8955 
-1.8000000000000003 -3.1 3.8773 
-1.7000000000000002 -3.1 3.8886 
-1.6 -3.1 3.8935 
-1.5000000000000002 -3.1 3.8794 
-1.4000000000000001 -3.1 3.8926 
-1.3000000000000003 -3.1 3.8723 
-1.2000000000000002 -3.1 3.8842 
-1.1 -3.1 3.8819 
-1.0 -3.1 3.8957 
-0.9000000000000004 -3.1 3.8806 
-0.8000000000000003 -3.1 3.9056 
-0.7000000000000002 -3.1 3.8758 
-0.6000000000000001 -3.1 3.8829 
-0.5 -3.1 3.9045 
-0.40000000000000036 -3.1 3.8962 
-0.30000000000000027 -3.1 3.8707 
-0.20000000000000018 -3.1 3.8757 
-0.10000000000000009 -3.1 3.8993 
0.0 -3.1 3.8760 
0.09999999999999964 -3.1 3.8907 
0.19999999999999973 -3.1 3.8731 
0.2999999999999998 -3.1 3.8935 
0.3999999999999999 -3.1 3.8877 
0.5 -3.1 3.8879 
0.5999999999999996 -3.1 3.8986 
0.6999999999999997 -3.1 3.8973 
0.7999999999999998 -3.1 3.8898 
0.8999999999999995 -3.1 3.8931 
1.0 -3.1 3.8858 
1.0999999999999996 -3.1 3.8976 
1.2000000000000002 -3.1 3.8902 
1.2999999999999998 -3.1 3.8846 
1.3999999999999995 -3.1 3.8759 
1.5 -3.1 3.8846 
1.5999999999999996 -3.1 3.8941 
1.7000000000000002 -3.1 3.8884 
1.7999999999999998 -3.1 3.8826 
1.8999999999999995 -3.1 3.8751 
2.0 -3.1 3.8736 
2.0999999999999996 -3.1 3.8832 
2.2 -3.1 3.8825 
2.3 -3.1 3.8883 
2.399999 -3.1 3.8907 
2.5 -3.1 3.8815 
2.5999999999999996 -3.1 3.9007 
2.7 -3.1 3.8834 
2.8 -3.1 3.8914 
2.899999 -3.1 3.8982 
3.0 -3.1 3.9105 
3.0999999999999996 -3.1 3.8848 
3.2 -3.1 3.8957 
3.3 -3.1 3.8897 
3.399999 -3.1 3.9103 
3.5 -3.1 3.8872 
3.5999999999999996 -3.1 3.8970 
3.7 -3.1 3.9045 
3.8 -3.1 3.9020 
3.899999 -3.1 3.8864 
4.0 -3.1 3.8859 
4.1 -3.1 3.8944 
4.2 -3.1 3.8870 
4.3 -3.1 3.8885 
4.399999 -3.1 3.8967 
4.5 -3.1 3.8974 
4.6 -3.1 3.8917 
4.7 -3.1 3.8974 
4.8 -3.1 3.8890 
4.899999 -3.1 3.8987 
4.999999999999999 -3.1 3.8962 
5.1000000000000005 -3.1 3.8978 
5.2 -3.1 3.9067 
5.3 -3.1 3.8972 
5.399999 -3.1 3.8954 
5.499999999999999 -3.1 3.9012 
5.6000000000000005 -3.1 3.9022 
5.7 -3.1 3.9135 
5.8 -3.1 3.8905 
5.899999 -3.1 3.8909 
5.999999999999999 -3.1 3.9081 
6.1000000000000005 -3.1 3.9023 
6.2 -3.1 3.8998 
6.3 -3.1 3.8960 
6.399999 -3.1 3.9140 
6.499999999999999 -3.1 3.9015 
6.6000000000000005 -3.1 3.8924 
6.7 -3.1 3.9061 
6.8 -3.1 3.8927 
6.899999 -3.1 3.9020 
6.999999999999999 -3.1 3.8987 
7.1000000000000005 -3.1 3.8974 
7.2 -3.1 3.9137 
7.3 -3.1 3.8933 
7.399999 -3.1 3.8952 
7.499999999999999 -3.1 3.8930 
7.6000000000000005 -3.1 3.8907 
7.7 -3.1 3.8996 
7.8 -3.1 3.8966 
7.899999 -3.1 3.8929 
7.999999999999999 -3.1 3.9022 
8.100000000000001 -3.1 3.8961 
8.2 -3.1 3.9008 
8.3 -3.1 3.9117 
8.399999000000001 -3.1 3.9032 
8.5 -3.1 3.9022 
8.600000000000001 -3.1 3.8950 
8.7 -3.1 3.8951 
8.8 -3.1 3.8901 
8.899999000000001 -3.1 3.9034 
9.0 -3.1 3.8818 
9.100000000000001 -3.1 3.8936 
9.2 -3.1 3.8866 
9.3 -3.1 3.8972 
9.399999000000001 -3.1 3.8850 
9.5 -3.1 3.8907 
9.600000000000001 -3.1 3.8995 
9.7 -3.1 3.8989 
9.8 -3.1 3.8856 
9.899999000000001 -3.1 3.8955 
10.0 -3.1 3.8926 
10.100000000000001 -3.1 3.8912 
10.200001 -3.1 3.8899 
10.299999 -3.1 3.8930 
10.399999000000001 -3.1 3.8885 
10.5 -3.1 3.8950 
10.600000000000001 -3.1 3.8870 
10.700001 -3.1 3.8979 
10.799999 -3.1 3.8929 
10.899999000000001 -3.1 3.8869 
11.0 -3.1 3.8921 
11.100000000000001 -3.1 3.9036 
11.200001 -3.1 3.8872 
11.299999 -3.1 3.9009 
11.399999000000001 -3.1 3.8894 
11.5 -3.1 3.8921 
11.600000000000001 -3.1 3.9103 
11.700001 -3.1 3.9022 
11.799999 -3.1 3.8803 
11.899999000000001 -3.1 3.8911 
12.0 -3.1 3.8911 
12.100000000000001 -3.1 3.9122 
12.200001 -3.1 3.8913 
12.299999 -3.1 3.9005 
12.399999000000001 -3.1 3.8995 
12.5 -3.1 3.8996 
12.600000000000001 -3.1 3.8787 
12.700001 -3.1 3.9103 
12.799999 -3.1 3.8895 
12.900000000000002 -3.1 3.8960 
13.000001000000001 -3.1 3.8823 
13.100001000000002 -3.1 3.8994 
13.200002000000001 -3.1 3.8963 
13.3 -3.1 3.9002 
13.400000000000002 -3.1 3.8848 
13.500001000000001 -3.1 3.8820 
13.600001000000002 -3.1 3.8999 
13.700002000000001 -3.1 3.8687 
13.8 -3.1 3.8762 
13.900000000000002 -3.1 3.8921 
14.000001000000001 -3.1 3.8712 
14.100001000000002 -3.1 3.8868 
14.200002000000001 -3.1 3.8948 
14.3 -3.1 3.8876 
14.400000000000002 -3.1 3.8998 
14.500001000000001 -3.1 3.8682 
14.600001000000002 -3.1 3.8911 
14.700002000000001 -3.1 3.8738 
14.8 -3.1 3.8931 
14.900000000000002 -3.1 3.9205 
15.000001000000001 -3.1 3.8702 
15.100001000000002 -3.1 3.8923 
15.200002000000001 -3.1 3.8722 
15.3 -3.1 3.8832 
15.400000000000002 -3.1 3.8903 
15.500001000000001 -3.1 3.9006 
15.600001000000002 -3.1 3.8892 
15.700002000000001 -3.1 3.8524 
15.8 -3.1 3.8630 
15.900000000000002 -3.1 3.8700 
16.000001 -3.1 3.8449 
16.100001000000002 -3.1 3.8712 
16.200002 -3.1 3.9021 
16.3 -3.1 3.8842 
16.400000000000002 -3.1 3.8661 
16.500001 -3.1 3.8859 
16.600001000000002 -3.1 3.8431 
16.700002 -3.1 3.8548 
16.8 -3.1 3.8960 
16.900000000000002 -3.1 3.8344 
17.000001 -3.1 3.8470 
17.100001000000002 -3.1 3.8402 
17.200002 -3.1 3.9170 
17.3 -3.1 3.8506 
17.400000000000002 -3.1 3.9444 
17.500001 -3.1 nan 
17.600001000000002 -3.1 nan 
17.700002 -3.1 nan 
17.8 -3.1 nan 
17.900000000000002 -3.1 nan 
18.000001 -3.1 nan 
18.100001000000002 -3.1 nan 
18.200002 -3.1 nan 
18.3 -3.1 nan 
18.400000000000002 -3.1 nan 
18.500001 -3.1 nan 
18.600001000000002 -3.1 nan 
18.700002 -3.1 nan 
18.8 -3.1 nan 
18.900000000000002 -3.1 nan 
19.000001 -3.1 nan 
19.100001000000002 -3.1 nan 
19.200002 -3.1 nan 
-6.0 -3.0 nan 
-5.9 -3.0 nan 
-5.800000000000001 -3.0 nan 
-5.7 -3.0 nan 
-5.6 -3.0 nan 
-5.5 -3.0 nan 
-5.4 -3.0 nan 
-5.300000000000001 -3.0 nan 
-5.2 -3.0 nan 
-5.1 -3.0 nan 
-5.0 -3.0 nan 
-4.9 -3.0 nan 
-4.800000000000001 -3.0 nan 
-4.7 -3.0 nan 
-4.6 -3.0 nan 
-4.5 -3.0 nan 
-4.4 -3.0 nan 
-4.300000000000001 -3.0 nan 
-4.2 -3.0 3.8090 
-4.1000000000000005 -3.0 3.8756 
-4.0 -3.0 3.8086 
-3.9000000000000004 -3.0 3.9094 
-3.8000000000000003 -3.0 3.8506 
-3.7 -3.0 3.8823 
-3.6 -3.0 3.9099 
-3.5 -3.0 3.8803 
-3.4000000000000004 -3.0 3.9066 
-3.3000000000000003 -3.0 3.8706 
-3.2 -3.0 3.8609 
-3.1 -3.0 3.8541 
-3.0 -3.0 3.9295 
-2.9000000000000004 -3.0 3.8985 
-2.8000000000000003 -3.0 3.8673 
-2.7 -3.0 3.8750 
-2.6 -3.0 3.8789 
-2.5 -3.0 3.9038 
-2.4000000000000004 -3.0 3.8835 
-2.3000000000000003 -3.0 3.8853 
-2.2 -3.0 3.9044 
-2.1 -3.0 3.8921 
-2.0 -3.0 3.8857 
-1.9000000000000001 -3.0 3.8894 
-1.8000000000000003 -3.0 3.8857 
-1.7000000000000002 -3.0 3.8927 
-1.6 -3.0 3.8934 
-1.5000000000000002 -3.0 3.8762 
-1.4000000000000001 -3.0 3.8850 
-1.3000000000000003 -3.0 3.8896 
-1.2000000000000002 -3.0 3.9044 
-1.1 -3.0 3.8853 
-1.0 -3.0 3.9106 
-0.9000000000000004 -3.0 3.9032 
-0.8000000000000003 -3.0 3.9031 
-0.7000000000000002 -3.0 3.8796 
-0.6000000000000001 -3.0 3.8853 
-0.5 -3.0 3.8869 
-0.40000000000000036 -3.0 3.8881 
-0.30000000000000027 -3.0 3.8806 
-0.20000000000000018 -3.0 3.8936 
-0.10000000000000009 -3.0 3.8902 
0.0 -3.0 3.8920 
0.09999999999999964 -3.0 3.8980 
0.19999999999999973 -3.0 3.8801 
0.2999999999999998 -3.0 3.8809 
0.3999999999999999 -3.0 3.8973 
0.5 -3.0 3.8961 
0.5999999999999996 -3.0 3.8984 
0.6999999999999997 -3.0 3.8873 
0.7999999999999998 -3.0 3.8848 
0.8999999999999995 -3.0 3.8808 
1.0 -3.0 3.8934 
1.0999999999999996 -3.0 3.8887 
1.2000000000000002 -3.0 3.8911 
1.2999999999999998 -3.0 3.8946 
1.3999999999999995 -3.0 3.8884 
1.5 -3.0 3.8964 
1.5999999999999996 -3.0 3.8811 
1.7000000000000002 -3.0 3.8913 
1.7999999999999998 -3.0 3.8886 
1.8999999999999995 -3.0 3.8697 
2.0 -3.0 3.8844 
2.0999999999999996 -3.0 3.8949 
2.2 -3.0 3.8976 
2.3 -3.0 3.8912 
2.399999 -3.0 3.8885 
2.5 -3.0 3.8817 
2.5999999999999996 -3.0 3.8844 
2.7 -3.0 3.8963 
2.8 -3.0 3.8923 
2.899999 -3.0 3.8853 
3.0 -3.0 3.8921 
3.0999999999999996 -3.0 3.8912 
3.2 -3.0 3.8868 
3.3 -3.0 3.8857 
3.399999 -3.0 3.8980 
3.5 -3.0 3.8960 
3.5999999999999996 -3.0 3.8823 
3.7 -3.0 3.8920 
3.8 -3.0 3.9030 
3.899999 -3.0 3.9016 
4.0 -3.0 3.8962 
4.1 -3.0 3.8908 
4.2 -3.0 3.8944 
4.3 -3.0 3.8769 
4.399999 -3.0 3.9012 
4.5 -3.0 3.8923 
4.6 -3.0 3.8954 
4.7 -3.0 3.9026 
4.8 -3.0 3.8839 
4.899999 -3.0 3.8946 
4.999999999999999 -3.0 3.9008 
5.1000000000000005 -3.0 3.8971 
5.2 -3.0 3.9013 
5.3 -3.0 3.9011 
5.399999 -3.0 3.9059 
5.499999999999999 -3.0 3.9121 
5.6000000000000005 -3.0 3.9034 
5.7 -3.0 3.8972 
5.8 -3.0 3.8921 
5.899999 -3.0 3.9018 
5.999999999999999 -3.0 3.8909 
6.1000000000000005 -3.0 3.9075 
6.2 -3.0 3.8944 
6.3 -3.0 3.9012 
6.399999 -3.0 3.9058 
6.499999999999999 -3.0 3.8958 
6.6000000000000005 -3.0 3.9012 
6.7 -3.0 3.8895 
6.8 -3.0 3.8963 
6.899999 -3.0 3.9044 
6.999999999999999 -3.0 3.9070 
7.1000000000000005 -3.0 3.9052 
7.2 -3.0 3.9134 
7.3 -3.0 3.9039 
7.399999 -3.0 3.9008 
7.499999999999999 -3.0 3.8956 
7.6000000000000005 -3.0 3.9046 
7.7 -3.0 3.8910 
7.8 -3.0 3.8933 
7.899999 -3.0 3.8985 
7.999999999999999 -3.0 3.8964 
8.100000000000001 -3.0 3.9064 
8.2 -3.0 3.8948 
8.3 -3.0 3.9034 
8.399999000000001 -3.0 3.8882 
8.5 -3.0 3.8970 
8.600000000000001 -3.0 3.8986 
8.7 -3.0 3.8890 
8.8 -3.0 3.8975 
8.899999000000001 -3.0 3.9040 
9.0 -3.0 3.8945 
9.100000000000001 -3.0 3.8961 
9.2 -3.0 3.8833 
9.3 -3.0 3.8898 
9.399999000000001 -3.0 3.8992 
9.5 -3.0 3.8937 
9.600000000000001 -3.0 3.8813 
9.7 -3.0 3.9004 
9.8 -3.0 3.9002 
9.899999000000001 -3.0 3.8886 
10.0 -3.0 3.8892 
10.100000000000001 -3.0 3.8902 
10.200001 -3.0 3.8923 
10.299999 -3.0 3.8923 
10.399999000000001 -3.0 3.8910 
10.5 -3.0 3.8841 
10.600000000000001 -3.0 3.8891 
10.700001 -3.0 3.8915 
10.799999 -3.0 3.8912 
10.899999000000001 -3.0 3.8918 
11.0 -3.0 3.8868 
11.100000000000001 -3.0 3.8907 
11.200001 -3.0 3.8887 
11.299999 -3.0 3.8974 
11.399999000000001 -3.0 3.8895 
11.5 -3.0 3.9077 
11.600000000000001 -3.0 3.9041 
11.700001 -3.0 3.8826 
11.799999 -3.0 3.8801 
11.899999000000001 -3.0 3.8973 
12.0 -3.0 3.8869 
12.100000000000001 -3.0 3.8998 
12.200001 -3.0 3.8937 
12.299999 -3.0 3.9026 
12.399999000000001 -3.0 3.8977 
12.5 -3.0 3.8957 
12.600000000000001 -3.0 3.9125 
12.700001 -3.0 3.8944 
12.799999 -3.0 3.9109 
12.900000000000002 -3.0 3.8945 
13.000001000000001 -3.0 3.8803 
13.100001000000002 -3.0 3.8939 
13.200002000000001 -3.0 3.8868 
13.3 -3.0 3.8844 
13.400000000000002 -3.0 3.8795 
13.500001000000001 -3.0 3.9005 
13.600001000000002 -3.0 3.8833 
13.700002000000001 -3.0 3.8917 
13.8 -3.0 3.8733 
13.900000000000002 -3.0 3.8998 
14.000001000000001 -3.0 3.8878 
14.100001000000002 -3.0 3.8850 
14.200002000000001 -3.0 3.8828 
14.3 -3.0 3.8767 
14.400000000000002 -3.0 3.8858 
14.500001000000001 -3.0 3.8957 
14.600001000000002 -3.0 3.8814 
14.700002000000001 -3.0 3.8792 
14.8 -3.0 3.8919 
14.900000000000002 -3.0 3.8857 
15.000001000000001 -3.0 3.8814 
15.100001000000002 -3.0 3.8893 
15.200002000000001 -3.0 3.8864 
15.3 -3.0 3.8994 
15.400000000000002 -3.0 3.8989 
15.500001000000001 -3.0 3.8635 
15.600001000000002 -3.0 3.8533 
15.700002000000001 -3.0 3.8870 
15.8 -3.0 3.8524 
15.900000000000002 -3.0 3.8818 
16.000001 -3.0 3.8626 
16.100001000000002 -3.0 3.8754 
16.200002 -3.0 3.8843 
16.3 -3.0 3.8823 
16.400000000000002 -3.0 3.8534 
16.500001 -3.0 3.8895 
16.600001000000002 -3.0 3.8965 
16.700002 -3.0 3.8541 
16.8 -3.0 3.8850 
16.900000000000002 -3.0 3.8816 
17.000001 -3.0 3.8585 
17.100001000000002 -3.0 3.8547 
17.200002 -3.0 3.8893 
17.3 -3.0 3.8781 
17.400000000000002 -3.0 3.8990 
17.500001 -3.0 3.8501 
17.600001000000002 -3.0 nan 
17.700002 -3.0 nan 
17.8 -3.0 nan 
17.900000000000002 -3.0 nan 
18.000001 -3.0 nan 
18.100001000000002 -3.0 nan 
18.200002 -3.0 nan 
18.3 -3.0 nan 
18.400000000000002 -3.0 nan 
18.500001 -3.0 nan 
18.600001000000002 -3.0 nan 
18.700002 -3.0 nan 
18.8 -3.0 nan 
18.900000000000002 -3.0 nan 
19.000001 -3.0 nan 
19.100001000000002 -3.0 nan 
19.200002 -3.0 nan 
-6.0 -2.9 nan 
-5.9 -2.9 nan 
-5.800000000000001 -2.9 nan 
-5.7 -2.9 nan 
-5.6 -2.9 nan 
-5.5 -2.9 nan 
-5.4 -2.9 nan 
-5.300000000000001 -2.9 nan 
-5.2 -2.9 nan 
-5.1 -2.9 nan 
-5.0 -2.9 nan 
-4.9 -2.9 nan 
-4.800000000000001 -2.9 nan 
-4.7 -2.9 nan 
-4.6 -2.9 nan 
-4.5 -2.9 nan 
-4.4 -2.9 nan 
-4.300000000000001 -2.9 3.8863 
-4.2 -2.9 3.8831 
-4.1000000000000005 -2.9 3.8723 
-4.0 -2.9 3.8689 
-3.9000000000000004 -2.9 3.8553 
-3.8000000000000003 -2.9 3.8841 
-3.7 -2.9 3.8834 
-3.6 -2.9 3.9178 
-3.5 -2.9 3.8537 
-3.4000000000000004 -2.9 3.9058 
-3.3000000000000003 -2.9 3.8945 
-3.2 -2.9 3.8819 
-3.1 -2.9 3.8757 
-3.0 -2.9 3.8841 
-2.9000000000000004 -2.9 3.9006 
-2.8000000000000003 -2.9 3.8520 
-2.7 -2.9 3.8859 
-2.6 -2.9 3.8899 
-2.5 -2.9 3.8931 
-2.4000000000000004 -2.9 3.9279 
-2.3000000000000003 -2.9 3.8726 
-2.2 -2.9 3.8987 
-2.1 -2.9 3.8873 
-2.0 -2.9 3.8918 
-1.9000000000000001 -2.9 3.8817 
-1.8000000000000003 -2.9 3.9121 
-1.7000000000000002 -2.9 3.8951 
-1.6 -2.9 3.8892 
-1.5000000000000002 -2.9 3.8920 
-1.4000000000000001 -2.9 3.8891 
-1.3000000000000003 -2.9 3.8741 
-1.2000000000000002 -2.9 3.8983 
-1.1 -2.9 3.8828 
-1.0 -2.9 3.9001 
-0.9000000000000004 -2.9 3.8946 
-0.8000000000000003 -2.9 3.9006 
-0.7000000000000002 -2.9 3.8907 
-0.6000000000000001 -2.9 3.9082 
-0.5 -2.9 3.8860 
-0.40000000000000036 -2.9 3.8842 
-0.30000000000000027 -2.9 3.8943 
-0.20000000000000018 -2.9 3.8895 
-0.10000000000000009 -2.9 3.8972 
0.0 -2.9 3.8985 
0.09999999999999964 -2.9 3.8898 
0.19999999999999973 -2.9 3.8971 
0.2999999999999998 -2.9 3.8904 
0.3999999999999999 -2.9 3.8968 
0.5 -2.9 3.8854 
0.5999999999999996 -2.9 3.8869 
0.6999999999999997 -2.9 3.8899 
0.7999999999999998 -2.9 3.8871 
0.8999999999999995 -2.9 3.8862 
1.0 -2.9 3.8833 
1.0999999999999996 -2.9 3.8771 
1.2000000000000002 -2.9 3.8873 
1.2999999999999998 -2.9 3.8902 
1.3999999999999995 -2.9 3.8770 
1.5 -2.9 3.8749 
1.5999999999999996 -2.9 3.8785 
1.7000000000000002 -2.9 3.8957 
1.7999999999999998 -2.9 3.8832 
1.8999999999999995 -2.9 3.8916 
2.0 -2.9 3.8865 
2.0999999999999996 -2.9 3.8941 
2.2 -2.9 3.8940 
2.3 -2.9 3.8818 
2.399999 -2.9 3.8883 
2.5 -2.9 3.8945 
2.5999999999999996 -2.9 3.8967 
2.7 -2.9 3.8908 
2.8 -2.9 3.8917 
2.899999 -2.9 3.8937 
3.0 -2.9 3.8806 
3.0999999999999996 -2.9 3.8922 
3.2 -2.9 3.8910 
3.3 -2.9 3.8846 
3.399999 -2.9 3.8811 
3.5 -2.9 3.8990 
3.5999999999999996 -2.9 3.8843 
3.7 -2.9 3.8901 
3.8 -2.9 3.8995 
3.899999 -2.9 3.8845 
4.0 -2.9 3.9018 
4.1 -2.9 3.8896 
4.2 -2.9 3.8952 
4.3 -2.9 3.8898 
4.399999 -2.9 3.8949 
4.5 -2.9 3.8959 
4.6 -2.9 3.9045 
4.7 -2.9 3.8911 
4.8 -2.9 3.8937 
4.899999 -2.9 3.8962 
4.999999999999999 -2.9 3.8995 
5.1000000000000005 -2.9 3.9106 
5.2 -2.9 3.8982 
5.3 -2.9 3.8984 
5.399999 -2.9 3.9063 
5.499999999999999 -2.9 3.9079 
5.6000000000000005 -2.9 3.8976 
5.7 -2.9 3.8980 
5.8 -2.9 3.8911 
5.899999 -2.9 3.8934 
5.999999999999999 -2.9 3.8980 
6.1000000000000005 -2.9 3.9057 
6.2 -2.9 3.9031 
6.3 -2.9 3.9046 
6.399999 -2.9 3.8967 
6.499999999999999 -2.9 3.8975 
6.6000000000000005 -2.9 3.8918 
6.7 -2.9 3.8978 
6.8 -2.9 3.9058 
6.899999 -2.9 3.9145 
6.999999999999999 -2.9 3.9089 
7.1000000000000005 -2.9 3.9036 
7.2 -2.9 3.9112 
7.3 -2.9 3.9060 
7.399999 -2.9 3.8855 
7.499999999999999 -2.9 3.9015 
7.6000000000000005 -2.9 3.8991 
7.7 -2.9 3.9025 
7.8 -2.9 3.9029 
7.899999 -2.9 3.9097 
7.999999999999999 -2.9 3.8956 
8.100000000000001 -2.9 3.9130 
8.2 -2.9 3.9096 
8.3 -2.9 3.8952 
8.399999000000001 -2.9 3.8998 
8.5 -2.9 3.8955 
8.600000000000001 -2.9 3.8943 
8.7 -2.9 3.8966 
8.8 -2.9 3.8902 
8.899999000000001 -2.9 3.9001 
9.0 -2.9 3.9043 
9.100000000000001 -2.9 3.8809 
9.2 -2.9 3.8899 
9.3 -2.9 3.8904 
9.399999000000001 -2.9 3.8925 
9.5 -2.9 3.8959 
9.600000000000001 -2.9 3.8925 
9.7 -2.9 3.8893 
9.8 -2.9 3.8884 
9.899999000000001 -2.9 3.8854 
10.0 -2.9 3.8979 
10.100000000000001 -2.9 3.8829 
10.200001 -2.9 3.8894 
10.299999 -2.9 3.8919 
10.399999000000001 -2.9 3.8875 
10.5 -2.9 3.8901 
10.600000000000001 -2.9 3.8904 
10.700001 -2.9 3.8928 
10.799999 -2.9 3.8822 
10.899999000000001 -2.9 3.8868 
11.0 -2.9 3.9056 
11.100000000000001 -2.9 3.8839 
11.200001 -2.9 3.9049 
11.299999 -2.9 3.8997 
11.399999000000001 -2.9 3.8920 
11.5 -2.9 3.8955 
11.600000000000001 -2.9 3.8907 
11.700001 -2.9 3.8882 
11.799999 -2.9 3.8980 
11.899999000000001 -2.9 3.8944 
12.0 -2.9 3.8919 
12.100000000000001 -2.9 3.8965 
12.200001 -2.9 3.8948 
12.299999 -2.9 3.9000 
12.399999000000001 -2.9 3.8968 
12.5 -2.9 3.9068 
12.600000000000001 -2.9 3.8945 
12.700001 -2.9 3.9059 
12.799999 -2.9 3.8962 
12.900000000000002 -2.9 3.8906 
13.000001000000001 -2.9 3.8976 
13.100001000000002 -2.9 3.8967 
13.200002000000001 -2.9 3.8931 
13.3 -2.9 3.8963 
13.400000000000002 -2.9 3.8851 
13.500001000000001 -2.9 3.8868 
13.600001000000002 -2.9 3.8821 
13.700002000000001 -2.9 3.8841 
13.8 -2.9 3.8932 
13.900000000000002 -2.9 3.8939 
14.000001000000001 -2.9 3.9193 
14.100001000000002 -2.9 3.9087 
14.200002000000001 -2.9 3.8925 
14.3 -2.9 3.8864 
14.400000000000002 -2.9 3.8751 
14.500001000000001 -2.9 3.8896 
14.600001000000002 -2.9 3.8777 
14.700002000000001 -2.9 3.8919 
14.8 -2.9 3.8969 
14.900000000000002 -2.9 3.8556 
15.000001000000001 -2.9 3.8965 
15.100001000000002 -2.9 3.8929 
15.200002000000001 -2.9 3.8858 
15.3 -2.9 3.8777 
15.400000000000002 -2.9 3.8854 
15.500001000000001 -2.9 3.8667 
15.600001000000002 -2.9 3.8781 
15.700002000000001 -2.9 3.8750 
15.8 -2.9 3.8825 
15.900000000000002 -2.9 3.8909 
16.000001 -2.9 3.8973 
16.100001000000002 -2.9 3.8859 
16.200002 -2.9 3.8919 
16.3 -2.9 3.8312 
16.400000000000002 -2.9 3.8993 
16.500001 -2.9 3.8724 
16.600001000000002 -2.9 3.8767 
16.700002 -2.9 3.8728 
16.8 -2.9 3.8952 
16.900000000000002 -2.9 3.8677 
17.000001 -2.9 3.8708 
17.100001000000002 -2.9 3.8951 
17.200002 -2.9 3.8444 
17.3 -2.9 3.9080 
17.400000000000002 -2.9 3.8594 
17.500001 -2.9 3.7780 
17.600001000000002 -2.9 nan 
17.700002 -2.9 nan 
17.8 -2.9 nan 
17.900000000000002 -2.9 nan 
18.000001 -2.9 nan 
18.100001000000002 -2.9 nan 
18.200002 -2.9 nan 
18.3 -2.9 nan 
18.400000000000002 -2.9 nan 
18.500001 -2.9 nan 
18.600001000000002 -2.9 nan 
18.700002 -2.9 nan 
18.8 -2.9 nan 
18.900000000000002 -2.9 nan 
19.000001 -2.9 nan 
19.100001000000002 -2.9 nan 
19.200002 -2.9 nan 
-6.0 -2.8 nan 
-5.9 -2.8 nan 
-5.800000000000001 -2.8 nan 
-5.7 -2.8 nan 
-5.6 -2.8 nan 
-5.5 -2.8 nan 
-5.4 -2.8 nan 
-5.300000000000001 -2.8 nan 
-5.2 -2.8 nan 
-5.1 -2.8 nan 
-5.0 -2.8 nan 
-4.9 -2.8 nan 
-4.800000000000001 -2.8 nan 
-4.7 -2.8 nan 
-4.6 -2.8 nan 
-4.5 -2.8 nan 
-4.4 -2.8 3.8649 
-4.300000000000001 -2.8 3.8581 
-4.2 -2.8 3.8765 
-4.1000000000000005 -2.8 3.8509 
-4.0 -2.8 3.9119 
-3.9000000000000004 -2.8 3.8748 
-3.8000000000000003 -2.8 3.8674 
-3.7 -2.8 3.8629 
-3.6 -2.8 3.8778 
-3.5 -2.8 3.8807 
-3.4000000000000004 -2.8 3.8913 
-3.3000000000000003 -2.8 3.9108 
-3.2 -2.8 3.9038 
-3.1 -2.8 3.8838 
-3.0 -2.8 3.9083 
-2.9000000000000004 -2.8 3.8895 
-2.8000000000000003 -2.8 3.8755 
-2.7 -2.8 3.8890 
-2.6 -2.8 3.8952 
-2.5 -2.8 3.8698 
-2.4000000000000004 -2.8 3.8949 
-2.3000000000000003 -2.8 3.9014 
-2.2 -2.8 3.9245 
-2.1 -2.8 3.8899 
-2.0 -2.8 3.8957 
-1.9000000000000001 -2.8 3.8874 
-1.8000000000000003 -2.8 3.8973 
-1.7000000000000002 -2.8 3.9028 
-1.6 -2.8 3.8878 
-1.5000000000000002 -2.8 3.8991 
-1.4000000000000001 -2.8 3.8723 
-1.3000000000000003 -2.8 3.8933 
-1.2000000000000002 -2.8 3.8913 
-1.1 -2.8 3.8938 
-1.0 -2.8 3.8856 
-0.9000000000000004 -2.8 3.8790 
-0.8000000000000003 -2.8 3.8926 
-0.7000000000000002 -2.8 3.8730 
-0.6000000000000001 -2.8 3.8952 
-0.5 -2.8 3.9017 
-0.40000000000000036 -2.8 3.8870 
-0.30000000000000027 -2.8 3.8844 
-0.20000000000000018 -2.8 3.8691 
-0.10000000000000009 -2.8 3.8916 
0.0 -2.8 3.8920 
0.09999999999999964 -2.8 3.8925 
0.19999999999999973 -2.8 3.8954 
0.2999999999999998 -2.8 3.8771 
0.3999999999999999 -2.8 3.8849 
0.5 -2.8 3.8832 
0.5999999999999996 -2.8 3.8890 
0.6999999999999997 -2.8 3.8872 
0.7999999999999998 -2.8 3.8800 
0.8999999999999995 -2.8 3.8774 
1.0 -2.8 3.8852 
1.0999999999999996 -2.8 3.8792 
1.2000000000000002 -2.8 3.8952 
1.2999999999999998 -2.8 3.8969 
1.3999999999999995 -2.8 3.8844 
1.5 -2.8 3.8911 
1.5999999999999996 -2.8 3.8830 
1.7000000000000002 -2.8 3.8733 
1.7999999999999998 -2.8 3.8838 
1.8999999999999995 -2.8 3.8918 
2.0 -2.8 3.8983 
2.0999999999999996 -2.8 3.8885 
2.2 -2.8 3.8980 
2.3 -2.8 3.8822 
2.399999 -2.8 3.8881 
2.5 -2.8 3.9029 
2.5999999999999996 -2.8 3.8829 
2.7 -2.8 3.9035 
2.8 -2.8 3.8946 
2.899999 -2.8 3.8964 
3.0 -2.8 3.9045 
3.0999999999999996 -2.8 3.8854 
3.2 -2.8 3.8843 
3.3 -2.8 3.8846 
3.399999 -2.8 3.9051 
3.5 -2.8 3.8936 
3.5999999999999996 -2.8 3.8875 
3.7 -2.8 3.8846 
3.8 -2.8 3.8942 
3.899999 -2.8 3.8932 
4.0 -2.8 3.9094 
4.1 -2.8 3.8932 
4.2 -2.8 3.8939 
4.3 -2.8 3.8998 
4.399999 -2.8 3.9025 
4.5 -2.8 3.9035 
4.6 -2.8 3.9034 
4.7 -2.8 3.8923 
4.8 -2.8 3.8912 
4.899999 -2.8 3.8929 
4.999999999999999 -2.8 3.8997 
5.1000000000000005 -2.8 3.8980 
5.2 -2.8 3.8994 
5.3 -2.8 3.9029 
5.399999 -2.8 3.9072 
5.499999999999999 -2.8 3.9013 
5.6000000000000005 -2.8 3.9029 
5.7 -2.8 3.9003 
5.8 -2.8 3.9053 
5.899999 -2.8 3.9083 
5.999999999999999 -2.8 3.8970 
6.1000000000000005 -2.8 3.9052 
6.2 -2.8 3.8977 
6.3 -2.8 3.9044 
6.399999 -2.8 3.9046 
6.499999999999999 -2.8 3.9082 
6.6000000000000005 -2.8 3.9049 
6.7 -2.8 3.9155 
6.8 -2.8 3.8897 
6.899999 -2.8 3.8977 
6.999999999999999 -2.8 3.9101 
7.1000000000000005 -2.8 3.9090 
7.2 -2.8 3.9021 
7.3 -2.8 3.9052 
7.399999 -2.8 3.9065 
7.499999999999999 -2.8 3.8988 
7.6000000000000005 -2.8 3.8956 
7.7 -2.8 3.9041 
7.8 -2.8 3.9058 
7.899999 -2.8 3.9053 
7.999999999999999 -2.8 3.8905 
8.100000000000001 -2.8 3.9124 
8.2 -2.8 3.8907 
8.3 -2.8 3.8879 
8.399999000000001 -2.8 3.9036 
8.5 -2.8 3.8986 
8.600000000000001 -2.8 3.9043 
8.7 -2.8 3.8972 
8.8 -2.8 3.8852 
8.899999000000001 -2.8 3.8911 
9.0 -2.8 3.8994 
9.100000000000001 -2.8 3.8922 
9.2 -2.8 3.8958 
9.3 -2.8 3.9016 
9.399999000000001 -2.8 3.8897 
9.5 -2.8 3.9056 
9.600000000000001 -2.8 3.8964 
9.7 -2.8 3.8988 
9.8 -2.8 3.8882 
9.899999000000001 -2.8 3.8972 
10.0 -2.8 3.8931 
10.100000000000001 -2.8 3.8877 
10.200001 -2.8 3.8909 
10.299999 -2.8 3.8842 
10.399999000000001 -2.8 3.8934 
10.5 -2.8 3.8889 
10.600000000000001 -2.8 3.8998 
10.700001 -2.8 3.9032 
10.799999 -2.8 3.8905 
10.899999000000001 -2.8 3.9028 
11.0 -2.8 3.8836 
11.100000000000001 -2.8 3.8921 
11.200001 -2.8 3.8903 
11.299999 -2.8 3.8852 
11.399999000000001 -2.8 3.8915 
11.5 -2.8 3.8870 
11.600000000000001 -2.8 3.8905 
11.700001 -2.8 3.8901 
11.799999 -2.8 3.8866 
11.899999000000001 -2.8 3.9041 
12.0 -2.8 3.8902 
12.100000000000001 -2.8 3.8946 
12.200001 -2.8 3.9010 
12.299999 -2.8 3.8975 
12.399999000000001 -2.8 3.8929 
12.5 -2.8 3.8922 
12.600000000000001 -2.8 3.9032 
12.700001 -2.8 3.8980 
12.799999 -2.8 3.8926 
12.900000000000002 -2.8 3.8914 
13.000001000000001 -2.8 3.8779 
13.100001000000002 -2.8 3.8870 
13.200002000000001 -2.8 3.8897 
13.3 -2.8 3.8885 
13.400000000000002 -2.8 3.9093 
13.500001000000001 -2.8 3.8755 
13.600001000000002 -2.8 3.8973 
13.700002000000001 -2.8 3.8942 
13.8 -2.8 3.8881 
13.900000000000002 -2.8 3.8967 
14.000001000000001 -2.8 3.9032 
14.100001000000002 -2.8 3.8764 
14.200002000000001 -2.8 3.8847 
14.3 -2.8 3.8904 
14.400000000000002 -2.8 3.8943 
14.500001000000001 -2.8 3.8756 
14.600001000000002 -2.8 3.8894 
14.700002000000001 -2.8 3.8843 
14.8 -2.8 3.9044 
14.900000000000002 -2.8 3.9032 
15.000001000000001 -2.8 3.8952 
15.100001000000002 -2.8 3.8802 
15.200002000000001 -2.8 3.8739 
15.3 -2.8 3.8657 
15.400000000000002 -2.8 3.9021 
15.500001000000001 -2.8 3.8869 
15.600001000000002 -2.8 3.8962 
15.700002000000001 -2.8 3.8888 
15.8 -2.8 3.8832 
15.900000000000002 -2.8 3.8875 
16.000001 -2.8 3.8876 
16.100001000000002 -2.8 3.8705 
16.200002 -2.8 3.8902 
16.3 -2.8 3.8821 
16.400000000000002 -2.8 3.9046 
16.500001 -2.8 3.8636 
16.600001000000002 -2.8 3.8660 
16.700002 -2.8 3.8950 
16.8 -2.8 3.9158 
16.900000000000002 -2.8 3.8720 
17.000001 -2.8 3.9211 
17.100001000000002 -2.8 3.9290 
17.200002 -2.8 3.8688 
17.3 -2.8 3.8773 
17.400000000000002 -2.8 3.8845 
17.500001 -2.8 3.9163 
17.600001000000002 -2.8 3.9447 
17.700002 -2.8 3.8588 
17.8 -2.8 nan 
17.900000000000002 -2.8 nan 
18.000001 -2.8 nan 
18.100001000000002 -2.8 nan 
18.200002 -2.8 nan 
18.3 -2.8 nan 
18.400000000000002 -2.8 nan 
18.500001 -2.8 nan 
18.600001000000002 -2.8 nan 
18.700002 -2.8 nan 
18.8 -2.8 nan 
18.900000000000002 -2.8 nan 
19.000001 -2.8 nan 
19.100001000000002 -2.8 nan 
19.200002 -2.8 nan 
-6.0 -2.7 nan 
-5.9 -2.7 nan 
-5.800000000000001 -2.7 nan 
-5.7 -2.7 nan 
-5.6 -2.7 nan 
-5.5 -2.7 nan 
-5.4 -2.7 nan 
-5.300000000000001 -2.7 nan 
-5.2 -2.7 nan 
-5.1 -2.7 nan 
-5.0 -2.7 nan 
-4.9 -2.7 nan 
-4.800000000000001 -2.7 nan 
-4.7 -2.7 nan 
-4.6 -2.7 3.8976 
-4.5 -2.7 3.9364 
-4.4 -2.7 3.9118 
-4.300000000000001 -2.7 3.9128 
-4.2 -2.7 3.8784 
-4.1000000000000005 -2.7 3.8801 
-4.0 -2.7 3.8669 
-3.9000000000000004 -2.7 3.9127 
-3.8000000000000003 -2.7 3.8557 
-3.7 -2.7 3.8748 
-3.6 -2.7 3.8571 
-3.5 -2.7 3.9015 
-3.4000000000000004 -2.7 3.9062 
-3.3000000000000003 -2.7 3.8954 
-3.2 -2.7 3.8452 
-3.1 -2.7 3.8715 
-3.0 -2.7 3.8839 
-2.9000000000000004 -2.7 3.9028 
-2.8000000000000003 -2.7 3.9080 
-2.7 -2.7 3.8811 
-2.6 -2.7 3.9004 
-2.5 -2.7 3.8972 
-2.4000000000000004 -2.7 3.8682 
-2.3000000000000003 -2.7 3.9070 
-2.2 -2.7 3.9151 
-2.1 -2.7 3.8945 
-2.0 -2.7 3.9060 
-1.9000000000000001 -2.7 3.8952 
-1.8000000000000003 -2.7 3.8735 
-1.7000000000000002 -2.7 3.8928 
-1.6 -2.7 3.9028 
-1.5000000000000002 -2.7 3.8981 
-1.4000000000000001 -2.7 3.8910 
-1.3000000000000003 -2.7 3.9031 
-1.2000000000000002 -2.7 3.8848 
-1.1 -2.7 3.8966 
-1.0 -2.7 3.9013 
-0.9000000000000004 -2.7 3.8867 
-0.8000000000000003 -2.7 3.8736 
-0.7000000000000002 -2.7 3.8941 
-0.6000000000000001 -2.7 3.8867 
-0.5 -2.7 3.8885 
-0.40000000000000036 -2.7 3.9000 
-0.30000000000000027 -2.7 3.8890 
-0.20000000000000018 -2.7 3.8718 
-0.10000000000000009 -2.7 3.8849 
0.0 -2.7 3.8737 
0.09999999999999964 -2.7 3.8920 
0.19999999999999973 -2.7 3.8938 
0.2999999999999998 -2.7 3.8858 
0.3999999999999999 -2.7 3.8801 
0.5 -2.7 3.8927 
0.5999999999999996 -2.7 3.8813 
0.6999999999999997 -2.7 3.8899 
0.7999999999999998 -2.7 3.8829 
0.8999999999999995 -2.7 3.8892 
1.0 -2.7 3.8867 
1.0999999999999996 -2.7 3.8774 
1.2000000000000002 -2.7 3.8787 
1.2999999999999998 -2.7 3.8895 
1.3999999999999995 -2.7 3.8817 
1.5 -2.7 3.8825 
1.5999999999999996 -2.7 3.8917 
1.7000000000000002 -2.7 3.8850 
1.7999999999999998 -2.7 3.8864 
1.8999999999999995 -2.7 3.8892 
2.0 -2.7 3.8832 
2.0999999999999996 -2.7 3.8996 
2.2 -2.7 3.8834 
2.3 -2.7 3.8892 
2.399999 -2.7 3.8999 
2.5 -2.7 3.8852 
2.5999999999999996 -2.7 3.8867 
2.7 -2.7 3.8972 
2.8 -2.7 3.8954 
2.899999 -2.7 3.8933 
3.0 -2.7 3.8954 
3.0999999999999996 -2.7 3.8960 
3.2 -2.7 3.8987 
3.3 -2.7 3.8976 
3.399999 -2.7 3.8994 
3.5 -2.7 3.8928 
3.5999999999999996 -2.7 3.8926 
3.7 -2.7 3.9040 
3.8 -2.7 3.8963 
3.899999 -2.7 3.8992 
4.0 -2.7 3.8910 
4.1 -2.7 3.9021 
4.2 -2.7 3.9004 
4.3 -2.7 3.8981 
4.399999 -2.7 3.8942 
4.5 -2.7 3.8918 
4.6 -2.7 3.8949 
4.7 -2.7 3.9050 
4.8 -2.7 3.9104 
4.899999 -2.7 3.9060 
4.999999999999999 -2.7 3.8954 
5.1000000000000005 -2.7 3.9011 
5.2 -2.7 3.9113 
5.3 -2.7 3.9009 
5.399999 -2.7 3.9059 
5.499999999999999 -2.7 3.9094 
5.6000000000000005 -2.7 3.9049 
5.7 -2.7 3.9085 
5.8 -2.7 3.9128 
5.899999 -2.7 3.9020 
5.999999999999999 -2.7 3.9079 
6.1000000000000005 -2.7 3.9046 
6.2 -2.7 3.9025 
6.3 -2.7 3.9161 
6.399999 -2.7 3.9032 
6.499999999999999 -2.7 3.9124 
6.6000000000000005 -2.7 3.9126 
6.7 -2.7 3.9019 
6.8 -2.7 3.9021 
6.899999 -2.7 3.9045 
6.999999999999999 -2.7 3.9220 
7.1000000000000005 -2.7 3.9178 
7.2 -2.7 3.9092 
7.3 -2.7 3.9116 
7.399999 -2.7 3.9199 
7.499999999999999 -2.7 3.9031 
7.6000000000000005 -2.7 3.9048 
7.7 -2.7 3.9057 
7.8 -2.7 3.9041 
7.899999 -2.7 3.9071 
7.999999999999999 -2.7 3.9060 
8.100000000000001 -2.7 3.9034 
8.2 -2.7 3.9086 
8.3 -2.7 3.9010 
8.399999000000001 -2.7 3.9015 
8.5 -2.7 3.9014 
8.600000000000001 -2.7 3.9020 
8.7 -2.7 3.9008 
8.8 -2.7 3.8936 
8.899999000000001 -2.7 3.9019 
9.0 -2.7 3.9009 
9.100000000000001 -2.7 3.8954 
9.2 -2.7 3.8970 
9.3 -2.7 3.8963 
9.399999000000001 -2.7 3.8843 
9.5 -2.7 3.8930 
9.600000000000001 -2.7 3.8920 
9.7 -2.7 3.8959 
9.8 -2.7 3.9003 
9.899999000000001 -2.7 3.8930 
10.0 -2.7 3.8871 
10.100000000000001 -2.7 3.8934 
10.200001 -2.7 3.8938 
10.299999 -2.7 3.8848 
10.399999000000001 -2.7 3.8908 
10.5 -2.7 3.8869 
10.600000000000001 -2.7 3.8787 
10.700001 -2.7 3.8849 
10.799999 -2.7 3.8848 
10.899999000000001 -2.7 3.8825 
11.0 -2.7 3.8964 
11.100000000000001 -2.7 3.8927 
11.200001 -2.7 3.8911 
11.299999 -2.7 3.8817 
11.399999000000001 -2.7 3.8882 
11.5 -2.7 3.9022 
11.600000000000001 -2.7 3.8975 
11.700001 -2.7 3.8942 
11.799999 -2.7 3.8859 
11.899999000000001 -2.7 3.8941 
12.0 -2.7 3.8887 
12.100000000000001 -2.7 3.8899 
12.200001 -2.7 3.8955 
12.299999 -2.7 3.8983 
12.399999000000001 -2.7 3.8972 
12.5 -2.7 3.8977 
12.600000000000001 -2.7 3.9023 
12.700001 -2.7 3.8946 
12.799999 -2.7 3.8957 
12.900000000000002 -2.7 3.8894 
13.000001000000001 -2.7 3.9010 
13.100001000000002 -2.7 3.8966 
13.200002000000001 -2.7 3.8863 
13.3 -2.7 3.8896 
13.400000000000002 -2.7 3.8951 
13.500001000000001 -2.7 3.8855 
13.600001000000002 -2.7 3.8898 
13.700002000000001 -2.7 3.8810 
13.8 -2.7 3.8870 
13.900000000000002 -2.7 3.8798 
14.000001000000001 -2.7 3.8941 
14.100001000000002 -2.7 3.8828 
14.200002000000001 -2.7 3.8892 
14.3 -2.7 3.8880 
14.400000000000002 -2.7 3.9077 
14.500001000000001 -2.7 3.8793 
14.600001000000002 -2.7 3.8949 
14.700002000000001 -2.7 3.8810 
14.8 -2.7 3.8905 
14.900000000000002 -2.7 3.8769 
15.000001000000001 -2.7 3.8997 
15.100001000000002 -2.7 3.8746 
15.200002000000001 -2.7 3.8908 
15.3 -2.7 3.8872 
15.400000000000002 -2.7 3.9107 
15.500001000000001 -2.7 3.8727 
15.600001000000002 -2.7 3.8582 
15.700002000000001 -2.7 3.8730 
15.8 -2.7 3.8654 
15.900000000000002 -2.7 3.8726 
16.000001 -2.7 3.8827 
16.100001000000002 -2.7 3.8984 
16.200002 -2.7 3.8743 
16.3 -2.7 3.8602 
16.400000000000002 -2.7 3.8759 
16.500001 -2.7 3.8998 
16.600001000000002 -2.7 3.8512 
16.700002 -2.7 3.8857 
16.8 -2.7 3.8815 
16.900000000000002 -2.7 3.8660 
17.000001 -2.7 3.8944 
17.100001000000002 -2.7 3.8418 
17.200002 -2.7 3.8839 
17.3 -2.7 3.8290 
17.400000000000002 -2.7 3.8283 
17.500001 -2.7 3.8746 
17.600001000000002 -2.7 3.9075 
17.700002 -2.7 3.8514 
17.8 -2.7 nan 
17.900000000000002 -2.7 nan 
18.000001 -2.7 nan 
18.100001000000002 -2.7 nan 
18.200002 -2.7 nan 
18.3 -2.7 nan 
18.400000000000002 -2.7 nan 
18.500001 -2.7 nan 
18.600001000000002 -2.7 nan 
18.700002 -2.7 nan 
18.8 -2.7 nan 
18.900000000000002 -2.7 nan 
19.000001 -2.7 nan 
19.100001000000002 -2.7 nan 
19.200002 -2.7 nan 
-6.0 -2.6 nan 
-5.9 -2.6 nan 
-5.800000000000001 -2.6 nan 
-5.7 -2.6 nan 
-5.6 -2.6 nan 
-5.5 -2.6 nan 
-5.4 -2.6 nan 
-5.300000000000001 -2.6 nan 
-5.2 -2.6 nan 
-5.1 -2.6 nan 
-5.0 -2.6 nan 
-4.9 -2.6 nan 
-4.800000000000001 -2.6 nan 
-4.7 -2.6 nan 
-4.6 -2.6 3.8815 
-4.5 -2.6 3.8715 
-4.4 -2.6 3.8263 
-4.300000000000001 -2.6 3.9060 
-4.2 -2.6 3.8962 
-4.1000000000000005 -2.6 3.8767 
-4.0 -2.6 3.9057 
-3.9000000000000004 -2.6 3.8779 
-3.8000000000000003 -2.6 3.9057 
-3.7 -2.6 3.9128 
-3.6 -2.6 3.8844 
-3.5 -2.6 3.8657 
-3.4000000000000004 -2.6 3.8591 
-3.3000000000000003 -2.6 3.9077 
-3.2 -2.6 3.9026 
-3.1 -2.6 3.8882 
-3.0 -2.6 3.8865 
-2.9000000000000004 -2.6 3.9030 
-2.8000000000000003 -2.6 3.8779 
-2.7 -2.6 3.8884 
-2.6 -2.6 3.9011 
-2.5 -2.6 3.8796 
-2.4000000000000004 -2.6 3.8883 
-2.3000000000000003 -2.6 3.9001 
-2.2 -2.6 3.8730 
-2.1 -2.6 3.8980 
-2.0 -2.6 3.8959 
-1.9000000000000001 -2.6 3.8892 
-1.8000000000000003 -2.6 3.8798 
-1.7000000000000002 -2.6 3.8964 
-1.6 -2.6 3.8761 
-1.5000000000000002 -2.6 3.9111 
-1.4000000000000001 -2.6 3.8880 
-1.3000000000000003 -2.6 3.8989 
-1.2000000000000002 -2.6 3.8954 
-1.1 -2.6 3.8902 
-1.0 -2.6 3.8813 
-0.9000000000000004 -2.6 3.8951 
-0.8000000000000003 -2.6 3.8788 
-0.7000000000000002 -2.6 3.8874 
-0.6000000000000001 -2.6 3.8788 
-0.5 -2.6 3.8867 
-0.40000000000000036 -2.6 3.8867 
-0.30000000000000027 -2.6 3.8844 
-0.20000000000000018 -2.6 3.8919 
-0.10000000000000009 -2.6 3.8912 
0.0 -2.6 3.8841 
0.09999999999999964 -2.6 3.8747 
0.19999999999999973 -2.6 3.8892 
0.2999999999999998 -2.6 3.8931 
0.3999999999999999 -2.6 3.8706 
0.5 -2.6 3.8870 
0.5999999999999996 -2.6 3.8931 
0.6999999999999997 -2.6 3.8953 
0.7999999999999998 -2.6 3.8901 
0.8999999999999995 -2.6 3.8891 
1.0 -2.6 3.8970 
1.0999999999999996 -2.6 3.8958 
1.2000000000000002 -2.6 3.8879 
1.2999999999999998 -2.6 3.8770 
1.3999999999999995 -2.6 3.8840 
1.5 -2.6 3.8896 
1.5999999999999996 -2.6 3.8991 
1.7000000000000002 -2.6 3.8987 
1.7999999999999998 -2.6 3.9000 
1.8999999999999995 -2.6 3.8838 
2.0 -2.6 3.8833 
2.0999999999999996 -2.6 3.8816 
2.2 -2.6 3.9009 
2.3 -2.6 3.8803 
2.399999 -2.6 3.8982 
2.5 -2.6 3.8827 
2.5999999999999996 -2.6 3.8886 
2.7 -2.6 3.8896 
2.8 -2.6 3.8907 
2.899999 -2.6 3.8875 
3.0 -2.6 3.8931 
3.0999999999999996 -2.6 3.8934 
3.2 -2.6 3.8952 
3.3 -2.6 3.8923 
3.399999 -2.6 3.8998 
3.5 -2.6 3.8986 
3.5999999999999996 -2.6 3.8932 
3.7 -2.6 3.9081 
3.8 -2.6 3.9029 
3.899999 -2.6 3.8942 
4.0 -2.6 3.9052 
4.1 -2.6 3.8966 
4.2 -2.6 3.9047 
4.3 -2.6 3.9079 
4.399999 -2.6 3.9149 
4.5 -2.6 3.9037 
4.6 -2.6 3.9054 
4.7 -2.6 3.9115 
4.8 -2.6 3.8972 
4.899999 -2.6 3.8921 
4.999999999999999 -2.6 3.9041 
5.1000000000000005 -2.6 3.9057 
5.2 -2.6 3.8979 
5.3 -2.6 3.9215 
5.399999 -2.6 3.8973 
5.499999999999999 -2.6 3.9171 
5.6000000000000005 -2.6 3.9069 
5.7 -2.6 3.9030 
5.8 -2.6 3.9084 
5.899999 -2.6 3.9182 
5.999999999999999 -2.6 3.9065 
6.1000000000000005 -2.6 3.9169 
6.2 -2.6 3.9098 
6.3 -2.6 3.9116 
6.399999 -2.6 3.9039 
6.499999999999999 -2.6 3.9097 
6.6000000000000005 -2.6 3.9091 
6.7 -2.6 3.9134 
6.8 -2.6 3.9130 
6.899999 -2.6 3.9166 
6.999999999999999 -2.6 3.9095 
7.1000000000000005 -2.6 3.9101 
7.2 -2.6 3.9027 
7.3 -2.6 3.9119 
7.399999 -2.6 3.9131 
7.499999999999999 -2.6 3.9142 
7.6000000000000005 -2.6 3.9042 
7.7 -2.6 3.9222 
7.8 -2.6 3.9018 
7.899999 -2.6 3.9111 
7.999999999999999 -2.6 3.9049 
8.100000000000001 -2.6 3.9117 
8.2 -2.6 3.9025 
8.3 -2.6 3.8914 
8.399999000000001 -2.6 3.9025 
8.5 -2.6 3.9213 
8.600000000000001 -2.6 3.9026 
8.7 -2.6 3.9062 
8.8 -2.6 3.9066 
8.899999000000001 -2.6 3.9041 
9.0 -2.6 3.9059 
9.100000000000001 -2.6 3.9074 
9.2 -2.6 3.9000 
9.3 -2.6 3.8939 
9.399999000000001 -2.6 3.9009 
9.5 -2.6 3.9026 
9.600000000000001 -2.6 3.8975 
9.7 -2.6 3.9007 
9.8 -2.6 3.8907 
9.899999000000001 -2.6 3.8919 
10.0 -2.6 3.8899 
10.100000000000001 -2.6 3.9000 
10.200001 -2.6 3.8920 
10.299999 -2.6 3.9053 
10.399999000000001 -2.6 3.8872 
10.5 -2.6 3.8887 
10.600000000000001 -2.6 3.8888 
10.700001 -2.6 3.8861 
10.799999 -2.6 3.8990 
10.899999000000001 -2.6 3.8969 
11.0 -2.6 3.8842 
11.100000000000001 -2.6 3.8920 
11.200001 -2.6 3.8904 
11.299999 -2.6 3.8877 
11.399999000000001 -2.6 3.8811 
11.5 -2.6 3.8830 
11.600000000000001 -2.6 3.9085 
11.700001 -2.6 3.8936 
11.799999 -2.6 3.8904 
11.899999000000001 -2.6 3.8798 
12.0 -2.6 3.8913 
12.100000000000001 -2.6 3.8860 
12.200001 -2.6 3.8883 
12.299999 -2.6 3.8953 
12.399999000000001 -2.6 3.9033 
12.5 -2.6 3.8986 
12.600000000000001 -2.6 3.8967 
12.700001 -2.6 3.8889 
12.799999 -2.6 3.9080 
12.900000000000002 -2.6 3.8914 
13.000001000000001 -2.6 3.9117 
13.100001000000002 -2.6 3.8855 
13.200002000000001 -2.6 3.8804 
13.3 -2.6 3.9052 
13.400000000000002 -2.6 3.8996 
13.500001000000001 -2.6 3.8751 
13.600001000000002 -2.6 3.8876 
13.700002000000001 -2.6 3.8948 
13.8 -2.6 3.8764 
13.900000000000002 -2.6 3.8869 
14.000001000000001 -2.6 3.8774 
14.100001000000002 -2.6 3.8912 
14.200002000000001 -2.6 3.8750 
14.3 -2.6 3.8749 
14.400000000000002 -2.6 3.8877 
14.500001000000001 -2.6 3.8928 
14.600001000000002 -2.6 3.8835 
14.700002000000001 -2.6 3.8903 
14.8 -2.6 3.8813 
14.900000000000002 -2.6 3.8953 
15.000001000000001 -2.6 3.8606 
15.100001000000002 -2.6 3.8768 
15.200002000000001 -2.6 3.8717 
15.3 -2.6 3.8990 
15.400000000000002 -2.6 3.8918 
15.500001000000001 -2.6 3.9003 
15.600001000000002 -2.6 3.8917 
15.700002000000001 -2.6 3.8793 
15.8 -2.6 3.8862 
15.900000000000002 -2.6 3.8794 
16.000001 -2.6 3.8656 
16.100001000000002 -2.6 3.8907 
16.200002 -2.6 3.8891 
16.3 -2.6 3.9033 
16.400000000000002 -2.6 3.8835 
16.500001 -2.6 3.8790 
16.600001000000002 -2.6 3.8553 
16.700002 -2.6 3.8718 
16.8 -2.6 3.8986 
16.900000000000002 -2.6 3.8763 
17.000001 -2.6 3.9303 
17.100001000000002 -2.6 3.8798 
17.200002 -2.6 3.8953 
17.3 -2.6 3.8978 
17.400000000000002 -2.6 3.8887 
17.500001 -2.6 3.9123 
17.600001000000002 -2.6 3.8836 
17.700002 -2.6 3.8546 
17.8 -2.6 3.8733 
17.900000000000002 -2.6 nan 
18.000001 -2.6 nan 
18.100001000000002 -2.6 nan 
18.200002 -2.6 nan 
18.3 -2.6 nan 
18.400000000000002 -2.6 nan 
18.500001 -2.6 nan 
18.600001000000002 -2.6 nan 
18.700002 -2.6 nan 
18.8 -2.6 nan 
18.900000000000002 -2.6 nan 
19.000001 -2.6 nan 
19.100001000000002 -2.6 nan 
19.200002 -2.6 nan 
-6.0 -2.5 nan 
-5.9 -2.5 nan 
-5.800000000000001 -2.5 nan 
-5.7 -2.5 nan 
-5.6 -2.5 nan 
-5.5 -2.5 nan 
-5.4 -2.5 nan 
-5.300000000000001 -2.5 nan 
-5.2 -2.5 nan 
-5.1 -2.5 nan 
-5.0 -2.5 nan 
-4.9 -2.5 nan 
-4.800000000000001 -2.5 nan 
-4.7 -2.5 nan 
-4.6 -2.5 3.9032 
-4.5 -2.5 3.9077 
-4.4 -2.5 3.8777 
-4.300000000000001 -2.5 3.9123 
-4.2 -2.5 3.8678 
-4.1000000000000005 -2.5 3.8893 
-4.0 -2.5 3.8927 
-3.9000000000000004 -2.5 3.8812 
-3.8000000000000003 -2.5 3.8947 
-3.7 -2.5 3.8908 
-3.6 -2.5 3.8846 
-3.5 -2.5 3.9218 
-3.4000000000000004 -2.5 3.8976 
-3.3000000000000003 -2.5 3.8759 
-3.2 -2.5 3.9026 
-3.1 -2.5 3.8977 
-3.0 -2.5 3.9310 
-2.9000000000000004 -2.5 3.8957 
-2.8000000000000003 -2.5 3.9181 
-2.7 -2.5 3.8871 
-2.6 -2.5 3.8748 
-2.5 -2.5 3.9031 
-2.4000000000000004 -2.5 3.8978 
-2.3000000000000003 -2.5 3.9041 
-2.2 -2.5 3.9082 
-2.1 -2.5 3.8916 
-2.0 -2.5 3.8999 
-1.9000000000000001 -2.5 3.8886 
-1.8000000000000003 -2.5 3.8723 
-1.7000000000000002 -2.5 3.8964 
-1.6 -2.5 3.8949 
-1.5000000000000002 -2.5 3.9005 
-1.4000000000000001 -2.5 3.8855 
-1.3000000000000003 -2.5 3.8959 
-1.2000000000000002 -2.5 3.8860 
-1.1 -2.5 3.8947 
-1.0 -2.5 3.8966 
-0.9000000000000004 -2.5 3.8908 
-0.8000000000000003 -2.5 3.8955 
-0.7000000000000002 -2.5 3.8772 
-0.6000000000000001 -2.5 3.8881 
-0.5 -2.5 3.8778 
-0.40000000000000036 -2.5 3.8958 
-0.30000000000000027 -2.5 3.8928 
-0.20000000000000018 -2.5 3.8856 
-0.10000000000000009 -2.5 3.8880 
0.0 -2.5 3.8910 
0.09999999999999964 -2.5 3.8915 
0.19999999999999973 -2.5 3.8857 
0.2999999999999998 -2.5 3.8854 
0.3999999999999999 -2.5 3.8796 
0.5 -2.5 3.8894 
0.5999999999999996 -2.5 3.8804 
0.6999999999999997 -2.5 3.8804 
0.7999999999999998 -2.5 3.8890 
0.8999999999999995 -2.5 3.8810 
1.0 -2.5 3.8860 
1.0999999999999996 -2.5 3.8896 
1.2000000000000002 -2.5 3.8965 
1.2999999999999998 -2.5 3.8874 
1.3999999999999995 -2.5 3.8951 
1.5 -2.5 3.8766 
1.5999999999999996 -2.5 3.8943 
1.7000000000000002 -2.5 3.8821 
1.7999999999999998 -2.5 3.8875 
1.8999999999999995 -2.5 3.8870 
2.0 -2.5 3.8918 
2.0999999999999996 -2.5 3.8853 
2.2 -2.5 3.8775 
2.3 -2.5 3.8979 
2.399999 -2.5 3.8872 
2.5 -2.5 3.9052 
2.5999999999999996 -2.5 3.8889 
2.7 -2.5 3.8994 
2.8 -2.5 3.8930 
2.899999 -2.5 3.8958 
3.0 -2.5 3.9006 
3.0999999999999996 -2.5 3.9022 
3.2 -2.5 3.8919 
3.3 -2.5 3.8945 
3.399999 -2.5 3.8962 
3.5 -2.5 3.9001 
3.5999999999999996 -2.5 3.8848 
3.7 -2.5 3.9025 
3.8 -2.5 3.9088 
3.899999 -2.5 3.9012 
4.0 -2.5 3.9056 
4.1 -2.5 3.9051 
4.2 -2.5 3.9010 
4.3 -2.5 3.9064 
4.399999 -2.5 3.8953 
4.5 -2.5 3.9133 
4.6 -2.5 3.8959 
4.7 -2.5 3.9071 
4.8 -2.5 3.9099 
4.899999 -2.5 3.9052 
4.999999999999999 -2.5 3.8950 
5.1000000000000005 -2.5 3.9042 
5.2 -2.5 3.9100 
5.3 -2.5 3.9124 
5.399999 -2.5 3.9117 
5.499999999999999 -2.5 3.9038 
5.6000000000000005 -2.5 3.9054 
5.7 -2.5 3.9183 
5.8 -2.5 3.9111 
5.899999 -2.5 3.9126 
5.999999999999999 -2.5 3.9134 
6.1000000000000005 -2.5 3.9203 
6.2 -2.5 3.9091 
6.3 -2.5 3.9182 
6.399999 -2.5 3.9075 
6.499999999999999 -2.5 3.9206 
6.6000000000000005 -2.5 3.9197 
6.7 -2.5 3.9124 
6.8 -2.5 3.9168 
6.899999 -2.5 3.9032 
6.999999999999999 -2.5 3.9189 
7.1000000000000005 -2.5 3.9074 
7.2 -2.5 3.9138 
7.3 -2.5 3.9130 
7.399999 -2.5 3.9159 
7.499999999999999 -2.5 3.9147 
7.6000000000000005 -2.5 3.9175 
7.7 -2.5 3.9117 
7.8 -2.5 3.9192 
7.899999 -2.5 3.9110 
7.999999999999999 -2.5 3.9113 
8.100000000000001 -2.5 3.9115 
8.2 -2.5 3.9165 
8.3 -2.5 3.9099 
8.399999000000001 -2.5 3.9106 
8.5 -2.5 3.9015 
8.600000000000001 -2.5 3.9078 
8.7 -2.5 3.9155 
8.8 -2.5 3.9038 
8.899999000000001 -2.5 3.9003 
9.0 -2.5 3.9166 
9.100000000000001 -2.5 3.9133 
9.2 -2.5 3.8966 
9.3 -2.5 3.9109 
9.399999000000001 -2.5 3.8912 
9.5 -2.5 3.8913 
9.600000000000001 -2.5 3.9002 
9.7 -2.5 3.8972 
9.8 -2.5 3.8996 
9.899999000000001 -2.5 3.8911 
10.0 -2.5 3.8951 
10.100000000000001 -2.5 3.8831 
10.200001 -2.5 3.8827 
10.299999 -2.5 3.8904 
10.399999000000001 -2.5 3.8860 
10.5 -2.5 3.8941 
10.600000000000001 -2.5 3.8976 
10.700001 -2.5 3.8928 
10.799999 -2.5 3.8968 
10.899999000000001 -2.5 3.8992 
11.0 -2.5 3.8906 
11.100000000000001 -2.5 3.8875 
11.200001 -2.5 3.8808 
11.299999 -2.5 3.8931 
11.399999000000001 -2.5 3.8833 
11.5 -2.5 3.8967 
11.600000000000001 -2.5 3.8916 
11.700001 -2.5 3.8883 
11.799999 -2.5 3.8830 
11.899999000000001 -2.5 3.8902 
12.0 -2.5 3.9014 
12.100000000000001 -2.5 3.8879 
12.200001 -2.5 3.8970 
12.299999 -2.5 3.8923 
12.399999000000001 -2.5 3.8877 
12.5 -2.5 3.9014 
12.600000000000001 -2.5 3.9017 
12.700001 -2.5 3.8933 
12.799999 -2.5 3.9015 
12.900000000000002 -2.5 3.8934 
13.000001000000001 -2.5 3.8955 
13.100001000000002 -2.5 3.9021 
13.200002000000001 -2.5 3.8899 
13.3 -2.5 3.8956 
13.400000000000002 -2.5 3.9007 
13.500001000000001 -2.5 3.8966 
13.600001000000002 -2.5 3.8926 
13.700002000000001 -2.5 3.8981 
13.8 -2.5 3.8706 
13.900000000000002 -2.5 3.8759 
14.000001000000001 -2.5 3.8911 
14.100001000000002 -2.5 3.8922 
14.200002000000001 -2.5 3.8977 
14.3 -2.5 3.8882 
14.400000000000002 -2.5 3.8839 
14.500001000000001 -2.5 3.9158 
14.600001000000002 -2.5 3.8893 
14.700002000000001 -2.5 3.8951 
14.8 -2.5 3.8962 
14.900000000000002 -2.5 3.8991 
15.000001000000001 -2.5 3.8934 
15.100001000000002 -2.5 3.8730 
15.200002000000001 -2.5 3.8502 
15.3 -2.5 3.8896 
15.400000000000002 -2.5 3.8857 
15.500001000000001 -2.5 3.8889 
15.600001000000002 -2.5 3.8773 
15.700002000000001 -2.5 3.8933 
15.8 -2.5 3.8706 
15.900000000000002 -2.5 3.9127 
16.000001 -2.5 3.8556 
16.100001000000002 -2.5 3.8744 
16.200002 -2.5 3.8809 
16.3 -2.5 3.8931 
16.400000000000002 -2.5 3.9005 
16.500001 -2.5 3.8743 
16.600001000000002 -2.5 3.8682 
16.700002 -2.5 3.9228 
16.8 -2.5 3.8966 
16.900000000000002 -2.5 3.8364 
17.000001 -2.5 3.8809 
17.100001000000002 -2.5 3.8983 
17.200002 -2.5 3.8775 
17.3 -2.5 3.8920 
17.400000000000002 -2.5 3.9121 
17.500001 -2.5 3.9263 
17.600001000000002 -2.5 3.9321 
17.700002 -2.5 3.8432 
17.8 -2.5 3.8845 
17.900000000000002 -2.5 nan 
18.000001 -2.5 nan 
18.100001000000002 -2.5 nan 
18.200002 -2.5 nan 
18.3 -2.5 nan 
18.400000000000002 -2.5 nan 
18.500001 -2.5 nan 
18.600001000000002 -2.5 nan 
18.700002 -2.5 nan 
18.8 -2.5 nan 
18.900000000000002 -2.5 nan 
19.000001 -2.5 nan 
19.100001000000002 -2.5 nan 
19.200002 -2.5 nan 
-6.0 -2.4 nan 
-5.9 -2.4 nan 
-5.800000000000001 -2.4 nan 
-5.7 -2.4 nan 
-5.6 -2.4 nan 
-5.5 -2.4 nan 
-5.4 -2.4 nan 
-5.300000000000001 -2.4 nan 
-5.2 -2.4 nan 
-5.1 -2.4 nan 
-5.0 -2.4 nan 
-4.9 -2.4 nan 
-4.800000000000001 -2.4 nan 
-4.7 -2.4 nan 
-4.6 -2.4 3.8363 
-4.5 -2.4 3.8785 
-4.4 -2.4 3.8804 
-4.300000000000001 -2.4 3.9171 
-4.2 -2.4 3.8607 
-4.1000000000000005 -2.4 3.8835 
-4.0 -2.4 3.8932 
-3.9000000000000004 -2.4 3.9169 
-3.8000000000000003 -2.4 3.8721 
-3.7 -2.4 3.8922 
-3.6 -2.4 3.8890 
-3.5 -2.4 3.8732 
-3.4000000000000004 -2.4 3.9043 
-3.3000000000000003 -2.4 3.8966 
-3.2 -2.4 3.8664 
-3.1 -2.4 3.8880 
-3.0 -2.4 3.8794 
-2.9000000000000004 -2.4 3.8987 
-2.8000000000000003 -2.4 3.8601 
-2.7 -2.4 3.8828 
-2.6 -2.4 3.8950 
-2.5 -2.4 3.9210 
-2.4000000000000004 -2.4 3.9067 
-2.3000000000000003 -2.4 3.8863 
-2.2 -2.4 3.8921 
-2.1 -2.4 3.8906 
-2.0 -2.4 3.8958 
-1.9000000000000001 -2.4 3.8837 
-1.8000000000000003 -2.4 3.8939 
-1.7000000000000002 -2.4 3.8986 
-1.6 -2.4 3.8923 
-1.5000000000000002 -2.4 3.8823 
-1.4000000000000001 -2.4 3.8673 
-1.3000000000000003 -2.4 3.8836 
-1.2000000000000002 -2.4 3.8846 
-1.1 -2.4 3.8767 
-1.0 -2.4 3.8759 
-0.9000000000000004 -2.4 3.8816 
-0.8000000000000003 -2.4 3.8800 
-0.7000000000000002 -2.4 3.8806 
-0.6000000000000001 -2.4 3.8872 
-0.5 -2.4 3.8767 
-0.40000000000000036 -2.4 3.8759 
-0.30000000000000027 -2.4 3.8897 
-0.20000000000000018 -2.4 3.8904 
-0.10000000000000009 -2.4 3.8826 
0.0 -2.4 3.9097 
0.09999999999999964 -2.4 3.8800 
0.19999999999999973 -2.4 3.8903 
0.2999999999999998 -2.4 3.8883 
0.3999999999999999 -2.4 3.8842 
0.5 -2.4 3.8845 
0.5999999999999996 -2.4 3.8895 
0.6999999999999997 -2.4 3.8912 
0.7999999999999998 -2.4 3.8858 
0.8999999999999995 -2.4 3.8881 
1.0 -2.4 3.8897 
1.0999999999999996 -2.4 3.8925 
1.2000000000000002 -2.4 3.8898 
1.2999999999999998 -2.4 3.8816 
1.3999999999999995 -2.4 3.8819 
1.5 -2.4 3.8793 
1.5999999999999996 -2.4 3.8840 
1.7000000000000002 -2.4 3.8860 
1.7999999999999998 -2.4 3.8916 
1.8999999999999995 -2.4 3.9005 
2.0 -2.4 3.8815 
2.0999999999999996 -2.4 3.8950 
2.2 -2.4 3.8940 
2.3 -2.4 3.8844 
2.399999 -2.4 3.8821 
2.5 -2.4 3.8771 
2.5999999999999996 -2.4 3.8925 
2.7 -2.4 3.8962 
2.8 -2.4 3.8939 
2.899999 -2.4 3.8993 
3.0 -2.4 3.8878 
3.0999999999999996 -2.4 3.9009 
3.2 -2.4 3.9106 
3.3 -2.4 3.9007 
3.399999 -2.4 3.8955 
3.5 -2.4 3.8945 
3.5999999999999996 -2.4 3.8945 
3.7 -2.4 3.8936 
3.8 -2.4 3.9072 
3.899999 -2.4 3.9094 
4.0 -2.4 3.8945 
4.1 -2.4 3.9159 
4.2 -2.4 3.9091 
4.3 -2.4 3.9162 
4.399999 -2.4 3.8944 
4.5 -2.4 3.9110 
4.6 -2.4 3.9140 
4.7 -2.4 3.9220 
4.8 -2.4 3.9099 
4.899999 -2.4 3.9113 
4.999999999999999 -2.4 3.9047 
5.1000000000000005 -2.4 3.9213 
5.2 -2.4 3.9017 
5.3 -2.4 3.9198 
5.399999 -2.4 3.9120 
5.499999999999999 -2.4 3.9116 
5.6000000000000005 -2.4 3.9116 
5.7 -2.4 3.9164 
5.8 -2.4 3.9163 
5.899999 -2.4 3.9183 
5.999999999999999 -2.4 3.9072 
6.1000000000000005 -2.4 3.9193 
6.2 -2.4 3.9224 
6.3 -2.4 3.9167 
6.399999 -2.4 3.9130 
6.499999999999999 -2.4 3.9206 
6.6000000000000005 -2.4 3.9287 
6.7 -2.4 3.9172 
6.8 -2.4 3.9155 
6.899999 -2.4 3.9246 
6.999999999999999 -2.4 3.9157 
7.1000000000000005 -2.4 3.9167 
7.2 -2.4 3.8986 
7.3 -2.4 3.9089 
7.399999 -2.4 3.9256 
7.499999999999999 -2.4 3.9174 
7.6000000000000005 -2.4 3.9243 
7.7 -2.4 3.9052 
7.8 -2.4 3.9260 
7.899999 -2.4 3.9161 
7.999999999999999 -2.4 3.9171 
8.100000000000001 -2.4 3.9086 
8.2 -2.4 3.9117 
8.3 -2.4 3.9169 
8.399999000000001 -2.4 3.9123 
8.5 -2.4 3.9048 
8.600000000000001 -2.4 3.9145 
8.7 -2.4 3.9113 
8.8 -2.4 3.9163 
8.899999000000001 -2.4 3.9098 
9.0 -2.4 3.9078 
9.100000000000001 -2.4 3.9078 
9.2 -2.4 3.9027 
9.3 -2.4 3.9043 
9.399999000000001 -2.4 3.8965 
9.5 -2.4 3.8895 
9.600000000000001 -2.4 3.9024 
9.7 -2.4 3.9043 
9.8 -2.4 3.8948 
9.899999000000001 -2.4 3.9047 
10.0 -2.4 3.9000 
10.100000000000001 -2.4 3.8946 
10.200001 -2.4 3.8935 
10.299999 -2.4 3.9006 
10.399999000000001 -2.4 3.8756 
10.5 -2.4 3.9062 
10.600000000000001 -2.4 3.8986 
10.700001 -2.4 3.8815 
10.799999 -2.4 3.8897 
10.899999000000001 -2.4 3.8878 
11.0 -2.4 3.8827 
11.100000000000001 -2.4 3.8867 
11.200001 -2.4 3.8761 
11.299999 -2.4 3.8889 
11.399999000000001 -2.4 3.8893 
11.5 -2.4 3.8925 
11.600000000000001 -2.4 3.8931 
11.700001 -2.4 3.8930 
11.799999 -2.4 3.8922 
11.899999000000001 -2.4 3.8930 
12.0 -2.4 3.9036 
12.100000000000001 -2.4 3.8916 
12.200001 -2.4 3.8829 
12.299999 -2.4 3.8910 
12.399999000000001 -2.4 3.8960 
12.5 -2.4 3.8984 
12.600000000000001 -2.4 3.8894 
12.700001 -2.4 3.9139 
12.799999 -2.4 3.9058 
12.900000000000002 -2.4 3.8943 
13.000001000000001 -2.4 3.8798 
13.100001000000002 -2.4 3.8993 
13.200002000000001 -2.4 3.8774 
13.3 -2.4 3.9017 
13.400000000000002 -2.4 3.8840 
13.500001000000001 -2.4 3.8991 
13.600001000000002 -2.4 3.8836 
13.700002000000001 -2.4 3.8803 
13.8 -2.4 3.8771 
13.900000000000002 -2.4 3.8921 
14.000001000000001 -2.4 3.8810 
14.100001000000002 -2.4 3.8911 
14.200002000000001 -2.4 3.8890 
14.3 -2.4 3.8820 
14.400000000000002 -2.4 3.8762 
14.500001000000001 -2.4 3.9009 
14.600001000000002 -2.4 3.8886 
14.700002000000001 -2.4 3.8830 
14.8 -2.4 3.8927 
14.900000000000002 -2.4 3.8972 
15.000001000000001 -2.4 3.8874 
15.100001000000002 -2.4 3.8763 
15.200002000000001 -2.4 3.8755 
15.3 -2.4 3.8848 
15.400000000000002 -2.4 3.8831 
15.500001000000001 -2.4 3.8767 
15.600001000000002 -2.4 3.8711 
15.700002000000001 -2.4 3.8843 
15.8 -2.4 3.8850 
15.900000000000002 -2.4 3.8650 
16.000001 -2.4 3.8819 
16.100001000000002 -2.4 3.8742 
16.200002 -2.4 3.8908 
16.3 -2.4 3.8667 
16.400000000000002 -2.4 3.8793 
16.500001 -2.4 3.8744 
16.600001000000002 -2.4 3.8991 
16.700002 -2.4 3.9005 
16.8 -2.4 3.8910 
16.900000000000002 -2.4 3.8733 
17.000001 -2.4 3.8980 
17.100001000000002 -2.4 3.8756 
17.200002 -2.4 3.8719 
17.3 -2.4 3.8789 
17.400000000000002 -2.4 3.8833 
17.500001 -2.4 3.8598 
17.600001000000002 -2.4 3.9341 
17.700002 -2.4 3.8988 
17.8 -2.4 3.9169 
17.900000000000002 -2.4 3.9120 
18.000001 -2.4 nan 
18.100001000000002 -2.4 nan 
18.200002 -2.4 nan 
18.3 -2.4 nan 
18.400000000000002 -2.4 nan 
18.500001 -2.4 nan 
18.600001000000002 -2.4 nan 
18.700002 -2.4 nan 
18.8 -2.4 nan 
18.900000000000002 -2.4 nan 
19.000001 -2.4 nan 
19.100001000000002 -2.4 nan 
19.200002 -2.4 nan 
-6.0 -2.3 nan 
-5.9 -2.3 nan 
-5.800000000000001 -2.3 nan 
-5.7 -2.3 nan 
-5.6 -2.3 nan 
-5.5 -2.3 nan 
-5.4 -2.3 nan 
-5.300000000000001 -2.3 nan 
-5.2 -2.3 nan 
-5.1 -2.3 nan 
-5.0 -2.3 nan 
-4.9 -2.3 nan 
-4.800000000000001 -2.3 nan 
-4.7 -2.3 3.9306 
-4.6 -2.3 3.8428 
-4.5 -2.3 3.9098 
-4.4 -2.3 3.8765 
-4.300000000000001 -2.3 3.9083 
-4.2 -2.3 3.8785 
-4.1000000000000005 -2.3 3.8788 
-4.0 -2.3 3.9144 
-3.9000000000000004 -2.3 3.8781 
-3.8000000000000003 -2.3 3.8604 
-3.7 -2.3 3.8761 
-3.6 -2.3 3.8875 
-3.5 -2.3 3.9034 
-3.4000000000000004 -2.3 3.8773 
-3.3000000000000003 -2.3 3.8900 
-3.2 -2.3 3.8834 
-3.1 -2.3 3.9041 
-3.0 -2.3 3.9023 
-2.9000000000000004 -2.3 3.8852 
-2.8000000000000003 -2.3 3.8730 
-2.7 -2.3 3.8940 
-2.6 -2.3 3.8920 
-2.5 -2.3 3.8965 
-2.4000000000000004 -2.3 3.8963 
-2.3000000000000003 -2.3 3.8915 
-2.2 -2.3 3.8980 
-2.1 -2.3 3.8838 
-2.0 -2.3 3.8870 
-1.9000000000000001 -2.3 3.8910 
-1.8000000000000003 -2.3 3.8972 
-1.7000000000000002 -2.3 3.8834 
-1.6 -2.3 3.9047 
-1.5000000000000002 -2.3 3.8775 
-1.4000000000000001 -2.3 3.8862 
-1.3000000000000003 -2.3 3.9005 
-1.2000000000000002 -2.3 3.8831 
-1.1 -2.3 3.8822 
-1.0 -2.3 3.8980 
-0.9000000000000004 -2.3 3.8880 
-0.8000000000000003 -2.3 3.8874 
-0.7000000000000002 -2.3 3.8864 
-0.6000000000000001 -2.3 3.8745 
-0.5 -2.3 3.8947 
-0.40000000000000036 -2.3 3.8927 
-0.30000000000000027 -2.3 3.8761 
-0.20000000000000018 -2.3 3.8857 
-0.10000000000000009 -2.3 3.8990 
0.0 -2.3 3.8895 
0.09999999999999964 -2.3 3.8845 
0.19999999999999973 -2.3 3.8815 
0.2999999999999998 -2.3 3.8893 
0.3999999999999999 -2.3 3.8783 
0.5 -2.3 3.8848 
0.5999999999999996 -2.3 3.8794 
0.6999999999999997 -2.3 3.9005 
0.7999999999999998 -2.3 3.8840 
0.8999999999999995 -2.3 3.8863 
1.0 -2.3 3.8906 
1.0999999999999996 -2.3 3.8818 
1.2000000000000002 -2.3 3.8890 
1.2999999999999998 -2.3 3.8810 
1.3999999999999995 -2.3 3.8750 
1.5 -2.3 3.8856 
1.5999999999999996 -2.3 3.8759 
1.7000000000000002 -2.3 3.8769 
1.7999999999999998 -2.3 3.8882 
1.8999999999999995 -2.3 3.8973 
2.0 -2.3 3.8940 
2.0999999999999996 -2.3 3.8872 
2.2 -2.3 3.8814 
2.3 -2.3 3.8887 
2.399999 -2.3 3.8964 
2.5 -2.3 3.8809 
2.5999999999999996 -2.3 3.8904 
2.7 -2.3 3.8895 
2.8 -2.3 3.8876 
2.899999 -2.3 3.8925 
3.0 -2.3 3.8882 
3.0999999999999996 -2.3 3.9038 
3.2 -2.3 3.8996 
3.3 -2.3 3.9070 
3.399999 -2.3 3.8912 
3.5 -2.3 3.8932 
3.5999999999999996 -2.3 3.8900 
3.7 -2.3 3.9049 
3.8 -2.3 3.9049 
3.899999 -2.3 3.9081 
4.0 -2.3 3.8977 
4.1 -2.3 3.8974 
4.2 -2.3 3.9083 
4.3 -2.3 3.9107 
4.399999 -2.3 3.8999 
4.5 -2.3 3.9179 
4.6 -2.3 3.9071 
4.7 -2.3 3.9116 
4.8 -2.3 3.9112 
4.899999 -2.3 3.9088 
4.999999999999999 -2.3 3.9158 
5.1000000000000005 -2.3 3.9217 
5.2 -2.3 3.9020 
5.3 -2.3 3.9128 
5.399999 -2.3 3.9175 
5.499999999999999 -2.3 3.9157 
5.6000000000000005 -2.3 3.9360 
5.7 -2.3 3.9202 
5.8 -2.3 3.9196 
5.899999 -2.3 3.9160 
5.999999999999999 -2.3 3.9159 
6.1000000000000005 -2.3 3.9067 
6.2 -2.3 3.9188 
6.3 -2.3 3.9238 
6.399999 -2.3 3.9213 
6.499999999999999 -2.3 3.9094 
6.6000000000000005 -2.3 3.9279 
6.7 -2.3 3.9140 
6.8 -2.3 3.9002 
6.899999 -2.3 3.9235 
6.999999999999999 -2.3 3.9264 
7.1000000000000005 -2.3 3.9194 
7.2 -2.3 3.9255 
7.3 -2.3 3.9366 
7.399999 -2.3 3.9122 
7.499999999999999 -2.3 3.9177 
7.6000000000000005 -2.3 3.9135 
7.7 -2.3 3.9228 
7.8 -2.3 3.9108 
7.899999 -2.3 3.9166 
7.999999999999999 -2.3 3.9167 
8.100000000000001 -2.3 3.9143 
8.2 -2.3 3.9231 
8.3 -2.3 3.9214 
8.399999000000001 -2.3 3.9053 
8.5 -2.3 3.9064 
8.600000000000001 -2.3 3.9034 
8.7 -2.3 3.9115 
8.8 -2.3 3.9067 
8.899999000000001 -2.3 3.9119 
9.0 -2.3 3.9105 
9.100000000000001 -2.3 3.9072 
9.2 -2.3 3.9057 
9.3 -2.3 3.9019 
9.399999000000001 -2.3 3.8969 
9.5 -2.3 3.9223 
9.600000000000001 -2.3 3.9043 
9.7 -2.3 3.8937 
9.8 -2.3 3.9013 
9.899999000000001 -2.3 3.8892 
10.0 -2.3 3.9017 
10.100000000000001 -2.3 3.8849 
10.200001 -2.3 3.8878 
10.299999 -2.3 3.8989 
10.399999000000001 -2.3 3.8970 
10.5 -2.3 3.8924 
10.600000000000001 -2.3 3.9013 
10.700001 -2.3 3.9000 
10.799999 -2.3 3.8963 
10.899999000000001 -2.3 3.8878 
11.0 -2.3 3.8883 
11.100000000000001 -2.3 3.8993 
11.200001 -2.3 3.8919 
11.299999 -2.3 3.8918 
11.399999000000001 -2.3 3.8853 
11.5 -2.3 3.8862 
11.600000000000001 -2.3 3.8914 
11.700001 -2.3 3.8916 
11.799999 -2.3 3.9015 
11.899999000000001 -2.3 3.9010 
12.0 -2.3 3.8967 
12.100000000000001 -2.3 3.8815 
12.200001 -2.3 3.8928 
12.299999 -2.3 3.8910 
12.399999000000001 -2.3 3.8968 
12.5 -2.3 3.8952 
12.600000000000001 -2.3 3.8890 
12.700001 -2.3 3.8910 
12.799999 -2.3 3.8983 
12.900000000000002 -2.3 3.9089 
13.000001000000001 -2.3 3.8901 
13.100001000000002 -2.3 3.9011 
13.200002000000001 -2.3 3.9125 
13.3 -2.3 3.8828 
13.400000000000002 -2.3 3.8832 
13.500001000000001 -2.3 3.8928 
13.600001000000002 -2.3 3.8987 
13.700002000000001 -2.3 3.8896 
13.8 -2.3 3.8875 
13.900000000000002 -2.3 3.8830 
14.000001000000001 -2.3 3.8873 
14.100001000000002 -2.3 3.8872 
14.200002000000001 -2.3 3.9002 
14.3 -2.3 3.8872 
14.400000000000002 -2.3 3.8928 
14.500001000000001 -2.3 3.8751 
14.600001000000002 -2.3 3.8903 
14.700002000000001 -2.3 3.8815 
14.8 -2.3 3.8925 
14.900000000000002 -2.3 3.8810 
15.000001000000001 -2.3 3.8763 
15.100001000000002 -2.3 3.8902 
15.200002000000001 -2.3 3.8765 
15.3 -2.3 3.9041 
15.400000000000002 -2.3 3.8798 
15.500001000000001 -2.3 3.8904 
15.600001000000002 -2.3 3.8908 
15.700002000000001 -2.3 3.8727 
15.8 -2.3 3.8735 
15.900000000000002 -2.3 3.8793 
16.000001 -2.3 3.8799 
16.100001000000002 -2.3 3.8654 
16.200002 -2.3 3.8748 
16.3 -2.3 3.8761 
16.400000000000002 -2.3 3.8629 
16.500001 -2.3 3.8941 
16.600001000000002 -2.3 3.8893 
16.700002 -2.3 3.8916 
16.8 -2.3 3.8761 
16.900000000000002 -2.3 3.8748 
17.000001 -2.3 3.8896 
17.100001000000002 -2.3 3.8776 
17.200002 -2.3 3.8991 
17.3 -2.3 3.8797 
17.400000000000002 -2.3 3.8728 
17.500001 -2.3 3.9369 
17.600001000000002 -2.3 3.9321 
17.700002 -2.3 3.8783 
17.8 -2.3 3.8996 
17.900000000000002 -2.3 3.8340 
18.000001 -2.3 nan 
18.100001000000002 -2.3 nan 
18.200002 -2.3 nan 
18.3 -2.3 nan 
18.400000000000002 -2.3 nan 
18.500001 -2.3 nan 
18.600001000000002 -2.3 nan 
18.700002 -2.3 nan 
18.8 -2.3 nan 
18.900000000000002 -2.3 nan 
19.000001 -2.3 nan 
19.100001000000002 -2.3 nan 
19.200002 -2.3 nan 
-6.0 -2.2 nan 
-5.9 -2.2 nan 
-5.800000000000001 -2.2 nan 
-5.7 -2.2 nan 
-5.6 -2.2 nan 
-5.5 -2.2 nan 
-5.4 -2.2 nan 
-5.300000000000001 -2.2 nan 
-5.2 -2.2 nan 
-5.1 -2.2 nan 
-5.0 -2.2 nan 
-4.9 -2.2 nan 
-4.800000000000001 -2.2 3.8043 
-4.7 -2.2 3.9232 
-4.6 -2.2 3.8329 
-4.5 -2.2 3.8115 
-4.4 -2.2 3.9016 
-4.300000000000001 -2.2 3.8570 
-4.2 -2.2 3.8589 
-4.1000000000000005 -2.2 3.9020 
-4.0 -2.2 3.8775 
-3.9000000000000004 -2.2 3.8779 
-3.8000000000000003 -2.2 3.9372 
-3.7 -2.2 3.8707 
-3.6 -2.2 3.8848 
-3.5 -2.2 3.9087 
-3.4000000000000004 -2.2 3.8678 
-3.3000000000000003 -2.2 3.9068 
-3.2 -2.2 3.9086 
-3.1 -2.2 3.8762 
-3.0 -2.2 3.9243 
-2.9000000000000004 -2.2 3.8778 
-2.8000000000000003 -2.2 3.8877 
-2.7 -2.2 3.8742 
-2.6 -2.2 3.8887 
-2.5 -2.2 3.9130 
-2.4000000000000004 -2.2 3.8812 
-2.3000000000000003 -2.2 3.8910 
-2.2 -2.2 3.8863 
-2.1 -2.2 3.8832 
-2.0 -2.2 3.8811 
-1.9000000000000001 -2.2 3.8896 
-1.8000000000000003 -2.2 3.8913 
-1.7000000000000002 -2.2 3.8884 
-1.6 -2.2 3.8925 
-1.5000000000000002 -2.2 3.8859 
-1.4000000000000001 -2.2 3.8952 
-1.3000000000000003 -2.2 3.9114 
-1.2000000000000002 -2.2 3.8782 
-1.1 -2.2 3.8924 
-1.0 -2.2 3.8953 
-0.9000000000000004 -2.2 3.8833 
-0.8000000000000003 -2.2 3.8765 
-0.7000000000000002 -2.2 3.8880 
-0.6000000000000001 -2.2 3.9056 
-0.5 -2.2 3.8764 
-0.40000000000000036 -2.2 3.8865 
-0.30000000000000027 -2.2 3.8875 
-0.20000000000000018 -2.2 3.8914 
-0.10000000000000009 -2.2 3.8862 
0.0 -2.2 3.8887 
0.09999999999999964 -2.2 3.8782 
0.19999999999999973 -2.2 3.8979 
0.2999999999999998 -2.2 3.8912 
0.3999999999999999 -2.2 3.8873 
0.5 -2.2 3.8927 
0.5999999999999996 -2.2 3.8853 
0.6999999999999997 -2.2 3.8848 
0.7999999999999998 -2.2 3.8795 
0.8999999999999995 -2.2 3.8702 
1.0 -2.2 3.8837 
1.0999999999999996 -2.2 3.8848 
1.2000000000000002 -2.2 3.8791 
1.2999999999999998 -2.2 3.8961 
1.3999999999999995 -2.2 3.8937 
1.5 -2.2 3.8849 
1.5999999999999996 -2.2 3.8822 
1.7000000000000002 -2.2 3.8973 
1.7999999999999998 -2.2 3.8856 
1.8999999999999995 -2.2 3.8942 
2.0 -2.2 3.8782 
2.0999999999999996 -2.2 3.8844 
2.2 -2.2 3.8960 
2.3 -2.2 3.8880 
2.399999 -2.2 3.8937 
2.5 -2.2 3.8827 
2.5999999999999996 -2.2 3.8973 
2.7 -2.2 3.9074 
2.8 -2.2 3.8960 
2.899999 -2.2 3.9013 
3.0 -2.2 3.9069 
3.0999999999999996 -2.2 3.8951 
3.2 -2.2 3.8980 
3.3 -2.2 3.9008 
3.399999 -2.2 3.9020 
3.5 -2.2 3.9013 
3.5999999999999996 -2.2 3.8961 
3.7 -2.2 3.9073 
3.8 -2.2 3.9036 
3.899999 -2.2 3.9111 
4.0 -2.2 3.9058 
4.1 -2.2 3.9031 
4.2 -2.2 3.9121 
4.3 -2.2 3.8991 
4.399999 -2.2 3.9079 
4.5 -2.2 3.9126 
4.6 -2.2 3.9098 
4.7 -2.2 3.9170 
4.8 -2.2 3.9085 
4.899999 -2.2 3.9092 
4.999999999999999 -2.2 3.9191 
5.1000000000000005 -2.2 3.9251 
5.2 -2.2 3.9264 
5.3 -2.2 3.9234 
5.399999 -2.2 3.9159 
5.499999999999999 -2.2 3.9169 
5.6000000000000005 -2.2 3.9196 
5.7 -2.2 3.9266 
5.8 -2.2 3.9217 
5.899999 -2.2 3.9252 
5.999999999999999 -2.2 3.9284 
6.1000000000000005 -2.2 3.9218 
6.2 -2.2 3.9310 
6.3 -2.2 3.9181 
6.399999 -2.2 3.9265 
6.499999999999999 -2.2 3.9311 
6.6000000000000005 -2.2 3.9244 
6.7 -2.2 3.9205 
6.8 -2.2 3.9237 
6.899999 -2.2 3.9239 
6.999999999999999 -2.2 3.9274 
7.1000000000000005 -2.2 3.9157 
7.2 -2.2 3.9249 
7.3 -2.2 3.9268 
7.399999 -2.2 3.9301 
7.499999999999999 -2.2 3.9293 
7.6000000000000005 -2.2 3.9149 
7.7 -2.2 3.9148 
7.8 -2.2 3.9057 
7.899999 -2.2 3.9149 
7.999999999999999 -2.2 3.9153 
8.100000000000001 -2.2 3.9157 
8.2 -2.2 3.9058 
8.3 -2.2 3.9178
[truncated: 1,397,137 more chars]
