# Supplementary material for: Phospholipids are imported into mitochondria by VDAC, a dimeric beta barrel scramblase
Source: Nat Commun. 2023 Dec 8;14:8115. doi: 10.1038/s41467-023-43570-y (PMC10709637; doi:10.1038/s41467-023-43570-y)
Supplement: Supplementary file 6 — Source Data [file 41467_2023_43570_MOESM6_ESM.zip › FIg S8/figs8-f/dimer-1-star_wdmap.dat]

# Generated with wdmap (C Water Defect Map Calculator) v2022/06/25
# Command line: wdmap -f traj_joined.xtc -c eq5.gro -e 2 -x -2.8 22.4 -y -5.2 19.9 
# See average water defect at the end of this file.
@ xfontsize 14
@ yfontsize 14
@ zfontsize 14
@ xticksfontsize 12
@ yticksfontsize 12
@ zticksfontsize 12
@ titlefontsize 20
@ title dimer interface #1*
@ zrange 0 0.15
@ xrange 3.2 15.2
@ yrange 3.5 15.5
@ xlabel x coordinate [nm]
@ ylabel y coordinate [nm]
@ zlabel water defect [arb. u.]
# @ grid --
$ type colorbar
$ colormap hot
-2.800000 -5.200000 0.0000
-2.700000 -5.200000 0.0000
-2.600000 -5.200000 0.0000
-2.500000 -5.200000 0.0000
-2.400000 -5.200000 0.0000
-2.300000 -5.200000 0.0000
-2.200000 -5.200000 0.0000
-2.100000 -5.200000 0.0000
-2.000000 -5.200000 0.0000
-1.900000 -5.200000 0.0000
-1.800000 -5.200000 0.0000
-1.700000 -5.200000 0.0000
-1.600000 -5.200000 0.0000
-1.500000 -5.200000 0.0000
-1.400000 -5.200000 0.0000
-1.300000 -5.200000 0.0000
-1.200000 -5.200000 0.0000
-1.100000 -5.200000 0.0000
-1.000000 -5.200000 0.0000
-0.900000 -5.200000 0.0000
-0.800000 -5.200000 0.0000
-0.700000 -5.200000 0.0000
-0.600000 -5.200000 0.0000
-0.500000 -5.200000 0.0000
-0.400000 -5.200000 0.0000
-0.300000 -5.200000 0.0000
-0.200000 -5.200000 0.0000
-0.100000 -5.200000 0.0000
0.000000 -5.200000 0.0000
0.100000 -5.200000 0.0000
0.200000 -5.200000 0.0000
0.300000 -5.200000 0.0000
0.400000 -5.200000 0.0000
0.500000 -5.200000 0.0000
0.600000 -5.200000 0.0000
0.700000 -5.200000 0.0000
0.800000 -5.200000 0.0000
0.900000 -5.200000 0.0000
1.000000 -5.200000 0.0000
1.100000 -5.200000 0.0000
1.200000 -5.200000 0.0000
1.300000 -5.200000 0.0000
1.400000 -5.200000 0.0000
1.500000 -5.200000 0.0000
1.600000 -5.200000 0.0000
1.700000 -5.200000 0.0000
1.800000 -5.200000 0.0000
1.900000 -5.200000 0.0000
2.000000 -5.200000 0.0000
2.100000 -5.200000 0.0000
2.200000 -5.200000 0.0000
2.300000 -5.200000 0.0000
2.400000 -5.200000 0.0000
2.500000 -5.200000 0.0000
2.600000 -5.200000 0.0000
2.700000 -5.200000 0.0000
2.800000 -5.200000 0.0000
2.900000 -5.200000 0.0000
3.000000 -5.200000 0.0000
3.100000 -5.200000 0.0000
3.200000 -5.200000 0.0000
3.300000 -5.200000 0.0000
3.400000 -5.200000 0.0000
3.500000 -5.200000 0.0000
3.600000 -5.200000 0.0000
3.700000 -5.200000 0.0000
3.800000 -5.200000 0.0000
3.900000 -5.200000 0.0000
4.000000 -5.200000 0.0000
4.100000 -5.200000 0.0000
4.200000 -5.200000 0.0000
4.300000 -5.200000 0.0000
4.400000 -5.200000 0.0000
4.500000 -5.200000 0.0000
4.600000 -5.200000 0.0000
4.700000 -5.200000 0.0000
4.800000 -5.200000 0.0000
4.900000 -5.200000 0.0000
5.000000 -5.200000 0.0000
5.100000 -5.200000 0.0000
5.200000 -5.200000 0.0000
5.300000 -5.200000 0.0000
5.400000 -5.200000 0.0000
5.500000 -5.200000 0.0000
5.599999 -5.200000 0.0000
5.700000 -5.200000 0.0000
5.800000 -5.200000 0.0000
5.900000 -5.200000 0.0000
6.000000 -5.200000 0.0000
6.099999 -5.200000 0.0000
6.200000 -5.200000 0.0000
6.300000 -5.200000 0.0000
6.400000 -5.200000 0.0000
6.500000 -5.200000 0.0000
6.599999 -5.200000 0.0000
6.700000 -5.200000 0.0000
6.800000 -5.200000 0.0000
6.900000 -5.200000 0.0000
7.000000 -5.200000 0.0000
7.099999 -5.200000 0.0000
7.200000 -5.200000 0.0000
7.300000 -5.200000 0.0000
7.400000 -5.200000 0.0000
7.500000 -5.200000 0.0000
7.599999 -5.200000 0.0000
7.700000 -5.200000 0.0000
7.800000 -5.200000 0.0000
7.900000 -5.200000 0.0000
8.000000 -5.200000 0.0000
8.099999 -5.200000 0.0000
8.200000 -5.200000 0.0000
8.300000 -5.200000 0.0000
8.400000 -5.200000 0.0000
8.500000 -5.200000 0.0000
8.599999 -5.200000 0.0000
8.700000 -5.200000 0.0000
8.800000 -5.200000 0.0000
8.900000 -5.200000 0.0000
9.000000 -5.200000 0.0000
9.099999 -5.200000 0.0000
9.200000 -5.200000 0.0000
9.300000 -5.200000 0.0000
9.400000 -5.200000 0.0000
9.500000 -5.200000 0.0000
9.599999 -5.200000 0.0000
9.700000 -5.200000 0.0000
9.800000 -5.200000 0.0000
9.900000 -5.200000 0.0000
10.000000 -5.200000 0.0000
10.099999 -5.200000 0.0000
10.200000 -5.200000 0.0000
10.300000 -5.200000 0.0000
10.400000 -5.200000 0.0000
10.500000 -5.200000 0.0000
10.599999 -5.200000 0.0000
10.700000 -5.200000 0.0000
10.800000 -5.200000 0.0000
10.900000 -5.200000 0.0000
11.000000 -5.200000 0.0000
11.099999 -5.200000 0.0000
11.200000 -5.200000 0.0000
11.300000 -5.200000 0.0000
11.400000 -5.200000 0.0000
11.500000 -5.200000 0.0000
11.599999 -5.200000 0.0000
11.700000 -5.200000 0.0000
11.800000 -5.200000 0.0000
11.900000 -5.200000 0.0000
12.000000 -5.200000 0.0000
12.099999 -5.200000 0.0000
12.200000 -5.200000 0.0000
12.300000 -5.200000 0.0000
12.400000 -5.200000 0.0000
12.500000 -5.200000 0.0000
12.599999 -5.200000 0.0000
12.700000 -5.200000 0.0000
12.800000 -5.200000 0.0000
12.900000 -5.200000 0.0000
13.000000 -5.200000 0.0000
13.099999 -5.200000 0.0000
13.200000 -5.200000 0.0000
13.300000 -5.200000 0.0000
13.400001 -5.200000 0.0000
13.499999 -5.200000 0.0000
13.599999 -5.200000 0.0000
13.700000 -5.200000 0.0000
13.800000 -5.200000 0.0000
13.900001 -5.200000 0.0000
13.999999 -5.200000 0.0000
14.099999 -5.200000 0.0000
14.200000 -5.200000 0.0000
14.300000 -5.200000 0.0000
14.400001 -5.200000 0.0000
14.499999 -5.200000 0.0000
14.599999 -5.200000 0.0000
14.700000 -5.200000 0.0000
14.800000 -5.200000 0.0000
14.900001 -5.200000 0.0000
14.999999 -5.200000 0.0000
15.099999 -5.200000 0.0000
15.200000 -5.200000 0.0000
15.300000 -5.200000 0.0000
15.400001 -5.200000 0.0000
15.499999 -5.200000 0.0000
15.599999 -5.200000 0.0000
15.700000 -5.200000 0.0000
15.800000 -5.200000 0.0000
15.900001 -5.200000 0.0000
15.999999 -5.200000 0.0000
16.100000 -5.200000 0.0000
16.200001 -5.200000 0.0000
16.300001 -5.200000 0.0000
16.400002 -5.200000 0.0000
16.500000 -5.200000 0.0000
16.600000 -5.200000 0.0000
16.700001 -5.200000 0.0000
16.800001 -5.200000 0.0000
16.900002 -5.200000 0.0000
17.000000 -5.200000 0.0000
17.100000 -5.200000 0.0000
17.200001 -5.200000 0.0000
17.300001 -5.200000 0.0000
17.400002 -5.200000 0.0000
17.500000 -5.200000 0.0000
17.600000 -5.200000 0.0000
17.700001 -5.200000 0.0000
17.800001 -5.200000 0.0000
17.900002 -5.200000 0.0000
18.000000 -5.200000 0.0000
18.100000 -5.200000 0.0000
18.200001 -5.200000 0.0000
18.300001 -5.200000 0.0000
18.400002 -5.200000 0.0000
18.500000 -5.200000 0.0000
18.600000 -5.200000 0.0000
18.700001 -5.200000 0.0000
18.800001 -5.200000 0.0000
18.900002 -5.200000 0.0000
19.000000 -5.200000 0.0000
19.100000 -5.200000 0.0000
19.200001 -5.200000 0.0000
19.300001 -5.200000 0.0000
19.400002 -5.200000 0.0000
19.500000 -5.200000 0.0000
19.600000 -5.200000 0.0000
19.700001 -5.200000 0.0000
19.800001 -5.200000 0.0000
19.900002 -5.200000 0.0000
20.000000 -5.200000 0.0000
20.100000 -5.200000 0.0000
20.200001 -5.200000 0.0000
20.300001 -5.200000 0.0000
20.400002 -5.200000 0.0000
20.500000 -5.200000 0.0000
20.600000 -5.200000 0.0000
20.700001 -5.200000 0.0000
20.800001 -5.200000 0.0000
20.900002 -5.200000 0.0000
21.000000 -5.200000 0.0000
21.100000 -5.200000 0.0000
21.200001 -5.200000 0.0000
21.300001 -5.200000 0.0000
21.400002 -5.200000 0.0000
21.500000 -5.200000 0.0000
21.600000 -5.200000 0.0000
21.700001 -5.200000 0.0000
21.800001 -5.200000 0.0000
21.900002 -5.200000 0.0000
22.000000 -5.200000 0.0000
22.100000 -5.200000 0.0000
22.200001 -5.200000 0.0000
22.300001 -5.200000 0.0000
22.400002 -5.200000 0.0000
-2.800000 -5.100000 0.0000
-2.700000 -5.100000 0.0000
-2.600000 -5.100000 0.0000
-2.500000 -5.100000 0.0000
-2.400000 -5.100000 0.0000
-2.300000 -5.100000 0.0000
-2.200000 -5.100000 0.0000
-2.100000 -5.100000 0.0000
-2.000000 -5.100000 0.0000
-1.900000 -5.100000 0.0000
-1.800000 -5.100000 0.0000
-1.700000 -5.100000 0.0000
-1.600000 -5.100000 0.0000
-1.500000 -5.100000 0.0000
-1.400000 -5.100000 0.0000
-1.300000 -5.100000 0.0000
-1.200000 -5.100000 0.0000
-1.100000 -5.100000 0.0000
-1.000000 -5.100000 0.0000
-0.900000 -5.100000 0.0000
-0.800000 -5.100000 0.0000
-0.700000 -5.100000 0.0000
-0.600000 -5.100000 0.0000
-0.500000 -5.100000 0.0000
-0.400000 -5.100000 0.0000
-0.300000 -5.100000 0.0000
-0.200000 -5.100000 0.0000
-0.100000 -5.100000 0.0000
0.000000 -5.100000 0.0000
0.100000 -5.100000 0.0000
0.200000 -5.100000 0.0000
0.300000 -5.100000 0.0000
0.400000 -5.100000 0.0000
0.500000 -5.100000 0.0000
0.600000 -5.100000 0.0000
0.700000 -5.100000 0.0000
0.800000 -5.100000 0.0000
0.900000 -5.100000 0.0000
1.000000 -5.100000 0.0000
1.100000 -5.100000 0.0000
1.200000 -5.100000 0.0000
1.300000 -5.100000 0.0000
1.400000 -5.100000 0.0000
1.500000 -5.100000 0.0000
1.600000 -5.100000 0.0000
1.700000 -5.100000 0.0000
1.800000 -5.100000 0.0000
1.900000 -5.100000 0.0000
2.000000 -5.100000 0.0000
2.100000 -5.100000 0.0000
2.200000 -5.100000 0.0000
2.300000 -5.100000 0.0000
2.400000 -5.100000 0.0000
2.500000 -5.100000 0.0000
2.600000 -5.100000 0.0000
2.700000 -5.100000 0.0000
2.800000 -5.100000 0.0000
2.900000 -5.100000 0.0000
3.000000 -5.100000 0.0000
3.100000 -5.100000 0.0000
3.200000 -5.100000 0.0000
3.300000 -5.100000 0.0000
3.400000 -5.100000 0.0000
3.500000 -5.100000 0.0000
3.600000 -5.100000 0.0000
3.700000 -5.100000 0.0000
3.800000 -5.100000 0.0000
3.900000 -5.100000 0.0000
4.000000 -5.100000 0.0000
4.100000 -5.100000 0.0000
4.200000 -5.100000 0.0000
4.300000 -5.100000 0.0000
4.400000 -5.100000 0.0000
4.500000 -5.100000 0.0000
4.600000 -5.100000 0.0000
4.700000 -5.100000 0.0000
4.800000 -5.100000 0.0000
4.900000 -5.100000 0.0000
5.000000 -5.100000 0.0000
5.100000 -5.100000 0.0000
5.200000 -5.100000 0.0000
5.300000 -5.100000 0.0000
5.400000 -5.100000 0.0000
5.500000 -5.100000 0.0000
5.599999 -5.100000 0.0000
5.700000 -5.100000 0.0000
5.800000 -5.100000 0.0000
5.900000 -5.100000 0.0000
6.000000 -5.100000 0.0000
6.099999 -5.100000 0.0000
6.200000 -5.100000 0.0000
6.300000 -5.100000 0.0000
6.400000 -5.100000 0.0000
6.500000 -5.100000 0.0000
6.599999 -5.100000 0.0000
6.700000 -5.100000 0.0000
6.800000 -5.100000 0.0000
6.900000 -5.100000 0.0000
7.000000 -5.100000 0.0000
7.099999 -5.100000 0.0000
7.200000 -5.100000 0.0000
7.300000 -5.100000 0.0000
7.400000 -5.100000 0.0000
7.500000 -5.100000 0.0000
7.599999 -5.100000 0.0000
7.700000 -5.100000 0.0000
7.800000 -5.100000 0.0000
7.900000 -5.100000 0.0000
8.000000 -5.100000 0.0000
8.099999 -5.100000 0.0000
8.200000 -5.100000 0.0000
8.300000 -5.100000 0.0000
8.400000 -5.100000 0.0000
8.500000 -5.100000 0.0000
8.599999 -5.100000 0.0000
8.700000 -5.100000 0.0000
8.800000 -5.100000 0.0000
8.900000 -5.100000 0.0000
9.000000 -5.100000 0.0000
9.099999 -5.100000 0.0000
9.200000 -5.100000 0.0000
9.300000 -5.100000 0.0000
9.400000 -5.100000 0.0000
9.500000 -5.100000 0.0000
9.599999 -5.100000 0.0000
9.700000 -5.100000 0.0000
9.800000 -5.100000 0.0000
9.900000 -5.100000 0.0000
10.000000 -5.100000 0.0000
10.099999 -5.100000 0.0000
10.200000 -5.100000 0.0000
10.300000 -5.100000 0.0000
10.400000 -5.100000 0.0000
10.500000 -5.100000 0.0000
10.599999 -5.100000 0.0000
10.700000 -5.100000 0.0000
10.800000 -5.100000 0.0000
10.900000 -5.100000 0.0000
11.000000 -5.100000 0.0000
11.099999 -5.100000 0.0000
11.200000 -5.100000 0.0000
11.300000 -5.100000 0.0000
11.400000 -5.100000 0.0000
11.500000 -5.100000 0.0000
11.599999 -5.100000 0.0000
11.700000 -5.100000 0.0000
11.800000 -5.100000 0.0000
11.900000 -5.100000 0.0000
12.000000 -5.100000 0.0000
12.099999 -5.100000 0.0000
12.200000 -5.100000 0.0000
12.300000 -5.100000 0.0000
12.400000 -5.100000 0.0000
12.500000 -5.100000 0.0000
12.599999 -5.100000 0.0000
12.700000 -5.100000 0.0000
12.800000 -5.100000 0.0000
12.900000 -5.100000 0.0000
13.000000 -5.100000 0.0000
13.099999 -5.100000 0.0000
13.200000 -5.100000 0.0000
13.300000 -5.100000 0.0000
13.400001 -5.100000 0.0000
13.499999 -5.100000 0.0000
13.599999 -5.100000 0.0000
13.700000 -5.100000 0.0000
13.800000 -5.100000 0.0000
13.900001 -5.100000 0.0000
13.999999 -5.100000 0.0000
14.099999 -5.100000 0.0000
14.200000 -5.100000 0.0000
14.300000 -5.100000 0.0000
14.400001 -5.100000 0.0000
14.499999 -5.100000 0.0000
14.599999 -5.100000 0.0000
14.700000 -5.100000 0.0000
14.800000 -5.100000 0.0000
14.900001 -5.100000 0.0000
14.999999 -5.100000 0.0000
15.099999 -5.100000 0.0000
15.200000 -5.100000 0.0000
15.300000 -5.100000 0.0000
15.400001 -5.100000 0.0000
15.499999 -5.100000 0.0000
15.599999 -5.100000 0.0000
15.700000 -5.100000 0.0000
15.800000 -5.100000 0.0000
15.900001 -5.100000 0.0000
15.999999 -5.100000 0.0000
16.100000 -5.100000 0.0000
16.200001 -5.100000 0.0000
16.300001 -5.100000 0.0000
16.400002 -5.100000 0.0000
16.500000 -5.100000 0.0000
16.600000 -5.100000 0.0000
16.700001 -5.100000 0.0000
16.800001 -5.100000 0.0000
16.900002 -5.100000 0.0000
17.000000 -5.100000 0.0000
17.100000 -5.100000 0.0000
17.200001 -5.100000 0.0000
17.300001 -5.100000 0.0000
17.400002 -5.100000 0.0000
17.500000 -5.100000 0.0000
17.600000 -5.100000 0.0000
17.700001 -5.100000 0.0000
17.800001 -5.100000 0.0000
17.900002 -5.100000 0.0000
18.000000 -5.100000 0.0000
18.100000 -5.100000 0.0000
18.200001 -5.100000 0.0000
18.300001 -5.100000 0.0000
18.400002 -5.100000 0.0000
18.500000 -5.100000 0.0000
18.600000 -5.100000 0.0000
18.700001 -5.100000 0.0000
18.800001 -5.100000 0.0000
18.900002 -5.100000 0.0000
19.000000 -5.100000 0.0000
19.100000 -5.100000 0.0000
19.200001 -5.100000 0.0000
19.300001 -5.100000 0.0000
19.400002 -5.100000 0.0000
19.500000 -5.100000 0.0000
19.600000 -5.100000 0.0000
19.700001 -5.100000 0.0000
19.800001 -5.100000 0.0000
19.900002 -5.100000 0.0000
20.000000 -5.100000 0.0000
20.100000 -5.100000 0.0000
20.200001 -5.100000 0.0000
20.300001 -5.100000 0.0000
20.400002 -5.100000 0.0000
20.500000 -5.100000 0.0000
20.600000 -5.100000 0.0000
20.700001 -5.100000 0.0000
20.800001 -5.100000 0.0000
20.900002 -5.100000 0.0000
21.000000 -5.100000 0.0000
21.100000 -5.100000 0.0000
21.200001 -5.100000 0.0000
21.300001 -5.100000 0.0000
21.400002 -5.100000 0.0000
21.500000 -5.100000 0.0000
21.600000 -5.100000 0.0000
21.700001 -5.100000 0.0000
21.800001 -5.100000 0.0000
21.900002 -5.100000 0.0000
22.000000 -5.100000 0.0000
22.100000 -5.100000 0.0000
22.200001 -5.100000 0.0000
22.300001 -5.100000 0.0000
22.400002 -5.100000 0.0000
-2.800000 -5.000000 0.0000
-2.700000 -5.000000 0.0000
-2.600000 -5.000000 0.0000
-2.500000 -5.000000 0.0000
-2.400000 -5.000000 0.0000
-2.300000 -5.000000 0.0000
-2.200000 -5.000000 0.0000
-2.100000 -5.000000 0.0000
-2.000000 -5.000000 0.0000
-1.900000 -5.000000 0.0000
-1.800000 -5.000000 0.0000
-1.700000 -5.000000 0.0000
-1.600000 -5.000000 0.0000
-1.500000 -5.000000 0.0000
-1.400000 -5.000000 0.0000
-1.300000 -5.000000 0.0000
-1.200000 -5.000000 0.0000
-1.100000 -5.000000 0.0000
-1.000000 -5.000000 0.0000
-0.900000 -5.000000 0.0000
-0.800000 -5.000000 0.0000
-0.700000 -5.000000 0.0000
-0.600000 -5.000000 0.0000
-0.500000 -5.000000 0.0000
-0.400000 -5.000000 0.0000
-0.300000 -5.000000 0.0000
-0.200000 -5.000000 0.0000
-0.100000 -5.000000 0.0000
0.000000 -5.000000 0.0000
0.100000 -5.000000 0.0000
0.200000 -5.000000 0.0000
0.300000 -5.000000 0.0000
0.400000 -5.000000 0.0000
0.500000 -5.000000 0.0000
0.600000 -5.000000 0.0000
0.700000 -5.000000 0.0000
0.800000 -5.000000 0.0000
0.900000 -5.000000 0.0000
1.000000 -5.000000 0.0000
1.100000 -5.000000 0.0000
1.200000 -5.000000 0.0000
1.300000 -5.000000 0.0000
1.400000 -5.000000 0.0000
1.500000 -5.000000 0.0000
1.600000 -5.000000 0.0000
1.700000 -5.000000 0.0000
1.800000 -5.000000 0.0000
1.900000 -5.000000 0.0000
2.000000 -5.000000 0.0000
2.100000 -5.000000 0.0000
2.200000 -5.000000 0.0000
2.300000 -5.000000 0.0000
2.400000 -5.000000 0.0000
2.500000 -5.000000 0.0000
2.600000 -5.000000 0.0000
2.700000 -5.000000 0.0000
2.800000 -5.000000 0.0000
2.900000 -5.000000 0.0000
3.000000 -5.000000 0.0000
3.100000 -5.000000 0.0000
3.200000 -5.000000 0.0000
3.300000 -5.000000 0.0000
3.400000 -5.000000 0.0000
3.500000 -5.000000 0.0000
3.600000 -5.000000 0.0000
3.700000 -5.000000 0.0000
3.800000 -5.000000 0.0000
3.900000 -5.000000 0.0000
4.000000 -5.000000 0.0000
4.100000 -5.000000 0.0000
4.200000 -5.000000 0.0000
4.300000 -5.000000 0.0000
4.400000 -5.000000 0.0000
4.500000 -5.000000 0.0000
4.600000 -5.000000 0.0000
4.700000 -5.000000 0.0000
4.800000 -5.000000 0.0000
4.900000 -5.000000 0.0000
5.000000 -5.000000 0.0000
5.100000 -5.000000 0.0000
5.200000 -5.000000 0.0000
5.300000 -5.000000 0.0000
5.400000 -5.000000 0.0000
5.500000 -5.000000 0.0000
5.599999 -5.000000 0.0000
5.700000 -5.000000 0.0000
5.800000 -5.000000 0.0000
5.900000 -5.000000 0.0000
6.000000 -5.000000 0.0000
6.099999 -5.000000 0.0000
6.200000 -5.000000 0.0000
6.300000 -5.000000 0.0000
6.400000 -5.000000 0.0000
6.500000 -5.000000 0.0000
6.599999 -5.000000 0.0000
6.700000 -5.000000 0.0000
6.800000 -5.000000 0.0000
6.900000 -5.000000 0.0000
7.000000 -5.000000 0.0000
7.099999 -5.000000 0.0000
7.200000 -5.000000 0.0000
7.300000 -5.000000 0.0000
7.400000 -5.000000 0.0000
7.500000 -5.000000 0.0000
7.599999 -5.000000 0.0000
7.700000 -5.000000 0.0000
7.800000 -5.000000 0.0000
7.900000 -5.000000 0.0000
8.000000 -5.000000 0.0000
8.099999 -5.000000 0.0000
8.200000 -5.000000 0.0000
8.300000 -5.000000 0.0000
8.400000 -5.000000 0.0000
8.500000 -5.000000 0.0000
8.599999 -5.000000 0.0000
8.700000 -5.000000 0.0000
8.800000 -5.000000 0.0000
8.900000 -5.000000 0.0000
9.000000 -5.000000 0.0000
9.099999 -5.000000 0.0000
9.200000 -5.000000 0.0000
9.300000 -5.000000 0.0000
9.400000 -5.000000 0.0000
9.500000 -5.000000 0.0000
9.599999 -5.000000 0.0000
9.700000 -5.000000 0.0000
9.800000 -5.000000 0.0000
9.900000 -5.000000 0.0000
10.000000 -5.000000 0.0000
10.099999 -5.000000 0.0000
10.200000 -5.000000 0.0000
10.300000 -5.000000 0.0000
10.400000 -5.000000 0.0000
10.500000 -5.000000 0.0000
10.599999 -5.000000 0.0000
10.700000 -5.000000 0.0000
10.800000 -5.000000 0.0000
10.900000 -5.000000 0.0000
11.000000 -5.000000 0.0000
11.099999 -5.000000 0.0000
11.200000 -5.000000 0.0000
11.300000 -5.000000 0.0000
11.400000 -5.000000 0.0000
11.500000 -5.000000 0.0000
11.599999 -5.000000 0.0000
11.700000 -5.000000 0.0000
11.800000 -5.000000 0.0000
11.900000 -5.000000 0.0000
12.000000 -5.000000 0.0000
12.099999 -5.000000 0.0000
12.200000 -5.000000 0.0000
12.300000 -5.000000 0.0000
12.400000 -5.000000 0.0000
12.500000 -5.000000 0.0000
12.599999 -5.000000 0.0000
12.700000 -5.000000 0.0000
12.800000 -5.000000 0.0000
12.900000 -5.000000 0.0000
13.000000 -5.000000 0.0000
13.099999 -5.000000 0.0000
13.200000 -5.000000 0.0000
13.300000 -5.000000 0.0000
13.400001 -5.000000 0.0000
13.499999 -5.000000 0.0000
13.599999 -5.000000 0.0000
13.700000 -5.000000 0.0000
13.800000 -5.000000 0.0000
13.900001 -5.000000 0.0000
13.999999 -5.000000 0.0000
14.099999 -5.000000 0.0000
14.200000 -5.000000 0.0000
14.300000 -5.000000 0.0000
14.400001 -5.000000 0.0000
14.499999 -5.000000 0.0000
14.599999 -5.000000 0.0000
14.700000 -5.000000 0.0000
14.800000 -5.000000 0.0000
14.900001 -5.000000 0.0000
14.999999 -5.000000 0.0000
15.099999 -5.000000 0.0000
15.200000 -5.000000 0.0000
15.300000 -5.000000 0.0000
15.400001 -5.000000 0.0000
15.499999 -5.000000 0.0000
15.599999 -5.000000 0.0000
15.700000 -5.000000 0.0000
15.800000 -5.000000 0.0000
15.900001 -5.000000 0.0000
15.999999 -5.000000 0.0000
16.100000 -5.000000 0.0000
16.200001 -5.000000 0.0000
16.300001 -5.000000 0.0000
16.400002 -5.000000 0.0000
16.500000 -5.000000 0.0000
16.600000 -5.000000 0.0000
16.700001 -5.000000 0.0000
16.800001 -5.000000 0.0000
16.900002 -5.000000 0.0000
17.000000 -5.000000 0.0000
17.100000 -5.000000 0.0000
17.200001 -5.000000 0.0000
17.300001 -5.000000 0.0000
17.400002 -5.000000 0.0000
17.500000 -5.000000 0.0000
17.600000 -5.000000 0.0000
17.700001 -5.000000 0.0000
17.800001 -5.000000 0.0000
17.900002 -5.000000 0.0000
18.000000 -5.000000 0.0000
18.100000 -5.000000 0.0000
18.200001 -5.000000 0.0000
18.300001 -5.000000 0.0000
18.400002 -5.000000 0.0000
18.500000 -5.000000 0.0000
18.600000 -5.000000 0.0000
18.700001 -5.000000 0.0000
18.800001 -5.000000 0.0000
18.900002 -5.000000 0.0000
19.000000 -5.000000 0.0000
19.100000 -5.000000 0.0000
19.200001 -5.000000 0.0000
19.300001 -5.000000 0.0000
19.400002 -5.000000 0.0000
19.500000 -5.000000 0.0000
19.600000 -5.000000 0.0000
19.700001 -5.000000 0.0000
19.800001 -5.000000 0.0000
19.900002 -5.000000 0.0000
20.000000 -5.000000 0.0000
20.100000 -5.000000 0.0000
20.200001 -5.000000 0.0000
20.300001 -5.000000 0.0000
20.400002 -5.000000 0.0000
20.500000 -5.000000 0.0000
20.600000 -5.000000 0.0000
20.700001 -5.000000 0.0000
20.800001 -5.000000 0.0000
20.900002 -5.000000 0.0000
21.000000 -5.000000 0.0000
21.100000 -5.000000 0.0000
21.200001 -5.000000 0.0000
21.300001 -5.000000 0.0000
21.400002 -5.000000 0.0000
21.500000 -5.000000 0.0000
21.600000 -5.000000 0.0000
21.700001 -5.000000 0.0000
21.800001 -5.000000 0.0000
21.900002 -5.000000 0.0000
22.000000 -5.000000 0.0000
22.100000 -5.000000 0.0000
22.200001 -5.000000 0.0000
22.300001 -5.000000 0.0000
22.400002 -5.000000 0.0000
-2.800000 -4.900000 0.0000
-2.700000 -4.900000 0.0000
-2.600000 -4.900000 0.0000
-2.500000 -4.900000 0.0000
-2.400000 -4.900000 0.0000
-2.300000 -4.900000 0.0000
-2.200000 -4.900000 0.0000
-2.100000 -4.900000 0.0000
-2.000000 -4.900000 0.0000
-1.900000 -4.900000 0.0000
-1.800000 -4.900000 0.0000
-1.700000 -4.900000 0.0000
-1.600000 -4.900000 0.0000
-1.500000 -4.900000 0.0000
-1.400000 -4.900000 0.0000
-1.300000 -4.900000 0.0000
-1.200000 -4.900000 0.0000
-1.100000 -4.900000 0.0000
-1.000000 -4.900000 0.0000
-0.900000 -4.900000 0.0000
-0.800000 -4.900000 0.0000
-0.700000 -4.900000 0.0000
-0.600000 -4.900000 0.0000
-0.500000 -4.900000 0.0000
-0.400000 -4.900000 0.0000
-0.300000 -4.900000 0.0000
-0.200000 -4.900000 0.0000
-0.100000 -4.900000 0.0000
0.000000 -4.900000 0.0000
0.100000 -4.900000 0.0000
0.200000 -4.900000 0.0000
0.300000 -4.900000 0.0000
0.400000 -4.900000 0.0000
0.500000 -4.900000 0.0000
0.600000 -4.900000 0.0000
0.700000 -4.900000 0.0000
0.800000 -4.900000 0.0000
0.900000 -4.900000 0.0000
1.000000 -4.900000 0.0000
1.100000 -4.900000 0.0000
1.200000 -4.900000 0.0000
1.300000 -4.900000 0.0000
1.400000 -4.900000 0.0000
1.500000 -4.900000 0.0000
1.600000 -4.900000 0.0000
1.700000 -4.900000 0.0000
1.800000 -4.900000 0.0000
1.900000 -4.900000 0.0000
2.000000 -4.900000 0.0000
2.100000 -4.900000 0.0000
2.200000 -4.900000 0.0000
2.300000 -4.900000 0.0000
2.400000 -4.900000 0.0000
2.500000 -4.900000 0.0000
2.600000 -4.900000 0.0000
2.700000 -4.900000 0.0000
2.800000 -4.900000 0.0000
2.900000 -4.900000 0.0000
3.000000 -4.900000 0.0000
3.100000 -4.900000 0.0000
3.200000 -4.900000 0.0000
3.300000 -4.900000 0.0000
3.400000 -4.900000 0.0000
3.500000 -4.900000 0.0000
3.600000 -4.900000 0.0000
3.700000 -4.900000 0.0000
3.800000 -4.900000 0.0000
3.900000 -4.900000 0.0000
4.000000 -4.900000 0.0000
4.100000 -4.900000 0.0000
4.200000 -4.900000 0.0000
4.300000 -4.900000 0.0000
4.400000 -4.900000 0.0000
4.500000 -4.900000 0.0000
4.600000 -4.900000 0.0000
4.700000 -4.900000 0.0000
4.800000 -4.900000 0.0000
4.900000 -4.900000 0.0000
5.000000 -4.900000 0.0000
5.100000 -4.900000 0.0000
5.200000 -4.900000 0.0000
5.300000 -4.900000 0.0000
5.400000 -4.900000 0.0000
5.500000 -4.900000 0.0000
5.599999 -4.900000 0.0000
5.700000 -4.900000 0.0000
5.800000 -4.900000 0.0000
5.900000 -4.900000 0.0000
6.000000 -4.900000 0.0000
6.099999 -4.900000 0.0000
6.200000 -4.900000 0.0000
6.300000 -4.900000 0.0000
6.400000 -4.900000 0.0000
6.500000 -4.900000 0.0000
6.599999 -4.900000 0.0000
6.700000 -4.900000 0.0000
6.800000 -4.900000 0.0000
6.900000 -4.900000 0.0000
7.000000 -4.900000 0.0000
7.099999 -4.900000 0.0000
7.200000 -4.900000 0.0000
7.300000 -4.900000 0.0000
7.400000 -4.900000 0.0000
7.500000 -4.900000 0.0000
7.599999 -4.900000 0.0000
7.700000 -4.900000 0.0000
7.800000 -4.900000 0.0000
7.900000 -4.900000 0.0000
8.000000 -4.900000 0.0000
8.099999 -4.900000 0.0000
8.200000 -4.900000 0.0000
8.300000 -4.900000 0.0000
8.400000 -4.900000 0.0000
8.500000 -4.900000 0.0000
8.599999 -4.900000 0.0000
8.700000 -4.900000 0.0000
8.800000 -4.900000 0.0000
8.900000 -4.900000 0.0000
9.000000 -4.900000 0.0000
9.099999 -4.900000 0.0000
9.200000 -4.900000 0.0000
9.300000 -4.900000 0.0000
9.400000 -4.900000 0.0000
9.500000 -4.900000 0.0000
9.599999 -4.900000 0.0000
9.700000 -4.900000 0.0000
9.800000 -4.900000 0.0000
9.900000 -4.900000 0.0000
10.000000 -4.900000 0.0000
10.099999 -4.900000 0.0000
10.200000 -4.900000 0.0000
10.300000 -4.900000 0.0000
10.400000 -4.900000 0.0000
10.500000 -4.900000 0.0000
10.599999 -4.900000 0.0000
10.700000 -4.900000 0.0000
10.800000 -4.900000 0.0000
10.900000 -4.900000 0.0000
11.000000 -4.900000 0.0000
11.099999 -4.900000 0.0000
11.200000 -4.900000 0.0000
11.300000 -4.900000 0.0000
11.400000 -4.900000 0.0000
11.500000 -4.900000 0.0000
11.599999 -4.900000 0.0000
11.700000 -4.900000 0.0000
11.800000 -4.900000 0.0000
11.900000 -4.900000 0.0000
12.000000 -4.900000 0.0000
12.099999 -4.900000 0.0000
12.200000 -4.900000 0.0000
12.300000 -4.900000 0.0000
12.400000 -4.900000 0.0000
12.500000 -4.900000 0.0000
12.599999 -4.900000 0.0000
12.700000 -4.900000 0.0000
12.800000 -4.900000 0.0000
12.900000 -4.900000 0.0000
13.000000 -4.900000 0.0000
13.099999 -4.900000 0.0000
13.200000 -4.900000 0.0000
13.300000 -4.900000 0.0000
13.400001 -4.900000 0.0000
13.499999 -4.900000 0.0000
13.599999 -4.900000 0.0000
13.700000 -4.900000 0.0000
13.800000 -4.900000 0.0000
13.900001 -4.900000 0.0000
13.999999 -4.900000 0.0000
14.099999 -4.900000 0.0000
14.200000 -4.900000 0.0000
14.300000 -4.900000 0.0000
14.400001 -4.900000 0.0000
14.499999 -4.900000 0.0000
14.599999 -4.900000 0.0000
14.700000 -4.900000 0.0000
14.800000 -4.900000 0.0000
14.900001 -4.900000 0.0000
14.999999 -4.900000 0.0000
15.099999 -4.900000 0.0000
15.200000 -4.900000 0.0000
15.300000 -4.900000 0.0000
15.400001 -4.900000 0.0000
15.499999 -4.900000 0.0000
15.599999 -4.900000 0.0000
15.700000 -4.900000 0.0000
15.800000 -4.900000 0.0000
15.900001 -4.900000 0.0000
15.999999 -4.900000 0.0000
16.100000 -4.900000 0.0000
16.200001 -4.900000 0.0000
16.300001 -4.900000 0.0000
16.400002 -4.900000 0.0000
16.500000 -4.900000 0.0000
16.600000 -4.900000 0.0000
16.700001 -4.900000 0.0000
16.800001 -4.900000 0.0000
16.900002 -4.900000 0.0000
17.000000 -4.900000 0.0000
17.100000 -4.900000 0.0000
17.200001 -4.900000 0.0000
17.300001 -4.900000 0.0000
17.400002 -4.900000 0.0000
17.500000 -4.900000 0.0000
17.600000 -4.900000 0.0000
17.700001 -4.900000 0.0000
17.800001 -4.900000 0.0000
17.900002 -4.900000 0.0000
18.000000 -4.900000 0.0000
18.100000 -4.900000 0.0000
18.200001 -4.900000 0.0000
18.300001 -4.900000 0.0000
18.400002 -4.900000 0.0000
18.500000 -4.900000 0.0000
18.600000 -4.900000 0.0000
18.700001 -4.900000 0.0000
18.800001 -4.900000 0.0000
18.900002 -4.900000 0.0000
19.000000 -4.900000 0.0000
19.100000 -4.900000 0.0000
19.200001 -4.900000 0.0000
19.300001 -4.900000 0.0000
19.400002 -4.900000 0.0000
19.500000 -4.900000 0.0000
19.600000 -4.900000 0.0000
19.700001 -4.900000 0.0000
19.800001 -4.900000 0.0000
19.900002 -4.900000 0.0000
20.000000 -4.900000 0.0000
20.100000 -4.900000 0.0000
20.200001 -4.900000 0.0000
20.300001 -4.900000 0.0000
20.400002 -4.900000 0.0000
20.500000 -4.900000 0.0000
20.600000 -4.900000 0.0000
20.700001 -4.900000 0.0000
20.800001 -4.900000 0.0000
20.900002 -4.900000 0.0000
21.000000 -4.900000 0.0000
21.100000 -4.900000 0.0000
21.200001 -4.900000 0.0000
21.300001 -4.900000 0.0000
21.400002 -4.900000 0.0000
21.500000 -4.900000 0.0000
21.600000 -4.900000 0.0000
21.700001 -4.900000 0.0000
21.800001 -4.900000 0.0000
21.900002 -4.900000 0.0000
22.000000 -4.900000 0.0000
22.100000 -4.900000 0.0000
22.200001 -4.900000 0.0000
22.300001 -4.900000 0.0000
22.400002 -4.900000 0.0000
-2.800000 -4.800000 0.0000
-2.700000 -4.800000 0.0000
-2.600000 -4.800000 0.0000
-2.500000 -4.800000 0.0000
-2.400000 -4.800000 0.0000
-2.300000 -4.800000 0.0000
-2.200000 -4.800000 0.0000
-2.100000 -4.800000 0.0000
-2.000000 -4.800000 0.0000
-1.900000 -4.800000 0.0000
-1.800000 -4.800000 0.0000
-1.700000 -4.800000 0.0000
-1.600000 -4.800000 0.0000
-1.500000 -4.800000 0.0000
-1.400000 -4.800000 0.0000
-1.300000 -4.800000 0.0000
-1.200000 -4.800000 0.0000
-1.100000 -4.800000 0.0000
-1.000000 -4.800000 0.0000
-0.900000 -4.800000 0.0000
-0.800000 -4.800000 0.0000
-0.700000 -4.800000 0.0000
-0.600000 -4.800000 0.0000
-0.500000 -4.800000 0.0000
-0.400000 -4.800000 0.0000
-0.300000 -4.800000 0.0000
-0.200000 -4.800000 0.0000
-0.100000 -4.800000 0.0000
0.000000 -4.800000 0.0000
0.100000 -4.800000 0.0000
0.200000 -4.800000 0.0000
0.300000 -4.800000 0.0000
0.400000 -4.800000 0.0000
0.500000 -4.800000 0.0000
0.600000 -4.800000 0.0000
0.700000 -4.800000 0.0000
0.800000 -4.800000 0.0000
0.900000 -4.800000 0.0000
1.000000 -4.800000 0.0000
1.100000 -4.800000 0.0000
1.200000 -4.800000 0.0000
1.300000 -4.800000 0.0000
1.400000 -4.800000 0.0000
1.500000 -4.800000 0.0000
1.600000 -4.800000 0.0000
1.700000 -4.800000 0.0000
1.800000 -4.800000 0.0000
1.900000 -4.800000 0.0000
2.000000 -4.800000 0.0000
2.100000 -4.800000 0.0000
2.200000 -4.800000 0.0000
2.300000 -4.800000 0.0000
2.400000 -4.800000 0.0000
2.500000 -4.800000 0.0000
2.600000 -4.800000 0.0000
2.700000 -4.800000 0.0000
2.800000 -4.800000 0.0000
2.900000 -4.800000 0.0000
3.000000 -4.800000 0.0000
3.100000 -4.800000 0.0000
3.200000 -4.800000 0.0000
3.300000 -4.800000 0.0000
3.400000 -4.800000 0.0000
3.500000 -4.800000 0.0000
3.600000 -4.800000 0.0000
3.700000 -4.800000 0.0000
3.800000 -4.800000 0.0000
3.900000 -4.800000 0.0000
4.000000 -4.800000 0.0000
4.100000 -4.800000 0.0000
4.200000 -4.800000 0.0000
4.300000 -4.800000 0.0000
4.400000 -4.800000 0.0000
4.500000 -4.800000 0.0000
4.600000 -4.800000 0.0000
4.700000 -4.800000 0.0000
4.800000 -4.800000 0.0000
4.900000 -4.800000 0.0000
5.000000 -4.800000 0.0000
5.100000 -4.800000 0.0000
5.200000 -4.800000 0.0000
5.300000 -4.800000 0.0000
5.400000 -4.800000 0.0000
5.500000 -4.800000 0.0000
5.599999 -4.800000 0.0000
5.700000 -4.800000 0.0000
5.800000 -4.800000 0.0000
5.900000 -4.800000 0.0000
6.000000 -4.800000 0.0000
6.099999 -4.800000 0.0000
6.200000 -4.800000 0.0000
6.300000 -4.800000 0.0000
6.400000 -4.800000 0.0000
6.500000 -4.800000 0.0000
6.599999 -4.800000 0.0000
6.700000 -4.800000 0.0000
6.800000 -4.800000 0.0000
6.900000 -4.800000 0.0000
7.000000 -4.800000 0.0000
7.099999 -4.800000 0.0000
7.200000 -4.800000 0.0000
7.300000 -4.800000 0.0000
7.400000 -4.800000 0.0000
7.500000 -4.800000 0.0000
7.599999 -4.800000 0.0000
7.700000 -4.800000 0.0000
7.800000 -4.800000 0.0000
7.900000 -4.800000 0.0000
8.000000 -4.800000 0.0000
8.099999 -4.800000 0.0000
8.200000 -4.800000 0.0000
8.300000 -4.800000 0.0000
8.400000 -4.800000 0.0000
8.500000 -4.800000 0.0000
8.599999 -4.800000 0.0001
8.700000 -4.800000 0.0000
8.800000 -4.800000 0.0000
8.900000 -4.800000 0.0000
9.000000 -4.800000 0.0000
9.099999 -4.800000 0.0000
9.200000 -4.800000 0.0000
9.300000 -4.800000 0.0000
9.400000 -4.800000 0.0000
9.500000 -4.800000 0.0000
9.599999 -4.800000 0.0000
9.700000 -4.800000 0.0000
9.800000 -4.800000 0.0000
9.900000 -4.800000 0.0000
10.000000 -4.800000 0.0000
10.099999 -4.800000 0.0000
10.200000 -4.800000 0.0000
10.300000 -4.800000 0.0000
10.400000 -4.800000 0.0000
10.500000 -4.800000 0.0001
10.599999 -4.800000 0.0000
10.700000 -4.800000 0.0000
10.800000 -4.800000 0.0000
10.900000 -4.800000 0.0000
11.000000 -4.800000 0.0000
11.099999 -4.800000 0.0000
11.200000 -4.800000 0.0000
11.300000 -4.800000 0.0000
11.400000 -4.800000 0.0000
11.500000 -4.800000 0.0000
11.599999 -4.800000 0.0000
11.700000 -4.800000 0.0000
11.800000 -4.800000 0.0000
11.900000 -4.800000 0.0000
12.000000 -4.800000 0.0000
12.099999 -4.800000 0.0000
12.200000 -4.800000 0.0000
12.300000 -4.800000 0.0000
12.400000 -4.800000 0.0000
12.500000 -4.800000 0.0000
12.599999 -4.800000 0.0000
12.700000 -4.800000 0.0000
12.800000 -4.800000 0.0000
12.900000 -4.800000 0.0000
13.000000 -4.800000 0.0000
13.099999 -4.800000 0.0000
13.200000 -4.800000 0.0000
13.300000 -4.800000 0.0000
13.400001 -4.800000 0.0000
13.499999 -4.800000 0.0000
13.599999 -4.800000 0.0000
13.700000 -4.800000 0.0000
13.800000 -4.800000 0.0000
13.900001 -4.800000 0.0000
13.999999 -4.800000 0.0000
14.099999 -4.800000 0.0000
14.200000 -4.800000 0.0000
14.300000 -4.800000 0.0000
14.400001 -4.800000 0.0000
14.499999 -4.800000 0.0000
14.599999 -4.800000 0.0000
14.700000 -4.800000 0.0000
14.800000 -4.800000 0.0000
14.900001 -4.800000 0.0000
14.999999 -4.800000 0.0000
15.099999 -4.800000 0.0000
15.200000 -4.800000 0.0000
15.300000 -4.800000 0.0000
15.400001 -4.800000 0.0000
15.499999 -4.800000 0.0000
15.599999 -4.800000 0.0000
15.700000 -4.800000 0.0000
15.800000 -4.800000 0.0000
15.900001 -4.800000 0.0000
15.999999 -4.800000 0.0000
16.100000 -4.800000 0.0000
16.200001 -4.800000 0.0000
16.300001 -4.800000 0.0000
16.400002 -4.800000 0.0000
16.500000 -4.800000 0.0000
16.600000 -4.800000 0.0000
16.700001 -4.800000 0.0000
16.800001 -4.800000 0.0000
16.900002 -4.800000 0.0000
17.000000 -4.800000 0.0000
17.100000 -4.800000 0.0000
17.200001 -4.800000 0.0000
17.300001 -4.800000 0.0000
17.400002 -4.800000 0.0000
17.500000 -4.800000 0.0000
17.600000 -4.800000 0.0000
17.700001 -4.800000 0.0000
17.800001 -4.800000 0.0000
17.900002 -4.800000 0.0000
18.000000 -4.800000 0.0000
18.100000 -4.800000 0.0000
18.200001 -4.800000 0.0000
18.300001 -4.800000 0.0000
18.400002 -4.800000 0.0000
18.500000 -4.800000 0.0000
18.600000 -4.800000 0.0000
18.700001 -4.800000 0.0000
18.800001 -4.800000 0.0000
18.900002 -4.800000 0.0000
19.000000 -4.800000 0.0000
19.100000 -4.800000 0.0000
19.200001 -4.800000 0.0000
19.300001 -4.800000 0.0000
19.400002 -4.800000 0.0000
19.500000 -4.800000 0.0000
19.600000 -4.800000 0.0000
19.700001 -4.800000 0.0000
19.800001 -4.800000 0.0000
19.900002 -4.800000 0.0000
20.000000 -4.800000 0.0000
20.100000 -4.800000 0.0000
20.200001 -4.800000 0.0000
20.300001 -4.800000 0.0000
20.400002 -4.800000 0.0000
20.500000 -4.800000 0.0000
20.600000 -4.800000 0.0000
20.700001 -4.800000 0.0000
20.800001 -4.800000 0.0000
20.900002 -4.800000 0.0000
21.000000 -4.800000 0.0000
21.100000 -4.800000 0.0000
21.200001 -4.800000 0.0000
21.300001 -4.800000 0.0000
21.400002 -4.800000 0.0000
21.500000 -4.800000 0.0000
21.600000 -4.800000 0.0000
21.700001 -4.800000 0.0000
21.800001 -4.800000 0.0000
21.900002 -4.800000 0.0000
22.000000 -4.800000 0.0000
22.100000 -4.800000 0.0000
22.200001 -4.800000 0.0000
22.300001 -4.800000 0.0000
22.400002 -4.800000 0.0000
-2.800000 -4.700000 0.0000
-2.700000 -4.700000 0.0000
-2.600000 -4.700000 0.0000
-2.500000 -4.700000 0.0000
-2.400000 -4.700000 0.0000
-2.300000 -4.700000 0.0000
-2.200000 -4.700000 0.0000
-2.100000 -4.700000 0.0000
-2.000000 -4.700000 0.0000
-1.900000 -4.700000 0.0000
-1.800000 -4.700000 0.0000
-1.700000 -4.700000 0.0000
-1.600000 -4.700000 0.0000
-1.500000 -4.700000 0.0000
-1.400000 -4.700000 0.0000
-1.300000 -4.700000 0.0000
-1.200000 -4.700000 0.0000
-1.100000 -4.700000 0.0000
-1.000000 -4.700000 0.0000
-0.900000 -4.700000 0.0000
-0.800000 -4.700000 0.0000
-0.700000 -4.700000 0.0000
-0.600000 -4.700000 0.0000
-0.500000 -4.700000 0.0000
-0.400000 -4.700000 0.0000
-0.300000 -4.700000 0.0000
-0.200000 -4.700000 0.0000
-0.100000 -4.700000 0.0000
0.000000 -4.700000 0.0000
0.100000 -4.700000 0.0000
0.200000 -4.700000 0.0000
0.300000 -4.700000 0.0000
0.400000 -4.700000 0.0000
0.500000 -4.700000 0.0000
0.600000 -4.700000 0.0000
0.700000 -4.700000 0.0000
0.800000 -4.700000 0.0000
0.900000 -4.700000 0.0000
1.000000 -4.700000 0.0000
1.100000 -4.700000 0.0000
1.200000 -4.700000 0.0000
1.300000 -4.700000 0.0000
1.400000 -4.700000 0.0000
1.500000 -4.700000 0.0000
1.600000 -4.700000 0.0000
1.700000 -4.700000 0.0000
1.800000 -4.700000 0.0000
1.900000 -4.700000 0.0000
2.000000 -4.700000 0.0000
2.100000 -4.700000 0.0000
2.200000 -4.700000 0.0000
2.300000 -4.700000 0.0000
2.400000 -4.700000 0.0000
2.500000 -4.700000 0.0000
2.600000 -4.700000 0.0000
2.700000 -4.700000 0.0000
2.800000 -4.700000 0.0000
2.900000 -4.700000 0.0000
3.000000 -4.700000 0.0000
3.100000 -4.700000 0.0000
3.200000 -4.700000 0.0000
3.300000 -4.700000 0.0000
3.400000 -4.700000 0.0000
3.500000 -4.700000 0.0000
3.600000 -4.700000 0.0000
3.700000 -4.700000 0.0000
3.800000 -4.700000 0.0000
3.900000 -4.700000 0.0000
4.000000 -4.700000 0.0000
4.100000 -4.700000 0.0000
4.200000 -4.700000 0.0000
4.300000 -4.700000 0.0000
4.400000 -4.700000 0.0000
4.500000 -4.700000 0.0000
4.600000 -4.700000 0.0000
4.700000 -4.700000 0.0000
4.800000 -4.700000 0.0000
4.900000 -4.700000 0.0000
5.000000 -4.700000 0.0000
5.100000 -4.700000 0.0000
5.200000 -4.700000 0.0000
5.300000 -4.700000 0.0000
5.400000 -4.700000 0.0000
5.500000 -4.700000 0.0000
5.599999 -4.700000 0.0000
5.700000 -4.700000 0.0000
5.800000 -4.700000 0.0000
5.900000 -4.700000 0.0000
6.000000 -4.700000 0.0000
6.099999 -4.700000 0.0000
6.200000 -4.700000 0.0000
6.300000 -4.700000 0.0000
6.400000 -4.700000 0.0000
6.500000 -4.700000 0.0000
6.599999 -4.700000 0.0000
6.700000 -4.700000 0.0000
6.800000 -4.700000 0.0000
6.900000 -4.700000 0.0000
7.000000 -4.700000 0.0000
7.099999 -4.700000 0.0000
7.200000 -4.700000 0.0000
7.300000 -4.700000 0.0000
7.400000 -4.700000 0.0000
7.500000 -4.700000 0.0000
7.599999 -4.700000 0.0000
7.700000 -4.700000 0.0000
7.800000 -4.700000 0.0000
7.900000 -4.700000 0.0000
8.000000 -4.700000 0.0000
8.099999 -4.700000 0.0000
8.200000 -4.700000 0.0000
8.300000 -4.700000 0.0000
8.400000 -4.700000 0.0000
8.500000 -4.700000 0.0000
8.599999 -4.700000 0.0001
8.700000 -4.700000 0.0001
8.800000 -4.700000 0.0000
8.900000 -4.700000 0.0000
9.000000 -4.700000 0.0000
9.099999 -4.700000 0.0000
9.200000 -4.700000 0.0000
9.300000 -4.700000 0.0000
9.400000 -4.700000 0.0000
9.500000 -4.700000 0.0000
9.599999 -4.700000 0.0000
9.700000 -4.700000 0.0000
9.800000 -4.700000 0.0000
9.900000 -4.700000 0.0000
10.000000 -4.700000 0.0000
10.099999 -4.700000 0.0000
10.200000 -4.700000 0.0000
10.300000 -4.700000 0.0001
10.400000 -4.700000 0.0000
10.500000 -4.700000 0.0000
10.599999 -4.700000 0.0000
10.700000 -4.700000 0.0000
10.800000 -4.700000 0.0000
10.900000 -4.700000 0.0000
11.000000 -4.700000 0.0000
11.099999 -4.700000 0.0000
11.200000 -4.700000 0.0000
11.300000 -4.700000 0.0000
11.400000 -4.700000 0.0000
11.500000 -4.700000 0.0000
11.599999 -4.700000 0.0000
11.700000 -4.700000 0.0000
11.800000 -4.700000 0.0000
11.900000 -4.700000 0.0000
12.000000 -4.700000 0.0000
12.099999 -4.700000 0.0000
12.200000 -4.700000 0.0000
12.300000 -4.700000 0.0000
12.400000 -4.700000 0.0000
12.500000 -4.700000 0.0000
12.599999 -4.700000 0.0000
12.700000 -4.700000 0.0000
12.800000 -4.700000 0.0000
12.900000 -4.700000 0.0000
13.000000 -4.700000 0.0000
13.099999 -4.700000 0.0000
13.200000 -4.700000 0.0000
13.300000 -4.700000 0.0000
13.400001 -4.700000 0.0000
13.499999 -4.700000 0.0000
13.599999 -4.700000 0.0000
13.700000 -4.700000 0.0000
13.800000 -4.700000 0.0000
13.900001 -4.700000 0.0000
13.999999 -4.700000 0.0000
14.099999 -4.700000 0.0000
14.200000 -4.700000 0.0000
14.300000 -4.700000 0.0000
14.400001 -4.700000 0.0000
14.499999 -4.700000 0.0000
14.599999 -4.700000 0.0000
14.700000 -4.700000 0.0000
14.800000 -4.700000 0.0000
14.900001 -4.700000 0.0000
14.999999 -4.700000 0.0000
15.099999 -4.700000 0.0000
15.200000 -4.700000 0.0000
15.300000 -4.700000 0.0000
15.400001 -4.700000 0.0000
15.499999 -4.700000 0.0000
15.599999 -4.700000 0.0000
15.700000 -4.700000 0.0000
15.800000 -4.700000 0.0000
15.900001 -4.700000 0.0000
15.999999 -4.700000 0.0000
16.100000 -4.700000 0.0000
16.200001 -4.700000 0.0000
16.300001 -4.700000 0.0000
16.400002 -4.700000 0.0000
16.500000 -4.700000 0.0000
16.600000 -4.700000 0.0000
16.700001 -4.700000 0.0000
16.800001 -4.700000 0.0000
16.900002 -4.700000 0.0000
17.000000 -4.700000 0.0000
17.100000 -4.700000 0.0000
17.200001 -4.700000 0.0000
17.300001 -4.700000 0.0000
17.400002 -4.700000 0.0000
17.500000 -4.700000 0.0000
17.600000 -4.700000 0.0000
17.700001 -4.700000 0.0000
17.800001 -4.700000 0.0000
17.900002 -4.700000 0.0000
18.000000 -4.700000 0.0000
18.100000 -4.700000 0.0000
18.200001 -4.700000 0.0000
18.300001 -4.700000 0.0000
18.400002 -4.700000 0.0000
18.500000 -4.700000 0.0000
18.600000 -4.700000 0.0000
18.700001 -4.700000 0.0000
18.800001 -4.700000 0.0000
18.900002 -4.700000 0.0000
19.000000 -4.700000 0.0000
19.100000 -4.700000 0.0000
19.200001 -4.700000 0.0000
19.300001 -4.700000 0.0000
19.400002 -4.700000 0.0000
19.500000 -4.700000 0.0000
19.600000 -4.700000 0.0000
19.700001 -4.700000 0.0000
19.800001 -4.700000 0.0000
19.900002 -4.700000 0.0000
20.000000 -4.700000 0.0000
20.100000 -4.700000 0.0000
20.200001 -4.700000 0.0000
20.300001 -4.700000 0.0000
20.400002 -4.700000 0.0000
20.500000 -4.700000 0.0000
20.600000 -4.700000 0.0000
20.700001 -4.700000 0.0000
20.800001 -4.700000 0.0000
20.900002 -4.700000 0.0000
21.000000 -4.700000 0.0000
21.100000 -4.700000 0.0000
21.200001 -4.700000 0.0000
21.300001 -4.700000 0.0000
21.400002 -4.700000 0.0000
21.500000 -4.700000 0.0000
21.600000 -4.700000 0.0000
21.700001 -4.700000 0.0000
21.800001 -4.700000 0.0000
21.900002 -4.700000 0.0000
22.000000 -4.700000 0.0000
22.100000 -4.700000 0.0000
22.200001 -4.700000 0.0000
22.300001 -4.700000 0.0000
22.400002 -4.700000 0.0000
-2.800000 -4.600000 0.0000
-2.700000 -4.600000 0.0000
-2.600000 -4.600000 0.0000
-2.500000 -4.600000 0.0000
-2.400000 -4.600000 0.0000
-2.300000 -4.600000 0.0000
-2.200000 -4.600000 0.0000
-2.100000 -4.600000 0.0000
-2.000000 -4.600000 0.0000
-1.900000 -4.600000 0.0000
-1.800000 -4.600000 0.0000
-1.700000 -4.600000 0.0000
-1.600000 -4.600000 0.0000
-1.500000 -4.600000 0.0000
-1.400000 -4.600000 0.0000
-1.300000 -4.600000 0.0000
-1.200000 -4.600000 0.0000
-1.100000 -4.600000 0.0000
-1.000000 -4.600000 0.0000
-0.900000 -4.600000 0.0000
-0.800000 -4.600000 0.0000
-0.700000 -4.600000 0.0000
-0.600000 -4.600000 0.0000
-0.500000 -4.600000 0.0000
-0.400000 -4.600000 0.0000
-0.300000 -4.600000 0.0000
-0.200000 -4.600000 0.0000
-0.100000 -4.600000 0.0000
0.000000 -4.600000 0.0000
0.100000 -4.600000 0.0000
0.200000 -4.600000 0.0000
0.300000 -4.600000 0.0000
0.400000 -4.600000 0.0000
0.500000 -4.600000 0.0000
0.600000 -4.600000 0.0000
0.700000 -4.600000 0.0000
0.800000 -4.600000 0.0000
0.900000 -4.600000 0.0000
1.000000 -4.600000 0.0000
1.100000 -4.600000 0.0000
1.200000 -4.600000 0.0000
1.300000 -4.600000 0.0000
1.400000 -4.600000 0.0000
1.500000 -4.600000 0.0000
1.600000 -4.600000 0.0000
1.700000 -4.600000 0.0000
1.800000 -4.600000 0.0000
1.900000 -4.600000 0.0000
2.000000 -4.600000 0.0000
2.100000 -4.600000 0.0000
2.200000 -4.600000 0.0000
2.300000 -4.600000 0.0000
2.400000 -4.600000 0.0000
2.500000 -4.600000 0.0000
2.600000 -4.600000 0.0000
2.700000 -4.600000 0.0000
2.800000 -4.600000 0.0000
2.900000 -4.600000 0.0000
3.000000 -4.600000 0.0000
3.100000 -4.600000 0.0000
3.200000 -4.600000 0.0000
3.300000 -4.600000 0.0000
3.400000 -4.600000 0.0000
3.500000 -4.600000 0.0000
3.600000 -4.600000 0.0000
3.700000 -4.600000 0.0000
3.800000 -4.600000 0.0000
3.900000 -4.600000 0.0000
4.000000 -4.600000 0.0000
4.100000 -4.600000 0.0000
4.200000 -4.600000 0.0000
4.300000 -4.600000 0.0000
4.400000 -4.600000 0.0000
4.500000 -4.600000 0.0000
4.600000 -4.600000 0.0000
4.700000 -4.600000 0.0000
4.800000 -4.600000 0.0000
4.900000 -4.600000 0.0000
5.000000 -4.600000 0.0000
5.100000 -4.600000 0.0000
5.200000 -4.600000 0.0000
5.300000 -4.600000 0.0000
5.400000 -4.600000 0.0000
5.500000 -4.600000 0.0000
5.599999 -4.600000 0.0000
5.700000 -4.600000 0.0000
5.800000 -4.600000 0.0000
5.900000 -4.600000 0.0000
6.000000 -4.600000 0.0000
6.099999 -4.600000 0.0000
6.200000 -4.600000 0.0000
6.300000 -4.600000 0.0000
6.400000 -4.600000 0.0000
6.500000 -4.600000 0.0000
6.599999 -4.600000 0.0000
6.700000 -4.600000 0.0000
6.800000 -4.600000 0.0000
6.900000 -4.600000 0.0000
7.000000 -4.600000 0.0000
7.099999 -4.600000 0.0000
7.200000 -4.600000 0.0000
7.300000 -4.600000 0.0000
7.400000 -4.600000 0.0000
7.500000 -4.600000 0.0000
7.599999 -4.600000 0.0000
7.700000 -4.600000 0.0000
7.800000 -4.600000 0.0000
7.900000 -4.600000 0.0000
8.000000 -4.600000 0.0000
8.099999 -4.600000 0.0000
8.200000 -4.600000 0.0000
8.300000 -4.600000 0.0000
8.400000 -4.600000 0.0000
8.500000 -4.600000 0.0000
8.599999 -4.600000 0.0000
8.700000 -4.600000 0.0000
8.800000 -4.600000 0.0000
8.900000 -4.600000 0.0000
9.000000 -4.600000 0.0000
9.099999 -4.600000 0.0000
9.200000 -4.600000 0.0000
9.300000 -4.600000 0.0000
9.400000 -4.600000 0.0000
9.500000 -4.600000 0.0000
9.599999 -4.600000 0.0000
9.700000 -4.600000 0.0000
9.800000 -4.600000 0.0000
9.900000 -4.600000 0.0000
10.000000 -4.600000 0.0000
10.099999 -4.600000 0.0000
10.200000 -4.600000 0.0001
10.300000 -4.600000 0.0000
10.400000 -4.600000 0.0001
10.500000 -4.600000 0.0000
10.599999 -4.600000 0.0000
10.700000 -4.600000 0.0001
10.800000 -4.600000 0.0000
10.900000 -4.600000 0.0000
11.000000 -4.600000 0.0000
11.099999 -4.600000 0.0000
11.200000 -4.600000 0.0000
11.300000 -4.600000 0.0000
11.400000 -4.600000 0.0000
11.500000 -4.600000 0.0000
11.599999 -4.600000 0.0000
11.700000 -4.600000 0.0000
11.800000 -4.600000 0.0000
11.900000 -4.600000 0.0000
12.000000 -4.600000 0.0000
12.099999 -4.600000 0.0000
12.200000 -4.600000 0.0000
12.300000 -4.600000 0.0000
12.400000 -4.600000 0.0000
12.500000 -4.600000 0.0000
12.599999 -4.600000 0.0000
12.700000 -4.600000 0.0000
12.800000 -4.600000 0.0000
12.900000 -4.600000 0.0000
13.000000 -4.600000 0.0000
13.099999 -4.600000 0.0000
13.200000 -4.600000 0.0000
13.300000 -4.600000 0.0000
13.400001 -4.600000 0.0000
13.499999 -4.600000 0.0000
13.599999 -4.600000 0.0000
13.700000 -4.600000 0.0000
13.800000 -4.600000 0.0000
13.900001 -4.600000 0.0000
13.999999 -4.600000 0.0000
14.099999 -4.600000 0.0000
14.200000 -4.600000 0.0000
14.300000 -4.600000 0.0000
14.400001 -4.600000 0.0000
14.499999 -4.600000 0.0000
14.599999 -4.600000 0.0000
14.700000 -4.600000 0.0000
14.800000 -4.600000 0.0000
14.900001 -4.600000 0.0000
14.999999 -4.600000 0.0000
15.099999 -4.600000 0.0000
15.200000 -4.600000 0.0000
15.300000 -4.600000 0.0000
15.400001 -4.600000 0.0000
15.499999 -4.600000 0.0000
15.599999 -4.600000 0.0000
15.700000 -4.600000 0.0000
15.800000 -4.600000 0.0000
15.900001 -4.600000 0.0000
15.999999 -4.600000 0.0000
16.100000 -4.600000 0.0000
16.200001 -4.600000 0.0000
16.300001 -4.600000 0.0000
16.400002 -4.600000 0.0000
16.500000 -4.600000 0.0000
16.600000 -4.600000 0.0000
16.700001 -4.600000 0.0000
16.800001 -4.600000 0.0000
16.900002 -4.600000 0.0000
17.000000 -4.600000 0.0000
17.100000 -4.600000 0.0000
17.200001 -4.600000 0.0000
17.300001 -4.600000 0.0000
17.400002 -4.600000 0.0000
17.500000 -4.600000 0.0000
17.600000 -4.600000 0.0000
17.700001 -4.600000 0.0000
17.800001 -4.600000 0.0000
17.900002 -4.600000 0.0000
18.000000 -4.600000 0.0000
18.100000 -4.600000 0.0000
18.200001 -4.600000 0.0000
18.300001 -4.600000 0.0000
18.400002 -4.600000 0.0000
18.500000 -4.600000 0.0000
18.600000 -4.600000 0.0000
18.700001 -4.600000 0.0000
18.800001 -4.600000 0.0000
18.900002 -4.600000 0.0000
19.000000 -4.600000 0.0000
19.100000 -4.600000 0.0000
19.200001 -4.600000 0.0000
19.300001 -4.600000 0.0000
19.400002 -4.600000 0.0000
19.500000 -4.600000 0.0000
19.600000 -4.600000 0.0000
19.700001 -4.600000 0.0000
19.800001 -4.600000 0.0000
19.900002 -4.600000 0.0000
20.000000 -4.600000 0.0000
20.100000 -4.600000 0.0000
20.200001 -4.600000 0.0000
20.300001 -4.600000 0.0000
20.400002 -4.600000 0.0000
20.500000 -4.600000 0.0000
20.600000 -4.600000 0.0000
20.700001 -4.600000 0.0000
20.800001 -4.600000 0.0000
20.900002 -4.600000 0.0000
21.000000 -4.600000 0.0000
21.100000 -4.600000 0.0000
21.200001 -4.600000 0.0000
21.300001 -4.600000 0.0000
21.400002 -4.600000 0.0000
21.500000 -4.600000 0.0000
21.600000 -4.600000 0.0000
21.700001 -4.600000 0.0000
21.800001 -4.600000 0.0000
21.900002 -4.600000 0.0000
22.000000 -4.600000 0.0000
22.100000 -4.600000 0.0000
22.200001 -4.600000 0.0000
22.300001 -4.600000 0.0000
22.400002 -4.600000 0.0000
-2.800000 -4.500000 0.0000
-2.700000 -4.500000 0.0000
-2.600000 -4.500000 0.0000
-2.500000 -4.500000 0.0000
-2.400000 -4.500000 0.0000
-2.300000 -4.500000 0.0000
-2.200000 -4.500000 0.0000
-2.100000 -4.500000 0.0000
-2.000000 -4.500000 0.0000
-1.900000 -4.500000 0.0000
-1.800000 -4.500000 0.0000
-1.700000 -4.500000 0.0000
-1.600000 -4.500000 0.0000
-1.500000 -4.500000 0.0000
-1.400000 -4.500000 0.0000
-1.300000 -4.500000 0.0000
-1.200000 -4.500000 0.0000
-1.100000 -4.500000 0.0000
-1.000000 -4.500000 0.0000
-0.900000 -4.500000 0.0000
-0.800000 -4.500000 0.0000
-0.700000 -4.500000 0.0000
-0.600000 -4.500000 0.0000
-0.500000 -4.500000 0.0000
-0.400000 -4.500000 0.0000
-0.300000 -4.500000 0.0000
-0.200000 -4.500000 0.0000
-0.100000 -4.500000 0.0000
0.000000 -4.500000 0.0000
0.100000 -4.500000 0.0000
0.200000 -4.500000 0.0000
0.300000 -4.500000 0.0000
0.400000 -4.500000 0.0000
0.500000 -4.500000 0.0000
0.600000 -4.500000 0.0000
0.700000 -4.500000 0.0000
0.800000 -4.500000 0.0000
0.900000 -4.500000 0.0000
1.000000 -4.500000 0.0000
1.100000 -4.500000 0.0000
1.200000 -4.500000 0.0000
1.300000 -4.500000 0.0000
1.400000 -4.500000 0.0000
1.500000 -4.500000 0.0000
1.600000 -4.500000 0.0000
1.700000 -4.500000 0.0000
1.800000 -4.500000 0.0000
1.900000 -4.500000 0.0000
2.000000 -4.500000 0.0000
2.100000 -4.500000 0.0000
2.200000 -4.500000 0.0000
2.300000 -4.500000 0.0000
2.400000 -4.500000 0.0000
2.500000 -4.500000 0.0000
2.600000 -4.500000 0.0000
2.700000 -4.500000 0.0000
2.800000 -4.500000 0.0000
2.900000 -4.500000 0.0000
3.000000 -4.500000 0.0000
3.100000 -4.500000 0.0000
3.200000 -4.500000 0.0000
3.300000 -4.500000 0.0000
3.400000 -4.500000 0.0000
3.500000 -4.500000 0.0000
3.600000 -4.500000 0.0000
3.700000 -4.500000 0.0000
3.800000 -4.500000 0.0000
3.900000 -4.500000 0.0000
4.000000 -4.500000 0.0000
4.100000 -4.500000 0.0000
4.200000 -4.500000 0.0000
4.300000 -4.500000 0.0000
4.400000 -4.500000 0.0000
4.500000 -4.500000 0.0000
4.600000 -4.500000 0.0000
4.700000 -4.500000 0.0000
4.800000 -4.500000 0.0000
4.900000 -4.500000 0.0000
5.000000 -4.500000 0.0000
5.100000 -4.500000 0.0000
5.200000 -4.500000 0.0000
5.300000 -4.500000 0.0000
5.400000 -4.500000 0.0000
5.500000 -4.500000 0.0000
5.599999 -4.500000 0.0000
5.700000 -4.500000 0.0000
5.800000 -4.500000 0.0000
5.900000 -4.500000 0.0000
6.000000 -4.500000 0.0000
6.099999 -4.500000 0.0000
6.200000 -4.500000 0.0000
6.300000 -4.500000 0.0000
6.400000 -4.500000 0.0000
6.500000 -4.500000 0.0000
6.599999 -4.500000 0.0000
6.700000 -4.500000 0.0000
6.800000 -4.500000 0.0000
6.900000 -4.500000 0.0000
7.000000 -4.500000 0.0000
7.099999 -4.500000 0.0000
7.200000 -4.500000 0.0000
7.300000 -4.500000 0.0000
7.400000 -4.500000 0.0000
7.500000 -4.500000 0.0000
7.599999 -4.500000 0.0000
7.700000 -4.500000 0.0000
7.800000 -4.500000 0.0000
7.900000 -4.500000 0.0000
8.000000 -4.500000 0.0000
8.099999 -4.500000 0.0000
8.200000 -4.500000 0.0001
8.300000 -4.500000 0.0000
8.400000 -4.500000 0.0000
8.500000 -4.500000 0.0000
8.599999 -4.500000 0.0000
8.700000 -4.500000 0.0000
8.800000 -4.500000 0.0000
8.900000 -4.500000 0.0000
9.000000 -4.500000 0.0000
9.099999 -4.500000 0.0000
9.200000 -4.500000 0.0000
9.300000 -4.500000 0.0001
9.400000 -4.500000 0.0000
9.500000 -4.500000 0.0000
9.599999 -4.500000 0.0000
9.700000 -4.500000 0.0000
9.800000 -4.500000 0.0000
9.900000 -4.500000 0.0000
10.000000 -4.500000 0.0001
10.099999 -4.500000 0.0000
10.200000 -4.500000 0.0000
10.300000 -4.500000 0.0001
10.400000 -4.500000 0.0001
10.500000 -4.500000 0.0000
10.599999 -4.500000 0.0000
10.700000 -4.500000 0.0000
10.800000 -4.500000 0.0000
10.900000 -4.500000 0.0000
11.000000 -4.500000 0.0001
11.099999 -4.500000 0.0001
11.200000 -4.500000 0.0000
11.300000 -4.500000 0.0000
11.400000 -4.500000 0.0001
11.500000 -4.500000 0.0000
11.599999 -4.500000 0.0000
11.700000 -4.500000 0.0000
11.800000 -4.500000 0.0000
11.900000 -4.500000 0.0000
12.000000 -4.500000 0.0000
12.099999 -4.500000 0.0000
12.200000 -4.500000 0.0000
12.300000 -4.500000 0.0000
12.400000 -4.500000 0.0000
12.500000 -4.500000 0.0000
12.599999 -4.500000 0.0000
12.700000 -4.500000 0.0000
12.800000 -4.500000 0.0000
12.900000 -4.500000 0.0000
13.000000 -4.500000 0.0000
13.099999 -4.500000 0.0000
13.200000 -4.500000 0.0000
13.300000 -4.500000 0.0000
13.400001 -4.500000 0.0000
13.499999 -4.500000 0.0000
13.599999 -4.500000 0.0000
13.700000 -4.500000 0.0000
13.800000 -4.500000 0.0000
13.900001 -4.500000 0.0000
13.999999 -4.500000 0.0000
14.099999 -4.500000 0.0000
14.200000 -4.500000 0.0000
14.300000 -4.500000 0.0000
14.400001 -4.500000 0.0000
14.499999 -4.500000 0.0000
14.599999 -4.500000 0.0000
14.700000 -4.500000 0.0000
14.800000 -4.500000 0.0000
14.900001 -4.500000 0.0000
14.999999 -4.500000 0.0000
15.099999 -4.500000 0.0000
15.200000 -4.500000 0.0000
15.300000 -4.500000 0.0000
15.400001 -4.500000 0.0000
15.499999 -4.500000 0.0000
15.599999 -4.500000 0.0000
15.700000 -4.500000 0.0000
15.800000 -4.500000 0.0000
15.900001 -4.500000 0.0000
15.999999 -4.500000 0.0000
16.100000 -4.500000 0.0000
16.200001 -4.500000 0.0000
16.300001 -4.500000 0.0000
16.400002 -4.500000 0.0000
16.500000 -4.500000 0.0000
16.600000 -4.500000 0.0000
16.700001 -4.500000 0.0000
16.800001 -4.500000 0.0000
16.900002 -4.500000 0.0000
17.000000 -4.500000 0.0000
17.100000 -4.500000 0.0000
17.200001 -4.500000 0.0000
17.300001 -4.500000 0.0000
17.400002 -4.500000 0.0000
17.500000 -4.500000 0.0000
17.600000 -4.500000 0.0000
17.700001 -4.500000 0.0000
17.800001 -4.500000 0.0000
17.900002 -4.500000 0.0000
18.000000 -4.500000 0.0000
18.100000 -4.500000 0.0000
18.200001 -4.500000 0.0000
18.300001 -4.500000 0.0000
18.400002 -4.500000 0.0000
18.500000 -4.500000 0.0000
18.600000 -4.500000 0.0000
18.700001 -4.500000 0.0000
18.800001 -4.500000 0.0000
18.900002 -4.500000 0.0000
19.000000 -4.500000 0.0000
19.100000 -4.500000 0.0000
19.200001 -4.500000 0.0000
19.300001 -4.500000 0.0000
19.400002 -4.500000 0.0000
19.500000 -4.500000 0.0000
19.600000 -4.500000 0.0000
19.700001 -4.500000 0.0000
19.800001 -4.500000 0.0000
19.900002 -4.500000 0.0000
20.000000 -4.500000 0.0000
20.100000 -4.500000 0.0000
20.200001 -4.500000 0.0000
20.300001 -4.500000 0.0000
20.400002 -4.500000 0.0000
20.500000 -4.500000 0.0000
20.600000 -4.500000 0.0000
20.700001 -4.500000 0.0000
20.800001 -4.500000 0.0000
20.900002 -4.500000 0.0000
21.000000 -4.500000 0.0000
21.100000 -4.500000 0.0000
21.200001 -4.500000 0.0000
21.300001 -4.500000 0.0000
21.400002 -4.500000 0.0000
21.500000 -4.500000 0.0000
21.600000 -4.500000 0.0000
21.700001 -4.500000 0.0000
21.800001 -4.500000 0.0000
21.900002 -4.500000 0.0000
22.000000 -4.500000 0.0000
22.100000 -4.500000 0.0000
22.200001 -4.500000 0.0000
22.300001 -4.500000 0.0000
22.400002 -4.500000 0.0000
-2.800000 -4.400000 0.0000
-2.700000 -4.400000 0.0000
-2.600000 -4.400000 0.0000
-2.500000 -4.400000 0.0000
-2.400000 -4.400000 0.0000
-2.300000 -4.400000 0.0000
-2.200000 -4.400000 0.0000
-2.100000 -4.400000 0.0000
-2.000000 -4.400000 0.0000
-1.900000 -4.400000 0.0000
-1.800000 -4.400000 0.0000
-1.700000 -4.400000 0.0000
-1.600000 -4.400000 0.0000
-1.500000 -4.400000 0.0000
-1.400000 -4.400000 0.0000
-1.300000 -4.400000 0.0000
-1.200000 -4.400000 0.0000
-1.100000 -4.400000 0.0000
-1.000000 -4.400000 0.0000
-0.900000 -4.400000 0.0000
-0.800000 -4.400000 0.0000
-0.700000 -4.400000 0.0000
-0.600000 -4.400000 0.0000
-0.500000 -4.400000 0.0000
-0.400000 -4.400000 0.0000
-0.300000 -4.400000 0.0000
-0.200000 -4.400000 0.0000
-0.100000 -4.400000 0.0000
0.000000 -4.400000 0.0000
0.100000 -4.400000 0.0000
0.200000 -4.400000 0.0000
0.300000 -4.400000 0.0000
0.400000 -4.400000 0.0000
0.500000 -4.400000 0.0000
0.600000 -4.400000 0.0000
0.700000 -4.400000 0.0000
0.800000 -4.400000 0.0000
0.900000 -4.400000 0.0000
1.000000 -4.400000 0.0000
1.100000 -4.400000 0.0000
1.200000 -4.400000 0.0000
1.300000 -4.400000 0.0000
1.400000 -4.400000 0.0000
1.500000 -4.400000 0.0000
1.600000 -4.400000 0.0000
1.700000 -4.400000 0.0000
1.800000 -4.400000 0.0000
1.900000 -4.400000 0.0000
2.000000 -4.400000 0.0000
2.100000 -4.400000 0.0000
2.200000 -4.400000 0.0000
2.300000 -4.400000 0.0000
2.400000 -4.400000 0.0000
2.500000 -4.400000 0.0000
2.600000 -4.400000 0.0000
2.700000 -4.400000 0.0000
2.800000 -4.400000 0.0000
2.900000 -4.400000 0.0000
3.000000 -4.400000 0.0000
3.100000 -4.400000 0.0000
3.200000 -4.400000 0.0000
3.300000 -4.400000 0.0000
3.400000 -4.400000 0.0000
3.500000 -4.400000 0.0000
3.600000 -4.400000 0.0000
3.700000 -4.400000 0.0000
3.800000 -4.400000 0.0000
3.900000 -4.400000 0.0000
4.000000 -4.400000 0.0000
4.100000 -4.400000 0.0000
4.200000 -4.400000 0.0000
4.300000 -4.400000 0.0000
4.400000 -4.400000 0.0000
4.500000 -4.400000 0.0000
4.600000 -4.400000 0.0000
4.700000 -4.400000 0.0000
4.800000 -4.400000 0.0000
4.900000 -4.400000 0.0000
5.000000 -4.400000 0.0000
5.100000 -4.400000 0.0000
5.200000 -4.400000 0.0000
5.300000 -4.400000 0.0000
5.400000 -4.400000 0.0000
5.500000 -4.400000 0.0000
5.599999 -4.400000 0.0000
5.700000 -4.400000 0.0000
5.800000 -4.400000 0.0000
5.900000 -4.400000 0.0000
6.000000 -4.400000 0.0000
6.099999 -4.400000 0.0000
6.200000 -4.400000 0.0000
6.300000 -4.400000 0.0000
6.400000 -4.400000 0.0000
6.500000 -4.400000 0.0000
6.599999 -4.400000 0.0000
6.700000 -4.400000 0.0000
6.800000 -4.400000 0.0000
6.900000 -4.400000 0.0000
7.000000 -4.400000 0.0000
7.099999 -4.400000 0.0000
7.200000 -4.400000 0.0000
7.300000 -4.400000 0.0000
7.400000 -4.400000 0.0000
7.500000 -4.400000 0.0000
7.599999 -4.400000 0.0000
7.700000 -4.400000 0.0000
7.800000 -4.400000 0.0000
7.900000 -4.400000 0.0001
8.000000 -4.400000 0.0000
8.099999 -4.400000 0.0000
8.200000 -4.400000 0.0000
8.300000 -4.400000 0.0000
8.400000 -4.400000 0.0000
8.500000 -4.400000 0.0001
8.599999 -4.400000 0.0001
8.700000 -4.400000 0.0000
8.800000 -4.400000 0.0000
8.900000 -4.400000 0.0001
9.000000 -4.400000 0.0000
9.099999 -4.400000 0.0001
9.200000 -4.400000 0.0001
9.300000 -4.400000 0.0001
9.400000 -4.400000 0.0001
9.500000 -4.400000 0.0001
9.599999 -4.400000 0.0000
9.700000 -4.400000 0.0000
9.800000 -4.400000 0.0001
9.900000 -4.400000 0.0000
10.000000 -4.400000 0.0000
10.099999 -4.400000 0.0001
10.200000 -4.400000 0.0000
10.300000 -4.400000 0.0001
10.400000 -4.400000 0.0001
10.500000 -4.400000 0.0001
10.599999 -4.400000 0.0001
10.700000 -4.400000 0.0000
10.800000 -4.400000 0.0001
10.900000 -4.400000 0.0000
11.000000 -4.400000 0.0001
11.099999 -4.400000 0.0001
11.200000 -4.400000 0.0000
11.300000 -4.400000 0.0001
11.400000 -4.400000 0.0000
11.500000 -4.400000 0.0000
11.599999 -4.400000 0.0001
11.700000 -4.400000 0.0000
11.800000 -4.400000 0.0000
11.900000 -4.400000 0.0000
12.000000 -4.400000 0.0000
12.099999 -4.400000 0.0001
12.200000 -4.400000 0.0000
12.300000 -4.400000 0.0001
12.400000 -4.400000 0.0000
12.500000 -4.400000 0.0001
12.599999 -4.400000 0.0000
12.700000 -4.400000 0.0000
12.800000 -4.400000 0.0000
12.900000 -4.400000 0.0000
13.000000 -4.400000 0.0000
13.099999 -4.400000 0.0000
13.200000 -4.400000 0.0000
13.300000 -4.400000 0.0000
13.400001 -4.400000 0.0000
13.499999 -4.400000 0.0000
13.599999 -4.400000 0.0000
13.700000 -4.400000 0.0000
13.800000 -4.400000 0.0000
13.900001 -4.400000 0.0000
13.999999 -4.400000 0.0000
14.099999 -4.400000 0.0000
14.200000 -4.400000 0.0000
14.300000 -4.400000 0.0000
14.400001 -4.400000 0.0000
14.499999 -4.400000 0.0000
14.599999 -4.400000 0.0000
14.700000 -4.400000 0.0000
14.800000 -4.400000 0.0000
14.900001 -4.400000 0.0000
14.999999 -4.400000 0.0000
15.099999 -4.400000 0.0000
15.200000 -4.400000 0.0000
15.300000 -4.400000 0.0000
15.400001 -4.400000 0.0000
15.499999 -4.400000 0.0000
15.599999 -4.400000 0.0000
15.700000 -4.400000 0.0000
15.800000 -4.400000 0.0000
15.900001 -4.400000 0.0000
15.999999 -4.400000 0.0000
16.100000 -4.400000 0.0000
16.200001 -4.400000 0.0000
16.300001 -4.400000 0.0000
16.400002 -4.400000 0.0000
16.500000 -4.400000 0.0000
16.600000 -4.400000 0.0000
16.700001 -4.400000 0.0000
16.800001 -4.400000 0.0000
16.900002 -4.400000 0.0000
17.000000 -4.400000 0.0000
17.100000 -4.400000 0.0000
17.200001 -4.400000 0.0000
17.300001 -4.400000 0.0000
17.400002 -4.400000 0.0000
17.500000 -4.400000 0.0000
17.600000 -4.400000 0.0000
17.700001 -4.400000 0.0000
17.800001 -4.400000 0.0000
17.900002 -4.400000 0.0000
18.000000 -4.400000 0.0000
18.100000 -4.400000 0.0000
18.200001 -4.400000 0.0000
18.300001 -4.400000 0.0000
18.400002 -4.400000 0.0000
18.500000 -4.400000 0.0000
18.600000 -4.400000 0.0000
18.700001 -4.400000 0.0000
18.800001 -4.400000 0.0000
18.900002 -4.400000 0.0000
19.000000 -4.400000 0.0000
19.100000 -4.400000 0.0000
19.200001 -4.400000 0.0000
19.300001 -4.400000 0.0000
19.400002 -4.400000 0.0000
19.500000 -4.400000 0.0000
19.600000 -4.400000 0.0000
19.700001 -4.400000 0.0000
19.800001 -4.400000 0.0000
19.900002 -4.400000 0.0000
20.000000 -4.400000 0.0000
20.100000 -4.400000 0.0000
20.200001 -4.400000 0.0000
20.300001 -4.400000 0.0000
20.400002 -4.400000 0.0000
20.500000 -4.400000 0.0000
20.600000 -4.400000 0.0000
20.700001 -4.400000 0.0000
20.800001 -4.400000 0.0000
20.900002 -4.400000 0.0000
21.000000 -4.400000 0.0000
21.100000 -4.400000 0.0000
21.200001 -4.400000 0.0000
21.300001 -4.400000 0.0000
21.400002 -4.400000 0.0000
21.500000 -4.400000 0.0000
21.600000 -4.400000 0.0000
21.700001 -4.400000 0.0000
21.800001 -4.400000 0.0000
21.900002 -4.400000 0.0000
22.000000 -4.400000 0.0000
22.100000 -4.400000 0.0000
22.200001 -4.400000 0.0000
22.300001 -4.400000 0.0000
22.400002 -4.400000 0.0000
-2.800000 -4.300000 0.0000
-2.700000 -4.300000 0.0000
-2.600000 -4.300000 0.0000
-2.500000 -4.300000 0.0000
-2.400000 -4.300000 0.0000
-2.300000 -4.300000 0.0000
-2.200000 -4.300000 0.0000
-2.100000 -4.300000 0.0000
-2.000000 -4.300000 0.0000
-1.900000 -4.300000 0.0000
-1.800000 -4.300000 0.0000
-1.700000 -4.300000 0.0000
-1.600000 -4.300000 0.0000
-1.500000 -4.300000 0.0000
-1.400000 -4.300000 0.0000
-1.300000 -4.300000 0.0000
-1.200000 -4.300000 0.0000
-1.100000 -4.300000 0.0000
-1.000000 -4.300000 0.0000
-0.900000 -4.300000 0.0000
-0.800000 -4.300000 0.0000
-0.700000 -4.300000 0.0000
-0.600000 -4.300000 0.0000
-0.500000 -4.300000 0.0000
-0.400000 -4.300000 0.0000
-0.300000 -4.300000 0.0000
-0.200000 -4.300000 0.0000
-0.100000 -4.300000 0.0000
0.000000 -4.300000 0.0000
0.100000 -4.300000 0.0000
0.200000 -4.300000 0.0000
0.300000 -4.300000 0.0000
0.400000 -4.300000 0.0000
0.500000 -4.300000 0.0000
0.600000 -4.300000 0.0000
0.700000 -4.300000 0.0000
0.800000 -4.300000 0.0000
0.900000 -4.300000 0.0000
1.000000 -4.300000 0.0000
1.100000 -4.300000 0.0000
1.200000 -4.300000 0.0000
1.300000 -4.300000 0.0000
1.400000 -4.300000 0.0000
1.500000 -4.300000 0.0000
1.600000 -4.300000 0.0000
1.700000 -4.300000 0.0000
1.800000 -4.300000 0.0000
1.900000 -4.300000 0.0000
2.000000 -4.300000 0.0000
2.100000 -4.300000 0.0000
2.200000 -4.300000 0.0000
2.300000 -4.300000 0.0000
2.400000 -4.300000 0.0000
2.500000 -4.300000 0.0000
2.600000 -4.300000 0.0000
2.700000 -4.300000 0.0000
2.800000 -4.300000 0.0000
2.900000 -4.300000 0.0000
3.000000 -4.300000 0.0000
3.100000 -4.300000 0.0000
3.200000 -4.300000 0.0000
3.300000 -4.300000 0.0000
3.400000 -4.300000 0.0000
3.500000 -4.300000 0.0000
3.600000 -4.300000 0.0000
3.700000 -4.300000 0.0000
3.800000 -4.300000 0.0000
3.900000 -4.300000 0.0000
4.000000 -4.300000 0.0000
4.100000 -4.300000 0.0000
4.200000 -4.300000 0.0000
4.300000 -4.300000 0.0000
4.400000 -4.300000 0.0000
4.500000 -4.300000 0.0000
4.600000 -4.300000 0.0000
4.700000 -4.300000 0.0000
4.800000 -4.300000 0.0000
4.900000 -4.300000 0.0000
5.000000 -4.300000 0.0000
5.100000 -4.300000 0.0000
5.200000 -4.300000 0.0000
5.300000 -4.300000 0.0000
5.400000 -4.300000 0.0000
5.500000 -4.300000 0.0000
5.599999 -4.300000 0.0000
5.700000 -4.300000 0.0000
5.800000 -4.300000 0.0000
5.900000 -4.300000 0.0000
6.000000 -4.300000 0.0000
6.099999 -4.300000 0.0000
6.200000 -4.300000 0.0000
6.300000 -4.300000 0.0000
6.400000 -4.300000 0.0000
6.500000 -4.300000 0.0000
6.599999 -4.300000 0.0000
6.700000 -4.300000 0.0000
6.800000 -4.300000 0.0000
6.900000 -4.300000 0.0000
7.000000 -4.300000 0.0000
7.099999 -4.300000 0.0000
7.200000 -4.300000 0.0000
7.300000 -4.300000 0.0000
7.400000 -4.300000 0.0000
7.500000 -4.300000 0.0001
7.599999 -4.300000 0.0000
7.700000 -4.300000 0.0000
7.800000 -4.300000 0.0001
7.900000 -4.300000 0.0001
8.000000 -4.300000 0.0000
8.099999 -4.300000 0.0000
8.200000 -4.300000 0.0000
8.300000 -4.300000 0.0000
8.400000 -4.300000 0.0000
8.500000 -4.300000 0.0000
8.599999 -4.300000 0.0000
8.700000 -4.300000 0.0000
8.800000 -4.300000 0.0001
8.900000 -4.300000 0.0000
9.000000 -4.300000 0.0001
9.099999 -4.300000 0.0000
9.200000 -4.300000 0.0000
9.300000 -4.300000 0.0000
9.400000 -4.300000 0.0001
9.500000 -4.300000 0.0000
9.599999 -4.300000 0.0001
9.700000 -4.300000 0.0001
9.800000 -4.300000 0.0001
9.900000 -4.300000 0.0001
10.000000 -4.300000 0.0001
10.099999 -4.300000 0.0000
10.200000 -4.300000 0.0001
10.300000 -4.300000 0.0001
10.400000 -4.300000 0.0000
10.500000 -4.300000 0.0001
10.599999 -4.300000 0.0001
10.700000 -4.300000 0.0001
10.800000 -4.300000 0.0000
10.900000 -4.300000 0.0001
11.000000 -4.300000 0.0000
11.099999 -4.300000 0.0001
11.200000 -4.300000 0.0000
11.300000 -4.300000 0.0000
11.400000 -4.300000 0.0000
11.500000 -4.300000 0.0001
11.599999 -4.300000 0.0000
11.700000 -4.300000 0.0000
11.800000 -4.300000 0.0000
11.900000 -4.300000 0.0001
12.000000 -4.300000 0.0001
12.099999 -4.300000 0.0000
12.200000 -4.300000 0.0000
12.300000 -4.300000 0.0000
12.400000 -4.300000 0.0001
12.500000 -4.300000 0.0000
12.599999 -4.300000 0.0000
12.700000 -4.300000 0.0000
12.800000 -4.300000 0.0001
12.900000 -4.300000 0.0000
13.000000 -4.300000 0.0000
13.099999 -4.300000 0.0000
13.200000 -4.300000 0.0000
13.300000 -4.300000 0.0000
13.400001 -4.300000 0.0000
13.499999 -4.300000 0.0001
13.599999 -4.300000 0.0000
13.700000 -4.300000 0.0000
13.800000 -4.300000 0.0000
13.900001 -4.300000 0.0000
13.999999 -4.300000 0.0000
14.099999 -4.300000 0.0000
14.200000 -4.300000 0.0000
14.300000 -4.300000 0.0000
14.400001 -4.300000 0.0000
14.499999 -4.300000 0.0000
14.599999 -4.300000 0.0000
14.700000 -4.300000 0.0000
14.800000 -4.300000 0.0000
14.900001 -4.300000 0.0000
14.999999 -4.300000 0.0000
15.099999 -4.300000 0.0000
15.200000 -4.300000 0.0000
15.300000 -4.300000 0.0000
15.400001 -4.300000 0.0000
15.499999 -4.300000 0.0000
15.599999 -4.300000 0.0000
15.700000 -4.300000 0.0000
15.800000 -4.300000 0.0000
15.900001 -4.300000 0.0000
15.999999 -4.300000 0.0000
16.100000 -4.300000 0.0000
16.200001 -4.300000 0.0000
16.300001 -4.300000 0.0000
16.400002 -4.300000 0.0000
16.500000 -4.300000 0.0000
16.600000 -4.300000 0.0000
16.700001 -4.300000 0.0000
16.800001 -4.300000 0.0000
16.900002 -4.300000 0.0000
17.000000 -4.300000 0.0000
17.100000 -4.300000 0.0000
17.200001 -4.300000 0.0000
17.300001 -4.300000 0.0000
17.400002 -4.300000 0.0000
17.500000 -4.300000 0.0000
17.600000 -4.300000 0.0000
17.700001 -4.300000 0.0000
17.800001 -4.300000 0.0000
17.900002 -4.300000 0.0000
18.000000 -4.300000 0.0000
18.100000 -4.300000 0.0000
18.200001 -4.300000 0.0000
18.300001 -4.300000 0.0000
18.400002 -4.300000 0.0000
18.500000 -4.300000 0.0000
18.600000 -4.300000 0.0000
18.700001 -4.300000 0.0000
18.800001 -4.300000 0.0000
18.900002 -4.300000 0.0000
19.000000 -4.300000 0.0000
19.100000 -4.300000 0.0000
19.200001 -4.300000 0.0000
19.300001 -4.300000 0.0000
19.400002 -4.300000 0.0000
19.500000 -4.300000 0.0000
19.600000 -4.300000 0.0000
19.700001 -4.300000 0.0000
19.800001 -4.300000 0.0000
19.900002 -4.300000 0.0000
20.000000 -4.300000 0.0000
20.100000 -4.300000 0.0000
20.200001 -4.300000 0.0000
20.300001 -4.300000 0.0000
20.400002 -4.300000 0.0000
20.500000 -4.300000 0.0000
20.600000 -4.300000 0.0000
20.700001 -4.300000 0.0000
20.800001 -4.300000 0.0000
20.900002 -4.300000 0.0000
21.000000 -4.300000 0.0000
21.100000 -4.300000 0.0000
21.200001 -4.300000 0.0000
21.300001 -4.300000 0.0000
21.400002 -4.300000 0.0000
21.500000 -4.300000 0.0000
21.600000 -4.300000 0.0000
21.700001 -4.300000 0.0000
21.800001 -4.300000 0.0000
21.900002 -4.300000 0.0000
22.000000 -4.300000 0.0000
22.100000 -4.300000 0.0000
22.200001 -4.300000 0.0000
22.300001 -4.300000 0.0000
22.400002 -4.300000 0.0000
-2.800000 -4.200000 0.0000
-2.700000 -4.200000 0.0000
-2.600000 -4.200000 0.0000
-2.500000 -4.200000 0.0000
-2.400000 -4.200000 0.0000
-2.300000 -4.200000 0.0000
-2.200000 -4.200000 0.0000
-2.100000 -4.200000 0.0000
-2.000000 -4.200000 0.0000
-1.900000 -4.200000 0.0000
-1.800000 -4.200000 0.0000
-1.700000 -4.200000 0.0000
-1.600000 -4.200000 0.0000
-1.500000 -4.200000 0.0000
-1.400000 -4.200000 0.0000
-1.300000 -4.200000 0.0000
-1.200000 -4.200000 0.0000
-1.100000 -4.200000 0.0000
-1.000000 -4.200000 0.0000
-0.900000 -4.200000 0.0000
-0.800000 -4.200000 0.0000
-0.700000 -4.200000 0.0000
-0.600000 -4.200000 0.0000
-0.500000 -4.200000 0.0000
-0.400000 -4.200000 0.0000
-0.300000 -4.200000 0.0000
-0.200000 -4.200000 0.0000
-0.100000 -4.200000 0.0000
0.000000 -4.200000 0.0000
0.100000 -4.200000 0.0000
0.200000 -4.200000 0.0000
0.300000 -4.200000 0.0000
0.400000 -4.200000 0.0000
0.500000 -4.200000 0.0000
0.600000 -4.200000 0.0000
0.700000 -4.200000 0.0000
0.800000 -4.200000 0.0000
0.900000 -4.200000 0.0000
1.000000 -4.200000 0.0000
1.100000 -4.200000 0.0000
1.200000 -4.200000 0.0000
1.300000 -4.200000 0.0000
1.400000 -4.200000 0.0000
1.500000 -4.200000 0.0000
1.600000 -4.200000 0.0000
1.700000 -4.200000 0.0000
1.800000 -4.200000 0.0000
1.900000 -4.200000 0.0000
2.000000 -4.200000 0.0000
2.100000 -4.200000 0.0000
2.200000 -4.200000 0.0000
2.300000 -4.200000 0.0000
2.400000 -4.200000 0.0000
2.500000 -4.200000 0.0000
2.600000 -4.200000 0.0000
2.700000 -4.200000 0.0000
2.800000 -4.200000 0.0000
2.900000 -4.200000 0.0000
3.000000 -4.200000 0.0000
3.100000 -4.200000 0.0000
3.200000 -4.200000 0.0000
3.300000 -4.200000 0.0000
3.400000 -4.200000 0.0000
3.500000 -4.200000 0.0000
3.600000 -4.200000 0.0000
3.700000 -4.200000 0.0000
3.800000 -4.200000 0.0000
3.900000 -4.200000 0.0000
4.000000 -4.200000 0.0000
4.100000 -4.200000 0.0000
4.200000 -4.200000 0.0000
4.300000 -4.200000 0.0000
4.400000 -4.200000 0.0000
4.500000 -4.200000 0.0000
4.600000 -4.200000 0.0000
4.700000 -4.200000 0.0000
4.800000 -4.200000 0.0000
4.900000 -4.200000 0.0000
5.000000 -4.200000 0.0000
5.100000 -4.200000 0.0000
5.200000 -4.200000 0.0000
5.300000 -4.200000 0.0000
5.400000 -4.200000 0.0000
5.500000 -4.200000 0.0000
5.599999 -4.200000 0.0000
5.700000 -4.200000 0.0000
5.800000 -4.200000 0.0000
5.900000 -4.200000 0.0000
6.000000 -4.200000 0.0000
6.099999 -4.200000 0.0000
6.200000 -4.200000 0.0000
6.300000 -4.200000 0.0000
6.400000 -4.200000 0.0000
6.500000 -4.200000 0.0001
6.599999 -4.200000 0.0000
6.700000 -4.200000 0.0000
6.800000 -4.200000 0.0000
6.900000 -4.200000 0.0000
7.000000 -4.200000 0.0000
7.099999 -4.200000 0.0000
7.200000 -4.200000 0.0000
7.300000 -4.200000 0.0000
7.400000 -4.200000 0.0000
7.500000 -4.200000 0.0000
7.599999 -4.200000 0.0000
7.700000 -4.200000 0.0001
7.800000 -4.200000 0.0000
7.900000 -4.200000 0.0000
8.000000 -4.200000 0.0001
8.099999 -4.200000 0.0000
8.200000 -4.200000 0.0001
8.300000 -4.200000 0.0001
8.400000 -4.200000 0.0000
8.500000 -4.200000 0.0001
8.599999 -4.200000 0.0001
8.700000 -4.200000 0.0000
8.800000 -4.200000 0.0000
8.900000 -4.200000 0.0001
9.000000 -4.200000 0.0000
9.099999 -4.200000 0.0000
9.200000 -4.200000 0.0001
9.300000 -4.200000 0.0000
9.400000 -4.200000 0.0000
9.500000 -4.200000 0.0001
9.599999 -4.200000 0.0001
9.700000 -4.200000 0.0001
9.800000 -4.200000 0.0001
9.900000 -4.200000 0.0001
10.000000 -4.200000 0.0001
10.099999 -4.200000 0.0001
10.200000 -4.200000 0.0001
10.300000 -4.200000 0.0001
10.400000 -4.200000 0.0001
10.500000 -4.200000 0.0001
10.599999 -4.200000 0.0001
10.700000 -4.200000 0.0000
10.800000 -4.200000 0.0001
10.900000 -4.200000 0.0000
11.000000 -4.200000 0.0001
11.099999 -4.200000 0.0000
11.200000 -4.200000 0.0001
11.300000 -4.200000 0.0000
11.400000 -4.200000 0.0001
11.500000 -4.200000 0.0001
11.599999 -4.200000 0.0001
11.700000 -4.200000 0.0001
11.800000 -4.200000 0.0001
11.900000 -4.200000 0.0001
12.000000 -4.200000 0.0001
12.099999 -4.200000 0.0000
12.200000 -4.200000 0.0000
12.300000 -4.200000 0.0000
12.400000 -4.200000 0.0000
12.500000 -4.200000 0.0001
12.599999 -4.200000 0.0001
12.700000 -4.200000 0.0001
12.800000 -4.200000 0.0000
12.900000 -4.200000 0.0000
13.000000 -4.200000 0.0000
13.099999 -4.200000 0.0000
13.200000 -4.200000 0.0001
13.300000 -4.200000 0.0000
13.400001 -4.200000 0.0000
13.499999 -4.200000 0.0000
13.599999 -4.200000 0.0000
13.700000 -4.200000 0.0000
13.800000 -4.200000 0.0001
13.900001 -4.200000 0.0000
13.999999 -4.200000 0.0000
14.099999 -4.200000 0.0000
14.200000 -4.200000 0.0000
14.300000 -4.200000 0.0000
14.400001 -4.200000 0.0000
14.499999 -4.200000 0.0000
14.599999 -4.200000 0.0000
14.700000 -4.200000 0.0000
14.800000 -4.200000 0.0000
14.900001 -4.200000 0.0000
14.999999 -4.200000 0.0000
15.099999 -4.200000 0.0000
15.200000 -4.200000 0.0000
15.300000 -4.200000 0.0000
15.400001 -4.200000 0.0000
15.499999 -4.200000 0.0000
15.599999 -4.200000 0.0000
15.700000 -4.200000 0.0000
15.800000 -4.200000 0.0000
15.900001 -4.200000 0.0000
15.999999 -4.200000 0.0000
16.100000 -4.200000 0.0000
16.200001 -4.200000 0.0000
16.300001 -4.200000 0.0000
16.400002 -4.200000 0.0000
16.500000 -4.200000 0.0000
16.600000 -4.200000 0.0000
16.700001 -4.200000 0.0000
16.800001 -4.200000 0.0000
16.900002 -4.200000 0.0000
17.000000 -4.200000 0.0000
17.100000 -4.200000 0.0000
17.200001 -4.200000 0.0000
17.300001 -4.200000 0.0000
17.400002 -4.200000 0.0000
17.500000 -4.200000 0.0000
17.600000 -4.200000 0.0000
17.700001 -4.200000 0.0000
17.800001 -4.200000 0.0000
17.900002 -4.200000 0.0000
18.000000 -4.200000 0.0000
18.100000 -4.200000 0.0000
18.200001 -4.200000 0.0000
18.300001 -4.200000 0.0000
18.400002 -4.200000 0.0000
18.500000 -4.200000 0.0000
18.600000 -4.200000 0.0000
18.700001 -4.200000 0.0000
18.800001 -4.200000 0.0000
18.900002 -4.200000 0.0000
19.000000 -4.200000 0.0000
19.100000 -4.200000 0.0000
19.200001 -4.200000 0.0000
19.300001 -4.200000 0.0000
19.400002 -4.200000 0.0000
19.500000 -4.200000 0.0000
19.600000 -4.200000 0.0000
19.700001 -4.200000 0.0000
19.800001 -4.200000 0.0000
19.900002 -4.200000 0.0000
20.000000 -4.200000 0.0000
20.100000 -4.200000 0.0000
20.200001 -4.200000 0.0000
20.300001 -4.200000 0.0000
20.400002 -4.200000 0.0000
20.500000 -4.200000 0.0000
20.600000 -4.200000 0.0000
20.700001 -4.200000 0.0000
20.800001 -4.200000 0.0000
20.900002 -4.200000 0.0000
21.000000 -4.200000 0.0000
21.100000 -4.200000 0.0000
21.200001 -4.200000 0.0000
21.300001 -4.200000 0.0000
21.400002 -4.200000 0.0000
21.500000 -4.200000 0.0000
21.600000 -4.200000 0.0000
21.700001 -4.200000 0.0000
21.800001 -4.200000 0.0000
21.900002 -4.200000 0.0000
22.000000 -4.200000 0.0000
22.100000 -4.200000 0.0000
22.200001 -4.200000 0.0000
22.300001 -4.200000 0.0000
22.400002 -4.200000 0.0000
-2.800000 -4.100000 0.0000
-2.700000 -4.100000 0.0000
-2.600000 -4.100000 0.0000
-2.500000 -4.100000 0.0000
-2.400000 -4.100000 0.0000
-2.300000 -4.100000 0.0000
-2.200000 -4.100000 0.0000
-2.100000 -4.100000 0.0000
-2.000000 -4.100000 0.0000
-1.900000 -4.100000 0.0000
-1.800000 -4.100000 0.0000
-1.700000 -4.100000 0.0000
-1.600000 -4.100000 0.0000
-1.500000 -4.100000 0.0000
-1.400000 -4.100000 0.0000
-1.300000 -4.100000 0.0000
-1.200000 -4.100000 0.0000
-1.100000 -4.100000 0.0000
-1.000000 -4.100000 0.0000
-0.900000 -4.100000 0.0000
-0.800000 -4.100000 0.0000
-0.700000 -4.100000 0.0000
-0.600000 -4.100000 0.0000
-0.500000 -4.100000 0.0000
-0.400000 -4.100000 0.0000
-0.300000 -4.100000 0.0000
-0.200000 -4.100000 0.0000
-0.100000 -4.100000 0.0000
0.000000 -4.100000 0.0000
0.100000 -4.100000 0.0000
0.200000 -4.100000 0.0000
0.300000 -4.100000 0.0000
0.400000 -4.100000 0.0000
0.500000 -4.100000 0.0000
0.600000 -4.100000 0.0000
0.700000 -4.100000 0.0000
0.800000 -4.100000 0.0000
0.900000 -4.100000 0.0000
1.000000 -4.100000 0.0000
1.100000 -4.100000 0.0000
1.200000 -4.100000 0.0000
1.300000 -4.100000 0.0000
1.400000 -4.100000 0.0000
1.500000 -4.100000 0.0000
1.600000 -4.100000 0.0000
1.700000 -4.100000 0.0000
1.800000 -4.100000 0.0000
1.900000 -4.100000 0.0000
2.000000 -4.100000 0.0000
2.100000 -4.100000 0.0000
2.200000 -4.100000 0.0000
2.300000 -4.100000 0.0000
2.400000 -4.100000 0.0000
2.500000 -4.100000 0.0000
2.600000 -4.100000 0.0000
2.700000 -4.100000 0.0000
2.800000 -4.100000 0.0000
2.900000 -4.100000 0.0000
3.000000 -4.100000 0.0000
3.100000 -4.100000 0.0000
3.200000 -4.100000 0.0000
3.300000 -4.100000 0.0000
3.400000 -4.100000 0.0000
3.500000 -4.100000 0.0000
3.600000 -4.100000 0.0000
3.700000 -4.100000 0.0000
3.800000 -4.100000 0.0000
3.900000 -4.100000 0.0000
4.000000 -4.100000 0.0000
4.100000 -4.100000 0.0000
4.200000 -4.100000 0.0000
4.300000 -4.100000 0.0000
4.400000 -4.100000 0.0000
4.500000 -4.100000 0.0000
4.600000 -4.100000 0.0000
4.700000 -4.100000 0.0000
4.800000 -4.100000 0.0000
4.900000 -4.100000 0.0000
5.000000 -4.100000 0.0000
5.100000 -4.100000 0.0000
5.200000 -4.100000 0.0000
5.300000 -4.100000 0.0000
5.400000 -4.100000 0.0000
5.500000 -4.100000 0.0000
5.599999 -4.100000 0.0000
5.700000 -4.100000 0.0000
5.800000 -4.100000 0.0000
5.900000 -4.100000 0.0000
6.000000 -4.100000 0.0000
6.099999 -4.100000 0.0000
6.200000 -4.100000 0.0001
6.300000 -4.100000 0.0000
6.400000 -4.100000 0.0000
6.500000 -4.100000 0.0000
6.599999 -4.100000 0.0000
6.700000 -4.100000 0.0000
6.800000 -4.100000 0.0000
6.900000 -4.100000 0.0000
7.000000 -4.100000 0.0000
7.099999 -4.100000 0.0000
7.200000 -4.100000 0.0000
7.300000 -4.100000 0.0001
7.400000 -4.100000 0.0000
7.500000 -4.100000 0.0000
7.599999 -4.100000 0.0000
7.700000 -4.100000 0.0000
7.800000 -4.100000 0.0000
7.900000 -4.100000 0.0000
8.000000 -4.100000 0.0000
8.099999 -4.100000 0.0000
8.200000 -4.100000 0.0001
8.300000 -4.100000 0.0001
8.400000 -4.100000 0.0001
8.500000 -4.100000 0.0000
8.599999 -4.100000 0.0000
8.700000 -4.100000 0.0001
8.800000 -4.100000 0.0001
8.900000 -4.100000 0.0000
9.000000 -4.100000 0.0001
9.099999 -4.100000 0.0001
9.200000 -4.100000 0.0001
9.300000 -4.100000 0.0001
9.400000 -4.100000 0.0001
9.500000 -4.100000 0.0001
9.599999 -4.100000 0.0001
9.700000 -4.100000 0.0000
9.800000 -4.100000 0.0001
9.900000 -4.100000 0.0001
10.000000 -4.100000 0.0001
10.099999 -4.100000 0.0001
10.200000 -4.100000 0.0001
10.300000 -4.100000 0.0001
10.400000 -4.100000 0.0001
10.500000 -4.100000 0.0001
10.599999 -4.100000 0.0001
10.700000 -4.100000 0.0001
10.800000 -4.100000 0.0001
10.900000 -4.100000 0.0001
11.000000 -4.100000 0.0001
11.099999 -4.100000 0.0001
11.200000 -4.100000 0.0000
11.300000 -4.100000 0.0001
11.400000 -4.100000 0.0001
11.500000 -4.100000 0.0000
11.599999 -4.100000 0.0001
11.700000 -4.100000 0.0001
11.800000 -4.100000 0.0001
11.900000 -4.100000 0.0000
12.000000 -4.100000 0.0001
12.099999 -4.100000 0.0001
12.200000 -4.100000 0.0000
12.300000 -4.100000 0.0001
12.400000 -4.100000 0.0001
12.500000 -4.100000 0.0000
12.599999 -4.100000 0.0001
12.700000 -4.100000 0.0001
12.800000 -4.100000 0.0001
12.900000 -4.100000 0.0000
13.000000 -4.100000 0.0000
13.099999 -4.100000 0.0001
13.200000 -4.100000 0.0001
13.300000 -4.100000 0.0000
13.400001 -4.100000 0.0000
13.499999 -4.100000 0.0000
13.599999 -4.100000 0.0000
13.700000 -4.100000 0.0000
13.800000 -4.100000 0.0000
13.900001 -4.100000 0.0000
13.999999 -4.100000 0.0000
14.099999 -4.100000 0.0000
14.200000 -4.100000 0.0000
14.300000 -4.100000 0.0000
14.400001 -4.100000 0.0000
14.499999 -4.100000 0.0001
14.599999 -4.100000 0.0000
14.700000 -4.100000 0.0000
14.800000 -4.100000 0.0000
14.900001 -4.100000 0.0000
14.999999 -4.100000 0.0000
15.099999 -4.100000 0.0000
15.200000 -4.100000 0.0000
15.300000 -4.100000 0.0000
15.400001 -4.100000 0.0000
15.499999 -4.100000 0.0000
15.599999 -4.100000 0.0000
15.700000 -4.100000 0.0000
15.800000 -4.100000 0.0000
15.900001 -4.100000 0.0000
15.999999 -4.100000 0.0000
16.100000 -4.100000 0.0000
16.200001 -4.100000 0.0000
16.300001 -4.100000 0.0000
16.400002 -4.100000 0.0000
16.500000 -4.100000 0.0000
16.600000 -4.100000 0.0000
16.700001 -4.100000 0.0000
16.800001 -4.100000 0.0000
16.900002 -4.100000 0.0000
17.000000 -4.100000 0.0000
17.100000 -4.100000 0.0000
17.200001 -4.100000 0.0000
17.300001 -4.100000 0.0000
17.400002 -4.100000 0.0000
17.500000 -4.100000 0.0000
17.600000 -4.100000 0.0000
17.700001 -4.100000 0.0000
17.800001 -4.100000 0.0000
17.900002 -4.100000 0.0000
18.000000 -4.100000 0.0000
18.100000 -4.100000 0.0000
18.200001 -4.100000 0.0000
18.300001 -4.100000 0.0000
18.400002 -4.100000 0.0000
18.500000 -4.100000 0.0000
18.600000 -4.100000 0.0000
18.700001 -4.100000 0.0000
18.800001 -4.100000 0.0000
18.900002 -4.100000 0.0000
19.000000 -4.100000 0.0000
19.100000 -4.100000 0.0000
19.200001 -4.100000 0.0000
19.300001 -4.100000 0.0000
19.400002 -4.100000 0.0000
19.500000 -4.100000 0.0000
19.600000 -4.100000 0.0000
19.700001 -4.100000 0.0000
19.800001 -4.100000 0.0000
19.900002 -4.100000 0.0000
20.000000 -4.100000 0.0000
20.100000 -4.100000 0.0000
20.200001 -4.100000 0.0000
20.300001 -4.100000 0.0000
20.400002 -4.100000 0.0000
20.500000 -4.100000 0.0000
20.600000 -4.100000 0.0000
20.700001 -4.100000 0.0000
20.800001 -4.100000 0.0000
20.900002 -4.100000 0.0000
21.000000 -4.100000 0.0000
21.100000 -4.100000 0.0000
21.200001 -4.100000 0.0000
21.300001 -4.100000 0.0000
21.400002 -4.100000 0.0000
21.500000 -4.100000 0.0000
21.600000 -4.100000 0.0000
21.700001 -4.100000 0.0000
21.800001 -4.100000 0.0000
21.900002 -4.100000 0.0000
22.000000 -4.100000 0.0000
22.100000 -4.100000 0.0000
22.200001 -4.100000 0.0000
22.300001 -4.100000 0.0000
22.400002 -4.100000 0.0000
-2.800000 -4.000000 0.0000
-2.700000 -4.000000 0.0000
-2.600000 -4.000000 0.0000
-2.500000 -4.000000 0.0000
-2.400000 -4.000000 0.0000
-2.300000 -4.000000 0.0000
-2.200000 -4.000000 0.0000
-2.100000 -4.000000 0.0000
-2.000000 -4.000000 0.0000
-1.900000 -4.000000 0.0000
-1.800000 -4.000000 0.0000
-1.700000 -4.000000 0.0000
-1.600000 -4.000000 0.0000
-1.500000 -4.000000 0.0000
-1.400000 -4.000000 0.0000
-1.300000 -4.000000 0.0000
-1.200000 -4.000000 0.0000
-1.100000 -4.000000 0.0000
-1.000000 -4.000000 0.0000
-0.900000 -4.000000 0.0000
-0.800000 -4.000000 0.0000
-0.700000 -4.000000 0.0000
-0.600000 -4.000000 0.0000
-0.500000 -4.000000 0.0000
-0.400000 -4.000000 0.0000
-0.300000 -4.000000 0.0000
-0.200000 -4.000000 0.0000
-0.100000 -4.000000 0.0000
0.000000 -4.000000 0.0000
0.100000 -4.000000 0.0000
0.200000 -4.000000 0.0000
0.300000 -4.000000 0.0000
0.400000 -4.000000 0.0000
0.500000 -4.000000 0.0000
0.600000 -4.000000 0.0000
0.700000 -4.000000 0.0000
0.800000 -4.000000 0.0000
0.900000 -4.000000 0.0000
1.000000 -4.000000 0.0000
1.100000 -4.000000 0.0000
1.200000 -4.000000 0.0000
1.300000 -4.000000 0.0000
1.400000 -4.000000 0.0000
1.500000 -4.000000 0.0000
1.600000 -4.000000 0.0000
1.700000 -4.000000 0.0000
1.800000 -4.000000 0.0000
1.900000 -4.000000 0.0000
2.000000 -4.000000 0.0000
2.100000 -4.000000 0.0000
2.200000 -4.000000 0.0000
2.300000 -4.000000 0.0000
2.400000 -4.000000 0.0000
2.500000 -4.000000 0.0000
2.600000 -4.000000 0.0000
2.700000 -4.000000 0.0000
2.800000 -4.000000 0.0000
2.900000 -4.000000 0.0000
3.000000 -4.000000 0.0000
3.100000 -4.000000 0.0000
3.200000 -4.000000 0.0000
3.300000 -4.000000 0.0000
3.400000 -4.000000 0.0000
3.500000 -4.000000 0.0000
3.600000 -4.000000 0.0000
3.700000 -4.000000 0.0000
3.800000 -4.000000 0.0000
3.900000 -4.000000 0.0000
4.000000 -4.000000 0.0000
4.100000 -4.000000 0.0000
4.200000 -4.000000 0.0000
4.300000 -4.000000 0.0000
4.400000 -4.000000 0.0000
4.500000 -4.000000 0.0000
4.600000 -4.000000 0.0000
4.700000 -4.000000 0.0000
4.800000 -4.000000 0.0000
4.900000 -4.000000 0.0000
5.000000 -4.000000 0.0000
5.100000 -4.000000 0.0000
5.200000 -4.000000 0.0000
5.300000 -4.000000 0.0000
5.400000 -4.000000 0.0001
5.500000 -4.000000 0.0000
5.599999 -4.000000 0.0000
5.700000 -4.000000 0.0000
5.800000 -4.000000 0.0000
5.900000 -4.000000 0.0000
6.000000 -4.000000 0.0000
6.099999 -4.000000 0.0000
6.200000 -4.000000 0.0000
6.300000 -4.000000 0.0001
6.400000 -4.000000 0.0000
6.500000 -4.000000 0.0001
6.599999 -4.000000 0.0000
6.700000 -4.000000 0.0000
6.800000 -4.000000 0.0001
6.900000 -4.000000 0.0000
7.000000 -4.000000 0.0000
7.099999 -4.000000 0.0000
7.200000 -4.000000 0.0000
7.300000 -4.000000 0.0001
7.400000 -4.000000 0.0000
7.500000 -4.000000 0.0001
7.599999 -4.000000 0.0001
7.700000 -4.000000 0.0001
7.800000 -4.000000 0.0001
7.900000 -4.000000 0.0001
8.000000 -4.000000 0.0000
8.099999 -4.000000 0.0000
8.200000 -4.000000 0.0001
8.300000 -4.000000 0.0001
8.400000 -4.000000 0.0001
8.500000 -4.000000 0.0001
8.599999 -4.000000 0.0001
8.700000 -4.000000 0.0001
8.800000 -4.000000 0.0001
8.900000 -4.000000 0.0001
9.000000 -4.000000 0.0001
9.099999 -4.000000 0.0001
9.200000 -4.000000 0.0001
9.300000 -4.000000 0.0001
9.400000 -4.000000 0.0000
9.500000 -4.000000 0.0001
9.599999 -4.000000 0.0000
9.700000 -4.000000 0.0001
9.800000 -4.000000 0.0001
9.900000 -4.000000 0.0001
10.000000 -4.000000 0.0001
10.099999 -4.000000 0.0001
10.200000 -4.000000 0.0001
10.300000 -4.000000 0.0001
10.400000 -4.000000 0.0001
10.500000 -4.000000 0.0001
10.599999 -4.000000 0.0001
10.700000 -4.000000 0.0001
10.800000 -4.000000 0.0001
10.900000 -4.000000 0.0001
11.000000 -4.000000 0.0001
11.099999 -4.000000 0.0001
11.200000 -4.000000 0.0001
11.300000 -4.000000 0.0000
11.400000 -4.000000 0.0001
11.500000 -4.000000 0.0001
11.599999 -4.000000 0.0000
11.700000 -4.000000 0.0001
11.800000 -4.000000 0.0001
11.900000 -4.000000 0.0001
12.000000 -4.000000 0.0000
12.099999 -4.000000 0.0001
12.200000 -4.000000 0.0001
12.300000 -4.000000 0.0001
12.400000 -4.000000 0.0001
12.500000 -4.000000 0.0001
12.599999 -4.000000 0.0001
12.700000 -4.000000 0.0001
12.800000 -4.000000 0.0001
12.900000 -4.000000 0.0000
13.000000 -4.000000 0.0001
13.099999 -4.000000 0.0000
13.200000 -4.000000 0.0000
13.300000 -4.000000 0.0001
13.400001 -4.000000 0.0000
13.499999 -4.000000 0.0001
13.599999 -4.000000 0.0000
13.700000 -4.000000 0.0000
13.800000 -4.000000 0.0000
13.900001 -4.000000 0.0000
13.999999 -4.000000 0.0000
14.099999 -4.000000 0.0001
14.200000 -4.000000 0.0000
14.300000 -4.000000 0.0000
14.400001 -4.000000 0.0000
14.499999 -4.000000 0.0001
14.599999 -4.000000 0.0001
14.700000 -4.000000 0.0000
14.800000 -4.000000 0.0000
14.900001 -4.000000 0.0000
14.999999 -4.000000 0.0000
15.099999 -4.000000 0.0000
15.200000 -4.000000 0.0000
15.300000 -4.000000 0.0000
15.400001 -4.000000 0.0000
15.499999 -4.000000 0.0000
15.599999 -4.000000 0.0000
15.700000 -4.000000 0.0000
15.800000 -4.000000 0.0000
15.900001 -4.000000 0.0000
15.999999 -4.000000 0.0000
16.100000 -4.000000 0.0000
16.200001 -4.000000 0.0000
16.300001 -4.000000 0.0000
16.400002 -4.000000 0.0000
16.500000 -4.000000 0.0000
16.600000 -4.000000 0.0000
16.700001 -4.000000 0.0000
16.800001 -4.000000 0.0000
16.900002 -4.000000 0.0000
17.000000 -4.000000 0.0000
17.100000 -4.000000 0.0000
17.200001 -4.000000 0.0000
17.300001 -4.000000 0.0000
17.400002 -4.000000 0.0000
17.500000 -4.000000 0.0000
17.600000 -4.000000 0.0000
17.700001 -4.000000 0.0000
17.800001 -4.000000 0.0000
17.900002 -4.000000 0.0000
18.000000 -4.000000 0.0000
18.100000 -4.000000 0.0000
18.200001 -4.000000 0.0000
18.300001 -4.000000 0.0000
18.400002 -4.000000 0.0000
18.500000 -4.000000 0.0000
18.600000 -4.000000 0.0000
18.700001 -4.000000 0.0000
18.800001 -4.000000 0.0000
18.900002 -4.000000 0.0000
19.000000 -4.000000 0.0000
19.100000 -4.000000 0.0000
19.200001 -4.000000 0.0000
19.300001 -4.000000 0.0000
19.400002 -4.000000 0.0000
19.500000 -4.000000 0.0000
19.600000 -4.000000 0.0000
19.700001 -4.000000 0.0000
19.800001 -4.000000 0.0000
19.900002 -4.000000 0.0000
20.000000 -4.000000 0.0000
20.100000 -4.000000 0.0000
20.200001 -4.000000 0.0000
20.300001 -4.000000 0.0000
20.400002 -4.000000 0.0000
20.500000 -4.000000 0.0000
20.600000 -4.000000 0.0000
20.700001 -4.000000 0.0000
20.800001 -4.000000 0.0000
20.900002 -4.000000 0.0000
21.000000 -4.000000 0.0000
21.100000 -4.000000 0.0000
21.200001 -4.000000 0.0000
21.300001 -4.000000 0.0000
21.400002 -4.000000 0.0000
21.500000 -4.000000 0.0000
21.600000 -4.000000 0.0000
21.700001 -4.000000 0.0000
21.800001 -4.000000 0.0000
21.900002 -4.000000 0.0000
22.000000 -4.000000 0.0000
22.100000 -4.000000 0.0000
22.200001 -4.000000 0.0000
22.300001 -4.000000 0.0000
22.400002 -4.000000 0.0000
-2.800000 -3.900000 0.0000
-2.700000 -3.900000 0.0000
-2.600000 -3.900000 0.0000
-2.500000 -3.900000 0.0000
-2.400000 -3.900000 0.0000
-2.300000 -3.900000 0.0000
-2.200000 -3.900000 0.0000
-2.100000 -3.900000 0.0000
-2.000000 -3.900000 0.0000
-1.900000 -3.900000 0.0000
-1.800000 -3.900000 0.0000
-1.700000 -3.900000 0.0000
-1.600000 -3.900000 0.0000
-1.500000 -3.900000 0.0000
-1.400000 -3.900000 0.0000
-1.300000 -3.900000 0.0000
-1.200000 -3.900000 0.0000
-1.100000 -3.900000 0.0000
-1.000000 -3.900000 0.0000
-0.900000 -3.900000 0.0000
-0.800000 -3.900000 0.0000
-0.700000 -3.900000 0.0000
-0.600000 -3.900000 0.0000
-0.500000 -3.900000 0.0000
-0.400000 -3.900000 0.0000
-0.300000 -3.900000 0.0000
-0.200000 -3.900000 0.0000
-0.100000 -3.900000 0.0000
0.000000 -3.900000 0.0000
0.100000 -3.900000 0.0000
0.200000 -3.900000 0.0000
0.300000 -3.900000 0.0000
0.400000 -3.900000 0.0000
0.500000 -3.900000 0.0000
0.600000 -3.900000 0.0000
0.700000 -3.900000 0.0000
0.800000 -3.900000 0.0000
0.900000 -3.900000 0.0000
1.000000 -3.900000 0.0000
1.100000 -3.900000 0.0000
1.200000 -3.900000 0.0000
1.300000 -3.900000 0.0000
1.400000 -3.900000 0.0000
1.500000 -3.900000 0.0000
1.600000 -3.900000 0.0000
1.700000 -3.900000 0.0000
1.800000 -3.900000 0.0000
1.900000 -3.900000 0.0000
2.000000 -3.900000 0.0000
2.100000 -3.900000 0.0000
2.200000 -3.900000 0.0000
2.300000 -3.900000 0.0000
2.400000 -3.900000 0.0000
2.500000 -3.900000 0.0000
2.600000 -3.900000 0.0000
2.700000 -3.900000 0.0000
2.800000 -3.900000 0.0000
2.900000 -3.900000 0.0000
3.000000 -3.900000 0.0000
3.100000 -3.900000 0.0000
3.200000 -3.900000 0.0000
3.300000 -3.900000 0.0000
3.400000 -3.900000 0.0000
3.500000 -3.900000 0.0000
3.600000 -3.900000 0.0000
3.700000 -3.900000 0.0000
3.800000 -3.900000 0.0000
3.900000 -3.900000 0.0000
4.000000 -3.900000 0.0000
4.100000 -3.900000 0.0000
4.200000 -3.900000 0.0000
4.300000 -3.900000 0.0000
4.400000 -3.900000 0.0000
4.500000 -3.900000 0.0000
4.600000 -3.900000 0.0000
4.700000 -3.900000 0.0000
4.800000 -3.900000 0.0000
4.900000 -3.900000 0.0000
5.000000 -3.900000 0.0000
5.100000 -3.900000 0.0000
5.200000 -3.900000 0.0000
5.300000 -3.900000 0.0000
5.400000 -3.900000 0.0001
5.500000 -3.900000 0.0001
5.599999 -3.900000 0.0000
5.700000 -3.900000 0.0000
5.800000 -3.900000 0.0000
5.900000 -3.900000 0.0001
6.000000 -3.900000 0.0000
6.099999 -3.900000 0.0000
6.200000 -3.900000 0.0000
6.300000 -3.900000 0.0001
6.400000 -3.900000 0.0001
6.500000 -3.900000 0.0001
6.599999 -3.900000 0.0000
6.700000 -3.900000 0.0001
6.800000 -3.900000 0.0001
6.900000 -3.900000 0.0001
7.000000 -3.900000 0.0001
7.099999 -3.900000 0.0001
7.200000 -3.900000 0.0001
7.300000 -3.900000 0.0001
7.400000 -3.900000 0.0001
7.500000 -3.900000 0.0001
7.599999 -3.900000 0.0001
7.700000 -3.900000 0.0000
7.800000 -3.900000 0.0001
7.900000 -3.900000 0.0001
8.000000 -3.900000 0.0001
8.099999 -3.900000 0.0001
8.200000 -3.900000 0.0001
8.300000 -3.900000 0.0000
8.400000 -3.900000 0.0001
8.500000 -3.900000 0.0001
8.599999 -3.900000 0.0001
8.700000 -3.900000 0.0001
8.800000 -3.900000 0.0001
8.900000 -3.900000 0.0001
9.000000 -3.900000 0.0001
9.099999 -3.900000 0.0001
9.200000 -3.900000 0.0001
9.300000 -3.900000 0.0001
9.400000 -3.900000 0.0001
9.500000 -3.900000 0.0001
9.599999 -3.900000 0.0001
9.700000 -3.900000 0.0001
9.800000 -3.900000 0.0001
9.900000 -3.900000 0.0001
10.000000 -3.900000 0.0001
10.099999 -3.900000 0.0001
10.200000 -3.900000 0.0001
10.300000 -3.900000 0.0001
10.400000 -3.900000 0.0001
10.500000 -3.900000 0.0001
10.599999 -3.900000 0.0001
10.700000 -3.900000 0.0001
10.800000 -3.900000 0.0001
10.900000 -3.900000 0.0001
11.000000 -3.900000 0.0001
11.099999 -3.900000 0.0001
11.200000 -3.900000 0.0001
11.300000 -3.900000 0.0001
11.400000 -3.900000 0.0001
11.500000 -3.900000 0.0001
11.599999 -3.900000 0.0001
11.700000 -3.900000 0.0001
11.800000 -3.900000 0.0001
11.900000 -3.900000 0.0001
12.000000 -3.900000 0.0001
12.099999 -3.900000 0.0000
12.200000 -3.900000 0.0001
12.300000 -3.900000 0.0001
12.400000 -3.900000 0.0001
12.500000 -3.900000 0.0001
12.599999 -3.900000 0.0001
12.700000 -3.900000 0.0001
12.800000 -3.900000 0.0001
12.900000 -3.900000 0.0001
13.000000 -3.900000 0.0001
13.099999 -3.900000 0.0001
13.200000 -3.900000 0.0001
13.300000 -3.900000 0.0001
13.400001 -3.900000 0.0001
13.499999 -3.900000 0.0001
13.599999 -3.900000 0.0001
13.700000 -3.900000 0.0000
13.800000 -3.900000 0.0001
13.900001 -3.900000 0.0001
13.999999 -3.900000 0.0001
14.099999 -3.900000 0.0000
14.200000 -3.900000 0.0000
14.300000 -3.900000 0.0000
14.400001 -3.900000 0.0001
14.499999 -3.900000 0.0000
14.599999 -3.900000 0.0000
14.700000 -3.900000 0.0000
14.800000 -3.900000 0.0001
14.900001 -3.900000 0.0000
14.999999 -3.900000 0.0000
15.099999 -3.900000 0.0000
15.200000 -3.900000 0.0000
15.300000 -3.900000 0.0000
15.400001 -3.900000 0.0000
15.499999 -3.900000 0.0000
15.599999 -3.900000 0.0000
15.700000 -3.900000 0.0000
15.800000 -3.900000 0.0000
15.900001 -3.900000 0.0000
15.999999 -3.900000 0.0000
16.100000 -3.900000 0.0000
16.200001 -3.900000 0.0000
16.300001 -3.900000 0.0000
16.400002 -3.900000 0.0000
16.500000 -3.900000 0.0000
16.600000 -3.900000 0.0000
16.700001 -3.900000 0.0000
16.800001 -3.900000 0.0000
16.900002 -3.900000 0.0000
17.000000 -3.900000 0.0000
17.100000 -3.900000 0.0000
17.200001 -3.900000 0.0000
17.300001 -3.900000 0.0000
17.400002 -3.900000 0.0000
17.500000 -3.900000 0.0000
17.600000 -3.900000 0.0000
17.700001 -3.900000 0.0000
17.800001 -3.900000 0.0000
17.900002 -3.900000 0.0000
18.000000 -3.900000 0.0000
18.100000 -3.900000 0.0000
18.200001 -3.900000 0.0000
18.300001 -3.900000 0.0000
18.400002 -3.900000 0.0000
18.500000 -3.900000 0.0000
18.600000 -3.900000 0.0000
18.700001 -3.900000 0.0000
18.800001 -3.900000 0.0000
18.900002 -3.900000 0.0000
19.000000 -3.900000 0.0000
19.100000 -3.900000 0.0000
19.200001 -3.900000 0.0000
19.300001 -3.900000 0.0000
19.400002 -3.900000 0.0000
19.500000 -3.900000 0.0000
19.600000 -3.900000 0.0000
19.700001 -3.900000 0.0000
19.800001 -3.900000 0.0000
19.900002 -3.900000 0.0000
20.000000 -3.900000 0.0000
20.100000 -3.900000 0.0000
20.200001 -3.900000 0.0000
20.300001 -3.900000 0.0000
20.400002 -3.900000 0.0000
20.500000 -3.900000 0.0000
20.600000 -3.900000 0.0000
20.700001 -3.900000 0.0000
20.800001 -3.900000 0.0000
20.900002 -3.900000 0.0000
21.000000 -3.900000 0.0000
21.100000 -3.900000 0.0000
21.200001 -3.900000 0.0000
21.300001 -3.900000 0.0000
21.400002 -3.900000 0.0000
21.500000 -3.900000 0.0000
21.600000 -3.900000 0.0000
21.700001 -3.900000 0.0000
21.800001 -3.900000 0.0000
21.900002 -3.900000 0.0000
22.000000 -3.900000 0.0000
22.100000 -3.900000 0.0000
22.200001 -3.900000 0.0000
22.300001 -3.900000 0.0000
22.400002 -3.900000 0.0000
-2.800000 -3.800000 0.0000
-2.700000 -3.800000 0.0000
-2.600000 -3.800000 0.0000
-2.500000 -3.800000 0.0000
-2.400000 -3.800000 0.0000
-2.300000 -3.800000 0.0000
-2.200000 -3.800000 0.0000
-2.100000 -3.800000 0.0000
-2.000000 -3.800000 0.0000
-1.900000 -3.800000 0.0000
-1.800000 -3.800000 0.0000
-1.700000 -3.800000 0.0000
-1.600000 -3.800000 0.0000
-1.500000 -3.800000 0.0000
-1.400000 -3.800000 0.0000
-1.300000 -3.800000 0.0000
-1.200000 -3.800000 0.0000
-1.100000 -3.800000 0.0000
-1.000000 -3.800000 0.0000
-0.900000 -3.800000 0.0000
-0.800000 -3.800000 0.0000
-0.700000 -3.800000 0.0000
-0.600000 -3.800000 0.0000
-0.500000 -3.800000 0.0000
-0.400000 -3.800000 0.0000
-0.300000 -3.800000 0.0000
-0.200000 -3.800000 0.0000
-0.100000 -3.800000 0.0000
0.000000 -3.800000 0.0000
0.100000 -3.800000 0.0000
0.200000 -3.800000 0.0000
0.300000 -3.800000 0.0000
0.400000 -3.800000 0.0000
0.500000 -3.800000 0.0000
0.600000 -3.800000 0.0000
0.700000 -3.800000 0.0000
0.800000 -3.800000 0.0000
0.900000 -3.800000 0.0000
1.000000 -3.800000 0.0000
1.100000 -3.800000 0.0000
1.200000 -3.800000 0.0000
1.300000 -3.800000 0.0000
1.400000 -3.800000 0.0000
1.500000 -3.800000 0.0000
1.600000 -3.800000 0.0000
1.700000 -3.800000 0.0000
1.800000 -3.800000 0.0000
1.900000 -3.800000 0.0000
2.000000 -3.800000 0.0000
2.100000 -3.800000 0.0000
2.200000 -3.800000 0.0000
2.300000 -3.800000 0.0000
2.400000 -3.800000 0.0000
2.500000 -3.800000 0.0000
2.600000 -3.800000 0.0000
2.700000 -3.800000 0.0000
2.800000 -3.800000 0.0000
2.900000 -3.800000 0.0000
3.000000 -3.800000 0.0000
3.100000 -3.800000 0.0000
3.200000 -3.800000 0.0000
3.300000 -3.800000 0.0000
3.400000 -3.800000 0.0000
3.500000 -3.800000 0.0000
3.600000 -3.800000 0.0000
3.700000 -3.800000 0.0000
3.800000 -3.800000 0.0000
3.900000 -3.800000 0.0000
4.000000 -3.800000 0.0000
4.100000 -3.800000 0.0000
4.200000 -3.800000 0.0000
4.300000 -3.800000 0.0000
4.400000 -3.800000 0.0000
4.500000 -3.800000 0.0000
4.600000 -3.800000 0.0000
4.700000 -3.800000 0.0000
4.800000 -3.800000 0.0000
4.900000 -3.800000 0.0000
5.000000 -3.800000 0.0000
5.100000 -3.800000 0.0000
5.200000 -3.800000 0.0000
5.300000 -3.800000 0.0000
5.400000 -3.800000 0.0000
5.500000 -3.800000 0.0000
5.599999 -3.800000 0.0000
5.700000 -3.800000 0.0000
5.800000 -3.800000 0.0000
5.900000 -3.800000 0.0001
6.000000 -3.800000 0.0001
6.099999 -3.800000 0.0001
6.200000 -3.800000 0.0000
6.300000 -3.800000 0.0000
6.400000 -3.800000 0.0000
6.500000 -3.800000 0.0001
6.599999 -3.800000 0.0001
6.700000 -3.800000 0.0001
6.800000 -3.800000 0.0001
6.900000 -3.800000 0.0001
7.000000 -3.800000 0.0001
7.099999 -3.800000 0.0000
7.200000 -3.800000 0.0000
7.300000 -3.800000 0.0000
7.400000 -3.800000 0.0001
7.500000 -3.800000 0.0001
7.599999 -3.800000 0.0001
7.700000 -3.800000 0.0001
7.800000 -3.800000 0.0000
7.900000 -3.800000 0.0001
8.000000 -3.800000 0.0001
8.099999 -3.800000 0.0001
8.200000 -3.800000 0.0001
8.300000 -3.800000 0.0001
8.400000 -3.800000 0.0001
8.500000 -3.800000 0.0001
8.599999 -3.800000 0.0001
8.700000 -3.800000 0.0001
8.800000 -3.800000 0.0001
8.900000 -3.800000 0.0001
9.000000 -3.800000 0.0001
9.099999 -3.800000 0.0001
9.200000 -3.800000 0.0001
9.300000 -3.800000 0.0001
9.400000 -3.800000 0.0001
9.500000 -3.800000 0.0001
9.599999 -3.800000 0.0001
9.700000 -3.800000 0.0001
9.800000 -3.800000 0.0001
9.900000 -3.800000 0.0001
10.000000 -3.800000 0.0001
10.099999 -3.800000 0.0001
10.200000 -3.800000 0.0001
10.300000 -3.800000 0.0001
10.400000 -3.800000 0.0001
10.500000 -3.800000 0.0001
10.599999 -3.800000 0.0001
10.700000 -3.800000 0.0001
10.800000 -3.800000 0.0001
10.900000 -3.800000 0.0000
11.000000 -3.800000 0.0001
11.099999 -3.800000 0.0001
11.200000 -3.800000 0.0001
11.300000 -3.800000 0.0001
11.400000 -3.800000 0.0001
11.500000 -3.800000 0.0001
11.599999 -3.800000 0.0001
11.700000 -3.800000 0.0001
11.800000 -3.800000 0.0001
11.900000 -3.800000 0.0001
12.000000 -3.800000 0.0001
12.099999 -3.800000 0.0001
12.200000 -3.800000 0.0001
12.300000 -3.800000 0.0001
12.400000 -3.800000 0.0001
12.500000 -3.800000 0.0001
12.599999 -3.800000 0.0001
12.700000 -3.800000 0.0001
12.800000 -3.800000 0.0001
12.900000 -3.800000 0.0001
13.000000 -3.800000 0.0001
13.099999 -3.800000 0.0001
13.200000 -3.800000 0.0001
13.300000 -3.800000 0.0000
13.400001 -3.800000 0.0001
13.499999 -3.800000 0.0001
13.599999 -3.800000 0.0000
13.700000 -3.800000 0.0000
13.800000 -3.800000 0.0001
13.900001 -3.800000 0.0000
13.999999 -3.800000 0.0000
14.099999 -3.800000 0.0000
14.200000 -3.800000 0.0000
14.300000 -3.800000 0.0001
14.400001 -3.800000 0.0000
14.499999 -3.800000 0.0000
14.599999 -3.800000 0.0000
14.700000 -3.800000 0.0000
14.800000 -3.800000 0.0000
14.900001 -3.800000 0.0000
14.999999 -3.800000 0.0000
15.099999 -3.800000 0.0000
15.200000 -3.800000 0.0000
15.300000 -3.800000 0.0000
15.400001 -3.800000 0.0000
15.499999 -3.800000 0.0000
15.599999 -3.800000 0.0000
15.700000 -3.800000 0.0000
15.800000 -3.800000 0.0000
15.900001 -3.800000 0.0000
15.999999 -3.800000 0.0000
16.100000 -3.800000 0.0000
16.200001 -3.800000 0.0000
16.300001 -3.800000 0.0000
16.400002 -3.800000 0.0000
16.500000 -3.800000 0.0000
16.600000 -3.800000 0.0000
16.700001 -3.800000 0.0000
16.800001 -3.800000 0.0000
16.900002 -3.800000 0.0000
17.000000 -3.800000 0.0000
17.100000 -3.800000 0.0000
17.200001 -3.800000 0.0000
17.300001 -3.800000 0.0000
17.400002 -3.800000 0.0000
17.500000 -3.800000 0.0000
17.600000 -3.800000 0.0000
17.700001 -3.800000 0.0000
17.800001 -3.800000 0.0000
17.900002 -3.800000 0.0000
18.000000 -3.800000 0.0000
18.100000 -3.800000 0.0000
18.200001 -3.800000 0.0000
18.300001 -3.800000 0.0000
18.400002 -3.800000 0.0000
18.500000 -3.800000 0.0000
18.600000 -3.800000 0.0000
18.700001 -3.800000 0.0000
18.800001 -3.800000 0.0000
18.900002 -3.800000 0.0000
19.000000 -3.800000 0.0000
19.100000 -3.800000 0.0000
19.200001 -3.800000 0.0000
19.300001 -3.800000 0.0000
19.400002 -3.800000 0.0000
19.500000 -3.800000 0.0000
19.600000 -3.800000 0.0000
19.700001 -3.800000 0.0000
19.800001 -3.800000 0.0000
19.900002 -3.800000 0.0000
20.000000 -3.800000 0.0000
20.100000 -3.800000 0.0000
20.200001 -3.800000 0.0000
20.300001 -3.800000 0.0000
20.400002 -3.800000 0.0000
20.500000 -3.800000 0.0000
20.600000 -3.800000 0.0000
20.700001 -3.800000 0.0000
20.800001 -3.800000 0.0000
20.900002 -3.800000 0.0000
21.000000 -3.800000 0.0000
21.100000 -3.800000 0.0000
21.200001 -3.800000 0.0000
21.300001 -3.800000 0.0000
21.400002 -3.800000 0.0000
21.500000 -3.800000 0.0000
21.600000 -3.800000 0.0000
21.700001 -3.800000 0.0000
21.800001 -3.800000 0.0000
21.900002 -3.800000 0.0000
22.000000 -3.800000 0.0000
22.100000 -3.800000 0.0000
22.200001 -3.800000 0.0000
22.300001 -3.800000 0.0000
22.400002 -3.800000 0.0000
-2.800000 -3.700000 0.0000
-2.700000 -3.700000 0.0000
-2.600000 -3.700000 0.0000
-2.500000 -3.700000 0.0000
-2.400000 -3.700000 0.0000
-2.300000 -3.700000 0.0000
-2.200000 -3.700000 0.0000
-2.100000 -3.700000 0.0000
-2.000000 -3.700000 0.0000
-1.900000 -3.700000 0.0000
-1.800000 -3.700000 0.0000
-1.700000 -3.700000 0.0000
-1.600000 -3.700000 0.0000
-1.500000 -3.700000 0.0000
-1.400000 -3.700000 0.0000
-1.300000 -3.700000 0.0000
-1.200000 -3.700000 0.0000
-1.100000 -3.700000 0.0000
-1.000000 -3.700000 0.0000
-0.900000 -3.700000 0.0000
-0.800000 -3.700000 0.0000
-0.700000 -3.700000 0.0000
-0.600000 -3.700000 0.0000
-0.500000 -3.700000 0.0000
-0.400000 -3.700000 0.0000
-0.300000 -3.700000 0.0000
-0.200000 -3.700000 0.0000
-0.100000 -3.700000 0.0000
0.000000 -3.700000 0.0000
0.100000 -3.700000 0.0000
0.200000 -3.700000 0.0000
0.300000 -3.700000 0.0000
0.400000 -3.700000 0.0000
0.500000 -3.700000 0.0000
0.600000 -3.700000 0.0000
0.700000 -3.700000 0.0000
0.800000 -3.700000 0.0000
0.900000 -3.700000 0.0000
1.000000 -3.700000 0.0000
1.100000 -3.700000 0.0000
1.200000 -3.700000 0.0000
1.300000 -3.700000 0.0000
1.400000 -3.700000 0.0000
1.500000 -3.700000 0.0000
1.600000 -3.700000 0.0000
1.700000 -3.700000 0.0000
1.800000 -3.700000 0.0000
1.900000 -3.700000 0.0000
2.000000 -3.700000 0.0000
2.100000 -3.700000 0.0000
2.200000 -3.700000 0.0000
2.300000 -3.700000 0.0000
2.400000 -3.700000 0.0000
2.500000 -3.700000 0.0000
2.600000 -3.700000 0.0000
2.700000 -3.700000 0.0000
2.800000 -3.700000 0.0000
2.900000 -3.700000 0.0000
3.000000 -3.700000 0.0000
3.100000 -3.700000 0.0000
3.200000 -3.700000 0.0000
3.300000 -3.700000 0.0000
3.400000 -3.700000 0.0000
3.500000 -3.700000 0.0000
3.600000 -3.700000 0.0000
3.700000 -3.700000 0.0000
3.800000 -3.700000 0.0000
3.900000 -3.700000 0.0000
4.000000 -3.700000 0.0000
4.100000 -3.700000 0.0000
4.200000 -3.700000 0.0000
4.300000 -3.700000 0.0000
4.400000 -3.700000 0.0000
4.500000 -3.700000 0.0000
4.600000 -3.700000 0.0000
4.700000 -3.700000 0.0000
4.800000 -3.700000 0.0000
4.900000 -3.700000 0.0000
5.000000 -3.700000 0.0000
5.100000 -3.700000 0.0000
5.200000 -3.700000 0.0000
5.300000 -3.700000 0.0000
5.400000 -3.700000 0.0000
5.500000 -3.700000 0.0000
5.599999 -3.700000 0.0001
5.700000 -3.700000 0.0001
5.800000 -3.700000 0.0000
5.900000 -3.700000 0.0001
6.000000 -3.700000 0.0001
6.099999 -3.700000 0.0000
6.200000 -3.700000 0.0000
6.300000 -3.700000 0.0001
6.400000 -3.700000 0.0000
6.500000 -3.700000 0.0001
6.599999 -3.700000 0.0001
6.700000 -3.700000 0.0001
6.800000 -3.700000 0.0000
6.900000 -3.700000 0.0001
7.000000 -3.700000 0.0001
7.099999 -3.700000 0.0001
7.200000 -3.700000 0.0000
7.300000 -3.700000 0.0001
7.400000 -3.700000 0.0001
7.500000 -3.700000 0.0001
7.599999 -3.700000 0.0001
7.700000 -3.700000 0.0001
7.800000 -3.700000 0.0000
7.900000 -3.700000 0.0001
8.000000 -3.700000 0.0001
8.099999 -3.700000 0.0000
8.200000 -3.700000 0.0001
8.300000 -3.700000 0.0001
8.400000 -3.700000 0.0001
8.500000 -3.700000 0.0001
8.599999 -3.700000 0.0001
8.700000 -3.700000 0.0001
8.800000 -3.700000 0.0001
8.900000 -3.700000 0.0001
9.000000 -3.700000 0.0001
9.099999 -3.700000 0.0001
9.200000 -3.700000 0.0001
9.300000 -3.700000 0.0001
9.400000 -3.700000 0.0001
9.500000 -3.700000 0.0001
9.599999 -3.700000 0.0001
9.700000 -3.700000 0.0001
9.800000 -3.700000 0.0001
9.900000 -3.700000 0.0001
10.000000 -3.700000 0.0001
10.099999 -3.700000 0.0001
10.200000 -3.700000 0.0001
10.300000 -3.700000 0.0001
10.400000 -3.700000 0.0001
10.500000 -3.700000 0.0001
10.599999 -3.700000 0.0001
10.700000 -3.700000 0.0001
10.800000 -3.700000 0.0001
10.900000 -3.700000 0.0001
11.000000 -3.700000 0.0001
11.099999 -3.700000 0.0001
11.200000 -3.700000 0.0001
11.300000 -3.700000 0.0001
11.400000 -3.700000 0.0001
11.500000 -3.700000 0.0001
11.599999 -3.700000 0.0001
11.700000 -3.700000 0.0001
11.800000 -3.700000 0.0001
11.900000 -3.700000 0.0001
12.000000 -3.700000 0.0001
12.099999 -3.700000 0.0001
12.200000 -3.700000 0.0001
12.300000 -3.700000 0.0001
12.400000 -3.700000 0.0001
12.500000 -3.700000 0.0001
12.599999 -3.700000 0.0001
12.700000 -3.700000 0.0000
12.800000 -3.700000 0.0001
12.900000 -3.700000 0.0001
13.000000 -3.700000 0.0001
13.099999 -3.700000 0.0001
13.200000 -3.700000 0.0001
13.300000 -3.700000 0.0001
13.400001 -3.700000 0.0000
13.499999 -3.700000 0.0001
13.599999 -3.700000 0.0000
13.700000 -3.700000 0.0000
13.800000 -3.700000 0.0000
13.900001 -3.700000 0.0000
13.999999 -3.700000 0.0001
14.099999 -3.700000 0.0000
14.200000 -3.700000 0.0001
14.300000 -3.700000 0.0000
14.400001 -3.700000 0.0000
14.499999 -3.700000 0.0000
14.599999 -3.700000 0.0000
14.700000 -3.700000 0.0000
14.800000 -3.700000 0.0000
14.900001 -3.700000 0.0000
14.999999 -3.700000 0.0000
15.099999 -3.700000 0.0000
15.200000 -3.700000 0.0000
15.300000 -3.700000 0.0000
15.400001 -3.700000 0.0000
15.499999 -3.700000 0.0000
15.599999 -3.700000 0.0000
15.700000 -3.700000 0.0000
15.800000 -3.700000 0.0000
15.900001 -3.700000 0.0000
15.999999 -3.700000 0.0000
16.100000 -3.700000 0.0000
16.200001 -3.700000 0.0000
16.300001 -3.700000 0.0000
16.400002 -3.700000 0.0000
16.500000 -3.700000 0.0000
16.600000 -3.700000 0.0000
16.700001 -3.700000 0.0000
16.800001 -3.700000 0.0000
16.900002 -3.700000 0.0000
17.000000 -3.700000 0.0000
17.100000 -3.700000 0.0000
17.200001 -3.700000 0.0000
17.300001 -3.700000 0.0000
17.400002 -3.700000 0.0000
17.500000 -3.700000 0.0000
17.600000 -3.700000 0.0000
17.700001 -3.700000 0.0000
17.800001 -3.700000 0.0000
17.900002 -3.700000 0.0000
18.000000 -3.700000 0.0000
18.100000 -3.700000 0.0000
18.200001 -3.700000 0.0000
18.300001 -3.700000 0.0000
18.400002 -3.700000 0.0000
18.500000 -3.700000 0.0000
18.600000 -3.700000 0.0000
18.700001 -3.700000 0.0000
18.800001 -3.700000 0.0000
18.900002 -3.700000 0.0000
19.000000 -3.700000 0.0000
19.100000 -3.700000 0.0000
19.200001 -3.700000 0.0000
19.300001 -3.700000 0.0000
19.400002 -3.700000 0.0000
19.500000 -3.700000 0.0000
19.600000 -3.700000 0.0000
19.700001 -3.700000 0.0000
19.800001 -3.700000 0.0000
19.900002 -3.700000 0.0000
20.000000 -3.700000 0.0000
20.100000 -3.700000 0.0000
20.200001 -3.700000 0.0000
20.300001 -3.700000 0.0000
20.400002 -3.700000 0.0000
20.500000 -3.700000 0.0000
20.600000 -3.700000 0.0000
20.700001 -3.700000 0.0000
20.800001 -3.700000 0.0000
20.900002 -3.700000 0.0000
21.000000 -3.700000 0.0000
21.100000 -3.700000 0.0000
21.200001 -3.700000 0.0000
21.300001 -3.700000 0.0000
21.400002 -3.700000 0.0000
21.500000 -3.700000 0.0000
21.600000 -3.700000 0.0000
21.700001 -3.700000 0.0000
21.800001 -3.700000 0.0000
21.900002 -3.700000 0.0000
22.000000 -3.700000 0.0000
22.100000 -3.700000 0.0000
22.200001 -3.700000 0.0000
22.300001 -3.700000 0.0000
22.400002 -3.700000 0.0000
-2.800000 -3.600000 0.0000
-2.700000 -3.600000 0.0000
-2.600000 -3.600000 0.0000
-2.500000 -3.600000 0.0000
-2.400000 -3.600000 0.0000
-2.300000 -3.600000 0.0000
-2.200000 -3.600000 0.0000
-2.100000 -3.600000 0.0000
-2.000000 -3.600000 0.0000
-1.900000 -3.600000 0.0000
-1.800000 -3.600000 0.0000
-1.700000 -3.600000 0.0000
-1.600000 -3.600000 0.0000
-1.500000 -3.600000 0.0000
-1.400000 -3.600000 0.0000
-1.300000 -3.600000 0.0000
-1.200000 -3.600000 0.0000
-1.100000 -3.600000 0.0000
-1.000000 -3.600000 0.0000
-0.900000 -3.600000 0.0000
-0.800000 -3.600000 0.0000
-0.700000 -3.600000 0.0000
-0.600000 -3.600000 0.0000
-0.500000 -3.600000 0.0000
-0.400000 -3.600000 0.0000
-0.300000 -3.600000 0.0000
-0.200000 -3.600000 0.0000
-0.100000 -3.600000 0.0000
0.000000 -3.600000 0.0000
0.100000 -3.600000 0.0000
0.200000 -3.600000 0.0000
0.300000 -3.600000 0.0000
0.400000 -3.600000 0.0000
0.500000 -3.600000 0.0000
0.600000 -3.600000 0.0000
0.700000 -3.600000 0.0000
0.800000 -3.600000 0.0000
0.900000 -3.600000 0.0000
1.000000 -3.600000 0.0000
1.100000 -3.600000 0.0000
1.200000 -3.600000 0.0000
1.300000 -3.600000 0.0000
1.400000 -3.600000 0.0000
1.500000 -3.600000 0.0000
1.600000 -3.600000 0.0000
1.700000 -3.600000 0.0000
1.800000 -3.600000 0.0000
1.900000 -3.600000 0.0000
2.000000 -3.600000 0.0000
2.100000 -3.600000 0.0000
2.200000 -3.600000 0.0000
2.300000 -3.600000 0.0000
2.400000 -3.600000 0.0000
2.500000 -3.600000 0.0000
2.600000 -3.600000 0.0000
2.700000 -3.600000 0.0000
2.800000 -3.600000 0.0000
2.900000 -3.600000 0.0000
3.000000 -3.600000 0.0000
3.100000 -3.600000 0.0000
3.200000 -3.600000 0.0000
3.300000 -3.600000 0.0000
3.400000 -3.600000 0.0000
3.500000 -3.600000 0.0000
3.600000 -3.600000 0.0000
3.700000 -3.600000 0.0000
3.800000 -3.600000 0.0000
3.900000 -3.600000 0.0000
4.000000 -3.600000 0.0000
4.100000 -3.600000 0.0000
4.200000 -3.600000 0.0000
4.300000 -3.600000 0.0000
4.400000 -3.600000 0.0000
4.500000 -3.600000 0.0000
4.600000 -3.600000 0.0000
4.700000 -3.600000 0.0000
4.800000 -3.600000 0.0000
4.900000 -3.600000 0.0001
5.000000 -3.600000 0.0000
5.100000 -3.600000 0.0000
5.200000 -3.600000 0.0001
5.300000 -3.600000 0.0000
5.400000 -3.600000 0.0001
5.500000 -3.600000 0.0000
5.599999 -3.600000 0.0000
5.700000 -3.600000 0.0001
5.800000 -3.600000 0.0001
5.900000 -3.600000 0.0001
6.000000 -3.600000 0.0001
6.099999 -3.600000 0.0001
6.200000 -3.600000 0.0000
6.300000 -3.600000 0.0001
6.400000 -3.600000 0.0001
6.500000 -3.600000 0.0001
6.599999 -3.600000 0.0001
6.700000 -3.600000 0.0001
6.800000 -3.600000 0.0001
6.900000 -3.600000 0.0001
7.000000 -3.600000 0.0001
7.099999 -3.600000 0.0000
7.200000 -3.600000 0.0001
7.300000 -3.600000 0.0001
7.400000 -3.600000 0.0001
7.500000 -3.600000 0.0001
7.599999 -3.600000 0.0001
7.700000 -3.600000 0.0001
7.800000 -3.600000 0.0001
7.900000 -3.600000 0.0001
8.000000 -3.600000 0.0001
8.099999 -3.600000 0.0001
8.200000 -3.600000 0.0001
8.300000 -3.600000 0.0001
8.400000 -3.600000 0.0001
8.500000 -3.600000 0.0001
8.599999 -3.600000 0.0001
8.700000 -3.600000 0.0001
8.800000 -3.600000 0.0001
8.900000 -3.600000 0.0001
9.000000 -3.600000 0.0001
9.099999 -3.600000 0.0001
9.200000 -3.600000 0.0001
9.300000 -3.600000 0.0001
9.400000 -3.600000 0.0001
9.500000 -3.600000 0.0001
9.599999 -3.600000 0.0001
9.700000 -3.600000 0.0001
9.800000 -3.600000 0.0001
9.900000 -3.600000 0.0001
10.000000 -3.600000 0.0001
10.099999 -3.600000 0.0001
10.200000 -3.600000 0.0001
10.300000 -3.600000 0.0001
10.400000 -3.600000 0.0001
10.500000 -3.600000 0.0001
10.599999 -3.600000 0.0001
10.700000 -3.600000 0.0001
10.800000 -3.600000 0.0001
10.900000 -3.600000 0.0001
11.000000 -3.600000 0.0001
11.099999 -3.600000 0.0001
11.200000 -3.600000 0.0001
11.300000 -3.600000 0.0001
11.400000 -3.600000 0.0001
11.500000 -3.600000 0.0001
11.599999 -3.600000 0.0001
11.700000 -3.600000 0.0001
11.800000 -3.600000 0.0001
11.900000 -3.600000 0.0001
12.000000 -3.600000 0.0001
12.099999 -3.600000 0.0001
12.200000 -3.600000 0.0001
12.300000 -3.600000 0.0001
12.400000 -3.600000 0.0001
12.500000 -3.600000 0.0001
12.599999 -3.600000 0.0001
12.700000 -3.600000 0.0001
12.800000 -3.600000 0.0001
12.900000 -3.600000 0.0001
13.000000 -3.600000 0.0001
13.099999 -3.600000 0.0001
13.200000 -3.600000 0.0001
13.300000 -3.600000 0.0001
13.400001 -3.600000 0.0001
13.499999 -3.600000 0.0001
13.599999 -3.600000 0.0001
13.700000 -3.600000 0.0001
13.800000 -3.600000 0.0001
13.900001 -3.600000 0.0001
13.999999 -3.600000 0.0000
14.099999 -3.600000 0.0001
14.200000 -3.600000 0.0001
14.300000 -3.600000 0.0001
14.400001 -3.600000 0.0001
14.499999 -3.600000 0.0001
14.599999 -3.600000 0.0001
14.700000 -3.600000 0.0001
14.800000 -3.600000 0.0001
14.900001 -3.600000 0.0001
14.999999 -3.600000 0.0000
15.099999 -3.600000 0.0000
15.200000 -3.600000 0.0000
15.300000 -3.600000 0.0000
15.400001 -3.600000 0.0000
15.499999 -3.600000 0.0000
15.599999 -3.600000 0.0000
15.700000 -3.600000 0.0000
15.800000 -3.600000 0.0000
15.900001 -3.600000 0.0000
15.999999 -3.600000 0.0000
16.100000 -3.600000 0.0000
16.200001 -3.600000 0.0000
16.300001 -3.600000 0.0000
16.400002 -3.600000 0.0000
16.500000 -3.600000 0.0000
16.600000 -3.600000 0.0000
16.700001 -3.600000 0.0000
16.800001 -3.600000 0.0000
16.900002 -3.600000 0.0000
17.000000 -3.600000 0.0000
17.100000 -3.600000 0.0000
17.200001 -3.600000 0.0000
17.300001 -3.600000 0.0000
17.400002 -3.600000 0.0000
17.500000 -3.600000 0.0000
17.600000 -3.600000 0.0000
17.700001 -3.600000 0.0000
17.800001 -3.600000 0.0000
17.900002 -3.600000 0.0000
18.000000 -3.600000 0.0000
18.100000 -3.600000 0.0000
18.200001 -3.600000 0.0000
18.300001 -3.600000 0.0000
18.400002 -3.600000 0.0000
18.500000 -3.600000 0.0000
18.600000 -3.600000 0.0000
18.700001 -3.600000 0.0000
18.800001 -3.600000 0.0000
18.900002 -3.600000 0.0000
19.000000 -3.600000 0.0000
19.100000 -3.600000 0.0000
19.200001 -3.600000 0.0000
19.300001 -3.600000 0.0000
19.400002 -3.600000 0.0000
19.500000 -3.600000 0.0000
19.600000 -3.600000 0.0000
19.700001 -3.600000 0.0000
19.800001 -3.600000 0.0000
19.900002 -3.600000 0.0000
20.000000 -3.600000 0.0000
20.100000 -3.600000 0.0000
20.200001 -3.600000 0.0000
20.300001 -3.600000 0.0000
20.400002 -3.600000 0.0000
20.500000 -3.600000 0.0000
20.600000 -3.600000 0.0000
20.700001 -3.600000 0.0000
20.800001 -3.600000 0.0000
20.900002 -3.600000 0.0000
21.000000 -3.600000 0.0000
21.100000 -3.600000 0.0000
21.200001 -3.600000 0.0000
21.300001 -3.600000 0.0000
21.400002 -3.600000 0.0000
21.500000 -3.600000 0.0000
21.600000 -3.600000 0.0000
21.700001 -3.600000 0.0000
21.800001 -3.600000 0.0000
21.900002 -3.600000 0.0000
22.000000 -3.600000 0.0000
22.100000 -3.600000 0.0000
22.200001 -3.600000 0.0000
22.300001 -3.600000 0.0000
22.400002 -3.600000 0.0000
-2.800000 -3.500000 0.0000
-2.700000 -3.500000 0.0000
-2.600000 -3.500000 0.0000
-2.500000 -3.500000 0.0000
-2.400000 -3.500000 0.0000
-2.300000 -3.500000 0.0000
-2.200000 -3.500000 0.0000
-2.100000 -3.500000 0.0000
-2.000000 -3.500000 0.0000
-1.900000 -3.500000 0.0000
-1.800000 -3.500000 0.0000
-1.700000 -3.500000 0.0000
-1.600000 -3.500000 0.0000
-1.500000 -3.500000 0.0000
-1.400000 -3.500000 0.0000
-1.300000 -3.500000 0.0000
-1.200000 -3.500000 0.0000
-1.100000 -3.500000 0.0000
-1.000000 -3.500000 0.0000
-0.900000 -3.500000 0.0000
-0.800000 -3.500000 0.0000
-0.700000 -3.500000 0.0000
-0.600000 -3.500000 0.0000
-0.500000 -3.500000 0.0000
-0.400000 -3.500000 0.0000
-0.300000 -3.500000 0.0000
-0.200000 -3.500000 0.0000
-0.100000 -3.500000 0.0000
0.000000 -3.500000 0.0000
0.100000 -3.500000 0.0000
0.200000 -3.500000 0.0000
0.300000 -3.500000 0.0000
0.400000 -3.500000 0.0000
0.500000 -3.500000 0.0000
0.600000 -3.500000 0.0000
0.700000 -3.500000 0.0000
0.800000 -3.500000 0.0000
0.900000 -3.500000 0.0000
1.000000 -3.500000 0.0000
1.100000 -3.500000 0.0000
1.200000 -3.500000 0.0000
1.300000 -3.500000 0.0000
1.400000 -3.500000 0.0000
1.500000 -3.500000 0.0000
1.600000 -3.500000 0.0000
1.700000 -3.500000 0.0000
1.800000 -3.500000 0.0000
1.900000 -3.500000 0.0000
2.000000 -3.500000 0.0000
2.100000 -3.500000 0.0000
2.200000 -3.500000 0.0000
2.300000 -3.500000 0.0000
2.400000 -3.500000 0.0000
2.500000 -3.500000 0.0000
2.600000 -3.500000 0.0000
2.700000 -3.500000 0.0000
2.800000 -3.500000 0.0000
2.900000 -3.500000 0.0000
3.000000 -3.500000 0.0000
3.100000 -3.500000 0.0000
3.200000 -3.500000 0.0000
3.300000 -3.500000 0.0000
3.400000 -3.500000 0.0000
3.500000 -3.500000 0.0000
3.600000 -3.500000 0.0000
3.700000 -3.500000 0.0000
3.800000 -3.500000 0.0000
3.900000 -3.500000 0.0000
4.000000 -3.500000 0.0000
4.100000 -3.500000 0.0000
4.200000 -3.500000 0.0000
4.300000 -3.500000 0.0000
4.400000 -3.500000 0.0000
4.500000 -3.500000 0.0000
4.600000 -3.500000 0.0000
4.700000 -3.500000 0.0000
4.800000 -3.500000 0.0000
4.900000 -3.500000 0.0001
5.000000 -3.500000 0.0000
5.100000 -3.500000 0.0000
5.200000 -3.500000 0.0000
5.300000 -3.500000 0.0000
5.400000 -3.500000 0.0001
5.500000 -3.500000 0.0001
5.599999 -3.500000 0.0000
5.700000 -3.500000 0.0000
5.800000 -3.500000 0.0001
5.900000 -3.500000 0.0001
6.000000 -3.500000 0.0000
6.099999 -3.500000 0.0000
6.200000 -3.500000 0.0001
6.300000 -3.500000 0.0001
6.400000 -3.500000 0.0001
6.500000 -3.500000 0.0001
6.599999 -3.500000 0.0001
6.700000 -3.500000 0.0001
6.800000 -3.500000 0.0000
6.900000 -3.500000 0.0001
7.000000 -3.500000 0.0001
7.099999 -3.500000 0.0001
7.200000 -3.500000 0.0001
7.300000 -3.500000 0.0001
7.400000 -3.500000 0.0001
7.500000 -3.500000 0.0001
7.599999 -3.500000 0.0001
7.700000 -3.500000 0.0001
7.800000 -3.500000 0.0001
7.900000 -3.500000 0.0001
8.000000 -3.500000 0.0001
8.099999 -3.500000 0.0001
8.200000 -3.500000 0.0001
8.300000 -3.500000 0.0001
8.400000 -3.500000 0.0001
8.500000 -3.500000 0.0001
8.599999 -3.500000 0.0001
8.700000 -3.500000 0.0001
8.800000 -3.500000 0.0001
8.900000 -3.500000 0.0001
9.000000 -3.500000 0.0001
9.099999 -3.500000 0.0001
9.200000 -3.500000 0.0001
9.300000 -3.500000 0.0001
9.400000 -3.500000 0.0001
9.500000 -3.500000 0.0001
9.599999 -3.500000 0.0001
9.700000 -3.500000 0.0001
9.800000 -3.500000 0.0001
9.900000 -3.500000 0.0001
10.000000 -3.500000 0.0001
10.099999 -3.500000 0.0001
10.200000 -3.500000 0.0001
10.300000 -3.500000 0.0001
10.400000 -3.500000 0.0001
10.500000 -3.500000 0.0001
10.599999 -3.500000 0.0001
10.700000 -3.500000 0.0001
10.800000 -3.500000 0.0001
10.900000 -3.500000 0.0001
11.000000 -3.500000 0.0001
11.099999 -3.500000 0.0001
11.200000 -3.500000 0.0001
11.300000 -3.500000 0.0001
11.400000 -3.500000 0.0001
11.500000 -3.500000 0.0001
11.599999 -3.500000 0.0001
11.700000 -3.500000 0.0001
11.800000 -3.500000 0.0001
11.900000 -3.500000 0.0001
12.000000 -3.500000 0.0001
12.099999 -3.500000 0.0001
12.200000 -3.500000 0.0001
12.300000 -3.500000 0.0001
12.400000 -3.500000 0.0001
12.500000 -3.500000 0.0001
12.599999 -3.500000 0.0001
12.700000 -3.500000 0.0001
12.800000 -3.500000 0.0001
12.900000 -3.500000 0.0001
13.000000 -3.500000 0.0001
13.099999 -3.500000 0.0001
13.200000 -3.500000 0.0001
13.300000 -3.500000 0.0001
13.400001 -3.500000 0.0001
13.499999 -3.500000 0.0001
13.599999 -3.500000 0.0001
13.700000 -3.500000 0.0000
13.800000 -3.500000 0.0001
13.900001 -3.500000 0.0001
13.999999 -3.500000 0.0001
14.099999 -3.500000 0.0001
14.200000 -3.500000 0.0001
14.300000 -3.500000 0.0001
14.400001 -3.500000 0.0001
14.499999 -3.500000 0.0000
14.599999 -3.500000 0.0000
14.700000 -3.500000 0.0000
14.800000 -3.500000 0.0000
14.900001 -3.500000 0.0000
14.999999 -3.500000 0.0001
15.099999 -3.500000 0.0000
15.200000 -3.500000 0.0000
15.300000 -3.500000 0.0000
15.400001 -3.500000 0.0000
15.499999 -3.500000 0.0000
15.599999 -3.500000 0.0000
15.700000 -3.500000 0.0000
15.800000 -3.500000 0.0000
15.900001 -3.500000 0.0000
15.999999 -3.500000 0.0000
16.100000 -3.500000 0.0000
16.200001 -3.500000 0.0000
16.300001 -3.500000 0.0000
16.400002 -3.500000 0.0000
16.500000 -3.500000 0.0000
16.600000 -3.500000 0.0000
16.700001 -3.500000 0.0000
16.800001 -3.500000 0.0000
16.900002 -3.500000 0.0000
17.000000 -3.500000 0.0000
17.100000 -3.500000 0.0000
17.200001 -3.500000 0.0000
17.300001 -3.500000 0.0000
17.400002 -3.500000 0.0000
17.500000 -3.500000 0.0000
17.600000 -3.500000 0.0000
17.700001 -3.500000 0.0000
17.800001 -3.500000 0.0000
17.900002 -3.500000 0.0000
18.000000 -3.500000 0.0000
18.100000 -3.500000 0.0000
18.200001 -3.500000 0.0000
18.300001 -3.500000 0.0000
18.400002 -3.500000 0.0000
18.500000 -3.500000 0.0000
18.600000 -3.500000 0.0000
18.700001 -3.500000 0.0000
18.800001 -3.500000 0.0000
18.900002 -3.500000 0.0000
19.000000 -3.500000 0.0000
19.100000 -3.500000 0.0000
19.200001 -3.500000 0.0000
19.300001 -3.500000 0.0000
19.400002 -3.500000 0.0000
19.500000 -3.500000 0.0000
19.600000 -3.500000 0.0000
19.700001 -3.500000 0.0000
19.800001 -3.500000 0.0000
19.900002 -3.500000 0.0000
20.000000 -3.500000 0.0000
20.100000 -3.500000 0.0000
20.200001 -3.500000 0.0000
20.300001 -3.500000 0.0000
20.400002 -3.500000 0.0000
20.500000 -3.500000 0.0000
20.600000 -3.500000 0.0000
20.700001 -3.500000 0.0000
20.800001 -3.500000 0.0000
20.900002 -3.500000 0.0000
21.000000 -3.500000 0.0000
21.100000 -3.500000 0.0000
21.200001 -3.500000 0.0000
21.300001 -3.500000 0.0000
21.400002 -3.500000 0.0000
21.500000 -3.500000 0.0000
21.600000 -3.500000 0.0000
21.700001 -3.500000 0.0000
21.800001 -3.500000 0.0000
21.900002 -3.500000 0.0000
22.000000 -3.500000 0.0000
22.100000 -3.500000 0.0000
22.200001 -3.500000 0.0000
22.300001 -3.500000 0.0000
22.400002 -3.500000 0.0000
-2.800000 -3.400000 0.0000
-2.700000 -3.400000 0.0000
-2.600000 -3.400000 0.0000
-2.500000 -3.400000 0.0000
-2.400000 -3.400000 0.0000
-2.300000 -3.400000 0.0000
-2.200000 -3.400000 0.0000
-2.100000 -3.400000 0.0000
-2.000000 -3.400000 0.0000
-1.900000 -3.400000 0.0000
-1.800000 -3.400000 0.0000
-1.700000 -3.400000 0.0000
-1.600000 -3.400000 0.0000
-1.500000 -3.400000 0.0000
-1.400000 -3.400000 0.0000
-1.300000 -3.400000 0.0000
-1.200000 -3.400000 0.0000
-1.100000 -3.400000 0.0000
-1.000000 -3.400000 0.0000
-0.900000 -3.400000 0.0000
-0.800000 -3.400000 0.0000
-0.700000 -3.400000 0.0000
-0.600000 -3.400000 0.0000
-0.500000 -3.400000 0.0000
-0.400000 -3.400000 0.0000
-0.300000 -3.400000 0.0000
-0.200000 -3.400000 0.0000
-0.100000 -3.400000 0.0000
0.000000 -3.400000 0.0000
0.100000 -3.400000 0.0000
0.200000 -3.400000 0.0000
0.300000 -3.400000 0.0000
0.400000 -3.400000 0.0000
0.500000 -3.400000 0.0000
0.600000 -3.400000 0.0000
0.700000 -3.400000 0.0000
0.800000 -3.400000 0.0000
0.900000 -3.400000 0.0000
1.000000 -3.400000 0.0000
1.100000 -3.400000 0.0000
1.200000 -3.400000 0.0000
1.300000 -3.400000 0.0000
1.400000 -3.400000 0.0000
1.500000 -3.400000 0.0000
1.600000 -3.400000 0.0000
1.700000 -3.400000 0.0000
1.800000 -3.400000 0.0000
1.900000 -3.400000 0.0000
2.000000 -3.400000 0.0000
2.100000 -3.400000 0.0000
2.200000 -3.400000 0.0000
2.300000 -3.400000 0.0000
2.400000 -3.400000 0.0000
2.500000 -3.400000 0.0000
2.600000 -3.400000 0.0000
2.700000 -3.400000 0.0000
2.800000 -3.400000 0.0000
2.900000 -3.400000 0.0000
3.000000 -3.400000 0.0000
3.100000 -3.400000 0.0000
3.200000 -3.400000 0.0000
3.300000 -3.400000 0.0000
3.400000 -3.400000 0.0000
3.500000 -3.400000 0.0000
3.600000 -3.400000 0.0000
3.700000 -3.400000 0.0000
3.800000 -3.400000 0.0000
3.900000 -3.400000 0.0000
4.000000 -3.400000 0.0000
4.100000 -3.400000 0.0000
4.200000 -3.400000 0.0000
4.300000 -3.400000 0.0000
4.400000 -3.400000 0.0000
4.500000 -3.400000 0.0000
4.600000 -3.400000 0.0000
4.700000 -3.400000 0.0000
4.800000 -3.400000 0.0000
4.900000 -3.400000 0.0001
5.000000 -3.400000 0.0000
5.100000 -3.400000 0.0000
5.200000 -3.400000 0.0000
5.300000 -3.400000 0.0001
5.400000 -3.400000 0.0000
5.500000 -3.400000 0.0001
5.599999 -3.400000 0.0001
5.700000 -3.400000 0.0001
5.800000 -3.400000 0.0001
5.900000 -3.400000 0.0001
6.000000 -3.400000 0.0001
6.099999 -3.400000 0.0001
6.200000 -3.400000 0.0000
6.300000 -3.400000 0.0001
6.400000 -3.400000 0.0001
6.500000 -3.400000 0.0001
6.599999 -3.400000 0.0001
6.700000 -3.400000 0.0000
6.800000 -3.400000 0.0001
6.900000 -3.400000 0.0001
7.000000 -3.400000 0.0001
7.099999 -3.400000 0.0001
7.200000 -3.400000 0.0001
7.300000 -3.400000 0.0001
7.400000 -3.400000 0.0001
7.500000 -3.400000 0.0002
7.599999 -3.400000 0.0001
7.700000 -3.400000 0.0001
7.800000 -3.400000 0.0001
7.900000 -3.400000 0.0001
8.000000 -3.400000 0.0001
8.099999 -3.400000 0.0001
8.200000 -3.400000 0.0001
8.300000 -3.400000 0.0001
8.400000 -3.400000 0.0001
8.500000 -3.400000 0.0001
8.599999 -3.400000 0.0001
8.700000 -3.400000 0.0001
8.800000 -3.400000 0.0001
8.900000 -3.400000 0.0001
9.000000 -3.400000 0.0001
9.099999 -3.400000 0.0001
9.200000 -3.400000 0.0001
9.300000 -3.400000 0.0001
9.400000 -3.400000 0.0001
9.500000 -3.400000 0.0001
9.599999 -3.400000 0.0001
9.700000 -3.400000 0.0001
9.800000 -3.400000 0.0001
9.900000 -3.400000 0.0001
10.000000 -3.400000 0.0001
10.099999 -3.400000 0.0001
10.200000 -3.400000 0.0001
10.300000 -3.400000 0.0001
10.400000 -3.400000 0.0001
10.500000 -3.400000 0.0002
10.599999 -3.400000 0.0001
10.700000 -3.400000 0.0001
10.800000 -3.400000 0.0001
10.900000 -3.400000 0.0001
11.000000 -3.400000 0.0001
11.099999 -3.400000 0.0001
11.200000 -3.400000 0.0001
11.300000 -3.400000 0.0001
11.400000 -3.400000 0.0001
11.500000 -3.400000 0.0001
11.599999 -3.400000 0.0001
11.700000 -3.400000 0.0001
11.800000 -3.400000 0.0001
11.900000 -3.400000 0.0001
12.000000 -3.400000 0.0001
12.099999 -3.400000 0.0001
12.200000 -3.400000 0.0001
12.300000 -3.400000 0.0001
12.400000 -3.400000 0.0001
12.500000 -3.400000 0.0001
12.599999 -3.400000 0.0001
12.700000 -3.400000 0.0001
12.800000 -3.400000 0.0001
12.900000 -3.400000 0.0001
13.000000 -3.400000 0.0001
13.099999 -3.400000 0.0001
13.200000 -3.400000 0.0001
13.300000 -3.400000 0.0001
13.400001 -3.400000 0.0001
13.499999 -3.400000 0.0001
13.599999 -3.400000 0.0001
13.700000 -3.400000 0.0000
13.800000 -3.400000 0.0001
13.900001 -3.400000 0.0001
13.999999 -3.400000 0.0001
14.099999 -3.400000 0.0001
14.200000 -3.400000 0.0000
14.300000 -3.400000 0.0001
14.400001 -3.400000 0.0000
14.499999 -3.400000 0.0001
14.599999 -3.400000 0.0001
14.700000 -3.400000 0.0000
14.800000 -3.400000 0.0001
14.900001 -3.400000 0.0001
14.999999 -3.400000 0.0000
15.099999 -3.400000 0.0001
15.200000 -3.400000 0.0000
15.300000 -3.400000 0.0000
15.400001 -3.400000 0.0000
15.499999 -3.400000 0.0000
15.599999 -3.400000 0.0000
15.700000 -3.400000 0.0000
15.800000 -3.400000 0.0000
15.900001 -3.400000 0.0000
15.999999 -3.400000 0.0000
16.100000 -3.400000 0.0000
16.200001 -3.400000 0.0000
16.300001 -3.400000 0.0000
16.400002 -3.400000 0.0000
16.500000 -3.400000 0.0000
16.600000 -3.400000 0.0000
16.700001 -3.400000 0.0000
16.800001 -3.400000 0.0000
16.900002 -3.400000 0.0000
17.000000 -3.400000 0.0000
17.100000 -3.400000 0.0000
17.200001 -3.400000 0.0000
17.300001 -3.400000 0.0000
17.400002 -3.400000 0.0000
17.500000 -3.400000 0.0000
17.600000 -3.400000 0.0000
17.700001 -3.400000 0.0000
17.800001 -3.400000 0.0000
17.900002 -3.400000 0.0000
18.000000 -3.400000 0.0000
18.100000 -3.400000 0.0000
18.200001 -3.400000 0.0000
18.300001 -3.400000 0.0000
18.400002 -3.400000 0.0000
18.500000 -3.400000 0.0000
18.600000 -3.400000 0.0000
18.700001 -3.400000 0.0000
18.800001 -3.400000 0.0000
18.900002 -3.400000 0.0000
19.000000 -3.400000 0.0000
19.100000 -3.400000 0.0000
19.200001 -3.400000 0.0000
19.300001 -3.400000 0.0000
19.400002 -3.400000 0.0000
19.500000 -3.400000 0.0000
19.600000 -3.400000 0.0000
19.700001 -3.400000 0.0000
19.800001 -3.400000 0.0000
19.900002 -3.400000 0.0000
20.000000 -3.400000 0.0000
20.100000 -3.400000 0.0000
20.200001 -3.400000 0.0000
20.300001 -3.400000 0.0000
20.400002 -3.400000 0.0000
20.500000 -3.400000 0.0000
20.600000 -3.400000 0.0000
20.700001 -3.400000 0.0000
20.800001 -3.400000 0.0000
20.900002 -3.400000 0.0000
21.000000 -3.400000 0.0000
21.100000 -3.400000 0.0000
21.200001 -3.400000 0.0000
21.300001 -3.400000 0.0000
21.400002 -3.400000 0.0000
21.500000 -3.400000 0.0000
21.600000 -3.400000 0.0000
21.700001 -3.400000 0.0000
21.800001 -3.400000 0.0000
21.900002 -3.400000 0.0000
22.000000 -3.400000 0.0000
22.100000 -3.400000 0.0000
22.200001 -3.400000 0.0000
22.300001 -3.400000 0.0000
22.400002 -3.400000 0.0000
-2.800000 -3.300000 0.0000
-2.700000 -3.300000 0.0000
-2.600000 -3.300000 0.0000
-2.500000 -3.300000 0.0000
-2.400000 -3.300000 0.0000
-2.300000 -3.300000 0.0000
-2.200000 -3.300000 0.0000
-2.100000 -3.300000 0.0000
-2.000000 -3.300000 0.0000
-1.900000 -3.300000 0.0000
-1.800000 -3.300000 0.0000
-1.700000 -3.300000 0.0000
-1.600000 -3.300000 0.0000
-1.500000 -3.300000 0.0000
-1.400000 -3.300000 0.0000
-1.300000 -3.300000 0.0000
-1.200000 -3.300000 0.0000
-1.100000 -3.300000 0.0000
-1.000000 -3.300000 0.0000
-0.900000 -3.300000 0.0000
-0.800000 -3.300000 0.0000
-0.700000 -3.300000 0.0000
-0.600000 -3.300000 0.0000
-0.500000 -3.300000 0.0000
-0.400000 -3.300000 0.0000
-0.300000 -3.300000 0.0000
-0.200000 -3.300000 0.0000
-0.100000 -3.300000 0.0000
0.000000 -3.300000 0.0000
0.100000 -3.300000 0.0000
0.200000 -3.300000 0.0000
0.300000 -3.300000 0.0000
0.400000 -3.300000 0.0000
0.500000 -3.300000 0.0000
0.600000 -3.300000 0.0000
0.700000 -3.300000 0.0000
0.800000 -3.300000 0.0000
0.900000 -3.300000 0.0000
1.000000 -3.300000 0.0000
1.100000 -3.300000 0.0000
1.200000 -3.300000 0.0000
1.300000 -3.300000 0.0000
1.400000 -3.300000 0.0000
1.500000 -3.300000 0.0000
1.600000 -3.300000 0.0000
1.700000 -3.300000 0.0000
1.800000 -3.300000 0.0000
1.900000 -3.300000 0.0000
2.000000 -3.300000 0.0000
2.100000 -3.300000 0.0000
2.200000 -3.300000 0.0000
2.300000 -3.300000 0.0000
2.400000 -3.300000 0.0000
2.500000 -3.300000 0.0000
2.600000 -3.300000 0.0000
2.700000 -3.300000 0.0000
2.800000 -3.300000 0.0000
2.900000 -3.300000 0.0000
3.000000 -3.300000 0.0000
3.100000 -3.300000 0.0000
3.200000 -3.300000 0.0000
3.300000 -3.300000 0.0000
3.400000 -3.300000 0.0000
3.500000 -3.300000 0.0000
3.600000 -3.300000 0.0000
3.700000 -3.300000 0.0000
3.800000 -3.300000 0.0000
3.900000 -3.300000 0.0000
4.000000 -3.300000 0.0000
4.100000 -3.300000 0.0000
4.200000 -3.300000 0.0000
4.300000 -3.300000 0.0000
4.400000 -3.300000 0.0000
4.500000 -3.300000 0.0000
4.600000 -3.300000 0.0000
4.700000 -3.300000 0.0001
4.800000 -3.300000 0.0001
4.900000 -3.300000 0.0001
5.000000 -3.300000 0.0001
5.100000 -3.300000 0.0001
5.200000 -3.300000 0.0001
5.300000 -3.300000 0.0000
5.400000 -3.300000 0.0001
5.500000 -3.300000 0.0001
5.599999 -3.300000 0.0001
5.700000 -3.300000 0.0001
5.800000 -3.300000 0.0001
5.900000 -3.300000 0.0001
6.000000 -3.300000 0.0001
6.099999 -3.300000 0.0001
6.200000 -3.300000 0.0001
6.300000 -3.300000 0.0001
6.400000 -3.300000 0.0001
6.500000 -3.300000 0.0001
6.599999 -3.300000 0.0001
6.700000 -3.300000 0.0001
6.800000 -3.300000 0.0001
6.900000 -3.300000 0.0001
7.000000 -3.300000 0.0001
7.099999 -3.300000 0.0001
7.200000 -3.300000 0.0001
7.300000 -3.300000 0.0001
7.400000 -3.300000 0.0001
7.500000 -3.300000 0.0001
7.599999 -3.300000 0.0001
7.700000 -3.300000 0.0002
7.800000 -3.300000 0.0001
7.900000 -3.300000 0.0001
8.000000 -3.300000 0.0001
8.099999 -3.300000 0.0001
8.200000 -3.300000 0.0001
8.300000 -3.300000 0.0001
8.400000 -3.300000 0.0001
8.500000 -3.300000 0.0001
8.599999 -3.300000 0.0001
8.700000 -3.300000 0.0002
8.800000 -3.300000 0.0001
8.900000 -3.300000 0.0001
9.000000 -3.300000 0.0001
9.099999 -3.300000 0.0001
9.200000 -3.300000 0.0001
9.300000 -3.300000 0.0001
9.400000 -3.300000 0.0001
9.500000 -3.300000 0.0001
9.599999 -3.300000 0.0001
9.700000 -3.300000 0.0002
9.800000 -3.300000 0.0002
9.900000 -3.300000 0.0001
10.000000 -3.300000 0.0001
10.099999 -3.300000 0.0001
10.200000 -3.300000 0.0001
10.300000 -3.300000 0.0001
10.400000 -3.300000 0.0001
10.500000 -3.300000 0.0001
10.599999 -3.300000 0.0001
10.700000 -3.300000 0.0001
10.800000 -3.300000 0.0001
10.900000 -3.300000 0.0002
11.000000 -3.300000 0.0001
11.099999 -3.300000 0.0002
11.200000 -3.300000 0.0001
11.300000 -3.300000 0.0001
11.400000 -3.300000 0.0001
11.500000 -3.300000 0.0001
11.599999 -3.300000 0.0001
11.700000 -3.300000 0.0001
11.800000 -3.300000 0.0001
11.900000 -3.300000 0.0001
12.000000 -3.300000 0.0001
12.099999 -3.300000 0.0001
12.200000 -3.300000 0.0001
12.300000 -3.300000 0.0001
12.400000 -3.300000 0.0001
12.500000 -3.300000 0.0001
12.599999 -3.300000 0.0001
12.700000 -3.300000 0.0001
12.800000 -3.300000 0.0001
12.900000 -3.300000 0.0001
13.000000 -3.300000 0.0001
13.099999 -3.300000 0.0001
13.200000 -3.300000 0.0001
13.300000 -3.300000 0.0001
13.400001 -3.300000 0.0001
13.499999 -3.300000 0.0001
13.599999 -3.300000 0.0001
13.700000 -3.300000 0.0001
13.800000 -3.300000 0.0001
13.900001 -3.300000 0.0001
13.999999 -3.300000 0.0001
14.099999 -3.300000 0.0001
14.200000 -3.300000 0.0001
14.300000 -3.300000 0.0001
14.400001 -3.300000 0.0001
14.499999 -3.300000 0.0001
14.599999 -3.300000 0.0001
14.700000 -3.300000 0.0001
14.800000 -3.300000 0.0001
14.900001 -3.300000 0.0000
14.999999 -3.300000 0.0001
15.099999 -3.300000 0.0001
15.200000 -3.300000 0.0001
15.300000 -3.300000 0.0001
15.400001 -3.300000 0.0000
15.499999 -3.300000 0.0000
15.599999 -3.300000 0.0001
15.700000 -3.300000 0.0000
15.800000 -3.300000 0.0000
15.900001 -3.300000 0.0000
15.999999 -3.300000 0.0000
16.100000 -3.300000 0.0000
16.200001 -3.300000 0.0000
16.300001 -3.300000 0.0000
16.400002 -3.300000 0.0000
16.500000 -3.300000 0.0000
16.600000 -3.300000 0.0000
16.700001 -3.300000 0.0000
16.800001 -3.300000 0.0000
16.900002 -3.300000 0.0000
17.000000 -3.300000 0.0000
17.100000 -3.300000 0.0000
17.200001 -3.300000 0.0000
17.300001 -3.300000 0.0000
17.400002 -3.300000 0.0000
17.500000 -3.300000 0.0000
17.600000 -3.300000 0.0000
17.700001 -3.300000 0.0000
17.800001 -3.300000 0.0000
17.900002 -3.300000 0.0000
18.000000 -3.300000 0.0000
18.100000 -3.300000 0.0000
18.200001 -3.300000 0.0000
18.300001 -3.300000 0.0000
18.400002 -3.300000 0.0000
18.500000 -3.300000 0.0000
18.600000 -3.300000 0.0000
18.700001 -3.300000 0.0000
18.800001 -3.300000 0.0000
18.900002 -3.300000 0.0000
19.000000 -3.300000 0.0000
19.100000 -3.300000 0.0000
19.200001 -3.300000 0.0000
19.300001 -3.300000 0.0000
19.400002 -3.300000 0.0000
19.500000 -3.300000 0.0000
19.600000 -3.300000 0.0000
19.700001 -3.300000 0.0000
19.800001 -3.300000 0.0000
19.900002 -3.300000 0.0000
20.000000 -3.300000 0.0000
20.100000 -3.300000 0.0000
20.200001 -3.300000 0.0000
20.300001 -3.300000 0.0000
20.400002 -3.300000 0.0000
20.500000 -3.300000 0.0000
20.600000 -3.300000 0.0000
20.700001 -3.300000 0.0000
20.800001 -3.300000 0.0000
20.900002 -3.300000 0.0000
21.000000 -3.300000 0.0000
21.100000 -3.300000 0.0000
21.200001 -3.300000 0.0000
21.300001 -3.300000 0.0000
21.400002 -3.300000 0.0000
21.500000 -3.300000 0.0000
21.600000 -3.300000 0.0000
21.700001 -3.300000 0.0000
21.800001 -3.300000 0.0000
21.900002 -3.300000 0.0000
22.000000 -3.300000 0.0000
22.100000 -3.300000 0.0000
22.200001 -3.300000 0.0000
22.300001 -3.300000 0.0000
22.400002 -3.300000 0.0000
-2.800000 -3.200000 0.0000
-2.700000 -3.200000 0.0000
-2.600000 -3.200000 0.0000
-2.500000 -3.200000 0.0000
-2.400000 -3.200000 0.0000
-2.300000 -3.200000 0.0000
-2.200000 -3.200000 0.0000
-2.100000 -3.200000 0.0000
-2.000000 -3.200000 0.0000
-1.900000 -3.200000 0.0000
-1.800000 -3.200000 0.0000
-1.700000 -3.200000 0.0000
-1.600000 -3.200000 0.0000
-1.500000 -3.200000 0.0000
-1.400000 -3.200000 0.0000
-1.300000 -3.200000 0.0000
-1.200000 -3.200000 0.0000
-1.100000 -3.200000 0.0000
-1.000000 -3.200000 0.0000
-0.900000 -3.200000 0.0000
-0.800000 -3.200000 0.0000
-0.700000 -3.200000 0.0000
-0.600000 -3.200000 0.0000
-0.500000 -3.200000 0.0000
-0.400000 -3.200000 0.0000
-0.300000 -3.200000 0.0000
-0.200000 -3.200000 0.0000
-0.100000 -3.200000 0.0000
0.000000 -3.200000 0.0000
0.100000 -3.200000 0.0000
0.200000 -3.200000 0.0000
0.300000 -3.200000 0.0000
0.400000 -3.200000 0.0000
0.500000 -3.200000 0.0000
0.600000 -3.200000 0.0000
0.700000 -3.200000 0.0000
0.800000 -3.200000 0.0000
0.900000 -3.200000 0.0000
1.000000 -3.200000 0.0000
1.100000 -3.200000 0.0000
1.200000 -3.200000 0.0000
1.300000 -3.200000 0.0000
1.400000 -3.200000 0.0000
1.500000 -3.200000 0.0000
1.600000 -3.200000 0.0000
1.700000 -3.200000 0.0000
1.800000 -3.200000 0.0000
1.900000 -3.200000 0.0000
2.000000 -3.200000 0.0000
2.100000 -3.200000 0.0000
2.200000 -3.200000 0.0000
2.300000 -3.200000 0.0000
2.400000 -3.200000 0.0000
2.500000 -3.200000 0.0000
2.600000 -3.200000 0.0000
2.700000 -3.200000 0.0000
2.800000 -3.200000 0.0000
2.900000 -3.200000 0.0000
3.000000 -3.200000 0.0000
3.100000 -3.200000 0.0000
3.200000 -3.200000 0.0000
3.300000 -3.200000 0.0000
3.400000 -3.200000 0.0000
3.500000 -3.200000 0.0000
3.600000 -3.200000 0.0000
3.700000 -3.200000 0.0000
3.800000 -3.200000 0.0000
3.900000 -3.200000 0.0000
4.000000 -3.200000 0.0000
4.100000 -3.200000 0.0000
4.200000 -3.200000 0.0000
4.300000 -3.200000 0.0000
4.400000 -3.200000 0.0000
4.500000 -3.200000 0.0000
4.600000 -3.200000 0.0000
4.700000 -3.200000 0.0000
4.800000 -3.200000 0.0001
4.900000 -3.200000 0.0001
5.000000 -3.200000 0.0001
5.100000 -3.200000 0.0001
5.200000 -3.200000 0.0001
5.300000 -3.200000 0.0000
5.400000 -3.200000 0.0000
5.500000 -3.200000 0.0001
5.599999 -3.200000 0.0001
5.700000 -3.200000 0.0001
5.800000 -3.200000 0.0001
5.900000 -3.200000 0.0001
6.000000 -3.200000 0.0001
6.099999 -3.200000 0.0001
6.200000 -3.200000 0.0000
6.300000 -3.200000 0.0001
6.400000 -3.200000 0.0001
6.500000 -3.200000 0.0001
6.599999 -3.200000 0.0001
6.700000 -3.200000 0.0001
6.800000 -3.200000 0.0001
6.900000 -3.200000 0.0001
7.000000 -3.200000 0.0001
7.099999 -3.200000 0.0001
7.200000 -3.200000 0.0001
7.300000 -3.200000 0.0001
7.400000 -3.200000 0.0001
7.500000 -3.200000 0.0001
7.599999 -3.200000 0.0001
7.700000 -3.200000 0.0001
7.800000 -3.200000 0.0001
7.900000 -3.200000 0.0001
8.000000 -3.200000 0.0001
8.099999 -3.200000 0.0001
8.200000 -3.200000 0.0001
8.300000 -3.200000 0.0001
8.400000 -3.200000 0.0001
8.500000 -3.200000 0.0001
8.599999 -3.200000 0.0001
8.700000 -3.200000 0.0001
8.800000 -3.200000 0.0001
8.900000 -3.200000 0.0001
9.000000 -3.200000 0.0001
9.099999 -3.200000 0.0001
9.200000 -3.200000 0.0001
9.300000 -3.200000 0.0001
9.400000 -3.200000 0.0001
9.500000 -3.200000 0.0001
9.599999 -3.200000 0.0001
9.700000 -3.200000 0.0001
9.800000 -3.200000 0.0001
9.900000 -3.200000 0.0001
10.000000 -3.200000 0.0001
10.099999 -3.200000 0.0001
10.200000 -3.200000 0.0001
10.300000 -3.200000 0.0002
10.400000 -3.200000 0.0001
10.500000 -3.200000 0.0001
10.599999 -3.200000 0.0001
10.700000 -3.200000 0.0001
10.800000 -3.200000 0.0001
10.900000 -3.200000 0.0001
11.000000 -3.200000 0.0001
11.099999 -3.200000 0.0001
11.200000 -3.200000 0.0001
11.300000 -3.200000 0.0001
11.400000 -3.200000 0.0001
11.500000 -3.200000 0.0001
11.599999 -3.200000 0.0001
11.700000 -3.200000 0.0001
11.800000 -3.200000 0.0001
11.900000 -3.200000 0.0001
12.000000 -3.200000 0.0001
12.099999 -3.200000 0.0001
12.200000 -3.200000 0.0001
12.300000 -3.200000 0.0001
12.400000 -3.200000 0.0001
12.500000 -3.200000 0.0001
12.599999 -3.200000 0.0001
12.700000 -3.200000 0.0001
12.800000 -3.200000 0.0001
12.900000 -3.200000 0.0001
13.000000 -3.200000 0.0001
13.099999 -3.200000 0.0001
13.200000 -3.200000 0.0001
13.300000 -3.200000 0.0001
13.400001 -3.200000 0.0001
13.499999 -3.200000 0.0001
13.599999 -3.200000 0.0001
13.700000 -3.200000 0.0001
13.800000 -3.200000 0.0001
13.900001 -3.200000 0.0001
13.999999 -3.200000 0.0001
14.099999 -3.200000 0.0001
14.200000 -3.200000 0.0000
14.300000 -3.200000 0.0001
14.400001 -3.200000 0.0001
14.499999 -3.200000 0.0001
14.599999 -3.200000 0.0001
14.700000 -3.200000 0.0000
14.800000 -3.200000 0.0001
14.900001 -3.200000 0.0001
14.999999 -3.200000 0.0001
15.099999 -3.200000 0.0000
15.200000 -3.200000 0.0000
15.300000 -3.200000 0.0001
15.400001 -3.200000 0.0000
15.499999 -3.200000 0.0000
15.599999 -3.200000 0.0000
15.700000 -3.200000 0.0000
15.800000 -3.200000 0.0000
15.900001 -3.200000 0.0000
15.999999 -3.200000 0.0000
16.100000 -3.200000 0.0000
16.200001 -3.200000 0.0000
16.300001 -3.200000 0.0000
16.400002 -3.200000 0.0000
16.500000 -3.200000 0.0000
16.600000 -3.200000 0.0000
16.700001 -3.200000 0.0000
16.800001 -3.200000 0.0000
16.900002 -3.200000 0.0000
17.000000 -3.200000 0.0000
17.100000 -3.200000 0.0000
17.200001 -3.200000 0.0000
17.300001 -3.200000 0.0000
17.400002 -3.200000 0.0000
17.500000 -3.200000 0.0000
17.600000 -3.200000 0.0000
17.700001 -3.200000 0.0000
17.800001 -3.200000 0.0000
17.900002 -3.200000 0.0000
18.000000 -3.200000 0.0000
18.100000 -3.200000 0.0000
18.200001 -3.200000 0.0000
18.300001 -3.200000 0.0000
18.400002 -3.200000 0.0000
18.500000 -3.200000 0.0000
18.600000 -3.200000 0.0000
18.700001 -3.200000 0.0000
18.800001 -3.200000 0.0000
18.900002 -3.200000 0.0000
19.000000 -3.200000 0.0000
19.100000 -3.200000 0.0000
19.200001 -3.200000 0.0000
19.300001 -3.200000 0.0000
19.400002 -3.200000 0.0000
19.500000 -3.200000 0.0000
19.600000 -3.200000 0.0000
19.700001 -3.200000 0.0000
19.800001 -3.200000 0.0000
19.900002 -3.200000 0.0000
20.000000 -3.200000 0.0000
20.100000 -3.200000 0.0000
20.200001 -3.200000 0.0000
20.300001 -3.200000 0.0000
20.400002 -3.200000 0.0000
20.500000 -3.200000 0.0000
20.600000 -3.200000 0.0000
20.700001 -3.200000 0.0000
20.800001 -3.200000 0.0000
20.900002 -3.200000 0.0000
21.000000 -3.200000 0.0000
21.100000 -3.200000 0.0000
21.200001 -3.200000 0.0000
21.300001 -3.200000 0.0000
21.400002 -3.200000 0.0000
21.500000 -3.200000 0.0000
21.600000 -3.200000 0.0000
21.700001 -3.200000 0.0000
21.800001 -3.200000 0.0000
21.900002 -3.200000 0.0000
22.000000 -3.200000 0.0000
22.100000 -3.200000 0.0000
22.200001 -3.200000 0.0000
22.300001 -3.200000 0.0000
22.400002 -3.200000 0.0000
-2.800000 -3.100000 0.0000
-2.700000 -3.100000 0.0000
-2.600000 -3.100000 0.0000
-2.500000 -3.100000 0.0000
-2.400000 -3.100000 0.0000
-2.300000 -3.100000 0.0000
-2.200000 -3.100000 0.0000
-2.100000 -3.100000 0.0000
-2.000000 -3.100000 0.0000
-1.900000 -3.100000 0.0000
-1.800000 -3.100000 0.0000
-1.700000 -3.100000 0.0000
-1.600000 -3.100000 0.0000
-1.500000 -3.100000 0.0000
-1.400000 -3.100000 0.0000
-1.300000 -3.100000 0.0000
-1.200000 -3.100000 0.0000
-1.100000 -3.100000 0.0000
-1.000000 -3.100000 0.0000
-0.900000 -3.100000 0.0000
-0.800000 -3.100000 0.0000
-0.700000 -3.100000 0.0000
-0.600000 -3.100000 0.0000
-0.500000 -3.100000 0.0000
-0.400000 -3.100000 0.0000
-0.300000 -3.100000 0.0000
-0.200000 -3.100000 0.0000
-0.100000 -3.100000 0.0000
0.000000 -3.100000 0.0000
0.100000 -3.100000 0.0000
0.200000 -3.100000 0.0000
0.300000 -3.100000 0.0000
0.400000 -3.100000 0.0000
0.500000 -3.100000 0.0000
0.600000 -3.100000 0.0000
0.700000 -3.100000 0.0000
0.800000 -3.100000 0.0000
0.900000 -3.100000 0.0000
1.000000 -3.100000 0.0000
1.100000 -3.100000 0.0000
1.200000 -3.100000 0.0000
1.300000 -3.100000 0.0000
1.400000 -3.100000 0.0000
1.500000 -3.100000 0.0000
1.600000 -3.100000 0.0000
1.700000 -3.100000 0.0000
1.800000 -3.100000 0.0000
1.900000 -3.100000 0.0000
2.000000 -3.100000 0.0000
2.100000 -3.100000 0.0000
2.200000 -3.100000 0.0000
2.300000 -3.100000 0.0000
2.400000 -3.100000 0.0000
2.500000 -3.100000 0.0000
2.600000 -3.100000 0.0000
2.700000 -3.100000 0.0000
2.800000 -3.100000 0.0000
2.900000 -3.100000 0.0000
3.000000 -3.100000 0.0000
3.100000 -3.100000 0.0000
3.200000 -3.100000 0.0000
3.300000 -3.100000 0.0000
3.400000 -3.100000 0.0000
3.500000 -3.100000 0.0000
3.600000 -3.100000 0.0000
3.700000 -3.100000 0.0000
3.800000 -3.100000 0.0000
3.900000 -3.100000 0.0000
4.000000 -3.100000 0.0001
4.100000 -3.100000 0.0001
4.200000 -3.100000 0.0001
4.300000 -3.100000 0.0001
4.400000 -3.100000 0.0001
4.500000 -3.100000 0.0001
4.600000 -3.100000 0.0000
4.700000 -3.100000 0.0000
4.800000 -3.100000 0.0001
4.900000 -3.100000 0.0001
5.000000 -3.100000 0.0001
5.100000 -3.100000 0.0001
5.200000 -3.100000 0.0001
5.300000 -3.100000 0.0001
5.400000 -3.100000 0.0001
5.500000 -3.100000 0.0001
5.599999 -3.100000 0.0000
5.700000 -3.100000 0.0001
5.800000 -3.100000 0.0001
5.900000 -3.100000 0.0001
6.000000 -3.100000 0.0001
6.099999 -3.100000 0.0001
6.200000 -3.100000 0.0001
6.300000 -3.100000 0.0001
6.400000 -3.100000 0.0001
6.500000 -3.100000 0.0001
6.599999 -3.100000 0.0001
6.700000 -3.100000 0.0001
6.800000 -3.100000 0.0001
6.900000 -3.100000 0.0001
7.000000 -3.100000 0.0002
7.099999 -3.100000 0.0001
7.200000 -3.100000 0.0002
7.300000 -3.100000 0.0001
7.400000 -3.100000 0.0001
7.500000 -3.100000 0.0001
7.599999 -3.100000 0.0001
7.700000 -3.100000 0.0001
7.800000 -3.100000 0.0002
7.900000 -3.100000 0.0002
8.000000 -3.100000 0.0001
8.099999 -3.100000 0.0001
8.200000 -3.100000 0.0001
8.300000 -3.100000 0.0001
8.400000 -3.100000 0.0002
8.500000 -3.100000 0.0001
8.599999 -3.100000 0.0001
8.700000 -3.100000 0.0001
8.800000 -3.100000 0.0002
8.900000 -3.100000 0.0002
9.000000 -3.100000 0.0002
9.099999 -3.100000 0.0001
9.200000 -3.100000 0.0001
9.300000 -3.100000 0.0002
9.400000 -3.100000 0.0001
9.500000 -3.100000 0.0001
9.599999 -3.100000 0.0002
9.700000 -3.100000 0.0001
9.800000 -3.100000 0.0001
9.900000 -3.100000 0.0002
10.000000 -3.100000 0.0002
10.099999 -3.100000 0.0002
10.200000 -3.100000 0.0001
10.300000 -3.100000 0.0001
10.400000 -3.100000 0.0002
10.500000 -3.100000 0.0002
10.599999 -3.100000 0.0001
10.700000 -3.100000 0.0001
10.800000 -3.100000 0.0002
10.900000 -3.100000 0.0002
11.000000 -3.100000 0.0002
11.099999 -3.100000 0.0001
11.200000 -3.100000 0.0002
11.300000 -3.100000 0.0002
11.400000 -3.100000 0.0001
11.500000 -3.100000 0.0001
11.599999 -3.100000 0.0002
11.700000 -3.100000 0.0001
11.800000 -3.100000 0.0001
11.900000 -3.100000 0.0001
12.000000 -3.100000 0.0001
12.099999 -3.100000 0.0001
12.200000 -3.100000 0.0002
12.300000 -3.100000 0.0002
12.400000 -3.100000 0.0001
12.500000 -3.100000 0.0001
12.599999 -3.100000 0.0001
12.700000 -3.100000 0.0001
12.800000 -3.100000 0.0001
12.900000 -3.100000 0.0001
13.000000 -3.100000 0.0001
13.099999 -3.100000 0.0001
13.200000 -3.100000 0.0001
13.300000 -3.100000 0.0001
13.400001 -3.100000 0.0001
13.499999 -3.100000 0.0001
13.599999 -3.100000 0.0001
13.700000 -3.100000 0.0001
13.800000 -3.100000 0.0001
13.900001 -3.100000 0.0001
13.999999 -3.100000 0.0001
14.099999 -3.100000 0.0001
14.200000 -3.100000 0.0001
14.300000 -3.100000 0.0001
14.400001 -3.100000 0.0001
14.499999 -3.100000 0.0001
14.599999 -3.100000 0.0001
14.700000 -3.100000 0.0001
14.800000 -3.100000 0.0001
14.900001 -3.100000 0.0001
14.999999 -3.100000 0.0001
15.099999 -3.100000 0.0001
15.200000 -3.100000 0.0001
15.300000 -3.100000 0.0000
15.400001 -3.100000 0.0000
15.499999 -3.100000 0.0001
15.599999 -3.100000 0.0001
15.700000 -3.100000 0.0001
15.800000 -3.100000 0.0000
15.900001 -3.100000 0.0000
15.999999 -3.100000 0.0000
16.100000 -3.100000 0.0000
16.200001 -3.100000 0.0000
16.300001 -3.100000 0.0000
16.400002 -3.100000 0.0000
16.500000 -3.100000 0.0000
16.600000 -3.100000 0.0000
16.700001 -3.100000 0.0000
16.800001 -3.100000 0.0000
16.900002 -3.100000 0.0000
17.000000 -3.100000 0.0000
17.100000 -3.100000 0.0000
17.200001 -3.100000 0.0000
17.300001 -3.100000 0.0000
17.400002 -3.100000 0.0000
17.500000 -3.100000 0.0000
17.600000 -3.100000 0.0000
17.700001 -3.100000 0.0000
17.800001 -3.100000 0.0000
17.900002 -3.100000 0.0000
18.000000 -3.100000 0.0000
18.100000 -3.100000 0.0000
18.200001 -3.100000 0.0000
18.300001 -3.100000 0.0000
18.400002 -3.100000 0.0000
18.500000 -3.100000 0.0000
18.600000 -3.100000 0.0000
18.700001 -3.100000 0.0000
18.800001 -3.100000 0.0000
18.900002 -3.100000 0.0000
19.000000 -3.100000 0.0000
19.100000 -3.100000 0.0000
19.200001 -3.100000 0.0000
19.300001 -3.100000 0.0000
19.400002 -3.100000 0.0000
19.500000 -3.100000 0.0000
19.600000 -3.100000 0.0000
19.700001 -3.100000 0.0000
19.800001 -3.100000 0.0000
19.900002 -3.100000 0.0000
20.000000 -3.100000 0.0000
20.100000 -3.100000 0.0000
20.200001 -3.100000 0.0000
20.300001 -3.100000 0.0000
20.400002 -3.100000 0.0000
20.500000 -3.100000 0.0000
20.600000 -3.100000 0.0000
20.700001 -3.100000 0.0000
20.800001 -3.100000 0.0000
20.900002 -3.100000 0.0000
21.000000 -3.100000 0.0000
21.100000 -3.100000 0.0000
21.200001 -3.100000 0.0000
21.300001 -3.100000 0.0000
21.400002 -3.100000 0.0000
21.500000 -3.100000 0.0000
21.600000 -3.100000 0.0000
21.700001 -3.100000 0.0000
21.800001 -3.100000 0.0000
21.900002 -3.100000 0.0000
22.000000 -3.100000 0.0000
22.100000 -3.100000 0.0000
22.200001 -3.100000 0.0000
22.300001 -3.100000 0.0000
22.400002 -3.100000 0.0000
-2.800000 -3.000000 0.0000
-2.700000 -3.000000 0.0000
-2.600000 -3.000000 0.0000
-2.500000 -3.000000 0.0000
-2.400000 -3.000000 0.0000
-2.300000 -3.000000 0.0000
-2.200000 -3.000000 0.0000
-2.100000 -3.000000 0.0000
-2.000000 -3.000000 0.0000
-1.900000 -3.000000 0.0000
-1.800000 -3.000000 0.0000
-1.700000 -3.000000 0.0000
-1.600000 -3.000000 0.0000
-1.500000 -3.000000 0.0000
-1.400000 -3.000000 0.0000
-1.300000 -3.000000 0.0000
-1.200000 -3.000000 0.0000
-1.100000 -3.000000 0.0000
-1.000000 -3.000000 0.0000
-0.900000 -3.000000 0.0000
-0.800000 -3.000000 0.0000
-0.700000 -3.000000 0.0000
-0.600000 -3.000000 0.0000
-0.500000 -3.000000 0.0000
-0.400000 -3.000000 0.0000
-0.300000 -3.000000 0.0000
-0.200000 -3.000000 0.0000
-0.100000 -3.000000 0.0000
0.000000 -3.000000 0.0000
0.100000 -3.000000 0.0000
0.200000 -3.000000 0.0000
0.300000 -3.000000 0.0000
0.400000 -3.000000 0.0000
0.500000 -3.000000 0.0000
0.600000 -3.000000 0.0000
0.700000 -3.000000 0.0000
0.800000 -3.000000 0.0000
0.900000 -3.000000 0.0000
1.000000 -3.000000 0.0000
1.100000 -3.000000 0.0000
1.200000 -3.000000 0.0000
1.300000 -3.000000 0.0000
1.400000 -3.000000 0.0000
1.500000 -3.000000 0.0000
1.600000 -3.000000 0.0000
1.700000 -3.000000 0.0000
1.800000 -3.000000 0.0000
1.900000 -3.000000 0.0000
2.000000 -3.000000 0.0000
2.100000 -3.000000 0.0000
2.200000 -3.000000 0.0000
2.300000 -3.000000 0.0000
2.400000 -3.000000 0.0000
2.500000 -3.000000 0.0000
2.600000 -3.000000 0.0000
2.700000 -3.000000 0.0000
2.800000 -3.000000 0.0000
2.900000 -3.000000 0.0000
3.000000 -3.000000 0.0000
3.100000 -3.000000 0.0000
3.200000 -3.000000 0.0000
3.300000 -3.000000 0.0000
3.400000 -3.000000 0.0000
3.500000 -3.000000 0.0000
3.600000 -3.000000 0.0000
3.700000 -3.000000 0.0001
3.800000 -3.000000 0.0000
3.900000 -3.000000 0.0000
4.000000 -3.000000 0.0000
4.100000 -3.000000 0.0000
4.200000 -3.000000 0.0000
4.300000 -3.000000 0.0000
4.400000 -3.000000 0.0001
4.500000 -3.000000 0.0001
4.600000 -3.000000 0.0000
4.700000 -3.000000 0.0001
4.800000 -3.000000 0.0001
4.900000 -3.000000 0.0001
5.000000 -3.000000 0.0001
5.100000 -3.000000 0.0001
5.200000 -3.000000 0.0001
5.300000 -3.000000 0.0001
5.400000 -3.000000 0.0001
5.500000 -3.000000 0.0001
5.599999 -3.000000 0.0001
5.700000 -3.000000 0.0001
5.800000 -3.000000 0.0001
5.900000 -3.000000 0.0001
6.000000 -3.000000 0.0001
6.099999 -3.000000 0.0001
6.200000 -3.000000 0.0001
6.300000 -3.000000 0.0001
6.400000 -3.000000 0.0001
6.500000 -3.000000 0.0001
6.599999 -3.000000 0.0001
6.700000 -3.000000 0.0001
6.800000 -3.000000 0.0001
6.900000 -3.000000 0.0001
7.000000 -3.000000 0.0001
7.099999 -3.000000 0.0001
7.200000 -3.000000 0.0001
7.300000 -3.000000 0.0001
7.400000 -3.000000 0.0001
7.500000 -3.000000 0.0002
7.599999 -3.000000 0.0001
7.700000 -3.000000 0.0001
7.800000 -3.000000 0.0001
7.900000 -3.000000 0.0002
8.000000 -3.000000 0.0001
8.099999 -3.000000 0.0001
8.200000 -3.000000 0.0001
8.300000 -3.000000 0.0002
8.400000 -3.000000 0.0002
8.500000 -3.000000 0.0002
8.599999 -3.000000 0.0002
8.700000 -3.000000 0.0001
8.800000 -3.000000 0.0002
8.900000 -3.000000 0.0001
9.000000 -3.000000 0.0001
9.099999 -3.000000 0.0002
9.200000 -3.000000 0.0001
9.300000 -3.000000 0.0002
9.400000 -3.000000 0.0002
9.500000 -3.000000 0.0002
9.599999 -3.000000 0.0001
9.700000 -3.000000 0.0001
9.800000 -3.000000 0.0001
9.900000 -3.000000 0.0001
10.000000 -3.000000 0.0001
10.099999 -3.000000 0.0001
10.200000 -3.000000 0.0002
10.300000 -3.000000 0.0002
10.400000 -3.000000 0.0001
10.500000 -3.000000 0.0002
10.599999 -3.000000 0.0001
10.700000 -3.000000 0.0001
10.800000 -3.000000 0.0002
10.900000 -3.000000 0.0001
11.000000 -3.000000 0.0001
11.099999 -3.000000 0.0001
11.200000 -3.000000 0.0001
11.300000 -3.000000 0.0001
11.400000 -3.000000 0.0001
11.500000 -3.000000 0.0001
11.599999 -3.000000 0.0001
11.700000 -3.000000 0.0002
11.800000 -3.000000 0.0002
11.900000 -3.000000 0.0001
12.000000 -3.000000 0.0001
12.099999 -3.000000 0.0001
12.200000 -3.000000 0.0001
12.300000 -3.000000 0.0001
12.400000 -3.000000 0.0001
12.500000 -3.000000 0.0001
12.599999 -3.000000 0.0001
12.700000 -3.000000 0.0001
12.800000 -3.000000 0.0001
12.900000 -3.000000 0.0001
13.000000 -3.000000 0.0001
13.099999 -3.000000 0.0001
13.200000 -3.000000 0.0001
13.300000 -3.000000 0.0001
13.400001 -3.000000 0.0001
13.499999 -3.000000 0.0001
13.599999 -3.000000 0.0001
13.700000 -3.000000 0.0001
13.800000 -3.000000 0.0001
13.900001 -3.000000 0.0001
13.999999 -3.000000 0.0001
14.099999 -3.000000 0.0001
14.200000 -3.000000 0.0001
14.300000 -3.000000 0.0001
14.400001 -3.000000 0.0001
14.499999 -3.000000 0.0001
14.599999 -3.000000 0.0000
14.700000 -3.000000 0.0001
14.800000 -3.000000 0.0001
14.900001 -3.000000 0.0001
14.999999 -3.000000 0.0001
15.099999 -3.000000 0.0001
15.200000 -3.000000 0.0001
15.300000 -3.000000 0.0001
15.400001 -3.000000 0.0001
15.499999 -3.000000 0.0001
15.599999 -3.000000 0.0001
15.700000 -3.000000 0.0001
15.800000 -3.000000 0.0000
15.900001 -3.000000 0.0000
15.999999 -3.000000 0.0001
16.100000 -3.000000 0.0000
16.200001 -3.000000 0.0000
16.300001 -3.000000 0.0000
16.400002 -3.000000 0.0000
16.500000 -3.000000 0.0000
16.600000 -3.000000 0.0000
16.700001 -3.000000 0.0000
16.800001 -3.000000 0.0000
16.900002 -3.000000 0.0000
17.000000 -3.000000 0.0000
17.100000 -3.000000 0.0000
17.200001 -3.000000 0.0000
17.300001 -3.000000 0.0000
17.400002 -3.000000 0.0000
17.500000 -3.000000 0.0000
17.600000 -3.000000 0.0000
17.700001 -3.000000 0.0000
17.800001 -3.000000 0.0000
17.900002 -3.000000 0.0000
18.000000 -3.000000 0.0000
18.100000 -3.000000 0.0000
18.200001 -3.000000 0.0000
18.300001 -3.000000 0.0000
18.400002 -3.000000 0.0000
18.500000 -3.000000 0.0000
18.600000 -3.000000 0.0000
18.700001 -3.000000 0.0000
18.800001 -3.000000 0.0000
18.900002 -3.000000 0.0000
19.000000 -3.000000 0.0000
19.100000 -3.000000 0.0000
19.200001 -3.000000 0.0000
19.300001 -3.000000 0.0000
19.400002 -3.000000 0.0000
19.500000 -3.000000 0.0000
19.600000 -3.000000 0.0000
19.700001 -3.000000 0.0000
19.800001 -3.000000 0.0000
19.900002 -3.000000 0.0000
20.000000 -3.000000 0.0000
20.100000 -3.000000 0.0000
20.200001 -3.000000 0.0000
20.300001 -3.000000 0.0000
20.400002 -3.000000 0.0000
20.500000 -3.000000 0.0000
20.600000 -3.000000 0.0000
20.700001 -3.000000 0.0000
20.800001 -3.000000 0.0000
20.900002 -3.000000 0.0000
21.000000 -3.000000 0.0000
21.100000 -3.000000 0.0000
21.200001 -3.000000 0.0000
21.300001 -3.000000 0.0000
21.400002 -3.000000 0.0000
21.500000 -3.000000 0.0000
21.600000 -3.000000 0.0000
21.700001 -3.000000 0.0000
21.800001 -3.000000 0.0000
21.900002 -3.000000 0.0000
22.000000 -3.000000 0.0000
22.100000 -3.000000 0.0000
22.200001 -3.000000 0.0000
22.300001 -3.000000 0.0000
22.400002 -3.000000 0.0000
-2.800000 -2.900000 0.0000
-2.700000 -2.900000 0.0000
-2.600000 -2.900000 0.0000
-2.500000 -2.900000 0.0000
-2.400000 -2.900000 0.0000
-2.300000 -2.900000 0.0000
-2.200000 -2.900000 0.0000
-2.100000 -2.900000 0.0000
-2.000000 -2.900000 0.0000
-1.900000 -2.900000 0.0000
-1.800000 -2.900000 0.0000
-1.700000 -2.900000 0.0000
-1.600000 -2.900000 0.0000
-1.500000 -2.900000 0.0000
-1.400000 -2.900000 0.0000
-1.300000 -2.900000 0.0000
-1.200000 -2.900000 0.0000
-1.100000 -2.900000 0.0000
-1.000000 -2.900000 0.0000
-0.900000 -2.900000 0.0000
-0.800000 -2.900000 0.0000
-0.700000 -2.900000 0.0000
-0.600000 -2.900000 0.0000
-0.500000 -2.900000 0.0000
-0.400000 -2.900000 0.0000
-0.300000 -2.900000 0.0000
-0.200000 -2.900000 0.0000
-0.100000 -2.900000 0.0000
0.000000 -2.900000 0.0000
0.100000 -2.900000 0.0000
0.200000 -2.900000 0.0000
0.300000 -2.900000 0.0000
0.400000 -2.900000 0.0000
0.500000 -2.900000 0.0000
0.600000 -2.900000 0.0000
0.700000 -2.900000 0.0000
0.800000 -2.900000 0.0000
0.900000 -2.900000 0.0000
1.000000 -2.900000 0.0000
1.100000 -2.900000 0.0000
1.200000 -2.900000 0.0000
1.300000 -2.900000 0.0000
1.400000 -2.900000 0.0000
1.500000 -2.900000 0.0000
1.600000 -2.900000 0.0000
1.700000 -2.900000 0.0000
1.800000 -2.900000 0.0000
1.900000 -2.900000 0.0000
2.000000 -2.900000 0.0000
2.100000 -2.900000 0.0000
2.200000 -2.900000 0.0000
2.300000 -2.900000 0.0000
2.400000 -2.900000 0.0000
2.500000 -2.900000 0.0000
2.600000 -2.900000 0.0000
2.700000 -2.900000 0.0000
2.800000 -2.900000 0.0000
2.900000 -2.900000 0.0000
3.000000 -2.900000 0.0000
3.100000 -2.900000 0.0000
3.200000 -2.900000 0.0000
3.300000 -2.900000 0.0000
3.400000 -2.900000 0.0000
3.500000 -2.900000 0.0000
3.600000 -2.900000 0.0000
3.700000 -2.900000 0.0000
3.800000 -2.900000 0.0001
3.900000 -2.900000 0.0001
4.000000 -2.900000 0.0000
4.100000 -2.900000 0.0001
4.200000 -2.900000 0.0000
4.300000 -2.900000 0.0000
4.400000 -2.900000 0.0001
4.500000 -2.900000 0.0000
4.600000 -2.900000 0.0001
4.700000 -2.900000 0.0001
4.800000 -2.900000 0.0001
4.900000 -2.900000 0.0000
5.000000 -2.900000 0.0001
5.100000 -2.900000 0.0000
5.200000 -2.900000 0.0001
5.300000 -2.900000 0.0001
5.400000 -2.900000 0.0001
5.500000 -2.900000 0.0001
5.599999 -2.900000 0.0001
5.700000 -2.900000 0.0001
5.800000 -2.900000 0.0001
5.900000 -2.900000 0.0001
6.000000 -2.900000 0.0001
6.099999 -2.900000 0.0001
6.200000 -2.900000 0.0001
6.300000 -2.900000 0.0001
6.400000 -2.900000 0.0001
6.500000 -2.900000 0.0001
6.599999 -2.900000 0.0001
6.700000 -2.900000 0.0001
6.800000 -2.900000 0.0001
6.900000 -2.900000 0.0001
7.000000 -2.900000 0.0001
7.099999 -2.900000 0.0001
7.200000 -2.900000 0.0001
7.300000 -2.900000 0.0001
7.400000 -2.900000 0.0001
7.500000 -2.900000 0.0001
7.599999 -2.900000 0.0001
7.700000 -2.900000 0.0001
7.800000 -2.900000 0.0001
7.900000 -2.900000 0.0001
8.000000 -2.900000 0.0001
8.099999 -2.900000 0.0001
8.200000 -2.900000 0.0001
8.300000 -2.900000 0.0001
8.400000 -2.900000 0.0002
8.500000 -2.900000 0.0002
8.599999 -2.900000 0.0001
8.700000 -2.900000 0.0001
8.800000 -2.900000 0.0001
8.900000 -2.900000 0.0001
9.000000 -2.900000 0.0001
9.099999 -2.900000 0.0002
9.200000 -2.900000 0.0001
9.300000 -2.900000 0.0002
9.400000 -2.900000 0.0002
9.500000 -2.900000 0.0002
9.599999 -2.900000 0.0001
9.700000 -2.900000 0.0001
9.800000 -2.900000 0.0001
9.900000 -2.900000 0.0001
10.000000 -2.900000 0.0001
10.099999 -2.900000 0.0002
10.200000 -2.900000 0.0001
10.300000 -2.900000 0.0002
10.400000 -2.900000 0.0001
10.500000 -2.900000 0.0001
10.599999 -2.900000 0.0001
10.700000 -2.900000 0.0001
10.800000 -2.900000 0.0001
10.900000 -2.900000 0.0001
11.000000 -2.900000 0.0002
11.099999 -2.900000 0.0001
11.200000 -2.900000 0.0001
11.300000 -2.900000 0.0001
11.400000 -2.900000 0.0001
11.500000 -2.900000 0.0002
11.599999 -2.900000 0.0002
11.700000 -2.900000 0.0001
11.800000 -2.900000 0.0001
11.900000 -2.900000 0.0001
12.000000 -2.900000 0.0001
12.099999 -2.900000 0.0001
12.200000 -2.900000 0.0001
12.300000 -2.900000 0.0001
12.400000 -2.900000 0.0001
12.500000 -2.900000 0.0001
12.599999 -2.900000 0.0001
12.700000 -2.900000 0.0001
12.800000 -2.900000 0.0001
12.900000 -2.900000 0.0001
13.000000 -2.900000 0.0001
13.099999 -2.900000 0.0001
13.200000 -2.900000 0.0001
13.300000 -2.900000 0.0001
13.400001 -2.900000 0.0001
13.499999 -2.900000 0.0001
13.599999 -2.900000 0.0001
13.700000 -2.900000 0.0001
13.800000 -2.900000 0.0001
13.900001 -2.900000 0.0001
13.999999 -2.900000 0.0001
14.099999 -2.900000 0.0001
14.200000 -2.900000 0.0000
14.300000 -2.900000 0.0001
14.400001 -2.900000 0.0001
14.499999 -2.900000 0.0001
14.599999 -2.900000 0.0001
14.700000 -2.900000 0.0001
14.800000 -2.900000 0.0001
14.900001 -2.900000 0.0001
14.999999 -2.900000 0.0000
15.099999 -2.900000 0.0001
15.200000 -2.900000 0.0000
15.300000 -2.900000 0.0001
15.400001 -2.900000 0.0001
15.499999 -2.900000 0.0001
15.599999 -2.900000 0.0001
15.700000 -2.900000 0.0000
15.800000 -2.900000 0.0000
15.900001 -2.900000 0.0000
15.999999 -2.900000 0.0000
16.100000 -2.900000 0.0000
16.200001 -2.900000 0.0000
16.300001 -2.900000 0.0000
16.400002 -2.900000 0.0000
16.500000 -2.900000 0.0000
16.600000 -2.900000 0.0000
16.700001 -2.900000 0.0000
16.800001 -2.900000 0.0000
16.900002 -2.900000 0.0000
17.000000 -2.900000 0.0000
17.100000 -2.900000 0.0000
17.200001 -2.900000 0.0000
17.300001 -2.900000 0.0000
17.400002 -2.900000 0.0000
17.500000 -2.900000 0.0000
17.600000 -2.900000 0.0000
17.700001 -2.900000 0.0000
17.800001 -2.900000 0.0000
17.900002 -2.900000 0.0000
18.000000 -2.900000 0.0000
18.100000 -2.900000 0.0000
18.200001 -2.900000 0.0000
18.300001 -2.900000 0.0000
18.400002 -2.900000 0.0000
18.500000 -2.900000 0.0000
18.600000 -2.900000 0.0000
18.700001 -2.900000 0.0000
18.800001 -2.900000 0.0000
18.900002 -2.900000 0.0000
19.000000 -2.900000 0.0000
19.100000 -2.900000 0.0000
19.200001 -2.900000 0.0000
19.300001 -2.900000 0.0000
19.400002 -2.900000 0.0000
19.500000 -2.900000 0.0000
19.600000 -2.900000 0.0000
19.700001 -2.900000 0.0000
19.800001 -2.900000 0.0000
19.900002 -2.900000 0.0000
20.000000 -2.900000 0.0000
20.100000 -2.900000 0.0000
20.200001 -2.900000 0.0000
20.300001 -2.900000 0.0000
20.400002 -2.900000 0.0000
20.500000 -2.900000 0.0000
20.600000 -2.900000 0.0000
20.700001 -2.900000 0.0000
20.800001 -2.900000 0.0000
20.900002 -2.900000 0.0000
21.000000 -2.900000 0.0000
21.100000 -2.900000 0.0000
21.200001 -2.900000 0.0000
21.300001 -2.900000 0.0000
21.400002 -2.900000 0.0000
21.500000 -2.900000 0.0000
21.600000 -2.900000 0.0000
21.700001 -2.900000 0.0000
21.800001 -2.900000 0.0000
21.900002 -2.900000 0.0000
22.000000 -2.900000 0.0000
22.100000 -2.900000 0.0000
22.200001 -2.900000 0.0000
22.300001 -2.900000 0.0000
22.400002 -2.900000 0.0000
-2.800000 -2.800000 0.0000
-2.700000 -2.800000 0.0000
-2.600000 -2.800000 0.0000
-2.500000 -2.800000 0.0000
-2.400000 -2.800000 0.0000
-2.300000 -2.800000 0.0000
-2.200000 -2.800000 0.0000
-2.100000 -2.800000 0.0000
-2.000000 -2.800000 0.0000
-1.900000 -2.800000 0.0000
-1.800000 -2.800000 0.0000
-1.700000 -2.800000 0.0000
-1.600000 -2.800000 0.0000
-1.500000 -2.800000 0.0000
-1.400000 -2.800000 0.0000
-1.300000 -2.800000 0.0000
-1.200000 -2.800000 0.0000
-1.100000 -2.800000 0.0000
-1.000000 -2.800000 0.0000
-0.900000 -2.800000 0.0000
-0.800000 -2.800000 0.0000
-0.700000 -2.800000 0.0000
-0.600000 -2.800000 0.0000
-0.500000 -2.800000 0.0000
-0.400000 -2.800000 0.0000
-0.300000 -2.800000 0.0000
-0.200000 -2.800000 0.0000
-0.100000 -2.800000 0.0000
0.000000 -2.800000 0.0000
0.100000 -2.800000 0.0000
0.200000 -2.800000 0.0000
0.300000 -2.800000 0.0000
0.400000 -2.800000 0.0000
0.500000 -2.800000 0.0000
0.600000 -2.800000 0.0000
0.700000 -2.800000 0.0000
0.800000 -2.800000 0.0000
0.900000 -2.800000 0.0000
1.000000 -2.800000 0.0000
1.100000 -2.800000 0.0000
1.200000 -2.800000 0.0000
1.300000 -2.800000 0.0000
1.400000 -2.800000 0.0000
1.500000 -2.800000 0.0000
1.600000 -2.800000 0.0000
1.700000 -2.800000 0.0000
1.800000 -2.800000 0.0000
1.900000 -2.800000 0.0000
2.000000 -2.800000 0.0000
2.100000 -2.800000 0.0000
2.200000 -2.800000 0.0000
2.300000 -2.800000 0.0000
2.400000 -2.800000 0.0000
2.500000 -2.800000 0.0000
2.600000 -2.800000 0.0000
2.700000 -2.800000 0.0000
2.800000 -2.800000 0.0000
2.900000 -2.800000 0.0000
3.000000 -2.800000 0.0000
3.100000 -2.800000 0.0000
3.200000 -2.800000 0.0000
3.300000 -2.800000 0.0000
3.400000 -2.800000 0.0000
3.500000 -2.800000 0.0000
3.600000 -2.800000 0.0000
3.700000 -2.800000 0.0000
3.800000 -2.800000 0.0001
3.900000 -2.800000 0.0001
4.000000 -2.800000 0.0001
4.100000 -2.800000 0.0001
4.200000 -2.800000 0.0001
4.300000 -2.800000 0.0001
4.400000 -2.800000 0.0001
4.500000 -2.800000 0.0001
4.600000 -2.800000 0.0001
4.700000 -2.800000 0.0001
4.800000 -2.800000 0.0001
4.900000 -2.800000 0.0001
5.000000 -2.800000 0.0001
5.100000 -2.800000 0.0001
5.200000 -2.800000 0.0001
5.300000 -2.800000 0.0001
5.400000 -2.800000 0.0001
5.500000 -2.800000 0.0001
5.599999 -2.800000 0.0001
5.700000 -2.800000 0.0001
5.800000 -2.800000 0.0001
5.900000 -2.800000 0.0001
6.000000 -2.800000 0.0001
6.099999 -2.800000 0.0001
6.200000 -2.800000 0.0001
6.300000 -2.800000 0.0001
6.400000 -2.800000 0.0001
6.500000 -2.800000 0.0002
6.599999 -2.800000 0.0001
6.700000 -2.800000 0.0001
6.800000 -2.800000 0.0001
6.900000 -2.800000 0.0002
7.000000 -2.800000 0.0001
7.099999 -2.800000 0.0002
7.200000 -2.800000 0.0001
7.300000 -2.800000 0.0001
7.400000 -2.800000 0.0002
7.500000 -2.800000 0.0002
7.599999 -2.800000 0.0001
7.700000 -2.800000 0.0002
7.800000 -2.800000 0.0001
7.900000 -2.800000 0.0002
8.000000 -2.800000 0.0001
8.099999 -2.800000 0.0002
8.200000 -2.800000 0.0002
8.300000 -2.800000 0.0002
8.400000 -2.800000 0.0002
8.500000 -2.800000 0.0002
8.599999 -2.800000 0.0002
8.700000 -2.800000 0.0002
8.800000 -2.800000 0.0002
8.900000 -2.800000 0.0002
9.000000 -2.800000 0.0002
9.099999 -2.800000 0.0002
9.200000 -2.800000 0.0002
9.300000 -2.800000 0.0002
9.400000 -2.800000 0.0002
9.500000 -2.800000 0.0002
9.599999 -2.800000 0.0002
9.700000 -2.800000 0.0002
9.800000 -2.800000 0.0002
9.900000 -2.800000 0.0001
10.000000 -2.800000 0.0002
10.099999 -2.800000 0.0002
10.200000 -2.800000 0.0002
10.300000 -2.800000 0.0001
10.400000 -2.800000 0.0002
10.500000 -2.800000 0.0002
10.599999 -2.800000 0.0002
10.700000 -2.800000 0.0002
10.800000 -2.800000 0.0002
10.900000 -2.800000 0.0001
11.000000 -2.800000 0.0002
11.099999 -2.800000 0.0002
11.200000 -2.800000 0.0002
11.300000 -2.800000 0.0002
11.400000 -2.800000 0.0002
11.500000 -2.800000 0.0002
11.599999 -2.800000 0.0001
11.700000 -2.800000 0.0002
11.800000 -2.800000 0.0002
11.900000 -2.800000 0.0002
12.000000 -2.800000 0.0002
12.099999 -2.800000 0.0002
12.200000 -2.800000 0.0001
12.300000 -2.800000 0.0002
12.400000 -2.800000 0.0002
12.500000 -2.800000 0.0002
12.599999 -2.800000 0.0002
12.700000 -2.800000 0.0002
12.800000 -2.800000 0.0001
12.900000 -2.800000 0.0002
13.000000 -2.800000 0.0001
13.099999 -2.800000 0.0002
13.200000 -2.800000 0.0001
13.300000 -2.800000 0.0002
13.400001 -2.800000 0.0001
13.499999 -2.800000 0.0001
13.599999 -2.800000 0.0002
13.700000 -2.800000 0.0001
13.800000 -2.800000 0.0001
13.900001 -2.800000 0.0001
13.999999 -2.800000 0.0001
14.099999 -2.800000 0.0001
14.200000 -2.800000 0.0001
14.300000 -2.800000 0.0001
14.400001 -2.800000 0.0001
14.499999 -2.800000 0.0001
14.599999 -2.800000 0.0001
14.700000 -2.800000 0.0001
14.800000 -2.800000 0.0001
14.900001 -2.800000 0.0001
14.999999 -2.800000 0.0001
15.099999 -2.800000 0.0001
15.200000 -2.800000 0.0001
15.300000 -2.800000 0.0001
15.400001 -2.800000 0.0000
15.499999 -2.800000 0.0001
15.599999 -2.800000 0.0001
15.700000 -2.800000 0.0000
15.800000 -2.800000 0.0001
15.900001 -2.800000 0.0001
15.999999 -2.800000 0.0000
16.100000 -2.800000 0.0000
16.200001 -2.800000 0.0000
16.300001 -2.800000 0.0000
16.400002 -2.800000 0.0000
16.500000 -2.800000 0.0000
16.600000 -2.800000 0.0000
16.700001 -2.800000 0.0000
16.800001 -2.800000 0.0000
16.900002 -2.800000 0.0000
17.000000 -2.800000 0.0000
17.100000 -2.800000 0.0000
17.200001 -2.800000 0.0000
17.300001 -2.800000 0.0000
17.400002 -2.800000 0.0000
17.500000 -2.800000 0.0000
17.600000 -2.800000 0.0000
17.700001 -2.800000 0.0000
17.800001 -2.800000 0.0000
17.900002 -2.800000 0.0000
18.000000 -2.800000 0.0000
18.100000 -2.800000 0.0000
18.200001 -2.800000 0.0000
18.300001 -2.800000 0.0000
18.400002 -2.800000 0.0000
18.500000 -2.800000 0.0000
18.600000 -2.800000 0.0000
18.700001 -2.800000 0.0000
18.800001 -2.800000 0.0000
18.900002 -2.800000 0.0000
19.000000 -2.800000 0.0000
19.100000 -2.800000 0.0000
19.200001 -2.800000 0.0000
19.300001 -2.800000 0.0000
19.400002 -2.800000 0.0000
19.500000 -2.800000 0.0000
19.600000 -2.800000 0.0000
19.700001 -2.800000 0.0000
19.800001 -2.800000 0.0000
19.900002 -2.800000 0.0000
20.000000 -2.800000 0.0000
20.100000 -2.800000 0.0000
20.200001 -2.800000 0.0000
20.300001 -2.800000 0.0000
20.400002 -2.800000 0.0000
20.500000 -2.800000 0.0000
20.600000 -2.800000 0.0000
20.700001 -2.800000 0.0000
20.800001 -2.800000 0.0000
20.900002 -2.800000 0.0000
21.000000 -2.800000 0.0000
21.100000 -2.800000 0.0000
21.200001 -2.800000 0.0000
21.300001 -2.800000 0.0000
21.400002 -2.800000 0.0000
21.500000 -2.800000 0.0000
21.600000 -2.800000 0.0000
21.700001 -2.800000 0.0000
21.800001 -2.800000 0.0000
21.900002 -2.800000 0.0000
22.000000 -2.800000 0.0000
22.100000 -2.800000 0.0000
22.200001 -2.800000 0.0000
22.300001 -2.800000 0.0000
22.400002 -2.800000 0.0000
-2.800000 -2.700000 0.0000
-2.700000 -2.700000 0.0000
-2.600000 -2.700000 0.0000
-2.500000 -2.700000 0.0000
-2.400000 -2.700000 0.0000
-2.300000 -2.700000 0.0000
-2.200000 -2.700000 0.0000
-2.100000 -2.700000 0.0000
-2.000000 -2.700000 0.0000
-1.900000 -2.700000 0.0000
-1.800000 -2.700000 0.0000
-1.700000 -2.700000 0.0000
-1.600000 -2.700000 0.0000
-1.500000 -2.700000 0.0000
-1.400000 -2.700000 0.0000
-1.300000 -2.700000 0.0000
-1.200000 -2.700000 0.0000
-1.100000 -2.700000 0.0000
-1.000000 -2.700000 0.0000
-0.900000 -2.700000 0.0000
-0.800000 -2.700000 0.0000
-0.700000 -2.700000 0.0000
-0.600000 -2.700000 0.0000
-0.500000 -2.700000 0.0000
-0.400000 -2.700000 0.0000
-0.300000 -2.700000 0.0000
-0.200000 -2.700000 0.0000
-0.100000 -2.700000 0.0000
0.000000 -2.700000 0.0000
0.100000 -2.700000 0.0000
0.200000 -2.700000 0.0000
0.300000 -2.700000 0.0000
0.400000 -2.700000 0.0000
0.500000 -2.700000 0.0000
0.600000 -2.700000 0.0000
0.700000 -2.700000 0.0000
0.800000 -2.700000 0.0000
0.900000 -2.700000 0.0000
1.000000 -2.700000 0.0000
1.100000 -2.700000 0.0000
1.200000 -2.700000 0.0000
1.300000 -2.700000 0.0000
1.400000 -2.700000 0.0000
1.500000 -2.700000 0.0000
1.600000 -2.700000 0.0000
1.700000 -2.700000 0.0000
1.800000 -2.700000 0.0000
1.900000 -2.700000 0.0000
2.000000 -2.700000 0.0000
2.100000 -2.700000 0.0000
2.200000 -2.700000 0.0000
2.300000 -2.700000 0.0000
2.400000 -2.700000 0.0000
2.500000 -2.700000 0.0000
2.600000 -2.700000 0.0000
2.700000 -2.700000 0.0000
2.800000 -2.700000 0.0000
2.900000 -2.700000 0.0000
3.000000 -2.700000 0.0000
3.100000 -2.700000 0.0001
3.200000 -2.700000 0.0000
3.300000 -2.700000 0.0001
3.400000 -2.700000 0.0000
3.500000 -2.700000 0.0001
3.600000 -2.700000 0.0000
3.700000 -2.700000 0.0001
3.800000 -2.700000 0.0001
3.900000 -2.700000 0.0001
4.000000 -2.700000 0.0001
4.100000 -2.700000 0.0000
4.200000 -2.700000 0.0000
4.300000 -2.700000 0.0000
4.400000 -2.700000 0.0001
4.500000 -2.700000 0.0001
4.600000 -2.700000 0.0000
4.700000 -2.700000 0.0001
4.800000 -2.700000 0.0001
4.900000 -2.700000 0.0001
5.000000 -2.700000 0.0001
5.100000 -2.700000 0.0001
5.200000 -2.700000 0.0001
5.300000 -2.700000 0.0001
5.400000 -2.700000 0.0001
5.500000 -2.700000 0.0001
5.599999 -2.700000 0.0001
5.700000 -2.700000 0.0001
5.800000 -2.700000 0.0001
5.900000 -2.700000 0.0001
6.000000 -2.700000 0.0001
6.099999 -2.700000 0.0001
6.200000 -2.700000 0.0001
6.300000 -2.700000 0.0001
6.400000 -2.700000 0.0001
6.500000 -2.700000 0.0001
6.599999 -2.700000 0.0001
6.700000 -2.700000 0.0001
6.800000 -2.700000 0.0001
6.900000 -2.700000 0.0001
7.000000 -2.700000 0.0002
7.099999 -2.700000 0.0001
7.200000 -2.700000 0.0001
7.300000 -2.700000 0.0001
7.400000 -2.700000 0.0002
7.500000 -2.700000 0.0002
7.599999 -2.700000 0.0002
7.700000 -2.700000 0.0001
7.800000 -2.700000 0.0001
7.900000 -2.700000 0.0002
8.000000 -2.700000 0.0002
8.099999 -2.700000 0.0002
8.200000 -2.700000 0.0002
8.300000 -2.700000 0.0001
8.400000 -2.700000 0.0001
8.500000 -2.700000 0.0002
8.599999 -2.700000 0.0002
8.700000 -2.700000 0.0002
8.800000 -2.700000 0.0001
8.900000 -2.700000 0.0001
9.000000 -2.700000 0.0002
9.099999 -2.700000 0.0002
9.200000 -2.700000 0.0002
9.300000 -2.700000 0.0002
9.400000 -2.700000 0.0002
9.500000 -2.700000 0.0002
9.599999 -2.700000 0.0002
9.700000 -2.700000 0.0002
9.800000 -2.700000 0.0001
9.900000 -2.700000 0.0001
10.000000 -2.700000 0.0002
10.099999 -2.700000 0.0002
10.200000 -2.700000 0.0002
10.300000 -2.700000 0.0001
10.400000 -2.700000 0.0002
10.500000 -2.700000 0.0002
10.599999 -2.700000 0.0002
10.700000 -2.700000 0.0002
10.800000 -2.700000 0.0002
10.900000 -2.700000 0.0002
11.000000 -2.700000 0.0001
11.099999 -2.700000 0.0002
11.200000 -2.700000 0.0002
11.300000 -2.700000 0.0002
11.400000 -2.700000 0.0001
11.500000 -2.700000 0.0002
11.599999 -2.700000 0.0001
11.700000 -2.700000 0.0002
11.800000 -2.700000 0.0001
11.900000 -2.700000 0.0001
12.000000 -2.700000 0.0001
12.099999 -2.700000 0.0001
12.200000 -2.700000 0.0001
12.300000 -2.700000 0.0001
12.400000 -2.700000 0.0001
12.500000 -2.700000 0.0001
12.599999 -2.700000 0.0001
12.700000 -2.700000 0.0001
12.800000 -2.700000 0.0001
12.900000 -2.700000 0.0001
13.000000 -2.700000 0.0001
13.099999 -2.700000 0.0002
13.200000 -2.700000 0.0001
13.300000 -2.700000 0.0001
13.400001 -2.700000 0.0001
13.499999 -2.700000 0.0001
13.599999 -2.700000 0.0001
13.700000 -2.700000 0.0001
13.800000 -2.700000 0.0001
13.900001 -2.700000 0.0001
13.999999 -2.700000 0.0001
14.099999 -2.700000 0.0001
14.200000 -2.700000 0.0001
14.300000 -2.700000 0.0001
14.400001 -2.700000 0.0001
14.499999 -2.700000 0.0001
14.599999 -2.700000 0.0001
14.700000 -2.700000 0.0001
14.800000 -2.700000 0.0001
14.900001 -2.700000 0.0001
14.999999 -2.700000 0.0001
15.099999 -2.700000 0.0001
15.200000 -2.700000 0.0001
15.300000 -2.700000 0.0001
15.400001 -2.700000 0.0001
15.499999 -2.700000 0.0001
15.599999 -2.700000 0.0000
15.700000 -2.700000 0.0001
15.800000 -2.700000 0.0001
15.900001 -2.700000 0.0000
15.999999 -2.700000 0.0000
16.100000 -2.700000 0.0000
16.200001 -2.700000 0.0001
16.300001 -2.700000 0.0000
16.400002 -2.700000 0.0000
16.500000 -2.700000 0.0000
16.600000 -2.700000 0.0000
16.700001 -2.700000 0.0000
16.800001 -2.700000 0.0000
16.900002 -2.700000 0.0000
17.000000 -2.700000 0.0000
17.100000 -2.700000 0.0000
17.200001 -2.700000 0.0000
17.300001 -2.700000 0.0000
17.400002 -2.700000 0.0000
17.500000 -2.700000 0.0000
17.600000 -2.700000 0.0000
17.700001 -2.700000 0.0000
17.800001 -2.700000 0.0000
17.900002 -2.700000 0.0000
18.000000 -2.700000 0.0000
18.100000 -2.700000 0.0000
18.200001 -2.700000 0.0000
18.300001 -2.700000 0.0000
18.400002 -2.700000 0.0000
18.500000 -2.700000 0.0000
18.600000 -2.700000 0.0000
18.700001 -2.700000 0.0000
18.800001 -2.700000 0.0000
18.900002 -2.700000 0.0000
19.000000 -2.700000 0.0000
19.100000 -2.700000 0.0000
19.200001 -2.700000 0.0000
19.300001 -2.700000 0.0000
19.400002 -2.700000 0.0000
19.500000 -2.700000 0.0000
19.600000 -2.700000 0.0000
19.700001 -2.700000 0.0000
19.800001 -2.700000 0.0000
19.900002 -2.700000 0.0000
20.000000 -2.700000 0.0000
20.100000 -2.700000 0.0000
20.200001 -2.700000 0.0000
20.300001 -2.700000 0.0000
20.400002 -2.700000 0.0000
20.500000 -2.700000 0.0000
20.600000 -2.700000 0.0000
20.700001 -2.700000 0.0000
20.800001 -2.700000 0.0000
20.900002 -2.700000 0.0000
21.000000 -2.700000 0.0000
21.100000 -2.700000 0.0000
21.200001 -2.700000 0.0000
21.300001 -2.700000 0.0000
21.400002 -2.700000 0.0000
21.500000 -2.700000 0.0000
21.600000 -2.700000 0.0000
21.700001 -2.700000 0.0000
21.800001 -2.700000 0.0000
21.900002 -2.700000 0.0000
22.000000 -2.700000 0.0000
22.100000 -2.700000 0.0000
22.200001 -2.700000 0.0000
22.300001 -2.700000 0.0000
22.400002 -2.700000 0.0000
-2.800000 -2.600000 0.0000
-2.700000 -2.600000 0.0000
-2.600000 -2.600000 0.0000
-2.500000 -2.600000 0.0000
-2.400000 -2.600000 0.0000
-2.300000 -2.600000 0.0000
-2.200000 -2.600000 0.0000
-2.100000 -2.600000 0.0000
-2.000000 -2.600000 0.0000
-1.900000 -2.600000 0.0000
-1.800000 -2.600000 0.0000
-1.700000 -2.600000 0.0000
-1.600000 -2.600000 0.0000
-1.500000 -2.600000 0.0000
-1.400000 -2.600000 0.0000
-1.300000 -2.600000 0.0000
-1.200000 -2.600000 0.0000
-1.100000 -2.600000 0.0000
-1.000000 -2.600000 0.0000
-0.900000 -2.600000 0.0000
-0.800000 -2.600000 0.0000
-0.700000 -2.600000 0.0000
-0.600000 -2.600000 0.0000
-0.500000 -2.600000 0.0000
-0.400000 -2.600000 0.0000
-0.300000 -2.600000 0.0000
-0.200000 -2.600000 0.0000
-0.100000 -2.600000 0.0000
0.000000 -2.600000 0.0000
0.100000 -2.600000 0.0000
0.200000 -2.600000 0.0000
0.300000 -2.600000 0.0000
0.400000 -2.600000 0.0000
0.500000 -2.600000 0.0000
0.600000 -2.600000 0.0000
0.700000 -2.600000 0.0000
0.800000 -2.600000 0.0000
0.900000 -2.600000 0.0000
1.000000 -2.600000 0.0000
1.100000 -2.600000 0.0000
1.200000 -2.600000 0.0000
1.300000 -2.600000 0.0000
1.400000 -2.600000 0.0000
1.500000 -2.600000 0.0000
1.600000 -2.600000 0.0000
1.700000 -2.600000 0.0000
1.800000 -2.600000 0.0000
1.900000 -2.600000 0.0000
2.000000 -2.600000 0.0000
2.100000 -2.600000 0.0000
2.200000 -2.600000 0.0000
2.300000 -2.600000 0.0000
2.400000 -2.600000 0.0000
2.500000 -2.600000 0.0001
2.600000 -2.600000 0.0000
2.700000 -2.600000 0.0000
2.800000 -2.600000 0.0001
2.900000 -2.600000 0.0000
3.000000 -2.600000 0.0001
3.100000 -2.600000 0.0001
3.200000 -2.600000 0.0000
3.300000 -2.600000 0.0000
3.400000 -2.600000 0.0000
3.500000 -2.600000 0.0001
3.600000 -2.600000 0.0001
3.700000 -2.600000 0.0001
3.800000 -2.600000 0.0001
3.900000 -2.600000 0.0001
4.000000 -2.600000 0.0001
4.100000 -2.600000 0.0000
4.200000 -2.600000 0.0001
4.300000 -2.600000 0.0001
4.400000 -2.600000 0.0001
4.500000 -2.600000 0.0001
4.600000 -2.600000 0.0001
4.700000 -2.600000 0.0001
4.800000 -2.600000 0.0001
4.900000 -2.600000 0.0001
5.000000 -2.600000 0.0001
5.100000 -2.600000 0.0001
5.200000 -2.600000 0.0001
5.300000 -2.600000 0.0001
5.400000 -2.600000 0.0001
5.500000 -2.600000 0.0002
5.599999 -2.600000 0.0001
5.700000 -2.600000 0.0001
5.800000 -2.600000 0.0001
5.900000 -2.600000 0.0001
6.000000 -2.600000 0.0001
6.099999 -2.600000 0.0001
6.200000 -2.600000 0.0001
6.300000 -2.600000 0.0002
6.400000 -2.600000 0.0001
6.500000 -2.600000 0.0001
6.599999 -2.600000 0.0001
6.700000 -2.600000 0.0001
6.800000 -2.600000 0.0002
6.900000 -2.600000 0.0002
7.000000 -2.600000 0.0002
7.099999 -2.600000 0.0001
7.200000 -2.600000 0.0002
7.300000 -2.600000 0.0002
7.400000 -2.600000 0.0002
7.500000 -2.600000 0.0002
7.599999 -2.600000 0.0001
7.700000 -2.600000 0.0002
7.800000 -2.600000 0.0002
7.900000 -2.600000 0.0002
8.000000 -2.600000 0.0002
8.099999 -2.600000 0.0002
8.200000 -2.600000 0.0002
8.300000 -2.600000 0.0002
8.400000 -2.600000 0.0002
8.500000 -2.600000 0.0002
8.599999 -2.600000 0.0002
8.700000 -2.600000 0.0002
8.800000 -2.600000 0.0002
8.900000 -2.600000 0.0003
9.000000 -2.600000 0.0002
9.099999 -2.600000 0.0002
9.200000 -2.600000 0.0002
9.300000 -2.600000 0.0002
9.400000 -2.600000 0.0002
9.500000 -2.600000 0.0002
9.599999 -2.600000 0.0002
9.700000 -2.600000 0.0002
9.800000 -2.600000 0.0002
9.900000 -2.600000 0.0002
10.000000 -2.600000 0.0003
10.099999 -2.600000 0.0002
10.200000 -2.600000 0.0002
10.300000 -2.600000 0.0002
10.400000 -2.600000 0.0002
10.500000 -2.600000 0.0002
10.599999 -2.600000 0.0002
10.700000 -2.600000 0.0001
10.800000 -2.600000 0.0002
10.900000 -2.600000 0.0002
11.000000 -2.600000 0.0002
11.099999 -2.600000 0.0002
11.200000 -2.600000 0.0002
11.300000 -2.600000 0.0002
11.400000 -2.600000 0.0002
11.500000 -2.600000 0.0002
11.599999 -2.600000 0.0002
11.700000 -2.600000 0.0002
11.800000 -2.600000 0.0002
11.900000 -2.600000 0.0002
12.000000 -2.600000 0.0002
12.099999 -2.600000 0.0002
12.200000 -2.600000 0.0002
12.300000 -2.600000 0.0002
12.400000 -2.600000 0.0002
12.500000 -2.600000 0.0002
12.599999 -2.600000 0.0002
12.700000 -2.600000 0.0002
12.800000 -2.600000 0.0001
12.900000 -2.600000 0.0002
13.000000 -2.600000 0.0001
13.099999 -2.600000 0.0002
13.200000 -2.600000 0.0001
13.300000 -2.600000 0.0002
13.400001 -2.600000 0.0002
13.499999 -2.600000 0.0001
13.599999 -2.600000 0.0001
13.700000 -2.600000 0.0001
13.800000 -2.600000 0.0001
13.900001 -2.600000 0.0002
13.999999 -2.600000 0.0001
14.099999 -2.600000 0.0001
14.200000 -2.600000 0.0001
14.300000 -2.600000 0.0001
14.400001 -2.600000 0.0001
14.499999 -2.600000 0.0001
14.599999 -2.600000 0.0001
14.700000 -2.600000 0.0001
14.800000 -2.600000 0.0001
14.900001 -2.600000 0.0001
14.999999 -2.600000 0.0001
15.099999 -2.600000 0.0001
15.200000 -2.600000 0.0001
15.300000 -2.600000 0.0001
15.400001 -2.600000 0.0001
15.499999 -2.600000 0.0001
15.599999 -2.600000 0.0001
15.700000 -2.600000 0.0001
15.800000 -2.600000 0.0001
15.900001 -2.600000 0.0000
15.999999 -2.600000 0.0001
16.100000 -2.600000 0.0001
16.200001 -2.600000 0.0000
16.300001 -2.600000 0.0000
16.400002 -2.600000 0.0001
16.500000 -2.600000 0.0001
16.600000 -2.600000 0.0000
16.700001 -2.600000 0.0000
16.800001 -2.600000 0.0000
16.900002 -2.600000 0.0000
17.000000 -2.600000 0.0000
17.100000 -2.600000 0.0001
17.200001 -2.600000 0.0000
17.300001 -2.600000 0.0000
17.400002 -2.600000 0.0000
17.500000 -2.600000 0.0000
17.600000 -2.600000 0.0000
17.700001 -2.600000 0.0000
17.800001 -2.600000 0.0000
17.900002 -2.600000 0.0000
18.000000 -2.600000 0.0000
18.100000 -2.600000 0.0000
18.200001 -2.600000 0.0000
18.300001 -2.600000 0.0000
18.400002 -2.600000 0.0000
18.500000 -2.600000 0.0000
18.600000 -2.600000 0.0000
18.700001 -2.600000 0.0000
18.800001 -2.600000 0.0000
18.900002 -2.600000 0.0000
19.000000 -2.600000 0.0000
19.100000 -2.600000 0.0000
19.200001 -2.600000 0.0000
19.300001 -2.600000 0.0000
19.400002 -2.600000 0.0000
19.500000 -2.600000 0.0000
19.600000 -2.600000 0.0000
19.700001 -2.600000 0.0000
19.800001 -2.600000 0.0000
19.900002 -2.600000 0.0000
20.000000 -2.600000 0.0000
20.100000 -2.600000 0.0000
20.200001 -2.600000 0.0000
20.300001 -2.600000 0.0000
20.400002 -2.600000 0.0000
20.500000 -2.600000 0.0000
20.600000 -2.600000 0.0000
20.700001 -2.600000 0.0000
20.800001 -2.600000 0.0000
20.900002 -2.600000 0.0000
21.000000 -2.600000 0.0000
21.100000 -2.600000 0.0000
21.200001 -2.600000 0.0000
21.300001 -2.600000 0.0000
21.400002 -2.600000 0.0000
21.500000 -2.600000 0.0000
21.600000 -2.600000 0.0000
21.700001 -2.600000 0.0000
21.800001 -2.600000 0.0000
21.900002 -2.600000 0.0000
22.000000 -2.600000 0.0000
22.100000 -2.600000 0.0000
22.200001 -2.600000 0.0000
22.300001 -2.600000 0.0000
22.400002 -2.600000 0.0000
-2.800000 -2.500000 0.0000
-2.700000 -2.500000 0.0000
-2.600000 -2.500000 0.0000
-2.500000 -2.500000 0.0000
-2.400000 -2.500000 0.0000
-2.300000 -2.500000 0.0000
-2.200000 -2.500000 0.0000
-2.100000 -2.500000 0.0000
-2.000000 -2.500000 0.0000
-1.900000 -2.500000 0.0000
-1.800000 -2.500000 0.0000
-1.700000 -2.500000 0.0000
-1.600000 -2.500000 0.0000
-1.500000 -2.500000 0.0000
-1.400000 -2.500000 0.0000
-1.300000 -2.500000 0.0000
-1.200000 -2.500000 0.0000
-1.100000 -2.500000 0.0000
-1.000000 -2.500000 0.0000
-0.900000 -2.500000 0.0000
-0.800000 -2.500000 0.0000
-0.700000 -2.500000 0.0000
-0.600000 -2.500000 0.0000
-0.500000 -2.500000 0.0000
-0.400000 -2.500000 0.0000
-0.300000 -2.500000 0.0000
-0.200000 -2.500000 0.0000
-0.100000 -2.500000 0.0000
0.000000 -2.500000 0.0000
0.100000 -2.500000 0.0000
0.200000 -2.500000 0.0000
0.300000 -2.500000 0.0000
0.400000 -2.500000 0.0000
0.500000 -2.500000 0.0000
0.600000 -2.500000 0.0000
0.700000 -2.500000 0.0000
0.800000 -2.500000 0.0000
0.900000 -2.500000 0.0000
1.000000 -2.500000 0.0000
1.100000 -2.500000 0.0000
1.200000 -2.500000 0.0000
1.300000 -2.500000 0.0000
1.400000 -2.500000 0.0000
1.500000 -2.500000 0.0000
1.600000 -2.500000 0.0000
1.700000 -2.500000 0.0000
1.800000 -2.500000 0.0000
1.900000 -2.500000 0.0000
2.000000 -2.500000 0.0000
2.100000 -2.500000 0.0000
2.200000 -2.500000 0.0000
2.300000 -2.500000 0.0000
2.400000 -2.500000 0.0000
2.500000 -2.500000 0.0000
2.600000 -2.500000 0.0000
2.700000 -2.500000 0.0000
2.800000 -2.500000 0.0000
2.900000 -2.500000 0.0000
3.000000 -2.500000 0.0000
3.100000 -2.500000 0.0000
3.200000 -2.500000 0.0001
3.300000 -2.500000 0.0000
3.400000 -2.500000 0.0000
3.500000 -2.500000 0.0000
3.600000 -2.500000 0.0000
3.700000 -2.500000 0.0001
3.800000 -2.500000 0.0001
3.900000 -2.500000 0.0001
4.000000 -2.500000 0.0001
4.100000 -2.500000 0.0001
4.200000 -2.500000 0.0000
4.300000 -2.500000 0.0001
4.400000 -2.500000 0.0001
4.500000 -2.500000 0.0001
4.600000 -2.500000 0.0001
4.700000 -2.500000 0.0001
4.800000 -2.500000 0.0001
4.900000 -2.500000 0.0001
5.000000 -2.500000 0.0001
5.100000 -2.500000 0.0001
5.200000 -2.500000 0.0001
5.300000 -2.500000 0.0001
5.400000 -2.500000 0.0001
5.500000 -2.500000 0.0001
5.599999 -2.500000 0.0001
5.700000 -2.500000 0.0001
5.800000 -2.500000 0.0001
5.900000 -2.500000 0.0001
6.000000 -2.500000 0.0001
6.099999 -2.500000 0.0001
6.200000 -2.500000 0.0001
6.300000 -2.500000 0.0001
6.400000 -2.500000 0.0002
6.500000 -2.500000 0.0002
6.599999 -2.500000 0.0002
6.700000 -2.500000 0.0001
6.800000 -2.500000 0.0002
6.900000 -2.500000 0.0002
7.000000 -2.500000 0.0002
7.099999 -2.500000 0.0002
7.200000 -2.500000 0.0002
7.300000 -2.500000 0.0002
7.400000 -2.500000 0.0002
7.500000 -2.500000 0.0002
7.599999 -2.500000 0.0002
7.700000 -2.500000 0.0002
7.800000 -2.500000 0.0002
7.900000 -2.500000 0.0002
8.000000 -2.500000 0.0002
8.099999 -2.500000 0.0001
8.200000 -2.500000 0.0002
8.300000 -2.500000 0.0002
8.400000 -2.500000 0.0002
8.500000 -2.500000 0.0002
8.599999 -2.500000 0.0002
8.700000 -2.500000 0.0002
8.800000 -2.500000 0.0002
8.900000 -2.500000 0.0002
9.000000 -2.500000 0.0002
9.099999 -2.500000 0.0002
9.200000 -2.500000 0.0002
9.300000 -2.500000 0.0002
9.400000 -2.500000 0.0002
9.500000 -2.500000 0.0002
9.599999 -2.500000 0.0003
9.700000 -2.500000 0.0002
9.800000 -2.500000 0.0002
9.900000 -2.500000 0.0002
10.000000 -2.500000 0.0002
10.099999 -2.500000 0.0002
10.200000 -2.500000 0.0002
10.300000 -2.500000 0.0002
10.400000 -2.500000 0.0002
10.500000 -2.500000 0.0003
10.599999 -2.500000 0.0002
10.700000 -2.500000 0.0002
10.800000 -2.500000 0.0002
10.900000 -2.500000 0.0002
11.000000 -2.500000 0.0002
11.099999 -2.500000 0.0002
11.200000 -2.500000 0.0002
11.300000 -2.500000 0.0001
11.400000 -2.500000 0.0002
11.500000 -2.500000 0.0002
11.599999 -2.500000 0.0002
11.700000 -2.500000 0.0002
11.800000 -2.500000 0.0002
11.900000 -2.500000 0.0002
12.000000 -2.500000 0.0002
12.099999 -2.500000 0.0002
12.200000 -2.500000 0.0002
12.300000 -2.500000 0.0002
12.400000 -2.500000 0.0002
12.500000 -2.500000 0.0001
12.599999 -2.500000 0.0002
12.700000 -2.500000 0.0001
12.800000 -2.500000 0.0001
12.900000 -2.500000 0.0001
13.000000 -2.500000 0.0001
13.099999 -2.500000 0.0002
13.200000 -2.500000 0.0002
13.300000 -2.500000 0.0001
13.400001 -2.500000 0.0001
13.499999 -2.500000 0.0002
13.599999 -2.500000 0.0001
13.700000 -2.500000 0.0001
13.800000 -2.500000 0.0001
13.900001 -2.500000 0.0001
13.999999 -2.500000 0.0002
14.099999 -2.500000 0.0002
14.200000 -2.500000 0.0001
14.300000 -2.500000 0.0001
14.400001 -2.500000 0.0001
14.499999 -2.500000 0.0001
14.599999 -2.500000 0.0001
14.700000 -2.500000 0.0001
14.800000 -2.500000 0.0001
14.900001 -2.500000 0.0001
14.999999 -2.500000 0.0001
15.099999 -2.500000 0.0000
15.200000 -2.500000 0.0001
15.300000 -2.500000 0.0001
15.400001 -2.500000 0.0001
15.499999 -2.500000 0.0001
15.599999 -2.500000 0.0001
15.700000 -2.500000 0.0001
15.800000 -2.500000 0.0001
15.900001 -2.500000 0.0001
15.999999 -2.500000 0.0001
16.100000 -2.500000 0.0001
16.200001 -2.500000 0.0001
16.300001 -2.500000 0.0000
16.400002 -2.500000 0.0001
16.500000 -2.500000 0.0000
16.600000 -2.500000 0.0000
16.700001 -2.500000 0.0000
16.800001 -2.500000 0.0000
16.900002 -2.500000 0.0000
17.000000 -2.500000 0.0000
17.100000 -2.500000 0.0000
17.200001 -2.500000 0.0000
17.300001 -2.500000 0.0000
17.400002 -2.500000 0.0000
17.500000 -2.500000 0.0000
17.600000 -2.500000 0.0000
17.700001 -2.500000 0.0000
17.800001 -2.500000 0.0000
17.900002 -2.500000 0.0000
18.000000 -2.500000 0.0000
18.100000 -2.500000 0.0000
18.200001 -2.500000 0.0000
18.300001 -2.500000 0.0000
18.400002 -2.500000 0.0000
18.500000 -2.500000 0.0000
18.600000 -2.500000 0.0000
18.700001 -2.500000 0.0000
18.800001 -2.500000 0.0000
18.900002 -2.500000 0.0000
19.000000 -2.500000 0.0000
19.100000 -2.500000 0.0000
19.200001 -2.500000 0.0000
19.300001 -2.500000 0.0000
19.400002 -2.500000 0.0000
19.500000 -2.500000 0.0000
19.600000 -2.500000 0.0000
19.700001 -2.500000 0.0000
19.800001 -2.500000 0.0000
19.900002 -2.500000 0.0000
20.000000 -2.500000 0.0000
20.100000 -2.500000 0.0000
20.200001 -2.500000 0.0000
20.300001 -2.500000 0.0000
20.400002 -2.500000 0.0000
20.500000 -2.500000 0.0000
20.600000 -2.500000 0.0000
20.700001 -2.500000 0.0000
20.800001 -2.500000 0.0000
20.900002 -2.500000 0.0000
21.000000 -2.500000 0.0000
21.100000 -2.500000 0.0000
21.200001 -2.500000 0.0000
21.300001 -2.500000 0.0000
21.400002 -2.500000 0.0000
21.500000 -2.500000 0.0000
21.600000 -2.500000 0.0000
21.700001 -2.500000 0.0000
21.800001 -2.500000 0.0000
21.900002 -2.500000 0.0000
22.000000 -2.500000 0.0000
22.100000 -2.500000 0.0000
22.200001 -2.500000 0.0000
22.300001 -2.500000 0.0000
22.400002 -2.500000 0.0000
-2.800000 -2.400000 0.0000
-2.700000 -2.400000 0.0000
-2.600000 -2.400000 0.0000
-2.500000 -2.400000 0.0000
-2.400000 -2.400000 0.0000
-2.300000 -2.400000 0.0000
-2.200000 -2.400000 0.0000
-2.100000 -2.400000 0.0000
-2.000000 -2.400000 0.0000
-1.900000 -2.400000 0.0000
-1.800000 -2.400000 0.0000
-1.700000 -2.400000 0.0000
-1.600000 -2.400000 0.0000
-1.500000 -2.400000 0.0000
-1.400000 -2.400000 0.0000
-1.300000 -2.400000 0.0000
-1.200000 -2.400000 0.0000
-1.100000 -2.400000 0.0000
-1.000000 -2.400000 0.0000
-0.900000 -2.400000 0.0000
-0.800000 -2.400000 0.0000
-0.700000 -2.400000 0.0000
-0.600000 -2.400000 0.0000
-0.500000 -2.400000 0.0000
-0.400000 -2.400000 0.0000
-0.300000 -2.400000 0.0000
-0.200000 -2.400000 0.0000
-0.100000 -2.400000 0.0000
0.000000 -2.400000 0.0000
0.100000 -2.400000 0.0000
0.200000 -2.400000 0.0000
0.300000 -2.400000 0.0000
0.400000 -2.400000 0.0000
0.500000 -2.400000 0.0000
0.600000 -2.400000 0.0000
0.700000 -2.400000 0.0000
0.800000 -2.400000 0.0000
0.900000 -2.400000 0.0000
1.000000 -2.400000 0.0000
1.100000 -2.400000 0.0000
1.200000 -2.400000 0.0000
1.300000 -2.400000 0.0000
1.400000 -2.400000 0.0000
1.500000 -2.400000 0.0000
1.600000 -2.400000 0.0000
1.700000 -2.400000 0.0000
1.800000 -2.400000 0.0000
1.900000 -2.400000 0.0000
2.000000 -2.400000 0.0000
2.100000 -2.400000 0.0000
2.200000 -2.400000 0.0000
2.300000 -2.400000 0.0000
2.400000 -2.400000 0.0000
2.500000 -2.400000 0.0000
2.600000 -2.400000 0.0001
2.700000 -2.400000 0.0000
2.800000 -2.400000 0.0000
2.900000 -2.400000 0.0000
3.000000 -2.400000 0.0000
3.100000 -2.400000 0.0000
3.200000 -2.400000 0.0000
3.300000 -2.400000 0.0000
3.400000 -2.400000 0.0000
3.500000 -2.400000 0.0000
3.600000 -2.400000 0.0001
3.700000 -2.400000 0.0000
3.800000 -2.400000 0.0000
3.900000 -2.400000 0.0001
4.000000 -2.400000 0.0001
4.100000 -2.400000 0.0001
4.200000 -2.400000 0.0001
4.300000 -2.400000 0.0001
4.400000 -2.400000 0.0000
4.500000 -2.400000 0.0001
4.600000 -2.400000 0.0001
4.700000 -2.400000 0.0001
4.800000 -2.400000 0.0001
4.900000 -2.400000 0.0001
5.000000 -2.400000 0.0001
5.100000 -2.400000 0.0001
5.200000 -2.400000 0.0001
5.300000 -2.400000 0.0001
5.400000 -2.400000 0.0001
5.500000 -2.400000 0.0001
5.599999 -2.400000 0.0001
5.700000 -2.400000 0.0001
5.800000 -2.400000 0.0001
5.900000 -2.400000 0.0001
6.000000 -2.400000 0.0001
6.099999 -2.400000 0.0001
6.200000 -2.400000 0.0001
6.300000 -2.400000 0.0001
6.400000 -2.400000 0.0001
6.500000 -2.400000 0.0001
6.599999 -2.400000 0.0001
6.700000 -2.400000 0.0002
6.800000 -2.400000 0.0001
6.900000 -2.400000 0.0002
7.000000 -2.400000 0.0002
7.099999 -2.400000 0.0001
7.200000 -2.400000 0.0002
7.300000 -2.400000 0.0002
7.400000 -2.400000 0.0002
7.500000 -2.400000 0.0002
7.599999 -2.400000 0.0002
7.700000 -2.400000 0.0002
7.800000 -2.400000 0.0002
7.900000 -2.400000 0.0002
8.000000 -2.400000 0.0002
8.099999 -2.400000 0.0002
8.200000 -2.400000 0.0003
8.300000 -2.400000 0.0002
8.400000 -2.400000 0.0002
8.500000 -2.400000 0.0002
8.599999 -2.400000 0.0002
8.700000 -2.400000 0.0002
8.800000 -2.400000 0.0002
8.900000 -2.400000 0.0002
9.000000 -2.400000 0.0002
9.099999 -2.400000 0.0002
9.200000 -2.400000 0.0002
9.300000 -2.400000 0.0002
9.400000 -2.400000 0.0002
9.500000 -2.400000 0.0002
9.599999 -2.400000 0.0002
9.700000 -2.400000 0.0002
9.800000 -2.400000 0.0002
9.900000 -2.400000 0.0002
10.000000 -2.400000 0.0002
10.099999 -2.400000 0.0002
10.200000 -2.400000 0.0002
10.300000 -2.400000 0.0002
10.400000 -2.400000 0.0002
10.500000 -2.400000 0.0002
10.599999 -2.400000 0.0002
10.700000 -2.400000 0.0002
10.800000 -2.400000 0.0002
10.900000 -2.400000 0.0002
11.000000 -2.400000 0.0002
11.099999 -2.400000 0.0002
11.200000 -2.400000 0.0002
11.300000 -2.400000 0.0001
11.400000 -2.400000 0.0002
11.500000 -2.400000 0.0002
11.599999 -2.400000 0.0002
11.700000 -2.400000 0.0002
11.800000 -2.400000 0.0002
11.900000 -2.400000 0.0002
12.000000 -2.400000 0.0002
12.099999 -2.400000 0.0002
12.200000 -2.400000 0.0002
12.300000 -2.400000 0.0002
12.400000 -2.400000 0.0002
12.500000 -2.400000 0.0001
12.599999 -2.400000 0.0001
12.700000 -2.400000 0.0002
12.800000 -2.400000 0.0001
12.900000 -2.400000 0.0002
13.000000 -2.400000 0.0001
13.099999 -2.400000 0.0001
13.200000 -2.400000 0.0001
13.300000 -2.400000 0.0001
13.400001 -2.400000 0.0001
13.499999 -2.400000 0.0001
13.599999 -2.400000 0.0002
13.700000 -2.400000 0.0001
13.800000 -2.400000 0.0001
13.900001 -2.400000 0.0001
13.999999 -2.400000 0.0001
14.099999 -2.400000 0.0001
14.200000 -2.400000 0.0001
14.300000 -2.400000 0.0001
14.400001 -2.400000 0.0001
14.499999 -2.400000 0.0001
14.599999 -2.400000 0.0001
14.700000 -2.400000 0.0001
14.800000 -2.400000 0.0001
14.900001 -2.400000 0.0001
14.999999 -2.400000 0.0001
15.099999 -2.400000 0.0001
15.200000 -2.400000 0.0001
15.300000 -2.400000 0.0001
15.400001 -2.400000 0.0001
15.499999 -2.400000 0.0001
15.599999 -2.400000 0.0001
15.700000 -2.400000 0.0001
15.800000 -2.400000 0.0001
15.900001 -2.400000 0.0001
15.999999 -2.400000 0.0001
16.100000 -2.400000 0.0001
16.200001 -2.400000 0.0000
16.300001 -2.400000 0.0001
16.400002 -2.400000 0.0000
16.500000 -2.400000 0.0001
16.600000 -2.400000 0.0000
16.700001 -2.400000 0.0000
16.800001 -2.400000 0.0000
16.900002 -2.400000 0.0000
17.000000 -2.400000 0.0000
17.100000 -2.400000 0.0000
17.200001 -2.400000 0.0000
17.300001 -2.400000 0.0000
17.400002 -2.400000 0.0000
17.500000 -2.400000 0.0000
17.600000 -2.400000 0.0000
17.700001 -2.400000 0.0000
17.800001 -2.400000 0.0000
17.900002 -2.400000 0.0000
18.000000 -2.400000 0.0000
18.100000 -2.400000 0.0000
18.200001 -2.400000 0.0000
18.300001 -2.400000 0.0000
18.400002 -2.400000 0.0000
18.500000 -2.400000 0.0000
18.600000 -2.400000 0.0000
18.700001 -2.400000 0.0000
18.800001 -2.400000 0.0000
18.900002 -2.400000 0.0000
19.000000 -2.400000 0.0000
19.100000 -2.400000 0.0000
19.200001 -2.400000 0.0000
19.300001 -2.400000 0.0000
19.400002 -2.400000 0.0000
19.500000 -2.400000 0.0000
19.600000 -2.400000 0.0000
19.700001 -2.400000 0.0000
19.800001 -2.400000 0.0000
19.900002 -2.400000 0.0000
20.000000 -2.400000 0.0000
20.100000 -2.400000 0.0000
20.200001 -2.400000 0.0000
20.300001 -2.400000 0.0000
20.400002 -2.400000 0.0000
20.500000 -2.400000 0.0000
20.600000 -2.400000 0.0000
20.700001 -2.400000 0.0000
20.800001 -2.400000 0.0000
20.900002 -2.400000 0.0000
21.000000 -2.400000 0.0000
21.100000 -2.400000 0.0000
21.200001 -2.400000 0.0000
21.300001 -2.400000 0.0000
21.400002 -2.400000 0.0000
21.500000 -2.400000 0.0000
21.600000 -2.400000 0.0000
21.700001 -2.400000 0.0000
21.800001 -2.400000 0.0000
21.900002 -2.400000 0.0000
22.000000 -2.400000 0.0000
22.100000 -2.400000 0.0000
22.200001 -2.400000 0.0000
22.300001 -2.400000 0.0000
22.400002 -2.400000 0.0000
-2.800000 -2.300000 0.0000
-2.700000 -2.300000 0.0000
-2.600000 -2.300000 0.0000
-2.500000 -2.300000 0.0000
-2.400000 -2.300000 0.0000
-2.300000 -2.300000 0.0000
-2.200000 -2.300000 0.0000
-2.100000 -2.300000 0.0000
-2.000000 -2.300000 0.0000
-1.900000 -2.300000 0.0000
-1.800000 -2.300000 0.0000
-1.700000 -2.300000 0.0000
-1.600000 -2.300000 0.0000
-1.500000 -2.300000 0.0000
-1.400000 -2.300000 0.0000
-1.300000 -2.300000 0.0000
-1.200000 -2.300000 0.0000
-1.100000 -2.300000 0.0000
-1.000000 -2.300000 0.0000
-0.900000 -2.300000 0.0000
-0.800000 -2.300000 0.0000
-0.700000 -2.300000 0.0000
-0.600000 -2.300000 0.0000
-0.500000 -2.300000 0.0000
-0.400000 -2.300000 0.0000
-0.300000 -2.300000 0.0000
-0.200000 -2.300000 0.0000
-0.100000 -2.300000 0.0000
0.000000 -2.300000 0.0000
0.100000 -2.300000 0.0000
0.200000 -2.300000 0.0000
0.300000 -2.300000 0.0000
0.400000 -2.300000 0.0000
0.500000 -2.300000 0.0000
0.600000 -2.300000 0.0000
0.700000 -2.300000 0.0000
0.800000 -2.300000 0.0000
0.900000 -2.300000 0.0000
1.000000 -2.300000 0.0000
1.100000 -2.300000 0.0000
1.200000 -2.300000 0.0000
1.300000 -2.300000 0.0000
1.400000 -2.300000 0.0000
1.500000 -2.300000 0.0000
1.600000 -2.300000 0.0000
1.700000 -2.300000 0.0000
1.800000 -2.300000 0.0000
1.900000 -2.300000 0.0000
2.000000 -2.300000 0.0000
2.100000 -2.300000 0.0000
2.200000 -2.300000 0.0000
2.300000 -2.300000 0.0000
2.400000 -2.300000 0.0000
2.500000 -2.300000 0.0000
2.600000 -2.300000 0.0000
2.700000 -2.300000 0.0000
2.800000 -2.300000 0.0001
2.900000 -2.300000 0.0000
3.000000 -2.300000 0.0000
3.100000 -2.300000 0.0001
3.200000 -2.300000 0.0001
3.300000 -2.300000 0.0001
3.400000 -2.300000 0.0001
3.500000 -2.300000 0.0001
3.600000 -2.300000 0.0000
3.700000 -2.300000 0.0001
3.800000 -2.300000 0.0001
3.900000 -2.300000 0.0001
4.000000 -2.300000 0.0001
4.100000 -2.300000 0.0001
4.200000 -2.300000 0.0001
4.300000 -2.300000 0.0001
4.400000 -2.300000 0.0000
4.500000 -2.300000 0.0001
4.600000 -2.300000 0.0001
4.700000 -2.300000 0.0001
4.800000 -2.300000 0.0001
4.900000 -2.300000 0.0001
5.000000 -2.300000 0.0001
5.100000 -2.300000 0.0001
5.200000 -2.300000 0.0001
5.300000 -2.300000 0.0001
5.400000 -2.300000 0.0001
5.500000 -2.300000 0.0001
5.599999 -2.300000 0.0001
5.700000 -2.300000 0.0001
5.800000 -2.300000 0.0001
5.900000 -2.300000 0.0001
6.000000 -2.300000 0.0002
6.099999 -2.300000 0.0002
6.200000 -2.300000 0.0002
6.300000 -2.300000 0.0002
6.400000 -2.300000 0.0002
6.500000 -2.300000 0.0002
6.599999 -2.300000 0.0002
6.700000 -2.300000 0.0002
6.800000 -2.300000 0.0002
6.900000 -2.300000 0.0002
7.000000 -2.300000 0.0002
7.099999 -2.300000 0.0002
7.200000 -2.300000 0.0002
7.300000 -2.300000 0.0002
7.400000 -2.300000 0.0002
7.500000 -2.300000 0.0002
7.599999 -2.300000 0.0002
7.700000 -2.300000 0.0003
7.800000 -2.300000 0.0003
7.900000 -2.300000 0.0002
8.000000 -2.300000 0.0002
8.099999 -2.300000 0.0003
8.200000 -2.300000 0.0003
8.300000 -2.300000 0.0002
8.400000 -2.300000 0.0002
8.500000 -2.300000 0.0003
8.599999 -2.300000 0.0003
8.700000 -2.300000 0.0003
8.800000 -2.300000 0.0003
8.900000 -2.300000 0.0002
9.000000 -2.300000 0.0002
9.099999 -2.300000 0.0003
9.200000 -2.300000 0.0003
9.300000 -2.300000 0.0002
9.400000 -2.300000 0.0003
9.500000 -2.300000 0.0003
9.599999 -2.300000 0.0003
9.700000 -2.300000 0.0002
9.800000 -2.300000 0.0003
9.900000 -2.300000 0.0003
10.000000 -2.300000 0.0003
10.099999 -2.300000 0.0003
10.200000 -2.300000 0.0003
10.300000 -2.300000 0.0003
10.400000 -2.300000 0.0003
10.500000 -2.300000 0.0002
10.599999 -2.300000 0.0003
10.700000 -2.300000 0.0003
10.800000 -2.300000 0.0003
10.900000 -2.300000 0.0002
11.000000 -2.300000 0.0003
11.099999 -2.300000 0.0002
11.200000 -2.300000 0.0002
11.300000 -2.300000 0.0003
11.400000 -2.300000 0.0003
11.500000 -2.300000 0.0003
11.599999 -2.300000 0.0002
11.700000 -2.300000 0.0003
11.800000 -2.300000 0.0002
11.900000 -2.300000 0.0002
12.000000 -2.300000 0.0002
12.099999 -2.300000 0.0002
12.200000 -2.300000 0.0003
12.300000 -2.300000 0.0002
12.400000 -2.300000 0.0002
12.500000 -2.300000 0.0002
12.599999 -2.300000 0.0002
12.700000 -2.300000 0.0002
12.800000 -2.300000 0.0002
12.900000 -2.300000 0.0002
13.000000 -2.300000 0.0002
13.099999 -2.300000 0.0002
13.200000 -2.300000 0.0002
13.300000 -2.300000 0.0001
13.400001 -2.300000 0.0002
13.499999 -2.300000 0.0002
13.599999 -2.300000 0.0001
13.700000 -2.300000 0.0001
13.800000 -2.300000 0.0002
13.900001 -2.300000 0.0002
13.999999 -2.300000 0.0002
14.099999 -2.300000 0.0002
14.200000 -2.300000 0.0001
14.300000 -2.300000 0.0001
14.400001 -2.300000 0.0001
14.499999 -2.300000 0.0001
14.599999 -2.300000 0.0002
14.700000 -2.300000 0.0001
14.800000 -2.300000 0.0001
14.900001 -2.300000 0.0001
14.999999 -2.300000 0.0002
15.099999 -2.300000 0.0001
15.200000 -2.300000 0.0001
15.300000 -2.300000 0.0001
15.400001 -2.300000 0.0001
15.499999 -2.300000 0.0001
15.599999 -2.300000 0.0001
15.700000 -2.300000 0.0001
15.800000 -2.300000 0.0001
15.900001 -2.300000 0.0001
15.999999 -2.300000 0.0001
16.100000 -2.300000 0.0000
16.200001 -2.300000 0.0000
16.300001 -2.300000 0.0001
16.400002 -2.300000 0.0001
16.500000 -2.300000 0.0001
16.600000 -2.300000 0.0001
16.700001 -2.300000 0.0000
16.800001 -2.300000 0.0001
16.900002 -2.300000 0.0000
17.000000 -2.300000 0.0000
17.100000 -2.300000 0.0000
17.200001 -2.300000 0.0000
17.300001 -2.300000 0.0000
17.400002 -2.300000 0.0000
17.500000 -2.300000 0.0000
17.600000 -2.300000 0.0000
17.700001 -2.300000 0.0000
17.800001 -2.300000 0.0000
17.900002 -2.300000 0.0000
18.000000 -2.300000 0.0000
18.100000 -2.300000 0.0000
18.200001 -2.300000 0.0000
18.300001 -2.300000 0.0000
18.400002 -2.300000 0.0000
18.500000 -2.300000 0.0000
18.600000 -2.300000 0.0000
18.700001 -2.300000 0.0000
18.800001 -2.300000 0.0000
18.900002 -2.300000 0.0000
19.000000 -2.300000 0.0000
19.100000 -2.300000 0.0000
19.200001 -2.300000 0.0000
19.300001 -2.300000 0.0000
19.400002 -2.300000 0.0000
19.500000 -2.300000 0.0000
19.600000 -2.300000 0.0000
19.700001 -2.300000 0.0000
19.800001 -2.300000 0.0000
19.900002 -2.300000 0.0000
20.000000 -2.300000 0.0000
20.100000 -2.300000 0.0000
20.200001 -2.300000 0.0000
20.300001 -2.300000 0.0000
20.400002 -2.300000 0.0000
20.500000 -2.300000 0.0000
20.600000 -2.300000 0.0000
20.700001 -2.300000 0.0000
20.800001 -2.300000 0.0000
20.900002 -2.300000 0.0000
21.000000 -2.300000 0.0000
21.100000 -2.300000 0.0000
21.200001 -2.300000 0.0000
21.300001 -2.300000 0.0000
21.400002 -2.300000 0.0000
21.500000 -2.300000 0.0000
21.600000 -2.300000 0.0000
21.700001 -2.300000 0.0000
21.800001 -2.300000 0.0000
21.900002 -2.300000 0.0000
22.000000 -2.300000 0.0000
22.100000 -2.300000 0.0000
22.200001 -2.300000 0.0000
22.300001 -2.300000 0.0000
22.400002 -2.300000 0.0000
-2.800000 -2.200000 0.0000
-2.700000 -2.200000 0.0000
-2.600000 -2.200000 0.0000
-2.500000 -2.200000 0.0000
-2.400000 -2.200000 0.0000
-2.300000 -2.200000 0.0000
-2.200000 -2.200000 0.0000
-2.100000 -2.200000 0.0000
-2.000000 -2.200000 0.0000
-1.900000 -2.200000 0.0000
-1.800000 -2.200000 0.0000
-1.700000 -2.200000 0.0000
-1.600000 -2.200000 0.0000
-1.500000 -2.200000 0.0000
-1.400000 -2.200000 0.0000
-1.300000 -2.200000 0.0000
-1.200000 -2.200000 0.0000
-1.100000 -2.200000 0.0000
-1.000000 -2.200000 0.0000
-0.900000 -2.200000 0.0000
-0.800000 -2.200000 0.0000
-0.700000 -2.200000 0.0000
-0.600000 -2.200000 0.0000
-0.500000 -2.200000 0.0000
-0.400000 -2.200000 0.0000
-0.300000 -2.200000 0.0000
-0.200000 -2.200000 0.0000
-0.100000 -2.200000 0.0000
0.000000 -2.200000 0.0000
0.100000 -2.200000 0.0000
0.200000 -2.200000 0.0000
0.300000 -2.200000 0.0000
0.400000 -2.200000 0.0000
0.500000 -2.200000 0.0000
0.600000 -2.200000 0.0000
0.700000 -2.200000 0.0000
0.800000 -2.200000 0.0000
0.900000 -2.200000 0.0000
1.000000 -2.200000 0.0000
1.100000 -2.200000 0.0000
1.200000 -2.200000 0.0000
1.300000 -2.200000 0.0000
1.400000 -2.200000 0.0000
1.500000 -2.200000 0.0000
1.600000 -2.200000 0.0000
1.700000 -2.200000 0.0000
1.800000 -2.200000 0.0000
1.900000 -2.200000 0.0000
2.000000 -2.200000 0.0000
2.100000 -2.200000 0.0000
2.200000 -2.200000 0.0000
2.300000 -2.200000 0.0000
2.400000 -2.200000 0.0000
2.500000 -2.200000 0.0000
2.600000 -2.200000 0.0000
2.700000 -2.200000 0.0000
2.800000 -2.200000 0.0000
2.900000 -2.200000 0.0000
3.000000 -2.200000 0.0000
3.100000 -2.200000 0.0000
3.200000 -2.200000 0.0001
3.300000 -2.200000 0.0001
3.400000 -2.200000 0.0001
3.500000 -2.200000 0.0000
3.600000 -2.200000 0.0000
3.700000 -2.200000 0.0001
3.800000 -2.200000 0.0001
3.900000 -2.200000 0.0001
4.000000 -2.200000 0.0001
4.100000 -2.200000 0.0001
4.200000 -2.200000 0.0001
4.300000 -2.200000 0.0001
4.400000 -2.200000 0.0001
4.500000 -2.200000 0.0001
4.600000 -2.200000 0.0001
4.700000 -2.200000 0.0001
4.800000 -2.200000 0.0001
4.900000 -2.200000 0.0001
5.000000 -2.200000 0.0001
5.100000 -2.200000 0.0001
5.200000 -2.200000 0.0001
5.300000 -2.200000 0.0001
5.400000 -2.200000 0.0001
5.500000 -2.200000 0.0001
5.599999 -2.200000 0.0001
5.700000 -2.200000 0.0001
5.800000 -2.200000 0.0001
5.900000 -2.200000 0.0001
6.000000 -2.200000 0.0002
6.099999 -2.200000 0.0001
6.200000 -2.200000 0.0001
6.300000 -2.200000 0.0002
6.400000 -2.200000 0.0002
6.500000 -2.200000 0.0001
6.599999 -2.200000 0.0001
6.700000 -2.200000 0.0002
6.800000 -2.200000 0.0001
6.900000 -2.200000 0.0002
7.000000 -2.200000 0.0002
7.099999 -2.200000 0.0001
7.200000 -2.200000 0.0002
7.300000 -2.200000 0.0002
7.400000 -2.200000 0.0001
7.500000 -2.200000 0.0002
7.599999 -2.200000 0.0002
7.700000 -2.200000 0.0002
7.800000 -2.200000 0.0002
7.900000 -2.200000 0.0002
8.000000 -2.200000 0.0002
8.099999 -2.200000 0.0003
8.200000 -2.200000 0.0003
8.300000 -2.200000 0.0003
8.400000 -2.200000 0.0002
8.500000 -2.200000 0.0002
8.599999 -2.200000 0.0002
8.700000 -2.200000 0.0002
8.800000 -2.200000 0.0002
8.900000 -2.200000 0.0002
9.000000 -2.200000 0.0003
9.099999 -2.200000 0.0002
9.200000 -2.200000 0.0002
9.300000 -2.200000 0.0002
9.400000 -2.200000 0.0002
9.500000 -2.200000 0.0002
9.599999 -2.200000 0.0002
9.700000 -2.200000 0.0003
9.800000 -2.200000 0.0003
9.900000 -2.200000 0.0003
10.000000 -2.200000 0.0002
10.099999 -2.200000 0.0003
10.200000 -2.200000 0.0002
10.300000 -2.200000 0.0003
10.400000 -2.200000 0.0002
10.500000 -2.200000 0.0002
10.599999 -2.200000 0.0002
10.700000 -2.200000 0.0003
10.800000 -2.200000 0.0002
10.900000 -2.200000 0.0002
11.000000 -2.200000 0.0002
11.099999 -2.200000 0.0002
11.200000 -2.200000 0.0002
11.300000 -2.200000 0.0002
11.400000 -2.200000 0.0002
11.500000 -2.200000 0.0002
11.599999 -2.200000 0.0002
11.700000 -2.200000 0.0002
11.800000 -2.200000 0.0002
11.900000 -2.200000 0.0002
12.000000 -2.200000 0.0002
12.099999 -2.200000 0.0002
12.200000 -2.200000 0.0002
12.300000 -2.200000 0.0002
12.400000 -2.200000 0.0001
12.500000 -2.200000 0.0002
12.599999 -2.200000 0.0002
12.700000 -2.200000 0.0001
12.800000 -2.200000 0.0002
12.900000 -2.200000 0.0001
13.000000 -2.200000 0.0001
13.099999 -2.200000 0.0002
13.200000 -2.200000 0.0002
13.300000 -2.200000 0.0002
13.400001 -2.200000 0.0001
13.499999 -2.200000 0.0001
13.599999 -2.200000 0.0001
13.700000 -2.200000 0.0001
13.800000 -2.200000 0.0001
13.900001 -2.200000 0.0001
13.999999 -2.200000 0.0001
14.099999 -2.200000 0.0001
14.200000 -2.200000 0.0001
14.300000 -2.200000 0.0001
14.400001 -2.200000 0.0001
14.499999 -2.200000 0.0001
14.599999 -2.200000 0.0001
14.700000 -2.200000 0.0001
14.800000 -2.200000 0.0001
14.900001 -2.200000 0.0001
14.999999 -2.200000 0.0001
15.099999 -2.200000 0.0001
15.200000 -2.200000 0.0001
15.300000 -2.200000 0.0001
15.400001 -2.200000 0.0001
15.499999 -2.200000 0.0001
15.599999 -2.200000 0.0001
15.700000 -2.200000 0.0001
15.800000 -2.200000 0.0001
15.900001 -2.200000 0.0001
15.999999 -2.200000 0.0001
16.100000 -2.200000 0.0001
16.200001 -2.200000 0.0000
16.300001 -2.200000 0.0000
16.400002 -2.200000 0.0001
16.500000 -2.200000 0.0001
16.600000 -2.200000 0.0000
16.700001 -2.200000 0.0001
16.800001 -2.200000 0.0000
16.900002 -2.200000 0.0000
17.000000 -2.200000 0.0000
17.100000 -2.200000 0.0000
17.200001 -2.200000 0.0000
17.300001 -2.200000 0.0000
17.400002 -2.200000 0.0000
17.500000 -2.200000 0.0000
17.600000 -2.200000 0.0000
17.700001 -2.200000 0.0000
17.800001 -2.200000 0.0000
17.900002 -2.200000 0.0000
18.000000 -2.200000 0.0000
18.100000 -2.200000 0.0000
18.200001 -2.200000 0.0000
18.300001 -2.200000 0.0000
18.400002 -2.200000 0.0000
18.500000 -2.200000 0.0000
18.600000 -2.200000 0.0000
18.700001 -2.200000 0.0000
18.800001 -2.200000 0.0000
18.900002 -2.200000 0.0000
19.000000 -2.200000 0.0000
19.100000 -2.200000 0.0000
19.200001 -2.200000 0.0000
19.300001 -2.200000 0.0000
19.400002 -2.200000 0.0000
19.500000 -2.200000 0.0000
19.600000 -2.200000 0.0000
19.700001 -2.200000 0.0000
19.800001 -2.200000 0.0000
19.900002 -2.200000 0.0000
20.000000 -2.200000 0.0000
20.100000 -2.200000 0.0000
20.200001 -2.200000 0.0000
20.300001 -2.200000 0.0000
20.400002 -2.200000 0.0000
20.500000 -2.200000 0.0000
20.600000 -2.200000 0.0000
20.700001 -2.200000 0.0000
20.800001 -2.200000 0.0000
20.900002 -2.200000 0.0000
21.000000 -2.200000 0.0000
21.100000 -2.200000 0.0000
21.200001 -2.200000 0.0000
21.300001 -2.200000 0.0000
21.400002 -2.200000 0.0000
21.500000 -2.200000 0.0000
21.600000 -2.200000 0.0000
21.700001 -2.200000 0.0000
21.800001 -2.200000 0.0000
21.900002 -2.200000 0.0000
22.000000 -2.200000 0.0000
22.100000 -2.200000 0.0000
22.200001 -2.200000 0.0000
22.300001 -2.200000 0.0000
22.400002 -2.200000 0.0000
-2.800000 -2.100000 0.0000
-2.700000 -2.100000 0.0000
-2.600000 -2.100000 0.0000
-2.500000 -2.100000 0.0000
-2.400000 -2.100000 0.0000
-2.300000 -2.100000 0.0000
-2.200000 -2.100000 0.0000
-2.100000 -2.100000 0.0000
-2.000000 -2.100000 0.0000
-1.900000 -2.100000 0.0000
-1.800000 -2.100000 0.0000
-1.700000 -2.100000 0.0000
-1.600000 -2.100000 0.0000
-1.500000 -2.100000 0.0000
-1.400000 -2.100000 0.0000
-1.300000 -2.100000 0.0000
-1.200000 -2.100000 0.0000
-1.100000 -2.100000 0.0000
-1.000000 -2.100000 0.0000
-0.900000 -2.100000 0.0000
-0.800000 -2.100000 0.0000
-0.700000 -2.100000 0.0000
-0.600000 -2.100000 0.0000
-0.500000 -2.100000 0.0000
-0.400000 -2.100000 0.0000
-0.300000 -2.100000 0.0000
-0.200000 -2.100000 0.0000
-0.100000 -2.100000 0.0000
0.000000 -2.100000 0.0000
0.100000 -2.100000 0.0000
0.200000 -2.100000 0.0000
0.300000 -2.100000 0.0000
0.400000 -2.100000 0.0000
0.500000 -2.100000 0.0000
0.600000 -2.100000 0.0000
0.700000 -2.100000 0.0000
0.800000 -2.100000 0.0000
0.900000 -2.100000 0.0000
1.000000 -2.100000 0.0000
1.100000 -2.100000 0.0000
1.200000 -2.100000 0.0000
1.300000 -2.100000 0.0000
1.400000 -2.100000 0.0000
1.500000 -2.100000 0.0000
1.600000 -2.100000 0.0000
1.700000 -2.100000 0.0000
1.800000 -2.100000 0.0000
1.900000 -2.100000 0.0000
2.000000 -2.100000 0.0000
2.100000 -2.100000 0.0000
2.200000 -2.100000 0.0000
2.300000 -2.100000 0.0000
2.400000 -2.100000 0.0000
2.500000 -2.100000 0.0000
2.600000 -2.100000 0.0000
2.700000 -2.100000 0.0001
2.800000 -2.100000 0.0001
2.900000 -2.100000 0.0000
3.000000 -2.100000 0.0001
3.100000 -2.100000 0.0000
3.200000 -2.100000 0.0001
3.300000 -2.100000 0.0001
3.400000 -2.100000 0.0001
3.500000 -2.100000 0.0001
3.600000 -2.100000 0.0001
3.700000 -2.100000 0.0001
3.800000 -2.100000 0.0001
3.900000 -2.100000 0.0001
4.000000 -2.100000 0.0001
4.100000 -2.100000 0.0001
4.200000 -2.100000 0.0001
4.300000 -2.100000 0.0001
4.400000 -2.100000 0.0001
4.500000 -2.100000 0.0001
4.600000 -2.100000 0.0001
4.700000 -2.100000 0.0001
4.800000 -2.100000 0.0001
4.900000 -2.100000 0.0001
5.000000 -2.100000 0.0001
5.100000 -2.100000 0.0002
5.200000 -2.100000 0.0001
5.300000 -2.100000 0.0001
5.400000 -2.100000 0.0001
5.500000 -2.100000 0.0002
5.599999 -2.100000 0.0002
5.700000 -2.100000 0.0002
5.800000 -2.100000 0.0002
5.900000 -2.100000 0.0002
6.000000 -2.100000 0.0002
6.099999 -2.100000 0.0001
6.200000 -2.100000 0.0002
6.300000 -2.100000 0.0002
6.400000 -2.100000 0.0002
6.500000 -2.100000 0.0002
6.599999 -2.100000 0.0002
6.700000 -2.100000 0.0002
6.800000 -2.100000 0.0002
6.900000 -2.100000 0.0002
7.000000 -2.100000 0.0002
7.099999 -2.100000 0.0002
7.200000 -2.100000 0.0003
7.300000 -2.100000 0.0003
7.400000 -2.100000 0.0002
7.500000 -2.100000 0.0002
7.599999 -2.100000 0.0002
7.700000 -2.100000 0.0003
7.800000 -2.100000 0.0003
7.900000 -2.100000 0.0002
8.000000 -2.100000 0.0003
8.099999 -2.100000 0.0003
8.200000 -2.100000 0.0003
8.300000 -2.100000 0.0002
8.400000 -2.100000 0.0003
8.500000 -2.100000 0.0003
8.599999 -2.100000 0.0003
8.700000 -2.100000 0.0003
8.800000 -2.100000 0.0004
8.900000 -2.100000 0.0003
9.000000 -2.100000 0.0003
9.099999 -2.100000 0.0003
9.200000 -2.100000 0.0003
9.300000 -2.100000 0.0003
9.400000 -2.100000 0.0003
9.500000 -2.100000 0.0003
9.599999 -2.100000 0.0004
9.700000 -2.100000 0.0003
9.800000 -2.100000 0.0003
9.900000 -2.100000 0.0003
10.000000 -2.100000 0.0003
10.099999 -2.100000 0.0004
10.200000 -2.100000 0.0004
10.300000 -2.100000 0.0003
10.400000 -2.100000 0.0003
10.500000 -2.100000 0.0003
10.599999 -2.100000 0.0003
10.700000 -2.100000 0.0003
10.800000 -2.100000 0.0003
10.900000 -2.100000 0.0003
11.000000 -2.100000 0.0003
11.099999 -2.100000 0.0003
11.200000 -2.100000 0.0003
11.300000 -2.100000 0.0003
11.400000 -2.100000 0.0003
11.500000 -2.100000 0.0003
11.599999 -2.100000 0.0003
11.700000 -2.100000 0.0002
11.800000 -2.100000 0.0003
11.900000 -2.100000 0.0003
12.000000 -2.100000 0.0002
12.099999 -2.100000 0.0002
12.200000 -2.100000 0.0003
12.300000 -2.100000 0.0002
12.400000 -2.100000 0.0002
12.500000 -2.100000 0.0002
12.599999 -2.100000 0.0002
12.700000 -2.100000 0.0002
12.800000 -2.100000 0.0003
12.900000 -2.100000 0.0002
13.000000 -2.100000 0.0002
13.099999 -2.100000 0.0002
13.200000 -2.100000 0.0002
13.300000 -2.100000 0.0002
13.400001 -2.100000 0.0002
13.499999 -2.100000 0.0003
13.599999 -2.100000 0.0002
13.700000 -2.100000 0.0002
13.800000 -2.100000 0.0002
13.900001 -2.100000 0.0002
13.999999 -2.100000 0.0002
14.099999 -2.100000 0.0001
14.200000 -2.100000 0.0001
14.300000 -2.100000 0.0001
14.400001 -2.100000 0.0002
14.499999 -2.100000 0.0002
14.599999 -2.100000 0.0001
14.700000 -2.100000 0.0001
14.800000 -2.100000 0.0001
14.900001 -2.100000 0.0001
14.999999 -2.100000 0.0002
15.099999 -2.100000 0.0001
15.200000 -2.100000 0.0001
15.300000 -2.100000 0.0001
15.400001 -2.100000 0.0001
15.499999 -2.100000 0.0001
15.599999 -2.100000 0.0001
15.700000 -2.100000 0.0001
15.800000 -2.100000 0.0001
15.900001 -2.100000 0.0001
15.999999 -2.100000 0.0001
16.100000 -2.100000 0.0001
16.200001 -2.100000 0.0001
16.300001 -2.100000 0.0001
16.400002 -2.100000 0.0001
16.500000 -2.100000 0.0001
16.600000 -2.100000 0.0000
16.700001 -2.100000 0.0001
16.800001 -2.100000 0.0001
16.900002 -2.100000 0.0001
17.000000 -2.100000 0.0001
17.100000 -2.100000 0.0000
17.200001 -2.100000 0.0000
17.300001 -2.100000 0.0000
17.400002 -2.100000 0.0000
17.500000 -2.100000 0.0000
17.600000 -2.100000 0.0001
17.700001 -2.100000 0.0000
17.800001 -2.100000 0.0000
17.900002 -2.100000 0.0000
18.000000 -2.100000 0.0000
18.100000 -2.100000 0.0000
18.200001 -2.100000 0.0000
18.300001 -2.100000 0.0000
18.400002 -2.100000 0.0000
18.500000 -2.100000 0.0000
18.600000 -2.100000 0.0000
18.700001 -2.100000 0.0000
18.800001 -2.100000 0.0000
18.900002 -2.100000 0.0000
19.000000 -2.100000 0.0000
19.100000 -2.100000 0.0000
19.200001 -2.100000 0.0000
19.300001 -2.100000 0.0000
19.400002 -2.100000 0.0000
19.500000 -2.100000 0.0000
19.600000 -2.100000 0.0000
19.700001 -2.100000 0.0000
19.800001 -2.100000 0.0000
19.900002 -2.100000 0.0000
20.000000 -2.100000 0.0000
20.100000 -2.100000 0.0000
20.200001 -2.100000 0.0000
20.300001 -2.100000 0.0000
20.400002 -2.100000 0.0000
20.500000 -2.100000 0.0000
20.600000 -2.100000 0.0000
20.700001 -2.100000 0.0000
20.800001 -2.100000 0.0000
20.900002 -2.100000 0.0000
21.000000 -2.100000 0.0000
21.100000 -2.100000 0.0000
21.200001 -2.100000 0.0000
21.300001 -2.100000 0.0000
21.400002 -2.100000 0.0000
21.500000 -2.100000 0.0000
21.600000 -2.100000 0.0000
21.700001 -2.100000 0.0000
21.800001 -2.100000 0.0000
21.900002 -2.100000 0.0000
22.000000 -2.100000 0.0000
22.100000 -2.100000 0.0000
22.200001 -2.100000 0.0000
22.300001 -2.100000 0.0000
22.400002 -2.100000 0.0000
-2.800000 -2.000000 0.0000
-2.700000 -2.000000 0.0000
-2.600000 -2.000000 0.0000
-2.500000 -2.000000 0.0000
-2.400000 -2.000000 0.0000
-2.300000 -2.000000 0.0000
-2.200000 -2.000000 0.0000
-2.100000 -2.000000 0.0000
-2.000000 -2.000000 0.0000
-1.900000 -2.000000 0.0000
-1.800000 -2.000000 0.0000
-1.700000 -2.000000 0.0000
-1.600000 -2.000000 0.0000
-1.500000 -2.000000 0.0000
-1.400000 -2.000000 0.0000
-1.300000 -2.000000 0.0000
-1.200000 -2.000000 0.0000
-1.100000 -2.000000 0.0000
-1.000000 -2.000000 0.0000
-0.900000 -2.000000 0.0000
-0.800000 -2.000000 0.0000
-0.700000 -2.000000 0.0000
-0.600000 -2.000000 0.0000
-0.500000 -2.000000 0.0000
-0.400000 -2.000000 0.0000
-0.300000 -2.000000 0.0000
-0.200000 -2.000000 0.0000
-0.100000 -2.000000 0.0000
0.000000 -2.000000 0.0000
0.100000 -2.000000 0.0000
0.200000 -2.000000 0.0000
0.300000 -2.000000 0.0000
0.400000 -2.000000 0.0000
0.500000 -2.000000 0.0000
0.600000 -2.000000 0.0000
0.700000 -2.000000 0.0000
0.800000 -2.000000 0.0000
0.900000 -2.000000 0.0000
1.000000 -2.000000 0.0000
1.100000 -2.000000 0.0000
1.200000 -2.000000 0.0000
1.300000 -2.000000 0.0000
1.400000 -2.000000 0.0000
1.500000 -2.000000 0.0000
1.600000 -2.000000 0.0000
1.700000 -2.000000 0.0000
1.800000 -2.000000 0.0000
1.900000 -2.000000 0.0000
2.000000 -2.000000 0.0000
2.100000 -2.000000 0.0000
2.200000 -2.000000 0.0000
2.300000 -2.000000 0.0000
2.400000 -2.000000 0.0000
2.500000 -2.000000 0.0000
2.600000 -2.000000 0.0000
2.700000 -2.000000 0.0001
2.800000 -2.000000 0.0000
2.900000 -2.000000 0.0000
3.000000 -2.000000 0.0000
3.100000 -2.000000 0.0000
3.200000 -2.000000 0.0001
3.300000 -2.000000 0.0000
3.400000 -2.000000 0.0001
3.500000 -2.000000 0.0001
3.600000 -2.000000 0.0001
3.700000 -2.000000 0.0001
3.800000 -2.000000 0.0001
3.900000 -2.000000 0.0001
4.000000 -2.000000 0.0001
4.100000 -2.000000 0.0001
4.200000 -2.000000 0.0001
4.300000 -2.000000 0.0001
4.400000 -2.000000 0.0001
4.500000 -2.000000 0.0001
4.600000 -2.000000 0.0001
4.700000 -2.000000 0.0001
4.800000 -2.000000 0.0001
4.900000 -2.000000 0.0001
5.000000 -2.000000 0.0001
5.100000 -2.000000 0.0001
5.200000 -2.000000 0.0001
5.300000 -2.000000 0.0001
5.400000 -2.000000 0.0001
5.500000 -2.000000 0.0002
5.599999 -2.000000 0.0001
5.700000 -2.000000 0.0001
5.800000 -2.000000 0.0001
5.900000 -2.000000 0.0001
6.000000 -2.000000 0.0002
6.099999 -2.000000 0.0001
6.200000 -2.000000 0.0002
6.300000 -2.000000 0.0002
6.400000 -2.000000 0.0002
6.500000 -2.000000 0.0002
6.599999 -2.000000 0.0002
6.700000 -2.000000 0.0002
6.800000 -2.000000 0.0002
6.900000 -2.000000 0.0002
7.000000 -2.000000 0.0003
7.099999 -2.000000 0.0002
7.200000 -2.000000 0.0002
7.300000 -2.000000 0.0002
7.400000 -2.000000 0.0002
7.500000 -2.000000 0.0002
7.599999 -2.000000 0.0002
7.700000 -2.000000 0.0002
7.800000 -2.000000 0.0002
7.900000 -2.000000 0.0002
8.000000 -2.000000 0.0003
8.099999 -2.000000 0.0003
8.200000 -2.000000 0.0002
8.300000 -2.000000 0.0003
8.400000 -2.000000 0.0002
8.500000 -2.000000 0.0002
8.599999 -2.000000 0.0003
8.700000 -2.000000 0.0002
8.800000 -2.000000 0.0003
8.900000 -2.000000 0.0003
9.000000 -2.000000 0.0003
9.099999 -2.000000 0.0003
9.200000 -2.000000 0.0003
9.300000 -2.000000 0.0003
9.400000 -2.000000 0.0003
9.500000 -2.000000 0.0003
9.599999 -2.000000 0.0003
9.700000 -2.000000 0.0003
9.800000 -2.000000 0.0002
9.900000 -2.000000 0.0003
10.000000 -2.000000 0.0003
10.099999 -2.000000 0.0003
10.200000 -2.000000 0.0003
10.300000 -2.000000 0.0003
10.400000 -2.000000 0.0003
10.500000 -2.000000 0.0003
10.599999 -2.000000 0.0003
10.700000 -2.000000 0.0002
10.800000 -2.000000 0.0002
10.900000 -2.000000 0.0002
11.000000 -2.000000 0.0003
11.099999 -2.000000 0.0003
11.200000 -2.000000 0.0003
11.300000 -2.000000 0.0003
11.400000 -2.000000 0.0002
11.500000 -2.000000 0.0002
11.599999 -2.000000 0.0002
11.700000 -2.000000 0.0003
11.800000 -2.000000 0.0002
11.900000 -2.000000 0.0003
12.000000 -2.000000 0.0002
12.099999 -2.000000 0.0002
12.200000 -2.000000 0.0003
12.300000 -2.000000 0.0002
12.400000 -2.000000 0.0002
12.500000 -2.000000 0.0002
12.599999 -2.000000 0.0002
12.700000 -2.000000 0.0002
12.800000 -2.000000 0.0002
12.900000 -2.000000 0.0002
13.000000 -2.000000 0.0002
13.099999 -2.000000 0.0002
13.200000 -2.000000 0.0002
13.300000 -2.000000 0.0002
13.400001 -2.000000 0.0001
13.499999 -2.000000 0.0002
13.599999 -2.000000 0.0001
13.700000 -2.000000 0.0001
13.800000 -2.000000 0.0002
13.900001 -2.000000 0.0001
13.999999 -2.000000 0.0002
14.099999 -2.000000 0.0002
14.200000 -2.000000 0.0001
14.300000 -2.000000 0.0001
14.400001 -2.000000 0.0001
14.499999 -2.000000 0.0001
14.599999 -2.000000 0.0001
14.700000 -2.000000 0.0001
14.800000 -2.000000 0.0001
14.900001 -2.000000 0.0001
14.999999 -2.000000 0.0001
15.099999 -2.000000 0.0001
15.200000 -2.000000 0.0001
15.300000 -2.000000 0.0001
15.400001 -2.000000 0.0001
15.499999 -2.000000 0.0001
15.599999 -2.000000 0.0001
15.700000 -2.000000 0.0001
15.800000 -2.000000 0.0001
15.900001 -2.000000 0.0000
15.999999 -2.000000 0.0001
16.100000 -2.000000 0.0001
16.200001 -2.000000 0.0000
16.300001 -2.000000 0.0001
16.400002 -2.000000 0.0001
16.500000 -2.000000 0.0000
16.600000 -2.000000 0.0000
16.700001 -2.000000 0.0000
16.800001 -2.000000 0.0000
16.900002 -2.000000 0.0000
17.000000 -2.000000 0.0000
17.100000 -2.000000 0.0000
17.200001 -2.000000 0.0000
17.300001 -2.000000 0.0000
17.400002 -2.000000 0.0000
17.500000 -2.000000 0.0000
17.600000 -2.000000 0.0000
17.700001 -2.000000 0.0000
17.800001 -2.000000 0.0000
17.900002 -2.000000 0.0000
18.000000 -2.000000 0.0000
18.100000 -2.000000 0.0000
18.200001 -2.000000 0.0000
18.300001 -2.000000 0.0000
18.400002 -2.000000 0.0000
18.500000 -2.000000 0.0000
18.600000 -2.000000 0.0000
18.700001 -2.000000 0.0000
18.800001 -2.000000 0.0000
18.900002 -2.000000 0.0000
19.000000 -2.000000 0.0000
19.100000 -2.000000 0.0000
19.200001 -2.000000 0.0000
19.300001 -2.000000 0.0000
19.400002 -2.000000 0.0000
19.500000 -2.000000 0.0000
19.600000 -2.000000 0.0000
19.700001 -2.000000 0.0000
19.800001 -2.000000 0.0000
19.900002 -2.000000 0.0000
20.000000 -2.000000 0.0000
20.100000 -2.000000 0.0000
20.200001 -2.000000 0.0000
20.300001 -2.000000 0.0000
20.400002 -2.000000 0.0000
20.500000 -2.000000 0.0000
20.600000 -2.000000 0.0000
20.700001 -2.000000 0.0000
20.800001 -2.000000 0.0000
20.900002 -2.000000 0.0000
21.000000 -2.000000 0.0000
21.100000 -2.000000 0.0000
21.200001 -2.000000 0.0000
21.300001 -2.000000 0.0000
21.400002 -2.000000 0.0000
21.500000 -2.000000 0.0000
21.600000 -2.000000 0.0000
21.700001 -2.000000 0.0000
21.800001 -2.000000 0.0000
21.900002 -2.000000 0.0000
22.000000 -2.000000 0.0000
22.100000 -2.000000 0.0000
22.200001 -2.000000 0.0000
22.300001 -2.000000 0.0000
22.400002 -2.000000 0.0000
-2.800000 -1.900000 0.0000
-2.700000 -1.900000 0.0000
-2.600000 -1.900000 0.0000
-2.500000 -1.900000 0.0000
-2.400000 -1.900000 0.0000
-2.300000 -1.900000 0.0000
-2.200000 -1.900000 0.0000
-2.100000 -1.900000 0.0000
-2.000000 -1.900000 0.0000
-1.900000 -1.900000 0.0000
-1.800000 -1.900000 0.0000
-1.700000 -1.900000 0.0000
-1.600000 -1.900000 0.0000
-1.500000 -1.900000 0.0000
-1.400000 -1.900000 0.0000
-1.300000 -1.900000 0.0000
-1.200000 -1.900000 0.0000
-1.100000 -1.900000 0.0000
-1.000000 -1.900000 0.0000
-0.900000 -1.900000 0.0000
-0.800000 -1.900000 0.0000
-0.700000 -1.900000 0.0000
-0.600000 -1.900000 0.0000
-0.500000 -1.900000 0.0000
-0.400000 -1.900000 0.0000
-0.300000 -1.900000 0.0000
-0.200000 -1.900000 0.0000
-0.100000 -1.900000 0.0000
0.000000 -1.900000 0.0000
0.100000 -1.900000 0.0000
0.200000 -1.900000 0.0000
0.300000 -1.900000 0.0000
0.400000 -1.900000 0.0000
0.500000 -1.900000 0.0000
0.600000 -1.900000 0.0000
0.700000 -1.900000 0.0000
0.800000 -1.900000 0.0000
0.900000 -1.900000 0.0000
1.000000 -1.900000 0.0000
1.100000 -1.900000 0.0000
1.200000 -1.900000 0.0000
1.300000 -1.900000 0.0000
1.400000 -1.900000 0.0000
1.500000 -1.900000 0.0000
1.600000 -1.900000 0.0000
1.700000 -1.900000 0.0000
1.800000 -1.900000 0.0000
1.900000 -1.900000 0.0000
2.000000 -1.900000 0.0000
2.100000 -1.900000 0.0000
2.200000 -1.900000 0.0000
2.300000 -1.900000 0.0001
2.400000 -1.900000 0.0000
2.500000 -1.900000 0.0000
2.600000 -1.900000 0.0001
2.700000 -1.900000 0.0000
2.800000 -1.900000 0.0001
2.900000 -1.900000 0.0001
3.000000 -1.900000 0.0001
3.100000 -1.900000 0.0001
3.200000 -1.900000 0.0001
3.300000 -1.900000 0.0001
3.400000 -1.900000 0.0001
3.500000 -1.900000 0.0001
3.600000 -1.900000 0.0001
3.700000 -1.900000 0.0001
3.800000 -1.900000 0.0001
3.900000 -1.900000 0.0001
4.000000 -1.900000 0.0001
4.100000 -1.900000 0.0001
4.200000 -1.900000 0.0001
4.300000 -1.900000 0.0001
4.400000 -1.900000 0.0002
4.500000 -1.900000 0.0002
4.600000 -1.900000 0.0001
4.700000 -1.900000 0.0001
4.800000 -1.900000 0.0001
4.900000 -1.900000 0.0001
5.000000 -1.900000 0.0002
5.100000 -1.900000 0.0001
5.200000 -1.900000 0.0001
5.300000 -1.900000 0.0001
5.400000 -1.900000 0.0002
5.500000 -1.900000 0.0002
5.599999 -1.900000 0.0002
5.700000 -1.900000 0.0002
5.800000 -1.900000 0.0002
5.900000 -1.900000 0.0001
6.000000 -1.900000 0.0002
6.099999 -1.900000 0.0001
6.200000 -1.900000 0.0002
6.300000 -1.900000 0.0002
6.400000 -1.900000 0.0002
6.500000 -1.900000 0.0002
6.599999 -1.900000 0.0002
6.700000 -1.900000 0.0002
6.800000 -1.900000 0.0002
6.900000 -1.900000 0.0003
7.000000 -1.900000 0.0003
7.099999 -1.900000 0.0002
7.200000 -1.900000 0.0002
7.300000 -1.900000 0.0002
7.400000 -1.900000 0.0003
7.500000 -1.900000 0.0003
7.599999 -1.900000 0.0002
7.700000 -1.900000 0.0003
7.800000 -1.900000 0.0003
7.900000 -1.900000 0.0003
8.000000 -1.900000 0.0003
8.099999 -1.900000 0.0003
8.200000 -1.900000 0.0003
8.300000 -1.900000 0.0003
8.400000 -1.900000 0.0003
8.500000 -1.900000 0.0003
8.599999 -1.900000 0.0003
8.700000 -1.900000 0.0003
8.800000 -1.900000 0.0003
8.900000 -1.900000 0.0003
9.000000 -1.900000 0.0003
9.099999 -1.900000 0.0003
9.200000 -1.900000 0.0004
9.300000 -1.900000 0.0003
9.400000 -1.900000 0.0003
9.500000 -1.900000 0.0003
9.599999 -1.900000 0.0003
9.700000 -1.900000 0.0004
9.800000 -1.900000 0.0004
9.900000 -1.900000 0.0003
10.000000 -1.900000 0.0003
10.099999 -1.900000 0.0004
10.200000 -1.900000 0.0003
10.300000 -1.900000 0.0004
10.400000 -1.900000 0.0003
10.500000 -1.900000 0.0004
10.599999 -1.900000 0.0003
10.700000 -1.900000 0.0003
10.800000 -1.900000 0.0004
10.900000 -1.900000 0.0004
11.000000 -1.900000 0.0003
11.099999 -1.900000 0.0003
11.200000 -1.900000 0.0003
11.300000 -1.900000 0.0003
11.400000 -1.900000 0.0003
11.500000 -1.900000 0.0003
11.599999 -1.900000 0.0003
11.700000 -1.900000 0.0003
11.800000 -1.900000 0.0003
11.900000 -1.900000 0.0003
12.000000 -1.900000 0.0003
12.099999 -1.900000 0.0003
12.200000 -1.900000 0.0003
12.300000 -1.900000 0.0003
12.400000 -1.900000 0.0002
12.500000 -1.900000 0.0002
12.599999 -1.900000 0.0002
12.700000 -1.900000 0.0002
12.800000 -1.900000 0.0002
12.900000 -1.900000 0.0002
13.000000 -1.900000 0.0002
13.099999 -1.900000 0.0002
13.200000 -1.900000 0.0002
13.300000 -1.900000 0.0002
13.400001 -1.900000 0.0002
13.499999 -1.900000 0.0002
13.599999 -1.900000 0.0002
13.700000 -1.900000 0.0001
13.800000 -1.900000 0.0001
13.900001 -1.900000 0.0002
13.999999 -1.900000 0.0002
14.099999 -1.900000 0.0002
14.200000 -1.900000 0.0001
14.300000 -1.900000 0.0002
14.400001 -1.900000 0.0001
14.499999 -1.900000 0.0002
14.599999 -1.900000 0.0001
14.700000 -1.900000 0.0001
14.800000 -1.900000 0.0002
14.900001 -1.900000 0.0001
14.999999 -1.900000 0.0002
15.099999 -1.900000 0.0002
15.200000 -1.900000 0.0001
15.300000 -1.900000 0.0002
15.400001 -1.900000 0.0001
15.499999 -1.900000 0.0001
15.599999 -1.900000 0.0001
15.700000 -1.900000 0.0001
15.800000 -1.900000 0.0001
15.900001 -1.900000 0.0001
15.999999 -1.900000 0.0001
16.100000 -1.900000 0.0001
16.200001 -1.900000 0.0001
16.300001 -1.900000 0.0001
16.400002 -1.900000 0.0001
16.500000 -1.900000 0.0001
16.600000 -1.900000 0.0001
16.700001 -1.900000 0.0001
16.800001 -1.900000 0.0001
16.900002 -1.900000 0.0001
17.000000 -1.900000 0.0001
17.100000 -1.900000 0.0000
17.200001 -1.900000 0.0000
17.300001 -1.900000 0.0000
17.400002 -1.900000 0.0001
17.500000 -1.900000 0.0000
17.600000 -1.900000 0.0000
17.700001 -1.900000 0.0000
17.800001 -1.900000 0.0000
17.900002 -1.900000 0.0000
18.000000 -1.900000 0.0000
18.100000 -1.900000 0.0000
18.200001 -1.900000 0.0000
18.300001 -1.900000 0.0000
18.400002 -1.900000 0.0000
18.500000 -1.900000 0.0000
18.600000 -1.900000 0.0000
18.700001 -1.900000 0.0000
18.800001 -1.900000 0.0000
18.900002 -1.900000 0.0000
19.000000 -1.900000 0.0000
19.100000 -1.900000 0.0000
19.200001 -1.900000 0.0000
19.300001 -1.900000 0.0000
19.400002 -1.900000 0.0000
19.500000 -1.900000 0.0000
19.600000 -1.900000 0.0000
19.700001 -1.900000 0.0000
19.800001 -1.900000 0.0000
19.900002 -1.900000 0.0000
20.000000 -1.900000 0.0000
20.100000 -1.900000 0.0000
20.200001 -1.900000 0.0000
20.300001 -1.900000 0.0000
20.400002 -1.900000 0.0000
20.500000 -1.900000 0.0000
20.600000 -1.900000 0.0000
20.700001 -1.900000 0.0000
20.800001 -1.900000 0.0000
20.900002 -1.900000 0.0000
21.000000 -1.900000 0.0000
21.100000 -1.900000 0.0000
21.200001 -1.900000 0.0000
21.300001 -1.900000 0.0000
21.400002 -1.900000 0.0000
21.500000 -1.900000 0.0000
21.600000 -1.900000 0.0000
21.700001 -1.900000 0.0000
21.800001 -1.900000 0.0000
21.900002 -1.900000 0.0000
22.000000 -1.900000 0.0000
22.100000 -1.900000 0.0000
22.200001 -1.900000 0.0000
22.300001 -1.900000 0.0000
22.400002 -1.900000 0.0000
-2.800000 -1.800000 0.0000
-2.700000 -1.800000 0.0000
-2.600000 -1.800000 0.0000
-2.500000 -1.800000 0.0000
-2.400000 -1.800000 0.0000
-2.300000 -1.800000 0.0000
-2.200000 -1.800000 0.0000
-2.100000 -1.800000 0.0000
-2.000000 -1.800000 0.0000
-1.900000 -1.800000 0.0000
-1.800000 -1.800000 0.0000
-1.700000 -1.800000 0.0000
-1.600000 -1.800000 0.0000
-1.500000 -1.800000 0.0000
-1.400000 -1.800000 0.0000
-1.300000 -1.800000 0.0000
-1.200000 -1.800000 0.0000
-1.100000 -1.800000 0.0000
-1.000000 -1.800000 0.0000
-0.900000 -1.800000 0.0000
-0.800000 -1.800000 0.0000
-0.700000 -1.800000 0.0000
-0.600000 -1.800000 0.0000
-0.500000 -1.800000 0.0000
-0.400000 -1.800000 0.0000
-0.300000 -1.800000 0.0000
-0.200000 -1.800000 0.0000
-0.100000 -1.800000 0.0000
0.000000 -1.800000 0.0000
0.100000 -1.800000 0.0000
0.200000 -1.800000 0.0000
0.300000 -1.800000 0.0000
0.400000 -1.800000 0.0000
0.500000 -1.800000 0.0000
0.600000 -1.800000 0.0000
0.700000 -1.800000 0.0000
0.800000 -1.800000 0.0000
0.900000 -1.800000 0.0000
1.000000 -1.800000 0.0000
1.100000 -1.800000 0.0000
1.200000 -1.800000 0.0000
1.300000 -1.800000 0.0000
1.400000 -1.800000 0.0000
1.500000 -1.800000 0.0000
1.600000 -1.800000 0.0000
1.700000 -1.800000 0.0000
1.800000 -1.800000 0.0000
1.900000 -1.800000 0.0000
2.000000 -1.800000 0.0000
2.100000 -1.800000 0.0000
2.200000 -1.800000 0.0001
2.300000 -1.800000 0.0000
2.400000 -1.800000 0.0000
2.500000 -1.800000 0.0000
2.600000 -1.800000 0.0000
2.700000 -1.800000 0.0000
2.800000 -1.800000 0.0001
2.900000 -1.800000 0.0001
3.000000 -1.800000 0.0001
3.100000 -1.800000 0.0001
3.200000 -1.800000 0.0001
3.300000 -1.800000 0.0001
3.400000 -1.800000 0.0001
3.500000 -1.800000 0.0001
3.600000 -1.800000 0.0001
3.700000 -1.800000 0.0001
3.800000 -1.800000 0.0001
3.900000 -1.800000 0.0001
4.000000 -1.800000 0.0001
4.100000 -1.800000 0.0001
4.200000 -1.800000 0.0001
4.300000 -1.800000 0.0001
4.400000 -1.800000 0.0001
4.500000 -1.800000 0.0002
4.600000 -1.800000 0.0001
4.700000 -1.800000 0.0001
4.800000 -1.800000 0.0001
4.900000 -1.800000 0.0001
5.000000 -1.800000 0.0002
5.100000 -1.800000 0.0001
5.200000 -1.800000 0.0001
5.300000 -1.800000 0.0001
5.400000 -1.800000 0.0001
5.500000 -1.800000 0.0002
5.599999 -1.800000 0.0001
5.700000 -1.800000 0.0001
5.800000 -1.800000 0.0002
5.900000 -1.800000 0.0001
6.000000 -1.800000 0.0002
6.099999 -1.800000 0.0001
6.200000 -1.800000 0.0002
6.300000 -1.800000 0.0002
6.400000 -1.800000 0.0002
6.500000 -1.800000 0.0003
6.599999 -1.800000 0.0002
6.700000 -1.800000 0.0003
6.800000 -1.800000 0.0002
6.900000 -1.800000 0.0002
7.000000 -1.800000 0.0003
7.099999 -1.800000 0.0002
7.200000 -1.800000 0.0003
7.300000 -1.800000 0.0003
7.400000 -1.800000 0.0003
7.500000 -1.800000 0.0003
7.599999 -1.800000 0.0003
7.700000 -1.800000 0.0003
7.800000 -1.800000 0.0003
7.900000 -1.800000 0.0003
8.000000 -1.800000 0.0003
8.099999 -1.800000 0.0003
8.200000 -1.800000 0.0003
8.300000 -1.800000 0.0003
8.400000 -1.800000 0.0004
8.500000 -1.800000 0.0003
8.599999 -1.800000 0.0003
8.700000 -1.800000 0.0004
8.800000 -1.800000 0.0004
8.900000 -1.800000 0.0004
9.000000 -1.800000 0.0003
9.099999 -1.800000 0.0003
9.200000 -1.800000 0.0003
9.300000 -1.800000 0.0003
9.400000 -1.800000 0.0003
9.500000 -1.800000 0.0004
9.599999 -1.800000 0.0004
9.700000 -1.800000 0.0003
9.800000 -1.800000 0.0003
9.900000 -1.800000 0.0004
10.000000 -1.800000 0.0003
10.099999 -1.800000 0.0003
10.200000 -1.800000 0.0003
10.300000 -1.800000 0.0003
10.400000 -1.800000 0.0004
10.500000 -1.800000 0.0003
10.599999 -1.800000 0.0003
10.700000 -1.800000 0.0003
10.800000 -1.800000 0.0003
10.900000 -1.800000 0.0003
11.000000 -1.800000 0.0004
11.099999 -1.800000 0.0004
11.200000 -1.800000 0.0003
11.300000 -1.800000 0.0004
11.400000 -1.800000 0.0004
11.500000 -1.800000 0.0003
11.599999 -1.800000 0.0003
11.700000 -1.800000 0.0003
11.800000 -1.800000 0.0003
11.900000 -1.800000 0.0003
12.000000 -1.800000 0.0003
12.099999 -1.800000 0.0003
12.200000 -1.800000 0.0004
12.300000 -1.800000 0.0003
12.400000 -1.800000 0.0003
12.500000 -1.800000 0.0002
12.599999 -1.800000 0.0003
12.700000 -1.800000 0.0003
12.800000 -1.800000 0.0002
12.900000 -1.800000 0.0002
13.000000 -1.800000 0.0002
13.099999 -1.800000 0.0002
13.200000 -1.800000 0.0003
13.300000 -1.800000 0.0002
13.400001 -1.800000 0.0002
13.499999 -1.800000 0.0003
13.599999 -1.800000 0.0002
13.700000 -1.800000 0.0002
13.800000 -1.800000 0.0002
13.900001 -1.800000 0.0002
13.999999 -1.800000 0.0002
14.099999 -1.800000 0.0002
14.200000 -1.800000 0.0001
14.300000 -1.800000 0.0002
14.400001 -1.800000 0.0001
14.499999 -1.800000 0.0002
14.599999 -1.800000 0.0002
14.700000 -1.800000 0.0001
14.800000 -1.800000 0.0001
14.900001 -1.800000 0.0001
14.999999 -1.800000 0.0002
15.099999 -1.800000 0.0001
15.200000 -1.800000 0.0001
15.300000 -1.800000 0.0001
15.400001 -1.800000 0.0001
15.499999 -1.800000 0.0001
15.599999 -1.800000 0.0001
15.700000 -1.800000 0.0001
15.800000 -1.800000 0.0001
15.900001 -1.800000 0.0001
15.999999 -1.800000 0.0001
16.100000 -1.800000 0.0001
16.200001 -1.800000 0.0001
16.300001 -1.800000 0.0001
16.400002 -1.800000 0.0001
16.500000 -1.800000 0.0001
16.600000 -1.800000 0.0001
16.700001 -1.800000 0.0001
16.800001 -1.800000 0.0001
16.900002 -1.800000 0.0001
17.000000 -1.800000 0.0001
17.100000 -1.800000 0.0001
17.200001 -1.800000 0.0001
17.300001 -1.800000 0.0000
17.400002 -1.800000 0.0001
17.500000 -1.800000 0.0000
17.600000 -1.800000 0.0000
17.700001 -1.800000 0.0000
17.800001 -1.800000 0.0000
17.900002 -1.800000 0.0000
18.000000 -1.800000 0.0000
18.100000 -1.800000 0.0000
18.200001 -1.800000 0.0000
18.300001 -1.800000 0.0000
18.400002 -1.800000 0.0000
18.500000 -1.800000 0.0000
18.600000 -1.800000 0.0000
18.700001 -1.800000 0.0000
18.800001 -1.800000 0.0000
18.900002 -1.800000 0.0000
19.000000 -1.800000 0.0000
19.100000 -1.800000 0.0000
19.200001 -1.800000 0.0000
19.300001 -1.800000 0.0000
19.400002 -1.800000 0.0000
19.500000 -1.800000 0.0000
19.600000 -1.800000 0.0000
19.700001 -1.800000 0.0000
19.800001 -1.800000 0.0000
19.900002 -1.800000 0.0000
20.000000 -1.800000 0.0000
20.100000 -1.800000 0.0000
20.200001 -1.800000 0.0000
20.300001 -1.800000 0.0000
20.400002 -1.800000 0.0000
20.500000 -1.800000 0.0000
20.600000 -1.800000 0.0000
20.700001 -1.800000 0.0000
20.800001 -1.800000 0.0000
20.900002 -1.800000 0.0000
21.000000 -1.800000 0.0000
21.100000 -1.800000 0.0000
21.200001 -1.800000 0.0000
21.300001 -1.800000 0.0000
21.400002 -1.800000 0.0000
21.500000 -1.800000 0.0000
21.600000 -1.800000 0.0000
21.700001 -1.800000 0.0000
21.800001 -1.800000 0.0000
21.900002 -1.800000 0.0000
22.000000 -1.800000 0.0000
22.100000 -1.800000 0.0000
22.200001 -1.800000 0.0000
22.300001 -1.800000 0.0000
22.400002 -1.800000 0.0000
-2.800000 -1.700000 0.0000
-2.700000 -1.700000 0.0000
-2.600000 -1.700000 0.0000
-2.500000 -1.700000 0.0000
-2.400000 -1.700000 0.0000
-2.300000 -1.700000 0.0000
-2.200000 -1.700000 0.0000
-2.100000 -1.700000 0.0000
-2.000000 -1.700000 0.0000
-1.900000 -1.700000 0.0000
-1.800000 -1.700000 0.0000
-1.700000 -1.700000 0.0000
-1.600000 -1.700000 0.0000
-1.500000 -1.700000 0.0000
-1.400000 -1.700000 0.0000
-1.300000 -1.700000 0.0000
-1.200000 -1.700000 0.0000
-1.100000 -1.700000 0.0000
-1.000000 -1.700000 0.0000
-0.900000 -1.700000 0.0000
-0.800000 -1.700000 0.0000
-0.700000 -1.700000 0.0000
-0.600000 -1.700000 0.0000
-0.500000 -1.700000 0.0000
-0.400000 -1.700000 0.0000
-0.300000 -1.700000 0.0000
-0.200000 -1.700000 0.0000
-0.100000 -1.700000 0.0000
0.000000 -1.700000 0.0000
0.100000 -1.700000 0.0000
0.200000 -1.700000 0.0000
0.300000 -1.700000 0.0000
0.400000 -1.700000 0.0000
0.500000 -1.700000 0.0000
0.600000 -1.700000 0.0000
0.700000 -1.700000 0.0000
0.800000 -1.700000 0.0000
0.900000 -1.700000 0.0000
1.000000 -1.700000 0.0000
1.100000 -1.700000 0.0000
1.200000 -1.700000 0.0000
1.300000 -1.700000 0.0000
1.400000 -1.700000 0.0000
1.500000 -1.700000 0.0000
1.600000 -1.700000 0.0000
1.700000 -1.700000 0.0000
1.800000 -1.700000 0.0000
1.900000 -1.700000 0.0000
2.000000 -1.700000 0.0000
2.100000 -1.700000 0.0001
2.200000 -1.700000 0.0001
2.300000 -1.700000 0.0001
2.400000 -1.700000 0.0001
2.500000 -1.700000 0.0000
2.600000 -1.700000 0.0001
2.700000 -1.700000 0.0001
2.800000 -1.700000 0.0001
2.900000 -1.700000 0.0001
3.000000 -1.700000 0.0001
3.100000 -1.700000 0.0001
3.200000 -1.700000 0.0000
3.300000 -1.700000 0.0001
3.400000 -1.700000 0.0001
3.500000 -1.700000 0.0001
3.600000 -1.700000 0.0001
3.700000 -1.700000 0.0001
3.800000 -1.700000 0.0001
3.900000 -1.700000 0.0001
4.000000 -1.700000 0.0001
4.100000 -1.700000 0.0001
4.200000 -1.700000 0.0001
4.300000 -1.700000 0.0001
4.400000 -1.700000 0.0002
4.500000 -1.700000 0.0001
4.600000 -1.700000 0.0001
4.700000 -1.700000 0.0001
4.800000 -1.700000 0.0001
4.900000 -1.700000 0.0001
5.000000 -1.700000 0.0002
5.100000 -1.700000 0.0002
5.200000 -1.700000 0.0002
5.300000 -1.700000 0.0002
5.400000 -1.700000 0.0002
5.500000 -1.700000 0.0002
5.599999 -1.700000 0.0001
5.700000 -1.700000 0.0002
5.800000 -1.700000 0.0002
5.900000 -1.700000 0.0002
6.000000 -1.700000 0.0003
6.099999 -1.700000 0.0002
6.200000 -1.700000 0.0002
6.300000 -1.700000 0.0003
6.400000 -1.700000 0.0003
6.500000 -1.700000 0.0002
6.599999 -1.700000 0.0002
6.700000 -1.700000 0.0002
6.800000 -1.700000 0.0003
6.900000 -1.700000 0.0003
7.000000 -1.700000 0.0003
7.099999 -1.700000 0.0003
7.200000 -1.700000 0.0004
7.300000 -1.700000 0.0004
7.400000 -1.700000 0.0003
7.500000 -1.700000 0.0004
7.599999 -1.700000 0.0003
7.700000 -1.700000 0.0003
7.800000 -1.700000 0.0004
7.900000 -1.700000 0.0004
8.000000 -1.700000 0.0004
8.099999 -1.700000 0.0004
8.200000 -1.700000 0.0004
8.300000 -1.700000 0.0004
8.400000 -1.700000 0.0004
8.500000 -1.700000 0.0003
8.599999 -1.700000 0.0004
8.700000 -1.700000 0.0004
8.800000 -1.700000 0.0005
8.900000 -1.700000 0.0004
9.000000 -1.700000 0.0004
9.099999 -1.700000 0.0004
9.200000 -1.700000 0.0004
9.300000 -1.700000 0.0004
9.400000 -1.700000 0.0003
9.500000 -1.700000 0.0003
9.599999 -1.700000 0.0004
9.700000 -1.700000 0.0004
9.800000 -1.700000 0.0004
9.900000 -1.700000 0.0003
10.000000 -1.700000 0.0004
10.099999 -1.700000 0.0003
10.200000 -1.700000 0.0003
10.300000 -1.700000 0.0004
10.400000 -1.700000 0.0004
10.500000 -1.700000 0.0004
10.599999 -1.700000 0.0004
10.700000 -1.700000 0.0004
10.800000 -1.700000 0.0004
10.900000 -1.700000 0.0003
11.000000 -1.700000 0.0004
11.099999 -1.700000 0.0004
11.200000 -1.700000 0.0003
11.300000 -1.700000 0.0004
11.400000 -1.700000 0.0004
11.500000 -1.700000 0.0004
11.599999 -1.700000 0.0004
11.700000 -1.700000 0.0003
11.800000 -1.700000 0.0004
11.900000 -1.700000 0.0004
12.000000 -1.700000 0.0004
12.099999 -1.700000 0.0004
12.200000 -1.700000 0.0003
12.300000 -1.700000 0.0003
12.400000 -1.700000 0.0003
12.500000 -1.700000 0.0003
12.599999 -1.700000 0.0003
12.700000 -1.700000 0.0003
12.800000 -1.700000 0.0003
12.900000 -1.700000 0.0003
13.000000 -1.700000 0.0003
13.099999 -1.700000 0.0002
13.200000 -1.700000 0.0002
13.300000 -1.700000 0.0003
13.400001 -1.700000 0.0002
13.499999 -1.700000 0.0002
13.599999 -1.700000 0.0003
13.700000 -1.700000 0.0002
13.800000 -1.700000 0.0002
13.900001 -1.700000 0.0003
13.999999 -1.700000 0.0002
14.099999 -1.700000 0.0002
14.200000 -1.700000 0.0002
14.300000 -1.700000 0.0002
14.400001 -1.700000 0.0002
14.499999 -1.700000 0.0002
14.599999 -1.700000 0.0002
14.700000 -1.700000 0.0002
14.800000 -1.700000 0.0002
14.900001 -1.700000 0.0002
14.999999 -1.700000 0.0002
15.099999 -1.700000 0.0001
15.200000 -1.700000 0.0001
15.300000 -1.700000 0.0002
15.400001 -1.700000 0.0002
15.499999 -1.700000 0.0001
15.599999 -1.700000 0.0001
15.700000 -1.700000 0.0001
15.800000 -1.700000 0.0001
15.900001 -1.700000 0.0001
15.999999 -1.700000 0.0001
16.100000 -1.700000 0.0001
16.200001 -1.700000 0.0001
16.300001 -1.700000 0.0001
16.400002 -1.700000 0.0001
16.500000 -1.700000 0.0001
16.600000 -1.700000 0.0001
16.700001 -1.700000 0.0001
16.800001 -1.700000 0.0001
16.900002 -1.700000 0.0001
17.000000 -1.700000 0.0001
17.100000 -1.700000 0.0000
17.200001 -1.700000 0.0000
17.300001 -1.700000 0.0001
17.400002 -1.700000 0.0001
17.500000 -1.700000 0.0000
17.600000 -1.700000 0.0001
17.700001 -1.700000 0.0000
17.800001 -1.700000 0.0000
17.900002 -1.700000 0.0001
18.000000 -1.700000 0.0000
18.100000 -1.700000 0.0000
18.200001 -1.700000 0.0000
18.300001 -1.700000 0.0000
18.400002 -1.700000 0.0000
18.500000 -1.700000 0.0000
18.600000 -1.700000 0.0000
18.700001 -1.700000 0.0000
18.800001 -1.700000 0.0000
18.900002 -1.700000 0.0000
19.000000 -1.700000 0.0000
19.100000 -1.700000 0.0000
19.200001 -1.700000 0.0000
19.300001 -1.700000 0.0000
19.400002 -1.700000 0.0000
19.500000 -1.700000 0.0000
19.600000 -1.700000 0.0000
19.700001 -1.700000 0.0000
19.800001 -1.700000 0.0000
19.900002 -1.700000 0.0000
20.000000 -1.700000 0.0000
20.100000 -1.700000 0.0000
20.200001 -1.700000 0.0000
20.300001 -1.700000 0.0000
20.400002 -1.700000 0.0000
20.500000 -1.700000 0.0000
20.600000 -1.700000 0.0000
20.700001 -1.700000 0.0000
20.800001 -1.700000 0.0000
20.900002 -1.700000 0.0000
21.000000 -1.700000 0.0000
21.100000 -1.700000 0.0000
21.200001 -1.700000 0.0000
21.300001 -1.700000 0.0000
21.400002 -1.700000 0.0000
21.500000 -1.700000 0.0000
21.600000 -1.700000 0.0000
21.700001 -1.700000 0.0000
21.800001 -1.700000 0.0000
21.900002 -1.700000 0.0000
22.000000 -1.700000 0.0000
22.100000 -1.700000 0.0000
22.200001 -1.700000 0.0000
22.300001 -1.700000 0.0000
22.400002 -1.700000 0.0000
-2.800000 -1.600000 0.0000
-2.700000 -1.600000 0.0000
-2.600000 -1.600000 0.0000
-2.500000 -1.600000 0.0000
-2.400000 -1.600000 0.0000
-2.300000 -1.600000 0.0000
-2.200000 -1.600000 0.0000
-2.100000 -1.600000 0.0000
-2.000000 -1.600000 0.0000
-1.900000 -1.600000 0.0000
-1.800000 -1.600000 0.0000
-1.700000 -1.600000 0.0000
-1.600000 -1.600000 0.0000
-1.500000 -1.600000 0.0000
-1.400000 -1.600000 0.0000
-1.300000 -1.600000 0.0000
-1.200000 -1.600000 0.0000
-1.100000 -1.600000 0.0000
-1.000000 -1.600000 0.0000
-0.900000 -1.600000 0.0000
-0.800000 -1.600000 0.0000
-0.700000 -1.600000 0.0000
-0.600000 -1.600000 0.0000
-0.500000 -1.600000 0.0000
-0.400000 -1.600000 0.0000
-0.300000 -1.600000 0.0000
-0.200000 -1.600000 0.0000
-0.100000 -1.600000 0.0000
0.000000 -1.600000 0.0000
0.100000 -1.600000 0.0000
0.200000 -1.600000 0.0000
0.300000 -1.600000 0.0000
0.400000 -1.600000 0.0000
0.500000 -1.600000 0.0000
0.600000 -1.600000 0.0000
0.700000 -1.600000 0.0000
0.800000 -1.600000 0.0000
0.900000 -1.600000 0.0000
1.000000 -1.600000 0.0000
1.100000 -1.600000 0.0000
1.200000 -1.600000 0.0000
1.300000 -1.600000 0.0000
1.400000 -1.600000 0.0000
1.500000 -1.600000 0.0000
1.600000 -1.600000 0.0000
1.700000 -1.600000 0.0000
1.800000 -1.600000 0.0000
1.900000 -1.600000 0.0000
2.000000 -1.600000 0.0000
2.100000 -1.600000 0.0000
2.200000 -1.600000 0.0000
2.300000 -1.600000 0.0000
2.400000 -1.600000 0.0000
2.500000 -1.600000 0.0000
2.600000 -1.600000 0.0001
2.700000 -1.600000 0.0000
2.800000 -1.600000 0.0000
2.900000 -1.600000 0.0001
3.000000 -1.600000 0.0001
3.100000 -1.600000 0.0001
3.200000 -1.600000 0.0001
3.300000 -1.600000 0.0001
3.400000 -1.600000 0.0001
3.500000 -1.600000 0.0001
3.600000 -1.600000 0.0001
3.700000 -1.600000 0.0001
3.800000 -1.600000 0.0001
3.900000 -1.600000 0.0001
4.000000 -1.600000 0.0001
4.100000 -1.600000 0.0001
4.200000 -1.600000 0.0001
4.300000 -1.600000 0.0001
4.400000 -1.600000 0.0001
4.500000 -1.600000 0.0001
4.600000 -1.600000 0.0001
4.700000 -1.600000 0.0001
4.800000 -1.600000 0.0001
4.900000 -1.600000 0.0001
5.000000 -1.600000 0.0001
5.100000 -1.600000 0.0001
5.200000 -1.600000 0.0001
5.300000 -1.600000 0.0001
5.400000 -1.600000 0.0001
5.500000 -1.600000 0.0002
5.599999 -1.600000 0.0001
5.700000 -1.600000 0.0002
5.800000 -1.600000 0.0002
5.900000 -1.600000 0.0001
6.000000 -1.600000 0.0002
6.099999 -1.600000 0.0002
6.200000 -1.600000 0.0002
6.300000 -1.600000 0.0003
6.400000 -1.600000 0.0002
6.500000 -1.600000 0.0003
6.599999 -1.600000 0.0002
6.700000 -1.600000 0.0002
6.800000 -1.600000 0.0002
6.900000 -1.600000 0.0003
7.000000 -1.600000 0.0004
7.099999 -1.600000 0.0002
7.200000 -1.600000 0.0003
7.300000 -1.600000 0.0003
7.400000 -1.600000 0.0003
7.500000 -1.600000 0.0004
7.599999 -1.600000 0.0003
7.700000 -1.600000 0.0003
7.800000 -1.600000 0.0003
7.900000 -1.600000 0.0003
8.000000 -1.600000 0.0003
8.099999 -1.600000 0.0003
8.200000 -1.600000 0.0003
8.300000 -1.600000 0.0003
8.400000 -1.600000 0.0003
8.500000 -1.600000 0.0003
8.599999 -1.600000 0.0003
8.700000 -1.600000 0.0004
8.800000 -1.600000 0.0003
8.900000 -1.600000 0.0003
9.000000 -1.600000 0.0003
9.099999 -1.600000 0.0004
9.200000 -1.600000 0.0003
9.300000 -1.600000 0.0004
9.400000 -1.600000 0.0003
9.500000 -1.600000 0.0003
9.599999 -1.600000 0.0003
9.700000 -1.600000 0.0002
9.800000 -1.600000 0.0003
9.900000 -1.600000 0.0003
10.000000 -1.600000 0.0004
10.099999 -1.600000 0.0003
10.200000 -1.600000 0.0003
10.300000 -1.600000 0.0003
10.400000 -1.600000 0.0003
10.500000 -1.600000 0.0003
10.599999 -1.600000 0.0003
10.700000 -1.600000 0.0003
10.800000 -1.600000 0.0004
10.900000 -1.600000 0.0003
11.000000 -1.600000 0.0003
11.099999 -1.600000 0.0003
11.200000 -1.600000 0.0003
11.300000 -1.600000 0.0003
11.400000 -1.600000 0.0003
11.500000 -1.600000 0.0003
11.599999 -1.600000 0.0003
11.700000 -1.600000 0.0004
11.800000 -1.600000 0.0003
11.900000 -1.600000 0.0003
12.000000 -1.600000 0.0003
12.099999 -1.600000 0.0004
12.200000 -1.600000 0.0003
12.300000 -1.600000 0.0003
12.400000 -1.600000 0.0003
12.500000 -1.600000 0.0003
12.599999 -1.600000 0.0003
12.700000 -1.600000 0.0002
12.800000 -1.600000 0.0003
12.900000 -1.600000 0.0003
13.000000 -1.600000 0.0003
13.099999 -1.600000 0.0003
13.200000 -1.600000 0.0002
13.300000 -1.600000 0.0002
13.400001 -1.600000 0.0002
13.499999 -1.600000 0.0002
13.599999 -1.600000 0.0002
13.700000 -1.600000 0.0002
13.800000 -1.600000 0.0002
13.900001 -1.600000 0.0002
13.999999 -1.600000 0.0002
14.099999 -1.600000 0.0001
14.200000 -1.600000 0.0001
14.300000 -1.600000 0.0002
14.400001 -1.600000 0.0001
14.499999 -1.600000 0.0002
14.599999 -1.600000 0.0002
14.700000 -1.600000 0.0001
14.800000 -1.600000 0.0002
14.900001 -1.600000 0.0001
14.999999 -1.600000 0.0002
15.099999 -1.600000 0.0001
15.200000 -1.600000 0.0001
15.300000 -1.600000 0.0001
15.400001 -1.600000 0.0002
15.499999 -1.600000 0.0002
15.599999 -1.600000 0.0001
15.700000 -1.600000 0.0001
15.800000 -1.600000 0.0001
15.900001 -1.600000 0.0001
15.999999 -1.600000 0.0001
16.100000 -1.600000 0.0001
16.200001 -1.600000 0.0001
16.300001 -1.600000 0.0001
16.400002 -1.600000 0.0001
16.500000 -1.600000 0.0001
16.600000 -1.600000 0.0001
16.700001 -1.600000 0.0001
16.800001 -1.600000 0.0001
16.900002 -1.600000 0.0000
17.000000 -1.600000 0.0001
17.100000 -1.600000 0.0001
17.200001 -1.600000 0.0000
17.300001 -1.600000 0.0000
17.400002 -1.600000 0.0000
17.500000 -1.600000 0.0001
17.600000 -1.600000 0.0001
17.700001 -1.600000 0.0000
17.800001 -1.600000 0.0000
17.900002 -1.600000 0.0000
18.000000 -1.600000 0.0000
18.100000 -1.600000 0.0000
18.200001 -1.600000 0.0000
18.300001 -1.600000 0.0000
18.400002 -1.600000 0.0000
18.500000 -1.600000 0.0000
18.600000 -1.600000 0.0000
18.700001 -1.600000 0.0000
18.800001 -1.600000 0.0000
18.900002 -1.600000 0.0000
19.000000 -1.600000 0.0000
19.100000 -1.600000 0.0000
19.200001 -1.600000 0.0000
19.300001 -1.600000 0.0000
19.400002 -1.600000 0.0000
19.500000 -1.600000 0.0000
19.600000 -1.600000 0.0000
19.700001 -1.600000 0.0000
19.800001 -1.600000 0.0000
19.900002 -1.600000 0.0000
20.000000 -1.600000 0.0000
20.100000 -1.600000 0.0000
20.200001 -1.600000 0.0000
20.300001 -1.600000 0.0000
20.400002 -1.600000 0.0000
20.500000 -1.600000 0.0000
20.600000 -1.600000 0.0000
20.700001 -1.600000 0.0000
20.800001 -1.600000 0.0000
20.900002 -1.600000 0.0000
21.000000 -1.600000 0.0000
21.100000 -1.600000 0.0000
21.200001 -1.600000 0.0000
21.300001 -1.600000 0.0000
21.400002 -1.600000 0.0000
21.500000 -1.600000 0.0000
21.600000 -1.600000 0.0000
21.700001 -1.600000 0.0000
21.800001 -1.600000 0.0000
21.900002 -1.600000 0.0000
22.000000 -1.600000 0.0000
22.100000 -1.600000 0.0000
22.200001 -1.600000 0.0000
22.300001 -1.600000 0.0000
22.400002 -1.600000 0.0000
-2.800000 -1.500000 0.0000
-2.700000 -1.500000 0.0000
-2.600000 -1.500000 0.0000
-2.500000 -1.500000 0.0000
-2.400000 -1.500000 0.0000
-2.300000 -1.500000 0.0000
-2.200000 -1.500000 0.0000
-2.100000 -1.500000 0.0000
-2.000000 -1.500000 0.0000
-1.900000 -1.500000 0.0000
-1.800000 -1.500000 0.0000
-1.700000 -1.500000 0.0000
-1.600000 -1.500000 0.0000
-1.500000 -1.500000 0.0000
-1.400000 -1.500000 0.0000
-1.300000 -1.500000 0.0000
-1.200000 -1.500000 0.0000
-1.100000 -1.500000 0.0000
-1.000000 -1.500000 0.0000
-0.900000 -1.500000 0.0000
-0.800000 -1.500000 0.0000
-0.700000 -1.500000 0.0000
-0.600000 -1.500000 0.0000
-0.500000 -1.500000 0.0000
-0.400000 -1.500000 0.0000
-0.300000 -1.500000 0.0000
-0.200000 -1.500000 0.0000
-0.100000 -1.500000 0.0000
0.000000 -1.500000 0.0000
0.100000 -1.500000 0.0000
0.200000 -1.500000 0.0000
0.300000 -1.500000 0.0000
0.400000 -1.500000 0.0000
0.500000 -1.500000 0.0000
0.600000 -1.500000 0.0000
0.700000 -1.500000 0.0000
0.800000 -1.500000 0.0000
0.900000 -1.500000 0.0000
1.000000 -1.500000 0.0000
1.100000 -1.500000 0.0000
1.200000 -1.500000 0.0000
1.300000 -1.500000 0.0000
1.400000 -1.500000 0.0000
1.500000 -1.500000 0.0000
1.600000 -1.500000 0.0000
1.700000 -1.500000 0.0001
1.800000 -1.500000 0.0000
1.900000 -1.500000 0.0001
2.000000 -1.500000 0.0000
2.100000 -1.500000 0.0000
2.200000 -1.500000 0.0000
2.300000 -1.500000 0.0000
2.400000 -1.500000 0.0000
2.500000 -1.500000 0.0000
2.600000 -1.500000 0.0000
2.700000 -1.500000 0.0001
2.800000 -1.500000 0.0001
2.900000 -1.500000 0.0001
3.000000 -1.500000 0.0001
3.100000 -1.500000 0.0001
3.200000 -1.500000 0.0001
3.300000 -1.500000 0.0001
3.400000 -1.500000 0.0001
3.500000 -1.500000 0.0001
3.600000 -1.500000 0.0001
3.700000 -1.500000 0.0001
3.800000 -1.500000 0.0001
3.900000 -1.500000 0.0001
4.000000 -1.500000 0.0001
4.100000 -1.500000 0.0001
4.200000 -1.500000 0.0001
4.300000 -1.500000 0.0001
4.400000 -1.500000 0.0001
4.500000 -1.500000 0.0001
4.600000 -1.500000 0.0001
4.700000 -1.500000 0.0001
4.800000 -1.500000 0.0001
4.900000 -1.500000 0.0002
5.000000 -1.500000 0.0002
5.100000 -1.500000 0.0001
5.200000 -1.500000 0.0002
5.300000 -1.500000 0.0002
5.400000 -1.500000 0.0002
5.500000 -1.500000 0.0002
5.599999 -1.500000 0.0002
5.700000 -1.500000 0.0002
5.800000 -1.500000 0.0002
5.900000 -1.500000 0.0002
6.000000 -1.500000 0.0002
6.099999 -1.500000 0.0002
6.200000 -1.500000 0.0003
6.300000 -1.500000 0.0002
6.400000 -1.500000 0.0003
6.500000 -1.500000 0.0003
6.599999 -1.500000 0.0003
6.700000 -1.500000 0.0003
6.800000 -1.500000 0.0003
6.900000 -1.500000 0.0004
7.000000 -1.500000 0.0003
7.099999 -1.500000 0.0003
7.200000 -1.500000 0.0003
7.300000 -1.500000 0.0003
7.400000 -1.500000 0.0003
7.500000 -1.500000 0.0004
7.599999 -1.500000 0.0003
7.700000 -1.500000 0.0004
7.800000 -1.500000 0.0003
7.900000 -1.500000 0.0003
8.000000 -1.500000 0.0004
8.099999 -1.500000 0.0004
8.200000 -1.500000 0.0004
8.300000 -1.500000 0.0004
8.400000 -1.500000 0.0004
8.500000 -1.500000 0.0004
8.599999 -1.500000 0.0003
8.700000 -1.500000 0.0004
8.800000 -1.500000 0.0003
8.900000 -1.500000 0.0004
9.000000 -1.500000 0.0003
9.099999 -1.500000 0.0004
9.200000 -1.500000 0.0004
9.300000 -1.500000 0.0004
9.400000 -1.500000 0.0004
9.500000 -1.500000 0.0004
9.599999 -1.500000 0.0004
9.700000 -1.500000 0.0003
9.800000 -1.500000 0.0004
9.900000 -1.500000 0.0003
10.000000 -1.500000 0.0004
10.099999 -1.500000 0.0003
10.200000 -1.500000 0.0004
10.300000 -1.500000 0.0004
10.400000 -1.500000 0.0004
10.500000 -1.500000 0.0004
10.599999 -1.500000 0.0003
10.700000 -1.500000 0.0004
10.800000 -1.500000 0.0005
10.900000 -1.500000 0.0003
11.000000 -1.500000 0.0004
11.099999 -1.500000 0.0003
11.200000 -1.500000 0.0004
11.300000 -1.500000 0.0004
11.400000 -1.500000 0.0003
11.500000 -1.500000 0.0003
11.599999 -1.500000 0.0003
11.700000 -1.500000 0.0004
11.800000 -1.500000 0.0003
11.900000 -1.500000 0.0003
12.000000 -1.500000 0.0003
12.099999 -1.500000 0.0004
12.200000 -1.500000 0.0003
12.300000 -1.500000 0.0003
12.400000 -1.500000 0.0003
12.500000 -1.500000 0.0003
12.599999 -1.500000 0.0003
12.700000 -1.500000 0.0003
12.800000 -1.500000 0.0003
12.900000 -1.500000 0.0003
13.000000 -1.500000 0.0003
13.099999 -1.500000 0.0003
13.200000 -1.500000 0.0003
13.300000 -1.500000 0.0002
13.400001 -1.500000 0.0003
13.499999 -1.500000 0.0002
13.599999 -1.500000 0.0002
13.700000 -1.500000 0.0002
13.800000 -1.500000 0.0003
13.900001 -1.500000 0.0002
13.999999 -1.500000 0.0002
14.099999 -1.500000 0.0002
14.200000 -1.500000 0.0002
14.300000 -1.500000 0.0002
14.400001 -1.500000 0.0001
14.499999 -1.500000 0.0002
14.599999 -1.500000 0.0002
14.700000 -1.500000 0.0001
14.800000 -1.500000 0.0002
14.900001 -1.500000 0.0002
14.999999 -1.500000 0.0002
15.099999 -1.500000 0.0001
15.200000 -1.500000 0.0001
15.300000 -1.500000 0.0001
15.400001 -1.500000 0.0001
15.499999 -1.500000 0.0002
15.599999 -1.500000 0.0001
15.700000 -1.500000 0.0001
15.800000 -1.500000 0.0001
15.900001 -1.500000 0.0001
15.999999 -1.500000 0.0001
16.100000 -1.500000 0.0001
16.200001 -1.500000 0.0001
16.300001 -1.500000 0.0001
16.400002 -1.500000 0.0001
16.500000 -1.500000 0.0001
16.600000 -1.500000 0.0001
16.700001 -1.500000 0.0001
16.800001 -1.500000 0.0001
16.900002 -1.500000 0.0000
17.000000 -1.500000 0.0001
17.100000 -1.500000 0.0001
17.200001 -1.500000 0.0001
17.300001 -1.500000 0.0000
17.400002 -1.500000 0.0001
17.500000 -1.500000 0.0001
17.600000 -1.500000 0.0001
17.700001 -1.500000 0.0000
17.800001 -1.500000 0.0000
17.900002 -1.500000 0.0000
18.000000 -1.500000 0.0000
18.100000 -1.500000 0.0000
18.200001 -1.500000 0.0000
18.300001 -1.500000 0.0001
18.400002 -1.500000 0.0000
18.500000 -1.500000 0.0000
18.600000 -1.500000 0.0000
18.700001 -1.500000 0.0000
18.800001 -1.500000 0.0000
18.900002 -1.500000 0.0000
19.000000 -1.500000 0.0000
19.100000 -1.500000 0.0000
19.200001 -1.500000 0.0000
19.300001 -1.500000 0.0000
19.400002 -1.500000 0.0000
19.500000 -1.500000 0.0000
19.600000 -1.500000 0.0000
19.700001 -1.500000 0.0000
19.800001 -1.500000 0.0000
19.900002 -1.500000 0.0000
20.000000 -1.500000 0.0000
20.100000 -1.500000 0.0000
20.200001 -1.500000 0.0000
20.300001 -1.500000 0.0000
20.400002 -1.500000 0.0000
20.500000 -1.500000 0.0000
20.600000 -1.500000 0.0000
20.700001 -1.500000 0.0000
20.800001 -1.500000 0.0000
20.900002 -1.500000 0.0000
21.000000 -1.500000 0.0000
21.100000 -1.500000 0.0000
21.200001 -1.500000 0.0000
21.300001 -1.500000 0.0000
21.400002 -1.500000 0.0000
21.500000 -1.500000 0.0000
21.600000 -1.500000 0.0000
21.700001 -1.500000 0.0000
21.800001 -1.500000 0.0000
21.900002 -1.500000 0.0000
22.000000 -1.500000 0.0000
22.100000 -1.500000 0.0000
22.200001 -1.500000 0.0000
22.300001 -1.500000 0.0000
22.400002 -1.500000 0.0000
-2.800000 -1.400000 0.0000
-2.700000 -1.400000 0.0000
-2.600000 -1.400000 0.0000
-2.500000 -1.400000 0.0000
-2.400000 -1.400000 0.0000
-2.300000 -1.400000 0.0000
-2.200000 -1.400000 0.0000
-2.100000 -1.400000 0.0000
-2.000000 -1.400000 0.0000
-1.900000 -1.400000 0.0000
-1.800000 -1.400000 0.0000
-1.700000 -1.400000 0.0000
-1.600000 -1.400000 0.0000
-1.500000 -1.400000 0.0000
-1.400000 -1.400000 0.0000
-1.300000 -1.400000 0.0000
-1.200000 -1.400000 0.0000
-1.100000 -1.400000 0.0000
-1.000000 -1.400000 0.0000
-0.900000 -1.400000 0.0000
-0.800000 -1.400000 0.0000
-0.700000 -1.400000 0.0000
-0.600000 -1.400000 0.0000
-0.500000 -1.400000 0.0000
-0.400000 -1.400000 0.0000
-0.300000 -1.400000 0.0000
-0.200000 -1.400000 0.0000
-0.100000 -1.400000 0.0000
0.000000 -1.400000 0.0000
0.100000 -1.400000 0.0000
0.200000 -1.400000 0.0000
0.300000 -1.400000 0.0000
0.400000 -1.400000 0.0000
0.500000 -1.400000 0.0000
0.600000 -1.400000 0.0000
0.700000 -1.400000 0.0000
0.800000 -1.400000 0.0000
0.900000 -1.400000 0.0000
1.000000 -1.400000 0.0000
1.100000 -1.400000 0.0000
1.200000 -1.400000 0.0000
1.300000 -1.400000 0.0000
1.400000 -1.400000 0.0000
1.500000 -1.400000 0.0000
1.600000 -1.400000 0.0000
1.700000 -1.400000 0.0000
1.800000 -1.400000 0.0001
1.900000 -1.400000 0.0000
2.000000 -1.400000 0.0000
2.100000 -1.400000 0.0001
2.200000 -1.400000 0.0000
2.300000 -1.400000 0.0001
2.400000 -1.400000 0.0000
2.500000 -1.400000 0.0001
2.600000 -1.400000 0.0001
2.700000 -1.400000 0.0001
2.800000 -1.400000 0.0001
2.900000 -1.400000 0.0001
3.000000 -1.400000 0.0001
3.100000 -1.400000 0.0001
3.200000 -1.400000 0.0001
3.300000 -1.400000 0.0001
3.400000 -1.400000 0.0001
3.500000 -1.400000 0.0001
3.600000 -1.400000 0.0001
3.700000 -1.400000 0.0001
3.800000 -1.400000 0.0001
3.900000 -1.400000 0.0001
4.000000 -1.400000 0.0001
4.100000 -1.400000 0.0001
4.200000 -1.400000 0.0001
4.300000 -1.400000 0.0001
4.400000 -1.400000 0.0001
4.500000 -1.400000 0.0002
4.600000 -1.400000 0.0002
4.700000 -1.400000 0.0002
4.800000 -1.400000 0.0002
4.900000 -1.400000 0.0002
5.000000 -1.400000 0.0002
5.100000 -1.400000 0.0001
5.200000 -1.400000 0.0002
5.300000 -1.400000 0.0002
5.400000 -1.400000 0.0002
5.500000 -1.400000 0.0002
5.599999 -1.400000 0.0002
5.700000 -1.400000 0.0002
5.800000 -1.400000 0.0002
5.900000 -1.400000 0.0002
6.000000 -1.400000 0.0002
6.099999 -1.400000 0.0002
6.200000 -1.400000 0.0003
6.300000 -1.400000 0.0003
6.400000 -1.400000 0.0002
6.500000 -1.400000 0.0003
6.599999 -1.400000 0.0003
6.700000 -1.400000 0.0004
6.800000 -1.400000 0.0004
6.900000 -1.400000 0.0003
7.000000 -1.400000 0.0004
7.099999 -1.400000 0.0004
7.200000 -1.400000 0.0003
7.300000 -1.400000 0.0003
7.400000 -1.400000 0.0003
7.500000 -1.400000 0.0004
7.599999 -1.400000 0.0003
7.700000 -1.400000 0.0004
7.800000 -1.400000 0.0004
7.900000 -1.400000 0.0005
8.000000 -1.400000 0.0003
8.099999 -1.400000 0.0003
8.200000 -1.400000 0.0004
8.300000 -1.400000 0.0004
8.400000 -1.400000 0.0003
8.500000 -1.400000 0.0004
8.599999 -1.400000 0.0004
8.700000 -1.400000 0.0004
8.800000 -1.400000 0.0004
8.900000 -1.400000 0.0004
9.000000 -1.400000 0.0004
9.099999 -1.400000 0.0004
9.200000 -1.400000 0.0003
9.300000 -1.400000 0.0003
9.400000 -1.400000 0.0003
9.500000 -1.400000 0.0003
9.599999 -1.400000 0.0004
9.700000 -1.400000 0.0003
9.800000 -1.400000 0.0004
9.900000 -1.400000 0.0004
10.000000 -1.400000 0.0003
10.099999 -1.400000 0.0003
10.200000 -1.400000 0.0003
10.300000 -1.400000 0.0004
10.400000 -1.400000 0.0004
10.500000 -1.400000 0.0003
10.599999 -1.400000 0.0003
10.700000 -1.400000 0.0003
10.800000 -1.400000 0.0003
10.900000 -1.400000 0.0003
11.000000 -1.400000 0.0004
11.099999 -1.400000 0.0003
11.200000 -1.400000 0.0004
11.300000 -1.400000 0.0002
11.400000 -1.400000 0.0002
11.500000 -1.400000 0.0003
11.599999 -1.400000 0.0004
11.700000 -1.400000 0.0004
11.800000 -1.400000 0.0004
11.900000 -1.400000 0.0004
12.000000 -1.400000 0.0003
12.099999 -1.400000 0.0003
12.200000 -1.400000 0.0003
12.300000 -1.400000 0.0003
12.400000 -1.400000 0.0003
12.500000 -1.400000 0.0004
12.599999 -1.400000 0.0003
12.700000 -1.400000 0.0004
12.800000 -1.400000 0.0004
12.900000 -1.400000 0.0004
13.000000 -1.400000 0.0003
13.099999 -1.400000 0.0003
13.200000 -1.400000 0.0003
13.300000 -1.400000 0.0003
13.400001 -1.400000 0.0002
13.499999 -1.400000 0.0003
13.599999 -1.400000 0.0003
13.700000 -1.400000 0.0002
13.800000 -1.400000 0.0002
13.900001 -1.400000 0.0002
13.999999 -1.400000 0.0002
14.099999 -1.400000 0.0002
14.200000 -1.400000 0.0001
14.300000 -1.400000 0.0002
14.400001 -1.400000 0.0002
14.499999 -1.400000 0.0002
14.599999 -1.400000 0.0002
14.700000 -1.400000 0.0001
14.800000 -1.400000 0.0002
14.900001 -1.400000 0.0002
14.999999 -1.400000 0.0002
15.099999 -1.400000 0.0001
15.200000 -1.400000 0.0001
15.300000 -1.400000 0.0001
15.400001 -1.400000 0.0001
15.499999 -1.400000 0.0002
15.599999 -1.400000 0.0001
15.700000 -1.400000 0.0001
15.800000 -1.400000 0.0001
15.900001 -1.400000 0.0001
15.999999 -1.400000 0.0001
16.100000 -1.400000 0.0001
16.200001 -1.400000 0.0001
16.300001 -1.400000 0.0001
16.400002 -1.400000 0.0001
16.500000 -1.400000 0.0001
16.600000 -1.400000 0.0001
16.700001 -1.400000 0.0001
16.800001 -1.400000 0.0001
16.900002 -1.400000 0.0001
17.000000 -1.400000 0.0001
17.100000 -1.400000 0.0001
17.200001 -1.400000 0.0001
17.300001 -1.400000 0.0000
17.400002 -1.400000 0.0001
17.500000 -1.400000 0.0001
17.600000 -1.400000 0.0001
17.700001 -1.400000 0.0000
17.800001 -1.400000 0.0000
17.900002 -1.400000 0.0000
18.000000 -1.400000 0.0000
18.100000 -1.400000 0.0001
18.200001 -1.400000 0.0000
18.300001 -1.400000 0.0000
18.400002 -1.400000 0.0000
18.500000 -1.400000 0.0000
18.600000 -1.400000 0.0000
18.700001 -1.400000 0.0000
18.800001 -1.400000 0.0000
18.900002 -1.400000 0.0000
19.000000 -1.400000 0.0000
19.100000 -1.400000 0.0000
19.200001 -1.400000 0.0000
19.300001 -1.400000 0.0000
19.400002 -1.400000 0.0000
19.500000 -1.400000 0.0000
19.600000 -1.400000 0.0000
19.700001 -1.400000 0.0000
19.800001 -1.400000 0.0000
19.900002 -1.400000 0.0000
20.000000 -1.400000 0.0000
20.100000 -1.400000 0.0000
20.200001 -1.400000 0.0000
20.300001 -1.400000 0.0000
20.400002 -1.400000 0.0000
20.500000 -1.400000 0.0000
20.600000 -1.400000 0.0000
20.700001 -1.400000 0.0000
20.800001 -1.400000 0.0000
20.900002 -1.400000 0.0000
21.000000 -1.400000 0.0000
21.100000 -1.400000 0.0000
21.200001 -1.400000 0.0000
21.300001 -1.400000 0.0000
21.400002 -1.400000 0.0000
21.500000 -1.400000 0.0000
21.600000 -1.400000 0.0000
21.700001 -1.400000 0.0000
21.800001 -1.400000 0.0000
21.900002 -1.400000 0.0000
22.000000 -1.400000 0.0000
22.100000 -1.400000 0.0000
22.200001 -1.400000 0.0000
22.300001 -1.400000 0.0000
22.400002 -1.400000 0.0000
-2.800000 -1.300000 0.0000
-2.700000 -1.300000 0.0000
-2.600000 -1.300000 0.0000
-2.500000 -1.300000 0.0000
-2.400000 -1.300000 0.0000
-2.300000 -1.300000 0.0000
-2.200000 -1.300000 0.0000
-2.100000 -1.300000 0.0000
-2.000000 -1.300000 0.0000
-1.900000 -1.300000 0.0000
-1.800000 -1.300000 0.0000
-1.700000 -1.300000 0.0000
-1.600000 -1.300000 0.0000
-1.500000 -1.300000 0.0000
-1.400000 -1.300000 0.0000
-1.300000 -1.300000 0.0000
-1.200000 -1.300000 0.0000
-1.100000 -1.300000 0.0000
-1.000000 -1.300000 0.0000
-0.900000 -1.300000 0.0000
-0.800000 -1.300000 0.0000
-0.700000 -1.300000 0.0000
-0.600000 -1.300000 0.0000
-0.500000 -1.300000 0.0000
-0.400000 -1.300000 0.0000
-0.300000 -1.300000 0.0000
-0.200000 -1.300000 0.0000
-0.100000 -1.300000 0.0000
0.000000 -1.300000 0.0000
0.100000 -1.300000 0.0000
0.200000 -1.300000 0.0000
0.300000 -1.300000 0.0000
0.400000 -1.300000 0.0000
0.500000 -1.300000 0.0000
0.600000 -1.300000 0.0000
0.700000 -1.300000 0.0000
0.800000 -1.300000 0.0000
0.900000 -1.300000 0.0000
1.000000 -1.300000 0.0000
1.100000 -1.300000 0.0000
1.200000 -1.300000 0.0000
1.300000 -1.300000 0.0000
1.400000 -1.300000 0.0000
1.500000 -1.300000 0.0000
1.600000 -1.300000 0.0000
1.700000 -1.300000 0.0000
1.800000 -1.300000 0.0000
1.900000 -1.300000 0.0000
2.000000 -1.300000 0.0000
2.100000 -1.300000 0.0001
2.200000 -1.300000 0.0000
2.300000 -1.300000 0.0001
2.400000 -1.300000 0.0001
2.500000 -1.300000 0.0001
2.600000 -1.300000 0.0001
2.700000 -1.300000 0.0001
2.800000 -1.300000 0.0001
2.900000 -1.300000 0.0001
3.000000 -1.300000 0.0001
3.100000 -1.300000 0.0001
3.200000 -1.300000 0.0001
3.300000 -1.300000 0.0001
3.400000 -1.300000 0.0001
3.500000 -1.300000 0.0001
3.600000 -1.300000 0.0001
3.700000 -1.300000 0.0001
3.800000 -1.300000 0.0001
3.900000 -1.300000 0.0001
4.000000 -1.300000 0.0001
4.100000 -1.300000 0.0001
4.200000 -1.300000 0.0001
4.300000 -1.300000 0.0001
4.400000 -1.300000 0.0002
4.500000 -1.300000 0.0002
4.600000 -1.300000 0.0001
4.700000 -1.300000 0.0002
4.800000 -1.300000 0.0002
4.900000 -1.300000 0.0001
5.000000 -1.300000 0.0002
5.100000 -1.300000 0.0002
5.200000 -1.300000 0.0002
5.300000 -1.300000 0.0002
5.400000 -1.300000 0.0002
5.500000 -1.300000 0.0002
5.599999 -1.300000 0.0002
5.700000 -1.300000 0.0002
5.800000 -1.300000 0.0002
5.900000 -1.300000 0.0003
6.000000 -1.300000 0.0003
6.099999 -1.300000 0.0003
6.200000 -1.300000 0.0003
6.300000 -1.300000 0.0004
6.400000 -1.300000 0.0003
6.500000 -1.300000 0.0003
6.599999 -1.300000 0.0003
6.700000 -1.300000 0.0004
6.800000 -1.300000 0.0003
6.900000 -1.300000 0.0004
7.000000 -1.300000 0.0004
7.099999 -1.300000 0.0004
7.200000 -1.300000 0.0003
7.300000 -1.300000 0.0004
7.400000 -1.300000 0.0004
7.500000 -1.300000 0.0004
7.599999 -1.300000 0.0003
7.700000 -1.300000 0.0003
7.800000 -1.300000 0.0004
7.900000 -1.300000 0.0003
8.000000 -1.300000 0.0004
8.099999 -1.300000 0.0004
8.200000 -1.300000 0.0003
8.300000 -1.300000 0.0004
8.400000 -1.300000 0.0003
8.500000 -1.300000 0.0004
8.599999 -1.300000 0.0004
8.700000 -1.300000 0.0004
8.800000 -1.300000 0.0004
8.900000 -1.300000 0.0003
9.000000 -1.300000 0.0004
9.099999 -1.300000 0.0004
9.200000 -1.300000 0.0004
9.300000 -1.300000 0.0004
9.400000 -1.300000 0.0004
9.500000 -1.300000 0.0003
9.599999 -1.300000 0.0004
9.700000 -1.300000 0.0004
9.800000 -1.300000 0.0003
9.900000 -1.300000 0.0004
10.000000 -1.300000 0.0004
10.099999 -1.300000 0.0004
10.200000 -1.300000 0.0003
10.300000 -1.300000 0.0003
10.400000 -1.300000 0.0003
10.500000 -1.300000 0.0003
10.599999 -1.300000 0.0003
10.700000 -1.300000 0.0003
10.800000 -1.300000 0.0004
10.900000 -1.300000 0.0004
11.000000 -1.300000 0.0003
11.099999 -1.300000 0.0003
11.200000 -1.300000 0.0003
11.300000 -1.300000 0.0003
11.400000 -1.300000 0.0004
11.500000 -1.300000 0.0003
11.599999 -1.300000 0.0003
11.700000 -1.300000 0.0003
11.800000 -1.300000 0.0003
11.900000 -1.300000 0.0003
12.000000 -1.300000 0.0003
12.099999 -1.300000 0.0003
12.200000 -1.300000 0.0004
12.300000 -1.300000 0.0003
12.400000 -1.300000 0.0004
12.500000 -1.300000 0.0004
12.599999 -1.300000 0.0004
12.700000 -1.300000 0.0003
12.800000 -1.300000 0.0003
12.900000 -1.300000 0.0003
13.000000 -1.300000 0.0003
13.099999 -1.300000 0.0004
13.200000 -1.300000 0.0003
13.300000 -1.300000 0.0003
13.400001 -1.300000 0.0003
13.499999 -1.300000 0.0003
13.599999 -1.300000 0.0003
13.700000 -1.300000 0.0002
13.800000 -1.300000 0.0002
13.900001 -1.300000 0.0003
13.999999 -1.300000 0.0003
14.099999 -1.300000 0.0002
14.200000 -1.300000 0.0002
14.300000 -1.300000 0.0002
14.400001 -1.300000 0.0002
14.499999 -1.300000 0.0002
14.599999 -1.300000 0.0002
14.700000 -1.300000 0.0002
14.800000 -1.300000 0.0002
14.900001 -1.300000 0.0002
14.999999 -1.300000 0.0002
15.099999 -1.300000 0.0002
15.200000 -1.300000 0.0001
15.300000 -1.300000 0.0001
15.400001 -1.300000 0.0001
15.499999 -1.300000 0.0002
15.599999 -1.300000 0.0001
15.700000 -1.300000 0.0001
15.800000 -1.300000 0.0001
15.900001 -1.300000 0.0001
15.999999 -1.300000 0.0001
16.100000 -1.300000 0.0001
16.200001 -1.300000 0.0001
16.300001 -1.300000 0.0001
16.400002 -1.300000 0.0001
16.500000 -1.300000 0.0001
16.600000 -1.300000 0.0001
16.700001 -1.300000 0.0001
16.800001 -1.300000 0.0001
16.900002 -1.300000 0.0001
17.000000 -1.300000 0.0001
17.100000 -1.300000 0.0001
17.200001 -1.300000 0.0001
17.300001 -1.300000 0.0000
17.400002 -1.300000 0.0001
17.500000 -1.300000 0.0001
17.600000 -1.300000 0.0000
17.700001 -1.300000 0.0000
17.800001 -1.300000 0.0000
17.900002 -1.300000 0.0000
18.000000 -1.300000 0.0001
18.100000 -1.300000 0.0001
18.200001 -1.300000 0.0000
18.300001 -1.300000 0.0000
18.400002 -1.300000 0.0000
18.500000 -1.300000 0.0000
18.600000 -1.300000 0.0000
18.700001 -1.300000 0.0000
18.800001 -1.300000 0.0000
18.900002 -1.300000 0.0000
19.000000 -1.300000 0.0000
19.100000 -1.300000 0.0000
19.200001 -1.300000 0.0000
19.300001 -1.300000 0.0000
19.400002 -1.300000 0.0000
19.500000 -1.300000 0.0000
19.600000 -1.300000 0.0000
19.700001 -1.300000 0.0000
19.800001 -1.300000 0.0000
19.900002 -1.300000 0.0000
20.000000 -1.300000 0.0000
20.100000 -1.300000 0.0000
20.200001 -1.300000 0.0000
20.300001 -1.300000 0.0000
20.400002 -1.300000 0.0000
20.500000 -1.300000 0.0000
20.600000 -1.300000 0.0000
20.700001 -1.300000 0.0000
20.800001 -1.300000 0.0000
20.900002 -1.300000 0.0000
21.000000 -1.300000 0.0000
21.100000 -1.300000 0.0000
21.200001 -1.300000 0.0000
21.300001 -1.300000 0.0000
21.400002 -1.300000 0.0000
21.500000 -1.300000 0.0000
21.600000 -1.300000 0.0000
21.700001 -1.300000 0.0000
21.800001 -1.300000 0.0000
21.900002 -1.300000 0.0000
22.000000 -1.300000 0.0000
22.100000 -1.300000 0.0000
22.200001 -1.300000 0.0000
22.300001 -1.300000 0.0000
22.400002 -1.300000 0.0000
-2.800000 -1.200000 0.0000
-2.700000 -1.200000 0.0000
-2.600000 -1.200000 0.0000
-2.500000 -1.200000 0.0000
-2.400000 -1.200000 0.0000
-2.300000 -1.200000 0.0000
-2.200000 -1.200000 0.0000
-2.100000 -1.200000 0.0000
-2.000000 -1.200000 0.0000
-1.900000 -1.200000 0.0000
-1.800000 -1.200000 0.0000
-1.700000 -1.200000 0.0000
-1.600000 -1.200000 0.0000
-1.500000 -1.200000 0.0000
-1.400000 -1.200000 0.0000
-1.300000 -1.200000 0.0000
-1.200000 -1.200000 0.0000
-1.100000 -1.200000 0.0000
-1.000000 -1.200000 0.0000
-0.900000 -1.200000 0.0000
-0.800000 -1.200000 0.0000
-0.700000 -1.200000 0.0000
-0.600000 -1.200000 0.0000
-0.500000 -1.200000 0.0000
-0.400000 -1.200000 0.0000
-0.300000 -1.200000 0.0000
-0.200000 -1.200000 0.0000
-0.100000 -1.200000 0.0000
0.000000 -1.200000 0.0000
0.100000 -1.200000 0.0000
0.200000 -1.200000 0.0000
0.300000 -1.200000 0.0000
0.400000 -1.200000 0.0000
0.500000 -1.200000 0.0000
0.600000 -1.200000 0.0000
0.700000 -1.200000 0.0000
0.800000 -1.200000 0.0000
0.900000 -1.200000 0.0000
1.000000 -1.200000 0.0000
1.100000 -1.200000 0.0000
1.200000 -1.200000 0.0000
1.300000 -1.200000 0.0000
1.400000 -1.200000 0.0000
1.500000 -1.200000 0.0000
1.600000 -1.200000 0.0001
1.700000 -1.200000 0.0000
1.800000 -1.200000 0.0001
1.900000 -1.200000 0.0001
2.000000 -1.200000 0.0000
2.100000 -1.200000 0.0001
2.200000 -1.200000 0.0001
2.300000 -1.200000 0.0001
2.400000 -1.200000 0.0001
2.500000 -1.200000 0.0001
2.600000 -1.200000 0.0001
2.700000 -1.200000 0.0001
2.800000 -1.200000 0.0001
2.900000 -1.200000 0.0001
3.000000 -1.200000 0.0001
3.100000 -1.200000 0.0001
3.200000 -1.200000 0.0001
3.300000 -1.200000 0.0001
3.400000 -1.200000 0.0001
3.500000 -1.200000 0.0001
3.600000 -1.200000 0.0001
3.700000 -1.200000 0.0001
3.800000 -1.200000 0.0002
3.900000 -1.200000 0.0001
4.000000 -1.200000 0.0001
4.100000 -1.200000 0.0002
4.200000 -1.200000 0.0002
4.300000 -1.200000 0.0001
4.400000 -1.200000 0.0002
4.500000 -1.200000 0.0002
4.600000 -1.200000 0.0002
4.700000 -1.200000 0.0002
4.800000 -1.200000 0.0002
4.900000 -1.200000 0.0002
5.000000 -1.200000 0.0002
5.100000 -1.200000 0.0002
5.200000 -1.200000 0.0002
5.300000 -1.200000 0.0002
5.400000 -1.200000 0.0002
5.500000 -1.200000 0.0003
5.599999 -1.200000 0.0002
5.700000 -1.200000 0.0003
5.800000 -1.200000 0.0003
5.900000 -1.200000 0.0003
6.000000 -1.200000 0.0004
6.099999 -1.200000 0.0003
6.200000 -1.200000 0.0003
6.300000 -1.200000 0.0004
6.400000 -1.200000 0.0005
6.500000 -1.200000 0.0004
6.599999 -1.200000 0.0004
6.700000 -1.200000 0.0004
6.800000 -1.200000 0.0004
6.900000 -1.200000 0.0004
7.000000 -1.200000 0.0005
7.099999 -1.200000 0.0004
7.200000 -1.200000 0.0004
7.300000 -1.200000 0.0004
7.400000 -1.200000 0.0004
7.500000 -1.200000 0.0004
7.599999 -1.200000 0.0004
7.700000 -1.200000 0.0004
7.800000 -1.200000 0.0004
7.900000 -1.200000 0.0003
8.000000 -1.200000 0.0004
8.099999 -1.200000 0.0004
8.200000 -1.200000 0.0004
8.300000 -1.200000 0.0003
8.400000 -1.200000 0.0004
8.500000 -1.200000 0.0004
8.599999 -1.200000 0.0004
8.700000 -1.200000 0.0004
8.800000 -1.200000 0.0004
8.900000 -1.200000 0.0004
9.000000 -1.200000 0.0004
9.099999 -1.200000 0.0004
9.200000 -1.200000 0.0004
9.300000 -1.200000 0.0004
9.400000 -1.200000 0.0004
9.500000 -1.200000 0.0004
9.599999 -1.200000 0.0004
9.700000 -1.200000 0.0004
9.800000 -1.200000 0.0004
9.900000 -1.200000 0.0004
10.000000 -1.200000 0.0003
10.099999 -1.200000 0.0004
10.200000 -1.200000 0.0004
10.300000 -1.200000 0.0004
10.400000 -1.200000 0.0003
10.500000 -1.200000 0.0003
10.599999 -1.200000 0.0004
10.700000 -1.200000 0.0004
10.800000 -1.200000 0.0004
10.900000 -1.200000 0.0003
11.000000 -1.200000 0.0004
11.099999 -1.200000 0.0004
11.200000 -1.200000 0.0003
11.300000 -1.200000 0.0004
11.400000 -1.200000 0.0003
11.500000 -1.200000 0.0004
11.599999 -1.200000 0.0004
11.700000 -1.200000 0.0004
11.800000 -1.200000 0.0004
11.900000 -1.200000 0.0004
12.000000 -1.200000 0.0004
12.099999 -1.200000 0.0004
12.200000 -1.200000 0.0003
12.300000 -1.200000 0.0004
12.400000 -1.200000 0.0004
12.500000 -1.200000 0.0005
12.599999 -1.200000 0.0004
12.700000 -1.200000 0.0004
12.800000 -1.200000 0.0004
12.900000 -1.200000 0.0003
13.000000 -1.200000 0.0004
13.099999 -1.200000 0.0004
13.200000 -1.200000 0.0004
13.300000 -1.200000 0.0004
13.400001 -1.200000 0.0004
13.499999 -1.200000 0.0003
13.599999 -1.200000 0.0003
13.700000 -1.200000 0.0002
13.800000 -1.200000 0.0003
13.900001 -1.200000 0.0003
13.999999 -1.200000 0.0004
14.099999 -1.200000 0.0003
14.200000 -1.200000 0.0002
14.300000 -1.200000 0.0003
14.400001 -1.200000 0.0002
14.499999 -1.200000 0.0003
14.599999 -1.200000 0.0002
14.700000 -1.200000 0.0002
14.800000 -1.200000 0.0003
14.900001 -1.200000 0.0002
14.999999 -1.200000 0.0002
15.099999 -1.200000 0.0002
15.200000 -1.200000 0.0001
15.300000 -1.200000 0.0002
15.400001 -1.200000 0.0002
15.499999 -1.200000 0.0002
15.599999 -1.200000 0.0002
15.700000 -1.200000 0.0001
15.800000 -1.200000 0.0001
15.900001 -1.200000 0.0001
15.999999 -1.200000 0.0001
16.100000 -1.200000 0.0002
16.200001 -1.200000 0.0001
16.300001 -1.200000 0.0001
16.400002 -1.200000 0.0001
16.500000 -1.200000 0.0001
16.600000 -1.200000 0.0001
16.700001 -1.200000 0.0001
16.800001 -1.200000 0.0001
16.900002 -1.200000 0.0001
17.000000 -1.200000 0.0001
17.100000 -1.200000 0.0001
17.200001 -1.200000 0.0001
17.300001 -1.200000 0.0001
17.400002 -1.200000 0.0001
17.500000 -1.200000 0.0001
17.600000 -1.200000 0.0001
17.700001 -1.200000 0.0001
17.800001 -1.200000 0.0001
17.900002 -1.200000 0.0001
18.000000 -1.200000 0.0001
18.100000 -1.200000 0.0000
18.200001 -1.200000 0.0000
18.300001 -1.200000 0.0000
18.400002 -1.200000 0.0001
18.500000 -1.200000 0.0000
18.600000 -1.200000 0.0000
18.700001 -1.200000 0.0000
18.800001 -1.200000 0.0000
18.900002 -1.200000 0.0000
19.000000 -1.200000 0.0000
19.100000 -1.200000 0.0000
19.200001 -1.200000 0.0000
19.300001 -1.200000 0.0000
19.400002 -1.200000 0.0000
19.500000 -1.200000 0.0000
19.600000 -1.200000 0.0000
19.700001 -1.200000 0.0000
19.800001 -1.200000 0.0000
19.900002 -1.200000 0.0000
20.000000 -1.200000 0.0000
20.100000 -1.200000 0.0000
20.200001 -1.200000 0.0000
20.300001 -1.200000 0.0000
20.400002 -1.200000 0.0000
20.500000 -1.200000 0.0000
20.600000 -1.200000 0.0000
20.700001 -1.200000 0.0000
20.800001 -1.200000 0.0000
20.900002 -1.200000 0.0000
21.000000 -1.200000 0.0000
21.100000 -1.200000 0.0000
21.200001 -1.200000 0.0000
21.300001 -1.200000 0.0000
21.400002 -1.200000 0.0000
21.500000 -1.200000 0.0000
21.600000 -1.200000 0.0000
21.700001 -1.200000 0.0000
21.800001 -1.200000 0.0000
21.900002 -1.200000 0.0000
22.000000 -1.200000 0.0000
22.100000 -1.200000 0.0000
22.200001 -1.200000 0.0000
22.300001 -1.200000 0.0000
22.400002 -1.200000 0.0000
-2.800000 -1.100000 0.0000
-2.700000 -1.100000 0.0000
-2.600000 -1.100000 0.0000
-2.500000 -1.100000 0.0000
-2.400000 -1.100000 0.0000
-2.300000 -1.100000 0.0000
-2.200000 -1.100000 0.0000
-2.100000 -1.100000 0.0000
-2.000000 -1.100000 0.0000
-1.900000 -1.100000 0.0000
-1.800000 -1.100000 0.0000
-1.700000 -1.100000 0.0000
-1.600000 -1.100000 0.0000
-1.500000 -1.100000 0.0000
-1.400000 -1.100000 0.0000
-1.300000 -1.100000 0.0000
-1.200000 -1.100000 0.0000
-1.100000 -1.100000 0.0000
-1.000000 -1.100000 0.0000
-0.900000 -1.100000 0.0000
-0.800000 -1.100000 0.0000
-0.700000 -1.100000 0.0000
-0.600000 -1.100000 0.0000
-0.500000 -1.100000 0.0000
-0.400000 -1.100000 0.0000
-0.300000 -1.100000 0.0000
-0.200000 -1.100000 0.0000
-0.100000 -1.100000 0.0000
0.000000 -1.100000 0.0000
0.100000 -1.100000 0.0000
0.200000 -1.100000 0.0000
0.300000 -1.100000 0.0000
0.400000 -1.100000 0.0000
0.500000 -1.100000 0.0000
0.600000 -1.100000 0.0000
0.700000 -1.100000 0.0000
0.800000 -1.100000 0.0000
0.900000 -1.100000 0.0000
1.000000 -1.100000 0.0000
1.100000 -1.100000 0.0000
1.200000 -1.100000 0.0000
1.300000 -1.100000 0.0000
1.400000 -1.100000 0.0000
1.500000 -1.100000 0.0001
1.600000 -1.100000 0.0000
1.700000 -1.100000 0.0000
1.800000 -1.100000 0.0001
1.900000 -1.100000 0.0001
2.000000 -1.100000 0.0001
2.100000 -1.100000 0.0001
2.200000 -1.100000 0.0001
2.300000 -1.100000 0.0001
2.400000 -1.100000 0.0001
2.500000 -1.100000 0.0001
2.600000 -1.100000 0.0001
2.700000 -1.100000 0.0001
2.800000 -1.100000 0.0001
2.900000 -1.100000 0.0001
3.000000 -1.100000 0.0001
3.100000 -1.100000 0.0001
3.200000 -1.100000 0.0001
3.300000 -1.100000 0.0001
3.400000 -1.100000 0.0001
3.500000 -1.100000 0.0001
3.600000 -1.100000 0.0001
3.700000 -1.100000 0.0002
3.800000 -1.100000 0.0001
3.900000 -1.100000 0.0001
4.000000 -1.100000 0.0002
4.100000 -1.100000 0.0001
4.200000 -1.100000 0.0002
4.300000 -1.100000 0.0002
4.400000 -1.100000 0.0001
4.500000 -1.100000 0.0002
4.600000 -1.100000 0.0001
4.700000 -1.100000 0.0002
4.800000 -1.100000 0.0002
4.900000 -1.100000 0.0002
5.000000 -1.100000 0.0002
5.100000 -1.100000 0.0002
5.200000 -1.100000 0.0002
5.300000 -1.100000 0.0002
5.400000 -1.100000 0.0002
5.500000 -1.100000 0.0003
5.599999 -1.100000 0.0002
5.700000 -1.100000 0.0003
5.800000 -1.100000 0.0003
5.900000 -1.100000 0.0003
6.000000 -1.100000 0.0003
6.099999 -1.100000 0.0003
6.200000 -1.100000 0.0003
6.300000 -1.100000 0.0003
6.400000 -1.100000 0.0004
6.500000 -1.100000 0.0004
6.599999 -1.100000 0.0003
6.700000 -1.100000 0.0004
6.800000 -1.100000 0.0003
6.900000 -1.100000 0.0004
7.000000 -1.100000 0.0003
7.099999 -1.100000 0.0003
7.200000 -1.100000 0.0004
7.300000 -1.100000 0.0004
7.400000 -1.100000 0.0003
7.500000 -1.100000 0.0004
7.599999 -1.100000 0.0003
7.700000 -1.100000 0.0004
7.800000 -1.100000 0.0004
7.900000 -1.100000 0.0003
8.000000 -1.100000 0.0004
8.099999 -1.100000 0.0003
8.200000 -1.100000 0.0003
8.300000 -1.100000 0.0003
8.400000 -1.100000 0.0003
8.500000 -1.100000 0.0004
8.599999 -1.100000 0.0004
8.700000 -1.100000 0.0004
8.800000 -1.100000 0.0003
8.900000 -1.100000 0.0004
9.000000 -1.100000 0.0003
9.099999 -1.100000 0.0004
9.200000 -1.100000 0.0003
9.300000 -1.100000 0.0004
9.400000 -1.100000 0.0004
9.500000 -1.100000 0.0004
9.599999 -1.100000 0.0004
9.700000 -1.100000 0.0004
9.800000 -1.100000 0.0004
9.900000 -1.100000 0.0004
10.000000 -1.100000 0.0004
10.099999 -1.100000 0.0003
10.200000 -1.100000 0.0003
10.300000 -1.100000 0.0004
10.400000 -1.100000 0.0004
10.500000 -1.100000 0.0004
10.599999 -1.100000 0.0004
10.700000 -1.100000 0.0003
10.800000 -1.100000 0.0004
10.900000 -1.100000 0.0003
11.000000 -1.100000 0.0003
11.099999 -1.100000 0.0002
11.200000 -1.100000 0.0004
11.300000 -1.100000 0.0003
11.400000 -1.100000 0.0004
11.500000 -1.100000 0.0003
11.599999 -1.100000 0.0003
11.700000 -1.100000 0.0003
11.800000 -1.100000 0.0003
11.900000 -1.100000 0.0004
12.000000 -1.100000 0.0004
12.099999 -1.100000 0.0004
12.200000 -1.100000 0.0003
12.300000 -1.100000 0.0003
12.400000 -1.100000 0.0004
12.500000 -1.100000 0.0003
12.599999 -1.100000 0.0003
12.700000 -1.100000 0.0004
12.800000 -1.100000 0.0003
12.900000 -1.100000 0.0003
13.000000 -1.100000 0.0003
13.099999 -1.100000 0.0003
13.200000 -1.100000 0.0003
13.300000 -1.100000 0.0004
13.400001 -1.100000 0.0003
13.499999 -1.100000 0.0003
13.599999 -1.100000 0.0003
13.700000 -1.100000 0.0003
13.800000 -1.100000 0.0003
13.900001 -1.100000 0.0003
13.999999 -1.100000 0.0003
14.099999 -1.100000 0.0002
14.200000 -1.100000 0.0003
14.300000 -1.100000 0.0003
14.400001 -1.100000 0.0002
14.499999 -1.100000 0.0002
14.599999 -1.100000 0.0003
14.700000 -1.100000 0.0002
14.800000 -1.100000 0.0002
14.900001 -1.100000 0.0002
14.999999 -1.100000 0.0002
15.099999 -1.100000 0.0002
15.200000 -1.100000 0.0002
15.300000 -1.100000 0.0002
15.400001 -1.100000 0.0002
15.499999 -1.100000 0.0002
15.599999 -1.100000 0.0001
15.700000 -1.100000 0.0001
15.800000 -1.100000 0.0001
15.900001 -1.100000 0.0002
15.999999 -1.100000 0.0002
16.100000 -1.100000 0.0001
16.200001 -1.100000 0.0001
16.300001 -1.100000 0.0001
16.400002 -1.100000 0.0001
16.500000 -1.100000 0.0001
16.600000 -1.100000 0.0001
16.700001 -1.100000 0.0001
16.800001 -1.100000 0.0001
16.900002 -1.100000 0.0001
17.000000 -1.100000 0.0001
17.100000 -1.100000 0.0001
17.200001 -1.100000 0.0001
17.300001 -1.100000 0.0001
17.400002 -1.100000 0.0001
17.500000 -1.100000 0.0001
17.600000 -1.100000 0.0001
17.700001 -1.100000 0.0000
17.800001 -1.100000 0.0001
17.900002 -1.100000 0.0001
18.000000 -1.100000 0.0001
18.100000 -1.100000 0.0000
18.200001 -1.100000 0.0000
18.300001 -1.100000 0.0000
18.400002 -1.100000 0.0000
18.500000 -1.100000 0.0000
18.600000 -1.100000 0.0000
18.700001 -1.100000 0.0000
18.800001 -1.100000 0.0000
18.900002 -1.100000 0.0000
19.000000 -1.100000 0.0000
19.100000 -1.100000 0.0000
19.200001 -1.100000 0.0000
19.300001 -1.100000 0.0000
19.400002 -1.100000 0.0000
19.500000 -1.100000 0.0000
19.600000 -1.100000 0.0000
19.700001 -1.100000 0.0000
19.800001 -1.100000 0.0000
19.900002 -1.100000 0.0000
20.000000 -1.100000 0.0000
20.100000 -1.100000 0.0000
20.200001 -1.100000 0.0000
20.300001 -1.100000 0.0000
20.400002 -1.100000 0.0000
20.500000 -1.100000 0.0000
20.600000 -1.100000 0.0000
20.700001 -1.100000 0.0000
20.800001 -1.100000 0.0000
20.900002 -1.100000 0.0000
21.000000 -1.100000 0.0000
21.100000 -1.100000 0.0000
21.200001 -1.100000 0.0000
21.300001 -1.100000 0.0000
21.400002 -1.100000 0.0000
21.500000 -1.100000 0.0000
21.600000 -1.100000 0.0000
21.700001 -1.100000 0.0000
21.800001 -1.100000 0.0000
21.900002 -1.100000 0.0000
22.000000 -1.100000 0.0000
22.100000 -1.100000 0.0000
22.200001 -1.100000 0.0000
22.300001 -1.100000 0.0000
22.400002 -1.100000 0.0000
-2.800000 -1.000000 0.0000
-2.700000 -1.000000 0.0000
-2.600000 -1.000000 0.0000
-2.500000 -1.000000 0.0000
-2.400000 -1.000000 0.0000
-2.300000 -1.000000 0.0000
-2.200000 -1.000000 0.0000
-2.100000 -1.000000 0.0000
-2.000000 -1.000000 0.0000
-1.900000 -1.000000 0.0000
-1.800000 -1.000000 0.0000
-1.700000 -1.000000 0.0000
-1.600000 -1.000000 0.0000
-1.500000 -1.000000 0.0000
-1.400000 -1.000000 0.0000
-1.300000 -1.000000 0.0000
-1.200000 -1.000000 0.0000
-1.100000 -1.000000 0.0000
-1.000000 -1.000000 0.0000
-0.900000 -1.000000 0.0000
-0.800000 -1.000000 0.0000
-0.700000 -1.000000 0.0000
-0.600000 -1.000000 0.0000
-0.500000 -1.000000 0.0000
-0.400000 -1.000000 0.0000
-0.300000 -1.000000 0.0000
-0.200000 -1.000000 0.0000
-0.100000 -1.000000 0.0000
0.000000 -1.000000 0.0000
0.100000 -1.000000 0.0000
0.200000 -1.000000 0.0000
0.300000 -1.000000 0.0000
0.400000 -1.000000 0.0000
0.500000 -1.000000 0.0000
0.600000 -1.000000 0.0000
0.700000 -1.000000 0.0000
0.800000 -1.000000 0.0000
0.900000 -1.000000 0.0000
1.000000 -1.000000 0.0000
1.100000 -1.000000 0.0000
1.200000 -1.000000 0.0000
1.300000 -1.000000 0.0000
1.400000 -1.000000 0.0000
1.500000 -1.000000 0.0000
1.600000 -1.000000 0.0001
1.700000 -1.000000 0.0000
1.800000 -1.000000 0.0001
1.900000 -1.000000 0.0001
2.000000 -1.000000 0.0001
2.100000 -1.000000 0.0001
2.200000 -1.000000 0.0000
2.300000 -1.000000 0.0001
2.400000 -1.000000 0.0001
2.500000 -1.000000 0.0001
2.600000 -1.000000 0.0001
2.700000 -1.000000 0.0001
2.800000 -1.000000 0.0001
2.900000 -1.000000 0.0001
3.000000 -1.000000 0.0001
3.100000 -1.000000 0.0001
3.200000 -1.000000 0.0001
3.300000 -1.000000 0.0001
3.400000 -1.000000 0.0001
3.500000 -1.000000 0.0001
3.600000 -1.000000 0.0001
3.700000 -1.000000 0.0001
3.800000 -1.000000 0.0001
3.900000 -1.000000 0.0001
4.000000 -1.000000 0.0002
4.100000 -1.000000 0.0001
4.200000 -1.000000 0.0001
4.300000 -1.000000 0.0002
4.400000 -1.000000 0.0002
4.500000 -1.000000 0.0002
4.600000 -1.000000 0.0002
4.700000 -1.000000 0.0002
4.800000 -1.000000 0.0001
4.900000 -1.000000 0.0002
5.000000 -1.000000 0.0002
5.100000 -1.000000 0.0002
5.200000 -1.000000 0.0002
5.300000 -1.000000 0.0002
5.400000 -1.000000 0.0003
5.500000 -1.000000 0.0003
5.599999 -1.000000 0.0002
5.700000 -1.000000 0.0002
5.800000 -1.000000 0.0003
5.900000 -1.000000 0.0003
6.000000 -1.000000 0.0003
6.099999 -1.000000 0.0003
6.200000 -1.000000 0.0003
6.300000 -1.000000 0.0004
6.400000 -1.000000 0.0004
6.500000 -1.000000 0.0004
6.599999 -1.000000 0.0003
6.700000 -1.000000 0.0003
6.800000 -1.000000 0.0003
6.900000 -1.000000 0.0003
7.000000 -1.000000 0.0003
7.099999 -1.000000 0.0003
7.200000 -1.000000 0.0003
7.300000 -1.000000 0.0004
7.400000 -1.000000 0.0003
7.500000 -1.000000 0.0003
7.599999 -1.000000 0.0003
7.700000 -1.000000 0.0003
7.800000 -1.000000 0.0003
7.900000 -1.000000 0.0004
8.000000 -1.000000 0.0004
8.099999 -1.000000 0.0003
8.200000 -1.000000 0.0003
8.300000 -1.000000 0.0003
8.400000 -1.000000 0.0003
8.500000 -1.000000 0.0003
8.599999 -1.000000 0.0003
8.700000 -1.000000 0.0004
8.800000 -1.000000 0.0003
8.900000 -1.000000 0.0004
9.000000 -1.000000 0.0003
9.099999 -1.000000 0.0003
9.200000 -1.000000 0.0004
9.300000 -1.000000 0.0003
9.400000 -1.000000 0.0003
9.500000 -1.000000 0.0003
9.599999 -1.000000 0.0003
9.700000 -1.000000 0.0003
9.800000 -1.000000 0.0003
9.900000 -1.000000 0.0003
10.000000 -1.000000 0.0003
10.099999 -1.000000 0.0003
10.200000 -1.000000 0.0003
10.300000 -1.000000 0.0003
10.400000 -1.000000 0.0003
10.500000 -1.000000 0.0003
10.599999 -1.000000 0.0003
10.700000 -1.000000 0.0003
10.800000 -1.000000 0.0003
10.900000 -1.000000 0.0003
11.000000 -1.000000 0.0003
11.099999 -1.000000 0.0003
11.200000 -1.000000 0.0004
11.300000 -1.000000 0.0003
11.400000 -1.000000 0.0004
11.500000 -1.000000 0.0003
11.599999 -1.000000 0.0003
11.700000 -1.000000 0.0003
11.800000 -1.000000 0.0003
11.900000 -1.000000 0.0003
12.000000 -1.000000 0.0003
12.099999 -1.000000 0.0003
12.200000 -1.000000 0.0003
12.300000 -1.000000 0.0003
12.400000 -1.000000 0.0003
12.500000 -1.000000 0.0003
12.599999 -1.000000 0.0003
12.700000 -1.000000 0.0003
12.800000 -1.000000 0.0003
12.900000 -1.000000 0.0002
13.000000 -1.000000 0.0003
13.099999 -1.000000 0.0003
13.200000 -1.000000 0.0003
13.300000 -1.000000 0.0003
13.400001 -1.000000 0.0003
13.499999 -1.000000 0.0004
13.599999 -1.000000 0.0003
13.700000 -1.000000 0.0002
13.800000 -1.000000 0.0003
13.900001 -1.000000 0.0002
13.999999 -1.000000 0.0003
14.099999 -1.000000 0.0003
14.200000 -1.000000 0.0002
14.300000 -1.000000 0.0002
14.400001 -1.000000 0.0002
14.499999 -1.000000 0.0002
14.599999 -1.000000 0.0002
14.700000 -1.000000 0.0002
14.800000 -1.000000 0.0002
14.900001 -1.000000 0.0001
14.999999 -1.000000 0.0002
15.099999 -1.000000 0.0002
15.200000 -1.000000 0.0001
15.300000 -1.000000 0.0002
15.400001 -1.000000 0.0002
15.499999 -1.000000 0.0002
15.599999 -1.000000 0.0001
15.700000 -1.000000 0.0001
15.800000 -1.000000 0.0001
15.900001 -1.000000 0.0002
15.999999 -1.000000 0.0001
16.100000 -1.000000 0.0001
16.200001 -1.000000 0.0001
16.300001 -1.000000 0.0001
16.400002 -1.000000 0.0001
16.500000 -1.000000 0.0001
16.600000 -1.000000 0.0001
16.700001 -1.000000 0.0001
16.800001 -1.000000 0.0001
16.900002 -1.000000 0.0001
17.000000 -1.000000 0.0001
17.100000 -1.000000 0.0001
17.200001 -1.000000 0.0001
17.300001 -1.000000 0.0001
17.400002 -1.000000 0.0001
17.500000 -1.000000 0.0000
17.600000 -1.000000 0.0001
17.700001 -1.000000 0.0001
17.800001 -1.000000 0.0000
17.900002 -1.000000 0.0001
18.000000 -1.000000 0.0000
18.100000 -1.000000 0.0000
18.200001 -1.000000 0.0000
18.300001 -1.000000 0.0000
18.400002 -1.000000 0.0001
18.500000 -1.000000 0.0000
18.600000 -1.000000 0.0000
18.700001 -1.000000 0.0000
18.800001 -1.000000 0.0000
18.900002 -1.000000 0.0000
19.000000 -1.000000 0.0000
19.100000 -1.000000 0.0000
19.200001 -1.000000 0.0000
19.300001 -1.000000 0.0000
19.400002 -1.000000 0.0000
19.500000 -1.000000 0.0000
19.600000 -1.000000 0.0000
19.700001 -1.000000 0.0000
19.800001 -1.000000 0.0000
19.900002 -1.000000 0.0000
20.000000 -1.000000 0.0000
20.100000 -1.000000 0.0000
20.200001 -1.000000 0.0000
20.300001 -1.000000 0.0000
20.400002 -1.000000 0.0000
20.500000 -1.000000 0.0000
20.600000 -1.000000 0.0000
20.700001 -1.000000 0.0000
20.800001 -1.000000 0.0000
20.900002 -1.000000 0.0000
21.000000 -1.000000 0.0000
21.100000 -1.000000 0.0000
21.200001 -1.000000 0.0000
21.300001 -1.000000 0.0000
21.400002 -1.000000 0.0000
21.500000 -1.000000 0.0000
21.600000 -1.000000 0.0000
21.700001 -1.000000 0.0000
21.800001 -1.000000 0.0000
21.900002 -1.000000 0.0000
22.000000 -1.000000 0.0000
22.100000 -1.000000 0.0000
22.200001 -1.000000 0.0000
22.300001 -1.000000 0.0000
22.400002 -1.000000 0.0000
-2.800000 -0.900000 0.0000
-2.700000 -0.900000 0.0000
-2.600000 -0.900000 0.0000
-2.500000 -0.900000 0.0000
-2.400000 -0.900000 0.0000
-2.300000 -0.900000 0.0000
-2.200000 -0.900000 0.0000
-2.100000 -0.900000 0.0000
-2.000000 -0.900000 0.0000
-1.900000 -0.900000 0.0000
-1.800000 -0.900000 0.0000
-1.700000 -0.900000 0.0000
-1.600000 -0.900000 0.0000
-1.500000 -0.900000 0.0000
-1.400000 -0.900000 0.0000
-1.300000 -0.900000 0.0000
-1.200000 -0.900000 0.0000
-1.100000 -0.900000 0.0000
-1.000000 -0.900000 0.0000
-0.900000 -0.900000 0.0000
-0.800000 -0.900000 0.0000
-0.700000 -0.900000 0.0000
-0.600000 -0.900000 0.0000
-0.500000 -0.900000 0.0000
-0.400000 -0.900000 0.0000
-0.300000 -0.900000 0.0000
-0.200000 -0.900000 0.0000
-0.100000 -0.900000 0.0000
0.000000 -0.900000 0.0000
0.100000 -0.900000 0.0000
0.200000 -0.900000 0.0000
0.300000 -0.900000 0.0000
0.400000 -0.900000 0.0000
0.500000 -0.900000 0.0000
0.600000 -0.900000 0.0000
0.700000 -0.900000 0.0000
0.800000 -0.900000 0.0000
0.900000 -0.900000 0.0000
1.000000 -0.900000 0.0000
1.100000 -0.900000 0.0000
1.200000 -0.900000 0.0000
1.300000 -0.900000 0.0000
1.400000 -0.900000 0.0000
1.500000 -0.900000 0.0001
1.600000 -0.900000 0.0001
1.700000 -0.900000 0.0001
1.800000 -0.900000 0.0001
1.900000 -0.900000 0.0001
2.000000 -0.900000 0.0001
2.100000 -0.900000 0.0001
2.200000 -0.900000 0.0001
2.300000 -0.900000 0.0001
2.400000 -0.900000 0.0001
2.500000 -0.900000 0.0001
2.600000 -0.900000 0.0001
2.700000 -0.900000 0.0001
2.800000 -0.900000 0.0001
2.900000 -0.900000 0.0001
3.000000 -0.900000 0.0001
3.100000 -0.900000 0.0002
3.200000 -0.900000 0.0001
3.300000 -0.900000 0.0002
3.400000 -0.900000 0.0001
3.500000 -0.900000 0.0002
3.600000 -0.900000 0.0001
3.700000 -0.900000 0.0001
3.800000 -0.900000 0.0002
3.900000 -0.900000 0.0002
4.000000 -0.900000 0.0001
4.100000 -0.900000 0.0001
4.200000 -0.900000 0.0001
4.300000 -0.900000 0.0002
4.400000 -0.900000 0.0002
4.500000 -0.900000 0.0002
4.600000 -0.900000 0.0002
4.700000 -0.900000 0.0002
4.800000 -0.900000 0.0002
4.900000 -0.900000 0.0002
5.000000 -0.900000 0.0002
5.100000 -0.900000 0.0002
5.200000 -0.900000 0.0002
5.300000 -0.900000 0.0003
5.400000 -0.900000 0.0003
5.500000 -0.900000 0.0003
5.599999 -0.900000 0.0003
5.700000 -0.900000 0.0003
5.800000 -0.900000 0.0003
5.900000 -0.900000 0.0004
6.000000 -0.900000 0.0004
6.099999 -0.900000 0.0003
6.200000 -0.900000 0.0004
6.300000 -0.900000 0.0004
6.400000 -0.900000 0.0003
6.500000 -0.900000 0.0004
6.599999 -0.900000 0.0003
6.700000 -0.900000 0.0004
6.800000 -0.900000 0.0003
6.900000 -0.900000 0.0004
7.000000 -0.900000 0.0004
7.099999 -0.900000 0.0003
7.200000 -0.900000 0.0003
7.300000 -0.900000 0.0004
7.400000 -0.900000 0.0003
7.500000 -0.900000 0.0004
7.599999 -0.900000 0.0003
7.700000 -0.900000 0.0004
7.800000 -0.900000 0.0003
7.900000 -0.900000 0.0003
8.000000 -0.900000 0.0004
8.099999 -0.900000 0.0003
8.200000 -0.900000 0.0004
8.300000 -0.900000 0.0003
8.400000 -0.900000 0.0004
8.500000 -0.900000 0.0004
8.599999 -0.900000 0.0004
8.700000 -0.900000 0.0004
8.800000 -0.900000 0.0003
8.900000 -0.900000 0.0004
9.000000 -0.900000 0.0004
9.099999 -0.900000 0.0004
9.200000 -0.900000 0.0003
9.300000 -0.900000 0.0003
9.400000 -0.900000 0.0004
9.500000 -0.900000 0.0004
9.599999 -0.900000 0.0004
9.700000 -0.900000 0.0003
9.800000 -0.900000 0.0003
9.900000 -0.900000 0.0004
10.000000 -0.900000 0.0003
10.099999 -0.900000 0.0003
10.200000 -0.900000 0.0003
10.300000 -0.900000 0.0004
10.400000 -0.900000 0.0004
10.500000 -0.900000 0.0003
10.599999 -0.900000 0.0003
10.700000 -0.900000 0.0004
10.800000 -0.900000 0.0003
10.900000 -0.900000 0.0004
11.000000 -0.900000 0.0004
11.099999 -0.900000 0.0003
11.200000 -0.900000 0.0004
11.300000 -0.900000 0.0003
11.400000 -0.900000 0.0004
11.500000 -0.900000 0.0004
11.599999 -0.900000 0.0004
11.700000 -0.900000 0.0003
11.800000 -0.900000 0.0003
11.900000 -0.900000 0.0004
12.000000 -0.900000 0.0003
12.099999 -0.900000 0.0003
12.200000 -0.900000 0.0003
12.300000 -0.900000 0.0003
12.400000 -0.900000 0.0003
12.500000 -0.900000 0.0003
12.599999 -0.900000 0.0003
12.700000 -0.900000 0.0004
12.800000 -0.900000 0.0004
12.900000 -0.900000 0.0003
13.000000 -0.900000 0.0003
13.099999 -0.900000 0.0003
13.200000 -0.900000 0.0003
13.300000 -0.900000 0.0003
13.400001 -0.900000 0.0003
13.499999 -0.900000 0.0003
13.599999 -0.900000 0.0004
13.700000 -0.900000 0.0003
13.800000 -0.900000 0.0003
13.900001 -0.900000 0.0004
13.999999 -0.900000 0.0003
14.099999 -0.900000 0.0003
14.200000 -0.900000 0.0002
14.300000 -0.900000 0.0003
14.400001 -0.900000 0.0003
14.499999 -0.900000 0.0004
14.599999 -0.900000 0.0003
14.700000 -0.900000 0.0002
14.800000 -0.900000 0.0002
14.900001 -0.900000 0.0002
14.999999 -0.900000 0.0003
15.099999 -0.900000 0.0001
15.200000 -0.900000 0.0002
15.300000 -0.900000 0.0002
15.400001 -0.900000 0.0002
15.499999 -0.900000 0.0002
15.599999 -0.900000 0.0002
15.700000 -0.900000 0.0001
15.800000 -0.900000 0.0002
15.900001 -0.900000 0.0002
15.999999 -0.900000 0.0001
16.100000 -0.900000 0.0001
16.200001 -0.900000 0.0001
16.300001 -0.900000 0.0001
16.400002 -0.900000 0.0001
16.500000 -0.900000 0.0001
16.600000 -0.900000 0.0001
16.700001 -0.900000 0.0001
16.800001 -0.900000 0.0001
16.900002 -0.900000 0.0001
17.000000 -0.900000 0.0001
17.100000 -0.900000 0.0001
17.200001 -0.900000 0.0001
17.300001 -0.900000 0.0001
17.400002 -0.900000 0.0001
17.500000 -0.900000 0.0001
17.600000 -0.900000 0.0001
17.700001 -0.900000 0.0001
17.800001 -0.900000 0.0001
17.900002 -0.900000 0.0001
18.000000 -0.900000 0.0000
18.100000 -0.900000 0.0001
18.200001 -0.900000 0.0000
18.300001 -0.900000 0.0001
18.400002 -0.900000 0.0000
18.500000 -0.900000 0.0000
18.600000 -0.900000 0.0000
18.700001 -0.900000 0.0000
18.800001 -0.900000 0.0000
18.900002 -0.900000 0.0000
19.000000 -0.900000 0.0000
19.100000 -0.900000 0.0000
19.200001 -0.900000 0.0000
19.300001 -0.900000 0.0000
19.400002 -0.900000 0.0000
19.500000 -0.900000 0.0000
19.600000 -0.900000 0.0000
19.700001 -0.900000 0.0000
19.800001 -0.900000 0.0000
19.900002 -0.900000 0.0000
20.000000 -0.900000 0.0000
20.100000 -0.900000 0.0000
20.200001 -0.900000 0.0000
20.300001 -0.900000 0.0000
20.400002 -0.900000 0.0000
20.500000 -0.900000 0.0000
20.600000 -0.900000 0.0000
20.700001 -0.900000 0.0000
20.800001 -0.900000 0.0000
20.900002 -0.900000 0.0000
21.000000 -0.900000 0.0000
21.100000 -0.900000 0.0000
21.200001 -0.900000 0.0000
21.300001 -0.900000 0.0000
21.400002 -0.900000 0.0000
21.500000 -0.900000 0.0000
21.600000 -0.900000 0.0000
21.700001 -0.900000 0.0000
21.800001 -0.900000 0.0000
21.900002 -0.900000 0.0000
22.000000 -0.900000 0.0000
22.100000 -0.900000 0.0000
22.200001 -0.900000 0.0000
22.300001 -0.900000 0.0000
22.400002 -0.900000 0.0000
-2.800000 -0.800000 0.0000
-2.700000 -0.800000 0.0000
-2.600000 -0.800000 0.0000
-2.500000 -0.800000 0.0000
-2.400000 -0.800000 0.0000
-2.300000 -0.800000 0.0000
-2.200000 -0.800000 0.0000
-2.100000 -0.800000 0.0000
-2.000000 -0.800000 0.0000
-1.900000 -0.800000 0.0000
-1.800000 -0.800000 0.0000
-1.700000 -0.800000 0.0000
-1.600000 -0.800000 0.0000
-1.500000 -0.800000 0.0000
-1.400000 -0.800000 0.0000
-1.300000 -0.800000 0.0000
-1.200000 -0.800000 0.0000
-1.100000 -0.800000 0.0000
-1.000000 -0.800000 0.0000
-0.900000 -0.800000 0.0000
-0.800000 -0.800000 0.0000
-0.700000 -0.800000 0.0000
-0.600000 -0.800000 0.0000
-0.500000 -0.800000 0.0000
-0.400000 -0.800000 0.0000
-0.300000 -0.800000 0.0000
-0.200000 -0.800000 0.0000
-0.100000 -0.800000 0.0000
0.000000 -0.800000 0.0000
0.100000 -0.800000 0.0000
0.200000 -0.800000 0.0000
0.300000 -0.800000 0.0000
0.400000 -0.800000 0.0000
0.500000 -0.800000 0.0000
0.600000 -0.800000 0.0000
0.700000 -0.800000 0.0000
0.800000 -0.800000 0.0000
0.900000 -0.800000 0.0000
1.000000 -0.800000 0.0001
1.100000 -0.800000 0.0001
1.200000 -0.800000 0.0000
1.300000 -0.800000 0.0000
1.400000 -0.800000 0.0001
1.500000 -0.800000 0.0001
1.600000 -0.800000 0.0001
1.700000 -0.800000 0.0001
1.800000 -0.800000 0.0001
1.900000 -0.800000 0.0001
2.000000 -0.800000 0.0001
2.100000 -0.800000 0.0001
2.200000 -0.800000 0.0001
2.300000 -0.800000 0.0001
2.400000 -0.800000 0.0001
2.500000 -0.800000 0.0001
2.600000 -0.800000 0.0001
2.700000 -0.800000 0.0001
2.800000 -0.800000 0.0001
2.900000 -0.800000 0.0001
3.000000 -0.800000 0.0001
3.100000 -0.800000 0.0001
3.200000 -0.800000 0.0001
3.300000 -0.800000 0.0002
3.400000 -0.800000 0.0001
3.500000 -0.800000 0.0001
3.600000 -0.800000 0.0001
3.700000 -0.800000 0.0001
3.800000 -0.800000 0.0001
3.900000 -0.800000 0.0001
4.000000 -0.800000 0.0002
4.100000 -0.800000 0.0001
4.200000 -0.800000 0.0002
4.300000 -0.800000 0.0002
4.400000 -0.800000 0.0002
4.500000 -0.800000 0.0002
4.600000 -0.800000 0.0002
4.700000 -0.800000 0.0002
4.800000 -0.800000 0.0002
4.900000 -0.800000 0.0003
5.000000 -0.800000 0.0003
5.100000 -0.800000 0.0003
5.200000 -0.800000 0.0003
5.300000 -0.800000 0.0003
5.400000 -0.800000 0.0003
5.500000 -0.800000 0.0004
5.599999 -0.800000 0.0003
5.700000 -0.800000 0.0003
5.800000 -0.800000 0.0004
5.900000 -0.800000 0.0004
6.000000 -0.800000 0.0004
6.099999 -0.800000 0.0003
6.200000 -0.800000 0.0004
6.300000 -0.800000 0.0003
6.400000 -0.800000 0.0004
6.500000 -0.800000 0.0003
6.599999 -0.800000 0.0003
6.700000 -0.800000 0.0003
6.800000 -0.800000 0.0004
6.900000 -0.800000 0.0003
7.000000 -0.800000 0.0003
7.099999 -0.800000 0.0003
7.200000 -0.800000 0.0003
7.300000 -0.800000 0.0003
7.400000 -0.800000 0.0003
7.500000 -0.800000 0.0004
7.599999 -0.800000 0.0004
7.700000 -0.800000 0.0003
7.800000 -0.800000 0.0003
7.900000 -0.800000 0.0004
8.000000 -0.800000 0.0004
8.099999 -0.800000 0.0003
8.200000 -0.800000 0.0003
8.300000 -0.800000 0.0004
8.400000 -0.800000 0.0003
8.500000 -0.800000 0.0004
8.599999 -0.800000 0.0004
8.700000 -0.800000 0.0004
8.800000 -0.800000 0.0004
8.900000 -0.800000 0.0003
9.000000 -0.800000 0.0004
9.099999 -0.800000 0.0004
9.200000 -0.800000 0.0004
9.300000 -0.800000 0.0003
9.400000 -0.800000 0.0003
9.500000 -0.800000 0.0004
9.599999 -0.800000 0.0004
9.700000 -0.800000 0.0003
9.800000 -0.800000 0.0003
9.900000 -0.800000 0.0003
10.000000 -0.800000 0.0004
10.099999 -0.800000 0.0004
10.200000 -0.800000 0.0003
10.300000 -0.800000 0.0003
10.400000 -0.800000 0.0003
10.500000 -0.800000 0.0004
10.599999 -0.800000 0.0004
10.700000 -0.800000 0.0003
10.800000 -0.800000 0.0004
10.900000 -0.800000 0.0003
11.000000 -0.800000 0.0003
11.099999 -0.800000 0.0003
11.200000 -0.800000 0.0003
11.300000 -0.800000 0.0003
11.400000 -0.800000 0.0003
11.500000 -0.800000 0.0004
11.599999 -0.800000 0.0003
11.700000 -0.800000 0.0003
11.800000 -0.800000 0.0003
11.900000 -0.800000 0.0004
12.000000 -0.800000 0.0003
12.099999 -0.800000 0.0003
12.200000 -0.800000 0.0003
12.300000 -0.800000 0.0003
12.400000 -0.800000 0.0003
12.500000 -0.800000 0.0004
12.599999 -0.800000 0.0003
12.700000 -0.800000 0.0003
12.800000 -0.800000 0.0004
12.900000 -0.800000 0.0003
13.000000 -0.800000 0.0003
13.099999 -0.800000 0.0003
13.200000 -0.800000 0.0003
13.300000 -0.800000 0.0003
13.400001 -0.800000 0.0004
13.499999 -0.800000 0.0003
13.599999 -0.800000 0.0003
13.700000 -0.800000 0.0003
13.800000 -0.800000 0.0003
13.900001 -0.800000 0.0004
13.999999 -0.800000 0.0004
14.099999 -0.800000 0.0003
14.200000 -0.800000 0.0003
14.300000 -0.800000 0.0003
14.400001 -0.800000 0.0003
14.499999 -0.800000 0.0003
14.599999 -0.800000 0.0003
14.700000 -0.800000 0.0002
14.800000 -0.800000 0.0002
14.900001 -0.800000 0.0003
14.999999 -0.800000 0.0002
15.099999 -0.800000 0.0002
15.200000 -0.800000 0.0002
15.300000 -0.800000 0.0002
15.400001 -0.800000 0.0002
15.499999 -0.800000 0.0002
15.599999 -0.800000 0.0001
15.700000 -0.800000 0.0002
15.800000 -0.800000 0.0002
15.900001 -0.800000 0.0002
15.999999 -0.800000 0.0002
16.100000 -0.800000 0.0002
16.200001 -0.800000 0.0001
16.300001 -0.800000 0.0002
16.400002 -0.800000 0.0001
16.500000 -0.800000 0.0001
16.600000 -0.800000 0.0001
16.700001 -0.800000 0.0001
16.800001 -0.800000 0.0001
16.900002 -0.800000 0.0001
17.000000 -0.800000 0.0001
17.100000 -0.800000 0.0001
17.200001 -0.800000 0.0001
17.300001 -0.800000 0.0001
17.400002 -0.800000 0.0001
17.500000 -0.800000 0.0001
17.600000 -0.800000 0.0001
17.700001 -0.800000 0.0001
17.800001 -0.800000 0.0001
17.900002 -0.800000 0.0000
18.000000 -0.800000 0.0001
18.100000 -0.800000 0.0001
18.200001 -0.800000 0.0001
18.300001 -0.800000 0.0001
18.400002 -0.800000 0.0000
18.500000 -0.800000 0.0001
18.600000 -0.800000 0.0000
18.700001 -0.800000 0.0000
18.800001 -0.800000 0.0000
18.900002 -0.800000 0.0001
19.000000 -0.800000 0.0000
19.100000 -0.800000 0.0000
19.200001 -0.800000 0.0000
19.300001 -0.800000 0.0000
19.400002 -0.800000 0.0000
19.500000 -0.800000 0.0000
19.600000 -0.800000 0.0000
19.700001 -0.800000 0.0000
19.800001 -0.800000 0.0000
19.900002 -0.800000 0.0000
20.000000 -0.800000 0.0000
20.100000 -0.800000 0.0000
20.200001 -0.800000 0.0000
20.300001 -0.800000 0.0000
20.400002 -0.800000 0.0000
20.500000 -0.800000 0.0000
20.600000 -0.800000 0.0000
20.700001 -0.800000 0.0000
20.800001 -0.800000 0.0000
20.900002 -0.800000 0.0000
21.000000 -0.800000 0.0000
21.100000 -0.800000 0.0000
21.200001 -0.800000 0.0000
21.300001 -0.800000 0.0000
21.400002 -0.800000 0.0000
21.500000 -0.800000 0.0000
21.600000 -0.800000 0.0000
21.700001 -0.800000 0.0000
21.800001 -0.800000 0.0000
21.900002 -0.800000 0.0000
22.000000 -0.800000 0.0000
22.100000 -0.800000 0.0000
22.200001 -0.800000 0.0000
22.300001 -0.800000 0.0000
22.400002 -0.800000 0.0000
-2.800000 -0.700000 0.0000
-2.700000 -0.700000 0.0000
-2.600000 -0.700000 0.0000
-2.500000 -0.700000 0.0000
-2.400000 -0.700000 0.0000
-2.300000 -0.700000 0.0000
-2.200000 -0.700000 0.0000
-2.100000 -0.700000 0.0000
-2.000000 -0.700000 0.0000
-1.900000 -0.700000 0.0000
-1.800000 -0.700000 0.0000
-1.700000 -0.700000 0.0000
-1.600000 -0.700000 0.0000
-1.500000 -0.700000 0.0000
-1.400000 -0.700000 0.0000
-1.300000 -0.700000 0.0000
-1.200000 -0.700000 0.0000
-1.100000 -0.700000 0.0000
-1.000000 -0.700000 0.0000
-0.900000 -0.700000 0.0000
-0.800000 -0.700000 0.0000
-0.700000 -0.700000 0.0000
-0.600000 -0.700000 0.0000
-0.500000 -0.700000 0.0000
-0.400000 -0.700000 0.0000
-0.300000 -0.700000 0.0000
-0.200000 -0.700000 0.0000
-0.100000 -0.700000 0.0000
0.000000 -0.700000 0.0000
0.100000 -0.700000 0.0000
0.200000 -0.700000 0.0000
0.300000 -0.700000 0.0000
0.400000 -0.700000 0.0000
0.500000 -0.700000 0.0000
0.600000 -0.700000 0.0000
0.700000 -0.700000 0.0000
0.800000 -0.700000 0.0000
0.900000 -0.700000 0.0000
1.000000 -0.700000 0.0001
1.100000 -0.700000 0.0000
1.200000 -0.700000 0.0001
1.300000 -0.700000 0.0001
1.400000 -0.700000 0.0000
1.500000 -0.700000 0.0001
1.600000 -0.700000 0.0001
1.700000 -0.700000 0.0000
1.800000 -0.700000 0.0001
1.900000 -0.700000 0.0001
2.000000 -0.700000 0.0001
2.100000 -0.700000 0.0001
2.200000 -0.700000 0.0001
2.300000 -0.700000 0.0001
2.400000 -0.700000 0.0001
2.500000 -0.700000 0.0001
2.600000 -0.700000 0.0001
2.700000 -0.700000 0.0001
2.800000 -0.700000 0.0001
2.900000 -0.700000 0.0001
3.000000 -0.700000 0.0002
3.100000 -0.700000 0.0001
3.200000 -0.700000 0.0002
3.300000 -0.700000 0.0002
3.400000 -0.700000 0.0001
3.500000 -0.700000 0.0002
3.600000 -0.700000 0.0001
3.700000 -0.700000 0.0002
3.800000 -0.700000 0.0002
3.900000 -0.700000 0.0002
4.000000 -0.700000 0.0002
4.100000 -0.700000 0.0002
4.200000 -0.700000 0.0002
4.300000 -0.700000 0.0002
4.400000 -0.700000 0.0002
4.500000 -0.700000 0.0003
4.600000 -0.700000 0.0002
4.700000 -0.700000 0.0002
4.800000 -0.700000 0.0003
4.900000 -0.700000 0.0003
5.000000 -0.700000 0.0004
5.100000 -0.700000 0.0003
5.200000 -0.700000 0.0003
5.300000 -0.700000 0.0004
5.400000 -0.700000 0.0004
5.500000 -0.700000 0.0004
5.599999 -0.700000 0.0003
5.700000 -0.700000 0.0004
5.800000 -0.700000 0.0004
5.900000 -0.700000 0.0004
6.000000 -0.700000 0.0004
6.099999 -0.700000 0.0004
6.200000 -0.700000 0.0004
6.300000 -0.700000 0.0004
6.400000 -0.700000 0.0004
6.500000 -0.700000 0.0005
6.599999 -0.700000 0.0004
6.700000 -0.700000 0.0004
6.800000 -0.700000 0.0004
6.900000 -0.700000 0.0003
7.000000 -0.700000 0.0004
7.099999 -0.700000 0.0003
7.200000 -0.700000 0.0004
7.300000 -0.700000 0.0004
7.400000 -0.700000 0.0004
7.500000 -0.700000 0.0005
7.599999 -0.700000 0.0004
7.700000 -0.700000 0.0004
7.800000 -0.700000 0.0004
7.900000 -0.700000 0.0003
8.000000 -0.700000 0.0004
8.099999 -0.700000 0.0004
8.200000 -0.700000 0.0004
8.300000 -0.700000 0.0004
8.400000 -0.700000 0.0004
8.500000 -0.700000 0.0004
8.599999 -0.700000 0.0004
8.700000 -0.700000 0.0003
8.800000 -0.700000 0.0004
8.900000 -0.700000 0.0004
9.000000 -0.700000 0.0004
9.099999 -0.700000 0.0003
9.200000 -0.700000 0.0004
9.300000 -0.700000 0.0003
9.400000 -0.700000 0.0004
9.500000 -0.700000 0.0003
9.599999 -0.700000 0.0004
9.700000 -0.700000 0.0004
9.800000 -0.700000 0.0004
9.900000 -0.700000 0.0004
10.000000 -0.700000 0.0004
10.099999 -0.700000 0.0004
10.200000 -0.700000 0.0004
10.300000 -0.700000 0.0004
10.400000 -0.700000 0.0004
10.500000 -0.700000 0.0004
10.599999 -0.700000 0.0003
10.700000 -0.700000 0.0004
10.800000 -0.700000 0.0004
10.900000 -0.700000 0.0004
11.000000 -0.700000 0.0004
11.099999 -0.700000 0.0004
11.200000 -0.700000 0.0003
11.300000 -0.700000 0.0004
11.400000 -0.700000 0.0004
11.500000 -0.700000 0.0004
11.599999 -0.700000 0.0004
11.700000 -0.700000 0.0003
11.800000 -0.700000 0.0004
11.900000 -0.700000 0.0004
12.000000 -0.700000 0.0004
12.099999 -0.700000 0.0004
12.200000 -0.700000 0.0004
12.300000 -0.700000 0.0004
12.400000 -0.700000 0.0004
12.500000 -0.700000 0.0004
12.599999 -0.700000 0.0004
12.700000 -0.700000 0.0004
12.800000 -0.700000 0.0004
12.900000 -0.700000 0.0004
13.000000 -0.700000 0.0004
13.099999 -0.700000 0.0004
13.200000 -0.700000 0.0003
13.300000 -0.700000 0.0004
13.400001 -0.700000 0.0004
13.499999 -0.700000 0.0004
13.599999 -0.700000 0.0004
13.700000 -0.700000 0.0003
13.800000 -0.700000 0.0004
13.900001 -0.700000 0.0003
13.999999 -0.700000 0.0004
14.099999 -0.700000 0.0003
14.200000 -0.700000 0.0003
14.300000 -0.700000 0.0004
14.400001 -0.700000 0.0003
14.499999 -0.700000 0.0004
14.599999 -0.700000 0.0003
14.700000 -0.700000 0.0003
14.800000 -0.700000 0.0003
14.900001 -0.700000 0.0002
14.999999 -0.700000 0.0003
15.099999 -0.700000 0.0002
15.200000 -0.700000 0.0003
15.300000 -0.700000 0.0002
15.400001 -0.700000 0.0002
15.499999 -0.700000 0.0002
15.599999 -0.700000 0.0002
15.700000 -0.700000 0.0002
15.800000 -0.700000 0.0002
15.900001 -0.700000 0.0002
15.999999 -0.700000 0.0002
16.100000 -0.700000 0.0002
16.200001 -0.700000 0.0001
16.300001 -0.700000 0.0002
16.400002 -0.700000 0.0002
16.500000 -0.700000 0.0001
16.600000 -0.700000 0.0002
16.700001 -0.700000 0.0001
16.800001 -0.700000 0.0001
16.900002 -0.700000 0.0002
17.000000 -0.700000 0.0001
17.100000 -0.700000 0.0001
17.200001 -0.700000 0.0001
17.300001 -0.700000 0.0001
17.400002 -0.700000 0.0001
17.500000 -0.700000 0.0001
17.600000 -0.700000 0.0001
17.700001 -0.700000 0.0001
17.800001 -0.700000 0.0001
17.900002 -0.700000 0.0001
18.000000 -0.700000 0.0001
18.100000 -0.700000 0.0001
18.200001 -0.700000 0.0000
18.300001 -0.700000 0.0001
18.400002 -0.700000 0.0001
18.500000 -0.700000 0.0001
18.600000 -0.700000 0.0001
18.700001 -0.700000 0.0000
18.800001 -0.700000 0.0000
18.900002 -0.700000 0.0001
19.000000 -0.700000 0.0000
19.100000 -0.700000 0.0000
19.200001 -0.700000 0.0000
19.300001 -0.700000 0.0000
19.400002 -0.700000 0.0000
19.500000 -0.700000 0.0000
19.600000 -0.700000 0.0000
19.700001 -0.700000 0.0000
19.800001 -0.700000 0.0000
19.900002 -0.700000 0.0000
20.000000 -0.700000 0.0000
20.100000 -0.700000 0.0000
20.200001 -0.700000 0.0000
20.300001 -0.700000 0.0000
20.400002 -0.700000 0.0000
20.500000 -0.700000 0.0000
20.600000 -0.700000 0.0000
20.700001 -0.700000 0.0000
20.800001 -0.700000 0.0000
20.900002 -0.700000 0.0000
21.000000 -0.700000 0.0000
21.100000 -0.700000 0.0000
21.200001 -0.700000 0.0000
21.300001 -0.700000 0.0000
21.400002 -0.700000 0.0000
21.500000 -0.700000 0.0000
21.600000 -0.700000 0.0000
21.700001 -0.700000 0.0000
21.800001 -0.700000 0.0000
21.900002 -0.700000 0.0000
22.000000 -0.700000 0.0000
22.100000 -0.700000 0.0000
22.200001 -0.700000 0.0000
22.300001 -0.700000 0.0000
22.400002 -0.700000 0.0000
-2.800000 -0.600000 0.0000
-2.700000 -0.600000 0.0000
-2.600000 -0.600000 0.0000
-2.500000 -0.600000 0.0000
-2.400000 -0.600000 0.0000
-2.300000 -0.600000 0.0000
-2.200000 -0.600000 0.0000
-2.100000 -0.600000 0.0000
-2.000000 -0.600000 0.0000
-1.900000 -0.600000 0.0000
-1.800000 -0.600000 0.0000
-1.700000 -0.600000 0.0000
-1.600000 -0.600000 0.0000
-1.500000 -0.600000 0.0000
-1.400000 -0.600000 0.0000
-1.300000 -0.600000 0.0000
-1.200000 -0.600000 0.0000
-1.100000 -0.600000 0.0000
-1.000000 -0.600000 0.0000
-0.900000 -0.600000 0.0000
-0.800000 -0.600000 0.0000
-0.700000 -0.600000 0.0000
-0.600000 -0.600000 0.0000
-0.500000 -0.600000 0.0000
-0.400000 -0.600000 0.0000
-0.300000 -0.600000 0.0000
-0.200000 -0.600000 0.0000
-0.100000 -0.600000 0.0000
0.000000 -0.600000 0.0000
0.100000 -0.600000 0.0000
0.200000 -0.600000 0.0000
0.300000 -0.600000 0.0000
0.400000 -0.600000 0.0000
0.500000 -0.600000 0.0000
0.600000 -0.600000 0.0000
0.700000 -0.600000 0.0001
0.800000 -0.600000 0.0000
0.900000 -0.600000 0.0000
1.000000 -0.600000 0.0000
1.100000 -0.600000 0.0001
1.200000 -0.600000 0.0001
1.300000 -0.600000 0.0000
1.400000 -0.600000 0.0000
1.500000 -0.600000 0.0000
1.600000 -0.600000 0.0001
1.700000 -0.600000 0.0001
1.800000 -0.600000 0.0001
1.900000 -0.600000 0.0001
2.000000 -0.600000 0.0001
2.100000 -0.600000 0.0001
2.200000 -0.600000 0.0001
2.300000 -0.600000 0.0001
2.400000 -0.600000 0.0001
2.500000 -0.600000 0.0001
2.600000 -0.600000 0.0001
2.700000 -0.600000 0.0001
2.800000 -0.600000 0.0001
2.900000 -0.600000 0.0001
3.000000 -0.600000 0.0001
3.100000 -0.600000 0.0001
3.200000 -0.600000 0.0001
3.300000 -0.600000 0.0002
3.400000 -0.600000 0.0001
3.500000 -0.600000 0.0002
3.600000 -0.600000 0.0002
3.700000 -0.600000 0.0001
3.800000 -0.600000 0.0002
3.900000 -0.600000 0.0001
4.000000 -0.600000 0.0002
4.100000 -0.600000 0.0002
4.200000 -0.600000 0.0002
4.300000 -0.600000 0.0002
4.400000 -0.600000 0.0002
4.500000 -0.600000 0.0002
4.600000 -0.600000 0.0002
4.700000 -0.600000 0.0003
4.800000 -0.600000 0.0003
4.900000 -0.600000 0.0003
5.000000 -0.600000 0.0004
5.100000 -0.600000 0.0003
5.200000 -0.600000 0.0003
5.300000 -0.600000 0.0003
5.400000 -0.600000 0.0004
5.500000 -0.600000 0.0004
5.599999 -0.600000 0.0003
5.700000 -0.600000 0.0003
5.800000 -0.600000 0.0004
5.900000 -0.600000 0.0004
6.000000 -0.600000 0.0004
6.099999 -0.600000 0.0003
6.200000 -0.600000 0.0003
6.300000 -0.600000 0.0004
6.400000 -0.600000 0.0004
6.500000 -0.600000 0.0005
6.599999 -0.600000 0.0003
6.700000 -0.600000 0.0004
6.800000 -0.600000 0.0003
6.900000 -0.600000 0.0004
7.000000 -0.600000 0.0004
7.099999 -0.600000 0.0004
7.200000 -0.600000 0.0003
7.300000 -0.600000 0.0003
7.400000 -0.600000 0.0003
7.500000 -0.600000 0.0004
7.599999 -0.600000 0.0004
7.700000 -0.600000 0.0004
7.800000 -0.600000 0.0004
7.900000 -0.600000 0.0004
8.000000 -0.600000 0.0004
8.099999 -0.600000 0.0003
8.200000 -0.600000 0.0004
8.300000 -0.600000 0.0004
8.400000 -0.600000 0.0004
8.500000 -0.600000 0.0003
8.599999 -0.600000 0.0004
8.700000 -0.600000 0.0004
8.800000 -0.600000 0.0004
8.900000 -0.600000 0.0003
9.000000 -0.600000 0.0003
9.099999 -0.600000 0.0003
9.200000 -0.600000 0.0004
9.300000 -0.600000 0.0003
9.400000 -0.600000 0.0004
9.500000 -0.600000 0.0004
9.599999 -0.600000 0.0004
9.700000 -0.600000 0.0004
9.800000 -0.600000 0.0004
9.900000 -0.600000 0.0004
10.000000 -0.600000 0.0004
10.099999 -0.600000 0.0004
10.200000 -0.600000 0.0003
10.300000 -0.600000 0.0004
10.400000 -0.600000 0.0003
10.500000 -0.600000 0.0004
10.599999 -0.600000 0.0003
10.700000 -0.600000 0.0003
10.800000 -0.600000 0.0004
10.900000 -0.600000 0.0003
11.000000 -0.600000 0.0003
11.099999 -0.600000 0.0003
11.200000 -0.600000 0.0004
11.300000 -0.600000 0.0004
11.400000 -0.600000 0.0004
11.500000 -0.600000 0.0004
11.599999 -0.600000 0.0003
11.700000 -0.600000 0.0004
11.800000 -0.600000 0.0003
11.900000 -0.600000 0.0003
12.000000 -0.600000 0.0003
12.099999 -0.600000 0.0003
12.200000 -0.600000 0.0003
12.300000 -0.600000 0.0004
12.400000 -0.600000 0.0003
12.500000 -0.600000 0.0003
12.599999 -0.600000 0.0004
12.700000 -0.600000 0.0003
12.800000 -0.600000 0.0004
12.900000 -0.600000 0.0003
13.000000 -0.600000 0.0004
13.099999 -0.600000 0.0003
13.200000 -0.600000 0.0003
13.300000 -0.600000 0.0003
13.400001 -0.600000 0.0003
13.499999 -0.600000 0.0004
13.599999 -0.600000 0.0003
13.700000 -0.600000 0.0003
13.800000 -0.600000 0.0004
13.900001 -0.600000 0.0003
13.999999 -0.600000 0.0003
14.099999 -0.600000 0.0003
14.200000 -0.600000 0.0003
14.300000 -0.600000 0.0003
14.400001 -0.600000 0.0003
14.499999 -0.600000 0.0003
14.599999 -0.600000 0.0003
14.700000 -0.600000 0.0003
14.800000 -0.600000 0.0003
14.900001 -0.600000 0.0002
14.999999 -0.600000 0.0003
15.099999 -0.600000 0.0002
15.200000 -0.600000 0.0002
15.300000 -0.600000 0.0002
15.400001 -0.600000 0.0002
15.499999 -0.600000 0.0002
15.599999 -0.600000 0.0002
15.700000 -0.600000 0.0001
15.800000 -0.600000 0.0002
15.900001 -0.600000 0.0001
15.999999 -0.600000 0.0002
16.100000 -0.600000 0.0002
16.200001 -0.600000 0.0001
16.300001 -0.600000 0.0001
16.400002 -0.600000 0.0002
16.500000 -0.600000 0.0001
16.600000 -0.600000 0.0002
16.700001 -0.600000 0.0001
16.800001 -0.600000 0.0001
16.900002 -0.600000 0.0001
17.000000 -0.600000 0.0001
17.100000 -0.600000 0.0001
17.200001 -0.600000 0.0001
17.300001 -0.600000 0.0001
17.400002 -0.600000 0.0001
17.500000 -0.600000 0.0001
17.600000 -0.600000 0.0001
17.700001 -0.600000 0.0001
17.800001 -0.600000 0.0001
17.900002 -0.600000 0.0001
18.000000 -0.600000 0.0001
18.100000 -0.600000 0.0001
18.200001 -0.600000 0.0001
18.300001 -0.600000 0.0001
18.400002 -0.600000 0.0000
18.500000 -0.600000 0.0001
18.600000 -0.600000 0.0000
18.700001 -0.600000 0.0000
18.800001 -0.600000 0.0000
18.900002 -0.600000 0.0001
19.000000 -0.600000 0.0000
19.100000 -0.600000 0.0000
19.200001 -0.600000 0.0000
19.300001 -0.600000 0.0000
19.400002 -0.600000 0.0000
19.500000 -0.600000 0.0000
19.600000 -0.600000 0.0000
19.700001 -0.600000 0.0000
19.800001 -0.600000 0.0000
19.900002 -0.600000 0.0000
20.000000 -0.600000 0.0000
20.100000 -0.600000 0.0000
20.200001 -0.600000 0.0000
20.300001 -0.600000 0.0000
20.400002 -0.600000 0.0000
20.500000 -0.600000 0.0000
20.600000 -0.600000 0.0000
20.700001 -0.600000 0.0000
20.800001 -0.600000 0.0000
20.900002 -0.600000 0.0000
21.000000 -0.600000 0.0000
21.100000 -0.600000 0.0000
21.200001 -0.600000 0.0000
21.300001 -0.600000 0.0000
21.400002 -0.600000 0.0000
21.500000 -0.600000 0.0000
21.600000 -0.600000 0.0000
21.700001 -0.600000 0.0000
21.800001 -0.600000 0.0000
21.900002 -0.600000 0.0000
22.000000 -0.600000 0.0000
22.100000 -0.600000 0.0000
22.200001 -0.600000 0.0000
22.300001 -0.600000 0.0000
22.400002 -0.600000 0.0000
-2.800000 -0.500000 0.0000
-2.700000 -0.500000 0.0000
-2.600000 -0.500000 0.0000
-2.500000 -0.500000 0.0000
-2.400000 -0.500000 0.0000
-2.300000 -0.500000 0.0000
-2.200000 -0.500000 0.0000
-2.100000 -0.500000 0.0000
-2.000000 -0.500000 0.0000
-1.900000 -0.500000 0.0000
-1.800000 -0.500000 0.0000
-1.700000 -0.500000 0.0000
-1.600000 -0.500000 0.0000
-1.500000 -0.500000 0.0000
-1.400000 -0.500000 0.0000
-1.300000 -0.500000 0.0000
-1.200000 -0.500000 0.0000
-1.100000 -0.500000 0.0000
-1.000000 -0.500000 0.0000
-0.900000 -0.500000 0.0000
-0.800000 -0.500000 0.0000
-0.700000 -0.500000 0.0000
-0.600000 -0.500000 0.0000
-0.500000 -0.500000 0.0000
-0.400000 -0.500000 0.0000
-0.300000 -0.500000 0.0000
-0.200000 -0.500000 0.0000
-0.100000 -0.500000 0.0000
0.000000 -0.500000 0.0000
0.100000 -0.500000 0.0000
0.200000 -0.500000 0.0000
0.300000 -0.500000 0.0000
0.400000 -0.500000 0.0000
0.500000 -0.500000 0.0000
0.600000 -0.500000 0.0000
0.700000 -0.500000 0.0000
0.800000 -0.500000 0.0000
0.900000 -0.500000 0.0000
1.000000 -0.500000 0.0000
1.100000 -0.500000 0.0000
1.200000 -0.500000 0.0000
1.300000 -0.500000 0.0000
1.400000 -0.500000 0.0001
1.500000 -0.500000 0.0001
1.600000 -0.500000 0.0001
1.700000 -0.500000 0.0001
1.800000 -0.500000 0.0001
1.900000 -0.500000 0.0000
2.000000 -0.500000 0.0001
2.100000 -0.500000 0.0001
2.200000 -0.500000 0.0001
2.300000 -0.500000 0.0001
2.400000 -0.500000 0.0001
2.500000 -0.500000 0.0001
2.600000 -0.500000 0.0001
2.700000 -0.500000 0.0001
2.800000 -0.500000 0.0001
2.900000 -0.500000 0.0001
3.000000 -0.500000 0.0001
3.100000 -0.500000 0.0001
3.200000 -0.500000 0.0001
3.300000 -0.500000 0.0001
3.400000 -0.500000 0.0001
3.500000 -0.500000 0.0001
3.600000 -0.500000 0.0001
3.700000 -0.500000 0.0002
3.800000 -0.500000 0.0001
3.900000 -0.500000 0.0002
4.000000 -0.500000 0.0002
4.100000 -0.500000 0.0002
4.200000 -0.500000 0.0002
4.300000 -0.500000 0.0002
4.400000 -0.500000 0.0002
4.500000 -0.500000 0.0002
4.600000 -0.500000 0.0002
4.700000 -0.500000 0.0002
4.800000 -0.500000 0.0003
4.900000 -0.500000 0.0003
5.000000 -0.500000 0.0004
5.100000 -0.500000 0.0003
5.200000 -0.500000 0.0003
5.300000 -0.500000 0.0003
5.400000 -0.500000 0.0003
5.500000 -0.500000 0.0004
5.599999 -0.500000 0.0003
5.700000 -0.500000 0.0004
5.800000 -0.500000 0.0003
5.900000 -0.500000 0.0003
6.000000 -0.500000 0.0004
6.099999 -0.500000 0.0003
6.200000 -0.500000 0.0004
6.300000 -0.500000 0.0003
6.400000 -0.500000 0.0003
6.500000 -0.500000 0.0003
6.599999 -0.500000 0.0002
6.700000 -0.500000 0.0003
6.800000 -0.500000 0.0004
6.900000 -0.500000 0.0003
7.000000 -0.500000 0.0003
7.099999 -0.500000 0.0003
7.200000 -0.500000 0.0003
7.300000 -0.500000 0.0003
7.400000 -0.500000 0.0003
7.500000 -0.500000 0.0003
7.599999 -0.500000 0.0003
7.700000 -0.500000 0.0003
7.800000 -0.500000 0.0003
7.900000 -0.500000 0.0003
8.000000 -0.500000 0.0003
8.099999 -0.500000 0.0003
8.200000 -0.500000 0.0003
8.300000 -0.500000 0.0004
8.400000 -0.500000 0.0003
8.500000 -0.500000 0.0003
8.599999 -0.500000 0.0004
8.700000 -0.500000 0.0003
8.800000 -0.500000 0.0003
8.900000 -0.500000 0.0002
9.000000 -0.500000 0.0003
9.099999 -0.500000 0.0003
9.200000 -0.500000 0.0003
9.300000 -0.500000 0.0003
9.400000 -0.500000 0.0003
9.500000 -0.500000 0.0003
9.599999 -0.500000 0.0003
9.700000 -0.500000 0.0003
9.800000 -0.500000 0.0003
9.900000 -0.500000 0.0003
10.000000 -0.500000 0.0003
10.099999 -0.500000 0.0004
10.200000 -0.500000 0.0004
10.300000 -0.500000 0.0003
10.400000 -0.500000 0.0003
10.500000 -0.500000 0.0004
10.599999 -0.500000 0.0003
10.700000 -0.500000 0.0003
10.800000 -0.500000 0.0003
10.900000 -0.500000 0.0003
11.000000 -0.500000 0.0003
11.099999 -0.500000 0.0003
11.200000 -0.500000 0.0003
11.300000 -0.500000 0.0003
11.400000 -0.500000 0.0003
11.500000 -0.500000 0.0003
11.599999 -0.500000 0.0002
11.700000 -0.500000 0.0004
11.800000 -0.500000 0.0003
11.900000 -0.500000 0.0003
12.000000 -0.500000 0.0003
12.099999 -0.500000 0.0004
12.200000 -0.500000 0.0003
12.300000 -0.500000 0.0003
12.400000 -0.500000 0.0003
12.500000 -0.500000 0.0004
12.599999 -0.500000 0.0004
12.700000 -0.500000 0.0003
12.800000 -0.500000 0.0003
12.900000 -0.500000 0.0002
13.000000 -0.500000 0.0003
13.099999 -0.500000 0.0003
13.200000 -0.500000 0.0003
13.300000 -0.500000 0.0003
13.400001 -0.500000 0.0003
13.499999 -0.500000 0.0003
13.599999 -0.500000 0.0003
13.700000 -0.500000 0.0003
13.800000 -0.500000 0.0004
13.900001 -0.500000 0.0003
13.999999 -0.500000 0.0003
14.099999 -0.500000 0.0003
14.200000 -0.500000 0.0003
14.300000 -0.500000 0.0003
14.400001 -0.500000 0.0003
14.499999 -0.500000 0.0003
14.599999 -0.500000 0.0003
14.700000 -0.500000 0.0003
14.800000 -0.500000 0.0003
14.900001 -0.500000 0.0002
14.999999 -0.500000 0.0003
15.099999 -0.500000 0.0003
15.200000 -0.500000 0.0002
15.300000 -0.500000 0.0003
15.400001 -0.500000 0.0002
15.499999 -0.500000 0.0003
15.599999 -0.500000 0.0002
15.700000 -0.500000 0.0002
15.800000 -0.500000 0.0002
15.900001 -0.500000 0.0002
15.999999 -0.500000 0.0001
16.100000 -0.500000 0.0001
16.200001 -0.500000 0.0001
16.300001 -0.500000 0.0001
16.400002 -0.500000 0.0001
16.500000 -0.500000 0.0001
16.600000 -0.500000 0.0001
16.700001 -0.500000 0.0001
16.800001 -0.500000 0.0001
16.900002 -0.500000 0.0001
17.000000 -0.500000 0.0001
17.100000 -0.500000 0.0001
17.200001 -0.500000 0.0001
17.300001 -0.500000 0.0001
17.400002 -0.500000 0.0001
17.500000 -0.500000 0.0001
17.600000 -0.500000 0.0001
17.700001 -0.500000 0.0001
17.800001 -0.500000 0.0001
17.900002 -0.500000 0.0001
18.000000 -0.500000 0.0001
18.100000 -0.500000 0.0001
18.200001 -0.500000 0.0001
18.300001 -0.500000 0.0001
18.400002 -0.500000 0.0000
18.500000 -0.500000 0.0000
18.600000 -0.500000 0.0000
18.700001 -0.500000 0.0000
18.800001 -0.500000 0.0000
18.900002 -0.500000 0.0001
19.000000 -0.500000 0.0000
19.100000 -0.500000 0.0000
19.200001 -0.500000 0.0000
19.300001 -0.500000 0.0000
19.400002 -0.500000 0.0000
19.500000 -0.500000 0.0000
19.600000 -0.500000 0.0000
19.700001 -0.500000 0.0000
19.800001 -0.500000 0.0000
19.900002 -0.500000 0.0000
20.000000 -0.500000 0.0000
20.100000 -0.500000 0.0000
20.200001 -0.500000 0.0000
20.300001 -0.500000 0.0000
20.400002 -0.500000 0.0000
20.500000 -0.500000 0.0000
20.600000 -0.500000 0.0000
20.700001 -0.500000 0.0000
20.800001 -0.500000 0.0000
20.900002 -0.500000 0.0000
21.000000 -0.500000 0.0000
21.100000 -0.500000 0.0000
21.200001 -0.500000 0.0000
21.300001 -0.500000 0.0000
21.400002 -0.500000 0.0000
21.500000 -0.500000 0.0000
21.600000 -0.500000 0.0000
21.700001 -0.500000 0.0000
21.800001 -0.500000 0.0000
21.900002 -0.500000 0.0000
22.000000 -0.500000 0.0000
22.100000 -0.500000 0.0000
22.200001 -0.500000 0.0000
22.300001 -0.500000 0.0000
22.400002 -0.500000 0.0000
-2.800000 -0.400000 0.0000
-2.700000 -0.400000 0.0000
-2.600000 -0.400000 0.0000
-2.500000 -0.400000 0.0000
-2.400000 -0.400000 0.0000
-2.300000 -0.400000 0.0000
-2.200000 -0.400000 0.0000
-2.100000 -0.400000 0.0000
-2.000000 -0.400000 0.0000
-1.900000 -0.400000 0.0000
-1.800000 -0.400000 0.0000
-1.700000 -0.400000 0.0000
-1.600000 -0.400000 0.0000
-1.500000 -0.400000 0.0000
-1.400000 -0.400000 0.0000
-1.300000 -0.400000 0.0000
-1.200000 -0.400000 0.0000
-1.100000 -0.400000 0.0000
-1.000000 -0.400000 0.0000
-0.900000 -0.400000 0.0000
-0.800000 -0.400000 0.0000
-0.700000 -0.400000 0.0000
-0.600000 -0.400000 0.0000
-0.500000 -0.400000 0.0000
-0.400000 -0.400000 0.0000
-0.300000 -0.400000 0.0000
-0.200000 -0.400000 0.0000
-0.100000 -0.400000 0.0000
0.000000 -0.400000 0.0000
0.100000 -0.400000 0.0000
0.200000 -0.400000 0.0000
0.300000 -0.400000 0.0000
0.400000 -0.400000 0.0000
0.500000 -0.400000 0.0000
0.600000 -0.400000 0.0000
0.700000 -0.400000 0.0000
0.800000 -0.400000 0.0001
0.900000 -0.400000 0.0000
1.000000 -0.400000 0.0001
1.100000 -0.400000 0.0000
1.200000 -0.400000 0.0001
1.300000 -0.400000 0.0001
1.400000 -0.400000 0.0001
1.500000 -0.400000 0.0001
1.600000 -0.400000 0.0001
1.700000 -0.400000 0.0001
1.800000 -0.400000 0.0001
1.900000 -0.400000 0.0001
2.000000 -0.400000 0.0001
2.100000 -0.400000 0.0001
2.200000 -0.400000 0.0001
2.300000 -0.400000 0.0001
2.400000 -0.400000 0.0001
2.500000 -0.400000 0.0001
2.600000 -0.400000 0.0001
2.700000 -0.400000 0.0001
2.800000 -0.400000 0.0001
2.900000 -0.400000 0.0001
3.000000 -0.400000 0.0001
3.100000 -0.400000 0.0001
3.200000 -0.400000 0.0002
3.300000 -0.400000 0.0001
3.400000 -0.400000 0.0001
3.500000 -0.400000 0.0001
3.600000 -0.400000 0.0001
3.700000 -0.400000 0.0002
3.800000 -0.400000 0.0002
3.900000 -0.400000 0.0002
4.000000 -0.400000 0.0002
4.100000 -0.400000 0.0002
4.200000 -0.400000 0.0002
4.300000 -0.400000 0.0002
4.400000 -0.400000 0.0002
4.500000 -0.400000 0.0003
4.600000 -0.400000 0.0002
4.700000 -0.400000 0.0003
4.800000 -0.400000 0.0003
4.900000 -0.400000 0.0003
5.000000 -0.400000 0.0003
5.100000 -0.400000 0.0003
5.200000 -0.400000 0.0004
5.300000 -0.400000 0.0004
5.400000 -0.400000 0.0003
5.500000 -0.400000 0.0004
5.599999 -0.400000 0.0003
5.700000 -0.400000 0.0003
5.800000 -0.400000 0.0003
5.900000 -0.400000 0.0004
6.000000 -0.400000 0.0004
6.099999 -0.400000 0.0003
6.200000 -0.400000 0.0003
6.300000 -0.400000 0.0003
6.400000 -0.400000 0.0004
6.500000 -0.400000 0.0004
6.599999 -0.400000 0.0004
6.700000 -0.400000 0.0004
6.800000 -0.400000 0.0003
6.900000 -0.400000 0.0004
7.000000 -0.400000 0.0003
7.099999 -0.400000 0.0003
7.200000 -0.400000 0.0004
7.300000 -0.400000 0.0003
7.400000 -0.400000 0.0004
7.500000 -0.400000 0.0004
7.599999 -0.400000 0.0003
7.700000 -0.400000 0.0003
7.800000 -0.400000 0.0003
7.900000 -0.400000 0.0003
8.000000 -0.400000 0.0003
8.099999 -0.400000 0.0004
8.200000 -0.400000 0.0003
8.300000 -0.400000 0.0003
8.400000 -0.400000 0.0003
8.500000 -0.400000 0.0003
8.599999 -0.400000 0.0004
8.700000 -0.400000 0.0003
8.800000 -0.400000 0.0003
8.900000 -0.400000 0.0004
9.000000 -0.400000 0.0004
9.099999 -0.400000 0.0004
9.200000 -0.400000 0.0003
9.300000 -0.400000 0.0004
9.400000 -0.400000 0.0003
9.500000 -0.400000 0.0003
9.599999 -0.400000 0.0003
9.700000 -0.400000 0.0003
9.800000 -0.400000 0.0003
9.900000 -0.400000 0.0004
10.000000 -0.400000 0.0004
10.099999 -0.400000 0.0004
10.200000 -0.400000 0.0004
10.300000 -0.400000 0.0003
10.400000 -0.400000 0.0003
10.500000 -0.400000 0.0004
10.599999 -0.400000 0.0003
10.700000 -0.400000 0.0004
10.800000 -0.400000 0.0004
10.900000 -0.400000 0.0003
11.000000 -0.400000 0.0004
11.099999 -0.400000 0.0003
11.200000 -0.400000 0.0004
11.300000 -0.400000 0.0004
11.400000 -0.400000 0.0003
11.500000 -0.400000 0.0003
11.599999 -0.400000 0.0004
11.700000 -0.400000 0.0004
11.800000 -0.400000 0.0003
11.900000 -0.400000 0.0004
12.000000 -0.400000 0.0003
12.099999 -0.400000 0.0003
12.200000 -0.400000 0.0003
12.300000 -0.400000 0.0004
12.400000 -0.400000 0.0003
12.500000 -0.400000 0.0003
12.599999 -0.400000 0.0003
12.700000 -0.400000 0.0003
12.800000 -0.400000 0.0003
12.900000 -0.400000 0.0003
13.000000 -0.400000 0.0003
13.099999 -0.400000 0.0004
13.200000 -0.400000 0.0004
13.300000 -0.400000 0.0003
13.400001 -0.400000 0.0003
13.499999 -0.400000 0.0004
13.599999 -0.400000 0.0004
13.700000 -0.400000 0.0003
13.800000 -0.400000 0.0003
13.900001 -0.400000 0.0003
13.999999 -0.400000 0.0004
14.099999 -0.400000 0.0003
14.200000 -0.400000 0.0002
14.300000 -0.400000 0.0003
14.400001 -0.400000 0.0003
14.499999 -0.400000 0.0003
14.599999 -0.400000 0.0003
14.700000 -0.400000 0.0003
14.800000 -0.400000 0.0003
14.900001 -0.400000 0.0003
14.999999 -0.400000 0.0003
15.099999 -0.400000 0.0003
15.200000 -0.400000 0.0003
15.300000 -0.400000 0.0003
15.400001 -0.400000 0.0002
15.499999 -0.400000 0.0002
15.599999 -0.400000 0.0003
15.700000 -0.400000 0.0002
15.800000 -0.400000 0.0002
15.900001 -0.400000 0.0002
15.999999 -0.400000 0.0003
16.100000 -0.400000 0.0002
16.200001 -0.400000 0.0002
16.300001 -0.400000 0.0002
16.400002 -0.400000 0.0002
16.500000 -0.400000 0.0001
16.600000 -0.400000 0.0001
16.700001 -0.400000 0.0002
16.800001 -0.400000 0.0002
16.900002 -0.400000 0.0002
17.000000 -0.400000 0.0001
17.100000 -0.400000 0.0001
17.200001 -0.400000 0.0001
17.300001 -0.400000 0.0001
17.400002 -0.400000 0.0001
17.500000 -0.400000 0.0001
17.600000 -0.400000 0.0001
17.700001 -0.400000 0.0001
17.800001 -0.400000 0.0001
17.900002 -0.400000 0.0001
18.000000 -0.400000 0.0001
18.100000 -0.400000 0.0001
18.200001 -0.400000 0.0000
18.300001 -0.400000 0.0001
18.400002 -0.400000 0.0001
18.500000 -0.400000 0.0001
18.600000 -0.400000 0.0000
18.700001 -0.400000 0.0000
18.800001 -0.400000 0.0001
18.900002 -0.400000 0.0001
19.000000 -0.400000 0.0000
19.100000 -0.400000 0.0000
19.200001 -0.400000 0.0000
19.300001 -0.400000 0.0000
19.400002 -0.400000 0.0000
19.500000 -0.400000 0.0000
19.600000 -0.400000 0.0000
19.700001 -0.400000 0.0000
19.800001 -0.400000 0.0000
19.900002 -0.400000 0.0000
20.000000 -0.400000 0.0000
20.100000 -0.400000 0.0000
20.200001 -0.400000 0.0000
20.300001 -0.400000 0.0000
20.400002 -0.400000 0.0000
20.500000 -0.400000 0.0000
20.600000 -0.400000 0.0000
20.700001 -0.400000 0.0000
20.800001 -0.400000 0.0000
20.900002 -0.400000 0.0000
21.000000 -0.400000 0.0000
21.100000 -0.400000 0.0000
21.200001 -0.400000 0.0000
21.300001 -0.400000 0.0000
21.400002 -0.400000 0.0000
21.500000 -0.400000 0.0000
21.600000 -0.400000 0.0000
21.700001 -0.400000 0.0000
21.800001 -0.400000 0.0000
21.900002 -0.400000 0.0000
22.000000 -0.400000 0.0000
22.100000 -0.400000 0.0000
22.200001 -0.400000 0.0000
22.300001 -0.400000 0.0000
22.400002 -0.400000 0.0000
-2.800000 -0.300000 0.0000
-2.700000 -0.300000 0.0000
-2.600000 -0.300000 0.0000
-2.500000 -0.300000 0.0000
-2.400000 -0.300000 0.0000
-2.300000 -0.300000 0.0000
-2.200000 -0.300000 0.0000
-2.100000 -0.300000 0.0000
-2.000000 -0.300000 0.0000
-1.900000 -0.300000 0.0000
-1.800000 -0.300000 0.0000
-1.700000 -0.300000 0.0000
-1.600000 -0.300000 0.0000
-1.500000 -0.300000 0.0000
-1.400000 -0.300000 0.0000
-1.300000 -0.300000 0.0000
-1.200000 -0.300000 0.0000
-1.100000 -0.300000 0.0000
-1.000000 -0.300000 0.0000
-0.900000 -0.300000 0.0000
-0.800000 -0.300000 0.0000
-0.700000 -0.300000 0.0000
-0.600000 -0.300000 0.0000
-0.500000 -0.300000 0.0000
-0.400000 -0.300000 0.0000
-0.300000 -0.300000 0.0000
-0.200000 -0.300000 0.0000
-0.100000 -0.300000 0.0000
0.000000 -0.300000 0.0000
0.100000 -0.300000 0.0000
0.200000 -0.300000 0.0000
0.300000 -0.300000 0.0000
0.400000 -0.300000 0.0000
0.500000 -0.300000 0.0000
0.600000 -0.300000 0.0000
0.700000 -0.300000 0.0000
0.800000 -0.300000 0.0001
0.900000 -0.300000 0.0000
1.000000 -0.300000 0.0001
1.100000 -0.300000 0.0001
1.200000 -0.300000 0.0001
1.300000 -0.300000 0.0001
1.400000 -0.300000 0.0001
1.500000 -0.300000 0.0001
1.600000 -0.300000 0.0001
1.700000 -0.300000 0.0001
1.800000 -0.300000 0.0001
1.900000 -0.300000 0.0001
2.000000 -0.300000 0.0001
2.100000 -0.300000 0.0001
2.200000 -0.300000 0.0001
2.300000 -0.300000 0.0001
2.400000 -0.300000 0.0001
2.500000 -0.300000 0.0001
2.600000 -0.300000 0.0001
2.700000 -0.300000 0.0001
2.800000 -0.300000 0.0001
2.900000 -0.300000 0.0001
3.000000 -0.300000 0.0002
3.100000 -0.300000 0.0002
3.200000 -0.300000 0.0001
3.300000 -0.300000 0.0002
3.400000 -0.300000 0.0002
3.500000 -0.300000 0.0002
3.600000 -0.300000 0.0002
3.700000 -0.300000 0.0002
3.800000 -0.300000 0.0002
3.900000 -0.300000 0.0001
4.000000 -0.300000 0.0003
4.100000 -0.300000 0.0002
4.200000 -0.300000 0.0002
4.300000 -0.300000 0.0003
4.400000 -0.300000 0.0003
4.500000 -0.300000 0.0003
4.600000 -0.300000 0.0003
4.700000 -0.300000 0.0003
4.800000 -0.300000 0.0004
4.900000 -0.300000 0.0003
5.000000 -0.300000 0.0003
5.100000 -0.300000 0.0003
5.200000 -0.300000 0.0003
5.300000 -0.300000 0.0003
5.400000 -0.300000 0.0004
5.500000 -0.300000 0.0004
5.599999 -0.300000 0.0003
5.700000 -0.300000 0.0004
5.800000 -0.300000 0.0003
5.900000 -0.300000 0.0003
6.000000 -0.300000 0.0003
6.099999 -0.300000 0.0003
6.200000 -0.300000 0.0003
6.300000 -0.300000 0.0004
6.400000 -0.300000 0.0003
6.500000 -0.300000 0.0004
6.599999 -0.300000 0.0003
6.700000 -0.300000 0.0004
6.800000 -0.300000 0.0003
6.900000 -0.300000 0.0003
7.000000 -0.300000 0.0004
7.099999 -0.300000 0.0003
7.200000 -0.300000 0.0004
7.300000 -0.300000 0.0004
7.400000 -0.300000 0.0004
7.500000 -0.300000 0.0004
7.599999 -0.300000 0.0003
7.700000 -0.300000 0.0003
7.800000 -0.300000 0.0004
7.900000 -0.300000 0.0004
8.000000 -0.300000 0.0004
8.099999 -0.300000 0.0003
8.200000 -0.300000 0.0004
8.300000 -0.300000 0.0003
8.400000 -0.300000 0.0004
8.500000 -0.300000 0.0004
8.599999 -0.300000 0.0003
8.700000 -0.300000 0.0004
8.800000 -0.300000 0.0003
8.900000 -0.300000 0.0004
9.000000 -0.300000 0.0004
9.099999 -0.300000 0.0003
9.200000 -0.300000 0.0004
9.300000 -0.300000 0.0003
9.400000 -0.300000 0.0004
9.500000 -0.300000 0.0003
9.599999 -0.300000 0.0004
9.700000 -0.300000 0.0003
9.800000 -0.300000 0.0003
9.900000 -0.300000 0.0003
10.000000 -0.300000 0.0003
10.099999 -0.300000 0.0003
10.200000 -0.300000 0.0004
10.300000 -0.300000 0.0003
10.400000 -0.300000 0.0003
10.500000 -0.300000 0.0004
10.599999 -0.300000 0.0003
10.700000 -0.300000 0.0004
10.800000 -0.300000 0.0003
10.900000 -0.300000 0.0003
11.000000 -0.300000 0.0003
11.099999 -0.300000 0.0003
11.200000 -0.300000 0.0004
11.300000 -0.300000 0.0003
11.400000 -0.300000 0.0003
11.500000 -0.300000 0.0003
11.599999 -0.300000 0.0004
11.700000 -0.300000 0.0003
11.800000 -0.300000 0.0003
11.900000 -0.300000 0.0003
12.000000 -0.300000 0.0003
12.099999 -0.300000 0.0003
12.200000 -0.300000 0.0004
12.300000 -0.300000 0.0003
12.400000 -0.300000 0.0003
12.500000 -0.300000 0.0003
12.599999 -0.300000 0.0004
12.700000 -0.300000 0.0003
12.800000 -0.300000 0.0003
12.900000 -0.300000 0.0003
13.000000 -0.300000 0.0004
13.099999 -0.300000 0.0003
13.200000 -0.300000 0.0003
13.300000 -0.300000 0.0003
13.400001 -0.300000 0.0004
13.499999 -0.300000 0.0004
13.599999 -0.300000 0.0003
13.700000 -0.300000 0.0003
13.800000 -0.300000 0.0004
13.900001 -0.300000 0.0003
13.999999 -0.300000 0.0003
14.099999 -0.300000 0.0003
14.200000 -0.300000 0.0003
14.300000 -0.300000 0.0003
14.400001 -0.300000 0.0004
14.499999 -0.300000 0.0003
14.599999 -0.300000 0.0003
14.700000 -0.300000 0.0002
14.800000 -0.300000 0.0003
14.900001 -0.300000 0.0003
14.999999 -0.300000 0.0004
15.099999 -0.300000 0.0003
15.200000 -0.300000 0.0002
15.300000 -0.300000 0.0003
15.400001 -0.300000 0.0003
15.499999 -0.300000 0.0003
15.599999 -0.300000 0.0002
15.700000 -0.300000 0.0002
15.800000 -0.300000 0.0002
15.900001 -0.300000 0.0002
15.999999 -0.300000 0.0002
16.100000 -0.300000 0.0002
16.200001 -0.300000 0.0002
16.300001 -0.300000 0.0002
16.400002 -0.300000 0.0002
16.500000 -0.300000 0.0002
16.600000 -0.300000 0.0002
16.700001 -0.300000 0.0001
16.800001 -0.300000 0.0002
16.900002 -0.300000 0.0001
17.000000 -0.300000 0.0002
17.100000 -0.300000 0.0001
17.200001 -0.300000 0.0001
17.300001 -0.300000 0.0001
17.400002 -0.300000 0.0001
17.500000 -0.300000 0.0001
17.600000 -0.300000 0.0001
17.700001 -0.300000 0.0001
17.800001 -0.300000 0.0001
17.900002 -0.300000 0.0001
18.000000 -0.300000 0.0001
18.100000 -0.300000 0.0001
18.200001 -0.300000 0.0001
18.300001 -0.300000 0.0001
18.400002 -0.300000 0.0001
18.500000 -0.300000 0.0001
18.600000 -0.300000 0.0001
18.700001 -0.300000 0.0000
18.800001 -0.300000 0.0001
18.900002 -0.300000 0.0001
19.000000 -0.300000 0.0000
19.100000 -0.300000 0.0000
19.200001 -0.300000 0.0000
19.300001 -0.300000 0.0000
19.400002 -0.300000 0.0000
19.500000 -0.300000 0.0000
19.600000 -0.300000 0.0000
19.700001 -0.300000 0.0000
19.800001 -0.300000 0.0000
19.900002 -0.300000 0.0000
20.000000 -0.300000 0.0000
20.100000 -0.300000 0.0000
20.200001 -0.300000 0.0000
20.300001 -0.300000 0.0000
20.400002 -0.300000 0.0000
20.500000 -0.300000 0.0000
20.600000 -0.300000 0.0000
20.700001 -0.300000 0.0000
20.800001 -0.300000 0.0000
20.900002 -0.300000 0.0000
21.000000 -0.300000 0.0000
21.100000 -0.300000 0.0000
21.200001 -0.300000 0.0000
21.300001 -0.300000 0.0000
21.400002 -0.300000 0.0000
21.500000 -0.300000 0.0000
21.600000 -0.300000 0.0000
21.700001 -0.300000 0.0000
21.800001 -0.300000 0.0000
21.900002 -0.300000 0.0000
22.000000 -0.300000 0.0000
22.100000 -0.300000 0.0000
22.200001 -0.300000 0.0000
22.300001 -0.300000 0.0000
22.400002 -0.300000 0.0000
-2.800000 -0.200000 0.0000
-2.700000 -0.200000 0.0000
-2.600000 -0.200000 0.0000
-2.500000 -0.200000 0.0000
-2.400000 -0.200000 0.0000
-2.300000 -0.200000 0.0000
-2.200000 -0.200000 0.0000
-2.100000 -0.200000 0.0000
-2.000000 -0.200000 0.0000
-1.900000 -0.200000 0.0000
-1.800000 -0.200000 0.0000
-1.700000 -0.200000 0.0000
-1.600000 -0.200000 0.0000
-1.500000 -0.200000 0.0000
-1.400000 -0.200000 0.0000
-1.300000 -0.200000 0.0000
-1.200000 -0.200000 0.0000
-1.100000 -0.200000 0.0000
-1.000000 -0.200000 0.0000
-0.900000 -0.200000 0.0000
-0.800000 -0.200000 0.0000
-0.700000 -0.200000 0.0000
-0.600000 -0.200000 0.0000
-0.500000 -0.200000 0.0000
-0.400000 -0.200000 0.0000
-0.300000 -0.200000 0.0000
-0.200000 -0.200000 0.0000
-0.100000 -0.200000 0.0000
0.000000 -0.200000 0.0000
0.100000 -0.200000 0.0000
0.200000 -0.200000 0.0000
0.300000 -0.200000 0.0001
0.400000 -0.200000 0.0000
0.500000 -0.200000 0.0000
0.600000 -0.200000 0.0001
0.700000 -0.200000 0.0001
0.800000 -0.200000 0.0001
0.900000 -0.200000 0.0000
1.000000 -0.200000 0.0000
1.100000 -0.200000 0.0001
1.200000 -0.200000 0.0001
1.300000 -0.200000 0.0001
1.400000 -0.200000 0.0001
1.500000 -0.200000 0.0001
1.600000 -0.200000 0.0001
1.700000 -0.200000 0.0001
1.800000 -0.200000 0.0001
1.900000 -0.200000 0.0001
2.000000 -0.200000 0.0001
2.100000 -0.200000 0.0001
2.200000 -0.200000 0.0001
2.300000 -0.200000 0.0001
2.400000 -0.200000 0.0001
2.500000 -0.200000 0.0001
2.600000 -0.200000 0.0002
2.700000 -0.200000 0.0001
2.800000 -0.200000 0.0002
2.900000 -0.200000 0.0001
3.000000 -0.200000 0.0002
3.100000 -0.200000 0.0002
3.200000 -0.200000 0.0002
3.300000 -0.200000 0.0002
3.400000 -0.200000 0.0002
3.500000 -0.200000 0.0002
3.600000 -0.200000 0.0002
3.700000 -0.200000 0.0002
3.800000 -0.200000 0.0003
3.900000 -0.200000 0.0003
4.000000 -0.200000 0.0003
4.100000 -0.200000 0.0002
4.200000 -0.200000 0.0003
4.300000 -0.200000 0.0004
4.400000 -0.200000 0.0003
4.500000 -0.200000 0.0003
4.600000 -0.200000 0.0003
4.700000 -0.200000 0.0004
4.800000 -0.200000 0.0004
4.900000 -0.200000 0.0004
5.000000 -0.200000 0.0004
5.100000 -0.200000 0.0003
5.200000 -0.200000 0.0004
5.300000 -0.200000 0.0004
5.400000 -0.200000 0.0004
5.500000 -0.200000 0.0004
5.599999 -0.200000 0.0003
5.700000 -0.200000 0.0003
5.800000 -0.200000 0.0004
5.900000 -0.200000 0.0003
6.000000 -0.200000 0.0004
6.099999 -0.200000 0.0003
6.200000 -0.200000 0.0003
6.300000 -0.200000 0.0004
6.400000 -0.200000 0.0004
6.500000 -0.200000 0.0004
6.599999 -0.200000 0.0003
6.700000 -0.200000 0.0004
6.800000 -0.200000 0.0004
6.900000 -0.200000 0.0004
7.000000 -0.200000 0.0004
7.099999 -0.200000 0.0003
7.200000 -0.200000 0.0004
7.300000 -0.200000 0.0003
7.400000 -0.200000 0.0004
7.500000 -0.200000 0.0004
7.599999 -0.200000 0.0004
7.700000 -0.200000 0.0004
7.800000 -0.200000 0.0004
7.900000 -0.200000 0.0003
8.000000 -0.200000 0.0004
8.099999 -0.200000 0.0004
8.200000 -0.200000 0.0004
8.300000 -0.200000 0.0003
8.400000 -0.200000 0.0004
8.500000 -0.200000 0.0004
8.599999 -0.200000 0.0004
8.700000 -0.200000 0.0004
8.800000 -0.200000 0.0004
8.900000 -0.200000 0.0003
9.000000 -0.200000 0.0004
9.099999 -0.200000 0.0004
9.200000 -0.200000 0.0004
9.300000 -0.200000 0.0004
9.400000 -0.200000 0.0004
9.500000 -0.200000 0.0003
9.599999 -0.200000 0.0004
9.700000 -0.200000 0.0004
9.800000 -0.200000 0.0004
9.900000 -0.200000 0.0004
10.000000 -0.200000 0.0004
10.099999 -0.200000 0.0004
10.200000 -0.200000 0.0004
10.300000 -0.200000 0.0003
10.400000 -0.200000 0.0004
10.500000 -0.200000 0.0004
10.599999 -0.200000 0.0004
10.700000 -0.200000 0.0004
10.800000 -0.200000 0.0004
10.900000 -0.200000 0.0004
11.000000 -0.200000 0.0004
11.099999 -0.200000 0.0004
11.200000 -0.200000 0.0003
11.300000 -0.200000 0.0004
11.400000 -0.200000 0.0004
11.500000 -0.200000 0.0003
11.599999 -0.200000 0.0004
11.700000 -0.200000 0.0004
11.800000 -0.200000 0.0004
11.900000 -0.200000 0.0004
12.000000 -0.200000 0.0005
12.099999 -0.200000 0.0004
12.200000 -0.200000 0.0004
12.300000 -0.200000 0.0003
12.400000 -0.200000 0.0003
12.500000 -0.200000 0.0004
12.599999 -0.200000 0.0004
12.700000 -0.200000 0.0004
12.800000 -0.200000 0.0003
12.900000 -0.200000 0.0003
13.000000 -0.200000 0.0004
13.099999 -0.200000 0.0003
13.200000 -0.200000 0.0004
13.300000 -0.200000 0.0004
13.400001 -0.200000 0.0003
13.499999 -0.200000 0.0004
13.599999 -0.200000 0.0004
13.700000 -0.200000 0.0003
13.800000 -0.200000 0.0003
13.900001 -0.200000 0.0004
13.999999 -0.200000 0.0004
14.099999 -0.200000 0.0004
14.200000 -0.200000 0.0003
14.300000 -0.200000 0.0004
14.400001 -0.200000 0.0003
14.499999 -0.200000 0.0004
14.599999 -0.200000 0.0004
14.700000 -0.200000 0.0003
14.800000 -0.200000 0.0003
14.900001 -0.200000 0.0004
14.999999 -0.200000 0.0004
15.099999 -0.200000 0.0003
15.200000 -0.200000 0.0003
15.300000 -0.200000 0.0003
15.400001 -0.200000 0.0003
15.499999 -0.200000 0.0004
15.599999 -0.200000 0.0003
15.700000 -0.200000 0.0003
15.800000 -0.200000 0.0003
15.900001 -0.200000 0.0002
15.999999 -0.200000 0.0003
16.100000 -0.200000 0.0002
16.200001 -0.200000 0.0002
16.300001 -0.200000 0.0002
16.400002 -0.200000 0.0003
16.500000 -0.200000 0.0002
16.600000 -0.200000 0.0002
16.700001 -0.200000 0.0001
16.800001 -0.200000 0.0002
16.900002 -0.200000 0.0002
17.000000 -0.200000 0.0002
17.100000 -0.200000 0.0001
17.200001 -0.200000 0.0001
17.300001 -0.200000 0.0001
17.400002 -0.200000 0.0001
17.500000 -0.200000 0.0001
17.600000 -0.200000 0.0001
17.700001 -0.200000 0.0001
17.800001 -0.200000 0.0001
17.900002 -0.200000 0.0001
18.000000 -0.200000 0.0001
18.100000 -0.200000 0.0001
18.200001 -0.200000 0.0001
18.300001 -0.200000 0.0001
18.400002 -0.200000 0.0001
18.500000 -0.200000 0.0000
18.600000 -0.200000 0.0001
18.700001 -0.200000 0.0000
18.800001 -0.200000 0.0001
18.900002 -0.200000 0.0001
19.000000 -0.200000 0.0000
19.100000 -0.200000 0.0001
19.200001 -0.200000 0.0000
19.300001 -0.200000 0.0000
19.400002 -0.200000 0.0001
19.500000 -0.200000 0.0000
19.600000 -0.200000 0.0000
19.700001 -0.200000 0.0000
19.800001 -0.200000 0.0000
19.900002 -0.200000 0.0000
20.000000 -0.200000 0.0000
20.100000 -0.200000 0.0000
20.200001 -0.200000 0.0000
20.300001 -0.200000 0.0000
20.400002 -0.200000 0.0000
20.500000 -0.200000 0.0000
20.600000 -0.200000 0.0000
20.700001 -0.200000 0.0000
20.800001 -0.200000 0.0000
20.900002 -0.200000 0.0000
21.000000 -0.200000 0.0000
21.100000 -0.200000 0.0000
21.200001 -0.200000 0.0000
21.300001 -0.200000 0.0000
21.400002 -0.200000 0.0000
21.500000 -0.200000 0.0000
21.600000 -0.200000 0.0000
21.700001 -0.200000 0.0000
21.800001 -0.200000 0.0000
21.900002 -0.200000 0.0000
22.000000 -0.200000 0.0000
22.100000 -0.200000 0.0000
22.200001 -0.200000 0.0000
22.300001 -0.200000 0.0000
22.400002 -0.200000 0.0000
-2.800000 -0.100000 0.0000
-2.700000 -0.100000 0.0000
-2.600000 -0.100000 0.0000
-2.500000 -0.100000 0.0000
-2.400000 -0.100000 0.0000
-2.300000 -0.100000 0.0000
-2.200000 -0.100000 0.0000
-2.100000 -0.100000 0.0000
-2.000000 -0.100000 0.0000
-1.900000 -0.100000 0.0000
-1.800000 -0.100000 0.0000
-1.700000 -0.100000 0.0000
-1.600000 -0.100000 0.0000
-1.500000 -0.100000 0.0000
-1.400000 -0.100000 0.0000
-1.300000 -0.100000 0.0000
-1.200000 -0.100000 0.0000
-1.100000 -0.100000 0.0000
-1.000000 -0.100000 0.0000
-0.900000 -0.100000 0.0000
-0.800000 -0.100000 0.0000
-0.700000 -0.100000 0.0000
-0.600000 -0.100000 0.0000
-0.500000 -0.100000 0.0000
-0.400000 -0.100000 0.0000
-0.300000 -0.100000 0.0000
-0.200000 -0.100000 0.0000
-0.100000 -0.100000 0.0000
0.000000 -0.100000 0.0000
0.100000 -0.100000 0.0000
0.200000 -0.100000 0.0000
0.300000 -0.100000 0.0000
0.400000 -0.100000 0.0000
0.500000 -0.100000 0.0001
0.600000 -0.100000 0.0001
0.700000 -0.100000 0.0001
0.800000 -0.100000 0.0000
0.900000 -0.100000 0.0001
1.000000 -0.100000 0.0001
1.100000 -0.100000 0.0001
1.200000 -0.100000 0.0001
1.300000 -0.100000 0.0001
1.400000 -0.100000 0.0000
1.500000 -0.100000 0.0001
1.600000 -0.100000 0.0001
1.700000 -0.100000 0.0000
1.800000 -0.100000 0.0001
1.900000 -0.100000 0.0001
2.000000 -0.100000 0.0001
2.100000 -0.100000 0.0001
2.200000 -0.100000 0.0001
2.300000 -0.100000 0.0001
2.400000 -0.100000 0.0001
2.500000 -0.100000 0.0001
2.600000 -0.100000 0.0002
2.700000 -0.100000 0.0001
2.800000 -0.100000 0.0002
2.900000 -0.100000 0.0001
3.000000 -0.100000 0.0002
3.100000 -0.100000 0.0001
3.200000 -0.100000 0.0002
3.300000 -0.100000 0.0002
3.400000 -0.100000 0.0002
3.500000 -0.100000 0.0002
3.600000 -0.100000 0.0002
3.700000 -0.100000 0.0002
3.800000 -0.100000 0.0002
3.900000 -0.100000 0.0002
4.000000 -0.100000 0.0002
4.100000 -0.100000 0.0003
4.200000 -0.100000 0.0003
4.300000 -0.100000 0.0003
4.400000 -0.100000 0.0003
4.500000 -0.100000 0.0003
4.600000 -0.100000 0.0003
4.700000 -0.100000 0.0003
4.800000 -0.100000 0.0003
4.900000 -0.100000 0.0004
5.000000 -0.100000 0.0004
5.100000 -0.100000 0.0003
5.200000 -0.100000 0.0004
5.300000 -0.100000 0.0003
5.400000 -0.100000 0.0003
5.500000 -0.100000 0.0004
5.599999 -0.100000 0.0004
5.700000 -0.100000 0.0004
5.800000 -0.100000 0.0004
5.900000 -0.100000 0.0003
6.000000 -0.100000 0.0004
6.099999 -0.100000 0.0003
6.200000 -0.100000 0.0003
6.300000 -0.100000 0.0003
6.400000 -0.100000 0.0004
6.500000 -0.100000 0.0004
6.599999 -0.100000 0.0003
6.700000 -0.100000 0.0003
6.800000 -0.100000 0.0004
6.900000 -0.100000 0.0003
7.000000 -0.100000 0.0004
7.099999 -0.100000 0.0004
7.200000 -0.100000 0.0004
7.300000 -0.100000 0.0003
7.400000 -0.100000 0.0003
7.500000 -0.100000 0.0004
7.599999 -0.100000 0.0003
7.700000 -0.100000 0.0003
7.800000 -0.100000 0.0003
7.900000 -0.100000 0.0004
8.000000 -0.100000 0.0004
8.099999 -0.100000 0.0003
8.200000 -0.100000 0.0004
8.300000 -0.100000 0.0004
8.400000 -0.100000 0.0004
8.500000 -0.100000 0.0003
8.599999 -0.100000 0.0003
8.700000 -0.100000 0.0004
8.800000 -0.100000 0.0004
8.900000 -0.100000 0.0004
9.000000 -0.100000 0.0003
9.099999 -0.100000 0.0003
9.200000 -0.100000 0.0003
9.300000 -0.100000 0.0003
9.400000 -0.100000 0.0003
9.500000 -0.100000 0.0003
9.599999 -0.100000 0.0003
9.700000 -0.100000 0.0004
9.800000 -0.100000 0.0003
9.900000 -0.100000 0.0003
10.000000 -0.100000 0.0003
10.099999 -0.100000 0.0004
10.200000 -0.100000 0.0003
10.300000 -0.100000 0.0003
10.400000 -0.100000 0.0003
10.500000 -0.100000 0.0004
10.599999 -0.100000 0.0004
10.700000 -0.100000 0.0003
10.800000 -0.100000 0.0004
10.900000 -0.100000 0.0004
11.000000 -0.100000 0.0004
11.099999 -0.100000 0.0003
11.200000 -0.100000 0.0004
11.300000 -0.100000 0.0004
11.400000 -0.100000 0.0003
11.500000 -0.100000 0.0004
11.599999 -0.100000 0.0003
11.700000 -0.100000 0.0003
11.800000 -0.100000 0.0003
11.900000 -0.100000 0.0003
12.000000 -0.100000 0.0004
12.099999 -0.100000 0.0003
12.200000 -0.100000 0.0003
12.300000 -0.100000 0.0004
12.400000 -0.100000 0.0003
12.500000 -0.100000 0.0004
12.599999 -0.100000 0.0003
12.700000 -0.100000 0.0004
12.800000 -0.100000 0.0004
12.900000 -0.100000 0.0004
13.000000 -0.100000 0.0003
13.099999 -0.100000 0.0003
13.200000 -0.100000 0.0003
13.300000 -0.100000 0.0003
13.400001 -0.100000 0.0003
13.499999 -0.100000 0.0004
13.599999 -0.100000 0.0004
13.700000 -0.100000 0.0003
13.800000 -0.100000 0.0003
13.900001 -0.100000 0.0003
13.999999 -0.100000 0.0004
14.099999 -0.100000 0.0003
14.200000 -0.100000 0.0003
14.300000 -0.100000 0.0004
14.400001 -0.100000 0.0003
14.499999 -0.100000 0.0004
14.599999 -0.100000 0.0003
14.700000 -0.100000 0.0003
14.800000 -0.100000 0.0004
14.900001 -0.100000 0.0003
14.999999 -0.100000 0.0004
15.099999 -0.100000 0.0004
15.200000 -0.100000 0.0003
15.300000 -0.100000 0.0003
15.400001 -0.100000 0.0003
15.499999 -0.100000 0.0003
15.599999 -0.100000 0.0002
15.700000 -0.100000 0.0003
15.800000 -0.100000 0.0002
15.900001 -0.100000 0.0002
15.999999 -0.100000 0.0002
16.100000 -0.100000 0.0002
16.200001 -0.100000 0.0002
16.300001 -0.100000 0.0002
16.400002 -0.100000 0.0002
16.500000 -0.100000 0.0002
16.600000 -0.100000 0.0002
16.700001 -0.100000 0.0001
16.800001 -0.100000 0.0002
16.900002 -0.100000 0.0001
17.000000 -0.100000 0.0001
17.100000 -0.100000 0.0002
17.200001 -0.100000 0.0001
17.300001 -0.100000 0.0001
17.400002 -0.100000 0.0001
17.500000 -0.100000 0.0001
17.600000 -0.100000 0.0001
17.700001 -0.100000 0.0001
17.800001 -0.100000 0.0001
17.900002 -0.100000 0.0001
18.000000 -0.100000 0.0001
18.100000 -0.100000 0.0001
18.200001 -0.100000 0.0000
18.300001 -0.100000 0.0001
18.400002 -0.100000 0.0001
18.500000 -0.100000 0.0001
18.600000 -0.100000 0.0001
18.700001 -0.100000 0.0001
18.800001 -0.100000 0.0001
18.900002 -0.100000 0.0001
19.000000 -0.100000 0.0001
19.100000 -0.100000 0.0000
19.200001 -0.100000 0.0000
19.300001 -0.100000 0.0000
19.400002 -0.100000 0.0000
19.500000 -0.100000 0.0000
19.600000 -0.100000 0.0000
19.700001 -0.100000 0.0000
19.800001 -0.100000 0.0000
19.900002 -0.100000 0.0000
20.000000 -0.100000 0.0000
20.100000 -0.100000 0.0000
20.200001 -0.100000 0.0000
20.300001 -0.100000 0.0000
20.400002 -0.100000 0.0000
20.500000 -0.100000 0.0000
20.600000 -0.100000 0.0000
20.700001 -0.100000 0.0000
20.800001 -0.100000 0.0000
20.900002 -0.100000 0.0000
21.000000 -0.100000 0.0000
21.100000 -0.100000 0.0000
21.200001 -0.100000 0.0000
21.300001 -0.100000 0.0000
21.400002 -0.100000 0.0000
21.500000 -0.100000 0.0000
21.600000 -0.100000 0.0000
21.700001 -0.100000 0.0000
21.800001 -0.100000 0.0000
21.900002 -0.100000 0.0000
22.000000 -0.100000 0.0000
22.100000 -0.100000 0.0000
22.200001 -0.100000 0.0000
22.300001 -0.100000 0.0000
22.400002 -0.100000 0.0000
-2.800000 0.000000 0.0000
-2.700000 0.000000 0.0000
-2.600000 0.000000 0.0000
-2.500000 0.000000 0.0000
-2.400000 0.000000 0.0000
-2.300000 0.000000 0.0000
-2.200000 0.000000 0.0000
-2.100000 0.000000 0.0000
-2.000000 0.000000 0.0000
-1.900000 0.000000 0.0000
-1.800000 0.000000 0.0000
-1.700000 0.000000 0.0000
-1.600000 0.000000 0.0000
-1.500000 0.000000 0.0000
-1.400000 0.000000 0.0000
-1.300000 0.000000 0.0000
-1.200000 0.000000 0.0000
-1.100000 0.000000 0.0000
-1.000000 0.000000 0.0000
-0.900000 0.000000 0.0000
-0.800000 0.000000 0.0000
-0.700000 0.000000 0.0000
-0.600000 0.000000 0.0000
-0.500000 0.000000 0.0000
-0.400000 0.000000 0.0000
-0.300000 0.000000 0.0000
-0.200000 0.000000 0.0000
-0.100000 0.000000 0.0000
0.000000 0.000000 0.0000
0.100000 0.000000 0.0000
0.200000 0.000000 0.0000
0.300000 0.000000 0.0000
0.400000 0.000000 0.0000
0.500000 0.000000 0.0000
0.600000 0.000000 0.0001
0.700000 0.000000 0.0001
0.800000 0.000000 0.0001
0.900000 0.000000 0.0001
1.000000 0.000000 0.0000
1.100000 0.000000 0.0000
1.200000 0.000000 0.0001
1.300000 0.000000 0.0001
1.400000 0.000000 0.0001
1.500000 0.000000 0.0001
1.600000 0.000000 0.0001
1.700000 0.000000 0.0001
1.800000 0.000000 0.0001
1.900000 0.000000 0.0001
2.000000 0.000000 0.0001
2.100000 0.000000 0.0001
2.200000 0.000000 0.0001
2.300000 0.000000 0.0001
2.400000 0.000000 0.0001
2.500000 0.000000 0.0001
2.600000 0.000000 0.0001
2.700000 0.000000 0.0002
2.800000 0.000000 0.0001
2.900000 0.000000 0.0001
3.000000 0.000000 0.0002
3.100000 0.000000 0.0001
3.200000 0.000000 0.0002
3.300000 0.000000 0.0002
3.400000 0.000000 0.0002
3.500000 0.000000 0.0002
3.600000 0.000000 0.0002
3.700000 0.000000 0.0002
3.800000 0.000000 0.0002
3.900000 0.000000 0.0002
4.000000 0.000000 0.0003
4.100000 0.000000 0.0002
4.200000 0.000000 0.0003
4.300000 0.000000 0.0003
4.400000 0.000000 0.0003
4.500000 0.000000 0.0004
4.600000 0.000000 0.0003
4.700000 0.000000 0.0002
4.800000 0.000000 0.0004
4.900000 0.000000 0.0003
5.000000 0.000000 0.0004
5.100000 0.000000 0.0003
5.200000 0.000000 0.0003
5.300000 0.000000 0.0003
5.400000 0.000000 0.0003
5.500000 0.000000 0.0003
5.599999 0.000000 0.0002
5.700000 0.000000 0.0003
5.800000 0.000000 0.0003
5.900000 0.000000 0.0003
6.000000 0.000000 0.0004
6.099999 0.000000 0.0002
6.200000 0.000000 0.0004
6.300000 0.000000 0.0003
6.400000 0.000000 0.0003
6.500000 0.000000 0.0003
6.599999 0.000000 0.0002
6.700000 0.000000 0.0003
6.800000 0.000000 0.0003
6.900000 0.000000 0.0004
7.000000 0.000000 0.0004
7.099999 0.000000 0.0003
7.200000 0.000000 0.0003
7.300000 0.000000 0.0003
7.400000 0.000000 0.0003
7.500000 0.000000 0.0004
7.599999 0.000000 0.0003
7.700000 0.000000 0.0003
7.800000 0.000000 0.0003
7.900000 0.000000 0.0003
8.000000 0.000000 0.0003
8.099999 0.000000 0.0004
8.200000 0.000000 0.0003
8.300000 0.000000 0.0003
8.400000 0.000000 0.0003
8.500000 0.000000 0.0003
8.599999 0.000000 0.0003
8.700000 0.000000 0.0004
8.800000 0.000000 0.0003
8.900000 0.000000 0.0003
9.000000 0.000000 0.0003
9.099999 0.000000 0.0003
9.200000 0.000000 0.0003
9.300000 0.000000 0.0003
9.400000 0.000000 0.0003
9.500000 0.000000 0.0003
9.599999 0.000000 0.0003
9.700000 0.000000 0.0003
9.800000 0.000000 0.0003
9.900000 0.000000 0.0003
10.000000 0.000000 0.0003
10.099999 0.000000 0.0003
10.200000 0.000000 0.0003
10.300000 0.000000 0.0003
10.400000 0.000000 0.0003
10.500000 0.000000 0.0003
10.599999 0.000000 0.0003
10.700000 0.000000 0.0003
10.800000 0.000000 0.0003
10.900000 0.000000 0.0003
11.000000 0.000000 0.0003
11.099999 0.000000 0.0003
11.200000 0.000000 0.0003
11.300000 0.000000 0.0003
11.400000 0.000000 0.0004
11.500000 0.000000 0.0003
11.599999 0.000000 0.0003
11.700000 0.000000 0.0004
11.800000 0.000000 0.0003
11.900000 0.000000 0.0003
12.000000 0.000000 0.0003
12.099999 0.000000 0.0003
12.200000 0.000000 0.0004
12.300000 0.000000 0.0002
12.400000 0.000000 0.0003
12.500000 0.000000 0.0003
12.599999 0.000000 0.0003
12.700000 0.000000 0.0003
12.800000 0.000000 0.0003
12.900000 0.000000 0.0003
13.000000 0.000000 0.0003
13.099999 0.000000 0.0002
13.200000 0.000000 0.0003
13.300000 0.000000 0.0003
13.400001 0.000000 0.0003
13.499999 0.000000 0.0004
13.599999 0.000000 0.0003
13.700000 0.000000 0.0003
13.800000 0.000000 0.0003
13.900001 0.000000 0.0003
13.999999 0.000000 0.0004
14.099999 0.000000 0.0003
14.200000 0.000000 0.0002
14.300000 0.000000 0.0003
14.400001 0.000000 0.0002
14.499999 0.000000 0.0003
14.599999 0.000000 0.0003
14.700000 0.000000 0.0003
14.800000 0.000000 0.0003
14.900001 0.000000 0.0003
14.999999 0.000000 0.0003
15.099999 0.000000 0.0003
15.200000 0.000000 0.0002
15.300000 0.000000 0.0003
15.400001 0.000000 0.0003
15.499999 0.000000 0.0003
15.599999 0.000000 0.0003
15.700000 0.000000 0.0002
15.800000 0.000000 0.0002
15.900001 0.000000 0.0002
15.999999 0.000000 0.0002
16.100000 0.000000 0.0002
16.200001 0.000000 0.0002
16.300001 0.000000 0.0002
16.400002 0.000000 0.0002
16.500000 0.000000 0.0001
16.600000 0.000000 0.0002
16.700001 0.000000 0.0001
16.800001 0.000000 0.0001
16.900002 0.000000 0.0002
17.000000 0.000000 0.0001
17.100000 0.000000 0.0001
17.200001 0.000000 0.0001
17.300001 0.000000 0.0001
17.400002 0.000000 0.0001
17.500000 0.000000 0.0001
17.600000 0.000000 0.0001
17.700001 0.000000 0.0001
17.800001 0.000000 0.0001
17.900002 0.000000 0.0001
18.000000 0.000000 0.0001
18.100000 0.000000 0.0001
18.200001 0.000000 0.0001
18.300001 0.000000 0.0001
18.400002 0.000000 0.0001
18.500000 0.000000 0.0001
18.600000 0.000000 0.0001
18.700001 0.000000 0.0001
18.800001 0.000000 0.0001
18.900002 0.000000 0.0001
19.000000 0.000000 0.0001
19.100000 0.000000 0.0001
19.200001 0.000000 0.0000
19.300001 0.000000 0.0000
19.400002 0.000000 0.0000
19.500000 0.000000 0.0000
19.600000 0.000000 0.0000
19.700001 0.000000 0.0000
19.800001 0.000000 0.0000
19.900002 0.000000 0.0000
20.000000 0.000000 0.0000
20.100000 0.000000 0.0000
20.200001 0.000000 0.0000
20.300001 0.000000 0.0000
20.400002 0.000000 0.0000
20.500000 0.000000 0.0000
20.600000 0.000000 0.0000
20.700001 0.000000 0.0000
20.800001 0.000000 0.0000
20.900002 0.000000 0.0000
21.000000 0.000000 0.0000
21.100000 0.000000 0.0000
21.200001 0.000000 0.0000
21.300001 0.000000 0.0000
21.400002 0.000000 0.0000
21.500000 0.000000 0.0000
21.600000 0.000000 0.0000
21.700001 0.000000 0.0000
21.800001 0.000000 0.0000
21.900002 0.000000 0.0000
22.000000 0.000000 0.0000
22.100000 0.000000 0.0000
22.200001 0.000000 0.0000
22.300001 0.000000 0.0000
22.400002 0.000000 0.0000
-2.800000 0.100000 0.0000
-2.700000 0.100000 0.0000
-2.600000 0.100000 0.0000
-2.500000 0.100000 0.0000
-2.400000 0.100000 0.0000
-2.300000 0.100000 0.0000
-2.200000 0.100000 0.0000
-2.100000 0.100000 0.0000
-2.000000 0.100000 0.0000
-1.900000 0.100000 0.0000
-1.800000 0.100000 0.0000
-1.700000 0.100000 0.0000
-1.600000 0.100000 0.0000
-1.500000 0.100000 0.0000
-1.400000 0.100000 0.0000
-1.300000 0.100000 0.0000
-1.200000 0.100000 0.0000
-1.100000 0.100000 0.0000
-1.000000 0.100000 0.0000
-0.900000 0.100000 0.0000
-0.800000 0.100000 0.0000
-0.700000 0.100000 0.0000
-0.600000 0.100000 0.0000
-0.500000 0.100000 0.0000
-0.400000 0.100000 0.0000
-0.300000 0.100000 0.0000
-0.200000 0.100000 0.0000
-0.100000 0.100000 0.0000
0.000000 0.100000 0.0000
0.100000 0.100000 0.0000
0.200000 0.100000 0.0000
0.300000 0.100000 0.0000
0.400000 0.100000 0.0000
0.500000 0.100000 0.0000
0.600000 0.100000 0.0000
0.700000 0.100000 0.0001
0.800000 0.100000 0.0001
0.900000 0.100000 0.0001
1.000000 0.100000 0.0000
1.100000 0.100000 0.0001
1.200000 0.100000 0.0001
1.300000 0.100000 0.0001
1.400000 0.100000 0.0001
1.500000 0.100000 0.0001
1.600000 0.100000 0.0001
1.700000 0.100000 0.0001
1.800000 0.100000 0.0001
1.900000 0.100000 0.0001
2.000000 0.100000 0.0001
2.100000 0.100000 0.0001
2.200000 0.100000 0.0001
2.300000 0.100000 0.0001
2.400000 0.100000 0.0001
2.500000 0.100000 0.0002
2.600000 0.100000 0.0001
2.700000 0.100000 0.0001
2.800000 0.100000 0.0002
2.900000 0.100000 0.0001
3.000000 0.100000 0.0002
3.100000 0.100000 0.0002
3.200000 0.100000 0.0002
3.300000 0.100000 0.0002
3.400000 0.100000 0.0002
3.500000 0.100000 0.0002
3.600000 0.100000 0.0002
3.700000 0.100000 0.0003
3.800000 0.100000 0.0002
3.900000 0.100000 0.0003
4.000000 0.100000 0.0003
4.100000 0.100000 0.0002
4.200000 0.100000 0.0003
4.300000 0.100000 0.0004
4.400000 0.100000 0.0003
4.500000 0.100000 0.0004
4.600000 0.100000 0.0003
4.700000 0.100000 0.0004
4.800000 0.100000 0.0003
4.900000 0.100000 0.0004
5.000000 0.100000 0.0003
5.100000 0.100000 0.0003
5.200000 0.100000 0.0003
5.300000 0.100000 0.0004
5.400000 0.100000 0.0004
5.500000 0.100000 0.0003
5.599999 0.100000 0.0004
5.700000 0.100000 0.0004
5.800000 0.100000 0.0003
5.900000 0.100000 0.0004
6.000000 0.100000 0.0003
6.099999 0.100000 0.0003
6.200000 0.100000 0.0003
6.300000 0.100000 0.0004
6.400000 0.100000 0.0004
6.500000 0.100000 0.0004
6.599999 0.100000 0.0003
6.700000 0.100000 0.0004
6.800000 0.100000 0.0004
6.900000 0.100000 0.0003
7.000000 0.100000 0.0004
7.099999 0.100000 0.0003
7.200000 0.100000 0.0003
7.300000 0.100000 0.0003
7.400000 0.100000 0.0004
7.500000 0.100000 0.0004
7.599999 0.100000 0.0004
7.700000 0.100000 0.0004
7.800000 0.100000 0.0003
7.900000 0.100000 0.0004
8.000000 0.100000 0.0004
8.099999 0.100000 0.0003
8.200000 0.100000 0.0003
8.300000 0.100000 0.0003
8.400000 0.100000 0.0004
8.500000 0.100000 0.0003
8.599999 0.100000 0.0003
8.700000 0.100000 0.0004
8.800000 0.100000 0.0003
8.900000 0.100000 0.0003
9.000000 0.100000 0.0003
9.099999 0.100000 0.0003
9.200000 0.100000 0.0004
9.300000 0.100000 0.0003
9.400000 0.100000 0.0004
9.500000 0.100000 0.0003
9.599999 0.100000 0.0003
9.700000 0.100000 0.0003
9.800000 0.100000 0.0003
9.900000 0.100000 0.0003
10.000000 0.100000 0.0003
10.099999 0.100000 0.0003
10.200000 0.100000 0.0003
10.300000 0.100000 0.0003
10.400000 0.100000 0.0003
10.500000 0.100000 0.0004
10.599999 0.100000 0.0003
10.700000 0.100000 0.0004
10.800000 0.100000 0.0004
10.900000 0.100000 0.0003
11.000000 0.100000 0.0004
11.099999 0.100000 0.0003
11.200000 0.100000 0.0003
11.300000 0.100000 0.0003
11.400000 0.100000 0.0003
11.500000 0.100000 0.0003
11.599999 0.100000 0.0003
11.700000 0.100000 0.0003
11.800000 0.100000 0.0003
11.900000 0.100000 0.0003
12.000000 0.100000 0.0004
12.099999 0.100000 0.0003
12.200000 0.100000 0.0003
12.300000 0.100000 0.0003
12.400000 0.100000 0.0003
12.500000 0.100000 0.0003
12.599999 0.100000 0.0004
12.700000 0.100000 0.0003
12.800000 0.100000 0.0003
12.900000 0.100000 0.0004
13.000000 0.100000 0.0004
13.099999 0.100000 0.0003
13.200000 0.100000 0.0003
13.300000 0.100000 0.0003
13.400001 0.100000 0.0003
13.499999 0.100000 0.0004
13.599999 0.100000 0.0003
13.700000 0.100000 0.0003
13.800000 0.100000 0.0003
13.900001 0.100000 0.0003
13.999999 0.100000 0.0003
14.099999 0.100000 0.0003
14.200000 0.100000 0.0003
14.300000 0.100000 0.0003
14.400001 0.100000 0.0004
14.499999 0.100000 0.0004
14.599999 0.100000 0.0004
14.700000 0.100000 0.0003
14.800000 0.100000 0.0003
14.900001 0.100000 0.0003
14.999999 0.100000 0.0004
15.099999 0.100000 0.0003
15.200000 0.100000 0.0003
15.300000 0.100000 0.0003
15.400001 0.100000 0.0003
15.499999 0.100000 0.0003
15.599999 0.100000 0.0003
15.700000 0.100000 0.0002
15.800000 0.100000 0.0003
15.900001 0.100000 0.0003
15.999999 0.100000 0.0003
16.100000 0.100000 0.0002
16.200001 0.100000 0.0002
16.300001 0.100000 0.0002
16.400002 0.100000 0.0002
16.500000 0.100000 0.0002
16.600000 0.100000 0.0002
16.700001 0.100000 0.0001
16.800001 0.100000 0.0001
16.900002 0.100000 0.0002
17.000000 0.100000 0.0001
17.100000 0.100000 0.0001
17.200001 0.100000 0.0001
17.300001 0.100000 0.0001
17.400002 0.100000 0.0001
17.500000 0.100000 0.0001
17.600000 0.100000 0.0001
17.700001 0.100000 0.0001
17.800001 0.100000 0.0001
17.900002 0.100000 0.0001
18.000000 0.100000 0.0001
18.100000 0.100000 0.0001
18.200001 0.100000 0.0001
18.300001 0.100000 0.0001
18.400002 0.100000 0.0001
18.500000 0.100000 0.0001
18.600000 0.100000 0.0001
18.700001 0.100000 0.0001
18.800001 0.100000 0.0001
18.900002 0.100000 0.0001
19.000000 0.100000 0.0001
19.100000 0.100000 0.0000
19.200001 0.100000 0.0000
19.300001 0.100000 0.0000
19.400002 0.100000 0.0000
19.500000 0.100000 0.0000
19.600000 0.100000 0.0000
19.700001 0.100000 0.0000
19.800001 0.100000 0.0000
19.900002 0.100000 0.0000
20.000000 0.100000 0.0000
20.100000 0.100000 0.0000
20.200001 0.100000 0.0000
20.300001 0.100000 0.0000
20.400002 0.100000 0.0000
20.500000 0.100000 0.0000
20.600000 0.100000 0.0000
20.700001 0.100000 0.0000
20.800001 0.100000 0.0000
20.900002 0.100000 0.0000
21.000000 0.100000 0.0000
21.100000 0.100000 0.0000
21.200001 0.100000 0.0000
21.300001 0.100000 0.0000
21.400002 0.100000 0.0000
21.500000 0.100000 0.0000
21.600000 0.100000 0.0000
21.700001 0.100000 0.0000
21.800001 0.100000 0.0000
21.900002 0.100000 0.0000
22.000000 0.100000 0.0000
22.100000 0.100000 0.0000
22.200001 0.100000 0.0000
22.300001 0.100000 0.0000
22.400002 0.100000 0.0000
-2.800000 0.200000 0.0000
-2.700000 0.200000 0.0000
-2.600000 0.200000 0.0000
-2.500000 0.200000 0.0000
-2.400000 0.200000 0.0000
-2.300000 0.200000 0.0000
-2.200000 0.200000 0.0000
-2.100000 0.200000 0.0000
-2.000000 0.200000 0.0000
-1.900000 0.200000 0.0000
-1.800000 0.200000 0.0000
-1.700000 0.200000 0.0000
-1.600000 0.200000 0.0000
-1.500000 0.200000 0.0000
-1.400000 0.200000 0.0000
-1.300000 0.200000 0.0000
-1.200000 0.200000 0.0000
-1.100000 0.200000 0.0000
-1.000000 0.200000 0.0000
-0.900000 0.200000 0.0000
-0.800000 0.200000 0.0000
-0.700000 0.200000 0.0000
-0.600000 0.200000 0.0000
-0.500000 0.200000 0.0000
-0.400000 0.200000 0.0000
-0.300000 0.200000 0.0000
-0.200000 0.200000 0.0000
-0.100000 0.200000 0.0000
0.000000 0.200000 0.0000
0.100000 0.200000 0.0000
0.200000 0.200000 0.0000
0.300000 0.200000 0.0001
0.400000 0.200000 0.0000
0.500000 0.200000 0.0000
0.600000 0.200000 0.0001
0.700000 0.200000 0.0001
0.800000 0.200000 0.0001
0.900000 0.200000 0.0001
1.000000 0.200000 0.0001
1.100000 0.200000 0.0001
1.200000 0.200000 0.0001
1.300000 0.200000 0.0001
1.400000 0.200000 0.0001
1.500000 0.200000 0.0001
1.600000 0.200000 0.0001
1.700000 0.200000 0.0001
1.800000 0.200000 0.0001
1.900000 0.200000 0.0001
2.000000 0.200000 0.0001
2.100000 0.200000 0.0001
2.200000 0.200000 0.0001
2.300000 0.200000 0.0002
2.400000 0.200000 0.0001
2.500000 0.200000 0.0001
2.600000 0.200000 0.0002
2.700000 0.200000 0.0002
2.800000 0.200000 0.0002
2.900000 0.200000 0.0002
3.000000 0.200000 0.0002
3.100000 0.200000 0.0002
3.200000 0.200000 0.0002
3.300000 0.200000 0.0003
3.400000 0.200000 0.0002
3.500000 0.200000 0.0002
3.600000 0.200000 0.0003
3.700000 0.200000 0.0002
3.800000 0.200000 0.0003
3.900000 0.200000 0.0003
4.000000 0.200000 0.0003
4.100000 0.200000 0.0003
4.200000 0.200000 0.0004
4.300000 0.200000 0.0003
4.400000 0.200000 0.0003
4.500000 0.200000 0.0004
4.600000 0.200000 0.0003
4.700000 0.200000 0.0003
4.800000 0.200000 0.0003
4.900000 0.200000 0.0003
5.000000 0.200000 0.0004
5.100000 0.200000 0.0003
5.200000 0.200000 0.0004
5.300000 0.200000 0.0004
5.400000 0.200000 0.0003
5.500000 0.200000 0.0004
5.599999 0.200000 0.0004
5.700000 0.200000 0.0003
5.800000 0.200000 0.0004
5.900000 0.200000 0.0004
6.000000 0.200000 0.0004
6.099999 0.200000 0.0003
6.200000 0.200000 0.0003
6.300000 0.200000 0.0004
6.400000 0.200000 0.0003
6.500000 0.200000 0.0004
6.599999 0.200000 0.0004
6.700000 0.200000 0.0003
6.800000 0.200000 0.0004
6.900000 0.200000 0.0003
7.000000 0.200000 0.0004
7.099999 0.200000 0.0003
7.200000 0.200000 0.0003
7.300000 0.200000 0.0003
7.400000 0.200000 0.0003
7.500000 0.200000 0.0004
7.599999 0.200000 0.0003
7.700000 0.200000 0.0003
7.800000 0.200000 0.0003
7.900000 0.200000 0.0004
8.000000 0.200000 0.0004
8.099999 0.200000 0.0003
8.200000 0.200000 0.0003
8.300000 0.200000 0.0004
8.400000 0.200000 0.0003
8.500000 0.200000 0.0004
8.599999 0.200000 0.0003
8.700000 0.200000 0.0004
8.800000 0.200000 0.0003
8.900000 0.200000 0.0003
9.000000 0.200000 0.0003
9.099999 0.200000 0.0003
9.200000 0.200000 0.0004
9.300000 0.200000 0.0004
9.400000 0.200000 0.0004
9.500000 0.200000 0.0003
9.599999 0.200000 0.0004
9.700000 0.200000 0.0003
9.800000 0.200000 0.0004
9.900000 0.200000 0.0003
10.000000 0.200000 0.0003
10.099999 0.200000 0.0004
10.200000 0.200000 0.0004
10.300000 0.200000 0.0003
10.400000 0.200000 0.0004
10.500000 0.200000 0.0003
10.599999 0.200000 0.0003
10.700000 0.200000 0.0004
10.800000 0.200000 0.0003
10.900000 0.200000 0.0004
11.000000 0.200000 0.0004
11.099999 0.200000 0.0003
11.200000 0.200000 0.0003
11.300000 0.200000 0.0004
11.400000 0.200000 0.0004
11.500000 0.200000 0.0004
11.599999 0.200000 0.0003
11.700000 0.200000 0.0003
11.800000 0.200000 0.0003
11.900000 0.200000 0.0004
12.000000 0.200000 0.0004
12.099999 0.200000 0.0004
12.200000 0.200000 0.0003
12.300000 0.200000 0.0003
12.400000 0.200000 0.0003
12.500000 0.200000 0.0004
12.599999 0.200000 0.0003
12.700000 0.200000 0.0003
12.800000 0.200000 0.0003
12.900000 0.200000 0.0003
13.000000 0.200000 0.0003
13.099999 0.200000 0.0004
13.200000 0.200000 0.0004
13.300000 0.200000 0.0003
13.400001 0.200000 0.0003
13.499999 0.200000 0.0003
13.599999 0.200000 0.0003
13.700000 0.200000 0.0003
13.800000 0.200000 0.0003
13.900001 0.200000 0.0003
13.999999 0.200000 0.0004
14.099999 0.200000 0.0004
14.200000 0.200000 0.0003
14.300000 0.200000 0.0004
14.400001 0.200000 0.0003
14.499999 0.200000 0.0003
14.599999 0.200000 0.0004
14.700000 0.200000 0.0003
14.800000 0.200000 0.0003
14.900001 0.200000 0.0003
14.999999 0.200000 0.0004
15.099999 0.200000 0.0003
15.200000 0.200000 0.0003
15.300000 0.200000 0.0004
15.400001 0.200000 0.0003
15.499999 0.200000 0.0003
15.599999 0.200000 0.0003
15.700000 0.200000 0.0002
15.800000 0.200000 0.0004
15.900001 0.200000 0.0003
15.999999 0.200000 0.0003
16.100000 0.200000 0.0003
16.200001 0.200000 0.0002
16.300001 0.200000 0.0002
16.400002 0.200000 0.0002
16.500000 0.200000 0.0002
16.600000 0.200000 0.0002
16.700001 0.200000 0.0002
16.800001 0.200000 0.0002
16.900002 0.200000 0.0003
17.000000 0.200000 0.0002
17.100000 0.200000 0.0002
17.200001 0.200000 0.0001
17.300001 0.200000 0.0002
17.400002 0.200000 0.0002
17.500000 0.200000 0.0001
17.600000 0.200000 0.0001
17.700001 0.200000 0.0001
17.800001 0.200000 0.0001
17.900002 0.200000 0.0001
18.000000 0.200000 0.0001
18.100000 0.200000 0.0001
18.200001 0.200000 0.0001
18.300001 0.200000 0.0001
18.400002 0.200000 0.0001
18.500000 0.200000 0.0001
18.600000 0.200000 0.0001
18.700001 0.200000 0.0001
18.800001 0.200000 0.0001
18.900002 0.200000 0.0001
19.000000 0.200000 0.0000
19.100000 0.200000 0.0001
19.200001 0.200000 0.0000
19.300001 0.200000 0.0001
19.400002 0.200000 0.0001
19.500000 0.200000 0.0000
19.600000 0.200000 0.0000
19.700001 0.200000 0.0000
19.800001 0.200000 0.0000
19.900002 0.200000 0.0000
20.000000 0.200000 0.0000
20.100000 0.200000 0.0000
20.200001 0.200000 0.0000
20.300001 0.200000 0.0000
20.400002 0.200000 0.0000
20.500000 0.200000 0.0000
20.600000 0.200000 0.0000
20.700001 0.200000 0.0000
20.800001 0.200000 0.0000
20.900002 0.200000 0.0000
21.000000 0.200000 0.0000
21.100000 0.200000 0.0000
21.200001 0.200000 0.0000
21.300001 0.200000 0.0000
21.400002 0.200000 0.0000
21.500000 0.200000 0.0000
21.600000 0.200000 0.0000
21.700001 0.200000 0.0000
21.800001 0.200000 0.0000
21.900002 0.200000 0.0000
22.000000 0.200000 0.0000
22.100000 0.200000 0.0000
22.200001 0.200000 0.0000
22.300001 0.200000 0.0000
22.400002 0.200000 0.0000
-2.800000 0.300000 0.0000
-2.700000 0.300000 0.0000
-2.600000 0.300000 0.0000
-2.500000 0.300000 0.0000
-2.400000 0.300000 0.0000
-2.300000 0.300000 0.0000
-2.200000 0.300000 0.0000
-2.100000 0.300000 0.0000
-2.000000 0.300000 0.0000
-1.900000 0.300000 0.0000
-1.800000 0.300000 0.0000
-1.700000 0.300000 0.0000
-1.600000 0.300000 0.0000
-1.500000 0.300000 0.0000
-1.400000 0.300000 0.0000
-1.300000 0.300000 0.0000
-1.200000 0.300000 0.0000
-1.100000 0.300000 0.0000
-1.000000 0.300000 0.0000
-0.900000 0.300000 0.0000
-0.800000 0.300000 0.0000
-0.700000 0.300000 0.0000
-0.600000 0.300000 0.0000
-0.500000 0.300000 0.0000
-0.400000 0.300000 0.0000
-0.300000 0.300000 0.0001
-0.200000 0.300000 0.0000
-0.100000 0.300000 0.0001
0.000000 0.300000 0.0000
0.100000 0.300000 0.0000
0.200000 0.300000 0.0001
0.300000 0.300000 0.0000
0.400000 0.300000 0.0001
0.500000 0.300000 0.0001
0.600000 0.300000 0.0001
0.700000 0.300000 0.0001
0.800000 0.300000 0.0001
0.900000 0.300000 0.0001
1.000000 0.300000 0.0001
1.100000 0.300000 0.0001
1.200000 0.300000 0.0001
1.300000 0.300000 0.0001
1.400000 0.300000 0.0001
1.500000 0.300000 0.0001
1.600000 0.300000 0.0001
1.700000 0.300000 0.0001
1.800000 0.300000 0.0001
1.900000 0.300000 0.0002
2.000000 0.300000 0.0002
2.100000 0.300000 0.0001
2.200000 0.300000 0.0002
2.300000 0.300000 0.0002
2.400000 0.300000 0.0001
2.500000 0.300000 0.0002
2.600000 0.300000 0.0002
2.700000 0.300000 0.0002
2.800000 0.300000 0.0002
2.900000 0.300000 0.0002
3.000000 0.300000 0.0002
3.100000 0.300000 0.0002
3.200000 0.300000 0.0003
3.300000 0.300000 0.0002
3.400000 0.300000 0.0002
3.500000 0.300000 0.0003
3.600000 0.300000 0.0003
3.700000 0.300000 0.0003
3.800000 0.300000 0.0003
3.900000 0.300000 0.0003
4.000000 0.300000 0.0004
4.100000 0.300000 0.0004
4.200000 0.300000 0.0004
4.300000 0.300000 0.0004
4.400000 0.300000 0.0004
4.500000 0.300000 0.0004
4.600000 0.300000 0.0004
4.700000 0.300000 0.0004
4.800000 0.300000 0.0004
4.900000 0.300000 0.0004
5.000000 0.300000 0.0004
5.100000 0.300000 0.0004
5.200000 0.300000 0.0004
5.300000 0.300000 0.0004
5.400000 0.300000 0.0004
5.500000 0.300000 0.0005
5.599999 0.300000 0.0004
5.700000 0.300000 0.0005
5.800000 0.300000 0.0004
5.900000 0.300000 0.0003
6.000000 0.300000 0.0004
6.099999 0.300000 0.0003
6.200000 0.300000 0.0004
6.300000 0.300000 0.0005
6.400000 0.300000 0.0004
6.500000 0.300000 0.0004
6.599999 0.300000 0.0004
6.700000 0.300000 0.0004
6.800000 0.300000 0.0004
6.900000 0.300000 0.0003
7.000000 0.300000 0.0004
7.099999 0.300000 0.0003
7.200000 0.300000 0.0004
7.300000 0.300000 0.0004
7.400000 0.300000 0.0004
7.500000 0.300000 0.0004
7.599999 0.300000 0.0004
7.700000 0.300000 0.0003
7.800000 0.300000 0.0004
7.900000 0.300000 0.0004
8.000000 0.300000 0.0004
8.099999 0.300000 0.0004
8.200000 0.300000 0.0003
8.300000 0.300000 0.0004
8.400000 0.300000 0.0004
8.500000 0.300000 0.0004
8.599999 0.300000 0.0004
8.700000 0.300000 0.0004
8.800000 0.300000 0.0004
8.900000 0.300000 0.0004
9.000000 0.300000 0.0004
9.099999 0.300000 0.0003
9.200000 0.300000 0.0004
9.300000 0.300000 0.0004
9.400000 0.300000 0.0004
9.500000 0.300000 0.0003
9.599999 0.300000 0.0003
9.700000 0.300000 0.0003
9.800000 0.300000 0.0004
9.900000 0.300000 0.0004
10.000000 0.300000 0.0004
10.099999 0.300000 0.0003
10.200000 0.300000 0.0004
10.300000 0.300000 0.0004
10.400000 0.300000 0.0003
10.500000 0.300000 0.0004
10.599999 0.300000 0.0004
10.700000 0.300000 0.0004
10.800000 0.300000 0.0004
10.900000 0.300000 0.0004
11.000000 0.300000 0.0004
11.099999 0.300000 0.0004
11.200000 0.300000 0.0003
11.300000 0.300000 0.0004
11.400000 0.300000 0.0003
11.500000 0.300000 0.0003
11.599999 0.300000 0.0003
11.700000 0.300000 0.0004
11.800000 0.300000 0.0004
11.900000 0.300000 0.0003
12.000000 0.300000 0.0003
12.099999 0.300000 0.0004
12.200000 0.300000 0.0004
12.300000 0.300000 0.0003
12.400000 0.300000 0.0003
12.500000 0.300000 0.0004
12.599999 0.300000 0.0004
12.700000 0.300000 0.0004
12.800000 0.300000 0.0004
12.900000 0.300000 0.0004
13.000000 0.300000 0.0004
13.099999 0.300000 0.0004
13.200000 0.300000 0.0004
13.300000 0.300000 0.0003
13.400001 0.300000 0.0004
13.499999 0.300000 0.0004
13.599999 0.300000 0.0003
13.700000 0.300000 0.0003
13.800000 0.300000 0.0004
13.900001 0.300000 0.0005
13.999999 0.300000 0.0004
14.099999 0.300000 0.0004
14.200000 0.300000 0.0003
14.300000 0.300000 0.0004
14.400001 0.300000 0.0004
14.499999 0.300000 0.0004
14.599999 0.300000 0.0004
14.700000 0.300000 0.0003
14.800000 0.300000 0.0004
14.900001 0.300000 0.0003
14.999999 0.300000 0.0004
15.099999 0.300000 0.0004
15.200000 0.300000 0.0003
15.300000 0.300000 0.0004
15.400001 0.300000 0.0003
15.499999 0.300000 0.0004
15.599999 0.300000 0.0004
15.700000 0.300000 0.0003
15.800000 0.300000 0.0002
15.900001 0.300000 0.0003
15.999999 0.300000 0.0003
16.100000 0.300000 0.0003
16.200001 0.300000 0.0002
16.300001 0.300000 0.0003
16.400002 0.300000 0.0002
16.500000 0.300000 0.0003
16.600000 0.300000 0.0002
16.700001 0.300000 0.0002
16.800001 0.300000 0.0002
16.900002 0.300000 0.0002
17.000000 0.300000 0.0002
17.100000 0.300000 0.0002
17.200001 0.300000 0.0001
17.300001 0.300000 0.0001
17.400002 0.300000 0.0002
17.500000 0.300000 0.0002
17.600000 0.300000 0.0002
17.700001 0.300000 0.0001
17.800001 0.300000 0.0002
17.900002 0.300000 0.0001
18.000000 0.300000 0.0001
18.100000 0.300000 0.0001
18.200001 0.300000 0.0001
18.300001 0.300000 0.0001
18.400002 0.300000 0.0001
18.500000 0.300000 0.0001
18.600000 0.300000 0.0001
18.700001 0.300000 0.0001
18.800001 0.300000 0.0001
18.900002 0.300000 0.0001
19.000000 0.300000 0.0001
19.100000 0.300000 0.0001
19.200001 0.300000 0.0001
19.300001 0.300000 0.0001
19.400002 0.300000 0.0001
19.500000 0.300000 0.0001
19.600000 0.300000 0.0001
19.700001 0.300000 0.0000
19.800001 0.300000 0.0000
19.900002 0.300000 0.0001
20.000000 0.300000 0.0000
20.100000 0.300000 0.0000
20.200001 0.300000 0.0000
20.300001 0.300000 0.0000
20.400002 0.300000 0.0000
20.500000 0.300000 0.0000
20.600000 0.300000 0.0000
20.700001 0.300000 0.0000
20.800001 0.300000 0.0000
20.900002 0.300000 0.0000
21.000000 0.300000 0.0000
21.100000 0.300000 0.0000
21.200001 0.300000 0.0000
21.300001 0.300000 0.0000
21.400002 0.300000 0.0000
21.500000 0.300000 0.0000
21.600000 0.300000 0.0000
21.700001 0.300000 0.0000
21.800001 0.300000 0.0000
21.900002 0.300000 0.0000
22.000000 0.300000 0.0000
22.100000 0.300000 0.0000
22.200001 0.300000 0.0000
22.300001 0.300000 0.0000
22.400002 0.300000 0.0000
-2.800000 0.400000 0.0000
-2.700000 0.400000 0.0000
-2.600000 0.400000 0.0000
-2.500000 0.400000 0.0000
-2.400000 0.400000 0.0000
-2.300000 0.400000 0.0000
-2.200000 0.400000 0.0000
-2.100000 0.400000 0.0000
-2.000000 0.400000 0.0000
-1.900000 0.400000 0.0000
-1.800000 0.400000 0.0000
-1.700000 0.400000 0.0000
-1.600000 0.400000 0.0000
-1.500000 0.400000 0.0000
-1.400000 0.400000 0.0000
-1.300000 0.400000 0.0000
-1.200000 0.400000 0.0000
-1.100000 0.400000 0.0000
-1.000000 0.400000 0.0000
-0.900000 0.400000 0.0000
-0.800000 0.400000 0.0000
-0.700000 0.400000 0.0000
-0.600000 0.400000 0.0000
-0.500000 0.400000 0.0000
-0.400000 0.400000 0.0000
-0.300000 0.400000 0.0000
-0.200000 0.400000 0.0000
-0.100000 0.400000 0.0000
0.000000 0.400000 0.0000
0.100000 0.400000 0.0000
0.200000 0.400000 0.0001
0.300000 0.400000 0.0001
0.400000 0.400000 0.0000
0.500000 0.400000 0.0001
0.600000 0.400000 0.0001
0.700000 0.400000 0.0001
0.800000 0.400000 0.0001
0.900000 0.400000 0.0001
1.000000 0.400000 0.0001
1.100000 0.400000 0.0001
1.200000 0.400000 0.0001
1.300000 0.400000 0.0001
1.400000 0.400000 0.0001
1.500000 0.400000 0.0001
1.600000 0.400000 0.0001
1.700000 0.400000 0.0001
1.800000 0.400000 0.0001
1.900000 0.400000 0.0001
2.000000 0.400000 0.0001
2.100000 0.400000 0.0002
2.200000 0.400000 0.0001
2.300000 0.400000 0.0002
2.400000 0.400000 0.0002
2.500000 0.400000 0.0002
2.600000 0.400000 0.0002
2.700000 0.400000 0.0002
2.800000 0.400000 0.0002
2.900000 0.400000 0.0002
3.000000 0.400000 0.0002
3.100000 0.400000 0.0002
3.200000 0.400000 0.0002
3.300000 0.400000 0.0002
3.400000 0.400000 0.0002
3.500000 0.400000 0.0003
3.600000 0.400000 0.0003
3.700000 0.400000 0.0003
3.800000 0.400000 0.0003
3.900000 0.400000 0.0003
4.000000 0.400000 0.0004
4.100000 0.400000 0.0003
4.200000 0.400000 0.0003
4.300000 0.400000 0.0003
4.400000 0.400000 0.0003
4.500000 0.400000 0.0004
4.600000 0.400000 0.0004
4.700000 0.400000 0.0003
4.800000 0.400000 0.0004
4.900000 0.400000 0.0004
5.000000 0.400000 0.0004
5.100000 0.400000 0.0002
5.200000 0.400000 0.0003
5.300000 0.400000 0.0003
5.400000 0.400000 0.0003
5.500000 0.400000 0.0004
5.599999 0.400000 0.0003
5.700000 0.400000 0.0003
5.800000 0.400000 0.0004
5.900000 0.400000 0.0003
6.000000 0.400000 0.0004
6.099999 0.400000 0.0003
6.200000 0.400000 0.0003
6.300000 0.400000 0.0004
6.400000 0.400000 0.0004
6.500000 0.400000 0.0004
6.599999 0.400000 0.0003
6.700000 0.400000 0.0004
6.800000 0.400000 0.0003
6.900000 0.400000 0.0004
7.000000 0.400000 0.0003
7.099999 0.400000 0.0003
7.200000 0.400000 0.0004
7.300000 0.400000 0.0003
7.400000 0.400000 0.0004
7.500000 0.400000 0.0003
7.599999 0.400000 0.0003
7.700000 0.400000 0.0003
7.800000 0.400000 0.0003
7.900000 0.400000 0.0003
8.000000 0.400000 0.0003
8.099999 0.400000 0.0004
8.200000 0.400000 0.0003
8.300000 0.400000 0.0003
8.400000 0.400000 0.0003
8.500000 0.400000 0.0003
8.599999 0.400000 0.0003
8.700000 0.400000 0.0004
8.800000 0.400000 0.0003
8.900000 0.400000 0.0004
9.000000 0.400000 0.0003
9.099999 0.400000 0.0004
9.200000 0.400000 0.0003
9.300000 0.400000 0.0003
9.400000 0.400000 0.0003
9.500000 0.400000 0.0003
9.599999 0.400000 0.0004
9.700000 0.400000 0.0004
9.800000 0.400000 0.0003
9.900000 0.400000 0.0004
10.000000 0.400000 0.0004
10.099999 0.400000 0.0003
10.200000 0.400000 0.0003
10.300000 0.400000 0.0003
10.400000 0.400000 0.0003
10.500000 0.400000 0.0004
10.599999 0.400000 0.0003
10.700000 0.400000 0.0004
10.800000 0.400000 0.0003
10.900000 0.400000 0.0004
11.000000 0.400000 0.0003
11.099999 0.400000 0.0003
11.200000 0.400000 0.0003
11.300000 0.400000 0.0003
11.400000 0.400000 0.0003
11.500000 0.400000 0.0004
11.599999 0.400000 0.0003
11.700000 0.400000 0.0003
11.800000 0.400000 0.0003
11.900000 0.400000 0.0003
12.000000 0.400000 0.0003
12.099999 0.400000 0.0004
12.200000 0.400000 0.0004
12.300000 0.400000 0.0003
12.400000 0.400000 0.0003
12.500000 0.400000 0.0003
12.599999 0.400000 0.0004
12.700000 0.400000 0.0003
12.800000 0.400000 0.0003
12.900000 0.400000 0.0003
13.000000 0.400000 0.0003
13.099999 0.400000 0.0004
13.200000 0.400000 0.0003
13.300000 0.400000 0.0003
13.400001 0.400000 0.0003
13.499999 0.400000 0.0004
13.599999 0.400000 0.0003
13.700000 0.400000 0.0003
13.800000 0.400000 0.0004
13.900001 0.400000 0.0004
13.999999 0.400000 0.0004
14.099999 0.400000 0.0003
14.200000 0.400000 0.0003
14.300000 0.400000 0.0004
14.400001 0.400000 0.0003
14.499999 0.400000 0.0004
14.599999 0.400000 0.0003
14.700000 0.400000 0.0003
14.800000 0.400000 0.0003
14.900001 0.400000 0.0004
14.999999 0.400000 0.0004
15.099999 0.400000 0.0004
15.200000 0.400000 0.0003
15.300000 0.400000 0.0003
15.400001 0.400000 0.0004
15.499999 0.400000 0.0004
15.599999 0.400000 0.0003
15.700000 0.400000 0.0003
15.800000 0.400000 0.0002
15.900001 0.400000 0.0003
15.999999 0.400000 0.0003
16.100000 0.400000 0.0002
16.200001 0.400000 0.0002
16.300001 0.400000 0.0003
16.400002 0.400000 0.0003
16.500000 0.400000 0.0002
16.600000 0.400000 0.0002
16.700001 0.400000 0.0002
16.800001 0.400000 0.0001
16.900002 0.400000 0.0001
17.000000 0.400000 0.0001
17.100000 0.400000 0.0001
17.200001 0.400000 0.0001
17.300001 0.400000 0.0002
17.400002 0.400000 0.0002
17.500000 0.400000 0.0002
17.600000 0.400000 0.0001
17.700001 0.400000 0.0001
17.800001 0.400000 0.0001
17.900002 0.400000 0.0001
18.000000 0.400000 0.0001
18.100000 0.400000 0.0001
18.200001 0.400000 0.0001
18.300001 0.400000 0.0001
18.400002 0.400000 0.0001
18.500000 0.400000 0.0001
18.600000 0.400000 0.0001
18.700001 0.400000 0.0001
18.800001 0.400000 0.0001
18.900002 0.400000 0.0000
19.000000 0.400000 0.0000
19.100000 0.400000 0.0000
19.200001 0.400000 0.0000
19.300001 0.400000 0.0001
19.400002 0.400000 0.0001
19.500000 0.400000 0.0000
19.600000 0.400000 0.0000
19.700001 0.400000 0.0000
19.800001 0.400000 0.0000
19.900002 0.400000 0.0000
20.000000 0.400000 0.0000
20.100000 0.400000 0.0000
20.200001 0.400000 0.0000
20.300001 0.400000 0.0000
20.400002 0.400000 0.0000
20.500000 0.400000 0.0000
20.600000 0.400000 0.0000
20.700001 0.400000 0.0000
20.800001 0.400000 0.0000
20.900002 0.400000 0.0000
21.000000 0.400000 0.0000
21.100000 0.400000 0.0000
21.200001 0.400000 0.0000
21.300001 0.400000 0.0000
21.400002 0.400000 0.0000
21.500000 0.400000 0.0000
21.600000 0.400000 0.0000
21.700001 0.400000 0.0000
21.800001 0.400000 0.0000
21.900002 0.400000 0.0000
22.000000 0.400000 0.0000
22.100000 0.400000 0.0000
22.200001 0.400000 0.0000
22.300001 0.400000 0.0000
22.400002 0.400000 0.0000
-2.800000 0.500000 0.0000
-2.700000 0.500000 0.0000
-2.600000 0.500000 0.0000
-2.500000 0.500000 0.0000
-2.400000 0.500000 0.0000
-2.300000 0.500000 0.0000
-2.200000 0.500000 0.0000
-2.100000 0.500000 0.0000
-2.000000 0.500000 0.0000
-1.900000 0.500000 0.0000
-1.800000 0.500000 0.0000
-1.700000 0.500000 0.0000
-1.600000 0.500000 0.0000
-1.500000 0.500000 0.0000
-1.400000 0.500000 0.0000
-1.300000 0.500000 0.0000
-1.200000 0.500000 0.0000
-1.100000 0.500000 0.0000
-1.000000 0.500000 0.0000
-0.900000 0.500000 0.0000
-0.800000 0.500000 0.0000
-0.700000 0.500000 0.0000
-0.600000 0.500000 0.0000
-0.500000 0.500000 0.0000
-0.400000 0.500000 0.0000
-0.300000 0.500000 0.0000
-0.200000 0.500000 0.0000
-0.100000 0.500000 0.0000
0.000000 0.500000 0.0000
0.100000 0.500000 0.0000
0.200000 0.500000 0.0000
0.300000 0.500000 0.0001
0.400000 0.500000 0.0001
0.500000 0.500000 0.0001
0.600000 0.500000 0.0001
0.700000 0.500000 0.0000
0.800000 0.500000 0.0001
0.900000 0.500000 0.0001
1.000000 0.500000 0.0001
1.100000 0.500000 0.0001
1.200000 0.500000 0.0001
1.300000 0.500000 0.0001
1.400000 0.500000 0.0001
1.500000 0.500000 0.0001
1.600000 0.500000 0.0001
1.700000 0.500000 0.0001
1.800000 0.500000 0.0001
1.900000 0.500000 0.0001
2.000000 0.500000 0.0001
2.100000 0.500000 0.0001
2.200000 0.500000 0.0001
2.300000 0.500000 0.0001
2.400000 0.500000 0.0001
2.500000 0.500000 0.0001
2.600000 0.500000 0.0001
2.700000 0.500000 0.0001
2.800000 0.500000 0.0002
2.900000 0.500000 0.0001
3.000000 0.500000 0.0002
3.100000 0.500000 0.0002
3.200000 0.500000 0.0002
3.300000 0.500000 0.0002
3.400000 0.500000 0.0002
3.500000 0.500000 0.0003
3.600000 0.500000 0.0002
3.700000 0.500000 0.0002
3.800000 0.500000 0.0003
3.900000 0.500000 0.0003
4.000000 0.500000 0.0004
4.100000 0.500000 0.0003
4.200000 0.500000 0.0004
4.300000 0.500000 0.0003
4.400000 0.500000 0.0003
4.500000 0.500000 0.0003
4.600000 0.500000 0.0003
4.700000 0.500000 0.0003
4.800000 0.500000 0.0003
4.900000 0.500000 0.0004
5.000000 0.500000 0.0004
5.100000 0.500000 0.0003
5.200000 0.500000 0.0003
5.300000 0.500000 0.0003
5.400000 0.500000 0.0003
5.500000 0.500000 0.0004
5.599999 0.500000 0.0003
5.700000 0.500000 0.0003
5.800000 0.500000 0.0003
5.900000 0.500000 0.0003
6.000000 0.500000 0.0003
6.099999 0.500000 0.0003
6.200000 0.500000 0.0003
6.300000 0.500000 0.0003
6.400000 0.500000 0.0002
6.500000 0.500000 0.0003
6.599999 0.500000 0.0003
6.700000 0.500000 0.0003
6.800000 0.500000 0.0003
6.900000 0.500000 0.0003
7.000000 0.500000 0.0004
7.099999 0.500000 0.0003
7.200000 0.500000 0.0004
7.300000 0.500000 0.0004
7.400000 0.500000 0.0003
7.500000 0.500000 0.0003
7.599999 0.500000 0.0003
7.700000 0.500000 0.0003
7.800000 0.500000 0.0003
7.900000 0.500000 0.0003
8.000000 0.500000 0.0003
8.099999 0.500000 0.0003
8.200000 0.500000 0.0003
8.300000 0.500000 0.0003
8.400000 0.500000 0.0003
8.500000 0.500000 0.0003
8.599999 0.500000 0.0004
8.700000 0.500000 0.0003
8.800000 0.500000 0.0003
8.900000 0.500000 0.0003
9.000000 0.500000 0.0003
9.099999 0.500000 0.0003
9.200000 0.500000 0.0003
9.300000 0.500000 0.0003
9.400000 0.500000 0.0003
9.500000 0.500000 0.0003
9.599999 0.500000 0.0004
9.700000 0.500000 0.0003
9.800000 0.500000 0.0003
9.900000 0.500000 0.0003
10.000000 0.500000 0.0003
10.099999 0.500000 0.0003
10.200000 0.500000 0.0003
10.300000 0.500000 0.0003
10.400000 0.500000 0.0003
10.500000 0.500000 0.0003
10.599999 0.500000 0.0003
10.700000 0.500000 0.0002
10.800000 0.500000 0.0003
10.900000 0.500000 0.0003
11.000000 0.500000 0.0004
11.099999 0.500000 0.0003
11.200000 0.500000 0.0003
11.300000 0.500000 0.0003
11.400000 0.500000 0.0003
11.500000 0.500000 0.0003
11.599999 0.500000 0.0002
11.700000 0.500000 0.0003
11.800000 0.500000 0.0003
11.900000 0.500000 0.0004
12.000000 0.500000 0.0003
12.099999 0.500000 0.0003
12.200000 0.500000 0.0004
12.300000 0.500000 0.0003
12.400000 0.500000 0.0003
12.500000 0.500000 0.0003
12.599999 0.500000 0.0003
12.700000 0.500000 0.0003
12.800000 0.500000 0.0003
12.900000 0.500000 0.0003
13.000000 0.500000 0.0003
13.099999 0.500000 0.0003
13.200000 0.500000 0.0003
13.300000 0.500000 0.0003
13.400001 0.500000 0.0003
13.499999 0.500000 0.0004
13.599999 0.500000 0.0003
13.700000 0.500000 0.0002
13.800000 0.500000 0.0004
13.900001 0.500000 0.0004
13.999999 0.500000 0.0003
14.099999 0.500000 0.0003
14.200000 0.500000 0.0003
14.300000 0.500000 0.0003
14.400001 0.500000 0.0003
14.499999 0.500000 0.0003
14.599999 0.500000 0.0003
14.700000 0.500000 0.0003
14.800000 0.500000 0.0003
14.900001 0.500000 0.0003
14.999999 0.500000 0.0003
15.099999 0.500000 0.0003
15.200000 0.500000 0.0003
15.300000 0.500000 0.0003
15.400001 0.500000 0.0004
15.499999 0.500000 0.0003
15.599999 0.500000 0.0003
15.700000 0.500000 0.0002
15.800000 0.500000 0.0003
15.900001 0.500000 0.0003
15.999999 0.500000 0.0002
16.100000 0.500000 0.0003
16.200001 0.500000 0.0002
16.300001 0.500000 0.0002
16.400002 0.500000 0.0002
16.500000 0.500000 0.0002
16.600000 0.500000 0.0002
16.700001 0.500000 0.0002
16.800001 0.500000 0.0002
16.900002 0.500000 0.0002
17.000000 0.500000 0.0001
17.100000 0.500000 0.0001
17.200001 0.500000 0.0001
17.300001 0.500000 0.0001
17.400002 0.500000 0.0001
17.500000 0.500000 0.0001
17.600000 0.500000 0.0001
17.700001 0.500000 0.0001
17.800001 0.500000 0.0001
17.900002 0.500000 0.0001
18.000000 0.500000 0.0001
18.100000 0.500000 0.0001
18.200001 0.500000 0.0001
18.300001 0.500000 0.0001
18.400002 0.500000 0.0001
18.500000 0.500000 0.0001
18.600000 0.500000 0.0001
18.700001 0.500000 0.0001
18.800001 0.500000 0.0001
18.900002 0.500000 0.0000
19.000000 0.500000 0.0001
19.100000 0.500000 0.0001
19.200001 0.500000 0.0001
19.300001 0.500000 0.0001
19.400002 0.500000 0.0001
19.500000 0.500000 0.0000
19.600000 0.500000 0.0000
19.700001 0.500000 0.0000
19.800001 0.500000 0.0000
19.900002 0.500000 0.0000
20.000000 0.500000 0.0000
20.100000 0.500000 0.0000
20.200001 0.500000 0.0000
20.300001 0.500000 0.0000
20.400002 0.500000 0.0000
20.500000 0.500000 0.0000
20.600000 0.500000 0.0000
20.700001 0.500000 0.0000
20.800001 0.500000 0.0000
20.900002 0.500000 0.0000
21.000000 0.500000 0.0000
21.100000 0.500000 0.0000
21.200001 0.500000 0.0000
21.300001 0.500000 0.0000
21.400002 0.500000 0.0000
21.500000 0.500000 0.0000
21.600000 0.500000 0.0000
21.700001 0.500000 0.0000
21.800001 0.500000 0.0000
21.900002 0.500000 0.0000
22.000000 0.500000 0.0000
22.100000 0.500000 0.0000
22.200001 0.500000 0.0000
22.300001 0.500000 0.0000
22.400002 0.500000 0.0000
-2.800000 0.600000 0.0000
-2.700000 0.600000 0.0000
-2.600000 0.600000 0.0000
-2.500000 0.600000 0.0000
-2.400000 0.600000 0.0000
-2.300000 0.600000 0.0000
-2.200000 0.600000 0.0000
-2.100000 0.600000 0.0000
-2.000000 0.600000 0.0000
-1.900000 0.600000 0.0000
-1.800000 0.600000 0.0000
-1.700000 0.600000 0.0000
-1.600000 0.600000 0.0000
-1.500000 0.600000 0.0000
-1.400000 0.600000 0.0000
-1.300000 0.600000 0.0000
-1.200000 0.600000 0.0000
-1.100000 0.600000 0.0000
-1.000000 0.600000 0.0000
-0.900000 0.600000 0.0000
-0.800000 0.600000 0.0000
-0.700000 0.600000 0.0000
-0.600000 0.600000 0.0000
-0.500000 0.600000 0.0000
-0.400000 0.600000 0.0000
-0.300000 0.600000 0.0000
-0.200000 0.600000 0.0000
-0.100000 0.600000 0.0001
0.000000 0.600000 0.0001
0.100000 0.600000 0.0001
0.200000 0.600000 0.0001
0.300000 0.600000 0.0001
0.400000 0.600000 0.0001
0.500000 0.600000 0.0001
0.600000 0.600000 0.0001
0.700000 0.600000 0.0001
0.800000 0.600000 0.0001
0.900000 0.600000 0.0001
1.000000 0.600000 0.0001
1.100000 0.600000 0.0001
1.200000 0.600000 0.0001
1.300000 0.600000 0.0001
1.400000 0.600000 0.0001
1.500000 0.600000 0.0001
1.600000 0.600000 0.0001
1.700000 0.600000 0.0001
1.800000 0.600000 0.0002
1.900000 0.600000 0.0001
2.000000 0.600000 0.0001
2.100000 0.600000 0.0002
2.200000 0.600000 0.0002
2.300000 0.600000 0.0002
2.400000 0.600000 0.0002
2.500000 0.600000 0.0002
2.600000 0.600000 0.0002
2.700000 0.600000 0.0002
2.800000 0.600000 0.0002
2.900000 0.600000 0.0002
3.000000 0.600000 0.0003
3.100000 0.600000 0.0002
3.200000 0.600000 0.0003
3.300000 0.600000 0.0003
3.400000 0.600000 0.0003
3.500000 0.600000 0.0003
3.600000 0.600000 0.0003
3.700000 0.600000 0.0003
3.800000 0.600000 0.0003
3.900000 0.600000 0.0004
4.000000 0.600000 0.0003
4.100000 0.600000 0.0004
4.200000 0.600000 0.0003
4.300000 0.600000 0.0003
4.400000 0.600000 0.0003
4.500000 0.600000 0.0004
4.600000 0.600000 0.0004
4.700000 0.600000 0.0003
4.800000 0.600000 0.0004
4.900000 0.600000 0.0004
5.000000 0.600000 0.0004
5.100000 0.600000 0.0003
5.200000 0.600000 0.0003
5.300000 0.600000 0.0004
5.400000 0.600000 0.0003
5.500000 0.600000 0.0004
5.599999 0.600000 0.0003
5.700000 0.600000 0.0003
5.800000 0.600000 0.0003
5.900000 0.600000 0.0003
6.000000 0.600000 0.0004
6.099999 0.600000 0.0003
6.200000 0.600000 0.0003
6.300000 0.600000 0.0004
6.400000 0.600000 0.0004
6.500000 0.600000 0.0004
6.599999 0.600000 0.0004
6.700000 0.600000 0.0004
6.800000 0.600000 0.0004
6.900000 0.600000 0.0003
7.000000 0.600000 0.0004
7.099999 0.600000 0.0003
7.200000 0.600000 0.0003
7.300000 0.600000 0.0003
7.400000 0.600000 0.0004
7.500000 0.600000 0.0004
7.599999 0.600000 0.0003
7.700000 0.600000 0.0003
7.800000 0.600000 0.0004
7.900000 0.600000 0.0003
8.000000 0.600000 0.0004
8.099999 0.600000 0.0003
8.200000 0.600000 0.0004
8.300000 0.600000 0.0004
8.400000 0.600000 0.0003
8.500000 0.600000 0.0003
8.599999 0.600000 0.0004
8.700000 0.600000 0.0004
8.800000 0.600000 0.0003
8.900000 0.600000 0.0003
9.000000 0.600000 0.0004
9.099999 0.600000 0.0003
9.200000 0.600000 0.0003
9.300000 0.600000 0.0003
9.400000 0.600000 0.0003
9.500000 0.600000 0.0004
9.599999 0.600000 0.0003
9.700000 0.600000 0.0003
9.800000 0.600000 0.0003
9.900000 0.600000 0.0003
10.000000 0.600000 0.0003
10.099999 0.600000 0.0004
10.200000 0.600000 0.0003
10.300000 0.600000 0.0004
10.400000 0.600000 0.0003
10.500000 0.600000 0.0003
10.599999 0.600000 0.0003
10.700000 0.600000 0.0003
10.800000 0.600000 0.0004
10.900000 0.600000 0.0003
11.000000 0.600000 0.0003
11.099999 0.600000 0.0003
11.200000 0.600000 0.0003
11.300000 0.600000 0.0003
11.400000 0.600000 0.0004
11.500000 0.600000 0.0003
11.599999 0.600000 0.0004
11.700000 0.600000 0.0003
11.800000 0.600000 0.0003
11.900000 0.600000 0.0003
12.000000 0.600000 0.0004
12.099999 0.600000 0.0004
12.200000 0.600000 0.0003
12.300000 0.600000 0.0004
12.400000 0.600000 0.0003
12.500000 0.600000 0.0003
12.599999 0.600000 0.0003
12.700000 0.600000 0.0004
12.800000 0.600000 0.0003
12.900000 0.600000 0.0003
13.000000 0.600000 0.0003
13.099999 0.600000 0.0004
13.200000 0.600000 0.0003
13.300000 0.600000 0.0004
13.400001 0.600000 0.0003
13.499999 0.600000 0.0003
13.599999 0.600000 0.0004
13.700000 0.600000 0.0003
13.800000 0.600000 0.0004
13.900001 0.600000 0.0004
13.999999 0.600000 0.0004
14.099999 0.600000 0.0003
14.200000 0.600000 0.0003
14.300000 0.600000 0.0004
14.400001 0.600000 0.0003
14.499999 0.600000 0.0004
14.599999 0.600000 0.0004
14.700000 0.600000 0.0003
14.800000 0.600000 0.0004
14.900001 0.600000 0.0004
14.999999 0.600000 0.0004
15.099999 0.600000 0.0004
15.200000 0.600000 0.0003
15.300000 0.600000 0.0004
15.400001 0.600000 0.0004
15.499999 0.600000 0.0004
15.599999 0.600000 0.0003
15.700000 0.600000 0.0003
15.800000 0.600000 0.0004
15.900001 0.600000 0.0003
15.999999 0.600000 0.0003
16.100000 0.600000 0.0003
16.200001 0.600000 0.0002
16.300001 0.600000 0.0002
16.400002 0.600000 0.0003
16.500000 0.600000 0.0002
16.600000 0.600000 0.0003
16.700001 0.600000 0.0002
16.800001 0.600000 0.0002
16.900002 0.600000 0.0002
17.000000 0.600000 0.0002
17.100000 0.600000 0.0002
17.200001 0.600000 0.0002
17.300001 0.600000 0.0002
17.400002 0.600000 0.0002
17.500000 0.600000 0.0002
17.600000 0.600000 0.0002
17.700001 0.600000 0.0001
17.800001 0.600000 0.0001
17.900002 0.600000 0.0001
18.000000 0.600000 0.0001
18.100000 0.600000 0.0001
18.200001 0.600000 0.0001
18.300001 0.600000 0.0001
18.400002 0.600000 0.0001
18.500000 0.600000 0.0001
18.600000 0.600000 0.0001
18.700001 0.600000 0.0001
18.800001 0.600000 0.0001
18.900002 0.600000 0.0000
19.000000 0.600000 0.0001
19.100000 0.600000 0.0001
19.200001 0.600000 0.0000
19.300001 0.600000 0.0001
19.400002 0.600000 0.0001
19.500000 0.600000 0.0000
19.600000 0.600000 0.0001
19.700001 0.600000 0.0000
19.800001 0.600000 0.0001
19.900002 0.600000 0.0000
20.000000 0.600000 0.0000
20.100000 0.600000 0.0000
20.200001 0.600000 0.0000
20.300001 0.600000 0.0000
20.400002 0.600000 0.0000
20.500000 0.600000 0.0000
20.600000 0.600000 0.0000
20.700001 0.600000 0.0000
20.800001 0.600000 0.0000
20.900002 0.600000 0.0000
21.000000 0.600000 0.0000
21.100000 0.600000 0.0000
21.200001 0.600000 0.0000
21.300001 0.600000 0.0000
21.400002 0.600000 0.0000
21.500000 0.600000 0.0000
21.600000 0.600000 0.0000
21.700001 0.600000 0.0000
21.800001 0.600000 0.0000
21.900002 0.600000 0.0000
22.000000 0.600000 0.0000
22.100000 0.600000 0.0000
22.200001 0.600000 0.0000
22.300001 0.600000 0.0000
22.400002 0.600000 0.0000
-2.800000 0.700000 0.0000
-2.700000 0.700000 0.0000
-2.600000 0.700000 0.0000
-2.500000 0.700000 0.0000
-2.400000 0.700000 0.0000
-2.300000 0.700000 0.0000
-2.200000 0.700000 0.0000
-2.100000 0.700000 0.0000
-2.000000 0.700000 0.0000
-1.900000 0.700000 0.0000
-1.800000 0.700000 0.0000
-1.700000 0.700000 0.0000
-1.600000 0.700000 0.0000
-1.500000 0.700000 0.0000
-1.400000 0.700000 0.0000
-1.300000 0.700000 0.0000
-1.200000 0.700000 0.0000
-1.100000 0.700000 0.0000
-1.000000 0.700000 0.0000
-0.900000 0.700000 0.0000
-0.800000 0.700000 0.0000
-0.700000 0.700000 0.0000
-0.600000 0.700000 0.0000
-0.500000 0.700000 0.0000
-0.400000 0.700000 0.0000
-0.300000 0.700000 0.0000
-0.200000 0.700000 0.0001
-0.100000 0.700000 0.0001
0.000000 0.700000 0.0001
0.100000 0.700000 0.0001
0.200000 0.700000 0.0000
0.300000 0.700000 0.0001
0.400000 0.700000 0.0001
0.500000 0.700000 0.0001
0.600000 0.700000 0.0001
0.700000 0.700000 0.0001
0.800000 0.700000 0.0001
0.900000 0.700000 0.0001
1.000000 0.700000 0.0001
1.100000 0.700000 0.0001
1.200000 0.700000 0.0001
1.300000 0.700000 0.0001
1.400000 0.700000 0.0001
1.500000 0.700000 0.0001
1.600000 0.700000 0.0001
1.700000 0.700000 0.0001
1.800000 0.700000 0.0002
1.900000 0.700000 0.0001
2.000000 0.700000 0.0002
2.100000 0.700000 0.0001
2.200000 0.700000 0.0002
2.300000 0.700000 0.0002
2.400000 0.700000 0.0002
2.500000 0.700000 0.0002
2.600000 0.700000 0.0002
2.700000 0.700000 0.0002
2.800000 0.700000 0.0002
2.900000 0.700000 0.0002
3.000000 0.700000 0.0002
3.100000 0.700000 0.0003
3.200000 0.700000 0.0003
3.300000 0.700000 0.0003
3.400000 0.700000 0.0002
3.500000 0.700000 0.0003
3.600000 0.700000 0.0004
3.700000 0.700000 0.0003
3.800000 0.700000 0.0003
3.900000 0.700000 0.0003
4.000000 0.700000 0.0004
4.100000 0.700000 0.0003
4.200000 0.700000 0.0004
4.300000 0.700000 0.0003
4.400000 0.700000 0.0003
4.500000 0.700000 0.0004
4.600000 0.700000 0.0003
4.700000 0.700000 0.0004
4.800000 0.700000 0.0004
4.900000 0.700000 0.0003
5.000000 0.700000 0.0004
5.100000 0.700000 0.0004
5.200000 0.700000 0.0004
5.300000 0.700000 0.0003
5.400000 0.700000 0.0004
5.500000 0.700000 0.0003
5.599999 0.700000 0.0003
5.700000 0.700000 0.0004
5.800000 0.700000 0.0004
5.900000 0.700000 0.0004
6.000000 0.700000 0.0004
6.099999 0.700000 0.0003
6.200000 0.700000 0.0004
6.300000 0.700000 0.0004
6.400000 0.700000 0.0003
6.500000 0.700000 0.0003
6.599999 0.700000 0.0003
6.700000 0.700000 0.0003
6.800000 0.700000 0.0004
6.900000 0.700000 0.0004
7.000000 0.700000 0.0003
7.099999 0.700000 0.0003
7.200000 0.700000 0.0004
7.300000 0.700000 0.0004
7.400000 0.700000 0.0004
7.500000 0.700000 0.0004
7.599999 0.700000 0.0003
7.700000 0.700000 0.0003
7.800000 0.700000 0.0003
7.900000 0.700000 0.0003
8.000000 0.700000 0.0003
8.099999 0.700000 0.0003
8.200000 0.700000 0.0003
8.300000 0.700000 0.0003
8.400000 0.700000 0.0004
8.500000 0.700000 0.0003
8.599999 0.700000 0.0003
8.700000 0.700000 0.0003
8.800000 0.700000 0.0004
8.900000 0.700000 0.0003
9.000000 0.700000 0.0004
9.099999 0.700000 0.0003
9.200000 0.700000 0.0004
9.300000 0.700000 0.0004
9.400000 0.700000 0.0003
9.500000 0.700000 0.0004
9.599999 0.700000 0.0004
9.700000 0.700000 0.0003
9.800000 0.700000 0.0003
9.900000 0.700000 0.0003
10.000000 0.700000 0.0003
10.099999 0.700000 0.0004
10.200000 0.700000 0.0004
10.300000 0.700000 0.0003
10.400000 0.700000 0.0003
10.500000 0.700000 0.0003
10.599999 0.700000 0.0003
10.700000 0.700000 0.0004
10.800000 0.700000 0.0004
10.900000 0.700000 0.0003
11.000000 0.700000 0.0003
11.099999 0.700000 0.0003
11.200000 0.700000 0.0004
11.300000 0.700000 0.0003
11.400000 0.700000 0.0003
11.500000 0.700000 0.0004
11.599999 0.700000 0.0004
11.700000 0.700000 0.0003
11.800000 0.700000 0.0003
11.900000 0.700000 0.0003
12.000000 0.700000 0.0003
12.099999 0.700000 0.0003
12.200000 0.700000 0.0003
12.300000 0.700000 0.0003
12.400000 0.700000 0.0003
12.500000 0.700000 0.0003
12.599999 0.700000 0.0003
12.700000 0.700000 0.0003
12.800000 0.700000 0.0003
12.900000 0.700000 0.0004
13.000000 0.700000 0.0003
13.099999 0.700000 0.0004
13.200000 0.700000 0.0003
[truncated: 1,271,517 more chars]
