# Supplementary material for: Phospholipids are imported into mitochondria by VDAC, a dimeric beta barrel scramblase
Source: Nat Commun. 2023 Dec 8;14:8115. doi: 10.1038/s41467-023-43570-y (PMC10709637; doi:10.1038/s41467-023-43570-y)
Supplement: Supplementary file 6 — Source Data [file 41467_2023_43570_MOESM6_ESM.zip › FIg S8/figs8-f/dimer-1-m_wdmap.dat]

# Generated with wdmap (C Water Defect Map Calculator) v2022/06/25
# Command line: wdmap -f md_joined.xtc -c eq5.gro -l resname POPC -e 2 
# See average water defect at the end of this file.
@ xfontsize 14
@ yfontsize 14
@ zfontsize 14
@ xticksfontsize 12
@ yticksfontsize 12
@ zticksfontsize 12
@ titlefontsize 20
@ title mutated dimer interface #1
@ zrange 0 0.15
@ xrange 3.0 15.0
@ yrange 3.0 15.0
@ xlabel x coordinate [nm]
@ ylabel y coordinate [nm]
@ zlabel water defect [arb. u.]
$ type colorbar
$ colormap hot
0.000000 0.000000 0.000123
0.100000 0.000000 0.000267
0.200000 0.000000 0.000137
0.300000 0.000000 0.000180
0.400000 0.000000 0.000217
0.500000 0.000000 0.000250
0.600000 0.000000 0.000250
0.700000 0.000000 0.000203
0.800000 0.000000 0.000257
0.900000 0.000000 0.000200
1.000000 0.000000 0.000203
1.100000 0.000000 0.000220
1.200000 0.000000 0.000193
1.300000 0.000000 0.000217
1.400000 0.000000 0.000237
1.500000 0.000000 0.000240
1.600000 0.000000 0.000247
1.700000 0.000000 0.000230
1.800000 0.000000 0.000190
1.900000 0.000000 0.000223
2.000000 0.000000 0.000180
2.100000 0.000000 0.000230
2.200000 0.000000 0.000197
2.300000 0.000000 0.000210
2.400000 0.000000 0.000217
2.500000 0.000000 0.000217
2.600000 0.000000 0.000280
2.700000 0.000000 0.000157
2.800000 0.000000 0.000210
2.900000 0.000000 0.000253
3.000000 0.000000 0.000217
3.100000 0.000000 0.000223
3.200000 0.000000 0.000200
3.300000 0.000000 0.000197
3.400000 0.000000 0.000230
3.500000 0.000000 0.000217
3.600000 0.000000 0.000263
3.700000 0.000000 0.000237
3.800000 0.000000 0.000250
3.900000 0.000000 0.000197
4.000000 0.000000 0.000277
4.100000 0.000000 0.000147
4.200000 0.000000 0.000233
4.300000 0.000000 0.000197
4.400000 0.000000 0.000230
4.500000 0.000000 0.000207
4.600000 0.000000 0.000217
4.700000 0.000000 0.000193
4.800000 0.000000 0.000197
4.900000 0.000000 0.000190
5.000000 0.000000 0.000297
5.100000 0.000000 0.000253
5.200000 0.000000 0.000220
5.300000 0.000000 0.000230
5.400000 0.000000 0.000217
5.500000 0.000000 0.000223
5.600000 0.000000 0.000117
5.700000 0.000000 0.000213
5.800000 0.000000 0.000180
5.900000 0.000000 0.000180
6.000000 0.000000 0.000250
6.100000 0.000000 0.000180
6.200000 0.000000 0.000197
6.300000 0.000000 0.000183
6.400000 0.000000 0.000143
6.500000 0.000000 0.000157
6.600000 0.000000 0.000187
6.700000 0.000000 0.000170
6.800000 0.000000 0.000170
6.900000 0.000000 0.000153
7.000000 0.000000 0.000167
7.100000 0.000000 0.000187
7.200000 0.000000 0.000157
7.300000 0.000000 0.000167
7.400000 0.000000 0.000200
7.500000 0.000000 0.000203
7.600000 0.000000 0.000203
7.700000 0.000000 0.000177
7.800000 0.000000 0.000163
7.900000 0.000000 0.000183
8.000000 0.000000 0.000157
8.100000 0.000000 0.000197
8.200000 0.000000 0.000193
8.300000 0.000000 0.000170
8.400000 0.000000 0.000160
8.500000 0.000000 0.000163
8.600000 0.000000 0.000143
8.700000 0.000000 0.000187
8.800000 0.000000 0.000217
8.900000 0.000000 0.000127
9.000000 0.000000 0.000213
9.100000 0.000000 0.000203
9.200000 0.000000 0.000157
9.300000 0.000000 0.000200
9.400000 0.000000 0.000190
9.500000 0.000000 0.000177
9.600000 0.000000 0.000177
9.700000 0.000000 0.000167
9.800000 0.000000 0.000177
9.900000 0.000000 0.000143
10.000000 0.000000 0.000163
10.100000 0.000000 0.000193
10.200000 0.000000 0.000210
10.300000 0.000000 0.000163
10.400000 0.000000 0.000183
10.500000 0.000000 0.000170
10.600000 0.000000 0.000180
10.700000 0.000000 0.000183
10.800000 0.000000 0.000193
10.900000 0.000000 0.000173
11.000000 0.000000 0.000193
11.100000 0.000000 0.000180
11.200000 0.000000 0.000180
11.300000 0.000000 0.000307
11.400000 0.000000 0.000120
11.500000 0.000000 0.000230
11.600000 0.000000 0.000213
11.700000 0.000000 0.000200
11.800000 0.000000 0.000243
11.900000 0.000000 0.000190
12.000000 0.000000 0.000217
12.100000 0.000000 0.000217
12.200000 0.000000 0.000260
12.300000 0.000000 0.000167
12.400000 0.000000 0.000220
12.500000 0.000000 0.000180
12.600000 0.000000 0.000250
12.700000 0.000000 0.000197
12.800000 0.000000 0.000263
12.900000 0.000000 0.000180
13.000000 0.000000 0.000280
13.100000 0.000000 0.000240
13.200000 0.000000 0.000210
13.300000 0.000000 0.000223
13.400000 0.000000 0.000200
13.500000 0.000000 0.000190
13.600000 0.000000 0.000203
13.700000 0.000000 0.000167
13.800000 0.000000 0.000223
13.900000 0.000000 0.000230
14.000000 0.000000 0.000217
14.100000 0.000000 0.000187
14.200000 0.000000 0.000250
14.300000 0.000000 0.000220
14.400000 0.000000 0.000220
14.500000 0.000000 0.000220
14.600000 0.000000 0.000163
14.700000 0.000000 0.000217
14.800000 0.000000 0.000180
14.900000 0.000000 0.000190
15.000000 0.000000 0.000183
15.100000 0.000000 0.000190
15.200000 0.000000 0.000203
15.300000 0.000000 0.000223
15.400000 0.000000 0.000247
15.500000 0.000000 0.000197
15.600000 0.000000 0.000260
15.700000 0.000000 0.000237
15.800000 0.000000 0.000177
15.900000 0.000000 0.000207
16.000000 0.000000 0.000227
16.100000 0.000000 0.000230
16.200001 0.000000 0.000227
16.299999 0.000000 0.000153
16.400000 0.000000 0.000213
16.500000 0.000000 0.000173
16.600000 0.000000 0.000193
16.700001 0.000000 0.000243
16.799999 0.000000 0.000203
16.900000 0.000000 0.000323
17.000000 0.000000 0.000217
17.100000 0.000000 0.000157
17.200001 0.000000 0.000243
17.299999 0.000000 0.000233
17.400000 0.000000 0.000177
17.500000 0.000000 0.000233
17.600000 0.000000 0.000177
17.700001 0.000000 0.000227
17.799999 0.000000 0.000197
17.900000 0.000000 0.000233
18.000000 0.000000 0.000247
18.100000 0.000000 0.000223
18.200001 0.000000 0.000150
0.000000 0.100000 0.000207
0.100000 0.100000 0.000360
0.200000 0.100000 0.000340
0.300000 0.100000 0.000427
0.400000 0.100000 0.000367
0.500000 0.100000 0.000373
0.600000 0.100000 0.000373
0.700000 0.100000 0.000387
0.800000 0.100000 0.000417
0.900000 0.100000 0.000383
1.000000 0.100000 0.000380
1.100000 0.100000 0.000420
1.200000 0.100000 0.000390
1.300000 0.100000 0.000407
1.400000 0.100000 0.000410
1.500000 0.100000 0.000377
1.600000 0.100000 0.000430
1.700000 0.100000 0.000427
1.800000 0.100000 0.000370
1.900000 0.100000 0.000410
2.000000 0.100000 0.000387
2.100000 0.100000 0.000393
2.200000 0.100000 0.000277
2.300000 0.100000 0.000393
2.400000 0.100000 0.000427
2.500000 0.100000 0.000377
2.600000 0.100000 0.000437
2.700000 0.100000 0.000377
2.800000 0.100000 0.000450
2.900000 0.100000 0.000367
3.000000 0.100000 0.000373
3.100000 0.100000 0.000400
3.200000 0.100000 0.000370
3.300000 0.100000 0.000407
3.400000 0.100000 0.000393
3.500000 0.100000 0.000413
3.600000 0.100000 0.000353
3.700000 0.100000 0.000500
3.800000 0.100000 0.000367
3.900000 0.100000 0.000347
4.000000 0.100000 0.000367
4.100000 0.100000 0.000333
4.200000 0.100000 0.000417
4.300000 0.100000 0.000360
4.400000 0.100000 0.000437
4.500000 0.100000 0.000473
4.600000 0.100000 0.000407
4.700000 0.100000 0.000387
4.800000 0.100000 0.000383
4.900000 0.100000 0.000397
5.000000 0.100000 0.000453
5.100000 0.100000 0.000313
5.200000 0.100000 0.000383
5.300000 0.100000 0.000347
5.400000 0.100000 0.000380
5.500000 0.100000 0.000393
5.600000 0.100000 0.000350
5.700000 0.100000 0.000323
5.800000 0.100000 0.000397
5.900000 0.100000 0.000403
6.000000 0.100000 0.000407
6.100000 0.100000 0.000367
6.200000 0.100000 0.000350
6.300000 0.100000 0.000327
6.400000 0.100000 0.000333
6.500000 0.100000 0.000363
6.600000 0.100000 0.000343
6.700000 0.100000 0.000323
6.800000 0.100000 0.000413
6.900000 0.100000 0.000343
7.000000 0.100000 0.000357
7.100000 0.100000 0.000353
7.200000 0.100000 0.000367
7.300000 0.100000 0.000363
7.400000 0.100000 0.000323
7.500000 0.100000 0.000340
7.600000 0.100000 0.000320
7.700000 0.100000 0.000323
7.800000 0.100000 0.000327
7.900000 0.100000 0.000313
8.000000 0.100000 0.000360
8.100000 0.100000 0.000277
8.200000 0.100000 0.000340
8.300000 0.100000 0.000343
8.400000 0.100000 0.000323
8.500000 0.100000 0.000337
8.600000 0.100000 0.000300
8.700000 0.100000 0.000357
8.800000 0.100000 0.000377
8.900000 0.100000 0.000287
9.000000 0.100000 0.000297
9.100000 0.100000 0.000340
9.200000 0.100000 0.000270
9.300000 0.100000 0.000360
9.400000 0.100000 0.000200
9.500000 0.100000 0.000400
9.600000 0.100000 0.000340
9.700000 0.100000 0.000303
9.800000 0.100000 0.000277
9.900000 0.100000 0.000287
10.000000 0.100000 0.000323
10.100000 0.100000 0.000330
10.200000 0.100000 0.000260
10.300000 0.100000 0.000367
10.400000 0.100000 0.000380
10.500000 0.100000 0.000393
10.600000 0.100000 0.000353
10.700000 0.100000 0.000357
10.800000 0.100000 0.000397
10.900000 0.100000 0.000303
11.000000 0.100000 0.000410
11.100000 0.100000 0.000400
11.200000 0.100000 0.000353
11.300000 0.100000 0.000420
11.400000 0.100000 0.000303
11.500000 0.100000 0.000337
11.600000 0.100000 0.000457
11.700000 0.100000 0.000417
11.800000 0.100000 0.000463
11.900000 0.100000 0.000323
12.000000 0.100000 0.000363
12.100000 0.100000 0.000377
12.200000 0.100000 0.000463
12.300000 0.100000 0.000443
12.400000 0.100000 0.000317
12.500000 0.100000 0.000397
12.600000 0.100000 0.000420
12.700000 0.100000 0.000420
12.800000 0.100000 0.000430
12.900000 0.100000 0.000417
13.000000 0.100000 0.000343
13.100000 0.100000 0.000387
13.200000 0.100000 0.000317
13.300000 0.100000 0.000407
13.400000 0.100000 0.000437
13.500000 0.100000 0.000300
13.600000 0.100000 0.000437
13.700000 0.100000 0.000380
13.800000 0.100000 0.000433
13.900000 0.100000 0.000350
14.000000 0.100000 0.000387
14.100000 0.100000 0.000393
14.200000 0.100000 0.000407
14.300000 0.100000 0.000377
14.400000 0.100000 0.000367
14.500000 0.100000 0.000403
14.600000 0.100000 0.000397
14.700000 0.100000 0.000383
14.800000 0.100000 0.000383
14.900000 0.100000 0.000380
15.000000 0.100000 0.000373
15.100000 0.100000 0.000387
15.200000 0.100000 0.000350
15.300000 0.100000 0.000350
15.400000 0.100000 0.000403
15.500000 0.100000 0.000417
15.600000 0.100000 0.000397
15.700000 0.100000 0.000350
15.800000 0.100000 0.000447
15.900000 0.100000 0.000360
16.000000 0.100000 0.000347
16.100000 0.100000 0.000393
16.200001 0.100000 0.000413
16.299999 0.100000 0.000423
16.400000 0.100000 0.000400
16.500000 0.100000 0.000350
16.600000 0.100000 0.000367
16.700001 0.100000 0.000467
16.799999 0.100000 0.000377
16.900000 0.100000 0.000407
17.000000 0.100000 0.000407
17.100000 0.100000 0.000357
17.200001 0.100000 0.000343
17.299999 0.100000 0.000393
17.400000 0.100000 0.000357
17.500000 0.100000 0.000320
17.600000 0.100000 0.000390
17.700001 0.100000 0.000427
17.799999 0.100000 0.000380
17.900000 0.100000 0.000437
18.000000 0.100000 0.000370
18.100000 0.100000 0.000353
18.200001 0.100000 0.000320
0.000000 0.200000 0.000227
0.100000 0.200000 0.000367
0.200000 0.200000 0.000320
0.300000 0.200000 0.000407
0.400000 0.200000 0.000327
0.500000 0.200000 0.000330
0.600000 0.200000 0.000367
0.700000 0.200000 0.000340
0.800000 0.200000 0.000400
0.900000 0.200000 0.000347
1.000000 0.200000 0.000317
1.100000 0.200000 0.000287
1.200000 0.200000 0.000443
1.300000 0.200000 0.000337
1.400000 0.200000 0.000400
1.500000 0.200000 0.000340
1.600000 0.200000 0.000387
1.700000 0.200000 0.000360
1.800000 0.200000 0.000387
1.900000 0.200000 0.000417
2.000000 0.200000 0.000290
2.100000 0.200000 0.000450
2.200000 0.200000 0.000303
2.300000 0.200000 0.000383
2.400000 0.200000 0.000390
2.500000 0.200000 0.000407
2.600000 0.200000 0.000437
2.700000 0.200000 0.000330
2.800000 0.200000 0.000367
2.900000 0.200000 0.000367
3.000000 0.200000 0.000320
3.100000 0.200000 0.000370
3.200000 0.200000 0.000317
3.300000 0.200000 0.000347
3.400000 0.200000 0.000390
3.500000 0.200000 0.000363
3.600000 0.200000 0.000360
3.700000 0.200000 0.000380
3.800000 0.200000 0.000357
3.900000 0.200000 0.000347
4.000000 0.200000 0.000343
4.100000 0.200000 0.000243
4.200000 0.200000 0.000413
4.300000 0.200000 0.000327
4.400000 0.200000 0.000373
4.500000 0.200000 0.000420
4.600000 0.200000 0.000320
4.700000 0.200000 0.000320
4.800000 0.200000 0.000323
4.900000 0.200000 0.000383
5.000000 0.200000 0.000367
5.100000 0.200000 0.000220
5.200000 0.200000 0.000370
5.300000 0.200000 0.000330
5.400000 0.200000 0.000297
5.500000 0.200000 0.000387
5.600000 0.200000 0.000373
5.700000 0.200000 0.000320
5.800000 0.200000 0.000350
5.900000 0.200000 0.000293
6.000000 0.200000 0.000367
6.100000 0.200000 0.000337
6.200000 0.200000 0.000317
6.300000 0.200000 0.000367
6.400000 0.200000 0.000297
6.500000 0.200000 0.000343
6.600000 0.200000 0.000320
6.700000 0.200000 0.000333
6.800000 0.200000 0.000317
6.900000 0.200000 0.000260
7.000000 0.200000 0.000250
7.100000 0.200000 0.000330
7.200000 0.200000 0.000263
7.300000 0.200000 0.000260
7.400000 0.200000 0.000273
7.500000 0.200000 0.000257
7.600000 0.200000 0.000307
7.700000 0.200000 0.000250
7.800000 0.200000 0.000273
7.900000 0.200000 0.000310
8.000000 0.200000 0.000317
8.100000 0.200000 0.000297
8.200000 0.200000 0.000280
8.300000 0.200000 0.000287
8.400000 0.200000 0.000303
8.500000 0.200000 0.000300
8.600000 0.200000 0.000390
8.700000 0.200000 0.000287
8.800000 0.200000 0.000260
8.900000 0.200000 0.000270
9.000000 0.200000 0.000290
9.100000 0.200000 0.000323
9.200000 0.200000 0.000300
9.300000 0.200000 0.000303
9.400000 0.200000 0.000260
9.500000 0.200000 0.000287
9.600000 0.200000 0.000283
9.700000 0.200000 0.000303
9.800000 0.200000 0.000337
9.900000 0.200000 0.000343
10.000000 0.200000 0.000280
10.100000 0.200000 0.000297
10.200000 0.200000 0.000293
10.300000 0.200000 0.000343
10.400000 0.200000 0.000257
10.500000 0.200000 0.000310
10.600000 0.200000 0.000307
10.700000 0.200000 0.000270
10.800000 0.200000 0.000343
10.900000 0.200000 0.000330
11.000000 0.200000 0.000407
11.100000 0.200000 0.000320
11.200000 0.200000 0.000350
11.300000 0.200000 0.000353
11.400000 0.200000 0.000300
11.500000 0.200000 0.000290
11.600000 0.200000 0.000327
11.700000 0.200000 0.000297
11.800000 0.200000 0.000377
11.900000 0.200000 0.000283
12.000000 0.200000 0.000307
12.100000 0.200000 0.000403
12.200000 0.200000 0.000307
12.300000 0.200000 0.000343
12.400000 0.200000 0.000300
12.500000 0.200000 0.000300
12.600000 0.200000 0.000317
12.700000 0.200000 0.000333
12.800000 0.200000 0.000297
12.900000 0.200000 0.000360
13.000000 0.200000 0.000360
13.100000 0.200000 0.000287
13.200000 0.200000 0.000340
13.300000 0.200000 0.000317
13.400000 0.200000 0.000370
13.500000 0.200000 0.000363
13.600000 0.200000 0.000353
13.700000 0.200000 0.000347
13.800000 0.200000 0.000327
13.900000 0.200000 0.000367
14.000000 0.200000 0.000340
14.100000 0.200000 0.000327
14.200000 0.200000 0.000367
14.300000 0.200000 0.000317
14.400000 0.200000 0.000347
14.500000 0.200000 0.000283
14.600000 0.200000 0.000377
14.700000 0.200000 0.000343
14.800000 0.200000 0.000300
14.900000 0.200000 0.000313
15.000000 0.200000 0.000340
15.100000 0.200000 0.000363
15.200000 0.200000 0.000350
15.300000 0.200000 0.000390
15.400000 0.200000 0.000367
15.500000 0.200000 0.000377
15.600000 0.200000 0.000310
15.700000 0.200000 0.000347
15.800000 0.200000 0.000377
15.900000 0.200000 0.000333
16.000000 0.200000 0.000363
16.100000 0.200000 0.000347
16.200001 0.200000 0.000330
16.299999 0.200000 0.000323
16.400000 0.200000 0.000373
16.500000 0.200000 0.000370
16.600000 0.200000 0.000340
16.700001 0.200000 0.000387
16.799999 0.200000 0.000383
16.900000 0.200000 0.000357
17.000000 0.200000 0.000333
17.100000 0.200000 0.000337
17.200001 0.200000 0.000327
17.299999 0.200000 0.000323
17.400000 0.200000 0.000410
17.500000 0.200000 0.000377
17.600000 0.200000 0.000390
17.700001 0.200000 0.000380
17.799999 0.200000 0.000340
17.900000 0.200000 0.000370
18.000000 0.200000 0.000367
18.100000 0.200000 0.000403
18.200001 0.200000 0.000253
0.000000 0.300000 0.000207
0.100000 0.300000 0.000420
0.200000 0.300000 0.000293
0.300000 0.300000 0.000340
0.400000 0.300000 0.000470
0.500000 0.300000 0.000450
0.600000 0.300000 0.000377
0.700000 0.300000 0.000353
0.800000 0.300000 0.000390
0.900000 0.300000 0.000383
1.000000 0.300000 0.000343
1.100000 0.300000 0.000430
1.200000 0.300000 0.000443
1.300000 0.300000 0.000423
1.400000 0.300000 0.000383
1.500000 0.300000 0.000427
1.600000 0.300000 0.000423
1.700000 0.300000 0.000407
1.800000 0.300000 0.000390
1.900000 0.300000 0.000440
2.000000 0.300000 0.000360
2.100000 0.300000 0.000450
2.200000 0.300000 0.000307
2.300000 0.300000 0.000360
2.400000 0.300000 0.000370
2.500000 0.300000 0.000403
2.600000 0.300000 0.000400
2.700000 0.300000 0.000350
2.800000 0.300000 0.000447
2.900000 0.300000 0.000367
3.000000 0.300000 0.000323
3.100000 0.300000 0.000380
3.200000 0.300000 0.000387
3.300000 0.300000 0.000403
3.400000 0.300000 0.000393
3.500000 0.300000 0.000420
3.600000 0.300000 0.000450
3.700000 0.300000 0.000463
3.800000 0.300000 0.000393
3.900000 0.300000 0.000420
4.000000 0.300000 0.000437
4.100000 0.300000 0.000343
4.200000 0.300000 0.000380
4.300000 0.300000 0.000403
4.400000 0.300000 0.000450
4.500000 0.300000 0.000493
4.600000 0.300000 0.000313
4.700000 0.300000 0.000380
4.800000 0.300000 0.000397
4.900000 0.300000 0.000377
5.000000 0.300000 0.000447
5.100000 0.300000 0.000343
5.200000 0.300000 0.000353
5.300000 0.300000 0.000357
5.400000 0.300000 0.000407
5.500000 0.300000 0.000447
5.600000 0.300000 0.000403
5.700000 0.300000 0.000403
5.800000 0.300000 0.000347
5.900000 0.300000 0.000373
6.000000 0.300000 0.000410
6.100000 0.300000 0.000377
6.200000 0.300000 0.000367
6.300000 0.300000 0.000303
6.400000 0.300000 0.000357
6.500000 0.300000 0.000430
6.600000 0.300000 0.000360
6.700000 0.300000 0.000347
6.800000 0.300000 0.000340
6.900000 0.300000 0.000343
7.000000 0.300000 0.000363
7.100000 0.300000 0.000327
7.200000 0.300000 0.000330
7.300000 0.300000 0.000307
7.400000 0.300000 0.000317
7.500000 0.300000 0.000333
7.600000 0.300000 0.000290
7.700000 0.300000 0.000337
7.800000 0.300000 0.000320
7.900000 0.300000 0.000300
8.000000 0.300000 0.000333
8.100000 0.300000 0.000277
8.200000 0.300000 0.000337
8.300000 0.300000 0.000380
8.400000 0.300000 0.000313
8.500000 0.300000 0.000290
8.600000 0.300000 0.000337
8.700000 0.300000 0.000373
8.800000 0.300000 0.000360
8.900000 0.300000 0.000293
9.000000 0.300000 0.000297
9.100000 0.300000 0.000330
9.200000 0.300000 0.000327
9.300000 0.300000 0.000317
9.400000 0.300000 0.000277
9.500000 0.300000 0.000343
9.600000 0.300000 0.000327
9.700000 0.300000 0.000310
9.800000 0.300000 0.000340
9.900000 0.300000 0.000277
10.000000 0.300000 0.000353
10.100000 0.300000 0.000290
10.200000 0.300000 0.000330
10.300000 0.300000 0.000337
10.400000 0.300000 0.000267
10.500000 0.300000 0.000397
10.600000 0.300000 0.000277
10.700000 0.300000 0.000307
10.800000 0.300000 0.000330
10.900000 0.300000 0.000353
11.000000 0.300000 0.000350
11.100000 0.300000 0.000300
11.200000 0.300000 0.000353
11.300000 0.300000 0.000397
11.400000 0.300000 0.000330
11.500000 0.300000 0.000297
11.600000 0.300000 0.000337
11.700000 0.300000 0.000353
11.800000 0.300000 0.000413
11.900000 0.300000 0.000363
12.000000 0.300000 0.000427
12.100000 0.300000 0.000357
12.200000 0.300000 0.000340
12.300000 0.300000 0.000383
12.400000 0.300000 0.000340
12.500000 0.300000 0.000387
12.600000 0.300000 0.000367
12.700000 0.300000 0.000400
12.800000 0.300000 0.000330
12.900000 0.300000 0.000383
13.000000 0.300000 0.000323
13.100000 0.300000 0.000403
13.200000 0.300000 0.000330
13.300000 0.300000 0.000430
13.400000 0.300000 0.000373
13.500000 0.300000 0.000413
13.600000 0.300000 0.000413
13.700000 0.300000 0.000440
13.800000 0.300000 0.000363
13.900000 0.300000 0.000430
14.000000 0.300000 0.000387
14.100000 0.300000 0.000407
14.200000 0.300000 0.000323
14.300000 0.300000 0.000417
14.400000 0.300000 0.000347
14.500000 0.300000 0.000377
14.600000 0.300000 0.000413
14.700000 0.300000 0.000430
14.800000 0.300000 0.000400
14.900000 0.300000 0.000300
15.000000 0.300000 0.000343
15.100000 0.300000 0.000413
15.200000 0.300000 0.000373
15.300000 0.300000 0.000433
15.400000 0.300000 0.000340
15.500000 0.300000 0.000403
15.600000 0.300000 0.000367
15.700000 0.300000 0.000423
15.800000 0.300000 0.000377
15.900000 0.300000 0.000410
16.000000 0.300000 0.000347
16.100000 0.300000 0.000407
16.200001 0.300000 0.000357
16.299999 0.300000 0.000383
16.400000 0.300000 0.000490
16.500000 0.300000 0.000347
16.600000 0.300000 0.000417
16.700001 0.300000 0.000347
16.799999 0.300000 0.000380
16.900000 0.300000 0.000473
17.000000 0.300000 0.000337
17.100000 0.300000 0.000377
17.200001 0.300000 0.000363
17.299999 0.300000 0.000377
17.400000 0.300000 0.000423
17.500000 0.300000 0.000333
17.600000 0.300000 0.000373
17.700001 0.300000 0.000473
17.799999 0.300000 0.000347
17.900000 0.300000 0.000360
18.000000 0.300000 0.000440
18.100000 0.300000 0.000430
18.200001 0.300000 0.000330
0.000000 0.400000 0.000250
0.100000 0.400000 0.000427
0.200000 0.400000 0.000390
0.300000 0.400000 0.000377
0.400000 0.400000 0.000387
0.500000 0.400000 0.000477
0.600000 0.400000 0.000430
0.700000 0.400000 0.000373
0.800000 0.400000 0.000400
0.900000 0.400000 0.000377
1.000000 0.400000 0.000363
1.100000 0.400000 0.000440
1.200000 0.400000 0.000420
1.300000 0.400000 0.000367
1.400000 0.400000 0.000417
1.500000 0.400000 0.000380
1.600000 0.400000 0.000417
1.700000 0.400000 0.000410
1.800000 0.400000 0.000390
1.900000 0.400000 0.000413
2.000000 0.400000 0.000383
2.100000 0.400000 0.000443
2.200000 0.400000 0.000330
2.300000 0.400000 0.000347
2.400000 0.400000 0.000357
2.500000 0.400000 0.000463
2.600000 0.400000 0.000397
2.700000 0.400000 0.000330
2.800000 0.400000 0.000367
2.900000 0.400000 0.000397
3.000000 0.400000 0.000470
3.100000 0.400000 0.000453
3.200000 0.400000 0.000350
3.300000 0.400000 0.000367
3.400000 0.400000 0.000370
3.500000 0.400000 0.000390
3.600000 0.400000 0.000333
3.700000 0.400000 0.000413
3.800000 0.400000 0.000453
3.900000 0.400000 0.000413
4.000000 0.400000 0.000470
4.100000 0.400000 0.000387
4.200000 0.400000 0.000360
4.300000 0.400000 0.000353
4.400000 0.400000 0.000343
4.500000 0.400000 0.000403
4.600000 0.400000 0.000367
4.700000 0.400000 0.000410
4.800000 0.400000 0.000350
4.900000 0.400000 0.000417
5.000000 0.400000 0.000390
5.100000 0.400000 0.000377
5.200000 0.400000 0.000410
5.300000 0.400000 0.000413
5.400000 0.400000 0.000403
5.500000 0.400000 0.000437
5.600000 0.400000 0.000343
5.700000 0.400000 0.000383
5.800000 0.400000 0.000417
5.900000 0.400000 0.000410
6.000000 0.400000 0.000413
6.100000 0.400000 0.000323
6.200000 0.400000 0.000373
6.300000 0.400000 0.000360
6.400000 0.400000 0.000330
6.500000 0.400000 0.000330
6.600000 0.400000 0.000393
6.700000 0.400000 0.000353
6.800000 0.400000 0.000397
6.900000 0.400000 0.000383
7.000000 0.400000 0.000330
7.100000 0.400000 0.000417
7.200000 0.400000 0.000347
7.300000 0.400000 0.000320
7.400000 0.400000 0.000333
7.500000 0.400000 0.000357
7.600000 0.400000 0.000310
7.700000 0.400000 0.000277
7.800000 0.400000 0.000367
7.900000 0.400000 0.000293
8.000000 0.400000 0.000303
8.100000 0.400000 0.000307
8.200000 0.400000 0.000330
8.300000 0.400000 0.000360
8.400000 0.400000 0.000297
8.500000 0.400000 0.000360
8.600000 0.400000 0.000327
8.700000 0.400000 0.000363
8.800000 0.400000 0.000390
8.900000 0.400000 0.000307
9.000000 0.400000 0.000310
9.100000 0.400000 0.000343
9.200000 0.400000 0.000297
9.300000 0.400000 0.000417
9.400000 0.400000 0.000273
9.500000 0.400000 0.000303
9.600000 0.400000 0.000310
9.700000 0.400000 0.000343
9.800000 0.400000 0.000327
9.900000 0.400000 0.000243
10.000000 0.400000 0.000320
10.100000 0.400000 0.000303
10.200000 0.400000 0.000337
10.300000 0.400000 0.000323
10.400000 0.400000 0.000277
10.500000 0.400000 0.000367
10.600000 0.400000 0.000303
10.700000 0.400000 0.000370
10.800000 0.400000 0.000443
10.900000 0.400000 0.000283
11.000000 0.400000 0.000337
11.100000 0.400000 0.000380
11.200000 0.400000 0.000387
11.300000 0.400000 0.000457
11.400000 0.400000 0.000327
11.500000 0.400000 0.000360
11.600000 0.400000 0.000270
11.700000 0.400000 0.000343
11.800000 0.400000 0.000397
11.900000 0.400000 0.000307
12.000000 0.400000 0.000413
12.100000 0.400000 0.000387
12.200000 0.400000 0.000337
12.300000 0.400000 0.000400
12.400000 0.400000 0.000417
12.500000 0.400000 0.000280
12.600000 0.400000 0.000400
12.700000 0.400000 0.000370
12.800000 0.400000 0.000313
12.900000 0.400000 0.000313
13.000000 0.400000 0.000340
13.100000 0.400000 0.000323
13.200000 0.400000 0.000363
13.300000 0.400000 0.000470
13.400000 0.400000 0.000353
13.500000 0.400000 0.000450
13.600000 0.400000 0.000367
13.700000 0.400000 0.000390
13.800000 0.400000 0.000340
13.900000 0.400000 0.000357
14.000000 0.400000 0.000413
14.100000 0.400000 0.000353
14.200000 0.400000 0.000360
14.300000 0.400000 0.000423
14.400000 0.400000 0.000423
14.500000 0.400000 0.000433
14.600000 0.400000 0.000423
14.700000 0.400000 0.000363
14.800000 0.400000 0.000367
14.900000 0.400000 0.000303
15.000000 0.400000 0.000367
15.100000 0.400000 0.000333
15.200000 0.400000 0.000367
15.300000 0.400000 0.000380
15.400000 0.400000 0.000400
15.500000 0.400000 0.000390
15.600000 0.400000 0.000363
15.700000 0.400000 0.000390
15.800000 0.400000 0.000423
15.900000 0.400000 0.000410
16.000000 0.400000 0.000367
16.100000 0.400000 0.000357
16.200001 0.400000 0.000383
16.299999 0.400000 0.000413
16.400000 0.400000 0.000370
16.500000 0.400000 0.000343
16.600000 0.400000 0.000437
16.700001 0.400000 0.000397
16.799999 0.400000 0.000363
16.900000 0.400000 0.000427
17.000000 0.400000 0.000370
17.100000 0.400000 0.000397
17.200001 0.400000 0.000400
17.299999 0.400000 0.000320
17.400000 0.400000 0.000420
17.500000 0.400000 0.000350
17.600000 0.400000 0.000427
17.700001 0.400000 0.000403
17.799999 0.400000 0.000407
17.900000 0.400000 0.000353
18.000000 0.400000 0.000317
18.100000 0.400000 0.000423
18.200001 0.400000 0.000257
0.000000 0.500000 0.000230
0.100000 0.500000 0.000387
0.200000 0.500000 0.000383
0.300000 0.500000 0.000383
0.400000 0.500000 0.000367
0.500000 0.500000 0.000440
0.600000 0.500000 0.000393
0.700000 0.500000 0.000377
0.800000 0.500000 0.000347
0.900000 0.500000 0.000367
1.000000 0.500000 0.000413
1.100000 0.500000 0.000440
1.200000 0.500000 0.000383
1.300000 0.500000 0.000380
1.400000 0.500000 0.000380
1.500000 0.500000 0.000360
1.600000 0.500000 0.000400
1.700000 0.500000 0.000410
1.800000 0.500000 0.000397
1.900000 0.500000 0.000410
2.000000 0.500000 0.000410
2.100000 0.500000 0.000443
2.200000 0.500000 0.000353
2.300000 0.500000 0.000433
2.400000 0.500000 0.000323
2.500000 0.500000 0.000373
2.600000 0.500000 0.000447
2.700000 0.500000 0.000330
2.800000 0.500000 0.000380
2.900000 0.500000 0.000373
3.000000 0.500000 0.000413
3.100000 0.500000 0.000400
3.200000 0.500000 0.000323
3.300000 0.500000 0.000377
3.400000 0.500000 0.000453
3.500000 0.500000 0.000397
3.600000 0.500000 0.000357
3.700000 0.500000 0.000400
3.800000 0.500000 0.000410
3.900000 0.500000 0.000423
4.000000 0.500000 0.000463
4.100000 0.500000 0.000353
4.200000 0.500000 0.000410
4.300000 0.500000 0.000330
4.400000 0.500000 0.000433
4.500000 0.500000 0.000353
4.600000 0.500000 0.000370
4.700000 0.500000 0.000303
4.800000 0.500000 0.000357
4.900000 0.500000 0.000363
5.000000 0.500000 0.000403
5.100000 0.500000 0.000323
5.200000 0.500000 0.000460
5.300000 0.500000 0.000417
5.400000 0.500000 0.000360
5.500000 0.500000 0.000433
5.600000 0.500000 0.000323
5.700000 0.500000 0.000423
5.800000 0.500000 0.000340
5.900000 0.500000 0.000347
6.000000 0.500000 0.000400
6.100000 0.500000 0.000367
6.200000 0.500000 0.000407
6.300000 0.500000 0.000383
6.400000 0.500000 0.000367
6.500000 0.500000 0.000380
6.600000 0.500000 0.000320
6.700000 0.500000 0.000287
6.800000 0.500000 0.000340
6.900000 0.500000 0.000297
7.000000 0.500000 0.000347
7.100000 0.500000 0.000373
7.200000 0.500000 0.000427
7.300000 0.500000 0.000327
7.400000 0.500000 0.000303
7.500000 0.500000 0.000327
7.600000 0.500000 0.000280
7.700000 0.500000 0.000303
7.800000 0.500000 0.000367
7.900000 0.500000 0.000370
8.000000 0.500000 0.000297
8.100000 0.500000 0.000383
8.200000 0.500000 0.000313
8.300000 0.500000 0.000397
8.400000 0.500000 0.000320
8.500000 0.500000 0.000360
8.600000 0.500000 0.000383
8.700000 0.500000 0.000320
8.800000 0.500000 0.000387
8.900000 0.500000 0.000297
9.000000 0.500000 0.000343
9.100000 0.500000 0.000367
9.200000 0.500000 0.000307
9.300000 0.500000 0.000343
9.400000 0.500000 0.000280
9.500000 0.500000 0.000327
9.600000 0.500000 0.000287
9.700000 0.500000 0.000303
9.800000 0.500000 0.000407
9.900000 0.500000 0.000280
10.000000 0.500000 0.000297
10.100000 0.500000 0.000353
10.200000 0.500000 0.000300
10.300000 0.500000 0.000357
10.400000 0.500000 0.000300
10.500000 0.500000 0.000400
10.600000 0.500000 0.000310
10.700000 0.500000 0.000323
10.800000 0.500000 0.000400
10.900000 0.500000 0.000327
11.000000 0.500000 0.000297
11.100000 0.500000 0.000347
11.200000 0.500000 0.000350
11.300000 0.500000 0.000447
11.400000 0.500000 0.000287
11.500000 0.500000 0.000323
11.600000 0.500000 0.000317
11.700000 0.500000 0.000347
11.800000 0.500000 0.000423
11.900000 0.500000 0.000350
12.000000 0.500000 0.000353
12.100000 0.500000 0.000353
12.200000 0.500000 0.000360
12.300000 0.500000 0.000370
12.400000 0.500000 0.000413
12.500000 0.500000 0.000380
12.600000 0.500000 0.000390
12.700000 0.500000 0.000337
12.800000 0.500000 0.000500
12.900000 0.500000 0.000420
13.000000 0.500000 0.000310
13.100000 0.500000 0.000383
13.200000 0.500000 0.000383
13.300000 0.500000 0.000387
13.400000 0.500000 0.000363
13.500000 0.500000 0.000430
13.600000 0.500000 0.000417
13.700000 0.500000 0.000403
13.800000 0.500000 0.000393
13.900000 0.500000 0.000353
14.000000 0.500000 0.000387
14.100000 0.500000 0.000393
14.200000 0.500000 0.000390
14.300000 0.500000 0.000403
14.400000 0.500000 0.000413
14.500000 0.500000 0.000477
14.600000 0.500000 0.000367
14.700000 0.500000 0.000343
14.800000 0.500000 0.000433
14.900000 0.500000 0.000397
15.000000 0.500000 0.000367
15.100000 0.500000 0.000380
15.200000 0.500000 0.000377
15.300000 0.500000 0.000437
15.400000 0.500000 0.000370
15.500000 0.500000 0.000357
15.600000 0.500000 0.000420
15.700000 0.500000 0.000340
15.800000 0.500000 0.000387
15.900000 0.500000 0.000373
16.000000 0.500000 0.000427
16.100000 0.500000 0.000470
16.200001 0.500000 0.000327
16.299999 0.500000 0.000373
16.400000 0.500000 0.000420
16.500000 0.500000 0.000343
16.600000 0.500000 0.000417
16.700001 0.500000 0.000383
16.799999 0.500000 0.000360
16.900000 0.500000 0.000433
17.000000 0.500000 0.000313
17.100000 0.500000 0.000337
17.200001 0.500000 0.000357
17.299999 0.500000 0.000433
17.400000 0.500000 0.000477
17.500000 0.500000 0.000407
17.600000 0.500000 0.000463
17.700001 0.500000 0.000423
17.799999 0.500000 0.000423
17.900000 0.500000 0.000430
18.000000 0.500000 0.000393
18.100000 0.500000 0.000440
18.200001 0.500000 0.000303
0.000000 0.600000 0.000230
0.100000 0.600000 0.000440
0.200000 0.600000 0.000400
0.300000 0.600000 0.000460
0.400000 0.600000 0.000360
0.500000 0.600000 0.000453
0.600000 0.600000 0.000390
0.700000 0.600000 0.000377
0.800000 0.600000 0.000360
0.900000 0.600000 0.000387
1.000000 0.600000 0.000470
1.100000 0.600000 0.000300
1.200000 0.600000 0.000380
1.300000 0.600000 0.000467
1.400000 0.600000 0.000380
1.500000 0.600000 0.000350
1.600000 0.600000 0.000470
1.700000 0.600000 0.000447
1.800000 0.600000 0.000330
1.900000 0.600000 0.000377
2.000000 0.600000 0.000410
2.100000 0.600000 0.000497
2.200000 0.600000 0.000383
2.300000 0.600000 0.000413
2.400000 0.600000 0.000373
2.500000 0.600000 0.000427
2.600000 0.600000 0.000527
2.700000 0.600000 0.000353
2.800000 0.600000 0.000360
2.900000 0.600000 0.000370
3.000000 0.600000 0.000333
3.100000 0.600000 0.000400
3.200000 0.600000 0.000310
3.300000 0.600000 0.000397
3.400000 0.600000 0.000407
3.500000 0.600000 0.000377
3.600000 0.600000 0.000383
3.700000 0.600000 0.000420
3.800000 0.600000 0.000387
3.900000 0.600000 0.000417
4.000000 0.600000 0.000463
4.100000 0.600000 0.000330
4.200000 0.600000 0.000497
4.300000 0.600000 0.000457
4.400000 0.600000 0.000420
4.500000 0.600000 0.000433
4.600000 0.600000 0.000360
4.700000 0.600000 0.000377
4.800000 0.600000 0.000363
4.900000 0.600000 0.000397
5.000000 0.600000 0.000510
5.100000 0.600000 0.000400
5.200000 0.600000 0.000377
5.300000 0.600000 0.000390
5.400000 0.600000 0.000373
5.500000 0.600000 0.000510
5.600000 0.600000 0.000377
5.700000 0.600000 0.000407
5.800000 0.600000 0.000350
5.900000 0.600000 0.000360
6.000000 0.600000 0.000393
6.100000 0.600000 0.000407
6.200000 0.600000 0.000397
6.300000 0.600000 0.000337
6.400000 0.600000 0.000360
6.500000 0.600000 0.000357
6.600000 0.600000 0.000390
6.700000 0.600000 0.000303
6.800000 0.600000 0.000330
6.900000 0.600000 0.000313
7.000000 0.600000 0.000337
7.100000 0.600000 0.000340
7.200000 0.600000 0.000387
7.300000 0.600000 0.000317
7.400000 0.600000 0.000290
7.500000 0.600000 0.000317
7.600000 0.600000 0.000340
7.700000 0.600000 0.000300
7.800000 0.600000 0.000327
7.900000 0.600000 0.000297
8.000000 0.600000 0.000317
8.100000 0.600000 0.000343
8.200000 0.600000 0.000297
8.300000 0.600000 0.000303
8.400000 0.600000 0.000277
8.500000 0.600000 0.000357
8.600000 0.600000 0.000300
8.700000 0.600000 0.000357
8.800000 0.600000 0.000357
8.900000 0.600000 0.000260
9.000000 0.600000 0.000287
9.100000 0.600000 0.000310
9.200000 0.600000 0.000357
9.300000 0.600000 0.000360
9.400000 0.600000 0.000263
9.500000 0.600000 0.000307
9.600000 0.600000 0.000427
9.700000 0.600000 0.000323
9.800000 0.600000 0.000350
9.900000 0.600000 0.000267
10.000000 0.600000 0.000270
10.100000 0.600000 0.000327
10.200000 0.600000 0.000343
10.300000 0.600000 0.000360
10.400000 0.600000 0.000357
10.500000 0.600000 0.000373
10.600000 0.600000 0.000363
10.700000 0.600000 0.000320
10.800000 0.600000 0.000357
10.900000 0.600000 0.000263
11.000000 0.600000 0.000340
11.100000 0.600000 0.000407
11.200000 0.600000 0.000423
11.300000 0.600000 0.000440
11.400000 0.600000 0.000303
11.500000 0.600000 0.000353
11.600000 0.600000 0.000390
11.700000 0.600000 0.000470
11.800000 0.600000 0.000410
11.900000 0.600000 0.000327
12.000000 0.600000 0.000380
12.100000 0.600000 0.000377
12.200000 0.600000 0.000423
12.300000 0.600000 0.000360
12.400000 0.600000 0.000323
12.500000 0.600000 0.000353
12.600000 0.600000 0.000403
12.700000 0.600000 0.000407
12.800000 0.600000 0.000410
12.900000 0.600000 0.000387
13.000000 0.600000 0.000390
13.100000 0.600000 0.000457
13.200000 0.600000 0.000390
13.300000 0.600000 0.000447
13.400000 0.600000 0.000397
13.500000 0.600000 0.000417
13.600000 0.600000 0.000373
13.700000 0.600000 0.000383
13.800000 0.600000 0.000393
13.900000 0.600000 0.000400
14.000000 0.600000 0.000400
14.100000 0.600000 0.000373
14.200000 0.600000 0.000377
14.300000 0.600000 0.000387
14.400000 0.600000 0.000377
14.500000 0.600000 0.000403
14.600000 0.600000 0.000417
14.700000 0.600000 0.000400
14.800000 0.600000 0.000353
14.900000 0.600000 0.000363
15.000000 0.600000 0.000380
15.100000 0.600000 0.000400
15.200000 0.600000 0.000383
15.300000 0.600000 0.000347
15.400000 0.600000 0.000357
15.500000 0.600000 0.000377
15.600000 0.600000 0.000403
15.700000 0.600000 0.000367
15.800000 0.600000 0.000410
15.900000 0.600000 0.000330
16.000000 0.600000 0.000360
16.100000 0.600000 0.000383
16.200001 0.600000 0.000417
16.299999 0.600000 0.000350
16.400000 0.600000 0.000483
16.500000 0.600000 0.000327
16.600000 0.600000 0.000423
16.700001 0.600000 0.000377
16.799999 0.600000 0.000403
16.900000 0.600000 0.000417
17.000000 0.600000 0.000327
17.100000 0.600000 0.000430
17.200001 0.600000 0.000433
17.299999 0.600000 0.000413
17.400000 0.600000 0.000363
17.500000 0.600000 0.000337
17.600000 0.600000 0.000377
17.700001 0.600000 0.000433
17.799999 0.600000 0.000480
17.900000 0.600000 0.000393
18.000000 0.600000 0.000387
18.100000 0.600000 0.000347
18.200001 0.600000 0.000313
0.000000 0.700000 0.000210
0.100000 0.700000 0.000390
0.200000 0.700000 0.000323
0.300000 0.700000 0.000440
0.400000 0.700000 0.000347
0.500000 0.700000 0.000380
0.600000 0.700000 0.000380
0.700000 0.700000 0.000383
0.800000 0.700000 0.000353
0.900000 0.700000 0.000337
1.000000 0.700000 0.000453
1.100000 0.700000 0.000410
1.200000 0.700000 0.000363
1.300000 0.700000 0.000407
1.400000 0.700000 0.000437
1.500000 0.700000 0.000390
1.600000 0.700000 0.000417
1.700000 0.700000 0.000397
1.800000 0.700000 0.000410
1.900000 0.700000 0.000437
2.000000 0.700000 0.000457
2.100000 0.700000 0.000440
2.200000 0.700000 0.000353
2.300000 0.700000 0.000377
2.400000 0.700000 0.000397
2.500000 0.700000 0.000360
2.600000 0.700000 0.000427
2.700000 0.700000 0.000347
2.800000 0.700000 0.000370
2.900000 0.700000 0.000410
3.000000 0.700000 0.000410
3.100000 0.700000 0.000380
3.200000 0.700000 0.000377
3.300000 0.700000 0.000347
3.400000 0.700000 0.000337
3.500000 0.700000 0.000397
3.600000 0.700000 0.000367
3.700000 0.700000 0.000407
3.800000 0.700000 0.000470
3.900000 0.700000 0.000403
4.000000 0.700000 0.000457
4.100000 0.700000 0.000327
4.200000 0.700000 0.000397
4.300000 0.700000 0.000423
4.400000 0.700000 0.000387
4.500000 0.700000 0.000440
4.600000 0.700000 0.000333
4.700000 0.700000 0.000430
4.800000 0.700000 0.000410
4.900000 0.700000 0.000423
5.000000 0.700000 0.000450
5.100000 0.700000 0.000397
5.200000 0.700000 0.000417
5.300000 0.700000 0.000467
5.400000 0.700000 0.000433
5.500000 0.700000 0.000470
5.600000 0.700000 0.000297
5.700000 0.700000 0.000347
5.800000 0.700000 0.000350
5.900000 0.700000 0.000327
6.000000 0.700000 0.000453
6.100000 0.700000 0.000277
6.200000 0.700000 0.000323
6.300000 0.700000 0.000373
6.400000 0.700000 0.000350
6.500000 0.700000 0.000363
6.600000 0.700000 0.000357
6.700000 0.700000 0.000327
6.800000 0.700000 0.000303
6.900000 0.700000 0.000457
7.000000 0.700000 0.000317
7.100000 0.700000 0.000343
7.200000 0.700000 0.000370
7.300000 0.700000 0.000290
7.400000 0.700000 0.000337
7.500000 0.700000 0.000283
7.600000 0.700000 0.000353
7.700000 0.700000 0.000367
7.800000 0.700000 0.000323
7.900000 0.700000 0.000320
8.000000 0.700000 0.000330
8.100000 0.700000 0.000263
8.200000 0.700000 0.000300
8.300000 0.700000 0.000270
8.400000 0.700000 0.000253
8.500000 0.700000 0.000313
8.600000 0.700000 0.000380
8.700000 0.700000 0.000303
8.800000 0.700000 0.000350
8.900000 0.700000 0.000243
9.000000 0.700000 0.000310
9.100000 0.700000 0.000363
9.200000 0.700000 0.000377
9.300000 0.700000 0.000367
9.400000 0.700000 0.000313
9.500000 0.700000 0.000323
9.600000 0.700000 0.000260
9.700000 0.700000 0.000283
9.800000 0.700000 0.000317
9.900000 0.700000 0.000233
10.000000 0.700000 0.000287
10.100000 0.700000 0.000300
10.200000 0.700000 0.000313
10.300000 0.700000 0.000367
10.400000 0.700000 0.000273
10.500000 0.700000 0.000310
10.600000 0.700000 0.000360
10.700000 0.700000 0.000343
10.800000 0.700000 0.000413
10.900000 0.700000 0.000363
11.000000 0.700000 0.000300
11.100000 0.700000 0.000330
11.200000 0.700000 0.000357
11.300000 0.700000 0.000390
11.400000 0.700000 0.000327
11.500000 0.700000 0.000343
11.600000 0.700000 0.000397
11.700000 0.700000 0.000367
11.800000 0.700000 0.000373
11.900000 0.700000 0.000313
12.000000 0.700000 0.000327
12.100000 0.700000 0.000353
12.200000 0.700000 0.000283
12.300000 0.700000 0.000363
12.400000 0.700000 0.000390
12.500000 0.700000 0.000340
12.600000 0.700000 0.000353
12.700000 0.700000 0.000327
12.800000 0.700000 0.000367
12.900000 0.700000 0.000347
13.000000 0.700000 0.000363
13.100000 0.700000 0.000363
13.200000 0.700000 0.000317
13.300000 0.700000 0.000343
13.400000 0.700000 0.000370
13.500000 0.700000 0.000383
13.600000 0.700000 0.000403
13.700000 0.700000 0.000383
13.800000 0.700000 0.000420
13.900000 0.700000 0.000373
14.000000 0.700000 0.000463
14.100000 0.700000 0.000310
14.200000 0.700000 0.000377
14.300000 0.700000 0.000370
14.400000 0.700000 0.000447
14.500000 0.700000 0.000343
14.600000 0.700000 0.000480
14.700000 0.700000 0.000357
14.800000 0.700000 0.000390
14.900000 0.700000 0.000370
15.000000 0.700000 0.000377
15.100000 0.700000 0.000343
15.200000 0.700000 0.000353
15.300000 0.700000 0.000357
15.400000 0.700000 0.000307
15.500000 0.700000 0.000397
15.600000 0.700000 0.000383
15.700000 0.700000 0.000370
15.800000 0.700000 0.000363
15.900000 0.700000 0.000360
16.000000 0.700000 0.000410
16.100000 0.700000 0.000327
16.200001 0.700000 0.000377
16.299999 0.700000 0.000430
16.400000 0.700000 0.000437
16.500000 0.700000 0.000310
16.600000 0.700000 0.000387
16.700001 0.700000 0.000410
16.799999 0.700000 0.000400
16.900000 0.700000 0.000437
17.000000 0.700000 0.000363
17.100000 0.700000 0.000380
17.200001 0.700000 0.000343
17.299999 0.700000 0.000440
17.400000 0.700000 0.000423
17.500000 0.700000 0.000327
17.600000 0.700000 0.000427
17.700001 0.700000 0.000373
17.799999 0.700000 0.000417
17.900000 0.700000 0.000503
18.000000 0.700000 0.000437
18.100000 0.700000 0.000400
18.200001 0.700000 0.000310
0.000000 0.800000 0.000233
0.100000 0.800000 0.000447
0.200000 0.800000 0.000327
0.300000 0.800000 0.000350
0.400000 0.800000 0.000410
0.500000 0.800000 0.000367
0.600000 0.800000 0.000420
0.700000 0.800000 0.000423
0.800000 0.800000 0.000423
0.900000 0.800000 0.000503
1.000000 0.800000 0.000423
1.100000 0.800000 0.000497
1.200000 0.800000 0.000380
1.300000 0.800000 0.000470
1.400000 0.800000 0.000447
1.500000 0.800000 0.000380
1.600000 0.800000 0.000390
1.700000 0.800000 0.000330
1.800000 0.800000 0.000397
1.900000 0.800000 0.000453
2.000000 0.800000 0.000390
2.100000 0.800000 0.000560
2.200000 0.800000 0.000363
2.300000 0.800000 0.000393
2.400000 0.800000 0.000350
2.500000 0.800000 0.000487
2.600000 0.800000 0.000403
2.700000 0.800000 0.000337
2.800000 0.800000 0.000357
2.900000 0.800000 0.000390
3.000000 0.800000 0.000417
3.100000 0.800000 0.000517
3.200000 0.800000 0.000340
3.300000 0.800000 0.000407
3.400000 0.800000 0.000447
3.500000 0.800000 0.000390
3.600000 0.800000 0.000330
3.700000 0.800000 0.000417
3.800000 0.800000 0.000380
3.900000 0.800000 0.000427
4.000000 0.800000 0.000497
4.100000 0.800000 0.000420
4.200000 0.800000 0.000423
4.300000 0.800000 0.000410
4.400000 0.800000 0.000390
4.500000 0.800000 0.000443
4.600000 0.800000 0.000340
4.700000 0.800000 0.000380
4.800000 0.800000 0.000437
4.900000 0.800000 0.000360
5.000000 0.800000 0.000443
5.100000 0.800000 0.000320
5.200000 0.800000 0.000410
5.300000 0.800000 0.000380
5.400000 0.800000 0.000417
5.500000 0.800000 0.000420
5.600000 0.800000 0.000360
5.700000 0.800000 0.000350
5.800000 0.800000 0.000333
5.900000 0.800000 0.000397
6.000000 0.800000 0.000363
6.100000 0.800000 0.000263
6.200000 0.800000 0.000327
6.300000 0.800000 0.000333
6.400000 0.800000 0.000360
6.500000 0.800000 0.000370
6.600000 0.800000 0.000390
6.700000 0.800000 0.000357
6.800000 0.800000 0.000310
6.900000 0.800000 0.000457
7.000000 0.800000 0.000290
7.100000 0.800000 0.000287
7.200000 0.800000 0.000373
7.300000 0.800000 0.000357
7.400000 0.800000 0.000380
7.500000 0.800000 0.000317
7.600000 0.800000 0.000370
7.700000 0.800000 0.000347
7.800000 0.800000 0.000333
7.900000 0.800000 0.000253
8.000000 0.800000 0.000273
8.100000 0.800000 0.000310
8.200000 0.800000 0.000343
8.300000 0.800000 0.000293
8.400000 0.800000 0.000273
8.500000 0.800000 0.000283
8.600000 0.800000 0.000277
8.700000 0.800000 0.000237
8.800000 0.800000 0.000320
8.900000 0.800000 0.000233
9.000000 0.800000 0.000350
9.100000 0.800000 0.000340
9.200000 0.800000 0.000337
9.300000 0.800000 0.000343
9.400000 0.800000 0.000213
9.500000 0.800000 0.000313
9.600000 0.800000 0.000347
9.700000 0.800000 0.000280
9.800000 0.800000 0.000340
9.900000 0.800000 0.000280
10.000000 0.800000 0.000367
10.100000 0.800000 0.000327
10.200000 0.800000 0.000357
10.300000 0.800000 0.000327
10.400000 0.800000 0.000300
10.500000 0.800000 0.000317
10.600000 0.800000 0.000390
10.700000 0.800000 0.000373
10.800000 0.800000 0.000363
10.900000 0.800000 0.000287
11.000000 0.800000 0.000363
11.100000 0.800000 0.000357
11.200000 0.800000 0.000343
11.300000 0.800000 0.000303
11.400000 0.800000 0.000243
11.500000 0.800000 0.000313
11.600000 0.800000 0.000383
11.700000 0.800000 0.000387
11.800000 0.800000 0.000400
11.900000 0.800000 0.000343
12.000000 0.800000 0.000337
12.100000 0.800000 0.000413
12.200000 0.800000 0.000410
12.300000 0.800000 0.000427
12.400000 0.800000 0.000383
12.500000 0.800000 0.000400
12.600000 0.800000 0.000367
12.700000 0.800000 0.000413
12.800000 0.800000 0.000430
12.900000 0.800000 0.000377
13.000000 0.800000 0.000367
13.100000 0.800000 0.000417
13.200000 0.800000 0.000373
13.300000 0.800000 0.000373
13.400000 0.800000 0.000343
13.500000 0.800000 0.000367
13.600000 0.800000 0.000370
13.700000 0.800000 0.000357
13.800000 0.800000 0.000403
13.900000 0.800000 0.000397
14.000000 0.800000 0.000317
14.100000 0.800000 0.000380
14.200000 0.800000 0.000383
14.300000 0.800000 0.000377
14.400000 0.800000 0.000400
14.500000 0.800000 0.000397
14.600000 0.800000 0.000380
14.700000 0.800000 0.000403
14.800000 0.800000 0.000337
14.900000 0.800000 0.000380
15.000000 0.800000 0.000417
15.100000 0.800000 0.000380
15.200000 0.800000 0.000347
15.300000 0.800000 0.000363
15.400000 0.800000 0.000350
15.500000 0.800000 0.000350
15.600000 0.800000 0.000423
15.700000 0.800000 0.000397
15.800000 0.800000 0.000413
15.900000 0.800000 0.000330
16.000000 0.800000 0.000393
16.100000 0.800000 0.000413
16.200001 0.800000 0.000417
16.299999 0.800000 0.000320
16.400000 0.800000 0.000467
16.500000 0.800000 0.000370
16.600000 0.800000 0.000380
16.700001 0.800000 0.000377
16.799999 0.800000 0.000407
16.900000 0.800000 0.000433
17.000000 0.800000 0.000317
17.100000 0.800000 0.000400
17.200001 0.800000 0.000390
17.299999 0.800000 0.000350
17.400000 0.800000 0.000383
17.500000 0.800000 0.000350
17.600000 0.800000 0.000460
17.700001 0.800000 0.000427
17.799999 0.800000 0.000387
17.900000 0.800000 0.000437
18.000000 0.800000 0.000413
18.100000 0.800000 0.000403
18.200001 0.800000 0.000277
0.000000 0.900000 0.000257
0.100000 0.900000 0.000393
0.200000 0.900000 0.000310
0.300000 0.900000 0.000367
0.400000 0.900000 0.000473
0.500000 0.900000 0.000380
0.600000 0.900000 0.000380
0.700000 0.900000 0.000440
0.800000 0.900000 0.000390
0.900000 0.900000 0.000440
1.000000 0.900000 0.000453
1.100000 0.900000 0.000377
1.200000 0.900000 0.000333
1.300000 0.900000 0.000443
1.400000 0.900000 0.000393
1.500000 0.900000 0.000407
1.600000 0.900000 0.000390
1.700000 0.900000 0.000443
1.800000 0.900000 0.000440
1.900000 0.900000 0.000473
2.000000 0.900000 0.000460
2.100000 0.900000 0.000500
2.200000 0.900000 0.000307
2.300000 0.900000 0.000397
2.400000 0.900000 0.000383
2.500000 0.900000 0.000410
2.600000 0.900000 0.000453
2.700000 0.900000 0.000307
2.800000 0.900000 0.000357
2.900000 0.900000 0.000427
3.000000 0.900000 0.000467
3.100000 0.900000 0.000437
3.200000 0.900000 0.000330
3.300000 0.900000 0.000367
3.400000 0.900000 0.000377
3.500000 0.900000 0.000467
3.600000 0.900000 0.000433
3.700000 0.900000 0.000400
3.800000 0.900000 0.000443
3.900000 0.900000 0.000403
4.000000 0.900000 0.000417
4.100000 0.900000 0.000343
4.200000 0.900000 0.000370
4.300000 0.900000 0.000403
4.400000 0.900000 0.000393
4.500000 0.900000 0.000467
4.600000 0.900000 0.000377
4.700000 0.900000 0.000350
4.800000 0.900000 0.000370
4.900000 0.900000 0.000340
5.000000 0.900000 0.000453
5.100000 0.900000 0.000423
5.200000 0.900000 0.000363
5.300000 0.900000 0.000440
5.400000 0.900000 0.000383
5.500000 0.900000 0.000490
5.600000 0.900000 0.000370
5.700000 0.900000 0.000420
5.800000 0.900000 0.000357
5.900000 0.900000 0.000417
6.000000 0.900000 0.000420
6.100000 0.900000 0.000343
6.200000 0.900000 0.000333
6.300000 0.900000 0.000310
6.400000 0.900000 0.000357
6.500000 0.900000 0.000337
6.600000 0.900000 0.000363
6.700000 0.900000 0.000340
6.800000 0.900000 0.000370
6.900000 0.900000 0.000357
7.000000 0.900000 0.000327
7.100000 0.900000 0.000350
7.200000 0.900000 0.000350
7.300000 0.900000 0.000370
7.400000 0.900000 0.000310
7.500000 0.900000 0.000270
7.600000 0.900000 0.000333
7.700000 0.900000 0.000273
7.800000 0.900000 0.000327
7.900000 0.900000 0.000293
8.000000 0.900000 0.000280
8.100000 0.900000 0.000337
8.200000 0.900000 0.000357
8.300000 0.900000 0.000343
8.400000 0.900000 0.000293
8.500000 0.900000 0.000323
8.600000 0.900000 0.000313
8.700000 0.900000 0.000310
8.800000 0.900000 0.000307
8.900000 0.900000 0.000283
9.000000 0.900000 0.000347
9.100000 0.900000 0.000353
9.200000 0.900000 0.000373
9.300000 0.900000 0.000390
9.400000 0.900000 0.000290
9.500000 0.900000 0.000347
9.600000 0.900000 0.000247
9.700000 0.900000 0.000330
9.800000 0.900000 0.000363
9.900000 0.900000 0.000310
10.000000 0.900000 0.000310
10.100000 0.900000 0.000290
10.200000 0.900000 0.000313
10.300000 0.900000 0.000363
10.400000 0.900000 0.000293
10.500000 0.900000 0.000323
10.600000 0.900000 0.000350
10.700000 0.900000 0.000273
10.800000 0.900000 0.000347
10.900000 0.900000 0.000313
11.000000 0.900000 0.000290
11.100000 0.900000 0.000313
11.200000 0.900000 0.000287
11.300000 0.900000 0.000393
11.400000 0.900000 0.000290
11.500000 0.900000 0.000330
11.600000 0.900000 0.000363
11.700000 0.900000 0.000390
11.800000 0.900000 0.000363
11.900000 0.900000 0.000293
12.000000 0.900000 0.000383
12.100000 0.900000 0.000330
12.200000 0.900000 0.000363
12.300000 0.900000 0.000410
12.400000 0.900000 0.000347
12.500000 0.900000 0.000390
12.600000 0.900000 0.000327
12.700000 0.900000 0.000437
12.800000 0.900000 0.000337
12.900000 0.900000 0.000363
13.000000 0.900000 0.000413
13.100000 0.900000 0.000347
13.200000 0.900000 0.000367
13.300000 0.900000 0.000367
13.400000 0.900000 0.000373
13.500000 0.900000 0.000397
13.600000 0.900000 0.000417
13.700000 0.900000 0.000387
13.800000 0.900000 0.000420
13.900000 0.900000 0.000357
14.000000 0.900000 0.000450
14.100000 0.900000 0.000350
14.200000 0.900000 0.000407
14.300000 0.900000 0.000413
14.400000 0.900000 0.000397
14.500000 0.900000 0.000370
14.600000 0.900000 0.000453
14.700000 0.900000 0.000380
14.800000 0.900000 0.000357
14.900000 0.900000 0.000333
15.000000 0.900000 0.000410
15.100000 0.900000 0.000420
15.200000 0.900000 0.000370
15.300000 0.900000 0.000370
15.400000 0.900000 0.000353
15.500000 0.900000 0.000337
15.600000 0.900000 0.000393
15.700000 0.900000 0.000440
15.800000 0.900000 0.000410
15.900000 0.900000 0.000427
16.000000 0.900000 0.000343
16.100000 0.900000 0.000357
16.200001 0.900000 0.000423
16.299999 0.900000 0.000390
16.400000 0.900000 0.000403
16.500000 0.900000 0.000307
16.600000 0.900000 0.000360
16.700001 0.900000 0.000307
16.799999 0.900000 0.000413
16.900000 0.900000 0.000440
17.000000 0.900000 0.000307
17.100000 0.900000 0.000353
17.200001 0.900000 0.000373
17.299999 0.900000 0.000403
17.400000 0.900000 0.000400
17.500000 0.900000 0.000360
17.600000 0.900000 0.000450
17.700001 0.900000 0.000373
17.799999 0.900000 0.000430
17.900000 0.900000 0.000460
18.000000 0.900000 0.000350
18.100000 0.900000 0.000407
18.200001 0.900000 0.000313
0.000000 1.000000 0.000227
0.100000 1.000000 0.000500
0.200000 1.000000 0.000347
0.300000 1.000000 0.000460
0.400000 1.000000 0.000450
0.500000 1.000000 0.000377
0.600000 1.000000 0.000407
0.700000 1.000000 0.000470
0.800000 1.000000 0.000413
0.900000 1.000000 0.000387
1.000000 1.000000 0.000367
1.100000 1.000000 0.000430
1.200000 1.000000 0.000470
1.300000 1.000000 0.000363
1.400000 1.000000 0.000483
1.500000 1.000000 0.000387
1.600000 1.000000 0.000393
1.700000 1.000000 0.000453
1.800000 1.000000 0.000347
1.900000 1.000000 0.000447
2.000000 1.000000 0.000427
2.100000 1.000000 0.000470
2.200000 1.000000 0.000360
2.300000 1.000000 0.000357
2.400000 1.000000 0.000393
2.500000 1.000000 0.000407
2.600000 1.000000 0.000413
2.700000 1.000000 0.000393
2.800000 1.000000 0.000417
2.900000 1.000000 0.000420
3.000000 1.000000 0.000433
3.100000 1.000000 0.000460
3.200000 1.000000 0.000317
3.300000 1.000000 0.000420
3.400000 1.000000 0.000410
3.500000 1.000000 0.000390
3.600000 1.000000 0.000447
3.700000 1.000000 0.000390
3.800000 1.000000 0.000310
3.900000 1.000000 0.000427
4.000000 1.000000 0.000500
4.100000 1.000000 0.000337
4.200000 1.000000 0.000453
4.300000 1.000000 0.000350
4.400000 1.000000 0.000390
4.500000 1.000000 0.000440
4.600000 1.000000 0.000323
4.700000 1.000000 0.000343
4.800000 1.000000 0.000380
4.900000 1.000000 0.000410
5.000000 1.000000 0.000453
5.100000 1.000000 0.000317
5.200000 1.000000 0.000437
5.300000 1.000000 0.000373
5.400000 1.000000 0.000433
5.500000 1.000000 0.000393
5.600000 1.000000 0.000363
5.700000 1.000000 0.000327
5.800000 1.000000 0.000373
5.900000 1.000000 0.000400
6.000000 1.000000 0.000367
6.100000 1.000000 0.000330
6.200000 1.000000 0.000350
6.300000 1.000000 0.000330
6.400000 1.000000 0.000397
6.500000 1.000000 0.000390
6.600000 1.000000 0.000370
6.700000 1.000000 0.000353
6.800000 1.000000 0.000397
6.900000 1.000000 0.000370
7.000000 1.000000 0.000303
7.100000 1.000000 0.000313
7.200000 1.000000 0.000393
7.300000 1.000000 0.000307
7.400000 1.000000 0.000337
7.500000 1.000000 0.000353
7.600000 1.000000 0.000320
7.700000 1.000000 0.000413
7.800000 1.000000 0.000330
7.900000 1.000000 0.000357
8.000000 1.000000 0.000323
8.100000 1.000000 0.000347
8.200000 1.000000 0.000283
8.300000 1.000000 0.000423
8.400000 1.000000 0.000257
8.500000 1.000000 0.000293
8.600000 1.000000 0.000313
8.700000 1.000000 0.000273
8.800000 1.000000 0.000360
8.900000 1.000000 0.000273
9.000000 1.000000 0.000310
9.100000 1.000000 0.000283
9.200000 1.000000 0.000290
9.300000 1.000000 0.000330
9.400000 1.000000 0.000310
9.500000 1.000000 0.000267
9.600000 1.000000 0.000300
9.700000 1.000000 0.000303
9.800000 1.000000 0.000360
9.900000 1.000000 0.000243
10.000000 1.000000 0.000337
10.100000 1.000000 0.000357
10.200000 1.000000 0.000280
10.300000 1.000000 0.000340
10.400000 1.000000 0.000283
10.500000 1.000000 0.000320
10.600000 1.000000 0.000337
10.700000 1.000000 0.000347
10.800000 1.000000 0.000347
10.900000 1.000000 0.000350
11.000000 1.000000 0.000363
11.100000 1.000000 0.000380
11.200000 1.000000 0.000353
11.300000 1.000000 0.000303
11.400000 1.000000 0.000340
11.500000 1.000000 0.000340
11.600000 1.000000 0.000270
11.700000 1.000000 0.000367
11.800000 1.000000 0.000387
11.900000 1.000000 0.000337
12.000000 1.000000 0.000273
12.100000 1.000000 0.000427
12.200000 1.000000 0.000290
12.300000 1.000000 0.000447
12.400000 1.000000 0.000333
12.500000 1.000000 0.000380
12.600000 1.000000 0.000377
12.700000 1.000000 0.000347
12.800000 1.000000 0.000317
12.900000 1.000000 0.000350
13.000000 1.000000 0.000363
13.100000 1.000000 0.000357
13.200000 1.000000 0.000393
13.300000 1.000000 0.000453
13.400000 1.000000 0.000443
13.500000 1.000000 0.000340
13.600000 1.000000 0.000390
13.700000 1.000000 0.000410
13.800000 1.000000 0.000357
13.900000 1.000000 0.000357
14.000000 1.000000 0.000390
14.100000 1.000000 0.000347
14.200000 1.000000 0.000400
14.300000 1.000000 0.000423
14.400000 1.000000 0.000337
14.500000 1.000000 0.000380
14.600000 1.000000 0.000360
14.700000 1.000000 0.000430
14.800000 1.000000 0.000390
14.900000 1.000000 0.000427
15.000000 1.000000 0.000373
15.100000 1.000000 0.000357
15.200000 1.000000 0.000367
15.300000 1.000000 0.000363
15.400000 1.000000 0.000363
15.500000 1.000000 0.000373
15.600000 1.000000 0.000323
15.700000 1.000000 0.000373
15.800000 1.000000 0.000397
15.900000 1.000000 0.000343
16.000000 1.000000 0.000403
16.100000 1.000000 0.000373
16.200001 1.000000 0.000387
16.299999 1.000000 0.000433
16.400000 1.000000 0.000440
16.500000 1.000000 0.000420
16.600000 1.000000 0.000473
16.700001 1.000000 0.000437
16.799999 1.000000 0.000373
16.900000 1.000000 0.000427
17.000000 1.000000 0.000350
17.100000 1.000000 0.000350
17.200001 1.000000 0.000433
17.299999 1.000000 0.000387
17.400000 1.000000 0.000423
17.500000 1.000000 0.000353
17.600000 1.000000 0.000360
17.700001 1.000000 0.000403
17.799999 1.000000 0.000433
17.900000 1.000000 0.000350
18.000000 1.000000 0.000360
18.100000 1.000000 0.000407
18.200001 1.000000 0.000317
0.000000 1.100000 0.000243
0.100000 1.100000 0.000377
0.200000 1.100000 0.000330
0.300000 1.100000 0.000403
0.400000 1.100000 0.000403
0.500000 1.100000 0.000487
0.600000 1.100000 0.000453
0.700000 1.100000 0.000390
0.800000 1.100000 0.000407
0.900000 1.100000 0.000363
1.000000 1.100000 0.000417
1.100000 1.100000 0.000400
1.200000 1.100000 0.000390
1.300000 1.100000 0.000413
1.400000 1.100000 0.000387
1.500000 1.100000 0.000403
1.600000 1.100000 0.000377
1.700000 1.100000 0.000463
1.800000 1.100000 0.000420
1.900000 1.100000 0.000437
2.000000 1.100000 0.000437
2.100000 1.100000 0.000503
2.200000 1.100000 0.000323
2.300000 1.100000 0.000387
2.400000 1.100000 0.000360
2.500000 1.100000 0.000400
2.600000 1.100000 0.000367
2.700000 1.100000 0.000430
2.800000 1.100000 0.000417
2.900000 1.100000 0.000400
3.000000 1.100000 0.000373
3.100000 1.100000 0.000417
3.200000 1.100000 0.000363
3.300000 1.100000 0.000443
3.400000 1.100000 0.000447
3.500000 1.100000 0.000383
3.600000 1.100000 0.000443
3.700000 1.100000 0.000383
3.800000 1.100000 0.000393
3.900000 1.100000 0.000467
4.000000 1.100000 0.000460
4.100000 1.100000 0.000273
4.200000 1.100000 0.000377
4.300000 1.100000 0.000383
4.400000 1.100000 0.000413
4.500000 1.100000 0.000430
4.600000 1.100000 0.000370
4.700000 1.100000 0.000410
4.800000 1.100000 0.000430
4.900000 1.100000 0.000397
5.000000 1.100000 0.000413
5.100000 1.100000 0.000377
5.200000 1.100000 0.000390
5.300000 1.100000 0.000427
5.400000 1.100000 0.000370
5.500000 1.100000 0.000447
5.600000 1.100000 0.000330
5.700000 1.100000 0.000360
5.800000 1.100000 0.000367
5.900000 1.100000 0.000370
6.000000 1.100000 0.000433
6.100000 1.100000 0.000350
6.200000 1.100000 0.000307
6.300000 1.100000 0.000330
6.400000 1.100000 0.000317
6.500000 1.100000 0.000327
6.600000 1.100000 0.000370
6.700000 1.100000 0.000343
6.800000 1.100000 0.000390
6.900000 1.100000 0.000420
7.000000 1.100000 0.000337
7.100000 1.100000 0.000410
7.200000 1.100000 0.000357
7.300000 1.100000 0.000413
7.400000 1.100000 0.000320
7.500000 1.100000 0.000280
7.600000 1.100000 0.000353
7.700000 1.100000 0.000300
7.800000 1.100000 0.000350
7.900000 1.100000 0.000333
8.000000 1.100000 0.000403
8.100000 1.100000 0.000270
8.200000 1.100000 0.000260
8.300000 1.100000 0.000313
8.400000 1.100000 0.000323
8.500000 1.100000 0.000303
8.600000 1.100000 0.000333
8.700000 1.100000 0.000290
8.800000 1.100000 0.000397
8.900000 1.100000 0.000277
9.000000 1.100000 0.000223
9.100000 1.100000 0.000287
9.200000 1.100000 0.000337
9.300000 1.100000 0.000423
9.400000 1.100000 0.000290
9.500000 1.100000 0.000267
9.600000 1.100000 0.000317
9.700000 1.100000 0.000343
9.800000 1.100000 0.000293
9.900000 1.100000 0.000237
10.000000 1.100000 0.000280
10.100000 1.100000 0.000360
10.200000 1.100000 0.000350
10.300000 1.100000 0.000327
10.400000 1.100000 0.000270
10.500000 1.100000 0.000330
10.600000 1.100000 0.000327
10.700000 1.100000 0.000350
10.800000 1.100000 0.000387
10.900000 1.100000 0.000257
11.000000 1.100000 0.000307
11.100000 1.100000 0.000323
11.200000 1.100000 0.000307
11.300000 1.100000 0.000377
11.400000 1.100000 0.000310
11.500000 1.100000 0.000330
11.600000 1.100000 0.000383
11.700000 1.100000 0.000307
11.800000 1.100000 0.000390
11.900000 1.100000 0.000340
12.000000 1.100000 0.000407
12.100000 1.100000 0.000343
12.200000 1.100000 0.000287
12.300000 1.100000 0.000393
12.400000 1.100000 0.000310
12.500000 1.100000 0.000260
12.600000 1.100000 0.000333
12.700000 1.100000 0.000377
12.800000 1.100000 0.000357
12.900000 1.100000 0.000367
13.000000 1.100000 0.000397
13.100000 1.100000 0.000357
13.200000 1.100000 0.000400
13.300000 1.100000 0.000317
13.400000 1.100000 0.000383
13.500000 1.100000 0.000370
13.600000 1.100000 0.000390
13.700000 1.100000 0.000420
13.800000 1.100000 0.000420
13.900000 1.100000 0.000353
14.000000 1.100000 0.000400
14.100000 1.100000 0.000333
14.200000 1.100000 0.000350
14.300000 1.100000 0.000383
14.400000 1.100000 0.000430
14.500000 1.100000 0.000420
14.600000 1.100000 0.000383
14.700000 1.100000 0.000390
14.800000 1.100000 0.000377
14.900000 1.100000 0.000370
15.000000 1.100000 0.000427
15.100000 1.100000 0.000433
15.200000 1.100000 0.000420
15.300000 1.100000 0.000343
15.400000 1.100000 0.000430
15.500000 1.100000 0.000453
15.600000 1.100000 0.000463
15.700000 1.100000 0.000380
15.800000 1.100000 0.000370
15.900000 1.100000 0.000397
16.000000 1.100000 0.000390
16.100000 1.100000 0.000393
16.200001 1.100000 0.000383
16.299999 1.100000 0.000320
16.400000 1.100000 0.000417
16.500000 1.100000 0.000360
16.600000 1.100000 0.000397
16.700001 1.100000 0.000400
16.799999 1.100000 0.000337
16.900000 1.100000 0.000507
17.000000 1.100000 0.000350
17.100000 1.100000 0.000423
17.200001 1.100000 0.000387
17.299999 1.100000 0.000390
17.400000 1.100000 0.000337
17.500000 1.100000 0.000353
17.600000 1.100000 0.000400
17.700001 1.100000 0.000390
17.799999 1.100000 0.000400
17.900000 1.100000 0.000497
18.000000 1.100000 0.000357
18.100000 1.100000 0.000440
18.200001 1.100000 0.000257
0.000000 1.200000 0.000180
0.100000 1.200000 0.000433
0.200000 1.200000 0.000393
0.300000 1.200000 0.000373
0.400000 1.200000 0.000443
0.500000 1.200000 0.000417
0.600000 1.200000 0.000430
0.700000 1.200000 0.000433
0.800000 1.200000 0.000357
0.900000 1.200000 0.000410
1.000000 1.200000 0.000423
1.100000 1.200000 0.000437
1.200000 1.200000 0.000390
1.300000 1.200000 0.000367
1.400000 1.200000 0.000440
1.500000 1.200000 0.000373
1.600000 1.200000 0.000423
1.700000 1.200000 0.000443
1.800000 1.200000 0.000417
1.900000 1.200000 0.000370
2.000000 1.200000 0.000420
2.100000 1.200000 0.000423
2.200000 1.200000 0.000437
2.300000 1.200000 0.000400
2.400000 1.200000 0.000397
2.500000 1.200000 0.000383
2.600000 1.200000 0.000487
2.700000 1.200000 0.000340
2.800000 1.200000 0.000393
2.900000 1.200000 0.000393
3.000000 1.200000 0.000440
3.100000 1.200000 0.000453
3.200000 1.200000 0.000360
3.300000 1.200000 0.000377
3.400000 1.200000 0.000350
3.500000 1.200000 0.000377
3.600000 1.200000 0.000473
3.700000 1.200000 0.000403
3.800000 1.200000 0.000427
3.900000 1.200000 0.000397
4.000000 1.200000 0.000443
4.100000 1.200000 0.000367
4.200000 1.200000 0.000370
4.300000 1.200000 0.000420
4.400000 1.200000 0.000417
4.500000 1.200000 0.000433
4.600000 1.200000 0.000387
4.700000 1.200000 0.000373
4.800000 1.200000 0.000387
4.900000 1.200000 0.000383
5.000000 1.200000 0.000447
5.100000 1.200000 0.000367
5.200000 1.200000 0.000307
5.300000 1.200000 0.000327
5.400000 1.200000 0.000407
5.500000 1.200000 0.000430
5.600000 1.200000 0.000390
5.700000 1.200000 0.000353
5.800000 1.200000 0.000393
5.900000 1.200000 0.000410
6.000000 1.200000 0.000373
6.100000 1.200000 0.000343
6.200000 1.200000 0.000357
6.300000 1.200000 0.000397
6.400000 1.200000 0.000313
6.500000 1.200000 0.000333
6.600000 1.200000 0.000327
6.700000 1.200000 0.000427
6.800000 1.200000 0.000380
6.900000 1.200000 0.000320
7.000000 1.200000 0.000360
7.100000 1.200000 0.000363
7.200000 1.200000 0.000300
7.300000 1.200000 0.000323
7.400000 1.200000 0.000377
7.500000 1.200000 0.000317
7.600000 1.200000 0.000297
7.700000 1.200000 0.000293
7.800000 1.200000 0.000317
7.900000 1.200000 0.000347
8.000000 1.200000 0.000317
8.100000 1.200000 0.000293
8.200000 1.200000 0.000340
8.300000 1.200000 0.000427
8.400000 1.200000 0.000277
8.500000 1.200000 0.000377
8.600000 1.200000 0.000280
8.700000 1.200000 0.000250
8.800000 1.200000 0.000363
8.900000 1.200000 0.000247
9.000000 1.200000 0.000350
9.100000 1.200000 0.000330
9.200000 1.200000 0.000337
9.300000 1.200000 0.000307
9.400000 1.200000 0.000243
9.500000 1.200000 0.000310
9.600000 1.200000 0.000323
9.700000 1.200000 0.000330
9.800000 1.200000 0.000380
9.900000 1.200000 0.000243
10.000000 1.200000 0.000307
10.100000 1.200000 0.000260
10.200000 1.200000 0.000313
10.300000 1.200000 0.000303
10.400000 1.200000 0.000280
10.500000 1.200000 0.000310
10.600000 1.200000 0.000340
10.700000 1.200000 0.000350
10.800000 1.200000 0.000317
10.900000 1.200000 0.000260
11.000000 1.200000 0.000290
11.100000 1.200000 0.000377
11.200000 1.200000 0.000290
11.300000 1.200000 0.000317
11.400000 1.200000 0.000263
11.500000 1.200000 0.000317
11.600000 1.200000 0.000333
11.700000 1.200000 0.000333
11.800000 1.200000 0.000393
11.900000 1.200000 0.000283
12.000000 1.200000 0.000357
12.100000 1.200000 0.000357
12.200000 1.200000 0.000260
12.300000 1.200000 0.000367
12.400000 1.200000 0.000327
12.500000 1.200000 0.000310
12.600000 1.200000 0.000357
12.700000 1.200000 0.000363
12.800000 1.200000 0.000387
12.900000 1.200000 0.000380
13.000000 1.200000 0.000370
13.100000 1.200000 0.000350
13.200000 1.200000 0.000330
13.300000 1.200000 0.000350
13.400000 1.200000 0.000320
13.500000 1.200000 0.000430
13.600000 1.200000 0.000367
13.700000 1.200000 0.000377
13.800000 1.200000 0.000277
13.900000 1.200000 0.000307
14.000000 1.200000 0.000380
14.100000 1.200000 0.000367
14.200000 1.200000 0.000340
14.300000 1.200000 0.000377
14.400000 1.200000 0.000403
14.500000 1.200000 0.000347
14.600000 1.200000 0.000310
14.700000 1.200000 0.000440
14.800000 1.200000 0.000377
14.900000 1.200000 0.000400
15.000000 1.200000 0.000373
15.100000 1.200000 0.000360
15.200000 1.200000 0.000387
15.300000 1.200000 0.000390
15.400000 1.200000 0.000360
15.500000 1.200000 0.000443
15.600000 1.200000 0.000360
15.700000 1.200000 0.000367
15.800000 1.200000 0.000420
15.900000 1.200000 0.000337
16.000000 1.200000 0.000393
16.100000 1.200000 0.000417
16.200001 1.200000 0.000407
16.299999 1.200000 0.000443
16.400000 1.200000 0.000453
16.500000 1.200000 0.000400
16.600000 1.200000 0.000403
16.700001 1.200000 0.000353
16.799999 1.200000 0.000357
16.900000 1.200000 0.000397
17.000000 1.200000 0.000363
17.100000 1.200000 0.000387
17.200001 1.200000 0.000373
17.299999 1.200000 0.000400
17.400000 1.200000 0.000440
17.500000 1.200000 0.000377
17.600000 1.200000 0.000427
17.700001 1.200000 0.000400
17.799999 1.200000 0.000307
17.900000 1.200000 0.000430
18.000000 1.200000 0.000373
18.100000 1.200000 0.000420
18.200001 1.200000 0.000267
0.000000 1.300000 0.000193
0.100000 1.300000 0.000390
0.200000 1.300000 0.000397
0.300000 1.300000 0.000357
0.400000 1.300000 0.000357
0.500000 1.300000 0.000427
0.600000 1.300000 0.000397
0.700000 1.300000 0.000333
0.800000 1.300000 0.000400
0.900000 1.300000 0.000320
1.000000 1.300000 0.000440
1.100000 1.300000 0.000360
1.200000 1.300000 0.000420
1.300000 1.300000 0.000490
1.400000 1.300000 0.000457
1.500000 1.300000 0.000430
1.600000 1.300000 0.000380
1.700000 1.300000 0.000403
1.800000 1.300000 0.000353
1.900000 1.300000 0.000377
2.000000 1.300000 0.000467
2.100000 1.300000 0.000483
2.200000 1.300000 0.000363
2.300000 1.300000 0.000407
2.400000 1.300000 0.000403
2.500000 1.300000 0.000427
2.600000 1.300000 0.000403
2.700000 1.300000 0.000410
2.800000 1.300000 0.000397
2.900000 1.300000 0.000400
3.000000 1.300000 0.000447
3.100000 1.300000 0.000510
3.200000 1.300000 0.000357
3.300000 1.300000 0.000427
3.400000 1.300000 0.000437
3.500000 1.300000 0.000340
3.600000 1.300000 0.000423
3.700000 1.300000 0.000407
3.800000 1.300000 0.000357
3.900000 1.300000 0.000517
4.000000 1.300000 0.000447
4.100000 1.300000 0.000403
4.200000 1.300000 0.000410
4.300000 1.300000 0.000363
4.400000 1.300000 0.000353
4.500000 1.300000 0.000477
4.600000 1.300000 0.000350
4.700000 1.300000 0.000357
4.800000 1.300000 0.000380
4.900000 1.300000 0.000447
5.000000 1.300000 0.000457
5.100000 1.300000 0.000323
5.200000 1.300000 0.000403
5.300000 1.300000 0.000330
5.400000 1.300000 0.000463
5.500000 1.300000 0.000463
5.600000 1.300000 0.000273
5.700000 1.300000 0.000353
5.800000 1.300000 0.000377
5.900000 1.300000 0.000360
6.000000 1.300000 0.000503
6.100000 1.300000 0.000290
6.200000 1.300000 0.000330
6.300000 1.300000 0.000373
6.400000 1.300000 0.000310
6.500000 1.300000 0.000320
6.600000 1.300000 0.000347
6.700000 1.300000 0.000353
6.800000 1.300000 0.000357
6.900000 1.300000 0.000357
7.000000 1.300000 0.000377
7.100000 1.300000 0.000370
7.200000 1.300000 0.000353
7.300000 1.300000 0.000410
7.400000 1.300000 0.000343
7.500000 1.300000 0.000290
7.600000 1.300000 0.000307
7.700000 1.300000 0.000330
7.800000 1.300000 0.000327
7.900000 1.300000 0.000283
8.000000 1.300000 0.000373
8.100000 1.300000 0.000270
8.200000 1.300000 0.000307
8.300000 1.300000 0.000337
8.400000 1.300000 0.000303
8.500000 1.300000 0.000253
8.600000 1.300000 0.000317
8.700000 1.300000 0.000327
8.800000 1.300000 0.000377
8.900000 1.300000 0.000307
9.000000 1.300000 0.000363
9.100000 1.300000 0.000250
9.200000 1.300000 0.000333
9.300000 1.300000 0.000473
9.400000 1.300000 0.000320
9.500000 1.300000 0.000333
9.600000 1.300000 0.000313
9.700000 1.300000 0.000330
9.800000 1.300000 0.000363
9.900000 1.300000 0.000267
10.000000 1.300000 0.000303
10.100000 1.300000 0.000313
10.200000 1.300000 0.000270
10.300000 1.300000 0.000353
10.400000 1.300000 0.000307
10.500000 1.300000 0.000310
10.600000 1.300000 0.000317
10.700000 1.300000 0.000297
10.800000 1.300000 0.000363
10.900000 1.300000 0.000337
11.000000 1.300000 0.000260
11.100000 1.300000 0.000290
11.200000 1.300000 0.000317
11.300000 1.300000 0.000343
11.400000 1.300000 0.000273
11.500000 1.300000 0.000360
11.600000 1.300000 0.000377
11.700000 1.300000 0.000273
11.800000 1.300000 0.000423
11.900000 1.300000 0.000293
12.000000 1.300000 0.000287
12.100000 1.300000 0.000327
12.200000 1.300000 0.000317
12.300000 1.300000 0.000363
12.400000 1.300000 0.000343
12.500000 1.300000 0.000357
12.600000 1.300000 0.000370
12.700000 1.300000 0.000353
12.800000 1.300000 0.000357
12.900000 1.300000 0.000320
13.000000 1.300000 0.000377
13.100000 1.300000 0.000390
13.200000 1.300000 0.000370
13.300000 1.300000 0.000353
13.400000 1.300000 0.000353
13.500000 1.300000 0.000323
13.600000 1.300000 0.000377
13.700000 1.300000 0.000367
13.800000 1.300000 0.000393
13.900000 1.300000 0.000373
14.000000 1.300000 0.000333
14.100000 1.300000 0.000333
14.200000 1.300000 0.000387
14.300000 1.300000 0.000303
14.400000 1.300000 0.000387
14.500000 1.300000 0.000383
14.600000 1.300000 0.000417
14.700000 1.300000 0.000417
14.800000 1.300000 0.000357
14.900000 1.300000 0.000390
15.000000 1.300000 0.000390
15.100000 1.300000 0.000440
15.200000 1.300000 0.000330
15.300000 1.300000 0.000330
15.400000 1.300000 0.000387
15.500000 1.300000 0.000400
15.600000 1.300000 0.000333
15.700000 1.300000 0.000390
15.800000 1.300000 0.000387
15.900000 1.300000 0.000397
16.000000 1.300000 0.000440
16.100000 1.300000 0.000380
16.200001 1.300000 0.000523
16.299999 1.300000 0.000370
16.400000 1.300000 0.000397
16.500000 1.300000 0.000370
16.600000 1.300000 0.000433
16.700001 1.300000 0.000397
16.799999 1.300000 0.000330
16.900000 1.300000 0.000407
17.000000 1.300000 0.000363
17.100000 1.300000 0.000407
17.200001 1.300000 0.000307
17.299999 1.300000 0.000383
17.400000 1.300000 0.000457
17.500000 1.300000 0.000360
17.600000 1.300000 0.000393
17.700001 1.300000 0.000410
17.799999 1.300000 0.000407
17.900000 1.300000 0.000440
18.000000 1.300000 0.000387
18.100000 1.300000 0.000400
18.200001 1.300000 0.000283
0.000000 1.400000 0.000247
0.100000 1.400000 0.000463
0.200000 1.400000 0.000420
0.300000 1.400000 0.000380
0.400000 1.400000 0.000423
0.500000 1.400000 0.000397
0.600000 1.400000 0.000380
0.700000 1.400000 0.000453
0.800000 1.400000 0.000433
0.900000 1.400000 0.000430
1.000000 1.400000 0.000410
1.100000 1.400000 0.000433
1.200000 1.400000 0.000460
1.300000 1.400000 0.000453
1.400000 1.400000 0.000527
1.500000 1.400000 0.000433
1.600000 1.400000 0.000407
1.700000 1.400000 0.000503
1.800000 1.400000 0.000513
1.900000 1.400000 0.000447
2.000000 1.400000 0.000473
2.100000 1.400000 0.000453
2.200000 1.400000 0.000393
2.300000 1.400000 0.000510
2.400000 1.400000 0.000483
2.500000 1.400000 0.000433
2.600000 1.400000 0.000420
2.700000 1.400000 0.000493
2.800000 1.400000 0.000437
2.900000 1.400000 0.000487
3.000000 1.400000 0.000397
3.100000 1.400000 0.000463
3.200000 1.400000 0.000420
3.300000 1.400000 0.000430
3.400000 1.400000 0.000467
3.500000 1.400000 0.000460
3.600000 1.400000 0.000450
3.700000 1.400000 0.000433
3.800000 1.400000 0.000483
3.900000 1.400000 0.000417
4.000000 1.400000 0.000507
4.100000 1.400000 0.000423
4.200000 1.400000 0.000420
4.300000 1.400000 0.000470
4.400000 1.400000 0.000447
4.500000 1.400000 0.000457
4.600000 1.400000 0.000387
4.700000 1.400000 0.000470
4.800000 1.400000 0.000480
4.900000 1.400000 0.000500
5.000000 1.400000 0.000490
5.100000 1.400000 0.000403
5.200000 1.400000 0.000440
5.300000 1.400000 0.000463
5.400000 1.400000 0.000443
5.500000 1.400000 0.000490
5.600000 1.400000 0.000383
5.700000 1.400000 0.000487
5.800000 1.400000 0.000427
5.900000 1.400000 0.000403
6.000000 1.400000 0.000357
6.100000 1.400000 0.000303
6.200000 1.400000 0.000390
6.300000 1.400000 0.000397
6.400000 1.400000 0.000393
6.500000 1.400000 0.000393
6.600000 1.400000 0.000367
6.700000 1.400000 0.000407
6.800000 1.400000 0.000417
6.900000 1.400000 0.000463
7.000000 1.400000 0.000417
7.100000 1.400000 0.000430
7.200000 1.400000 0.000440
7.300000 1.400000 0.000427
7.400000 1.400000 0.000383
7.500000 1.400000 0.000370
7.600000 1.400000 0.000327
7.700000 1.400000 0.000310
7.800000 1.400000 0.000373
7.900000 1.400000 0.000400
8.000000 1.400000 0.000380
8.100000 1.400000 0.000313
8.200000 1.400000 0.000370
8.300000 1.400000 0.000393
8.400000 1.400000 0.000287
8.500000 1.400000 0.000373
8.600000 1.400000 0.000297
8.700000 1.400000 0.000347
8.800000 1.400000 0.000370
8.900000 1.400000 0.000320
9.000000 1.400000 0.000340
9.100000 1.400000 0.000370
9.200000 1.400000 0.000340
9.300000 1.400000 0.000397
9.400000 1.400000 0.000270
9.500000 1.400000 0.000383
9.600000 1.400000 0.000337
9.700000 1.400000 0.000277
9.800000 1.400000 0.000373
9.900000 1.400000 0.000353
10.000000 1.400000 0.000317
10.100000 1.400000 0.000323
10.200000 1.400000 0.000300
10.300000 1.400000 0.000357
10.400000 1.400000 0.000277
10.500000 1.400000 0.000343
10.600000 1.400000 0.000310
10.700000 1.400000 0.000390
10.800000 1.400000 0.000420
10.900000 1.400000 0.000320
11.000000 1.400000 0.000427
11.100000 1.400000 0.000333
11.200000 1.400000 0.000343
11.300000 1.400000 0.000347
11.400000 1.400000 0.000363
11.500000 1.400000 0.000393
11.600000 1.400000 0.000323
11.700000 1.400000 0.000390
11.800000 1.400000 0.000403
11.900000 1.400000 0.000320
12.000000 1.400000 0.000407
12.100000 1.400000 0.000347
12.200000 1.400000 0.000467
12.300000 1.400000 0.000440
12.400000 1.400000 0.000333
12.500000 1.400000 0.000443
12.600000 1.400000 0.000407
12.700000 1.400000 0.000403
12.800000 1.400000 0.000350
12.900000 1.400000 0.000443
13.000000 1.400000 0.000393
13.100000 1.400000 0.000440
13.200000 1.400000 0.000390
13.300000 1.400000 0.000437
13.400000 1.400000 0.000437
13.500000 1.400000 0.000363
13.600000 1.400000 0.000410
13.700000 1.400000 0.000433
13.800000 1.400000 0.000447
13.900000 1.400000 0.000487
14.000000 1.400000 0.000400
14.100000 1.400000 0.000423
14.200000 1.400000 0.000413
14.300000 1.400000 0.000447
14.400000 1.400000 0.000393
14.500000 1.400000 0.000370
14.600000 1.400000 0.000417
14.700000 1.400000 0.000443
14.800000 1.400000 0.000467
14.900000 1.400000 0.000410
15.000000 1.400000 0.000427
15.100000 1.400000 0.000390
15.200000 1.400000 0.000430
15.300000 1.400000 0.000427
15.400000 1.400000 0.000437
15.500000 1.400000 0.000413
15.600000 1.400000 0.000410
15.700000 1.400000 0.000450
15.800000 1.400000 0.000447
15.900000 1.400000 0.000453
16.000000 1.400000 0.000423
16.100000 1.400000 0.000460
16.200001 1.400000 0.000410
16.299999 1.400000 0.000463
16.400000 1.400000 0.000490
16.500000 1.400000 0.000387
16.600000 1.400000 0.000433
16.700001 1.400000 0.000443
16.799999 1.400000 0.000383
16.900000 1.400000 0.000540
17.000000 1.400000 0.000457
17.100000 1.400000 0.000420
17.200001 1.400000 0.000387
17.299999 1.400000 0.000473
17.400000 1.400000 0.000473
17.500000 1.400000 0.000393
17.600000 1.400000 0.000423
17.700001 1.400000 0.000453
17.799999 1.400000 0.000453
17.900000 1.400000 0.000450
18.000000 1.400000 0.000377
18.100000 1.400000 0.000457
18.200001 1.400000 0.000377
0.000000 1.500000 0.000190
0.100000 1.500000 0.000367
0.200000 1.500000 0.000320
0.300000 1.500000 0.000327
0.400000 1.500000 0.000337
0.500000 1.500000 0.000410
0.600000 1.500000 0.000380
0.700000 1.500000 0.000383
0.800000 1.500000 0.000347
0.900000 1.500000 0.000343
1.000000 1.500000 0.000343
1.100000 1.500000 0.000307
1.200000 1.500000 0.000350
1.300000 1.500000 0.000350
1.400000 1.500000 0.000360
1.500000 1.500000 0.000287
1.600000 1.500000 0.000357
1.700000 1.500000 0.000377
1.800000 1.500000 0.000337
1.900000 1.500000 0.000350
2.000000 1.500000 0.000390
2.100000 1.500000 0.000377
2.200000 1.500000 0.000357
2.300000 1.500000 0.000397
2.400000 1.500000 0.000360
2.500000 1.500000 0.000303
2.600000 1.500000 0.000357
2.700000 1.500000 0.000347
2.800000 1.500000 0.000380
2.900000 1.500000 0.000363
3.000000 1.500000 0.000340
3.100000 1.500000 0.000430
3.200000 1.500000 0.000360
3.300000 1.500000 0.000413
3.400000 1.500000 0.000427
3.500000 1.500000 0.000333
3.600000 1.500000 0.000397
3.700000 1.500000 0.000383
3.800000 1.500000 0.000377
3.900000 1.500000 0.000337
4.000000 1.500000 0.000483
4.100000 1.500000 0.000350
4.200000 1.500000 0.000353
4.300000 1.500000 0.000447
4.400000 1.500000 0.000367
4.500000 1.500000 0.000407
4.600000 1.500000 0.000360
4.700000 1.500000 0.000357
4.800000 1.500000 0.000390
4.900000 1.500000 0.000323
5.000000 1.500000 0.000403
5.100000 1.500000 0.000330
5.200000 1.500000 0.000350
5.300000 1.500000 0.000370
5.400000 1.500000 0.000347
5.500000 1.500000 0.000433
5.600000 1.500000 0.000300
5.700000 1.500000 0.000363
5.800000 1.500000 0.000307
5.900000 1.500000 0.000313
6.000000 1.500000 0.000343
6.100000 1.500000 0.000317
6.200000 1.500000 0.000353
6.300000 1.500000 0.000340
6.400000 1.500000 0.000313
6.500000 1.500000 0.000300
6.600000 1.500000 0.000313
6.700000 1.500000 0.000330
6.800000 1.500000 0.000320
6.900000 1.500000 0.000350
7.000000 1.500000 0.000300
7.100000 1.500000 0.000333
7.200000 1.500000 0.000323
7.300000 1.500000 0.000287
7.400000 1.500000 0.000257
7.500000 1.500000 0.000320
7.600000 1.500000 0.000303
7.700000 1.500000 0.000300
7.800000 1.500000 0.000253
7.900000 1.500000 0.000223
8.000000 1.500000 0.000343
8.100000 1.500000 0.000273
8.200000 1.500000 0.000253
8.300000 1.500000 0.000297
8.400000 1.500000 0.000240
8.500000 1.500000 0.000287
8.600000 1.500000 0.000277
8.700000 1.500000 0.000260
8.800000 1.500000 0.000263
8.900000 1.500000 0.000203
9.000000 1.500000 0.000230
9.100000 1.500000 0.000273
9.200000 1.500000 0.000253
9.300000 1.500000 0.000303
9.400000 1.500000 0.000250
9.500000 1.500000 0.000260
9.600000 1.500000 0.000260
9.700000 1.500000 0.000297
9.800000 1.500000 0.000340
9.900000 1.500000 0.000263
10.000000 1.500000 0.000277
10.100000 1.500000 0.000177
10.200000 1.500000 0.000290
10.300000 1.500000 0.000340
10.400000 1.500000 0.000253
10.500000 1.500000 0.000263
10.600000 1.500000 0.000320
10.700000 1.500000 0.000283
10.800000 1.500000 0.000310
10.900000 1.500000 0.000247
11.000000 1.500000 0.000263
11.100000 1.500000 0.000300
11.200000 1.500000 0.000297
11.300000 1.500000 0.000320
11.400000 1.500000 0.000277
11.500000 1.500000 0.000320
11.600000 1.500000 0.000317
11.700000 1.500000 0.000340
11.800000 1.500000 0.000297
11.900000 1.500000 0.000243
12.000000 1.500000 0.000300
12.100000 1.500000 0.000330
12.200000 1.500000 0.000333
12.300000 1.500000 0.000327
12.400000 1.500000 0.000270
12.500000 1.500000 0.000293
12.600000 1.500000 0.000297
12.700000 1.500000 0.000313
12.800000 1.500000 0.000303
12.900000 1.500000 0.000330
13.000000 1.500000 0.000330
13.100000 1.500000 0.000350
13.200000 1.500000 0.000327
13.300000 1.500000 0.000310
13.400000 1.500000 0.000370
13.500000 1.500000 0.000357
13.600000 1.500000 0.000293
13.700000 1.500000 0.000350
13.800000 1.500000 0.000363
13.900000 1.500000 0.000387
14.000000 1.500000 0.000357
14.100000 1.500000 0.000260
14.200000 1.500000 0.000343
14.300000 1.500000 0.000363
14.400000 1.500000 0.000327
14.500000 1.500000 0.000347
14.600000 1.500000 0.000310
14.700000 1.500000 0.000413
14.800000 1.500000 0.000320
14.900000 1.500000 0.000370
15.000000 1.500000 0.000363
15.100000 1.500000 0.000373
15.200000 1.500000 0.000360
15.300000 1.500000 0.000440
15.400000 1.500000 0.000347
15.500000 1.500000 0.000357
15.600000 1.500000 0.000370
15.700000 1.500000 0.000320
15.800000 1.500000 0.000367
15.900000 1.500000 0.000350
16.000000 1.500000 0.000363
16.100000 1.500000 0.000330
16.200001 1.500000 0.000373
16.299999 1.500000 0.000410
16.400000 1.500000 0.000383
16.500000 1.500000 0.000360
16.600000 1.500000 0.000283
16.700001 1.500000 0.000323
16.799999 1.500000 0.000430
16.900000 1.500000 0.000390
17.000000 1.500000 0.000357
17.100000 1.500000 0.000417
17.200001 1.500000 0.000363
17.299999 1.500000 0.000373
17.400000 1.500000 0.000390
17.500000 1.500000 0.000337
17.600000 1.500000 0.000320
17.700001 1.500000 0.000380
17.799999 1.500000 0.000353
17.900000 1.500000 0.000413
18.000000 1.500000 0.000290
18.100000 1.500000 0.000307
18.200001 1.500000 0.000217
0.000000 1.600000 0.000230
0.100000 1.600000 0.000430
0.200000 1.600000 0.000323
0.300000 1.600000 0.000387
0.400000 1.600000 0.000473
0.500000 1.600000 0.000413
0.600000 1.600000 0.000417
0.700000 1.600000 0.000390
0.800000 1.600000 0.000403
0.900000 1.600000 0.000383
1.000000 1.600000 0.000450
1.100000 1.600000 0.000307
1.200000 1.600000 0.000417
1.300000 1.600000 0.000423
1.400000 1.600000 0.000460
1.500000 1.600000 0.000367
1.600000 1.600000 0.000380
1.700000 1.600000 0.000357
1.800000 1.600000 0.000403
1.900000 1.600000 0.000330
2.000000 1.600000 0.000433
2.100000 1.600000 0.000433
2.200000 1.600000 0.000350
2.300000 1.600000 0.000387
2.400000 1.600000 0.000363
2.500000 1.600000 0.000463
2.600000 1.600000 0.000450
2.700000 1.600000 0.000347
2.800000 1.600000 0.000383
2.900000 1.600000 0.000443
3.000000 1.600000 0.000410
3.100000 1.600000 0.000463
3.200000 1.600000 0.000363
3.300000 1.600000 0.000400
3.400000 1.600000 0.000383
3.500000 1.600000 0.000427
3.600000 1.600000 0.000403
3.700000 1.600000 0.000417
3.800000 1.600000 0.000480
3.900000 1.600000 0.000383
4.000000 1.600000 0.000427
4.100000 1.600000 0.000350
4.200000 1.600000 0.000410
4.300000 1.600000 0.000457
4.400000 1.600000 0.000407
4.500000 1.600000 0.000387
4.600000 1.600000 0.000330
4.700000 1.600000 0.000377
4.800000 1.600000 0.000403
4.900000 1.600000 0.000413
5.000000 1.600000 0.000440
5.100000 1.600000 0.000353
5.200000 1.600000 0.000377
5.300000 1.600000 0.000397
5.400000 1.600000 0.000383
5.500000 1.600000 0.000413
5.600000 1.600000 0.000310
5.700000 1.600000 0.000417
5.800000 1.600000 0.000287
5.900000 1.600000 0.000340
6.000000 1.600000 0.000430
6.100000 1.600000 0.000340
6.200000 1.600000 0.000310
6.300000 1.600000 0.000373
6.400000 1.600000 0.000400
6.500000 1.600000 0.000303
6.600000 1.600000 0.000347
6.700000 1.600000 0.000413
6.800000 1.600000 0.000373
6.900000 1.600000 0.000363
7.000000 1.600000 0.000323
7.100000 1.600000 0.000373
7.200000 1.600000 0.000310
7.300000 1.600000 0.000370
7.400000 1.600000 0.000360
7.500000 1.600000 0.000320
7.600000 1.600000 0.000400
7.700000 1.600000 0.000330
7.800000 1.600000 0.000330
7.900000 1.600000 0.000300
8.000000 1.600000 0.000337
8.100000 1.600000 0.000353
8.200000 1.600000 0.000297
8.300000 1.600000 0.000393
8.400000 1.600000 0.000290
8.500000 1.600000 0.000257
8.600000 1.600000 0.000263
8.700000 1.600000 0.000273
8.800000 1.600000 0.000360
8.900000 1.600000 0.000300
9.000000 1.600000 0.000297
9.100000 1.600000 0.000273
9.200000 1.600000 0.000280
9.300000 1.600000 0.000310
9.400000 1.600000 0.000253
9.500000 1.600000 0.000300
9.600000 1.600000 0.000323
9.700000 1.600000 0.000340
9.800000 1.600000 0.000323
9.900000 1.600000 0.000223
10.000000 1.600000 0.000330
10.100000 1.600000 0.000313
10.200000 1.600000 0.000317
10.300000 1.600000 0.000343
10.400000 1.600000 0.000287
10.500000 1.600000 0.000307
10.600000 1.600000 0.000283
10.700000 1.600000 0.000330
10.800000 1.600000 0.000313
10.900000 1.600000 0.000287
11.000000 1.600000 0.000313
11.100000 1.600000 0.000303
11.200000 1.600000 0.000253
11.300000 1.600000 0.000357
11.400000 1.600000 0.000213
11.500000 1.600000 0.000347
11.600000 1.600000 0.000357
11.700000 1.600000 0.000320
11.800000 1.600000 0.000363
11.900000 1.600000 0.000307
12.000000 1.600000 0.000297
12.100000 1.600000 0.000330
12.200000 1.600000 0.000327
12.300000 1.600000 0.000303
12.400000 1.600000 0.000323
12.500000 1.600000 0.000253
12.600000 1.600000 0.000343
12.700000 1.600000 0.000370
12.800000 1.600000 0.000303
12.900000 1.600000 0.000360
13.000000 1.600000 0.000330
13.100000 1.600000 0.000297
13.200000 1.600000 0.000333
13.300000 1.600000 0.000360
13.400000 1.600000 0.000347
13.500000 1.600000 0.000290
13.600000 1.600000 0.000300
13.700000 1.600000 0.000380
13.800000 1.600000 0.000360
13.900000 1.600000 0.000327
14.000000 1.600000 0.000373
14.100000 1.600000 0.000357
14.200000 1.600000 0.000363
14.300000 1.600000 0.000463
14.400000 1.600000 0.000430
14.500000 1.600000 0.000380
14.600000 1.600000 0.000300
14.700000 1.600000 0.000387
14.800000 1.600000 0.000400
14.900000 1.600000 0.000407
15.000000 1.600000 0.000410
15.100000 1.600000 0.000400
15.200000 1.600000 0.000390
15.300000 1.600000 0.000413
15.400000 1.600000 0.000320
15.500000 1.600000 0.000473
15.600000 1.600000 0.000370
15.700000 1.600000 0.000417
15.800000 1.600000 0.000440
15.900000 1.600000 0.000367
16.000000 1.600000 0.000397
16.100000 1.600000 0.000370
16.200001 1.600000 0.000310
16.299999 1.600000 0.000413
16.400000 1.600000 0.000477
16.500000 1.600000 0.000317
16.600000 1.600000 0.000447
16.700001 1.600000 0.000380
16.799999 1.600000 0.000420
16.900000 1.600000 0.000467
17.000000 1.600000 0.000363
17.100000 1.600000 0.000300
17.200001 1.600000 0.000340
17.299999 1.600000 0.000413
17.400000 1.600000 0.000393
17.500000 1.600000 0.000440
17.600000 1.600000 0.000360
17.700001 1.600000 0.000367
17.799999 1.600000 0.000357
17.900000 1.600000 0.000427
18.000000 1.600000 0.000347
18.100000 1.600000 0.000363
18.200001 1.600000 0.000297
0.000000 1.700000 0.000270
0.100000 1.700000 0.000423
0.200000 1.700000 0.000337
0.300000 1.700000 0.000420
0.400000 1.700000 0.000380
0.500000 1.700000 0.000333
0.600000 1.700000 0.000427
0.700000 1.700000 0.000377
0.800000 1.700000 0.000423
0.900000 1.700000 0.000380
1.000000 1.700000 0.000413
1.100000 1.700000 0.000363
1.200000 1.700000 0.000363
1.300000 1.700000 0.000370
1.400000 1.700000 0.000433
1.500000 1.700000 0.000350
1.600000 1.700000 0.000403
1.700000 1.700000 0.000393
1.800000 1.700000 0.000343
1.900000 1.700000 0.000400
2.000000 1.700000 0.000420
2.100000 1.700000 0.000503
2.200000 1.700000 0.000360
2.300000 1.700000 0.000383
2.400000 1.700000 0.000360
2.500000 1.700000 0.000413
2.600000 1.700000 0.000483
2.700000 1.700000 0.000357
2.800000 1.700000 0.000380
2.900000 1.700000 0.000367
3.000000 1.700000 0.000373
3.100000 1.700000 0.000483
3.200000 1.700000 0.000370
3.300000 1.700000 0.000410
3.400000 1.700000 0.000423
3.500000 1.700000 0.000423
3.600000 1.700000 0.000430
3.700000 1.700000 0.000453
3.800000 1.700000 0.000380
3.900000 1.700000 0.000427
4.000000 1.700000 0.000383
4.100000 1.700000 0.000360
4.200000 1.700000 0.000390
4.300000 1.700000 0.000393
4.400000 1.700000 0.000467
4.500000 1.700000 0.000467
4.600000 1.700000 0.000327
4.700000 1.700000 0.000407
4.800000 1.700000 0.000387
4.900000 1.700000 0.000397
5.000000 1.700000 0.000423
5.100000 1.700000 0.000353
5.200000 1.700000 0.000430
5.300000 1.700000 0.000390
5.400000 1.700000 0.000380
5.500000 1.700000 0.000477
5.600000 1.700000 0.000400
5.700000 1.700000 0.000403
5.800000 1.700000 0.000393
5.900000 1.700000 0.000367
6.000000 1.700000 0.000460
6.100000 1.700000 0.000320
6.200000 1.700000 0.000363
6.300000 1.700000 0.000400
6.400000 1.700000 0.000397
6.500000 1.700000 0.000337
6.600000 1.700000 0.000357
6.700000 1.700000 0.000337
6.800000 1.700000 0.000357
6.900000 1.700000 0.000370
7.000000 1.700000 0.000357
7.100000 1.700000 0.000333
7.200000 1.700000 0.000303
7.300000 1.700000 0.000347
7.400000 1.700000 0.000360
7.500000 1.700000 0.000340
7.600000 1.700000 0.000353
7.700000 1.700000 0.000333
7.800000 1.700000 0.000333
7.900000 1.700000 0.000287
8.000000 1.700000 0.000283
8.100000 1.700000 0.000317
8.200000 1.700000 0.000337
8.300000 1.700000 0.000393
8.400000 1.700000 0.000280
8.500000 1.700000 0.000327
8.600000 1.700000 0.000277
8.700000 1.700000 0.000347
8.800000 1.700000 0.000373
8.900000 1.700000 0.000273
9.000000 1.700000 0.000340
9.100000 1.700000 0.000317
9.200000 1.700000 0.000320
9.300000 1.700000 0.000393
9.400000 1.700000 0.000277
9.500000 1.700000 0.000280
9.600000 1.700000 0.000357
9.700000 1.700000 0.000300
9.800000 1.700000 0.000333
9.900000 1.700000 0.000237
10.000000 1.700000 0.000300
10.100000 1.700000 0.000337
10.200000 1.700000 0.000320
10.300000 1.700000 0.000357
10.400000 1.700000 0.000257
10.500000 1.700000 0.000300
10.600000 1.700000 0.000343
10.700000 1.700000 0.000270
10.800000 1.700000 0.000277
10.900000 1.700000 0.000270
11.000000 1.700000 0.000270
11.100000 1.700000 0.000343
11.200000 1.700000 0.000353
11.300000 1.700000 0.000393
11.400000 1.700000 0.000287
11.500000 1.700000 0.000243
11.600000 1.700000 0.000230
11.700000 1.700000 0.000357
11.800000 1.700000 0.000317
11.900000 1.700000 0.000293
12.000000 1.700000 0.000263
12.100000 1.700000 0.000313
12.200000 1.700000 0.000327
12.300000 1.700000 0.000420
12.400000 1.700000 0.000327
12.500000 1.700000 0.000357
12.600000 1.700000 0.000377
12.700000 1.700000 0.000363
12.800000 1.700000 0.000300
12.900000 1.700000 0.000330
13.000000 1.700000 0.000347
13.100000 1.700000 0.000330
13.200000 1.700000 0.000303
13.300000 1.700000 0.000270
13.400000 1.700000 0.000357
13.500000 1.700000 0.000370
13.600000 1.700000 0.000357
13.700000 1.700000 0.000367
13.800000 1.700000 0.000383
13.900000 1.700000 0.000377
14.000000 1.700000 0.000407
14.100000 1.700000 0.000377
14.200000 1.700000 0.000380
14.300000 1.700000 0.000430
14.400000 1.700000 0.000350
14.500000 1.700000 0.000423
14.600000 1.700000 0.000410
14.700000 1.700000 0.000383
14.800000 1.700000 0.000377
14.900000 1.700000 0.000380
15.000000 1.700000 0.000357
15.100000 1.700000 0.000330
15.200000 1.700000 0.000353
15.300000 1.700000 0.000393
15.400000 1.700000 0.000373
15.500000 1.700000 0.000350
15.600000 1.700000 0.000420
15.700000 1.700000 0.000390
15.800000 1.700000 0.000307
15.900000 1.700000 0.000380
16.000000 1.700000 0.000363
16.100000 1.700000 0.000393
16.200001 1.700000 0.000430
16.299999 1.700000 0.000440
16.400000 1.700000 0.000473
16.500000 1.700000 0.000330
16.600000 1.700000 0.000390
16.700001 1.700000 0.000397
16.799999 1.700000 0.000420
16.900000 1.700000 0.000353
17.000000 1.700000 0.000333
17.100000 1.700000 0.000380
17.200001 1.700000 0.000400
17.299999 1.700000 0.000460
17.400000 1.700000 0.000450
17.500000 1.700000 0.000377
17.600000 1.700000 0.000373
17.700001 1.700000 0.000400
17.799999 1.700000 0.000410
17.900000 1.700000 0.000370
18.000000 1.700000 0.000337
18.100000 1.700000 0.000397
18.200001 1.700000 0.000293
0.000000 1.800000 0.000220
0.100000 1.800000 0.000427
0.200000 1.800000 0.000317
0.300000 1.800000 0.000357
0.400000 1.800000 0.000367
0.500000 1.800000 0.000347
0.600000 1.800000 0.000397
0.700000 1.800000 0.000333
0.800000 1.800000 0.000340
0.900000 1.800000 0.000393
1.000000 1.800000 0.000413
1.100000 1.800000 0.000393
1.200000 1.800000 0.000370
1.300000 1.800000 0.000360
1.400000 1.800000 0.000390
1.500000 1.800000 0.000350
1.600000 1.800000 0.000387
1.700000 1.800000 0.000423
1.800000 1.800000 0.000417
1.900000 1.800000 0.000397
2.000000 1.800000 0.000393
2.100000 1.800000 0.000497
2.200000 1.800000 0.000357
2.300000 1.800000 0.000367
2.400000 1.800000 0.000510
2.500000 1.800000 0.000357
2.600000 1.800000 0.000420
2.700000 1.800000 0.000367
2.800000 1.800000 0.000447
2.900000 1.800000 0.000387
3.000000 1.800000 0.000400
3.100000 1.800000 0.000430
3.200000 1.800000 0.000367
3.300000 1.800000 0.000380
3.400000 1.800000 0.000487
3.500000 1.800000 0.000357
3.600000 1.800000 0.000357
3.700000 1.800000 0.000423
3.800000 1.800000 0.000383
3.900000 1.800000 0.000440
4.000000 1.800000 0.000457
4.100000 1.800000 0.000407
4.200000 1.800000 0.000427
4.300000 1.800000 0.000423
4.400000 1.800000 0.000413
4.500000 1.800000 0.000423
4.600000 1.800000 0.000380
4.700000 1.800000 0.000397
4.800000 1.800000 0.000433
4.900000 1.800000 0.000390
5.000000 1.800000 0.000393
5.100000 1.800000 0.000357
5.200000 1.800000 0.000460
5.300000 1.800000 0.000363
5.400000 1.800000 0.000433
5.500000 1.800000 0.000377
5.600000 1.800000 0.000287
5.700000 1.800000 0.000393
5.800000 1.800000 0.000390
5.900000 1.800000 0.000417
6.000000 1.800000 0.000400
6.100000 1.800000 0.000373
6.200000 1.800000 0.000327
6.300000 1.800000 0.000420
6.400000 1.800000 0.000350
6.500000 1.800000 0.000417
6.600000 1.800000 0.000373
6.700000 1.800000 0.000373
6.800000 1.800000 0.000350
6.900000 1.800000 0.000313
7.000000 1.800000 0.000410
7.100000 1.800000 0.000330
7.200000 1.800000 0.000387
7.300000 1.800000 0.000363
7.400000 1.800000 0.000380
7.500000 1.800000 0.000317
7.600000 1.800000 0.000300
7.700000 1.800000 0.000343
7.800000 1.800000 0.000313
7.900000 1.800000 0.000327
8.000000 1.800000 0.000300
8.100000 1.800000 0.000360
8.200000 1.800000 0.000303
8.300000 1.800000 0.000400
8.400000 1.800000 0.000307
8.500000 1.800000 0.000343
8.600000 1.800000 0.000307
8.700000 1.800000 0.000317
8.800000 1.800000 0.000403
8.900000 1.800000 0.000320
9.000000 1.800000 0.000273
9.100000 1.800000 0.000383
9.200000 1.800000 0.000363
9.300000 1.800000 0.000363
9.400000 1.800000 0.000310
9.500000 1.800000 0.000397
9.600000 1.800000 0.000317
9.700000 1.800000 0.000300
9.800000 1.800000 0.000343
9.900000 1.800000 0.000297
10.000000 1.800000 0.000367
10.100000 1.800000 0.000303
10.200000 1.800000 0.000327
10.300000 1.800000 0.000360
10.400000 1.800000 0.000290
10.500000 1.800000 0.000350
10.600000 1.800000 0.000273
10.700000 1.800000 0.000317
10.800000 1.800000 0.000347
10.900000 1.800000 0.000267
11.000000 1.800000 0.000347
11.100000 1.800000 0.000290
11.200000 1.800000 0.000280
11.300000 1.800000 0.000343
11.400000 1.800000 0.000270
11.500000 1.800000 0.000297
11.600000 1.800000 0.000303
11.700000 1.800000 0.000387
11.800000 1.800000 0.000380
11.900000 1.800000 0.000297
12.000000 1.800000 0.000293
12.100000 1.800000 0.000303
12.200000 1.800000 0.000327
12.300000 1.800000 0.000350
12.400000 1.800000 0.000320
12.500000 1.800000 0.000347
12.600000 1.800000 0.000377
12.700000 1.800000 0.000350
12.800000 1.800000 0.000380
12.900000 1.800000 0.000323
13.000000 1.800000 0.000310
13.100000 1.800000 0.000343
13.200000 1.800000 0.000320
13.300000 1.800000 0.000427
13.400000 1.800000 0.000330
13.500000 1.800000 0.000367
13.600000 1.800000 0.000307
13.700000 1.800000 0.000380
13.800000 1.800000 0.000353
13.900000 1.800000 0.000337
14.000000 1.800000 0.000420
14.100000 1.800000 0.000390
14.200000 1.800000 0.000400
14.300000 1.800000 0.000380
14.400000 1.800000 0.000400
14.500000 1.800000 0.000410
14.600000 1.800000 0.000377
14.700000 1.800000 0.000333
14.800000 1.800000 0.000357
14.900000 1.800000 0.000413
15.000000 1.800000 0.000350
15.100000 1.800000 0.000370
15.200000 1.800000 0.000363
15.300000 1.800000 0.000373
15.400000 1.800000 0.000343
15.500000 1.800000 0.000450
15.600000 1.800000 0.000423
15.700000 1.800000 0.000360
15.800000 1.800000 0.000427
15.900000 1.800000 0.000370
16.000000 1.800000 0.000330
16.100000 1.800000 0.000367
16.200001 1.800000 0.000370
16.299999 1.800000 0.000367
16.400000 1.800000 0.000447
16.500000 1.800000 0.000327
16.600000 1.800000 0.000383
16.700001 1.800000 0.000450
16.799999 1.800000 0.000340
16.900000 1.800000 0.000360
17.000000 1.800000 0.000330
17.100000 1.800000 0.000387
17.200001 1.800000 0.000373
17.299999 1.800000 0.000380
17.400000 1.800000 0.000413
17.500000 1.800000 0.000307
17.600000 1.800000 0.000393
17.700001 1.800000 0.000417
17.799999 1.800000 0.000397
17.900000 1.800000 0.000443
18.000000 1.800000 0.000317
18.100000 1.800000 0.000357
18.200001 1.800000 0.000337
0.000000 1.900000 0.000233
0.100000 1.900000 0.000363
0.200000 1.900000 0.000327
0.300000 1.900000 0.000497
0.400000 1.900000 0.000370
0.500000 1.900000 0.000410
0.600000 1.900000 0.000407
0.700000 1.900000 0.000410
0.800000 1.900000 0.000393
0.900000 1.900000 0.000343
1.000000 1.900000 0.000437
1.100000 1.900000 0.000377
1.200000 1.900000 0.000417
1.300000 1.900000 0.000413
1.400000 1.900000 0.000423
1.500000 1.900000 0.000263
1.600000 1.900000 0.000387
1.700000 1.900000 0.000343
1.800000 1.900000 0.000413
1.900000 1.900000 0.000413
2.000000 1.900000 0.000407
2.100000 1.900000 0.000370
2.200000 1.900000 0.000340
2.300000 1.900000 0.000440
2.400000 1.900000 0.000400
2.500000 1.900000 0.000420
2.600000 1.900000 0.000417
2.700000 1.900000 0.000413
2.800000 1.900000 0.000493
2.900000 1.900000 0.000410
3.000000 1.900000 0.000403
3.100000 1.900000 0.000513
3.200000 1.900000 0.000403
3.300000 1.900000 0.000450
3.400000 1.900000 0.000400
3.500000 1.900000 0.000450
3.600000 1.900000 0.000443
3.700000 1.900000 0.000393
3.800000 1.900000 0.000387
3.900000 1.900000 0.000483
4.000000 1.900000 0.000457
4.100000 1.900000 0.000403
4.200000 1.900000 0.000440
4.300000 1.900000 0.000400
4.400000 1.900000 0.000430
4.500000 1.900000 0.000367
4.600000 1.900000 0.000277
4.700000 1.900000 0.000453
4.800000 1.900000 0.000383
4.900000 1.900000 0.000407
5.000000 1.900000 0.000440
5.100000 1.900000 0.000367
5.200000 1.900000 0.000437
5.300000 1.900000 0.000347
5.400000 1.900000 0.000317
5.500000 1.900000 0.000547
5.600000 1.900000 0.000363
5.700000 1.900000 0.000413
5.800000 1.900000 0.000387
5.900000 1.900000 0.000353
6.000000 1.900000 0.000453
6.100000 1.900000 0.000340
6.200000 1.900000 0.000360
6.300000 1.900000 0.000387
6.400000 1.900000 0.000273
6.500000 1.900000 0.000387
6.600000 1.900000 0.000327
6.700000 1.900000 0.000340
6.800000 1.900000 0.000337
6.900000 1.900000 0.000393
7.000000 1.900000 0.000380
7.100000 1.900000 0.000373
7.200000 1.900000 0.000390
7.300000 1.900000 0.000390
7.400000 1.900000 0.000337
7.500000 1.900000 0.000350
7.600000 1.900000 0.000333
7.700000 1.900000 0.000363
7.800000 1.900000 0.000347
7.900000 1.900000 0.000357
8.000000 1.900000 0.000367
8.100000 1.900000 0.000353
8.200000 1.900000 0.000357
8.300000 1.900000 0.000397
8.400000 1.900000 0.000260
8.500000 1.900000 0.000337
8.600000 1.900000 0.000337
8.700000 1.900000 0.000327
8.800000 1.900000 0.000380
8.900000 1.900000 0.000313
9.000000 1.900000 0.000310
9.100000 1.900000 0.000317
9.200000 1.900000 0.000353
9.300000 1.900000 0.000320
9.400000 1.900000 0.000277
9.500000 1.900000 0.000340
9.600000 1.900000 0.000310
9.700000 1.900000 0.000370
9.800000 1.900000 0.000407
9.900000 1.900000 0.000260
10.000000 1.900000 0.000367
10.100000 1.900000 0.000287
10.200000 1.900000 0.000323
10.300000 1.900000 0.000357
10.400000 1.900000 0.000337
10.500000 1.900000 0.000307
10.600000 1.900000 0.000293
10.700000 1.900000 0.000367
10.800000 1.900000 0.000303
10.900000 1.900000 0.000230
11.000000 1.900000 0.000293
11.100000 1.900000 0.000367
11.200000 1.900000 0.000287
11.300000 1.900000 0.000357
11.400000 1.900000 0.000313
11.500000 1.900000 0.000340
11.600000 1.900000 0.000220
11.700000 1.900000 0.000253
11.800000 1.900000 0.000363
11.900000 1.900000 0.000260
12.000000 1.900000 0.000267
12.100000 1.900000 0.000333
12.200000 1.900000 0.000370
12.300000 1.900000 0.000373
12.400000 1.900000 0.000293
12.500000 1.900000 0.000353
12.600000 1.900000 0.000367
12.700000 1.900000 0.000337
12.800000 1.900000 0.000327
12.900000 1.900000 0.000373
13.000000 1.900000 0.000257
13.100000 1.900000 0.000403
13.200000 1.900000 0.000320
13.300000 1.900000 0.000353
13.400000 1.900000 0.000400
13.500000 1.900000 0.000320
13.600000 1.900000 0.000380
13.700000 1.900000 0.000340
13.800000 1.900000 0.000340
13.900000 1.900000 0.000323
14.000000 1.900000 0.000327
14.100000 1.900000 0.000340
14.200000 1.900000 0.000390
14.300000 1.900000 0.000410
14.400000 1.900000 0.000417
14.500000 1.900000 0.000347
14.600000 1.900000 0.000413
14.700000 1.900000 0.000360
14.800000 1.900000 0.000390
14.900000 1.900000 0.000417
15.000000 1.900000 0.000423
15.100000 1.900000 0.000337
15.200000 1.900000 0.000350
15.300000 1.900000 0.000407
15.400000 1.900000 0.000353
15.500000 1.900000 0.000380
15.600000 1.900000 0.000357
15.700000 1.900000 0.000363
15.800000 1.900000 0.000370
15.900000 1.900000 0.000353
16.000000 1.900000 0.000387
16.100000 1.900000 0.000410
16.200001 1.900000 0.000397
16.299999 1.900000 0.000407
16.400000 1.900000 0.000420
16.500000 1.900000 0.000350
16.600000 1.900000 0.000450
16.700001 1.900000 0.000437
16.799999 1.900000 0.000400
16.900000 1.900000 0.000443
17.000000 1.900000 0.000427
17.100000 1.900000 0.000443
17.200001 1.900000 0.000357
17.299999 1.900000 0.000443
17.400000 1.900000 0.000420
17.500000 1.900000 0.000397
17.600000 1.900000 0.000357
17.700001 1.900000 0.000387
17.799999 1.900000 0.000373
17.900000 1.900000 0.000457
18.000000 1.900000 0.000370
18.100000 1.900000 0.000347
18.200001 1.900000 0.000320
0.000000 2.000000 0.000233
0.100000 2.000000 0.000363
0.200000 2.000000 0.000360
0.300000 2.000000 0.000413
0.400000 2.000000 0.000417
0.500000 2.000000 0.000407
0.600000 2.000000 0.000333
0.700000 2.000000 0.000390
0.800000 2.000000 0.000350
0.900000 2.000000 0.000360
1.000000 2.000000 0.000373
1.100000 2.000000 0.000413
1.200000 2.000000 0.000340
1.300000 2.000000 0.000433
1.400000 2.000000 0.000370
1.500000 2.000000 0.000387
1.600000 2.000000 0.000383
1.700000 2.000000 0.000427
1.800000 2.000000 0.000490
1.900000 2.000000 0.000363
2.000000 2.000000 0.000393
2.100000 2.000000 0.000420
2.200000 2.000000 0.000363
2.300000 2.000000 0.000430
2.400000 2.000000 0.000410
2.500000 2.000000 0.000413
2.600000 2.000000 0.000377
2.700000 2.000000 0.000383
2.800000 2.000000 0.000330
2.900000 2.000000 0.000473
3.000000 2.000000 0.000427
3.100000 2.000000 0.000473
3.200000 2.000000 0.000463
3.300000 2.000000 0.000427
3.400000 2.000000 0.000393
3.500000 2.000000 0.000433
3.600000 2.000000 0.000343
3.700000 2.000000 0.000383
3.800000 2.000000 0.000390
3.900000 2.000000 0.000317
4.000000 2.000000 0.000497
4.100000 2.000000 0.000400
4.200000 2.000000 0.000423
4.300000 2.000000 0.000377
4.400000 2.000000 0.000393
4.500000 2.000000 0.000410
4.600000 2.000000 0.000383
4.700000 2.000000 0.000367
4.800000 2.000000 0.000423
4.900000 2.000000 0.000410
5.000000 2.000000 0.000463
5.100000 2.000000 0.000350
5.200000 2.000000 0.000397
5.300000 2.000000 0.000377
5.400000 2.000000 0.000433
5.500000 2.000000 0.000430
5.600000 2.000000 0.000430
5.700000 2.000000 0.000423
5.800000 2.000000 0.000397
5.900000 2.000000 0.000380
6.000000 2.000000 0.000400
6.100000 2.000000 0.000360
6.200000 2.000000 0.000393
6.300000 2.000000 0.000373
6.400000 2.000000 0.000373
6.500000 2.000000 0.000377
6.600000 2.000000 0.000367
6.700000 2.000000 0.000413
6.800000 2.000000 0.000363
6.900000 2.000000 0.000337
7.000000 2.000000 0.000313
7.100000 2.000000 0.000367
7.200000 2.000000 0.000333
7.300000 2.000000 0.000373
7.400000 2.000000 0.000393
7.500000 2.000000 0.000367
7.600000 2.000000 0.000310
7.700000 2.000000 0.000353
7.800000 2.000000 0.000303
7.900000 2.000000 0.000403
8.000000 2.000000 0.000223
8.100000 2.000000 0.000333
8.200000 2.000000 0.000350
8.300000 2.000000 0.000440
8.400000 2.000000 0.000303
8.500000 2.000000 0.000317
8.600000 2.000000 0.000353
8.700000 2.000000 0.000297
8.800000 2.000000 0.000353
8.900000 2.000000 0.000297
9.000000 2.000000 0.000293
9.100000 2.000000 0.000303
9.200000 2.000000 0.000397
9.300000 2.000000 0.000387
9.400000 2.000000 0.000347
9.500000 2.000000 0.000310
9.600000 2.000000 0.000297
9.700000 2.000000 0.000357
9.800000 2.000000 0.000400
9.900000 2.000000 0.000303
10.000000 2.000000 0.000383
10.100000 2.000000 0.000303
10.200000 2.000000 0.000343
10.300000 2.000000 0.000323
10.400000 2.000000 0.000313
10.500000 2.000000 0.000300
10.600000 2.000000 0.000290
10.700000 2.000000 0.000337
10.800000 2.000000 0.000323
10.900000 2.000000 0.000300
11.000000 2.000000 0.000297
11.100000 2.000000 0.000303
11.200000 2.000000 0.000300
11.300000 2.000000 0.000333
11.400000 2.000000 0.000300
11.500000 2.000000 0.000263
11.600000 2.000000 0.000283
11.700000 2.000000 0.000337
11.800000 2.000000 0.000360
11.900000 2.000000 0.000287
12.000000 2.000000 0.000387
12.100000 2.000000 0.000303
12.200000 2.000000 0.000327
12.300000 2.000000 0.000393
12.400000 2.000000 0.000287
12.500000 2.000000 0.000347
12.600000 2.000000 0.000360
12.700000 2.000000 0.000300
12.800000 2.000000 0.000317
12.900000 2.000000 0.000363
13.000000 2.000000 0.000340
13.100000 2.000000 0.000377
13.200000 2.000000 0.000353
13.300000 2.000000 0.000360
13.400000 2.000000 0.000350
13.500000 2.000000 0.000380
13.600000 2.000000 0.000327
13.700000 2.000000 0.000377
13.800000 2.000000 0.000397
13.900000 2.000000 0.000317
14.000000 2.000000 0.000393
14.100000 2.000000 0.000380
14.200000 2.000000 0.000390
14.300000 2.000000 0.000380
14.400000 2.000000 0.000320
14.500000 2.000000 0.000393
14.600000 2.000000 0.000393
14.700000 2.000000 0.000327
14.800000 2.000000 0.000390
14.900000 2.000000 0.000333
15.000000 2.000000 0.000363
15.100000 2.000000 0.000317
15.200000 2.000000 0.000353
15.300000 2.000000 0.000427
15.400000 2.000000 0.000387
15.500000 2.000000 0.000433
15.600000 2.000000 0.000350
15.700000 2.000000 0.000267
15.800000 2.000000 0.000387
15.900000 2.000000 0.000403
16.000000 2.000000 0.000400
16.100000 2.000000 0.000400
16.200001 2.000000 0.000337
16.299999 2.000000 0.000390
16.400000 2.000000 0.000443
16.500000 2.000000 0.000390
16.600000 2.000000 0.000373
16.700001 2.000000 0.000350
16.799999 2.000000 0.000433
16.900000 2.000000 0.000523
17.000000 2.000000 0.000303
17.100000 2.000000 0.000327
17.200001 2.000000 0.000410
17.299999 2.000000 0.000407
17.400000 2.000000 0.000407
17.500000 2.000000 0.000323
17.600000 2.000000 0.000433
17.700001 2.000000 0.000430
17.799999 2.000000 0.000387
17.900000 2.000000 0.000513
18.000000 2.000000 0.000387
18.100000 2.000000 0.000447
18.200001 2.000000 0.000293
0.000000 2.100000 0.000227
0.100000 2.100000 0.000410
0.200000 2.100000 0.000393
0.300000 2.100000 0.000443
0.400000 2.100000 0.000410
0.500000 2.100000 0.000423
0.600000 2.100000 0.000447
0.700000 2.100000 0.000377
0.800000 2.100000 0.000430
0.900000 2.100000 0.000427
1.000000 2.100000 0.000510
1.100000 2.100000 0.000477
1.200000 2.100000 0.000393
1.300000 2.100000 0.000490
1.400000 2.100000 0.000453
1.500000 2.100000 0.000343
1.600000 2.100000 0.000433
1.700000 2.100000 0.000437
1.800000 2.100000 0.000420
1.900000 2.100000 0.000523
2.000000 2.100000 0.000393
2.100000 2.100000 0.000603
2.200000 2.100000 0.000383
2.300000 2.100000 0.000427
2.400000 2.100000 0.000433
2.500000 2.100000 0.000453
2.600000 2.100000 0.000540
2.700000 2.100000 0.000313
2.800000 2.100000 0.000453
2.900000 2.100000 0.000507
3.000000 2.100000 0.000530
3.100000 2.100000 0.000477
3.200000 2.100000 0.000467
3.300000 2.100000 0.000510
3.400000 2.100000 0.000443
3.500000 2.100000 0.000450
3.600000 2.100000 0.000460
3.700000 2.100000 0.000453
3.800000 2.100000 0.000483
3.900000 2.100000 0.000500
4.000000 2.100000 0.000520
4.100000 2.100000 0.000397
4.200000 2.100000 0.000477
4.300000 2.100000 0.000523
4.400000 2.100000 0.000493
4.500000 2.100000 0.000510
4.600000 2.100000 0.000407
4.700000 2.100000 0.000423
4.800000 2.100000 0.000453
4.900000 2.100000 0.000373
5.000000 2.100000 0.000433
5.100000 2.100000 0.000420
5.200000 2.100000 0.000427
5.300000 2.100000 0.000453
5.400000 2.100000 0.000497
5.500000 2.100000 0.000453
5.600000 2.100000 0.000400
5.700000 2.100000 0.000463
5.800000 2.100000 0.000433
5.900000 2.100000 0.000407
6.000000 2.100000 0.000467
6.100000 2.100000 0.000387
6.200000 2.100000 0.000397
6.300000 2.100000 0.000423
6.400000 2.100000 0.000510
6.500000 2.100000 0.000440
6.600000 2.100000 0.000413
6.700000 2.100000 0.000327
6.800000 2.100000 0.000363
6.900000 2.100000 0.000413
7.000000 2.100000 0.000437
7.100000 2.100000 0.000393
7.200000 2.100000 0.000373
7.300000 2.100000 0.000373
7.400000 2.100000 0.000383
7.500000 2.100000 0.000420
7.600000 2.100000 0.000453
7.700000 2.100000 0.000403
7.800000 2.100000 0.000397
7.900000 2.100000 0.000343
8.000000 2.100000 0.000373
8.100000 2.100000 0.000377
8.200000 2.100000 0.000463
8.300000 2.100000 0.000433
8.400000 2.100000 0.000347
8.500000 2.100000 0.000357
8.600000 2.100000 0.000367
8.700000 2.100000 0.000457
8.800000 2.100000 0.000453
8.900000 2.100000 0.000303
9.000000 2.100000 0.000417
9.100000 2.100000 0.000357
9.200000 2.100000 0.000380
9.300000 2.100000 0.000383
9.400000 2.100000 0.000383
9.500000 2.100000 0.000403
9.600000 2.100000 0.000363
9.700000 2.100000 0.000397
9.800000 2.100000 0.000473
9.900000 2.100000 0.000277
10.000000 2.100000 0.000373
10.100000 2.100000 0.000313
10.200000 2.100000 0.000383
10.300000 2.100000 0.000430
10.400000 2.100000 0.000373
10.500000 2.100000 0.000270
10.600000 2.100000 0.000313
10.700000 2.100000 0.000393
10.800000 2.100000 0.000360
10.900000 2.100000 0.000327
11.000000 2.100000 0.000330
11.100000 2.100000 0.000330
11.200000 2.100000 0.000297
11.300000 2.100000 0.000380
11.400000 2.100000 0.000280
11.500000 2.100000 0.000333
11.600000 2.100000 0.000370
11.700000 2.100000 0.000317
11.800000 2.100000 0.000377
11.900000 2.100000 0.000297
12.000000 2.100000 0.000333
12.100000 2.100000 0.000387
12.200000 2.100000 0.000407
12.300000 2.100000 0.000427
12.400000 2.100000 0.000327
12.500000 2.100000 0.000393
12.600000 2.100000 0.000397
12.700000 2.100000 0.000397
12.800000 2.100000 0.000350
12.900000 2.100000 0.000387
13.000000 2.100000 0.000383
13.100000 2.100000 0.000333
13.200000 2.100000 0.000417
13.300000 2.100000 0.000347
13.400000 2.100000 0.000367
13.500000 2.100000 0.000427
13.600000 2.100000 0.000343
13.700000 2.100000 0.000370
13.800000 2.100000 0.000457
13.900000 2.100000 0.000373
14.000000 2.100000 0.000363
14.100000 2.100000 0.000450
14.200000 2.100000 0.000440
14.300000 2.100000 0.000467
14.400000 2.100000 0.000377
14.500000 2.100000 0.000543
14.600000 2.100000 0.000353
14.700000 2.100000 0.000453
14.800000 2.100000 0.000403
14.900000 2.100000 0.000450
15.000000 2.100000 0.000433
15.100000 2.100000 0.000397
15.200000 2.100000 0.000403
15.300000 2.100000 0.000430
15.400000 2.100000 0.000390
15.500000 2.100000 0.000417
15.600000 2.100000 0.000403
15.700000 2.100000 0.000400
15.800000 2.100000 0.000410
15.900000 2.100000 0.000420
16.000000 2.100000 0.000420
16.100000 2.100000 0.000383
16.200001 2.100000 0.000400
16.299999 2.100000 0.000393
16.400000 2.100000 0.000517
16.500000 2.100000 0.000450
16.600000 2.100000 0.000453
16.700001 2.100000 0.000443
16.799999 2.100000 0.000437
16.900000 2.100000 0.000460
17.000000 2.100000 0.000373
17.100000 2.100000 0.000450
17.200001 2.100000 0.000500
17.299999 2.100000 0.000430
17.400000 2.100000 0.000470
17.500000 2.100000 0.000487
17.600000 2.100000 0.000417
17.700001 2.100000 0.000443
17.799999 2.100000 0.000450
17.900000 2.100000 0.000533
18.000000 2.100000 0.000400
18.100000 2.100000 0.000440
18.200001 2.100000 0.000297
0.000000 2.200000 0.000207
0.100000 2.200000 0.000353
0.200000 2.200000 0.000327
0.300000 2.200000 0.000307
0.400000 2.200000 0.000353
0.500000 2.200000 0.000427
0.600000 2.200000 0.000327
0.700000 2.200000 0.000350
0.800000 2.200000 0.000380
0.900000 2.200000 0.000380
1.000000 2.200000 0.000393
1.100000 2.200000 0.000387
1.200000 2.200000 0.000407
1.300000 2.200000 0.000363
1.400000 2.200000 0.000330
1.500000 2.200000 0.000290
1.600000 2.200000 0.000400
1.700000 2.200000 0.000357
1.800000 2.200000 0.000337
1.900000 2.200000 0.000383
2.000000 2.200000 0.000407
2.100000 2.200000 0.000423
2.200000 2.200000 0.000340
2.300000 2.200000 0.000403
2.400000 2.200000 0.000410
2.500000 2.200000 0.000383
2.600000 2.200000 0.000360
2.700000 2.200000 0.000287
2.800000 2.200000 0.000363
2.900000 2.200000 0.000380
3.000000 2.200000 0.000417
3.100000 2.200000 0.000433
3.200000 2.200000 0.000373
3.300000 2.200000 0.000407
3.400000 2.200000 0.000423
3.500000 2.200000 0.000380
3.600000 2.200000 0.000333
3.700000 2.200000 0.000427
3.800000 2.200000 0.000393
3.900000 2.200000 0.000387
4.000000 2.200000 0.000360
4.100000 2.200000 0.000337
4.200000 2.200000 0.000350
4.300000 2.200000 0.000380
4.400000 2.200000 0.000417
4.500000 2.200000 0.000383
4.600000 2.200000 0.000373
4.700000 2.200000 0.000370
4.800000 2.200000 0.000317
4.900000 2.200000 0.000397
5.000000 2.200000 0.000413
5.100000 2.200000 0.000290
5.200000 2.200000 0.000367
5.300000 2.200000 0.000390
5.400000 2.200000 0.000347
5.500000 2.200000 0.000353
5.600000 2.200000 0.000297
5.700000 2.200000 0.000360
5.800000 2.200000 0.000390
5.900000 2.200000 0.000393
6.000000 2.200000 0.000347
6.100000 2.200000 0.000313
6.200000 2.200000 0.000327
6.300000 2.200000 0.000373
6.400000 2.200000 0.000333
6.500000 2.200000 0.000397
6.600000 2.200000 0.000347
6.700000 2.200000 0.000363
6.800000 2.200000 0.000390
6.900000 2.200000 0.000303
7.000000 2.200000 0.000357
7.100000 2.200000 0.000357
7.200000 2.200000 0.000370
7.300000 2.200000 0.000370
7.400000 2.200000 0.000320
7.500000 2.200000 0.000323
7.600000 2.200000 0.000350
7.700000 2.200000 0.000293
7.800000 2.200000 0.000343
7.900000 2.200000 0.000387
8.000000 2.200000 0.000317
8.100000 2.200000 0.000363
8.200000 2.200000 0.000333
8.300000 2.200000 0.000313
8.400000 2.200000 0.000300
8.500000 2.200000 0.000313
8.600000 2.200000 0.000317
8.700000 2.200000 0.000280
8.800000 2.200000 0.000400
8.900000 2.200000 0.000307
9.000000 2.200000 0.000283
9.100000 2.200000 0.000340
9.200000 2.200000 0.000307
9.300000 2.200000 0.000357
9.400000 2.200000 0.000337
9.500000 2.200000 0.000287
9.600000 2.200000 0.000310
9.700000 2.200000 0.000317
9.800000 2.200000 0.000317
9.900000 2.200000 0.000280
10.000000 2.200000 0.000300
10.100000 2.200000 0.000357
10.200000 2.200000 0.000313
10.300000 2.200000 0.000323
10.400000 2.200000 0.000293
10.500000 2.200000 0.000307
10.600000 2.200000 0.000317
10.700000 2.200000 0.000290
10.800000 2.200000 0.000300
10.900000 2.200000 0.000223
11.000000 2.200000 0.000303
11.100000 2.200000 0.000317
11.200000 2.200000 0.000257
11.300000 2.200000 0.000330
11.400000 2.200000 0.000283
11.500000 2.200000 0.000300
11.600000 2.200000 0.000263
11.700000 2.200000 0.000283
11.800000 2.200000 0.000283
11.900000 2.200000 0.000243
12.000000 2.200000 0.000210
12.100000 2.200000 0.000307
12.200000 2.200000 0.000227
12.300000 2.200000 0.000320
12.400000 2.200000 0.000290
12.500000 2.200000 0.000260
12.600000 2.200000 0.000350
12.700000 2.200000 0.000320
12.800000 2.200000 0.000290
12.900000 2.200000 0.000330
13.000000 2.200000 0.000317
13.100000 2.200000 0.000323
13.200000 2.200000 0.000273
13.300000 2.200000 0.000263
13.400000 2.200000 0.000377
13.500000 2.200000 0.000357
13.600000 2.200000 0.000367
13.700000 2.200000 0.000380
13.800000 2.200000 0.000333
13.900000 2.200000 0.000330
14.000000 2.200000 0.000347
14.100000 2.200000 0.000320
14.200000 2.200000 0.000340
14.300000 2.200000 0.000337
14.400000 2.200000 0.000323
14.500000 2.200000 0.000350
14.600000 2.200000 0.000370
14.700000 2.200000 0.000353
14.800000 2.200000 0.000330
14.900000 2.200000 0.000313
15.000000 2.200000 0.000383
15.100000 2.200000 0.000373
15.200000 2.200000 0.000330
15.300000 2.200000 0.000370
15.400000 2.200000 0.000340
15.500000 2.200000 0.000357
15.600000 2.200000 0.000323
15.700000 2.200000 0.000307
15.800000 2.200000 0.000363
15.900000 2.200000 0.000357
16.000000 2.200000 0.000407
16.100000 2.200000 0.000340
16.200001 2.200000 0.000337
16.299999 2.200000 0.000333
16.400000 2.200000 0.000360
16.500000 2.200000 0.000357
16.600000 2.200000 0.000353
16.700001 2.200000 0.000293
16.799999 2.200000 0.000313
16.900000 2.200000 0.000387
17.000000 2.200000 0.000307
17.100000 2.200000 0.000317
17.200001 2.200000 0.000390
17.299999 2.200000 0.000323
17.400000 2.200000 0.000407
17.500000 2.200000 0.000303
17.600000 2.200000 0.000353
17.700001 2.200000 0.000380
17.799999 2.200000 0.000313
17.900000 2.200000 0.000387
18.000000 2.200000 0.000317
18.100000 2.200000 0.000373
18.200001 2.200000 0.000253
0.000000 2.300000 0.000213
0.100000 2.300000 0.000413
0.200000 2.300000 0.000397
0.300000 2.300000 0.000360
0.400000 2.300000 0.000373
0.500000 2.300000 0.000370
0.600000 2.300000 0.000400
0.700000 2.300000 0.000447
0.800000 2.300000 0.000373
0.900000 2.300000 0.000423
1.000000 2.300000 0.000403
1.100000 2.300000 0.000387
1.200000 2.300000 0.000450
1.300000 2.300000 0.000387
1.400000 2.300000 0.000390
1.500000 2.300000 0.000423
1.600000 2.300000 0.000343
1.700000 2.300000 0.000393
1.800000 2.300000 0.000383
1.900000 2.300000 0.000413
2.000000 2.300000 0.000360
2.100000 2.300000 0.000470
2.200000 2.300000 0.000373
2.300000 2.300000 0.000360
2.400000 2.300000 0.000397
2.500000 2.300000 0.000390
2.600000 2.300000 0.000397
2.700000 2.300000 0.000327
2.800000 2.300000 0.000400
2.900000 2.300000 0.000357
3.000000 2.300000 0.000410
3.100000 2.300000 0.000497
3.200000 2.300000 0.000310
3.300000 2.300000 0.000427
3.400000 2.300000 0.000390
3.500000 2.300000 0.000417
3.600000 2.300000 0.000440
3.700000 2.300000 0.000407
3.800000 2.300000 0.000420
3.900000 2.300000 0.000363
4.000000 2.300000 0.000497
4.100000 2.300000 0.000387
4.200000 2.300000 0.000313
4.300000 2.300000 0.000430
4.400000 2.300000 0.000393
4.500000 2.300000 0.000480
4.600000 2.300000 0.000383
4.700000 2.300000 0.000327
4.800000 2.300000 0.000423
4.900000 2.300000 0.000377
5.000000 2.300000 0.000430
5.100000 2.300000 0.000373
5.200000 2.300000 0.000483
5.300000 2.300000 0.000483
5.400000 2.300000 0.000403
5.500000 2.300000 0.000437
5.600000 2.300000 0.000347
5.700000 2.300000 0.000380
5.800000 2.300000 0.000407
5.900000 2.300000 0.000393
6.000000 2.300000 0.000477
6.100000 2.300000 0.000340
6.200000 2.300000 0.000360
6.300000 2.300000 0.000453
6.400000 2.300000 0.000450
6.500000 2.300000 0.000380
6.600000 2.300000 0.000340
6.700000 2.300000 0.000377
6.800000 2.300000 0.000390
6.900000 2.300000 0.000420
7.000000 2.300000 0.000303
7.100000 2.300000 0.000370
7.200000 2.300000 0.000340
7.300000 2.300000 0.000393
7.400000 2.300000 0.000367
7.500000 2.300000 0.000337
7.600000 2.300000 0.000423
7.700000 2.300000 0.000437
7.800000 2.300000 0.000397
7.900000 2.300000 0.000383
8.000000 2.300000 0.000363
8.100000 2.300000 0.000330
8.200000 2.300000 0.000347
8.300000 2.300000 0.000413
8.400000 2.300000 0.000327
8.500000 2.300000 0.000403
8.600000 2.300000 0.000340
8.700000 2.300000 0.000383
8.800000 2.300000 0.000383
8.900000 2.300000 0.000333
9.000000 2.300000 0.000377
9.100000 2.300000 0.000387
9.200000 2.300000 0.000450
9.300000 2.300000 0.000410
9.400000 2.300000 0.000370
9.500000 2.300000 0.000307
9.600000 2.300000 0.000327
9.700000 2.300000 0.000400
9.800000 2.300000 0.000413
9.900000 2.300000 0.000330
10.000000 2.300000 0.000380
10.100000 2.300000 0.000323
10.200000 2.300000 0.000253
10.300000 2.300000 0.000347
10.400000 2.300000 0.000257
10.500000 2.300000 0.000363
10.600000 2.300000 0.000327
10.700000 2.300000 0.000337
10.800000 2.300000 0.000357
10.900000 2.300000 0.000290
11.000000 2.300000 0.000320
11.100000 2.300000 0.000263
11.200000 2.300000 0.000277
11.300000 2.300000 0.000340
11.400000 2.300000 0.000280
11.500000 2.300000 0.000287
11.600000 2.300000 0.000407
11.700000 2.300000 0.000260
11.800000 2.300000 0.000353
11.900000 2.300000 0.000233
12.000000 2.300000 0.000300
12.100000 2.300000 0.000320
12.200000 2.300000 0.000287
12.300000 2.300000 0.000340
12.400000 2.300000 0.000347
12.500000 2.300000 0.000330
12.600000 2.300000 0.000303
12.700000 2.300000 0.000363
12.800000 2.300000 0.000300
12.900000 2.300000 0.000320
13.000000 2.300000 0.000290
13.100000 2.300000 0.000417
13.200000 2.300000 0.000307
13.300000 2.300000 0.000287
13.400000 2.300000 0.000353
13.500000 2.300000 0.000317
13.600000 2.300000 0.000310
13.700000 2.300000 0.000323
13.800000 2.300000 0.000347
13.900000 2.300000 0.000363
14.000000 2.300000 0.000397
14.100000 2.300000 0.000353
14.200000 2.300000 0.000427
14.300000 2.300000 0.000367
14.400000 2.300000 0.000307
14.500000 2.300000 0.000373
14.600000 2.300000 0.000383
14.700000 2.300000 0.000407
14.800000 2.300000 0.000327
14.900000 2.300000 0.000320
15.000000 2.300000 0.000290
15.100000 2.300000 0.000450
15.200000 2.300000 0.000363
15.300000 2.300000 0.000363
15.400000 2.300000 0.000397
15.500000 2.300000 0.000430
15.600000 2.300000 0.000420
15.700000 2.300000 0.000430
15.800000 2.300000 0.000447
15.900000 2.300000 0.000380
16.000000 2.300000 0.000380
16.100000 2.300000 0.000340
16.200001 2.300000 0.000360
16.299999 2.300000 0.000427
16.400000 2.300000 0.000373
16.500000 2.300000 0.000393
16.600000 2.300000 0.000380
16.700001 2.300000 0.000353
16.799999 2.300000 0.000397
16.900000 2.300000 0.000403
17.000000 2.300000 0.000390
17.100000 2.300000 0.000417
17.200001 2.300000 0.000357
17.299999 2.300000 0.000387
17.400000 2.300000 0.000423
17.500000 2.300000 0.000333
17.600000 2.300000 0.000377
17.700001 2.300000 0.000387
17.799999 2.300000 0.000383
17.900000 2.300000 0.000473
18.000000 2.300000 0.000383
18.100000 2.300000 0.000373
18.200001 2.300000 0.000360
0.000000 2.400000 0.000223
0.100000 2.400000 0.000380
0.200000 2.400000 0.000337
0.300000 2.400000 0.000400
0.400000 2.400000 0.000383
0.500000 2.400000 0.000367
0.600000 2.400000 0.000340
0.700000 2.400000 0.000413
0.800000 2.400000 0.000380
0.900000 2.400000 0.000403
1.000000 2.400000 0.000410
1.100000 2.400000 0.000400
1.200000 2.400000 0.000397
1.300000 2.400000 0.000387
1.400000 2.400000 0.000427
1.500000 2.400000 0.000393
1.600000 2.400000 0.000377
1.700000 2.400000 0.000450
1.800000 2.400000 0.000373
1.900000 2.400000 0.000443
2.000000 2.400000 0.000483
2.100000 2.400000 0.000520
2.200000 2.400000 0.000370
2.300000 2.400000 0.000413
2.400000 2.400000 0.000367
2.500000 2.400000 0.000457
2.600000 2.400000 0.000443
2.700000 2.400000 0.000320
2.800000 2.400000 0.000373
2.900000 2.400000 0.000420
3.000000 2.400000 0.000413
3.100000 2.400000 0.000453
3.200000 2.400000 0.000383
3.300000 2.400000 0.000497
3.400000 2.400000 0.000447
3.500000 2.400000 0.000387
3.600000 2.400000 0.000320
3.700000 2.400000 0.000473
3.800000 2.400000 0.000400
3.900000 2.400000 0.000433
4.000000 2.400000 0.000460
4.100000 2.400000 0.000383
4.200000 2.400000 0.000493
4.300000 2.400000 0.000430
4.400000 2.400000 0.000403
4.500000 2.400000 0.000503
4.600000 2.400000 0.000377
4.700000 2.400000 0.000417
4.800000 2.400000 0.000390
4.900000 2.400000 0.000403
5.000000 2.400000 0.000433
5.100000 2.400000 0.000423
5.200000 2.400000 0.000357
5.300000 2.400000 0.000403
5.400000 2.400000 0.000367
5.500000 2.400000 0.000463
5.600000 2.400000 0.000357
5.700000 2.400000 0.000457
5.800000 2.400000 0.000440
5.900000 2.400000 0.000343
6.000000 2.400000 0.000423
6.100000 2.400000 0.000320
6.200000 2.400000 0.000350
6.300000 2.400000 0.000390
6.400000 2.400000 0.000470
6.500000 2.400000 0.000337
6.600000 2.400000 0.000427
6.700000 2.400000 0.000430
6.800000 2.400000 0.000360
6.900000 2.400000 0.000413
7.000000 2.400000 0.000363
7.100000 2.400000 0.000410
7.200000 2.400000 0.000417
7.300000 2.400000 0.000400
7.400000 2.400000 0.000397
7.500000 2.400000 0.000373
7.600000 2.400000 0.000373
7.700000 2.400000 0.000317
7.800000 2.400000 0.000367
7.900000 2.400000 0.000357
8.000000 2.400000 0.000403
8.100000 2.400000 0.000493
8.200000 2.400000 0.000407
8.300000 2.400000 0.000417
8.400000 2.400000 0.000360
8.500000 2.400000 0.000360
8.600000 2.400000 0.000397
8.700000 2.400000 0.000447
8.800000 2.400000 0.000430
8.900000 2.400000 0.000330
9.000000 2.400000 0.000403
9.100000 2.400000 0.000380
9.200000 2.400000 0.000313
9.300000 2.400000 0.000327
9.400000 2.400000 0.000357
9.500000 2.400000 0.000403
9.600000 2.400000 0.000370
9.700000 2.400000 0.000377
9.800000 2.400000 0.000383
9.900000 2.400000 0.000310
10.000000 2.400000 0.000360
10.100000 2.400000 0.000373
10.200000 2.400000 0.000373
10.300000 2.400000 0.000370
10.400000 2.400000 0.000327
10.500000 2.400000 0.000330
10.600000 2.400000 0.000313
10.700000 2.400000 0.000363
10.800000 2.400000 0.000337
10.900000 2.400000 0.000270
11.000000 2.400000 0.000310
11.100000 2.400000 0.000287
11.200000 2.400000 0.000293
11.300000 2.400000 0.000330
11.400000 2.400000 0.000280
11.500000 2.400000 0.000347
11.600000 2.400000 0.000330
11.700000 2.400000 0.000310
11.800000 2.400000 0.000397
11.900000 2.400000 0.000243
12.000000 2.400000 0.000277
12.100000 2.400000 0.000300
12.200000 2.400000 0.000293
12.300000 2.400000 0.000313
12.400000 2.400000 0.000257
12.500000 2.400000 0.000313
12.600000 2.400000 0.000317
12.700000 2.400000 0.000343
12.800000 2.400000 0.000357
12.900000 2.400000 0.000420
13.000000 2.400000 0.000283
13.100000 2.400000 0.000290
13.200000 2.400000 0.000347
13.300000 2.400000 0.000393
13.400000 2.400000 0.000317
13.500000 2.400000 0.000327
13.600000 2.400000 0.000343
13.700000 2.400000 0.000380
13.800000 2.400000 0.000353
13.900000 2.400000 0.000320
14.000000 2.400000 0.000343
14.100000 2.400000 0.000393
14.200000 2.400000 0.000333
14.300000 2.400000 0.000357
14.400000 2.400000 0.000270
14.500000 2.400000 0.000350
14.600000 2.400000 0.000347
14.700000 2.400000 0.000387
14.800000 2.400000 0.000393
14.900000 2.400000 0.000377
15.000000 2.400000 0.000303
15.100000 2.400000 0.000423
15.200000 2.400000 0.000423
15.300000 2.400000 0.000373
15.400000 2.400000 0.000340
15.500000 2.400000 0.000390
15.600000 2.400000 0.000360
15.700000 2.400000 0.000410
15.800000 2.400000 0.000353
15.900000 2.400000 0.000380
16.000000 2.400000 0.000380
16.100000 2.400000 0.000343
16.200001 2.400000 0.000390
16.299999 2.400000 0.000457
16.400000 2.400000 0.000417
16.500000 2.400000 0.000290
16.600000 2.400000 0.000403
16.700001 2.400000 0.000377
16.799999 2.400000 0.000393
16.900000 2.400000 0.000403
17.000000 2.400000 0.000360
17.100000 2.400000 0.000400
17.200001 2.400000 0.000397
17.299999 2.400000 0.000380
17.400000 2.400000 0.000407
17.500000 2.400000 0.000343
17.600000 2.400000 0.000370
17.700001 2.400000 0.000387
17.799999 2.400000 0.000367
17.900000 2.400000 0.000450
18.000000 2.400000 0.000303
18.100000 2.400000 0.000370
18.200001 2.400000 0.000300
0.000000 2.500000 0.000203
0.100000 2.500000 0.000417
0.200000 2.500000 0.000320
0.300000 2.500000 0.000350
0.400000 2.500000 0.000387
0.500000 2.500000 0.000377
0.600000 2.500000 0.000383
0.700000 2.500000 0.000467
0.800000 2.500000 0.000383
0.900000 2.500000 0.000370
1.000000 2.500000 0.000443
1.100000 2.500000 0.000397
1.200000 2.500000 0.000370
1.300000 2.500000 0.000403
1.400000 2.500000 0.000420
1.500000 2.500000 0.000303
1.600000 2.500000 0.000400
1.700000 2.500000 0.000443
1.800000 2.500000 0.000370
1.900000 2.500000 0.000390
2.000000 2.500000 0.000367
2.100000 2.500000 0.000440
2.200000 2.500000 0.000350
2.300000 2.500000 0.000420
2.400000 2.500000 0.000400
2.500000 2.500000 0.000453
2.600000 2.500000 0.000420
2.700000 2.500000 0.000430
2.800000 2.500000 0.000420
2.900000 2.500000 0.000453
3.000000 2.500000 0.000460
3.100000 2.500000 0.000453
3.200000 2.500000 0.000380
3.300000 2.500000 0.000407
3.400000 2.500000 0.000450
3.500000 2.500000 0.000427
3.600000 2.500000 0.000440
3.700000 2.500000 0.000397
3.800000 2.500000 0.000450
3.900000 2.500000 0.000347
4.000000 2.500000 0.000507
4.100000 2.500000 0.000377
4.200000 2.500000 0.000430
4.300000 2.500000 0.000370
4.400000 2.500000 0.000387
4.500000 2.500000 0.000527
4.600000 2.500000 0.000353
4.700000 2.500000 0.000450
4.800000 2.500000 0.000460
4.900000 2.500000 0.000447
5.000000 2.500000 0.000477
5.100000 2.500000 0.000357
5.200000 2.500000 0.000467
5.300000 2.500000 0.000370
5.400000 2.500000 0.000397
5.500000 2.500000 0.000517
5.600000 2.500000 0.000353
5.700000 2.500000 0.000443
5.800000 2.500000 0.000430
5.900000 2.500000 0.000417
6.000000 2.500000 0.000443
6.100000 2.500000 0.000373
6.200000 2.500000 0.000387
6.300000 2.500000 0.000407
6.400000 2.500000 0.000360
6.500000 2.500000 0.000373
6.600000 2.500000 0.000377
6.700000 2.500000 0.000383
6.800000 2.500000 0.000367
6.900000 2.500000 0.000413
7.000000 2.500000 0.000370
7.100000 2.500000 0.000443
7.200000 2.500000 0.000447
7.300000 2.500000 0.000463
7.400000 2.500000 0.000420
7.500000 2.500000 0.000370
7.600000 2.500000 0.000447
7.700000 2.500000 0.000407
7.800000 2.500000 0.000397
7.900000 2.500000 0.000433
8.000000 2.500000 0.000313
8.100000 2.500000 0.000403
8.200000 2.500000 0.000397
8.300000 2.500000 0.000480
8.400000 2.500000 0.000350
8.500000 2.500000 0.000300
8.600000 2.500000 0.000423
8.700000 2.500000 0.000383
8.800000 2.500000 0.000433
8.900000 2.500000 0.000377
9.000000 2.500000 0.000367
9.100000 2.500000 0.000417
9.200000 2.500000 0.000360
9.300000 2.500000 0.000423
9.400000 2.500000 0.000323
9.500000 2.500000 0.000380
9.600000 2.500000 0.000427
9.700000 2.500000 0.000413
9.800000 2.500000 0.000387
9.900000 2.500000 0.000413
10.000000 2.500000 0.000353
10.100000 2.500000 0.000370
10.200000 2.500000 0.000400
10.300000 2.500000 0.000470
10.400000 2.500000 0.000310
10.500000 2.500000 0.000333
10.600000 2.500000 0.000280
10.700000 2.500000 0.000360
10.800000 2.500000 0.000317
10.900000 2.500000 0.000377
11.000000 2.500000 0.000277
11.100000 2.500000 0.000367
11.200000 2.500000 0.000337
11.300000 2.500000 0.000333
11.400000 2.500000 0.000230
11.500000 2.500000 0.000317
11.600000 2.500000 0.000290
11.700000 2.500000 0.000310
11.800000 2.500000 0.000357
11.900000 2.500000 0.000303
12.000000 2.500000 0.000337
12.100000 2.500000 0.000343
12.200000 2.500000 0.000353
12.300000 2.500000 0.000273
12.400000 2.500000 0.000227
12.500000 2.500000 0.000327
12.600000 2.500000 0.000317
12.700000 2.500000 0.000277
12.800000 2.500000 0.000317
12.900000 2.500000 0.000357
13.000000 2.500000 0.000333
13.100000 2.500000 0.000313
13.200000 2.500000 0.000363
13.300000 2.500000 0.000313
13.400000 2.500000 0.000287
13.500000 2.500000 0.000367
13.600000 2.500000 0.000370
13.700000 2.500000 0.000410
13.800000 2.500000 0.000343
13.900000 2.500000 0.000383
14.000000 2.500000 0.000353
14.100000 2.500000 0.000470
14.200000 2.500000 0.000317
14.300000 2.500000 0.000323
14.400000 2.500000 0.000307
14.500000 2.500000 0.000317
14.600000 2.500000 0.000353
14.700000 2.500000 0.000313
14.800000 2.500000 0.000340
14.900000 2.500000 0.000360
15.000000 2.500000 0.000433
15.100000 2.500000 0.000337
15.200000 2.500000 0.000347
15.300000 2.500000 0.000363
15.400000 2.500000 0.000380
15.500000 2.500000 0.000373
15.600000 2.500000 0.000327
15.700000 2.500000 0.000393
15.800000 2.500000 0.000353
15.900000 2.500000 0.000423
16.000000 2.500000 0.000400
16.100000 2.500000 0.000383
16.200001 2.500000 0.000370
16.299999 2.500000 0.000363
16.400000 2.500000 0.000440
16.500000 2.500000 0.000427
16.600000 2.500000 0.000357
16.700001 2.500000 0.000417
16.799999 2.500000 0.000350
16.900000 2.500000 0.000453
17.000000 2.500000 0.000357
17.100000 2.500000 0.000423
17.200001 2.500000 0.000363
17.299999 2.500000 0.000447
17.400000 2.500000 0.000450
17.500000 2.500000 0.000367
17.600000 2.500000 0.000343
17.700001 2.500000 0.000403
17.799999 2.500000 0.000380
17.900000 2.500000 0.000387
18.000000 2.500000 0.000407
18.100000 2.500000 0.000360
18.200001 2.500000 0.000270
0.000000 2.600000 0.000227
0.100000 2.600000 0.000413
0.200000 2.600000 0.000457
0.300000 2.600000 0.000447
0.400000 2.600000 0.000420
0.500000 2.600000 0.000453
0.600000 2.600000 0.000437
0.700000 2.600000 0.000380
0.800000 2.600000 0.000433
0.900000 2.600000 0.000453
1.000000 2.600000 0.000463
1.100000 2.600000 0.000437
1.200000 2.600000 0.000390
1.300000 2.600000 0.000500
1.400000 2.600000 0.000523
1.500000 2.600000 0.000413
1.600000 2.600000 0.000413
1.700000 2.600000 0.000440
1.800000 2.600000 0.000427
1.900000 2.600000 0.000387
2.000000 2.600000 0.000433
2.100000 2.600000 0.000510
2.200000 2.600000 0.000433
2.300000 2.600000 0.000420
2.400000 2.600000 0.000427
2.500000 2.600000 0.000473
2.600000 2.600000 0.000500
2.700000 2.600000 0.000383
2.800000 2.600000 0.000400
2.900000 2.600000 0.000437
3.000000 2.600000 0.000490
3.100000 2.600000 0.000587
3.200000 2.600000 0.000400
3.300000 2.600000 0.000467
3.400000 2.600000 0.000477
3.500000 2.600000 0.000437
3.600000 2.600000 0.000460
3.700000 2.600000 0.000460
3.800000 2.600000 0.000533
3.900000 2.600000 0.000463
4.000000 2.600000 0.000570
4.100000 2.600000 0.000450
4.200000 2.600000 0.000490
4.300000 2.600000 0.000480
4.400000 2.600000 0.000450
4.500000 2.600000 0.000453
4.600000 2.600000 0.000407
4.700000 2.600000 0.000460
4.800000 2.600000 0.000427
4.900000 2.600000 0.000490
5.000000 2.600000 0.000530
5.100000 2.600000 0.000407
5.200000 2.600000 0.000447
5.300000 2.600000 0.000420
5.400000 2.600000 0.000430
5.500000 2.600000 0.000540
5.600000 2.600000 0.000423
5.700000 2.600000 0.000387
5.800000 2.600000 0.000420
5.900000 2.600000 0.000387
6.000000 2.600000 0.000500
6.100000 2.600000 0.000423
6.200000 2.600000 0.000460
6.300000 2.600000 0.000477
6.400000 2.600000 0.000520
6.500000 2.600000 0.000510
6.600000 2.600000 0.000400
6.700000 2.600000 0.000433
6.800000 2.600000 0.000440
6.900000 2.600000 0.000410
7.000000 2.600000 0.000437
7.100000 2.600000 0.000407
7.200000 2.600000 0.000460
7.300000 2.600000 0.000490
7.400000 2.600000 0.000427
7.500000 2.600000 0.000470
7.600000 2.600000 0.000477
7.700000 2.600000 0.000487
7.800000 2.600000 0.000500
7.900000 2.600000 0.000463
8.000000 2.600000 0.000507
8.100000 2.600000 0.000513
8.200000 2.600000 0.000547
8.300000 2.600000 0.000553
8.400000 2.600000 0.000367
8.500000 2.600000 0.000527
8.600000 2.600000 0.000467
8.700000 2.600000 0.000487
8.800000 2.600000 0.000573
8.900000 2.600000 0.000447
9.000000 2.600000 0.000490
9.100000 2.600000 0.000577
9.200000 2.600000 0.000467
9.300000 2.600000 0.000473
9.400000 2.600000 0.000477
9.500000 2.600000 0.000460
9.600000 2.600000 0.000490
9.700000 2.600000 0.000353
9.800000 2.600000 0.000477
9.900000 2.600000 0.000443
10.000000 2.600000 0.000413
10.100000 2.600000 0.000457
10.200000 2.600000 0.000433
10.300000 2.600000 0.000437
10.400000 2.600000 0.000370
10.500000 2.600000 0.000407
10.600000 2.600000 0.000427
10.700000 2.600000 0.000367
10.800000 2.600000 0.000403
10.900000 2.600000 0.000297
11.000000 2.600000 0.000380
11.100000 2.600000 0.000327
11.200000 2.600000 0.000360
11.300000 2.600000 0.000363
11.400000 2.600000 0.000373
11.500000 2.600000 0.000310
11.600000 2.600000 0.000390
11.700000 2.600000 0.000363
11.800000 2.600000 0.000373
11.900000 2.600000 0.000310
12.000000 2.600000 0.000367
12.100000 2.600000 0.000323
12.200000 2.600000 0.000353
12.300000 2.600000 0.000383
12.400000 2.600000 0.000310
12.500000 2.600000 0.000403
12.600000 2.600000 0.000347
12.700000 2.600000 0.000323
12.800000 2.600000 0.000373
12.900000 2.600000 0.000420
13.000000 2.600000 0.000337
13.100000 2.600000 0.000333
13.200000 2.600000 0.000447
13.300000 2.600000 0.000367
13.400000 2.600000 0.000387
13.500000 2.600000 0.000313
13.600000 2.600000 0.000340
13.700000 2.600000 0.000390
13.800000 2.600000 0.000360
13.900000 2.600000 0.000440
14.000000 2.600000 0.000347
14.100000 2.600000 0.000353
14.200000 2.600000 0.000393
14.300000 2.600000 0.000417
14.400000 2.600000 0.000347
14.500000 2.600000 0.000420
14.600000 2.600000 0.000383
14.700000 2.600000 0.000380
14.800000 2.600000 0.000407
14.900000 2.600000 0.000333
15.000000 2.600000 0.000367
15.100000 2.600000 0.000420
15.200000 2.600000 0.000403
15.300000 2.600000 0.000463
15.400000 2.600000 0.000443
15.500000 2.600000 0.000397
15.600000 2.600000 0.000403
15.700000 2.600000 0.000467
15.800000 2.600000 0.000410
15.900000 2.600000 0.000470
16.000000 2.600000 0.000397
16.100000 2.600000 0.000393
16.200001 2.600000 0.000460
16.299999 2.600000 0.000413
16.400000 2.600000 0.000503
16.500000 2.600000 0.000440
16.600000 2.600000 0.000437
16.700001 2.600000 0.000407
16.799999 2.600000 0.000427
16.900000 2.600000 0.000480
17.000000 2.600000 0.000403
17.100000 2.600000 0.000470
17.200001 2.600000 0.000413
17.299999 2.600000 0.000393
17.400000 2.600000 0.000503
17.500000 2.600000 0.000353
17.600000 2.600000 0.000443
17.700001 2.600000 0.000387
17.799999 2.600000 0.000460
17.900000 2.600000 0.000503
18.000000 2.600000 0.000357
18.100000 2.600000 0.000363
18.200001 2.600000 0.000293
0.000000 2.700000 0.000227
0.100000 2.700000 0.000310
0.200000 2.700000 0.000293
0.300000 2.700000 0.000347
0.400000 2.700000 0.000300
0.500000 2.700000 0.000320
0.600000 2.700000 0.000377
0.700000 2.700000 0.000350
0.800000 2.700000 0.000303
0.900000 2.700000 0.000333
1.000000 2.700000 0.000273
1.100000 2.700000 0.000333
1.200000 2.700000 0.000290
1.300000 2.700000 0.000357
1.400000 2.700000 0.000520
1.500000 2.700000 0.000273
1.600000 2.700000 0.000317
1.700000 2.700000 0.000353
1.800000 2.700000 0.000353
1.900000 2.700000 0.000347
2.000000 2.700000 0.000323
2.100000 2.700000 0.000413
2.200000 2.700000 0.000373
2.300000 2.700000 0.000350
2.400000 2.700000 0.000357
2.500000 2.700000 0.000410
2.600000 2.700000 0.000410
2.700000 2.700000 0.000353
2.800000 2.700000 0.000313
2.900000 2.700000 0.000373
3.000000 2.700000 0.000360
3.100000 2.700000 0.000517
3.200000 2.700000 0.000413
3.300000 2.700000 0.000357
3.400000 2.700000 0.000377
3.500000 2.700000 0.000407
3.600000 2.700000 0.000423
3.700000 2.700000 0.000347
3.800000 2.700000 0.000393
3.900000 2.700000 0.000350
4.000000 2.700000 0.000400
4.100000 2.700000 0.000320
4.200000 2.700000 0.000363
4.300000 2.700000 0.000353
4.400000 2.700000 0.000337
4.500000 2.700000 0.000380
4.600000 2.700000 0.000317
4.700000 2.700000 0.000390
4.800000 2.700000 0.000340
4.900000 2.700000 0.000367
5.000000 2.700000 0.000370
5.100000 2.700000 0.000353
5.200000 2.700000 0.000390
5.300000 2.700000 0.000373
5.400000 2.700000 0.000380
5.500000 2.700000 0.000400
5.600000 2.700000 0.000360
5.700000 2.700000 0.000363
5.800000 2.700000 0.000277
5.900000 2.700000 0.000323
6.000000 2.700000 0.000393
6.100000 2.700000 0.000323
6.200000 2.700000 0.000383
6.300000 2.700000 0.000407
6.400000 2.700000 0.000353
6.500000 2.700000 0.000390
6.600000 2.700000 0.000417
6.700000 2.700000 0.000423
6.800000 2.700000 0.000317
6.900000 2.700000 0.000423
7.000000 2.700000 0.000357
7.100000 2.700000 0.000437
7.200000 2.700000 0.000440
7.300000 2.700000 0.000403
7.400000 2.700000 0.000383
7.500000 2.700000 0.000453
7.600000 2.700000 0.000417
7.700000 2.700000 0.000443
7.800000 2.700000 0.000400
7.900000 2.700000 0.000433
8.000000 2.700000 0.000423
8.100000 2.700000 0.000510
8.200000 2.700000 0.000350
8.300000 2.700000 0.000437
8.400000 2.700000 0.000397
8.500000 2.700000 0.000440
8.600000 2.700000 0.000430
8.700000 2.700000 0.000370
8.800000 2.700000 0.000413
8.900000 2.700000 0.000427
9.000000 2.700000 0.000397
9.100000 2.700000 0.000407
9.200000 2.700000 0.000390
9.300000 2.700000 0.000453
9.400000 2.700000 0.000417
9.500000 2.700000 0.000343
9.600000 2.700000 0.000437
9.700000 2.700000 0.000367
9.800000 2.700000 0.000500
9.900000 2.700000 0.000343
10.000000 2.700000 0.000353
10.100000 2.700000 0.000397
10.200000 2.700000 0.000250
10.300000 2.700000 0.000403
10.400000 2.700000 0.000313
10.500000 2.700000 0.000307
10.600000 2.700000 0.000320
10.700000 2.700000 0.000393
10.800000 2.700000 0.000380
10.900000 2.700000 0.000277
11.000000 2.700000 0.000333
11.100000 2.700000 0.000257
11.200000 2.700000 0.000370
11.300000 2.700000 0.000280
11.400000 2.700000 0.000253
11.500000 2.700000 0.000330
11.600000 2.700000 0.000330
11.700000 2.700000 0.000280
11.800000 2.700000 0.000287
11.900000 2.700000 0.000230
12.000000 2.700000 0.000280
12.100000 2.700000 0.000277
12.200000 2.700000 0.000243
12.300000 2.700000 0.000260
12.400000 2.700000 0.000260
12.500000 2.700000 0.000290
12.600000 2.700000 0.000240
12.700000 2.700000 0.000267
12.800000 2.700000 0.000250
12.900000 2.700000 0.000300
13.000000 2.700000 0.000317
13.100000 2.700000 0.000290
13.200000 2.700000 0.000247
13.300000 2.700000 0.000300
13.400000 2.700000 0.000307
13.500000 2.700000 0.000343
13.600000 2.700000 0.000313
13.700000 2.700000 0.000283
13.800000 2.700000 0.000400
13.900000 2.700000 0.000260
14.000000 2.700000 0.000290
14.100000 2.700000 0.000293
14.200000 2.700000 0.000267
14.300000 2.700000 0.000343
14.400000 2.700000 0.000287
14.500000 2.700000 0.000333
14.600000 2.700000 0.000313
14.700000 2.700000 0.000370
14.800000 2.700000 0.000373
14.900000 2.700000 0.000383
15.000000 2.700000 0.000347
15.100000 2.700000 0.000343
15.200000 2.700000 0.000343
15.300000 2.700000 0.000357
15.400000 2.700000 0.000313
15.500000 2.700000 0.000360
15.600000 2.700000 0.000360
15.700000 2.700000 0.000317
15.800000 2.700000 0.000360
15.900000 2.700000 0.000327
16.000000 2.700000 0.000413
16.100000 2.700000 0.000367
16.200001 2.700000 0.000267
16.299999 2.700000 0.000360
16.400000 2.700000 0.000377
16.500000 2.700000 0.000313
16.600000 2.700000 0.000343
16.700001 2.700000 0.000327
16.799999 2.700000 0.000403
16.900000 2.700000 0.000393
17.000000 2.700000 0.000303
17.100000 2.700000 0.000290
17.200001 2.700000 0.000317
17.299999 2.700000 0.000427
17.400000 2.700000 0.000357
17.500000 2.700000 0.000400
17.600000 2.700000 0.000323
17.700001 2.700000 0.000380
17.799999 2.700000 0.000343
17.900000 2.700000 0.000390
18.000000 2.700000 0.000383
18.100000 2.700000 0.000327
18.200001 2.700000 0.000260
0.000000 2.800000 0.000187
0.100000 2.800000 0.000427
0.200000 2.800000 0.000367
0.300000 2.800000 0.000387
0.400000 2.800000 0.000393
0.500000 2.800000 0.000403
0.600000 2.800000 0.000327
0.700000 2.800000 0.000403
0.800000 2.800000 0.000313
0.900000 2.800000 0.000423
1.000000 2.800000 0.000443
1.100000 2.800000 0.000380
1.200000 2.800000 0.000417
1.300000 2.800000 0.000347
1.400000 2.800000 0.000397
1.500000 2.800000 0.000337
1.600000 2.800000 0.000390
1.700000 2.800000 0.000430
1.800000 2.800000 0.000423
1.900000 2.800000 0.000340
2.000000 2.800000 0.000400
2.100000 2.800000 0.000510
2.200000 2.800000 0.000407
2.300000 2.800000 0.000427
2.400000 2.800000 0.000483
2.500000 2.800000 0.000387
2.600000 2.800000 0.000450
2.700000 2.800000 0.000357
2.800000 2.800000 0.000487
2.900000 2.800000 0.000393
3.000000 2.800000 0.000363
3.100000 2.800000 0.000520
3.200000 2.800000 0.000383
3.300000 2.800000 0.000447
3.400000 2.800000 0.000427
3.500000 2.800000 0.000517
3.600000 2.800000 0.000377
3.700000 2.800000 0.000387
3.800000 2.800000 0.000373
3.900000 2.800000 0.000373
4.000000 2.800000 0.000497
4.100000 2.800000 0.000393
4.200000 2.800000 0.000400
4.300000 2.800000 0.000453
4.400000 2.800000 0.000393
4.500000 2.800000 0.000520
4.600000 2.800000 0.000410
4.700000 2.800000 0.000417
4.800000 2.800000 0.000377
4.900000 2.800000 0.000440
5.000000 2.800000 0.000430
5.100000 2.800000 0.000380
5.200000 2.800000 0.000423
5.300000 2.800000 0.000407
5.400000 2.800000 0.000397
5.500000 2.800000 0.000480
5.600000 2.800000 0.000353
5.700000 2.800000 0.000410
5.800000 2.800000 0.000480
5.900000 2.800000 0.000423
6.000000 2.800000 0.000420
6.100000 2.800000 0.000353
6.200000 2.800000 0.000420
6.300000 2.800000 0.000387
6.400000 2.800000 0.000423
6.500000 2.800000 0.000500
6.600000 2.800000 0.000410
6.700000 2.800000 0.000473
6.800000 2.800000 0.000470
6.900000 2.800000 0.000440
7.000000 2.800000 0.000387
7.100000 2.800000 0.000477
7.200000 2.800000 0.000450
7.300000 2.800000 0.000507
7.400000 2.800000 0.000483
7.500000 2.800000 0.000500
7.600000 2.800000 0.000427
7.700000 2.800000 0.000480
7.800000 2.800000 0.000493
7.900000 2.800000 0.000503
8.000000 2.800000 0.000510
8.100000 2.800000 0.000497
8.200000 2.800000 0.000413
8.300000 2.800000 0.000503
8.400000 2.800000 0.000460
8.500000 2.800000 0.000520
8.600000 2.800000 0.000447
8.700000 2.800000 0.000560
8.800000 2.800000 0.000607
8.900000 2.800000 0.000490
9.000000 2.800000 0.000570
9.100000 2.800000 0.000533
9.200000 2.800000 0.000567
9.300000 2.800000 0.000577
9.400000 2.800000 0.000450
9.500000 2.800000 0.000483
9.600000 2.800000 0.000513
9.700000 2.800000 0.000527
9.800000 2.800000 0.000520
9.900000 2.800000 0.000413
10.000000 2.800000 0.000473
10.100000 2.800000 0.000440
10.200000 2.800000 0.000363
10.300000 2.800000 0.000383
10.400000 2.800000 0.000357
10.500000 2.800000 0.000320
10.600000 2.800000 0.000393
10.700000 2.800000 0.000420
10.800000 2.800000 0.000397
10.900000 2.800000 0.000307
11.000000 2.800000 0.000397
11.100000 2.800000 0.000327
11.200000 2.800000 0.000337
11.300000 2.800000 0.000347
11.400000 2.800000 0.000280
11.500000 2.800000 0.000370
11.600000 2.800000 0.000333
11.700000 2.800000 0.000317
11.800000 2.800000 0.000307
11.900000 2.800000 0.000320
12.000000 2.800000 0.000270
12.100000 2.800000 0.000307
12.200000 2.800000 0.000347
12.300000 2.800000 0.000283
12.400000 2.800000 0.000260
12.500000 2.800000 0.000323
12.600000 2.800000 0.000350
12.700000 2.800000 0.000343
12.800000 2.800000 0.000360
12.900000 2.800000 0.000310
13.000000 2.800000 0.000360
13.100000 2.800000 0.000317
13.200000 2.800000 0.000347
13.300000 2.800000 0.000350
13.400000 2.800000 0.000283
13.500000 2.800000 0.000303
13.600000 2.800000 0.000340
13.700000 2.800000 0.000380
13.800000 2.800000 0.000397
13.900000 2.800000 0.000337
14.000000 2.800000 0.000330
14.100000 2.800000 0.000403
14.200000 2.800000 0.000320
14.300000 2.800000 0.000330
14.400000 2.800000 0.000383
14.500000 2.800000 0.000407
14.600000 2.800000 0.000413
14.700000 2.800000 0.000407
14.800000 2.800000 0.000357
14.900000 2.800000 0.000370
15.000000 2.800000 0.000353
15.100000 2.800000 0.000347
15.200000 2.800000 0.000340
15.300000 2.800000 0.000383
15.400000 2.800000 0.000380
15.500000 2.800000 0.000370
15.600000 2.800000 0.000397
15.700000 2.800000 0.000413
15.800000 2.800000 0.000427
15.900000 2.800000 0.000300
16.000000 2.800000 0.000427
16.100000 2.800000 0.000320
16.200001 2.800000 0.000423
16.299999 2.800000 0.000357
16.400000 2.800000 0.000380
16.500000 2.800000 0.000317
16.600000 2.800000 0.000373
16.700001 2.800000 0.000393
16.799999 2.800000 0.000337
16.900000 2.800000 0.000417
17.000000 2.800000 0.000377
17.100000 2.800000 0.000300
17.200001 2.800000 0.000407
17.299999 2.800000 0.000407
17.400000 2.800000 0.000443
17.500000 2.800000 0.000363
17.600000 2.800000 0.000410
17.700001 2.800000 0.000397
17.799999 2.800000 0.000437
17.900000 2.800000 0.000437
18.000000 2.800000 0.000290
18.100000 2.800000 0.000393
18.200001 2.800000 0.000357
0.000000 2.900000 0.000217
0.100000 2.900000 0.000443
0.200000 2.900000 0.000337
0.300000 2.900000 0.000410
0.400000 2.900000 0.000407
0.500000 2.900000 0.000413
0.600000 2.900000 0.000337
0.700000 2.900000 0.000367
0.800000 2.900000 0.000423
0.900000 2.900000 0.000343
1.000000 2.900000 0.000393
1.100000 2.900000 0.000380
1.200000 2.900000 0.000410
1.300000 2.900000 0.000420
1.400000 2.900000 0.000397
1.500000 2.900000 0.000420
1.600000 2.900000 0.000433
1.700000 2.900000 0.000420
1.800000 2.900000 0.000377
1.900000 2.900000 0.000363
2.000000 2.900000 0.000387
2.100000 2.900000 0.000460
2.200000 2.900000 0.000327
2.300000 2.900000 0.000373
2.400000 2.900000 0.000370
2.500000 2.900000 0.000490
2.600000 2.900000 0.000433
2.700000 2.900000 0.000363
2.800000 2.900000 0.000483
2.900000 2.900000 0.000427
3.000000 2.900000 0.000453
3.100000 2.900000 0.000497
3.200000 2.900000 0.000410
3.300000 2.900000 0.000320
3.400000 2.900000 0.000483
3.500000 2.900000 0.000387
3.600000 2.900000 0.000397
3.700000 2.900000 0.000493
3.800000 2.900000 0.000403
3.900000 2.900000 0.000430
4.000000 2.900000 0.000350
4.100000 2.900000 0.000373
4.200000 2.900000 0.000403
4.300000 2.900000 0.000463
4.400000 2.900000 0.000387
4.500000 2.900000 0.000480
4.600000 2.900000 0.000390
4.700000 2.900000 0.000417
4.800000 2.900000 0.000387
4.900000 2.900000 0.000400
5.000000 2.900000 0.000423
5.100000 2.900000 0.000347
5.200000 2.900000 0.000427
5.300000 2.900000 0.000423
5.400000 2.900000 0.000397
5.500000 2.900000 0.000490
5.600000 2.900000 0.000410
5.700000 2.900000 0.000460
5.800000 2.900000 0.000400
5.900000 2.900000 0.000397
6.000000 2.900000 0.000497
6.100000 2.900000 0.000427
6.200000 2.900000 0.000400
6.300000 2.900000 0.000403
6.400000 2.900000 0.000420
6.500000 2.900000 0.000440
6.600000 2.900000 0.000487
6.700000 2.900000 0.000430
6.800000 2.900000 0.000510
6.900000 2.900000 0.000473
7.000000 2.900000 0.000433
7.100000 2.900000 0.000393
7.200000 2.900000 0.000483
7.300000 2.900000 0.000580
7.400000 2.900000 0.000493
7.500000 2.900000 0.000430
7.600000 2.900000 0.000427
7.700000 2.900000 0.000497
7.800000 2.900000 0.000487
7.900000 2.900000 0.000460
8.000000 2.900000 0.000463
8.100000 2.900000 0.000503
8.200000 2.900000 0.000470
8.300000 2.900000 0.000493
8.400000 2.900000 0.000473
8.500000 2.900000 0.000537
8.600000 2.900000 0.000563
8.700000 2.900000 0.000517
8.800000 2.900000 0.000650
8.900000 2.900000 0.000510
9.000000 2.900000 0.000603
9.100000 2.900000 0.000537
9.200000 2.900000 0.000587
9.300000 2.900000 0.000597
9.400000 2.900000 0.000527
9.500000 2.900000 0.000523
9.600000 2.900000 0.000503
9.700000 2.900000 0.000557
9.800000 2.900000 0.000557
9.900000 2.900000 0.000403
10.000000 2.900000 0.000510
10.100000 2.900000 0.000453
10.200000 2.900000 0.000497
10.300000 2.900000 0.000447
10.400000 2.900000 0.000347
10.500000 2.900000 0.000410
10.600000 2.900000 0.000353
10.700000 2.900000 0.000467
10.800000 2.900000 0.000357
10.900000 2.900000 0.000357
11.000000 2.900000 0.000317
11.100000 2.900000 0.000263
11.200000 2.900000 0.000357
11.300000 2.900000 0.000440
11.400000 2.900000 0.000290
11.500000 2.900000 0.000360
11.600000 2.900000 0.000377
11.700000 2.900000 0.000290
11.800000 2.900000 0.000367
11.900000 2.900000 0.000320
12.000000 2.900000 0.000310
12.100000 2.900000 0.000337
12.200000 2.900000 0.000350
12.300000 2.900000 0.000367
12.400000 2.900000 0.000260
12.500000 2.900000 0.000287
12.600000 2.900000 0.000317
12.700000 2.900000 0.000300
12.800000 2.900000 0.000367
12.900000 2.900000 0.000250
13.000000 2.900000 0.000300
13.100000 2.900000 0.000373
13.200000 2.900000 0.000347
13.300000 2.900000 0.000247
13.400000 2.900000 0.000343
13.500000 2.900000 0.000357
13.600000 2.900000 0.000327
13.700000 2.900000 0.000283
13.800000 2.900000 0.000437
13.900000 2.900000 0.000337
14.000000 2.900000 0.000333
14.100000 2.900000 0.000360
14.200000 2.900000 0.000383
14.300000 2.900000 0.000373
14.400000 2.900000 0.000313
14.500000 2.900000 0.000350
14.600000 2.900000 0.000353
14.700000 2.900000 0.000423
14.800000 2.900000 0.000363
14.900000 2.900000 0.000333
15.000000 2.900000 0.000313
15.100000 2.900000 0.000420
15.200000 2.900000 0.000400
15.300000 2.900000 0.000333
15.400000 2.900000 0.000373
15.500000 2.900000 0.000390
15.600000 2.900000 0.000430
15.700000 2.900000 0.000393
15.800000 2.900000 0.000370
15.900000 2.900000 0.000357
16.000000 2.900000 0.000410
16.100000 2.900000 0.000350
16.200001 2.900000 0.000467
16.299999 2.900000 0.000390
16.400000 2.900000 0.000380
16.500000 2.900000 0.000380
16.600000 2.900000 0.000340
16.700001 2.900000 0.000390
16.799999 2.900000 0.000377
16.900000 2.900000 0.000377
17.000000 2.900000 0.000347
17.100000 2.900000 0.000357
17.200001 2.900000 0.000417
17.299999 2.900000 0.000407
17.400000 2.900000 0.000403
17.500000 2.900000 0.000383
17.600000 2.900000 0.000393
17.700001 2.900000 0.000393
17.799999 2.900000 0.000337
17.900000 2.900000 0.000390
18.000000 2.900000 0.000320
18.100000 2.900000 0.000427
18.200001 2.900000 0.000290
0.000000 3.000000 0.000213
0.100000 3.000000 0.000337
0.200000 3.000000 0.000373
0.300000 3.000000 0.000343
0.400000 3.000000 0.000297
0.500000 3.000000 0.000327
0.600000 3.000000 0.000420
0.700000 3.000000 0.000390
0.800000 3.000000 0.000290
0.900000 3.000000 0.000393
1.000000 3.000000 0.000397
1.100000 3.000000 0.000453
1.200000 3.000000 0.000420
1.300000 3.000000 0.000360
1.400000 3.000000 0.000373
1.500000 3.000000 0.000373
1.600000 3.000000 0.000383
1.700000 3.000000 0.000320
1.800000 3.000000 0.000370
1.900000 3.000000 0.000393
2.000000 3.000000 0.000430
2.100000 3.000000 0.000463
2.200000 3.000000 0.000357
2.300000 3.000000 0.000347
2.400000 3.000000 0.000310
2.500000 3.000000 0.000463
2.600000 3.000000 0.000460
2.700000 3.000000 0.000420
2.800000 3.000000 0.000413
2.900000 3.000000 0.000470
3.000000 3.000000 0.000453
3.100000 3.000000 0.000457
3.200000 3.000000 0.000273
3.300000 3.000000 0.000383
3.400000 3.000000 0.000443
3.500000 3.000000 0.000450
3.600000 3.000000 0.000403
3.700000 3.000000 0.000467
3.800000 3.000000 0.000400
3.900000 3.000000 0.000410
4.000000 3.000000 0.000480
4.100000 3.000000 0.000330
4.200000 3.000000 0.000417
4.300000 3.000000 0.000430
4.400000 3.000000 0.000470
4.500000 3.000000 0.000380
4.600000 3.000000 0.000353
4.700000 3.000000 0.000427
4.800000 3.000000 0.000437
4.900000 3.000000 0.000350
5.000000 3.000000 0.000473
5.100000 3.000000 0.000287
5.200000 3.000000 0.000363
5.300000 3.000000 0.000413
5.400000 3.000000 0.000420
5.500000 3.000000 0.000393
5.600000 3.000000 0.000387
5.700000 3.000000 0.000430
5.800000 3.000000 0.000387
5.900000 3.000000 0.000450
6.000000 3.000000 0.000527
6.100000 3.000000 0.000400
6.200000 3.000000 0.000460
6.300000 3.000000 0.000370
6.400000 3.000000 0.000493
6.500000 3.000000 0.000417
6.600000 3.000000 0.000433
6.700000 3.000000 0.000443
6.800000 3.000000 0.000460
6.900000 3.000000 0.000483
7.000000 3.000000 0.000437
7.100000 3.000000 0.000500
7.200000 3.000000 0.000503
7.300000 3.000000 0.000490
7.400000 3.000000 0.000510
7.500000 3.000000 0.000533
7.600000 3.000000 0.000527
7.700000 3.000000 0.000520
7.800000 3.000000 0.000493
7.900000 3.000000 0.000563
8.000000 3.000000 0.000540
8.100000 3.000000 0.000553
8.200000 3.000000 0.000613
8.300000 3.000000 0.000643
8.400000 3.000000 0.000490
8.500000 3.000000 0.000557
8.600000 3.000000 0.000500
8.700000 3.000000 0.000617
8.800000 3.000000 0.000647
8.900000 3.000000 0.000500
9.000000 3.000000 0.000557
9.100000 3.000000 0.000590
9.200000 3.000000 0.000580
9.300000 3.000000 0.000713
9.400000 3.000000 0.000520
9.500000 3.000000 0.000647
9.600000 3.000000 0.000673
9.700000 3.000000 0.000617
9.800000 3.000000 0.000627
9.900000 3.000000 0.000470
10.000000 3.000000 0.000497
10.100000 3.000000 0.000560
10.200000 3.000000 0.000500
10.300000 3.000000 0.000480
10.400000 3.000000 0.000383
10.500000 3.000000 0.000423
10.600000 3.000000 0.000457
10.700000 3.000000 0.000393
10.800000 3.000000 0.000470
10.900000 3.000000 0.000360
11.000000 3.000000 0.000403
11.100000 3.000000 0.000363
11.200000 3.000000 0.000397
11.300000 3.000000 0.000360
11.400000 3.000000 0.000283
11.500000 3.000000 0.000307
11.600000 3.000000 0.000380
11.700000 3.000000 0.000267
11.800000 3.000000 0.000337
11.900000 3.000000 0.000320
12.000000 3.000000 0.000260
12.100000 3.000000 0.000323
12.200000 3.000000 0.000327
12.300000 3.000000 0.000317
12.400000 3.000000 0.000250
12.500000 3.000000 0.000353
12.600000 3.000000 0.000317
12.700000 3.000000 0.000307
12.800000 3.000000 0.000257
12.900000 3.000000 0.000303
13.000000 3.000000 0.000333
13.100000 3.000000 0.000293
13.200000 3.000000 0.000393
13.300000 3.000000 0.000347
13.400000 3.000000 0.000307
13.500000 3.000000 0.000357
13.600000 3.000000 0.000360
13.700000 3.000000 0.000300
13.800000 3.000000 0.000340
13.900000 3.000000 0.000350
14.000000 3.000000 0.000337
14.100000 3.000000 0.000430
14.200000 3.000000 0.000367
14.300000 3.000000 0.000357
14.400000 3.000000 0.000413
14.500000 3.000000 0.000370
14.600000 3.000000 0.000437
14.700000 3.000000 0.000460
14.800000 3.000000 0.000370
14.900000 3.000000 0.000403
15.000000 3.000000 0.000420
15.100000 3.000000 0.000377
15.200000 3.000000 0.000410
15.300000 3.000000 0.000407
15.400000 3.000000 0.000380
15.500000 3.000000 0.000360
15.600000 3.000000 0.000460
15.700000 3.000000 0.000343
15.800000 3.000000 0.000287
15.900000 3.000000 0.000463
16.000000 3.000000 0.000360
16.100000 3.000000 0.000380
16.200001 3.000000 0.000360
16.299999 3.000000 0.000353
16.400000 3.000000 0.000353
16.500000 3.000000 0.000353
16.600000 3.000000 0.000360
16.700001 3.000000 0.000373
16.799999 3.000000 0.000360
16.900000 3.000000 0.000410
17.000000 3.000000 0.000370
17.100000 3.000000 0.000343
17.200001 3.000000 0.000317
17.299999 3.000000 0.000430
17.400000 3.000000 0.000440
17.500000 3.000000 0.000367
17.600000 3.000000 0.000423
17.700001 3.000000 0.000370
17.799999 3.000000 0.000383
17.900000 3.000000 0.000450
18.000000 3.000000 0.000300
18.100000 3.000000 0.000370
18.200001 3.000000 0.000323
0.000000 3.100000 0.000240
0.100000 3.100000 0.000367
0.200000 3.100000 0.000420
0.300000 3.100000 0.000460
0.400000 3.100000 0.000363
0.500000 3.100000 0.000440
0.600000 3.100000 0.000360
0.700000 3.100000 0.000407
0.800000 3.100000 0.000390
0.900000 3.100000 0.000363
1.000000 3.100000 0.000420
1.100000 3.100000 0.000413
1.200000 3.100000 0.000433
1.300000 3.100000 0.000457
1.400000 3.100000 0.000417
1.500000 3.100000 0.000380
1.600000 3.100000 0.000453
1.700000 3.100000 0.000483
1.800000 3.100000 0.000457
1.900000 3.100000 0.000407
2.000000 3.100000 0.000513
2.100000 3.100000 0.000493
2.200000 3.100000 0.000437
2.300000 3.100000 0.000523
2.400000 3.100000 0.000463
2.500000 3.100000 0.000447
2.600000 3.100000 0.000597
2.700000 3.100000 0.000387
2.800000 3.100000 0.000417
2.900000 3.100000 0.000517
3.000000 3.100000 0.000467
3.100000 3.100000 0.000480
3.200000 3.100000 0.000473
3.300000 3.100000 0.000500
3.400000 3.100000 0.000417
3.500000 3.100000 0.000433
3.600000 3.100000 0.000423
3.700000 3.100000 0.000410
3.800000 3.100000 0.000493
3.900000 3.100000 0.000497
4.000000 3.100000 0.000480
4.100000 3.100000 0.000407
4.200000 3.100000 0.000500
4.300000 3.100000 0.000457
4.400000 3.100000 0.000483
4.500000 3.100000 0.000520
4.600000 3.100000 0.000363
4.700000 3.100000 0.000573
4.800000 3.100000 0.000467
4.900000 3.100000 0.000463
5.000000 3.100000 0.000573
5.100000 3.100000 0.000373
5.200000 3.100000 0.000370
5.300000 3.100000 0.000440
5.400000 3.100000 0.000447
5.500000 3.100000 0.000517
5.600000 3.100000 0.000383
5.700000 3.100000 0.000493
5.800000 3.100000 0.000577
5.900000 3.100000 0.000477
6.000000 3.100000 0.000527
6.100000 3.100000 0.000380
6.200000 3.100000 0.000510
6.300000 3.100000 0.000483
6.400000 3.100000 0.000540
6.500000 3.100000 0.000510
6.600000 3.100000 0.000517
6.700000 3.100000 0.000530
6.800000 3.100000 0.000567
6.900000 3.100000 0.000503
7.000000 3.100000 0.000460
7.100000 3.100000 0.000547
7.200000 3.100000 0.000617
7.300000 3.100000 0.000550
7.400000 3.100000 0.000660
7.500000 3.100000 0.000590
7.600000 3.100000 0.000643
7.700000 3.100000 0.000627
7.800000 3.100000 0.000633
7.900000 3.100000 0.000710
8.000000 3.100000 0.000650
8.100000 3.100000 0.000707
8.200000 3.100000 0.000650
8.300000 3.100000 0.000723
8.400000 3.100000 0.000623
8.500000 3.100000 0.000653
8.600000 3.100000 0.000737
8.700000 3.100000 0.000640
8.800000 3.100000 0.000887
8.900000 3.100000 0.000757
9.000000 3.100000 0.000750
9.100000 3.100000 0.000823
9.200000 3.100000 0.000720
9.300000 3.100000 0.000780
9.400000 3.100000 0.000667
9.500000 3.100000 0.000733
9.600000 3.100000 0.000700
9.700000 3.100000 0.000683
9.800000 3.100000 0.000783
9.900000 3.100000 0.000500
10.000000 3.100000 0.000687
10.100000 3.100000 0.000657
10.200000 3.100000 0.000563
10.300000 3.100000 0.000633
10.400000 3.100000 0.000550
10.500000 3.100000 0.000460
10.600000 3.100000 0.000500
10.700000 3.100000 0.000550
10.800000 3.100000 0.000550
10.900000 3.100000 0.000343
11.000000 3.100000 0.000487
11.100000 3.100000 0.000403
11.200000 3.100000 0.000423
11.300000 3.100000 0.000510
11.400000 3.100000 0.000317
11.500000 3.100000 0.000353
11.600000 3.100000 0.000377
11.700000 3.100000 0.000390
11.800000 3.100000 0.000373
11.900000 3.100000 0.000387
12.000000 3.100000 0.000423
12.100000 3.100000 0.000370
12.200000 3.100000 0.000370
12.300000 3.100000 0.000350
12.400000 3.100000 0.000293
12.500000 3.100000 0.000333
12.600000 3.100000 0.000320
12.700000 3.100000 0.000313
12.800000 3.100000 0.000350
12.900000 3.100000 0.000350
13.000000 3.100000 0.000407
13.100000 3.100000 0.000340
13.200000 3.100000 0.000357
13.300000 3.100000 0.000347
13.400000 3.100000 0.000367
13.500000 3.100000 0.000407
13.600000 3.100000 0.000397
13.700000 3.100000 0.000343
13.800000 3.100000 0.000277
13.900000 3.100000 0.000417
14.000000 3.100000 0.000397
14.100000 3.100000 0.000407
14.200000 3.100000 0.000423
14.300000 3.100000 0.000427
14.400000 3.100000 0.000410
14.500000 3.100000 0.000427
14.600000 3.100000 0.000390
14.700000 3.100000 0.000427
14.800000 3.100000 0.000450
14.900000 3.100000 0.000410
15.000000 3.100000 0.000387
15.100000 3.100000 0.000393
15.200000 3.100000 0.000393
15.300000 3.100000 0.000397
15.400000 3.100000 0.000383
15.500000 3.100000 0.000363
15.600000 3.100000 0.000340
15.700000 3.100000 0.000447
15.800000 3.100000 0.000360
15.900000 3.100000 0.000413
16.000000 3.100000 0.000333
16.100000 3.100000 0.000517
16.200001 3.100000 0.000397
16.299999 3.100000 0.000490
16.400000 3.100000 0.000410
16.500000 3.100000 0.000390
16.600000 3.100000 0.000400
16.700001 3.100000 0.000480
16.799999 3.100000 0.000357
16.900000 3.100000 0.000503
17.000000 3.100000 0.000393
17.100000 3.100000 0.000387
17.200001 3.100000 0.000393
17.299999 3.100000 0.000407
17.400000 3.100000 0.000387
17.500000 3.100000 0.000373
17.600000 3.100000 0.000387
17.700001 3.100000 0.000407
17.799999 3.100000 0.000433
17.900000 3.100000 0.000430
18.000000 3.100000 0.000303
18.100000 3.100000 0.000393
18.200001 3.100000 0.000320
0.000000 3.200000 0.000177
0.100000 3.200000 0.000283
0.200000 3.200000 0.000283
0.300000 3.200000 0.000393
0.400000 3.200000 0.000343
0.500000 3.200000 0.000333
0.600000 3.200000 0.000350
0.700000 3.200000 0.000337
0.800000 3.200000 0.000377
0.900000 3.200000 0.000320
1.000000 3.200000 0.000350
1.100000 3.200000 0.000387
1.200000 3.200000 0.000370
1.300000 3.200000 0.000380
1.400000 3.200000 0.000373
1.500000 3.200000 0.000293
1.600000 3.200000 0.000407
1.700000 3.200000 0.000317
1.800000 3.200000 0.000357
1.900000 3.200000 0.000350
2.000000 3.200000 0.000407
2.100000 3.200000 0.000420
2.200000 3.200000 0.000313
2.300000 3.200000 0.000390
2.400000 3.200000 0.000353
2.500000 3.200000 0.000390
2.600000 3.200000 0.000440
2.700000 3.200000 0.000310
2.800000 3.200000 0.000347
2.900000 3.200000 0.000393
3.000000 3.200000 0.000403
3.100000 3.200000 0.000410
3.200000 3.200000 0.000320
3.300000 3.200000 0.000330
3.400000 3.200000 0.000393
3.500000 3.200000 0.000410
3.600000 3.200000 0.000380
3.700000 3.200000 0.000453
3.800000 3.200000 0.000410
3.900000 3.200000 0.000310
4.000000 3.200000 0.000423
4.100000 3.200000 0.000320
4.200000 3.200000 0.000410
4.300000 3.200000 0.000353
4.400000 3.200000 0.000337
4.500000 3.200000 0.000460
4.600000 3.200000 0.000320
4.700000 3.200000 0.000370
4.800000 3.200000 0.000357
4.900000 3.200000 0.000420
5.000000 3.200000 0.000410
5.100000 3.200000 0.000360
5.200000 3.200000 0.000380
5.300000 3.200000 0.000423
5.400000 3.200000 0.000370
5.500000 3.200000 0.000480
5.600000 3.200000 0.000327
5.700000 3.200000 0.000397
5.800000 3.200000 0.000480
5.900000 3.200000 0.000377
6.000000 3.200000 0.000367
6.100000 3.200000 0.000310
6.200000 3.200000 0.000377
6.300000 3.200000 0.000417
6.400000 3.200000 0.000480
6.500000 3.200000 0.000503
6.600000 3.200000 0.000480
6.700000 3.200000 0.000437
6.800000 3.200000 0.000480
6.900000 3.200000 0.000470
7.000000 3.200000 0.000567
7.100000 3.200000 0.000493
7.200000 3.200000 0.000500
7.300000 3.200000 0.000573
7.400000 3.200000 0.000520
7.500000 3.200000 0.000550
7.600000 3.200000 0.000563
7.700000 3.200000 0.000540
7.800000 3.200000 0.000517
7.900000 3.200000 0.000573
8.000000 3.200000 0.000540
8.100000 3.200000 0.000620
8.200000 3.200000 0.000647
8.300000 3.200000 0.000737
8.400000 3.200000 0.000543
8.500000 3.200000 0.000683
8.600000 3.200000 0.000670
8.700000 3.200000 0.000683
8.800000 3.200000 0.000687
8.900000 3.200000 0.000607
9.000000 3.200000 0.000593
9.100000 3.200000 0.000647
9.200000 3.200000 0.000700
9.300000 3.200000 0.000770
9.400000 3.200000 0.000563
9.500000 3.200000 0.000613
9.600000 3.200000 0.000633
9.700000 3.200000 0.000567
9.800000 3.200000 0.000640
9.900000 3.200000 0.000530
10.000000 3.200000 0.000563
10.100000 3.200000 0.000667
10.200000 3.200000 0.000490
10.300000 3.200000 0.000527
10.400000 3.200000 0.000400
10.500000 3.200000 0.000500
10.600000 3.200000 0.000430
10.700000 3.200000 0.000497
10.800000 3.200000 0.000397
10.900000 3.200000 0.000327
11.000000 3.200000 0.000410
11.100000 3.200000 0.000360
11.200000 3.200000 0.000373
11.300000 3.200000 0.000350
11.400000 3.200000 0.000330
11.500000 3.200000 0.000370
11.600000 3.200000 0.000360
11.700000 3.200000 0.000273
11.800000 3.200000 0.000330
11.900000 3.200000 0.000247
12.000000 3.200000 0.000297
12.100000 3.200000 0.000317
12.200000 3.200000 0.000273
12.300000 3.200000 0.000400
12.400000 3.200000 0.000210
12.500000 3.200000 0.000280
12.600000 3.200000 0.000287
12.700000 3.200000 0.000313
12.800000 3.200000 0.000267
12.900000 3.200000 0.000297
13.000000 3.200000 0.000260
13.100000 3.200000 0.000290
13.200000 3.200000 0.000293
13.300000 3.200000 0.000307
13.400000 3.200000 0.000283
13.500000 3.200000 0.000330
13.600000 3.200000 0.000320
13.700000 3.200000 0.000327
13.800000 3.200000 0.000250
13.900000 3.200000 0.000297
14.000000 3.200000 0.000303
14.100000 3.200000 0.000313
14.200000 3.200000 0.000340
14.300000 3.200000 0.000317
14.400000 3.200000 0.000323
14.500000 3.200000 0.000357
14.600000 3.200000 0.000333
14.700000 3.200000 0.000313
14.800000 3.200000 0.000353
14.900000 3.200000 0.000277
15.000000 3.200000 0.000320
15.100000 3.200000 0.000343
15.200000 3.200000 0.000330
15.300000 3.200000 0.000387
15.400000 3.200000 0.000330
15.500000 3.200000 0.000347
15.600000 3.200000 0.000343
15.700000 3.200000 0.000410
15.800000 3.200000 0.000303
15.900000 3.200000 0.000390
16.000000 3.200000 0.000370
16.100000 3.200000 0.000333
16.200001 3.200000 0.000313
16.299999 3.200000 0.000323
16.400000 3.200000 0.000393
16.500000 3.200000 0.000280
16.600000 3.200000 0.000327
16.700001 3.200000 0.000297
16.799999 3.200000 0.000323
16.900000 3.200000 0.000323
17.000000 3.200000 0.000283
17.100000 3.200000 0.000323
17.200001 3.200000 0.000377
17.299999 3.200000 0.000337
17.400000 3.200000 0.000417
17.500000 3.200000 0.000287
17.600000 3.200000 0.000290
17.700001 3.200000 0.000320
17.799999 3.200000 0.000357
17.900000 3.200000 0.000350
18.000000 3.200000 0.000287
18.100000 3.200000 0.000287
18.200001 3.200000 0.000300
0.000000 3.300000 0.000190
0.100000 3.300000 0.000400
0.200000 3.300000 0.000390
0.300000 3.300000 0.000283
0.400000 3.300000 0.000367
0.500000 3.300000 0.000420
0.600000 3.300000 0.000353
0.700000 3.300000 0.000410
0.800000 3.300000 0.000393
0.900000 3.300000 0.000393
1.000000 3.300000 0.000387
1.100000 3.300000 0.000347
1.200000 3.300000 0.000363
1.300000 3.300000 0.000370
1.400000 3.300000 0.000383
1.500000 3.300000 0.000343
1.600000 3.300000 0.000390
1.700000 3.300000 0.000420
1.800000 3.300000 0.000393
1.900000 3.300000 0.000393
2.000000 3.300000 0.000383
2.100000 3.300000 0.000453
2.200000 3.300000 0.000350
2.300000 3.300000 0.000447
2.400000 3.300000 0.000400
2.500000 3.300000 0.000453
2.600000 3.300000 0.000420
2.700000 3.300000 0.000420
2.800000 3.300000 0.000380
2.900000 3.300000 0.000427
3.000000 3.300000 0.000477
3.100000 3.300000 0.000500
3.200000 3.300000 0.000330
3.300000 3.300000 0.000417
3.400000 3.300000 0.000447
3.500000 3.300000 0.000417
3.600000 3.300000 0.000397
3.700000 3.300000 0.000367
3.800000 3.300000 0.000383
3.900000 3.300000 0.000410
4.000000 3.300000 0.000483
4.100000 3.300000 0.000370
4.200000 3.300000 0.000403
4.300000 3.300000 0.000447
4.400000 3.300000 0.000417
4.500000 3.300000 0.000487
4.600000 3.300000 0.000400
4.700000 3.300000 0.000383
4.800000 3.300000 0.000347
4.900000 3.300000 0.000413
5.000000 3.300000 0.000410
5.100000 3.300000 0.000403
5.200000 3.300000 0.000430
5.300000 3.300000 0.000420
5.400000 3.300000 0.000440
5.500000 3.300000 0.000537
5.600000 3.300000 0.000323
5.700000 3.300000 0.000423
5.800000 3.300000 0.000440
5.900000 3.300000 0.000380
6.000000 3.300000 0.000477
6.100000 3.300000 0.000443
6.200000 3.300000 0.000440
6.300000 3.300000 0.000447
6.400000 3.300000 0.000450
6.500000 3.300000 0.000440
6.600000 3.300000 0.000610
6.700000 3.300000 0.000573
6.800000 3.300000 0.000480
6.900000 3.300000 0.000560
7.000000 3.300000 0.000557
7.100000 3.300000 0.000643
7.200000 3.300000 0.000617
7.300000 3.300000 0.000617
7.400000 3.300000 0.000587
7.500000 3.300000 0.000613
7.600000 3.300000 0.000687
7.700000 3.300000 0.000703
7.800000 3.300000 0.000730
7.900000 3.300000 0.000743
8.000000 3.300000 0.000787
8.100000 3.300000 0.000837
8.200000 3.300000 0.000773
8.300000 3.300000 0.000827
8.400000 3.300000 0.000713
8.500000 3.300000 0.000793
8.600000 3.300000 0.000933
8.700000 3.300000 0.000883
8.800000 3.300000 0.000883
8.900000 3.300000 0.000763
9.000000 3.300000 0.000910
9.100000 3.300000 0.000963
9.200000 3.300000 0.000783
9.300000 3.300000 0.001003
9.400000 3.300000 0.000723
9.500000 3.300000 0.000917
9.600000 3.300000 0.000750
9.700000 3.300000 0.000833
9.800000 3.300000 0.000817
9.900000 3.300000 0.000620
10.000000 3.300000 0.000677
10.100000 3.300000 0.000613
10.200000 3.300000 0.000610
10.300000 3.300000 0.000707
10.400000 3.300000 0.000573
10.500000 3.300000 0.000563
10.600000 3.300000 0.000517
10.700000 3.300000 0.000570
10.800000 3.300000 0.000527
10.900000 3.300000 0.000430
11.000000 3.300000 0.000370
11.100000 3.300000 0.000397
11.200000 3.300000 0.000407
11.300000 3.300000 0.000387
11.400000 3.300000 0.000367
11.500000 3.300000 0.000350
11.600000 3.300000 0.000333
11.700000 3.300000 0.000357
11.800000 3.300000 0.000447
11.900000 3.300000 0.000277
12.000000 3.300000 0.000373
12.100000 3.300000 0.000387
12.200000 3.300000 0.000323
12.300000 3.300000 0.000303
12.400000 3.300000 0.000320
12.500000 3.300000 0.000327
12.600000 3.300000 0.000320
12.700000 3.300000 0.000237
12.800000 3.300000 0.000317
12.900000 3.300000 0.000317
13.000000 3.300000 0.000317
13.100000 3.300000 0.000297
13.200000 3.300000 0.000370
13.300000 3.300000 0.000310
13.400000 3.300000 0.000307
13.500000 3.300000 0.000337
13.600000 3.300000 0.000317
13.700000 3.300000 0.000350
13.800000 3.300000 0.000353
13.900000 3.300000 0.000320
14.000000 3.300000 0.000333
14.100000 3.300000 0.000373
14.200000 3.300000 0.000377
14.300000 3.300000 0.000390
14.400000 3.300000 0.000377
14.500000 3.300000 0.000330
14.600000 3.300000 0.000347
14.700000 3.300000 0.000387
14.800000 3.300000 0.000340
14.900000 3.300000 0.000417
15.000000 3.300000 0.000373
15.100000 3.300000 0.000427
15.200000 3.300000 0.000413
15.300000 3.300000 0.000337
15.400000 3.300000 0.000460
15.500000 3.300000 0.000393
15.600000 3.300000 0.000383
15.700000 3.300000 0.000367
15.800000 3.300000 0.000350
15.900000 3.300000 0.000330
16.000000 3.300000 0.000330
16.100000 3.300000 0.000303
16.200001 3.300000 0.000350
16.299999 3.300000 0.000400
16.400000 3.300000 0.000423
16.500000 3.300000 0.000390
16.600000 3.300000 0.000397
16.700001 3.300000 0.000350
16.799999 3.300000 0.000387
16.900000 3.300000 0.000380
17.000000 3.300000 0.000373
17.100000 3.300000 0.000350
17.200001 3.300000 0.000373
17.299999 3.300000 0.000380
17.400000 3.300000 0.000417
17.500000 3.300000 0.000357
17.600000 3.300000 0.000410
17.700001 3.300000 0.000403
17.799999 3.300000 0.000327
17.900000 3.300000 0.000413
18.000000 3.300000 0.000283
18.100000 3.300000 0.000333
18.200001 3.300000 0.000267
0.000000 3.400000 0.000197
0.100000 3.400000 0.000373
0.200000 3.400000 0.000323
0.300000 3.400000 0.000400
0.400000 3.400000 0.000357
0.500000 3.400000 0.000340
0.600000 3.400000 0.000460
0.700000 3.400000 0.000373
0.800000 3.400000 0.000357
0.900000 3.400000 0.000387
1.000000 3.400000 0.000420
1.100000 3.400000 0.000437
1.200000 3.400000 0.000353
1.300000 3.400000 0.000407
1.400000 3.400000 0.000397
1.500000 3.400000 0.000327
1.600000 3.400000 0.000330
1.700000 3.400000 0.000403
1.800000 3.400000 0.000423
1.900000 3.400000 0.000390
2.000000 3.400000 0.000393
2.100000 3.400000 0.000547
2.200000 3.400000 0.000363
2.300000 3.400000 0.000403
2.400000 3.400000 0.000433
2.500000 3.400000 0.000387
2.600000 3.400000 0.000417
2.700000 3.400000 0.000387
2.800000 3.400000 0.000447
2.900000 3.400000 0.000353
3.000000 3.400000 0.000400
3.100000 3.400000 0.000440
3.200000 3.400000 0.000430
3.300000 3.400000 0.000390
3.400000 3.400000 0.000460
3.500000 3.400000 0.000447
3.600000 3.400000 0.000403
3.700000 3.400000 0.000447
3.800000 3.400000 0.000423
3.900000 3.400000 0.000380
4.000000 3.400000 0.000490
4.100000 3.400000 0.000350
4.200000 3.400000 0.000413
4.300000 3.400000 0.000437
4.400000 3.400000 0.000377
4.500000 3.400000 0.000437
4.600000 3.400000 0.000443
4.700000 3.400000 0.000407
4.800000 3.400000 0.000410
4.900000 3.400000 0.000377
5.000000 3.400000 0.000610
5.100000 3.400000 0.000413
5.200000 3.400000 0.000357
5.300000 3.400000 0.000423
5.400000 3.400000 0.000467
5.500000 3.400000 0.000530
5.600000 3.400000 0.000427
5.700000 3.400000 0.000433
5.800000 3.400000 0.000477
5.900000 3.400000 0.000367
6.000000 3.400000 0.000520
6.100000 3.400000 0.000447
6.200000 3.400000 0.000457
6.300000 3.400000 0.000520
6.400000 3.400000 0.000450
6.500000 3.400000 0.000523
6.600000 3.400000 0.000523
6.700000 3.400000 0.000503
6.800000 3.400000 0.000537
6.900000 3.400000 0.000600
7.000000 3.400000 0.000627
7.100000 3.400000 0.000710
7.200000 3.400000 0.000727
7.300000 3.400000 0.000673
7.400000 3.400000 0.000690
7.500000 3.400000 0.000627
7.600000 3.400000 0.000723
7.700000 3.400000 0.000797
7.800000 3.400000 0.000790
7.900000 3.400000 0.000727
8.000000 3.400000 0.000770
8.100000 3.400000 0.000793
8.200000 3.400000 0.000930
8.300000 3.400000 0.000920
8.400000 3.400000 0.000817
8.500000 3.400000 0.000840
8.600000 3.400000 0.000993
8.700000 3.400000 0.000943
8.800000 3.400000 0.001090
8.900000 3.400000 0.000873
9.000000 3.400000 0.000960
9.100000 3.400000 0.001010
9.200000 3.400000 0.001003
9.300000 3.400000 0.001073
9.400000 3.400000 0.000953
9.500000 3.400000 0.000940
9.600000 3.400000 0.001047
9.700000 3.400000 0.000807
9.800000 3.400000 0.001003
9.900000 3.400000 0.000710
10.000000 3.400000 0.000790
10.100000 3.400000 0.000777
10.200000 3.400000 0.000737
10.300000 3.400000 0.000797
10.400000 3.400000 0.000557
10.500000 3.400000 0.000593
10.600000 3.400000 0.000547
10.700000 3.400000 0.000543
10.800000 3.400000 0.000563
10.900000 3.400000 0.000447
11.000000 3.400000 0.000487
11.100000 3.400000 0.000460
11.200000 3.400000 0.000407
11.300000 3.400000 0.000440
11.400000 3.400000 0.000330
11.500000 3.400000 0.000380
11.600000 3.400000 0.000397
11.700000 3.400000 0.000337
11.800000 3.400000 0.000403
11.900000 3.400000 0.000267
12.000000 3.400000 0.000343
12.100000 3.400000 0.000367
12.200000 3.400000 0.000343
12.300000 3.400000 0.000337
12.400000 3.400000 0.000280
12.500000 3.400000 0.000287
12.600000 3.400000 0.000300
12.700000 3.400000 0.000303
12.800000 3.400000 0.000313
12.900000 3.400000 0.000343
13.000000 3.400000 0.000337
13.100000 3.400000 0.000323
13.200000 3.400000 0.000290
13.300000 3.400000 0.000333
13.400000 3.400000 0.000323
13.500000 3.400000 0.000413
13.600000 3.400000 0.000320
13.700000 3.400000 0.000330
13.800000 3.400000 0.000330
13.900000 3.400000 0.000323
14.000000 3.400000 0.000290
14.100000 3.400000 0.000407
14.200000 3.400000 0.000327
14.300000 3.400000 0.000443
14.400000 3.400000 0.000413
14.500000 3.400000 0.000360
14.600000 3.400000 0.000347
14.700000 3.400000 0.000417
14.800000 3.400000 0.000423
14.900000 3.400000 0.000377
15.000000 3.400000 0.000333
15.100000 3.400000 0.000360
15.200000 3.400000 0.000370
15.300000 3.400000 0.000373
15.400000 3.400000 0.000420
15.500000 3.400000 0.000327
15.600000 3.400000 0.000307
15.700000 3.400000 0.000350
15.800000 3.400000 0.000390
15.900000 3.400000 0.000370
16.000000 3.400000 0.000333
16.100000 3.400000 0.000397
16.200001 3.400000 0.000350
16.299999 3.400000 0.000403
16.400000 3.400000 0.000350
16.500000 3.400000 0.000347
16.600000 3.400000 0.000417
16.700001 3.400000 0.000360
16.799999 3.400000 0.000430
16.900000 3.400000 0.000410
17.000000 3.400000 0.000340
17.100000 3.400000 0.000397
17.200001 3.400000 0.000397
17.299999 3.400000 0.000387
17.400000 3.400000 0.000487
17.500000 3.400000 0.000360
17.600000 3.400000 0.000347
17.700001 3.400000 0.000350
17.799999 3.400000 0.000387
17.900000 3.400000 0.000467
18.000000 3.400000 0.000310
18.100000 3.400000 0.000303
18.200001 3.400000 0.000230
0.000000 3.500000 0.000177
0.100000 3.500000 0.000347
0.200000 3.500000 0.000320
0.300000 3.500000 0.000443
0.400000 3.500000 0.000370
0.500000 3.500000 0.000377
0.600000 3.500000 0.000390
0.700000 3.500000 0.000317
0.800000 3.500000 0.000460
0.900000 3.500000 0.000390
1.000000 3.500000 0.000347
1.100000 3.500000 0.000423
1.200000 3.500000 0.000400
1.300000 3.500000 0.000443
1.400000 3.500000 0.000447
1.500000 3.500000 0.000360
1.600000 3.500000 0.000377
1.700000 3.500000 0.000373
1.800000 3.500000 0.000447
1.900000 3.500000 0.000437
2.000000 3.500000 0.000360
2.100000 3.500000 0.000457
2.200000 3.500000 0.000303
2.300000 3.500000 0.000400
2.400000 3.500000 0.000443
2.500000 3.500000 0.000343
2.600000 3.500000 0.000377
2.700000 3.500000 0.000337
2.800000 3.500000 0.000490
2.900000 3.500000 0.000423
3.000000 3.500000 0.000437
3.100000 3.500000 0.000493
3.200000 3.500000 0.000400
3.300000 3.500000 0.000493
3.400000 3.500000 0.000453
3.500000 3.500000 0.000470
3.600000 3.500000 0.000420
3.700000 3.500000 0.000450
3.800000 3.500000 0.000450
3.900000 3.500000 0.000507
4.000000 3.500000 0.000493
4.100000 3.500000 0.000363
4.200000 3.500000 0.000453
4.300000 3.500000 0.000460
4.400000 3.500000 0.000390
4.500000 3.500000 0.000500
4.600000 3.500000 0.000343
4.700000 3.500000 0.000370
4.800000 3.500000 0.000433
4.900000 3.500000 0.000460
5.000000 3.500000 0.000447
5.100000 3.500000 0.000337
5.200000 3.500000 0.000490
5.300000 3.500000 0.000410
5.400000 3.500000 0.000463
5.500000 3.500000 0.000487
5.600000 3.500000 0.000380
5.700000 3.500000 0.000500
5.800000 3.500000 0.000513
5.900000 3.500000 0.000483
6.000000 3.500000 0.000533
6.100000 3.500000 0.000460
6.200000 3.500000 0.000533
6.300000 3.500000 0.000480
6.400000 3.500000 0.000540
6.500000 3.500000 0.000607
6.600000 3.500000 0.000520
6.700000 3.500000 0.000517
6.800000 3.500000 0.000567
6.900000 3.500000 0.000647
7.000000 3.500000 0.000663
7.100000 3.500000 0.000630
7.200000 3.500000 0.000563
7.300000 3.500000 0.000667
7.400000 3.500000 0.000753
7.500000 3.500000 0.000813
7.600000 3.500000 0.000880
7.700000 3.500000 0.000800
7.800000 3.500000 0.000840
7.900000 3.500000 0.000817
8.000000 3.500000 0.000910
8.100000 3.500000 0.000960
8.200000 3.500000 0.000960
8.300000 3.500000 0.001093
8.400000 3.500000 0.001040
8.500000 3.500000 0.001203
8.600000 3.500000 0.001087
8.700000 3.500000 0.001170
8.800000 3.500000 0.001230
8.900000 3.500000 0.001023
9.000000 3.500000 0.001147
9.100000 3.500000 0.001083
9.200000 3.500000 0.001170
9.300000 3.500000 0.001237
9.400000 3.500000 0.001037
9.500000 3.500000 0.001057
9.600000 3.500000 0.001213
9.700000 3.500000 0.000977
9.800000 3.500000 0.001060
9.900000 3.500000 0.000880
10.000000 3.500000 0.000883
10.100000 3.500000 0.000940
10.200000 3.500000 0.000810
10.300000 3.500000 0.000747
10.400000 3.500000 0.000603
10.500000 3.500000 0.000777
10.600000 3.500000 0.000683
10.700000 3.500000 0.000590
10.800000 3.500000 0.000673
10.900000 3.500000 0.000487
11.000000 3.500000 0.000527
11.100000 3.500000 0.000490
11.200000 3.500000 0.000457
11.300000 3.500000 0.000470
11.400000 3.500000 0.000340
11.500000 3.500000 0.000467
11.600000 3.500000 0.000407
11.700000 3.500000 0.000440
11.800000 3.500000 0.000433
11.900000 3.500000 0.000320
12.000000 3.500000 0.000363
12.100000 3.500000 0.000310
12.200000 3.500000 0.000360
12.300000 3.500000 0.000367
12.400000 3.500000 0.000230
12.500000 3.500000 0.000287
12.600000 3.500000 0.000390
12.700000 3.500000 0.000297
12.800000 3.500000 0.000310
12.900000 3.500000 0.000277
13.000000 3.500000 0.000243
13.100000 3.500000 0.000273
13.200000 3.500000 0.000393
13.300000 3.500000 0.000300
13.400000 3.500000 0.000350
13.500000 3.500000 0.000363
13.600000 3.500000 0.000310
13.700000 3.500000 0.000357
13.800000 3.500000 0.000357
13.900000 3.500000 0.000367
14.000000 3.500000 0.000370
14.100000 3.500000 0.000313
14.200000 3.500000 0.000310
14.300000 3.500000 0.000410
14.400000 3.500000 0.000363
14.500000 3.500000 0.000307
14.600000 3.500000 0.000407
14.700000 3.500000 0.000403
14.800000 3.500000 0.000367
14.900000 3.500000 0.000397
15.000000 3.500000 0.000360
15.100000 3.500000 0.000370
15.200000 3.500000 0.000450
15.300000 3.500000 0.000427
15.400000 3.500000 0.000387
15.500000 3.500000 0.000367
15.600000 3.500000 0.000453
15.700000 3.500000 0.000440
15.800000 3.500000 0.000343
15.900000 3.500000 0.000337
16.000000 3.500000 0.000360
16.100000 3.500000 0.000363
16.200001 3.500000 0.000370
16.299999 3.500000 0.000367
16.400000 3.500000 0.000387
16.500000 3.500000 0.000367
16.600000 3.500000 0.000383
16.700001 3.500000 0.000350
16.799999 3.500000 0.000377
16.900000 3.500000 0.000460
17.000000 3.500000 0.000290
17.100000 3.500000 0.000330
17.200001 3.500000 0.000383
17.299999 3.500000 0.000353
17.400000 3.500000 0.000443
17.500000 3.500000 0.000347
17.600000 3.500000 0.000280
17.700001 3.500000 0.000290
17.799999 3.500000 0.000430
17.900000 3.500000 0.000463
18.000000 3.500000 0.000343
18.100000 3.500000 0.000423
18.200001 3.500000 0.000310
0.000000 3.600000 0.000213
0.100000 3.600000 0.000343
0.200000 3.600000 0.000363
0.300000 3.600000 0.000443
0.400000 3.600000 0.000413
0.500000 3.600000 0.000390
0.600000 3.600000 0.000440
0.700000 3.600000 0.000333
0.800000 3.600000 0.000397
0.900000 3.600000 0.000353
1.000000 3.600000 0.000487
1.100000 3.600000 0.000397
1.200000 3.600000 0.000433
1.300000 3.600000 0.000407
1.400000 3.600000 0.000440
1.500000 3.600000 0.000290
1.600000 3.600000 0.000413
1.700000 3.600000 0.000353
1.800000 3.600000 0.000377
1.900000 3.600000 0.000373
2.000000 3.600000 0.000413
2.100000 3.600000 0.000520
2.200000 3.600000 0.000400
2.300000 3.600000 0.000360
2.400000 3.600000 0.000343
2.500000 3.600000 0.000420
2.600000 3.600000 0.000473
2.700000 3.600000 0.000310
2.800000 3.600000 0.000387
2.900000 3.600000 0.000450
3.000000 3.600000 0.000417
3.100000 3.600000 0.000400
3.200000 3.600000 0.000380
3.300000 3.600000 0.000350
3.400000 3.600000 0.000403
3.500000 3.600000 0.000433
3.600000 3.600000 0.000353
3.700000 3.600000 0.000420
3.800000 3.600000 0.000463
3.900000 3.600000 0.000450
4.000000 3.600000 0.000410
4.100000 3.600000 0.000357
4.200000 3.600000 0.000413
4.300000 3.600000 0.000460
4.400000 3.600000 0.000420
4.500000 3.600000 0.000417
4.600000 3.600000 0.000343
4.700000 3.600000 0.000417
4.800000 3.600000 0.000387
4.900000 3.600000 0.000403
5.000000 3.600000 0.000487
5.100000 3.600000 0.000427
5.200000 3.600000 0.000350
5.300000 3.600000 0.000390
5.400000 3.600000 0.000470
5.500000 3.600000 0.000503
5.600000 3.600000 0.000400
5.700000 3.600000 0.000473
5.800000 3.600000 0.000480
5.900000 3.600000 0.000527
6.000000 3.600000 0.000543
6.100000 3.600000 0.000520
6.200000 3.600000 0.000633
6.300000 3.600000 0.000537
6.400000 3.600000 0.000530
6.500000 3.600000 0.000537
6.600000 3.600000 0.000537
6.700000 3.600000 0.000573
6.800000 3.600000 0.000723
6.900000 3.600000 0.000530
7.000000 3.600000 0.000670
7.100000 3.600000 0.000727
7.200000 3.600000 0.000733
7.300000 3.600000 0.000723
7.400000 3.600000 0.000850
7.500000 3.600000 0.000807
7.600000 3.600000 0.000903
7.700000 3.600000 0.000817
7.800000 3.600000 0.000967
7.900000 3.600000 0.000960
8.000000 3.600000 0.001057
8.100000 3.600000 0.001033
8.200000 3.600000 0.001080
8.300000 3.600000 0.001303
8.400000 3.600000 0.001223
8.500000 3.600000 0.001240
8.600000 3.600000 0.001347
8.700000 3.600000 0.001237
8.800000 3.600000 0.001527
8.900000 3.600000 0.001180
9.000000 3.600000 0.001417
9.100000 3.600000 0.001407
9.200000 3.600000 0.001620
9.300000 3.600000 0.001573
9.400000 3.600000 0.001173
9.500000 3.600000 0.001343
9.600000 3.600000 0.001237
9.700000 3.600000 0.001197
9.800000 3.600000 0.001223
9.900000 3.600000 0.000910
10.000000 3.600000 0.001030
10.100000 3.600000 0.000830
10.200000 3.600000 0.000883
10.300000 3.600000 0.000913
10.400000 3.600000 0.000767
10.500000 3.600000 0.000720
10.600000 3.600000 0.000643
10.700000 3.600000 0.000653
10.800000 3.600000 0.000720
10.900000 3.600000 0.000497
11.000000 3.600000 0.000530
11.100000 3.600000 0.000557
11.200000 3.600000 0.000507
11.300000 3.600000 0.000483
11.400000 3.600000 0.000450
11.500000 3.600000 0.000340
11.600000 3.600000 0.000390
11.700000 3.600000 0.000420
11.800000 3.600000 0.000400
11.900000 3.600000 0.000297
12.000000 3.600000 0.000340
12.100000 3.600000 0.000343
12.200000 3.600000 0.000347
12.300000 3.600000 0.000427
12.400000 3.600000 0.000327
12.500000 3.600000 0.000387
12.600000 3.600000 0.000357
12.700000 3.600000 0.000347
12.800000 3.600000 0.000303
12.900000 3.600000 0.000337
13.000000 3.600000 0.000317
13.100000 3.600000 0.000317
13.200000 3.600000 0.000337
13.300000 3.600000 0.000337
13.400000 3.600000 0.000373
13.500000 3.600000 0.000327
13.600000 3.600000 0.000330
13.700000 3.600000 0.000320
13.800000 3.600000 0.000313
13.900000 3.600000 0.000357
14.000000 3.600000 0.000323
14.100000 3.600000 0.000317
14.200000 3.600000 0.000383
14.300000 3.600000 0.000373
14.400000 3.600000 0.000370
14.500000 3.600000 0.000353
14.600000 3.600000 0.000350
14.700000 3.600000 0.000400
14.800000 3.600000 0.000410
14.900000 3.600000 0.000357
15.000000 3.600000 0.000363
15.100000 3.600000 0.000327
15.200000 3.600000 0.000377
15.300000 3.600000 0.000403
15.400000 3.600000 0.000353
15.500000 3.600000 0.000400
15.600000 3.600000 0.000390
15.700000 3.600000 0.000423
15.800000 3.600000 0.000350
15.900000 3.600000 0.000323
16.000000 3.600000 0.000413
16.100000 3.600000 0.000403
16.200001 3.600000 0.000413
16.299999 3.600000 0.000383
16.400000 3.600000 0.000460
16.500000 3.600000 0.000370
16.600000 3.600000 0.000310
16.700001 3.600000 0.000390
16.799999 3.600000 0.000473
16.900000 3.600000 0.000427
17.000000 3.600000 0.000350
17.100000 3.600000 0.000330
17.200001 3.600000 0.000337
17.299999 3.600000 0.000387
17.400000 3.600000 0.000453
17.500000 3.600000 0.000397
17.600000 3.600000 0.000353
17.700001 3.600000 0.000373
17.799999 3.600000 0.000400
17.900000 3.600000 0.000413
18.000000 3.600000 0.000257
18.100000 3.600000 0.000350
18.200001 3.600000 0.000260
0.000000 3.700000 0.000173
0.100000 3.700000 0.000383
0.200000 3.700000 0.000300
0.300000 3.700000 0.000330
0.400000 3.700000 0.000430
0.500000 3.700000 0.000443
0.600000 3.700000 0.000347
0.700000 3.700000 0.000313
0.800000 3.700000 0.000340
0.900000 3.700000 0.000337
1.000000 3.700000 0.000377
1.100000 3.700000 0.000427
1.200000 3.700000 0.000393
1.300000 3.700000 0.000413
1.400000 3.700000 0.000460
1.500000 3.700000 0.000327
1.600000 3.700000 0.000373
1.700000 3.700000 0.000403
1.800000 3.700000 0.000410
1.900000 3.700000 0.000380
2.000000 3.700000 0.000353
2.100000 3.700000 0.000437
2.200000 3.700000 0.000353
2.300000 3.700000 0.000437
2.400000 3.700000 0.000367
2.500000 3.700000 0.000457
2.600000 3.700000 0.000573
2.700000 3.700000 0.000370
2.800000 3.700000 0.000487
2.900000 3.700000 0.000417
3.000000 3.700000 0.000400
3.100000 3.700000 0.000413
3.200000 3.700000 0.000367
3.300000 3.700000 0.000413
3.400000 3.700000 0.000400
3.500000 3.700000 0.000390
3.600000 3.700000 0.000447
3.700000 3.700000 0.000397
3.800000 3.700000 0.000470
3.900000 3.700000 0.000410
4.000000 3.700000 0.000440
4.100000 3.700000 0.000360
4.200000 3.700000 0.000420
4.300000 3.700000 0.000400
4.400000 3.700000 0.000450
4.500000 3.700000 0.000450
4.600000 3.700000 0.000370
4.700000 3.700000 0.000447
4.800000 3.700000 0.000443
4.900000 3.700000 0.000447
5.000000 3.700000 0.000530
5.100000 3.700000 0.000340
5.200000 3.700000 0.000413
5.300000 3.700000 0.000380
5.400000 3.700000 0.000440
5.500000 3.700000 0.000537
5.600000 3.700000 0.000403
5.700000 3.700000 0.000487
5.800000 3.700000 0.000430
5.900000 3.700000 0.000440
6.000000 3.700000 0.000583
6.100000 3.700000 0.000453
6.200000 3.700000 0.000603
6.300000 3.700000 0.000510
6.400000 3.700000 0.000583
6.500000 3.700000 0.000610
6.600000 3.700000 0.000677
6.700000 3.700000 0.000663
6.800000 3.700000 0.000670
6.900000 3.700000 0.000670
7.000000 3.700000 0.000710
7.100000 3.700000 0.000820
7.200000 3.700000 0.000763
7.300000 3.700000 0.000920
7.400000 3.700000 0.000963
7.500000 3.700000 0.000857
7.600000 3.700000 0.000950
7.700000 3.700000 0.001007
7.800000 3.700000 0.001077
7.900000 3.700000 0.001173
8.000000 3.700000 0.001197
8.100000 3.700000 0.001263
8.200000 3.700000 0.001233
8.300000 3.700000 0.001267
8.400000 3.700000 0.001207
8.500000 3.700000 0.001313
8.600000 3.700000 0.001410
8.700000 3.700000 0.001527
8.800000 3.700000 0.001687
8.900000 3.700000 0.001393
9.000000 3.700000 0.001723
9.100000 3.700000 0.001690
9.200000 3.700000 0.001760
9.300000 3.700000 0.001810
9.400000 3.700000 0.001523
9.500000 3.700000 0.001753
9.600000 3.700000 0.001557
9.700000 3.700000 0.001573
9.800000 3.700000 0.001573
9.900000 3.700000 0.001123
10.000000 3.700000 0.001070
10.100000 3.700000 0.001000
10.200000 3.700000 0.001010
10.300000 3.700000 0.001023
10.400000 3.700000 0.000830
10.500000 3.700000 0.000810
10.600000 3.700000 0.000840
10.700000 3.700000 0.000767
10.800000 3.700000 0.000797
10.900000 3.700000 0.000483
11.000000 3.700000 0.000727
11.100000 3.700000 0.000477
11.200000 3.700000 0.000587
11.300000 3.700000 0.000503
11.400000 3.700000 0.000357
11.500000 3.700000 0.000460
11.600000 3.700000 0.000377
11.700000 3.700000 0.000353
11.800000 3.700000 0.000427
11.900000 3.700000 0.000320
12.000000 3.700000 0.000363
12.100000 3.700000 0.000370
12.200000 3.700000 0.000343
12.300000 3.700000 0.000363
12.400000 3.700000 0.000317
12.500000 3.700000 0.000320
12.600000 3.700000 0.000330
12.700000 3.700000 0.000327
12.800000 3.700000 0.000300
12.900000 3.700000 0.000310
13.000000 3.700000 0.000330
13.100000 3.700000 0.000320
13.200000 3.700000 0.000287
13.300000 3.700000 0.000393
13.400000 3.700000 0.000363
13.500000 3.700000 0.000310
13.600000 3.700000 0.000293
13.700000 3.700000 0.000293
13.800000 3.700000 0.000347
13.900000 3.700000 0.000367
14.000000 3.700000 0.000327
14.100000 3.700000 0.000343
14.200000 3.700000 0.000343
14.300000 3.700000 0.000317
14.400000 3.700000 0.000343
14.500000 3.700000 0.000320
14.600000 3.700000 0.000367
14.700000 3.700000 0.000357
14.800000 3.700000 0.000280
14.900000 3.700000 0.000387
15.000000 3.700000 0.000393
15.100000 3.700000 0.000320
15.200000 3.700000 0.000400
15.300000 3.700000 0.000337
15.400000 3.700000 0.000387
15.500000 3.700000 0.000410
15.600000 3.700000 0.000303
15.700000 3.700000 0.000413
15.800000 3.700000 0.000337
15.900000 3.700000 0.000353
16.000000 3.700000 0.000340
16.100000 3.700000 0.000330
16.200001 3.700000 0.000393
16.299999 3.700000 0.000383
16.400000 3.700000 0.000320
16.500000 3.700000 0.000310
16.600000 3.700000 0.000317
16.700001 3.700000 0.000313
16.799999 3.700000 0.000370
16.900000 3.700000 0.000490
17.000000 3.700000 0.000267
17.100000 3.700000 0.000340
17.200001 3.700000 0.000367
17.299999 3.700000 0.000357
17.400000 3.700000 0.000387
17.500000 3.700000 0.000333
17.600000 3.700000 0.000303
17.700001 3.700000 0.000313
17.799999 3.700000 0.000330
17.900000 3.700000 0.000447
18.000000 3.700000 0.000370
18.100000 3.700000 0.000420
18.200001 3.700000 0.000253
0.000000 3.800000 0.000247
0.100000 3.800000 0.000373
0.200000 3.800000 0.000377
0.300000 3.800000 0.000393
0.400000 3.800000 0.000293
0.500000 3.800000 0.000373
0.600000 3.800000 0.000393
0.700000 3.800000 0.000373
0.800000 3.800000 0.000383
0.900000 3.800000 0.000420
1.000000 3.800000 0.000360
1.100000 3.800000 0.000407
1.200000 3.800000 0.000340
1.300000 3.800000 0.000423
1.400000 3.800000 0.000463
1.500000 3.800000 0.000330
1.600000 3.800000 0.000430
1.700000 3.800000 0.000387
1.800000 3.800000 0.000333
1.900000 3.800000 0.000307
2.000000 3.800000 0.000413
2.100000 3.800000 0.000453
2.200000 3.800000 0.000383
2.300000 3.800000 0.000337
2.400000 3.800000 0.000350
2.500000 3.800000 0.000377
2.600000 3.800000 0.000437
2.700000 3.800000 0.000340
2.800000 3.800000 0.000433
2.900000 3.800000 0.000430
3.000000 3.800000 0.000453
3.100000 3.800000 0.000507
3.200000 3.800000 0.000383
3.300000 3.800000 0.000447
3.400000 3.800000 0.000443
3.500000 3.800000 0.000413
3.600000 3.800000 0.000393
3.700000 3.800000 0.000467
3.800000 3.800000 0.000493
3.900000 3.800000 0.000440
4.000000 3.800000 0.000423
4.100000 3.800000 0.000417
4.200000 3.800000 0.000437
4.300000 3.800000 0.000463
4.400000 3.800000 0.000377
4.500000 3.800000 0.000393
4.600000 3.800000 0.000440
4.700000 3.800000 0.000380
4.800000 3.800000 0.000403
4.900000 3.800000 0.000493
5.000000 3.800000 0.000487
5.100000 3.800000 0.000360
5.200000 3.800000 0.000393
5.300000 3.800000 0.000493
5.400000 3.800000 0.000460
5.500000 3.800000 0.000477
5.600000 3.800000 0.000453
5.700000 3.800000 0.000463
5.800000 3.800000 0.000470
5.900000 3.800000 0.000473
6.000000 3.800000 0.000510
6.100000 3.800000 0.000490
6.200000 3.800000 0.000543
6.300000 3.800000 0.000593
6.400000 3.800000 0.000603
6.500000 3.800000 0.000557
6.600000 3.800000 0.000693
6.700000 3.800000 0.000713
6.800000 3.800000 0.000743
6.900000 3.800000 0.000770
7.000000 3.800000 0.000807
7.100000 3.800000 0.000880
7.200000 3.800000 0.000847
7.300000 3.800000 0.001010
7.400000 3.800000 0.001010
7.500000 3.800000 0.001063
7.600000 3.800000 0.001057
7.700000 3.800000 0.001180
7.800000 3.800000 0.001260
7.900000 3.800000 0.001367
8.000000 3.800000 0.001193
8.100000 3.800000 0.001393
8.200000 3.800000 0.001247
8.300000 3.800000 0.001397
8.400000 3.800000 0.001177
8.500000 3.800000 0.001483
8.600000 3.800000 0.001373
8.700000 3.800000 0.001560
8.800000 3.800000 0.001980
8.900000 3.800000 0.001663
9.000000 3.800000 0.002047
9.100000 3.800000 0.002033
9.200000 3.800000 0.002037
9.300000 3.800000 0.002080
9.400000 3.800000 0.001883
9.500000 3.800000 0.002057
9.600000 3.800000 0.001943
9.700000 3.800000 0.002050
9.800000 3.800000 0.002080
9.900000 3.800000 0.001573
10.000000 3.800000 0.001390
10.100000 3.800000 0.001277
10.200000 3.800000 0.001093
10.300000 3.800000 0.001177
10.400000 3.800000 0.000943
10.500000 3.800000 0.001043
10.600000 3.800000 0.000843
10.700000 3.800000 0.000810
10.800000 3.800000 0.000850
10.900000 3.800000 0.000640
11.000000 3.800000 0.000713
11.100000 3.800000 0.000517
11.200000 3.800000 0.000540
11.300000 3.800000 0.000557
11.400000 3.800000 0.000433
11.500000 3.800000 0.000470
11.600000 3.800000 0.000477
11.700000 3.800000 0.000497
11.800000 3.800000 0.000477
11.900000 3.800000 0.000333
12.000000 3.800000 0.000367
12.100000 3.800000 0.000377
12.200000 3.800000 0.000443
12.300000 3.800000 0.000380
12.400000 3.800000 0.000303
12.500000 3.800000 0.000417
12.600000 3.800000 0.000320
12.700000 3.800000 0.000360
12.800000 3.800000 0.000280
12.900000 3.800000 0.000310
13.000000 3.800000 0.000320
13.100000 3.800000 0.000343
13.200000 3.800000 0.000343
13.300000 3.800000 0.000360
13.400000 3.800000 0.000367
13.500000 3.800000 0.000360
13.600000 3.800000 0.000317
13.700000 3.800000 0.000343
13.800000 3.800000 0.000380
13.900000 3.800000 0.000340
14.000000 3.800000 0.000333
14.100000 3.800000 0.000397
14.200000 3.800000 0.000323
14.300000 3.800000 0.000350
14.400000 3.800000 0.000417
14.500000 3.800000 0.000363
14.600000 3.800000 0.000337
14.700000 3.800000 0.000357
14.800000 3.800000 0.000347
14.900000 3.800000 0.000390
15.000000 3.800000 0.000360
15.100000 3.800000 0.000410
15.200000 3.800000 0.000357
15.300000 3.800000 0.000287
15.400000 3.800000 0.000387
15.500000 3.800000 0.000347
15.600000 3.800000 0.000427
15.700000 3.800000 0.000353
15.800000 3.800000 0.000473
15.900000 3.800000 0.000353
16.000000 3.800000 0.000387
16.100000 3.800000 0.000347
16.200001 3.800000 0.000397
16.299999 3.800000 0.000337
16.400000 3.800000 0.000413
16.500000 3.800000 0.000330
16.600000 3.800000 0.000380
16.700001 3.800000 0.000360
16.799999 3.800000 0.000390
16.900000 3.800000 0.000343
17.000000 3.800000 0.000347
17.100000 3.800000 0.000403
17.200001 3.800000 0.000353
17.299999 3.800000 0.000357
17.400000 3.800000 0.000350
17.500000 3.800000 0.000360
17.600000 3.800000 0.000387
17.700001 3.800000 0.000360
17.799999 3.800000 0.000387
17.900000 3.800000 0.000393
18.000000 3.800000 0.000357
18.100000 3.800000 0.000427
18.200001 3.800000 0.000243
0.000000 3.900000 0.000187
0.100000 3.900000 0.000363
0.200000 3.900000 0.000417
0.300000 3.900000 0.000380
0.400000 3.900000 0.000460
0.500000 3.900000 0.000370
0.600000 3.900000 0.000353
0.700000 3.900000 0.000363
0.800000 3.900000 0.000350
0.900000 3.900000 0.000440
1.000000 3.900000 0.000440
1.100000 3.900000 0.000413
1.200000 3.900000 0.000387
1.300000 3.900000 0.000370
1.400000 3.900000 0.000497
1.500000 3.900000 0.000377
1.600000 3.900000 0.000390
1.700000 3.900000 0.000407
1.800000 3.900000 0.000390
1.900000 3.900000 0.000427
2.000000 3.900000 0.000407
2.100000 3.900000 0.000440
2.200000 3.900000 0.000330
2.300000 3.900000 0.000383
2.400000 3.900000 0.000490
2.500000 3.900000 0.000407
2.600000 3.900000 0.000487
2.700000 3.900000 0.000370
2.800000 3.900000 0.000387
2.900000 3.900000 0.000410
3.000000 3.900000 0.000413
3.100000 3.900000 0.000427
3.200000 3.900000 0.000417
3.300000 3.900000 0.000410
3.400000 3.900000 0.000370
3.500000 3.900000 0.000417
3.600000 3.900000 0.000447
3.700000 3.900000 0.000347
3.800000 3.900000 0.000367
3.900000 3.900000 0.000450
4.000000 3.900000 0.000410
4.100000 3.900000 0.000413
4.200000 3.900000 0.000367
4.300000 3.900000 0.000453
4.400000 3.900000 0.000427
4.500000 3.900000 0.000423
4.600000 3.900000 0.000397
4.700000 3.900000 0.000467
4.800000 3.900000 0.000393
4.900000 3.900000 0.000400
5.000000 3.900000 0.000510
5.100000 3.900000 0.000463
5.200000 3.900000 0.000467
5.300000 3.900000 0.000463
5.400000 3.900000 0.000490
5.500000 3.900000 0.000530
5.600000 3.900000 0.000423
5.700000 3.900000 0.000490
5.800000 3.900000 0.000453
5.900000 3.900000 0.000537
6.000000 3.900000 0.000520
6.100000 3.900000 0.000457
6.200000 3.900000 0.000553
6.300000 3.900000 0.000617
6.400000 3.900000 0.000623
6.500000 3.900000 0.000627
6.600000 3.900000 0.000613
6.700000 3.900000 0.000777
6.800000 3.900000 0.000740
6.900000 3.900000 0.000730
7.000000 3.900000 0.000877
7.100000 3.900000 0.000880
7.200000 3.900000 0.000843
7.300000 3.900000 0.001067
7.400000 3.900000 0.000983
7.500000 3.900000 0.001073
7.600000 3.900000 0.001190
7.700000 3.900000 0.001353
7.800000 3.900000 0.001403
7.900000 3.900000 0.001430
8.000000 3.900000 0.001327
8.100000 3.900000 0.001283
8.200000 3.900000 0.001377
8.300000 3.900000 0.001560
8.400000 3.900000 0.001400
8.500000 3.900000 0.001583
8.600000 3.900000 0.001693
8.700000 3.900000 0.001837
8.800000 3.900000 0.002263
8.900000 3.900000 0.001990
9.000000 3.900000 0.002310
9.100000 3.900000 0.002370
9.200000 3.900000 0.002257
9.300000 3.900000 0.002553
9.400000 3.900000 0.001833
9.500000 3.900000 0.002113
9.600000 3.900000 0.002077
9.700000 3.900000 0.002303
9.800000 3.900000 0.002287
9.900000 3.900000 0.001783
10.000000 3.900000 0.001790
10.100000 3.900000 0.001753
10.200000 3.900000 0.001527
10.300000 3.900000 0.001410
10.400000 3.900000 0.000967
10.500000 3.900000 0.001047
10.600000 3.900000 0.001043
10.700000 3.900000 0.000993
10.800000 3.900000 0.000943
10.900000 3.900000 0.000703
11.000000 3.900000 0.000703
11.100000 3.900000 0.000627
11.200000 3.900000 0.000593
11.300000 3.900000 0.000593
11.400000 3.900000 0.000460
11.500000 3.900000 0.000500
11.600000 3.900000 0.000507
11.700000 3.900000 0.000413
11.800000 3.900000 0.000497
11.900000 3.900000 0.000340
12.000000 3.900000 0.000383
12.100000 3.900000 0.000427
12.200000 3.900000 0.000377
12.300000 3.900000 0.000430
12.400000 3.900000 0.000323
12.500000 3.900000 0.000340
12.600000 3.900000 0.000320
12.700000 3.900000 0.000380
12.800000 3.900000 0.000357
12.900000 3.900000 0.000367
13.000000 3.900000 0.000337
13.100000 3.900000 0.000327
13.200000 3.900000 0.000323
13.300000 3.900000 0.000353
13.400000 3.900000 0.000297
13.500000 3.900000 0.000330
13.600000 3.900000 0.000310
13.700000 3.900000 0.000357
13.800000 3.900000 0.000353
13.900000 3.900000 0.000303
14.000000 3.900000 0.000310
14.100000 3.900000 0.000310
14.200000 3.900000 0.000393
14.300000 3.900000 0.000363
14.400000 3.900000 0.000337
14.500000 3.900000 0.000333
14.600000 3.900000 0.000380
14.700000 3.900000 0.000323
14.800000 3.900000 0.000323
14.900000 3.900000 0.000340
15.000000 3.900000 0.000427
15.100000 3.900000 0.000417
15.200000 3.900000 0.000347
15.300000 3.900000 0.000380
15.400000 3.900000 0.000363
15.500000 3.900000 0.000350
15.600000 3.900000 0.000400
15.700000 3.900000 0.000313
15.800000 3.900000 0.000330
15.900000 3.900000 0.000390
16.000000 3.900000 0.000373
16.100000 3.900000 0.000343
16.200001 3.900000 0.000380
16.299999 3.900000 0.000310
16.400000 3.900000 0.000480
16.500000 3.900000 0.000353
16.600000 3.900000 0.000407
16.700001 3.900000 0.000397
16.799999 3.900000 0.000367
16.900000 3.900000 0.000460
17.000000 3.900000 0.000263
17.100000 3.900000 0.000380
17.200001 3.900000 0.000407
17.299999 3.900000 0.000373
17.400000 3.900000 0.000407
17.500000 3.900000 0.000243
17.600000 3.900000 0.000370
17.700001 3.900000 0.000327
17.799999 3.900000 0.000400
17.900000 3.900000 0.000407
18.000000 3.900000 0.000310
18.100000 3.900000 0.000363
18.200001 3.900000 0.000297
0.000000 4.000000 0.000230
0.100000 4.000000 0.000410
0.200000 4.000000 0.000393
0.300000 4.000000 0.000483
0.400000 4.000000 0.000443
0.500000 4.000000 0.000420
0.600000 4.000000 0.000393
0.700000 4.000000 0.000423
0.800000 4.000000 0.000403
0.900000 4.000000 0.000403
1.000000 4.000000 0.000373
1.100000 4.000000 0.000497
1.200000 4.000000 0.000327
1.300000 4.000000 0.000473
1.400000 4.000000 0.000480
1.500000 4.000000 0.000420
1.600000 4.000000 0.000353
1.700000 4.000000 0.000397
1.800000 4.000000 0.000423
1.900000 4.000000 0.000443
2.000000 4.000000 0.000397
2.100000 4.000000 0.000513
2.200000 4.000000 0.000457
2.300000 4.000000 0.000477
2.400000 4.000000 0.000537
2.500000 4.000000 0.000473
2.600000 4.000000 0.000473
2.700000 4.000000 0.000330
2.800000 4.000000 0.000493
2.900000 4.000000 0.000433
3.000000 4.000000 0.000460
3.100000 4.000000 0.000400
3.200000 4.000000 0.000433
3.300000 4.000000 0.000457
3.400000 4.000000 0.000447
3.500000 4.000000 0.000460
3.600000 4.000000 0.000387
3.700000 4.000000 0.000507
3.800000 4.000000 0.000437
3.900000 4.000000 0.000520
4.000000 4.000000 0.000580
4.100000 4.000000 0.000383
4.200000 4.000000 0.000467
4.300000 4.000000 0.000400
4.400000 4.000000 0.000417
4.500000 4.000000 0.000473
4.600000 4.000000 0.000413
4.700000 4.000000 0.000463
4.800000 4.000000 0.000490
4.900000 4.000000 0.000497
5.000000 4.000000 0.000527
5.100000 4.000000 0.000390
5.200000 4.000000 0.000487
5.300000 4.000000 0.000500
5.400000 4.000000 0.000507
5.500000 4.000000 0.000570
5.600000 4.000000 0.000553
5.700000 4.000000 0.000523
5.800000 4.000000 0.000533
5.900000 4.000000 0.000630
6.000000 4.000000 0.000633
6.100000 4.000000 0.000543
6.200000 4.000000 0.000717
6.300000 4.000000 0.000660
6.400000 4.000000 0.000787
6.500000 4.000000 0.000800
6.600000 4.000000 0.000780
6.700000 4.000000 0.000793
6.800000 4.000000 0.000907
6.900000 4.000000 0.001013
7.000000 4.000000 0.000930
7.100000 4.000000 0.001150
7.200000 4.000000 0.001103
7.300000 4.000000 0.001217
7.400000 4.000000 0.001247
7.500000 4.000000 0.001410
7.600000 4.000000 0.001590
7.700000 4.000000 0.001710
7.800000 4.000000 0.001793
7.900000 4.000000 0.001670
8.000000 4.000000 0.001527
8.100000 4.000000 0.001560
8.200000 4.000000 0.001697
8.300000 4.000000 0.002093
8.400000 4.000000 0.002057
8.500000 4.000000 0.002323
8.600000 4.000000 0.002583
8.700000 4.000000 0.002723
8.800000 4.000000 0.003287
8.900000 4.000000 0.002870
9.000000 4.000000 0.003233
9.100000 4.000000 0.003293
9.200000 4.000000 0.003153
9.300000 4.000000 0.003157
9.400000 4.000000 0.002447
9.500000 4.000000 0.002560
9.600000 4.000000 0.002663
9.700000 4.000000 0.002647
9.800000 4.000000 0.002657
9.900000 4.000000 0.002183
10.000000 4.000000 0.002210
10.100000 4.000000 0.002193
10.200000 4.000000 0.002010
10.300000 4.000000 0.002040
10.400000 4.000000 0.001337
10.500000 4.000000 0.001430
10.600000 4.000000 0.001187
10.700000 4.000000 0.001070
10.800000 4.000000 0.001193
10.900000 4.000000 0.000847
11.000000 4.000000 0.000850
11.100000 4.000000 0.000733
11.200000 4.000000 0.000763
11.300000 4.000000 0.000723
11.400000 4.000000 0.000640
11.500000 4.000000 0.000570
11.600000 4.000000 0.000473
11.700000 4.000000 0.000553
11.800000 4.000000 0.000580
11.900000 4.000000 0.000490
12.000000 4.000000 0.000493
12.100000 4.000000 0.000393
12.200000 4.000000 0.000440
12.300000 4.000000 0.000510
12.400000 4.000000 0.000383
12.500000 4.000000 0.000377
12.600000 4.000000 0.000393
12.700000 4.000000 0.000420
12.800000 4.000000 0.000360
12.900000 4.000000 0.000380
13.000000 4.000000 0.000403
13.100000 4.000000 0.000383
13.200000 4.000000 0.000390
13.300000 4.000000 0.000413
13.400000 4.000000 0.000453
13.500000 4.000000 0.000427
13.600000 4.000000 0.000370
13.700000 4.000000 0.000400
13.800000 4.000000 0.000400
13.900000 4.000000 0.000353
14.000000 4.000000 0.000393
14.100000 4.000000 0.000383
14.200000 4.000000 0.000380
14.300000 4.000000 0.000387
14.400000 4.000000 0.000373
14.500000 4.000000 0.000450
14.600000 4.000000 0.000443
14.700000 4.000000 0.000370
14.800000 4.000000 0.000323
14.900000 4.000000 0.000410
15.000000 4.000000 0.000390
15.100000 4.000000 0.000400
15.200000 4.000000 0.000383
15.300000 4.000000 0.000407
15.400000 4.000000 0.000400
15.500000 4.000000 0.000497
15.600000 4.000000 0.000403
15.700000 4.000000 0.000360
15.800000 4.000000 0.000403
15.900000 4.000000 0.000417
16.000000 4.000000 0.000367
16.100000 4.000000 0.000393
16.200001 4.000000 0.000443
16.299999 4.000000 0.000403
16.400000 4.000000 0.000400
16.500000 4.000000 0.000390
16.600000 4.000000 0.000363
16.700001 4.000000 0.000393
16.799999 4.000000 0.000407
16.900000 4.000000 0.000430
17.000000 4.000000 0.000357
17.100000 4.000000 0.000357
17.200001 4.000000 0.000443
17.299999 4.000000 0.000433
17.400000 4.000000 0.000420
17.500000 4.000000 0.000370
17.600000 4.000000 0.000450
17.700001 4.000000 0.000413
17.799999 4.000000 0.000453
17.900000 4.000000 0.000503
18.000000 4.000000 0.000323
18.100000 4.000000 0.000403
18.200001 4.000000 0.000400
0.000000 4.100000 0.000170
0.100000 4.100000 0.000353
0.200000 4.100000 0.000317
0.300000 4.100000 0.000313
0.400000 4.100000 0.000313
0.500000 4.100000 0.000353
0.600000 4.100000 0.000393
0.700000 4.100000 0.000270
0.800000 4.100000 0.000377
0.900000 4.100000 0.000330
1.000000 4.100000 0.000300
1.100000 4.100000 0.000340
1.200000 4.100000 0.000397
1.300000 4.100000 0.000283
1.400000 4.100000 0.000403
1.500000 4.100000 0.000323
1.600000 4.100000 0.000417
1.700000 4.100000 0.000333
1.800000 4.100000 0.000463
1.900000 4.100000 0.000330
2.000000 4.100000 0.000363
2.100000 4.100000 0.000323
2.200000 4.100000 0.000327
2.300000 4.100000 0.000387
2.400000 4.100000 0.000440
2.500000 4.100000 0.000410
2.600000 4.100000 0.000393
2.700000 4.100000 0.000303
2.800000 4.100000 0.000447
2.900000 4.100000 0.000403
3.000000 4.100000 0.000380
3.100000 4.100000 0.000383
3.200000 4.100000 0.000323
3.300000 4.100000 0.000383
3.400000 4.100000 0.000377
3.500000 4.100000 0.000330
3.600000 4.100000 0.000407
3.700000 4.100000 0.000367
3.800000 4.100000 0.000420
3.900000 4.100000 0.000367
4.000000 4.100000 0.000370
4.100000 4.100000 0.000313
4.200000 4.100000 0.000380
4.300000 4.100000 0.000360
4.400000 4.100000 0.000333
4.500000 4.100000 0.000407
4.600000 4.100000 0.000337
4.700000 4.100000 0.000333
4.800000 4.100000 0.000463
4.900000 4.100000 0.000360
5.000000 4.100000 0.000417
5.100000 4.100000 0.000357
5.200000 4.100000 0.000370
5.300000 4.100000 0.000407
5.400000 4.100000 0.000437
5.500000 4.100000 0.000407
5.600000 4.100000 0.000410
5.700000 4.100000 0.000337
5.800000 4.100000 0.000493
5.900000 4.100000 0.000537
6.000000 4.100000 0.000563
6.100000 4.100000 0.000507
6.200000 4.100000 0.000603
6.300000 4.100000 0.000630
6.400000 4.100000 0.000607
6.500000 4.100000 0.000610
6.600000 4.100000 0.000703
6.700000 4.100000 0.000787
6.800000 4.100000 0.000723
6.900000 4.100000 0.000890
7.000000 4.100000 0.000910
7.100000 4.100000 0.001037
7.200000 4.100000 0.001087
7.300000 4.100000 0.001053
7.400000 4.100000 0.001237
7.500000 4.100000 0.001347
7.600000 4.100000 0.001453
7.700000 4.100000 0.001540
7.800000 4.100000 0.001493
7.900000 4.100000 0.001413
8.000000 4.100000 0.001467
8.100000 4.100000 0.001720
8.200000 4.100000 0.001717
8.300000 4.100000 0.002133
8.400000 4.100000 0.001963
8.500000 4.100000 0.002173
8.600000 4.100000 0.002393
8.700000 4.100000 0.002837
8.800000 4.100000 0.003100
8.900000 4.100000 0.002570
9.000000 4.100000 0.002997
9.100000 4.100000 0.003363
9.200000 4.100000 0.003440
9.300000 4.100000 0.003717
9.400000 4.100000 0.002853
9.500000 4.100000 0.002767
9.600000 4.100000 0.002587
9.700000 4.100000 0.002613
9.800000 4.100000 0.002453
9.900000 4.100000 0.001567
10.000000 4.100000 0.001883
10.100000 4.100000 0.001753
10.200000 4.100000 0.001867
10.300000 4.100000 0.001903
10.400000 4.100000 0.001543
10.500000 4.100000 0.001313
10.600000 4.100000 0.001323
10.700000 4.100000 0.001107
10.800000 4.100000 0.001050
10.900000 4.100000 0.000783
11.000000 4.100000 0.000913
11.100000 4.100000 0.000740
11.200000 4.100000 0.000593
11.300000 4.100000 0.000667
11.400000 4.100000 0.000517
11.500000 4.100000 0.000513
11.600000 4.100000 0.000557
11.700000 4.100000 0.000457
11.800000 4.100000 0.000433
11.900000 4.100000 0.000377
12.000000 4.100000 0.000430
12.100000 4.100000 0.000353
12.200000 4.100000 0.000373
12.300000 4.100000 0.000377
12.400000 4.100000 0.000307
12.500000 4.100000 0.000387
12.600000 4.100000 0.000343
12.700000 4.100000 0.000333
12.800000 4.100000 0.000377
12.900000 4.100000 0.000303
13.000000 4.100000 0.000350
13.100000 4.100000 0.000253
13.200000 4.100000 0.000280
13.300000 4.100000 0.000307
13.400000 4.100000 0.000277
13.500000 4.100000 0.000290
13.600000 4.100000 0.000340
13.700000 4.100000 0.000263
13.800000 4.100000 0.000273
13.900000 4.100000 0.000273
14.000000 4.100000 0.000303
14.100000 4.100000 0.000300
14.200000 4.100000 0.000270
14.300000 4.100000 0.000283
14.400000 4.100000 0.000327
14.500000 4.100000 0.000440
14.600000 4.100000 0.000317
14.700000 4.100000 0.000303
14.800000 4.100000 0.000270
14.900000 4.100000 0.000263
15.000000 4.100000 0.000357
15.100000 4.100000 0.000347
15.200000 4.100000 0.000333
15.300000 4.100000 0.000400
15.400000 4.100000 0.000390
15.500000 4.100000 0.000410
15.600000 4.100000 0.000357
15.700000 4.100000 0.000313
15.800000 4.100000 0.000367
15.900000 4.100000 0.000350
16.000000 4.100000 0.000370
16.100000 4.100000 0.000307
16.200001 4.100000 0.000353
16.299999 4.100000 0.000287
16.400000 4.100000 0.000397
16.500000 4.100000 0.000333
16.600000 4.100000 0.000333
16.700001 4.100000 0.000377
16.799999 4.100000 0.000267
16.900000 4.100000 0.000380
17.000000 4.100000 0.000290
17.100000 4.100000 0.000330
17.200001 4.100000 0.000383
17.299999 4.100000 0.000323
17.400000 4.100000 0.000423
17.500000 4.100000 0.000303
17.600000 4.100000 0.000387
17.700001 4.100000 0.000333
17.799999 4.100000 0.000333
17.900000 4.100000 0.000377
18.000000 4.100000 0.000313
18.100000 4.100000 0.000297
18.200001 4.100000 0.000210
0.000000 4.200000 0.000207
0.100000 4.200000 0.000440
0.200000 4.200000 0.000363
0.300000 4.200000 0.000407
0.400000 4.200000 0.000353
0.500000 4.200000 0.000397
0.600000 4.200000 0.000373
0.700000 4.200000 0.000447
0.800000 4.200000 0.000370
0.900000 4.200000 0.000417
1.000000 4.200000 0.000393
1.100000 4.200000 0.000347
1.200000 4.200000 0.000463
1.300000 4.200000 0.000403
1.400000 4.200000 0.000417
1.500000 4.200000 0.000377
1.600000 4.200000 0.000373
1.700000 4.200000 0.000473
1.800000 4.200000 0.000440
1.900000 4.200000 0.000397
2.000000 4.200000 0.000357
2.100000 4.200000 0.000410
2.200000 4.200000 0.000393
2.300000 4.200000 0.000380
2.400000 4.200000 0.000410
2.500000 4.200000 0.000413
2.600000 4.200000 0.000480
2.700000 4.200000 0.000330
2.800000 4.200000 0.000490
2.900000 4.200000 0.000470
3.000000 4.200000 0.000390
3.100000 4.200000 0.000480
3.200000 4.200000 0.000310
3.300000 4.200000 0.000433
3.400000 4.200000 0.000390
3.500000 4.200000 0.000393
3.600000 4.200000 0.000417
3.700000 4.200000 0.000367
3.800000 4.200000 0.000467
3.900000 4.200000 0.000450
4.000000 4.200000 0.000440
4.100000 4.200000 0.000383
4.200000 4.200000 0.000507
4.300000 4.200000 0.000483
4.400000 4.200000 0.000373
4.500000 4.200000 0.000527
4.600000 4.200000 0.000323
4.700000 4.200000 0.000427
4.800000 4.200000 0.000520
4.900000 4.200000 0.000493
5.000000 4.200000 0.000480
5.100000 4.200000 0.000430
5.200000 4.200000 0.000427
5.300000 4.200000 0.000527
5.400000 4.200000 0.000440
5.500000 4.200000 0.000470
5.600000 4.200000 0.000423
5.700000 4.200000 0.000470
5.800000 4.200000 0.000537
5.900000 4.200000 0.000467
6.000000 4.200000 0.000657
6.100000 4.200000 0.000580
6.200000 4.200000 0.000630
6.300000 4.200000 0.000630
6.400000 4.200000 0.000817
6.500000 4.200000 0.000697
6.600000 4.200000 0.000780
6.700000 4.200000 0.000917
6.800000 4.200000 0.000970
6.900000 4.200000 0.001160
7.000000 4.200000 0.001113
7.100000 4.200000 0.001260
7.200000 4.200000 0.001213
7.300000 4.200000 0.001460
7.400000 4.200000 0.001527
7.500000 4.200000 0.001557
7.600000 4.200000 0.001670
7.700000 4.200000 0.001837
7.800000 4.200000 0.001833
7.900000 4.200000 0.001867
8.000000 4.200000 0.002217
8.100000 4.200000 0.002293
8.200000 4.200000 0.002473
8.300000 4.200000 0.002470
8.400000 4.200000 0.002163
8.500000 4.200000 0.002547
8.600000 4.200000 0.002753
8.700000 4.200000 0.003053
8.800000 4.200000 0.003343
8.900000 4.200000 0.002973
9.000000 4.200000 0.003423
9.100000 4.200000 0.004200
9.200000 4.200000 0.005070
9.300000 4.200000 0.005853
9.400000 4.200000 0.004413
9.500000 4.200000 0.004113
9.600000 4.200000 0.003960
9.700000 4.200000 0.003427
9.800000 4.200000 0.003337
9.900000 4.200000 0.002297
10.000000 4.200000 0.002200
10.100000 4.200000 0.001837
10.200000 4.200000 0.001797
10.300000 4.200000 0.002017
10.400000 4.200000 0.001690
10.500000 4.200000 0.001707
10.600000 4.200000 0.001410
10.700000 4.200000 0.001220
10.800000 4.200000 0.001193
10.900000 4.200000 0.000897
11.000000 4.200000 0.000870
11.100000 4.200000 0.000853
11.200000 4.200000 0.000733
11.300000 4.200000 0.000787
11.400000 4.200000 0.000623
11.500000 4.200000 0.000667
11.600000 4.200000 0.000577
11.700000 4.200000 0.000583
11.800000 4.200000 0.000533
11.900000 4.200000 0.000423
12.000000 4.200000 0.000453
12.100000 4.200000 0.000327
12.200000 4.200000 0.000367
12.300000 4.200000 0.000450
12.400000 4.200000 0.000307
12.500000 4.200000 0.000413
12.600000 4.200000 0.000340
12.700000 4.200000 0.000327
12.800000 4.200000 0.000353
12.900000 4.200000 0.000323
13.000000 4.200000 0.000383
13.100000 4.200000 0.000370
13.200000 4.200000 0.000337
13.300000 4.200000 0.000317
13.400000 4.200000 0.000310
13.500000 4.200000 0.000293
13.600000 4.200000 0.000370
13.700000 4.200000 0.000293
13.800000 4.200000 0.000307
13.900000 4.200000 0.000333
14.000000 4.200000 0.000313
14.100000 4.200000 0.000403
14.200000 4.200000 0.000317
14.300000 4.200000 0.000403
14.400000 4.200000 0.000303
14.500000 4.200000 0.000383
14.600000 4.200000 0.000360
14.700000 4.200000 0.000320
14.800000 4.200000 0.000337
14.900000 4.200000 0.000360
15.000000 4.200000 0.000387
15.100000 4.200000 0.000427
15.200000 4.200000 0.000383
15.300000 4.200000 0.000407
15.400000 4.200000 0.000383
15.500000 4.200000 0.000377
15.600000 4.200000 0.000367
15.700000 4.200000 0.000393
15.800000 4.200000 0.000363
15.900000 4.200000 0.000420
16.000000 4.200000 0.000353
16.100000 4.200000 0.000420
16.200001 4.200000 0.000337
16.299999 4.200000 0.000413
16.400000 4.200000 0.000433
16.500000 4.200000 0.000313
16.600000 4.200000 0.000407
16.700001 4.200000 0.000320
16.799999 4.200000 0.000330
16.900000 4.200000 0.000383
17.000000 4.200000 0.000397
17.100000 4.200000 0.000433
17.200001 4.200000 0.000420
17.299999 4.200000 0.000363
17.400000 4.200000 0.000397
17.500000 4.200000 0.000393
17.600000 4.200000 0.000423
17.700001 4.200000 0.000397
17.799999 4.200000 0.000377
17.900000 4.200000 0.000423
18.000000 4.200000 0.000317
18.100000 4.200000 0.000310
18.200001 4.200000 0.000343
0.000000 4.300000 0.000193
0.100000 4.300000 0.000487
0.200000 4.300000 0.000333
0.300000 4.300000 0.000317
0.400000 4.300000 0.000337
0.500000 4.300000 0.000387
0.600000 4.300000 0.000420
0.700000 4.300000 0.000360
0.800000 4.300000 0.000373
0.900000 4.300000 0.000373
1.000000 4.300000 0.000413
1.100000 4.300000 0.000393
1.200000 4.300000 0.000417
1.300000 4.300000 0.000430
1.400000 4.300000 0.000467
1.500000 4.300000 0.000423
1.600000 4.300000 0.000420
1.700000 4.300000 0.000293
1.800000 4.300000 0.000400
1.900000 4.300000 0.000390
2.000000 4.300000 0.000393
2.100000 4.300000 0.000420
2.200000 4.300000 0.000420
2.300000 4.300000 0.000410
2.400000 4.300000 0.000433
2.500000 4.300000 0.000393
2.600000 4.300000 0.000513
2.700000 4.300000 0.000340
2.800000 4.300000 0.000417
2.900000 4.300000 0.000377
3.000000 4.300000 0.000360
3.100000 4.300000 0.000473
3.200000 4.300000 0.000363
3.300000 4.300000 0.000420
3.400000 4.300000 0.000423
3.500000 4.300000 0.000410
3.600000 4.300000 0.000400
3.700000 4.300000 0.000360
3.800000 4.300000 0.000420
3.900000 4.300000 0.000427
4.000000 4.300000 0.000390
4.100000 4.300000 0.000353
4.200000 4.300000 0.000420
4.300000 4.300000 0.000433
4.400000 4.300000 0.000390
4.500000 4.300000 0.000457
4.600000 4.300000 0.000433
4.700000 4.300000 0.000463
4.800000 4.300000 0.000437
4.900000 4.300000 0.000367
5.000000 4.300000 0.000490
5.100000 4.300000 0.000397
5.200000 4.300000 0.000440
5.300000 4.300000 0.000470
5.400000 4.300000 0.000493
5.500000 4.300000 0.000543
5.600000 4.300000 0.000437
5.700000 4.300000 0.000570
5.800000 4.300000 0.000510
5.900000 4.300000 0.000510
6.000000 4.300000 0.000670
6.100000 4.300000 0.000523
6.200000 4.300000 0.000700
6.300000 4.300000 0.000733
6.400000 4.300000 0.000800
6.500000 4.300000 0.000787
6.600000 4.300000 0.000750
6.700000 4.300000 0.000830
6.800000 4.300000 0.000907
6.900000 4.300000 0.001260
7.000000 4.300000 0.001237
7.100000 4.300000 0.001287
7.200000 4.300000 0.001383
7.300000 4.300000 0.001417
7.400000 4.300000 0.001560
7.500000 4.300000 0.001627
7.600000 4.300000 0.001813
7.700000 4.300000 0.001807
7.800000 4.300000 0.001903
7.900000 4.300000 0.002300
8.000000 4.300000 0.002967
8.100000 4.300000 0.002823
8.200000 4.300000 0.002750
8.300000 4.300000 0.002847
8.400000 4.300000 0.002220
8.500000 4.300000 0.002610
8.600000 4.300000 0.002593
8.700000 4.300000 0.003043
8.800000 4.300000 0.003373
8.900000 4.300000 0.003287
9.000000 4.300000 0.004110
9.100000 4.300000 0.005347
9.200000 4.300000 0.006167
9.300000 4.300000 0.006387
9.400000 4.300000 0.004363
9.500000 4.300000 0.004267
9.600000 4.300000 0.003983
9.700000 4.300000 0.003993
9.800000 4.300000 0.004157
9.900000 4.300000 0.003170
10.000000 4.300000 0.002817
10.100000 4.300000 0.002163
10.200000 4.300000 0.001700
10.300000 4.300000 0.001753
10.400000 4.300000 0.001487
10.500000 4.300000 0.001630
10.600000 4.300000 0.001557
10.700000 4.300000 0.001317
10.800000 4.300000 0.001317
10.900000 4.300000 0.000867
11.000000 4.300000 0.001013
11.100000 4.300000 0.000880
11.200000 4.300000 0.000823
11.300000 4.300000 0.000843
11.400000 4.300000 0.000613
11.500000 4.300000 0.000677
11.600000 4.300000 0.000677
11.700000 4.300000 0.000587
11.800000 4.300000 0.000617
11.900000 4.300000 0.000513
12.000000 4.300000 0.000523
12.100000 4.300000 0.000447
12.200000 4.300000 0.000417
12.300000 4.300000 0.000503
12.400000 4.300000 0.000313
12.500000 4.300000 0.000363
12.600000 4.300000 0.000360
12.700000 4.300000 0.000430
12.800000 4.300000 0.000377
12.900000 4.300000 0.000347
13.000000 4.300000 0.000310
13.100000 4.300000 0.000317
13.200000 4.300000 0.000363
13.300000 4.300000 0.000370
13.400000 4.300000 0.000347
13.500000 4.300000 0.000380
13.600000 4.300000 0.000313
13.700000 4.300000 0.000347
13.800000 4.300000 0.000367
13.900000 4.300000 0.000320
14.000000 4.300000 0.000337
14.100000 4.300000 0.000403
14.200000 4.300000 0.000347
14.300000 4.300000 0.000297
14.400000 4.300000 0.000287
14.500000 4.300000 0.000373
14.600000 4.300000 0.000330
14.700000 4.300000 0.000337
14.800000 4.300000 0.000327
14.900000 4.300000 0.000363
15.000000 4.300000 0.000377
15.100000 4.300000 0.000443
15.200000 4.300000 0.000350
15.300000 4.300000 0.000380
15.400000 4.300000 0.000343
15.500000 4.300000 0.000353
15.600000 4.300000 0.000310
15.700000 4.300000 0.000367
15.800000 4.300000 0.000413
15.900000 4.300000 0.000367
16.000000 4.300000 0.000360
16.100000 4.300000 0.000383
16.200001 4.300000 0.000363
16.299999 4.300000 0.000333
16.400000 4.300000 0.000383
16.500000 4.300000 0.000343
16.600000 4.300000 0.000443
16.700001 4.300000 0.000407
16.799999 4.300000 0.000370
16.900000 4.300000 0.000347
17.000000 4.300000 0.000293
17.100000 4.300000 0.000383
17.200001 4.300000 0.000350
17.299999 4.300000 0.000357
17.400000 4.300000 0.000423
17.500000 4.300000 0.000337
17.600000 4.300000 0.000350
17.700001 4.300000 0.000433
17.799999 4.300000 0.000360
17.900000 4.300000 0.000440
18.000000 4.300000 0.000327
18.100000 4.300000 0.000427
18.200001 4.300000 0.000300
0.000000 4.400000 0.000223
0.100000 4.400000 0.000407
0.200000 4.400000 0.000327
0.300000 4.400000 0.000373
0.400000 4.400000 0.000370
0.500000 4.400000 0.000407
0.600000 4.400000 0.000413
0.700000 4.400000 0.000427
0.800000 4.400000 0.000390
0.900000 4.400000 0.000353
1.000000 4.400000 0.000403
1.100000 4.400000 0.000430
1.200000 4.400000 0.000380
1.300000 4.400000 0.000377
1.400000 4.400000 0.000413
1.500000 4.400000 0.000353
1.600000 4.400000 0.000417
1.700000 4.400000 0.000400
1.800000 4.400000 0.000400
1.900000 4.400000 0.000423
2.000000 4.400000 0.000393
2.100000 4.400000 0.000420
2.200000 4.400000 0.000357
2.300000 4.400000 0.000383
2.400000 4.400000 0.000417
2.500000 4.400000 0.000373
2.600000 4.400000 0.000467
2.700000 4.400000 0.000310
2.800000 4.400000 0.000413
2.900000 4.400000 0.000347
3.000000 4.400000 0.000407
3.100000 4.400000 0.000410
3.200000 4.400000 0.000430
3.300000 4.400000 0.000410
3.400000 4.400000 0.000423
3.500000 4.400000 0.000417
3.600000 4.400000 0.000343
3.700000 4.400000 0.000460
3.800000 4.400000 0.000407
3.900000 4.400000 0.000377
4.000000 4.400000 0.000457
4.100000 4.400000 0.000340
4.200000 4.400000 0.000393
4.300000 4.400000 0.000443
4.400000 4.400000 0.000430
4.500000 4.400000 0.000447
4.600000 4.400000 0.000373
4.700000 4.400000 0.000343
4.800000 4.400000 0.000480
4.900000 4.400000 0.000400
5.000000 4.400000 0.000507
5.100000 4.400000 0.000407
5.200000 4.400000 0.000423
5.300000 4.400000 0.000487
5.400000 4.400000 0.000450
5.500000 4.400000 0.000567
5.600000 4.400000 0.000503
5.700000 4.400000 0.000547
5.800000 4.400000 0.000563
5.900000 4.400000 0.000510
6.000000 4.400000 0.000710
6.100000 4.400000 0.000593
6.200000 4.400000 0.000650
6.300000 4.400000 0.000723
6.400000 4.400000 0.000850
6.500000 4.400000 0.000713
6.600000 4.400000 0.000903
6.700000 4.400000 0.000997
6.800000 4.400000 0.001120
6.900000 4.400000 0.001157
7.000000 4.400000 0.001167
7.100000 4.400000 0.001257
7.200000 4.400000 0.001490
7.300000 4.400000 0.001570
7.400000 4.400000 0.001710
7.500000 4.400000 0.001710
7.600000 4.400000 0.001850
7.700000 4.400000 0.002320
7.800000 4.400000 0.002480
7.900000 4.400000 0.002803
8.000000 4.400000 0.002893
8.100000 4.400000 0.003093
8.200000 4.400000 0.002897
8.300000 4.400000 0.003350
8.400000 4.400000 0.003223
8.500000 4.400000 0.003877
8.600000 4.400000 0.003947
8.700000 4.400000 0.004020
8.800000 4.400000 0.005883
8.900000 4.400000 0.005993
9.000000 4.400000 0.007793
9.100000 4.400000 0.008260
9.200000 4.400000 0.007640
9.300000 4.400000 0.007147
9.400000 4.400000 0.004933
9.500000 4.400000 0.004797
9.600000 4.400000 0.004153
9.700000 4.400000 0.003960
9.800000 4.400000 0.004180
9.900000 4.400000 0.003817
10.000000 4.400000 0.004123
10.100000 4.400000 0.003367
10.200000 4.400000 0.002507
10.300000 4.400000 0.002227
10.400000 4.400000 0.001627
10.500000 4.400000 0.001917
10.600000 4.400000 0.001830
10.700000 4.400000 0.001580
10.800000 4.400000 0.001480
10.900000 4.400000 0.001137
11.000000 4.400000 0.001197
11.100000 4.400000 0.001110
11.200000 4.400000 0.000837
11.300000 4.400000 0.000923
11.400000 4.400000 0.000670
11.500000 4.400000 0.000763
11.600000 4.400000 0.000657
11.700000 4.400000 0.000693
11.800000 4.400000 0.000597
11.900000 4.400000 0.000423
12.000000 4.400000 0.000590
12.100000 4.400000 0.000493
12.200000 4.400000 0.000470
12.300000 4.400000 0.000407
12.400000 4.400000 0.000390
12.500000 4.400000 0.000397
12.600000 4.400000 0.000383
12.700000 4.400000 0.000373
12.800000 4.400000 0.000373
12.900000 4.400000 0.000357
13.000000 4.400000 0.000377
13.100000 4.400000 0.000377
13.200000 4.400000 0.000363
13.300000 4.400000 0.000280
13.400000 4.400000 0.000363
13.500000 4.400000 0.000293
13.600000 4.400000 0.000333
13.700000 4.400000 0.000337
13.800000 4.400000 0.000330
13.900000 4.400000 0.000323
14.000000 4.400000 0.000323
14.100000 4.400000 0.000343
14.200000 4.400000 0.000347
14.300000 4.400000 0.000367
14.400000 4.400000 0.000400
14.500000 4.400000 0.000367
14.600000 4.400000 0.000357
14.700000 4.400000 0.000443
14.800000 4.400000 0.000353
14.900000 4.400000 0.000363
15.000000 4.400000 0.000310
15.100000 4.400000 0.000343
15.200000 4.400000 0.000373
15.300000 4.400000 0.000380
15.400000 4.400000 0.000437
15.500000 4.400000 0.000383
15.600000 4.400000 0.000390
15.700000 4.400000 0.000353
15.800000 4.400000 0.000370
15.900000 4.400000 0.000403
16.000000 4.400000 0.000313
16.100000 4.400000 0.000440
16.200001 4.400000 0.000427
16.299999 4.400000 0.000347
16.400000 4.400000 0.000450
16.500000 4.400000 0.000307
16.600000 4.400000 0.000350
16.700001 4.400000 0.000430
16.799999 4.400000 0.000373
16.900000 4.400000 0.000413
17.000000 4.400000 0.000340
17.100000 4.400000 0.000387
17.200001 4.400000 0.000450
17.299999 4.400000 0.000370
17.400000 4.400000 0.000417
17.500000 4.400000 0.000390
17.600000 4.400000 0.000400
17.700001 4.400000 0.000400
17.799999 4.400000 0.000400
17.900000 4.400000 0.000447
18.000000 4.400000 0.000283
18.100000 4.400000 0.000450
18.200001 4.400000 0.000310
0.000000 4.500000 0.000250
0.100000 4.500000 0.000447
0.200000 4.500000 0.000417
0.300000 4.500000 0.000440
0.400000 4.500000 0.000420
0.500000 4.500000 0.000373
0.600000 4.500000 0.000390
0.700000 4.500000 0.000427
0.800000 4.500000 0.000423
0.900000 4.500000 0.000410
1.000000 4.500000 0.000370
1.100000 4.500000 0.000443
1.200000 4.500000 0.000437
1.300000 4.500000 0.000443
1.400000 4.500000 0.000467
1.500000 4.500000 0.000363
1.600000 4.500000 0.000390
1.700000 4.500000 0.000467
1.800000 4.500000 0.000403
1.900000 4.500000 0.000430
2.000000 4.500000 0.000503
2.100000 4.500000 0.000513
2.200000 4.500000 0.000337
2.300000 4.500000 0.000423
2.400000 4.500000 0.000440
2.500000 4.500000 0.000430
2.600000 4.500000 0.000430
2.700000 4.500000 0.000393
2.800000 4.500000 0.000377
2.900000 4.500000 0.000450
3.000000 4.500000 0.000403
3.100000 4.500000 0.000543
3.200000 4.500000 0.000433
3.300000 4.500000 0.000417
3.400000 4.500000 0.000420
3.500000 4.500000 0.000500
3.600000 4.500000 0.000413
3.700000 4.500000 0.000447
3.800000 4.500000 0.000423
3.900000 4.500000 0.000410
4.000000 4.500000 0.000487
4.100000 4.500000 0.000373
4.200000 4.500000 0.000397
4.300000 4.500000 0.000463
4.400000 4.500000 0.000487
4.500000 4.500000 0.000517
4.600000 4.500000 0.000423
4.700000 4.500000 0.000517
4.800000 4.500000 0.000437
4.900000 4.500000 0.000470
5.000000 4.500000 0.000483
5.100000 4.500000 0.000487
5.200000 4.500000 0.000530
5.300000 4.500000 0.000503
5.400000 4.500000 0.000557
5.500000 4.500000 0.000573
5.600000 4.500000 0.000463
5.700000 4.500000 0.000627
5.800000 4.500000 0.000583
5.900000 4.500000 0.000623
6.000000 4.500000 0.000730
6.100000 4.500000 0.000630
6.200000 4.500000 0.000860
6.300000 4.500000 0.000807
6.400000 4.500000 0.000867
6.500000 4.500000 0.000853
6.600000 4.500000 0.001040
6.700000 4.500000 0.000987
6.800000 4.500000 0.001180
6.900000 4.500000 0.001267
7.000000 4.500000 0.001387
7.100000 4.500000 0.001697
7.200000 4.500000 0.001753
7.300000 4.500000 0.002057
7.400000 4.500000 0.002097
7.500000 4.500000 0.002203
7.600000 4.500000 0.002800
7.700000 4.500000 0.003270
7.800000 4.500000 0.003550
7.900000 4.500000 0.003463
8.000000 4.500000 0.002940
8.100000 4.500000 0.003047
8.200000 4.500000 0.003477
8.300000 4.500000 0.004943
8.400000 4.500000 0.005077
8.500000 4.500000 0.006840
8.600000 4.500000 0.007730
8.700000 4.500000 0.009057
8.800000 4.500000 0.013093
8.900000 4.500000 0.012757
9.000000 4.500000 0.015127
9.100000 4.500000 0.014103
9.200000 4.500000 0.011640
9.300000 4.500000 0.011333
9.400000 4.500000 0.009867
9.500000 4.500000 0.012147
9.600000 4.500000 0.011617
9.700000 4.500000 0.008113
9.800000 4.500000 0.005710
9.900000 4.500000 0.004683
10.000000 4.500000 0.006257
10.100000 4.500000 0.006127
10.200000 4.500000 0.004590
10.300000 4.500000 0.003403
10.400000 4.500000 0.002017
10.500000 4.500000 0.002290
10.600000 4.500000 0.002363
10.700000 4.500000 0.002103
10.800000 4.500000 0.001800
10.900000 4.500000 0.001257
11.000000 4.500000 0.001377
11.100000 4.500000 0.001257
11.200000 4.500000 0.001073
11.300000 4.500000 0.001137
11.400000 4.500000 0.000880
11.500000 4.500000 0.000887
11.600000 4.500000 0.000833
11.700000 4.500000 0.000767
11.800000 4.500000 0.000763
11.900000 4.500000 0.000603
12.000000 4.500000 0.000613
12.100000 4.500000 0.000553
12.200000 4.500000 0.000520
12.300000 4.500000 0.000563
12.400000 4.500000 0.000427
12.500000 4.500000 0.000487
12.600000 4.500000 0.000490
12.700000 4.500000 0.000500
12.800000 4.500000 0.000497
12.900000 4.500000 0.000380
13.000000 4.500000 0.000363
13.100000 4.500000 0.000310
13.200000 4.500000 0.000350
13.300000 4.500000 0.000347
13.400000 4.500000 0.000357
13.500000 4.500000 0.000423
13.600000 4.500000 0.000333
13.700000 4.500000 0.000387
13.800000 4.500000 0.000360
13.900000 4.500000 0.000340
14.000000 4.500000 0.000290
14.100000 4.500000 0.000367
14.200000 4.500000 0.000400
14.300000 4.500000 0.000367
14.400000 4.500000 0.000413
14.500000 4.500000 0.000347
14.600000 4.500000 0.000400
14.700000 4.500000 0.000367
14.800000 4.500000 0.000420
14.900000 4.500000 0.000360
15.000000 4.500000 0.000510
15.100000 4.500000 0.000367
15.200000 4.500000 0.000457
15.300000 4.500000 0.000430
15.400000 4.500000 0.000420
15.500000 4.500000 0.000367
15.600000 4.500000 0.000380
15.700000 4.500000 0.000397
15.800000 4.500000 0.000377
15.900000 4.500000 0.000393
16.000000 4.500000 0.000453
16.100000 4.500000 0.000317
16.200001 4.500000 0.000410
16.299999 4.500000 0.000403
16.400000 4.500000 0.000490
16.500000 4.500000 0.000347
16.600000 4.500000 0.000367
16.700001 4.500000 0.000363
16.799999 4.500000 0.000387
16.900000 4.500000 0.000493
17.000000 4.500000 0.000310
17.100000 4.500000 0.000400
17.200001 4.500000 0.000357
17.299999 4.500000 0.000397
17.400000 4.500000 0.000410
17.500000 4.500000 0.000357
17.600000 4.500000 0.000350
17.700001 4.500000 0.000427
17.799999 4.500000 0.000450
17.900000 4.500000 0.000480
18.000000 4.500000 0.000387
18.100000 4.500000 0.000423
18.200001 4.500000 0.000357
0.000000 4.600000 0.000210
0.100000 4.600000 0.000333
0.200000 4.600000 0.000237
0.300000 4.600000 0.000373
0.400000 4.600000 0.000347
0.500000 4.600000 0.000347
0.600000 4.600000 0.000357
0.700000 4.600000 0.000380
0.800000 4.600000 0.000323
0.900000 4.600000 0.000357
1.000000 4.600000 0.000373
1.100000 4.600000 0.000377
1.200000 4.600000 0.000353
1.300000 4.600000 0.000317
1.400000 4.600000 0.000353
1.500000 4.600000 0.000337
1.600000 4.600000 0.000287
1.700000 4.600000 0.000340
1.800000 4.600000 0.000360
1.900000 4.600000 0.000390
2.000000 4.600000 0.000347
2.100000 4.600000 0.000410
2.200000 4.600000 0.000310
2.300000 4.600000 0.000373
2.400000 4.600000 0.000383
2.500000 4.600000 0.000297
2.600000 4.600000 0.000397
2.700000 4.600000 0.000297
2.800000 4.600000 0.000373
2.900000 4.600000 0.000387
3.000000 4.600000 0.000313
3.100000 4.600000 0.000353
3.200000 4.600000 0.000360
3.300000 4.600000 0.000320
3.400000 4.600000 0.000317
3.500000 4.600000 0.000407
3.600000 4.600000 0.000323
3.700000 4.600000 0.000327
3.800000 4.600000 0.000287
3.900000 4.600000 0.000327
4.000000 4.600000 0.000387
4.100000 4.600000 0.000313
4.200000 4.600000 0.000293
4.300000 4.600000 0.000370
4.400000 4.600000 0.000413
4.500000 4.600000 0.000380
4.600000 4.600000 0.000327
4.700000 4.600000 0.000330
4.800000 4.600000 0.000377
4.900000 4.600000 0.000393
5.000000 4.600000 0.000477
5.100000 4.600000 0.000357
5.200000 4.600000 0.000427
5.300000 4.600000 0.000430
5.400000 4.600000 0.000440
5.500000 4.600000 0.000553
5.600000 4.600000 0.000370
5.700000 4.600000 0.000440
5.800000 4.600000 0.000533
5.900000 4.600000 0.000507
6.000000 4.600000 0.000663
6.100000 4.600000 0.000570
6.200000 4.600000 0.000677
6.300000 4.600000 0.000613
6.400000 4.600000 0.000720
6.500000 4.600000 0.000700
6.600000 4.600000 0.000807
6.700000 4.600000 0.000910
6.800000 4.600000 0.001083
6.900000 4.600000 0.001243
7.000000 4.600000 0.001270
7.100000 4.600000 0.001630
7.200000 4.600000 0.001873
7.300000 4.600000 0.001800
7.400000 4.600000 0.001843
7.500000 4.600000 0.002230
7.600000 4.600000 0.002823
7.700000 4.600000 0.003337
7.800000 4.600000 0.003320
7.900000 4.600000 0.002887
8.000000 4.600000 0.002817
8.100000 4.600000 0.003243
8.200000 4.600000 0.004013
8.300000 4.600000 0.004953
8.400000 4.600000 0.004980
8.500000 4.600000 0.008127
8.600000 4.600000 0.009633
8.700000 4.600000 0.010113
8.800000 4.600000 0.013053
8.900000 4.600000 0.012040
9.000000 4.600000 0.013237
9.100000 4.600000 0.010287
9.200000 4.600000 0.007860
9.300000 4.600000 0.008600
9.400000 4.600000 0.010480
9.500000 4.600000 0.018913
9.600000 4.600000 0.022633
9.700000 4.600000 0.015413
9.800000 4.600000 0.007387
9.900000 4.600000 0.004557
10.000000 4.600000 0.005743
10.100000 4.600000 0.005710
10.200000 4.600000 0.004917
10.300000 4.600000 0.003640
10.400000 4.600000 0.002017
10.500000 4.600000 0.002020
10.600000 4.600000 0.001980
10.700000 4.600000 0.001913
10.800000 4.600000 0.001793
10.900000 4.600000 0.001240
11.000000 4.600000 0.001280
11.100000 4.600000 0.001097
11.200000 4.600000 0.001053
11.300000 4.600000 0.001040
11.400000 4.600000 0.000770
11.500000 4.600000 0.000777
11.600000 4.600000 0.000683
11.700000 4.600000 0.000757
11.800000 4.600000 0.000717
11.900000 4.600000 0.000490
12.000000 4.600000 0.000563
12.100000 4.600000 0.000577
12.200000 4.600000 0.000457
12.300000 4.600000 0.000527
12.400000 4.600000 0.000367
12.500000 4.600000 0.000393
12.600000 4.600000 0.000333
12.700000 4.600000 0.000287
12.800000 4.600000 0.000370
12.900000 4.600000 0.000307
13.000000 4.600000 0.000277
13.100000 4.600000 0.000333
13.200000 4.600000 0.000267
13.300000 4.600000 0.000313
13.400000 4.600000 0.000307
13.500000 4.600000 0.000230
13.600000 4.600000 0.000250
13.700000 4.600000 0.000290
13.800000 4.600000 0.000243
13.900000 4.600000 0.000260
14.000000 4.600000 0.000333
14.100000 4.600000 0.000250
14.200000 4.600000 0.000300
14.300000 4.600000 0.000327
14.400000 4.600000 0.000307
14.500000 4.600000 0.000293
14.600000 4.600000 0.000313
14.700000 4.600000 0.000360
14.800000 4.600000 0.000290
14.900000 4.600000 0.000287
15.000000 4.600000 0.000320
15.100000 4.600000 0.000343
15.200000 4.600000 0.000300
15.300000 4.600000 0.000317
15.400000 4.600000 0.000427
15.500000 4.600000 0.000337
15.600000 4.600000 0.000340
15.700000 4.600000 0.000323
15.800000 4.600000 0.000317
15.900000 4.600000 0.000323
16.000000 4.600000 0.000320
16.100000 4.600000 0.000293
16.200001 4.600000 0.000317
16.299999 4.600000 0.000340
16.400000 4.600000 0.000313
16.500000 4.600000 0.000283
16.600000 4.600000 0.000360
16.700001 4.600000 0.000320
16.799999 4.600000 0.000357
16.900000 4.600000 0.000373
17.000000 4.600000 0.000310
17.100000 4.600000 0.000330
17.200001 4.600000 0.000307
17.299999 4.600000 0.000350
17.400000 4.600000 0.000370
17.500000 4.600000 0.000293
17.600000 4.600000 0.000333
17.700001 4.600000 0.000350
17.799999 4.600000 0.000360
17.900000 4.600000 0.000377
18.000000 4.600000 0.000303
18.100000 4.600000 0.000373
18.200001 4.600000 0.000263
0.000000 4.700000 0.000213
0.100000 4.700000 0.000407
0.200000 4.700000 0.000353
0.300000 4.700000 0.000377
0.400000 4.700000 0.000377
0.500000 4.700000 0.000380
0.600000 4.700000 0.000357
0.700000 4.700000 0.000387
0.800000 4.700000 0.000363
0.900000 4.700000 0.000450
1.000000 4.700000 0.000413
1.100000 4.700000 0.000333
1.200000 4.700000 0.000393
1.300000 4.700000 0.000417
1.400000 4.700000 0.000420
1.500000 4.700000 0.000357
1.600000 4.700000 0.000373
1.700000 4.700000 0.000360
1.800000 4.700000 0.000320
1.900000 4.700000 0.000430
2.000000 4.700000 0.000463
2.100000 4.700000 0.000393
2.200000 4.700000 0.000373
2.300000 4.700000 0.000447
2.400000 4.700000 0.000440
2.500000 4.700000 0.000433
2.600000 4.700000 0.000493
2.700000 4.700000 0.000290
2.800000 4.700000 0.000337
2.900000 4.700000 0.000410
3.000000 4.700000 0.000367
3.100000 4.700000 0.000343
3.200000 4.700000 0.000323
3.300000 4.700000 0.000367
3.400000 4.700000 0.000410
3.500000 4.700000 0.000440
3.600000 4.700000 0.000347
3.700000 4.700000 0.000460
3.800000 4.700000 0.000333
3.900000 4.700000 0.000433
4.000000 4.700000 0.000323
4.100000 4.700000 0.000417
4.200000 4.700000 0.000443
4.300000 4.700000 0.000390
4.400000 4.700000 0.000367
4.500000 4.700000 0.000487
4.600000 4.700000 0.000380
4.700000 4.700000 0.000457
4.800000 4.700000 0.000400
4.900000 4.700000 0.000450
5.000000 4.700000 0.000503
5.100000 4.700000 0.000450
5.200000 4.700000 0.000460
5.300000 4.700000 0.000520
5.400000 4.700000 0.000600
5.500000 4.700000 0.000497
5.600000 4.700000 0.000503
5.700000 4.700000 0.000570
5.800000 4.700000 0.000597
5.900000 4.700000 0.000580
6.000000 4.700000 0.000740
6.100000 4.700000 0.000610
6.200000 4.700000 0.000770
6.300000 4.700000 0.000773
6.400000 4.700000 0.000717
6.500000 4.700000 0.000953
6.600000 4.700000 0.001100
6.700000 4.700000 0.001290
6.800000 4.700000 0.001223
6.900000 4.700000 0.001290
7.000000 4.700000 0.001483
7.100000 4.700000 0.001637
7.200000 4.700000 0.001917
7.300000 4.700000 0.002010
7.400000 4.700000 0.001817
7.500000 4.700000 0.002223
7.600000 4.700000 0.003243
7.700000 4.700000 0.003597
7.800000 4.700000 0.003687
7.900000 4.700000 0.003683
8.000000 4.700000 0.005270
8.100000 4.700000 0.007877
8.200000 4.700000 0.008007
8.300000 4.700000 0.006667
8.400000 4.700000 0.005757
8.500000 4.700000 0.009867
8.600000 4.700000 0.011217
8.700000 4.700000 0.008363
8.800000 4.700000 0.008133
8.900000 4.700000 0.006943
9.000000 4.700000 0.007037
9.100000 4.700000 0.004923
9.200000 4.700000 0.003790
9.300000 4.700000 0.005203
9.400000 4.700000 0.009967
9.500000 4.700000 0.023397
9.600000 4.700000 0.030087
9.700000 4.700000 0.020340
9.800000 4.700000 0.009640
9.900000 4.700000 0.007507
10.000000 4.700000 0.010170
10.100000 4.700000 0.008713
10.200000 4.700000 0.006350
10.300000 4.700000 0.004677
10.400000 4.700000 0.002497
10.500000 4.700000 0.002307
10.600000 4.700000 0.002363
10.700000 4.700000 0.002193
10.800000 4.700000 0.001963
10.900000 4.700000 0.001153
11.000000 4.700000 0.001353
11.100000 4.700000 0.001380
11.200000 4.700000 0.001250
11.300000 4.700000 0.001180
11.400000 4.700000 0.000863
11.500000 4.700000 0.000927
11.600000 4.700000 0.000853
11.700000 4.700000 0.000763
11.800000 4.700000 0.000937
11.900000 4.700000 0.000577
12.000000 4.700000 0.000670
12.100000 4.700000 0.000577
12.200000 4.700000 0.000530
12.300000 4.700000 0.000613
12.400000 4.700000 0.000397
12.500000 4.700000 0.000513
12.600000 4.700000 0.000450
12.700000 4.700000 0.000363
12.800000 4.700000 0.000387
12.900000 4.700000 0.000443
13.000000 4.700000 0.000437
13.100000 4.700000 0.000393
13.200000 4.700000 0.000387
13.300000 4.700000 0.000370
13.400000 4.700000 0.000333
13.500000 4.700000 0.000413
13.600000 4.700000 0.000347
13.700000 4.700000 0.000347
13.800000 4.700000 0.000387
13.900000 4.700000 0.000313
14.000000 4.700000 0.000343
14.100000 4.700000 0.000320
14.200000 4.700000 0.000287
14.300000 4.700000 0.000277
14.400000 4.700000 0.000323
14.500000 4.700000 0.000347
14.600000 4.700000 0.000290
14.700000 4.700000 0.000383
14.800000 4.700000 0.000297
14.900000 4.700000 0.000387
15.000000 4.700000 0.000423
15.100000 4.700000 0.000413
15.200000 4.700000 0.000373
15.300000 4.700000 0.000450
15.400000 4.700000 0.000413
15.500000 4.700000 0.000373
15.600000 4.700000 0.000397
15.700000 4.700000 0.000440
15.800000 4.700000 0.000403
15.900000 4.700000 0.000397
16.000000 4.700000 0.000353
16.100000 4.700000 0.000380
16.200001 4.700000 0.000373
16.299999 4.700000 0.000370
16.400000 4.700000 0.000417
16.500000 4.700000 0.000353
16.600000 4.700000 0.000397
16.700001 4.700000 0.000410
16.799999 4.700000 0.000350
16.900000 4.700000 0.000327
17.000000 4.700000 0.000333
17.100000 4.700000 0.000373
17.200001 4.700000 0.000363
17.299999 4.700000 0.000357
17.400000 4.700000 0.000380
17.500000 4.700000 0.000317
17.600000 4.700000 0.000320
17.700001 4.700000 0.000377
17.799999 4.700000 0.000443
17.900000 4.700000 0.000387
18.000000 4.700000 0.000320
18.100000 4.700000 0.000357
18.200001 4.700000 0.000307
0.000000 4.800000 0.000217
0.100000 4.800000 0.000350
0.200000 4.800000 0.000333
0.300000 4.800000 0.000323
0.400000 4.800000 0.000360
0.500000 4.800000 0.000393
0.600000 4.800000 0.000403
0.700000 4.800000 0.000327
0.800000 4.800000 0.000407
0.900000 4.800000 0.000443
1.000000 4.800000 0.000367
1.100000 4.800000 0.000440
1.200000 4.800000 0.000387
1.300000 4.800000 0.000393
1.400000 4.800000 0.000453
1.500000 4.800000 0.000330
1.600000 4.800000 0.000367
1.700000 4.800000 0.000377
1.800000 4.800000 0.000347
1.900000 4.800000 0.000377
2.000000 4.800000 0.000407
2.100000 4.800000 0.000420
2.200000 4.800000 0.000343
2.300000 4.800000 0.000377
2.400000 4.800000 0.000380
2.500000 4.800000 0.000367
2.600000 4.800000 0.000510
2.700000 4.800000 0.000333
2.800000 4.800000 0.000393
2.900000 4.800000 0.000340
3.000000 4.800000 0.000397
3.100000 4.800000 0.000373
3.200000 4.800000 0.000400
3.300000 4.800000 0.000373
3.400000 4.800000 0.000360
3.500000 4.800000 0.000353
3.600000 4.800000 0.000437
3.700000 4.800000 0.000330
3.800000 4.800000 0.000370
3.900000 4.800000 0.000393
4.000000 4.800000 0.000447
4.100000 4.800000 0.000400
4.200000 4.800000 0.000370
4.300000 4.800000 0.000413
4.400000 4.800000 0.000377
4.500000 4.800000 0.000433
4.600000 4.800000 0.000400
4.700000 4.800000 0.000373
4.800000 4.800000 0.000467
4.900000 4.800000 0.000413
5.000000 4.800000 0.000523
5.100000 4.800000 0.000397
5.200000 4.800000 0.000450
5.300000 4.800000 0.000500
5.400000 4.800000 0.000480
5.500000 4.800000 0.000553
5.600000 4.800000 0.000447
5.700000 4.800000 0.000513
5.800000 4.800000 0.000613
5.900000 4.800000 0.000527
6.000000 4.800000 0.000737
6.100000 4.800000 0.000630
6.200000 4.800000 0.000713
6.300000 4.800000 0.000700
6.400000 4.800000 0.000830
6.500000 4.800000 0.000970
6.600000 4.800000 0.001083
6.700000 4.800000 0.001130
6.800000 4.800000 0.001077
6.900000 4.800000 0.001080
7.000000 4.800000 0.001320
7.100000 4.800000 0.001520
7.200000 4.800000 0.001673
7.300000 4.800000 0.001770
7.400000 4.800000 0.001847
7.500000 4.800000 0.002543
7.600000 4.800000 0.003393
7.700000 4.800000 0.003447
7.800000 4.800000 0.003367
7.900000 4.800000 0.004947
8.000000 4.800000 0.010583
8.100000 4.800000 0.015517
8.200000 4.800000 0.012160
8.300000 4.800000 0.006150
8.400000 4.800000 0.003387
8.500000 4.800000 0.004593
8.600000 4.800000 0.004177
8.700000 4.800000 0.002553
8.800000 4.800000 0.002343
8.900000 4.800000 0.001937
9.000000 4.800000 0.002080
9.100000 4.800000 0.001777
9.200000 4.800000 0.001483
9.300000 4.800000 0.002597
9.400000 4.800000 0.006097
9.500000 4.800000 0.014213
9.600000 4.800000 0.017087
9.700000 4.800000 0.010957
9.800000 4.800000 0.007337
9.900000 4.800000 0.012500
10.000000 4.800000 0.020177
10.100000 4.800000 0.014247
10.200000 4.800000 0.008267
10.300000 4.800000 0.005670
10.400000 4.800000 0.003073
10.500000 4.800000 0.002670
10.600000 4.800000 0.002460
10.700000 4.800000 0.002563
10.800000 4.800000 0.002247
10.900000 4.800000 0.001443
11.000000 4.800000 0.001433
11.100000 4.800000 0.001520
11.200000 4.800000 0.001243
11.300000 4.800000 0.001360
11.400000 4.800000 0.000983
11.500000 4.800000 0.000910
11.600000 4.800000 0.000957
11.700000 4.800000 0.000923
11.800000 4.800000 0.000810
11.900000 4.800000 0.000617
12.000000 4.800000 0.000670
12.100000 4.800000 0.000650
12.200000 4.800000 0.000577
12.300000 4.800000 0.000463
12.400000 4.800000 0.000500
12.500000 4.800000 0.000447
12.600000 4.800000 0.000473
12.700000 4.800000 0.000420
12.800000 4.800000 0.000410
12.900000 4.800000 0.000407
13.000000 4.800000 0.000430
13.100000 4.800000 0.000333
13.200000 4.800000 0.000350
13.300000 4.800000 0.000337
13.400000 4.800000 0.000307
13.500000 4.800000 0.000397
13.600000 4.800000 0.000317
13.700000 4.800000 0.000297
13.800000 4.800000 0.000320
13.900000 4.800000 0.000317
14.000000 4.800000 0.000350
14.100000 4.800000 0.000317
14.200000 4.800000 0.000343
14.300000 4.800000 0.000403
14.400000 4.800000 0.000397
14.500000 4.800000 0.000410
14.600000 4.800000 0.000270
14.700000 4.800000 0.000353
14.800000 4.800000 0.000363
14.900000 4.800000 0.000367
15.000000 4.800000 0.000347
15.100000 4.800000 0.000360
15.200000 4.800000 0.000347
15.300000 4.800000 0.000377
15.400000 4.800000 0.000403
15.500000 4.800000 0.000360
15.600000 4.800000 0.000397
15.700000 4.800000 0.000357
15.800000 4.800000 0.000343
15.900000 4.800000 0.000310
16.000000 4.800000 0.000327
16.100000 4.800000 0.000410
16.200001 4.800000 0.000350
16.299999 4.800000 0.000297
16.400000 4.800000 0.000397
16.500000 4.800000 0.000323
16.600000 4.800000 0.000370
16.700001 4.800000 0.000410
16.799999 4.800000 0.000317
16.900000 4.800000 0.000430
17.000000 4.800000 0.000317
17.100000 4.800000 0.000373
17.200001 4.800000 0.000340
17.299999 4.800000 0.000357
17.400000 4.800000 0.000383
17.500000 4.800000 0.000373
17.600000 4.800000 0.000390
17.700001 4.800000 0.000357
17.799999 4.800000 0.000393
17.900000 4.800000 0.000433
18.000000 4.800000 0.000347
18.100000 4.800000 0.000383
18.200001 4.800000 0.000267
0.000000 4.900000 0.000220
0.100000 4.900000 0.000427
0.200000 4.900000 0.000353
0.300000 4.900000 0.000347
0.400000 4.900000 0.000357
0.500000 4.900000 0.000307
0.600000 4.900000 0.000407
0.700000 4.900000 0.000340
0.800000 4.900000 0.000440
0.900000 4.900000 0.000397
1.000000 4.900000 0.000430
1.100000 4.900000 0.000410
1.200000 4.900000 0.000413
1.300000 4.900000 0.000380
1.400000 4.900000 0.000427
1.500000 4.900000 0.000307
1.600000 4.900000 0.000390
1.700000 4.900000 0.000333
1.800000 4.900000 0.000437
1.900000 4.900000 0.000367
2.000000 4.900000 0.000347
2.100000 4.900000 0.000433
2.200000 4.900000 0.000280
2.300000 4.900000 0.000370
2.400000 4.900000 0.000373
2.500000 4.900000 0.000443
2.600000 4.900000 0.000403
2.700000 4.900000 0.000290
2.800000 4.900000 0.000387
2.900000 4.900000 0.000387
3.000000 4.900000 0.000317
3.100000 4.900000 0.000443
3.200000 4.900000 0.000383
3.300000 4.900000 0.000367
3.400000 4.900000 0.000420
3.500000 4.900000 0.000383
3.600000 4.900000 0.000400
3.700000 4.900000 0.000403
3.800000 4.900000 0.000417
3.900000 4.900000 0.000357
4.000000 4.900000 0.000487
4.100000 4.900000 0.000317
4.200000 4.900000 0.000377
4.300000 4.900000 0.000403
4.400000 4.900000 0.000360
4.500000 4.900000 0.000447
4.600000 4.900000 0.000343
4.700000 4.900000 0.000380
4.800000 4.900000 0.000453
4.900000 4.900000 0.000367
5.000000 4.900000 0.000497
5.100000 4.900000 0.000347
5.200000 4.900000 0.000420
5.300000 4.900000 0.000437
5.400000 4.900000 0.000433
5.500000 4.900000 0.000540
5.600000 4.900000 0.000377
5.700000 4.900000 0.000527
5.800000 4.900000 0.000573
5.900000 4.900000 0.000573
6.000000 4.900000 0.000677
6.100000 4.900000 0.000567
6.200000 4.900000 0.000777
6.300000 4.900000 0.000780
6.400000 4.900000 0.000890
6.500000 4.900000 0.000933
6.600000 4.900000 0.000953
6.700000 4.900000 0.001033
6.800000 4.900000 0.000923
6.900000 4.900000 0.000987
7.000000 4.900000 0.001287
7.100000 4.900000 0.001600
7.200000 4.900000 0.001707
7.300000 4.900000 0.001963
7.400000 4.900000 0.002997
7.500000 4.900000 0.004153
7.600000 4.900000 0.005270
7.700000 4.900000 0.004247
7.800000 4.900000 0.003933
7.900000 4.900000 0.008337
8.000000 4.900000 0.016417
8.100000 4.900000 0.018637
8.200000 4.900000 0.010320
8.300000 4.900000 0.003657
8.400000 4.900000 0.000947
8.500000 4.900000 0.000773
8.600000 4.900000 0.000500
8.700000 4.900000 0.000313
8.800000 4.900000 0.000387
8.900000 4.900000 0.000480
9.000000 4.900000 0.000700
9.100000 4.900000 0.000887
9.200000 4.900000 0.000833
9.300000 4.900000 0.001083
9.400000 4.900000 0.002030
9.500000 4.900000 0.003940
9.600000 4.900000 0.004267
9.700000 4.900000 0.002500
9.800000 4.900000 0.002787
9.900000 4.900000 0.007357
10.000000 4.900000 0.013437
10.100000 4.900000 0.012267
10.200000 4.900000 0.010257
10.300000 4.900000 0.008560
10.400000 4.900000 0.004037
10.500000 4.900000 0.003203
10.600000 4.900000 0.003200
10.700000 4.900000 0.003173
10.800000 4.900000 0.002813
10.900000 4.900000 0.001913
11.000000 4.900000 0.001547
11.100000 4.900000 0.001473
11.200000 4.900000 0.001440
11.300000 4.900000 0.001423
11.400000 4.900000 0.001163
11.500000 4.900000 0.000997
11.600000 4.900000 0.001020
11.700000 4.900000 0.000860
11.800000 4.900000 0.000923
11.900000 4.900000 0.000640
12.000000 4.900000 0.000723
12.100000 4.900000 0.000600
12.200000 4.900000 0.000563
12.300000 4.900000 0.000570
12.400000 4.900000 0.000460
12.500000 4.900000 0.000547
12.600000 4.900000 0.000463
12.700000 4.900000 0.000390
12.800000 4.900000 0.000443
12.900000 4.900000 0.000440
13.000000 4.900000 0.000423
13.100000 4.900000 0.000307
13.200000 4.900000 0.000347
13.300000 4.900000 0.000417
13.400000 4.900000 0.000290
13.500000 4.900000 0.000340
13.600000 4.900000 0.000310
13.700000 4.900000 0.000287
13.800000 4.900000 0.000320
13.900000 4.900000 0.000323
14.000000 4.900000 0.000300
14.100000 4.900000 0.000370
14.200000 4.900000 0.000363
14.300000 4.900000 0.000323
14.400000 4.900000 0.000320
14.500000 4.900000 0.000350
14.600000 4.900000 0.000340
14.700000 4.900000 0.000280
14.800000 4.900000 0.000410
14.900000 4.900000 0.000337
15.000000 4.900000 0.000373
15.100000 4.900000 0.000387
15.200000 4.900000 0.000407
15.300000 4.900000 0.000280
15.400000 4.900000 0.000357
15.500000 4.900000 0.000353
15.600000 4.900000 0.000340
15.700000 4.900000 0.000357
15.800000 4.900000 0.000420
15.900000 4.900000 0.000397
16.000000 4.900000 0.000390
16.100000 4.900000 0.000363
16.200001 4.900000 0.000337
16.299999 4.900000 0.000413
16.400000 4.900000 0.000430
16.500000 4.900000 0.000330
16.600000 4.900000 0.000353
16.700001 4.900000 0.000363
16.799999 4.900000 0.000433
16.900000 4.900000 0.000353
17.000000 4.900000 0.000327
17.100000 4.900000 0.000413
17.200001 4.900000 0.000397
17.299999 4.900000 0.000383
17.400000 4.900000 0.000450
17.500000 4.900000 0.000313
17.600000 4.900000 0.000427
17.700001 4.900000 0.000387
17.799999 4.900000 0.000360
17.900000 4.900000 0.000393
18.000000 4.900000 0.000397
18.100000 4.900000 0.000393
18.200001 4.900000 0.000333
0.000000 5.000000 0.000220
0.100000 5.000000 0.000407
0.200000 5.000000 0.000323
0.300000 5.000000 0.000373
0.400000 5.000000 0.000447
0.500000 5.000000 0.000423
0.600000 5.000000 0.000387
0.700000 5.000000 0.000373
0.800000 5.000000 0.000367
0.900000 5.000000 0.000433
1.000000 5.000000 0.000417
1.100000 5.000000 0.000373
1.200000 5.000000 0.000390
1.300000 5.000000 0.000427
1.400000 5.000000 0.000417
1.500000 5.000000 0.000390
1.600000 5.000000 0.000460
1.700000 5.000000 0.000417
1.800000 5.000000 0.000387
1.900000 5.000000 0.000353
2.000000 5.000000 0.000387
2.100000 5.000000 0.000437
2.200000 5.000000 0.000400
2.300000 5.000000 0.000397
2.400000 5.000000 0.000397
2.500000 5.000000 0.000440
2.600000 5.000000 0.000447
2.700000 5.000000 0.000333
2.800000 5.000000 0.000470
2.900000 5.000000 0.000417
3.000000 5.000000 0.000433
3.100000 5.000000 0.000467
3.200000 5.000000 0.000420
3.300000 5.000000 0.000450
3.400000 5.000000 0.000510
3.500000 5.000000 0.000427
3.600000 5.000000 0.000413
3.700000 5.000000 0.000413
3.800000 5.000000 0.000410
3.900000 5.000000 0.000407
4.000000 5.000000 0.000427
4.100000 5.000000 0.000367
4.200000 5.000000 0.000480
4.300000 5.000000 0.000453
4.400000 5.000000 0.000460
4.500000 5.000000 0.000440
4.600000 5.000000 0.000377
4.700000 5.000000 0.000480
4.800000 5.000000 0.000463
4.900000 5.000000 0.000487
5.000000 5.000000 0.000467
5.100000 5.000000 0.000450
5.200000 5.000000 0.000593
5.300000 5.000000 0.000497
5.400000 5.000000 0.000530
5.500000 5.000000 0.000643
5.600000 5.000000 0.000517
5.700000 5.000000 0.000597
5.800000 5.000000 0.000667
5.900000 5.000000 0.000680
6.000000 5.000000 0.000723
6.100000 5.000000 0.000637
6.200000 5.000000 0.000830
6.300000 5.000000 0.000910
6.400000 5.000000 0.000923
6.500000 5.000000 0.000903
6.600000 5.000000 0.000877
6.700000 5.000000 0.000843
6.800000 5.000000 0.000947
6.900000 5.000000 0.001353
7.000000 5.000000 0.001837
7.100000 5.000000 0.002407
7.200000 5.000000 0.002630
7.300000 5.000000 0.003383
7.400000 5.000000 0.005147
7.500000 5.000000 0.008220
7.600000 5.000000 0.009727
7.700000 5.000000 0.008513
7.800000 5.000000 0.008620
7.900000 5.000000 0.014520
8.000000 5.000000 0.021843
8.100000 5.000000 0.015683
8.200000 5.000000 0.005327
8.300000 5.000000 0.001280
8.400000 5.000000 0.000203
8.500000 5.000000 0.000060
8.600000 5.000000 0.000050
8.700000 5.000000 0.000043
8.800000 5.000000 0.000137
8.900000 5.000000 0.000173
9.000000 5.000000 0.000450
9.100000 5.000000 0.000617
9.200000 5.000000 0.000553
9.300000 5.000000 0.000640
9.400000 5.000000 0.000443
9.500000 5.000000 0.000650
9.600000 5.000000 0.000650
9.700000 5.000000 0.000440
9.800000 5.000000 0.000380
9.900000 5.000000 0.001260
10.000000 5.000000 0.003200
10.100000 5.000000 0.005517
10.200000 5.000000 0.012003
10.300000 5.000000 0.018837
10.400000 5.000000 0.009050
10.500000 5.000000 0.004473
10.600000 5.000000 0.003307
10.700000 5.000000 0.003440
10.800000 5.000000 0.003360
10.900000 5.000000 0.002177
11.000000 5.000000 0.001943
11.100000 5.000000 0.001780
11.200000 5.000000 0.001673
11.300000 5.000000 0.001667
11.400000 5.000000 0.001330
11.500000 5.000000 0.001327
11.600000 5.000000 0.001330
11.700000 5.000000 0.001043
11.800000 5.000000 0.001097
11.900000 5.000000 0.000843
12.000000 5.000000 0.000953
12.100000 5.000000 0.000730
12.200000 5.000000 0.000683
12.300000 5.000000 0.000793
12.400000 5.000000 0.000607
12.500000 5.000000 0.000553
12.600000 5.000000 0.000587
12.700000 5.000000 0.000533
12.800000 5.000000 0.000470
12.900000 5.000000 0.000510
13.000000 5.000000 0.000413
13.100000 5.000000 0.000433
13.200000 5.000000 0.000420
13.300000 5.000000 0.000357
13.400000 5.000000 0.000407
13.500000 5.000000 0.000380
13.600000 5.000000 0.000350
13.700000 5.000000 0.000397
13.800000 5.000000 0.000370
13.900000 5.000000 0.000337
14.000000 5.000000 0.000413
14.100000 5.000000 0.000407
14.200000 5.000000 0.000320
14.300000 5.000000 0.000397
14.400000 5.000000 0.000393
14.500000 5.000000 0.000393
14.600000 5.000000 0.000373
14.700000 5.000000 0.000413
14.800000 5.000000 0.000373
14.900000 5.000000 0.000400
15.000000 5.000000 0.000397
15.100000 5.000000 0.000390
15.200000 5.000000 0.000417
15.300000 5.000000 0.000390
15.400000 5.000000 0.000400
15.500000 5.000000 0.000427
15.600000 5.000000 0.000400
15.700000 5.000000 0.000463
15.800000 5.000000 0.000403
15.900000 5.000000 0.000440
16.000000 5.000000 0.000430
16.100000 5.000000 0.000457
16.200001 5.000000 0.000317
16.299999 5.000000 0.000440
16.400000 5.000000 0.000400
16.500000 5.000000 0.000350
16.600000 5.000000 0.000410
16.700001 5.000000 0.000467
16.799999 5.000000 0.000413
16.900000 5.000000 0.000473
17.000000 5.000000 0.000403
17.100000 5.000000 0.000373
17.200001 5.000000 0.000427
17.299999 5.000000 0.000397
17.400000 5.000000 0.000420
17.500000 5.000000 0.000340
17.600000 5.000000 0.000403
17.700001 5.000000 0.000353
17.799999 5.000000 0.000407
17.900000 5.000000 0.000423
18.000000 5.000000 0.000347
18.100000 5.000000 0.000363
18.200001 5.000000 0.000327
0.000000 5.100000 0.000173
0.100000 5.100000 0.000340
0.200000 5.100000 0.000303
0.300000 5.100000 0.000367
0.400000 5.100000 0.000257
0.500000 5.100000 0.000303
0.600000 5.100000 0.000330
0.700000 5.100000 0.000340
0.800000 5.100000 0.000323
0.900000 5.100000 0.000370
1.000000 5.100000 0.000353
1.100000 5.100000 0.000353
1.200000 5.100000 0.000373
1.300000 5.100000 0.000353
1.400000 5.100000 0.000373
1.500000 5.100000 0.000337
1.600000 5.100000 0.000347
1.700000 5.100000 0.000323
1.800000 5.100000 0.000363
1.900000 5.100000 0.000303
2.000000 5.100000 0.000320
2.100000 5.100000 0.000407
2.200000 5.100000 0.000317
2.300000 5.100000 0.000373
2.400000 5.100000 0.000360
2.500000 5.100000 0.000353
2.600000 5.100000 0.000333
2.700000 5.100000 0.000247
2.800000 5.100000 0.000337
2.900000 5.100000 0.000310
3.000000 5.100000 0.000323
3.100000 5.100000 0.000333
3.200000 5.100000 0.000377
3.300000 5.100000 0.000363
3.400000 5.100000 0.000300
3.500000 5.100000 0.000350
3.600000 5.100000 0.000393
3.700000 5.100000 0.000347
3.800000 5.100000 0.000307
3.900000 5.100000 0.000323
4.000000 5.100000 0.000420
4.100000 5.100000 0.000347
4.200000 5.100000 0.000347
4.300000 5.100000 0.000353
4.400000 5.100000 0.000343
4.500000 5.100000 0.000433
4.600000 5.100000 0.000357
4.700000 5.100000 0.000340
4.800000 5.100000 0.000390
4.900000 5.100000 0.000387
5.000000 5.100000 0.000457
5.100000 5.100000 0.000380
5.200000 5.100000 0.000443
5.300000 5.100000 0.000487
5.400000 5.100000 0.000390
5.500000 5.100000 0.000523
5.600000 5.100000 0.000440
5.700000 5.100000 0.000547
5.800000 5.100000 0.000573
5.900000 5.100000 0.000547
6.000000 5.100000 0.000700
6.100000 5.100000 0.000543
6.200000 5.100000 0.000797
6.300000 5.100000 0.000690
6.400000 5.100000 0.000683
6.500000 5.100000 0.000597
6.600000 5.100000 0.000820
6.700000 5.100000 0.000867
6.800000 5.100000 0.001143
6.900000 5.100000 0.001707
7.000000 5.100000 0.002160
7.100000 5.100000 0.002507
7.200000 5.100000 0.002667
7.300000 5.100000 0.002947
7.400000 5.100000 0.005300
7.500000 5.100000 0.008933
7.600000 5.100000 0.011360
7.700000 5.100000 0.014557
7.800000 5.100000 0.014720
7.900000 5.100000 0.012100
8.000000 5.100000 0.011863
8.100000 5.100000 0.006620
8.200000 5.100000 0.001400
8.300000 5.100000 0.000277
8.400000 5.100000 0.000033
8.500000 5.100000 0.000033
8.600000 5.100000 0.000027
8.700000 5.100000 0.000057
8.800000 5.100000 0.000203
8.900000 5.100000 0.000197
9.000000 5.100000 0.000270
9.100000 5.100000 0.000267
9.200000 5.100000 0.000287
9.300000 5.100000 0.000257
9.400000 5.100000 0.000153
9.500000 5.100000 0.000140
9.600000 5.100000 0.000140
9.700000 5.100000 0.000173
9.800000 5.100000 0.000313
9.900000 5.100000 0.000373
10.000000 5.100000 0.000933
10.100000 5.100000 0.002367
10.200000 5.100000 0.006807
10.300000 5.100000 0.015927
10.400000 5.100000 0.010363
10.500000 5.100000 0.004797
10.600000 5.100000 0.002547
10.700000 5.100000 0.002517
10.800000 5.100000 0.002563
10.900000 5.100000 0.001847
11.000000 5.100000 0.001930
11.100000 5.100000 0.001767
11.200000 5.100000 0.001607
11.300000 5.100000 0.001520
11.400000 5.100000 0.001157
11.500000 5.100000 0.001310
11.600000 5.100000 0.001167
11.700000 5.100000 0.000990
11.800000 5.100000 0.001013
11.900000 5.100000 0.000840
12.000000 5.100000 0.000800
12.100000 5.100000 0.000613
12.200000 5.100000 0.000533
12.300000 5.100000 0.000670
12.400000 5.100000 0.000460
12.500000 5.100000 0.000517
12.600000 5.100000 0.000413
12.700000 5.100000 0.000473
12.800000 5.100000 0.000357
12.900000 5.100000 0.000450
13.000000 5.100000 0.000430
13.100000 5.100000 0.000407
13.200000 5.100000 0.000310
13.300000 5.100000 0.000367
13.400000 5.100000 0.000363
13.500000 5.100000 0.000260
13.600000 5.100000 0.000337
13.700000 5.100000 0.000317
13.800000 5.100000 0.000310
13.900000 5.100000 0.000363
14.000000 5.100000 0.000290
14.100000 5.100000 0.000390
14.200000 5.100000 0.000320
14.300000 5.100000 0.000370
14.400000 5.100000 0.000310
14.500000 5.100000 0.000323
14.600000 5.100000 0.000310
14.700000 5.100000 0.000360
14.800000 5.100000 0.000300
14.900000 5.100000 0.000323
15.000000 5.100000 0.000333
15.100000 5.100000 0.000393
15.200000 5.100000 0.000277
15.300000 5.100000 0.000323
15.400000 5.100000 0.000333
15.500000 5.100000 0.000280
15.600000 5.100000 0.000357
15.700000 5.100000 0.000350
15.800000 5.100000 0.000227
15.900000 5.100000 0.000347
16.000000 5.100000 0.000397
16.100000 5.100000 0.000323
16.200001 5.100000 0.000347
16.299999 5.100000 0.000320
16.400000 5.100000 0.000357
16.500000 5.100000 0.000293
16.600000 5.100000 0.000367
16.700001 5.100000 0.000340
16.799999 5.100000 0.000323
16.900000 5.100000 0.000303
17.000000 5.100000 0.000283
17.100000 5.100000 0.000310
17.200001 5.100000 0.000340
17.299999 5.100000 0.000297
17.400000 5.100000 0.000347
17.500000 5.100000 0.000330
17.600000 5.100000 0.000283
17.700001 5.100000 0.000327
17.799999 5.100000 0.000327
17.900000 5.100000 0.000407
18.000000 5.100000 0.000303
18.100000 5.100000 0.000300
18.200001 5.100000 0.000247
0.000000 5.200000 0.000213
0.100000 5.200000 0.000320
0.200000 5.200000 0.000320
0.300000 5.200000 0.000343
0.400000 5.200000 0.000343
0.500000 5.200000 0.000357
0.600000 5.200000 0.000370
0.700000 5.200000 0.000277
0.800000 5.200000 0.000313
0.900000 5.200000 0.000337
1.000000 5.200000 0.000407
1.100000 5.200000 0.000367
1.200000 5.200000 0.000437
1.300000 5.200000 0.000393
1.400000 5.200000 0.000400
1.500000 5.200000 0.000340
1.600000 5.200000 0.000323
1.700000 5.200000 0.000363
1.800000 5.200000 0.000380
1.900000 5.200000 0.000403
2.000000 5.200000 0.000323
2.100000 5.200000 0.000413
2.200000 5.200000 0.000367
2.300000 5.200000 0.000367
2.400000 5.200000 0.000407
2.500000 5.200000 0.000347
2.600000 5.200000 0.000407
2.700000 5.200000 0.000293
2.800000 5.200000 0.000403
2.900000 5.200000 0.000340
3.000000 5.200000 0.000383
3.100000 5.200000 0.000373
3.200000 5.200000 0.000313
3.300000 5.200000 0.000353
3.400000 5.200000 0.000373
3.500000 5.200000 0.000377
3.600000 5.200000 0.000350
3.700000 5.200000 0.000310
3.800000 5.200000 0.000363
3.900000 5.200000 0.000403
4.000000 5.200000 0.000377
4.100000 5.200000 0.000347
4.200000 5.200000 0.000430
4.300000 5.200000 0.000427
4.400000 5.200000 0.000343
4.500000 5.200000 0.000413
4.600000 5.200000 0.000360
4.700000 5.200000 0.000413
4.800000 5.200000 0.000397
4.900000 5.200000 0.000457
5.000000 5.200000 0.000450
5.100000 5.200000 0.000410
5.200000 5.200000 0.000513
5.300000 5.200000 0.000527
5.400000 5.200000 0.000507
5.500000 5.200000 0.000527
5.600000 5.200000 0.000450
5.700000 5.200000 0.000527
5.800000 5.200000 0.000643
5.900000 5.200000 0.000637
6.000000 5.200000 0.000740
6.100000 5.200000 0.000660
6.200000 5.200000 0.000797
6.300000 5.200000 0.000697
6.400000 5.200000 0.000830
6.500000 5.200000 0.000830
6.600000 5.200000 0.001070
6.700000 5.200000 0.001300
6.800000 5.200000 0.001813
6.900000 5.200000 0.001967
7.000000 5.200000 0.002663
7.100000 5.200000 0.002573
7.200000 5.200000 0.002280
7.300000 5.200000 0.002717
7.400000 5.200000 0.005540
7.500000 5.200000 0.009897
7.600000 5.200000 0.013653
7.700000 5.200000 0.019653
7.800000 5.200000 0.019187
7.900000 5.200000 0.009270
8.000000 5.200000 0.005180
8.100000 5.200000 0.002253
8.200000 5.200000 0.000577
8.300000 5.200000 0.000187
8.400000 5.200000 0.000070
8.500000 5.200000 0.000097
8.600000 5.200000 0.000130
8.700000 5.200000 0.000280
8.800000 5.200000 0.000690
8.900000 5.200000 0.000920
9.000000 5.200000 0.001010
9.100000 5.200000 0.000760
9.200000 5.200000 0.001443
9.300000 5.200000 0.005243
9.400000 5.200000 0.006487
9.500000 5.200000 0.003340
9.600000 5.200000 0.000703
9.700000 5.200000 0.000523
9.800000 5.200000 0.000683
9.900000 5.200000 0.000567
10.000000 5.200000 0.001003
10.100000 5.200000 0.001943
10.200000 5.200000 0.003747
10.300000 5.200000 0.007300
10.400000 5.200000 0.007497
10.500000 5.200000 0.008470
10.600000 5.200000 0.006923
10.700000 5.200000 0.004417
10.800000 5.200000 0.003290
10.900000 5.200000 0.001930
11.000000 5.200000 0.002300
11.100000 5.200000 0.002260
11.200000 5.200000 0.001887
11.300000 5.200000 0.001853
11.400000 5.200000 0.001363
11.500000 5.200000 0.001433
11.600000 5.200000 0.001423
11.700000 5.200000 0.001233
11.800000 5.200000 0.001263
11.900000 5.200000 0.000863
12.000000 5.200000 0.000873
12.100000 5.200000 0.000770
12.200000 5.200000 0.000670
12.300000 5.200000 0.000673
12.400000 5.200000 0.000513
12.500000 5.200000 0.000577
12.600000 5.200000 0.000523
12.700000 5.200000 0.000513
12.800000 5.200000 0.000507
12.900000 5.200000 0.000473
13.000000 5.200000 0.000383
13.100000 5.200000 0.000510
13.200000 5.200000 0.000380
13.300000 5.200000 0.000390
13.400000 5.200000 0.000357
13.500000 5.200000 0.000413
13.600000 5.200000 0.000317
13.700000 5.200000 0.000390
13.800000 5.200000 0.000347
13.900000 5.200000 0.000340
14.000000 5.200000 0.000333
14.100000 5.200000 0.000330
14.200000 5.200000 0.000350
14.300000 5.200000 0.000333
14.400000 5.200000 0.000330
14.500000 5.200000 0.000407
14.600000 5.200000 0.000373
14.700000 5.200000 0.000457
14.800000 5.200000 0.000397
14.900000 5.200000 0.000347
15.000000 5.200000 0.000403
15.100000 5.200000 0.000333
15.200000 5.200000 0.000387
15.300000 5.200000 0.000380
15.400000 5.200000 0.000353
15.500000 5.200000 0.000363
15.600000 5.200000 0.000360
15.700000 5.200000 0.000363
15.800000 5.200000 0.000357
15.900000 5.200000 0.000397
16.000000 5.200000 0.000340
16.100000 5.200000 0.000393
16.200001 5.200000 0.000343
16.299999 5.200000 0.000383
16.400000 5.200000 0.000387
16.500000 5.200000 0.000373
16.600000 5.200000 0.000343
16.700001 5.200000 0.000400
16.799999 5.200000 0.000337
16.900000 5.200000 0.000413
17.000000 5.200000 0.000327
17.100000 5.200000 0.000387
17.200001 5.200000 0.000340
17.299999 5.200000 0.000340
17.400000 5.200000 0.000413
17.500000 5.200000 0.000333
17.600000 5.200000 0.000420
17.700001 5.200000 0.000397
17.799999 5.200000 0.000423
17.900000 5.200000 0.000393
18.000000 5.200000 0.000303
18.100000 5.200000 0.000420
18.200001 5.200000 0.000320
0.000000 5.300000 0.000190
0.100000 5.300000 0.000377
0.200000 5.300000 0.000390
0.300000 5.300000 0.000437
0.400000 5.300000 0.000337
0.500000 5.300000 0.000430
0.600000 5.300000 0.000340
0.700000 5.300000 0.000333
0.800000 5.300000 0.000410
0.900000 5.300000 0.000360
1.000000 5.300000 0.000337
1.100000 5.300000 0.000410
1.200000 5.300000 0.000383
1.300000 5.300000 0.000377
1.400000 5.300000 0.000457
1.500000 5.300000 0.000380
1.600000 5.300000 0.000420
1.700000 5.300000 0.000367
1.800000 5.300000 0.000320
1.900000 5.300000 0.000317
2.000000 5.300000 0.000370
2.100000 5.300000 0.000437
2.200000 5.300000 0.000403
2.300000 5.300000 0.000457
2.400000 5.300000 0.000340
2.500000 5.300000 0.000427
2.600000 5.300000 0.000447
2.700000 5.300000 0.000317
2.800000 5.300000 0.000347
2.900000 5.300000 0.000393
3.000000 5.300000 0.000400
3.100000 5.300000 0.000427
3.200000 5.300000 0.000357
3.300000 5.300000 0.000397
3.400000 5.300000 0.000400
3.500000 5.300000 0.000433
3.600000 5.300000 0.000387
3.700000 5.300000 0.000353
3.800000 5.300000 0.000357
3.900000 5.300000 0.000343
4.000000 5.300000 0.000347
4.100000 5.300000 0.000337
4.200000 5.300000 0.000433
4.300000 5.300000 0.000340
4.400000 5.300000 0.000397
4.500000 5.300000 0.000440
4.600000 5.300000 0.000357
4.700000 5.300000 0.000460
4.800000 5.300000 0.000420
4.900000 5.300000 0.000437
5.000000 5.300000 0.000437
5.100000 5.300000 0.000353
5.200000 5.300000 0.000460
5.300000 5.300000 0.000533
5.400000 5.300000 0.000430
5.500000 5.300000 0.000617
5.600000 5.300000 0.000430
5.700000 5.300000 0.000577
5.800000 5.300000 0.000627
5.900000 5.300000 0.000650
6.000000 5.300000 0.000793
6.100000 5.300000 0.000620
6.200000 5.300000 0.000750
6.300000 5.300000 0.000643
6.400000 5.300000 0.000910
6.500000 5.300000 0.001137
6.600000 5.300000 0.001287
6.700000 5.300000 0.001500
6.800000 5.300000 0.001737
6.900000 5.300000 0.001690
7.000000 5.300000 0.001857
7.100000 5.300000 0.001637
7.200000 5.300000 0.001560
7.300000 5.300000 0.002327
7.400000 5.300000 0.004767
7.500000 5.300000 0.007947
7.600000 5.300000 0.009017
7.700000 5.300000 0.010083
7.800000 5.300000 0.008210
7.900000 5.300000 0.003750
8.000000 5.300000 0.001907
8.100000 5.300000 0.000927
8.200000 5.300000 0.000397
8.300000 5.300000 0.000323
8.400000 5.300000 0.000417
8.500000 5.300000 0.001243
8.600000 5.300000 0.001830
8.700000 5.300000 0.001700
8.800000 5.300000 0.002757
8.900000 5.300000 0.003413
9.000000 5.300000 0.003273
9.100000 5.300000 0.002697
9.200000 5.300000 0.008540
9.300000 5.300000 0.044773
9.400000 5.300000 0.068543
9.500000 5.300000 0.043303
9.600000 5.300000 0.007117
9.700000 5.300000 0.001383
9.800000 5.300000 0.001523
9.900000 5.300000 0.001033
10.000000 5.300000 0.001103
10.100000 5.300000 0.001840
10.200000 5.300000 0.002980
10.300000 5.300000 0.005080
10.400000 5.300000 0.008817
10.500000 5.300000 0.021060
10.600000 5.300000 0.025657
10.700000 5.300000 0.015670
10.800000 5.300000 0.007147
10.900000 5.300000 0.003077
11.000000 5.300000 0.003130
11.100000 5.300000 0.002900
11.200000 5.300000 0.002327
11.300000 5.300000 0.002063
11.400000 5.300000 0.001340
11.500000 5.300000 0.001473
11.600000 5.300000 0.001613
11.700000 5.300000 0.001360
11.800000 5.300000 0.001470
11.900000 5.300000 0.001040
12.000000 5.300000 0.000987
12.100000 5.300000 0.000893
12.200000 5.300000 0.000813
12.300000 5.300000 0.000737
12.400000 5.300000 0.000597
12.500000 5.300000 0.000563
12.600000 5.300000 0.000577
12.700000 5.300000 0.000527
12.800000 5.300000 0.000440
12.900000 5.300000 0.000533
13.000000 5.300000 0.000420
13.100000 5.300000 0.000387
13.200000 5.300000 0.000403
13.300000 5.300000 0.000477
13.400000 5.300000 0.000383
13.500000 5.300000 0.000333
13.600000 5.300000 0.000313
13.700000 5.300000 0.000337
13.800000 5.300000 0.000373
13.900000 5.300000 0.000347
14.000000 5.300000 0.000300
14.100000 5.300000 0.000370
14.200000 5.300000 0.000337
14.300000 5.300000 0.000373
14.400000 5.300000 0.000410
14.500000 5.300000 0.000410
14.600000 5.300000 0.000363
14.700000 5.300000 0.000340
14.800000 5.300000 0.000350
14.900000 5.300000 0.000370
15.000000 5.300000 0.000397
15.100000 5.300000 0.000320
15.200000 5.300000 0.000387
15.300000 5.300000 0.000333
15.400000 5.300000 0.000310
15.500000 5.300000 0.000393
15.600000 5.300000 0.000357
15.700000 5.300000 0.000367
15.800000 5.300000 0.000353
15.900000 5.300000 0.000400
16.000000 5.300000 0.000357
16.100000 5.300000 0.000387
16.200001 5.300000 0.000340
16.299999 5.300000 0.000347
16.400000 5.300000 0.000353
16.500000 5.300000 0.000343
16.600000 5.300000 0.000387
16.700001 5.300000 0.000383
16.799999 5.300000 0.000383
16.900000 5.300000 0.000353
17.000000 5.300000 0.000357
17.100000 5.300000 0.000347
17.200001 5.300000 0.000350
17.299999 5.300000 0.000460
17.400000 5.300000 0.000440
17.500000 5.300000 0.000380
17.600000 5.300000 0.000340
17.700001 5.300000 0.000320
17.799999 5.300000 0.000363
17.900000 5.300000 0.000430
18.000000 5.300000 0.000367
18.100000 5.300000 0.000403
18.200001 5.300000 0.000340
0.000000 5.400000 0.000210
0.100000 5.400000 0.000360
0.200000 5.400000 0.000317
0.300000 5.400000 0.000377
0.400000 5.400000 0.000347
0.500000 5.400000 0.000327
0.600000 5.400000 0.000367
0.700000 5.400000 0.000390
0.800000 5.400000 0.000390
0.900000 5.400000 0.000370
1.000000 5.400000 0.000347
1.100000 5.400000 0.000400
1.200000 5.400000 0.000420
1.300000 5.400000 0.000377
1.400000 5.400000 0.000393
1.500000 5.400000 0.000397
1.600000 5.400000 0.000340
1.700000 5.400000 0.000413
1.800000 5.400000 0.000357
1.900000 5.400000 0.000383
2.000000 5.400000 0.000343
2.100000 5.400000 0.000463
2.200000 5.400000 0.000323
2.300000 5.400000 0.000380
2.400000 5.400000 0.000360
2.500000 5.400000 0.000407
2.600000 5.400000 0.000417
2.700000 5.400000 0.000323
2.800000 5.400000 0.000367
2.900000 5.400000 0.000420
3.000000 5.400000 0.000373
3.100000 5.400000 0.000377
3.200000 5.400000 0.000370
3.300000 5.400000 0.000383
3.400000 5.400000 0.000400
3.500000 5.400000 0.000360
3.600000 5.400000 0.000437
3.700000 5.400000 0.000380
3.800000 5.400000 0.000330
3.900000 5.400000 0.000347
4.000000 5.400000 0.000443
4.100000 5.400000 0.000340
4.200000 5.400000 0.000347
4.300000 5.400000 0.000343
4.400000 5.400000 0.000340
4.500000 5.400000 0.000553
4.600000 5.400000 0.000430
4.700000 5.400000 0.000457
4.800000 5.400000 0.000470
4.900000 5.400000 0.000380
5.000000 5.400000 0.000497
5.100000 5.400000 0.000373
5.200000 5.400000 0.000493
5.300000 5.400000 0.000537
5.400000 5.400000 0.000457
5.500000 5.400000 0.000560
5.600000 5.400000 0.000470
5.700000 5.400000 0.000493
5.800000 5.400000 0.000493
5.900000 5.400000 0.000693
6.000000 5.400000 0.000717
6.100000 5.400000 0.000593
6.200000 5.400000 0.000730
6.300000 5.400000 0.000740
6.400000 5.400000 0.001070
6.500000 5.400000 0.001387
6.600000 5.400000 0.001440
6.700000 5.400000 0.001057
6.800000 5.400000 0.001033
6.900000 5.400000 0.001160
7.000000 5.400000 0.001233
7.100000 5.400000 0.001250
7.200000 5.400000 0.001610
7.300000 5.400000 0.003090
7.400000 5.400000 0.006023
7.500000 5.400000 0.007410
7.600000 5.400000 0.004860
7.700000 5.400000 0.002770
7.800000 5.400000 0.001920
7.900000 5.400000 0.001723
8.000000 5.400000 0.001770
8.100000 5.400000 0.001213
8.200000 5.400000 0.000867
8.300000 5.400000 0.001633
8.400000 5.400000 0.005817
8.500000 5.400000 0.015110
8.600000 5.400000 0.013213
8.700000 5.400000 0.005980
8.800000 5.400000 0.006490
8.900000 5.400000 0.006300
9.000000 5.400000 0.005327
9.100000 5.400000 0.004767
9.200000 5.400000 0.011883
9.300000 5.400000 0.051656
9.400000 5.400000 0.085826
9.500000 5.400000 0.064826
9.600000 5.400000 0.015807
9.700000 5.400000 0.004790
9.800000 5.400000 0.003160
9.900000 5.400000 0.001433
10.000000 5.400000 0.000897
10.100000 5.400000 0.001073
10.200000 5.400000 0.002000
10.300000 5.400000 0.003170
10.400000 5.400000 0.006360
10.500000 5.400000 0.021077
10.600000 5.400000 0.035647
10.700000 5.400000 0.028857
10.800000 5.400000 0.013367
10.900000 5.400000 0.004757
11.000000 5.400000 0.004187
11.100000 5.400000 0.003967
11.200000 5.400000 0.003387
11.300000 5.400000 0.002397
11.400000 5.400000 0.001587
11.500000 5.400000 0.001630
11.600000 5.400000 0.001663
11.700000 5.400000 0.001403
11.800000 5.400000 0.001460
11.900000 5.400000 0.001067
12.000000 5.400000 0.001120
12.100000 5.400000 0.000987
12.200000 5.400000 0.000857
12.300000 5.400000 0.000857
12.400000 5.400000 0.000647
12.500000 5.400000 0.000640
12.600000 5.400000 0.000520
12.700000 5.400000 0.000550
12.800000 5.400000 0.000523
12.900000 5.400000 0.000483
13.000000 5.400000 0.000453
13.100000 5.400000 0.000517
13.200000 5.400000 0.000420
13.300000 5.400000 0.000440
13.400000 5.400000 0.000380
13.500000 5.400000 0.000363
13.600000 5.400000 0.000353
13.700000 5.400000 0.000357
13.800000 5.400000 0.000340
13.900000 5.400000 0.000343
14.000000 5.400000 0.000287
14.100000 5.400000 0.000350
14.200000 5.400000 0.000387
14.300000 5.400000 0.000323
14.400000 5.400000 0.000347
14.500000 5.400000 0.000427
14.600000 5.400000 0.000410
14.700000 5.400000 0.000353
14.800000 5.400000 0.000357
14.900000 5.400000 0.000313
15.000000 5.400000 0.000367
15.100000 5.400000 0.000430
15.200000 5.400000 0.000347
15.300000 5.400000 0.000373
15.400000 5.400000 0.000403
15.500000 5.400000 0.000347
15.600000 5.400000 0.000367
15.700000 5.400000 0.000367
15.800000 5.400000 0.000397
15.900000 5.400000 0.000393
16.000000 5.400000 0.000417
16.100000 5.400000 0.000333
16.200001 5.400000 0.000290
16.299999 5.400000 0.000273
16.400000 5.400000 0.000417
16.500000 5.400000 0.000307
16.600000 5.400000 0.000413
16.700001 5.400000 0.000337
16.799999 5.400000 0.000370
16.900000 5.400000 0.000407
17.000000 5.400000 0.000293
17.100000 5.400000 0.000427
17.200001 5.400000 0.000373
17.299999 5.400000 0.000413
17.400000 5.400000 0.000367
17.500000 5.400000 0.000350
17.600000 5.400000 0.000327
17.700001 5.400000 0.000387
17.799999 5.400000 0.000370
17.900000 5.400000 0.000453
18.000000 5.400000 0.000277
18.100000 5.400000 0.000410
18.200001 5.400000 0.000270
0.000000 5.500000 0.000157
0.100000 5.500000 0.000447
0.200000 5.500000 0.000390
0.300000 5.500000 0.000347
0.400000 5.500000 0.000383
0.500000 5.500000 0.000423
0.600000 5.500000 0.000403
0.700000 5.500000 0.000457
0.800000 5.500000 0.000393
0.900000 5.500000 0.000367
1.000000 5.500000 0.000390
1.100000 5.500000 0.000393
1.200000 5.500000 0.000417
1.300000 5.500000 0.000380
1.400000 5.500000 0.000367
1.500000 5.500000 0.000383
1.600000 5.500000 0.000477
1.700000 5.500000 0.000413
1.800000 5.500000 0.000437
1.900000 5.500000 0.000437
2.000000 5.500000 0.000383
2.100000 5.500000 0.000463
2.200000 5.500000 0.000323
2.300000 5.500000 0.000420
2.400000 5.500000 0.000457
2.500000 5.500000 0.000403
2.600000 5.500000 0.000397
2.700000 5.500000 0.000323
2.800000 5.500000 0.000403
2.900000 5.500000 0.000363
3.000000 5.500000 0.000390
3.100000 5.500000 0.000450
3.200000 5.500000 0.000310
3.300000 5.500000 0.000450
3.400000 5.500000 0.000420
3.500000 5.500000 0.000397
3.600000 5.500000 0.000367
3.700000 5.500000 0.000433
3.800000 5.500000 0.000417
3.900000 5.500000 0.000357
4.000000 5.500000 0.000440
4.100000 5.500000 0.000363
4.200000 5.500000 0.000430
4.300000 5.500000 0.000383
4.400000 5.500000 0.000467
4.500000 5.500000 0.000427
4.600000 5.500000 0.000393
4.700000 5.500000 0.000463
4.800000 5.500000 0.000477
4.900000 5.500000 0.000447
5.000000 5.500000 0.000500
5.100000 5.500000 0.000430
5.200000 5.500000 0.000503
5.300000 5.500000 0.000537
5.400000 5.500000 0.000613
5.500000 5.500000 0.000730
5.600000 5.500000 0.000490
5.700000 5.500000 0.000613
5.800000 5.500000 0.000637
5.900000 5.500000 0.000693
6.000000 5.500000 0.000870
6.100000 5.500000 0.000730
6.200000 5.500000 0.000777
6.300000 5.500000 0.000923
6.400000 5.500000 0.001353
6.500000 5.500000 0.001443
6.600000 5.500000 0.001107
6.700000 5.500000 0.000767
6.800000 5.500000 0.000637
6.900000 5.500000 0.000847
7.000000 5.500000 0.001050
7.100000 5.500000 0.001640
7.200000 5.500000 0.002800
7.300000 5.500000 0.005593
7.400000 5.500000 0.009147
7.500000 5.500000 0.007467
7.600000 5.500000 0.003690
7.700000 5.500000 0.001030
7.800000 5.500000 0.001123
7.900000 5.500000 0.002273
8.000000 5.500000 0.003493
8.100000 5.500000 0.003837
8.200000 5.500000 0.004737
8.300000 5.500000 0.012597
8.400000 5.500000 0.040307
8.500000 5.500000 0.073040
8.600000 5.500000 0.039550
8.700000 5.500000 0.010083
8.800000 5.500000 0.007560
8.900000 5.500000 0.006690
9.000000 5.500000 0.006863
9.100000 5.500000 0.007233
9.200000 5.500000 0.010593
9.300000 5.500000 0.017317
9.400000 5.500000 0.022123
9.500000 5.500000 0.030060
9.600000 5.500000 0.026170
9.700000 5.500000 0.024800
9.800000 5.500000 0.015580
9.900000 5.500000 0.003147
10.000000 5.500000 0.001060
10.100000 5.500000 0.000573
10.200000 5.500000 0.000877
10.300000 5.500000 0.001453
10.400000 5.500000 0.002133
10.500000 5.500000 0.006480
10.600000 5.500000 0.016720
10.700000 5.500000 0.022413
10.800000 5.500000 0.015377
10.900000 5.500000 0.006653
11.000000 5.500000 0.005603
11.100000 5.500000 0.005400
11.200000 5.500000 0.004680
11.300000 5.500000 0.003763
11.400000 5.500000 0.002170
11.500000 5.500000 0.002180
11.600000 5.500000 0.001853
11.700000 5.500000 0.001607
11.800000 5.500000 0.001620
11.900000 5.500000 0.001350
12.000000 5.500000 0.001310
12.100000 5.500000 0.001183
12.200000 5.500000 0.000897
12.300000 5.500000 0.000953
12.400000 5.500000 0.000663
12.500000 5.500000 0.000647
12.600000 5.500000 0.000553
12.700000 5.500000 0.000643
12.800000 5.500000 0.000570
12.900000 5.500000 0.000523
13.000000 5.500000 0.000393
13.100000 5.500000 0.000477
13.200000 5.500000 0.000483
13.300000 5.500000 0.000387
13.400000 5.500000 0.000510
13.500000 5.500000 0.000393
13.600000 5.500000 0.000433
13.700000 5.500000 0.000403
13.800000 5.500000 0.000400
13.900000 5.500000 0.000447
14.000000 5.500000 0.000400
14.100000 5.500000 0.000353
14.200000 5.500000 0.000373
14.300000 5.500000 0.000327
14.400000 5.500000 0.000460
14.500000 5.500000 0.000370
14.600000 5.500000 0.000337
14.700000 5.500000 0.000417
14.800000 5.500000 0.000387
14.900000 5.500000 0.000403
15.000000 5.500000 0.000383
15.100000 5.500000 0.000400
15.200000 5.500000 0.000430
15.300000 5.500000 0.000413
15.400000 5.500000 0.000440
15.500000 5.500000 0.000403
15.600000 5.500000 0.000420
15.700000 5.500000 0.000433
15.800000 5.500000 0.000493
15.900000 5.500000 0.000377
16.000000 5.500000 0.000470
16.100000 5.500000 0.000423
16.200001 5.500000 0.000403
16.299999 5.500000 0.000363
16.400000 5.500000 0.000433
16.500000 5.500000 0.000423
16.600000 5.500000 0.000370
16.700001 5.500000 0.000397
16.799999 5.500000 0.000367
16.900000 5.500000 0.000440
17.000000 5.500000 0.000377
17.100000 5.500000 0.000367
17.200001 5.500000 0.000493
17.299999 5.500000 0.000350
17.400000 5.500000 0.000430
17.500000 5.500000 0.000390
17.600000 5.500000 0.000380
17.700001 5.500000 0.000443
17.799999 5.500000 0.000433
17.900000 5.500000 0.000440
18.000000 5.500000 0.000327
18.100000 5.500000 0.000387
18.200001 5.500000 0.000353
0.000000 5.600000 0.000190
0.100000 5.600000 0.000280
0.200000 5.600000 0.000297
0.300000 5.600000 0.000410
0.400000 5.600000 0.000267
0.500000 5.600000 0.000330
0.600000 5.600000 0.000327
0.700000 5.600000 0.000357
0.800000 5.600000 0.000307
0.900000 5.600000 0.000310
1.000000 5.600000 0.000270
1.100000 5.600000 0.000347
1.200000 5.600000 0.000360
1.300000 5.600000 0.000307
1.400000 5.600000 0.000410
1.500000 5.600000 0.000333
1.600000 5.600000 0.000373
1.700000 5.600000 0.000320
1.800000 5.600000 0.000387
1.900000 5.600000 0.000297
2.000000 5.600000 0.000343
2.100000 5.600000 0.000450
2.200000 5.600000 0.000297
2.300000 5.600000 0.000337
2.400000 5.600000 0.000383
2.500000 5.600000 0.000333
2.600000 5.600000 0.000323
2.700000 5.600000 0.000277
2.800000 5.600000 0.000320
2.900000 5.600000 0.000403
3.000000 5.600000 0.000373
3.100000 5.600000 0.000403
3.200000 5.600000 0.000297
3.300000 5.600000 0.000327
3.400000 5.600000 0.000300
3.500000 5.600000 0.000323
3.600000 5.600000 0.000343
3.700000 5.600000 0.000347
3.800000 5.600000 0.000357
3.900000 5.600000 0.000250
4.000000 5.600000 0.000343
4.100000 5.600000 0.000300
4.200000 5.600000 0.000323
4.300000 5.600000 0.000327
4.400000 5.600000 0.000363
4.500000 5.600000 0.000390
4.600000 5.600000 0.000283
4.700000 5.600000 0.000373
4.800000 5.600000 0.000357
4.900000 5.600000 0.000363
5.000000 5.600000 0.000460
5.100000 5.600000 0.000313
5.200000 5.600000 0.000417
5.300000 5.600000 0.000413
5.400000 5.600000 0.000423
5.500000 5.600000 0.000557
5.600000 5.600000 0.000497
5.700000 5.600000 0.000473
5.800000 5.600000 0.000520
5.900000 5.600000 0.000567
6.000000 5.600000 0.000690
6.100000 5.600000 0.000597
6.200000 5.600000 0.000627
6.300000 5.600000 0.000887
6.400000 5.600000 0.001147
6.500000 5.600000 0.000970
6.600000 5.600000 0.000620
6.700000 5.600000 0.000407
6.800000 5.600000 0.000343
6.900000 5.600000 0.000547
7.000000 5.600000 0.000953
7.100000 5.600000 0.001810
7.200000 5.600000 0.002643
7.300000 5.600000 0.004400
7.400000 5.600000 0.005280
7.500000 5.600000 0.003623
7.600000 5.600000 0.001423
7.700000 5.600000 0.000560
7.800000 5.600000 0.000923
7.900000 5.600000 0.002970
8.000000 5.600000 0.006923
8.100000 5.600000 0.016753
8.200000 5.600000 0.035510
8.300000 5.600000 0.055176
8.400000 5.600000 0.069066
8.500000 5.600000 0.098543
8.600000 5.600000 0.047717
8.700000 5.600000 0.011180
8.800000 5.600000 0.007393
8.900000 5.600000 0.006723
9.000000 5.600000 0.011933
9.100000 5.600000 0.023170
9.200000 5.600000 0.036727
9.300000 5.600000 0.053970
9.400000 5.600000 0.035823
9.500000 5.600000 0.029400
9.600000 5.600000 0.035250
9.700000 5.600000 0.046390
9.800000 5.600000 0.036783
9.900000 5.600000 0.010380
10.000000 5.600000 0.002927
10.100000 5.600000 0.001037
10.200000 5.600000 0.000610
10.300000 5.600000 0.000730
10.400000 5.600000 0.000513
10.500000 5.600000 0.001140
10.600000 5.600000 0.004057
10.700000 5.600000 0.010273
10.800000 5.600000 0.012430
10.900000 5.600000 0.006347
11.000000 5.600000 0.004967
11.100000 5.600000 0.004593
11.200000 5.600000 0.004103
11.300000 5.600000 0.003683
11.400000 5.600000 0.002223
11.500000 5.600000 0.002037
11.600000 5.600000 0.001663
11.700000 5.600000 0.001437
11.800000 5.600000 0.001437
11.900000 5.600000 0.001110
12.000000 5.600000 0.001187
12.100000 5.600000 0.000817
12.200000 5.600000 0.000890
12.300000 5.600000 0.000797
12.400000 5.600000 0.000573
12.500000 5.600000 0.000563
12.600000 5.600000 0.000543
12.700000 5.600000 0.000503
12.800000 5.600000 0.000410
12.900000 5.600000 0.000467
13.000000 5.600000 0.000453
13.100000 5.600000 0.000457
13.200000 5.600000 0.000370
13.300000 5.600000 0.000377
13.400000 5.600000 0.000313
13.500000 5.600000 0.000290
13.600000 5.600000 0.000347
13.700000 5.600000 0.000283
13.800000 5.600000 0.000303
13.900000 5.600000 0.000337
14.000000 5.600000 0.000283
14.100000 5.600000 0.000347
14.200000 5.600000 0.000333
14.300000 5.600000 0.000320
14.400000 5.600000 0.000330
14.500000 5.600000 0.000353
14.600000 5.600000 0.000333
14.700000 5.600000 0.000360
14.800000 5.600000 0.000307
14.900000 5.600000 0.000290
15.000000 5.600000 0.000297
15.100000 5.600000 0.000347
15.200000 5.600000 0.000320
15.300000 5.600000 0.000280
15.400000 5.600000 0.000400
15.500000 5.600000 0.000293
15.600000 5.600000 0.000390
15.700000 5.600000 0.000353
15.800000 5.600000 0.000307
15.900000 5.600000 0.000323
16.000000 5.600000 0.000310
16.100000 5.600000 0.000307
16.200001 5.600000 0.000330
16.299999 5.600000 0.000347
16.400000 5.600000 0.000403
16.500000 5.600000 0.000310
16.600000 5.600000 0.000407
16.700001 5.600000 0.000333
16.799999 5.600000 0.000283
16.900000 5.600000 0.000390
17.000000 5.600000 0.000303
17.100000 5.600000 0.000360
17.200001 5.600000 0.000373
17.299999 5.600000 0.000373
17.400000 5.600000 0.000360
17.500000 5.600000 0.000327
17.600000 5.600000 0.000363
17.700001 5.600000 0.000347
17.799999 5.600000 0.000310
17.900000 5.600000 0.000390
18.000000 5.600000 0.000273
18.100000 5.600000 0.000330
18.200001 5.600000 0.000230
0.000000 5.700000 0.000190
0.100000 5.700000 0.000360
0.200000 5.700000 0.000327
0.300000 5.700000 0.000363
0.400000 5.700000 0.000350
0.500000 5.700000 0.000390
0.600000 5.700000 0.000380
0.700000 5.700000 0.000323
0.800000 5.700000 0.000380
0.900000 5.700000 0.000400
1.000000 5.700000 0.000387
1.100000 5.700000 0.000427
1.200000 5.700000 0.000367
1.300000 5.700000 0.000403
1.400000 5.700000 0.000363
1.500000 5.700000 0.000323
1.600000 5.700000 0.000380
1.700000 5.700000 0.000370
1.800000 5.700000 0.000480
1.900000 5.700000 0.000330
2.000000 5.700000 0.000427
2.100000 5.700000 0.000390
2.200000 5.700000 0.000363
2.300000 5.700000 0.000400
2.400000 5.700000 0.000313
2.500000 5.700000 0.000333
2.600000 5.700000 0.000373
2.700000 5.700000 0.000327
2.800000 5.700000 0.000390
2.900000 5.700000 0.000363
3.000000 5.700000 0.000363
3.100000 5.700000 0.000380
3.200000 5.700000 0.000367
3.300000 5.700000 0.000340
3.400000 5.700000 0.000440
3.500000 5.700000 0.000367
3.600000 5.700000 0.000397
3.700000 5.700000 0.000360
3.800000 5.700000 0.000340
3.900000 5.700000 0.000377
4.000000 5.700000 0.000330
4.100000 5.700000 0.000283
4.200000 5.700000 0.000430
4.300000 5.700000 0.000387
4.400000 5.700000 0.000447
4.500000 5.700000 0.000433
4.600000 5.700000 0.000363
4.700000 5.700000 0.000437
4.800000 5.700000 0.000377
4.900000 5.700000 0.000427
5.000000 5.700000 0.000443
5.100000 5.700000 0.000410
5.200000 5.700000 0.000423
5.300000 5.700000 0.000467
5.400000 5.700000 0.000473
5.500000 5.700000 0.000653
5.600000 5.700000 0.000487
5.700000 5.700000 0.000537
5.800000 5.700000 0.000560
5.900000 5.700000 0.000670
6.000000 5.700000 0.000777
6.100000 5.700000 0.000690
6.200000 5.700000 0.000697
6.300000 5.700000 0.000890
6.400000 5.700000 0.001257
6.500000 5.700000 0.001177
6.600000 5.700000 0.000800
6.700000 5.700000 0.000523
6.800000 5.700000 0.000407
6.900000 5.700000 0.000747
7.000000 5.700000 0.001800
7.100000 5.700000 0.003843
7.200000 5.700000 0.005183
7.300000 5.700000 0.004203
7.400000 5.700000 0.002553
7.500000 5.700000 0.001313
7.600000 5.700000 0.000567
7.700000 5.700000 0.000390
7.800000 5.700000 0.001353
7.900000 5.700000 0.004993
8.000000 5.700000 0.021660
8.100000 5.700000 0.073026
8.200000 5.700000 0.152783
8.300000 5.700000 0.195306
8.400000 5.700000 0.110163
8.500000 5.700000 0.103436
8.600000 5.700000 0.064950
8.700000 5.700000 0.038243
8.800000 5.700000 0.030117
8.900000 5.700000 0.020073
9.000000 5.700000 0.034993
9.100000 5.700000 0.070363
9.200000 5.700000 0.118220
9.300000 5.700000 0.180199
9.400000 5.700000 0.104203
9.500000 5.700000 0.048737
9.600000 5.700000 0.044000
9.700000 5.700000 0.070226
9.800000 5.700000 0.114753
9.900000 5.700000 0.079310
10.000000 5.700000 0.030207
10.100000 5.700000 0.008167
10.200000 5.700000 0.003887
10.300000 5.700000 0.001883
10.400000 5.700000 0.000757
10.500000 5.700000 0.000707
10.600000 5.700000 0.001853
10.700000 5.700000 0.005970
10.800000 5.700000 0.014313
10.900000 5.700000 0.011330
11.000000 5.700000 0.006450
11.100000 5.700000 0.005167
11.200000 5.700000 0.004977
11.300000 5.700000 0.004577
11.400000 5.700000 0.002947
11.500000 5.700000 0.002707
11.600000 5.700000 0.002277
11.700000 5.700000 0.001773
11.800000 5.700000 0.001790
11.900000 5.700000 0.001390
12.000000 5.700000 0.001343
12.100000 5.700000 0.001053
12.200000 5.700000 0.001060
12.300000 5.700000 0.000853
12.400000 5.700000 0.000703
12.500000 5.700000 0.000727
12.600000 5.700000 0.000673
12.700000 5.700000 0.000540
12.800000 5.700000 0.000527
12.900000 5.700000 0.000510
13.000000 5.700000 0.000520
13.100000 5.700000 0.000437
13.200000 5.700000 0.000467
13.300000 5.700000 0.000373
13.400000 5.700000 0.000400
13.500000 5.700000 0.000467
13.600000 5.700000 0.000340
13.700000 5.700000 0.000317
13.800000 5.700000 0.000303
13.900000 5.700000 0.000343
14.000000 5.700000 0.000363
14.100000 5.700000 0.000360
14.200000 5.700000 0.000383
14.300000 5.700000 0.000390
14.400000 5.700000 0.000350
14.500000 5.700000 0.000400
14.600000 5.700000 0.000387
14.700000 5.700000 0.000313
14.800000 5.700000 0.000433
14.900000 5.700000 0.000363
15.000000 5.700000 0.000333
15.100000 5.700000 0.000350
15.200000 5.700000 0.000423
15.300000 5.700000 0.000287
15.400000 5.700000 0.000367
15.500000 5.700000 0.000350
15.600000 5.700000 0.000287
15.700000 5.700000 0.000367
15.800000 5.700000 0.000363
15.900000 5.700000 0.000363
16.000000 5.700000 0.000337
16.100000 5.700000 0.000397
16.200001 5.700000 0.000360
16.299999 5.700000 0.000450
16.400000 5.700000 0.000373
16.500000 5.700000 0.000353
16.600000 5.700000 0.000303
16.700001 5.700000 0.000293
16.799999 5.700000 0.000413
16.900000 5.700000 0.000387
17.000000 5.700000 0.000270
17.100000 5.700000 0.000417
17.200001 5.700000 0.000410
17.299999 5.700000 0.000367
17.400000 5.700000 0.000377
17.500000 5.700000 0.000357
17.600000 5.700000 0.000343
17.700001 5.700000 0.000337
17.799999 5.700000 0.000430
17.900000 5.700000 0.000430
18.000000 5.700000 0.000367
18.100000 5.700000 0.000413
18.200001 5.700000 0.000210
0.000000 5.800000 0.000223
0.100000 5.800000 0.000330
0.200000 5.800000 0.000347
0.300000 5.800000 0.000390
0.400000 5.800000 0.000377
0.500000 5.800000 0.000427
0.600000 5.800000 0.000353
0.700000 5.800000 0.000347
0.800000 5.800000 0.000383
0.900000 5.800000 0.000363
1.000000 5.800000 0.000357
1.100000 5.800000 0.000300
1.200000 5.800000 0.000310
1.300000 5.800000 0.000340
1.400000 5.800000 0.000447
1.500000 5.800000 0.000387
1.600000 5.800000 0.000357
1.700000 5.800000 0.000333
1.800000 5.800000 0.000390
1.900000 5.800000 0.000360
2.000000 5.800000 0.000373
2.100000 5.800000 0.000327
2.200000 5.800000 0.000333
2.300000 5.800000 0.000413
2.400000 5.800000 0.000383
2.500000 5.800000 0.000353
2.600000 5.800000 0.000403
2.700000 5.800000 0.000360
2.800000 5.800000 0.000377
2.900000 5.800000 0.000383
3.000000 5.800000 0.000373
3.100000 5.800000 0.000480
3.200000 5.800000 0.000333
3.300000 5.800000 0.000353
3.400000 5.800000 0.000360
3.500000 5.800000 0.000333
3.600000 5.800000 0.000343
3.700000 5.800000 0.000437
3.800000 5.800000 0.000337
3.900000 5.800000 0.000407
4.000000 5.800000 0.000433
4.100000 5.800000 0.000313
4.200000 5.800000 0.000417
4.300000 5.800000 0.000363
4.400000 5.800000 0.000410
4.500000 5.800000 0.000413
4.600000 5.800000 0.000333
4.700000 5.800000 0.000480
4.800000 5.800000 0.000323
4.900000 5.800000 0.000423
5.000000 5.800000 0.000440
5.100000 5.800000 0.000390
5.200000 5.800000 0.000400
5.300000 5.800000 0.000433
5.400000 5.800000 0.000470
5.500000 5.800000 0.000653
5.600000 5.800000 0.000520
5.700000 5.800000 0.000630
5.800000 5.800000 0.000543
5.900000 5.800000 0.000747
6.000000 5.800000 0.000737
6.100000 5.800000 0.000603
6.200000 5.800000 0.000770
6.300000 5.800000 0.000870
6.400000 5.800000 0.001353
6.500000 5.800000 0.001613
6.600000 5.800000 0.001230
6.700000 5.800000 0.000653
6.800000 5.800000 0.000577
6.900000 5.800000 0.001070
7.000000 5.800000 0.004923
7.100000 5.800000 0.014797
7.200000 5.800000 0.019930
7.300000 5.800000 0.011227
7.400000 5.800000 0.003187
7.500000 5.800000 0.000543
7.600000 5.800000 0.000283
7.700000 5.800000 0.000630
7.800000 5.800000 0.002190
7.900000 5.800000 0.007587
8.000000 5.800000 0.036293
8.100000 5.800000 0.123806
8.200000 5.800000 0.217456
8.300000 5.800000 0.235753
8.400000 5.800000 0.112910
8.500000 5.800000 0.093543
8.600000 5.800000 0.110410
8.700000 5.800000 0.110630
8.800000 5.800000 0.083566
8.900000 5.800000 0.042400
9.000000 5.800000 0.055150
9.100000 5.800000 0.094073
9.200000 5.800000 0.133596
9.300000 5.800000 0.168676
9.400000 5.800000 0.097803
9.500000 5.800000 0.057006
9.600000 5.800000 0.044017
9.700000 5.800000 0.064190
9.800000 5.800000 0.187153
9.900000 5.800000 0.205909
10.000000 5.800000 0.104096
10.100000 5.800000 0.037930
10.200000 5.800000 0.022780
10.300000 5.800000 0.009277
10.400000 5.800000 0.001987
10.500000 5.800000 0.000767
10.600000 5.800000 0.000790
10.700000 5.800000 0.002733
10.800000 5.800000 0.010260
10.900000 5.800000 0.012890
11.000000 5.800000 0.009247
11.100000 5.800000 0.006027
11.200000 5.800000 0.005277
11.300000 5.800000 0.004873
11.400000 5.800000 0.002903
11.500000 5.800000 0.002877
11.600000 5.800000 0.002257
11.700000 5.800000 0.002000
11.800000 5.800000 0.001977
11.900000 5.800000 0.001523
12.000000 5.800000 0.001347
12.100000 5.800000 0.001280
12.200000 5.800000 0.001120
12.300000 5.800000 0.001123
12.400000 5.800000 0.000710
12.500000 5.800000 0.000740
12.600000 5.800000 0.000657
12.700000 5.800000 0.000617
12.800000 5.800000 0.000570
12.900000 5.800000 0.000530
13.000000 5.800000 0.000533
13.100000 5.800000 0.000490
13.200000 5.800000 0.000390
13.300000 5.800000 0.000447
13.400000 5.800000 0.000367
13.500000 5.800000 0.000413
13.600000 5.800000 0.000403
13.700000 5.800000 0.000380
13.800000 5.800000 0.000360
13.900000 5.800000 0.000320
14.000000 5.800000 0.000383
14.100000 5.800000 0.000310
14.200000 5.800000 0.000353
14.300000 5.800000 0.000377
14.400000 5.800000 0.000320
14.500000 5.800000 0.000387
14.600000 5.800000 0.000427
14.700000 5.800000 0.000357
14.800000 5.800000 0.000410
14.900000 5.800000 0.000400
15.000000 5.800000 0.000313
15.100000 5.800000 0.000307
15.200000 5.800000 0.000343
15.300000 5.800000 0.000367
15.400000 5.800000 0.000407
15.500000 5.800000 0.000343
15.600000 5.800000 0.000350
15.700000 5.800000 0.000330
15.800000 5.800000 0.000380
15.900000 5.800000 0.000357
16.000000 5.800000 0.000370
16.100000 5.800000 0.000333
16.200001 5.800000 0.000370
16.299999 5.800000 0.000370
16.400000 5.800000 0.000377
16.500000 5.800000 0.000360
16.600000 5.800000 0.000383
16.700001 5.800000 0.000410
16.799999 5.800000 0.000440
16.900000 5.800000 0.000400
17.000000 5.800000 0.000337
17.100000 5.800000 0.000397
17.200001 5.800000 0.000420
17.299999 5.800000 0.000430
17.400000 5.800000 0.000463
17.500000 5.800000 0.000367
17.600000 5.800000 0.000377
17.700001 5.800000 0.000390
17.799999 5.800000 0.000350
17.900000 5.800000 0.000447
18.000000 5.800000 0.000407
18.100000 5.800000 0.000370
18.200001 5.800000 0.000230
0.000000 5.900000 0.000193
0.100000 5.900000 0.000370
0.200000 5.900000 0.000317
0.300000 5.900000 0.000353
0.400000 5.900000 0.000423
0.500000 5.900000 0.000383
0.600000 5.900000 0.000397
0.700000 5.900000 0.000320
0.800000 5.900000 0.000377
0.900000 5.900000 0.000337
1.000000 5.900000 0.000353
1.100000 5.900000 0.000333
1.200000 5.900000 0.000373
1.300000 5.900000 0.000340
1.400000 5.900000 0.000383
1.500000 5.900000 0.000280
1.600000 5.900000 0.000360
1.700000 5.900000 0.000290
1.800000 5.900000 0.000337
1.900000 5.900000 0.000330
2.000000 5.900000 0.000383
2.100000 5.900000 0.000500
2.200000 5.900000 0.000323
2.300000 5.900000 0.000367
2.400000 5.900000 0.000373
2.500000 5.900000 0.000447
2.600000 5.900000 0.000340
2.700000 5.900000 0.000327
2.800000 5.900000 0.000363
2.900000 5.900000 0.000347
3.000000 5.900000 0.000380
3.100000 5.900000 0.000483
3.200000 5.900000 0.000367
3.300000 5.900000 0.000347
3.400000 5.900000 0.000323
3.500000 5.900000 0.000407
3.600000 5.900000 0.000430
3.700000 5.900000 0.000390
3.800000 5.900000 0.000363
3.900000 5.900000 0.000327
4.000000 5.900000 0.000460
4.100000 5.900000 0.000310
4.200000 5.900000 0.000350
4.300000 5.900000 0.000337
4.400000 5.900000 0.000400
4.500000 5.900000 0.000443
4.600000 5.900000 0.000357
4.700000 5.900000 0.000433
4.800000 5.900000 0.000403
4.900000 5.900000 0.000430
5.000000 5.900000 0.000457
5.100000 5.900000 0.000383
5.200000 5.900000 0.000440
5.300000 5.900000 0.000490
5.400000 5.900000 0.000560
5.500000 5.900000 0.000560
5.600000 5.900000 0.000527
5.700000 5.900000 0.000523
5.800000 5.900000 0.000623
5.900000 5.900000 0.000707
6.000000 5.900000 0.000710
6.100000 5.900000 0.000600
6.200000 5.900000 0.000590
6.300000 5.900000 0.000863
6.400000 5.900000 0.001360
6.500000 5.900000 0.001657
6.600000 5.900000 0.001407
6.700000 5.900000 0.000947
6.800000 5.900000 0.000717
6.900000 5.900000 0.002067
7.000000 5.900000 0.010767
7.100000 5.900000 0.032453
7.200000 5.900000 0.042000
7.300000 5.900000 0.023417
7.400000 5.900000 0.005987
7.500000 5.900000 0.000767
7.600000 5.900000 0.000323
7.700000 5.900000 0.001400
7.800000 5.900000 0.004720
7.900000 5.900000 0.010997
8.000000 5.900000 0.033180
8.100000 5.900000 0.091880
8.200000 5.900000 0.143400
8.300000 5.900000 0.129580
8.400000 5.900000 0.075466
8.500000 5.900000 0.109463
8.600000 5.900000 0.174243
8.700000 5.900000 0.173423
8.800000 5.900000 0.114690
8.900000 5.900000 0.050446
9.000000 5.900000 0.056426
9.100000 5.900000 0.079070
9.200000 5.900000 0.090326
9.300000 5.900000 0.088980
9.400000 5.900000 0.066713
9.500000 5.900000 0.079023
9.600000 5.900000 0.068293
9.700000 5.900000 0.050680
9.800000 5.900000 0.082533
9.900000 5.900000 0.105906
10.000000 5.900000 0.092773
10.100000 5.900000 0.075580
10.200000 5.900000 0.057510
10.300000 5.900000 0.025847
10.400000 5.900000 0.005090
10.500000 5.900000 0.001197
10.600000 5.900000 0.000477
10.700000 5.900000 0.001460
10.800000 5.900000 0.006177
10.900000 5.900000 0.009837
11.000000 5.900000 0.012223
11.100000 5.900000 0.009273
11.200000 5.900000 0.006530
11.300000 5.900000 0.004863
11.400000 5.900000 0.003093
11.500000 5.900000 0.002920
11.600000 5.900000 0.002330
11.700000 5.900000 0.002230
11.800000 5.900000 0.002313
11.900000 5.900000 0.001703
12.000000 5.900000 0.001427
12.100000 5.900000 0.001183
12.200000 5.900000 0.001137
12.300000 5.900000 0.001173
12.400000 5.900000 0.000903
12.500000 5.900000 0.000823
12.600000 5.900000 0.000667
12.700000 5.900000 0.000587
12.800000 5.900000 0.000553
12.900000 5.900000 0.000520
13.000000 5.900000 0.000510
13.100000 5.900000 0.000397
13.200000 5.900000 0.000413
13.300000 5.900000 0.000437
13.400000 5.900000 0.000457
13.500000 5.900000 0.000390
13.600000 5.900000 0.000353
13.700000 5.900000 0.000383
13.800000 5.900000 0.000403
13.900000 5.900000 0.000367
14.000000 5.900000 0.000327
14.100000 5.900000 0.000333
14.200000 5.900000 0.000333
14.300000 5.900000 0.000293
14.400000 5.900000 0.000293
14.500000 5.900000 0.000330
14.600000 5.900000 0.000363
14.700000 5.900000 0.000377
14.800000 5.900000 0.000270
14.900000 5.900000 0.000367
15.000000 5.900000 0.000303
15.100000 5.900000 0.000367
15.200000 5.900000 0.000290
15.300000 5.900000 0.000433
15.400000 5.900000 0.000340
15.500000 5.900000 0.000357
15.600000 5.900000 0.000440
15.700000 5.900000 0.000427
15.800000 5.900000 0.000390
15.900000 5.900000 0.000370
16.000000 5.900000 0.000373
16.100000 5.900000 0.000427
16.200001 5.900000 0.000380
16.299999 5.900000 0.000383
16.400000 5.900000 0.000440
16.500000 5.900000 0.000333
16.600000 5.900000 0.000393
16.700001 5.900000 0.000350
16.799999 5.900000 0.000370
16.900000 5.900000 0.000353
17.000000 5.900000 0.000313
17.100000 5.900000 0.000333
17.200001 5.900000 0.000390
17.299999 5.900000 0.000363
17.400000 5.900000 0.000380
17.500000 5.900000 0.000353
17.600000 5.900000 0.000420
17.700001 5.900000 0.000403
17.799999 5.900000 0.000423
17.900000 5.900000 0.000410
18.000000 5.900000 0.000303
18.100000 5.900000 0.000390
18.200001 5.900000 0.000253
0.000000 6.000000 0.000240
0.100000 6.000000 0.000403
0.200000 6.000000 0.000323
0.300000 6.000000 0.000377
0.400000 6.000000 0.000350
0.500000 6.000000 0.000357
0.600000 6.000000 0.000360
0.700000 6.000000 0.000357
0.800000 6.000000 0.000420
0.900000 6.000000 0.000390
1.000000 6.000000 0.000383
1.100000 6.000000 0.000353
1.200000 6.000000 0.000467
1.300000 6.000000 0.000353
1.400000 6.000000 0.000490
1.500000 6.000000 0.000390
1.600000 6.000000 0.000427
1.700000 6.000000 0.000497
1.800000 6.000000 0.000397
1.900000 6.000000 0.000417
2.000000 6.000000 0.000410
2.100000 6.000000 0.000443
2.200000 6.000000 0.000310
2.300000 6.000000 0.000377
2.400000 6.000000 0.000400
2.500000 6.000000 0.000407
2.600000 6.000000 0.000450
2.700000 6.000000 0.000343
2.800000 6.000000 0.000410
2.900000 6.000000 0.000433
3.000000 6.000000 0.000403
3.100000 6.000000 0.000443
3.200000 6.000000 0.000363
3.300000 6.000000 0.000377
3.400000 6.000000 0.000457
3.500000 6.000000 0.000403
3.600000 6.000000 0.000327
3.700000 6.000000 0.000400
3.800000 6.000000 0.000373
3.900000 6.000000 0.000437
4.000000 6.000000 0.000473
4.100000 6.000000 0.000390
4.200000 6.000000 0.000430
4.300000 6.000000 0.000410
4.400000 6.000000 0.000430
4.500000 6.000000 0.000390
4.600000 6.000000 0.000380
4.700000 6.000000 0.000427
4.800000 6.000000 0.000443
4.900000 6.000000 0.000413
5.000000 6.000000 0.000490
5.100000 6.000000 0.000417
5.200000 6.000000 0.000563
5.300000 6.000000 0.000483
5.400000 6.000000 0.000603
5.500000 6.000000 0.000647
5.600000 6.000000 0.000510
5.700000 6.000000 0.000670
5.800000 6.000000 0.000677
5.900000 6.000000 0.000767
6.000000 6.000000 0.000993
6.100000 6.000000 0.000830
6.200000 6.000000 0.000687
6.300000 6.000000 0.000933
6.400000 6.000000 0.001530
6.500000 6.000000 0.002073
6.600000 6.000000 0.001803
6.700000 6.000000 0.001337
6.800000 6.000000 0.001063
6.900000 6.000000 0.002290
7.000000 6.000000 0.010077
7.100000 6.000000 0.028550
7.200000 6.000000 0.035237
7.300000 6.000000 0.018877
7.400000 6.000000 0.005020
7.500000 6.000000 0.000727
7.600000 6.000000 0.000577
7.700000 6.000000 0.002980
7.800000 6.000000 0.009707
7.900000 6.000000 0.020157
8.000000 6.000000 0.037090
8.100000 6.000000 0.063610
8.200000 6.000000 0.077756
8.300000 6.000000 0.069520
8.400000 6.000000 0.065556
8.500000 6.000000 0.137530
8.600000 6.000000 0.198689
8.700000 6.000000 0.172086
8.800000 6.000000 0.105056
8.900000 6.000000 0.056796
9.000000 6.000000 0.075736
9.100000 6.000000 0.087773
9.200000 6.000000 0.075970
9.300000 6.000000 0.067566
9.400000 6.000000 0.074840
9.500000 6.000000 0.120623
9.600000 6.000000 0.112750
9.700000 6.000000 0.069660
9.800000 6.000000 0.040253
9.900000 6.000000 0.032407
10.000000 6.000000 0.058140
10.100000 6.000000 0.083153
10.200000 6.000000 0.065933
10.300000 6.000000 0.032003
10.400000 6.000000 0.007343
10.500000 6.000000 0.001990
10.600000 6.000000 0.000530
10.700000 6.000000 0.000880
10.800000 6.000000 0.003763
10.900000 6.000000 0.008087
11.000000 6.000000 0.013887
11.100000 6.000000 0.014727
11.200000 6.000000 0.009677
11.300000 6.000000 0.006813
11.400000 6.000000 0.004493
11.500000 6.000000 0.003660
11.600000 6.000000 0.002573
11.700000 6.000000 0.002350
11.800000 6.000000 0.002717
11.900000 6.000000 0.002047
12.000000 6.000000 0.001743
12.100000 6.000000 0.001440
12.200000 6.000000 0.001290
12.300000 6.000000 0.001330
12.400000 6.000000 0.000910
12.500000 6.000000 0.000763
12.600000 6.000000 0.000733
12.700000 6.000000 0.000730
12.800000 6.000000 0.000677
12.900000 6.000000 0.000593
13.000000 6.000000 0.000530
13.100000 6.000000 0.000500
13.200000 6.000000 0.000490
13.300000 6.000000 0.000487
13.400000 6.000000 0.000487
13.500000 6.000000 0.000417
13.600000 6.000000 0.000403
13.700000 6.000000 0.000420
13.800000 6.000000 0.000410
13.900000 6.000000 0.000413
14.000000 6.000000 0.000393
14.100000 6.000000 0.000337
14.200000 6.000000 0.000360
14.300000 6.000000 0.000387
14.400000 6.000000 0.000363
14.500000 6.000000 0.000410
14.600000 6.000000 0.000353
14.700000 6.000000 0.000427
14.800000 6.000000 0.000380
14.900000 6.000000 0.000437
15.000000 6.000000 0.000433
15.100000 6.000000 0.000470
15.200000 6.000000 0.000430
15.300000 6.000000 0.000420
15.400000 6.000000 0.000390
15.500000 6.000000 0.000387
15.600000 6.000000 0.000377
15.700000 6.000000 0.000397
15.800000 6.000000 0.000293
15.900000 6.000000 0.000430
16.000000 6.000000 0.000433
16.100000 6.000000 0.000427
16.200001 6.000000 0.000407
16.299999 6.000000 0.000403
16.400000 6.000000 0.000430
16.500000 6.000000 0.000343
16.600000 6.000000 0.000467
16.700001 6.000000 0.000487
16.799999 6.000000 0.000347
16.900000 6.000000 0.000530
17.000000 6.000000 0.000367
17.100000 6.000000 0.000403
17.200001 6.000000 0.000460
17.299999 6.000000 0.000420
17.400000 6.000000 0.000400
17.500000 6.000000 0.000403
17.600000 6.000000 0.000393
17.700001 6.000000 0.000383
17.799999 6.000000 0.000347
17.900000 6.000000 0.000427
18.000000 6.000000 0.000393
18.100000 6.000000 0.000470
18.200001 6.000000 0.000340
0.000000 6.100000 0.000173
0.100000 6.100000 0.000293
0.200000 6.100000 0.000287
0.300000 6.100000 0.000260
0.400000 6.100000 0.000340
0.500000 6.100000 0.000350
0.600000 6.100000 0.000330
0.700000 6.100000 0.000330
0.800000 6.100000 0.000330
0.900000 6.100000 0.000313
1.000000 6.100000 0.000360
1.100000 6.100000 0.000300
1.200000 6.100000 0.000377
1.300000 6.100000 0.000330
1.400000 6.100000 0.000370
1.500000 6.100000 0.000260
1.600000 6.100000 0.000320
1.700000 6.100000 0.000313
1.800000 6.100000 0.000333
1.900000 6.100000 0.000327
2.000000 6.100000 0.000350
2.100000 6.100000 0.000373
2.200000 6.100000 0.000383
2.300000 6.100000 0.000337
2.400000 6.100000 0.000313
2.500000 6.100000 0.000350
2.600000 6.100000 0.000340
2.700000 6.100000 0.000310
2.800000 6.100000 0.000320
2.900000 6.100000 0.000303
3.000000 6.100000 0.000313
3.100000 6.100000 0.000370
3.200000 6.100000 0.000310
3.300000 6.100000 0.000287
3.400000 6.100000 0.000340
3.500000 6.100000 0.000307
3.600000 6.100000 0.000320
3.700000 6.100000 0.000353
3.800000 6.100000 0.000353
3.900000 6.100000 0.000350
4.000000 6.100000 0.000377
4.100000 6.100000 0.000300
4.200000 6.100000 0.000337
4.300000 6.100000 0.000300
4.400000 6.100000 0.000333
4.500000 6.100000 0.000343
4.600000 6.100000 0.000323
4.700000 6.100000 0.000357
4.800000 6.100000 0.000393
4.900000 6.100000 0.000403
5.000000 6.100000 0.000433
5.100000 6.100000 0.000357
5.200000 6.100000 0.000440
5.300000 6.100000 0.000500
5.400000 6.100000 0.000423
5.500000 6.100000 0.000533
5.600000 6.100000 0.000463
5.700000 6.100000 0.000593
5.800000 6.100000 0.000490
5.900000 6.100000 0.000667
6.000000 6.100000 0.000867
6.100000 6.100000 0.000767
6.200000 6.100000 0.000643
6.300000 6.100000 0.000710
6.400000 6.100000 0.001027
6.500000 6.100000 0.001457
6.600000 6.100000 0.001390
6.700000 6.100000 0.001290
6.800000 6.100000 0.001297
6.900000 6.100000 0.002263
7.000000 6.100000 0.004513
7.100000 6.100000 0.008187
7.200000 6.100000 0.009597
7.300000 6.100000 0.005283
7.400000 6.100000 0.001477
7.500000 6.100000 0.000480
7.600000 6.100000 0.000557
7.700000 6.100000 0.002637
7.800000 6.100000 0.009123
7.900000 6.100000 0.025527
8.000000 6.100000 0.061153
8.100000 6.100000 0.091203
8.200000 6.100000 0.088083
8.300000 6.100000 0.080766
8.400000 6.100000 0.073143
8.500000 6.100000 0.114400
8.600000 6.100000 0.137683
8.700000 6.100000 0.109233
8.800000 6.100000 0.069653
8.900000 6.100000 0.058626
9.000000 6.100000 0.094413
9.100000 6.100000 0.105880
9.200000 6.100000 0.076733
9.300000 6.100000 0.062360
9.400000 6.100000 0.073756
9.500000 6.100000 0.120703
9.600000 6.100000 0.104663
9.700000 6.100000 0.065523
9.800000 6.100000 0.045963
9.900000 6.100000 0.033643
10.000000 6.100000 0.056053
10.100000 6.100000 0.098570
10.200000 6.100000 0.065316
10.300000 6.100000 0.019457
10.400000 6.100000 0.005133
10.500000 6.100000 0.002080
10.600000 6.100000 0.000553
10.700000 6.100000 0.000430
10.800000 6.100000 0.001260
10.900000 6.100000 0.003777
11.000000 6.100000 0.010047
11.100000 6.100000 0.011513
11.200000 6.100000 0.008217
11.300000 6.100000 0.006950
11.400000 6.100000 0.004997
11.500000 6.100000 0.004287
11.600000 6.100000 0.002553
11.700000 6.100000 0.001937
11.800000 6.100000 0.002020
11.900000 6.100000 0.001707
12.000000 6.100000 0.001623
12.100000 6.100000 0.001153
12.200000 6.100000 0.001150
12.300000 6.100000 0.001027
12.400000 6.100000 0.000820
12.500000 6.100000 0.000683
12.600000 6.100000 0.000753
12.700000 6.100000 0.000667
12.800000 6.100000 0.000550
12.900000 6.100000 0.000487
13.000000 6.100000 0.000410
13.100000 6.100000 0.000490
13.200000 6.100000 0.000407
13.300000 6.100000 0.000440
13.400000 6.100000 0.000350
13.500000 6.100000 0.000330
13.600000 6.100000 0.000333
13.700000 6.100000 0.000353
13.800000 6.100000 0.000353
13.900000 6.100000 0.000330
14.000000 6.100000 0.000247
14.100000 6.100000 0.000320
14.200000 6.100000 0.000317
14.300000 6.100000 0.000290
14.400000 6.100000 0.000317
14.500000 6.100000 0.000327
14.600000 6.100000 0.000320
14.700000 6.100000 0.000337
14.800000 6.100000 0.000377
14.900000 6.100000 0.000287
15.000000 6.100000 0.000377
15.100000 6.100000 0.000397
15.200000 6.100000 0.000330
15.300000 6.100000 0.000330
15.400000 6.100000 0.000370
15.500000 6.100000 0.000300
15.600000 6.100000 0.000320
15.700000 6.100000 0.000260
15.800000 6.100000 0.000373
15.900000 6.100000 0.000330
16.000000 6.100000 0.000323
16.100000 6.100000 0.000340
16.200001 6.100000 0.000323
16.299999 6.100000 0.000353
16.400000 6.100000 0.000377
16.500000 6.100000 0.000283
16.600000 6.100000 0.000347
16.700001 6.100000 0.000327
16.799999 6.100000 0.000403
16.900000 6.100000 0.000357
17.000000 6.100000 0.000273
17.100000 6.100000 0.000287
17.200001 6.100000 0.000323
17.299999 6.100000 0.000347
17.400000 6.100000 0.000333
17.500000 6.100000 0.000277
17.600000 6.100000 0.000293
17.700001 6.100000 0.000307
17.799999 6.100000 0.000280
17.900000 6.100000 0.000373
18.000000 6.100000 0.000297
18.100000 6.100000 0.000307
18.200001 6.100000 0.000243
0.000000 6.200000 0.000250
0.100000 6.200000 0.000410
0.200000 6.200000 0.000373
0.300000 6.200000 0.000407
0.400000 6.200000 0.000380
0.500000 6.200000 0.000380
0.600000 6.200000 0.000370
0.700000 6.200000 0.000400
0.800000 6.200000 0.000350
0.900000 6.200000 0.000423
1.000000 6.200000 0.000370
1.100000 6.200000 0.000360
1.200000 6.200000 0.000407
1.300000 6.200000 0.000307
1.400000 6.200000 0.000383
1.500000 6.200000 0.000320
1.600000 6.200000 0.000383
1.700000 6.200000 0.000360
1.800000 6.200000 0.000363
1.900000 6.200000 0.000330
2.000000 6.200000 0.000343
2.100000 6.200000 0.000390
2.200000 6.200000 0.000313
2.300000 6.200000 0.000390
2.400000 6.200000 0.000373
2.500000 6.200000 0.000350
2.600000 6.200000 0.000360
2.700000 6.200000 0.000313
2.800000 6.200000 0.000350
2.900000 6.200000 0.000430
3.000000 6.200000 0.000347
3.100000 6.200000 0.000347
3.200000 6.200000 0.000377
3.300000 6.200000 0.000390
3.400000 6.200000 0.000383
3.500000 6.200000 0.000367
3.600000 6.200000 0.000383
3.700000 6.200000 0.000317
3.800000 6.200000 0.000360
3.900000 6.200000 0.000310
4.000000 6.200000 0.000380
4.100000 6.200000 0.000300
4.200000 6.200000 0.000413
4.300000 6.200000 0.000353
4.400000 6.200000 0.000313
4.500000 6.200000 0.000390
4.600000 6.200000 0.000300
4.700000 6.200000 0.000403
4.800000 6.200000 0.000407
4.900000 6.200000 0.000327
5.000000 6.200000 0.000490
5.100000 6.200000 0.000327
5.200000 6.200000 0.000430
5.300000 6.200000 0.000453
5.400000 6.200000 0.000477
5.500000 6.200000 0.000683
5.600000 6.200000 0.000493
5.700000 6.200000 0.000650
5.800000 6.200000 0.000650
5.900000 6.200000 0.000720
6.000000 6.200000 0.000997
6.100000 6.200000 0.000830
6.200000 6.200000 0.000813
6.300000 6.200000 0.000920
6.400000 6.200000 0.001127
6.500000 6.200000 0.001573
6.600000 6.200000 0.001747
6.700000 6.200000 0.001850
6.800000 6.200000 0.002807
6.900000 6.200000 0.004507
7.000000 6.200000 0.006037
7.100000 6.200000 0.006380
7.200000 6.200000 0.005083
7.300000 6.200000 0.002540
7.400000 6.200000 0.001050
7.500000 6.200000 0.000763
7.600000 6.200000 0.000960
7.700000 6.200000 0.002670
7.800000 6.200000 0.009557
7.900000 6.200000 0.036230
8.000000 6.200000 0.102636
8.100000 6.200000 0.156726
8.200000 6.200000 0.161263
8.300000 6.200000 0.159383
8.400000 6.200000 0.121270
8.500000 6.200000 0.150859
8.600000 6.200000 0.169709
8.700000 6.200000 0.150776
8.800000 6.200000 0.109906
8.900000 6.200000 0.079146
9.000000 6.200000 0.120503
9.100000 6.200000 0.143193
9.200000 6.200000 0.113320
9.300000 6.200000 0.090583
9.400000 6.200000 0.094080
9.500000 6.200000 0.142246
9.600000 6.200000 0.128173
9.700000 6.200000 0.085303
9.800000 6.200000 0.077103
9.900000 6.200000 0.059170
10.000000 6.200000 0.061033
10.100000 6.200000 0.112670
10.200000 6.200000 0.119250
10.300000 6.200000 0.037943
10.400000 6.200000 0.007747
10.500000 6.200000 0.004267
10.600000 6.200000 0.001313
10.700000 6.200000 0.000380
10.800000 6.200000 0.000837
10.900000 6.200000 0.002803
11.000000 6.200000 0.008473
11.100000 6.200000 0.009963
11.200000 6.200000 0.006673
11.300000 6.200000 0.008013
11.400000 6.200000 0.007290
11.500000 6.200000 0.006577
11.600000 6.200000 0.003557
11.700000 6.200000 0.002190
11.800000 6.200000 0.002103
11.900000 6.200000 0.001910
12.000000 6.200000 0.002200
12.100000 6.200000 0.001593
12.200000 6.200000 0.001270
12.300000 6.200000 0.001197
12.400000 6.200000 0.000857
12.500000 6.200000 0.000960
12.600000 6.200000 0.000823
12.700000 6.200000 0.000723
12.800000 6.200000 0.000640
12.900000 6.200000 0.000540
13.000000 6.200000 0.000523
13.100000 6.200000 0.000547
13.200000 6.200000 0.000510
13.300000 6.200000 0.000440
13.400000 6.200000 0.000423
13.500000 6.200000 0.000417
13.600000 6.200000 0.000323
13.700000 6.200000 0.000377
13.800000 6.200000 0.000403
13.900000 6.200000 0.000310
14.000000 6.200000 0.000353
14.100000 6.200000 0.000307
14.200000 6.200000 0.000360
14.300000 6.200000 0.000330
14.400000 6.200000 0.000337
14.500000 6.200000 0.000390
14.600000 6.200000 0.000360
14.700000 6.200000 0.000293
14.800000 6.200000 0.000390
14.900000 6.200000 0.000320
15.000000 6.200000 0.000343
15.100000 6.200000 0.000413
15.200000 6.200000 0.000370
15.300000 6.200000 0.000347
15.400000 6.200000 0.000380
15.500000 6.200000 0.000380
15.600000 6.200000 0.000353
15.700000 6.200000 0.000400
15.800000 6.200000 0.000350
15.900000 6.200000 0.000350
16.000000 6.200000 0.000417
16.100000 6.200000 0.000370
16.200001 6.200000 0.000393
16.299999 6.200000 0.000380
16.400000 6.200000 0.000407
16.500000 6.200000 0.000327
16.600000 6.200000 0.000350
16.700001 6.200000 0.000380
16.799999 6.200000 0.000387
16.900000 6.200000 0.000440
17.000000 6.200000 0.000327
17.100000 6.200000 0.000423
17.200001 6.200000 0.000377
17.299999 6.200000 0.000383
17.400000 6.200000 0.000430
17.500000 6.200000 0.000320
17.600000 6.200000 0.000353
17.700001 6.200000 0.000383
17.799999 6.200000 0.000390
17.900000 6.200000 0.000363
18.000000 6.200000 0.000263
18.100000 6.200000 0.000387
18.200001 6.200000 0.000317
0.000000 6.300000 0.000223
0.100000 6.300000 0.000383
0.200000 6.300000 0.000343
0.300000 6.300000 0.000330
0.400000 6.300000 0.000390
0.500000 6.300000 0.000337
0.600000 6.300000 0.000373
0.700000 6.300000 0.000403
0.800000 6.300000 0.000333
0.900000 6.300000 0.000393
1.000000 6.300000 0.000393
1.100000 6.300000 0.000373
1.200000 6.300000 0.000403
1.300000 6.300000 0.000427
1.400000 6.300000 0.000413
1.500000 6.300000 0.000317
1.600000 6.300000 0.000393
1.700000 6.300000 0.000357
1.800000 6.300000 0.000323
1.900000 6.300000 0.000293
2.000000 6.300000 0.000340
2.100000 6.300000 0.000450
2.200000 6.300000 0.000327
2.300000 6.300000 0.000357
2.400000 6.300000 0.000453
2.500000 6.300000 0.000337
2.600000 6.300000 0.000410
2.700000 6.300000 0.000350
2.800000 6.300000 0.000440
2.900000 6.300000 0.000347
3.000000 6.300000 0.000367
3.100000 6.300000 0.000393
3.200000 6.300000 0.000303
3.300000 6.300000 0.000313
3.400000 6.300000 0.000340
3.500000 6.300000 0.000297
3.600000 6.300000 0.000383
3.700000 6.300000 0.000377
3.800000 6.300000 0.000423
3.900000 6.300000 0.000280
4.000000 6.300000 0.000403
4.100000 6.300000 0.000333
4.200000 6.300000 0.000380
4.300000 6.300000 0.000367
4.400000 6.300000 0.000390
4.500000 6.300000 0.000397
4.600000 6.300000 0.000313
4.700000 6.300000 0.000397
4.800000 6.300000 0.000430
4.900000 6.300000 0.000473
5.000000 6.300000 0.000533
5.100000 6.300000 0.000317
5.200000 6.300000 0.000457
5.300000 6.300000 0.000490
5.400000 6.300000 0.000470
5.500000 6.300000 0.000587
5.600000 6.300000 0.000563
5.700000 6.300000 0.000593
5.800000 6.300000 0.000680
5.900000 6.300000 0.000640
6.000000 6.300000 0.000967
6.100000 6.300000 0.000890
6.200000 6.300000 0.000863
6.300000 6.300000 0.000860
6.400000 6.300000 0.001257
6.500000 6.300000 0.001530
6.600000 6.300000 0.001927
6.700000 6.300000 0.002607
6.800000 6.300000 0.004887
6.900000 6.300000 0.008967
7.000000 6.300000 0.012813
7.100000 6.300000 0.012297
7.200000 6.300000 0.007527
7.300000 6.300000 0.002880
7.400000 6.300000 0.001697
7.500000 6.300000 0.001663
7.600000 6.300000 0.001817
7.700000 6.300000 0.002800
7.800000 6.300000 0.008573
7.900000 6.300000 0.042443
8.000000 6.300000 0.128206
8.100000 6.300000 0.198299
8.200000 6.300000 0.192493
8.300000 6.300000 0.181193
8.400000 6.300000 0.141243
8.500000 6.300000 0.190729
8.600000 6.300000 0.234369
8.700000 6.300000 0.245423
8.800000 6.300000 0.205983
8.900000 6.300000 0.109756
9.000000 6.300000 0.129226
9.100000 6.300000 0.144930
9.200000 6.300000 0.119876
9.300000 6.300000 0.110486
9.400000 6.300000 0.091753
9.500000 6.300000 0.099726
9.600000 6.300000 0.085453
9.700000 6.300000 0.073336
9.800000 6.300000 0.081900
9.900000 6.300000 0.067140
10.000000 6.300000 0.055123
10.100000 6.300000 0.039393
10.200000 6.300000 0.042633
10.300000 6.300000 0.033350
10.400000 6.300000 0.015783
10.500000 6.300000 0.010547
10.600000 6.300000 0.003740
10.700000 6.300000 0.000990
10.800000 6.300000 0.000800
10.900000 6.300000 0.001030
11.000000 6.300000 0.003620
11.100000 6.300000 0.005140
11.200000 6.300000 0.004620
11.300000 6.300000 0.006150
11.400000 6.300000 0.006997
11.500000 6.300000 0.007350
11.600000 6.300000 0.004193
11.700000 6.300000 0.002510
11.800000 6.300000 0.002263
11.900000 6.300000 0.002023
12.000000 6.300000 0.001937
12.100000 6.300000 0.001657
12.200000 6.300000 0.001487
12.300000 6.300000 0.001153
12.400000 6.300000 0.000840
12.500000 6.300000 0.000833
12.600000 6.300000 0.000827
12.700000 6.300000 0.000760
12.800000 6.300000 0.000667
12.900000 6.300000 0.000600
13.000000 6.300000 0.000557
13.100000 6.300000 0.000517
13.200000 6.300000 0.000523
13.300000 6.300000 0.000437
13.400000 6.300000 0.000423
13.500000 6.300000 0.000360
13.600000 6.300000 0.000447
13.700000 6.300000 0.000397
13.800000 6.300000 0.000357
13.900000 6.300000 0.000330
14.000000 6.300000 0.000407
14.100000 6.300000 0.000357
14.200000 6.300000 0.000383
14.300000 6.300000 0.000377
14.400000 6.300000 0.000357
14.500000 6.300000 0.000370
14.600000 6.300000 0.000380
14.700000 6.300000 0.000353
14.800000 6.300000 0.000317
14.900000 6.300000 0.000417
15.000000 6.300000 0.000380
15.100000 6.300000 0.000397
15.200000 6.300000 0.000310
15.300000 6.300000 0.000357
15.400000 6.300000 0.000267
15.500000 6.300000 0.000343
15.600000 6.300000 0.000363
15.700000 6.300000 0.000300
15.800000 6.300000 0.000343
15.900000 6.300000 0.000337
16.000000 6.300000 0.000403
16.100000 6.300000 0.000370
16.200001 6.300000 0.000340
16.299999 6.300000 0.000387
16.400000 6.300000 0.000397
16.500000 6.300000 0.000327
16.600000 6.300000 0.000333
16.700001 6.300000 0.000333
16.799999 6.300000 0.000410
16.900000 6.300000 0.000473
17.000000 6.300000 0.000447
17.100000 6.300000 0.000353
17.200001 6.300000 0.000357
17.299999 6.300000 0.000453
17.400000 6.300000 0.000390
17.500000 6.300000 0.000377
17.600000 6.300000 0.000347
17.700001 6.300000 0.000350
17.799999 6.300000 0.000337
17.900000 6.300000 0.000393
18.000000 6.300000 0.000347
18.100000 6.300000 0.000387
18.200001 6.300000 0.000273
0.000000 6.400000 0.000257
0.100000 6.400000 0.000363
0.200000 6.400000 0.000397
0.300000 6.400000 0.000337
0.400000 6.400000 0.000347
0.500000 6.400000 0.000370
0.600000 6.400000 0.000403
0.700000 6.400000 0.000363
0.800000 6.400000 0.000353
0.900000 6.400000 0.000363
1.000000 6.400000 0.000380
1.100000 6.400000 0.000373
1.200000 6.400000 0.000323
1.300000 6.400000 0.000350
1.400000 6.400000 0.000397
1.500000 6.400000 0.000287
1.600000 6.400000 0.000393
1.700000 6.400000 0.000387
1.800000 6.400000 0.000353
1.900000 6.400000 0.000377
2.000000 6.400000 0.000353
2.100000 6.400000 0.000440
2.200000 6.400000 0.000360
2.300000 6.400000 0.000357
2.400000 6.400000 0.000350
2.500000 6.400000 0.000323
2.600000 6.400000 0.000390
2.700000 6.400000 0.000307
2.800000 6.400000 0.000393
2.900000 6.400000 0.000310
3.000000 6.400000 0.000330
3.100000 6.400000 0.000370
3.200000 6.400000 0.000353
3.300000 6.400000 0.000400
3.400000 6.400000 0.000333
3.500000 6.400000 0.000333
3.600000 6.400000 0.000343
3.700000 6.400000 0.000417
3.800000 6.400000 0.000337
3.900000 6.400000 0.000387
4.000000 6.400000 0.000410
4.100000 6.400000 0.000260
4.200000 6.400000 0.000360
4.300000 6.400000 0.000417
4.400000 6.400000 0.000333
4.500000 6.400000 0.000383
4.600000 6.400000 0.000327
4.700000 6.400000 0.000353
4.800000 6.400000 0.000420
4.900000 6.400000 0.000440
5.000000 6.400000 0.000467
5.100000 6.400000 0.000350
5.200000 6.400000 0.000413
5.300000 6.400000 0.000553
5.400000 6.400000 0.000440
5.500000 6.400000 0.000587
5.600000 6.400000 0.000503
5.700000 6.400000 0.000527
5.800000 6.400000 0.000703
5.900000 6.400000 0.000747
6.000000 6.400000 0.001007
6.100000 6.400000 0.000823
6.200000 6.400000 0.001053
6.300000 6.400000 0.000960
6.400000 6.400000 0.001210
6.500000 6.400000 0.001587
6.600000 6.400000 0.001847
6.700000 6.400000 0.002840
6.800000 6.400000 0.005747
6.900000 6.400000 0.011303
7.000000 6.400000 0.015843
7.100000 6.400000 0.015897
7.200000 6.400000 0.009027
7.300000 6.400000 0.003617
7.400000 6.400000 0.002093
7.500000 6.400000 0.002417
7.600000 6.400000 0.002647
7.700000 6.400000 0.003157
7.800000 6.400000 0.007200
7.900000 6.400000 0.028040
8.000000 6.400000 0.087023
8.100000 6.400000 0.149083
8.200000 6.400000 0.155609
8.300000 6.400000 0.146906
8.400000 6.400000 0.110536
8.500000 6.400000 0.165379
8.600000 6.400000 0.237806
8.700000 6.400000 0.271379
8.800000 6.400000 0.252932
8.900000 6.400000 0.154779
9.000000 6.400000 0.164596
9.100000 6.400000 0.167119
9.200000 6.400000 0.137973
9.300000 6.400000 0.170063
9.400000 6.400000 0.146566
9.500000 6.400000 0.117630
9.600000 6.400000 0.074940
9.700000 6.400000 0.063966
9.800000 6.400000 0.072713
9.900000 6.400000 0.061150
10.000000 6.400000 0.053946
10.100000 6.400000 0.032650
10.200000 6.400000 0.026543
10.300000 6.400000 0.037483
10.400000 6.400000 0.032163
10.500000 6.400000 0.021547
10.600000 6.400000 0.008013
10.700000 6.400000 0.002070
10.800000 6.400000 0.001013
10.900000 6.400000 0.000660
11.000000 6.400000 0.001177
11.100000 6.400000 0.002420
11.200000 6.400000 0.003647
11.300000 6.400000 0.005330
11.400000 6.400000 0.005697
11.500000 6.400000 0.006070
11.600000 6.400000 0.004397
11.700000 6.400000 0.002853
11.800000 6.400000 0.002460
11.900000 6.400000 0.001893
12.000000 6.400000 0.002087
12.100000 6.400000 0.001813
12.200000 6.400000 0.001477
12.300000 6.400000 0.001223
12.400000 6.400000 0.000987
12.500000 6.400000 0.000897
12.600000 6.400000 0.000820
12.700000 6.400000 0.000757
12.800000 6.400000 0.000707
12.900000 6.400000 0.000623
13.000000 6.400000 0.000507
13.100000 6.400000 0.000520
13.200000 6.400000 0.000483
13.300000 6.400000 0.000480
13.400000 6.400000 0.000437
13.500000 6.400000 0.000367
13.600000 6.400000 0.000363
13.700000 6.400000 0.000333
13.800000 6.400000 0.000370
13.900000 6.400000 0.000357
14.000000 6.400000 0.000380
14.100000 6.400000 0.000340
14.200000 6.400000 0.000353
14.300000 6.400000 0.000337
14.400000 6.400000 0.000343
14.500000 6.400000 0.000367
14.600000 6.400000 0.000390
14.700000 6.400000 0.000330
14.800000 6.400000 0.000407
14.900000 6.400000 0.000307
15.000000 6.400000 0.000353
15.100000 6.400000 0.000390
15.200000 6.400000 0.000360
15.300000 6.400000 0.000347
15.400000 6.400000 0.000357
15.500000 6.400000 0.000297
15.600000 6.400000 0.000367
15.700000 6.400000 0.000373
15.800000 6.400000 0.000323
15.900000 6.400000 0.000313
16.000000 6.400000 0.000390
16.100000 6.400000 0.000407
16.200001 6.400000 0.000327
16.299999 6.400000 0.000343
16.400000 6.400000 0.000427
16.500000 6.400000 0.000363
16.600000 6.400000 0.000397
16.700001 6.400000 0.000397
16.799999 6.400000 0.000350
16.900000 6.400000 0.000357
17.000000 6.400000 0.000357
17.100000 6.400000 0.000327
17.200001 6.400000 0.000370
17.299999 6.400000 0.000387
17.400000 6.400000 0.000440
17.500000 6.400000 0.000333
17.600000 6.400000 0.000460
17.700001 6.400000 0.000377
17.799999 6.400000 0.000367
17.900000 6.400000 0.000370
18.000000 6.400000 0.000377
18.100000 6.400000 0.000340
18.200001 6.400000 0.000300
0.000000 6.500000 0.000243
0.100000 6.500000 0.000417
0.200000 6.500000 0.000343
0.300000 6.500000 0.000373
0.400000 6.500000 0.000290
0.500000 6.500000 0.000387
0.600000 6.500000 0.000367
0.700000 6.500000 0.000427
0.800000 6.500000 0.000380
0.900000 6.500000 0.000397
1.000000 6.500000 0.000410
1.100000 6.500000 0.000390
1.200000 6.500000 0.000353
1.300000 6.500000 0.000330
1.400000 6.500000 0.000357
1.500000 6.500000 0.000280
1.600000 6.500000 0.000290
1.700000 6.500000 0.000333
1.800000 6.500000 0.000380
1.900000 6.500000 0.000403
2.000000 6.500000 0.000383
2.100000 6.500000 0.000417
2.200000 6.500000 0.000363
2.300000 6.500000 0.000367
2.400000 6.500000 0.000337
2.500000 6.500000 0.000370
2.600000 6.500000 0.000473
2.700000 6.500000 0.000230
2.800000 6.500000 0.000437
2.900000 6.500000 0.000337
3.000000 6.500000 0.000383
3.100000 6.500000 0.000420
3.200000 6.500000 0.000303
3.300000 6.500000 0.000370
3.400000 6.500000 0.000380
3.500000 6.500000 0.000327
3.600000 6.500000 0.000337
3.700000 6.500000 0.000363
3.800000 6.500000 0.000383
3.900000 6.500000 0.000327
4.000000 6.500000 0.000387
4.100000 6.500000 0.000307
4.200000 6.500000 0.000333
4.300000 6.500000 0.000353
4.400000 6.500000 0.000370
4.500000 6.500000 0.000380
4.600000 6.500000 0.000350
4.700000 6.500000 0.000340
4.800000 6.500000 0.000423
4.900000 6.500000 0.000363
5.000000 6.500000 0.000437
5.100000 6.500000 0.000347
5.200000 6.500000 0.000517
5.300000 6.500000 0.000463
5.400000 6.500000 0.000477
5.500000 6.500000 0.000630
5.600000 6.500000 0.000510
5.700000 6.500000 0.000630
5.800000 6.500000 0.000700
5.900000 6.500000 0.000780
6.000000 6.500000 0.000983
6.100000 6.500000 0.000920
6.200000 6.500000 0.001023
6.300000 6.500000 0.001110
6.400000 6.500000 0.001240
6.500000 6.500000 0.001860
6.600000 6.500000 0.002090
6.700000 6.500000 0.002483
6.800000 6.500000 0.004133
6.900000 6.500000 0.008190
7.000000 6.500000 0.012760
7.100000 6.500000 0.012833
7.200000 6.500000 0.008677
7.300000 6.500000 0.004253
7.400000 6.500000 0.002517
7.500000 6.500000 0.002417
7.600000 6.500000 0.002697
7.700000 6.500000 0.004617
7.800000 6.500000 0.011483
7.900000 6.500000 0.024430
8.000000 6.500000 0.045283
8.100000 6.500000 0.080626
8.200000 6.500000 0.132550
8.300000 6.500000 0.176159
8.400000 6.500000 0.106366
8.500000 6.500000 0.108376
8.600000 6.500000 0.158749
8.700000 6.500000 0.197429
8.800000 6.500000 0.206209
8.900000 6.500000 0.144653
9.000000 6.500000 0.166083
9.100000 6.500000 0.170443
9.200000 6.500000 0.151529
9.300000 6.500000 0.199279
9.400000 6.500000 0.187093
9.500000 6.500000 0.163999
9.600000 6.500000 0.097940
9.700000 6.500000 0.061160
9.800000 6.500000 0.058236
9.900000 6.500000 0.048753
10.000000 6.500000 0.053240
10.100000 6.500000 0.041367
10.200000 6.500000 0.037390
10.300000 6.500000 0.080823
10.400000 6.500000 0.089153
10.500000 6.500000 0.048023
10.600000 6.500000 0.012330
10.700000 6.500000 0.003100
10.800000 6.500000 0.001077
10.900000 6.500000 0.000533
11.000000 6.500000 0.000860
11.100000 6.500000 0.002880
11.200000 6.500000 0.006890
11.300000 6.500000 0.010840
11.400000 6.500000 0.007913
11.500000 6.500000 0.005817
11.600000 6.500000 0.004227
11.700000 6.500000 0.003257
11.800000 6.500000 0.002640
11.900000 6.500000 0.002043
12.000000 6.500000 0.002000
12.100000 6.500000 0.001843
12.200000 6.500000 0.001530
12.300000 6.500000 0.001393
12.400000 6.500000 0.000960
12.500000 6.500000 0.001027
12.600000 6.500000 0.000800
12.700000 6.500000 0.000750
12.800000 6.500000 0.000757
12.900000 6.500000 0.000547
13.000000 6.500000 0.000603
13.100000 6.500000 0.000583
13.200000 6.500000 0.000543
13.300000 6.500000 0.000463
13.400000 6.500000 0.000473
13.500000 6.500000 0.000443
13.600000 6.500000 0.000390
13.700000 6.500000 0.000327
13.800000 6.500000 0.000340
13.900000 6.500000 0.000380
14.000000 6.500000 0.000327
14.100000 6.500000 0.000403
14.200000 6.500000 0.000393
14.300000 6.500000 0.000397
14.400000 6.500000 0.000347
14.500000 6.500000 0.000300
14.600000 6.500000 0.000347
14.700000 6.500000 0.000413
14.800000 6.500000 0.000350
14.900000 6.500000 0.000367
15.000000 6.500000 0.000373
15.100000 6.500000 0.000303
15.200000 6.500000 0.000347
15.300000 6.500000 0.000343
15.400000 6.500000 0.000357
15.500000 6.500000 0.000413
15.600000 6.500000 0.000350
15.700000 6.500000 0.000313
15.800000 6.500000 0.000353
15.900000 6.500000 0.000357
16.000000 6.500000 0.000393
16.100000 6.500000 0.000360
16.200001 6.500000 0.000440
16.299999 6.500000 0.000337
16.400000 6.500000 0.000450
16.500000 6.500000 0.000323
16.600000 6.500000 0.000383
16.700001 6.500000 0.000360
16.799999 6.500000 0.000417
16.900000 6.500000 0.000423
17.000000 6.500000 0.000397
17.100000 6.500000 0.000277
17.200001 6.500000 0.000357
17.299999 6.500000 0.000400
17.400000 6.500000 0.000367
17.500000 6.500000 0.000280
17.600000 6.500000 0.000360
17.700001 6.500000 0.000343
17.799999 6.500000 0.000383
17.900000 6.500000 0.000513
18.000000 6.500000 0.000310
18.100000 6.500000 0.000327
18.200001 6.500000 0.000240
0.000000 6.600000 0.000157
0.100000 6.600000 0.000383
0.200000 6.600000 0.000320
0.300000 6.600000 0.000370
0.400000 6.600000 0.000370
0.500000 6.600000 0.000377
0.600000 6.600000 0.000300
0.700000 6.600000 0.000353
0.800000 6.600000 0.000383
0.900000 6.600000 0.000340
1.000000 6.600000 0.000377
1.100000 6.600000 0.000330
1.200000 6.600000 0.000317
1.300000 6.600000 0.000343
1.400000 6.600000 0.000393
1.500000 6.600000 0.000327
1.600000 6.600000 0.000357
1.700000 6.600000 0.000350
1.800000 6.600000 0.000390
1.900000 6.600000 0.000317
2.000000 6.600000 0.000377
2.100000 6.600000 0.000390
2.200000 6.600000 0.000273
2.300000 6.600000 0.000350
2.400000 6.600000 0.000327
2.500000 6.600000 0.000333
2.600000 6.600000 0.000480
2.700000 6.600000 0.000363
2.800000 6.600000 0.000310
2.900000 6.600000 0.000423
3.000000 6.600000 0.000373
3.100000 6.600000 0.000363
3.200000 6.600000 0.000343
3.300000 6.600000 0.000363
3.400000 6.600000 0.000430
3.500000 6.600000 0.000337
3.600000 6.600000 0.000343
3.700000 6.600000 0.000363
3.800000 6.600000 0.000380
3.900000 6.600000 0.000377
4.000000 6.600000 0.000390
4.100000 6.600000 0.000267
4.200000 6.600000 0.000323
4.300000 6.600000 0.000313
4.400000 6.600000 0.000360
4.500000 6.600000 0.000400
4.600000 6.600000 0.000350
4.700000 6.600000 0.000397
4.800000 6.600000 0.000373
4.900000 6.600000 0.000367
5.000000 6.600000 0.000347
5.100000 6.600000 0.000387
5.200000 6.600000 0.000477
5.300000 6.600000 0.000427
5.400000 6.600000 0.000500
5.500000 6.600000 0.000540
5.600000 6.600000 0.000540
5.700000 6.600000 0.000620
5.800000 6.600000 0.000710
5.900000 6.600000 0.000810
6.000000 6.600000 0.000963
6.100000 6.600000 0.000840
6.200000 6.600000 0.001090
6.300000 6.600000 0.001040
6.400000 6.600000 0.001520
6.500000 6.600000 0.002153
6.600000 6.600000 0.002157
6.700000 6.600000 0.002260
6.800000 6.600000 0.003137
6.900000 6.600000 0.006497
7.000000 6.600000 0.012530
7.100000 6.600000 0.018107
7.200000 6.600000 0.016950
7.300000 6.600000 0.009140
7.400000 6.600000 0.003210
7.500000 6.600000 0.001757
7.600000 6.600000 0.002563
7.700000 6.600000 0.007503
7.800000 6.600000 0.022387
7.900000 6.600000 0.043133
8.000000 6.600000 0.067656
8.100000 6.600000 0.113310
8.200000 6.600000 0.206763
8.300000 6.600000 0.291102
8.400000 6.600000 0.155223
8.500000 6.600000 0.107206
8.600000 6.600000 0.118800
8.700000 6.600000 0.145256
8.800000 6.600000 0.162666
8.900000 6.600000 0.122303
9.000000 6.600000 0.138263
9.100000 6.600000 0.144166
9.200000 6.600000 0.127163
9.300000 6.600000 0.142256
9.400000 6.600000 0.152753
9.500000 6.600000 0.179613
9.600000 6.600000 0.125683
9.700000 6.600000 0.067596
9.800000 6.600000 0.059620
9.900000 6.600000 0.056500
10.000000 6.600000 0.077886
10.100000 6.600000 0.067296
10.200000 6.600000 0.047903
10.300000 6.600000 0.116220
10.400000 6.600000 0.165066
10.500000 6.600000 0.089923
10.600000 6.600000 0.016847
10.700000 6.600000 0.003170
10.800000 6.600000 0.000943
10.900000 6.600000 0.000467
11.000000 6.600000 0.000917
11.100000 6.600000 0.003813
11.200000 6.600000 0.013310
11.300000 6.600000 0.024670
11.400000 6.600000 0.014653
11.500000 6.600000 0.007670
11.600000 6.600000 0.004700
11.700000 6.600000 0.003480
11.800000 6.600000 0.003107
11.900000 6.600000 0.002047
12.000000 6.600000 0.001987
12.100000 6.600000 0.001753
12.200000 6.600000 0.001680
12.300000 6.600000 0.001427
12.400000 6.600000 0.001010
12.500000 6.600000 0.000863
12.600000 6.600000 0.000823
12.700000 6.600000 0.000740
12.800000 6.600000 0.000633
12.900000 6.600000 0.000613
13.000000 6.600000 0.000570
13.100000 6.600000 0.000507
13.200000 6.600000 0.000527
13.300000 6.600000 0.000447
13.400000 6.600000 0.000483
13.500000 6.600000 0.000450
13.600000 6.600000 0.000480
13.700000 6.600000 0.000447
13.800000 6.600000 0.000380
13.900000 6.600000 0.000423
14.000000 6.600000 0.000363
14.100000 6.600000 0.000360
14.200000 6.600000 0.000407
14.300000 6.600000 0.000430
14.400000 6.600000 0.000280
14.500000 6.600000 0.000400
14.600000 6.600000 0.000463
14.700000 6.600000 0.000357
14.800000 6.600000 0.000360
14.900000 6.600000 0.000387
15.000000 6.600000 0.000383
15.100000 6.600000 0.000290
15.200000 6.600000 0.000347
15.300000 6.600000 0.000433
15.400000 6.600000 0.000383
15.500000 6.600000 0.000360
15.600000 6.600000 0.000307
15.700000 6.600000 0.000310
15.800000 6.600000 0.000433
15.900000 6.600000 0.000387
16.000000 6.600000 0.000393
16.100000 6.600000 0.000377
16.200001 6.600000 0.000357
16.299999 6.600000 0.000397
16.400000 6.600000 0.000380
16.500000 6.600000 0.000303
16.600000 6.600000 0.000353
16.700001 6.600000 0.000350
16.799999 6.600000 0.000387
16.900000 6.600000 0.000397
17.000000 6.600000 0.000310
17.100000 6.600000 0.000383
17.200001 6.600000 0.000343
17.299999 6.600000 0.000377
17.400000 6.600000 0.000357
17.500000 6.600000 0.000350
17.600000 6.600000 0.000350
17.700001 6.600000 0.000380
17.799999 6.600000 0.000320
17.900000 6.600000 0.000360
18.000000 6.600000 0.000360
18.100000 6.600000 0.000373
18.200001 6.600000 0.000300
0.000000 6.700000 0.000233
0.100000 6.700000 0.000367
0.200000 6.700000 0.000343
0.300000 6.700000 0.000340
0.400000 6.700000 0.000383
0.500000 6.700000 0.000387
0.600000 6.700000 0.000373
0.700000 6.700000 0.000370
0.800000 6.700000 0.000380
0.900000 6.700000 0.000367
1.000000 6.700000 0.000363
1.100000 6.700000 0.000420
1.200000 6.700000 0.000360
1.300000 6.700000 0.000410
1.400000 6.700000 0.000383
1.500000 6.700000 0.000327
1.600000 6.700000 0.000397
1.700000 6.700000 0.000400
1.800000 6.700000 0.000400
1.900000 6.700000 0.000327
2.000000 6.700000 0.000377
2.100000 6.700000 0.000393
2.200000 6.700000 0.000303
2.300000 6.700000 0.000400
2.400000 6.700000 0.000360
2.500000 6.700000 0.000413
2.600000 6.700000 0.000410
2.700000 6.700000 0.000303
2.800000 6.700000 0.000373
2.900000 6.700000 0.000357
3.000000 6.700000 0.000313
3.100000 6.700000 0.000373
3.200000 6.700000 0.000330
3.300000 6.700000 0.000363
3.400000 6.700000 0.000430
3.500000 6.700000 0.000437
3.600000 6.700000 0.000393
3.700000 6.700000 0.000340
3.800000 6.700000 0.000340
3.900000 6.700000 0.000343
4.000000 6.700000 0.000350
4.100000 6.700000 0.000330
4.200000 6.700000 0.000337
4.300000 6.700000 0.000290
4.400000 6.700000 0.000357
4.500000 6.700000 0.000397
4.600000 6.700000 0.000340
4.700000 6.700000 0.000380
4.800000 6.700000 0.000370
4.900000 6.700000 0.000407
5.000000 6.700000 0.000430
5.100000 6.700000 0.000323
5.200000 6.700000 0.000407
5.300000 6.700000 0.000547
5.400000 6.700000 0.000540
5.500000 6.700000 0.000633
5.600000 6.700000 0.000580
5.700000 6.700000 0.000663
5.800000 6.700000 0.000570
5.900000 6.700000 0.000797
6.000000 6.700000 0.001053
6.100000 6.700000 0.000883
6.200000 6.700000 0.001110
6.300000 6.700000 0.001323
6.400000 6.700000 0.001657
6.500000 6.700000 0.002050
6.600000 6.700000 0.002343
6.700000 6.700000 0.002193
6.800000 6.700000 0.003260
6.900000 6.700000 0.008167
7.000000 6.700000 0.018507
7.100000 6.700000 0.027963
7.200000 6.700000 0.024280
7.300000 6.700000 0.011230
7.400000 6.700000 0.003183
7.500000 6.700000 0.001217
7.600000 6.700000 0.002027
7.700000 6.700000 0.007573
7.800000 6.700000 0.022473
7.900000 6.700000 0.046410
8.000000 6.700000 0.078760
8.100000 6.700000 0.146530
8.200000 6.700000 0.250326
8.300000 6.700000 0.321746
8.400000 6.700000 0.174653
8.500000 6.700000 0.123883
8.600000 6.700000 0.133770
8.700000 6.700000 0.160389
8.800000 6.700000 0.173083
8.900000 6.700000 0.128116
9.000000 6.700000 0.146513
9.100000 6.700000 0.147546
9.200000 6.700000 0.114013
9.300000 6.700000 0.110510
9.400000 6.700000 0.121716
9.500000 6.700000 0.153126
9.600000 6.700000 0.121810
9.700000 6.700000 0.078550
9.800000 6.700000 0.080743
9.900000 6.700000 0.082166
10.000000 6.700000 0.107713
10.100000 6.700000 0.082416
10.200000 6.700000 0.045587
10.300000 6.700000 0.051470
10.400000 6.700000 0.069506
10.500000 6.700000 0.052290
10.600000 6.700000 0.015157
10.700000 6.700000 0.003290
10.800000 6.700000 0.000817
10.900000 6.700000 0.000323
11.000000 6.700000 0.000617
11.100000 6.700000 0.003373
11.200000 6.700000 0.012140
11.300000 6.700000 0.024593
11.400000 6.700000 0.015950
11.500000 6.700000 0.008543
11.600000 6.700000 0.004883
11.700000 6.700000 0.003863
11.800000 6.700000 0.003537
11.900000 6.700000 0.002177
12.000000 6.700000 0.002010
12.100000 6.700000 0.001780
12.200000 6.700000 0.001663
12.300000 6.700000 0.001453
12.400000 6.700000 0.000923
12.500000 6.700000 0.001027
12.600000 6.700000 0.000793
12.700000 6.700000 0.000817
12.800000 6.700000 0.000727
12.900000 6.700000 0.000657
13.000000 6.700000 0.000650
13.100000 6.700000 0.000547
13.200000 6.700000 0.000550
13.300000 6.700000 0.000417
13.400000 6.700000 0.000467
13.500000 6.700000 0.000477
13.600000 6.700000 0.000423
13.700000 6.700000 0.000317
13.800000 6.700000 0.000397
13.900000 6.700000 0.000363
14.000000 6.700000 0.000343
14.100000 6.700000 0.000423
14.200000 6.700000 0.000337
14.300000 6.700000 0.000350
14.400000 6.700000 0.000363
14.500000 6.700000 0.000393
14.600000 6.700000 0.000370
14.700000 6.700000 0.000397
14.800000 6.700000 0.000267
14.900000 6.700000 0.000393
15.000000 6.700000 0.000383
15.100000 6.700000 0.000353
15.200000 6.700000 0.000343
15.300000 6.700000 0.000437
15.400000 6.700000 0.000327
15.500000 6.700000 0.000360
15.600000 6.700000 0.000327
15.700000 6.700000 0.000357
15.800000 6.700000 0.000370
15.900000 6.700000 0.000327
16.000000 6.700000 0.000457
16.100000 6.700000 0.000360
16.200001 6.700000 0.000373
16.299999 6.700000 0.000397
16.400000 6.700000 0.000370
16.500000 6.700000 0.000353
16.600000 6.700000 0.000370
16.700001 6.700000 0.000347
16.799999 6.700000 0.000410
16.900000 6.700000 0.000477
17.000000 6.700000 0.000317
17.100000 6.700000 0.000343
17.200001 6.700000 0.000350
17.299999 6.700000 0.000357
17.400000 6.700000 0.000353
17.500000 6.700000 0.000323
17.600000 6.700000 0.000413
17.700001 6.700000 0.000323
17.799999 6.700000 0.000337
17.900000 6.700000 0.000433
18.000000 6.700000 0.000317
18.100000 6.700000 0.000317
18.200001 6.700000 0.000280
0.000000 6.800000 0.000217
0.100000 6.800000 0.000340
0.200000 6.800000 0.000300
0.300000 6.800000 0.000390
0.400000 6.800000 0.000357
0.500000 6.800000 0.000290
0.600000 6.800000 0.000307
0.700000 6.800000 0.000373
0.800000 6.800000 0.000373
0.900000 6.800000 0.000413
1.000000 6.800000 0.000307
1.100000 6.800000 0.000360
1.200000 6.800000 0.000397
1.300000 6.800000 0.000330
1.400000 6.800000 0.000480
1.500000 6.800000 0.000340
1.600000 6.800000 0.000363
1.700000 6.800000 0.000363
1.800000 6.800000 0.000400
1.900000 6.800000 0.000340
2.000000 6.800000 0.000423
2.100000 6.800000 0.000420
2.200000 6.800000 0.000327
2.300000 6.800000 0.000380
2.400000 6.800000 0.000387
2.500000 6.800000 0.000380
2.600000 6.800000 0.000380
2.700000 6.800000 0.000380
2.800000 6.800000 0.000390
2.900000 6.800000 0.000350
3.000000 6.800000 0.000383
3.100000 6.800000 0.000380
3.200000 6.800000 0.000350
3.300000 6.800000 0.000340
3.400000 6.800000 0.000353
3.500000 6.800000 0.000337
3.600000 6.800000 0.000403
3.700000 6.800000 0.000357
3.800000 6.800000 0.000357
3.900000 6.800000 0.000363
4.000000 6.800000 0.000473
4.100000 6.800000 0.000290
4.200000 6.800000 0.000330
4.300000 6.800000 0.000387
4.400000 6.800000 0.000383
4.500000 6.800000 0.000420
4.600000 6.800000 0.000367
4.700000 6.800000 0.000367
4.800000 6.800000 0.000313
4.900000 6.800000 0.000350
5.000000 6.800000 0.000447
5.100000 6.800000 0.000367
5.200000 6.800000 0.000460
5.300000 6.800000 0.000403
5.400000 6.800000 0.000477
5.500000 6.800000 0.000563
5.600000 6.800000 0.000540
5.700000 6.800000 0.000657
5.800000 6.800000 0.000777
5.900000 6.800000 0.000800
6.000000 6.800000 0.001007
6.100000 6.800000 0.000960
6.200000 6.800000 0.001133
6.300000 6.800000 0.001367
6.400000 6.800000 0.001803
6.500000 6.800000 0.002107
6.600000 6.800000 0.002250
6.700000 6.800000 0.002357
6.800000 6.800000 0.003550
6.900000 6.800000 0.009077
7.000000 6.800000 0.019730
7.100000 6.800000 0.025553
7.200000 6.800000 0.017260
7.300000 6.800000 0.006737
7.400000 6.800000 0.001617
7.500000 6.800000 0.000753
7.600000 6.800000 0.001630
7.700000 6.800000 0.004923
7.800000 6.800000 0.013350
7.900000 6.800000 0.027387
8.000000 6.800000 0.055540
8.100000 6.800000 0.115613
8.200000 6.800000 0.206469
8.300000 6.800000 0.276519
8.400000 6.800000 0.168979
8.500000 6.800000 0.138733
8.600000 6.800000 0.174736
8.700000 6.800000 0.230403
8.800000 6.800000 0.239036
8.900000 6.800000 0.150469
9.000000 6.800000 0.164909
9.100000 6.800000 0.186596
9.200000 6.800000 0.154309
9.300000 6.800000 0.149449
9.400000 6.800000 0.128406
9.500000 6.800000 0.134356
9.600000 6.800000 0.112423
9.700000 6.800000 0.090796
9.800000 6.800000 0.100230
9.900000 6.800000 0.085686
10.000000 6.800000 0.092353
10.100000 6.800000 0.066436
10.200000 6.800000 0.039453
10.300000 6.800000 0.026933
10.400000 6.800000 0.026173
10.500000 6.800000 0.037267
10.600000 6.800000 0.022560
10.700000 6.800000 0.005430
10.800000 6.800000 0.000950
10.900000 6.800000 0.000330
11.000000 6.800000 0.000497
11.100000 6.800000 0.001950
11.200000 6.800000 0.005953
11.300000 6.800000 0.012070
11.400000 6.800000 0.009387
11.500000 6.800000 0.007027
11.600000 6.800000 0.004587
11.700000 6.800000 0.003643
11.800000 6.800000 0.003440
11.900000 6.800000 0.002280
12.000000 6.800000 0.002210
12.100000 6.800000 0.002017
12.200000 6.800000 0.001593
12.300000 6.800000 0.001527
12.400000 6.800000 0.001040
12.500000 6.800000 0.000893
12.600000 6.800000 0.000897
12.700000 6.800000 0.000780
12.800000 6.800000 0.000677
12.900000 6.800000 0.000637
13.000000 6.800000 0.000620
13.100000 6.800000 0.000583
13.200000 6.800000 0.000470
13.300000 6.800000 0.000440
13.400000 6.800000 0.000443
13.500000 6.800000 0.000453
13.600000 6.800000 0.000463
13.700000 6.800000 0.000397
13.800000 6.800000 0.000443
13.900000 6.800000 0.000370
14.000000 6.800000 0.000370
14.100000 6.800000 0.000367
14.200000 6.800000 0.000397
14.300000 6.800000 0.000373
14.400000 6.800000 0.000353
14.500000 6.800000 0.000377
14.600000 6.800000 0.000340
14.700000 6.800000 0.000413
14.800000 6.800000 0.000413
14.900000 6.800000 0.000357
15.000000 6.800000 0.000380
15.100000 6.800000 0.000423
15.200000 6.800000 0.000357
15.300000 6.800000 0.000343
15.400000 6.800000 0.000363
15.500000 6.800000 0.000353
15.600000 6.800000 0.000327
15.700000 6.800000 0.000317
15.800000 6.800000 0.000373
15.900000 6.800000 0.000323
16.000000 6.800000 0.000307
16.100000 6.800000 0.000340
16.200001 6.800000 0.000373
16.299999 6.800000 0.000400
16.400000 6.800000 0.000433
16.500000 6.800000 0.000330
16.600000 6.800000 0.000390
16.700001 6.800000 0.000373
16.799999 6.800000 0.000340
16.900000 6.800000 0.000447
17.000000 6.800000 0.000283
17.100000 6.800000 0.000380
17.200001 6.800000 0.000343
17.299999 6.800000 0.000390
17.400000 6.800000 0.000433
17.500000 6.800000 0.000373
17.600000 6.800000 0.000403
17.700001 6.800000 0.000323
17.799999 6.800000 0.000343
17.900000 6.800000 0.000430
18.000000 6.800000 0.000283
18.100000 6.800000 0.000330
18.200001 6.800000 0.000283
0.000000 6.900000 0.000190
0.100000 6.900000 0.000423
0.200000 6.900000 0.000343
0.300000 6.900000 0.000360
0.400000 6.900000 0.000367
0.500000 6.900000 0.000357
0.600000 6.900000 0.000363
0.700000 6.900000 0.000363
0.800000 6.900000 0.000343
0.900000 6.900000 0.000370
1.000000 6.900000 0.000380
1.100000 6.900000 0.000367
1.200000 6.900000 0.000393
1.300000 6.900000 0.000400
1.400000 6.900000 0.000430
1.500000 6.900000 0.000353
1.600000 6.900000 0.000360
1.700000 6.900000 0.000367
1.800000 6.900000 0.000413
1.900000 6.900000 0.000437
2.000000 6.900000 0.000397
2.100000 6.900000 0.000437
2.200000 6.900000 0.000380
2.300000 6.900000 0.000393
2.400000 6.900000 0.000367
2.500000 6.900000 0.000357
2.600000 6.900000 0.000360
2.700000 6.900000 0.000350
2.800000 6.900000 0.000347
2.900000 6.900000 0.000363
3.000000 6.900000 0.000313
3.100000 6.900000 0.000350
3.200000 6.900000 0.000297
3.300000 6.900000 0.000343
3.400000 6.900000 0.000323
3.500000 6.900000 0.000323
3.600000 6.900000 0.000370
3.700000 6.900000 0.000357
3.800000 6.900000 0.000310
3.900000 6.900000 0.000357
4.000000 6.900000 0.000377
4.100000 6.900000 0.000287
4.200000 6.900000 0.000343
4.300000 6.900000 0.000343
4.400000 6.900000 0.000360
4.500000 6.900000 0.000320
4.600000 6.900000 0.000357
4.700000 6.900000 0.000323
4.800000 6.900000 0.000387
4.900000 6.900000 0.000340
5.000000 6.900000 0.000477
5.100000 6.900000 0.000390
5.200000 6.900000 0.000450
5.300000 6.900000 0.000470
5.400000 6.900000 0.000417
5.500000 6.900000 0.000580
5.600000 6.900000 0.000553
5.700000 6.900000 0.000747
5.800000 6.900000 0.000733
5.900000 6.900000 0.000760
6.000000 6.900000 0.001047
6.100000 6.900000 0.000880
6.200000 6.900000 0.001147
6.300000 6.900000 0.001393
6.400000 6.900000 0.001953
6.500000 6.900000 0.002240
6.600000 6.900000 0.002587
6.700000 6.900000 0.002723
6.800000 6.900000 0.003900
6.900000 6.900000 0.007093
7.000000 6.900000 0.012207
7.100000 6.900000 0.012720
7.200000 6.900000 0.006813
7.300000 6.900000 0.002133
7.400000 6.900000 0.000600
7.500000 6.900000 0.000743
7.600000 6.900000 0.001807
7.700000 6.900000 0.004500
7.800000 6.900000 0.009410
7.900000 6.900000 0.020070
8.000000 6.900000 0.040053
8.100000 6.900000 0.076546
8.200000 6.900000 0.130720
8.300000 6.900000 0.194299
8.400000 6.900000 0.143426
8.500000 6.900000 0.142570
8.600000 6.900000 0.191573
8.700000 6.900000 0.243683
8.800000 6.900000 0.252412
8.900000 6.900000 0.154459
9.000000 6.900000 0.171336
9.100000 6.900000 0.233999
9.200000 6.900000 0.223666
9.300000 6.900000 0.202979
9.400000 6.900000 0.147110
9.500000 6.900000 0.137663
9.600000 6.900000 0.116753
9.700000 6.900000 0.100210
9.800000 6.900000 0.098340
9.900000 6.900000 0.071850
10.000000 6.900000 0.068940
10.100000 6.900000 0.052470
10.200000 6.900000 0.034563
10.300000 6.900000 0.026177
10.400000 6.900000 0.025580
10.500000 6.900000 0.038690
10.600000 6.900000 0.023927
10.700000 6.900000 0.005690
10.800000 6.900000 0.001033
10.900000 6.900000 0.000460
11.000000 6.900000 0.000703
11.100000 6.900000 0.002243
11.200000 6.900000 0.004857
11.300000 6.900000 0.007380
11.400000 6.900000 0.007100
11.500000 6.900000 0.007427
11.600000 6.900000 0.005217
11.700000 6.900000 0.003573
11.800000 6.900000 0.003170
11.900000 6.900000 0.002317
12.000000 6.900000 0.002127
12.100000 6.900000 0.001870
12.200000 6.900000 0.001507
12.300000 6.900000 0.001343
12.400000 6.900000 0.001020
12.500000 6.900000 0.000863
12.600000 6.900000 0.000827
12.700000 6.900000 0.000783
12.800000 6.900000 0.000717
12.900000 6.900000 0.000683
13.000000 6.900000 0.000563
13.100000 6.900000 0.000547
13.200000 6.900000 0.000547
13.300000 6.900000 0.000470
13.400000 6.900000 0.000410
13.500000 6.900000 0.000417
13.600000 6.900000 0.000390
13.700000 6.900000 0.000430
13.800000 6.900000 0.000387
13.900000 6.900000 0.000370
14.000000 6.900000 0.000393
14.100000 6.900000 0.000353
14.200000 6.900000 0.000380
14.300000 6.900000 0.000363
14.400000 6.900000 0.000337
14.500000 6.900000 0.000363
14.600000 6.900000 0.000350
14.700000 6.900000 0.000353
14.800000 6.900000 0.000337
14.900000 6.900000 0.000350
15.000000 6.900000 0.000383
15.100000 6.900000 0.000427
15.200000 6.900000 0.000380
15.300000 6.900000 0.000340
15.400000 6.900000 0.000373
15.500000 6.900000 0.000383
15.600000 6.900000 0.000383
15.700000 6.900000 0.000390
15.800000 6.900000 0.000363
15.900000 6.900000 0.000403
16.000000 6.900000 0.000360
16.100000 6.900000 0.000373
16.200001 6.900000 0.000353
16.299999 6.900000 0.000370
16.400000 6.900000 0.000427
16.500000 6.900000 0.000310
16.600000 6.900000 0.000373
16.700001 6.900000 0.000447
16.799999 6.900000 0.000353
16.900000 6.900000 0.000443
17.000000 6.900000 0.000350
17.100000 6.900000 0.000380
17.200001 6.900000 0.000387
17.299999 6.900000 0.000413
17.400000 6.900000 0.000363
17.500000 6.900000 0.000340
17.600000 6.900000 0.000410
17.700001 6.900000 0.000410
17.799999 6.900000 0.000320
17.900000 6.900000 0.000357
18.000000 6.900000 0.000343
18.100000 6.900000 0.000383
18.200001 6.900000 0.000257
0.000000 7.000000 0.000217
0.100000 7.000000 0.000323
0.200000 7.000000 0.000310
0.300000 7.000000 0.000383
0.400000 7.000000 0.000310
0.500000 7.000000 0.000373
0.600000 7.000000 0.000317
0.700000 7.000000 0.000397
0.800000 7.000000 0.000373
0.900000 7.000000 0.000367
1.000000 7.000000 0.000360
1.100000 7.000000 0.000400
1.200000 7.000000 0.000360
1.300000 7.000000 0.000323
1.400000 7.000000 0.000377
1.500000 7.000000 0.000333
1.600000 7.000000 0.000343
1.700000 7.000000 0.000343
1.800000 7.000000 0.000383
1.900000 7.000000 0.000367
2.000000 7.000000 0.000390
2.100000 7.000000 0.000333
2.200000 7.000000 0.000350
2.300000 7.000000 0.000380
2.400000 7.000000 0.000400
2.500000 7.000000 0.000323
2.600000 7.000000 0.000410
2.700000 7.000000 0.000273
2.800000 7.000000 0.000293
2.900000 7.000000 0.000323
3.000000 7.000000 0.000370
3.100000 7.000000 0.000380
3.200000 7.000000 0.000337
3.300000 7.000000 0.000377
3.400000 7.000000 0.000320
3.500000 7.000000 0.000353
3.600000 7.000000 0.000383
3.700000 7.000000 0.000233
3.800000 7.000000 0.000397
3.900000 7.000000 0.000263
4.000000 7.000000 0.000337
4.100000 7.000000 0.000320
4.200000 7.000000 0.000357
4.300000 7.000000 0.000383
4.400000 7.000000 0.000347
4.500000 7.000000 0.000317
4.600000 7.000000 0.000393
4.700000 7.000000 0.000303
4.800000 7.000000 0.000340
4.900000 7.000000 0.000380
5.000000 7.000000 0.000383
5.100000 7.000000 0.000383
5.200000 7.000000 0.000433
5.300000 7.000000 0.000430
5.400000 7.000000 0.000440
5.500000 7.000000 0.000680
5.600000 7.000000 0.000553
5.700000 7.000000 0.000673
5.800000 7.000000 0.000710
5.900000 7.000000 0.000803
6.000000 7.000000 0.001097
6.100000 7.000000 0.001070
6.200000 7.000000 0.001163
6.300000 7.000000 0.001383
6.400000 7.000000 0.001773
6.500000 7.000000 0.002313
6.600000 7.000000 0.002660
6.700000 7.000000 0.003377
6.800000 7.000000 0.003907
6.900000 7.000000 0.005200
7.000000 7.000000 0.006773
7.100000 7.000000 0.006220
7.200000 7.000000 0.003830
7.300000 7.000000 0.001187
7.400000 7.000000 0.000433
7.500000 7.000000 0.000623
7.600000 7.000000 0.002197
7.700000 7.000000 0.005747
7.800000 7.000000 0.014593
7.900000 7.000000 0.030487
8.000000 7.000000 0.048087
8.100000 7.000000 0.070073
8.200000 7.000000 0.099456
8.300000 7.000000 0.155583
8.400000 7.000000 0.126656
8.500000 7.000000 0.130350
8.600000 7.000000 0.166499
8.700000 7.000000 0.190626
8.800000 7.000000 0.188799
8.900000 7.000000 0.121943
9.000000 7.000000 0.138310
9.100000 7.000000 0.205596
9.200000 7.000000 0.230393
9.300000 7.000000 0.199656
9.400000 7.000000 0.138030
9.500000 7.000000 0.130433
9.600000 7.000000 0.105843
9.700000 7.000000 0.085456
9.800000 7.000000 0.082340
9.900000 7.000000 0.062436
10.000000 7.000000 0.062176
10.100000 7.000000 0.049593
10.200000 7.000000 0.036177
10.300000 7.000000 0.029147
10.400000 7.000000 0.018963
10.500000 7.000000 0.019397
10.600000 7.000000 0.010590
10.700000 7.000000 0.002910
10.800000 7.000000 0.001047
10.900000 7.000000 0.000477
11.000000 7.000000 0.000657
11.100000 7.000000 0.003470
11.200000 7.000000 0.007980
11.300000 7.000000 0.010883
11.400000 7.000000 0.010350
11.500000 7.000000 0.010583
11.600000 7.000000 0.006427
11.700000 7.000000 0.003490
11.800000 7.000000 0.002593
11.900000 7.000000 0.002240
12.000000 7.000000 0.002447
12.100000 7.000000 0.002040
12.200000 7.000000 0.001487
12.300000 7.000000 0.001603
12.400000 7.000000 0.000990
12.500000 7.000000 0.001017
12.600000 7.000000 0.000930
12.700000 7.000000 0.000800
12.800000 7.000000 0.000707
12.900000 7.000000 0.000643
13.000000 7.000000 0.000630
13.100000 7.000000 0.000543
13.200000 7.000000 0.000527
13.300000 7.000000 0.000440
13.400000 7.000000 0.000420
13.500000 7.000000 0.000447
13.600000 7.000000 0.000403
13.700000 7.000000 0.000450
13.800000 7.000000 0.000367
13.900000 7.000000 0.000360
14.000000 7.000000 0.000337
14.100000 7.000000 0.000300
14.200000 7.000000 0.000377
14.300000 7.000000 0.000327
14.400000 7.000000 0.000357
14.500000 7.000000 0.000290
14.600000 7.000000 0.000373
14.700000 7.000000 0.000317
14.800000 7.000000 0.000397
14.900000 7.000000 0.000347
15.000000 7.000000 0.000313
15.100000 7.000000 0.000337
15.200000 7.000000 0.000307
15.300000 7.000000 0.000357
15.400000 7.000000 0.000390
15.500000 7.000000 0.000377
15.600000 7.000000 0.000400
15.700000 7.000000 0.000333
15.800000 7.000000 0.000383
15.900000 7.000000 0.000340
16.000000 7.000000 0.000273
16.100000 7.000000 0.000387
16.200001 7.000000 0.000410
16.299999 7.000000 0.000363
16.400000 7.000000 0.000503
16.500000 7.000000 0.000350
16.600000 7.000000 0.000407
16.700001 7.000000 0.000337
16.799999 7.000000 0.000353
16.900000 7.000000 0.000463
17.000000 7.000000 0.000297
17.100000 7.000000 0.000333
17.200001 7.000000 0.000410
17.299999 7.000000 0.000313
17.400000 7.000000 0.000420
17.500000 7.000000 0.000317
17.600000 7.000000 0.000393
17.700001 7.000000 0.000393
17.799999 7.000000 0.000383
17.900000 7.000000 0.000367
18.000000 7.000000 0.000337
18.100000 7.000000 0.000277
18.200001 7.000000 0.000287
0.000000 7.100000 0.000213
0.100000 7.100000 0.000337
0.200000 7.100000 0.000307
0.300000 7.100000 0.000380
0.400000 7.100000 0.000297
0.500000 7.100000 0.000360
0.600000 7.100000 0.000310
0.700000 7.100000 0.000360
0.800000 7.100000 0.000347
0.900000 7.100000 0.000417
1.000000 7.100000 0.000413
1.100000 7.100000 0.000360
1.200000 7.100000 0.000300
1.300000 7.100000 0.000437
1.400000 7.100000 0.000423
1.500000 7.100000 0.000293
1.600000 7.100000 0.000367
1.700000 7.100000 0.000380
1.800000 7.100000 0.000343
1.900000 7.100000 0.000373
2.000000 7.100000 0.000423
2.100000 7.100000 0.000410
2.200000 7.100000 0.000287
2.300000 7.100000 0.000400
2.400000 7.100000 0.000413
2.500000 7.100000 0.000363
2.600000 7.100000 0.000407
2.700000 7.100000 0.000360
2.800000 7.100000 0.000363
2.900000 7.100000 0.000360
3.000000 7.100000 0.000310
3.100000 7.100000 0.000383
3.200000 7.100000 0.000300
3.300000 7.100000 0.000370
3.400000 7.100000 0.000353
3.500000 7.100000 0.000330
3.600000 7.100000 0.000340
3.700000 7.100000 0.000347
3.800000 7.100000 0.000357
3.900000 7.100000 0.000300
4.000000 7.100000 0.000347
4.100000 7.100000 0.000277
4.200000 7.100000 0.000343
4.300000 7.100000 0.000307
4.400000 7.100000 0.000320
4.500000 7.100000 0.000353
4.600000 7.100000 0.000323
4.700000 7.100000 0.000397
4.800000 7.100000 0.000307
4.900000 7.100000 0.000363
5.000000 7.100000 0.000447
5.100000 7.100000 0.000447
5.200000 7.100000 0.000397
5.300000 7.100000 0.000440
5.400000 7.100000 0.000510
5.500000 7.100000 0.000610
5.600000 7.100000 0.000473
5.700000 7.100000 0.000670
5.800000 7.100000 0.000723
5.900000 7.100000 0.000790
6.000000 7.100000 0.001010
6.100000 7.100000 0.000910
6.200000 7.100000 0.001170
6.300000 7.100000 0.001417
6.400000 7.100000 0.001807
6.500000 7.100000 0.002273
6.600000 7.100000 0.003253
6.700000 7.100000 0.003800
6.800000 7.100000 0.004790
6.900000 7.100000 0.007037
7.000000 7.100000 0.010780
7.100000 7.100000 0.015797
7.200000 7.100000 0.013563
7.300000 7.100000 0.004447
7.400000 7.100000 0.000907
7.500000 7.100000 0.000660
7.600000 7.100000 0.002267
7.700000 7.100000 0.008127
7.800000 7.100000 0.024927
7.900000 7.100000 0.057163
8.000000 7.100000 0.090353
8.100000 7.100000 0.112890
8.200000 7.100000 0.138013
8.300000 7.100000 0.228313
8.400000 7.100000 0.176309
8.500000 7.100000 0.129920
8.600000 7.100000 0.127176
8.700000 7.100000 0.146903
8.800000 7.100000 0.159956
8.900000 7.100000 0.113586
9.000000 7.100000 0.112946
9.100000 7.100000 0.137460
9.200000 7.100000 0.162653
9.300000 7.100000 0.178959
9.400000 7.100000 0.148183
9.500000 7.100000 0.134580
9.600000 7.100000 0.091793
9.700000 7.100000 0.071403
9.800000 7.100000 0.079406
9.900000 7.100000 0.072030
10.000000 7.100000 0.072440
10.100000 7.100000 0.058973
10.200000 7.100000 0.052570
10.300000 7.100000 0.044073
10.400000 7.100000 0.021933
10.500000 7.100000 0.014243
10.600000 7.100000 0.006783
10.700000 7.100000 0.002330
10.800000 7.100000 0.000840
10.900000 7.100000 0.000317
11.000000 7.100000 0.000983
11.100000 7.100000 0.003727
11.200000 7.100000 0.009863
11.300000 7.100000 0.014870
11.400000 7.100000 0.014357
11.500000 7.100000 0.015200
11.600000 7.100000 0.008043
11.700000 7.100000 0.003797
11.800000 7.100000 0.002577
11.900000 7.100000 0.002050
12.000000 7.100000 0.002203
12.100000 7.100000 0.001837
12.200000 7.100000 0.001557
12.300000 7.100000 0.001543
12.400000 7.100000 0.001097
12.500000 7.100000 0.000943
12.600000 7.100000 0.000953
12.700000 7.100000 0.000680
12.800000 7.100000 0.000720
12.900000 7.100000 0.000613
13.000000 7.100000 0.000627
13.100000 7.100000 0.000487
13.200000 7.100000 0.000557
13.300000 7.100000 0.000473
13.400000 7.100000 0.000510
13.500000 7.100000 0.000443
13.600000 7.100000 0.000390
13.700000 7.100000 0.000410
13.800000 7.100000 0.000300
13.900000 7.100000 0.000363
14.000000 7.100000 0.000417
14.100000 7.100000 0.000367
14.200000 7.100000 0.000407
14.300000 7.100000 0.000303
14.400000 7.100000 0.000357
14.500000 7.100000 0.000380
14.600000 7.100000 0.000343
14.700000 7.100000 0.000417
14.800000 7.100000 0.000383
14.900000 7.100000 0.000367
15.000000 7.100000 0.000433
15.100000 7.100000 0.000400
15.200000 7.100000 0.000400
15.300000 7.100000 0.000410
15.400000 7.100000 0.000323
15.500000 7.100000 0.000300
15.600000 7.100000 0.000407
15.700000 7.100000 0.000400
15.800000 7.100000 0.000370
15.900000 7.100000 0.000373
16.000000 7.100000 0.000423
16.100000 7.100000 0.000410
16.200001 7.100000 0.000390
16.299999 7.100000 0.000420
16.400000 7.100000 0.000463
16.500000 7.100000 0.000367
16.600000 7.100000 0.000450
16.700001 7.100000 0.000360
16.799999 7.100000 0.000397
16.900000 7.100000 0.000397
17.000000 7.100000 0.000297
17.100000 7.100000 0.000320
17.200001 7.100000 0.000357
17.299999 7.100000 0.000377
17.400000 7.100000 0.000457
17.500000 7.100000 0.000363
17.600000 7.100000 0.000433
17.700001 7.100000 0.000360
17.799999 7.100000 0.000357
17.900000 7.100000 0.000370
18.000000 7.100000 0.000327
18.100000 7.100000 0.000330
18.200001 7.100000 0.000297
0.000000 7.200000 0.000247
0.100000 7.200000 0.000383
0.200000 7.200000 0.000370
0.300000 7.200000 0.000360
0.400000 7.200000 0.000370
0.500000 7.200000 0.000337
0.600000 7.200000 0.000413
0.700000 7.200000 0.000333
0.800000 7.200000 0.000380
0.900000 7.200000 0.000373
1.000000 7.200000 0.000403
1.100000 7.200000 0.000380
1.200000 7.200000 0.000400
1.300000 7.200000 0.000337
1.400000 7.200000 0.000443
1.500000 7.200000 0.000280
1.600000 7.200000 0.000387
1.700000 7.200000 0.000360
1.800000 7.200000 0.000360
1.900000 7.200000 0.000327
2.000000 7.200000 0.000350
2.100000 7.200000 0.000417
2.200000 7.200000 0.000303
2.300000 7.200000 0.000343
2.400000 7.200000 0.000353
2.500000 7.200000 0.000367
2.600000 7.200000 0.000413
2.700000 7.200000 0.000363
2.800000 7.200000 0.000307
2.900000 7.200000 0.000370
3.000000 7.200000 0.000350
3.100000 7.200000 0.000397
3.200000 7.200000 0.000373
3.300000 7.200000 0.000353
3.400000 7.200000 0.000320
3.500000 7.200000 0.000367
3.600000 7.200000 0.000323
3.700000 7.200000 0.000330
3.800000 7.200000 0.000330
3.900000 7.200000 0.000310
4.000000 7.200000 0.000377
4.100000 7.200000 0.000357
4.200000 7.200000 0.000323
4.300000 7.200000 0.000327
4.400000 7.200000 0.000307
4.500000 7.200000 0.000350
4.600000 7.200000 0.000353
4.700000 7.200000 0.000340
4.800000 7.200000 0.000390
4.900000 7.200000 0.000343
5.000000 7.200000 0.000417
5.100000 7.200000 0.000353
5.200000 7.200000 0.000410
5.300000 7.200000 0.000423
5.400000 7.200000 0.000500
5.500000 7.200000 0.000507
5.600000 7.200000 0.000617
5.700000 7.200000 0.000640
5.800000 7.200000 0.000657
5.900000 7.200000 0.000760
6.000000 7.200000 0.001007
6.100000 7.200000 0.000880
6.200000 7.200000 0.001237
6.300000 7.200000 0.001520
6.400000 7.200000 0.001557
6.500000 7.200000 0.002153
6.600000 7.200000 0.003107
6.700000 7.200000 0.003867
6.800000 7.200000 0.005650
6.900000 7.200000 0.010370
7.000000 7.200000 0.021900
7.100000 7.200000 0.040957
7.200000 7.200000 0.034520
7.300000 7.200000 0.011307
7.400000 7.200000 0.001840
7.500000 7.200000 0.000677
7.600000 7.200000 0.002427
7.700000 7.200000 0.008783
7.800000 7.200000 0.029333
7.900000 7.200000 0.077160
8.000000 7.200000 0.132933
8.100000 7.200000 0.150733
8.200000 7.200000 0.157193
8.300000 7.200000 0.250223
8.400000 7.200000 0.244063
8.500000 7.200000 0.174713
8.600000 7.200000 0.126076
8.700000 7.200000 0.131990
8.800000 7.200000 0.171183
8.900000 7.200000 0.155453
9.000000 7.200000 0.160036
9.100000 7.200000 0.137616
9.200000 7.200000 0.130826
9.300000 7.200000 0.163523
9.400000 7.200000 0.174026
9.500000 7.200000 0.194756
9.600000 7.200000 0.123816
9.700000 7.200000 0.071980
9.800000 7.200000 0.086580
9.900000 7.200000 0.086050
10.000000 7.200000 0.086423
10.100000 7.200000 0.075090
10.200000 7.200000 0.077040
10.300000 7.200000 0.070926
10.400000 7.200000 0.036057
10.500000 7.200000 0.027800
10.600000 7.200000 0.015300
10.700000 7.200000 0.004440
10.800000 7.200000 0.000920
10.900000 7.200000 0.000383
11.000000 7.200000 0.000997
11.100000 7.200000 0.003417
11.200000 7.200000 0.007710
11.300000 7.200000 0.013117
11.400000 7.200000 0.013857
11.500000 7.200000 0.014003
11.600000 7.200000 0.007463
11.700000 7.200000 0.003217
11.800000 7.200000 0.002420
11.900000 7.200000 0.001980
12.000000 7.200000 0.002140
12.100000 7.200000 0.001880
12.200000 7.200000 0.001607
12.300000 7.200000 0.001430
12.400000 7.200000 0.001000
12.500000 7.200000 0.001067
12.600000 7.200000 0.000853
12.700000 7.200000 0.000813
12.800000 7.200000 0.000637
12.900000 7.200000 0.000620
13.000000 7.200000 0.000597
13.100000 7.200000 0.000493
13.200000 7.200000 0.000517
13.300000 7.200000 0.000400
13.400000 7.200000 0.000387
13.500000 7.200000 0.000387
13.600000 7.200000 0.000463
13.700000 7.200000 0.000403
13.800000 7.200000 0.000350
13.900000 7.200000 0.000400
14.000000 7.200000 0.000447
14.100000 7.200000 0.000377
14.200000 7.200000 0.000377
14.300000 7.200000 0.000337
14.400000 7.200000 0.000377
14.500000 7.200000 0.000350
14.600000 7.200000 0.000367
14.700000 7.200000 0.000383
14.800000 7.200000 0.000373
14.900000 7.200000 0.000347
15.000000 7.200000 0.000320
15.100000 7.200000 0.000353
15.200000 7.200000 0.000363
15.300000 7.200000 0.000347
15.400000 7.200000 0.000313
15.500000 7.200000 0.000403
15.600000 7.200000 0.000353
15.700000 7.200000 0.000377
15.800000 7.200000 0.000360
15.900000 7.200000 0.000420
16.000000 7.200000 0.000383
16.100000 7.200000 0.000400
16.200001 7.200000 0.000363
16.299999 7.200000 0.000330
16.400000 7.200000 0.000450
16.500000 7.200000 0.000287
16.600000 7.200000 0.000350
16.700001 7.200000 0.000423
16.799999 7.200000 0.000350
16.900000 7.200000 0.000423
17.000000 7.200000 0.000303
17.100000 7.200000 0.000440
17.200001 7.200000 0.000407
17.299999 7.200000 0.000427
17.400000 7.200000 0.000397
17.500000 7.200000 0.000323
17.600000 7.200000 0.000367
17.700001 7.200000 0.000370
17.799999 7.200000 0.000360
17.900000 7.200000 0.000390
18.000000 7.200000 0.000373
18.100000 7.200000 0.000370
18.200001 7.200000 0.000250
0.000000 7.300000 0.000193
0.100000 7.300000 0.000330
0.200000 7.300000 0.000287
0.300000 7.300000 0.000370
0.400000 7.300000 0.000363
0.500000 7.300000 0.000340
0.600000 7.300000 0.000400
0.700000 7.300000 0.000397
0.800000 7.300000 0.000423
0.900000 7.300000 0.000360
1.000000 7.300000 0.000417
1.100000 7.300000 0.000377
1.200000 7.300000 0.000400
1.300000 7.300000 0.000360
1.400000 7.300000 0.000360
1.500000 7.300000 0.000343
1.600000 7.300000 0.000320
1.700000 7.300000 0.000343
1.800000 7.300000 0.000317
1.900000 7.300000 0.000377
2.000000 7.300000 0.000360
2.100000 7.300000 0.000447
2.200000 7.300000 0.000300
2.300000 7.300000 0.000337
2.400000 7.300000 0.000327
2.500000 7.300000 0.000387
2.600000 7.300000 0.000330
2.700000 7.300000 0.000340
2.800000 7.300000 0.000377
2.900000 7.300000 0.000357
3.000000 7.300000 0.000420
3.100000 7.300000 0.000420
3.200000 7.300000 0.000320
3.300000 7.300000 0.000383
3.400000 7.300000 0.000373
3.500000 7.300000 0.000400
3.600000 7.300000 0.000353
3.700000 7.300000 0.000323
3.800000 7.300000 0.000317
3.900000 7.300000 0.000367
4.000000 7.300000 0.000400
4.100000 7.300000 0.000333
4.200000 7.300000 0.000343
4.300000 7.300000 0.000333
4.400000 7.300000 0.000303
4.500000 7.300000 0.000357
4.600000 7.300000 0.000290
4.700000 7.300000 0.000353
4.800000 7.300000 0.000443
4.900000 7.300000 0.000383
5.000000 7.300000 0.000460
5.100000 7.300000 0.000407
5.200000 7.300000 0.000480
5.300000 7.300000 0.000450
5.400000 7.300000 0.000497
5.500000 7.300000 0.000583
5.600000 7.300000 0.000517
5.700000 7.300000 0.000720
5.800000 7.300000 0.000790
5.900000 7.300000 0.000753
6.000000 7.300000 0.001020
6.100000 7.300000 0.001063
6.200000 7.300000 0.001280
6.300000 7.300000 0.001420
6.400000 7.300000 0.001590
6.500000 7.300000 0.002190
6.600000 7.300000 0.002967
6.700000 7.300000 0.004027
6.800000 7.300000 0.006627
6.900000 7.300000 0.012360
7.000000 7.300000 0.026710
7.100000 7.300000 0.051120
7.200000 7.300000 0.039877
7.300000 7.300000 0.012863
7.400000 7.300000 0.002007
7.500000 7.300000 0.000870
7.600000 7.300000 0.002063
7.700000 7.300000 0.007230
7.800000 7.300000 0.022357
7.900000 7.300000 0.056303
8.000000 7.300000 0.099433
8.100000 7.300000 0.109283
8.200000 7.300000 0.102010
8.300000 7.300000 0.165969
8.400000 7.300000 0.231383
8.500000 7.300000 0.234966
8.600000 7.300000 0.166433
8.700000 7.300000 0.152996
8.800000 7.300000 0.202639
8.900000 7.300000 0.224219
9.000000 7.300000 0.260916
9.100000 7.300000 0.205563
9.200000 7.300000 0.148290
9.300000 7.300000 0.153313
9.400000 7.300000 0.164723
9.500000 7.300000 0.229186
9.600000 7.300000 0.173269
9.700000 7.300000 0.086180
9.800000 7.300000 0.082110
9.900000 7.300000 0.080540
10.000000 7.300000 0.079666
10.100000 7.300000 0.065840
10.200000 7.300000 0.067243
10.300000 7.300000 0.067196
10.400000 7.300000 0.045047
10.500000 7.300000 0.041517
10.600000 7.300000 0.023590
10.700000 7.300000 0.006467
10.800000 7.300000 0.001083
10.900000 7.300000 0.000527
11.000000 7.300000 0.002033
11.100000 7.300000 0.004890
11.200000 7.300000 0.006960
11.300000 7.300000 0.008910
11.400000 7.300000 0.008557
11.500000 7.300000 0.008020
11.600000 7.300000 0.005203
11.700000 7.300000 0.002687
11.800000 7.300000 0.002707
11.900000 7.300000 0.002137
12.000000 7.300000 0.001987
12.100000 7.300000 0.001653
12.200000 7.300000 0.001540
12.300000 7.300000 0.001487
12.400000 7.300000 0.001070
12.500000 7.300000 0.001083
12.600000 7.300000 0.000850
12.700000 7.300000 0.000687
12.800000 7.300000 0.000633
12.900000 7.300000 0.000647
13.000000 7.300000 0.000567
13.100000 7.300000 0.000570
13.200000 7.300000 0.000457
13.300000 7.300000 0.000450
13.400000 7.300000 0.000423
13.500000 7.300000 0.000423
13.600000 7.300000 0.000407
13.700000 7.300000 0.000403
13.800000 7.300000 0.000370
13.900000 7.300000 0.000397
14.000000 7.300000 0.000403
14.100000 7.300000 0.000367
14.200000 7.300000 0.000403
14.300000 7.300000 0.000333
14.400000 7.300000 0.000377
14.500000 7.300000 0.000373
14.600000 7.300000 0.000397
14.700000 7.300000 0.000387
14.800000 7.300000 0.000297
14.900000 7.300000 0.000347
15.000000 7.300000 0.000383
15.100000 7.300000 0.000403
15.200000 7.300000 0.000350
15.300000 7.300000 0.000307
15.400000 7.300000 0.000397
15.500000 7.300000 0.000360
15.600000 7.300000 0.000380
15.700000 7.300000 0.000333
15.800000 7.300000 0.000380
15.900000 7.300000 0.000367
16.000000 7.300000 0.000420
16.100000 7.300000 0.000460
16.200001 7.300000 0.000410
16.299999 7.300000 0.000397
16.400000 7.300000 0.000427
16.500000 7.300000 0.000383
16.600000 7.300000 0.000373
16.700001 7.300000 0.000390
16.799999 7.300000 0.000373
16.900000 7.300000 0.000413
17.000000 7.300000 0.000350
17.100000 7.300000 0.000340
17.200001 7.300000 0.000437
17.299999 7.300000 0.000400
17.400000 7.300000 0.000433
17.500000 7.300000 0.000357
17.600000 7.300000 0.000437
17.700001 7.300000 0.000350
17.799999 7.300000 0.000413
17.900000 7.300000 0.000360
18.000000 7.300000 0.000310
18.100000 7.300000 0.000263
18.200001 7.300000 0.000303
0.000000 7.400000 0.000247
0.100000 7.400000 0.000307
0.200000 7.400000 0.000320
0.300000 7.400000 0.000397
0.400000 7.400000 0.000407
0.500000 7.400000 0.000353
0.600000 7.400000 0.000407
0.700000 7.400000 0.000427
0.800000 7.400000 0.000330
0.900000 7.400000 0.000343
1.000000 7.400000 0.000367
1.100000 7.400000 0.000433
1.200000 7.400000 0.000373
1.300000 7.400000 0.000313
1.400000 7.400000 0.000390
1.500000 7.400000 0.000337
1.600000 7.400000 0.000380
1.700000 7.400000 0.000370
1.800000 7.400000 0.000373
1.900000 7.400000 0.000347
2.000000 7.400000 0.000410
2.100000 7.400000 0.000350
2.200000 7.400000 0.000343
2.300000 7.400000 0.000397
2.400000 7.400000 0.000397
2.500000 7.400000 0.000373
2.600000 7.400000 0.000353
2.700000 7.400000 0.000310
2.800000 7.400000 0.000407
2.900000 7.400000 0.000317
3.000000 7.400000 0.000380
3.100000 7.400000 0.000367
3.200000 7.400000 0.000260
3.300000 7.400000 0.000303
3.400000 7.400000 0.000320
3.500000 7.400000 0.000283
3.600000 7.400000 0.000333
3.700000 7.400000 0.000290
3.800000 7.400000 0.000357
3.900000 7.400000 0.000387
4.000000 7.400000 0.000400
4.100000 7.400000 0.000323
4.200000 7.400000 0.000360
4.300000 7.400000 0.000330
4.400000 7.400000 0.000333
4.500000 7.400000 0.000353
4.600000 7.400000 0.000307
4.700000 7.400000 0.000327
4.800000 7.400000 0.000383
4.900000 7.400000 0.000307
5.000000 7.400000 0.000453
5.100000 7.400000 0.000360
5.200000 7.400000 0.000463
5.300000 7.400000 0.000397
5.400000 7.400000 0.000510
5.500000 7.400000 0.000530
5.600000 7.400000 0.000583
5.700000 7.400000 0.000723
5.800000 7.400000 0.000733
5.900000 7.400000 0.000787
6.000000 7.400000 0.000997
6.100000 7.400000 0.000967
6.200000 7.400000 0.001233
6.300000 7.400000 0.001383
6.400000 7.400000 0.001653
6.500000 7.400000 0.002070
6.600000 7.400000 0.002780
6.700000 7.400000 0.003900
6.800000 7.400000 0.007180
6.900000 7.400000 0.010750
7.000000 7.400000 0.020413
7.100000 7.400000 0.033877
7.200000 7.400000 0.024400
7.300000 7.400000 0.007280
7.400000 7.400000 0.001213
7.500000 7.400000 0.000907
7.600000 7.400000 0.001963
7.700000 7.400000 0.005777
7.800000 7.400000 0.016597
7.900000 7.400000 0.038487
8.000000 7.400000 0.057183
8.100000 7.400000 0.056356
8.200000 7.400000 0.053156
8.300000 7.400000 0.103570
8.400000 7.400000 0.176503
8.500000 7.400000 0.242476
8.600000 7.400000 0.197713
8.700000 7.400000 0.161473
8.800000 7.400000 0.176469
8.900000 7.400000 0.190213
9.000000 7.400000 0.248446
9.100000 7.400000 0.223033
9.200000 7.400000 0.157083
9.300000 7.400000 0.131456
9.400000 7.400000 0.126853
9.500000 7.400000 0.157366
9.600000 7.400000 0.121043
9.700000 7.400000 0.077553
9.800000 7.400000 0.079346
9.900000 7.400000 0.071316
10.000000 7.400000 0.063940
10.100000 7.400000 0.044437
10.200000 7.400000 0.041890
10.300000 7.400000 0.073523
10.400000 7.400000 0.073483
10.500000 7.400000 0.043247
10.600000 7.400000 0.015007
10.700000 7.400000 0.004140
10.800000 7.400000 0.001033
10.900000 7.400000 0.000730
11.000000 7.400000 0.003340
11.100000 7.400000 0.008363
11.200000 7.400000 0.008250
11.300000 7.400000 0.006767
11.400000 7.400000 0.005037
11.500000 7.400000 0.005257
11.600000 7.400000 0.003860
11.700000 7.400000 0.002767
11.800000 7.400000 0.002630
11.900000 7.400000 0.002140
12.000000 7.400000 0.001893
12.100000 7.400000 0.001480
12.200000 7.400000 0.001267
12.300000 7.400000 0.001293
12.400000 7.400000 0.000960
12.500000 7.400000 0.000960
12.600000 7.400000 0.000840
12.700000 7.400000 0.000817
12.800000 7.400000 0.000717
12.900000 7.400000 0.000567
13.000000 7.400000 0.000587
13.100000 7.400000 0.000547
13.200000 7.400000 0.000517
13.300000 7.400000 0.000417
13.400000 7.400000 0.000447
13.500000 7.400000 0.000387
13.600000 7.400000 0.000337
13.700000 7.400000 0.000363
13.800000 7.400000 0.000400
13.900000 7.400000 0.000370
14.000000 7.400000 0.000360
14.100000 7.400000 0.000383
14.200000 7.400000 0.000327
14.300000 7.400000 0.000413
14.400000 7.400000 0.000347
14.500000 7.400000 0.000367
14.600000 7.400000 0.000337
14.700000 7.400000 0.000413
14.800000 7.400000 0.000420
14.900000 7.400000 0.000380
15.000000 7.400000 0.000417
15.100000 7.400000 0.000310
15.200000 7.400000 0.000317
15.300000 7.400000 0.000430
15.400000 7.400000 0.000397
15.500000 7.400000 0.000433
15.600000 7.400000 0.000347
15.700000 7.400000 0.000373
15.800000 7.400000 0.000410
15.900000 7.400000 0.000290
16.000000 7.400000 0.000413
16.100000 7.400000 0.000433
16.200001 7.400000 0.000397
16.299999 7.400000 0.000420
16.400000 7.400000 0.000467
16.500000 7.400000 0.000370
16.600000 7.400000 0.000367
16.700001 7.400000 0.000417
16.799999 7.400000 0.000397
16.900000 7.400000 0.000423
17.000000 7.400000 0.000323
17.100000 7.400000 0.000383
17.200001 7.400000 0.000377
17.299999 7.400000 0.000383
17.400000 7.400000 0.000383
17.500000 7.400000 0.000333
17.600000 7.400000 0.000350
17.700001 7.400000 0.000310
17.799999 7.400000 0.000367
17.900000 7.400000 0.000423
18.000000 7.400000 0.000353
18.100000 7.400000 0.000303
18.200001 7.400000 0.000267
0.000000 7.500000 0.000203
0.100000 7.500000 0.000360
0.200000 7.500000 0.000387
0.300000 7.500000 0.000337
0.400000 7.500000 0.000337
0.500000 7.500000 0.000363
0.600000 7.500000 0.000303
0.700000 7.500000 0.000357
0.800000 7.500000 0.000350
0.900000 7.500000 0.000343
1.000000 7.500000 0.000373
1.100000 7.500000 0.000360
1.200000 7.500000 0.000403
1.300000 7.500000 0.000337
1.400000 7.500000 0.000397
1.500000 7.500000 0.000343
1.600000 7.500000 0.000367
1.700000 7.500000 0.000350
1.800000 7.500000 0.000363
1.900000 7.500000 0.000347
2.000000 7.500000 0.000357
2.100000 7.500000 0.000413
2.200000 7.500000 0.000330
2.300000 7.500000 0.000383
2.400000 7.500000 0.000400
2.500000 7.500000 0.000323
2.600000 7.500000 0.000417
2.700000 7.500000 0.000333
2.800000 7.500000 0.000403
2.900000 7.500000 0.000343
3.000000 7.500000 0.000340
3.100000 7.500000 0.000363
3.200000 7.500000 0.000367
3.300000 7.500000 0.000350
3.400000 7.500000 0.000310
3.500000 7.500000 0.000313
3.600000 7.500000 0.000283
3.700000 7.500000 0.000363
3.800000 7.500000 0.000357
3.900000 7.500000 0.000330
4.000000 7.500000 0.000313
4.100000 7.500000 0.000270
4.200000 7.500000 0.000293
4.300000 7.500000 0.000310
4.400000 7.500000 0.000303
4.500000 7.500000 0.000333
4.600000 7.500000 0.000303
4.700000 7.500000 0.000320
4.800000 7.500000 0.000377
4.900000 7.500000 0.000383
5.000000 7.500000 0.000403
5.100000 7.500000 0.000370
5.200000 7.500000 0.000347
5.300000 7.500000 0.000433
5.400000 7.500000 0.000483
5.500000 7.500000 0.000583
5.600000 7.500000 0.000553
5.700000 7.500000 0.000600
5.800000 7.500000 0.000663
5.900000 7.500000 0.000750
6.000000 7.500000 0.000950
6.100000 7.500000 0.001013
6.200000 7.500000 0.001187
6.300000 7.500000 0.001337
6.400000 7.500000 0.001623
6.500000 7.500000 0.001937
6.600000 7.500000 0.002663
6.700000 7.500000 0.003810
6.800000 7.500000 0.007357
6.900000 7.500000 0.010090
7.000000 7.500000 0.013150
7.100000 7.500000 0.016743
7.200000 7.500000 0.013170
7.300000 7.500000 0.005223
7.400000 7.500000 0.001530
7.500000 7.500000 0.001080
7.600000 7.500000 0.001880
7.700000 7.500000 0.004630
7.800000 7.500000 0.013780
7.900000 7.500000 0.031173
8.000000 7.500000 0.047953
8.100000 7.500000 0.045757
8.200000 7.500000 0.050113
8.300000 7.500000 0.088653
8.400000 7.500000 0.120020
8.500000 7.500000 0.172726
8.600000 7.500000 0.174339
8.700000 7.500000 0.154386
8.800000 7.500000 0.132990
8.900000 7.500000 0.106336
9.000000 7.500000 0.142293
9.100000 7.500000 0.158979
9.200000 7.500000 0.128336
9.300000 7.500000 0.101656
9.400000 7.500000 0.100523
9.500000 7.500000 0.140320
9.600000 7.500000 0.108736
9.700000 7.500000 0.083623
9.800000 7.500000 0.086203
9.900000 7.500000 0.062730
10.000000 7.500000 0.052910
10.100000 7.500000 0.042420
10.200000 7.500000 0.044460
10.300000 7.500000 0.090876
10.400000 7.500000 0.098006
10.500000 7.500000 0.042350
10.600000 7.500000 0.007003
10.700000 7.500000 0.001777
10.800000 7.500000 0.000730
10.900000 7.500000 0.000647
11.000000 7.500000 0.002873
11.100000 7.500000 0.007587
11.200000 7.500000 0.007407
11.300000 7.500000 0.006217
11.400000 7.500000 0.006053
11.500000 7.500000 0.006620
11.600000 7.500000 0.004510
11.700000 7.500000 0.002760
11.800000 7.500000 0.002660
11.900000 7.500000 0.002073
12.000000 7.500000 0.001893
12.100000 7.500000 0.001543
12.200000 7.500000 0.001357
12.300000 7.500000 0.001353
12.400000 7.500000 0.000943
12.500000 7.500000 0.000957
12.600000 7.500000 0.000727
12.700000 7.500000 0.000710
12.800000 7.500000 0.000650
12.900000 7.500000 0.000640
13.000000 7.500000 0.000583
13.100000 7.500000 0.000530
13.200000 7.500000 0.000487
13.300000 7.500000 0.000403
13.400000 7.500000 0.000473
13.500000 7.500000 0.000380
13.600000 7.500000 0.000290
13.700000 7.500000 0.000423
13.800000 7.500000 0.000430
13.900000 7.500000 0.000333
14.000000 7.500000 0.000350
14.100000 7.500000 0.000407
14.200000 7.500000 0.000347
14.300000 7.500000 0.000457
14.400000 7.500000 0.000327
14.500000 7.500000 0.000417
14.600000 7.500000 0.000360
14.700000 7.500000 0.000390
14.800000 7.500000 0.000370
14.900000 7.500000 0.000317
15.000000 7.500000 0.000407
15.100000 7.500000 0.000323
15.200000 7.500000 0.000350
15.300000 7.500000 0.000350
15.400000 7.500000 0.000410
15.500000 7.500000 0.000370
15.600000 7.500000 0.000350
15.700000 7.500000 0.000370
15.800000 7.500000 0.000397
15.900000 7.500000 0.000357
16.000000 7.500000 0.000373
16.100000 7.500000 0.000427
16.200001 7.500000 0.000417
16.299999 7.500000 0.000370
16.400000 7.500000 0.000430
16.500000 7.500000 0.000370
16.600000 7.500000 0.000390
16.700001 7.500000 0.000400
16.799999 7.500000 0.000343
16.900000 7.500000 0.000477
17.000000 7.500000 0.000327
17.100000 7.500000 0.000423
17.200001 7.500000 0.000357
17.299999 7.500000 0.000350
17.400000 7.500000 0.000390
17.500000 7.500000 0.000393
17.600000 7.500000 0.000410
17.700001 7.500000 0.000337
17.799999 7.500000 0.000387
17.900000 7.500000 0.000363
18.000000 7.500000 0.000317
18.100000 7.500000 0.000323
18.200001 7.500000 0.000280
0.000000 7.600000 0.000197
0.100000 7.600000 0.000383
0.200000 7.600000 0.000287
0.300000 7.600000 0.000383
0.400000 7.600000 0.000387
0.500000 7.600000 0.000357
0.600000 7.600000 0.000360
0.700000 7.600000 0.000417
0.800000 7.600000 0.000367
0.900000 7.600000 0.000330
1.000000 7.600000 0.000343
1.100000 7.600000 0.000333
1.200000 7.600000 0.000327
1.300000 7.600000 0.000403
1.400000 7.600000 0.000410
1.500000 7.600000 0.000337
1.600000 7.600000 0.000340
1.700000 7.600000 0.000347
1.800000 7.600000 0.000387
1.900000 7.600000 0.000300
2.000000 7.600000 0.000410
2.100000 7.600000 0.000467
2.200000 7.600000 0.000297
2.300000 7.600000 0.000360
2.400000 7.600000 0.000367
2.500000 7.600000 0.000320
2.600000 7.600000 0.000383
2.700000 7.600000 0.000263
2.800000 7.600000 0.000363
2.900000 7.600000 0.000310
3.000000 7.600000 0.000353
3.100000 7.600000 0.000393
3.200000 7.600000 0.000307
3.300000 7.600000 0.000343
3.400000 7.600000 0.000323
3.500000 7.600000 0.000340
3.600000 7.600000 0.000350
3.700000 7.600000 0.000320
3.800000 7.600000 0.000357
3.900000 7.600000 0.000383
4.000000 7.600000 0.000347
4.100000 7.600000 0.000347
4.200000 7.600000 0.000353
4.300000 7.600000 0.000330
4.400000 7.600000 0.000330
4.500000 7.600000 0.000320
4.600000 7.600000 0.000327
4.700000 7.600000 0.000293
4.800000 7.600000 0.000343
4.900000 7.600000 0.000383
5.000000 7.600000 0.000437
5.100000 7.600000 0.000287
5.200000 7.600000 0.000400
5.300000 7.600000 0.000560
5.400000 7.600000 0.000477
5.500000 7.600000 0.000580
5.600000 7.600000 0.000487
5.700000 7.600000 0.000597
5.800000 7.600000 0.000660
5.900000 7.600000 0.000787
6.000000 7.600000 0.000927
6.100000 7.600000 0.000860
6.200000 7.600000 0.001147
6.300000 7.600000 0.001387
6.400000 7.600000 0.001560
6.500000 7.600000 0.001837
6.600000 7.600000 0.002343
6.700000 7.600000 0.003557
6.800000 7.600000 0.007103
6.900000 7.600000 0.009840
7.000000 7.600000 0.011877
7.100000 7.600000 0.013897
7.200000 7.600000 0.016853
7.300000 7.600000 0.015563
7.400000 7.600000 0.005197
7.500000 7.600000 0.001350
7.600000 7.600000 0.001573
7.700000 7.600000 0.003610
7.800000 7.600000 0.010553
7.900000 7.600000 0.025290
8.000000 7.600000 0.037893
8.100000 7.600000 0.045553
8.200000 7.600000 0.086363
8.300000 7.600000 0.148053
8.400000 7.600000 0.102500
8.500000 7.600000 0.106140
8.600000 7.600000 0.147110
8.700000 7.600000 0.186606
8.800000 7.600000 0.162373
8.900000 7.600000 0.094513
9.000000 7.600000 0.099010
9.100000 7.600000 0.131483
9.200000 7.600000 0.158869
9.300000 7.600000 0.143800
9.400000 7.600000 0.110050
9.500000 7.600000 0.155033
9.600000 7.600000 0.139696
9.700000 7.600000 0.107823
9.800000 7.600000 0.109446
9.900000 7.600000 0.068983
10.000000 7.600000 0.056046
10.100000 7.600000 0.054770
10.200000 7.600000 0.057910
10.300000 7.600000 0.059510
10.400000 7.600000 0.041003
10.500000 7.600000 0.018333
10.600000 7.600000 0.003623
10.700000 7.600000 0.001113
10.800000 7.600000 0.000477
10.900000 7.600000 0.000357
11.000000 7.600000 0.001237
11.100000 7.600000 0.003870
11.200000 7.600000 0.005237
11.300000 7.600000 0.006380
11.400000 7.600000 0.007873
11.500000 7.600000 0.009827
11.600000 7.600000 0.006030
11.700000 7.600000 0.002820
11.800000 7.600000 0.002193
11.900000 7.600000 0.001817
12.000000 7.600000 0.001883
12.100000 7.600000 0.001630
12.200000 7.600000 0.001270
12.300000 7.600000 0.001253
12.400000 7.600000 0.000837
12.500000 7.600000 0.000933
12.600000 7.600000 0.000790
12.700000 7.600000 0.000713
12.800000 7.600000 0.000667
12.900000 7.600000 0.000540
13.000000 7.600000 0.000500
13.100000 7.600000 0.000517
13.200000 7.600000 0.000490
13.300000 7.600000 0.000520
13.400000 7.600000 0.000417
13.500000 7.600000 0.000420
13.600000 7.600000 0.000360
13.700000 7.600000 0.000377
13.800000 7.600000 0.000360
13.900000 7.600000 0.000440
14.000000 7.600000 0.000433
14.100000 7.600000 0.000407
14.200000 7.600000 0.000350
14.300000 7.600000 0.000350
14.400000 7.600000 0.000390
14.500000 7.600000 0.000370
14.600000 7.600000 0.000360
14.700000 7.600000 0.000370
14.800000 7.600000 0.000360
14.900000 7.600000 0.000323
15.000000 7.600000 0.000373
15.100000 7.600000 0.000333
15.200000 7.600000 0.000413
15.300000 7.600000 0.000367
15.400000 7.600000 0.000373
15.500000 7.600000 0.000327
15.600000 7.600000 0.000290
15.700000 7.600000 0.000313
15.800000 7.600000 0.000403
15.900000 7.600000 0.000453
16.000000 7.600000 0.000367
16.100000 7.600000 0.000373
16.200001 7.600000 0.000400
16.299999 7.600000 0.000377
16.400000 7.600000 0.000420
16.500000 7.600000 0.000357
16.600000 7.600000 0.000360
16.700001 7.600000 0.000430
16.799999 7.600000 0.000453
16.900000 7.600000 0.000440
17.000000 7.600000 0.000353
17.100000 7.600000 0.000400
17.200001 7.600000 0.000360
17.299999 7.600000 0.000303
17.400000 7.600000 0.000343
17.500000 7.600000 0.000323
17.600000 7.600000 0.000360
17.700001 7.600000 0.000377
17.799999 7.600000 0.000377
17.900000 7.600000 0.000383
18.000000 7.600000 0.000267
18.100000 7.600000 0.000377
18.200001 7.600000 0.000293
0.000000 7.700000 0.000173
0.100000 7.700000 0.000420
0.200000 7.700000 0.000337
0.300000 7.700000 0.000380
0.400000 7.700000 0.000393
0.500000 7.700000 0.000380
0.600000 7.700000 0.000383
0.700000 7.700000 0.000410
0.800000 7.700000 0.000420
0.900000 7.700000 0.000397
1.000000 7.700000 0.000283
1.100000 7.700000 0.000423
1.200000 7.700000 0.000323
1.300000 7.700000 0.000340
1.400000 7.700000 0.000400
1.500000 7.700000 0.000383
1.600000 7.700000 0.000340
1.700000 7.700000 0.000387
1.800000 7.700000 0.000380
1.900000 7.700000 0.000423
2.000000 7.700000 0.000377
2.100000 7.700000 0.000350
2.200000 7.700000 0.000360
2.300000 7.700000 0.000303
2.400000 7.700000 0.000350
2.500000 7.700000 0.000273
2.600000 7.700000 0.000460
2.700000 7.700000 0.000347
2.800000 7.700000 0.000400
2.900000 7.700000 0.000307
3.000000 7.700000 0.000373
3.100000 7.700000 0.000403
3.200000 7.700000 0.000337
3.300000 7.700000 0.000310
3.400000 7.700000 0.000333
3.500000 7.700000 0.000360
3.600000 7.700000 0.000317
3.700000 7.700000 0.000343
3.800000 7.700000 0.000323
3.900000 7.700000 0.000320
4.000000 7.700000 0.000343
4.100000 7.700000 0.000273
4.200000 7.700000 0.000323
4.300000 7.700000 0.000370
4.400000 7.700000 0.000423
4.500000 7.700000 0.000370
4.600000 7.700000 0.000300
4.700000 7.700000 0.000347
4.800000 7.700000 0.000347
4.900000 7.700000 0.000363
5.000000 7.700000 0.000437
5.100000 7.700000 0.000437
5.200000 7.700000 0.000457
5.300000 7.700000 0.000387
5.400000 7.700000 0.000413
5.500000 7.700000 0.000537
5.600000 7.700000 0.000490
5.700000 7.700000 0.000610
5.800000 7.700000 0.000683
5.900000 7.700000 0.000763
6.000000 7.700000 0.001063
6.100000 7.700000 0.000870
6.200000 7.700000 0.001060
6.300000 7.700000 0.001273
6.400000 7.700000 0.001513
6.500000 7.700000 0.001963
6.600000 7.700000 0.002207
6.700000 7.700000 0.002927
6.800000 7.700000 0.006077
6.900000 7.700000 0.010233
7.000000 7.700000 0.012477
7.100000 7.700000 0.016693
7.200000 7.700000 0.028610
7.300000 7.700000 0.033293
7.400000 7.700000 0.012787
7.500000 7.700000 0.001977
7.600000 7.700000 0.000987
7.700000 7.700000 0.002197
7.800000 7.700000 0.005860
7.900000 7.700000 0.012640
8.000000 7.700000 0.020480
8.100000 7.700000 0.034503
8.200000 7.700000 0.112790
8.300000 7.700000 0.210409
8.400000 7.700000 0.109823
8.500000 7.700000 0.078506
8.600000 7.700000 0.149050
8.700000 7.700000 0.276132
8.800000 7.700000 0.269872
8.900000 7.700000 0.134093
9.000000 7.700000 0.122623
9.100000 7.700000 0.177486
9.200000 7.700000 0.267076
9.300000 7.700000 0.275379
9.400000 7.700000 0.163099
9.500000 7.700000 0.181559
9.600000 7.700000 0.188109
9.700000 7.700000 0.172233
9.800000 7.700000 0.200026
9.900000 7.700000 0.106633
10.000000 7.700000 0.058623
10.100000 7.700000 0.056440
10.200000 7.700000 0.073340
10.300000 7.700000 0.083780
10.400000 7.700000 0.046310
10.500000 7.700000 0.016907
10.600000 7.700000 0.002897
10.700000 7.700000 0.000693
10.800000 7.700000 0.000277
10.900000 7.700000 0.000267
11.000000 7.700000 0.000880
11.100000 7.700000 0.002970
11.200000 7.700000 0.004537
11.300000 7.700000 0.005987
11.400000 7.700000 0.007780
11.500000 7.700000 0.009583
11.600000 7.700000 0.006270
11.700000 7.700000 0.002813
11.800000 7.700000 0.001907
11.900000 7.700000 0.001523
12.000000 7.700000 0.001783
12.100000 7.700000 0.001560
12.200000 7.700000 0.001277
12.300000 7.700000 0.001170
12.400000 7.700000 0.000933
12.500000 7.700000 0.000857
12.600000 7.700000 0.000713
12.700000 7.700000 0.000670
12.800000 7.700000 0.000617
12.900000 7.700000 0.000593
13.000000 7.700000 0.000457
13.100000 7.700000 0.000427
13.200000 7.700000 0.000480
13.300000 7.700000 0.000490
13.400000 7.700000 0.000423
13.500000 7.700000 0.000407
13.600000 7.700000 0.000363
13.700000 7.700000 0.000400
13.800000 7.700000 0.000390
13.900000 7.700000 0.000407
14.000000 7.700000 0.000400
14.100000 7.700000 0.000287
14.200000 7.700000 0.000343
14.300000 7.700000 0.000303
14.400000 7.700000 0.000393
14.500000 7.700000 0.000333
14.600000 7.700000 0.000370
14.700000 7.700000 0.000370
14.800000 7.700000 0.000347
14.900000 7.700000 0.000433
15.000000 7.700000 0.000367
15.100000 7.700000 0.000343
15.200000 7.700000 0.000367
15.300000 7.700000 0.000413
15.400000 7.700000 0.000280
15.500000 7.700000 0.000400
15.600000 7.700000 0.000360
15.700000 7.700000 0.000400
15.800000 7.700000 0.000443
15.900000 7.700000 0.000363
16.000000 7.700000 0.000363
16.100000 7.700000 0.000370
16.200001 7.700000 0.000383
16.299999 7.700000 0.000373
16.400000 7.700000 0.000423
16.500000 7.700000 0.000373
16.600000 7.700000 0.000380
16.700001 7.700000 0.000457
16.799999 7.700000 0.000443
16.900000 7.700000 0.000417
17.000000 7.700000 0.000323
17.100000 7.700000 0.000357
17.200001 7.700000 0.000393
17.299999 7.700000 0.000413
17.400000 7.700000 0.000427
17.500000 7.700000 0.000333
17.600000 7.700000 0.000410
17.700001 7.700000 0.000443
17.799999 7.700000 0.000477
17.900000 7.700000 0.000440
18.000000 7.700000 0.000327
18.100000 7.700000 0.000320
18.200001 7.700000 0.000340
0.000000 7.800000 0.000227
0.100000 7.800000 0.000357
0.200000 7.800000 0.000407
0.300000 7.800000 0.000393
0.400000 7.800000 0.000413
0.500000 7.800000 0.000393
0.600000 7.800000 0.000333
0.700000 7.800000 0.000373
0.800000 7.800000 0.000383
0.900000 7.800000 0.000357
1.000000 7.800000 0.000400
1.100000 7.800000 0.000370
1.200000 7.800000 0.000360
1.300000 7.800000 0.000327
1.400000 7.800000 0.000413
1.500000 7.800000 0.000330
1.600000 7.800000 0.000397
1.700000 7.800000 0.000413
1.800000 7.800000 0.000337
1.900000 7.800000 0.000407
2.000000 7.800000 0.000363
2.100000 7.800000 0.000383
2.200000 7.800000 0.000337
2.300000 7.800000 0.000350
2.400000 7.800000 0.000453
2.500000 7.800000 0.000433
2.600000 7.800000 0.000423
2.700000 7.800000 0.000367
2.800000 7.800000 0.000403
2.900000 7.800000 0.000347
3.000000 7.800000 0.000373
3.100000 7.800000 0.000400
3.200000 7.800000 0.000307
3.300000 7.800000 0.000310
3.400000 7.800000 0.000313
3.500000 7.800000 0.000353
3.600000 7.800000 0.000370
3.700000 7.800000 0.000350
3.800000 7.800000 0.000397
3.900000 7.800000 0.000327
4.000000 7.800000 0.000310
4.100000 7.800000 0.000303
4.200000 7.800000 0.000320
4.300000 7.800000 0.000320
4.400000 7.800000 0.000280
4.500000 7.800000 0.000390
4.600000 7.800000 0.000310
4.700000 7.800000 0.000310
4.800000 7.800000 0.000353
4.900000 7.800000 0.000350
5.000000 7.800000 0.000410
5.100000 7.800000 0.000450
5.200000 7.800000 0.000407
5.300000 7.800000 0.000520
5.400000 7.800000 0.000490
5.500000 7.800000 0.000577
5.600000 7.800000 0.000477
5.700000 7.800000 0.000647
5.800000 7.800000 0.000647
5.900000 7.800000 0.000777
6.000000 7.800000 0.000917
6.100000 7.800000 0.000930
6.200000 7.800000 0.001107
6.300000 7.800000 0.001220
6.400000 7.800000 0.001450
6.500000 7.800000 0.001937
6.600000 7.800000 0.002173
6.700000 7.800000 0.002770
6.800000 7.800000 0.004987
6.900000 7.800000 0.009560
7.000000 7.800000 0.013127
7.100000 7.800000 0.016370
7.200000 7.800000 0.028790
7.300000 7.800000 0.036007
7.400000 7.800000 0.016997
7.500000 7.800000 0.002923
7.600000 7.800000 0.000830
7.700000 7.800000 0.000800
7.800000 7.800000 0.002000
7.900000 7.800000 0.004520
8.000000 7.800000 0.006813
8.100000 7.800000 0.016400
8.200000 7.800000 0.070026
8.300000 7.800000 0.144490
8.400000 7.800000 0.082600
8.500000 7.800000 0.067670
8.600000 7.800000 0.144943
8.700000 7.800000 0.307656
8.800000 7.800000 0.335619
8.900000 7.800000 0.170409
9.000000 7.800000 0.164276
9.100000 7.800000 0.209376
9.200000 7.800000 0.255316
9.300000 7.800000 0.263759
9.400000 7.800000 0.158829
9.500000 7.800000 0.147443
9.600000 7.800000 0.154609
9.700000 7.800000 0.153766
9.800000 7.800000 0.177689
9.900000 7.800000 0.088740
10.000000 7.800000 0.034960
10.100000 7.800000 0.027147
10.200000 7.800000 0.045917
10.300000 7.800000 0.072223
10.400000 7.800000 0.042193
10.500000 7.800000 0.012947
10.600000 7.800000 0.001937
10.700000 7.800000 0.000417
10.800000 7.800000 0.000233
10.900000 7.800000 0.000187
11.000000 7.800000 0.000903
11.100000 7.800000 0.002533
11.200000 7.800000 0.003213
11.300000 7.800000 0.004470
11.400000 7.800000 0.005543
11.500000 7.800000 0.007227
11.600000 7.800000 0.004820
11.700000 7.800000 0.002447
11.800000 7.800000 0.001950
11.900000 7.800000 0.001447
12.000000 7.800000 0.001723
12.100000 7.800000 0.001397
12.200000 7.800000 0.001160
12.300000 7.800000 0.001153
12.400000 7.800000 0.000877
12.500000 7.800000 0.000797
12.600000 7.800000 0.000667
12.700000 7.800000 0.000630
12.800000 7.800000 0.000540
12.900000 7.800000 0.000540
13.000000 7.800000 0.000560
13.100000 7.800000 0.000400
13.200000 7.800000 0.000433
13.300000 7.800000 0.000443
13.400000 7.800000 0.000403
13.500000 7.800000 0.000410
13.600000 7.800000 0.000403
13.700000 7.800000 0.000353
13.800000 7.800000 0.000387
13.900000 7.800000 0.000423
14.000000 7.800000 0.000323
14.100000 7.800000 0.000337
14.200000 7.800000 0.000320
14.300000 7.800000 0.000343
14.400000 7.800000 0.000330
14.500000 7.800000 0.000350
14.600000 7.800000 0.000323
14.700000 7.800000 0.000393
14.800000 7.800000 0.000400
14.900000 7.800000 0.000380
15.000000 7.800000 0.000383
15.100000 7.800000 0.000383
15.200000 7.800000 0.000357
15.300000 7.800000 0.000327
15.400000 7.800000 0.000353
15.500000 7.800000 0.000410
15.600000 7.800000 0.000327
15.700000 7.800000 0.000380
15.800000 7.800000 0.000443
15.900000 7.800000 0.000413
16.000000 7.800000 0.000393
16.100000 7.800000 0.000457
16.200001 7.800000 0.000393
16.299999 7.800000 0.000440
16.400000 7.800000 0.000463
16.500000 7.800000 0.000340
16.600000 7.800000 0.000440
16.700001 7.800000 0.000373
16.799999 7.800000 0.000417
16.900000 7.800000 0.000393
17.000000 7.800000 0.000333
17.100000 7.800000 0.000367
17.200001 7.800000 0.000397
17.299999 7.800000 0.000370
17.400000 7.800000 0.000493
17.500000 7.800000 0.000333
17.600000 7.800000 0.000370
17.700001 7.800000 0.000373
17.799999 7.800000 0.000367
17.900000 7.800000 0.000380
18.000000 7.800000 0.000353
18.100000 7.800000 0.000317
18.200001 7.800000 0.000273
0.000000 7.900000 0.000190
0.100000 7.900000 0.000400
0.200000 7.900000 0.000320
0.300000 7.900000 0.000393
0.400000 7.900000 0.000373
0.500000 7.900000 0.000420
0.600000 7.900000 0.000403
0.700000 7.900000 0.000390
0.800000 7.900000 0.000410
0.900000 7.900000 0.000363
1.000000 7.900000 0.000447
1.100000 7.900000 0.000427
1.200000 7.900000 0.000377
1.300000 7.900000 0.000263
1.400000 7.900000 0.000450
1.500000 7.900000 0.000317
1.600000 7.900000 0.000377
1.700000 7.900000 0.000420
1.800000 7.900000 0.000337
1.900000 7.900000 0.000367
2.000000 7.900000 0.000397
2.100000 7.900000 0.000430
2.200000 7.900000 0.000340
2.300000 7.900000 0.000403
2.400000 7.900000 0.000327
2.500000 7.900000 0.000403
2.600000 7.900000 0.000447
2.700000 7.900000 0.000340
2.800000 7.900000 0.000333
2.900000 7.900000 0.000370
3.000000 7.900000 0.000343
3.100000 7.900000 0.000413
3.200000 7.900000 0.000277
3.300000 7.900000 0.000313
3.400000 7.900000 0.000337
3.500000 7.900000 0.000397
3.600000 7.900000 0.000357
3.700000 7.900000 0.000347
3.800000 7.900000 0.000317
3.900000 7.900000 0.000307
4.000000 7.900000 0.000387
4.100000 7.900000 0.000280
4.200000 7.900000 0.000327
4.300000 7.900000 0.000317
4.400000 7.900000 0.000353
4.500000 7.900000 0.000293
4.600000 7.900000 0.000317
4.700000 7.900000 0.000290
4.800000 7.900000 0.000310
4.900000 7.900000 0.000407
5.000000 7.900000 0.000350
5.100000 7.900000 0.000320
5.200000 7.900000 0.000397
5.300000 7.900000 0.000433
5.400000 7.900000 0.000457
5.500000 7.900000 0.000570
5.600000 7.900000 0.000513
5.700000 7.900000 0.000540
5.800000 7.900000 0.000640
5.900000 7.900000 0.000633
6.000000 7.900000 0.000957
6.100000 7.900000 0.000837
6.200000 7.900000 0.000953
6.300000 7.900000 0.001190
6.400000 7.900000 0.001560
6.500000 7.900000 0.001903
6.600000 7.900000 0.002363
6.700000 7.900000 0.002700
6.800000 7.900000 0.004030
6.900000 7.900000 0.007773
7.000000 7.900000 0.011570
7.100000 7.900000 0.014347
7.200000 7.900000 0.022767
7.300000 7.900000 0.032170
7.400000 7.900000 0.022897
7.500000 7.900000 0.007790
7.600000 7.900000 0.001530
7.700000 7.900000 0.000520
7.800000 7.900000 0.000753
7.900000 7.900000 0.001313
8.000000 7.900000 0.002517
8.100000 7.900000 0.006927
8.200000 7.900000 0.029100
8.300000 7.900000 0.067503
8.400000 7.900000 0.056503
8.500000 7.900000 0.077250
8.600000 7.900000 0.125690
8.700000 7.900000 0.177129
8.800000 7.900000 0.181626
8.900000 7.900000 0.114643
9.000000 7.900000 0.138390
9.100000 7.900000 0.179373
9.200000 7.900000 0.157466
9.300000 7.900000 0.120876
9.400000 7.900000 0.085276
[truncated: 535,175 more chars]
