# Supplementary material for: Phospholipids are imported into mitochondria by VDAC, a dimeric beta barrel scramblase
Source: Nat Commun. 2023 Dec 8;14:8115. doi: 10.1038/s41467-023-43570-y (PMC10709637; doi:10.1038/s41467-023-43570-y)
Supplement: Supplementary file 6 — Source Data [file 41467_2023_43570_MOESM6_ESM.zip › FIg S8/figs8-f/dimer-3_wdmap.dat]

# Generated with wdmap (C Water Defect Map Calculator) v2022/06/25
# Command line: wdmap -f traj_joined.xtc -c eq5.gro -e 2 -x -4.3 21.8 -y -5.8 20.4 
# See average water defect at the end of this file.
@ xfontsize 14
@ yfontsize 14
@ zfontsize 14
@ xticksfontsize 12
@ yticksfontsize 12
@ zticksfontsize 12
@ titlefontsize 20
@ title dimer-3
@ legend false
@ zrange 0 0.15
@ xrange 0.0 12.0
@ yrange 0.0 12.0
@ xlabel x coordinate [nm]
@ ylabel y coordinate [nm]
@ zlabel water defect [arb. u.]
$ type colorbar
$ colormap hot
-6.8 -9.0 0.000000 
-6.7 -9.0 0.000000 
-6.6 -9.0 0.000000 
-6.5 -9.0 0.000000 
-6.4 -9.0 0.000000 
-6.3 -9.0 0.000000 
-6.2 -9.0 0.000000 
-6.1 -9.0 0.000000 
-6.0 -9.0 0.000000 
-5.9 -9.0 0.000000 
-5.8 -9.0 0.000000 
-5.7 -9.0 0.000000 
-5.6 -9.0 0.000000 
-5.5 -9.0 0.000000 
-5.4 -9.0 0.000000 
-5.3 -9.0 0.000000 
-5.2 -9.0 0.000000 
-5.1 -9.0 0.000000 
-5.0 -9.0 0.000000 
-4.9 -9.0 0.000000 
-4.8 -9.0 0.000000 
-4.7 -9.0 0.000000 
-4.6 -9.0 0.000000 
-4.5 -9.0 0.000000 
-4.4 -9.0 0.000000 
-4.3 -9.0 0.000000 
-4.2 -9.0 0.000000 
-4.1 -9.0 0.000000 
-4.0 -9.0 0.000000 
-3.9 -9.0 0.000000 
-3.8 -9.0 0.000000 
-3.7 -9.0 0.000000 
-3.6 -9.0 0.000000 
-3.5 -9.0 0.000000 
-3.4 -9.0 0.000000 
-3.3 -9.0 0.000000 
-3.2 -9.0 0.000000 
-3.1 -9.0 0.000000 
-3.0 -9.0 0.000000 
-2.9 -9.0 0.000000 
-2.8 -9.0 0.000000 
-2.7 -9.0 0.000000 
-2.6 -9.0 0.000000 
-2.5 -9.0 0.000000 
-2.4 -9.0 0.000000 
-2.3 -9.0 0.000000 
-2.2 -9.0 0.000000 
-2.1 -9.0 0.000000 
-2.0 -9.0 0.000000 
-1.9 -9.0 0.000000 
-1.8 -9.0 0.000000 
-1.7 -9.0 0.000000 
-1.6 -9.0 0.000000 
-1.5 -9.0 0.000000 
-1.4 -9.0 0.000000 
-1.3 -9.0 0.000000 
-1.2 -9.0 0.000000 
-1.1 -9.0 0.000000 
-1.0 -9.0 0.000000 
-0.8999999999999999 -9.0 0.000000 
-0.8 -9.0 0.000000 
-0.7 -9.0 0.000000 
-0.6000000000000001 -9.0 0.000000 
-0.5 -9.0 0.000000 
-0.3999999999999999 -9.0 0.000000 
-0.2999999999999998 -9.0 0.000000 
-0.20000000000000018 -9.0 0.000000 
-0.10000000000000009 -9.0 0.000000 
0.0 -9.0 0.000000 
0.10000000000000009 -9.0 0.000000 
0.20000000000000018 -9.0 0.000000 
0.2999999999999998 -9.0 0.000000 
0.3999999999999999 -9.0 0.000000 
0.5 -9.0 0.000000 
0.6000000000000001 -9.0 0.000000 
0.7000000000000002 -9.0 0.000000 
0.7999999999999998 -9.0 0.000000 
0.8999999999999999 -9.0 0.000000 
1.0 -9.0 0.000000 
1.1 -9.0 0.000000 
1.2000000000000002 -9.0 0.000000 
1.2999999999999998 -9.0 0.000000 
1.4 -9.0 0.000000 
1.5 -9.0 0.000000 
1.5999990000000004 -9.0 0.000000 
1.7000000000000002 -9.0 0.000000 
1.7999999999999998 -9.0 0.000000 
1.9000000000000004 -9.0 0.000000 
2.0 -9.0 0.000000 
2.0999990000000004 -9.0 0.000000 
2.2 -9.0 0.000000 
2.3 -9.0 0.000000 
2.4000000000000004 -9.0 0.000000 
2.5 -9.0 0.000000 
2.5999990000000004 -9.0 0.000000 
2.7 -9.0 0.000000 
2.8 -9.0 0.000000 
2.9000000000000004 -9.0 0.000000 
3.0 -9.0 0.000000 
3.0999990000000004 -9.0 0.000000 
3.2 -9.0 0.000000 
3.3 -9.0 0.000000 
3.4000000000000004 -9.0 0.000000 
3.5 -9.0 0.000000 
3.5999990000000004 -9.0 0.000000 
3.7 -9.0 0.000000 
3.8 -9.0 0.000000 
3.9000000000000004 -9.0 0.000000 
4.0 -9.0 0.000000 
4.099999 -9.0 0.000000 
4.2 -9.0 0.000000 
4.3 -9.0 0.000000 
4.4 -9.0 0.000000 
4.5 -9.0 0.000000 
4.599999 -9.0 0.000000 
4.7 -9.0 0.000000 
4.8 -9.0 0.000000 
4.9 -9.0 0.000000 
5.0 -9.0 0.000000 
5.099999 -9.0 0.000000 
5.2 -9.0 0.000000 
5.3 -9.0 0.000000 
5.4 -9.0 0.000000 
5.5 -9.0 0.000000 
5.599999 -9.0 0.000000 
5.699999999999999 -9.0 0.000000 
5.800000000000001 -9.0 0.000000 
5.9 -9.0 0.000000 
6.0 -9.0 0.000000 
6.099999 -9.0 0.000000 
6.199999999999999 -9.0 0.000000 
6.300000000000001 -9.0 0.000000 
6.4 -9.0 0.000000 
6.5 -9.0 0.000000 
6.599999 -9.0 0.000000 
6.699999999999999 -9.0 0.000000 
6.800000000000001 -9.0 0.000000 
6.9 -9.0 0.000000 
7.0 -9.0 0.000000 
7.099999 -9.0 0.000000 
7.199999999999999 -9.0 0.000000 
7.300000000000001 -9.0 0.000000 
7.4 -9.0 0.000000 
7.5 -9.0 0.000000 
7.599999 -9.0 0.000000 
7.699999999999999 -9.0 0.000000 
7.800000000000001 -9.0 0.000000 
7.9 -9.0 0.000000 
8.0 -9.0 0.000000 
8.099999 -9.0 0.000000 
8.2 -9.0 0.000000 
8.3 -9.0 0.000000 
8.4 -9.0 0.000000 
8.5 -9.0 0.000000 
8.599999 -9.0 0.000000 
8.7 -9.0 0.000000 
8.8 -9.0 0.000000 
8.9 -9.0 0.000000 
9.0 -9.0 0.000000 
9.099999 -9.0 0.000000 
9.2 -9.0 0.000000 
9.3 -9.0 0.000000 
9.400001 -9.0 0.000000 
9.499999 -9.0 0.000000 
9.599999 -9.0 0.000000 
9.7 -9.0 0.000000 
9.8 -9.0 0.000000 
9.900001 -9.0 0.000000 
9.999999 -9.0 0.000000 
10.099999 -9.0 0.000000 
10.2 -9.0 0.000000 
10.3 -9.0 0.000000 
10.400001 -9.0 0.000000 
10.499999 -9.0 0.000000 
10.599999 -9.0 0.000000 
10.7 -9.0 0.000000 
10.8 -9.0 0.000000 
10.900001 -9.0 0.000000 
10.999999 -9.0 0.000000 
11.099999 -9.0 0.000000 
11.2 -9.0 0.000000 
11.3 -9.0 0.000000 
11.400001 -9.0 0.000000 
11.499999 -9.0 0.000000 
11.599999 -9.0 0.000000 
11.7 -9.0 0.000000 
11.8 -9.0 0.000000 
11.900001 -9.0 0.000000 
11.999999 -9.0 0.000000 
12.099999 -9.0 0.000000 
12.2 -9.0 0.000000 
12.3 -9.0 0.000000 
12.400001 -9.0 0.000000 
12.499999 -9.0 0.000000 
12.599999 -9.0 0.000000 
12.7 -9.0 0.000000 
12.8 -9.0 0.000000 
12.900001 -9.0 0.000000 
12.999999 -9.0 0.000000 
13.099999 -9.0 0.000000 
13.2 -9.0 0.000000 
13.3 -9.0 0.000000 
13.400001 -9.0 0.000000 
13.499999 -9.0 0.000000 
13.599998 -9.0 0.000000 
13.700001 -9.0 0.000000 
13.799999 -9.0 0.000000 
13.900002 -9.0 0.000000 
14.0 -9.0 0.000000 
14.099998 -9.0 0.000000 
14.200001 -9.0 0.000000 
14.299999 -9.0 0.000000 
14.400002 -9.0 0.000000 
14.5 -9.0 0.000000 
14.599998 -9.0 0.000000 
14.700001 -9.0 0.000000 
14.799999 -9.0 0.000000 
14.900002 -9.0 0.000000 
15.0 -9.0 0.000000 
15.099998 -9.0 0.000000 
15.200001 -9.0 0.000000 
15.299999 -9.0 0.000000 
15.400002 -9.0 0.000000 
15.5 -9.0 0.000000 
15.599998 -9.0 0.000000 
15.700001 -9.0 0.000000 
15.799999 -9.0 0.000000 
15.900002 -9.0 0.000000 
16.0 -9.0 0.000000 
16.099998 -9.0 0.000000 
16.200001 -9.0 0.000000 
16.299999 -9.0 0.000000 
16.400002 -9.0 0.000000 
16.5 -9.0 0.000000 
16.599998 -9.0 0.000000 
16.700001 -9.0 0.000000 
16.799999 -9.0 0.000000 
16.900002 -9.0 0.000000 
17.0 -9.0 0.000000 
17.099998 -9.0 0.000000 
17.200001 -9.0 0.000000 
17.299999 -9.0 0.000000 
17.400002 -9.0 0.000000 
17.5 -9.0 0.000000 
17.599998 -9.0 0.000000 
17.700001 -9.0 0.000000 
17.799999 -9.0 0.000000 
17.900002 -9.0 0.000000 
18.0 -9.0 0.000000 
18.099998 -9.0 0.000000 
18.200001 -9.0 0.000000 
18.299999 -9.0 0.000000 
18.400002 -9.0 0.000000 
18.5 -9.0 0.000000 
18.599998 -9.0 0.000000 
18.700001 -9.0 0.000000 
18.799999 -9.0 0.000000 
18.900002 -9.0 0.000000 
19.0 -9.0 0.000000 
19.099998 -9.0 0.000000 
19.200001 -9.0 0.000000 
19.299999 -9.0 0.000000 
-6.8 -8.9 0.000000 
-6.7 -8.9 0.000000 
-6.6 -8.9 0.000000 
-6.5 -8.9 0.000000 
-6.4 -8.9 0.000000 
-6.3 -8.9 0.000000 
-6.2 -8.9 0.000000 
-6.1 -8.9 0.000000 
-6.0 -8.9 0.000000 
-5.9 -8.9 0.000000 
-5.8 -8.9 0.000000 
-5.7 -8.9 0.000000 
-5.6 -8.9 0.000000 
-5.5 -8.9 0.000000 
-5.4 -8.9 0.000000 
-5.3 -8.9 0.000000 
-5.2 -8.9 0.000000 
-5.1 -8.9 0.000000 
-5.0 -8.9 0.000000 
-4.9 -8.9 0.000000 
-4.8 -8.9 0.000000 
-4.7 -8.9 0.000000 
-4.6 -8.9 0.000000 
-4.5 -8.9 0.000000 
-4.4 -8.9 0.000000 
-4.3 -8.9 0.000000 
-4.2 -8.9 0.000000 
-4.1 -8.9 0.000000 
-4.0 -8.9 0.000000 
-3.9 -8.9 0.000000 
-3.8 -8.9 0.000000 
-3.7 -8.9 0.000000 
-3.6 -8.9 0.000000 
-3.5 -8.9 0.000000 
-3.4 -8.9 0.000000 
-3.3 -8.9 0.000000 
-3.2 -8.9 0.000000 
-3.1 -8.9 0.000000 
-3.0 -8.9 0.000000 
-2.9 -8.9 0.000000 
-2.8 -8.9 0.000000 
-2.7 -8.9 0.000000 
-2.6 -8.9 0.000000 
-2.5 -8.9 0.000000 
-2.4 -8.9 0.000000 
-2.3 -8.9 0.000000 
-2.2 -8.9 0.000000 
-2.1 -8.9 0.000000 
-2.0 -8.9 0.000000 
-1.9 -8.9 0.000000 
-1.8 -8.9 0.000000 
-1.7 -8.9 0.000000 
-1.6 -8.9 0.000000 
-1.5 -8.9 0.000000 
-1.4 -8.9 0.000000 
-1.3 -8.9 0.000000 
-1.2 -8.9 0.000000 
-1.1 -8.9 0.000000 
-1.0 -8.9 0.000000 
-0.8999999999999999 -8.9 0.000000 
-0.8 -8.9 0.000000 
-0.7 -8.9 0.000000 
-0.6000000000000001 -8.9 0.000000 
-0.5 -8.9 0.000000 
-0.3999999999999999 -8.9 0.000000 
-0.2999999999999998 -8.9 0.000000 
-0.20000000000000018 -8.9 0.000000 
-0.10000000000000009 -8.9 0.000000 
0.0 -8.9 0.000000 
0.10000000000000009 -8.9 0.000000 
0.20000000000000018 -8.9 0.000000 
0.2999999999999998 -8.9 0.000000 
0.3999999999999999 -8.9 0.000000 
0.5 -8.9 0.000000 
0.6000000000000001 -8.9 0.000000 
0.7000000000000002 -8.9 0.000000 
0.7999999999999998 -8.9 0.000000 
0.8999999999999999 -8.9 0.000000 
1.0 -8.9 0.000000 
1.1 -8.9 0.000000 
1.2000000000000002 -8.9 0.000000 
1.2999999999999998 -8.9 0.000000 
1.4 -8.9 0.000000 
1.5 -8.9 0.000000 
1.5999990000000004 -8.9 0.000000 
1.7000000000000002 -8.9 0.000000 
1.7999999999999998 -8.9 0.000000 
1.9000000000000004 -8.9 0.000000 
2.0 -8.9 0.000000 
2.0999990000000004 -8.9 0.000000 
2.2 -8.9 0.000000 
2.3 -8.9 0.000000 
2.4000000000000004 -8.9 0.000000 
2.5 -8.9 0.000000 
2.5999990000000004 -8.9 0.000000 
2.7 -8.9 0.000000 
2.8 -8.9 0.000000 
2.9000000000000004 -8.9 0.000000 
3.0 -8.9 0.000000 
3.0999990000000004 -8.9 0.000000 
3.2 -8.9 0.000000 
3.3 -8.9 0.000000 
3.4000000000000004 -8.9 0.000000 
3.5 -8.9 0.000000 
3.5999990000000004 -8.9 0.000000 
3.7 -8.9 0.000000 
3.8 -8.9 0.000000 
3.9000000000000004 -8.9 0.000000 
4.0 -8.9 0.000000 
4.099999 -8.9 0.000000 
4.2 -8.9 0.000000 
4.3 -8.9 0.000000 
4.4 -8.9 0.000000 
4.5 -8.9 0.000000 
4.599999 -8.9 0.000000 
4.7 -8.9 0.000000 
4.8 -8.9 0.000000 
4.9 -8.9 0.000000 
5.0 -8.9 0.000000 
5.099999 -8.9 0.000000 
5.2 -8.9 0.000000 
5.3 -8.9 0.000000 
5.4 -8.9 0.000000 
5.5 -8.9 0.000000 
5.599999 -8.9 0.000000 
5.699999999999999 -8.9 0.000000 
5.800000000000001 -8.9 0.000000 
5.9 -8.9 0.000003 
6.0 -8.9 0.000000 
6.099999 -8.9 0.000000 
6.199999999999999 -8.9 0.000000 
6.300000000000001 -8.9 0.000000 
6.4 -8.9 0.000000 
6.5 -8.9 0.000003 
6.599999 -8.9 0.000000 
6.699999999999999 -8.9 0.000007 
6.800000000000001 -8.9 0.000000 
6.9 -8.9 0.000000 
7.0 -8.9 0.000000 
7.099999 -8.9 0.000000 
7.199999999999999 -8.9 0.000000 
7.300000000000001 -8.9 0.000000 
7.4 -8.9 0.000000 
7.5 -8.9 0.000003 
7.599999 -8.9 0.000003 
7.699999999999999 -8.9 0.000000 
7.800000000000001 -8.9 0.000000 
7.9 -8.9 0.000000 
8.0 -8.9 0.000000 
8.099999 -8.9 0.000000 
8.2 -8.9 0.000003 
8.3 -8.9 0.000000 
8.4 -8.9 0.000000 
8.5 -8.9 0.000003 
8.599999 -8.9 0.000000 
8.7 -8.9 0.000000 
8.8 -8.9 0.000000 
8.9 -8.9 0.000000 
9.0 -8.9 0.000000 
9.099999 -8.9 0.000000 
9.2 -8.9 0.000000 
9.3 -8.9 0.000000 
9.400001 -8.9 0.000000 
9.499999 -8.9 0.000000 
9.599999 -8.9 0.000000 
9.7 -8.9 0.000000 
9.8 -8.9 0.000000 
9.900001 -8.9 0.000000 
9.999999 -8.9 0.000000 
10.099999 -8.9 0.000000 
10.2 -8.9 0.000000 
10.3 -8.9 0.000000 
10.400001 -8.9 0.000000 
10.499999 -8.9 0.000000 
10.599999 -8.9 0.000000 
10.7 -8.9 0.000000 
10.8 -8.9 0.000000 
10.900001 -8.9 0.000000 
10.999999 -8.9 0.000000 
11.099999 -8.9 0.000000 
11.2 -8.9 0.000000 
11.3 -8.9 0.000000 
11.400001 -8.9 0.000000 
11.499999 -8.9 0.000000 
11.599999 -8.9 0.000000 
11.7 -8.9 0.000000 
11.8 -8.9 0.000000 
11.900001 -8.9 0.000000 
11.999999 -8.9 0.000000 
12.099999 -8.9 0.000000 
12.2 -8.9 0.000000 
12.3 -8.9 0.000000 
12.400001 -8.9 0.000000 
12.499999 -8.9 0.000000 
12.599999 -8.9 0.000000 
12.7 -8.9 0.000000 
12.8 -8.9 0.000000 
12.900001 -8.9 0.000000 
12.999999 -8.9 0.000000 
13.099999 -8.9 0.000000 
13.2 -8.9 0.000000 
13.3 -8.9 0.000000 
13.400001 -8.9 0.000000 
13.499999 -8.9 0.000000 
13.599998 -8.9 0.000000 
13.700001 -8.9 0.000000 
13.799999 -8.9 0.000000 
13.900002 -8.9 0.000000 
14.0 -8.9 0.000000 
14.099998 -8.9 0.000000 
14.200001 -8.9 0.000000 
14.299999 -8.9 0.000000 
14.400002 -8.9 0.000000 
14.5 -8.9 0.000000 
14.599998 -8.9 0.000000 
14.700001 -8.9 0.000000 
14.799999 -8.9 0.000000 
14.900002 -8.9 0.000000 
15.0 -8.9 0.000000 
15.099998 -8.9 0.000000 
15.200001 -8.9 0.000000 
15.299999 -8.9 0.000000 
15.400002 -8.9 0.000000 
15.5 -8.9 0.000000 
15.599998 -8.9 0.000000 
15.700001 -8.9 0.000000 
15.799999 -8.9 0.000000 
15.900002 -8.9 0.000000 
16.0 -8.9 0.000000 
16.099998 -8.9 0.000000 
16.200001 -8.9 0.000000 
16.299999 -8.9 0.000000 
16.400002 -8.9 0.000000 
16.5 -8.9 0.000000 
16.599998 -8.9 0.000000 
16.700001 -8.9 0.000000 
16.799999 -8.9 0.000000 
16.900002 -8.9 0.000000 
17.0 -8.9 0.000000 
17.099998 -8.9 0.000000 
17.200001 -8.9 0.000000 
17.299999 -8.9 0.000000 
17.400002 -8.9 0.000000 
17.5 -8.9 0.000000 
17.599998 -8.9 0.000000 
17.700001 -8.9 0.000000 
17.799999 -8.9 0.000000 
17.900002 -8.9 0.000000 
18.0 -8.9 0.000000 
18.099998 -8.9 0.000000 
18.200001 -8.9 0.000000 
18.299999 -8.9 0.000000 
18.400002 -8.9 0.000000 
18.5 -8.9 0.000000 
18.599998 -8.9 0.000000 
18.700001 -8.9 0.000000 
18.799999 -8.9 0.000000 
18.900002 -8.9 0.000000 
19.0 -8.9 0.000000 
19.099998 -8.9 0.000000 
19.200001 -8.9 0.000000 
19.299999 -8.9 0.000000 
-6.8 -8.8 0.000000 
-6.7 -8.8 0.000000 
-6.6 -8.8 0.000000 
-6.5 -8.8 0.000000 
-6.4 -8.8 0.000000 
-6.3 -8.8 0.000000 
-6.2 -8.8 0.000000 
-6.1 -8.8 0.000000 
-6.0 -8.8 0.000000 
-5.9 -8.8 0.000000 
-5.8 -8.8 0.000000 
-5.7 -8.8 0.000000 
-5.6 -8.8 0.000000 
-5.5 -8.8 0.000000 
-5.4 -8.8 0.000000 
-5.3 -8.8 0.000000 
-5.2 -8.8 0.000000 
-5.1 -8.8 0.000000 
-5.0 -8.8 0.000000 
-4.9 -8.8 0.000000 
-4.8 -8.8 0.000000 
-4.7 -8.8 0.000000 
-4.6 -8.8 0.000000 
-4.5 -8.8 0.000000 
-4.4 -8.8 0.000000 
-4.3 -8.8 0.000000 
-4.2 -8.8 0.000000 
-4.1 -8.8 0.000000 
-4.0 -8.8 0.000000 
-3.9 -8.8 0.000000 
-3.8 -8.8 0.000000 
-3.7 -8.8 0.000000 
-3.6 -8.8 0.000000 
-3.5 -8.8 0.000000 
-3.4 -8.8 0.000000 
-3.3 -8.8 0.000000 
-3.2 -8.8 0.000000 
-3.1 -8.8 0.000000 
-3.0 -8.8 0.000000 
-2.9 -8.8 0.000000 
-2.8 -8.8 0.000000 
-2.7 -8.8 0.000000 
-2.6 -8.8 0.000000 
-2.5 -8.8 0.000000 
-2.4 -8.8 0.000000 
-2.3 -8.8 0.000000 
-2.2 -8.8 0.000000 
-2.1 -8.8 0.000000 
-2.0 -8.8 0.000000 
-1.9 -8.8 0.000000 
-1.8 -8.8 0.000000 
-1.7 -8.8 0.000000 
-1.6 -8.8 0.000000 
-1.5 -8.8 0.000000 
-1.4 -8.8 0.000000 
-1.3 -8.8 0.000000 
-1.2 -8.8 0.000000 
-1.1 -8.8 0.000000 
-1.0 -8.8 0.000000 
-0.8999999999999999 -8.8 0.000000 
-0.8 -8.8 0.000000 
-0.7 -8.8 0.000000 
-0.6000000000000001 -8.8 0.000000 
-0.5 -8.8 0.000000 
-0.3999999999999999 -8.8 0.000000 
-0.2999999999999998 -8.8 0.000000 
-0.20000000000000018 -8.8 0.000000 
-0.10000000000000009 -8.8 0.000000 
0.0 -8.8 0.000000 
0.10000000000000009 -8.8 0.000000 
0.20000000000000018 -8.8 0.000000 
0.2999999999999998 -8.8 0.000000 
0.3999999999999999 -8.8 0.000000 
0.5 -8.8 0.000000 
0.6000000000000001 -8.8 0.000000 
0.7000000000000002 -8.8 0.000000 
0.7999999999999998 -8.8 0.000000 
0.8999999999999999 -8.8 0.000000 
1.0 -8.8 0.000000 
1.1 -8.8 0.000000 
1.2000000000000002 -8.8 0.000000 
1.2999999999999998 -8.8 0.000000 
1.4 -8.8 0.000000 
1.5 -8.8 0.000000 
1.5999990000000004 -8.8 0.000000 
1.7000000000000002 -8.8 0.000000 
1.7999999999999998 -8.8 0.000000 
1.9000000000000004 -8.8 0.000000 
2.0 -8.8 0.000000 
2.0999990000000004 -8.8 0.000000 
2.2 -8.8 0.000000 
2.3 -8.8 0.000000 
2.4000000000000004 -8.8 0.000000 
2.5 -8.8 0.000000 
2.5999990000000004 -8.8 0.000000 
2.7 -8.8 0.000000 
2.8 -8.8 0.000000 
2.9000000000000004 -8.8 0.000000 
3.0 -8.8 0.000000 
3.0999990000000004 -8.8 0.000000 
3.2 -8.8 0.000000 
3.3 -8.8 0.000000 
3.4000000000000004 -8.8 0.000000 
3.5 -8.8 0.000000 
3.5999990000000004 -8.8 0.000000 
3.7 -8.8 0.000000 
3.8 -8.8 0.000000 
3.9000000000000004 -8.8 0.000000 
4.0 -8.8 0.000000 
4.099999 -8.8 0.000000 
4.2 -8.8 0.000000 
4.3 -8.8 0.000000 
4.4 -8.8 0.000000 
4.5 -8.8 0.000000 
4.599999 -8.8 0.000000 
4.7 -8.8 0.000000 
4.8 -8.8 0.000000 
4.9 -8.8 0.000000 
5.0 -8.8 0.000000 
5.099999 -8.8 0.000000 
5.2 -8.8 0.000000 
5.3 -8.8 0.000000 
5.4 -8.8 0.000003 
5.5 -8.8 0.000000 
5.599999 -8.8 0.000003 
5.699999999999999 -8.8 0.000000 
5.800000000000001 -8.8 0.000000 
5.9 -8.8 0.000003 
6.0 -8.8 0.000003 
6.099999 -8.8 0.000003 
6.199999999999999 -8.8 0.000000 
6.300000000000001 -8.8 0.000003 
6.4 -8.8 0.000000 
6.5 -8.8 0.000000 
6.599999 -8.8 0.000003 
6.699999999999999 -8.8 0.000000 
6.800000000000001 -8.8 0.000000 
6.9 -8.8 0.000003 
7.0 -8.8 0.000000 
7.099999 -8.8 0.000000 
7.199999999999999 -8.8 0.000003 
7.300000000000001 -8.8 0.000000 
7.4 -8.8 0.000000 
7.5 -8.8 0.000000 
7.599999 -8.8 0.000003 
7.699999999999999 -8.8 0.000000 
7.800000000000001 -8.8 0.000000 
7.9 -8.8 0.000003 
8.0 -8.8 0.000000 
8.099999 -8.8 0.000000 
8.2 -8.8 0.000003 
8.3 -8.8 0.000007 
8.4 -8.8 0.000000 
8.5 -8.8 0.000003 
8.599999 -8.8 0.000000 
8.7 -8.8 0.000000 
8.8 -8.8 0.000000 
8.9 -8.8 0.000000 
9.0 -8.8 0.000000 
9.099999 -8.8 0.000000 
9.2 -8.8 0.000000 
9.3 -8.8 0.000000 
9.400001 -8.8 0.000000 
9.499999 -8.8 0.000000 
9.599999 -8.8 0.000000 
9.7 -8.8 0.000000 
9.8 -8.8 0.000000 
9.900001 -8.8 0.000000 
9.999999 -8.8 0.000000 
10.099999 -8.8 0.000000 
10.2 -8.8 0.000000 
10.3 -8.8 0.000000 
10.400001 -8.8 0.000000 
10.499999 -8.8 0.000000 
10.599999 -8.8 0.000000 
10.7 -8.8 0.000000 
10.8 -8.8 0.000000 
10.900001 -8.8 0.000000 
10.999999 -8.8 0.000000 
11.099999 -8.8 0.000000 
11.2 -8.8 0.000000 
11.3 -8.8 0.000000 
11.400001 -8.8 0.000000 
11.499999 -8.8 0.000000 
11.599999 -8.8 0.000000 
11.7 -8.8 0.000000 
11.8 -8.8 0.000000 
11.900001 -8.8 0.000000 
11.999999 -8.8 0.000000 
12.099999 -8.8 0.000000 
12.2 -8.8 0.000000 
12.3 -8.8 0.000000 
12.400001 -8.8 0.000000 
12.499999 -8.8 0.000000 
12.599999 -8.8 0.000000 
12.7 -8.8 0.000000 
12.8 -8.8 0.000000 
12.900001 -8.8 0.000000 
12.999999 -8.8 0.000000 
13.099999 -8.8 0.000000 
13.2 -8.8 0.000000 
13.3 -8.8 0.000000 
13.400001 -8.8 0.000000 
13.499999 -8.8 0.000000 
13.599998 -8.8 0.000000 
13.700001 -8.8 0.000000 
13.799999 -8.8 0.000000 
13.900002 -8.8 0.000000 
14.0 -8.8 0.000000 
14.099998 -8.8 0.000000 
14.200001 -8.8 0.000000 
14.299999 -8.8 0.000000 
14.400002 -8.8 0.000000 
14.5 -8.8 0.000000 
14.599998 -8.8 0.000000 
14.700001 -8.8 0.000000 
14.799999 -8.8 0.000000 
14.900002 -8.8 0.000000 
15.0 -8.8 0.000000 
15.099998 -8.8 0.000000 
15.200001 -8.8 0.000000 
15.299999 -8.8 0.000000 
15.400002 -8.8 0.000000 
15.5 -8.8 0.000000 
15.599998 -8.8 0.000000 
15.700001 -8.8 0.000000 
15.799999 -8.8 0.000000 
15.900002 -8.8 0.000000 
16.0 -8.8 0.000000 
16.099998 -8.8 0.000000 
16.200001 -8.8 0.000000 
16.299999 -8.8 0.000000 
16.400002 -8.8 0.000000 
16.5 -8.8 0.000000 
16.599998 -8.8 0.000000 
16.700001 -8.8 0.000000 
16.799999 -8.8 0.000000 
16.900002 -8.8 0.000000 
17.0 -8.8 0.000000 
17.099998 -8.8 0.000000 
17.200001 -8.8 0.000000 
17.299999 -8.8 0.000000 
17.400002 -8.8 0.000000 
17.5 -8.8 0.000000 
17.599998 -8.8 0.000000 
17.700001 -8.8 0.000000 
17.799999 -8.8 0.000000 
17.900002 -8.8 0.000000 
18.0 -8.8 0.000000 
18.099998 -8.8 0.000000 
18.200001 -8.8 0.000000 
18.299999 -8.8 0.000000 
18.400002 -8.8 0.000000 
18.5 -8.8 0.000000 
18.599998 -8.8 0.000000 
18.700001 -8.8 0.000000 
18.799999 -8.8 0.000000 
18.900002 -8.8 0.000000 
19.0 -8.8 0.000000 
19.099998 -8.8 0.000000 
19.200001 -8.8 0.000000 
19.299999 -8.8 0.000000 
-6.8 -8.7 0.000000 
-6.7 -8.7 0.000000 
-6.6 -8.7 0.000000 
-6.5 -8.7 0.000000 
-6.4 -8.7 0.000000 
-6.3 -8.7 0.000000 
-6.2 -8.7 0.000000 
-6.1 -8.7 0.000000 
-6.0 -8.7 0.000000 
-5.9 -8.7 0.000000 
-5.8 -8.7 0.000000 
-5.7 -8.7 0.000000 
-5.6 -8.7 0.000000 
-5.5 -8.7 0.000000 
-5.4 -8.7 0.000000 
-5.3 -8.7 0.000000 
-5.2 -8.7 0.000000 
-5.1 -8.7 0.000000 
-5.0 -8.7 0.000000 
-4.9 -8.7 0.000000 
-4.8 -8.7 0.000000 
-4.7 -8.7 0.000000 
-4.6 -8.7 0.000000 
-4.5 -8.7 0.000000 
-4.4 -8.7 0.000000 
-4.3 -8.7 0.000000 
-4.2 -8.7 0.000000 
-4.1 -8.7 0.000000 
-4.0 -8.7 0.000000 
-3.9 -8.7 0.000000 
-3.8 -8.7 0.000000 
-3.7 -8.7 0.000000 
-3.6 -8.7 0.000000 
-3.5 -8.7 0.000000 
-3.4 -8.7 0.000000 
-3.3 -8.7 0.000000 
-3.2 -8.7 0.000000 
-3.1 -8.7 0.000000 
-3.0 -8.7 0.000000 
-2.9 -8.7 0.000000 
-2.8 -8.7 0.000000 
-2.7 -8.7 0.000000 
-2.6 -8.7 0.000000 
-2.5 -8.7 0.000000 
-2.4 -8.7 0.000000 
-2.3 -8.7 0.000000 
-2.2 -8.7 0.000000 
-2.1 -8.7 0.000000 
-2.0 -8.7 0.000000 
-1.9 -8.7 0.000000 
-1.8 -8.7 0.000000 
-1.7 -8.7 0.000000 
-1.6 -8.7 0.000000 
-1.5 -8.7 0.000000 
-1.4 -8.7 0.000000 
-1.3 -8.7 0.000000 
-1.2 -8.7 0.000000 
-1.1 -8.7 0.000000 
-1.0 -8.7 0.000000 
-0.8999999999999999 -8.7 0.000000 
-0.8 -8.7 0.000000 
-0.7 -8.7 0.000000 
-0.6000000000000001 -8.7 0.000000 
-0.5 -8.7 0.000000 
-0.3999999999999999 -8.7 0.000000 
-0.2999999999999998 -8.7 0.000000 
-0.20000000000000018 -8.7 0.000000 
-0.10000000000000009 -8.7 0.000000 
0.0 -8.7 0.000000 
0.10000000000000009 -8.7 0.000000 
0.20000000000000018 -8.7 0.000000 
0.2999999999999998 -8.7 0.000000 
0.3999999999999999 -8.7 0.000000 
0.5 -8.7 0.000000 
0.6000000000000001 -8.7 0.000000 
0.7000000000000002 -8.7 0.000000 
0.7999999999999998 -8.7 0.000000 
0.8999999999999999 -8.7 0.000000 
1.0 -8.7 0.000000 
1.1 -8.7 0.000000 
1.2000000000000002 -8.7 0.000000 
1.2999999999999998 -8.7 0.000000 
1.4 -8.7 0.000000 
1.5 -8.7 0.000000 
1.5999990000000004 -8.7 0.000000 
1.7000000000000002 -8.7 0.000000 
1.7999999999999998 -8.7 0.000000 
1.9000000000000004 -8.7 0.000000 
2.0 -8.7 0.000000 
2.0999990000000004 -8.7 0.000000 
2.2 -8.7 0.000000 
2.3 -8.7 0.000000 
2.4000000000000004 -8.7 0.000000 
2.5 -8.7 0.000000 
2.5999990000000004 -8.7 0.000000 
2.7 -8.7 0.000000 
2.8 -8.7 0.000000 
2.9000000000000004 -8.7 0.000000 
3.0 -8.7 0.000000 
3.0999990000000004 -8.7 0.000000 
3.2 -8.7 0.000000 
3.3 -8.7 0.000000 
3.4000000000000004 -8.7 0.000000 
3.5 -8.7 0.000000 
3.5999990000000004 -8.7 0.000000 
3.7 -8.7 0.000000 
3.8 -8.7 0.000000 
3.9000000000000004 -8.7 0.000000 
4.0 -8.7 0.000000 
4.099999 -8.7 0.000000 
4.2 -8.7 0.000000 
4.3 -8.7 0.000000 
4.4 -8.7 0.000000 
4.5 -8.7 0.000000 
4.599999 -8.7 0.000000 
4.7 -8.7 0.000003 
4.8 -8.7 0.000000 
4.9 -8.7 0.000000 
5.0 -8.7 0.000000 
5.099999 -8.7 0.000000 
5.2 -8.7 0.000000 
5.3 -8.7 0.000007 
5.4 -8.7 0.000010 
5.5 -8.7 0.000007 
5.599999 -8.7 0.000000 
5.699999999999999 -8.7 0.000000 
5.800000000000001 -8.7 0.000003 
5.9 -8.7 0.000000 
6.0 -8.7 0.000010 
6.099999 -8.7 0.000007 
6.199999999999999 -8.7 0.000010 
6.300000000000001 -8.7 0.000003 
6.4 -8.7 0.000003 
6.5 -8.7 0.000010 
6.599999 -8.7 0.000007 
6.699999999999999 -8.7 0.000007 
6.800000000000001 -8.7 0.000003 
6.9 -8.7 0.000003 
7.0 -8.7 0.000007 
7.099999 -8.7 0.000000 
7.199999999999999 -8.7 0.000017 
7.300000000000001 -8.7 0.000007 
7.4 -8.7 0.000003 
7.5 -8.7 0.000003 
7.599999 -8.7 0.000007 
7.699999999999999 -8.7 0.000000 
7.800000000000001 -8.7 0.000000 
7.9 -8.7 0.000007 
8.0 -8.7 0.000010 
8.099999 -8.7 0.000003 
8.2 -8.7 0.000003 
8.3 -8.7 0.000000 
8.4 -8.7 0.000003 
8.5 -8.7 0.000000 
8.599999 -8.7 0.000000 
8.7 -8.7 0.000000 
8.8 -8.7 0.000000 
8.9 -8.7 0.000003 
9.0 -8.7 0.000000 
9.099999 -8.7 0.000000 
9.2 -8.7 0.000000 
9.3 -8.7 0.000000 
9.400001 -8.7 0.000000 
9.499999 -8.7 0.000000 
9.599999 -8.7 0.000000 
9.7 -8.7 0.000000 
9.8 -8.7 0.000000 
9.900001 -8.7 0.000000 
9.999999 -8.7 0.000000 
10.099999 -8.7 0.000000 
10.2 -8.7 0.000000 
10.3 -8.7 0.000000 
10.400001 -8.7 0.000000 
10.499999 -8.7 0.000000 
10.599999 -8.7 0.000000 
10.7 -8.7 0.000000 
10.8 -8.7 0.000000 
10.900001 -8.7 0.000000 
10.999999 -8.7 0.000000 
11.099999 -8.7 0.000000 
11.2 -8.7 0.000000 
11.3 -8.7 0.000000 
11.400001 -8.7 0.000000 
11.499999 -8.7 0.000000 
11.599999 -8.7 0.000000 
11.7 -8.7 0.000000 
11.8 -8.7 0.000000 
11.900001 -8.7 0.000000 
11.999999 -8.7 0.000000 
12.099999 -8.7 0.000000 
12.2 -8.7 0.000000 
12.3 -8.7 0.000000 
12.400001 -8.7 0.000000 
12.499999 -8.7 0.000000 
12.599999 -8.7 0.000000 
12.7 -8.7 0.000000 
12.8 -8.7 0.000000 
12.900001 -8.7 0.000000 
12.999999 -8.7 0.000000 
13.099999 -8.7 0.000000 
13.2 -8.7 0.000000 
13.3 -8.7 0.000000 
13.400001 -8.7 0.000000 
13.499999 -8.7 0.000000 
13.599998 -8.7 0.000000 
13.700001 -8.7 0.000000 
13.799999 -8.7 0.000000 
13.900002 -8.7 0.000000 
14.0 -8.7 0.000000 
14.099998 -8.7 0.000000 
14.200001 -8.7 0.000000 
14.299999 -8.7 0.000000 
14.400002 -8.7 0.000000 
14.5 -8.7 0.000000 
14.599998 -8.7 0.000000 
14.700001 -8.7 0.000000 
14.799999 -8.7 0.000000 
14.900002 -8.7 0.000000 
15.0 -8.7 0.000000 
15.099998 -8.7 0.000000 
15.200001 -8.7 0.000000 
15.299999 -8.7 0.000000 
15.400002 -8.7 0.000000 
15.5 -8.7 0.000000 
15.599998 -8.7 0.000000 
15.700001 -8.7 0.000000 
15.799999 -8.7 0.000000 
15.900002 -8.7 0.000000 
16.0 -8.7 0.000000 
16.099998 -8.7 0.000000 
16.200001 -8.7 0.000000 
16.299999 -8.7 0.000000 
16.400002 -8.7 0.000000 
16.5 -8.7 0.000000 
16.599998 -8.7 0.000000 
16.700001 -8.7 0.000000 
16.799999 -8.7 0.000000 
16.900002 -8.7 0.000000 
17.0 -8.7 0.000000 
17.099998 -8.7 0.000000 
17.200001 -8.7 0.000000 
17.299999 -8.7 0.000000 
17.400002 -8.7 0.000000 
17.5 -8.7 0.000000 
17.599998 -8.7 0.000000 
17.700001 -8.7 0.000000 
17.799999 -8.7 0.000000 
17.900002 -8.7 0.000000 
18.0 -8.7 0.000000 
18.099998 -8.7 0.000000 
18.200001 -8.7 0.000000 
18.299999 -8.7 0.000000 
18.400002 -8.7 0.000000 
18.5 -8.7 0.000000 
18.599998 -8.7 0.000000 
18.700001 -8.7 0.000000 
18.799999 -8.7 0.000000 
18.900002 -8.7 0.000000 
19.0 -8.7 0.000000 
19.099998 -8.7 0.000000 
19.200001 -8.7 0.000000 
19.299999 -8.7 0.000000 
-6.8 -8.600000000000001 0.000000 
-6.7 -8.600000000000001 0.000000 
-6.6 -8.600000000000001 0.000000 
-6.5 -8.600000000000001 0.000000 
-6.4 -8.600000000000001 0.000000 
-6.3 -8.600000000000001 0.000000 
-6.2 -8.600000000000001 0.000000 
-6.1 -8.600000000000001 0.000000 
-6.0 -8.600000000000001 0.000000 
-5.9 -8.600000000000001 0.000000 
-5.8 -8.600000000000001 0.000000 
-5.7 -8.600000000000001 0.000000 
-5.6 -8.600000000000001 0.000000 
-5.5 -8.600000000000001 0.000000 
-5.4 -8.600000000000001 0.000000 
-5.3 -8.600000000000001 0.000000 
-5.2 -8.600000000000001 0.000000 
-5.1 -8.600000000000001 0.000000 
-5.0 -8.600000000000001 0.000000 
-4.9 -8.600000000000001 0.000000 
-4.8 -8.600000000000001 0.000000 
-4.7 -8.600000000000001 0.000000 
-4.6 -8.600000000000001 0.000000 
-4.5 -8.600000000000001 0.000000 
-4.4 -8.600000000000001 0.000000 
-4.3 -8.600000000000001 0.000000 
-4.2 -8.600000000000001 0.000000 
-4.1 -8.600000000000001 0.000000 
-4.0 -8.600000000000001 0.000000 
-3.9 -8.600000000000001 0.000000 
-3.8 -8.600000000000001 0.000000 
-3.7 -8.600000000000001 0.000000 
-3.6 -8.600000000000001 0.000000 
-3.5 -8.600000000000001 0.000000 
-3.4 -8.600000000000001 0.000000 
-3.3 -8.600000000000001 0.000000 
-3.2 -8.600000000000001 0.000000 
-3.1 -8.600000000000001 0.000000 
-3.0 -8.600000000000001 0.000000 
-2.9 -8.600000000000001 0.000000 
-2.8 -8.600000000000001 0.000000 
-2.7 -8.600000000000001 0.000000 
-2.6 -8.600000000000001 0.000000 
-2.5 -8.600000000000001 0.000000 
-2.4 -8.600000000000001 0.000000 
-2.3 -8.600000000000001 0.000000 
-2.2 -8.600000000000001 0.000000 
-2.1 -8.600000000000001 0.000000 
-2.0 -8.600000000000001 0.000000 
-1.9 -8.600000000000001 0.000000 
-1.8 -8.600000000000001 0.000000 
-1.7 -8.600000000000001 0.000000 
-1.6 -8.600000000000001 0.000000 
-1.5 -8.600000000000001 0.000000 
-1.4 -8.600000000000001 0.000000 
-1.3 -8.600000000000001 0.000000 
-1.2 -8.600000000000001 0.000000 
-1.1 -8.600000000000001 0.000000 
-1.0 -8.600000000000001 0.000000 
-0.8999999999999999 -8.600000000000001 0.000000 
-0.8 -8.600000000000001 0.000000 
-0.7 -8.600000000000001 0.000000 
-0.6000000000000001 -8.600000000000001 0.000000 
-0.5 -8.600000000000001 0.000000 
-0.3999999999999999 -8.600000000000001 0.000000 
-0.2999999999999998 -8.600000000000001 0.000000 
-0.20000000000000018 -8.600000000000001 0.000000 
-0.10000000000000009 -8.600000000000001 0.000000 
0.0 -8.600000000000001 0.000000 
0.10000000000000009 -8.600000000000001 0.000000 
0.20000000000000018 -8.600000000000001 0.000000 
0.2999999999999998 -8.600000000000001 0.000000 
0.3999999999999999 -8.600000000000001 0.000000 
0.5 -8.600000000000001 0.000000 
0.6000000000000001 -8.600000000000001 0.000000 
0.7000000000000002 -8.600000000000001 0.000000 
0.7999999999999998 -8.600000000000001 0.000000 
0.8999999999999999 -8.600000000000001 0.000000 
1.0 -8.600000000000001 0.000000 
1.1 -8.600000000000001 0.000000 
1.2000000000000002 -8.600000000000001 0.000000 
1.2999999999999998 -8.600000000000001 0.000000 
1.4 -8.600000000000001 0.000000 
1.5 -8.600000000000001 0.000000 
1.5999990000000004 -8.600000000000001 0.000000 
1.7000000000000002 -8.600000000000001 0.000000 
1.7999999999999998 -8.600000000000001 0.000000 
1.9000000000000004 -8.600000000000001 0.000000 
2.0 -8.600000000000001 0.000000 
2.0999990000000004 -8.600000000000001 0.000000 
2.2 -8.600000000000001 0.000000 
2.3 -8.600000000000001 0.000000 
2.4000000000000004 -8.600000000000001 0.000000 
2.5 -8.600000000000001 0.000000 
2.5999990000000004 -8.600000000000001 0.000000 
2.7 -8.600000000000001 0.000000 
2.8 -8.600000000000001 0.000000 
2.9000000000000004 -8.600000000000001 0.000000 
3.0 -8.600000000000001 0.000000 
3.0999990000000004 -8.600000000000001 0.000000 
3.2 -8.600000000000001 0.000000 
3.3 -8.600000000000001 0.000000 
3.4000000000000004 -8.600000000000001 0.000000 
3.5 -8.600000000000001 0.000000 
3.5999990000000004 -8.600000000000001 0.000000 
3.7 -8.600000000000001 0.000000 
3.8 -8.600000000000001 0.000000 
3.9000000000000004 -8.600000000000001 0.000003 
4.0 -8.600000000000001 0.000000 
4.099999 -8.600000000000001 0.000000 
4.2 -8.600000000000001 0.000000 
4.3 -8.600000000000001 0.000003 
4.4 -8.600000000000001 0.000000 
4.5 -8.600000000000001 0.000000 
4.599999 -8.600000000000001 0.000000 
4.7 -8.600000000000001 0.000007 
4.8 -8.600000000000001 0.000000 
4.9 -8.600000000000001 0.000000 
5.0 -8.600000000000001 0.000000 
5.099999 -8.600000000000001 0.000000 
5.2 -8.600000000000001 0.000000 
5.3 -8.600000000000001 0.000000 
5.4 -8.600000000000001 0.000007 
5.5 -8.600000000000001 0.000003 
5.599999 -8.600000000000001 0.000013 
5.699999999999999 -8.600000000000001 0.000010 
5.800000000000001 -8.600000000000001 0.000010 
5.9 -8.600000000000001 0.000000 
6.0 -8.600000000000001 0.000017 
6.099999 -8.600000000000001 0.000007 
6.199999999999999 -8.600000000000001 0.000000 
6.300000000000001 -8.600000000000001 0.000010 
6.4 -8.600000000000001 0.000013 
6.5 -8.600000000000001 0.000003 
6.599999 -8.600000000000001 0.000013 
6.699999999999999 -8.600000000000001 0.000003 
6.800000000000001 -8.600000000000001 0.000003 
6.9 -8.600000000000001 0.000003 
7.0 -8.600000000000001 0.000020 
7.099999 -8.600000000000001 0.000007 
7.199999999999999 -8.600000000000001 0.000007 
7.300000000000001 -8.600000000000001 0.000007 
7.4 -8.600000000000001 0.000010 
7.5 -8.600000000000001 0.000007 
7.599999 -8.600000000000001 0.000010 
7.699999999999999 -8.600000000000001 0.000013 
7.800000000000001 -8.600000000000001 0.000010 
7.9 -8.600000000000001 0.000003 
8.0 -8.600000000000001 0.000020 
8.099999 -8.600000000000001 0.000010 
8.2 -8.600000000000001 0.000007 
8.3 -8.600000000000001 0.000017 
8.4 -8.600000000000001 0.000003 
8.5 -8.600000000000001 0.000003 
8.599999 -8.600000000000001 0.000003 
8.7 -8.600000000000001 0.000000 
8.8 -8.600000000000001 0.000003 
8.9 -8.600000000000001 0.000000 
9.0 -8.600000000000001 0.000007 
9.099999 -8.600000000000001 0.000003 
9.2 -8.600000000000001 0.000000 
9.3 -8.600000000000001 0.000003 
9.400001 -8.600000000000001 0.000007 
9.499999 -8.600000000000001 0.000000 
9.599999 -8.600000000000001 0.000000 
9.7 -8.600000000000001 0.000000 
9.8 -8.600000000000001 0.000000 
9.900001 -8.600000000000001 0.000000 
9.999999 -8.600000000000001 0.000000 
10.099999 -8.600000000000001 0.000000 
10.2 -8.600000000000001 0.000000 
10.3 -8.600000000000001 0.000000 
10.400001 -8.600000000000001 0.000000 
10.499999 -8.600000000000001 0.000000 
10.599999 -8.600000000000001 0.000000 
10.7 -8.600000000000001 0.000000 
10.8 -8.600000000000001 0.000000 
10.900001 -8.600000000000001 0.000000 
10.999999 -8.600000000000001 0.000000 
11.099999 -8.600000000000001 0.000000 
11.2 -8.600000000000001 0.000000 
11.3 -8.600000000000001 0.000000 
11.400001 -8.600000000000001 0.000000 
11.499999 -8.600000000000001 0.000000 
11.599999 -8.600000000000001 0.000000 
11.7 -8.600000000000001 0.000000 
11.8 -8.600000000000001 0.000000 
11.900001 -8.600000000000001 0.000000 
11.999999 -8.600000000000001 0.000000 
12.099999 -8.600000000000001 0.000000 
12.2 -8.600000000000001 0.000000 
12.3 -8.600000000000001 0.000000 
12.400001 -8.600000000000001 0.000000 
12.499999 -8.600000000000001 0.000000 
12.599999 -8.600000000000001 0.000000 
12.7 -8.600000000000001 0.000000 
12.8 -8.600000000000001 0.000000 
12.900001 -8.600000000000001 0.000000 
12.999999 -8.600000000000001 0.000000 
13.099999 -8.600000000000001 0.000000 
13.2 -8.600000000000001 0.000000 
13.3 -8.600000000000001 0.000000 
13.400001 -8.600000000000001 0.000000 
13.499999 -8.600000000000001 0.000000 
13.599998 -8.600000000000001 0.000000 
13.700001 -8.600000000000001 0.000000 
13.799999 -8.600000000000001 0.000000 
13.900002 -8.600000000000001 0.000000 
14.0 -8.600000000000001 0.000000 
14.099998 -8.600000000000001 0.000000 
14.200001 -8.600000000000001 0.000000 
14.299999 -8.600000000000001 0.000000 
14.400002 -8.600000000000001 0.000000 
14.5 -8.600000000000001 0.000000 
14.599998 -8.600000000000001 0.000000 
14.700001 -8.600000000000001 0.000000 
14.799999 -8.600000000000001 0.000000 
14.900002 -8.600000000000001 0.000000 
15.0 -8.600000000000001 0.000000 
15.099998 -8.600000000000001 0.000000 
15.200001 -8.600000000000001 0.000000 
15.299999 -8.600000000000001 0.000000 
15.400002 -8.600000000000001 0.000000 
15.5 -8.600000000000001 0.000000 
15.599998 -8.600000000000001 0.000000 
15.700001 -8.600000000000001 0.000000 
15.799999 -8.600000000000001 0.000000 
15.900002 -8.600000000000001 0.000000 
16.0 -8.600000000000001 0.000000 
16.099998 -8.600000000000001 0.000000 
16.200001 -8.600000000000001 0.000000 
16.299999 -8.600000000000001 0.000000 
16.400002 -8.600000000000001 0.000000 
16.5 -8.600000000000001 0.000000 
16.599998 -8.600000000000001 0.000000 
16.700001 -8.600000000000001 0.000000 
16.799999 -8.600000000000001 0.000000 
16.900002 -8.600000000000001 0.000000 
17.0 -8.600000000000001 0.000000 
17.099998 -8.600000000000001 0.000000 
17.200001 -8.600000000000001 0.000000 
17.299999 -8.600000000000001 0.000000 
17.400002 -8.600000000000001 0.000000 
17.5 -8.600000000000001 0.000000 
17.599998 -8.600000000000001 0.000000 
17.700001 -8.600000000000001 0.000000 
17.799999 -8.600000000000001 0.000000 
17.900002 -8.600000000000001 0.000000 
18.0 -8.600000000000001 0.000000 
18.099998 -8.600000000000001 0.000000 
18.200001 -8.600000000000001 0.000000 
18.299999 -8.600000000000001 0.000000 
18.400002 -8.600000000000001 0.000000 
18.5 -8.600000000000001 0.000000 
18.599998 -8.600000000000001 0.000000 
18.700001 -8.600000000000001 0.000000 
18.799999 -8.600000000000001 0.000000 
18.900002 -8.600000000000001 0.000000 
19.0 -8.600000000000001 0.000000 
19.099998 -8.600000000000001 0.000000 
19.200001 -8.600000000000001 0.000000 
19.299999 -8.600000000000001 0.000000 
-6.8 -8.5 0.000000 
-6.7 -8.5 0.000000 
-6.6 -8.5 0.000000 
-6.5 -8.5 0.000000 
-6.4 -8.5 0.000000 
-6.3 -8.5 0.000000 
-6.2 -8.5 0.000000 
-6.1 -8.5 0.000000 
-6.0 -8.5 0.000000 
-5.9 -8.5 0.000000 
-5.8 -8.5 0.000000 
-5.7 -8.5 0.000000 
-5.6 -8.5 0.000000 
-5.5 -8.5 0.000000 
-5.4 -8.5 0.000000 
-5.3 -8.5 0.000000 
-5.2 -8.5 0.000000 
-5.1 -8.5 0.000000 
-5.0 -8.5 0.000000 
-4.9 -8.5 0.000000 
-4.8 -8.5 0.000000 
-4.7 -8.5 0.000000 
-4.6 -8.5 0.000000 
-4.5 -8.5 0.000000 
-4.4 -8.5 0.000000 
-4.3 -8.5 0.000000 
-4.2 -8.5 0.000000 
-4.1 -8.5 0.000000 
-4.0 -8.5 0.000000 
-3.9 -8.5 0.000000 
-3.8 -8.5 0.000000 
-3.7 -8.5 0.000000 
-3.6 -8.5 0.000000 
-3.5 -8.5 0.000000 
-3.4 -8.5 0.000000 
-3.3 -8.5 0.000000 
-3.2 -8.5 0.000000 
-3.1 -8.5 0.000000 
-3.0 -8.5 0.000000 
-2.9 -8.5 0.000000 
-2.8 -8.5 0.000000 
-2.7 -8.5 0.000000 
-2.6 -8.5 0.000000 
-2.5 -8.5 0.000000 
-2.4 -8.5 0.000000 
-2.3 -8.5 0.000000 
-2.2 -8.5 0.000000 
-2.1 -8.5 0.000000 
-2.0 -8.5 0.000000 
-1.9 -8.5 0.000000 
-1.8 -8.5 0.000000 
-1.7 -8.5 0.000000 
-1.6 -8.5 0.000000 
-1.5 -8.5 0.000000 
-1.4 -8.5 0.000000 
-1.3 -8.5 0.000000 
-1.2 -8.5 0.000000 
-1.1 -8.5 0.000000 
-1.0 -8.5 0.000000 
-0.8999999999999999 -8.5 0.000000 
-0.8 -8.5 0.000000 
-0.7 -8.5 0.000000 
-0.6000000000000001 -8.5 0.000000 
-0.5 -8.5 0.000000 
-0.3999999999999999 -8.5 0.000000 
-0.2999999999999998 -8.5 0.000000 
-0.20000000000000018 -8.5 0.000000 
-0.10000000000000009 -8.5 0.000000 
0.0 -8.5 0.000000 
0.10000000000000009 -8.5 0.000000 
0.20000000000000018 -8.5 0.000000 
0.2999999999999998 -8.5 0.000000 
0.3999999999999999 -8.5 0.000000 
0.5 -8.5 0.000000 
0.6000000000000001 -8.5 0.000000 
0.7000000000000002 -8.5 0.000000 
0.7999999999999998 -8.5 0.000000 
0.8999999999999999 -8.5 0.000000 
1.0 -8.5 0.000000 
1.1 -8.5 0.000000 
1.2000000000000002 -8.5 0.000000 
1.2999999999999998 -8.5 0.000000 
1.4 -8.5 0.000000 
1.5 -8.5 0.000000 
1.5999990000000004 -8.5 0.000000 
1.7000000000000002 -8.5 0.000000 
1.7999999999999998 -8.5 0.000000 
1.9000000000000004 -8.5 0.000000 
2.0 -8.5 0.000000 
2.0999990000000004 -8.5 0.000000 
2.2 -8.5 0.000000 
2.3 -8.5 0.000000 
2.4000000000000004 -8.5 0.000000 
2.5 -8.5 0.000000 
2.5999990000000004 -8.5 0.000000 
2.7 -8.5 0.000000 
2.8 -8.5 0.000000 
2.9000000000000004 -8.5 0.000000 
3.0 -8.5 0.000000 
3.0999990000000004 -8.5 0.000000 
3.2 -8.5 0.000003 
3.3 -8.5 0.000000 
3.4000000000000004 -8.5 0.000003 
3.5 -8.5 0.000000 
3.5999990000000004 -8.5 0.000000 
3.7 -8.5 0.000003 
3.8 -8.5 0.000000 
3.9000000000000004 -8.5 0.000000 
4.0 -8.5 0.000000 
4.099999 -8.5 0.000003 
4.2 -8.5 0.000003 
4.3 -8.5 0.000003 
4.4 -8.5 0.000000 
4.5 -8.5 0.000007 
4.599999 -8.5 0.000000 
4.7 -8.5 0.000003 
4.8 -8.5 0.000013 
4.9 -8.5 0.000010 
5.0 -8.5 0.000013 
5.099999 -8.5 0.000010 
5.2 -8.5 0.000017 
5.3 -8.5 0.000020 
5.4 -8.5 0.000013 
5.5 -8.5 0.000010 
5.599999 -8.5 0.000010 
5.699999999999999 -8.5 0.000010 
5.800000000000001 -8.5 0.000017 
5.9 -8.5 0.000013 
6.0 -8.5 0.000027 
6.099999 -8.5 0.000013 
6.199999999999999 -8.5 0.000003 
6.300000000000001 -8.5 0.000003 
6.4 -8.5 0.000010 
6.5 -8.5 0.000023 
6.599999 -8.5 0.000010 
6.699999999999999 -8.5 0.000007 
6.800000000000001 -8.5 0.000010 
6.9 -8.5 0.000007 
7.0 -8.5 0.000013 
7.099999 -8.5 0.000013 
7.199999999999999 -8.5 0.000020 
7.300000000000001 -8.5 0.000020 
7.4 -8.5 0.000007 
7.5 -8.5 0.000013 
7.599999 -8.5 0.000020 
7.699999999999999 -8.5 0.000007 
7.800000000000001 -8.5 0.000010 
7.9 -8.5 0.000010 
8.0 -8.5 0.000010 
8.099999 -8.5 0.000017 
8.2 -8.5 0.000003 
8.3 -8.5 0.000010 
8.4 -8.5 0.000010 
8.5 -8.5 0.000010 
8.599999 -8.5 0.000010 
8.7 -8.5 0.000007 
8.8 -8.5 0.000007 
8.9 -8.5 0.000010 
9.0 -8.5 0.000000 
9.099999 -8.5 0.000013 
9.2 -8.5 0.000000 
9.3 -8.5 0.000003 
9.400001 -8.5 0.000007 
9.499999 -8.5 0.000000 
9.599999 -8.5 0.000003 
9.7 -8.5 0.000007 
9.8 -8.5 0.000000 
9.900001 -8.5 0.000000 
9.999999 -8.5 0.000000 
10.099999 -8.5 0.000007 
10.2 -8.5 0.000000 
10.3 -8.5 0.000000 
10.400001 -8.5 0.000000 
10.499999 -8.5 0.000003 
10.599999 -8.5 0.000000 
10.7 -8.5 0.000000 
10.8 -8.5 0.000000 
10.900001 -8.5 0.000000 
10.999999 -8.5 0.000000 
11.099999 -8.5 0.000000 
11.2 -8.5 0.000000 
11.3 -8.5 0.000000 
11.400001 -8.5 0.000000 
11.499999 -8.5 0.000000 
11.599999 -8.5 0.000000 
11.7 -8.5 0.000000 
11.8 -8.5 0.000000 
11.900001 -8.5 0.000000 
11.999999 -8.5 0.000000 
12.099999 -8.5 0.000000 
12.2 -8.5 0.000000 
12.3 -8.5 0.000000 
12.400001 -8.5 0.000000 
12.499999 -8.5 0.000000 
12.599999 -8.5 0.000000 
12.7 -8.5 0.000000 
12.8 -8.5 0.000000 
12.900001 -8.5 0.000000 
12.999999 -8.5 0.000000 
13.099999 -8.5 0.000000 
13.2 -8.5 0.000000 
13.3 -8.5 0.000000 
13.400001 -8.5 0.000000 
13.499999 -8.5 0.000000 
13.599998 -8.5 0.000000 
13.700001 -8.5 0.000000 
13.799999 -8.5 0.000000 
13.900002 -8.5 0.000000 
14.0 -8.5 0.000000 
14.099998 -8.5 0.000000 
14.200001 -8.5 0.000000 
14.299999 -8.5 0.000000 
14.400002 -8.5 0.000000 
14.5 -8.5 0.000000 
14.599998 -8.5 0.000000 
14.700001 -8.5 0.000000 
14.799999 -8.5 0.000000 
14.900002 -8.5 0.000000 
15.0 -8.5 0.000000 
15.099998 -8.5 0.000000 
15.200001 -8.5 0.000000 
15.299999 -8.5 0.000000 
15.400002 -8.5 0.000000 
15.5 -8.5 0.000000 
15.599998 -8.5 0.000000 
15.700001 -8.5 0.000000 
15.799999 -8.5 0.000000 
15.900002 -8.5 0.000000 
16.0 -8.5 0.000000 
16.099998 -8.5 0.000000 
16.200001 -8.5 0.000000 
16.299999 -8.5 0.000000 
16.400002 -8.5 0.000000 
16.5 -8.5 0.000000 
16.599998 -8.5 0.000000 
16.700001 -8.5 0.000000 
16.799999 -8.5 0.000000 
16.900002 -8.5 0.000000 
17.0 -8.5 0.000000 
17.099998 -8.5 0.000000 
17.200001 -8.5 0.000000 
17.299999 -8.5 0.000000 
17.400002 -8.5 0.000000 
17.5 -8.5 0.000000 
17.599998 -8.5 0.000000 
17.700001 -8.5 0.000000 
17.799999 -8.5 0.000000 
17.900002 -8.5 0.000000 
18.0 -8.5 0.000000 
18.099998 -8.5 0.000000 
18.200001 -8.5 0.000000 
18.299999 -8.5 0.000000 
18.400002 -8.5 0.000000 
18.5 -8.5 0.000000 
18.599998 -8.5 0.000000 
18.700001 -8.5 0.000000 
18.799999 -8.5 0.000000 
18.900002 -8.5 0.000000 
19.0 -8.5 0.000000 
19.099998 -8.5 0.000000 
19.200001 -8.5 0.000000 
19.299999 -8.5 0.000000 
-6.8 -8.4 0.000000 
-6.7 -8.4 0.000000 
-6.6 -8.4 0.000000 
-6.5 -8.4 0.000000 
-6.4 -8.4 0.000000 
-6.3 -8.4 0.000000 
-6.2 -8.4 0.000000 
-6.1 -8.4 0.000000 
-6.0 -8.4 0.000000 
-5.9 -8.4 0.000000 
-5.8 -8.4 0.000000 
-5.7 -8.4 0.000000 
-5.6 -8.4 0.000000 
-5.5 -8.4 0.000000 
-5.4 -8.4 0.000000 
-5.3 -8.4 0.000000 
-5.2 -8.4 0.000000 
-5.1 -8.4 0.000000 
-5.0 -8.4 0.000000 
-4.9 -8.4 0.000000 
-4.8 -8.4 0.000000 
-4.7 -8.4 0.000000 
-4.6 -8.4 0.000000 
-4.5 -8.4 0.000000 
-4.4 -8.4 0.000000 
-4.3 -8.4 0.000000 
-4.2 -8.4 0.000000 
-4.1 -8.4 0.000000 
-4.0 -8.4 0.000000 
-3.9 -8.4 0.000000 
-3.8 -8.4 0.000000 
-3.7 -8.4 0.000000 
-3.6 -8.4 0.000000 
-3.5 -8.4 0.000000 
-3.4 -8.4 0.000000 
-3.3 -8.4 0.000000 
-3.2 -8.4 0.000000 
-3.1 -8.4 0.000000 
-3.0 -8.4 0.000000 
-2.9 -8.4 0.000000 
-2.8 -8.4 0.000000 
-2.7 -8.4 0.000000 
-2.6 -8.4 0.000000 
-2.5 -8.4 0.000000 
-2.4 -8.4 0.000000 
-2.3 -8.4 0.000000 
-2.2 -8.4 0.000000 
-2.1 -8.4 0.000000 
-2.0 -8.4 0.000000 
-1.9 -8.4 0.000000 
-1.8 -8.4 0.000000 
-1.7 -8.4 0.000000 
-1.6 -8.4 0.000000 
-1.5 -8.4 0.000000 
-1.4 -8.4 0.000000 
-1.3 -8.4 0.000000 
-1.2 -8.4 0.000000 
-1.1 -8.4 0.000000 
-1.0 -8.4 0.000000 
-0.8999999999999999 -8.4 0.000000 
-0.8 -8.4 0.000000 
-0.7 -8.4 0.000000 
-0.6000000000000001 -8.4 0.000000 
-0.5 -8.4 0.000000 
-0.3999999999999999 -8.4 0.000000 
-0.2999999999999998 -8.4 0.000000 
-0.20000000000000018 -8.4 0.000000 
-0.10000000000000009 -8.4 0.000000 
0.0 -8.4 0.000000 
0.10000000000000009 -8.4 0.000000 
0.20000000000000018 -8.4 0.000000 
0.2999999999999998 -8.4 0.000000 
0.3999999999999999 -8.4 0.000000 
0.5 -8.4 0.000000 
0.6000000000000001 -8.4 0.000000 
0.7000000000000002 -8.4 0.000000 
0.7999999999999998 -8.4 0.000000 
0.8999999999999999 -8.4 0.000000 
1.0 -8.4 0.000000 
1.1 -8.4 0.000000 
1.2000000000000002 -8.4 0.000000 
1.2999999999999998 -8.4 0.000000 
1.4 -8.4 0.000000 
1.5 -8.4 0.000000 
1.5999990000000004 -8.4 0.000000 
1.7000000000000002 -8.4 0.000000 
1.7999999999999998 -8.4 0.000000 
1.9000000000000004 -8.4 0.000000 
2.0 -8.4 0.000000 
2.0999990000000004 -8.4 0.000000 
2.2 -8.4 0.000000 
2.3 -8.4 0.000000 
2.4000000000000004 -8.4 0.000000 
2.5 -8.4 0.000000 
2.5999990000000004 -8.4 0.000000 
2.7 -8.4 0.000000 
2.8 -8.4 0.000000 
2.9000000000000004 -8.4 0.000000 
3.0 -8.4 0.000000 
3.0999990000000004 -8.4 0.000000 
3.2 -8.4 0.000003 
3.3 -8.4 0.000000 
3.4000000000000004 -8.4 0.000000 
3.5 -8.4 0.000000 
3.5999990000000004 -8.4 0.000007 
3.7 -8.4 0.000000 
3.8 -8.4 0.000003 
3.9000000000000004 -8.4 0.000007 
4.0 -8.4 0.000003 
4.099999 -8.4 0.000010 
4.2 -8.4 0.000010 
4.3 -8.4 0.000007 
4.4 -8.4 0.000000 
4.5 -8.4 0.000003 
4.599999 -8.4 0.000010 
4.7 -8.4 0.000013 
4.8 -8.4 0.000003 
4.9 -8.4 0.000013 
5.0 -8.4 0.000017 
5.099999 -8.4 0.000003 
5.2 -8.4 0.000010 
5.3 -8.4 0.000017 
5.4 -8.4 0.000007 
5.5 -8.4 0.000010 
5.599999 -8.4 0.000010 
5.699999999999999 -8.4 0.000013 
5.800000000000001 -8.4 0.000027 
5.9 -8.4 0.000017 
6.0 -8.4 0.000027 
6.099999 -8.4 0.000007 
6.199999999999999 -8.4 0.000010 
6.300000000000001 -8.4 0.000010 
6.4 -8.4 0.000023 
6.5 -8.4 0.000007 
6.599999 -8.4 0.000000 
6.699999999999999 -8.4 0.000030 
6.800000000000001 -8.4 0.000013 
6.9 -8.4 0.000010 
7.0 -8.4 0.000013 
7.099999 -8.4 0.000007 
7.199999999999999 -8.4 0.000007 
7.300000000000001 -8.4 0.000007 
7.4 -8.4 0.000003 
7.5 -8.4 0.000020 
7.599999 -8.4 0.000007 
7.699999999999999 -8.4 0.000020 
7.800000000000001 -8.4 0.000023 
7.9 -8.4 0.000033 
8.0 -8.4 0.000010 
8.099999 -8.4 0.000020 
8.2 -8.4 0.000010 
8.3 -8.4 0.000027 
8.4 -8.4 0.000010 
8.5 -8.4 0.000010 
8.599999 -8.4 0.000017 
8.7 -8.4 0.000010 
8.8 -8.4 0.000017 
8.9 -8.4 0.000013 
9.0 -8.4 0.000013 
9.099999 -8.4 0.000007 
9.2 -8.4 0.000007 
9.3 -8.4 0.000010 
9.400001 -8.4 0.000003 
9.499999 -8.4 0.000007 
9.599999 -8.4 0.000007 
9.7 -8.4 0.000007 
9.8 -8.4 0.000000 
9.900001 -8.4 0.000000 
9.999999 -8.4 0.000003 
10.099999 -8.4 0.000000 
10.2 -8.4 0.000000 
10.3 -8.4 0.000003 
10.400001 -8.4 0.000000 
10.499999 -8.4 0.000000 
10.599999 -8.4 0.000000 
10.7 -8.4 0.000000 
10.8 -8.4 0.000000 
10.900001 -8.4 0.000000 
10.999999 -8.4 0.000000 
11.099999 -8.4 0.000000 
11.2 -8.4 0.000000 
11.3 -8.4 0.000000 
11.400001 -8.4 0.000000 
11.499999 -8.4 0.000000 
11.599999 -8.4 0.000000 
11.7 -8.4 0.000000 
11.8 -8.4 0.000000 
11.900001 -8.4 0.000000 
11.999999 -8.4 0.000000 
12.099999 -8.4 0.000000 
12.2 -8.4 0.000000 
12.3 -8.4 0.000000 
12.400001 -8.4 0.000000 
12.499999 -8.4 0.000000 
12.599999 -8.4 0.000000 
12.7 -8.4 0.000000 
12.8 -8.4 0.000000 
12.900001 -8.4 0.000000 
12.999999 -8.4 0.000000 
13.099999 -8.4 0.000000 
13.2 -8.4 0.000000 
13.3 -8.4 0.000000 
13.400001 -8.4 0.000000 
13.499999 -8.4 0.000000 
13.599998 -8.4 0.000000 
13.700001 -8.4 0.000000 
13.799999 -8.4 0.000000 
13.900002 -8.4 0.000000 
14.0 -8.4 0.000000 
14.099998 -8.4 0.000000 
14.200001 -8.4 0.000000 
14.299999 -8.4 0.000000 
14.400002 -8.4 0.000000 
14.5 -8.4 0.000000 
14.599998 -8.4 0.000000 
14.700001 -8.4 0.000000 
14.799999 -8.4 0.000000 
14.900002 -8.4 0.000000 
15.0 -8.4 0.000000 
15.099998 -8.4 0.000000 
15.200001 -8.4 0.000000 
15.299999 -8.4 0.000000 
15.400002 -8.4 0.000000 
15.5 -8.4 0.000000 
15.599998 -8.4 0.000000 
15.700001 -8.4 0.000000 
15.799999 -8.4 0.000000 
15.900002 -8.4 0.000000 
16.0 -8.4 0.000000 
16.099998 -8.4 0.000000 
16.200001 -8.4 0.000000 
16.299999 -8.4 0.000000 
16.400002 -8.4 0.000000 
16.5 -8.4 0.000000 
16.599998 -8.4 0.000000 
16.700001 -8.4 0.000000 
16.799999 -8.4 0.000000 
16.900002 -8.4 0.000000 
17.0 -8.4 0.000000 
17.099998 -8.4 0.000000 
17.200001 -8.4 0.000000 
17.299999 -8.4 0.000000 
17.400002 -8.4 0.000000 
17.5 -8.4 0.000000 
17.599998 -8.4 0.000000 
17.700001 -8.4 0.000000 
17.799999 -8.4 0.000000 
17.900002 -8.4 0.000000 
18.0 -8.4 0.000000 
18.099998 -8.4 0.000000 
18.200001 -8.4 0.000000 
18.299999 -8.4 0.000000 
18.400002 -8.4 0.000000 
18.5 -8.4 0.000000 
18.599998 -8.4 0.000000 
18.700001 -8.4 0.000000 
18.799999 -8.4 0.000000 
18.900002 -8.4 0.000000 
19.0 -8.4 0.000000 
19.099998 -8.4 0.000000 
19.200001 -8.4 0.000000 
19.299999 -8.4 0.000000 
-6.8 -8.3 0.000000 
-6.7 -8.3 0.000000 
-6.6 -8.3 0.000000 
-6.5 -8.3 0.000000 
-6.4 -8.3 0.000000 
-6.3 -8.3 0.000000 
-6.2 -8.3 0.000000 
-6.1 -8.3 0.000000 
-6.0 -8.3 0.000000 
-5.9 -8.3 0.000000 
-5.8 -8.3 0.000000 
-5.7 -8.3 0.000000 
-5.6 -8.3 0.000000 
-5.5 -8.3 0.000000 
-5.4 -8.3 0.000000 
-5.3 -8.3 0.000000 
-5.2 -8.3 0.000000 
-5.1 -8.3 0.000000 
-5.0 -8.3 0.000000 
-4.9 -8.3 0.000000 
-4.8 -8.3 0.000000 
-4.7 -8.3 0.000000 
-4.6 -8.3 0.000000 
-4.5 -8.3 0.000000 
-4.4 -8.3 0.000000 
-4.3 -8.3 0.000000 
-4.2 -8.3 0.000000 
-4.1 -8.3 0.000000 
-4.0 -8.3 0.000000 
-3.9 -8.3 0.000000 
-3.8 -8.3 0.000000 
-3.7 -8.3 0.000000 
-3.6 -8.3 0.000000 
-3.5 -8.3 0.000000 
-3.4 -8.3 0.000000 
-3.3 -8.3 0.000000 
-3.2 -8.3 0.000000 
-3.1 -8.3 0.000000 
-3.0 -8.3 0.000000 
-2.9 -8.3 0.000000 
-2.8 -8.3 0.000000 
-2.7 -8.3 0.000000 
-2.6 -8.3 0.000000 
-2.5 -8.3 0.000000 
-2.4 -8.3 0.000000 
-2.3 -8.3 0.000000 
-2.2 -8.3 0.000000 
-2.1 -8.3 0.000000 
-2.0 -8.3 0.000000 
-1.9 -8.3 0.000000 
-1.8 -8.3 0.000000 
-1.7 -8.3 0.000000 
-1.6 -8.3 0.000000 
-1.5 -8.3 0.000000 
-1.4 -8.3 0.000000 
-1.3 -8.3 0.000000 
-1.2 -8.3 0.000000 
-1.1 -8.3 0.000000 
-1.0 -8.3 0.000000 
-0.8999999999999999 -8.3 0.000000 
-0.8 -8.3 0.000000 
-0.7 -8.3 0.000000 
-0.6000000000000001 -8.3 0.000000 
-0.5 -8.3 0.000000 
-0.3999999999999999 -8.3 0.000000 
-0.2999999999999998 -8.3 0.000000 
-0.20000000000000018 -8.3 0.000000 
-0.10000000000000009 -8.3 0.000000 
0.0 -8.3 0.000000 
0.10000000000000009 -8.3 0.000000 
0.20000000000000018 -8.3 0.000000 
0.2999999999999998 -8.3 0.000000 
0.3999999999999999 -8.3 0.000000 
0.5 -8.3 0.000000 
0.6000000000000001 -8.3 0.000000 
0.7000000000000002 -8.3 0.000000 
0.7999999999999998 -8.3 0.000000 
0.8999999999999999 -8.3 0.000000 
1.0 -8.3 0.000000 
1.1 -8.3 0.000000 
1.2000000000000002 -8.3 0.000000 
1.2999999999999998 -8.3 0.000000 
1.4 -8.3 0.000000 
1.5 -8.3 0.000000 
1.5999990000000004 -8.3 0.000000 
1.7000000000000002 -8.3 0.000000 
1.7999999999999998 -8.3 0.000000 
1.9000000000000004 -8.3 0.000000 
2.0 -8.3 0.000000 
2.0999990000000004 -8.3 0.000000 
2.2 -8.3 0.000000 
2.3 -8.3 0.000000 
2.4000000000000004 -8.3 0.000000 
2.5 -8.3 0.000000 
2.5999990000000004 -8.3 0.000003 
2.7 -8.3 0.000000 
2.8 -8.3 0.000000 
2.9000000000000004 -8.3 0.000000 
3.0 -8.3 0.000000 
3.0999990000000004 -8.3 0.000000 
3.2 -8.3 0.000000 
3.3 -8.3 0.000003 
3.4000000000000004 -8.3 0.000003 
3.5 -8.3 0.000010 
3.5999990000000004 -8.3 0.000003 
3.7 -8.3 0.000007 
3.8 -8.3 0.000007 
3.9000000000000004 -8.3 0.000010 
4.0 -8.3 0.000003 
4.099999 -8.3 0.000010 
4.2 -8.3 0.000003 
4.3 -8.3 0.000007 
4.4 -8.3 0.000010 
4.5 -8.3 0.000007 
4.599999 -8.3 0.000017 
4.7 -8.3 0.000010 
4.8 -8.3 0.000013 
4.9 -8.3 0.000013 
5.0 -8.3 0.000010 
5.099999 -8.3 0.000007 
5.2 -8.3 0.000010 
5.3 -8.3 0.000023 
5.4 -8.3 0.000013 
5.5 -8.3 0.000023 
5.599999 -8.3 0.000017 
5.699999999999999 -8.3 0.000017 
5.800000000000001 -8.3 0.000020 
5.9 -8.3 0.000017 
6.0 -8.3 0.000007 
6.099999 -8.3 0.000013 
6.199999999999999 -8.3 0.000017 
6.300000000000001 -8.3 0.000020 
6.4 -8.3 0.000017 
6.5 -8.3 0.000027 
6.599999 -8.3 0.000020 
6.699999999999999 -8.3 0.000020 
6.800000000000001 -8.3 0.000010 
6.9 -8.3 0.000030 
7.0 -8.3 0.000010 
7.099999 -8.3 0.000017 
7.199999999999999 -8.3 0.000020 
7.300000000000001 -8.3 0.000020 
7.4 -8.3 0.000013 
7.5 -8.3 0.000017 
7.599999 -8.3 0.000030 
7.699999999999999 -8.3 0.000027 
7.800000000000001 -8.3 0.000040 
7.9 -8.3 0.000010 
8.0 -8.3 0.000007 
8.099999 -8.3 0.000020 
8.2 -8.3 0.000027 
8.3 -8.3 0.000023 
8.4 -8.3 0.000013 
8.5 -8.3 0.000023 
8.599999 -8.3 0.000013 
8.7 -8.3 0.000017 
8.8 -8.3 0.000023 
8.9 -8.3 0.000013 
9.0 -8.3 0.000017 
9.099999 -8.3 0.000007 
9.2 -8.3 0.000023 
9.3 -8.3 0.000010 
9.400001 -8.3 0.000003 
9.499999 -8.3 0.000003 
9.599999 -8.3 0.000020 
9.7 -8.3 0.000000 
9.8 -8.3 0.000007 
9.900001 -8.3 0.000007 
9.999999 -8.3 0.000010 
10.099999 -8.3 0.000000 
10.2 -8.3 0.000007 
10.3 -8.3 0.000000 
10.400001 -8.3 0.000000 
10.499999 -8.3 0.000000 
10.599999 -8.3 0.000000 
10.7 -8.3 0.000000 
10.8 -8.3 0.000000 
10.900001 -8.3 0.000000 
10.999999 -8.3 0.000000 
11.099999 -8.3 0.000000 
11.2 -8.3 0.000000 
11.3 -8.3 0.000000 
11.400001 -8.3 0.000000 
11.499999 -8.3 0.000000 
11.599999 -8.3 0.000000 
11.7 -8.3 0.000000 
11.8 -8.3 0.000000 
11.900001 -8.3 0.000000 
11.999999 -8.3 0.000000 
12.099999 -8.3 0.000000 
12.2 -8.3 0.000000 
12.3 -8.3 0.000000 
12.400001 -8.3 0.000000 
12.499999 -8.3 0.000000 
12.599999 -8.3 0.000000 
12.7 -8.3 0.000000 
12.8 -8.3 0.000000 
12.900001 -8.3 0.000000 
12.999999 -8.3 0.000000 
13.099999 -8.3 0.000000 
13.2 -8.3 0.000000 
13.3 -8.3 0.000000 
13.400001 -8.3 0.000000 
13.499999 -8.3 0.000000 
13.599998 -8.3 0.000000 
13.700001 -8.3 0.000000 
13.799999 -8.3 0.000000 
13.900002 -8.3 0.000000 
14.0 -8.3 0.000000 
14.099998 -8.3 0.000000 
14.200001 -8.3 0.000000 
14.299999 -8.3 0.000000 
14.400002 -8.3 0.000000 
14.5 -8.3 0.000000 
14.599998 -8.3 0.000000 
14.700001 -8.3 0.000000 
14.799999 -8.3 0.000000 
14.900002 -8.3 0.000000 
15.0 -8.3 0.000000 
15.099998 -8.3 0.000000 
15.200001 -8.3 0.000000 
15.299999 -8.3 0.000000 
15.400002 -8.3 0.000000 
15.5 -8.3 0.000000 
15.599998 -8.3 0.000000 
15.700001 -8.3 0.000000 
15.799999 -8.3 0.000000 
15.900002 -8.3 0.000000 
16.0 -8.3 0.000000 
16.099998 -8.3 0.000000 
16.200001 -8.3 0.000000 
16.299999 -8.3 0.000000 
16.400002 -8.3 0.000000 
16.5 -8.3 0.000000 
16.599998 -8.3 0.000000 
16.700001 -8.3 0.000000 
16.799999 -8.3 0.000000 
16.900002 -8.3 0.000000 
17.0 -8.3 0.000000 
17.099998 -8.3 0.000000 
17.200001 -8.3 0.000000 
17.299999 -8.3 0.000000 
17.400002 -8.3 0.000000 
17.5 -8.3 0.000000 
17.599998 -8.3 0.000000 
17.700001 -8.3 0.000000 
17.799999 -8.3 0.000000 
17.900002 -8.3 0.000000 
18.0 -8.3 0.000000 
18.099998 -8.3 0.000000 
18.200001 -8.3 0.000000 
18.299999 -8.3 0.000000 
18.400002 -8.3 0.000000 
18.5 -8.3 0.000000 
18.599998 -8.3 0.000000 
18.700001 -8.3 0.000000 
18.799999 -8.3 0.000000 
18.900002 -8.3 0.000000 
19.0 -8.3 0.000000 
19.099998 -8.3 0.000000 
19.200001 -8.3 0.000000 
19.299999 -8.3 0.000000 
-6.8 -8.2 0.000000 
-6.7 -8.2 0.000000 
-6.6 -8.2 0.000000 
-6.5 -8.2 0.000000 
-6.4 -8.2 0.000000 
-6.3 -8.2 0.000000 
-6.2 -8.2 0.000000 
-6.1 -8.2 0.000000 
-6.0 -8.2 0.000000 
-5.9 -8.2 0.000000 
-5.8 -8.2 0.000000 
-5.7 -8.2 0.000000 
-5.6 -8.2 0.000000 
-5.5 -8.2 0.000000 
-5.4 -8.2 0.000000 
-5.3 -8.2 0.000000 
-5.2 -8.2 0.000000 
-5.1 -8.2 0.000000 
-5.0 -8.2 0.000000 
-4.9 -8.2 0.000000 
-4.8 -8.2 0.000000 
-4.7 -8.2 0.000000 
-4.6 -8.2 0.000000 
-4.5 -8.2 0.000000 
-4.4 -8.2 0.000000 
-4.3 -8.2 0.000000 
-4.2 -8.2 0.000000 
-4.1 -8.2 0.000000 
-4.0 -8.2 0.000000 
-3.9 -8.2 0.000000 
-3.8 -8.2 0.000000 
-3.7 -8.2 0.000000 
-3.6 -8.2 0.000000 
-3.5 -8.2 0.000000 
-3.4 -8.2 0.000000 
-3.3 -8.2 0.000000 
-3.2 -8.2 0.000000 
-3.1 -8.2 0.000000 
-3.0 -8.2 0.000000 
-2.9 -8.2 0.000000 
-2.8 -8.2 0.000000 
-2.7 -8.2 0.000000 
-2.6 -8.2 0.000000 
-2.5 -8.2 0.000000 
-2.4 -8.2 0.000000 
-2.3 -8.2 0.000000 
-2.2 -8.2 0.000000 
-2.1 -8.2 0.000000 
-2.0 -8.2 0.000000 
-1.9 -8.2 0.000000 
-1.8 -8.2 0.000000 
-1.7 -8.2 0.000000 
-1.6 -8.2 0.000000 
-1.5 -8.2 0.000000 
-1.4 -8.2 0.000000 
-1.3 -8.2 0.000000 
-1.2 -8.2 0.000000 
-1.1 -8.2 0.000000 
-1.0 -8.2 0.000000 
-0.8999999999999999 -8.2 0.000000 
-0.8 -8.2 0.000000 
-0.7 -8.2 0.000000 
-0.6000000000000001 -8.2 0.000000 
-0.5 -8.2 0.000000 
-0.3999999999999999 -8.2 0.000000 
-0.2999999999999998 -8.2 0.000000 
-0.20000000000000018 -8.2 0.000000 
-0.10000000000000009 -8.2 0.000000 
0.0 -8.2 0.000000 
0.10000000000000009 -8.2 0.000000 
0.20000000000000018 -8.2 0.000000 
0.2999999999999998 -8.2 0.000000 
0.3999999999999999 -8.2 0.000000 
0.5 -8.2 0.000000 
0.6000000000000001 -8.2 0.000000 
0.7000000000000002 -8.2 0.000000 
0.7999999999999998 -8.2 0.000000 
0.8999999999999999 -8.2 0.000000 
1.0 -8.2 0.000000 
1.1 -8.2 0.000000 
1.2000000000000002 -8.2 0.000000 
1.2999999999999998 -8.2 0.000000 
1.4 -8.2 0.000000 
1.5 -8.2 0.000000 
1.5999990000000004 -8.2 0.000000 
1.7000000000000002 -8.2 0.000000 
1.7999999999999998 -8.2 0.000000 
1.9000000000000004 -8.2 0.000000 
2.0 -8.2 0.000000 
2.0999990000000004 -8.2 0.000000 
2.2 -8.2 0.000000 
2.3 -8.2 0.000000 
2.4000000000000004 -8.2 0.000000 
2.5 -8.2 0.000000 
2.5999990000000004 -8.2 0.000003 
2.7 -8.2 0.000000 
2.8 -8.2 0.000003 
2.9000000000000004 -8.2 0.000003 
3.0 -8.2 0.000003 
3.0999990000000004 -8.2 0.000007 
3.2 -8.2 0.000003 
3.3 -8.2 0.000007 
3.4000000000000004 -8.2 0.000010 
3.5 -8.2 0.000007 
3.5999990000000004 -8.2 0.000017 
3.7 -8.2 0.000013 
3.8 -8.2 0.000017 
3.9000000000000004 -8.2 0.000003 
4.0 -8.2 0.000013 
4.099999 -8.2 0.000007 
4.2 -8.2 0.000010 
4.3 -8.2 0.000007 
4.4 -8.2 0.000007 
4.5 -8.2 0.000000 
4.599999 -8.2 0.000010 
4.7 -8.2 0.000017 
4.8 -8.2 0.000007 
4.9 -8.2 0.000013 
5.0 -8.2 0.000017 
5.099999 -8.2 0.000013 
5.2 -8.2 0.000017 
5.3 -8.2 0.000020 
5.4 -8.2 0.000020 
5.5 -8.2 0.000033 
5.599999 -8.2 0.000017 
5.699999999999999 -8.2 0.000007 
5.800000000000001 -8.2 0.000020 
5.9 -8.2 0.000020 
6.0 -8.2 0.000017 
6.099999 -8.2 0.000023 
6.199999999999999 -8.2 0.000010 
6.300000000000001 -8.2 0.000010 
6.4 -8.2 0.000023 
6.5 -8.2 0.000027 
6.599999 -8.2 0.000027 
6.699999999999999 -8.2 0.000010 
6.800000000000001 -8.2 0.000023 
6.9 -8.2 0.000020 
7.0 -8.2 0.000020 
7.099999 -8.2 0.000017 
7.199999999999999 -8.2 0.000033 
7.300000000000001 -8.2 0.000050 
7.4 -8.2 0.000020 
7.5 -8.2 0.000033 
7.599999 -8.2 0.000027 
7.699999999999999 -8.2 0.000030 
7.800000000000001 -8.2 0.000030 
7.9 -8.2 0.000043 
8.0 -8.2 0.000020 
8.099999 -8.2 0.000013 
8.2 -8.2 0.000013 
8.3 -8.2 0.000030 
8.4 -8.2 0.000020 
8.5 -8.2 0.000010 
8.599999 -8.2 0.000017 
8.7 -8.2 0.000020 
8.8 -8.2 0.000033 
8.9 -8.2 0.000023 
9.0 -8.2 0.000030 
9.099999 -8.2 0.000020 
9.2 -8.2 0.000017 
9.3 -8.2 0.000013 
9.400001 -8.2 0.000007 
9.499999 -8.2 0.000017 
9.599999 -8.2 0.000027 
9.7 -8.2 0.000010 
9.8 -8.2 0.000017 
9.900001 -8.2 0.000003 
9.999999 -8.2 0.000007 
10.099999 -8.2 0.000000 
10.2 -8.2 0.000000 
10.3 -8.2 0.000007 
10.400001 -8.2 0.000007 
10.499999 -8.2 0.000000 
10.599999 -8.2 0.000000 
10.7 -8.2 0.000000 
10.8 -8.2 0.000003 
10.900001 -8.2 0.000000 
10.999999 -8.2 0.000000 
11.099999 -8.2 0.000000 
11.2 -8.2 0.000000 
11.3 -8.2 0.000000 
11.400001 -8.2 0.000000 
11.499999 -8.2 0.000000 
11.599999 -8.2 0.000000 
11.7 -8.2 0.000000 
11.8 -8.2 0.000000 
11.900001 -8.2 0.000000 
11.999999 -8.2 0.000000 
12.099999 -8.2 0.000000 
12.2 -8.2 0.000000 
12.3 -8.2 0.000000 
12.400001 -8.2 0.000000 
12.499999 -8.2 0.000000 
12.599999 -8.2 0.000000 
12.7 -8.2 0.000000 
12.8 -8.2 0.000000 
12.900001 -8.2 0.000000 
12.999999 -8.2 0.000000 
13.099999 -8.2 0.000000 
13.2 -8.2 0.000000 
13.3 -8.2 0.000000 
13.400001 -8.2 0.000000 
13.499999 -8.2 0.000000 
13.599998 -8.2 0.000000 
13.700001 -8.2 0.000000 
13.799999 -8.2 0.000000 
13.900002 -8.2 0.000000 
14.0 -8.2 0.000000 
14.099998 -8.2 0.000000 
14.200001 -8.2 0.000000 
14.299999 -8.2 0.000000 
14.400002 -8.2 0.000000 
14.5 -8.2 0.000000 
14.599998 -8.2 0.000000 
14.700001 -8.2 0.000000 
14.799999 -8.2 0.000000 
14.900002 -8.2 0.000000 
15.0 -8.2 0.000000 
15.099998 -8.2 0.000000 
15.200001 -8.2 0.000000 
15.299999 -8.2 0.000000 
15.400002 -8.2 0.000000 
15.5 -8.2 0.000000 
15.599998 -8.2 0.000000 
15.700001 -8.2 0.000000 
15.799999 -8.2 0.000000 
15.900002 -8.2 0.000000 
16.0 -8.2 0.000000 
16.099998 -8.2 0.000000 
16.200001 -8.2 0.000000 
16.299999 -8.2 0.000000 
16.400002 -8.2 0.000000 
16.5 -8.2 0.000000 
16.599998 -8.2 0.000000 
16.700001 -8.2 0.000000 
16.799999 -8.2 0.000000 
16.900002 -8.2 0.000000 
17.0 -8.2 0.000000 
17.099998 -8.2 0.000000 
17.200001 -8.2 0.000000 
17.299999 -8.2 0.000000 
17.400002 -8.2 0.000000 
17.5 -8.2 0.000000 
17.599998 -8.2 0.000000 
17.700001 -8.2 0.000000 
17.799999 -8.2 0.000000 
17.900002 -8.2 0.000000 
18.0 -8.2 0.000000 
18.099998 -8.2 0.000000 
18.200001 -8.2 0.000000 
18.299999 -8.2 0.000000 
18.400002 -8.2 0.000000 
18.5 -8.2 0.000000 
18.599998 -8.2 0.000000 
18.700001 -8.2 0.000000 
18.799999 -8.2 0.000000 
18.900002 -8.2 0.000000 
19.0 -8.2 0.000000 
19.099998 -8.2 0.000000 
19.200001 -8.2 0.000000 
19.299999 -8.2 0.000000 
-6.8 -8.100000000000001 0.000000 
-6.7 -8.100000000000001 0.000000 
-6.6 -8.100000000000001 0.000000 
-6.5 -8.100000000000001 0.000000 
-6.4 -8.100000000000001 0.000000 
-6.3 -8.100000000000001 0.000000 
-6.2 -8.100000000000001 0.000000 
-6.1 -8.100000000000001 0.000000 
-6.0 -8.100000000000001 0.000000 
-5.9 -8.100000000000001 0.000000 
-5.8 -8.100000000000001 0.000000 
-5.7 -8.100000000000001 0.000000 
-5.6 -8.100000000000001 0.000000 
-5.5 -8.100000000000001 0.000000 
-5.4 -8.100000000000001 0.000000 
-5.3 -8.100000000000001 0.000000 
-5.2 -8.100000000000001 0.000000 
-5.1 -8.100000000000001 0.000000 
-5.0 -8.100000000000001 0.000000 
-4.9 -8.100000000000001 0.000000 
-4.8 -8.100000000000001 0.000000 
-4.7 -8.100000000000001 0.000000 
-4.6 -8.100000000000001 0.000000 
-4.5 -8.100000000000001 0.000000 
-4.4 -8.100000000000001 0.000000 
-4.3 -8.100000000000001 0.000000 
-4.2 -8.100000000000001 0.000000 
-4.1 -8.100000000000001 0.000000 
-4.0 -8.100000000000001 0.000000 
-3.9 -8.100000000000001 0.000000 
-3.8 -8.100000000000001 0.000000 
-3.7 -8.100000000000001 0.000000 
-3.6 -8.100000000000001 0.000000 
-3.5 -8.100000000000001 0.000000 
-3.4 -8.100000000000001 0.000000 
-3.3 -8.100000000000001 0.000000 
-3.2 -8.100000000000001 0.000000 
-3.1 -8.100000000000001 0.000000 
-3.0 -8.100000000000001 0.000000 
-2.9 -8.100000000000001 0.000000 
-2.8 -8.100000000000001 0.000000 
-2.7 -8.100000000000001 0.000000 
-2.6 -8.100000000000001 0.000000 
-2.5 -8.100000000000001 0.000000 
-2.4 -8.100000000000001 0.000000 
-2.3 -8.100000000000001 0.000000 
-2.2 -8.100000000000001 0.000000 
-2.1 -8.100000000000001 0.000000 
-2.0 -8.100000000000001 0.000000 
-1.9 -8.100000000000001 0.000000 
-1.8 -8.100000000000001 0.000000 
-1.7 -8.100000000000001 0.000000 
-1.6 -8.100000000000001 0.000000 
-1.5 -8.100000000000001 0.000000 
-1.4 -8.100000000000001 0.000000 
-1.3 -8.100000000000001 0.000000 
-1.2 -8.100000000000001 0.000000 
-1.1 -8.100000000000001 0.000000 
-1.0 -8.100000000000001 0.000000 
-0.8999999999999999 -8.100000000000001 0.000000 
-0.8 -8.100000000000001 0.000000 
-0.7 -8.100000000000001 0.000000 
-0.6000000000000001 -8.100000000000001 0.000000 
-0.5 -8.100000000000001 0.000000 
-0.3999999999999999 -8.100000000000001 0.000000 
-0.2999999999999998 -8.100000000000001 0.000000 
-0.20000000000000018 -8.100000000000001 0.000000 
-0.10000000000000009 -8.100000000000001 0.000000 
0.0 -8.100000000000001 0.000000 
0.10000000000000009 -8.100000000000001 0.000000 
0.20000000000000018 -8.100000000000001 0.000000 
0.2999999999999998 -8.100000000000001 0.000000 
0.3999999999999999 -8.100000000000001 0.000000 
0.5 -8.100000000000001 0.000000 
0.6000000000000001 -8.100000000000001 0.000000 
0.7000000000000002 -8.100000000000001 0.000000 
0.7999999999999998 -8.100000000000001 0.000000 
0.8999999999999999 -8.100000000000001 0.000000 
1.0 -8.100000000000001 0.000000 
1.1 -8.100000000000001 0.000000 
1.2000000000000002 -8.100000000000001 0.000000 
1.2999999999999998 -8.100000000000001 0.000000 
1.4 -8.100000000000001 0.000000 
1.5 -8.100000000000001 0.000000 
1.5999990000000004 -8.100000000000001 0.000000 
1.7000000000000002 -8.100000000000001 0.000000 
1.7999999999999998 -8.100000000000001 0.000000 
1.9000000000000004 -8.100000000000001 0.000000 
2.0 -8.100000000000001 0.000000 
2.0999990000000004 -8.100000000000001 0.000000 
2.2 -8.100000000000001 0.000000 
2.3 -8.100000000000001 0.000003 
2.4000000000000004 -8.100000000000001 0.000003 
2.5 -8.100000000000001 0.000003 
2.5999990000000004 -8.100000000000001 0.000000 
2.7 -8.100000000000001 0.000013 
2.8 -8.100000000000001 0.000003 
2.9000000000000004 -8.100000000000001 0.000017 
3.0 -8.100000000000001 0.000013 
3.0999990000000004 -8.100000000000001 0.000007 
3.2 -8.100000000000001 0.000010 
3.3 -8.100000000000001 0.000017 
3.4000000000000004 -8.100000000000001 0.000007 
3.5 -8.100000000000001 0.000003 
3.5999990000000004 -8.100000000000001 0.000020 
3.7 -8.100000000000001 0.000003 
3.8 -8.100000000000001 0.000017 
3.9000000000000004 -8.100000000000001 0.000007 
4.0 -8.100000000000001 0.000010 
4.099999 -8.100000000000001 0.000023 
4.2 -8.100000000000001 0.000010 
4.3 -8.100000000000001 0.000010 
4.4 -8.100000000000001 0.000020 
4.5 -8.100000000000001 0.000017 
4.599999 -8.100000000000001 0.000017 
4.7 -8.100000000000001 0.000020 
4.8 -8.100000000000001 0.000027 
4.9 -8.100000000000001 0.000020 
5.0 -8.100000000000001 0.000027 
5.099999 -8.100000000000001 0.000017 
5.2 -8.100000000000001 0.000020 
5.3 -8.100000000000001 0.000023 
5.4 -8.100000000000001 0.000027 
5.5 -8.100000000000001 0.000017 
5.599999 -8.100000000000001 0.000013 
5.699999999999999 -8.100000000000001 0.000037 
5.800000000000001 -8.100000000000001 0.000027 
5.9 -8.100000000000001 0.000023 
6.0 -8.100000000000001 0.000037 
6.099999 -8.100000000000001 0.000037 
6.199999999999999 -8.100000000000001 0.000013 
6.300000000000001 -8.100000000000001 0.000030 
6.4 -8.100000000000001 0.000030 
6.5 -8.100000000000001 0.000010 
6.599999 -8.100000000000001 0.000037 
6.699999999999999 -8.100000000000001 0.000047 
6.800000000000001 -8.100000000000001 0.000030 
6.9 -8.100000000000001 0.000013 
7.0 -8.100000000000001 0.000037 
7.099999 -8.100000000000001 0.000027 
7.199999999999999 -8.100000000000001 0.000030 
7.300000000000001 -8.100000000000001 0.000027 
7.4 -8.100000000000001 0.000063 
7.5 -8.100000000000001 0.000023 
7.599999 -8.100000000000001 0.000047 
7.699999999999999 -8.100000000000001 0.000047 
7.800000000000001 -8.100000000000001 0.000033 
7.9 -8.100000000000001 0.000030 
8.0 -8.100000000000001 0.000030 
8.099999 -8.100000000000001 0.000027 
8.2 -8.100000000000001 0.000037 
8.3 -8.100000000000001 0.000023 
8.4 -8.100000000000001 0.000030 
8.5 -8.100000000000001 0.000030 
8.599999 -8.100000000000001 0.000027 
8.7 -8.100000000000001 0.000027 
8.8 -8.100000000000001 0.000013 
8.9 -8.100000000000001 0.000013 
9.0 -8.100000000000001 0.000030 
9.099999 -8.100000000000001 0.000037 
9.2 -8.100000000000001 0.000030 
9.3 -8.100000000000001 0.000020 
9.400001 -8.100000000000001 0.000020 
9.499999 -8.100000000000001 0.000023 
9.599999 -8.100000000000001 0.000013 
9.7 -8.100000000000001 0.000020 
9.8 -8.100000000000001 0.000010 
9.900001 -8.100000000000001 0.000010 
9.999999 -8.100000000000001 0.000027 
10.099999 -8.100000000000001 0.000017 
10.2 -8.100000000000001 0.000017 
10.3 -8.100000000000001 0.000007 
10.400001 -8.100000000000001 0.000010 
10.499999 -8.100000000000001 0.000003 
10.599999 -8.100000000000001 0.000000 
10.7 -8.100000000000001 0.000003 
10.8 -8.100000000000001 0.000000 
10.900001 -8.100000000000001 0.000000 
10.999999 -8.100000000000001 0.000000 
11.099999 -8.100000000000001 0.000000 
11.2 -8.100000000000001 0.000000 
11.3 -8.100000000000001 0.000003 
11.400001 -8.100000000000001 0.000000 
11.499999 -8.100000000000001 0.000000 
11.599999 -8.100000000000001 0.000000 
11.7 -8.100000000000001 0.000000 
11.8 -8.100000000000001 0.000000 
11.900001 -8.100000000000001 0.000000 
11.999999 -8.100000000000001 0.000000 
12.099999 -8.100000000000001 0.000000 
12.2 -8.100000000000001 0.000000 
12.3 -8.100000000000001 0.000000 
12.400001 -8.100000000000001 0.000000 
12.499999 -8.100000000000001 0.000000 
12.599999 -8.100000000000001 0.000000 
12.7 -8.100000000000001 0.000000 
12.8 -8.100000000000001 0.000000 
12.900001 -8.100000000000001 0.000000 
12.999999 -8.100000000000001 0.000000 
13.099999 -8.100000000000001 0.000000 
13.2 -8.100000000000001 0.000000 
13.3 -8.100000000000001 0.000000 
13.400001 -8.100000000000001 0.000000 
13.499999 -8.100000000000001 0.000000 
13.599998 -8.100000000000001 0.000000 
13.700001 -8.100000000000001 0.000000 
13.799999 -8.100000000000001 0.000000 
13.900002 -8.100000000000001 0.000000 
14.0 -8.100000000000001 0.000000 
14.099998 -8.100000000000001 0.000000 
14.200001 -8.100000000000001 0.000000 
14.299999 -8.100000000000001 0.000000 
14.400002 -8.100000000000001 0.000000 
14.5 -8.100000000000001 0.000000 
14.599998 -8.100000000000001 0.000000 
14.700001 -8.100000000000001 0.000000 
14.799999 -8.100000000000001 0.000000 
14.900002 -8.100000000000001 0.000000 
15.0 -8.100000000000001 0.000000 
15.099998 -8.100000000000001 0.000000 
15.200001 -8.100000000000001 0.000000 
15.299999 -8.100000000000001 0.000000 
15.400002 -8.100000000000001 0.000000 
15.5 -8.100000000000001 0.000000 
15.599998 -8.100000000000001 0.000000 
15.700001 -8.100000000000001 0.000000 
15.799999 -8.100000000000001 0.000000 
15.900002 -8.100000000000001 0.000000 
16.0 -8.100000000000001 0.000000 
16.099998 -8.100000000000001 0.000000 
16.200001 -8.100000000000001 0.000000 
16.299999 -8.100000000000001 0.000000 
16.400002 -8.100000000000001 0.000000 
16.5 -8.100000000000001 0.000000 
16.599998 -8.100000000000001 0.000000 
16.700001 -8.100000000000001 0.000000 
16.799999 -8.100000000000001 0.000000 
16.900002 -8.100000000000001 0.000000 
17.0 -8.100000000000001 0.000000 
17.099998 -8.100000000000001 0.000000 
17.200001 -8.100000000000001 0.000000 
17.299999 -8.100000000000001 0.000000 
17.400002 -8.100000000000001 0.000000 
17.5 -8.100000000000001 0.000000 
17.599998 -8.100000000000001 0.000000 
17.700001 -8.100000000000001 0.000000 
17.799999 -8.100000000000001 0.000000 
17.900002 -8.100000000000001 0.000000 
18.0 -8.100000000000001 0.000000 
18.099998 -8.100000000000001 0.000000 
18.200001 -8.100000000000001 0.000000 
18.299999 -8.100000000000001 0.000000 
18.400002 -8.100000000000001 0.000000 
18.5 -8.100000000000001 0.000000 
18.599998 -8.100000000000001 0.000000 
18.700001 -8.100000000000001 0.000000 
18.799999 -8.100000000000001 0.000000 
18.900002 -8.100000000000001 0.000000 
19.0 -8.100000000000001 0.000000 
19.099998 -8.100000000000001 0.000000 
19.200001 -8.100000000000001 0.000000 
19.299999 -8.100000000000001 0.000000 
-6.8 -8.0 0.000000 
-6.7 -8.0 0.000000 
-6.6 -8.0 0.000000 
-6.5 -8.0 0.000000 
-6.4 -8.0 0.000000 
-6.3 -8.0 0.000000 
-6.2 -8.0 0.000000 
-6.1 -8.0 0.000000 
-6.0 -8.0 0.000000 
-5.9 -8.0 0.000000 
-5.8 -8.0 0.000000 
-5.7 -8.0 0.000000 
-5.6 -8.0 0.000000 
-5.5 -8.0 0.000000 
-5.4 -8.0 0.000000 
-5.3 -8.0 0.000000 
-5.2 -8.0 0.000000 
-5.1 -8.0 0.000000 
-5.0 -8.0 0.000000 
-4.9 -8.0 0.000000 
-4.8 -8.0 0.000000 
-4.7 -8.0 0.000000 
-4.6 -8.0 0.000000 
-4.5 -8.0 0.000000 
-4.4 -8.0 0.000000 
-4.3 -8.0 0.000000 
-4.2 -8.0 0.000000 
-4.1 -8.0 0.000000 
-4.0 -8.0 0.000000 
-3.9 -8.0 0.000000 
-3.8 -8.0 0.000000 
-3.7 -8.0 0.000000 
-3.6 -8.0 0.000000 
-3.5 -8.0 0.000000 
-3.4 -8.0 0.000000 
-3.3 -8.0 0.000000 
-3.2 -8.0 0.000000 
-3.1 -8.0 0.000000 
-3.0 -8.0 0.000000 
-2.9 -8.0 0.000000 
-2.8 -8.0 0.000000 
-2.7 -8.0 0.000000 
-2.6 -8.0 0.000000 
-2.5 -8.0 0.000000 
-2.4 -8.0 0.000000 
-2.3 -8.0 0.000000 
-2.2 -8.0 0.000000 
-2.1 -8.0 0.000000 
-2.0 -8.0 0.000000 
-1.9 -8.0 0.000000 
-1.8 -8.0 0.000000 
-1.7 -8.0 0.000000 
-1.6 -8.0 0.000000 
-1.5 -8.0 0.000000 
-1.4 -8.0 0.000000 
-1.3 -8.0 0.000000 
-1.2 -8.0 0.000000 
-1.1 -8.0 0.000000 
-1.0 -8.0 0.000000 
-0.8999999999999999 -8.0 0.000000 
-0.8 -8.0 0.000000 
-0.7 -8.0 0.000000 
-0.6000000000000001 -8.0 0.000000 
-0.5 -8.0 0.000000 
-0.3999999999999999 -8.0 0.000000 
-0.2999999999999998 -8.0 0.000000 
-0.20000000000000018 -8.0 0.000000 
-0.10000000000000009 -8.0 0.000000 
0.0 -8.0 0.000000 
0.10000000000000009 -8.0 0.000000 
0.20000000000000018 -8.0 0.000000 
0.2999999999999998 -8.0 0.000000 
0.3999999999999999 -8.0 0.000000 
0.5 -8.0 0.000000 
0.6000000000000001 -8.0 0.000000 
0.7000000000000002 -8.0 0.000000 
0.7999999999999998 -8.0 0.000000 
0.8999999999999999 -8.0 0.000000 
1.0 -8.0 0.000000 
1.1 -8.0 0.000000 
1.2000000000000002 -8.0 0.000000 
1.2999999999999998 -8.0 0.000000 
1.4 -8.0 0.000000 
1.5 -8.0 0.000000 
1.5999990000000004 -8.0 0.000000 
1.7000000000000002 -8.0 0.000000 
1.7999999999999998 -8.0 0.000000 
1.9000000000000004 -8.0 0.000000 
2.0 -8.0 0.000003 
2.0999990000000004 -8.0 0.000000 
2.2 -8.0 0.000000 
2.3 -8.0 0.000007 
2.4000000000000004 -8.0 0.000000 
2.5 -8.0 0.000007 
2.5999990000000004 -8.0 0.000003 
2.7 -8.0 0.000000 
2.8 -8.0 0.000007 
2.9000000000000004 -8.0 0.000003 
3.0 -8.0 0.000010 
3.0999990000000004 -8.0 0.000007 
3.2 -8.0 0.000013 
3.3 -8.0 0.000007 
3.4000000000000004 -8.0 0.000017 
3.5 -8.0 0.000027 
3.5999990000000004 -8.0 0.000010 
3.7 -8.0 0.000017 
3.8 -8.0 0.000013 
3.9000000000000004 -8.0 0.000020 
4.0 -8.0 0.000027 
4.099999 -8.0 0.000010 
4.2 -8.0 0.000010 
4.3 -8.0 0.000027 
4.4 -8.0 0.000017 
4.5 -8.0 0.000013 
4.599999 -8.0 0.000007 
4.7 -8.0 0.000017 
4.8 -8.0 0.000020 
4.9 -8.0 0.000037 
5.0 -8.0 0.000027 
5.099999 -8.0 0.000027 
5.2 -8.0 0.000033 
5.3 -8.0 0.000043 
5.4 -8.0 0.000020 
5.5 -8.0 0.000027 
5.599999 -8.0 0.000033 
5.699999999999999 -8.0 0.000027 
5.800000000000001 -8.0 0.000013 
5.9 -8.0 0.000030 
6.0 -8.0 0.000017 
6.099999 -8.0 0.000033 
6.199999999999999 -8.0 0.000040 
6.300000000000001 -8.0 0.000020 
6.4 -8.0 0.000023 
6.5 -8.0 0.000023 
6.599999 -8.0 0.000030 
6.699999999999999 -8.0 0.000023 
6.800000000000001 -8.0 0.000043 
6.9 -8.0 0.000027 
7.0 -8.0 0.000063 
7.099999 -8.0 0.000020 
7.199999999999999 -8.0 0.000033 
7.300000000000001 -8.0 0.000043 
7.4 -8.0 0.000033 
7.5 -8.0 0.000027 
7.599999 -8.0 0.000047 
7.699999999999999 -8.0 0.000043 
7.800000000000001 -8.0 0.000030 
7.9 -8.0 0.000027 
8.0 -8.0 0.000037 
8.099999 -8.0 0.000047 
8.2 -8.0 0.000033 
8.3 -8.0 0.000027 
8.4 -8.0 0.000060 
8.5 -8.0 0.000023 
8.599999 -8.0 0.000030 
8.7 -8.0 0.000013 
8.8 -8.0 0.000027 
8.9 -8.0 0.000040 
9.0 -8.0 0.000027 
9.099999 -8.0 0.000030 
9.2 -8.0 0.000027 
9.3 -8.0 0.000033 
9.400001 -8.0 0.000023 
9.499999 -8.0 0.000030 
9.599999 -8.0 0.000037 
9.7 -8.0 0.000040 
9.8 -8.0 0.000020 
9.900001 -8.0 0.000007 
9.999999 -8.0 0.000013 
10.099999 -8.0 0.000013 
10.2 -8.0 0.000013 
10.3 -8.0 0.000013 
10.400001 -8.0 0.000013 
10.499999 -8.0 0.000013 
10.599999 -8.0 0.000010 
10.7 -8.0 0.000007 
10.8 -8.0 0.000007 
10.900001 -8.0 0.000013 
10.999999 -8.0 0.000007 
11.099999 -8.0 0.000000 
11.2 -8.0 0.000000 
11.3 -8.0 0.000000 
11.400001 -8.0 0.000000 
11.499999 -8.0 0.000000 
11.599999 -8.0 0.000000 
11.7 -8.0 0.000000 
11.8 -8.0 0.000000 
11.900001 -8.0 0.000000 
11.999999 -8.0 0.000000 
12.099999 -8.0 0.000000 
12.2 -8.0 0.000000 
12.3 -8.0 0.000000 
12.400001 -8.0 0.000000 
12.499999 -8.0 0.000000 
12.599999 -8.0 0.000000 
12.7 -8.0 0.000000 
12.8 -8.0 0.000000 
12.900001 -8.0 0.000000 
12.999999 -8.0 0.000000 
13.099999 -8.0 0.000000 
13.2 -8.0 0.000000 
13.3 -8.0 0.000000 
13.400001 -8.0 0.000000 
13.499999 -8.0 0.000000 
13.599998 -8.0 0.000000 
13.700001 -8.0 0.000000 
13.799999 -8.0 0.000000 
13.900002 -8.0 0.000000 
14.0 -8.0 0.000000 
14.099998 -8.0 0.000000 
14.200001 -8.0 0.000000 
14.299999 -8.0 0.000000 
14.400002 -8.0 0.000000 
14.5 -8.0 0.000000 
14.599998 -8.0 0.000000 
14.700001 -8.0 0.000000 
14.799999 -8.0 0.000000 
14.900002 -8.0 0.000000 
15.0 -8.0 0.000000 
15.099998 -8.0 0.000000 
15.200001 -8.0 0.000000 
15.299999 -8.0 0.000000 
15.400002 -8.0 0.000000 
15.5 -8.0 0.000000 
15.599998 -8.0 0.000000 
15.700001 -8.0 0.000000 
15.799999 -8.0 0.000000 
15.900002 -8.0 0.000000 
16.0 -8.0 0.000000 
16.099998 -8.0 0.000000 
16.200001 -8.0 0.000000 
16.299999 -8.0 0.000000 
16.400002 -8.0 0.000000 
16.5 -8.0 0.000000 
16.599998 -8.0 0.000000 
16.700001 -8.0 0.000000 
16.799999 -8.0 0.000000 
16.900002 -8.0 0.000000 
17.0 -8.0 0.000000 
17.099998 -8.0 0.000000 
17.200001 -8.0 0.000000 
17.299999 -8.0 0.000000 
17.400002 -8.0 0.000000 
17.5 -8.0 0.000000 
17.599998 -8.0 0.000000 
17.700001 -8.0 0.000000 
17.799999 -8.0 0.000000 
17.900002 -8.0 0.000000 
18.0 -8.0 0.000000 
18.099998 -8.0 0.000000 
18.200001 -8.0 0.000000 
18.299999 -8.0 0.000000 
18.400002 -8.0 0.000000 
18.5 -8.0 0.000000 
18.599998 -8.0 0.000000 
18.700001 -8.0 0.000000 
18.799999 -8.0 0.000000 
18.900002 -8.0 0.000000 
19.0 -8.0 0.000000 
19.099998 -8.0 0.000000 
19.200001 -8.0 0.000000 
19.299999 -8.0 0.000000 
-6.8 -7.9 0.000000 
-6.7 -7.9 0.000000 
-6.6 -7.9 0.000000 
-6.5 -7.9 0.000000 
-6.4 -7.9 0.000000 
-6.3 -7.9 0.000000 
-6.2 -7.9 0.000000 
-6.1 -7.9 0.000000 
-6.0 -7.9 0.000000 
-5.9 -7.9 0.000000 
-5.8 -7.9 0.000000 
-5.7 -7.9 0.000000 
-5.6 -7.9 0.000000 
-5.5 -7.9 0.000000 
-5.4 -7.9 0.000000 
-5.3 -7.9 0.000000 
-5.2 -7.9 0.000000 
-5.1 -7.9 0.000000 
-5.0 -7.9 0.000000 
-4.9 -7.9 0.000000 
-4.8 -7.9 0.000000 
-4.7 -7.9 0.000000 
-4.6 -7.9 0.000000 
-4.5 -7.9 0.000000 
-4.4 -7.9 0.000000 
-4.3 -7.9 0.000000 
-4.2 -7.9 0.000000 
-4.1 -7.9 0.000000 
-4.0 -7.9 0.000000 
-3.9 -7.9 0.000000 
-3.8 -7.9 0.000000 
-3.7 -7.9 0.000000 
-3.6 -7.9 0.000000 
-3.5 -7.9 0.000000 
-3.4 -7.9 0.000000 
-3.3 -7.9 0.000000 
-3.2 -7.9 0.000000 
-3.1 -7.9 0.000000 
-3.0 -7.9 0.000000 
-2.9 -7.9 0.000000 
-2.8 -7.9 0.000000 
-2.7 -7.9 0.000000 
-2.6 -7.9 0.000000 
-2.5 -7.9 0.000000 
-2.4 -7.9 0.000000 
-2.3 -7.9 0.000000 
-2.2 -7.9 0.000000 
-2.1 -7.9 0.000000 
-2.0 -7.9 0.000000 
-1.9 -7.9 0.000000 
-1.8 -7.9 0.000000 
-1.7 -7.9 0.000000 
-1.6 -7.9 0.000000 
-1.5 -7.9 0.000000 
-1.4 -7.9 0.000000 
-1.3 -7.9 0.000000 
-1.2 -7.9 0.000000 
-1.1 -7.9 0.000000 
-1.0 -7.9 0.000000 
-0.8999999999999999 -7.9 0.000000 
-0.8 -7.9 0.000000 
-0.7 -7.9 0.000000 
-0.6000000000000001 -7.9 0.000000 
-0.5 -7.9 0.000000 
-0.3999999999999999 -7.9 0.000000 
-0.2999999999999998 -7.9 0.000000 
-0.20000000000000018 -7.9 0.000000 
-0.10000000000000009 -7.9 0.000000 
0.0 -7.9 0.000000 
0.10000000000000009 -7.9 0.000000 
0.20000000000000018 -7.9 0.000000 
0.2999999999999998 -7.9 0.000000 
0.3999999999999999 -7.9 0.000000 
0.5 -7.9 0.000000 
0.6000000000000001 -7.9 0.000000 
0.7000000000000002 -7.9 0.000000 
0.7999999999999998 -7.9 0.000000 
0.8999999999999999 -7.9 0.000000 
1.0 -7.9 0.000000 
1.1 -7.9 0.000000 
1.2000000000000002 -7.9 0.000000 
1.2999999999999998 -7.9 0.000000 
1.4 -7.9 0.000000 
1.5 -7.9 0.000000 
1.5999990000000004 -7.9 0.000000 
1.7000000000000002 -7.9 0.000000 
1.7999999999999998 -7.9 0.000003 
1.9000000000000004 -7.9 0.000000 
2.0 -7.9 0.000003 
2.0999990000000004 -7.9 0.000010 
2.2 -7.9 0.000007 
2.3 -7.9 0.000000 
2.4000000000000004 -7.9 0.000000 
2.5 -7.9 0.000003 
2.5999990000000004 -7.9 0.000003 
2.7 -7.9 0.000013 
2.8 -7.9 0.000007 
2.9000000000000004 -7.9 0.000010 
3.0 -7.9 0.000013 
3.0999990000000004 -7.9 0.000013 
3.2 -7.9 0.000010 
3.3 -7.9 0.000023 
3.4000000000000004 -7.9 0.000010 
3.5 -7.9 0.000013 
3.5999990000000004 -7.9 0.000023 
3.7 -7.9 0.000023 
3.8 -7.9 0.000003 
3.9000000000000004 -7.9 0.000020 
4.0 -7.9 0.000020 
4.099999 -7.9 0.000020 
4.2 -7.9 0.000013 
4.3 -7.9 0.000020 
4.4 -7.9 0.000007 
4.5 -7.9 0.000020 
4.599999 -7.9 0.000013 
4.7 -7.9 0.000023 
4.8 -7.9 0.000013 
4.9 -7.9 0.000027 
5.0 -7.9 0.000033 
5.099999 -7.9 0.000033 
5.2 -7.9 0.000037 
5.3 -7.9 0.000017 
5.4 -7.9 0.000027 
5.5 -7.9 0.000020 
5.599999 -7.9 0.000003 
5.699999999999999 -7.9 0.000033 
5.800000000000001 -7.9 0.000023 
5.9 -7.9 0.000033 
6.0 -7.9 0.000027 
6.099999 -7.9 0.000033 
6.199999999999999 -7.9 0.000027 
6.300000000000001 -7.9 0.000037 
6.4 -7.9 0.000030 
6.5 -7.9 0.000033 
6.599999 -7.9 0.000043 
6.699999999999999 -7.9 0.000030 
6.800000000000001 -7.9 0.000033 
6.9 -7.9 0.000027 
7.0 -7.9 0.000050 
7.099999 -7.9 0.000023 
7.199999999999999 -7.9 0.000037 
7.300000000000001 -7.9 0.000053 
7.4 -7.9 0.000050 
7.5 -7.9 0.000037 
7.599999 -7.9 0.000043 
7.699999999999999 -7.9 0.000037 
7.800000000000001 -7.9 0.000040 
7.9 -7.9 0.000023 
8.0 -7.9 0.000040 
8.099999 -7.9 0.000030 
8.2 -7.9 0.000037 
8.3 -7.9 0.000040 
8.4 -7.9 0.000043 
8.5 -7.9 0.000043 
8.599999 -7.9 0.000013 
8.7 -7.9 0.000043 
8.8 -7.9 0.000030 
8.9 -7.9 0.000037 
9.0 -7.9 0.000023 
9.099999 -7.9 0.000023 
9.2 -7.9 0.000033 
9.3 -7.9 0.000027 
9.400001 -7.9 0.000030 
9.499999 -7.9 0.000047 
9.599999 -7.9 0.000023 
9.7 -7.9 0.000007 
9.8 -7.9 0.000010 
9.900001 -7.9 0.000023 
9.999999 -7.9 0.000020 
10.099999 -7.9 0.000013 
10.2 -7.9 0.000017 
10.3 -7.9 0.000023 
10.400001 -7.9 0.000020 
10.499999 -7.9 0.000020 
10.599999 -7.9 0.000020 
10.7 -7.9 0.000017 
10.8 -7.9 0.000003 
10.900001 -7.9 0.000003 
10.999999 -7.9 0.000010 
11.099999 -7.9 0.000000 
11.2 -7.9 0.000000 
11.3 -7.9 0.000017 
11.400001 -7.9 0.000003 
11.499999 -7.9 0.000003 
11.599999 -7.9 0.000000 
11.7 -7.9 0.000003 
11.8 -7.9 0.000000 
11.900001 -7.9 0.000000 
11.999999 -7.9 0.000000 
12.099999 -7.9 0.000000 
12.2 -7.9 0.000000 
12.3 -7.9 0.000000 
12.400001 -7.9 0.000000 
12.499999 -7.9 0.000000 
12.599999 -7.9 0.000000 
12.7 -7.9 0.000000 
12.8 -7.9 0.000000 
12.900001 -7.9 0.000000 
12.999999 -7.9 0.000000 
13.099999 -7.9 0.000000 
13.2 -7.9 0.000000 
13.3 -7.9 0.000000 
13.400001 -7.9 0.000000 
13.499999 -7.9 0.000000 
13.599998 -7.9 0.000000 
13.700001 -7.9 0.000000 
13.799999 -7.9 0.000000 
13.900002 -7.9 0.000000 
14.0 -7.9 0.000000 
14.099998 -7.9 0.000000 
14.200001 -7.9 0.000000 
14.299999 -7.9 0.000000 
14.400002 -7.9 0.000000 
14.5 -7.9 0.000000 
14.599998 -7.9 0.000000 
14.700001 -7.9 0.000000 
14.799999 -7.9 0.000000 
14.900002 -7.9 0.000000 
15.0 -7.9 0.000000 
15.099998 -7.9 0.000000 
15.200001 -7.9 0.000000 
15.299999 -7.9 0.000000 
15.400002 -7.9 0.000000 
15.5 -7.9 0.000000 
15.599998 -7.9 0.000000 
15.700001 -7.9 0.000000 
15.799999 -7.9 0.000000 
15.900002 -7.9 0.000000 
16.0 -7.9 0.000000 
16.099998 -7.9 0.000000 
16.200001 -7.9 0.000000 
16.299999 -7.9 0.000000 
16.400002 -7.9 0.000000 
16.5 -7.9 0.000000 
16.599998 -7.9 0.000000 
16.700001 -7.9 0.000000 
16.799999 -7.9 0.000000 
16.900002 -7.9 0.000000 
17.0 -7.9 0.000000 
17.099998 -7.9 0.000000 
17.200001 -7.9 0.000000 
17.299999 -7.9 0.000000 
17.400002 -7.9 0.000000 
17.5 -7.9 0.000000 
17.599998 -7.9 0.000000 
17.700001 -7.9 0.000000 
17.799999 -7.9 0.000000 
17.900002 -7.9 0.000000 
18.0 -7.9 0.000000 
18.099998 -7.9 0.000000 
18.200001 -7.9 0.000000 
18.299999 -7.9 0.000000 
18.400002 -7.9 0.000000 
18.5 -7.9 0.000000 
18.599998 -7.9 0.000000 
18.700001 -7.9 0.000000 
18.799999 -7.9 0.000000 
18.900002 -7.9 0.000000 
19.0 -7.9 0.000000 
19.099998 -7.9 0.000000 
19.200001 -7.9 0.000000 
19.299999 -7.9 0.000000 
-6.8 -7.8 0.000000 
-6.7 -7.8 0.000000 
-6.6 -7.8 0.000000 
-6.5 -7.8 0.000000 
-6.4 -7.8 0.000000 
-6.3 -7.8 0.000000 
-6.2 -7.8 0.000000 
-6.1 -7.8 0.000000 
-6.0 -7.8 0.000000 
-5.9 -7.8 0.000000 
-5.8 -7.8 0.000000 
-5.7 -7.8 0.000000 
-5.6 -7.8 0.000000 
-5.5 -7.8 0.000000 
-5.4 -7.8 0.000000 
-5.3 -7.8 0.000000 
-5.2 -7.8 0.000000 
-5.1 -7.8 0.000000 
-5.0 -7.8 0.000000 
-4.9 -7.8 0.000000 
-4.8 -7.8 0.000000 
-4.7 -7.8 0.000000 
-4.6 -7.8 0.000000 
-4.5 -7.8 0.000000 
-4.4 -7.8 0.000000 
-4.3 -7.8 0.000000 
-4.2 -7.8 0.000000 
-4.1 -7.8 0.000000 
-4.0 -7.8 0.000000 
-3.9 -7.8 0.000000 
-3.8 -7.8 0.000000 
-3.7 -7.8 0.000000 
-3.6 -7.8 0.000000 
-3.5 -7.8 0.000000 
-3.4 -7.8 0.000000 
-3.3 -7.8 0.000000 
-3.2 -7.8 0.000000 
-3.1 -7.8 0.000000 
-3.0 -7.8 0.000000 
-2.9 -7.8 0.000000 
-2.8 -7.8 0.000000 
-2.7 -7.8 0.000000 
-2.6 -7.8 0.000000 
-2.5 -7.8 0.000000 
-2.4 -7.8 0.000000 
-2.3 -7.8 0.000000 
-2.2 -7.8 0.000000 
-2.1 -7.8 0.000000 
-2.0 -7.8 0.000000 
-1.9 -7.8 0.000000 
-1.8 -7.8 0.000000 
-1.7 -7.8 0.000000 
-1.6 -7.8 0.000000 
-1.5 -7.8 0.000000 
-1.4 -7.8 0.000000 
-1.3 -7.8 0.000000 
-1.2 -7.8 0.000000 
-1.1 -7.8 0.000000 
-1.0 -7.8 0.000000 
-0.8999999999999999 -7.8 0.000000 
-0.8 -7.8 0.000000 
-0.7 -7.8 0.000000 
-0.6000000000000001 -7.8 0.000000 
-0.5 -7.8 0.000000 
-0.3999999999999999 -7.8 0.000000 
-0.2999999999999998 -7.8 0.000000 
-0.20000000000000018 -7.8 0.000000 
-0.10000000000000009 -7.8 0.000000 
0.0 -7.8 0.000000 
0.10000000000000009 -7.8 0.000000 
0.20000000000000018 -7.8 0.000000 
0.2999999999999998 -7.8 0.000000 
0.3999999999999999 -7.8 0.000000 
0.5 -7.8 0.000000 
0.6000000000000001 -7.8 0.000000 
0.7000000000000002 -7.8 0.000000 
0.7999999999999998 -7.8 0.000000 
0.8999999999999999 -7.8 0.000000 
1.0 -7.8 0.000000 
1.1 -7.8 0.000000 
1.2000000000000002 -7.8 0.000000 
1.2999999999999998 -7.8 0.000000 
1.4 -7.8 0.000003 
1.5 -7.8 0.000000 
1.5999990000000004 -7.8 0.000003 
1.7000000000000002 -7.8 0.000003 
1.7999999999999998 -7.8 0.000003 
1.9000000000000004 -7.8 0.000007 
2.0 -7.8 0.000007 
2.0999990000000004 -7.8 0.000007 
2.2 -7.8 0.000017 
2.3 -7.8 0.000007 
2.4000000000000004 -7.8 0.000007 
2.5 -7.8 0.000010 
2.5999990000000004 -7.8 0.000007 
2.7 -7.8 0.000013 
2.8 -7.8 0.000013 
2.9000000000000004 -7.8 0.000010 
3.0 -7.8 0.000020 
3.0999990000000004 -7.8 0.000023 
3.2 -7.8 0.000020 
3.3 -7.8 0.000023 
3.4000000000000004 -7.8 0.000023 
3.5 -7.8 0.000017 
3.5999990000000004 -7.8 0.000033 
3.7 -7.8 0.000010 
3.8 -7.8 0.000023 
3.9000000000000004 -7.8 0.000023 
4.0 -7.8 0.000020 
4.099999 -7.8 0.000010 
4.2 -7.8 0.000010 
4.3 -7.8 0.000013 
4.4 -7.8 0.000033 
4.5 -7.8 0.000020 
4.599999 -7.8 0.000023 
4.7 -7.8 0.000030 
4.8 -7.8 0.000020 
4.9 -7.8 0.000030 
5.0 -7.8 0.000020 
5.099999 -7.8 0.000033 
5.2 -7.8 0.000033 
5.3 -7.8 0.000037 
5.4 -7.8 0.000040 
5.5 -7.8 0.000030 
5.599999 -7.8 0.000023 
5.699999999999999 -7.8 0.000040 
5.800000000000001 -7.8 0.000027 
5.9 -7.8 0.000047 
6.0 -7.8 0.000033 
6.099999 -7.8 0.000023 
6.199999999999999 -7.8 0.000030 
6.300000000000001 -7.8 0.000043 
6.4 -7.8 0.000070 
6.5 -7.8 0.000027 
6.599999 -7.8 0.000033 
6.699999999999999 -7.8 0.000063 
6.800000000000001 -7.8 0.000037 
6.9 -7.8 0.000057 
7.0 -7.8 0.000047 
7.099999 -7.8 0.000060 
7.199999999999999 -7.8 0.000057 
7.300000000000001 -7.8 0.000023 
7.4 -7.8 0.000040 
7.5 -7.8 0.000053 
7.599999 -7.8 0.000037 
7.699999999999999 -7.8 0.000043 
7.800000000000001 -7.8 0.000033 
7.9 -7.8 0.000040 
8.0 -7.8 0.000037 
8.099999 -7.8 0.000047 
8.2 -7.8 0.000037 
8.3 -7.8 0.000057 
8.4 -7.8 0.000043 
8.5 -7.8 0.000033 
8.599999 -7.8 0.000037 
8.7 -7.8 0.000030 
8.8 -7.8 0.000043 
8.9 -7.8 0.000033 
9.0 -7.8 0.000040 
9.099999 -7.8 0.000040 
9.2 -7.8 0.000033 
9.3 -7.8 0.000030 
9.400001 -7.8 0.000043 
9.499999 -7.8 0.000023 
9.599999 -7.8 0.000033 
9.7 -7.8 0.000017 
9.8 -7.8 0.000033 
9.900001 -7.8 0.000027 
9.999999 -7.8 0.000023 
10.099999 -7.8 0.000027 
10.2 -7.8 0.000013 
10.3 -7.8 0.000017 
10.400001 -7.8 0.000020 
10.499999 -7.8 0.000010 
10.599999 -7.8 0.000013 
10.7 -7.8 0.000007 
10.8 -7.8 0.000013 
10.900001 -7.8 0.000010 
10.999999 -7.8 0.000003 
11.099999 -7.8 0.000003 
11.2 -7.8 0.000000 
11.3 -7.8 0.000003 
11.400001 -7.8 0.000013 
11.499999 -7.8 0.000003 
11.599999 -7.8 0.000003 
11.7 -7.8 0.000007 
11.8 -7.8 0.000000 
11.900001 -7.8 0.000003 
11.999999 -7.8 0.000000 
12.099999 -7.8 0.000000 
12.2 -7.8 0.000000 
12.3 -7.8 0.000000 
12.400001 -7.8 0.000000 
12.499999 -7.8 0.000000 
12.599999 -7.8 0.000000 
12.7 -7.8 0.000000 
12.8 -7.8 0.000000 
12.900001 -7.8 0.000000 
12.999999 -7.8 0.000000 
13.099999 -7.8 0.000000 
13.2 -7.8 0.000000 
13.3 -7.8 0.000000 
13.400001 -7.8 0.000000 
13.499999 -7.8 0.000000 
13.599998 -7.8 0.000000 
13.700001 -7.8 0.000000 
13.799999 -7.8 0.000000 
13.900002 -7.8 0.000000 
14.0 -7.8 0.000000 
14.099998 -7.8 0.000000 
14.200001 -7.8 0.000000 
14.299999 -7.8 0.000000 
14.400002 -7.8 0.000000 
14.5 -7.8 0.000000 
14.599998 -7.8 0.000000 
14.700001 -7.8 0.000000 
14.799999 -7.8 0.000000 
14.900002 -7.8 0.000000 
15.0 -7.8 0.000000 
15.099998 -7.8 0.000000 
15.200001 -7.8 0.000000 
15.299999 -7.8 0.000000 
15.400002 -7.8 0.000000 
15.5 -7.8 0.000000 
15.599998 -7.8 0.000000 
15.700001 -7.8 0.000000 
15.799999 -7.8 0.000000 
15.900002 -7.8 0.000000 
16.0 -7.8 0.000000 
16.099998 -7.8 0.000000 
16.200001 -7.8 0.000000 
16.299999 -7.8 0.000000 
16.400002 -7.8 0.000000 
16.5 -7.8 0.000000 
16.599998 -7.8 0.000000 
16.700001 -7.8 0.000000 
16.799999 -7.8 0.000000 
16.900002 -7.8 0.000000 
17.0 -7.8 0.000000 
17.099998 -7.8 0.000000 
17.200001 -7.8 0.000000 
17.299999 -7.8 0.000000 
17.400002 -7.8 0.000000 
17.5 -7.8 0.000000 
17.599998 -7.8 0.000000 
17.700001 -7.8 0.000000 
17.799999 -7.8 0.000000 
17.900002 -7.8 0.000000 
18.0 -7.8 0.000000 
18.099998 -7.8 0.000000 
18.200001 -7.8 0.000000 
18.299999 -7.8 0.000000 
18.400002 -7.8 0.000000 
18.5 -7.8 0.000000 
18.599998 -7.8 0.000000 
18.700001 -7.8 0.000000 
18.799999 -7.8 0.000000 
18.900002 -7.8 0.000000 
19.0 -7.8 0.000000 
19.099998 -7.8 0.000000 
19.200001 -7.8 0.000000 
19.299999 -7.8 0.000000 
-6.8 -7.7 0.000000 
-6.7 -7.7 0.000000 
-6.6 -7.7 0.000000 
-6.5 -7.7 0.000000 
-6.4 -7.7 0.000000 
-6.3 -7.7 0.000000 
-6.2 -7.7 0.000000 
-6.1 -7.7 0.000000 
-6.0 -7.7 0.000000 
-5.9 -7.7 0.000000 
-5.8 -7.7 0.000000 
-5.7 -7.7 0.000000 
-5.6 -7.7 0.000000 
-5.5 -7.7 0.000000 
-5.4 -7.7 0.000000 
-5.3 -7.7 0.000000 
-5.2 -7.7 0.000000 
-5.1 -7.7 0.000000 
-5.0 -7.7 0.000000 
-4.9 -7.7 0.000000 
-4.8 -7.7 0.000000 
-4.7 -7.7 0.000000 
-4.6 -7.7 0.000000 
-4.5 -7.7 0.000000 
-4.4 -7.7 0.000000 
-4.3 -7.7 0.000000 
-4.2 -7.7 0.000000 
-4.1 -7.7 0.000000 
-4.0 -7.7 0.000000 
-3.9 -7.7 0.000000 
-3.8 -7.7 0.000000 
-3.7 -7.7 0.000000 
-3.6 -7.7 0.000000 
-3.5 -7.7 0.000000 
-3.4 -7.7 0.000000 
-3.3 -7.7 0.000000 
-3.2 -7.7 0.000000 
-3.1 -7.7 0.000000 
-3.0 -7.7 0.000000 
-2.9 -7.7 0.000000 
-2.8 -7.7 0.000000 
-2.7 -7.7 0.000000 
-2.6 -7.7 0.000000 
-2.5 -7.7 0.000000 
-2.4 -7.7 0.000000 
-2.3 -7.7 0.000000 
-2.2 -7.7 0.000000 
-2.1 -7.7 0.000000 
-2.0 -7.7 0.000000 
-1.9 -7.7 0.000000 
-1.8 -7.7 0.000000 
-1.7 -7.7 0.000000 
-1.6 -7.7 0.000000 
-1.5 -7.7 0.000000 
-1.4 -7.7 0.000000 
-1.3 -7.7 0.000000 
-1.2 -7.7 0.000000 
-1.1 -7.7 0.000000 
-1.0 -7.7 0.000000 
-0.8999999999999999 -7.7 0.000000 
-0.8 -7.7 0.000000 
-0.7 -7.7 0.000000 
-0.6000000000000001 -7.7 0.000000 
-0.5 -7.7 0.000000 
-0.3999999999999999 -7.7 0.000000 
-0.2999999999999998 -7.7 0.000000 
-0.20000000000000018 -7.7 0.000000 
-0.10000000000000009 -7.7 0.000000 
0.0 -7.7 0.000000 
0.10000000000000009 -7.7 0.000000 
0.20000000000000018 -7.7 0.000000 
0.2999999999999998 -7.7 0.000000 
0.3999999999999999 -7.7 0.000000 
0.5 -7.7 0.000000 
0.6000000000000001 -7.7 0.000000 
0.7000000000000002 -7.7 0.000000 
0.7999999999999998 -7.7 0.000000 
0.8999999999999999 -7.7 0.000000 
1.0 -7.7 0.000003 
1.1 -7.7 0.000000 
1.2000000000000002 -7.7 0.000000 
1.2999999999999998 -7.7 0.000000 
1.4 -7.7 0.000007 
1.5 -7.7 0.000003 
1.5999990000000004 -7.7 0.000017 
1.7000000000000002 -7.7 0.000007 
1.7999999999999998 -7.7 0.000007 
1.9000000000000004 -7.7 0.000010 
2.0 -7.7 0.000017 
2.0999990000000004 -7.7 0.000010 
2.2 -7.7 0.000017 
2.3 -7.7 0.000013 
2.4000000000000004 -7.7 0.000003 
2.5 -7.7 0.000010 
2.5999990000000004 -7.7 0.000020 
2.7 -7.7 0.000037 
2.8 -7.7 0.000017 
2.9000000000000004 -7.7 0.000017 
3.0 -7.7 0.000033 
3.0999990000000004 -7.7 0.000023 
3.2 -7.7 0.000030 
3.3 -7.7 0.000023 
3.4000000000000004 -7.7 0.000010 
3.5 -7.7 0.000027 
3.5999990000000004 -7.7 0.000027 
3.7 -7.7 0.000023 
3.8 -7.7 0.000020 
3.9000000000000004 -7.7 0.000027 
4.0 -7.7 0.000017 
4.099999 -7.7 0.000033 
4.2 -7.7 0.000017 
4.3 -7.7 0.000030 
4.4 -7.7 0.000037 
4.5 -7.7 0.000027 
4.599999 -7.7 0.000030 
4.7 -7.7 0.000003 
4.8 -7.7 0.000020 
4.9 -7.7 0.000020 
5.0 -7.7 0.000023 
5.099999 -7.7 0.000053 
5.2 -7.7 0.000017 
5.3 -7.7 0.000053 
5.4 -7.7 0.000033 
5.5 -7.7 0.000043 
5.599999 -7.7 0.000027 
5.699999999999999 -7.7 0.000037 
5.800000000000001 -7.7 0.000037 
5.9 -7.7 0.000040 
6.0 -7.7 0.000023 
6.099999 -7.7 0.000067 
6.199999999999999 -7.7 0.000033 
6.300000000000001 -7.7 0.000040 
6.4 -7.7 0.000020 
6.5 -7.7 0.000050 
6.599999 -7.7 0.000070 
6.699999999999999 -7.7 0.000053 
6.800000000000001 -7.7 0.000053 
6.9 -7.7 0.000043 
7.0 -7.7 0.000033 
7.099999 -7.7 0.000057 
7.199999999999999 -7.7 0.000040 
7.300000000000001 -7.7 0.000053 
7.4 -7.7 0.000070 
7.5 -7.7 0.000023 
7.599999 -7.7 0.000063 
7.699999999999999 -7.7 0.000040 
7.800000000000001 -7.7 0.000057 
7.9 -7.7 0.000060 
8.0 -7.7 0.000043 
8.099999 -7.7 0.000040 
8.2 -7.7 0.000047 
8.3 -7.7 0.000063 
8.4 -7.7 0.000050 
8.5 -7.7 0.000030 
8.599999 -7.7 0.000033 
8.7 -7.7 0.000043 
8.8 -7.7 0.000050 
8.9 -7.7 0.000050 
9.0 -7.7 0.000043 
9.099999 -7.7 0.000040 
9.2 -7.7 0.000027 
9.3 -7.7 0.000047 
9.400001 -7.7 0.000033 
9.499999 -7.7 0.000027 
9.599999 -7.7 0.000027 
9.7 -7.7 0.000030 
9.8 -7.7 0.000010 
9.900001 -7.7 0.000023 
9.999999 -7.7 0.000010 
10.099999 -7.7 0.000020 
10.2 -7.7 0.000030 
10.3 -7.7 0.000017 
10.400001 -7.7 0.000017 
10.499999 -7.7 0.000030 
10.599999 -7.7 0.000010 
10.7 -7.7 0.000003 
10.8 -7.7 0.000010 
10.900001 -7.7 0.000003 
10.999999 -7.7 0.000017 
11.099999 -7.7 0.000007 
11.2 -7.7 0.000003 
11.3 -7.7 0.000003 
11.400001 -7.7 0.000007 
11.499999 -7.7 0.000010 
11.599999 -7.7 0.000000 
11.7 -7.7 0.000003 
11.8 -7.7 0.000007 
11.900001 -7.7 0.000000 
11.999999 -7.7 0.000003 
12.099999 -7.7 0.000000 
12.2 -7.7 0.000000 
12.3 -7.7 0.000000 
12.400001 -7.7 0.000000 
12.499999 -7.7 0.000000 
12.599999 -7.7 0.000000 
12.7 -7.7 0.000000 
12.8 -7.7 0.000000 
12.900001 -7.7 0.000000 
12.999999 -7.7 0.000000 
13.099999 -7.7 0.000000 
13.2 -7.7 0.000000 
13.3 -7.7 0.000000 
13.400001 -7.7 0.000000 
13.499999 -7.7 0.000000 
13.599998 -7.7 0.000000 
13.700001 -7.7 0.000000 
13.799999 -7.7 0.000000 
13.900002 -7.7 0.000000 
14.0 -7.7 0.000000 
14.099998 -7.7 0.000000 
14.200001 -7.7 0.000000 
14.299999 -7.7 0.000000 
14.400002 -7.7 0.000000 
14.5 -7.7 0.000000 
14.599998 -7.7 0.000000 
14.700001 -7.7 0.000000 
14.799999 -7.7 0.000000 
14.900002 -7.7 0.000000 
15.0 -7.7 0.000000 
15.099998 -7.7 0.000000 
15.200001 -7.7 0.000000 
15.299999 -7.7 0.000000 
15.400002 -7.7 0.000000 
15.5 -7.7 0.000000 
15.599998 -7.7 0.000000 
15.700001 -7.7 0.000000 
15.799999 -7.7 0.000000 
15.900002 -7.7 0.000000 
16.0 -7.7 0.000000 
16.099998 -7.7 0.000000 
16.200001 -7.7 0.000000 
16.299999 -7.7 0.000000 
16.400002 -7.7 0.000000 
16.5 -7.7 0.000000 
16.599998 -7.7 0.000000 
16.700001 -7.7 0.000000 
16.799999 -7.7 0.000000 
16.900002 -7.7 0.000000 
17.0 -7.7 0.000000 
17.099998 -7.7 0.000000 
17.200001 -7.7 0.000000 
17.299999 -7.7 0.000000 
17.400002 -7.7 0.000000 
17.5 -7.7 0.000000 
17.599998 -7.7 0.000000 
17.700001 -7.7 0.000000 
17.799999 -7.7 0.000000 
17.900002 -7.7 0.000000 
18.0 -7.7 0.000000 
18.099998 -7.7 0.000000 
18.200001 -7.7 0.000000 
18.299999 -7.7 0.000000 
18.400002 -7.7 0.000000 
18.5 -7.7 0.000000 
18.599998 -7.7 0.000000 
18.700001 -7.7 0.000000 
18.799999 -7.7 0.000000 
18.900002 -7.7 0.000000 
19.0 -7.7 0.000000 
19.099998 -7.7 0.000000 
19.200001 -7.7 0.000000 
19.299999 -7.7 0.000000 
-6.8 -7.6000000000000005 0.000000 
-6.7 -7.6000000000000005 0.000000 
-6.6 -7.6000000000000005 0.000000 
-6.5 -7.6000000000000005 0.000000 
-6.4 -7.6000000000000005 0.000000 
-6.3 -7.6000000000000005 0.000000 
-6.2 -7.6000000000000005 0.000000 
-6.1 -7.6000000000000005 0.000000 
-6.0 -7.6000000000000005 0.000000 
-5.9 -7.6000000000000005 0.000000 
-5.8 -7.6000000000000005 0.000000 
-5.7 -7.6000000000000005 0.000000 
-5.6 -7.6000000000000005 0.000000 
-5.5 -7.6000000000000005 0.000000 
-5.4 -7.6000000000000005 0.000000 
-5.3 -7.6000000000000005 0.000000 
-5.2 -7.6000000000000005 0.000000 
-5.1 -7.6000000000000005 0.000000 
-5.0 -7.6000000000000005 0.000000 
-4.9 -7.6000000000000005 0.000000 
-4.8 -7.6000000000000005 0.000000 
-4.7 -7.6000000000000005 0.000000 
-4.6 -7.6000000000000005 0.000000 
-4.5 -7.6000000000000005 0.000000 
-4.4 -7.6000000000000005 0.000000 
-4.3 -7.6000000000000005 0.000000 
-4.2 -7.6000000000000005 0.000000 
-4.1 -7.6000000000000005 0.000000 
-4.0 -7.6000000000000005 0.000000 
-3.9 -7.6000000000000005 0.000000 
-3.8 -7.6000000000000005 0.000000 
-3.7 -7.6000000000000005 0.000000 
-3.6 -7.6000000000000005 0.000000 
-3.5 -7.6000000000000005 0.000000 
-3.4 -7.6000000000000005 0.000000 
-3.3 -7.6000000000000005 0.000000 
-3.2 -7.6000000000000005 0.000000 
-3.1 -7.6000000000000005 0.000000 
-3.0 -7.6000000000000005 0.000000 
-2.9 -7.6000000000000005 0.000000 
-2.8 -7.6000000000000005 0.000000 
-2.7 -7.6000000000000005 0.000000 
-2.6 -7.6000000000000005 0.000000 
-2.5 -7.6000000000000005 0.000000 
-2.4 -7.6000000000000005 0.000000 
-2.3 -7.6000000000000005 0.000000 
-2.2 -7.6000000000000005 0.000000 
-2.1 -7.6000000000000005 0.000000 
-2.0 -7.6000000000000005 0.000000 
-1.9 -7.6000000000000005 0.000000 
-1.8 -7.6000000000000005 0.000000 
-1.7 -7.6000000000000005 0.000000 
-1.6 -7.6000000000000005 0.000000 
-1.5 -7.6000000000000005 0.000000 
-1.4 -7.6000000000000005 0.000000 
-1.3 -7.6000000000000005 0.000000 
-1.2 -7.6000000000000005 0.000000 
-1.1 -7.6000000000000005 0.000000 
-1.0 -7.6000000000000005 0.000000 
-0.8999999999999999 -7.6000000000000005 0.000000 
-0.8 -7.6000000000000005 0.000000 
-0.7 -7.6000000000000005 0.000000 
-0.6000000000000001 -7.6000000000000005 0.000000 
-0.5 -7.6000000000000005 0.000000 
-0.3999999999999999 -7.6000000000000005 0.000000 
-0.2999999999999998 -7.6000000000000005 0.000000 
-0.20000000000000018 -7.6000000000000005 0.000000 
-0.10000000000000009 -7.6000000000000005 0.000000 
0.0 -7.6000000000000005 0.000000 
0.10000000000000009 -7.6000000000000005 0.000000 
0.20000000000000018 -7.6000000000000005 0.000000 
0.2999999999999998 -7.6000000000000005 0.000000 
0.3999999999999999 -7.6000000000000005 0.000000 
0.5 -7.6000000000000005 0.000000 
0.6000000000000001 -7.6000000000000005 0.000000 
0.7000000000000002 -7.6000000000000005 0.000000 
0.7999999999999998 -7.6000000000000005 0.000000 
0.8999999999999999 -7.6000000000000005 0.000003 
1.0 -7.6000000000000005 0.000000 
1.1 -7.6000000000000005 0.000000 
1.2000000000000002 -7.6000000000000005 0.000003 
1.2999999999999998 -7.6000000000000005 0.000000 
1.4 -7.6000000000000005 0.000003 
1.5 -7.6000000000000005 0.000010 
1.5999990000000004 -7.6000000000000005 0.000003 
1.7000000000000002 -7.6000000000000005 0.000003 
1.7999999999999998 -7.6000000000000005 0.000027 
1.9000000000000004 -7.6000000000000005 0.000013 
2.0 -7.6000000000000005 0.000010 
2.0999990000000004 -7.6000000000000005 0.000017 
2.2 -7.6000000000000005 0.000017 
2.3 -7.6000000000000005 0.000030 
2.4000000000000004 -7.6000000000000005 0.000013 
2.5 -7.6000000000000005 0.000013 
2.5999990000000004 -7.6000000000000005 0.000020 
2.7 -7.6000000000000005 0.000027 
2.8 -7.6000000000000005 0.000020 
2.9000000000000004 -7.6000000000000005 0.000010 
3.0 -7.6000000000000005 0.000013 
3.0999990000000004 -7.6000000000000005 0.000030 
3.2 -7.6000000000000005 0.000013 
3.3 -7.6000000000000005 0.000020 
3.4000000000000004 -7.6000000000000005 0.000023 
3.5 -7.6000000000000005 0.000027 
3.5999990000000004 -7.6000000000000005 0.000027 
3.7 -7.6000000000000005 0.000020 
3.8 -7.6000000000000005 0.000020 
3.9000000000000004 -7.6000000000000005 0.000023 
4.0 -7.6000000000000005 0.000037 
4.099999 -7.6000000000000005 0.000023 
4.2 -7.6000000000000005 0.000023 
4.3 -7.6000000000000005 0.000023 
4.4 -7.6000000000000005 0.000050 
4.5 -7.6000000000000005 0.000043 
4.599999 -7.6000000000000005 0.000027 
4.7 -7.6000000000000005 0.000030 
4.8 -7.6000000000000005 0.000063 
4.9 -7.6000000000000005 0.000030 
5.0 -7.6000000000000005 0.000050 
5.099999 -7.6000000000000005 0.000027 
5.2 -7.6000000000000005 0.000010 
5.3 -7.6000000000000005 0.000047 
5.4 -7.6000000000000005 0.000047 
5.5 -7.6000000000000005 0.000027 
5.599999 -7.6000000000000005 0.000030 
5.699999999999999 -7.6000000000000005 0.000060 
5.800000000000001 -7.6000000000000005 0.000023 
5.9 -7.6000000000000005 0.000050 
6.0 -7.6000000000000005 0.000037 
6.099999 -7.6000000000000005 0.000050 
6.199999999999999 -7.6000000000000005 0.000063 
6.300000000000001 -7.6000000000000005 0.000053 
6.4 -7.6000000000000005 0.000027 
6.5 -7.6000000000000005 0.000070 
6.599999 -7.6000000000000005 0.000043 
6.699999999999999 -7.6000000000000005 0.000060 
6.800000000000001 -7.6000000000000005 0.000070 
6.9 -7.6000000000000005 0.000047 
7.0 -7.6000000000000005 0.000063 
7.099999 -7.6000000000000005 0.000040 
7.199999999999999 -7.6000000000000005 0.000050 
7.300000000000001 -7.6000000000000005 0.000047 
7.4 -7.6000000000000005 0.000050 
7.5 -7.6000000000000005 0.000067 
7.599999 -7.6000000000000005 0.000073 
7.699999999999999 -7.6000000000000005 0.000037 
7.800000000000001 -7.6000000000000005 0.000040 
7.9 -7.6000000000000005 0.000050 
8.0 -7.6000000000000005 0.000053 
8.099999 -7.6000000000000005 0.000080 
8.2 -7.6000000000000005 0.000060 
8.3 -7.6000000000000005 0.000057 
8.4 -7.6000000000000005 0.000080 
8.5 -7.6000000000000005 0.000073 
8.599999 -7.6000000000000005 0.000057 
8.7 -7.6000000000000005 0.000077 
8.8 -7.6000000000000005 0.000043 
8.9 -7.6000000000000005 0.000050 
9.0 -7.6000000000000005 0.000043 
9.099999 -7.6000000000000005 0.000067 
9.2 -7.6000000000000005 0.000043 
9.3 -7.6000000000000005 0.000040 
9.400001 -7.6000000000000005 0.000027 
9.499999 -7.6000000000000005 0.000050 
9.599999 -7.6000000000000005 0.000040 
9.7 -7.6000000000000005 0.000053 
9.8 -7.6000000000000005 0.000047 
9.900001 -7.6000000000000005 0.000033 
9.999999 -7.6000000000000005 0.000017 
10.099999 -7.6000000000000005 0.000027 
10.2 -7.6000000000000005 0.000040 
10.3 -7.6000000000000005 0.000023 
10.400001 -7.6000000000000005 0.000033 
10.499999 -7.6000000000000005 0.000040 
10.599999 -7.6000000000000005 0.000020 
10.7 -7.6000000000000005 0.000010 
10.8 -7.6000000000000005 0.000023 
10.900001 -7.6000000000000005 0.000020 
10.999999 -7.6000000000000005 0.000020 
11.099999 -7.6000000000000005 0.000017 
11.2 -7.6000000000000005 0.000020 
11.3 -7.6000000000000005 0.000013 
11.400001 -7.6000000000000005 0.000003 
11.499999 -7.6000000000000005 0.000007 
11.599999 -7.6000000000000005 0.000003 
11.7 -7.6000000000000005 0.000003 
11.8 -7.6000000000000005 0.000003 
11.900001 -7.6000000000000005 0.000007 
11.999999 -7.6000000000000005 0.000000 
12.099999 -7.6000000000000005 0.000000 
12.2 -7.6000000000000005 0.000010 
12.3 -7.6000000000000005 0.000000 
12.400001 -7.6000000000000005 0.000000 
12.499999 -7.6000000000000005 0.000000 
12.599999 -7.6000000000000005 0.000000 
12.7 -7.6000000000000005 0.000000 
12.8 -7.6000000000000005 0.000000 
12.900001 -7.6000000000000005 0.000000 
12.999999 -7.6000000000000005 0.000000 
13.099999 -7.6000000000000005 0.000000 
13.2 -7.6000000000000005 0.000000 
13.3 -7.6000000000000005 0.000000 
13.400001 -7.6000000000000005 0.000000 
13.499999 -7.6000000000000005 0.000000 
13.599998 -7.6000000000000005 0.000000 
13.700001 -7.6000000000000005 0.000000 
13.799999 -7.6000000000000005 0.000000 
13.900002 -7.6000000000000005 0.000000 
14.0 -7.6000000000000005 0.000000 
14.099998 -7.6000000000000005 0.000000 
14.200001 -7.6000000000000005 0.000000 
14.299999 -7.6000000000000005 0.000000 
14.400002 -7.6000000000000005 0.000000 
14.5 -7.6000000000000005 0.000000 
14.599998 -7.6000000000000005 0.000000 
14.700001 -7.6000000000000005 0.000000 
14.799999 -7.6000000000000005 0.000000 
14.900002 -7.6000000000000005 0.000000 
15.0 -7.6000000000000005 0.000000 
15.099998 -7.6000000000000005 0.000000 
15.200001 -7.6000000000000005 0.000000 
15.299999 -7.6000000000000005 0.000000 
15.400002 -7.6000000000000005 0.000000 
15.5 -7.6000000000000005 0.000000 
15.599998 -7.6000000000000005 0.000000 
15.700001 -7.6000000000000005 0.000000 
15.799999 -7.6000000000000005 0.000000 
15.900002 -7.6000000000000005 0.000000 
16.0 -7.6000000000000005 0.000000 
16.099998 -7.6000000000000005 0.000000 
16.200001 -7.6000000000000005 0.000000 
16.299999 -7.6000000000000005 0.000000 
16.400002 -7.6000000000000005 0.000000 
16.5 -7.6000000000000005 0.000000 
16.599998 -7.6000000000000005 0.000000 
16.700001 -7.6000000000000005 0.000000 
16.799999 -7.6000000000000005 0.000000 
16.900002 -7.6000000000000005 0.000000 
17.0 -7.6000000000000005 0.000000 
17.099998 -7.6000000000000005 0.000000 
17.200001 -7.6000000000000005 0.000000 
17.299999 -7.6000000000000005 0.000000 
17.400002 -7.6000000000000005 0.000000 
17.5 -7.6000000000000005 0.000000 
17.599998 -7.6000000000000005 0.000000 
17.700001 -7.6000000000000005 0.000000 
17.799999 -7.6000000000000005 0.000000 
17.900002 -7.6000000000000005 0.000000 
18.0 -7.6000000000000005 0.000000 
18.099998 -7.6000000000000005 0.000000 
18.200001 -7.6000000000000005 0.000000 
18.299999 -7.6000000000000005 0.000000 
18.400002 -7.6000000000000005 0.000000 
18.5 -7.6000000000000005 0.000000 
18.599998 -7.6000000000000005 0.000000 
18.700001 -7.6000000000000005 0.000000 
18.799999 -7.6000000000000005 0.000000 
18.900002 -7.6000000000000005 0.000000 
19.0 -7.6000000000000005 0.000000 
19.099998 -7.6000000000000005 0.000000 
19.200001 -7.6000000000000005 0.000000 
19.299999 -7.6000000000000005 0.000000 
-6.8 -7.5 0.000000 
-6.7 -7.5 0.000000 
-6.6 -7.5 0.000000 
-6.5 -7.5 0.000000 
-6.4 -7.5 0.000000 
-6.3 -7.5 0.000000 
-6.2 -7.5 0.000000 
-6.1 -7.5 0.000000 
-6.0 -7.5 0.000000 
-5.9 -7.5 0.000000 
-5.8 -7.5 0.000000 
-5.7 -7.5 0.000000 
-5.6 -7.5 0.000000 
-5.5 -7.5 0.000000 
-5.4 -7.5 0.000000 
-5.3 -7.5 0.000000 
-5.2 -7.5 0.000000 
-5.1 -7.5 0.000000 
-5.0 -7.5 0.000000 
-4.9 -7.5 0.000000 
-4.8 -7.5 0.000000 
-4.7 -7.5 0.000000 
-4.6 -7.5 0.000000 
-4.5 -7.5 0.000000 
-4.4 -7.5 0.000000 
-4.3 -7.5 0.000000 
-4.2 -7.5 0.000000 
-4.1 -7.5 0.000000 
-4.0 -7.5 0.000000 
-3.9 -7.5 0.000000 
-3.8 -7.5 0.000000 
-3.7 -7.5 0.000000 
-3.6 -7.5 0.000000 
-3.5 -7.5 0.000000 
-3.4 -7.5 0.000000 
-3.3 -7.5 0.000000 
-3.2 -7.5 0.000000 
-3.1 -7.5 0.000000 
-3.0 -7.5 0.000000 
-2.9 -7.5 0.000000 
-2.8 -7.5 0.000000 
-2.7 -7.5 0.000000 
-2.6 -7.5 0.000000 
-2.5 -7.5 0.000000 
-2.4 -7.5 0.000000 
-2.3 -7.5 0.000000 
-2.2 -7.5 0.000000 
-2.1 -7.5 0.000000 
-2.0 -7.5 0.000000 
-1.9 -7.5 0.000000 
-1.8 -7.5 0.000000 
-1.7 -7.5 0.000000 
-1.6 -7.5 0.000000 
-1.5 -7.5 0.000000 
-1.4 -7.5 0.000000 
-1.3 -7.5 0.000000 
-1.2 -7.5 0.000000 
-1.1 -7.5 0.000000 
-1.0 -7.5 0.000000 
-0.8999999999999999 -7.5 0.000000 
-0.8 -7.5 0.000000 
-0.7 -7.5 0.000000 
-0.6000000000000001 -7.5 0.000000 
-0.5 -7.5 0.000000 
-0.3999999999999999 -7.5 0.000000 
-0.2999999999999998 -7.5 0.000000 
-0.20000000000000018 -7.5 0.000000 
-0.10000000000000009 -7.5 0.000000 
0.0 -7.5 0.000000 
0.10000000000000009 -7.5 0.000000 
0.20000000000000018 -7.5 0.000000 
0.2999999999999998 -7.5 0.000000 
0.3999999999999999 -7.5 0.000000 
0.5 -7.5 0.000000 
0.6000000000000001 -7.5 0.000000 
0.7000000000000002 -7.5 0.000000 
0.7999999999999998 -7.5 0.000007 
0.8999999999999999 -7.5 0.000003 
1.0 -7.5 0.000003 
1.1 -7.5 0.000003 
1.2000000000000002 -7.5 0.000013 
1.2999999999999998 -7.5 0.000007 
1.4 -7.5 0.000007 
1.5 -7.5 0.000000 
1.5999990000000004 -7.5 0.000013 
1.7000000000000002 -7.5 0.000017 
1.7999999999999998 -7.5 0.000017 
1.9000000000000004 -7.5 0.000003 
2.0 -7.5 0.000010 
2.0999990000000004 -7.5 0.000020 
2.2 -7.5 0.000013 
2.3 -7.5 0.000020 
2.4000000000000004 -7.5 0.000017 
2.5 -7.5 0.000020 
2.5999990000000004 -7.5 0.000020 
2.7 -7.5 0.000030 
2.8 -7.5 0.000013 
2.9000000000000004 -7.5 0.000027 
3.0 -7.5 0.000017 
3.0999990000000004 -7.5 0.000033 
3.2 -7.5 0.000020 
3.3 -7.5 0.000033 
3.4000000000000004 -7.5 0.000020 
3.5 -7.5 0.000043 
3.5999990000000004 -7.5 0.000030 
3.7 -7.5 0.000040 
3.8 -7.5 0.000027 
3.9000000000000004 -7.5 0.000027 
4.0 -7.5 0.000023 
4.099999 -7.5 0.000030 
4.2 -7.5 0.000050 
4.3 -7.5 0.000040 
4.4 -7.5 0.000033 
4.5 -7.5 0.000060 
4.599999 -7.5 0.000043 
4.7 -7.5 0.000043 
4.8 -7.5 0.000020 
4.9 -7.5 0.000030 
5.0 -7.5 0.000023 
5.099999 -7.5 0.000040 
5.2 -7.5 0.000050 
5.3 -7.5 0.000037 
5.4 -7.5 0.000053 
5.5 -7.5 0.000030 
5.599999 -7.5 0.000053 
5.699999999999999 -7.5 0.000047 
5.800000000000001 -7.5 0.000070 
5.9 -7.5 0.000043 
6.0 -7.5 0.000053 
6.099999 -7.5 0.000060 
6.199999999999999 -7.5 0.000043 
6.300000000000001 -7.5 0.000037 
6.4 -7.5 0.000050 
6.5 -7.5 0.000047 
6.599999 -7.5 0.000060 
6.699999999999999 -7.5 0.000037 
6.800000000000001 -7.5 0.000057 
6.9 -7.5 0.000053 
7.0 -7.5 0.000063 
7.099999 -7.5 0.000067 
7.199999999999999 -7.5 0.000073 
7.300000000000001 -7.5 0.000057 
7.4 -7.5 0.000043 
7.5 -7.5 0.000047 
7.599999 -7.5 0.000077 
7.699999999999999 -7.5 0.000073 
7.800000000000001 -7.5 0.000057 
7.9 -7.5 0.000060 
8.0 -7.5 0.000077 
8.099999 -7.5 0.000053 
8.2 -7.5 0.000037 
8.3 -7.5 0.000063 
8.4 -7.5 0.000057 
8.5 -7.5 0.000067 
8.599999 -7.5 0.000047 
8.7 -7.5 0.000073 
8.8 -7.5 0.000070 
8.9 -7.5 0.000053 
9.0 -7.5 0.000057 
9.099999 -7.5 0.000050 
9.2 -7.5 0.000037 
9.3 -7.5 0.000063 
9.400001 -7.5 0.000037 
9.499999 -7.5 0.000050 
9.599999 -7.5 0.000047 
9.7 -7.5 0.000053 
9.8 -7.5 0.000047 
9.900001 -7.5 0.000020 
9.999999 -7.5 0.000023 
10.099999 -7.5 0.000043 
10.2 -7.5 0.000040 
10.3 -7.5 0.000030 
10.400001 -7.5 0.000033 
10.499999 -7.5 0.000040 
10.599999 -7.5 0.000017 
10.7 -7.5 0.000020 
10.8 -7.5 0.000027 
10.900001 -7.5 0.000030 
10.999999 -7.5 0.000013 
11.099999 -7.5 0.000013 
11.2 -7.5 0.000010 
11.3 -7.5 0.000017 
11.400001 -7.5 0.000010 
11.499999 -7.5 0.000003 
11.599999 -7.5 0.000003 
11.7 -7.5 0.000007 
11.8 -7.5 0.000007 
11.900001 -7.5 0.000007 
11.999999 -7.5 0.000007 
12.099999 -7.5 0.000007 
12.2 -7.5 0.000000 
12.3 -7.5 0.000007 
12.400001 -7.5 0.000000 
12.499999 -7.5 0.000000 
12.599999 -7.5 0.000000 
12.7 -7.5 0.000000 
12.8 -7.5 0.000000 
12.900001 -7.5 0.000000 
12.999999 -7.5 0.000000 
13.099999 -7.5 0.000000 
13.2 -7.5 0.000000 
13.3 -7.5 0.000000 
13.400001 -7.5 0.000000 
13.499999 -7.5 0.000000 
13.599998 -7.5 0.000000 
13.700001 -7.5 0.000000 
13.799999 -7.5 0.000000 
13.900002 -7.5 0.000000 
14.0 -7.5 0.000000 
14.099998 -7.5 0.000000 
14.200001 -7.5 0.000000 
14.299999 -7.5 0.000000 
14.400002 -7.5 0.000000 
14.5 -7.5 0.000000 
14.599998 -7.5 0.000000 
14.700001 -7.5 0.000000 
14.799999 -7.5 0.000000 
14.900002 -7.5 0.000000 
15.0 -7.5 0.000000 
15.099998 -7.5 0.000000 
15.200001 -7.5 0.000000 
15.299999 -7.5 0.000000 
15.400002 -7.5 0.000000 
15.5 -7.5 0.000000 
15.599998 -7.5 0.000000 
15.700001 -7.5 0.000000 
15.799999 -7.5 0.000000 
15.900002 -7.5 0.000000 
16.0 -7.5 0.000000 
16.099998 -7.5 0.000000 
16.200001 -7.5 0.000000 
16.299999 -7.5 0.000000 
16.400002 -7.5 0.000000 
16.5 -7.5 0.000000 
16.599998 -7.5 0.000000 
16.700001 -7.5 0.000000 
16.799999 -7.5 0.000000 
16.900002 -7.5 0.000000 
17.0 -7.5 0.000000 
17.099998 -7.5 0.000000 
17.200001 -7.5 0.000000 
17.299999 -7.5 0.000000 
17.400002 -7.5 0.000000 
17.5 -7.5 0.000000 
17.599998 -7.5 0.000000 
17.700001 -7.5 0.000000 
17.799999 -7.5 0.000000 
17.900002 -7.5 0.000000 
18.0 -7.5 0.000000 
18.099998 -7.5 0.000000 
18.200001 -7.5 0.000000 
18.299999 -7.5 0.000000 
18.400002 -7.5 0.000000 
18.5 -7.5 0.000000 
18.599998 -7.5 0.000000 
18.700001 -7.5 0.000000 
18.799999 -7.5 0.000000 
18.900002 -7.5 0.000000 
19.0 -7.5 0.000000 
19.099998 -7.5 0.000000 
19.200001 -7.5 0.000000 
19.299999 -7.5 0.000000 
-6.8 -7.4 0.000000 
-6.7 -7.4 0.000000 
-6.6 -7.4 0.000000 
-6.5 -7.4 0.000000 
-6.4 -7.4 0.000000 
-6.3 -7.4 0.000000 
-6.2 -7.4 0.000000 
-6.1 -7.4 0.000000 
-6.0 -7.4 0.000000 
-5.9 -7.4 0.000000 
-5.8 -7.4 0.000000 
-5.7 -7.4 0.000000 
-5.6 -7.4 0.000000 
-5.5 -7.4 0.000000 
-5.4 -7.4 0.000000 
-5.3 -7.4 0.000000 
-5.2 -7.4 0.000000 
-5.1 -7.4 0.000000 
-5.0 -7.4 0.000000 
-4.9 -7.4 0.000000 
-4.8 -7.4 0.000000 
-4.7 -7.4 0.000000 
-4.6 -7.4 0.000000 
-4.5 -7.4 0.000000 
-4.4 -7.4 0.000000 
-4.3 -7.4 0.000000 
-4.2 -7.4 0.000000 
-4.1 -7.4 0.000000 
-4.0 -7.4 0.000000 
-3.9 -7.4 0.000000 
-3.8 -7.4 0.000000 
-3.7 -7.4 0.000000 
-3.6 -7.4 0.000000 
-3.5 -7.4 0.000000 
-3.4 -7.4 0.000000 
-3.3 -7.4 0.000000 
-3.2 -7.4 0.000000 
-3.1 -7.4 0.000000 
-3.0 -7.4 0.000000 
-2.9 -7.4 0.000000 
-2.8 -7.4 0.000000 
-2.7 -7.4 0.000000 
-2.6 -7.4 0.000000 
-2.5 -7.4 0.000000 
-2.4 -7.4 0.000000 
-2.3 -7.4 0.000000 
-2.2 -7.4 0.000000 
-2.1 -7.4 0.000000 
-2.0 -7.4 0.000000 
-1.9 -7.4 0.000000 
-1.8 -7.4 0.000000 
-1.7 -7.4 0.000000 
-1.6 -7.4 0.000000 
-1.5 -7.4 0.000000 
-1.4 -7.4 0.000000 
-1.3 -7.4 0.000000 
-1.2 -7.4 0.000000 
-1.1 -7.4 0.000000 
-1.0 -7.4 0.000000 
-0.8999999999999999 -7.4 0.000000 
-0.8 -7.4 0.000000 
-0.7 -7.4 0.000000 
-0.6000000000000001 -7.4 0.000000 
-0.5 -7.4 0.000000 
-0.3999999999999999 -7.4 0.000000 
-0.2999999999999998 -7.4 0.000000 
-0.20000000000000018 -7.4 0.000000 
-0.10000000000000009 -7.4 0.000000 
0.0 -7.4 0.000000 
0.10000000000000009 -7.4 0.000000 
0.20000000000000018 -7.4 0.000003 
0.2999999999999998 -7.4 0.000003 
0.3999999999999999 -7.4 0.000000 
0.5 -7.4 0.000000 
0.6000000000000001 -7.4 0.000000 
0.7000000000000002 -7.4 0.000007 
0.7999999999999998 -7.4 0.000000 
0.8999999999999999 -7.4 0.000003 
1.0 -7.4 0.000000 
1.1 -7.4 0.000000 
1.2000000000000002 -7.4 0.000013 
1.2999999999999998 -7.4 0.000000 
1.4 -7.4 0.000010 
1.5 -7.4 0.000013 
1.5999990000000004 -7.4 0.000010 
1.7000000000000002 -7.4 0.000010 
1.7999999999999998 -7.4 0.000020 
1.9000000000000004 -7.4 0.000017 
2.0 -7.4 0.000017 
2.0999990000000004 -7.4 0.000037 
2.2 -7.4 0.000020 
2.3 -7.4 0.000020 
2.4000000000000004 -7.4 0.000050 
2.5 -7.4 0.000017 
2.5999990000000004 -7.4 0.000027 
2.7 -7.4 0.000037 
2.8 -7.4 0.000040 
2.9000000000000004 -7.4 0.000033 
3.0 -7.4 0.000030 
3.0999990000000004 -7.4 0.000027 
3.2 -7.4 0.000047 
3.3 -7.4 0.000040 
3.4000000000000004 -7.4 0.000037 
3.5 -7.4 0.000050 
3.5999990000000004 -7.4 0.000030 
3.7 -7.4 0.000050 
3.8 -7.4 0.000043 
3.9000000000000004 -7.4 0.000037 
4.0 -7.4 0.000043 
4.099999 -7.4 0.000037 
4.2 -7.4 0.000020 
4.3 -7.4 0.000033 
4.4 -7.4 0.000043 
4.5 -7.4 0.000013 
4.599999 -7.4 0.000033 
4.7 -7.4 0.000050 
4.8 -7.4 0.000030 
4.9 -7.4 0.000047 
5.0 -7.4 0.000060 
5.099999 -7.4 0.000063 
5.2 -7.4 0.000057 
5.3 -7.4 0.000040 
5.4 -7.4 0.000023 
5.5 -7.4 0.000043 
5.599999 -7.4 0.000037 
5.699999999999999 -7.4 0.000053 
5.800000000000001 -7.4 0.000053 
5.9 -7.4 0.000060 
6.0 -7.4 0.000070 
6.099999 -7.4 0.000053 
6.199999999999999 -7.4 0.000063 
6.300000000000001 -7.4 0.000063 
6.4 -7.4 0.000057 
6.5 -7.4 0.000063 
6.599999 -7.4 0.000057 
6.699999999999999 -7.4 0.000087 
6.800000000000001 -7.4 0.000063 
6.9 -7.4 0.000060 
7.0 -7.4 0.000037 
7.099999 -7.4 0.000063 
7.199999999999999 -7.4 0.000043 
7.300000000000001 -7.4 0.000060 
7.4 -7.4 0.000060 
7.5 -7.4 0.000057 
7.599999 -7.4 0.000050 
7.699999999999999 -7.4 0.000090 
7.800000000000001 -7.4 0.000107 
7.9 -7.4 0.000073 
8.0 -7.4 0.000057 
8.099999 -7.4 0.000057 
8.2 -7.4 0.000053 
8.3 -7.4 0.000093 
8.4 -7.4 0.000050 
8.5 -7.4 0.000060 
8.599999 -7.4 0.000067 
8.7 -7.4 0.000050 
8.8 -7.4 0.000063 
8.9 -7.4 0.000053 
9.0 -7.4 0.000070 
9.099999 -7.4 0.000067 
9.2 -7.4 0.000047 
9.3 -7.4 0.000043 
9.400001 -7.4 0.000053 
9.499999 -7.4 0.000057 
9.599999 -7.4 0.000053 
9.7 -7.4 0.000050 
9.8 -7.4 0.000053 
9.900001 -7.4 0.000043 
9.999999 -7.4 0.000053 
10.099999 -7.4 0.000043 
10.2 -7.4 0.000020 
10.3 -7.4 0.000047 
10.400001 -7.4 0.000017 
10.499999 -7.4 0.000033 
10.599999 -7.4 0.000023 
10.7 -7.4 0.000010 
10.8 -7.4 0.000037 
10.900001 -7.4 0.000033 
10.999999 -7.4 0.000017 
11.099999 -7.4 0.000020 
11.2 -7.4 0.000007 
11.3 -7.4 0.000033 
11.400001 -7.4 0.000013 
11.499999 -7.4 0.000030 
11.599999 -7.4 0.000010 
11.7 -7.4 0.000017 
11.8 -7.4 0.000017 
11.900001 -7.4 0.000020 
11.999999 -7.4 0.000010 
12.099999 -7.4 0.000007 
12.2 -7.4 0.000003 
12.3 -7.4 0.000000 
12.400001 -7.4 0.000007 
12.499999 -7.4 0.000007 
12.599999 -7.4 0.000000 
12.7 -7.4 0.000000 
12.8 -7.4 0.000000 
12.900001 -7.4 0.000000 
12.999999 -7.4 0.000000 
13.099999 -7.4 0.000000 
13.2 -7.4 0.000000 
13.3 -7.4 0.000000 
13.400001 -7.4 0.000000 
13.499999 -7.4 0.000000 
13.599998 -7.4 0.000000 
13.700001 -7.4 0.000000 
13.799999 -7.4 0.000000 
13.900002 -7.4 0.000000 
14.0 -7.4 0.000000 
14.099998 -7.4 0.000000 
14.200001 -7.4 0.000000 
14.299999 -7.4 0.000000 
14.400002 -7.4 0.000000 
14.5 -7.4 0.000000 
14.599998 -7.4 0.000000 
14.700001 -7.4 0.000000 
14.799999 -7.4 0.000000 
14.900002 -7.4 0.000000 
15.0 -7.4 0.000000 
15.099998 -7.4 0.000000 
15.200001 -7.4 0.000000 
15.299999 -7.4 0.000000 
15.400002 -7.4 0.000000 
15.5 -7.4 0.000000 
15.599998 -7.4 0.000000 
15.700001 -7.4 0.000000 
15.799999 -7.4 0.000000 
15.900002 -7.4 0.000000 
16.0 -7.4 0.000000 
16.099998 -7.4 0.000000 
16.200001 -7.4 0.000000 
16.299999 -7.4 0.000000 
16.400002 -7.4 0.000000 
16.5 -7.4 0.000000 
16.599998 -7.4 0.000000 
16.700001 -7.4 0.000000 
16.799999 -7.4 0.000000 
16.900002 -7.4 0.000000 
17.0 -7.4 0.000000 
17.099998 -7.4 0.000000 
17.200001 -7.4 0.000000 
17.299999 -7.4 0.000000 
17.400002 -7.4 0.000000 
17.5 -7.4 0.000000 
17.599998 -7.4 0.000000 
17.700001 -7.4 0.000000 
17.799999 -7.4 0.000000 
17.900002 -7.4 0.000000 
18.0 -7.4 0.000000 
18.099998 -7.4 0.000000 
18.200001 -7.4 0.000000 
18.299999 -7.4 0.000000 
18.400002 -7.4 0.000000 
18.5 -7.4 0.000000 
18.599998 -7.4 0.000000 
18.700001 -7.4 0.000000 
18.799999 -7.4 0.000000 
18.900002 -7.4 0.000000 
19.0 -7.4 0.000000 
19.099998 -7.4 0.000000 
19.200001 -7.4 0.000000 
19.299999 -7.4 0.000000 
-6.8 -7.3 0.000000 
-6.7 -7.3 0.000000 
-6.6 -7.3 0.000000 
-6.5 -7.3 0.000000 
-6.4 -7.3 0.000000 
-6.3 -7.3 0.000000 
-6.2 -7.3 0.000000 
-6.1 -7.3 0.000000 
-6.0 -7.3 0.000000 
-5.9 -7.3 0.000000 
-5.8 -7.3 0.000000 
-5.7 -7.3 0.000000 
-5.6 -7.3 0.000000 
-5.5 -7.3 0.000000 
-5.4 -7.3 0.000000 
-5.3 -7.3 0.000000 
-5.2 -7.3 0.000000 
-5.1 -7.3 0.000000 
-5.0 -7.3 0.000000 
-4.9 -7.3 0.000000 
-4.8 -7.3 0.000000 
-4.7 -7.3 0.000000 
-4.6 -7.3 0.000000 
-4.5 -7.3 0.000000 
-4.4 -7.3 0.000000 
-4.3 -7.3 0.000000 
-4.2 -7.3 0.000000 
-4.1 -7.3 0.000000 
-4.0 -7.3 0.000000 
-3.9 -7.3 0.000000 
-3.8 -7.3 0.000000 
-3.7 -7.3 0.000000 
-3.6 -7.3 0.000000 
-3.5 -7.3 0.000000 
-3.4 -7.3 0.000000 
-3.3 -7.3 0.000000 
-3.2 -7.3 0.000000 
-3.1 -7.3 0.000000 
-3.0 -7.3 0.000000 
-2.9 -7.3 0.000000 
-2.8 -7.3 0.000000 
-2.7 -7.3 0.000000 
-2.6 -7.3 0.000000 
-2.5 -7.3 0.000000 
-2.4 -7.3 0.000000 
-2.3 -7.3 0.000000 
-2.2 -7.3 0.000000 
-2.1 -7.3 0.000000 
-2.0 -7.3 0.000000 
-1.9 -7.3 0.000000 
-1.8 -7.3 0.000000 
-1.7 -7.3 0.000000 
-1.6 -7.3 0.000000 
-1.5 -7.3 0.000000 
-1.4 -7.3 0.000000 
-1.3 -7.3 0.000000 
-1.2 -7.3 0.000000 
-1.1 -7.3 0.000000 
-1.0 -7.3 0.000000 
-0.8999999999999999 -7.3 0.000000 
-0.8 -7.3 0.000000 
-0.7 -7.3 0.000000 
-0.6000000000000001 -7.3 0.000000 
-0.5 -7.3 0.000000 
-0.3999999999999999 -7.3 0.000000 
-0.2999999999999998 -7.3 0.000000 
-0.20000000000000018 -7.3 0.000000 
-0.10000000000000009 -7.3 0.000000 
0.0 -7.3 0.000000 
0.10000000000000009 -7.3 0.000000 
0.20000000000000018 -7.3 0.000000 
0.2999999999999998 -7.3 0.000000 
0.3999999999999999 -7.3 0.000000 
0.5 -7.3 0.000003 
0.6000000000000001 -7.3 0.000003 
0.7000000000000002 -7.3 0.000000 
0.7999999999999998 -7.3 0.000003 
0.8999999999999999 -7.3 0.000003 
1.0 -7.3 0.000013 
1.1 -7.3 0.000003 
1.2000000000000002 -7.3 0.000007 
1.2999999999999998 -7.3 0.000003 
1.4 -7.3 0.000013 
1.5 -7.3 0.000010 
1.5999990000000004 -7.3 0.000033 
1.7000000000000002 -7.3 0.000017 
1.7999999999999998 -7.3 0.000017 
1.9000000000000004 -7.3 0.000020 
2.0 -7.3 0.000037 
2.0999990000000004 -7.3 0.000030 
2.2 -7.3 0.000023 
2.3 -7.3 0.000023 
2.4000000000000004 -7.3 0.000023 
2.5 -7.3 0.000040 
2.5999990000000004 -7.3 0.000033 
2.7 -7.3 0.000023 
2.8 -7.3 0.000037 
2.9000000000000004 -7.3 0.000047 
3.0 -7.3 0.000030 
3.0999990000000004 -7.3 0.000027 
3.2 -7.3 0.000023 
3.3 -7.3 0.000043 
3.4000000000000004 -7.3 0.000043 
3.5 -7.3 0.000030 
3.5999990000000004 -7.3 0.000037 
3.7 -7.3 0.000037 
3.8 -7.3 0.000037 
3.9000000000000004 -7.3 0.000033 
4.0 -7.3 0.000043 
4.099999 -7.3 0.000040 
4.2 -7.3 0.000073 
4.3 -7.3 0.000080 
4.4 -7.3 0.000030 
4.5 -7.3 0.000063 
4.599999 -7.3 0.000060 
4.7 -7.3 0.000043 
4.8 -7.3 0.000033 
4.9 -7.3 0.000047 
5.0 -7.3 0.000060 
5.099999 -7.3 0.000053 
5.2 -7.3 0.000053 
5.3 -7.3 0.000047 
5.4 -7.3 0.000043 
5.5 -7.3 0.000053 
5.599999 -7.3 0.000050 
5.699999999999999 -7.3 0.000033 
5.800000000000001 -7.3 0.000070 
5.9 -7.3 0.000040 
6.0 -7.3 0.000053 
6.099999 -7.3 0.000070 
6.199999999999999 -7.3 0.000090 
6.300000000000001 -7.3 0.000057 
6.4 -7.3 0.000047 
6.5 -7.3 0.000090 
6.599999 -7.3 0.000073 
6.699999999999999 -7.3 0.000063 
6.800000000000001 -7.3 0.000073 
6.9 -7.3 0.000080 
7.0 -7.3 0.000060 
7.099999 -7.3 0.000053 
7.199999999999999 -7.3 0.000067 
7.300000000000001 -7.3 0.000050 
7.4 -7.3 0.000040 
7.5 -7.3 0.000067 
7.599999 -7.3 0.000100 
7.699999999999999 -7.3 0.000110 
7.800000000000001 -7.3 0.000053 
7.9 -7.3 0.000090 
8.0 -7.3 0.000067 
8.099999 -7.3 0.000090 
8.2 -7.3 0.000080 
8.3 -7.3 0.000057 
8.4 -7.3 0.000063 
8.5 -7.3 0.000063 
8.599999 -7.3 0.000060 
8.7 -7.3 0.000050 
8.8 -7.3 0.000043 
8.9 -7.3 0.000050 
9.0 -7.3 0.000080 
9.099999 -7.3 0.000070 
9.2 -7.3 0.000057 
9.3 -7.3 0.000060 
9.400001 -7.3 0.000057 
9.499999 -7.3 0.000047 
9.599999 -7.3 0.000047 
9.7 -7.3 0.000053 
9.8 -7.3 0.000037 
9.900001 -7.3 0.000043 
9.999999 -7.3 0.000040 
10.099999 -7.3 0.000013 
10.2 -7.3 0.000033 
10.3 -7.3 0.000030 
10.400001 -7.3 0.000023 
10.499999 -7.3 0.000027 
10.599999 -7.3 0.000033 
10.7 -7.3 0.000037 
10.8 -7.3 0.000033 
10.900001 -7.3 0.000037 
10.999999 -7.3 0.000040 
11.099999 -7.3 0.000030 
11.2 -7.3 0.000027 
11.3 -7.3 0.000033 
11.400001 -7.3 0.000020 
11.499999 -7.3 0.000020 
11.599999 -7.3 0.000030 
11.7 -7.3 0.000013 
11.8 -7.3 0.000013 
11.900001 -7.3 0.000020 
11.999999 -7.3 0.000010 
12.099999 -7.3 0.000013 
12.2 -7.3 0.000003 
12.3 -7.3 0.000003 
12.400001 -7.3 0.000010 
12.499999 -7.3 0.000003 
12.599999 -7.3 0.000003 
12.7 -7.3 0.000000 
12.8 -7.3 0.000003 
12.900001 -7.3 0.000000 
12.999999 -7.3 0.000000 
13.099999 -7.3 0.000000 
13.2 -7.3 0.000000 
13.3 -7.3 0.000000 
13.400001 -7.3 0.000000 
13.499999 -7.3 0.000000 
13.599998 -7.3 0.000000 
13.700001 -7.3 0.000000 
13.799999 -7.3 0.000000 
13.900002 -7.3 0.000000 
14.0 -7.3 0.000000 
14.099998 -7.3 0.000000 
14.200001 -7.3 0.000000 
14.299999 -7.3 0.000000 
14.400002 -7.3 0.000000 
14.5 -7.3 0.000000 
14.599998 -7.3 0.000000 
14.700001 -7.3 0.000000 
14.799999 -7.3 0.000000 
14.900002 -7.3 0.000000 
15.0 -7.3 0.000000 
15.099998 -7.3 0.000000 
15.200001 -7.3 0.000000 
15.299999 -7.3 0.000000 
15.400002 -7.3 0.000000 
15.5 -7.3 0.000000 
15.599998 -7.3 0.000000 
15.700001 -7.3 0.000000 
15.799999 -7.3 0.000000 
15.900002 -7.3 0.000000 
16.0 -7.3 0.000000 
16.099998 -7.3 0.000000 
16.200001 -7.3 0.000000 
16.299999 -7.3 0.000000 
16.400002 -7.3 0.000000 
16.5 -7.3 0.000000 
16.599998 -7.3 0.000000 
16.700001 -7.3 0.000000 
16.799999 -7.3 0.000000 
16.900002 -7.3 0.000000 
17.0 -7.3 0.000000 
17.099998 -7.3 0.000000 
17.200001 -7.3 0.000000 
17.299999 -7.3 0.000000 
17.400002 -7.3 0.000000 
17.5 -7.3 0.000000 
17.599998 -7.3 0.000000 
17.700001 -7.3 0.000000 
17.799999 -7.3 0.000000 
17.900002 -7.3 0.000000 
18.0 -7.3 0.000000 
18.099998 -7.3 0.000000 
18.200001 -7.3 0.000000 
18.299999 -7.3 0.000000 
18.400002 -7.3 0.000000 
18.5 -7.3 0.000000 
18.599998 -7.3 0.000000 
18.700001 -7.3 0.000000 
18.799999 -7.3 0.000000 
18.900002 -7.3 0.000000 
19.0 -7.3 0.000000 
19.099998 -7.3 0.000000 
19.200001 -7.3 0.000000 
19.299999 -7.3 0.000000 
-6.8 -7.2 0.000000 
-6.7 -7.2 0.000000 
-6.6 -7.2 0.000000 
-6.5 -7.2 0.000000 
-6.4 -7.2 0.000000 
-6.3 -7.2 0.000000 
-6.2 -7.2 0.000000 
-6.1 -7.2 0.000000 
-6.0 -7.2 0.000000 
-5.9 -7.2 0.000000 
-5.8 -7.2 0.000000 
-5.7 -7.2 0.000000 
-5.6 -7.2 0.000000 
-5.5 -7.2 0.000000 
-5.4 -7.2 0.000000 
-5.3 -7.2 0.000000 
-5.2 -7.2 0.000000 
-5.1 -7.2 0.000000 
-5.0 -7.2 0.000000 
-4.9 -7.2 0.000000 
-4.8 -7.2 0.000000 
-4.7 -7.2 0.000000 
-4.6 -7.2 0.000000 
-4.5 -7.2 0.000000 
-4.4 -7.2 0.000000 
-4.3 -7.2 0.000000 
-4.2 -7.2 0.000000 
-4.1 -7.2 0.000000 
-4.0 -7.2 0.000000 
-3.9 -7.2 0.000000 
-3.8 -7.2 0.000000 
-3.7 -7.2 0.000000 
-3.6 -7.2 0.000000 
-3.5 -7.2 0.000000 
-3.4 -7.2 0.000000 
-3.3 -7.2 0.000000 
-3.2 -7.2 0.000000 
-3.1 -7.2 0.000000 
-3.0 -7.2 0.000000 
-2.9 -7.2 0.000000 
-2.8 -7.2 0.000000 
-2.7 -7.2 0.000000 
-2.6 -7.2 0.000000 
-2.5 -7.2 0.000000 
-2.4 -7.2 0.000000 
-2.3 -7.2 0.000000 
-2.2 -7.2 0.000000 
-2.1 -7.2 0.000000 
-2.0 -7.2 0.000000 
-1.9 -7.2 0.000000 
-1.8 -7.2 0.000000 
-1.7 -7.2 0.000000 
-1.6 -7.2 0.000000 
-1.5 -7.2 0.000000 
-1.4 -7.2 0.000000 
-1.3 -7.2 0.000000 
-1.2 -7.2 0.000000 
-1.1 -7.2 0.000000 
-1.0 -7.2 0.000000 
-0.8999999999999999 -7.2 0.000000 
-0.8 -7.2 0.000000 
-0.7 -7.2 0.000000 
-0.6000000000000001 -7.2 0.000000 
-0.5 -7.2 0.000000 
-0.3999999999999999 -7.2 0.000000 
-0.2999999999999998 -7.2 0.000000 
-0.20000000000000018 -7.2 0.000000 
-0.10000000000000009 -7.2 0.000000 
0.0 -7.2 0.000000 
0.10000000000000009 -7.2 0.000000 
0.20000000000000018 -7.2 0.000003 
0.2999999999999998 -7.2 0.000003 
0.3999999999999999 -7.2 0.000000 
0.5 -7.2 0.000007 
0.6000000000000001 -7.2 0.000007 
0.7000000000000002 -7.2 0.000007 
0.7999999999999998 -7.2 0.000010 
0.8999999999999999 -7.2 0.000023 
1.0 -7.2 0.000007 
1.1 -7.2 0.000013 
1.2000000000000002 -7.2 0.000007 
1.2999999999999998 -7.2 0.000017 
1.4 -7.2 0.000030 
1.5 -7.2 0.000020 
1.5999990000000004 -7.2 0.000010 
1.7000000000000002 -7.2 0.000020 
1.7999999999999998 -7.2 0.000023 
1.9000000000000004 -7.2 0.000043 
2.0 -7.2 0.000043 
2.0999990000000004 -7.2 0.000047 
2.2 -7.2 0.000047 
2.3 -7.2 0.000033 
2.4000000000000004 -7.2 0.000027 
2.5 -7.2 0.000057 
2.5999990000000004 -7.2 0.000023 
2.7 -7.2 0.000033 
2.8 -7.2 0.000053 
2.9000000000000004 -7.2 0.000047 
3.0 -7.2 0.000037 
3.0999990000000004 -7.2 0.000050 
3.2 -7.2 0.000067 
3.3 -7.2 0.000060 
3.4000000000000004 -7.2 0.000040 
3.5 -7.2 0.000023 
3.5999990000000004 -7.2 0.000040 
3.7 -7.2 0.000040 
3.8 -7.2 0.000047 
3.9000000000000004 -7.2 0.000050 
4.0 -7.2 0.000030 
4.099999 -7.2 0.000050 
4.2 -7.2 0.000030 
4.3 -7.2 0.000033 
4.4 -7.2 0.000043 
4.5 -7.2 0.000053 
4.599999 -7.2 0.000070 
4.7 -7.2 0.000037 
4.8 -7.2 0.000060 
4.9 -7.2 0.000030 
5.0 -7.2 0.000063 
5.099999 -7.2 0.000053 
5.2 -7.2 0.000043 
5.3 -7.2 0.000087 
5.4 -7.2 0.000070 
5.5 -7.2 0.000110 
5.599999 -7.2 0.000043 
5.699999999999999 -7.2 0.000053 
5.800000000000001 -7.2 0.000090 
5.9 -7.2 0.000103 
6.0 -7.2 0.000060 
6.099999 -7.2 0.000080 
6.199999999999999 -7.2 0.000043 
6.300000000000001 -7.2 0.000063 
6.4 -7.2 0.000053 
6.5 -7.2 0.000087 
6.599999 -7.2 0.000070 
6.699999999999999 -7.2 0.000060 
6.800000000000001 -7.2 0.000093 
6.9 -7.2 0.000060 
7.0 -7.2 0.000070 
7.099999 -7.2 0.000083 
7.199999999999999 -7.2 0.000063 
7.300000000000001 -7.2 0.000073 
7.4 -7.2 0.000107 
7.5 -7.2 0.000093 
7.599999 -7.2 0.000090 
7.699999999999999 -7.2 0.000057 
7.800000000000001 -7.2 0.000070 
7.9 -7.2 0.000087 
8.0 -7.2 0.000063 
8.099999 -7.2 0.000060 
8.2 -7.2 0.000070 
8.3 -7.2 0.000067 
8.4 -7.2 0.000073 
8.5 -7.2 0.000083 
8.599999 -7.2 0.000073 
8.7 -7.2 0.000057 
8.8 -7.2 0.000073 
8.9 -7.2 0.000073 
9.0 -7.2 0.000067 
9.099999 -7.2 0.000050 
9.2 -7.2 0.000070 
9.3 -7.2 0.000080 
9.400001 -7.2 0.000063 
9.499999 -7.2 0.000047 
9.599999 -7.2 0.000063 
9.7 -7.2 0.000077 
9.8 -7.2 0.000080 
9.900001 -7.2 0.000053 
9.999999 -7.2 0.000037 
10.099999 -7.2 0.000037 
10.2 -7.2 0.000040 
10.3 -7.2 0.000043 
10.400001 -7.2 0.000050 
10.499999 -7.2 0.000040 
10.599999 -7.2 0.000040 
10.7 -7.2 0.000023 
10.8 -7.2 0.000043 
10.900001 -7.2 0.000033 
10.999999 -7.2 0.000023 
11.099999 -7.2 0.000030 
11.2 -7.2 0.000017 
11.3 -7.2 0.000027 
11.400001 -7.2 0.000023 
11.499999 -7.2 0.000017 
11.599999 -7.2 0.000027 
11.7 -7.2 0.000003 
11.8 -7.2 0.000017 
11.900001 -7.2 0.000010 
11.999999 -7.2 0.000010 
12.099999 -7.2 0.000013 
12.2 -7.2 0.000020 
12.3 -7.2 0.000017 
12.400001 -7.2 0.000010 
12.499999 -7.2 0.000013 
12.599999 -7.2 0.000010 
12.7 -7.2 0.000007 
12.8 -7.2 0.000003 
12.900001 -7.2 0.000010 
12.999999 -7.2 0.000007 
13.099999 -7.2 0.000000 
13.2 -7.2 0.000000 
13.3 -7.2 0.000000 
13.400001 -7.2 0.000000 
13.499999 -7.2 0.000000 
13.599998 -7.2 0.000000 
13.700001 -7.2 0.000000 
13.799999 -7.2 0.000000 
13.900002 -7.2 0.000000 
14.0 -7.2 0.000000 
14.099998 -7.2 0.000000 
14.200001 -7.2 0.000000 
14.299999 -7.2 0.000000 
14.400002 -7.2 0.000000 
14.5 -7.2 0.000000 
14.599998 -7.2 0.000000 
14.700001 -7.2 0.000000 
14.799999 -7.2 0.000000 
14.900002 -7.2 0.000000 
15.0 -7.2 0.000000 
15.099998 -7.2 0.000000 
15.200001 -7.2 0.000000 
15.299999 -7.2 0.000000 
15.400002 -7.2 0.000000 
15.5 -7.2 0.000000 
15.599998 -7.2 0.000000 
15.700001 -7.2 0.000000 
15.799999 -7.2 0.000000 
15.900002 -7.2 0.000000 
16.0 -7.2 0.000000 
16.099998 -7.2 0.000000 
16.200001 -7.2 0.000000 
16.299999 -7.2 0.000000 
16.400002 -7.2 0.000000 
16.5 -7.2 0.000000 
16.599998 -7.2 0.000000 
16.700001 -7.2 0.000000 
16.799999 -7.2 0.000000 
16.900002 -7.2 0.000000 
17.0 -7.2 0.000000 
17.099998 -7.2 0.000000 
17.200001 -7.2 0.000000 
17.299999 -7.2 0.000000 
17.400002 -7.2 0.000000 
17.5 -7.2 0.000000 
17.599998 -7.2 0.000000 
17.700001 -7.2 0.000000 
17.799999 -7.2 0.000000 
17.900002 -7.2 0.000000 
18.0 -7.2 0.000000 
18.099998 -7.2 0.000000 
18.200001 -7.2 0.000000 
18.299999 -7.2 0.000000 
18.400002 -7.2 0.000000 
18.5 -7.2 0.000000 
18.599998 -7.2 0.000000 
18.700001 -7.2 0.000000 
18.799999 -7.2 0.000000 
18.900002 -7.2 0.000000 
19.0 -7.2 0.000000 
19.099998 -7.2 0.000000 
19.200001 -7.2 0.000000 
19.299999 -7.2 0.000000 
-6.8 -7.1 0.000000 
-6.7 -7.1 0.000000 
-6.6 -7.1 0.000000 
-6.5 -7.1 0.000000 
-6.4 -7.1 0.000000 
-6.3 -7.1 0.000000 
-6.2 -7.1 0.000000 
-6.1 -7.1 0.000000 
-6.0 -7.1 0.000000 
-5.9 -7.1 0.000000 
-5.8 -7.1 0.000000 
-5.7 -7.1 0.000000 
-5.6 -7.1 0.000000 
-5.5 -7.1 0.000000 
-5.4 -7.1 0.000000 
-5.3 -7.1 0.000000 
-5.2 -7.1 0.000000 
-5.1 -7.1 0.000000 
-5.0 -7.1 0.000000 
-4.9 -7.1 0.000000 
-4.8 -7.1 0.000000 
-4.7 -7.1 0.000000 
-4.6 -7.1 0.000000 
-4.5 -7.1 0.000000 
-4.4 -7.1 0.000000 
-4.3 -7.1 0.000000 
-4.2 -7.1 0.000000 
-4.1 -7.1 0.000000 
-4.0 -7.1 0.000000 
-3.9 -7.1 0.000000 
-3.8 -7.1 0.000000 
-3.7 -7.1 0.000000 
-3.6 -7.1 0.000000 
-3.5 -7.1 0.000000 
-3.4 -7.1 0.000000 
-3.3 -7.1 0.000000 
-3.2 -7.1 0.000000 
-3.1 -7.1 0.000000 
-3.0 -7.1 0.000000 
-2.9 -7.1 0.000000 
-2.8 -7.1 0.000000 
-2.7 -7.1 0.000000 
-2.6 -7.1 0.000000 
-2.5 -7.1 0.000000 
-2.4 -7.1 0.000000 
-2.3 -7.1 0.000000 
-2.2 -7.1 0.000000 
-2.1 -7.1 0.000000 
-2.0 -7.1 0.000000 
-1.9 -7.1 0.000000 
-1.8 -7.1 0.000000 
-1.7 -7.1 0.000000 
-1.6 -7.1 0.000000 
-1.5 -7.1 0.000000 
-1.4 -7.1 0.000000 
-1.3 -7.1 0.000000 
-1.2 -7.1 0.000000 
-1.1 -7.1 0.000000 
-1.0 -7.1 0.000000 
-0.8999999999999999 -7.1 0.000000 
-0.8 -7.1 0.000000 
-0.7 -7.1 0.000000 
-0.6000000000000001 -7.1 0.000000 
-0.5 -7.1 0.000000 
-0.3999999999999999 -7.1 0.000000 
-0.2999999999999998 -7.1 0.000000 
-0.20000000000000018 -7.1 0.000000 
-0.10000000000000009 -7.1 0.000003 
0.0 -7.1 0.000003 
0.10000000000000009 -7.1 0.000003 
0.20000000000000018 -7.1 0.000003 
0.2999999999999998 -7.1 0.000003 
0.3999999999999999 -7.1 0.000007 
0.5 -7.1 0.000000 
0.6000000000000001 -7.1 0.000010 
0.7000000000000002 -7.1 0.000027 
0.7999999999999998 -7.1 0.000013 
0.8999999999999999 -7.1 0.000013 
1.0 -7.1 0.000010 
1.1 -7.1 0.000017 
1.2000000000000002 -7.1 0.000013 
1.2999999999999998 -7.1 0.000023 
1.4 -7.1 0.000020 
1.5 -7.1 0.000010 
1.5999990000000004 -7.1 0.000027 
1.7000000000000002 -7.1 0.000037 
1.7999999999999998 -7.1 0.000033 
1.9000000000000004 -7.1 0.000043 
2.0 -7.1 0.000023 
2.0999990000000004 -7.1 0.000030 
2.2 -7.1 0.000037 
2.3 -7.1 0.000063 
2.4000000000000004 -7.1 0.000043 
2.5 -7.1 0.000050 
2.5999990000000004 -7.1 0.000030 
2.7 -7.1 0.000050 
2.8 -7.1 0.000043 
2.9000000000000004 -7.1 0.000043 
3.0 -7.1 0.000057 
3.0999990000000004 -7.1 0.000050 
3.2 -7.1 0.000047 
3.3 -7.1 0.000013 
3.4000000000000004 -7.1 0.000057 
3.5 -7.1 0.000070 
3.5999990000000004 -7.1 0.000037 
3.7 -7.1 0.000043 
3.8 -7.1 0.000073 
3.9000000000000004 -7.1 0.000050 
4.0 -7.1 0.000047 
4.099999 -7.1 0.000057 
4.2 -7.1 0.000053 
4.3 -7.1 0.000023 
4.4 -7.1 0.000057 
4.5 -7.1 0.000050 
4.599999 -7.1 0.000057 
4.7 -7.1 0.000043 
4.8 -7.1 0.000063 
4.9 -7.1 0.000067 
5.0 -7.1 0.000050 
5.099999 -7.1 0.000067 
5.2 -7.1 0.000047 
5.3 -7.1 0.000057 
5.4 -7.1 0.000057 
5.5 -7.1 0.000080 
5.599999 -7.1 0.000063 
5.699999999999999 -7.1 0.000050 
5.800000000000001 -7.1 0.000067 
5.9 -7.1 0.000080 
6.0 -7.1 0.000060 
6.099999 -7.1 0.000080 
6.199999999999999 -7.1 0.000070 
6.300000000000001 -7.1 0.000063 
6.4 -7.1 0.000100 
6.5 -7.1 0.000077 
6.599999 -7.1 0.000057 
6.699999999999999 -7.1 0.000083 
6.800000000000001 -7.1 0.000110 
6.9 -7.1 0.000077 
7.0 -7.1 0.000057 
7.099999 -7.1 0.000060 
7.199999999999999 -7.1 0.000083 
7.300000000000001 -7.1 0.000037 
7.4 -7.1 0.000107 
7.5 -7.1 0.000097 
7.599999 -7.1 0.000090 
7.699999999999999 -7.1 0.000030 
7.800000000000001 -7.1 0.000073 
7.9 -7.1 0.000070 
8.0 -7.1 0.000080 
8.099999 -7.1 0.000057 
8.2 -7.1 0.000090 
8.3 -7.1 0.000100 
8.4 -7.1 0.000087 
8.5 -7.1 0.000050 
8.599999 -7.1 0.000097 
8.7 -7.1 0.000060 
8.8 -7.1 0.000080 
8.9 -7.1 0.000060 
9.0 -7.1 0.000087 
9.099999 -7.1 0.000057 
9.2 -7.1 0.000050 
9.3 -7.1 0.000063 
9.400001 -7.1 0.000097 
9.499999 -7.1 0.000067 
9.599999 -7.1 0.000063 
9.7 -7.1 0.000060 
9.8 -7.1 0.000043 
9.900001 -7.1 0.000040 
9.999999 -7.1 0.000050 
10.099999 -7.1 0.000057 
10.2 -7.1 0.000050 
10.3 -7.1 0.000037 
10.400001 -7.1 0.000053 
10.499999 -7.1 0.000023 
10.599999 -7.1 0.000043 
10.7 -7.1 0.000043 
10.8 -7.1 0.000040 
10.900001 -7.1 0.000033 
10.999999 -7.1 0.000033 
11.099999 -7.1 0.000050 
11.2 -7.1 0.000020 
11.3 -7.1 0.000033 
11.400001 -7.1 0.000030 
11.499999 -7.1 0.000050 
11.599999 -7.1 0.000013 
11.7 -7.1 0.000030 
11.8 -7.1 0.000013 
11.900001 -7.1 0.000027 
11.999999 -7.1 0.000040 
12.099999 -7.1 0.000013 
12.2 -7.1 0.000010 
12.3 -7.1 0.000013 
12.400001 -7.1 0.000007 
12.499999 -7.1 0.000013 
12.599999 -7.1 0.000007 
12.7 -7.1 0.000007 
12.8 -7.1 0.000010 
12.900001 -7.1 0.000007 
12.999999 -7.1 0.000000 
13.099999 -7.1 0.000000 
13.2 -7.1 0.000000 
13.3 -7.1 0.000000 
13.400001 -7.1 0.000000 
13.499999 -7.1 0.000000 
13.599998 -7.1 0.000000 
13.700001 -7.1 0.000000 
13.799999 -7.1 0.000000 
13.900002 -7.1 0.000000 
14.0 -7.1 0.000000 
14.099998 -7.1 0.000000 
14.200001 -7.1 0.000000 
14.299999 -7.1 0.000000 
14.400002 -7.1 0.000000 
14.5 -7.1 0.000000 
14.599998 -7.1 0.000000 
14.700001 -7.1 0.000000 
14.799999 -7.1 0.000000 
14.900002 -7.1 0.000000 
15.0 -7.1 0.000000 
15.099998 -7.1 0.000000 
15.200001 -7.1 0.000000 
15.299999 -7.1 0.000000 
15.400002 -7.1 0.000000 
15.5 -7.1 0.000000 
15.599998 -7.1 0.000000 
15.700001 -7.1 0.000000 
15.799999 -7.1 0.000000 
15.900002 -7.1 0.000000 
16.0 -7.1 0.000000 
16.099998 -7.1 0.000000 
16.200001 -7.1 0.000000 
16.299999 -7.1 0.000000 
16.400002 -7.1 0.000000 
16.5 -7.1 0.000000 
16.599998 -7.1 0.000000 
16.700001 -7.1 0.000000 
16.799999 -7.1 0.000000 
16.900002 -7.1 0.000000 
17.0 -7.1 0.000000 
17.099998 -7.1 0.000000 
17.200001 -7.1 0.000000 
17.299999 -7.1 0.000000 
17.400002 -7.1 0.000000 
17.5 -7.1 0.000000 
17.599998 -7.1 0.000000 
17.700001 -7.1 0.000000 
17.799999 -7.1 0.000000 
17.900002 -7.1 0.000000 
18.0 -7.1 0.000000 
18.099998 -7.1 0.000000 
18.200001 -7.1 0.000000 
18.299999 -7.1 0.000000 
18.400002 -7.1 0.000000 
18.5 -7.1 0.000000 
18.599998 -7.1 0.000000 
18.700001 -7.1 0.000000 
18.799999 -7.1 0.000000 
18.900002 -7.1 0.000000 
19.0 -7.1 0.000000 
19.099998 -7.1 0.000000 
19.200001 -7.1 0.000000 
19.299999 -7.1 0.000000 
-6.8 -7.0 0.000000 
-6.7 -7.0 0.000000 
-6.6 -7.0 0.000000 
-6.5 -7.0 0.000000 
-6.4 -7.0 0.000000 
-6.3 -7.0 0.000000 
-6.2 -7.0 0.000000 
-6.1 -7.0 0.000000 
-6.0 -7.0 0.000000 
-5.9 -7.0 0.000000 
-5.8 -7.0 0.000000 
-5.7 -7.0 0.000000 
-5.6 -7.0 0.000000 
-5.5 -7.0 0.000000 
-5.4 -7.0 0.000000 
-5.3 -7.0 0.000000 
-5.2 -7.0 0.000000 
-5.1 -7.0 0.000000 
-5.0 -7.0 0.000000 
-4.9 -7.0 0.000000 
-4.8 -7.0 0.000000 
-4.7 -7.0 0.000000 
-4.6 -7.0 0.000000 
-4.5 -7.0 0.000000 
-4.4 -7.0 0.000000 
-4.3 -7.0 0.000000 
-4.2 -7.0 0.000000 
-4.1 -7.0 0.000000 
-4.0 -7.0 0.000000 
-3.9 -7.0 0.000000 
-3.8 -7.0 0.000000 
-3.7 -7.0 0.000000 
-3.6 -7.0 0.000000 
-3.5 -7.0 0.000000 
-3.4 -7.0 0.000000 
-3.3 -7.0 0.000000 
-3.2 -7.0 0.000000 
-3.1 -7.0 0.000000 
-3.0 -7.0 0.000000 
-2.9 -7.0 0.000000 
-2.8 -7.0 0.000000 
-2.7 -7.0 0.000000 
-2.6 -7.0 0.000000 
-2.5 -7.0 0.000000 
-2.4 -7.0 0.000000 
-2.3 -7.0 0.000000 
-2.2 -7.0 0.000000 
-2.1 -7.0 0.000000 
-2.0 -7.0 0.000000 
-1.9 -7.0 0.000000 
-1.8 -7.0 0.000000 
-1.7 -7.0 0.000000 
-1.6 -7.0 0.000000 
-1.5 -7.0 0.000000 
-1.4 -7.0 0.000000 
-1.3 -7.0 0.000000 
-1.2 -7.0 0.000000 
-1.1 -7.0 0.000000 
-1.0 -7.0 0.000000 
-0.8999999999999999 -7.0 0.000000 
-0.8 -7.0 0.000000 
-0.7 -7.0 0.000000 
-0.6000000000000001 -7.0 0.000000 
-0.5 -7.0 0.000000 
-0.3999999999999999 -7.0 0.000000 
-0.2999999999999998 -7.0 0.000000 
-0.20000000000000018 -7.0 0.000000 
-0.10000000000000009 -7.0 0.000003 
0.0 -7.0 0.000007 
0.10000000000000009 -7.0 0.000013 
0.20000000000000018 -7.0 0.000007 
0.2999999999999998 -7.0 0.000013 
0.3999999999999999 -7.0 0.000000 
0.5 -7.0 0.000020 
0.6000000000000001 -7.0 0.000007 
0.7000000000000002 -7.0 0.000017 
0.7999999999999998 -7.0 0.000023 
0.8999999999999999 -7.0 0.000010 
1.0 -7.0 0.000020 
1.1 -7.0 0.000027 
1.2000000000000002 -7.0 0.000003 
1.2999999999999998 -7.0 0.000037 
1.4 -7.0 0.000027 
1.5 -7.0 0.000023 
1.5999990000000004 -7.0 0.000047 
1.7000000000000002 -7.0 0.000033 
1.7999999999999998 -7.0 0.000037 
1.9000000000000004 -7.0 0.000027 
2.0 -7.0 0.000030 
2.0999990000000004 -7.0 0.000030 
2.2 -7.0 0.000040 
2.3 -7.0 0.000063 
2.4000000000000004 -7.0 0.000047 
2.5 -7.0 0.000063 
2.5999990000000004 -7.0 0.000060 
2.7 -7.0 0.000053 
2.8 -7.0 0.000057 
2.9000000000000004 -7.0 0.000047 
3.0 -7.0 0.000060 
3.0999990000000004 -7.0 0.000060 
3.2 -7.0 0.000033 
3.3 -7.0 0.000023 
3.4000000000000004 -7.0 0.000040 
3.5 -7.0 0.000050 
3.5999990000000004 -7.0 0.000043 
3.7 -7.0 0.000057 
3.8 -7.0 0.000033 
3.9000000000000004 -7.0 0.000050 
4.0 -7.0 0.000050 
4.099999 -7.0 0.000090 
4.2 -7.0 0.000083 
4.3 -7.0 0.000077 
4.4 -7.0 0.000080 
4.5 -7.0 0.000053 
4.599999 -7.0 0.000057 
4.7 -7.0 0.000063 
4.8 -7.0 0.000050 
4.9 -7.0 0.000057 
5.0 -7.0 0.000057 
5.099999 -7.0 0.000067 
5.2 -7.0 0.000073 
5.3 -7.0 0.000073 
5.4 -7.0 0.000073 
5.5 -7.0 0.000067 
5.599999 -7.0 0.000070 
5.699999999999999 -7.0 0.000060 
5.800000000000001 -7.0 0.000087 
5.9 -7.0 0.000053 
6.0 -7.0 0.000080 
6.099999 -7.0 0.000103 
6.199999999999999 -7.0 0.000090 
6.300000000000001 -7.0 0.000087 
6.4 -7.0 0.000087 
6.5 -7.0 0.000073 
6.599999 -7.0 0.000087 
6.699999999999999 -7.0 0.000103 
6.800000000000001 -7.0 0.000107 
6.9 -7.0 0.000100 
7.0 -7.0 0.000047 
7.099999 -7.0 0.000040 
7.199999999999999 -7.0 0.000070 
7.300000000000001 -7.0 0.000083 
7.4 -7.0 0.000093 
7.5 -7.0 0.000097 
7.599999 -7.0 0.000117 
7.699999999999999 -7.0 0.000087 
7.800000000000001 -7.0 0.000083 
7.9 -7.0 0.000100 
8.0 -7.0 0.000087 
8.099999 -7.0 0.000093 
8.2 -7.0 0.000073 
8.3 -7.0 0.000077 
8.4 -7.0 0.000080 
8.5 -7.0 0.000103 
8.599999 -7.0 0.000100 
8.7 -7.0 0.000060 
8.8 -7.0 0.000073 
8.9 -7.0 0.000063 
9.0 -7.0 0.000063 
9.099999 -7.0 0.000077 
9.2 -7.0 0.000067 
9.3 -7.0 0.000090 
9.400001 -7.0 0.000070 
9.499999 -7.0 0.000047 
9.599999 -7.0 0.000083 
9.7 -7.0 0.000040 
9.8 -7.0 0.000053 
9.900001 -7.0 0.000053 
9.999999 -7.0 0.000067 
10.099999 -7.0 0.000063 
10.2 -7.0 0.000067 
10.3 -7.0 0.000060 
10.400001 -7.0 0.000050 
10.499999 -7.0 0.000040 
10.599999 -7.0 0.000043 
10.7 -7.0 0.000047 
10.8 -7.0 0.000047 
10.900001 -7.0 0.000070 
10.999999 -7.0 0.000047 
11.099999 -7.0 0.000027 
11.2 -7.0 0.000027 
11.3 -7.0 0.000043 
11.400001 -7.0 0.000040 
11.499999 -7.0 0.000030 
11.599999 -7.0 0.000017 
11.7 -7.0 0.000027 
11.8 -7.0 0.000020 
11.900001 -7.0 0.000030 
11.999999 -7.0 0.000017 
12.099999 -7.0 0.000017 
12.2 -7.0 0.000023 
12.3 -7.0 0.000017 
12.400001 -7.0 0.000013 
12.499999 -7.0 0.000007 
12.599999 -7.0 0.000013 
12.7 -7.0 0.000007 
12.8 -7.0 0.000010 
12.900001 -7.0 0.000003 
12.999999 -7.0 0.000000 
13.099999 -7.0 0.000003 
13.2 -7.0 0.000000 
13.3 -7.0 0.000003 
13.400001 -7.0 0.000000 
13.499999 -7.0 0.000000 
13.599998 -7.0 0.000000 
13.700001 -7.0 0.000000 
13.799999 -7.0 0.000000 
13.900002 -7.0 0.000000 
14.0 -7.0 0.000000 
14.099998 -7.0 0.000000 
14.200001 -7.0 0.000000 
14.299999 -7.0 0.000000 
14.400002 -7.0 0.000000 
14.5 -7.0 0.000000 
14.599998 -7.0 0.000000 
14.700001 -7.0 0.000000 
14.799999 -7.0 0.000000 
14.900002 -7.0 0.000000 
15.0 -7.0 0.000000 
15.099998 -7.0 0.000000 
15.200001 -7.0 0.000000 
15.299999 -7.0 0.000000 
15.400002 -7.0 0.000000 
15.5 -7.0 0.000000 
15.599998 -7.0 0.000000 
15.700001 -7.0 0.000000 
15.799999 -7.0 0.000000 
15.900002 -7.0 0.000000 
16.0 -7.0 0.000000 
16.099998 -7.0 0.000000 
16.200001 -7.0 0.000000 
16.299999 -7.0 0.000000 
16.400002 -7.0 0.000000 
16.5 -7.0 0.000000 
16.599998 -7.0 0.000000 
16.700001 -7.0 0.000000 
16.799999 -7.0 0.000000 
16.900002 -7.0 0.000000 
17.0 -7.0 0.000000 
17.099998 -7.0 0.000000 
17.200001 -7.0 0.000000 
17.299999 -7.0 0.000000 
17.400002 -7.0 0.000000 
17.5 -7.0 0.000000 
17.599998 -7.0 0.000000 
17.700001 -7.0 0.000000 
17.799999 -7.0 0.000000 
17.900002 -7.0 0.000000 
18.0 -7.0 0.000000 
18.099998 -7.0 0.000000 
18.200001 -7.0 0.000000 
18.299999 -7.0 0.000000 
18.400002 -7.0 0.000000 
18.5 -7.0 0.000000 
18.599998 -7.0 0.000000 
18.700001 -7.0 0.000000 
18.799999 -7.0 0.000000 
18.900002 -7.0 0.000000 
19.0 -7.0 0.000000 
19.099998 -7.0 0.000000 
19.200001 -7.0 0.000000 
19.299999 -7.0 0.000000 
-6.8 -6.9 0.000000 
-6.7 -6.9 0.000000 
-6.6 -6.9 0.000000 
-6.5 -6.9 0.000000 
-6.4 -6.9 0.000000 
-6.3 -6.9 0.000000 
-6.2 -6.9 0.000000 
-6.1 -6.9 0.000000 
-6.0 -6.9 0.000000 
-5.9 -6.9 0.000000 
-5.8 -6.9 0.000000 
-5.7 -6.9 0.000000 
-5.6 -6.9 0.000000 
-5.5 -6.9 0.000000 
-5.4 -6.9 0.000000 
-5.3 -6.9 0.000000 
-5.2 -6.9 0.000000 
-5.1 -6.9 0.000000 
-5.0 -6.9 0.000000 
-4.9 -6.9 0.000000 
-4.8 -6.9 0.000000 
-4.7 -6.9 0.000000 
-4.6 -6.9 0.000000 
-4.5 -6.9 0.000000 
-4.4 -6.9 0.000000 
-4.3 -6.9 0.000000 
-4.2 -6.9 0.000000 
-4.1 -6.9 0.000000 
-4.0 -6.9 0.000000 
-3.9 -6.9 0.000000 
-3.8 -6.9 0.000000 
-3.7 -6.9 0.000000 
-3.6 -6.9 0.000000 
-3.5 -6.9 0.000000 
-3.4 -6.9 0.000000 
-3.3 -6.9 0.000000 
-3.2 -6.9 0.000000 
-3.1 -6.9 0.000000 
-3.0 -6.9 0.000000 
-2.9 -6.9 0.000000 
-2.8 -6.9 0.000000 
-2.7 -6.9 0.000000 
-2.6 -6.9 0.000000 
-2.5 -6.9 0.000000 
-2.4 -6.9 0.000000 
-2.3 -6.9 0.000000 
-2.2 -6.9 0.000000 
-2.1 -6.9 0.000000 
-2.0 -6.9 0.000000 
-1.9 -6.9 0.000000 
-1.8 -6.9 0.000000 
-1.7 -6.9 0.000000 
-1.6 -6.9 0.000000 
-1.5 -6.9 0.000000 
-1.4 -6.9 0.000000 
-1.3 -6.9 0.000000 
-1.2 -6.9 0.000000 
-1.1 -6.9 0.000000 
-1.0 -6.9 0.000000 
-0.8999999999999999 -6.9 0.000000 
-0.8 -6.9 0.000000 
-0.7 -6.9 0.000003 
-0.6000000000000001 -6.9 0.000000 
-0.5 -6.9 0.000000 
-0.3999999999999999 -6.9 0.000000 
-0.2999999999999998 -6.9 0.000000 
-0.20000000000000018 -6.9 0.000010 
-0.10000000000000009 -6.9 0.000000 
0.0 -6.9 0.000010 
0.10000000000000009 -6.9 0.000007 
0.20000000000000018 -6.9 0.000017 
0.2999999999999998 -6.9 0.000000 
0.3999999999999999 -6.9 0.000020 
0.5 -6.9 0.000010 
0.6000000000000001 -6.9 0.000020 
0.7000000000000002 -6.9 0.000017 
0.7999999999999998 -6.9 0.000017 
0.8999999999999999 -6.9 0.000020 
1.0 -6.9 0.000010 
1.1 -6.9 0.000037 
1.2000000000000002 -6.9 0.000017 
1.2999999999999998 -6.9 0.000013 
1.4 -6.9 0.000017 
1.5 -6.9 0.000040 
1.5999990000000004 -6.9 0.000030 
1.7000000000000002 -6.9 0.000040 
1.7999999999999998 -6.9 0.000033 
1.9000000000000004 -6.9 0.000017 
2.0 -6.9 0.000030 
2.0999990000000004 -6.9 0.000027 
2.2 -6.9 0.000050 
2.3 -6.9 0.000057 
2.4000000000000004 -6.9 0.000040 
2.5 -6.9 0.000037 
2.5999990000000004 -6.9 0.000057 
2.7 -6.9 0.000027 
2.8 -6.9 0.000067 
2.9000000000000004 -6.9 0.000047 
3.0 -6.9 0.000063 
3.0999990000000004 -6.9 0.000067 
3.2 -6.9 0.000040 
3.3 -6.9 0.000077 
3.4000000000000004 -6.9 0.000063 
3.5 -6.9 0.000070 
3.5999990000000004 -6.9 0.000050 
3.7 -6.9 0.000057 
3.8 -6.9 0.000047 
3.9000000000000004 -6.9 0.000053 
4.0 -6.9 0.000053 
4.099999 -6.9 0.000057 
4.2 -6.9 0.000053 
4.3 -6.9 0.000090 
4.4 -6.9 0.000050 
4.5 -6.9 0.000057 
4.599999 -6.9 0.000057 
4.7 -6.9 0.000073 
4.8 -6.9 0.000087 
4.9 -6.9 0.000073 
5.0 -6.9 0.000080 
5.099999 -6.9 0.000067 
5.2 -6.9 0.000080 
5.3 -6.9 0.000097 
5.4 -6.9 0.000090 
5.5 -6.9 0.000087 
5.599999 -6.9 0.000057 
5.699999999999999 -6.9 0.000083 
5.800000000000001 -6.9 0.000103 
5.9 -6.9 0.000090 
6.0 -6.9 0.000147 
6.099999 -6.9 0.000070 
6.199999999999999 -6.9 0.000087 
6.300000000000001 -6.9 0.000093 
6.4 -6.9 0.000087 
6.5 -6.9 0.000093 
6.599999 -6.9 0.000090 
6.699999999999999 -6.9 0.000090 
6.800000000000001 -6.9 0.000100 
6.9 -6.9 0.000070 
7.0 -6.9 0.000063 
7.099999 -6.9 0.000123 
7.199999999999999 -6.9 0.000073 
7.300000000000001 -6.9 0.000093 
7.4 -6.9 0.000113 
7.5 -6.9 0.000107 
7.599999 -6.9 0.000063 
7.699999999999999 -6.9 0.000073 
7.800000000000001 -6.9 0.000117 
7.9 -6.9 0.000090 
8.0 -6.9 0.000100 
8.099999 -6.9 0.000083 
8.2 -6.9 0.000110 
8.3 -6.9 0.000090 
8.4 -6.9 0.000113 
8.5 -6.9 0.000080 
8.599999 -6.9 0.000067 
8.7 -6.9 0.000080 
8.8 -6.9 0.000113 
8.9 -6.9 0.000070 
9.0 -6.9 0.000077 
9.099999 -6.9 0.000083 
9.2 -6.9 0.000060 
9.3 -6.9 0.000073 
9.400001 -6.9 0.000083 
9.499999 -6.9 0.000057 
9.599999 -6.9 0.000070 
9.7 -6.9 0.000087 
9.8 -6.9 0.000037 
9.900001 -6.9 0.000057 
9.999999 -6.9 0.000070 
10.099999 -6.9 0.000070 
10.2 -6.9 0.000040 
10.3 -6.9 0.000053 
10.400001 -6.9 0.000047 
10.499999 -6.9 0.000083 
10.599999 -6.9 0.000057 
10.7 -6.9 0.000037 
10.8 -6.9 0.000047 
10.900001 -6.9 0.000037 
10.999999 -6.9 0.000057 
11.099999 -6.9 0.000040 
11.2 -6.9 0.000047 
11.3 -6.9 0.000057 
11.400001 -6.9 0.000033 
11.499999 -6.9 0.000033 
11.599999 -6.9 0.000030 
11.7 -6.9 0.000037 
11.8 -6.9 0.000023 
11.900001 -6.9 0.000010 
11.999999 -6.9 0.000020 
12.099999 -6.9 0.000027 
12.2 -6.9 0.000027 
12.3 -6.9 0.000027 
12.400001 -6.9 0.000017 
12.499999 -6.9 0.000017 
12.599999 -6.9 0.000003 
12.7 -6.9 0.000023 
12.8 -6.9 0.000013 
12.900001 -6.9 0.000013 
12.999999 -6.9 0.000010 
13.099999 -6.9 0.000003 
13.2 -6.9 0.000003 
13.3 -6.9 0.000003 
13.400001 -6.9 0.000003 
13.499999 -6.9 0.000000 
13.599998 -6.9 0.000000 
13.700001 -6.9 0.000000 
13.799999 -6.9 0.000000 
13.900002 -6.9 0.000000 
14.0 -6.9 0.000000 
14.099998 -6.9 0.000000 
14.200001 -6.9 0.000000 
14.299999 -6.9 0.000000 
14.400002 -6.9 0.000000 
14.5 -6.9 0.000000 
14.599998 -6.9 0.000000 
14.700001 -6.9 0.000000 
14.799999 -6.9 0.000000 
14.900002 -6.9 0.000000 
15.0 -6.9 0.000000 
15.099998 -6.9 0.000000 
15.200001 -6.9 0.000000 
15.299999 -6.9 0.000000 
15.400002 -6.9 0.000000 
15.5 -6.9 0.000000 
15.599998 -6.9 0.000000 
15.700001 -6.9 0.000000 
15.799999 -6.9 0.000000 
15.900002 -6.9 0.000000 
16.0 -6.9 0.000000 
16.099998 -6.9 0.000000 
16.200001 -6.9 0.000000 
16.299999 -6.9 0.000000 
16.400002 -6.9 0.000000 
16.5 -6.9 0.000000 
16.599998 -6.9 0.000000 
16.700001 -6.9 0.000000 
16.799999 -6.9 0.000000 
16.900002 -6.9 0.000000 
17.0 -6.9 0.000000 
17.099998 -6.9 0.000000 
17.200001 -6.9 0.000000 
17.299999 -6.9 0.000000 
17.400002 -6.9 0.000000 
17.5 -6.9 0.000000 
17.599998 -6.9 0.000000 
17.700001 -6.9 0.000000 
17.799999 -6.9 0.000000 
17.900002 -6.9 0.000000 
18.0 -6.9 0.000000 
18.099998 -6.9 0.000000 
18.200001 -6.9 0.000000 
18.299999 -6.9 0.000000 
18.400002 -6.9 0.000000 
18.5 -6.9 0.000000 
18.599998 -6.9 0.000000 
18.700001 -6.9 0.000000 
18.799999 -6.9 0.000000 
18.900002 -6.9 0.000000 
19.0 -6.9 0.000000 
19.099998 -6.9 0.000000 
19.200001 -6.9 0.000000 
19.299999 -6.9 0.000000 
-6.8 -6.800000000000001 0.000000 
-6.7 -6.800000000000001 0.000000 
-6.6 -6.800000000000001 0.000000 
-6.5 -6.800000000000001 0.000000 
-6.4 -6.800000000000001 0.000000 
-6.3 -6.800000000000001 0.000000 
-6.2 -6.800000000000001 0.000000 
-6.1 -6.800000000000001 0.000000 
-6.0 -6.800000000000001 0.000000 
-5.9 -6.800000000000001 0.000000 
-5.8 -6.800000000000001 0.000000 
-5.7 -6.800000000000001 0.000000 
-5.6 -6.800000000000001 0.000000 
-5.5 -6.800000000000001 0.000000 
-5.4 -6.800000000000001 0.000000 
-5.3 -6.800000000000001 0.000000 
-5.2 -6.800000000000001 0.000000 
-5.1 -6.800000000000001 0.000000 
-5.0 -6.800000000000001 0.000000 
-4.9 -6.800000000000001 0.000000 
-4.8 -6.800000000000001 0.000000 
-4.7 -6.800000000000001 0.000000 
-4.6 -6.800000000000001 0.000000 
-4.5 -6.800000000000001 0.000000 
-4.4 -6.800000000000001 0.000000 
-4.3 -6.800000000000001 0.000000 
-4.2 -6.800000000000001 0.000000 
-4.1 -6.800000000000001 0.000000 
-4.0 -6.800000000000001 0.000000 
-3.9 -6.800000000000001 0.000000 
-3.8 -6.800000000000001 0.000000 
-3.7 -6.800000000000001 0.000000 
-3.6 -6.800000000000001 0.000000 
-3.5 -6.800000000000001 0.000000 
-3.4 -6.800000000000001 0.000000 
-3.3 -6.800000000000001 0.000000 
-3.2 -6.800000000000001 0.000000 
-3.1 -6.800000000000001 0.000000 
-3.0 -6.800000000000001 0.000000 
-2.9 -6.800000000000001 0.000000 
-2.8 -6.800000000000001 0.000000 
-2.7 -6.800000000000001 0.000000 
-2.6 -6.800000000000001 0.000000 
-2.5 -6.800000000000001 0.000000 
-2.4 -6.800000000000001 0.000000 
-2.3 -6.800000000000001 0.000000 
-2.2 -6.800000000000001 0.000000 
-2.1 -6.800000000000001 0.000000 
-2.0 -6.800000000000001 0.000000 
-1.9 -6.800000000000001 0.000000 
-1.8 -6.800000000000001 0.000000 
-1.7 -6.800000000000001 0.000000 
-1.6 -6.800000000000001 0.000000 
-1.5 -6.800000000000001 0.000000 
-1.4 -6.800000000000001 0.000000 
-1.3 -6.800000000000001 0.000000 
-1.2 -6.800000000000001 0.000000 
-1.1 -6.800000000000001 0.000000 
-1.0 -6.800000000000001 0.000000 
-0.8999999999999999 -6.800000000000001 0.000000 
-0.8 -6.800000000000001 0.000000 
-0.7 -6.800000000000001 0.000000 
-0.6000000000000001 -6.800000000000001 0.000000 
-0.5 -6.800000000000001 0.000000 
-0.3999999999999999 -6.800000000000001 0.000003 
-0.2999999999999998 -6.800000000000001 0.000000 
-0.20000000000000018 -6.800000000000001 0.000007 
-0.10000000000000009 -6.800000000000001 0.000000 
0.0 -6.800000000000001 0.000010 
0.10000000000000009 -6.800000000000001 0.000007 
0.20000000000000018 -6.800000000000001 0.000010 
0.2999999999999998 -6.800000000000001 0.000000 
0.3999999999999999 -6.800000000000001 0.000007 
0.5 -6.800000000000001 0.000023 
0.6000000000000001 -6.800000000000001 0.000017 
0.7000000000000002 -6.800000000000001 0.000023 
0.7999999999999998 -6.800000000000001 0.000020 
0.8999999999999999 -6.800000000000001 0.000013 
1.0 -6.800000000000001 0.000020 
1.1 -6.800000000000001 0.000010 
1.2000000000000002 -6.800000000000001 0.000030 
1.2999999999999998 -6.800000000000001 0.000023 
1.4 -6.800000000000001 0.000043 
1.5 -6.800000000000001 0.000047 
1.5999990000000004 -6.800000000000001 0.000037 
1.7000000000000002 -6.800000000000001 0.000053 
1.7999999999999998 -6.800000000000001 0.000053 
1.9000000000000004 -6.800000000000001 0.000037 
2.0 -6.800000000000001 0.000027 
2.0999990000000004 -6.800000000000001 0.000053 
2.2 -6.800000000000001 0.000057 
2.3 -6.800000000000001 0.000027 
2.4000000000000004 -6.800000000000001 0.000050 
2.5 -6.800000000000001 0.000073 
2.5999990000000004 -6.800000000000001 0.000057 
2.7 -6.800000000000001 0.000053 
2.8 -6.800000000000001 0.000057 
2.9000000000000004 -6.800000000000001 0.000047 
3.0 -6.800000000000001 0.000040 
3.0999990000000004 -6.800000000000001 0.000073 
3.2 -6.800000000000001 0.000067 
3.3 -6.800000000000001 0.000063 
3.4000000000000004 -6.800000000000001 0.000047 
3.5 -6.800000000000001 0.000053 
3.5999990000000004 -6.800000000000001 0.000070 
3.7 -6.800000000000001 0.000067 
3.8 -6.800000000000001 0.000043 
3.9000000000000004 -6.800000000000001 0.000073 
4.0 -6.800000000000001 0.000067 
4.099999 -6.800000000000001 0.000057 
4.2 -6.800000000000001 0.000083 
4.3 -6.800000000000001 0.000090 
4.4 -6.800000000000001 0.000053 
4.5 -6.800000000000001 0.000093 
4.599999 -6.800000000000001 0.000073 
4.7 -6.800000000000001 0.000083 
4.8 -6.800000000000001 0.000083 
4.9 -6.800000000000001 0.000070 
5.0 -6.800000000000001 0.000083 
5.099999 -6.800000000000001 0.000080 
5.2 -6.800000000000001 0.000080 
5.3 -6.800000000000001 0.000073 
5.4 -6.800000000000001 0.000110 
5.5 -6.800000000000001 0.000097 
5.599999 -6.800000000000001 0.000090 
5.699999999999999 -6.800000000000001 0.000107 
5.800000000000001 -6.800000000000001 0.000077 
5.9 -6.800000000000001 0.000097 
6.0 -6.800000000000001 0.000103 
6.099999 -6.800000000000001 0.000087 
6.199999999999999 -6.800000000000001 0.000080 
6.300000000000001 -6.800000000000001 0.000130 
6.4 -6.800000000000001 0.000063 
6.5 -6.800000000000001 0.000103 
6.599999 -6.800000000000001 0.000077 
6.699999999999999 -6.800000000000001 0.000113 
6.800000000000001 -6.800000000000001 0.000107 
6.9 -6.800000000000001 0.000073 
7.0 -6.800000000000001 0.000103 
7.099999 -6.800000000000001 0.000117 
7.199999999999999 -6.800000000000001 0.000083 
7.300000000000001 -6.800000000000001 0.000123 
7.4 -6.800000000000001 0.000107 
7.5 -6.800000000000001 0.000103 
7.599999 -6.800000000000001 0.000113 
7.699999999999999 -6.800000000000001 0.000103 
7.800000000000001 -6.800000000000001 0.000120 
7.9 -6.800000000000001 0.000113 
8.0 -6.800000000000001 0.000077 
8.099999 -6.800000000000001 0.000130 
8.2 -6.800000000000001 0.000083 
8.3 -6.800000000000001 0.000093 
8.4 -6.800000000000001 0.000097 
8.5 -6.800000000000001 0.000083 
8.599999 -6.800000000000001 0.000103 
8.7 -6.800000000000001 0.000093 
8.8 -6.800000000000001 0.000093 
8.9 -6.800000000000001 0.000063 
9.0 -6.800000000000001 0.000080 
9.099999 -6.800000000000001 0.000080 
9.2 -6.800000000000001 0.000077 
9.3 -6.800000000000001 0.000070 
9.400001 -6.800000000000001 0.000087 
9.499999 -6.800000000000001 0.000093 
9.599999 -6.800000000000001 0.000057 
9.7 -6.800000000000001 0.000070 
9.8 -6.800000000000001 0.000087 
9.900001 -6.800000000000001 0.000070 
9.999999 -6.800000000000001 0.000040 
10.099999 -6.800000000000001 0.000070 
10.2 -6.800000000000001 0.000060 
10.3 -6.800000000000001 0.000047 
10.400001 -6.800000000000001 0.000060 
10.499999 -6.800000000000001 0.000077 
10.599999 -6.800000000000001 0.000067 
10.7 -6.800000000000001 0.000063 
10.8 -6.800000000000001 0.000053 
10.900001 -6.800000000000001 0.000043 
10.999999 -6.800000000000001 0.000040 
11.099999 -6.800000000000001 0.000053 
11.2 -6.800000000000001 0.000023 
11.3 -6.800000000000001 0.000060 
11.400001 -6.800000000000001 0.000037 
11.499999 -6.800000000000001 0.000040 
11.599999 -6.800000000000001 0.000060 
11.7 -6.800000000000001 0.000023 
11.8 -6.800000000000001 0.000023 
11.900001 -6.800000000000001 0.000043 
11.999999 -6.800000000000001 0.000020 
12.099999 -6.800000000000001 0.000020 
12.2 -6.800000000000001 0.000023 
12.3 -6.800000000000001 0.000033 
12.400001 -6.800000000000001 0.000010 
12.499999 -6.800000000000001 0.000027 
12.599999 -6.800000000000001 0.000030 
12.7 -6.800000000000001 0.000017 
12.8 -6.800000000000001 0.000013 
12.900001 -6.800000000000001 0.000010 
12.999999 -6.800000000000001 0.000017 
13.099999 -6.800000000000001 0.000003 
13.2 -6.800000000000001 0.000007 
13.3 -6.800000000000001 0.000007 
13.400001 -6.800000000000001 0.000000 
13.499999 -6.800000000000001 0.000000 
13.599998 -6.800000000000001 0.000000 
13.700001 -6.800000000000001 0.000000 
13.799999 -6.800000000000001 0.000000 
13.900002 -6.800000000000001 0.000000 
14.0 -6.800000000000001 0.000000 
14.099998 -6.800000000000001 0.000000 
14.200001 -6.800000000000001 0.000000 
14.299999 -6.800000000000001 0.000000 
14.400002 -6.800000000000001 0.000000 
14.5 -6.800000000000001 0.000000 
14.599998 -6.800000000000001 0.000000 
14.700001 -6.800000000000001 0.000000 
14.799999 -6.800000000000001 0.000000 
14.900002 -6.800000000000001 0.000000 
15.0 -6.800000000000001 0.000000 
15.099998 -6.800000000000001 0.000000 
15.200001 -6.800000000000001 0.000000 
15.299999 -6.800000000000001 0.000000 
15.400002 -6.800000000000001 0.000000 
15.5 -6.800000000000001 0.000000 
15.599998 -6.800000000000001 0.000000 
15.700001 -6.800000000000001 0.000000 
15.799999 -6.800000000000001 0.000000 
15.900002 -6.800000000000001 0.000000 
16.0 -6.800000000000001 0.000000 
16.099998 -6.800000000000001 0.000000 
16.200001 -6.800000000000001 0.000000 
16.299999 -6.800000000000001 0.000000 
16.400002 -6.800000000000001 0.000000 
16.5 -6.800000000000001 0.000000 
16.599998 -6.800000000000001 0.000000 
16.700001 -6.800000000000001 0.000000 
16.799999 -6.800000000000001 0.000000 
16.900002 -6.800000000000001 0.000000 
17.0 -6.800000000000001 0.000000 
17.099998 -6.800000000000001 0.000000 
17.200001 -6.800000000000001 0.000000 
17.299999 -6.800000000000001 0.000000 
17.400002 -6.800000000000001 0.000000 
17.5 -6.800000000000001 0.000000 
17.599998 -6.800000000000001 0.000000 
17.700001 -6.800000000000001 0.000000 
17.799999 -6.800000000000001 0.000000 
17.900002 -6.800000000000001 0.000000 
18.0 -6.800000000000001 0.000000 
18.099998 -6.800000000000001 0.000000 
18.200001 -6.800000000000001 0.000000 
18.299999 -6.800000000000001 0.000000 
18.400002 -6.800000000000001 0.000000 
18.5 -6.800000000000001 0.000000 
18.599998 -6.800000000000001 0.000000 
18.700001 -6.800000000000001 0.000000 
18.799999 -6.800000000000001 0.000000 
18.900002 -6.800000000000001 0.000000 
19.0 -6.800000000000001 0.000000 
19.099998 -6.800000000000001 0.000000 
19.200001 -6.800000000000001 0.000000 
19.299999 -6.800000000000001 0.000000 
-6.8 -6.7 0.000000 
-6.7 -6.7 0.000000 
-6.6 -6.7 0.000000 
-6.5 -6.7 0.000000 
-6.4 -6.7 0.000000 
-6.3 -6.7 0.000000 
-6.2 -6.7 0.000000 
-6.1 -6.7 0.000000 
-6.0 -6.7 0.000000 
-5.9 -6.7 0.000000 
-5.8 -6.7 0.000000 
-5.7 -6.7 0.000000 
-5.6 -6.7 0.000000 
-5.5 -6.7 0.000000 
-5.4 -6.7 0.000000 
-5.3 -6.7 0.000000 
-5.2 -6.7 0.000000 
-5.1 -6.7 0.000000 
-5.0 -6.7 0.000000 
-4.9 -6.7 0.000000 
-4.8 -6.7 0.000000 
-4.7 -6.7 0.000000 
-4.6 -6.7 0.000000 
-4.5 -6.7 0.000000 
-4.4 -6.7 0.000000 
-4.3 -6.7 0.000000 
-4.2 -6.7 0.000000 
-4.1 -6.7 0.000000 
-4.0 -6.7 0.000000 
-3.9 -6.7 0.000000 
-3.8 -6.7 0.000000 
-3.7 -6.7 0.000000 
-3.6 -6.7 0.000000 
-3.5 -6.7 0.000000 
-3.4 -6.7 0.000000 
-3.3 -6.7 0.000000 
-3.2 -6.7 0.000000 
-3.1 -6.7 0.000000 
-3.0 -6.7 0.000000 
-2.9 -6.7 0.000000 
-2.8 -6.7 0.000000 
-2.7 -6.7 0.000000 
-2.6 -6.7 0.000000 
-2.5 -6.7 0.000000 
-2.4 -6.7 0.000000 
-2.3 -6.7 0.000000 
-2.2 -6.7 0.000000 
-2.1 -6.7 0.000000 
-2.0 -6.7 0.000000 
-1.9 -6.7 0.000000 
-1.8 -6.7 0.000000 
-1.7 -6.7 0.000000 
-1.6 -6.7 0.000000 
-1.5 -6.7 0.000000 
-1.4 -6.7 0.000000 
-1.3 -6.7 0.000000 
-1.2 -6.7 0.000000 
-1.1 -6.7 0.000000 
-1.0 -6.7 0.000000 
-0.8999999999999999 -6.7 0.000000 
-0.8 -6.7 0.000000 
-0.7 -6.7 0.000000 
-0.6000000000000001 -6.7 0.000000 
-0.5 -6.7 0.000007 
-0.3999999999999999 -6.7 0.000003 
-0.2999999999999998 -6.7 0.000007 
-0.20000000000000018 -6.7 0.000003 
-0.10000000000000009 -6.7 0.000007 
0.0 -6.7 0.000010 
0.10000000000000009 -6.7 0.000007 
0.20000000000000018 -6.7 0.000010 
0.2999999999999998 -6.7 0.000010 
0.3999999999999999 -6.7 0.000023 
0.5 -6.7 0.000033 
0.6000000000000001 -6.7 0.000030 
0.7000000000000002 -6.7 0.000010 
0.7999999999999998 -6.7 0.000030 
0.8999999999999999 -6.7 0.000023 
1.0 -6.7 0.000057 
1.1 -6.7 0.000033 
1.2000000000000002 -6.7 0.000037 
1.2999999999999998 -6.7 0.000047 
1.4 -6.7 0.000040 
1.5 -6.7 0.000037 
1.5999990000000004 -6.7 0.000030 
1.7000000000000002 -6.7 0.000050 
1.7999999999999998 -6.7 0.000033 
1.9000000000000004 -6.7 0.000053 
2.0 -6.7 0.000063 
2.0999990000000004 -6.7 0.000063 
2.2 -6.7 0.000050 
2.3 -6.7 0.000047 
2.4000000000000004 -6.7 0.000040 
2.5 -6.7 0.000047 
2.5999990000000004 -6.7 0.000073 
2.7 -6.7 0.000080 
2.8 -6.7 0.000067 
2.9000000000000004 -6.7 0.000047 
3.0 -6.7 0.000073 
3.0999990000000004 -6.7 0.000060 
3.2 -6.7 0.000083 
3.3 -6.7 0.000070 
3.4000000000000004 -6.7 0.000093 
3.5 -6.7 0.000077 
3.5999990000000004 -6.7 0.000077 
3.7 -6.7 0.000080 
3.8 -6.7 0.000047 
3.9000000000000004 -6.7 0.000077 
4.0 -6.7 0.000053 
4.099999 -6.7 0.000060 
4.2 -6.7 0.000110 
4.3 -6.7 0.000080 
4.4 -6.7 0.000107 
4.5 -6.7 0.000073 
4.599999 -6.7 0.000087 
4.7 -6.7 0.000093 
4.8 -6.7 0.000067 
4.9 -6.7 0.000103 
5.0 -6.7 0.000073 
5.099999 -6.7 0.000107 
5.2 -6.7 0.000087 
5.3 -6.7 0.000090 
5.4 -6.7 0.000107 
5.5 -6.7 0.000080 
5.599999 -6.7 0.000090 
5.699999999999999 -6.7 0.000083 
5.800000000000001 -6.7 0.000097 
5.9 -6.7 0.000077 
6.0 -6.7 0.000083 
6.099999 -6.7 0.000093 
6.199999999999999 -6.7 0.000087 
6.300000000000001 -6.7 0.000080 
6.4 -6.7 0.000080 
6.5 -6.7 0.000097 
6.599999 -6.7 0.000113 
6.699999999999999 -6.7 0.000140 
6.800000000000001 -6.7 0.000080 
6.9 -6.7 0.000077 
7.0 -6.7 0.000117 
7.099999 -6.7 0.000097 
7.199999999999999 -6.7 0.000120 
7.300000000000001 -6.7 0.000090 
7.4 -6.7 0.000087 
7.5 -6.7 0.000120 
7.599999 -6.7 0.000083 
7.699999999999999 -6.7 0.000070 
7.800000000000001 -6.7 0.000073 
7.9 -6.7 0.000130 
8.0 -6.7 0.000143 
8.099999 -6.7 0.000067 
8.2 -6.7 0.000120 
8.3 -6.7 0.000093 
8.4 -6.7 0.000097 
8.5 -6.7 0.000077 
8.599999 -6.7 0.000080 
8.7 -6.7 0.000097 
8.8 -6.7 0.000097 
8.9 -6.7 0.000117 
9.0 -6.7 0.000100 
9.099999 -6.7 0.000097 
9.2 -6.7 0.000073 
9.3 -6.7 0.000077 
9.400001 -6.7 0.000103 
9.499999 -6.7 0.000087 
9.599999 -6.7 0.000077 
9.7 -6.7 0.000097 
9.8 -6.7 0.000087 
9.900001 -6.7 0.000093 
9.999999 -6.7 0.000077 
10.099999 -6.7 0.000050 
10.2 -6.7 0.000087 
10.3 -6.7 0.000087 
10.400001 -6.7 0.000063 
10.499999 -6.7 0.000080 
10.599999 -6.7 0.000053 
10.7 -6.7 0.000060 
10.8 -6.7 0.000063 
10.900001 -6.7 0.000050 
10.999999 -6.7 0.000030 
11.099999 -6.7 0.000063 
11.2 -6.7 0.000057 
11.3 -6.7 0.000060 
11.400001 -6.7 0.000050 
11.499999 -6.7 0.000050 
11.599999 -6.7 0.000023 
11.7 -6.7 0.000030 
11.8 -6.7 0.000033 
11.900001 -6.7 0.000040 
11.999999 -6.7 0.000043 
12.099999 -6.7 0.000010 
12.2 -6.7 0.000043 
12.3 -6.7 0.000023 
12.400001 -6.7 0.000013 
12.499999 -6.7 0.000027 
12.599999 -6.7 0.000023 
12.7 -6.7 0.000013 
12.8 -6.7 0.000013 
12.900001 -6.7 0.000027 
12.999999 -6.7 0.000013 
13.099999 -6.7 0.000007 
13.2 -6.7 0.000010 
13.3 -6.7 0.000010 
13.400001 -6.7 0.000000 
13.499999 -6.7 0.000000 
13.599998 -6.7 0.000003 
13.700001 -6.7 0.000003 
13.799999 -6.7 0.000000 
13.900002 -6.7 0.000000 
14.0 -6.7 0.000000 
14.099998 -6.7 0.000000 
14.200001 -6.7 0.000000 
14.299999 -6.7 0.000000 
14.400002 -6.7 0.000000 
14.5 -6.7 0.000000 
14.599998 -6.7 0.000000 
14.700001 -6.7 0.000000 
14.799999 -6.7 0.000000 
14.900002 -6.7 0.000000 
15.0 -6.7 0.000000 
15.099998 -6.7 0.000000 
15.200001 -6.7 0.000000 
15.299999 -6.7 0.000000 
15.400002 -6.7 0.000000 
15.5 -6.7 0.000000 
15.599998 -6.7 0.000000 
15.700001 -6.7 0.000000 
15.799999 -6.7 0.000000 
15.900002 -6.7 0.000000 
16.0 -6.7 0.000000 
16.099998 -6.7 0.000000 
16.200001 -6.7 0.000000 
16.299999 -6.7 0.000000 
16.400002 -6.7 0.000000 
16.5 -6.7 0.000000 
16.599998 -6.7 0.000000 
16.700001 -6.7 0.000000 
16.799999 -6.7 0.000000 
16.900002 -6.7 0.000000 
17.0 -6.7 0.000000 
17.099998 -6.7 0.000000 
17.200001 -6.7 0.000000 
17.299999 -6.7 0.000000 
17.400002 -6.7 0.000000 
17.5 -6.7 0.000000 
17.599998 -6.7 0.000000 
17.700001 -6.7 0.000000 
17.799999 -6.7 0.000000 
17.900002 -6.7 0.000000 
18.0 -6.7 0.000000 
18.099998 -6.7 0.000000 
18.200001 -6.7 0.000000 
18.299999 -6.7 0.000000 
18.400002 -6.7 0.000000 
18.5 -6.7 0.000000 
18.599998 -6.7 0.000000 
18.700001 -6.7 0.000000 
18.799999 -6.7 0.000000 
18.900002 -6.7 0.000000 
19.0 -6.7 0.000000 
19.099998 -6.7 0.000000 
19.200001 -6.7 0.000000 
19.299999 -6.7 0.000000 
-6.8 -6.6 0.000000 
-6.7 -6.6 0.000000 
-6.6 -6.6 0.000000 
-6.5 -6.6 0.000000 
-6.4 -6.6 0.000000 
-6.3 -6.6 0.000000 
-6.2 -6.6 0.000000 
-6.1 -6.6 0.000000 
-6.0 -6.6 0.000000 
-5.9 -6.6 0.000000 
-5.8 -6.6 0.000000 
-5.7 -6.6 0.000000 
-5.6 -6.6 0.000000 
-5.5 -6.6 0.000000 
-5.4 -6.6 0.000000 
-5.3 -6.6 0.000000 
-5.2 -6.6 0.000000 
-5.1 -6.6 0.000000 
-5.0 -6.6 0.000000 
-4.9 -6.6 0.000000 
-4.8 -6.6 0.000000 
-4.7 -6.6 0.000000 
-4.6 -6.6 0.000000 
-4.5 -6.6 0.000000 
-4.4 -6.6 0.000000 
-4.3 -6.6 0.000000 
-4.2 -6.6 0.000000 
-4.1 -6.6 0.000000 
-4.0 -6.6 0.000000 
-3.9 -6.6 0.000000 
-3.8 -6.6 0.000000 
-3.7 -6.6 0.000000 
-3.6 -6.6 0.000000 
-3.5 -6.6 0.000000 
-3.4 -6.6 0.000000 
-3.3 -6.6 0.000000 
-3.2 -6.6 0.000000 
-3.1 -6.6 0.000000 
-3.0 -6.6 0.000000 
-2.9 -6.6 0.000000 
-2.8 -6.6 0.000000 
-2.7 -6.6 0.000000 
-2.6 -6.6 0.000000 
-2.5 -6.6 0.000000 
-2.4 -6.6 0.000000 
-2.3 -6.6 0.000000 
-2.2 -6.6 0.000000 
-2.1 -6.6 0.000000 
-2.0 -6.6 0.000000 
-1.9 -6.6 0.000000 
-1.8 -6.6 0.000000 
-1.7 -6.6 0.000000 
-1.6 -6.6 0.000000 
-1.5 -6.6 0.000000 
-1.4 -6.6 0.000000 
-1.3 -6.6 0.000000 
-1.2 -6.6 0.000000 
-1.1 -6.6 0.000000 
-1.0 -6.6 0.000003 
-0.8999999999999999 -6.6 0.000003 
-0.8 -6.6 0.000000 
-0.7 -6.6 0.000003 
-0.6000000000000001 -6.6 0.000007 
-0.5 -6.6 0.000010 
-0.3999999999999999 -6.6 0.000013 
-0.2999999999999998 -6.6 0.000010 
-0.20000000000000018 -6.6 0.000017 
-0.10000000000000009 -6.6 0.000013 
0.0 -6.6 0.000010 
0.10000000000000009 -6.6 0.000013 
0.20000000000000018 -6.6 0.000027 
0.2999999999999998 -6.6 0.000030 
0.3999999999999999 -6.6 0.000020 
0.5 -6.6 0.000020 
0.6000000000000001 -6.6 0.000027 
0.7000000000000002 -6.6 0.000027 
0.7999999999999998 -6.6 0.000027 
0.8999999999999999 -6.6 0.000020 
1.0 -6.6 0.000023 
1.1 -6.6 0.000033 
1.2000000000000002 -6.6 0.000037 
1.2999999999999998 -6.6 0.000050 
1.4 -6.6 0.000033 
1.5 -6.6 0.000047 
1.5999990000000004 -6.6 0.000020 
1.7000000000000002 -6.6 0.000043 
1.7999999999999998 -6.6 0.000030 
1.9000000000000004 -6.6 0.000043 
2.0 -6.6 0.000043 
2.0999990000000004 -6.6 0.000063 
2.2 -6.6 0.000033 
2.3 -6.6 0.000050 
2.4000000000000004 -6.6 0.000057 
2.5 -6.6 0.000040 
2.5999990000000004 -6.6 0.000050 
2.7 -6.6 0.000067 
2.8 -6.6 0.000073 
2.9000000000000004 -6.6 0.000080 
3.0 -6.6 0.000067 
3.0999990000000004 -6.6 0.000063 
3.2 -6.6 0.000097 
3.3 -6.6 0.000050 
3.4000000000000004 -6.6 0.000050 
3.5 -6.6 0.000070 
3.5999990000000004 -6.6 0.000057 
3.7 -6.6 0.000070 
3.8 -6.6 0.000083 
3.9000000000000004 -6.6 0.000040 
4.0 -6.6 0.000103 
4.099999 -6.6 0.000107 
4.2 -6.6 0.000057 
4.3 -6.6 0.000083 
4.4 -6.6 0.000073 
4.5 -6.6 0.000107 
4.599999 -6.6 0.000097 
4.7 -6.6 0.000070 
4.8 -6.6 0.000130 
4.9 -6.6 0.000073 
5.0 -6.6 0.000120 
5.099999 -6.6 0.000077 
5.2 -6.6 0.000053 
5.3 -6.6 0.000097 
5.4 -6.6 0.000080 
5.5 -6.6 0.000103 
5.599999 -6.6 0.000107 
5.699999999999999 -6.6 0.000087 
5.800000000000001 -6.6 0.000123 
5.9 -6.6 0.000133 
6.0 -6.6 0.000093 
6.099999 -6.6 0.000123 
6.199999999999999 -6.6 0.000090 
6.300000000000001 -6.6 0.000083 
6.4 -6.6 0.000120 
6.5 -6.6 0.000093 
6.599999 -6.6 0.000073 
6.699999999999999 -6.6 0.000130 
6.800000000000001 -6.6 0.000120 
6.9 -6.6 0.000097 
7.0 -6.6 0.000110 
7.099999 -6.6 0.000110 
7.199999999999999 -6.6 0.000107 
7.300000000000001 -6.6 0.000133 
7.4 -6.6 0.000087 
7.5 -6.6 0.000113 
7.599999 -6.6 0.000093 
7.699999999999999 -6.6 0.000133 
7.800000000000001 -6.6 0.000117 
7.9 -6.6 0.000103 
8.0 -6.6 0.000107 
8.099999 -6.6 0.000090 
8.2 -6.6 0.000133 
8.3 -6.6 0.000093 
8.4 -6.6 0.000093 
8.5 -6.6 0.000087 
8.599999 -6.6 0.000063 
8.7 -6.6 0.000120 
8.8 -6.6 0.000100 
8.9 -6.6 0.000107 
9.0 -6.6 0.000090 
9.099999 -6.6 0.000110 
9.2 -6.6 0.000113 
9.3 -6.6 0.000117 
9.400001 -6.6 0.000113 
9.499999 -6.6 0.000060 
9.599999 -6.6 0.000083 
9.7 -6.6 0.000077 
9.8 -6.6 0.000080 
9.900001 -6.6 0.000047 
9.999999 -6.6 0.000073 
10.099999 -6.6 0.000053 
10.2 -6.6 0.000097 
10.3 -6.6 0.000073 
10.400001 -6.6 0.000040 
10.499999 -6.6 0.000087 
10.599999 -6.6 0.000050 
10.7 -6.6 0.000093 
10.8 -6.6 0.000063 
10.900001 -6.6 0.000077 
10.999999 -6.6 0.000083 
11.099999 -6.6 0.000030 
11.2 -6.6 0.000073 
11.3 -6.6 0.000067 
11.400001 -6.6 0.000050 
11.499999 -6.6 0.000073 
11.599999 -6.6 0.000037 
11.7 -6.6 0.000053 
11.8 -6.6 0.000043 
11.900001 -6.6 0.000023 
11.999999 -6.6 0.000040 
12.099999 -6.6 0.000040 
12.2 -6.6 0.000043 
12.3 -6.6 0.000010 
12.400001 -6.6 0.000020 
12.499999 -6.6 0.000017 
12.599999 -6.6 0.000007 
12.7 -6.6 0.000027 
12.8 -6.6 0.000030 
12.900001 -6.6 0.000020 
12.999999 -6.6 0.000007 
13.099999 -6.6 0.000013 
13.2 -6.6 0.000013 
13.3 -6.6 0.000013 
13.400001 -6.6 0.000007 
13.499999 -6.6 0.000003 
13.599998 -6.6 0.000010 
13.700001 -6.6 0.000003 
13.799999 -6.6 0.000003 
13.900002 -6.6 0.000000 
14.0 -6.6 0.000003 
14.099998 -6.6 0.000000 
14.200001 -6.6 0.000000 
14.299999 -6.6 0.000000 
14.400002 -6.6 0.000000 
14.5 -6.6 0.000000 
14.599998 -6.6 0.000000 
14.700001 -6.6 0.000000 
14.799999 -6.6 0.000000 
14.900002 -6.6 0.000000 
15.0 -6.6 0.000000 
15.099998 -6.6 0.000000 
15.200001 -6.6 0.000000 
15.299999 -6.6 0.000000 
15.400002 -6.6 0.000000 
15.5 -6.6 0.000000 
15.599998 -6.6 0.000000 
15.700001 -6.6 0.000000 
15.799999 -6.6 0.000000 
15.900002 -6.6 0.000000 
16.0 -6.6 0.000000 
16.099998 -6.6 0.000000 
16.200001 -6.6 0.000000 
16.299999 -6.6 0.000000 
16.400002 -6.6 0.000000 
16.5 -6.6 0.000000 
16.599998 -6.6 0.000000 
16.700001 -6.6 0.000000 
16.799999 -6.6 0.000000 
16.900002 -6.6 0.000000 
17.0 -6.6 0.000000 
17.099998 -6.6 0.000000 
17.200001 -6.6 0.000000 
17.299999 -6.6 0.000000 
17.400002 -6.6 0.000000 
17.5 -6.6 0.000000 
17.599998 -6.6 0.000000 
17.700001 -6.6 0.000000 
17.799999 -6.6 0.000000 
17.900002 -6.6 0.000000 
18.0 -6.6 0.000000 
18.099998 -6.6 0.000000 
18.200001 -6.6 0.000000 
18.299999 -6.6 0.000000 
18.400002 -6.6 0.000000 
18.5 -6.6 0.000000 
18.599998 -6.6 0.000000 
18.700001 -6.6 0.000000 
18.799999 -6.6 0.000000 
18.900002 -6.6 0.000000 
19.0 -6.6 0.000000 
19.099998 -6.6 0.000000 
19.200001 -6.6 0.000000 
19.299999 -6.6 0.000000 
-6.8 -6.5 0.000000 
-6.7 -6.5 0.000000 
-6.6 -6.5 0.000000 
-6.5 -6.5 0.000000 
-6.4 -6.5 0.000000 
-6.3 -6.5 0.000000 
-6.2 -6.5 0.000000 
-6.1 -6.5 0.000000 
-6.0 -6.5 0.000000 
-5.9 -6.5 0.000000 
-5.8 -6.5 0.000000 
-5.7 -6.5 0.000000 
-5.6 -6.5 0.000000 
-5.5 -6.5 0.000000 
-5.4 -6.5 0.000000 
-5.3 -6.5 0.000000 
-5.2 -6.5 0.000000 
-5.1 -6.5 0.000000 
-5.0 -6.5 0.000000 
-4.9 -6.5 0.000000 
-4.8 -6.5 0.000000 
-4.7 -6.5 0.000000 
-4.6 -6.5 0.000000 
-4.5 -6.5 0.000000 
-4.4 -6.5 0.000000 
-4.3 -6.5 0.000000 
-4.2 -6.5 0.000000 
-4.1 -6.5 0.000000 
-4.0 -6.5 0.000000 
-3.9 -6.5 0.000000 
-3.8 -6.5 0.000000 
-3.7 -6.5 0.000000 
-3.6 -6.5 0.000000 
-3.5 -6.5 0.000000 
-3.4 -6.5 0.000000 
-3.3 -6.5 0.000000 
-3.2 -6.5 0.000000 
-3.1 -6.5 0.000000 
-3.0 -6.5 0.000000 
-2.9 -6.5 0.000000 
-2.8 -6.5 0.000000 
-2.7 -6.5 0.000000 
-2.6 -6.5 0.000000 
-2.5 -6.5 0.000000 
-2.4 -6.5 0.000000 
-2.3 -6.5 0.000000 
-2.2 -6.5 0.000000 
-2.1 -6.5 0.000000 
-2.0 -6.5 0.000000 
-1.9 -6.5 0.000000 
-1.8 -6.5 0.000000 
-1.7 -6.5 0.000000 
-1.6 -6.5 0.000000 
-1.5 -6.5 0.000000 
-1.4 -6.5 0.000000 
-1.3 -6.5 0.000000 
-1.2 -6.5 0.000000 
-1.1 -6.5 0.000000 
-1.0 -6.5 0.000003 
-0.8999999999999999 -6.5 0.000000 
-0.8 -6.5 0.000003 
-0.7 -6.5 0.000010 
-0.6000000000000001 -6.5 0.000007 
-0.5 -6.5 0.000007 
-0.3999999999999999 -6.5 0.000007 
-0.2999999999999998 -6.5 0.000020 
-0.20000000000000018 -6.5 0.000020 
-0.10000000000000009 -6.5 0.000023 
0.0 -6.5 0.000013 
0.10000000000000009 -6.5 0.000010 
0.20000000000000018 -6.5 0.000030 
0.2999999999999998 -6.5 0.000047 
0.3999999999999999 -6.5 0.000033 
0.5 -6.5 0.000020 
0.6000000000000001 -6.5 0.000037 
0.7000000000000002 -6.5 0.000033 
0.7999999999999998 -6.5 0.000020 
0.8999999999999999 -6.5 0.000033 
1.0 -6.5 0.000037 
1.1 -6.5 0.000040 
1.2000000000000002 -6.5 0.000047 
1.2999999999999998 -6.5 0.000067 
1.4 -6.5 0.000047 
1.5 -6.5 0.000043 
1.5999990000000004 -6.5 0.000047 
1.7000000000000002 -6.5 0.000033 
1.7999999999999998 -6.5 0.000067 
1.9000000000000004 -6.5 0.000070 
2.0 -6.5 0.000050 
2.0999990000000004 -6.5 0.000090 
2.2 -6.5 0.000077 
2.3 -6.5 0.000060 
2.4000000000000004 -6.5 0.000043 
2.5 -6.5 0.000047 
2.5999990000000004 -6.5 0.000090 
2.7 -6.5 0.000077 
2.8 -6.5 0.000070 
2.9000000000000004 -6.5 0.000077 
3.0 -6.5 0.000077 
3.0999990000000004 -6.5 0.000087 
3.2 -6.5 0.000070 
3.3 -6.5 0.000067 
3.4000000000000004 -6.5 0.000083 
3.5 -6.5 0.000093 
3.5999990000000004 -6.5 0.000070 
3.7 -6.5 0.000093 
3.8 -6.5 0.000063 
3.9000000000000004 -6.5 0.000080 
4.0 -6.5 0.000093 
4.099999 -6.5 0.000100 
4.2 -6.5 0.000127 
4.3 -6.5 0.000083 
4.4 -6.5 0.000123 
4.5 -6.5 0.000090 
4.599999 -6.5 0.000097 
4.7 -6.5 0.000093 
4.8 -6.5 0.000070 
4.9 -6.5 0.000080 
5.0 -6.5 0.000100 
5.099999 -6.5 0.000103 
5.2 -6.5 0.000080 
5.3 -6.5 0.000113 
5.4 -6.5 0.000127 
5.5 -6.5 0.000100 
5.599999 -6.5 0.000137 
5.699999999999999 -6.5 0.000077 
5.800000000000001 -6.5 0.000090 
5.9 -6.5 0.000087 
6.0 -6.5 0.000130 
6.099999 -6.5 0.000123 
6.199999999999999 -6.5 0.000117 
6.300000000000001 -6.5 0.000093 
6.4 -6.5 0.000133 
6.5 -6.5 0.000103 
6.599999 -6.5 0.000133 
6.699999999999999 -6.5 0.000123 
6.800000000000001 -6.5 0.000117 
6.9 -6.5 0.000093 
7.0 -6.5 0.000097 
7.099999 -6.5 0.000123 
7.199999999999999 -6.5 0.000097 
7.300000000000001 -6.5 0.000087 
7.4 -6.5 0.000113 
7.5 -6.5 0.000123 
7.599999 -6.5 0.000097 
7.699999999999999 -6.5 0.000110 
7.800000000000001 -6.5 0.000100 
7.9 -6.5 0.000117 
8.0 -6.5 0.000107 
8.099999 -6.5 0.000100 
8.2 -6.5 0.000117 
8.3 -6.5 0.000123 
8.4 -6.5 0.000107 
8.5 -6.5 0.000107 
8.599999 -6.5 0.000133 
8.7 -6.5 0.000137 
8.8 -6.5 0.000110 
8.9 -6.5 0.000103 
9.0 -6.5 0.000100 
9.099999 -6.5 0.000117 
9.2 -6.5 0.000093 
9.3 -6.5 0.000123 
9.400001 -6.5 0.000110 
9.499999 -6.5 0.000080 
9.599999 -6.5 0.000093 
9.7 -6.5 0.000057 
9.8 -6.5 0.000100 
9.900001 -6.5 0.000063 
9.999999 -6.5 0.000093 
10.099999 -6.5 0.000067 
10.2 -6.5 0.000077 
10.3 -6.5 0.000093 
10.400001 -6.5 0.000083 
10.499999 -6.5 0.000070 
10.599999 -6.5 0.000050 
10.7 -6.5 0.000060 
10.8 -6.5 0.000070 
10.900001 -6.5 0.000080 
10.999999 -6.5 0.000067 
11.099999 -6.5 0.000070 
11.2 -6.5 0.000037 
11.3 -6.5 0.000067 
11.400001 -6.5 0.000030 
11.499999 -6.5 0.000070 
11.599999 -6.5 0.000033 
11.7 -6.5 0.000060 
11.8 -6.5 0.000047 
11.900001 -6.5 0.000033 
11.999999 -6.5 0.000027 
12.099999 -6.5 0.000040 
12.2 -6.5 0.000030 
12.3 -6.5 0.000027 
12.400001 -6.5 0.000023 
12.499999 -6.5 0.000030 
12.599999 -6.5 0.000023 
12.7 -6.5 0.000020 
12.8 -6.5 0.000020 
12.900001 -6.5 0.000017 
12.999999 -6.5 0.000023 
13.099999 -6.5 0.000023 
13.2 -6.5 0.000017 
13.3 -6.5 0.000007 
13.400001 -6.5 0.000007 
13.499999 -6.5 0.000020 
13.599998 -6.5 0.000003 
13.700001 -6.5 0.000003 
13.799999 -6.5 0.000007 
13.900002 -6.5 0.000007 
14.0 -6.5 0.000000 
14.099998 -6.5 0.000000 
14.200001 -6.5 0.000000 
14.299999 -6.5 0.000000 
14.400002 -6.5 0.000000 
14.5 -6.5 0.000000 
14.599998 -6.5 0.000000 
14.700001 -6.5 0.000000 
14.799999 -6.5 0.000000 
14.900002 -6.5 0.000000 
15.0 -6.5 0.000000 
15.099998 -6.5 0.000000 
15.200001 -6.5 0.000000 
15.299999 -6.5 0.000000 
15.400002 -6.5 0.000000 
15.5 -6.5 0.000000 
15.599998 -6.5 0.000000 
15.700001 -6.5 0.000000 
15.799999 -6.5 0.000000 
15.900002 -6.5 0.000000 
16.0 -6.5 0.000000 
16.099998 -6.5 0.000000 
16.200001 -6.5 0.000000 
16.299999 -6.5 0.000000 
16.400002 -6.5 0.000000 
16.5 -6.5 0.000000 
16.599998 -6.5 0.000000 
16.700001 -6.5 0.000000 
16.799999 -6.5 0.000000 
16.900002 -6.5 0.000000 
17.0 -6.5 0.000000 
17.099998 -6.5 0.000000 
17.200001 -6.5 0.000000 
17.299999 -6.5 0.000000 
17.400002 -6.5 0.000000 
17.5 -6.5 0.000000 
17.599998 -6.5 0.000000 
17.700001 -6.5 0.000000 
17.799999 -6.5 0.000000 
17.900002 -6.5 0.000000 
18.0 -6.5 0.000000 
18.099998 -6.5 0.000000 
18.200001 -6.5 0.000000 
18.299999 -6.5 0.000000 
18.400002 -6.5 0.000000 
18.5 -6.5 0.000000 
18.599998 -6.5 0.000000 
18.700001 -6.5 0.000000 
18.799999 -6.5 0.000000 
18.900002 -6.5 0.000000 
19.0 -6.5 0.000000 
19.099998 -6.5 0.000000 
19.200001 -6.5 0.000000 
19.299999 -6.5 0.000000 
-6.8 -6.4 0.000000 
-6.7 -6.4 0.000000 
-6.6 -6.4 0.000000 
-6.5 -6.4 0.000000 
-6.4 -6.4 0.000000 
-6.3 -6.4 0.000000 
-6.2 -6.4 0.000000 
-6.1 -6.4 0.000000 
-6.0 -6.4 0.000000 
-5.9 -6.4 0.000000 
-5.8 -6.4 0.000000 
-5.7 -6.4 0.000000 
-5.6 -6.4 0.000000 
-5.5 -6.4 0.000000 
-5.4 -6.4 0.000000 
-5.3 -6.4 0.000000 
-5.2 -6.4 0.000000 
-5.1 -6.4 0.000000 
-5.0 -6.4 0.000000 
-4.9 -6.4 0.000000 
-4.8 -6.4 0.000000 
-4.7 -6.4 0.000000 
-4.6 -6.4 0.000000 
-4.5 -6.4 0.000000 
-4.4 -6.4 0.000000 
-4.3 -6.4 0.000000 
-4.2 -6.4 0.000000 
-4.1 -6.4 0.000000 
-4.0 -6.4 0.000000 
-3.9 -6.4 0.000000 
-3.8 -6.4 0.000000 
-3.7 -6.4 0.000000 
-3.6 -6.4 0.000000 
-3.5 -6.4 0.000000 
-3.4 -6.4 0.000000 
-3.3 -6.4 0.000000 
-3.2 -6.4 0.000000 
-3.1 -6.4 0.000000 
-3.0 -6.4 0.000000 
-2.9 -6.4 0.000000 
-2.8 -6.4 0.000000 
-2.7 -6.4 0.000000 
-2.6 -6.4 0.000000 
-2.5 -6.4 0.000000 
-2.4 -6.4 0.000000 
-2.3 -6.4 0.000000 
-2.2 -6.4 0.000000 
-2.1 -6.4 0.000000 
-2.0 -6.4 0.000000 
-1.9 -6.4 0.000000 
-1.8 -6.4 0.000000 
-1.7 -6.4 0.000000 
-1.6 -6.4 0.000000 
-1.5 -6.4 0.000000 
-1.4 -6.4 0.000000 
-1.3 -6.4 0.000000 
-1.2 -6.4 0.000000 
-1.1 -6.4 0.000003 
-1.0 -6.4 0.000000 
-0.8999999999999999 -6.4 0.000000 
-0.8 -6.4 0.000007 
-0.7 -6.4 0.000000 
-0.6000000000000001 -6.4 0.000010 
-0.5 -6.4 0.000007 
-0.3999999999999999 -6.4 0.000023 
-0.2999999999999998 -6.4 0.000030 
-0.20000000000000018 -6.4 0.000027 
-0.10000000000000009 -6.4 0.000030 
0.0 -6.4 0.000040 
0.10000000000000009 -6.4 0.000020 
0.20000000000000018 -6.4 0.000017 
0.2999999999999998 -6.4 0.000047 
0.3999999999999999 -6.4 0.000033 
0.5 -6.4 0.000033 
0.6000000000000001 -6.4 0.000033 
0.7000000000000002 -6.4 0.000027 
0.7999999999999998 -6.4 0.000040 
0.8999999999999999 -6.4 0.000040 
1.0 -6.4 0.000047 
1.1 -6.4 0.000057 
1.2000000000000002 -6.4 0.000063 
1.2999999999999998 -6.4 0.000040 
1.4 -6.4 0.000067 
1.5 -6.4 0.000033 
1.5999990000000004 -6.4 0.000060 
1.7000000000000002 -6.4 0.000077 
1.7999999999999998 -6.4 0.000057 
1.9000000000000004 -6.4 0.000063 
2.0 -6.4 0.000073 
2.0999990000000004 -6.4 0.000073 
2.2 -6.4 0.000040 
2.3 -6.4 0.000053 
2.4000000000000004 -6.4 0.000070 
2.5 -6.4 0.000087 
2.5999990000000004 -6.4 0.000060 
2.7 -6.4 0.000083 
2.8 -6.4 0.000070 
2.9000000000000004 -6.4 0.000040 
3.0 -6.4 0.000077 
3.0999990000000004 -6.4 0.000087 
3.2 -6.4 0.000077 
3.3 -6.4 0.000073 
3.4000000000000004 -6.4 0.000073 
3.5 -6.4 0.000090 
3.5999990000000004 -6.4 0.000067 
3.7 -6.4 0.000077 
3.8 -6.4 0.000087 
3.9000000000000004 -6.4 0.000080 
4.0 -6.4 0.000110 
4.099999 -6.4 0.000090 
4.2 -6.4 0.000090 
4.3 -6.4 0.000093 
4.4 -6.4 0.000110 
4.5 -6.4 0.000110 
4.599999 -6.4 0.000070 
4.7 -6.4 0.000083 
4.8 -6.4 0.000077 
4.9 -6.4 0.000130 
5.0 -6.4 0.000147 
5.099999 -6.4 0.000153 
5.2 -6.4 0.000103 
5.3 -6.4 0.000143 
5.4 -6.4 0.000127 
5.5 -6.4 0.000123 
5.599999 -6.4 0.000140 
5.699999999999999 -6.4 0.000117 
5.800000000000001 -6.4 0.000103 
5.9 -6.4 0.000120 
6.0 -6.4 0.000140 
6.099999 -6.4 0.000140 
6.199999999999999 -6.4 0.000097 
6.300000000000001 -6.4 0.000133 
6.4 -6.4 0.000070 
6.5 -6.4 0.000130 
6.599999 -6.4 0.000117 
6.699999999999999 -6.4 0.000110 
6.800000000000001 -6.4 0.000123 
6.9 -6.4 0.000130 
7.0 -6.4 0.000117 
7.099999 -6.4 0.000160 
7.199999999999999 -6.4 0.000103 
7.300000000000001 -6.4 0.000120 
7.4 -6.4 0.000107 
7.5 -6.4 0.000130 
7.599999 -6.4 0.000137 
7.699999999999999 -6.4 0.000153 
7.800000000000001 -6.4 0.000130 
7.9 -6.4 0.000150 
8.0 -6.4 0.000103 
8.099999 -6.4 0.000147 
8.2 -6.4 0.000117 
8.3 -6.4 0.000130 
8.4 -6.4 0.000110 
8.5 -6.4 0.000110 
8.599999 -6.4 0.000100 
8.7 -6.4 0.000120 
8.8 -6.4 0.000110 
8.9 -6.4 0.000103 
9.0 -6.4 0.000133 
9.099999 -6.4 0.000103 
9.2 -6.4 0.000123 
9.3 -6.4 0.000123 
9.400001 -6.4 0.000083 
9.499999 -6.4 0.000113 
9.599999 -6.4 0.000083 
9.7 -6.4 0.000107 
9.8 -6.4 0.000117 
9.900001 -6.4 0.000107 
9.999999 -6.4 0.000087 
10.099999 -6.4 0.000063 
10.2 -6.4 0.000080 
10.3 -6.4 0.000073 
10.400001 -6.4 0.000060 
10.499999 -6.4 0.000070 
10.599999 -6.4 0.000040 
10.7 -6.4 0.000063 
10.8 -6.4 0.000067 
10.900001 -6.4 0.000077 
10.999999 -6.4 0.000097 
11.099999 -6.4 0.000070 
11.2 -6.4 0.000057 
11.3 -6.4 0.000063 
11.400001 -6.4 0.000043 
11.499999 -6.4 0.000067 
11.599999 -6.4 0.000020 
11.7 -6.4 0.000043 
11.8 -6.4 0.000053 
11.900001 -6.4 0.000040 
11.999999 -6.4 0.000043 
12.099999 -6.4 0.000040 
12.2 -6.4 0.000023 
12.3 -6.4 0.000027 
12.400001 -6.4 0.000040 
12.499999 -6.4 0.000033 
12.599999 -6.4 0.000033 
12.7 -6.4 0.000027 
12.8 -6.4 0.000020 
12.900001 -6.4 0.000020 
12.999999 -6.4 0.000017 
13.099999 -6.4 0.000020 
13.2 -6.4 0.000007 
13.3 -6.4 0.000013 
13.400001 -6.4 0.000017 
13.499999 -6.4 0.000013 
13.599998 -6.4 0.000007 
13.700001 -6.4 0.000010 
13.799999 -6.4 0.000000 
13.900002 -6.4 0.000003 
14.0 -6.4 0.000003 
14.099998 -6.4 0.000003 
14.200001 -6.4 0.000000 
14.299999 -6.4 0.000000 
14.400002 -6.4 0.000000 
14.5 -6.4 0.000000 
14.599998 -6.4 0.000000 
14.700001 -6.4 0.000000 
14.799999 -6.4 0.000000 
14.900002 -6.4 0.000000 
15.0 -6.4 0.000000 
15.099998 -6.4 0.000000 
15.200001 -6.4 0.000000 
15.299999 -6.4 0.000000 
15.400002 -6.4 0.000000 
15.5 -6.4 0.000000 
15.599998 -6.4 0.000000 
15.700001 -6.4 0.000000 
15.799999 -6.4 0.000000 
15.900002 -6.4 0.000000 
16.0 -6.4 0.000000 
16.099998 -6.4 0.000000 
16.200001 -6.4 0.000000 
16.299999 -6.4 0.000000 
16.400002 -6.4 0.000000 
16.5 -6.4 0.000000 
16.599998 -6.4 0.000000 
16.700001 -6.4 0.000000 
16.799999 -6.4 0.000000 
16.900002 -6.4 0.000000 
17.0 -6.4 0.000000 
17.099998 -6.4 0.000000 
17.200001 -6.4 0.000000 
17.299999 -6.4 0.000000 
17.400002 -6.4 0.000000 
17.5 -6.4 0.000000 
17.599998 -6.4 0.000000 
17.700001 -6.4 0.000000 
17.799999 -6.4 0.000000 
17.900002 -6.4 0.000000 
18.0 -6.4 0.000000 
18.099998 -6.4 0.000000 
18.200001 -6.4 0.000000 
18.299999 -6.4 0.000000 
18.400002 -6.4 0.000000 
18.5 -6.4 0.000000 
18.599998 -6.4 0.000000 
18.700001 -6.4 0.000000 
18.799999 -6.4 0.000000 
18.900002 -6.4 0.000000 
19.0 -6.4 0.000000 
19.099998 -6.4 0.000000 
19.200001 -6.4 0.000000 
19.299999 -6.4 0.000000 
-6.8 -6.300000000000001 0.000000 
-6.7 -6.300000000000001 0.000000 
-6.6 -6.300000000000001 0.000000 
-6.5 -6.300000000000001 0.000000 
-6.4 -6.300000000000001 0.000000 
-6.3 -6.300000000000001 0.000000 
-6.2 -6.300000000000001 0.000000 
-6.1 -6.300000000000001 0.000000 
-6.0 -6.300000000000001 0.000000 
-5.9 -6.300000000000001 0.000000 
-5.8 -6.300000000000001 0.000000 
-5.7 -6.300000000000001 0.000000 
-5.6 -6.300000000000001 0.000000 
-5.5 -6.300000000000001 0.000000 
-5.4 -6.300000000000001 0.000000 
-5.3 -6.300000000000001 0.000000 
-5.2 -6.300000000000001 0.000000 
-5.1 -6.300000000000001 0.000000 
-5.0 -6.300000000000001 0.000000 
-4.9 -6.300000000000001 0.000000 
-4.8 -6.300000000000001 0.000000 
-4.7 -6.300000000000001 0.000000 
-4.6 -6.300000000000001 0.000000 
-4.5 -6.300000000000001 0.000000 
-4.4 -6.300000000000001 0.000000 
-4.3 -6.300000000000001 0.000000 
-4.2 -6.300000000000001 0.000000 
-4.1 -6.300000000000001 0.000000 
-4.0 -6.300000000000001 0.000000 
-3.9 -6.300000000000001 0.000000 
-3.8 -6.300000000000001 0.000000 
-3.7 -6.300000000000001 0.000000 
-3.6 -6.300000000000001 0.000000 
-3.5 -6.300000000000001 0.000000 
-3.4 -6.300000000000001 0.000000 
-3.3 -6.300000000000001 0.000000 
-3.2 -6.300000000000001 0.000000 
-3.1 -6.300000000000001 0.000000 
-3.0 -6.300000000000001 0.000000 
-2.9 -6.300000000000001 0.000000 
-2.8 -6.300000000000001 0.000000 
-2.7 -6.300000000000001 0.000000 
-2.6 -6.300000000000001 0.000000 
-2.5 -6.300000000000001 0.000000 
-2.4 -6.300000000000001 0.000000 
-2.3 -6.300000000000001 0.000000 
-2.2 -6.300000000000001 0.000000 
-2.1 -6.300000000000001 0.000000 
-2.0 -6.300000000000001 0.000000 
-1.9 -6.300000000000001 0.000000 
-1.8 -6.300000000000001 0.000000 
-1.7 -6.300000000000001 0.000000 
-1.6 -6.300000000000001 0.000000 
-1.5 -6.300000000000001 0.000000 
-1.4 -6.300000000000001 0.000000 
-1.3 -6.300000000000001 0.000000 
-1.2 -6.300000000000001 0.000010 
-1.1 -6.300000000000001 0.000007 
-1.0 -6.300000000000001 0.000007 
-0.8999999999999999 -6.300000000000001 0.000000 
-0.8 -6.300000000000001 0.000013 
-0.7 -6.300000000000001 0.000023 
-0.6000000000000001 -6.300000000000001 0.000027 
-0.5 -6.300000000000001 0.000023 
-0.3999999999999999 -6.300000000000001 0.000017 
-0.2999999999999998 -6.300000000000001 0.000030 
-0.20000000000000018 -6.300000000000001 0.000033 
-0.10000000000000009 -6.300000000000001 0.000023 
0.0 -6.300000000000001 0.000023 
0.10000000000000009 -6.300000000000001 0.000027 
0.20000000000000018 -6.300000000000001 0.000063 
0.2999999999999998 -6.300000000000001 0.000030 
0.3999999999999999 -6.300000000000001 0.000037 
0.5 -6.300000000000001 0.000047 
0.6000000000000001 -6.300000000000001 0.000033 
0.7000000000000002 -6.300000000000001 0.000023 
0.7999999999999998 -6.300000000000001 0.000037 
0.8999999999999999 -6.300000000000001 0.000043 
1.0 -6.300000000000001 0.000047 
1.1 -6.300000000000001 0.000057 
1.2000000000000002 -6.300000000000001 0.000053 
1.2999999999999998 -6.300000000000001 0.000077 
1.4 -6.300000000000001 0.000057 
1.5 -6.300000000000001 0.000077 
1.5999990000000004 -6.300000000000001 0.000037 
1.7000000000000002 -6.300000000000001 0.000040 
1.7999999999999998 -6.300000000000001 0.000057 
1.9000000000000004 -6.300000000000001 0.000047 
2.0 -6.300000000000001 0.000067 
2.0999990000000004 -6.300000000000001 0.000070 
2.2 -6.300000000000001 0.000090 
2.3 -6.300000000000001 0.000067 
2.4000000000000004 -6.300000000000001 0.000073 
2.5 -6.300000000000001 0.000057 
2.5999990000000004 -6.300000000000001 0.000073 
2.7 -6.300000000000001 0.000070 
2.8 -6.300000000000001 0.000087 
2.9000000000000004 -6.300000000000001 0.000060 
3.0 -6.300000000000001 0.000097 
3.0999990000000004 -6.300000000000001 0.000083 
3.2 -6.300000000000001 0.000077 
3.3 -6.300000000000001 0.000100 
3.4000000000000004 -6.300000000000001 0.000093 
3.5 -6.300000000000001 0.000113 
3.5999990000000004 -6.300000000000001 0.000097 
3.7 -6.300000000000001 0.000083 
3.8 -6.300000000000001 0.000083 
3.9000000000000004 -6.300000000000001 0.000120 
4.0 -6.300000000000001 0.000087 
4.099999 -6.300000000000001 0.000100 
4.2 -6.300000000000001 0.000117 
4.3 -6.300000000000001 0.000097 
4.4 -6.300000000000001 0.000113 
4.5 -6.300000000000001 0.000100 
4.599999 -6.300000000000001 0.000160 
4.7 -6.300000000000001 0.000120 
4.8 -6.300000000000001 0.000143 
4.9 -6.300000000000001 0.000097 
5.0 -6.300000000000001 0.000137 
5.099999 -6.300000000000001 0.000100 
5.2 -6.300000000000001 0.000103 
5.3 -6.300000000000001 0.000123 
5.4 -6.300000000000001 0.000157 
5.5 -6.300000000000001 0.000153 
5.599999 -6.300000000000001 0.000097 
5.699999999999999 -6.300000000000001 0.000103 
5.800000000000001 -6.300000000000001 0.000133 
5.9 -6.300000000000001 0.000110 
6.0 -6.300000000000001 0.000130 
6.099999 -6.300000000000001 0.000130 
6.199999999999999 -6.300000000000001 0.000107 
6.300000000000001 -6.300000000000001 0.000133 
6.4 -6.300000000000001 0.000137 
6.5 -6.300000000000001 0.000110 
6.599999 -6.300000000000001 0.000133 
6.699999999999999 -6.300000000000001 0.000137 
6.800000000000001 -6.300000000000001 0.000137 
6.9 -6.300000000000001 0.000183 
7.0 -6.300000000000001 0.000110 
7.099999 -6.300000000000001 0.000140 
7.199999999999999 -6.300000000000001 0.000127 
7.300000000000001 -6.300000000000001 0.000120 
7.4 -6.300000000000001 0.000103 
7.5 -6.300000000000001 0.000147 
7.599999 -6.300000000000001 0.000120 
7.699999999999999 -6.300000000000001 0.000163 
7.800000000000001 -6.300000000000001 0.000123 
7.9 -6.300000000000001 0.000110 
8.0 -6.300000000000001 0.000113 
8.099999 -6.300000000000001 0.000150 
8.2 -6.300000000000001 0.000113 
8.3 -6.300000000000001 0.000137 
8.4 -6.300000000000001 0.000137 
8.5 -6.300000000000001 0.000103 
8.599999 -6.300000000000001 0.000147 
8.7 -6.300000000000001 0.000133 
8.8 -6.300000000000001 0.000100 
8.9 -6.300000000000001 0.000130 
9.0 -6.300000000000001 0.000097 
9.099999 -6.300000000000001 0.000103 
9.2 -6.300000000000001 0.000113 
9.3 -6.300000000000001 0.000127 
9.400001 -6.300000000000001 0.000127 
9.499999 -6.300000000000001 0.000090 
9.599999 -6.300000000000001 0.000093 
9.7 -6.300000000000001 0.000083 
9.8 -6.300000000000001 0.000093 
9.900001 -6.300000000000001 0.000130 
9.999999 -6.300000000000001 0.000077 
10.099999 -6.300000000000001 0.000137 
10.2 -6.300000000000001 0.000097 
10.3 -6.300000000000001 0.000077 
10.400001 -6.300000000000001 0.000083 
10.499999 -6.300000000000001 0.000090 
10.599999 -6.300000000000001 0.000060 
10.7 -6.300000000000001 0.000057 
10.8 -6.300000000000001 0.000080 
10.900001 -6.300000000000001 0.000070 
10.999999 -6.300000000000001 0.000063 
11.099999 -6.300000000000001 0.000050 
11.2 -6.300000000000001 0.000050 
11.3 -6.300000000000001 0.000063 
11.400001 -6.300000000000001 0.000047 
11.499999 -6.300000000000001 0.000053 
11.599999 -6.300000000000001 0.000060 
11.7 -6.300000000000001 0.000040 
11.8 -6.300000000000001 0.000053 
11.900001 -6.300000000000001 0.000053 
11.999999 -6.300000000000001 0.000027 
12.099999 -6.300000000000001 0.000030 
12.2 -6.300000000000001 0.000037 
12.3 -6.300000000000001 0.000047 
12.400001 -6.300000000000001 0.000043 
12.499999 -6.300000000000001 0.000020 
12.599999 -6.300000000000001 0.000017 
12.7 -6.300000000000001 0.000023 
12.8 -6.300000000000001 0.000030 
12.900001 -6.300000000000001 0.000027 
12.999999 -6.300000000000001 0.000033 
13.099999 -6.300000000000001 0.000010 
13.2 -6.300000000000001 0.000030 
13.3 -6.300000000000001 0.000017 
13.400001 -6.300000000000001 0.000013 
13.499999 -6.300000000000001 0.000020 
13.599998 -6.300000000000001 0.000013 
13.700001 -6.300000000000001 0.000007 
13.799999 -6.300000000000001 0.000010 
13.900002 -6.300000000000001 0.000020 
14.0 -6.300000000000001 0.000000 
14.099998 -6.300000000000001 0.000000 
14.200001 -6.300000000000001 0.000000 
14.299999 -6.300000000000001 0.000000 
14.400002 -6.300000000000001 0.000000 
14.5 -6.300000000000001 0.000000 
14.599998 -6.300000000000001 0.000000 
14.700001 -6.300000000000001 0.000000 
14.799999 -6.300000000000001 0.000000 
14.900002 -6.300000000000001 0.000000 
15.0 -6.300000000000001 0.000000 
15.099998 -6.300000000000001 0.000000 
15.200001 -6.300000000000001 0.000000 
15.299999 -6.300000000000001 0.000000 
15.400002 -6.300000000000001 0.000000 
15.5 -6.300000000000001 0.000000 
15.599998 -6.300000000000001 0.000000 
15.700001 -6.300000000000001 0.000000 
15.799999 -6.300000000000001 0.000000 
15.900002 -6.300000000000001 0.000000 
16.0 -6.300000000000001 0.000000 
16.099998 -6.300000000000001 0.000000 
16.200001 -6.300000000000001 0.000000 
16.299999 -6.300000000000001 0.000000 
16.400002 -6.300000000000001 0.000000 
16.5 -6.300000000000001 0.000000 
16.599998 -6.300000000000001 0.000000 
16.700001 -6.300000000000001 0.000000 
16.799999 -6.300000000000001 0.000000 
16.900002 -6.300000000000001 0.000000 
17.0 -6.300000000000001 0.000000 
17.099998 -6.300000000000001 0.000000 
17.200001 -6.300000000000001 0.000000 
17.299999 -6.300000000000001 0.000000 
17.400002 -6.300000000000001 0.000000 
17.5 -6.300000000000001 0.000000 
17.599998 -6.300000000000001 0.000000 
17.700001 -6.300000000000001 0.000000 
17.799999 -6.300000000000001 0.000000 
17.900002 -6.300000000000001 0.000000 
18.0 -6.300000000000001 0.000000 
18.099998 -6.300000000000001 0.000000 
18.200001 -6.300000000000001 0.000000 
18.299999 -6.300000000000001 0.000000 
18.400002 -6.300000000000001 0.000000 
18.5 -6.300000000000001 0.000000 
18.599998 -6.300000000000001 0.000000 
18.700001 -6.300000000000001 0.000000 
18.799999 -6.300000000000001 0.000000 
18.900002 -6.300000000000001 0.000000 
19.0 -6.300000000000001 0.000000 
19.099998 -6.300000000000001 0.000000 
19.200001 -6.300000000000001 0.000000 
19.299999 -6.300000000000001 0.000000 
-6.8 -6.2 0.000000 
-6.7 -6.2 0.000000 
-6.6 -6.2 0.000000 
-6.5 -6.2 0.000000 
-6.4 -6.2 0.000000 
-6.3 -6.2 0.000000 
-6.2 -6.2 0.000000 
-6.1 -6.2 0.000000 
-6.0 -6.2 0.000000 
-5.9 -6.2 0.000000 
-5.8 -6.2 0.000000 
-5.7 -6.2 0.000000 
-5.6 -6.2 0.000000 
-5.5 -6.2 0.000000 
-5.4 -6.2 0.000000 
-5.3 -6.2 0.000000 
-5.2 -6.2 0.000000 
-5.1 -6.2 0.000000 
-5.0 -6.2 0.000000 
-4.9 -6.2 0.000000 
-4.8 -6.2 0.000000 
-4.7 -6.2 0.000000 
-4.6 -6.2 0.000000 
-4.5 -6.2 0.000000 
-4.4 -6.2 0.000000 
-4.3 -6.2 0.000000 
-4.2 -6.2 0.000000 
-4.1 -6.2 0.000000 
-4.0 -6.2 0.000000 
-3.9 -6.2 0.000000 
-3.8 -6.2 0.000000 
-3.7 -6.2 0.000000 
-3.6 -6.2 0.000000 
-3.5 -6.2 0.000000 
-3.4 -6.2 0.000000 
-3.3 -6.2 0.000000 
-3.2 -6.2 0.000000 
-3.1 -6.2 0.000000 
-3.0 -6.2 0.000000 
-2.9 -6.2 0.000000 
-2.8 -6.2 0.000000 
-2.7 -6.2 0.000000 
-2.6 -6.2 0.000000 
-2.5 -6.2 0.000000 
-2.4 -6.2 0.000000 
-2.3 -6.2 0.000000 
-2.2 -6.2 0.000000 
-2.1 -6.2 0.000000 
-2.0 -6.2 0.000000 
-1.9 -6.2 0.000000 
-1.8 -6.2 0.000000 
-1.7 -6.2 0.000000 
-1.6 -6.2 0.000000 
-1.5 -6.2 0.000000 
-1.4 -6.2 0.000003 
-1.3 -6.2 0.000003 
-1.2 -6.2 0.000003 
-1.1 -6.2 0.000010 
-1.0 -6.2 0.000020 
-0.8999999999999999 -6.2 0.000010 
-0.8 -6.2 0.000000 
-0.7 -6.2 0.000013 
-0.6000000000000001 -6.2 0.000033 
-0.5 -6.2 0.000027 
-0.3999999999999999 -6.2 0.000027 
-0.2999999999999998 -6.2 0.000013 
-0.20000000000000018 -6.2 0.000020 
-0.10000000000000009 -6.2 0.000020 
0.0 -6.2 0.000020 
0.10000000000000009 -6.2 0.000053 
0.20000000000000018 -6.2 0.000033 
0.2999999999999998 -6.2 0.000027 
0.3999999999999999 -6.2 0.000023 
0.5 -6.2 0.000033 
0.6000000000000001 -6.2 0.000050 
0.7000000000000002 -6.2 0.000027 
0.7999999999999998 -6.2 0.000060 
0.8999999999999999 -6.2 0.000040 
1.0 -6.2 0.000067 
1.1 -6.2 0.000060 
1.2000000000000002 -6.2 0.000060 
1.2999999999999998 -6.2 0.000043 
1.4 -6.2 0.000093 
1.5 -6.2 0.000063 
1.5999990000000004 -6.2 0.000060 
1.7000000000000002 -6.2 0.000083 
1.7999999999999998 -6.2 0.000073 
1.9000000000000004 -6.2 0.000073 
2.0 -6.2 0.000067 
2.0999990000000004 -6.2 0.000087 
2.2 -6.2 0.000073 
2.3 -6.2 0.000077 
2.4000000000000004 -6.2 0.000097 
2.5 -6.2 0.000050 
2.5999990000000004 -6.2 0.000103 
2.7 -6.2 0.000103 
2.8 -6.2 0.000113 
2.9000000000000004 -6.2 0.000097 
3.0 -6.2 0.000063 
3.0999990000000004 -6.2 0.000083 
3.2 -6.2 0.000083 
3.3 -6.2 0.000093 
3.4000000000000004 -6.2 0.000103 
3.5 -6.2 0.000093 
3.5999990000000004 -6.2 0.000120 
3.7 -6.2 0.000090 
3.8 -6.2 0.000103 
3.9000000000000004 -6.2 0.000087 
4.0 -6.2 0.000103 
4.099999 -6.2 0.000153 
4.2 -6.2 0.000110 
4.3 -6.2 0.000153 
4.4 -6.2 0.000103 
4.5 -6.2 0.000140 
4.599999 -6.2 0.000170 
4.7 -6.2 0.000113 
4.8 -6.2 0.000127 
4.9 -6.2 0.000097 
5.0 -6.2 0.000107 
5.099999 -6.2 0.000127 
5.2 -6.2 0.000120 
5.3 -6.2 0.000147 
5.4 -6.2 0.000140 
5.5 -6.2 0.000130 
5.599999 -6.2 0.000107 
5.699999999999999 -6.2 0.000087 
5.800000000000001 -6.2 0.000143 
5.9 -6.2 0.000147 
6.0 -6.2 0.000157 
6.099999 -6.2 0.000163 
6.199999999999999 -6.2 0.000147 
6.300000000000001 -6.2 0.000130 
6.4 -6.2 0.000153 
6.5 -6.2 0.000163 
6.599999 -6.2 0.000137 
6.699999999999999 -6.2 0.000150 
6.800000000000001 -6.2 0.000120 
6.9 -6.2 0.000147 
7.0 -6.2 0.000130 
7.099999 -6.2 0.000150 
7.199999999999999 -6.2 0.000157 
7.300000000000001 -6.2 0.000140 
7.4 -6.2 0.000107 
7.5 -6.2 0.000167 
7.599999 -6.2 0.000150 
7.699999999999999 -6.2 0.000157 
7.800000000000001 -6.2 0.000130 
7.9 -6.2 0.000123 
8.0 -6.2 0.000133 
8.099999 -6.2 0.000107 
8.2 -6.2 0.000150 
8.3 -6.2 0.000123 
8.4 -6.2 0.000127 
8.5 -6.2 0.000190 
8.599999 -6.2 0.000163 
8.7 -6.2 0.000147 
8.8 -6.2 0.000127 
8.9 -6.2 0.000153 
9.0 -6.2 0.000130 
9.099999 -6.2 0.000103 
9.2 -6.2 0.000087 
9.3 -6.2 0.000110 
9.400001 -6.2 0.000097 
9.499999 -6.2 0.000123 
9.599999 -6.2 0.000140 
9.7 -6.2 0.000133 
9.8 -6.2 0.000130 
9.900001 -6.2 0.000103 
9.999999 -6.2 0.000117 
10.099999 -6.2 0.000100 
10.2 -6.2 0.000110 
10.3 -6.2 0.000067 
10.400001 -6.2 0.000100 
10.499999 -6.2 0.000107 
10.599999 -6.2 0.000077 
10.7 -6.2 0.000090 
10.8 -6.2 0.000083 
10.900001 -6.2 0.000083 
10.999999 -6.2 0.000083 
11.099999 -6.2 0.000067 
11.2 -6.2 0.000047 
11.3 -6.2 0.000087 
11.400001 -6.2 0.000080 
11.499999 -6.2 0.000093 
11.599999 -6.2 0.000033 
11.7 -6.2 0.000040 
11.8 -6.2 0.000050 
11.900001 -6.2 0.000050 
11.999999 -6.2 0.000050 
12.099999 -6.2 0.000023 
12.2 -6.2 0.000040 
12.3 -6.2 0.000023 
12.400001 -6.2 0.000020 
12.499999 -6.2 0.000043 
12.599999 -6.2 0.000050 
12.7 -6.2 0.000020 
12.8 -6.2 0.000033 
12.900001 -6.2 0.000013 
12.999999 -6.2 0.000033 
13.099999 -6.2 0.000030 
13.2 -6.2 0.000010 
13.3 -6.2 0.000013 
13.400001 -6.2 0.000020 
13.499999 -6.2 0.000013 
13.599998 -6.2 0.000010 
13.700001 -6.2 0.000020 
13.799999 -6.2 0.000010 
13.900002 -6.2 0.000007 
14.0 -6.2 0.000007 
14.099998 -6.2 0.000003 
14.200001 -6.2 0.000007 
14.299999 -6.2 0.000003 
14.400002 -6.2 0.000003 
14.5 -6.2 0.000000 
14.599998 -6.2 0.000000 
14.700001 -6.2 0.000000 
14.799999 -6.2 0.000000 
14.900002 -6.2 0.000000 
15.0 -6.2 0.000000 
15.099998 -6.2 0.000000 
15.200001 -6.2 0.000000 
15.299999 -6.2 0.000000 
15.400002 -6.2 0.000000 
15.5 -6.2 0.000000 
15.599998 -6.2 0.000000 
15.700001 -6.2 0.000000 
15.799999 -6.2 0.000000 
15.900002 -6.2 0.000000 
16.0 -6.2 0.000000 
16.099998 -6.2 0.000000 
16.200001 -6.2 0.000000 
16.299999 -6.2 0.000000 
16.400002 -6.2 0.000000 
16.5 -6.2 0.000000 
16.599998 -6.2 0.000000 
16.700001 -6.2 0.000000 
16.799999 -6.2 0.000000 
16.900002 -6.2 0.000000 
17.0 -6.2 0.000000 
17.099998 -6.2 0.000000 
17.200001 -6.2 0.000000 
17.299999 -6.2 0.000000 
17.400002 -6.2 0.000000 
17.5 -6.2 0.000000 
17.599998 -6.2 0.000000 
17.700001 -6.2 0.000000 
17.799999 -6.2 0.000000 
17.900002 -6.2 0.000000 
18.0 -6.2 0.000000 
18.099998 -6.2 0.000000 
18.200001 -6.2 0.000000 
18.299999 -6.2 0.000000 
18.400002 -6.2 0.000000 
18.5 -6.2 0.000000 
18.599998 -6.2 0.000000 
18.700001 -6.2 0.000000 
18.799999 -6.2 0.000000 
18.900002 -6.2 0.000000 
19.0 -6.2 0.000000 
19.099998 -6.2 0.000000 
19.200001 -6.2 0.000000 
19.299999 -6.2 0.000000 
-6.8 -6.1 0.000000 
-6.7 -6.1 0.000000 
-6.6 -6.1 0.000000 
-6.5 -6.1 0.000000 
-6.4 -6.1 0.000000 
-6.3 -6.1 0.000000 
-6.2 -6.1 0.000000 
-6.1 -6.1 0.000000 
-6.0 -6.1 0.000000 
-5.9 -6.1 0.000000 
-5.8 -6.1 0.000000 
-5.7 -6.1 0.000000 
-5.6 -6.1 0.000000 
-5.5 -6.1 0.000000 
-5.4 -6.1 0.000000 
-5.3 -6.1 0.000000 
-5.2 -6.1 0.000000 
-5.1 -6.1 0.000000 
-5.0 -6.1 0.000000 
-4.9 -6.1 0.000000 
-4.8 -6.1 0.000000 
-4.7 -6.1 0.000000 
-4.6 -6.1 0.000000 
-4.5 -6.1 0.000000 
-4.4 -6.1 0.000000 
-4.3 -6.1 0.000000 
-4.2 -6.1 0.000000 
-4.1 -6.1 0.000000 
-4.0 -6.1 0.000000 
-3.9 -6.1 0.000000 
-3.8 -6.1 0.000000 
-3.7 -6.1 0.000000 
-3.6 -6.1 0.000000 
-3.5 -6.1 0.000000 
-3.4 -6.1 0.000000 
-3.3 -6.1 0.000000 
-3.2 -6.1 0.000000 
-3.1 -6.1 0.000000 
-3.0 -6.1 0.000000 
-2.9 -6.1 0.000000 
-2.8 -6.1 0.000000 
-2.7 -6.1 0.000000 
-2.6 -6.1 0.000000 
-2.5 -6.1 0.000000 
-2.4 -6.1 0.000000 
-2.3 -6.1 0.000000 
-2.2 -6.1 0.000000 
-2.1 -6.1 0.000000 
-2.0 -6.1 0.000000 
-1.9 -6.1 0.000000 
-1.8 -6.1 0.000000 
-1.7 -6.1 0.000000 
-1.6 -6.1 0.000000 
-1.5 -6.1 0.000000 
-1.4 -6.1 0.000000 
-1.3 -6.1 0.000000 
-1.2 -6.1 0.000013 
-1.1 -6.1 0.000007 
-1.0 -6.1 0.000013 
-0.8999999999999999 -6.1 0.000013 
-0.8 -6.1 0.000017 
-0.7 -6.1 0.000013 
-0.6000000000000001 -6.1 0.000030 
-0.5 -6.1 0.000050 
-0.3999999999999999 -6.1 0.000033 
-0.2999999999999998 -6.1 0.000030 
-0.20000000000000018 -6.1 0.000040 
-0.10000000000000009 -6.1 0.000033 
0.0 -6.1 0.000023 
0.10000000000000009 -6.1 0.000050 
0.20000000000000018 -6.1 0.000037 
0.2999999999999998 -6.1 0.000047 
0.3999999999999999 -6.1 0.000047 
0.5 -6.1 0.000057 
0.6000000000000001 -6.1 0.000050 
0.7000000000000002 -6.1 0.000063 
0.7999999999999998 -6.1 0.000030 
0.8999999999999999 -6.1 0.000043 
1.0 -6.1 0.000063 
1.1 -6.1 0.000050 
1.2000000000000002 -6.1 0.000077 
1.2999999999999998 -6.1 0.000087 
1.4 -6.1 0.000057 
1.5 -6.1 0.000060 
1.5999990000000004 -6.1 0.000040 
1.7000000000000002 -6.1 0.000070 
1.7999999999999998 -6.1 0.000100 
1.9000000000000004 -6.1 0.000080 
2.0 -6.1 0.000083 
2.0999990000000004 -6.1 0.000087 
2.2 -6.1 0.000090 
2.3 -6.1 0.000073 
2.4000000000000004 -6.1 0.000073 
2.5 -6.1 0.000123 
2.5999990000000004 -6.1 0.000100 
2.7 -6.1 0.000100 
2.8 -6.1 0.000090 
2.9000000000000004 -6.1 0.000053 
3.0 -6.1 0.000070 
3.0999990000000004 -6.1 0.000113 
3.2 -6.1 0.000107 
3.3 -6.1 0.000093 
3.4000000000000004 -6.1 0.000107 
3.5 -6.1 0.000083 
3.5999990000000004 -6.1 0.000130 
3.7 -6.1 0.000120 
3.8 -6.1 0.000110 
3.9000000000000004 -6.1 0.000080 
4.0 -6.1 0.000080 
4.099999 -6.1 0.000133 
4.2 -6.1 0.000123 
4.3 -6.1 0.000113 
4.4 -6.1 0.000133 
4.5 -6.1 0.000100 
4.599999 -6.1 0.000127 
4.7 -6.1 0.000147 
4.8 -6.1 0.000123 
4.9 -6.1 0.000130 
5.0 -6.1 0.000147 
5.099999 -6.1 0.000130 
5.2 -6.1 0.000147 
5.3 -6.1 0.000153 
5.4 -6.1 0.000140 
5.5 -6.1 0.000163 
5.599999 -6.1 0.000143 
5.699999999999999 -6.1 0.000170 
5.800000000000001 -6.1 0.000197 
5.9 -6.1 0.000103 
6.0 -6.1 0.000177 
6.099999 -6.1 0.000167 
6.199999999999999 -6.1 0.000110 
6.300000000000001 -6.1 0.000193 
6.4 -6.1 0.000160 
6.5 -6.1 0.000163 
6.599999 -6.1 0.000180 
6.699999999999999 -6.1 0.000177 
6.800000000000001 -6.1 0.000133 
6.9 -6.1 0.000173 
7.0 -6.1 0.000170 
7.099999 -6.1 0.000147 
7.199999999999999 -6.1 0.000160 
7.300000000000001 -6.1 0.000130 
7.4 -6.1 0.000130 
7.5 -6.1 0.000117 
7.599999 -6.1 0.000127 
7.699999999999999 -6.1 0.000140 
7.800000000000001 -6.1 0.000137 
7.9 -6.1 0.000120 
8.0 -6.1 0.000127 
8.099999 -6.1 0.000137 
8.2 -6.1 0.000177 
8.3 -6.1 0.000137 
8.4 -6.1 0.000153 
8.5 -6.1 0.000153 
8.599999 -6.1 0.000123 
8.7 -6.1 0.000157 
8.8 -6.1 0.000133 
8.9 -6.1 0.000153 
9.0 -6.1 0.000110 
9.099999 -6.1 0.000167 
9.2 -6.1 0.000127 
9.3 -6.1 0.000113 
9.400001 -6.1 0.000157 
9.499999 -6.1 0.000100 
9.599999 -6.1 0.000150 
9.7 -6.1 0.000133 
9.8 -6.1 0.000107 
9.900001 -6.1 0.000083 
9.999999 -6.1 0.000093 
10.099999 -6.1 0.000087 
10.2 -6.1 0.000103 
10.3 -6.1 0.000090 
10.400001 -6.1 0.000113 
10.499999 -6.1 0.000103 
10.599999 -6.1 0.000083 
10.7 -6.1 0.000080 
10.8 -6.1 0.000083 
10.900001 -6.1 0.000073 
10.999999 -6.1 0.000067 
11.099999 -6.1 0.000067 
11.2 -6.1 0.000050 
11.3 -6.1 0.000067 
11.400001 -6.1 0.000057 
11.499999 -6.1 0.000077 
11.599999 -6.1 0.000053 
11.7 -6.1 0.000070 
11.8 -6.1 0.000030 
11.900001 -6.1 0.000017 
11.999999 -6.1 0.000037 
12.099999 -6.1 0.000067 
12.2 -6.1 0.000050 
12.3 -6.1 0.000037 
12.400001 -6.1 0.000023 
12.499999 -6.1 0.000040 
12.599999 -6.1 0.000027 
12.7 -6.1 0.000030 
12.8 -6.1 0.000033 
12.900001 -6.1 0.000013 
12.999999 -6.1 0.000033 
13.099999 -6.1 0.000040 
13.2 -6.1 0.000010 
13.3 -6.1 0.000017 
13.400001 -6.1 0.000017 
13.499999 -6.1 0.000030 
13.599998 -6.1 0.000020 
13.700001 -6.1 0.000020 
13.799999 -6.1 0.000017 
13.900002 -6.1 0.000010 
14.0 -6.1 0.000010 
14.099998 -6.1 0.000000 
14.200001 -6.1 0.000010 
14.299999 -6.1 0.000007 
14.400002 -6.1 0.000000 
14.5 -6.1 0.000000 
14.599998 -6.1 0.000003 
14.700001 -6.1 0.000000 
14.799999 -6.1 0.000000 
14.900002 -6.1 0.000000 
15.0 -6.1 0.000000 
15.099998 -6.1 0.000000 
15.200001 -6.1 0.000000 
15.299999 -6.1 0.000000 
15.400002 -6.1 0.000000 
15.5 -6.1 0.000000 
15.599998 -6.1 0.000000 
15.700001 -6.1 0.000000 
15.799999 -6.1 0.000000 
15.900002 -6.1 0.000000 
16.0 -6.1 0.000000 
16.099998 -6.1 0.000000 
16.200001 -6.1 0.000000 
16.299999 -6.1 0.000000 
16.400002 -6.1 0.000000 
16.5 -6.1 0.000000 
16.599998 -6.1 0.000000 
16.700001 -6.1 0.000000 
16.799999 -6.1 0.000000 
16.900002 -6.1 0.000000 
17.0 -6.1 0.000000 
17.099998 -6.1 0.000000 
17.200001 -6.1 0.000000 
17.299999 -6.1 0.000000 
17.400002 -6.1 0.000000 
17.5 -6.1 0.000000 
17.599998 -6.1 0.000000 
17.700001 -6.1 0.000000 
17.799999 -6.1 0.000000 
17.900002 -6.1 0.000000 
18.0 -6.1 0.000000 
18.099998 -6.1 0.000000 
18.200001 -6.1 0.000000 
18.299999 -6.1 0.000000 
18.400002 -6.1 0.000000 
18.5 -6.1 0.000000 
18.599998 -6.1 0.000000 
18.700001 -6.1 0.000000 
18.799999 -6.1 0.000000 
18.900002 -6.1 0.000000 
19.0 -6.1 0.000000 
19.099998 -6.1 0.000000 
19.200001 -6.1 0.000000 
19.299999 -6.1 0.000000 
-6.8 -6.0 0.000000 
-6.7 -6.0 0.000000 
-6.6 -6.0 0.000000 
-6.5 -6.0 0.000000 
-6.4 -6.0 0.000000 
-6.3 -6.0 0.000000 
-6.2 -6.0 0.000000 
-6.1 -6.0 0.000000 
-6.0 -6.0 0.000000 
-5.9 -6.0 0.000000 
-5.8 -6.0 0.000000 
-5.7 -6.0 0.000000 
-5.6 -6.0 0.000000 
-5.5 -6.0 0.000000 
-5.4 -6.0 0.000000 
-5.3 -6.0 0.000000 
-5.2 -6.0 0.000000 
-5.1 -6.0 0.000000 
-5.0 -6.0 0.000000 
-4.9 -6.0 0.000000 
-4.8 -6.0 0.000000 
-4.7 -6.0 0.000000 
-4.6 -6.0 0.000000 
-4.5 -6.0 0.000000 
-4.4 -6.0 0.000000 
-4.3 -6.0 0.000000 
-4.2 -6.0 0.000000 
-4.1 -6.0 0.000000 
-4.0 -6.0 0.000000 
-3.9 -6.0 0.000000 
-3.8 -6.0 0.000000 
-3.7 -6.0 0.000000 
-3.6 -6.0 0.000000 
-3.5 -6.0 0.000000 
-3.4 -6.0 0.000000 
-3.3 -6.0 0.000000 
-3.2 -6.0 0.000000 
-3.1 -6.0 0.000000 
-3.0 -6.0 0.000000 
-2.9 -6.0 0.000000 
-2.8 -6.0 0.000000 
-2.7 -6.0 0.000000 
-2.6 -6.0 0.000000 
-2.5 -6.0 0.000000 
-2.4 -6.0 0.000000 
-2.3 -6.0 0.000000 
-2.2 -6.0 0.000000 
-2.1 -6.0 0.000000 
-2.0 -6.0 0.000003 
-1.9 -6.0 0.000000 
-1.8 -6.0 0.000000 
-1.7 -6.0 0.000000 
-1.6 -6.0 0.000003 
-1.5 -6.0 0.000013 
-1.4 -6.0 0.000003 
-1.3 -6.0 0.000010 
-1.2 -6.0 0.000007 
-1.1 -6.0 0.000013 
-1.0 -6.0 0.000020 
-0.8999999999999999 -6.0 0.000027 
-0.8 -6.0 0.000013 
-0.7 -6.0 0.000020 
-0.6000000000000001 -6.0 0.000023 
-0.5 -6.0 0.000017 
-0.3999999999999999 -6.0 0.000013 
-0.2999999999999998 -6.0 0.000043 
-0.20000000000000018 -6.0 0.000027 
-0.10000000000000009 -6.0 0.000033 
0.0 -6.0 0.000063 
0.10000000000000009 -6.0 0.000020 
0.20000000000000018 -6.0 0.000050 
0.2999999999999998 -6.0 0.000043 
0.3999999999999999 -6.0 0.000060 
0.5 -6.0 0.000067 
0.6000000000000001 -6.0 0.000040 
0.7000000000000002 -6.0 0.000067 
0.7999999999999998 -6.0 0.000057 
0.8999999999999999 -6.0 0.000073 
1.0 -6.0 0.000070 
1.1 -6.0 0.000043 
1.2000000000000002 -6.0 0.000060 
1.2999999999999998 -6.0 0.000057 
1.4 -6.0 0.000080 
1.5 -6.0 0.000093 
1.5999990000000004 -6.0 0.000073 
1.7000000000000002 -6.0 0.000087 
1.7999999999999998 -6.0 0.000077 
1.9000000000000004 -6.0 0.000110 
2.0 -6.0 0.000093 
2.0999990000000004 -6.0 0.000077 
2.2 -6.0 0.000083 
2.3 -6.0 0.000120 
2.4000000000000004 -6.0 0.000060 
2.5 -6.0 0.000043 
2.5999990000000004 -6.0 0.000090 
2.7 -6.0 0.000087 
2.8 -6.0 0.000073 
2.9000000000000004 -6.0 0.000083 
3.0 -6.0 0.000140 
3.0999990000000004 -6.0 0.000110 
3.2 -6.0 0.000133 
3.3 -6.0 0.000103 
3.4000000000000004 -6.0 0.000103 
3.5 -6.0 0.000090 
3.5999990000000004 -6.0 0.000113 
3.7 -6.0 0.000113 
3.8 -6.0 0.000133 
3.9000000000000004 -6.0 0.000103 
4.0 -6.0 0.000130 
4.099999 -6.0 0.000117 
4.2 -6.0 0.000117 
4.3 -6.0 0.000107 
4.4 -6.0 0.000163 
4.5 -6.0 0.000107 
4.599999 -6.0 0.000150 
4.7 -6.0 0.000133 
4.8 -6.0 0.000103 
4.9 -6.0 0.000100 
5.0 -6.0 0.000157 
5.099999 -6.0 0.000150 
5.2 -6.0 0.000120 
5.3 -6.0 0.000147 
5.4 -6.0 0.000187 
5.5 -6.0 0.000187 
5.599999 -6.0 0.000173 
5.699999999999999 -6.0 0.000210 
5.800000000000001 -6.0 0.000143 
5.9 -6.0 0.000130 
6.0 -6.0 0.000160 
6.099999 -6.0 0.000203 
6.199999999999999 -6.0 0.000130 
6.300000000000001 -6.0 0.000150 
6.4 -6.0 0.000113 
6.5 -6.0 0.000163 
6.599999 -6.0 0.000193 
6.699999999999999 -6.0 0.000197 
6.800000000000001 -6.0 0.000127 
6.9 -6.0 0.000130 
7.0 -6.0 0.000120 
7.099999 -6.0 0.000170 
7.199999999999999 -6.0 0.000160 
7.300000000000001 -6.0 0.000150 
7.4 -6.0 0.000187 
7.5 -6.0 0.000107 
7.599999 -6.0 0.000190 
7.699999999999999 -6.0 0.000140 
7.800000000000001 -6.0 0.000203 
7.9 -6.0 0.000233 
8.0 -6.0 0.000153 
8.099999 -6.0 0.000173 
8.2 -6.0 0.000127 
8.3 -6.0 0.000173 
8.4 -6.0 0.000190 
8.5 -6.0 0.000173 
8.599999 -6.0 0.000097 
8.7 -6.0 0.000130 
8.8 -6.0 0.000127 
8.9 -6.0 0.000127 
9.0 -6.0 0.000133 
9.099999 -6.0 0.000120 
9.2 -6.0 0.000153 
9.3 -6.0 0.000150 
9.400001 -6.0 0.000127 
9.499999 -6.0 0.000100 
9.599999 -6.0 0.000103 
9.7 -6.0 0.000133 
9.8 -6.0 0.000110 
9.900001 -6.0 0.000087 
9.999999 -6.0 0.000120 
10.099999 -6.0 0.000090 
10.2 -6.0 0.000110 
10.3 -6.0 0.000100 
10.400001 -6.0 0.000127 
10.499999 -6.0 0.000097 
10.599999 -6.0 0.000073 
10.7 -6.0 0.000083 
10.8 -6.0 0.000083 
10.900001 -6.0 0.000083 
10.999999 -6.0 0.000117 
11.099999 -6.0 0.000067 
11.2 -6.0 0.000057 
11.3 -6.0 0.000040 
11.400001 -6.0 0.000053 
11.499999 -6.0 0.000087 
11.599999 -6.0 0.000060 
11.7 -6.0 0.000070 
11.8 -6.0 0.000090 
11.900001 -6.0 0.000043 
11.999999 -6.0 0.000057 
12.099999 -6.0 0.000033 
12.2 -6.0 0.000047 
12.3 -6.0 0.000033 
12.400001 -6.0 0.000030 
12.499999 -6.0 0.000043 
12.599999 -6.0 0.000020 
12.7 -6.0 0.000043 
12.8 -6.0 0.000030 
12.900001 -6.0 0.000027 
12.999999 -6.0 0.000033 
13.099999 -6.0 0.000020 
13.2 -6.0 0.000030 
13.3 -6.0 0.000023 
13.400001 -6.0 0.000023 
13.499999 -6.0 0.000027 
13.599998 -6.0 0.000013 
13.700001 -6.0 0.000023 
13.799999 -6.0 0.000007 
13.900002 -6.0 0.000007 
14.0 -6.0 0.000010 
14.099998 -6.0 0.000007 
14.200001 -6.0 0.000010 
14.299999 -6.0 0.000010 
14.400002 -6.0 0.000003 
14.5 -6.0 0.000000 
14.599998 -6.0 0.000003 
14.700001 -6.0 0.000000 
14.799999 -6.0 0.000000 
14.900002 -6.0 0.000000 
15.0 -6.0 0.000000 
15.099998 -6.0 0.000003 
15.200001 -6.0 0.000000 
15.299999 -6.0 0.000000 
15.400002 -6.0 0.000000 
15.5 -6.0 0.000000 
15.599998 -6.0 0.000000 
15.700001 -6.0 0.000000 
15.799999 -6.0 0.000000 
15.900002 -6.0 0.000000 
16.0 -6.0 0.000000 
16.099998 -6.0 0.000000 
16.200001 -6.0 0.000000 
16.299999 -6.0 0.000000 
16.400002 -6.0 0.000000 
16.5 -6.0 0.000000 
16.599998 -6.0 0.000000 
16.700001 -6.0 0.000000 
16.799999 -6.0 0.000000 
16.900002 -6.0 0.000000 
17.0 -6.0 0.000000 
17.099998 -6.0 0.000000 
17.200001 -6.0 0.000000 
17.299999 -6.0 0.000000 
17.400002 -6.0 0.000000 
17.5 -6.0 0.000000 
17.599998 -6.0 0.000000 
17.700001 -6.0 0.000000 
17.799999 -6.0 0.000000 
17.900002 -6.0 0.000000 
18.0 -6.0 0.000000 
18.099998 -6.0 0.000000 
18.200001 -6.0 0.000000 
18.299999 -6.0 0.000000 
18.400002 -6.0 0.000000 
18.5 -6.0 0.000000 
18.599998 -6.0 0.000000 
18.700001 -6.0 0.000000 
18.799999 -6.0 0.000000 
18.900002 -6.0 0.000000 
19.0 -6.0 0.000000 
19.099998 -6.0 0.000000 
19.200001 -6.0 0.000000 
19.299999 -6.0 0.000000 
-6.8 -5.9 0.000000 
-6.7 -5.9 0.000000 
-6.6 -5.9 0.000000 
-6.5 -5.9 0.000000 
-6.4 -5.9 0.000000 
-6.3 -5.9 0.000000 
-6.2 -5.9 0.000000 
-6.1 -5.9 0.000000 
-6.0 -5.9 0.000000 
-5.9 -5.9 0.000000 
-5.8 -5.9 0.000000 
-5.7 -5.9 0.000000 
-5.6 -5.9 0.000000 
-5.5 -5.9 0.000000 
-5.4 -5.9 0.000000 
-5.3 -5.9 0.000000 
-5.2 -5.9 0.000000 
-5.1 -5.9 0.000000 
-5.0 -5.9 0.000000 
-4.9 -5.9 0.000000 
-4.8 -5.9 0.000000 
-4.7 -5.9 0.000000 
-4.6 -5.9 0.000000 
-4.5 -5.9 0.000000 
-4.4 -5.9 0.000000 
-4.3 -5.9 0.000000 
-4.2 -5.9 0.000000 
-4.1 -5.9 0.000000 
-4.0 -5.9 0.000000 
-3.9 -5.9 0.000000 
-3.8 -5.9 0.000000 
-3.7 -5.9 0.000000 
-3.6 -5.9 0.000000 
-3.5 -5.9 0.000000 
-3.4 -5.9 0.000000 
-3.3 -5.9 0.000000 
-3.2 -5.9 0.000000 
-3.1 -5.9 0.000000 
-3.0 -5.9 0.000000 
-2.9 -5.9 0.000000 
-2.8 -5.9 0.000000 
-2.7 -5.9 0.000000 
-2.6 -5.9 0.000000 
-2.5 -5.9 0.000000 
-2.4 -5.9 0.000000 
-2.3 -5.9 0.000000 
-2.2 -5.9 0.000000 
-2.1 -5.9 0.000000 
-2.0 -5.9 0.000000 
-1.9 -5.9 0.000003 
-1.8 -5.9 0.000003 
-1.7 -5.9 0.000003 
-1.6 -5.9 0.000010 
-1.5 -5.9 0.000007 
-1.4 -5.9 0.000010 
-1.3 -5.9 0.000017 
-1.2 -5.9 0.000007 
-1.1 -5.9 0.000017 
-1.0 -5.9 0.000010 
-0.8999999999999999 -5.9 0.000013 
-0.8 -5.9 0.000017 
-0.7 -5.9 0.000020 
-0.6000000000000001 -5.9 0.000037 
-0.5 -5.9 0.000043 
-0.3999999999999999 -5.9 0.000040 
-0.2999999999999998 -5.9 0.000040 
-0.20000000000000018 -5.9 0.000040 
-0.10000000000000009 -5.9 0.000047 
0.0 -5.9 0.000043 
0.10000000000000009 -5.9 0.000033 
0.20000000000000018 -5.9 0.000050 
0.2999999999999998 -5.9 0.000043 
0.3999999999999999 -5.9 0.000033 
0.5 -5.9 0.000063 
0.6000000000000001 -5.9 0.000050 
0.7000000000000002 -5.9 0.000043 
0.7999999999999998 -5.9 0.000070 
0.8999999999999999 -5.9 0.000040 
1.0 -5.9 0.000080 
1.1 -5.9 0.000053 
1.2000000000000002 -5.9 0.000050 
1.2999999999999998 -5.9 0.000063 
1.4 -5.9 0.000087 
1.5 -5.9 0.000083 
1.5999990000000004 -5.9 0.000090 
1.7000000000000002 -5.9 0.000070 
1.7999999999999998 -5.9 0.000087 
1.9000000000000004 -5.9 0.000090 
2.0 -5.9 0.000090 
2.0999990000000004 -5.9 0.000097 
2.2 -5.9 0.000093 
2.3 -5.9 0.000070 
2.4000000000000004 -5.9 0.000083 
2.5 -5.9 0.000100 
2.5999990000000004 -5.9 0.000090 
2.7 -5.9 0.000123 
2.8 -5.9 0.000130 
2.9000000000000004 -5.9 0.000127 
3.0 -5.9 0.000077 
3.0999990000000004 -5.9 0.000113 
3.2 -5.9 0.000147 
3.3 -5.9 0.000133 
3.4000000000000004 -5.9 0.000143 
3.5 -5.9 0.000117 
3.5999990000000004 -5.9 0.000120 
3.7 -5.9 0.000140 
3.8 -5.9 0.000110 
3.9000000000000004 -5.9 0.000133 
4.0 -5.9 0.000127 
4.099999 -5.9 0.000107 
4.2 -5.9 0.000200 
4.3 -5.9 0.000103 
4.4 -5.9 0.000133 
4.5 -5.9 0.000140 
4.599999 -5.9 0.000143 
4.7 -5.9 0.000177 
4.8 -5.9 0.000140 
4.9 -5.9 0.000147 
5.0 -5.9 0.000157 
5.099999 -5.9 0.000137 
5.2 -5.9 0.000187 
5.3 -5.9 0.000153 
5.4 -5.9 0.000187 
5.5 -5.9 0.000173 
5.599999 -5.9 0.000153 
5.699999999999999 -5.9 0.000150 
5.800000000000001 -5.9 0.000187 
5.9 -5.9 0.000150 
6.0 -5.9 0.000147 
6.099999 -5.9 0.000113 
6.199999999999999 -5.9 0.000130 
6.300000000000001 -5.9 0.000167 
6.4 -5.9 0.000163 
6.5 -5.9 0.000163 
6.599999 -5.9 0.000190 
6.699999999999999 -5.9 0.000163 
6.800000000000001 -5.9 0.000153 
6.9 -5.9 0.000160 
7.0 -5.9 0.000163 
7.099999 -5.9 0.000163 
7.199999999999999 -5.9 0.000173 
7.300000000000001 -5.9 0.000137 
7.4 -5.9 0.000180 
7.5 -5.9 0.000153 
7.599999 -5.9 0.000180 
7.699999999999999 -5.9 0.000187 
7.800000000000001 -5.9 0.000183 
7.9 -5.9 0.000167 
8.0 -5.9 0.000143 
8.099999 -5.9 0.000173 
8.2 -5.9 0.000173 
8.3 -5.9 0.000150 
8.4 -5.9 0.000157 
8.5 -5.9 0.000160 
8.599999 -5.9 0.000193 
8.7 -5.9 0.000167 
8.8 -5.9 0.000103 
8.9 -5.9 0.000210 
9.0 -5.9 0.000137 
9.099999 -5.9 0.000177 
9.2 -5.9 0.000097 
9.3 -5.9 0.000130 
9.400001 -5.9 0.000167 
9.499999 -5.9 0.000160 
9.599999 -5.9 0.000107 
9.7 -5.9 0.000133 
9.8 -5.9 0.000110 
9.900001 -5.9 0.000160 
9.999999 -5.9 0.000123 
10.099999 -5.9 0.000090 
10.2 -5.9 0.000130 
10.3 -5.9 0.000113 
10.400001 -5.9 0.000110 
10.499999 -5.9 0.000093 
10.599999 -5.9 0.000080 
10.7 -5.9 0.000083 
10.8 -5.9 0.000113 
10.900001 -5.9 0.000080 
10.999999 -5.9 0.000120 
11.099999 -5.9 0.000110 
11.2 -5.9 0.000053 
11.3 -5.9 0.000097 
11.400001 -5.9 0.000057 
11.499999 -5.9 0.000080 
11.599999 -5.9 0.000067 
11.7 -5.9 0.000067 
11.8 -5.9 0.000050 
11.900001 -5.9 0.000083 
11.999999 -5.9 0.000070 
12.099999 -5.9 0.000053 
12.2 -5.9 0.000070 
12.3 -5.9 0.000060 
12.400001 -5.9 0.000040 
12.499999 -5.9 0.000077 
12.599999 -5.9 0.000043 
12.7 -5.9 0.000033 
12.8 -5.9 0.000043 
12.900001 -5.9 0.000037 
12.999999 -5.9 0.000023 
13.099999 -5.9 0.000023 
13.2 -5.9 0.000010 
13.3 -5.9 0.000027 
13.400001 -5.9 0.000033 
13.499999 -5.9 0.000073 
13.599998 -5.9 0.000023 
13.700001 -5.9 0.000007 
13.799999 -5.9 0.000023 
13.900002 -5.9 0.000013 
14.0 -5.9 0.000010 
14.099998 -5.9 0.000007 
14.200001 -5.9 0.000000 
14.299999 -5.9 0.000003 
14.400002 -5.9 0.000013 
14.5 -5.9 0.000007 
14.599998 -5.9 0.000003 
14.700001 -5.9 0.000000 
14.799999 -5.9 0.000000 
14.900002 -5.9 0.000000 
15.0 -5.9 0.000000 
15.099998 -5.9 0.000000 
15.200001 -5.9 0.000000 
15.299999 -5.9 0.000000 
15.400002 -5.9 0.000000 
15.5 -5.9 0.000000 
15.599998 -5.9 0.000000 
15.700001 -5.9 0.000000 
15.799999 -5.9 0.000000 
15.900002 -5.9 0.000000 
16.0 -5.9 0.000000 
16.099998 -5.9 0.000000 
16.200001 -5.9 0.000000 
16.299999 -5.9 0.000000 
16.400002 -5.9 0.000000 
16.5 -5.9 0.000000 
16.599998 -5.9 0.000000 
16.700001 -5.9 0.000000 
16.799999 -5.9 0.000000 
16.900002 -5.9 0.000000 
17.0 -5.9 0.000000 
17.099998 -5.9 0.000000 
17.200001 -5.9 0.000000 
17.299999 -5.9 0.000000 
17.400002 -5.9 0.000000 
17.5 -5.9 0.000000 
17.599998 -5.9 0.000000 
17.700001 -5.9 0.000000 
17.799999 -5.9 0.000000 
17.900002 -5.9 0.000000 
18.0 -5.9 0.000000 
18.099998 -5.9 0.000000 
18.200001 -5.9 0.000000 
18.299999 -5.9 0.000000 
18.400002 -5.9 0.000000 
18.5 -5.9 0.000000 
18.599998 -5.9 0.000000 
18.700001 -5.9 0.000000 
18.799999 -5.9 0.000000 
18.900002 -5.9 0.000000 
19.0 -5.9 0.000000 
19.099998 -5.9 0.000000 
19.200001 -5.9 0.000000 
19.299999 -5.9 0.000000 
-6.8 -5.800000000000001 0.000000 
-6.7 -5.800000000000001 0.000000 
-6.6 -5.800000000000001 0.000000 
-6.5 -5.800000000000001 0.000000 
-6.4 -5.800000000000001 0.000000 
-6.3 -5.800000000000001 0.000000 
-6.2 -5.800000000000001 0.000000 
-6.1 -5.800000000000001 0.000000 
-6.0 -5.800000000000001 0.000000 
-5.9 -5.800000000000001 0.000000 
-5.8 -5.800000000000001 0.000000 
-5.7 -5.800000000000001 0.000000 
-5.6 -5.800000000000001 0.000000 
-5.5 -5.800000000000001 0.000000 
-5.4 -5.800000000000001 0.000000 
-5.3 -5.800000000000001 0.000000 
-5.2 -5.800000000000001 0.000000 
-5.1 -5.800000000000001 0.000000 
-5.0 -5.800000000000001 0.000000 
-4.9 -5.800000000000001 0.000000 
-4.8 -5.800000000000001 0.000000 
-4.7 -5.800000000000001 0.000000 
-4.6 -5.800000000000001 0.000000 
-4.5 -5.800000000000001 0.000000 
-4.4 -5.800000000000001 0.000000 
-4.3 -5.800000000000001 0.000000 
-4.2 -5.800000000000001 0.000000 
-4.1 -5.800000000000001 0.000000 
-4.0 -5.800000000000001 0.000000 
-3.9 -5.800000000000001 0.000000 
-3.8 -5.800000000000001 0.000000 
-3.7 -5.800000000000001 0.000000 
-3.6 -5.800000000000001 0.000000 
-3.5 -5.800000000000001 0.000000 
-3.4 -5.800000000000001 0.000000 
-3.3 -5.800000000000001 0.000000 
-3.2 -5.800000000000001 0.000000 
-3.1 -5.800000000000001 0.000000 
-3.0 -5.800000000000001 0.000000 
-2.9 -5.800000000000001 0.000000 
-2.8 -5.800000000000001 0.000000 
-2.7 -5.800000000000001 0.000000 
-2.6 -5.800000000000001 0.000000 
-2.5 -5.800000000000001 0.000000 
-2.4 -5.800000000000001 0.000003 
-2.3 -5.800000000000001 0.000000 
-2.2 -5.800000000000001 0.000000 
-2.1 -5.800000000000001 0.000000 
-2.0 -5.800000000000001 0.000003 
-1.9 -5.800000000000001 0.000007 
-1.8 -5.800000000000001 0.000010 
-1.7 -5.800000000000001 0.000007 
-1.6 -5.800000000000001 0.000010 
-1.5 -5.800000000000001 0.000020 
-1.4 -5.800000000000001 0.000007 
-1.3 -5.800000000000001 0.000003 
-1.2 -5.800000000000001 0.000023 
-1.1 -5.800000000000001 0.000017 
-1.0 -5.800000000000001 0.000033 
-0.8999999999999999 -5.800000000000001 0.000030 
-0.8 -5.800000000000001 0.000043 
-0.7 -5.800000000000001 0.000023 
-0.6000000000000001 -5.800000000000001 0.000037 
-0.5 -5.800000000000001 0.000020 
-0.3999999999999999 -5.800000000000001 0.000033 
-0.2999999999999998 -5.800000000000001 0.000027 
-0.20000000000000018 -5.800000000000001 0.000067 
-0.10000000000000009 -5.800000000000001 0.000033 
0.0 -5.800000000000001 0.000037 
0.10000000000000009 -5.800000000000001 0.000043 
0.20000000000000018 -5.800000000000001 0.000053 
0.2999999999999998 -5.800000000000001 0.000060 
0.3999999999999999 -5.800000000000001 0.000050 
0.5 -5.800000000000001 0.000053 
0.6000000000000001 -5.800000000000001 0.000080 
0.7000000000000002 -5.800000000000001 0.000057 
0.7999999999999998 -5.800000000000001 0.000060 
0.8999999999999999 -5.800000000000001 0.000050 
1.0 -5.800000000000001 0.000067 
1.1 -5.800000000000001 0.000077 
1.2000000000000002 -5.800000000000001 0.000117 
1.2999999999999998 -5.800000000000001 0.000067 
1.4 -5.800000000000001 0.000080 
1.5 -5.800000000000001 0.000093 
1.5999990000000004 -5.800000000000001 0.000093 
1.7000000000000002 -5.800000000000001 0.000090 
1.7999999999999998 -5.800000000000001 0.000133 
1.9000000000000004 -5.800000000000001 0.000110 
2.0 -5.800000000000001 0.000097 
2.0999990000000004 -5.800000000000001 0.000140 
2.2 -5.800000000000001 0.000100 
2.3 -5.800000000000001 0.000100 
2.4000000000000004 -5.800000000000001 0.000070 
2.5 -5.800000000000001 0.000097 
2.5999990000000004 -5.800000000000001 0.000120 
2.7 -5.800000000000001 0.000143 
2.8 -5.800000000000001 0.000123 
2.9000000000000004 -5.800000000000001 0.000090 
3.0 -5.800000000000001 0.000127 
3.0999990000000004 -5.800000000000001 0.000073 
3.2 -5.800000000000001 0.000127 
3.3 -5.800000000000001 0.000157 
3.4000000000000004 -5.800000000000001 0.000150 
3.5 -5.800000000000001 0.000163 
3.5999990000000004 -5.800000000000001 0.000113 
3.7 -5.800000000000001 0.000077 
3.8 -5.800000000000001 0.000150 
3.9000000000000004 -5.800000000000001 0.000183 
4.0 -5.800000000000001 0.000140 
4.099999 -5.800000000000001 0.000170 
4.2 -5.800000000000001 0.000143 
4.3 -5.800000000000001 0.000150 
4.4 -5.800000000000001 0.000167 
4.5 -5.800000000000001 0.000167 
4.599999 -5.800000000000001 0.000163 
4.7 -5.800000000000001 0.000157 
4.8 -5.800000000000001 0.000157 
4.9 -5.800000000000001 0.000150 
5.0 -5.800000000000001 0.000153 
5.099999 -5.800000000000001 0.000147 
5.2 -5.800000000000001 0.000167 
5.3 -5.800000000000001 0.000160 
5.4 -5.800000000000001 0.000180 
5.5 -5.800000000000001 0.000160 
5.599999 -5.800000000000001 0.000180 
5.699999999999999 -5.800000000000001 0.000147 
5.800000000000001 -5.800000000000001 0.000150 
5.9 -5.800000000000001 0.000150 
6.0 -5.800000000000001 0.000170 
6.099999 -5.800000000000001 0.000170 
6.199999999999999 -5.800000000000001 0.000153 
6.300000000000001 -5.800000000000001 0.000147 
6.4 -5.800000000000001 0.000183 
6.5 -5.800000000000001 0.000197 
6.599999 -5.800000000000001 0.000190 
6.699999999999999 -5.800000000000001 0.000117 
6.800000000000001 -5.800000000000001 0.000197 
6.9 -5.800000000000001 0.000160 
7.0 -5.800000000000001 0.000167 
7.099999 -5.800000000000001 0.000217 
7.199999999999999 -5.800000000000001 0.000177 
7.300000000000001 -5.800000000000001 0.000183 
7.4 -5.800000000000001 0.000167 
7.5 -5.800000000000001 0.000197 
7.599999 -5.800000000000001 0.000190 
7.699999999999999 -5.800000000000001 0.000173 
7.800000000000001 -5.800000000000001 0.000217 
7.9 -5.800000000000001 0.000187 
8.0 -5.800000000000001 0.000147 
8.099999 -5.800000000000001 0.000157 
8.2 -5.800000000000001 0.000137 
8.3 -5.800000000000001 0.000153 
8.4 -5.800000000000001 0.000150 
8.5 -5.800000000000001 0.000197 
8.599999 -5.800000000000001 0.000197 
8.7 -5.800000000000001 0.000180 
8.8 -5.800000000000001 0.000143 
8.9 -5.800000000000001 0.000177 
9.0 -5.800000000000001 0.000177 
9.099999 -5.800000000000001 0.000170 
9.2 -5.800000000000001 0.000147 
9.3 -5.800000000000001 0.000143 
9.400001 -5.800000000000001 0.000153 
9.499999 -5.800000000000001 0.000117 
9.599999 -5.800000000000001 0.000180 
9.7 -5.800000000000001 0.000163 
9.8 -5.800000000000001 0.000153 
9.900001 -5.800000000000001 0.000100 
9.999999 -5.800000000000001 0.000077 
10.099999 -5.800000000000001 0.000100 
10.2 -5.800000000000001 0.000137 
10.3 -5.800000000000001 0.000133 
10.400001 -5.800000000000001 0.000090 
10.499999 -5.800000000000001 0.000137 
10.599999 -5.800000000000001 0.000113 
10.7 -5.800000000000001 0.000113 
10.8 -5.800000000000001 0.000083 
10.900001 -5.800000000000001 0.000083 
10.999999 -5.800000000000001 0.000093 
11.099999 -5.800000000000001 0.000097 
11.2 -5.800000000000001 0.000077 
11.3 -5.800000000000001 0.000110 
11.400001 -5.800000000000001 0.000073 
11.499999 -5.800000000000001 0.000090 
11.599999 -5.800000000000001 0.000060 
11.7 -5.800000000000001 0.000073 
11.8 -5.800000000000001 0.000090 
11.900001 -5.800000000000001 0.000060 
11.999999 -5.800000000000001 0.000067 
12.099999 -5.800000000000001 0.000067 
12.2 -5.800000000000001 0.000060 
12.3 -5.800000000000001 0.000047 
12.400001 -5.800000000000001 0.000050 
12.499999 -5.800000000000001 0.000050 
12.599999 -5.800000000000001 0.000043 
12.7 -5.800000000000001 0.000027 
12.8 -5.800000000000001 0.000050 
12.900001 -5.800000000000001 0.000043 
12.999999 -5.800000000000001 0.000037 
13.099999 -5.800000000000001 0.000037 
13.2 -5.800000000000001 0.000013 
13.3 -5.800000000000001 0.000023 
13.400001 -5.800000000000001 0.000063 
13.499999 -5.800000000000001 0.000037 
13.599998 -5.800000000000001 0.000030 
13.700001 -5.800000000000001 0.000020 
13.799999 -5.800000000000001 0.000013 
13.900002 -5.800000000000001 0.000017 
14.0 -5.800000000000001 0.000013 
14.099998 -5.800000000000001 0.000007 
14.200001 -5.800000000000001 0.000013 
14.299999 -5.800000000000001 0.000003 
14.400002 -5.800000000000001 0.000010 
14.5 -5.800000000000001 0.000017 
14.599998 -5.800000000000001 0.000003 
14.700001 -5.800000000000001 0.000010 
14.799999 -5.800000000000001 0.000007 
14.900002 -5.800000000000001 0.000000 
15.0 -5.800000000000001 0.000000 
15.099998 -5.800000000000001 0.000000 
15.200001 -5.800000000000001 0.000000 
15.299999 -5.800000000000001 0.000000 
15.400002 -5.800000000000001 0.000000 
15.5 -5.800000000000001 0.000000 
15.599998 -5.800000000000001 0.000000 
15.700001 -5.800000000000001 0.000000 
15.799999 -5.800000000000001 0.000000 
15.900002 -5.800000000000001 0.000000 
16.0 -5.800000000000001 0.000000 
16.099998 -5.800000000000001 0.000000 
16.200001 -5.800000000000001 0.000000 
16.299999 -5.800000000000001 0.000000 
16.400002 -5.800000000000001 0.000000 
16.5 -5.800000000000001 0.000000 
16.599998 -5.800000000000001 0.000000 
16.700001 -5.800000000000001 0.000000 
16.799999 -5.800000000000001 0.000000 
16.900002 -5.800000000000001 0.000000 
17.0 -5.800000000000001 0.000000 
17.099998 -5.800000000000001 0.000000 
17.200001 -5.800000000000001 0.000000 
17.299999 -5.800000000000001 0.000000 
17.400002 -5.800000000000001 0.000000 
17.5 -5.800000000000001 0.000000 
17.599998 -5.800000000000001 0.000000 
17.700001 -5.800000000000001 0.000000 
17.799999 -5.800000000000001 0.000000 
17.900002 -5.800000000000001 0.000000 
18.0 -5.800000000000001 0.000000 
18.099998 -5.800000000000001 0.000000 
18.200001 -5.800000000000001 0.000000 
18.299999 -5.800000000000001 0.000000 
18.400002 -5.800000000000001 0.000000 
18.5 -5.800000000000001 0.000000 
18.599998 -5.800000000000001 0.000000 
18.700001 -5.800000000000001 0.000000 
18.799999 -5.800000000000001 0.000000 
18.900002 -5.800000000000001 0.000000 
19.0 -5.800000000000001 0.000000 
19.099998 -5.800000000000001 0.000000 
19.200001 -5.800000000000001 0.000000 
19.299999 -5.800000000000001 0.000000 
-6.8 -5.7 0.000000 
-6.7 -5.7 0.000000 
-6.6 -5.7 0.000000 
-6.5 -5.7 0.000000 
-6.4 -5.7 0.000000 
-6.3 -5.7 0.000000 
-6.2 -5.7 0.000000 
-6.1 -5.7 0.000000 
-6.0 -5.7 0.000000 
-5.9 -5.7 0.000000 
-5.8 -5.7 0.000000 
-5.7 -5.7 0.000000 
-5.6 -5.7 0.000000 
-5.5 -5.7 0.000000 
-5.4 -5.7 0.000000 
-5.3 -5.7 0.000000 
-5.2 -5.7 0.000000 
-5.1 -5.7 0.000000 
-5.0 -5.7 0.000000 
-4.9 -5.7 0.000000 
-4.8 -5.7 0.000000 
-4.7 -5.7 0.000000 
-4.6 -5.7 0.000000 
-4.5 -5.7 0.000000 
-4.4 -5.7 0.000000 
-4.3 -5.7 0.000000 
-4.2 -5.7 0.000000 
-4.1 -5.7 0.000000 
-4.0 -5.7 0.000000 
-3.9 -5.7 0.000000 
-3.8 -5.7 0.000000 
-3.7 -5.7 0.000000 
-3.6 -5.7 0.000000 
-3.5 -5.7 0.000000 
-3.4 -5.7 0.000000 
-3.3 -5.7 0.000000 
-3.2 -5.7 0.000000 
-3.1 -5.7 0.000000 
-3.0 -5.7 0.000000 
-2.9 -5.7 0.000000 
-2.8 -5.7 0.000000 
-2.7 -5.7 0.000000 
-2.6 -5.7 0.000000 
-2.5 -5.7 0.000000 
-2.4 -5.7 0.000000 
-2.3 -5.7 0.000003 
-2.2 -5.7 0.000000 
-2.1 -5.7 0.000003 
-2.0 -5.7 0.000000 
-1.9 -5.7 0.000007 
-1.8 -5.7 0.000013 
-1.7 -5.7 0.000010 
-1.6 -5.7 0.000017 
-1.5 -5.7 0.000020 
-1.4 -5.7 0.000003 
-1.3 -5.7 0.000017 
-1.2 -5.7 0.000027 
-1.1 -5.7 0.000017 
-1.0 -5.7 0.000027 
-0.8999999999999999 -5.7 0.000027 
-0.8 -5.7 0.000053 
-0.7 -5.7 0.000023 
-0.6000000000000001 -5.7 0.000027 
-0.5 -5.7 0.000040 
-0.3999999999999999 -5.7 0.000030 
-0.2999999999999998 -5.7 0.000060 
-0.20000000000000018 -5.7 0.000033 
-0.10000000000000009 -5.7 0.000047 
0.0 -5.7 0.000050 
0.10000000000000009 -5.7 0.000077 
0.20000000000000018 -5.7 0.000043 
0.2999999999999998 -5.7 0.000053 
0.3999999999999999 -5.7 0.000060 
0.5 -5.7 0.000080 
0.6000000000000001 -5.7 0.000083 
0.7000000000000002 -5.7 0.000080 
0.7999999999999998 -5.7 0.000057 
0.8999999999999999 -5.7 0.000063 
1.0 -5.7 0.000087 
1.1 -5.7 0.000097 
1.2000000000000002 -5.7 0.000077 
1.2999999999999998 -5.7 0.000100 
1.4 -5.7 0.000093 
1.5 -5.7 0.000090 
1.5999990000000004 -5.7 0.000073 
1.7000000000000002 -5.7 0.000097 
1.7999999999999998 -5.7 0.000083 
1.9000000000000004 -5.7 0.000107 
2.0 -5.7 0.000080 
2.0999990000000004 -5.7 0.000097 
2.2 -5.7 0.000117 
2.3 -5.7 0.000113 
2.4000000000000004 -5.7 0.000150 
2.5 -5.7 0.000137 
2.5999990000000004 -5.7 0.000113 
2.7 -5.7 0.000153 
2.8 -5.7 0.000107 
2.9000000000000004 -5.7 0.000133 
3.0 -5.7 0.000137 
3.0999990000000004 -5.7 0.000113 
3.2 -5.7 0.000110 
3.3 -5.7 0.000133 
3.4000000000000004 -5.7 0.000160 
3.5 -5.7 0.000143 
3.5999990000000004 -5.7 0.000143 
3.7 -5.7 0.000150 
3.8 -5.7 0.000147 
3.9000000000000004 -5.7 0.000220 
4.0 -5.7 0.000180 
4.099999 -5.7 0.000140 
4.2 -5.7 0.000160 
4.3 -5.7 0.000147 
4.4 -5.7 0.000207 
4.5 -5.7 0.000170 
4.599999 -5.7 0.000130 
4.7 -5.7 0.000197 
4.8 -5.7 0.000220 
4.9 -5.7 0.000137 
5.0 -5.7 0.000147 
5.099999 -5.7 0.000130 
5.2 -5.7 0.000200 
5.3 -5.7 0.000200 
5.4 -5.7 0.000160 
5.5 -5.7 0.000187 
5.599999 -5.7 0.000183 
5.699999999999999 -5.7 0.000157 
5.800000000000001 -5.7 0.000187 
5.9 -5.7 0.000173 
6.0 -5.7 0.000177 
6.099999 -5.7 0.000183 
6.199999999999999 -5.7 0.000183 
6.300000000000001 -5.7 0.000190 
6.4 -5.7 0.000163 
6.5 -5.7 0.000153 
6.599999 -5.7 0.000203 
6.699999999999999 -5.7 0.000213 
6.800000000000001 -5.7 0.000203 
6.9 -5.7 0.000197 
7.0 -5.7 0.000213 
7.099999 -5.7 0.000207 
7.199999999999999 -5.7 0.000233 
7.300000000000001 -5.7 0.000230 
7.4 -5.7 0.000180 
7.5 -5.7 0.000190 
7.599999 -5.7 0.000170 
7.699999999999999 -5.7 0.000200 
7.800000000000001 -5.7 0.000210 
7.9 -5.7 0.000197 
8.0 -5.7 0.000150 
8.099999 -5.7 0.000177 
8.2 -5.7 0.000157 
8.3 -5.7 0.000143 
8.4 -5.7 0.000167 
8.5 -5.7 0.000193 
8.599999 -5.7 0.000193 
8.7 -5.7 0.000180 
8.8 -5.7 0.000167 
8.9 -5.7 0.000197 
9.0 -5.7 0.000180 
9.099999 -5.7 0.000163 
9.2 -5.7 0.000180 
9.3 -5.7 0.000150 
9.400001 -5.7 0.000143 
9.499999 -5.7 0.000130 
9.599999 -5.7 0.000160 
9.7 -5.7 0.000150 
9.8 -5.7 0.000123 
9.900001 -5.7 0.000103 
9.999999 -5.7 0.000143 
10.099999 -5.7 0.000130 
10.2 -5.7 0.000113 
10.3 -5.7 0.000127 
10.400001 -5.7 0.000133 
10.499999 -5.7 0.000113 
10.599999 -5.7 0.000087 
10.7 -5.7 0.000113 
10.8 -5.7 0.000097 
10.900001 -5.7 0.000067 
10.999999 -5.7 0.000080 
11.099999 -5.7 0.000077 
11.2 -5.7 0.000080 
11.3 -5.7 0.000100 
11.400001 -5.7 0.000090 
11.499999 -5.7 0.000080 
11.599999 -5.7 0.000050 
11.7 -5.7 0.000073 
11.8 -5.7 0.000090 
11.900001 -5.7 0.000070 
11.999999 -5.7 0.000073 
12.099999 -5.7 0.000050 
12.2 -5.7 0.000063 
12.3 -5.7 0.000033 
12.400001 -5.7 0.000047 
12.499999 -5.7 0.000060 
12.599999 -5.7 0.000053 
12.7 -5.7 0.000067 
12.8 -5.7 0.000047 
12.900001 -5.7 0.000053 
12.999999 -5.7 0.000040 
13.099999 -5.7 0.000047 
13.2 -5.7 0.000030 
13.3 -5.7 0.000017 
13.400001 -5.7 0.000010 
13.499999 -5.7 0.000037 
13.599998 -5.7 0.000023 
13.700001 -5.7 0.000010 
13.799999 -5.7 0.000013 
13.900002 -5.7 0.000027 
14.0 -5.7 0.000020 
14.099998 -5.7 0.000033 
14.200001 -5.7 0.000010 
14.299999 -5.7 0.000017 
14.400002 -5.7 0.000027 
14.5 -5.7 0.000013 
14.599998 -5.7 0.000010 
14.700001 -5.7 0.000007 
14.799999 -5.7 0.000003 
14.900002 -5.7 0.000010 
15.0 -5.7 0.000000 
15.099998 -5.7 0.000000 
15.200001 -5.7 0.000000 
15.299999 -5.7 0.000000 
15.400002 -5.7 0.000000 
15.5 -5.7 0.000000 
15.599998 -5.7 0.000000 
15.700001 -5.7 0.000000 
15.799999 -5.7 0.000000 
15.900002 -5.7 0.000000 
16.0 -5.7 0.000000 
16.099998 -5.7 0.000000 
16.200001 -5.7 0.000000 
16.299999 -5.7 0.000000 
16.400002 -5.7 0.000000 
16.5 -5.7 0.000000 
16.599998 -5.7 0.000000 
16.700001 -5.7 0.000000 
16.799999 -5.7 0.000000 
16.900002 -5.7 0.000000 
17.0 -5.7 0.000000 
17.099998 -5.7 0.000000 
17.200001 -5.7 0.000000 
17.299999 -5.7 0.000000 
17.400002 -5.7 0.000000 
17.5 -5.7 0.000000 
17.599998 -5.7 0.000000 
17.700001 -5.7 0.000000 
17.799999 -5.7 0.000000 
17.900002 -5.7 0.000000 
18.0 -5.7 0.000000 
18.099998 -5.7 0.000000 
18.200001 -5.7 0.000000 
18.299999 -5.7 0.000000 
18.400002 -5.7 0.000000 
18.5 -5.7 0.000000 
18.599998 -5.7 0.000000 
18.700001 -5.7 0.000000 
18.799999 -5.7 0.000000 
18.900002 -5.7 0.000000 
19.0 -5.7 0.000000 
19.099998 -5.7 0.000000 
19.200001 -5.7 0.000000 
19.299999 -5.7 0.000000 
-6.8 -5.6 0.000000 
-6.7 -5.6 0.000000 
-6.6 -5.6 0.000000 
-6.5 -5.6 0.000000 
-6.4 -5.6 0.000000 
-6.3 -5.6 0.000000 
-6.2 -5.6 0.000000 
-6.1 -5.6 0.000000 
-6.0 -5.6 0.000000 
-5.9 -5.6 0.000000 
-5.8 -5.6 0.000000 
-5.7 -5.6 0.000000 
-5.6 -5.6 0.000000 
-5.5 -5.6 0.000000 
-5.4 -5.6 0.000000 
-5.3 -5.6 0.000000 
-5.2 -5.6 0.000000 
-5.1 -5.6 0.000000 
-5.0 -5.6 0.000000 
-4.9 -5.6 0.000000 
-4.8 -5.6 0.000000 
-4.7 -5.6 0.000000 
-4.6 -5.6 0.000000 
-4.5 -5.6 0.000000 
-4.4 -5.6 0.000000 
-4.3 -5.6 0.000000 
-4.2 -5.6 0.000000 
-4.1 -5.6 0.000000 
-4.0 -5.6 0.000000 
-3.9 -5.6 0.000000 
-3.8 -5.6 0.000000 
-3.7 -5.6 0.000000 
-3.6 -5.6 0.000000 
-3.5 -5.6 0.000000 
-3.4 -5.6 0.000000 
-3.3 -5.6 0.000000 
-3.2 -5.6 0.000000 
-3.1 -5.6 0.000000 
-3.0 -5.6 0.000000 
-2.9 -5.6 0.000000 
-2.8 -5.6 0.000000 
-2.7 -5.6 0.000000 
-2.6 -5.6 0.000000 
-2.5 -5.6 0.000000 
-2.4 -5.6 0.000000 
-2.3 -5.6 0.000000 
-2.2 -5.6 0.000000 
-2.1 -5.6 0.000000 
-2.0 -5.6 0.000007 
-1.9 -5.6 0.000013 
-1.8 -5.6 0.000010 
-1.7 -5.6 0.000013 
-1.6 -5.6 0.000023 
-1.5 -5.6 0.000020 
-1.4 -5.6 0.000030 
-1.3 -5.6 0.000023 
-1.2 -5.6 0.000023 
-1.1 -5.6 0.000013 
-1.0 -5.6 0.000033 
-0.8999999999999999 -5.6 0.000010 
-0.8 -5.6 0.000053 
-0.7 -5.6 0.000037 
-0.6000000000000001 -5.6 0.000053 
-0.5 -5.6 0.000060 
-0.3999999999999999 -5.6 0.000050 
-0.2999999999999998 -5.6 0.000043 
-0.20000000000000018 -5.6 0.000057 
-0.10000000000000009 -5.6 0.000077 
0.0 -5.6 0.000060 
0.10000000000000009 -5.6 0.000060 
0.20000000000000018 -5.6 0.000073 
0.2999999999999998 -5.6 0.000087 
0.3999999999999999 -5.6 0.000077 
0.5 -5.6 0.000110 
0.6000000000000001 -5.6 0.000097 
0.7000000000000002 -5.6 0.000063 
0.7999999999999998 -5.6 0.000083 
0.8999999999999999 -5.6 0.000113 
1.0 -5.6 0.000080 
1.1 -5.6 0.000100 
1.2000000000000002 -5.6 0.000097 
1.2999999999999998 -5.6 0.000107 
1.4 -5.6 0.000120 
1.5 -5.6 0.000083 
1.5999990000000004 -5.6 0.000120 
1.7000000000000002 -5.6 0.000120 
1.7999999999999998 -5.6 0.000080 
1.9000000000000004 -5.6 0.000090 
2.0 -5.6 0.000133 
2.0999990000000004 -5.6 0.000110 
2.2 -5.6 0.000113 
2.3 -5.6 0.000100 
2.4000000000000004 -5.6 0.000123 
2.5 -5.6 0.000157 
2.5999990000000004 -5.6 0.000133 
2.7 -5.6 0.000100 
2.8 -5.6 0.000193 
2.9000000000000004 -5.6 0.000163 
3.0 -5.6 0.000163 
3.0999990000000004 -5.6 0.000137 
3.2 -5.6 0.000133 
3.3 -5.6 0.000163 
3.4000000000000004 -5.6 0.000167 
3.5 -5.6 0.000153 
3.5999990000000004 -5.6 0.000177 
3.7 -5.6 0.000203 
3.8 -5.6 0.000140 
3.9000000000000004 -5.6 0.000163 
4.0 -5.6 0.000170 
4.099999 -5.6 0.000207 
4.2 -5.6 0.000167 
4.3 -5.6 0.000180 
4.4 -5.6 0.000163 
4.5 -5.6 0.000140 
4.599999 -5.6 0.000197 
4.7 -5.6 0.000157 
4.8 -5.6 0.000187 
4.9 -5.6 0.000197 
5.0 -5.6 0.000260 
5.099999 -5.6 0.000210 
5.2 -5.6 0.000210 
5.3 -5.6 0.000197 
5.4 -5.6 0.000223 
5.5 -5.6 0.000217 
5.599999 -5.6 0.000180 
5.699999999999999 -5.6 0.000210 
5.800000000000001 -5.6 0.000180 
5.9 -5.6 0.000233 
6.0 -5.6 0.000250 
6.099999 -5.6 0.000207 
6.199999999999999 -5.6 0.000277 
6.300000000000001 -5.6 0.000237 
6.4 -5.6 0.000203 
6.5 -5.6 0.000180 
6.599999 -5.6 0.000240 
6.699999999999999 -5.6 0.000210 
6.800000000000001 -5.6 0.000227 
6.9 -5.6 0.000200 
7.0 -5.6 0.000213 
7.099999 -5.6 0.000217 
7.199999999999999 -5.6 0.000213 
7.300000000000001 -5.6 0.000217 
7.4 -5.6 0.000190 
7.5 -5.6 0.000143 
7.599999 -5.6 0.000197 
7.699999999999999 -5.6 0.000203 
7.800000000000001 -5.6 0.000210 
7.9 -5.6 0.000167 
8.0 -5.6 0.000207 
8.099999 -5.6 0.000203 
8.2 -5.6 0.000163 
8.3 -5.6 0.000110 
8.4 -5.6 0.000247 
8.5 -5.6 0.000160 
8.599999 -5.6 0.000180 
8.7 -5.6 0.000127 
8.8 -5.6 0.000157 
8.9 -5.6 0.000167 
9.0 -5.6 0.000163 
9.099999 -5.6 0.000187 
9.2 -5.6 0.000203 
9.3 -5.6 0.000173 
9.400001 -5.6 0.000180 
9.499999 -5.6 0.000180 
9.599999 -5.6 0.000130 
9.7 -5.6 0.000157 
9.8 -5.6 0.000140 
9.900001 -5.6 0.000127 
9.999999 -5.6 0.000160 
10.099999 -5.6 0.000157 
10.2 -5.6 0.000110 
10.3 -5.6 0.000167 
10.400001 -5.6 0.000123 
10.499999 -5.6 0.000113 
10.599999 -5.6 0.000137 
10.7 -5.6 0.000130 
10.8 -5.6 0.000097 
10.900001 -5.6 0.000110 
10.999999 -5.6 0.000113 
11.099999 -5.6 0.000077 
11.2 -5.6 0.000113 
11.3 -5.6 0.000100 
11.400001 -5.6 0.000087 
11.499999 -5.6 0.000077 
11.599999 -5.6 0.000067 
11.7 -5.6 0.000097 
11.8 -5.6 0.000097 
11.900001 -5.6 0.000103 
11.999999 -5.6 0.000070 
12.099999 -5.6 0.000050 
12.2 -5.6 0.000063 
12.3 -5.6 0.000050 
12.400001 -5.6 0.000050 
12.499999 -5.6 0.000077 
12.599999 -5.6 0.000037 
12.7 -5.6 0.000033 
12.8 -5.6 0.000043 
12.900001 -5.6 0.000063 
12.999999 -5.6 0.000057 
13.099999 -5.6 0.000027 
13.2 -5.6 0.000060 
13.3 -5.6 0.000037 
13.400001 -5.6 0.000030 
13.499999 -5.6 0.000043 
13.599998 -5.6 0.000030 
13.700001 -5.6 0.000040 
13.799999 -5.6 0.000027 
13.900002 -5.6 0.000033 
14.0 -5.6 0.000037 
14.099998 -5.6 0.000027 
14.200001 -5.6 0.000007 
14.299999 -5.6 0.000010 
14.400002 -5.6 0.000020 
14.5 -5.6 0.000017 
14.599998 -5.6 0.000000 
14.700001 -5.6 0.000010 
14.799999 -5.6 0.000013 
14.900002 -5.6 0.000013 
15.0 -5.6 0.000007 
15.099998 -5.6 0.000000 
15.200001 -5.6 0.000000 
15.299999 -5.6 0.000000 
15.400002 -5.6 0.000000 
15.5 -5.6 0.000000 
15.599998 -5.6 0.000000 
15.700001 -5.6 0.000000 
15.799999 -5.6 0.000000 
15.900002 -5.6 0.000000 
16.0 -5.6 0.000000 
16.099998 -5.6 0.000000 
16.200001 -5.6 0.000000 
16.299999 -5.6 0.000000 
16.400002 -5.6 0.000000 
16.5 -5.6 0.000000 
16.599998 -5.6 0.000000 
16.700001 -5.6 0.000000 
16.799999 -5.6 0.000000 
16.900002 -5.6 0.000000 
17.0 -5.6 0.000000 
17.099998 -5.6 0.000000 
17.200001 -5.6 0.000000 
17.299999 -5.6 0.000000 
17.400002 -5.6 0.000000 
17.5 -5.6 0.000000 
17.599998 -5.6 0.000000 
17.700001 -5.6 0.000000 
17.799999 -5.6 0.000000 
17.900002 -5.6 0.000000 
18.0 -5.6 0.000000 
18.099998 -5.6 0.000000 
18.200001 -5.6 0.000000 
18.299999 -5.6 0.000000 
18.400002 -5.6 0.000000 
18.5 -5.6 0.000000 
18.599998 -5.6 0.000000 
18.700001 -5.6 0.000000 
18.799999 -5.6 0.000000 
18.900002 -5.6 0.000000 
19.0 -5.6 0.000000 
19.099998 -5.6 0.000000 
19.200001 -5.6 0.000000 
19.299999 -5.6 0.000000 
-6.8 -5.5 0.000000 
-6.7 -5.5 0.000000 
-6.6 -5.5 0.000000 
-6.5 -5.5 0.000000 
-6.4 -5.5 0.000000 
-6.3 -5.5 0.000000 
-6.2 -5.5 0.000000 
-6.1 -5.5 0.000000 
-6.0 -5.5 0.000000 
-5.9 -5.5 0.000000 
-5.8 -5.5 0.000000 
-5.7 -5.5 0.000000 
-5.6 -5.5 0.000000 
-5.5 -5.5 0.000000 
-5.4 -5.5 0.000000 
-5.3 -5.5 0.000000 
-5.2 -5.5 0.000000 
-5.1 -5.5 0.000000 
-5.0 -5.5 0.000000 
-4.9 -5.5 0.000000 
-4.8 -5.5 0.000000 
-4.7 -5.5 0.000000 
-4.6 -5.5 0.000000 
-4.5 -5.5 0.000000 
-4.4 -5.5 0.000000 
-4.3 -5.5 0.000000 
-4.2 -5.5 0.000000 
-4.1 -5.5 0.000000 
-4.0 -5.5 0.000000 
-3.9 -5.5 0.000000 
-3.8 -5.5 0.000000 
-3.7 -5.5 0.000000 
-3.6 -5.5 0.000000 
-3.5 -5.5 0.000000 
-3.4 -5.5 0.000000 
-3.3 -5.5 0.000000 
-3.2 -5.5 0.000000 
-3.1 -5.5 0.000000 
-3.0 -5.5 0.000000 
-2.9 -5.5 0.000000 
-2.8 -5.5 0.000000 
-2.7 -5.5 0.000000 
-2.6 -5.5 0.000000 
-2.5 -5.5 0.000000 
-2.4 -5.5 0.000000 
-2.3 -5.5 0.000007 
-2.2 -5.5 0.000000 
-2.1 -5.5 0.000007 
-2.0 -5.5 0.000013 
-1.9 -5.5 0.000020 
-1.8 -5.5 0.000013 
-1.7 -5.5 0.000017 
-1.6 -5.5 0.000013 
-1.5 -5.5 0.000033 
-1.4 -5.5 0.000020 
-1.3 -5.5 0.000033 
-1.2 -5.5 0.000033 
-1.1 -5.5 0.000047 
-1.0 -5.5 0.000023 
-0.8999999999999999 -5.5 0.000063 
-0.8 -5.5 0.000047 
-0.7 -5.5 0.000043 
-0.6000000000000001 -5.5 0.000027 
-0.5 -5.5 0.000057 
-0.3999999999999999 -5.5 0.000057 
-0.2999999999999998 -5.5 0.000040 
-0.20000000000000018 -5.5 0.000040 
-0.10000000000000009 -5.5 0.000053 
0.0 -5.5 0.000083 
0.10000000000000009 -5.5 0.000053 
0.20000000000000018 -5.5 0.000083 
0.2999999999999998 -5.5 0.000053 
0.3999999999999999 -5.5 0.000080 
0.5 -5.5 0.000067 
0.6000000000000001 -5.5 0.000067 
0.7000000000000002 -5.5 0.000137 
0.7999999999999998 -5.5 0.000093 
0.8999999999999999 -5.5 0.000083 
1.0 -5.5 0.000090 
1.1 -5.5 0.000083 
1.2000000000000002 -5.5 0.000087 
1.2999999999999998 -5.5 0.000123 
1.4 -5.5 0.000100 
1.5 -5.5 0.000143 
1.5999990000000004 -5.5 0.000103 
1.7000000000000002 -5.5 0.000097 
1.7999999999999998 -5.5 0.000133 
1.9000000000000004 -5.5 0.000117 
2.0 -5.5 0.000120 
2.0999990000000004 -5.5 0.000127 
2.2 -5.5 0.000143 
2.3 -5.5 0.000097 
2.4000000000000004 -5.5 0.000127 
2.5 -5.5 0.000173 
2.5999990000000004 -5.5 0.000150 
2.7 -5.5 0.000137 
2.8 -5.5 0.000167 
2.9000000000000004 -5.5 0.000103 
3.0 -5.5 0.000140 
3.0999990000000004 -5.5 0.000147 
3.2 -5.5 0.000187 
3.3 -5.5 0.000163 
3.4000000000000004 -5.5 0.000103 
3.5 -5.5 0.000197 
3.5999990000000004 -5.5 0.000167 
3.7 -5.5 0.000243 
3.8 -5.5 0.000160 
3.9000000000000004 -5.5 0.000207 
4.0 -5.5 0.000207 
4.099999 -5.5 0.000220 
4.2 -5.5 0.000217 
4.3 -5.5 0.000207 
4.4 -5.5 0.000180 
4.5 -5.5 0.000173 
4.599999 -5.5 0.000180 
4.7 -5.5 0.000223 
4.8 -5.5 0.000217 
4.9 -5.5 0.000237 
5.0 -5.5 0.000227 
5.099999 -5.5 0.000177 
5.2 -5.5 0.000247 
5.3 -5.5 0.000230 
5.4 -5.5 0.000203 
5.5 -5.5 0.000233 
5.599999 -5.5 0.000247 
5.699999999999999 -5.5 0.000237 
5.800000000000001 -5.5 0.000190 
5.9 -5.5 0.000213 
6.0 -5.5 0.000203 
6.099999 -5.5 0.000230 
6.199999999999999 -5.5 0.000233 
6.300000000000001 -5.5 0.000260 
6.4 -5.5 0.000233 
6.5 -5.5 0.000220 
6.599999 -5.5 0.000240 
6.699999999999999 -5.5 0.000227 
6.800000000000001 -5.5 0.000240 
6.9 -5.5 0.000177 
7.0 -5.5 0.000200 
7.099999 -5.5 0.000190 
7.199999999999999 -5.5 0.000247 
7.300000000000001 -5.5 0.000227 
7.4 -5.5 0.000217 
7.5 -5.5 0.000183 
7.599999 -5.5 0.000193 
7.699999999999999 -5.5 0.000163 
7.800000000000001 -5.5 0.000223 
7.9 -5.5 0.000180 
8.0 -5.5 0.000180 
8.099999 -5.5 0.000213 
8.2 -5.5 0.000210 
8.3 -5.5 0.000210 
8.4 -5.5 0.000180 
8.5 -5.5 0.000180 
8.599999 -5.5 0.000183 
8.7 -5.5 0.000213 
8.8 -5.5 0.000213 
8.9 -5.5 0.000140 
9.0 -5.5 0.000200 
9.099999 -5.5 0.000210 
9.2 -5.5 0.000163 
9.3 -5.5 0.000190 
9.400001 -5.5 0.000183 
9.499999 -5.5 0.000150 
9.599999 -5.5 0.000143 
9.7 -5.5 0.000130 
9.8 -5.5 0.000170 
9.900001 -5.5 0.000167 
9.999999 -5.5 0.000133 
10.099999 -5.5 0.000173 
10.2 -5.5 0.000130 
10.3 -5.5 0.000123 
10.400001 -5.5 0.000123 
10.499999 -5.5 0.000117 
10.599999 -5.5 0.000117 
10.7 -5.5 0.000123 
10.8 -5.5 0.000110 
10.900001 -5.5 0.000107 
10.999999 -5.5 0.000127 
11.099999 -5.5 0.000080 
11.2 -5.5 0.000107 
11.3 -5.5 0.000083 
11.400001 -5.5 0.000070 
11.499999 -5.5 0.000103 
11.599999 -5.5 0.000117 
11.7 -5.5 0.000093 
11.8 -5.5 0.000073 
11.900001 -5.5 0.000070 
11.999999 -5.5 0.000083 
12.099999 -5.5 0.000070 
12.2 -5.5 0.000077 
12.3 -5.5 0.000063 
12.400001 -5.5 0.000057 
12.499999 -5.5 0.000047 
12.599999 -5.5 0.000070 
12.7 -5.5 0.000083 
12.8 -5.5 0.000060 
12.900001 -5.5 0.000057 
12.999999 -5.5 0.000037 
13.099999 -5.5 0.000070 
13.2 -5.5 0.000067 
13.3 -5.5 0.000060 
13.400001 -5.5 0.000033 
13.499999 -5.5 0.000030 
13.599998 -5.5 0.000040 
13.700001 -5.5 0.000027 
13.799999 -5.5 0.000030 
13.900002 -5.5 0.000020 
14.0 -5.5 0.000023 
14.099998 -5.5 0.000020 
14.200001 -5.5 0.000013 
14.299999 -5.5 0.000023 
14.400002 -5.5 0.000010 
14.5 -5.5 0.000013 
14.599998 -5.5 0.000010 
14.700001 -5.5 0.000020 
14.799999 -5.5 0.000010 
14.900002 -5.5 0.000003 
15.0 -5.5 0.000003 
15.099998 -5.5 0.000000 
15.200001 -5.5 0.000000 
15.299999 -5.5 0.000000 
15.400002 -5.5 0.000000 
15.5 -5.5 0.000000 
15.599998 -5.5 0.000000 
15.700001 -5.5 0.000000 
15.799999 -5.5 0.000000 
15.900002 -5.5 0.000000 
16.0 -5.5 0.000000 
16.099998 -5.5 0.000000 
16.200001 -5.5 0.000000 
16.299999 -5.5 0.000000 
16.400002 -5.5 0.000000 
16.5 -5.5 0.000000 
16.599998 -5.5 0.000000 
16.700001 -5.5 0.000000 
16.799999 -5.5 0.000000 
16.900002 -5.5 0.000000 
17.0 -5.5 0.000000 
17.099998 -5.5 0.000000 
17.200001 -5.5 0.000000 
17.299999 -5.5 0.000000 
17.400002 -5.5 0.000000 
17.5 -5.5 0.000000 
17.599998 -5.5 0.000000 
17.700001 -5.5 0.000000 
17.799999 -5.5 0.000000 
17.900002 -5.5 0.000000 
18.0 -5.5 0.000000 
18.099998 -5.5 0.000000 
18.200001 -5.5 0.000000 
18.299999 -5.5 0.000000 
18.400002 -5.5 0.000000 
18.5 -5.5 0.000000 
18.599998 -5.5 0.000000 
18.700001 -5.5 0.000000 
18.799999 -5.5 0.000000 
18.900002 -5.5 0.000000 
19.0 -5.5 0.000000 
19.099998 -5.5 0.000000 
19.200001 -5.5 0.000000 
19.299999 -5.5 0.000000 
-6.8 -5.4 0.000000 
-6.7 -5.4 0.000000 
-6.6 -5.4 0.000000 
-6.5 -5.4 0.000000 
-6.4 -5.4 0.000000 
-6.3 -5.4 0.000000 
-6.2 -5.4 0.000000 
-6.1 -5.4 0.000000 
-6.0 -5.4 0.000000 
-5.9 -5.4 0.000000 
-5.8 -5.4 0.000000 
-5.7 -5.4 0.000000 
-5.6 -5.4 0.000000 
-5.5 -5.4 0.000000 
-5.4 -5.4 0.000000 
-5.3 -5.4 0.000000 
-5.2 -5.4 0.000000 
-5.1 -5.4 0.000000 
-5.0 -5.4 0.000000 
-4.9 -5.4 0.000000 
-4.8 -5.4 0.000000 
-4.7 -5.4 0.000000 
-4.6 -5.4 0.000000 
-4.5 -5.4 0.000000 
-4.4 -5.4 0.000000 
-4.3 -5.4 0.000000 
-4.2 -5.4 0.000000 
-4.1 -5.4 0.000000 
-4.0 -5.4 0.000000 
-3.9 -5.4 0.000000 
-3.8 -5.4 0.000000 
-3.7 -5.4 0.000000 
-3.6 -5.4 0.000000 
-3.5 -5.4 0.000000 
-3.4 -5.4 0.000000 
-3.3 -5.4 0.000000 
-3.2 -5.4 0.000000 
-3.1 -5.4 0.000000 
-3.0 -5.4 0.000000 
-2.9 -5.4 0.000000 
-2.8 -5.4 0.000000 
-2.7 -5.4 0.000000 
-2.6 -5.4 0.000000 
-2.5 -5.4 0.000000 
-2.4 -5.4 0.000000 
-2.3 -5.4 0.000003 
-2.2 -5.4 0.000007 
-2.1 -5.4 0.000010 
-2.0 -5.4 0.000017 
-1.9 -5.4 0.000010 
-1.8 -5.4 0.000007 
-1.7 -5.4 0.000037 
-1.6 -5.4 0.000027 
-1.5 -5.4 0.000027 
-1.4 -5.4 0.000040 
-1.3 -5.4 0.000020 
-1.2 -5.4 0.000017 
-1.1 -5.4 0.000030 
-1.0 -5.4 0.000033 
-0.8999999999999999 -5.4 0.000033 
-0.8 -5.4 0.000060 
-0.7 -5.4 0.000083 
-0.6000000000000001 -5.4 0.000057 
-0.5 -5.4 0.000033 
-0.3999999999999999 -5.4 0.000043 
-0.2999999999999998 -5.4 0.000060 
-0.20000000000000018 -5.4 0.000063 
-0.10000000000000009 -5.4 0.000047 
0.0 -5.4 0.000073 
0.10000000000000009 -5.4 0.000120 
0.20000000000000018 -5.4 0.000080 
0.2999999999999998 -5.4 0.000067 
0.3999999999999999 -5.4 0.000070 
0.5 -5.4 0.000090 
0.6000000000000001 -5.4 0.000070 
0.7000000000000002 -5.4 0.000080 
0.7999999999999998 -5.4 0.000100 
0.8999999999999999 -5.4 0.000127 
1.0 -5.4 0.000143 
1.1 -5.4 0.000107 
1.2000000000000002 -5.4 0.000087 
1.2999999999999998 -5.4 0.000123 
1.4 -5.4 0.000113 
1.5 -5.4 0.000117 
1.5999990000000004 -5.4 0.000080 
1.7000000000000002 -5.4 0.000107 
1.7999999999999998 -5.4 0.000143 
1.9000000000000004 -5.4 0.000137 
2.0 -5.4 0.000130 
2.0999990000000004 -5.4 0.000117 
2.2 -5.4 0.000150 
2.3 -5.4 0.000137 
2.4000000000000004 -5.4 0.000193 
2.5 -5.4 0.000133 
2.5999990000000004 -5.4 0.000157 
2.7 -5.4 0.000167 
2.8 -5.4 0.000157 
2.9000000000000004 -5.4 0.000170 
3.0 -5.4 0.000163 
3.0999990000000004 -5.4 0.000140 
3.2 -5.4 0.000163 
3.3 -5.4 0.000163 
3.4000000000000004 -5.4 0.000157 
3.5 -5.4 0.000210 
3.5999990000000004 -5.4 0.000193 
3.7 -5.4 0.000227 
3.8 -5.4 0.000200 
3.9000000000000004 -5.4 0.000233 
4.0 -5.4 0.000197 
4.099999 -5.4 0.000213 
4.2 -5.4 0.000177 
4.3 -5.4 0.000217 
4.4 -5.4 0.000233 
4.5 -5.4 0.000210 
4.599999 -5.4 0.000230 
4.7 -5.4 0.000183 
4.8 -5.4 0.000227 
4.9 -5.4 0.000227 
5.0 -5.4 0.000223 
5.099999 -5.4 0.000240 
5.2 -5.4 0.000270 
5.3 -5.4 0.000227 
5.4 -5.4 0.000233 
5.5 -5.4 0.000227 
5.599999 -5.4 0.000240 
5.699999999999999 -5.4 0.000267 
5.800000000000001 -5.4 0.000273 
5.9 -5.4 0.000217 
6.0 -5.4 0.000237 
6.099999 -5.4 0.000203 
6.199999999999999 -5.4 0.000253 
6.300000000000001 -5.4 0.000223 
6.4 -5.4 0.000233 
6.5 -5.4 0.000277 
6.599999 -5.4 0.000213 
6.699999999999999 -5.4 0.000293 
6.800000000000001 -5.4 0.000280 
6.9 -5.4 0.000280 
7.0 -5.4 0.000307 
7.099999 -5.4 0.000237 
7.199999999999999 -5.4 0.000223 
7.300000000000001 -5.4 0.000217 
7.4 -5.4 0.000227 
7.5 -5.4 0.000280 
7.599999 -5.4 0.000207 
7.699999999999999 -5.4 0.000207 
7.800000000000001 -5.4 0.000190 
7.9 -5.4 0.000240 
8.0 -5.4 0.000247 
8.099999 -5.4 0.000207 
8.2 -5.4 0.000197 
8.3 -5.4 0.000210 
8.4 -5.4 0.000223 
8.5 -5.4 0.000210 
8.599999 -5.4 0.000210 
8.7 -5.4 0.000183 
8.8 -5.4 0.000217 
8.9 -5.4 0.000193 
9.0 -5.4 0.000227 
9.099999 -5.4 0.000223 
9.2 -5.4 0.000197 
9.3 -5.4 0.000197 
9.400001 -5.4 0.000170 
9.499999 -5.4 0.000183 
9.599999 -5.4 0.000137 
9.7 -5.4 0.000140 
9.8 -5.4 0.000177 
9.900001 -5.4 0.000177 
9.999999 -5.4 0.000147 
10.099999 -5.4 0.000157 
10.2 -5.4 0.000197 
10.3 -5.4 0.000170 
10.400001 -5.4 0.000177 
10.499999 -5.4 0.000167 
10.599999 -5.4 0.000113 
10.7 -5.4 0.000107 
10.8 -5.4 0.000120 
10.900001 -5.4 0.000123 
10.999999 -5.4 0.000137 
11.099999 -5.4 0.000120 
11.2 -5.4 0.000097 
11.3 -5.4 0.000130 
11.400001 -5.4 0.000087 
11.499999 -5.4 0.000127 
11.599999 -5.4 0.000070 
11.7 -5.4 0.000060 
11.8 -5.4 0.000100 
11.900001 -5.4 0.000070 
11.999999 -5.4 0.000067 
12.099999 -5.4 0.000050 
12.2 -5.4 0.000097 
12.3 -5.4 0.000070 
12.400001 -5.4 0.000063 
12.499999 -5.4 0.000070 
12.599999 -5.4 0.000050 
12.7 -5.4 0.000080 
12.8 -5.4 0.000063 
12.900001 -5.4 0.000077 
12.999999 -5.4 0.000050 
13.099999 -5.4 0.000033 
13.2 -5.4 0.000050 
13.3 -5.4 0.000053 
13.400001 -5.4 0.000050 
13.499999 -5.4 0.000047 
13.599998 -5.4 0.000033 
13.700001 -5.4 0.000043 
13.799999 -5.4 0.000020 
13.900002 -5.4 0.000030 
14.0 -5.4 0.000027 
14.099998 -5.4 0.000027 
14.200001 -5.4 0.000003 
14.299999 -5.4 0.000013 
14.400002 -5.4 0.000013 
14.5 -5.4 0.000030 
14.599998 -5.4 0.000010 
14.700001 -5.4 0.000000 
14.799999 -5.4 0.000010 
14.900002 -5.4 0.000007 
15.0 -5.4 0.000003 
15.099998 -5.4 0.000003 
15.200001 -5.4 0.000000 
15.299999 -5.4 0.000000 
15.400002 -5.4 0.000000 
15.5 -5.4 0.000000 
15.599998 -5.4 0.000000 
15.700001 -5.4 0.000000 
15.799999 -5.4 0.000000 
15.900002 -5.4 0.000000 
16.0 -5.4 0.000000 
16.099998 -5.4 0.000000 
16.200001 -5.4 0.000000 
16.299999 -5.4 0.000000 
16.400002 -5.4 0.000000 
16.5 -5.4 0.000000 
16.599998 -5.4 0.000000 
16.700001 -5.4 0.000000 
16.799999 -5.4 0.000000 
16.900002 -5.4 0.000000 
17.0 -5.4 0.000000 
17.099998 -5.4 0.000000 
17.200001 -5.4 0.000000 
17.299999 -5.4 0.000000 
17.400002 -5.4 0.000000 
17.5 -5.4 0.000000 
17.599998 -5.4 0.000000 
17.700001 -5.4 0.000000 
17.799999 -5.4 0.000000 
17.900002 -5.4 0.000000 
18.0 -5.4 0.000000 
18.099998 -5.4 0.000000 
18.200001 -5.4 0.000000 
18.299999 -5.4 0.000000 
18.400002 -5.4 0.000000 
18.5 -5.4 0.000000 
18.599998 -5.4 0.000000 
18.700001 -5.4 0.000000 
18.799999 -5.4 0.000000 
18.900002 -5.4 0.000000 
19.0 -5.4 0.000000 
19.099998 -5.4 0.000000 
19.200001 -5.4 0.000000 
19.299999 -5.4 0.000000 
-6.8 -5.300000000000001 0.000000 
-6.7 -5.300000000000001 0.000000 
-6.6 -5.300000000000001 0.000000 
-6.5 -5.300000000000001 0.000000 
-6.4 -5.300000000000001 0.000000 
-6.3 -5.300000000000001 0.000000 
-6.2 -5.300000000000001 0.000000 
-6.1 -5.300000000000001 0.000000 
-6.0 -5.300000000000001 0.000000 
-5.9 -5.300000000000001 0.000000 
-5.8 -5.300000000000001 0.000000 
-5.7 -5.300000000000001 0.000000 
-5.6 -5.300000000000001 0.000000 
-5.5 -5.300000000000001 0.000000 
-5.4 -5.300000000000001 0.000000 
-5.3 -5.300000000000001 0.000000 
-5.2 -5.300000000000001 0.000000 
-5.1 -5.300000000000001 0.000000 
-5.0 -5.300000000000001 0.000000 
-4.9 -5.300000000000001 0.000000 
-4.8 -5.300000000000001 0.000000 
-4.7 -5.300000000000001 0.000000 
-4.6 -5.300000000000001 0.000000 
-4.5 -5.300000000000001 0.000000 
-4.4 -5.300000000000001 0.000000 
-4.3 -5.300000000000001 0.000000 
-4.2 -5.300000000000001 0.000000 
-4.1 -5.300000000000001 0.000000 
-4.0 -5.300000000000001 0.000000 
-3.9 -5.300000000000001 0.000000 
-3.8 -5.300000000000001 0.000000 
-3.7 -5.300000000000001 0.000000 
-3.6 -5.300000000000001 0.000000 
-3.5 -5.300000000000001 0.000000 
-3.4 -5.300000000000001 0.000000 
-3.3 -5.300000000000001 0.000000 
-3.2 -5.300000000000001 0.000000 
-3.1 -5.300000000000001 0.000000 
-3.0 -5.300000000000001 0.000000 
-2.9 -5.300000000000001 0.000000 
-2.8 -5.300000000000001 0.000000 
-2.7 -5.300000000000001 0.000000 
-2.6 -5.300000000000001 0.000000 
-2.5 -5.300000000000001 0.000000 
-2.4 -5.300000000000001 0.000003 
-2.3 -5.300000000000001 0.000013 
-2.2 -5.300000000000001 0.000007 
-2.1 -5.300000000000001 0.000007 
-2.0 -5.300000000000001 0.000013 
-1.9 -5.300000000000001 0.000030 
-1.8 -5.300000000000001 0.000027 
-1.7 -5.300000000000001 0.000023 
-1.6 -5.300000000000001 0.000020 
-1.5 -5.300000000000001 0.000023 
-1.4 -5.300000000000001 0.000037 
-1.3 -5.300000000000001 0.000040 
-1.2 -5.300000000000001 0.000043 
-1.1 -5.300000000000001 0.000040 
-1.0 -5.300000000000001 0.000037 
-0.8999999999999999 -5.300000000000001 0.000043 
-0.8 -5.300000000000001 0.000067 
-0.7 -5.300000000000001 0.000047 
-0.6000000000000001 -5.300000000000001 0.000063 
-0.5 -5.300000000000001 0.000077 
-0.3999999999999999 -5.300000000000001 0.000080 
-0.2999999999999998 -5.300000000000001 0.000060 
-0.20000000000000018 -5.300000000000001 0.000043 
-0.10000000000000009 -5.300000000000001 0.000083 
0.0 -5.300000000000001 0.000090 
0.10000000000000009 -5.300000000000001 0.000050 
0.20000000000000018 -5.300000000000001 0.000103 
0.2999999999999998 -5.300000000000001 0.000080 
0.3999999999999999 -5.300000000000001 0.000083 
0.5 -5.300000000000001 0.000057 
0.6000000000000001 -5.300000000000001 0.000077 
0.7000000000000002 -5.300000000000001 0.000130 
0.7999999999999998 -5.300000000000001 0.000127 
0.8999999999999999 -5.300000000000001 0.000147 
1.0 -5.300000000000001 0.000120 
1.1 -5.300000000000001 0.000137 
1.2000000000000002 -5.300000000000001 0.000117 
1.2999999999999998 -5.300000000000001 0.000113 
1.4 -5.300000000000001 0.000110 
1.5 -5.300000000000001 0.000137 
1.5999990000000004 -5.300000000000001 0.000133 
1.7000000000000002 -5.300000000000001 0.000130 
1.7999999999999998 -5.300000000000001 0.000097 
1.9000000000000004 -5.300000000000001 0.000193 
2.0 -5.300000000000001 0.000167 
2.0999990000000004 -5.300000000000001 0.000117 
2.2 -5.300000000000001 0.000130 
2.3 -5.300000000000001 0.000137 
2.4000000000000004 -5.300000000000001 0.000173 
2.5 -5.300000000000001 0.000140 
2.5999990000000004 -5.300000000000001 0.000157 
2.7 -5.300000000000001 0.000140 
2.8 -5.300000000000001 0.000200 
2.9000000000000004 -5.300000000000001 0.000180 
3.0 -5.300000000000001 0.000180 
3.0999990000000004 -5.300000000000001 0.000180 
3.2 -5.300000000000001 0.000207 
3.3 -5.300000000000001 0.000170 
3.4000000000000004 -5.300000000000001 0.000207 
3.5 -5.300000000000001 0.000180 
3.5999990000000004 -5.300000000000001 0.000243 
3.7 -5.300000000000001 0.000203 
3.8 -5.300000000000001 0.000200 
3.9000000000000004 -5.300000000000001 0.000197 
4.0 -5.300000000000001 0.000200 
4.099999 -5.300000000000001 0.000223 
4.2 -5.300000000000001 0.000303 
4.3 -5.300000000000001 0.000260 
4.4 -5.300000000000001 0.000240 
4.5 -5.300000000000001 0.000217 
4.599999 -5.300000000000001 0.000287 
4.7 -5.300000000000001 0.000263 
4.8 -5.300000000000001 0.000257 
4.9 -5.300000000000001 0.000293 
5.0 -5.300000000000001 0.000267 
5.099999 -5.300000000000001 0.000277 
5.2 -5.300000000000001 0.000233 
5.3 -5.300000000000001 0.000257 
5.4 -5.300000000000001 0.000263 
5.5 -5.300000000000001 0.000250 
5.599999 -5.300000000000001 0.000217 
5.699999999999999 -5.300000000000001 0.000260 
5.800000000000001 -5.300000000000001 0.000330 
5.9 -5.300000000000001 0.000330 
6.0 -5.300000000000001 0.000287 
6.099999 -5.300000000000001 0.000337 
6.199999999999999 -5.300000000000001 0.000280 
6.300000000000001 -5.300000000000001 0.000300 
6.4 -5.300000000000001 0.000323 
6.5 -5.300000000000001 0.000270 
6.599999 -5.300000000000001 0.000280 
6.699999999999999 -5.300000000000001 0.000260 
6.800000000000001 -5.300000000000001 0.000270 
6.9 -5.300000000000001 0.000213 
7.0 -5.300000000000001 0.000273 
7.099999 -5.300000000000001 0.000270 
7.199999999999999 -5.300000000000001 0.000233 
7.300000000000001 -5.300000000000001 0.000223 
7.4 -5.300000000000001 0.000287 
7.5 -5.300000000000001 0.000210 
7.599999 -5.300000000000001 0.000193 
7.699999999999999 -5.300000000000001 0.000230 
7.800000000000001 -5.300000000000001 0.000230 
7.9 -5.300000000000001 0.000247 
8.0 -5.300000000000001 0.000260 
8.099999 -5.300000000000001 0.000267 
8.2 -5.300000000000001 0.000267 
8.3 -5.300000000000001 0.000237 
8.4 -5.300000000000001 0.000253 
8.5 -5.300000000000001 0.000260 
8.599999 -5.300000000000001 0.000217 
8.7 -5.300000000000001 0.000223 
8.8 -5.300000000000001 0.000210 
8.9 -5.300000000000001 0.000197 
9.0 -5.300000000000001 0.000160 
9.099999 -5.300000000000001 0.000193 
9.2 -5.300000000000001 0.000193 
9.3 -5.300000000000001 0.000133 
9.400001 -5.300000000000001 0.000237 
9.499999 -5.300000000000001 0.000207 
9.599999 -5.300000000000001 0.000203 
9.7 -5.300000000000001 0.000227 
9.8 -5.300000000000001 0.000183 
9.900001 -5.300000000000001 0.000233 
9.999999 -5.300000000000001 0.000197 
10.099999 -5.300000000000001 0.000170 
10.2 -5.300000000000001 0.000167 
10.3 -5.300000000000001 0.000163 
10.400001 -5.300000000000001 0.000153 
10.499999 -5.300000000000001 0.000160 
10.599999 -5.300000000000001 0.000070 
10.7 -5.300000000000001 0.000167 
10.8 -5.300000000000001 0.000143 
10.900001 -5.300000000000001 0.000137 
10.999999 -5.300000000000001 0.000123 
11.099999 -5.300000000000001 0.000127 
11.2 -5.300000000000001 0.000117 
11.3 -5.300000000000001 0.000103 
11.400001 -5.300000000000001 0.000120 
11.499999 -5.300000000000001 0.000080 
11.599999 -5.300000000000001 0.000080 
11.7 -5.300000000000001 0.000090 
11.8 -5.300000000000001 0.000087 
11.900001 -5.300000000000001 0.000090 
11.999999 -5.300000000000001 0.000083 
12.099999 -5.300000000000001 0.000067 
12.2 -5.300000000000001 0.000093 
12.3 -5.300000000000001 0.000073 
12.400001 -5.300000000000001 0.000053 
12.499999 -5.300000000000001 0.000087 
12.599999 -5.300000000000001 0.000047 
12.7 -5.300000000000001 0.000043 
12.8 -5.300000000000001 0.000050 
12.900001 -5.300000000000001 0.000063 
12.999999 -5.300000000000001 0.000047 
13.099999 -5.300000000000001 0.000060 
13.2 -5.300000000000001 0.000043 
13.3 -5.300000000000001 0.000067 
13.400001 -5.300000000000001 0.000067 
13.499999 -5.300000000000001 0.000043 
13.599998 -5.300000000000001 0.000027 
13.700001 -5.300000000000001 0.000043 
13.799999 -5.300000000000001 0.000037 
13.900002 -5.300000000000001 0.000063 
14.0 -5.300000000000001 0.000013 
14.099998 -5.300000000000001 0.000033 
14.200001 -5.300000000000001 0.000040 
14.299999 -5.300000000000001 0.000043 
14.400002 -5.300000000000001 0.000030 
14.5 -5.300000000000001 0.000027 
14.599998 -5.300000000000001 0.000017 
14.700001 -5.300000000000001 0.000017 
14.799999 -5.300000000000001 0.000007 
14.900002 -5.300000000000001 0.000023 
15.0 -5.300000000000001 0.000010 
15.099998 -5.300000000000001 0.000010 
15.200001 -5.300000000000001 0.000000 
15.299999 -5.300000000000001 0.000003 
15.400002 -5.300000000000001 0.000000 
15.5 -5.300000000000001 0.000000 
15.599998 -5.300000000000001 0.000000 
15.700001 -5.300000000000001 0.000000 
15.799999 -5.300000000000001 0.000000 
15.900002 -5.300000000000001 0.000000 
16.0 -5.300000000000001 0.000000 
16.099998 -5.300000000000001 0.000000 
16.200001 -5.300000000000001 0.000000 
16.299999 -5.300000000000001 0.000000 
16.400002 -5.300000000000001 0.000000 
16.5 -5.300000000000001 0.000000 
16.599998 -5.300000000000001 0.000000 
16.700001 -5.300000000000001 0.000000 
16.799999 -5.300000000000001 0.000000 
16.900002 -5.300000000000001 0.000000 
17.0 -5.300000000000001 0.000000 
17.099998 -5.300000000000001 0.000000 
17.200001 -5.300000000000001 0.000000 
17.299999 -5.300000000000001 0.000000 
17.400002 -5.300000000000001 0.000000 
17.5 -5.300000000000001 0.000000 
17.599998 -5.300000000000001 0.000000 
17.700001 -5.300000000000001 0.000000 
17.799999 -5.300000000000001 0.000000 
17.900002 -5.300000000000001 0.000000 
18.0 -5.300000000000001 0.000000 
18.099998 -5.300000000000001 0.000000 
18.200001 -5.300000000000001 0.000000 
18.299999 -5.300000000000001 0.000000 
18.400002 -5.300000000000001 0.000000 
18.5 -5.300000000000001 0.000000 
18.599998 -5.300000000000001 0.000000 
18.700001 -5.300000000000001 0.000000 
18.799999 -5.300000000000001 0.000000 
18.900002 -5.300000000000001 0.000000 
19.0 -5.300000000000001 0.000000 
19.099998 -5.300000000000001 0.000000 
19.200001 -5.300000000000001 0.000000 
19.299999 -5.300000000000001 0.000000 
-6.8 -5.2 0.000000 
-6.7 -5.2 0.000000 
-6.6 -5.2 0.000000 
-6.5 -5.2 0.000000 
-6.4 -5.2 0.000000 
-6.3 -5.2 0.000000 
-6.2 -5.2 0.000000 
-6.1 -5.2 0.000000 
-6.0 -5.2 0.000000 
-5.9 -5.2 0.000000 
-5.8 -5.2 0.000000 
-5.7 -5.2 0.000000 
-5.6 -5.2 0.000000 
-5.5 -5.2 0.000000 
-5.4 -5.2 0.000000 
-5.3 -5.2 0.000000 
-5.2 -5.2 0.000000 
-5.1 -5.2 0.000000 
-5.0 -5.2 0.000000 
-4.9 -5.2 0.000000 
-4.8 -5.2 0.000000 
-4.7 -5.2 0.000000 
-4.6 -5.2 0.000000 
-4.5 -5.2 0.000000 
-4.4 -5.2 0.000000 
-4.3 -5.2 0.000000 
-4.2 -5.2 0.000000 
-4.1 -5.2 0.000000 
-4.0 -5.2 0.000000 
-3.9 -5.2 0.000000 
-3.8 -5.2 0.000000 
-3.7 -5.2 0.000000 
-3.6 -5.2 0.000000 
-3.5 -5.2 0.000000 
-3.4 -5.2 0.000000 
-3.3 -5.2 0.000000 
-3.2 -5.2 0.000000 
-3.1 -5.2 0.000000 
-3.0 -5.2 0.000000 
-2.9 -5.2 0.000003 
-2.8 -5.2 0.000003 
-2.7 -5.2 0.000000 
-2.6 -5.2 0.000003 
-2.5 -5.2 0.000000 
-2.4 -5.2 0.000003 
-2.3 -5.2 0.000013 
-2.2 -5.2 0.000013 
-2.1 -5.2 0.000013 
-2.0 -5.2 0.000017 
-1.9 -5.2 0.000033 
-1.8 -5.2 0.000007 
-1.7 -5.2 0.000033 
-1.6 -5.2 0.000020 
-1.5 -5.2 0.000040 
-1.4 -5.2 0.000023 
-1.3 -5.2 0.000043 
-1.2 -5.2 0.000040 
-1.1 -5.2 0.000040 
-1.0 -5.2 0.000047 
-0.8999999999999999 -5.2 0.000040 
-0.8 -5.2 0.000053 
-0.7 -5.2 0.000037 
-0.6000000000000001 -5.2 0.000057 
-0.5 -5.2 0.000080 
-0.3999999999999999 -5.2 0.000053 
-0.2999999999999998 -5.2 0.000053 
-0.20000000000000018 -5.2 0.000070 
-0.10000000000000009 -5.2 0.000093 
0.0 -5.2 0.000080 
0.10000000000000009 -5.2 0.000103 
0.20000000000000018 -5.2 0.000077 
0.2999999999999998 -5.2 0.000067 
0.3999999999999999 -5.2 0.000090 
0.5 -5.2 0.000073 
0.6000000000000001 -5.2 0.000103 
0.7000000000000002 -5.2 0.000103 
0.7999999999999998 -5.2 0.000100 
0.8999999999999999 -5.2 0.000087 
1.0 -5.2 0.000120 
1.1 -5.2 0.000117 
1.2000000000000002 -5.2 0.000147 
1.2999999999999998 -5.2 0.000107 
1.4 -5.2 0.000163 
1.5 -5.2 0.000123 
1.5999990000000004 -5.2 0.000113 
1.7000000000000002 -5.2 0.000120 
1.7999999999999998 -5.2 0.000123 
1.9000000000000004 -5.2 0.000143 
2.0 -5.2 0.000147 
2.0999990000000004 -5.2 0.000150 
2.2 -5.2 0.000180 
2.3 -5.2 0.000153 
2.4000000000000004 -5.2 0.000187 
2.5 -5.2 0.000210 
2.5999990000000004 -5.2 0.000183 
2.7 -5.2 0.000200 
2.8 -5.2 0.000187 
2.9000000000000004 -5.2 0.000187 
3.0 -5.2 0.000260 
3.0999990000000004 -5.2 0.000153 
3.2 -5.2 0.000240 
3.3 -5.2 0.000210 
3.4000000000000004 -5.2 0.000227 
3.5 -5.2 0.000183 
3.5999990000000004 -5.2 0.000290 
3.7 -5.2 0.000217 
3.8 -5.2 0.000273 
3.9000000000000004 -5.2 0.000263 
4.0 -5.2 0.000207 
4.099999 -5.2 0.000277 
4.2 -5.2 0.000283 
4.3 -5.2 0.000220 
4.4 -5.2 0.000263 
4.5 -5.2 0.000340 
4.599999 -5.2 0.000293 
4.7 -5.2 0.000323 
4.8 -5.2 0.000287 
4.9 -5.2 0.000307 
5.0 -5.2 0.000270 
5.099999 -5.2 0.000343 
5.2 -5.2 0.000367 
5.3 -5.2 0.000280 
5.4 -5.2 0.000283 
5.5 -5.2 0.000313 
5.599999 -5.2 0.000350 
5.699999999999999 -5.2 0.000283 
5.800000000000001 -5.2 0.000357 
5.9 -5.2 0.000313 
6.0 -5.2 0.000317 
6.099999 -5.2 0.000353 
6.199999999999999 -5.2 0.000313 
6.300000000000001 -5.2 0.000270 
6.4 -5.2 0.000330 
6.5 -5.2 0.000340 
6.599999 -5.2 0.000313 
6.699999999999999 -5.2 0.000290 
6.800000000000001 -5.2 0.000337 
6.9 -5.2 0.000310 
7.0 -5.2 0.000273 
7.099999 -5.2 0.000280 
7.199999999999999 -5.2 0.000323 
7.300000000000001 -5.2 0.000293 
7.4 -5.2 0.000300 
7.5 -5.2 0.000323 
7.599999 -5.2 0.000290 
7.699999999999999 -5.2 0.000247 
7.800000000000001 -5.2 0.000300 
7.9 -5.2 0.000280 
8.0 -5.2 0.000293 
8.099999 -5.2 0.000247 
8.2 -5.2 0.000243 
8.3 -5.2 0.000267 
8.4 -5.2 0.000273 
8.5 -5.2 0.000263 
8.599999 -5.2 0.000217 
8.7 -5.2 0.000253 
8.8 -5.2 0.000267 
8.9 -5.2 0.000213 
9.0 -5.2 0.000203 
9.099999 -5.2 0.000213 
9.2 -5.2 0.000200 
9.3 -5.2 0.000200 
9.400001 -5.2 0.000217 
9.499999 -5.2 0.000170 
9.599999 -5.2 0.000193 
9.7 -5.2 0.000180 
9.8 -5.2 0.000187 
9.900001 -5.2 0.000217 
9.999999 -5.2 0.000197 
10.099999 -5.2 0.000193 
10.2 -5.2 0.000113 
10.3 -5.2 0.000200 
10.400001 -5.2 0.000153 
10.499999 -5.2 0.000153 
10.599999 -5.2 0.000133 
10.7 -5.2 0.000170 
10.8 -5.2 0.000130 
10.900001 -5.2 0.000150 
10.999999 -5.2 0.000130 
11.099999 -5.2 0.000123 
11.2 -5.2 0.000090 
11.3 -5.2 0.000153 
11.400001 -5.2 0.000153 
11.499999 -5.2 0.000097 
11.599999 -5.2 0.000110 
11.7 -5.2 0.000110 
11.8 -5.2 0.000090 
11.900001 -5.2 0.000090 
11.999999 -5.2 0.000100 
12.099999 -5.2 0.000067 
12.2 -5.2 0.000073 
12.3 -5.2 0.000080 
12.400001 -5.2 0.000113 
12.499999 -5.2 0.000067 
12.599999 -5.2 0.000070 
12.7 -5.2 0.000040 
12.8 -5.2 0.000057 
12.900001 -5.2 0.000053 
12.999999 -5.2 0.000083 
13.099999 -5.2 0.000063 
13.2 -5.2 0.000077 
13.3 -5.2 0.000053 
13.400001 -5.2 0.000057 
13.499999 -5.2 0.000037 
13.599998 -5.2 0.000047 
13.700001 -5.2 0.000057 
13.799999 -5.2 0.000047 
13.900002 -5.2 0.000050 
14.0 -5.2 0.000037 
14.099998 -5.2 0.000027 
14.200001 -5.2 0.000033 
14.299999 -5.2 0.000027 
14.400002 -5.2 0.000033 
14.5 -5.2 0.000017 
14.599998 -5.2 0.000020 
14.700001 -5.2 0.000047 
14.799999 -5.2 0.000013 
14.900002 -5.2 0.000037 
15.0 -5.2 0.000020 
15.099998 -5.2 0.000010 
15.200001 -5.2 0.000013 
15.299999 -5.2 0.000017 
15.400002 -5.2 0.000003 
15.5 -5.2 0.000007 
15.599998 -5.2 0.000003 
15.700001 -5.2 0.000000 
15.799999 -5.2 0.000000 
15.900002 -5.2 0.000000 
16.0 -5.2 0.000000 
16.099998 -5.2 0.000000 
16.200001 -5.2 0.000000 
16.299999 -5.2 0.000000 
16.400002 -5.2 0.000000 
16.5 -5.2 0.000000 
16.599998 -5.2 0.000000 
16.700001 -5.2 0.000000 
16.799999 -5.2 0.000000 
16.900002 -5.2 0.000000 
17.0 -5.2 0.000000 
17.099998 -5.2 0.000000 
17.200001 -5.2 0.000000 
17.299999 -5.2 0.000000 
17.400002 -5.2 0.000000 
17.5 -5.2 0.000000 
17.599998 -5.2 0.000000 
17.700001 -5.2 0.000000 
17.799999 -5.2 0.000000 
17.900002 -5.2 0.000000 
18.0 -5.2 0.000000 
18.099998 -5.2 0.000000 
18.200001 -5.2 0.000000 
18.299999 -5.2 0.000000 
18.400002 -5.2 0.000000 
18.5 -5.2 0.000000 
18.599998 -5.2 0.000000 
18.700001 -5.2 0.000000 
18.799999 -5.2 0.000000 
18.900002 -5.2 0.000000 
19.0 -5.2 0.000000 
19.099998 -5.2 0.000000 
19.200001 -5.2 0.000000 
19.299999 -5.2 0.000000 
-6.8 -5.1 0.000000 
-6.7 -5.1 0.000000 
-6.6 -5.1 0.000000 
-6.5 -5.1 0.000000 
-6.4 -5.1 0.000000 
-6.3 -5.1 0.000000 
-6.2 -5.1 0.000000 
-6.1 -5.1 0.000000 
-6.0 -5.1 0.000000 
-5.9 -5.1 0.000000 
-5.8 -5.1 0.000000 
-5.7 -5.1 0.000000 
-5.6 -5.1 0.000000 
-5.5 -5.1 0.000000 
-5.4 -5.1 0.000000 
-5.3 -5.1 0.000000 
-5.2 -5.1 0.000000 
-5.1 -5.1 0.000000 
-5.0 -5.1 0.000000 
-4.9 -5.1 0.000000 
-4.8 -5.1 0.000000 
-4.7 -5.1 0.000000 
-4.6 -5.1 0.000000 
-4.5 -5.1 0.000000 
-4.4 -5.1 0.000000 
-4.3 -5.1 0.000000 
-4.2 -5.1 0.000000 
-4.1 -5.1 0.000000 
-4.0 -5.1 0.000000 
-3.9 -5.1 0.000000 
-3.8 -5.1 0.000000 
-3.7 -5.1 0.000000 
-3.6 -5.1 0.000000 
-3.5 -5.1 0.000000 
-3.4 -5.1 0.000000 
-3.3 -5.1 0.000000 
-3.2 -5.1 0.000000 
-3.1 -5.1 0.000000 
-3.0 -5.1 0.000000 
-2.9 -5.1 0.000003 
-2.8 -5.1 0.000003 
-2.7 -5.1 0.000003 
-2.6 -5.1 0.000000 
-2.5 -5.1 0.000010 
-2.4 -5.1 0.000007 
-2.3 -5.1 0.000013 
-2.2 -5.1 0.000007 
-2.1 -5.1 0.000030 
-2.0 -5.1 0.000027 
-1.9 -5.1 0.000027 
-1.8 -5.1 0.000033 
-1.7 -5.1 0.000033 
-1.6 -5.1 0.000033 
-1.5 -5.1 0.000040 
-1.4 -5.1 0.000050 
-1.3 -5.1 0.000053 
-1.2 -5.1 0.000037 
-1.1 -5.1 0.000040 
-1.0 -5.1 0.000020 
-0.8999999999999999 -5.1 0.000060 
-0.8 -5.1 0.000060 
-0.7 -5.1 0.000063 
-0.6000000000000001 -5.1 0.000057 
-0.5 -5.1 0.000050 
-0.3999999999999999 -5.1 0.000070 
-0.2999999999999998 -5.1 0.000057 
-0.20000000000000018 -5.1 0.000087 
-0.10000000000000009 -5.1 0.000080 
0.0 -5.1 0.000077 
0.10000000000000009 -5.1 0.000087 
0.20000000000000018 -5.1 0.000070 
0.2999999999999998 -5.1 0.000070 
0.3999999999999999 -5.1 0.000083 
0.5 -5.1 0.000123 
0.6000000000000001 -5.1 0.000117 
0.7000000000000002 -5.1 0.000127 
0.7999999999999998 -5.1 0.000063 
0.8999999999999999 -5.1 0.000140 
1.0 -5.1 0.000147 
1.1 -5.1 0.000107 
1.2000000000000002 -5.1 0.000083 
1.2999999999999998 -5.1 0.000147 
1.4 -5.1 0.000130 
1.5 -5.1 0.000103 
1.5999990000000004 -5.1 0.000163 
1.7000000000000002 -5.1 0.000143 
1.7999999999999998 -5.1 0.000157 
1.9000000000000004 -5.1 0.000157 
2.0 -5.1 0.000117 
2.0999990000000004 -5.1 0.000213 
2.2 -5.1 0.000127 
2.3 -5.1 0.000177 
2.4000000000000004 -5.1 0.000163 
2.5 -5.1 0.000180 
2.5999990000000004 -5.1 0.000200 
2.7 -5.1 0.000207 
2.8 -5.1 0.000193 
2.9000000000000004 -5.1 0.000160 
3.0 -5.1 0.000220 
3.0999990000000004 -5.1 0.000193 
3.2 -5.1 0.000207 
3.3 -5.1 0.000193 
3.4000000000000004 -5.1 0.000233 
3.5 -5.1 0.000260 
3.5999990000000004 -5.1 0.000257 
3.7 -5.1 0.000237 
3.8 -5.1 0.000267 
3.9000000000000004 -5.1 0.000290 
4.0 -5.1 0.000277 
4.099999 -5.1 0.000297 
4.2 -5.1 0.000313 
4.3 -5.1 0.000317 
4.4 -5.1 0.000367 
4.5 -5.1 0.000323 
4.599999 -5.1 0.000303 
4.7 -5.1 0.000300 
4.8 -5.1 0.000330 
4.9 -5.1 0.000337 
5.0 -5.1 0.000360 
5.099999 -5.1 0.000373 
5.2 -5.1 0.000333 
5.3 -5.1 0.000320 
5.4 -5.1 0.000307 
5.5 -5.1 0.000300 
5.599999 -5.1 0.000357 
5.699999999999999 -5.1 0.000353 
5.800000000000001 -5.1 0.000320 
5.9 -5.1 0.000340 
6.0 -5.1 0.000317 
6.099999 -5.1 0.000337 
6.199999999999999 -5.1 0.000340 
6.300000000000001 -5.1 0.000353 
6.4 -5.1 0.000367 
6.5 -5.1 0.000350 
6.599999 -5.1 0.000320 
6.699999999999999 -5.1 0.000273 
6.800000000000001 -5.1 0.000300 
6.9 -5.1 0.000310 
7.0 -5.1 0.000307 
7.099999 -5.1 0.000333 
7.199999999999999 -5.1 0.000320 
7.300000000000001 -5.1 0.000293 
7.4 -5.1 0.000367 
7.5 -5.1 0.000367 
7.599999 -5.1 0.000320 
7.699999999999999 -5.1 0.000233 
7.800000000000001 -5.1 0.000277 
7.9 -5.1 0.000240 
8.0 -5.1 0.000287 
8.099999 -5.1 0.000280 
8.2 -5.1 0.000253 
8.3 -5.1 0.000300 
8.4 -5.1 0.000220 
8.5 -5.1 0.000220 
8.599999 -5.1 0.000267 
8.7 -5.1 0.000220 
8.8 -5.1 0.000220 
8.9 -5.1 0.000230 
9.0 -5.1 0.000267 
9.099999 -5.1 0.000197 
9.2 -5.1 0.000227 
9.3 -5.1 0.000253 
9.400001 -5.1 0.000197 
9.499999 -5.1 0.000207 
9.599999 -5.1 0.000247 
9.7 -5.1 0.000213 
9.8 -5.1 0.000167 
9.900001 -5.1 0.000237 
9.999999 -5.1 0.000177 
10.099999 -5.1 0.000170 
10.2 -5.1 0.000170 
10.3 -5.1 0.000197 
10.400001 -5.1 0.000150 
10.499999 -5.1 0.000163 
10.599999 -5.1 0.000133 
10.7 -5.1 0.000170 
10.8 -5.1 0.000130 
10.900001 -5.1 0.000173 
10.999999 -5.1 0.000193 
11.099999 -5.1 0.000100 
11.2 -5.1 0.000150 
11.3 -5.1 0.000137 
11.400001 -5.1 0.000140 
11.499999 -5.1 0.000153 
11.599999 -5.1 0.000143 
11.7 -5.1 0.000117 
11.8 -5.1 0.000100 
11.900001 -5.1 0.000123 
11.999999 -5.1 0.000130 
12.099999 -5.1 0.000070 
12.2 -5.1 0.000097 
12.3 -5.1 0.000093 
12.400001 -5.1 0.000093 
12.499999 -5.1 0.000087 
12.599999 -5.1 0.000070 
12.7 -5.1 0.000057 
12.8 -5.1 0.000067 
12.900001 -5.1 0.000070 
12.999999 -5.1 0.000090 
13.099999 -5.1 0.000053 
13.2 -5.1 0.000070 
13.3 -5.1 0.000027 
13.400001 -5.1 0.000053 
13.499999 -5.1 0.000067 
13.599998 -5.1 0.000040 
13.700001 -5.1 0.000060 
13.799999 -5.1 0.000027 
13.900002 -5.1 0.000060 
14.0 -5.1 0.000040 
14.099998 -5.1 0.000033 
14.200001 -5.1 0.000023 
14.299999 -5.1 0.000037 
14.400002 -5.1 0.000010 
14.5 -5.1 0.000037 
14.599998 -5.1 0.000020 
14.700001 -5.1 0.000027 
14.799999 -5.1 0.000017 
14.900002 -5.1 0.000003 
15.0 -5.1 0.000013 
15.099998 -5.1 0.000023 
15.200001 -5.1 0.000010 
15.299999 -5.1 0.000007 
15.400002 -5.1 0.000003 
15.5 -5.1 0.000000 
15.599998 -5.1 0.000000 
15.700001 -5.1 0.000000 
15.799999 -5.1 0.000000 
15.900002 -5.1 0.000000 
16.0 -5.1 0.000000 
16.099998 -5.1 0.000000 
16.200001 -5.1 0.000000 
16.299999 -5.1 0.000000 
16.400002 -5.1 0.000000 
16.5 -5.1 0.000000 
16.599998 -5.1 0.000000 
16.700001 -5.1 0.000000 
16.799999 -5.1 0.000000 
16.900002 -5.1 0.000000 
17.0 -5.1 0.000000 
17.099998 -5.1 0.000000 
17.200001 -5.1 0.000000 
17.299999 -5.1 0.000000 
17.400002 -5.1 0.000000 
17.5 -5.1 0.000000 
17.599998 -5.1 0.000000 
17.700001 -5.1 0.000000 
17.799999 -5.1 0.000000 
17.900002 -5.1 0.000000 
18.0 -5.1 0.000000 
18.099998 -5.1 0.000000 
18.200001 -5.1 0.000000 
18.299999 -5.1 0.000000 
18.400002 -5.1 0.000000 
18.5 -5.1 0.000000 
18.599998 -5.1 0.000000 
18.700001 -5.1 0.000000 
18.799999 -5.1 0.000000 
18.900002 -5.1 0.000000 
19.0 -5.1 0.000000 
19.099998 -5.1 0.000000 
19.200001 -5.1 0.000000 
19.299999 -5.1 0.000000 
-6.8 -5.0 0.000000 
-6.7 -5.0 0.000000 
-6.6 -5.0 0.000000 
-6.5 -5.0 0.000000 
-6.4 -5.0 0.000000 
-6.3 -5.0 0.000000 
-6.2 -5.0 0.000000 
-6.1 -5.0 0.000000 
-6.0 -5.0 0.000000 
-5.9 -5.0 0.000000 
-5.8 -5.0 0.000000 
-5.7 -5.0 0.000000 
-5.6 -5.0 0.000000 
-5.5 -5.0 0.000000 
-5.4 -5.0 0.000000 
-5.3 -5.0 0.000000 
-5.2 -5.0 0.000000 
-5.1 -5.0 0.000000 
-5.0 -5.0 0.000000 
-4.9 -5.0 0.000000 
-4.8 -5.0 0.000000 
-4.7 -5.0 0.000000 
-4.6 -5.0 0.000000 
-4.5 -5.0 0.000000 
-4.4 -5.0 0.000000 
-4.3 -5.0 0.000000 
-4.2 -5.0 0.000000 
-4.1 -5.0 0.000000 
-4.0 -5.0 0.000000 
-3.9 -5.0 0.000000 
-3.8 -5.0 0.000000 
-3.7 -5.0 0.000000 
-3.6 -5.0 0.000000 
-3.5 -5.0 0.000000 
-3.4 -5.0 0.000000 
-3.3 -5.0 0.000000 
-3.2 -5.0 0.000000 
-3.1 -5.0 0.000000 
-3.0 -5.0 0.000003 
-2.9 -5.0 0.000003 
-2.8 -5.0 0.000010 
-2.7 -5.0 0.000010 
-2.6 -5.0 0.000003 
-2.5 -5.0 0.000013 
-2.4 -5.0 0.000020 
-2.3 -5.0 0.000013 
-2.2 -5.0 0.000010 
-2.1 -5.0 0.000027 
-2.0 -5.0 0.000017 
-1.9 -5.0 0.000027 
-1.8 -5.0 0.000023 
-1.7 -5.0 0.000043 
-1.6 -5.0 0.000027 
-1.5 -5.0 0.000033 
-1.4 -5.0 0.000047 
-1.3 -5.0 0.000033 
-1.2 -5.0 0.000043 
-1.1 -5.0 0.000057 
-1.0 -5.0 0.000067 
-0.8999999999999999 -5.0 0.000047 
-0.8 -5.0 0.000053 
-0.7 -5.0 0.000067 
-0.6000000000000001 -5.0 0.000060 
-0.5 -5.0 0.000070 
-0.3999999999999999 -5.0 0.000083 
-0.2999999999999998 -5.0 0.000067 
-0.20000000000000018 -5.0 0.000087 
-0.10000000000000009 -5.0 0.000113 
0.0 -5.0 0.000113 
0.10000000000000009 -5.0 0.000113 
0.20000000000000018 -5.0 0.000113 
0.2999999999999998 -5.0 0.000097 
0.3999999999999999 -5.0 0.000093 
0.5 -5.0 0.000087 
0.6000000000000001 -5.0 0.000127 
0.7000000000000002 -5.0 0.000133 
0.7999999999999998 -5.0 0.000133 
0.8999999999999999 -5.0 0.000130 
1.0 -5.0 0.000170 
1.1 -5.0 0.000113 
1.2000000000000002 -5.0 0.000157 
1.2999999999999998 -5.0 0.000127 
1.4 -5.0 0.000153 
1.5 -5.0 0.000160 
1.5999990000000004 -5.0 0.000153 
1.7000000000000002 -5.0 0.000140 
1.7999999999999998 -5.0 0.000160 
1.9000000000000004 -5.0 0.000167 
2.0 -5.0 0.000173 
2.0999990000000004 -5.0 0.000180 
2.2 -5.0 0.000180 
2.3 -5.0 0.000230 
2.4000000000000004 -5.0 0.000183 
2.5 -5.0 0.000177 
2.5999990000000004 -5.0 0.000223 
2.7 -5.0 0.000240 
2.8 -5.0 0.000267 
2.9000000000000004 -5.0 0.000197 
3.0 -5.0 0.000217 
3.0999990000000004 -5.0 0.000290 
3.2 -5.0 0.000253 
3.3 -5.0 0.000253 
3.4000000000000004 -5.0 0.000223 
3.5 -5.0 0.000300 
3.5999990000000004 -5.0 0.000313 
3.7 -5.0 0.000280 
3.8 -5.0 0.000307 
3.9000000000000004 -5.0 0.000357 
4.0 -5.0 0.000320 
4.099999 -5.0 0.000343 
4.2 -5.0 0.000300 
4.3 -5.0 0.000307 
4.4 -5.0 0.000397 
4.5 -5.0 0.000373 
4.599999 -5.0 0.000367 
4.7 -5.0 0.000357 
4.8 -5.0 0.000350 
4.9 -5.0 0.000347 
5.0 -5.0 0.000350 
5.099999 -5.0 0.000370 
5.2 -5.0 0.000287 
5.3 -5.0 0.000350 
5.4 -5.0 0.000320 
5.5 -5.0 0.000340 
5.599999 -5.0 0.000313 
5.699999999999999 -5.0 0.000410 
5.800000000000001 -5.0 0.000350 
5.9 -5.0 0.000363 
6.0 -5.0 0.000367 
6.099999 -5.0 0.000373 
6.199999999999999 -5.0 0.000307 
6.300000000000001 -5.0 0.000377 
6.4 -5.0 0.000360 
6.5 -5.0 0.000390 
6.599999 -5.0 0.000360 
6.699999999999999 -5.0 0.000380 
6.800000000000001 -5.0 0.000340 
6.9 -5.0 0.000353 
7.0 -5.0 0.000393 
7.099999 -5.0 0.000317 
7.199999999999999 -5.0 0.000303 
7.300000000000001 -5.0 0.000280 
7.4 -5.0 0.000307 
7.5 -5.0 0.000340 
7.599999 -5.0 0.000377 
7.699999999999999 -5.0 0.000280 
7.800000000000001 -5.0 0.000307 
7.9 -5.0 0.000343 
8.0 -5.0 0.000270 
8.099999 -5.0 0.000300 
8.2 -5.0 0.000337 
8.3 -5.0 0.000277 
8.4 -5.0 0.000313 
8.5 -5.0 0.000253 
8.599999 -5.0 0.000240 
8.7 -5.0 0.000277 
8.8 -5.0 0.000240 
8.9 -5.0 0.000280 
9.0 -5.0 0.000300 
9.099999 -5.0 0.000280 
9.2 -5.0 0.000233 
9.3 -5.0 0.000233 
9.400001 -5.0 0.000260 
9.499999 -5.0 0.000260 
9.599999 -5.0 0.000217 
9.7 -5.0 0.000237 
9.8 -5.0 0.000183 
9.900001 -5.0 0.000230 
9.999999 -5.0 0.000200 
10.099999 -5.0 0.000117 
10.2 -5.0 0.000197 
10.3 -5.0 0.000163 
10.400001 -5.0 0.000203 
10.499999 -5.0 0.000230 
10.599999 -5.0 0.000170 
10.7 -5.0 0.000200 
10.8 -5.0 0.000163 
10.900001 -5.0 0.000157 
10.999999 -5.0 0.000157 
11.099999 -5.0 0.000133 
11.2 -5.0 0.000123 
11.3 -5.0 0.000170 
11.400001 -5.0 0.000140 
11.499999 -5.0 0.000153 
11.599999 -5.0 0.000107 
11.7 -5.0 0.000123 
11.8 -5.0 0.000133 
11.900001 -5.0 0.000110 
11.999999 -5.0 0.000133 
12.099999 -5.0 0.000097 
12.2 -5.0 0.000093 
12.3 -5.0 0.000077 
12.400001 -5.0 0.000123 
12.499999 -5.0 0.000117 
12.599999 -5.0 0.000080 
12.7 -5.0 0.000067 
12.8 -5.0 0.000100 
12.900001 -5.0 0.000060 
12.999999 -5.0 0.000083 
13.099999 -5.0 0.000050 
13.2 -5.0 0.000063 
13.3 -5.0 0.000057 
13.400001 -5.0 0.000067 
13.499999 -5.0 0.000077 
13.599998 -5.0 0.000070 
13.700001 -5.0 0.000060 
13.799999 -5.0 0.000043 
13.900002 -5.0 0.000073 
14.0 -5.0 0.000047 
14.099998 -5.0 0.000047 
14.200001 -5.0 0.000053 
14.299999 -5.0 0.000023 
14.400002 -5.0 0.000047 
14.5 -5.0 0.000013 
14.599998 -5.0 0.000033 
14.700001 -5.0 0.000033 
14.799999 -5.0 0.000017 
14.900002 -5.0 0.000033 
15.0 -5.0 0.000030 
15.099998 -5.0 0.000007 
15.200001 -5.0 0.000017 
15.299999 -5.0 0.000010 
15.400002 -5.0 0.000007 
15.5 -5.0 0.000013 
15.599998 -5.0 0.000013 
15.700001 -5.0 0.000000 
15.799999 -5.0 0.000000 
15.900002 -5.0 0.000000 
16.0 -5.0 0.000000 
16.099998 -5.0 0.000000 
16.200001 -5.0 0.000000 
16.299999 -5.0 0.000000 
16.400002 -5.0 0.000000 
16.5 -5.0 0.000000 
16.599998 -5.0 0.000000 
16.700001 -5.0 0.000000 
16.799999 -5.0 0.000000 
16.900002 -5.0 0.000000 
17.0 -5.0 0.000000 
17.099998 -5.0 0.000000 
17.200001 -5.0 0.000000 
17.299999 -5.0 0.000000 
17.400002 -5.0 0.000000 
17.5 -5.0 0.000000 
17.599998 -5.0 0.000000 
17.700001 -5.0 0.000000 
17.799999 -5.0 0.000000 
17.900002 -5.0 0.000000 
18.0 -5.0 0.000000 
18.099998 -5.0 0.000000 
18.200001 -5.0 0.000000 
18.299999 -5.0 0.000000 
18.400002 -5.0 0.000000 
18.5 -5.0 0.000000 
18.599998 -5.0 0.000000 
18.700001 -5.0 0.000000 
18.799999 -5.0 0.000000 
18.900002 -5.0 0.000000 
19.0 -5.0 0.000000 
19.099998 -5.0 0.000000 
19.200001 -5.0 0.000000 
19.299999 -5.0 0.000000 
-6.8 -4.9 0.000000 
-6.7 -4.9 0.000000 
-6.6 -4.9 0.000000 
-6.5 -4.9 0.000000 
-6.4 -4.9 0.000000 
-6.3 -4.9 0.000000 
-6.2 -4.9 0.000000 
-6.1 -4.9 0.000000 
-6.0 -4.9 0.000000 
-5.9 -4.9 0.000000 
-5.8 -4.9 0.000000 
-5.7 -4.9 0.000000 
-5.6 -4.9 0.000000 
-5.5 -4.9 0.000000 
-5.4 -4.9 0.000000 
-5.3 -4.9 0.000000 
-5.2 -4.9 0.000000 
-5.1 -4.9 0.000000 
-5.0 -4.9 0.000000 
-4.9 -4.9 0.000000 
-4.8 -4.9 0.000000 
-4.7 -4.9 0.000000 
-4.6 -4.9 0.000000 
-4.5 -4.9 0.000000 
-4.4 -4.9 0.000000 
-4.3 -4.9 0.000000 
-4.2 -4.9 0.000000 
-4.1 -4.9 0.000000 
-4.0 -4.9 0.000000 
-3.9 -4.9 0.000000 
-3.8 -4.9 0.000000 
-3.7 -4.9 0.000000 
-3.6 -4.9 0.000000 
-3.5 -4.9 0.000000 
-3.4 -4.9 0.000000 
-3.3 -4.9 0.000000 
-3.2 -4.9 0.000000 
-3.1 -4.9 0.000003 
-3.0 -4.9 0.000000 
-2.9 -4.9 0.000000 
-2.8 -4.9 0.000003 
-2.7 -4.9 0.000013 
-2.6 -4.9 0.000010 
-2.5 -4.9 0.000023 
-2.4 -4.9 0.000023 
-2.3 -4.9 0.000020 
-2.2 -4.9 0.000017 
-2.1 -4.9 0.000023 
-2.0 -4.9 0.000020 
-1.9 -4.9 0.000013 
-1.8 -4.9 0.000037 
-1.7 -4.9 0.000027 
-1.6 -4.9 0.000050 
-1.5 -4.9 0.000040 
-1.4 -4.9 0.000033 
-1.3 -4.9 0.000053 
-1.2 -4.9 0.000050 
-1.1 -4.9 0.000060 
-1.0 -4.9 0.000067 
-0.8999999999999999 -4.9 0.000080 
-0.8 -4.9 0.000080 
-0.7 -4.9 0.000070 
-0.6000000000000001 -4.9 0.000073 
-0.5 -4.9 0.000070 
-0.3999999999999999 -4.9 0.000077 
-0.2999999999999998 -4.9 0.000077 
-0.20000000000000018 -4.9 0.000063 
-0.10000000000000009 -4.9 0.000077 
0.0 -4.9 0.000093 
0.10000000000000009 -4.9 0.000090 
0.20000000000000018 -4.9 0.000100 
0.2999999999999998 -4.9 0.000083 
0.3999999999999999 -4.9 0.000097 
0.5 -4.9 0.000110 
0.6000000000000001 -4.9 0.000120 
0.7000000000000002 -4.9 0.000077 
0.7999999999999998 -4.9 0.000100 
0.8999999999999999 -4.9 0.000100 
1.0 -4.9 0.000127 
1.1 -4.9 0.000130 
1.2000000000000002 -4.9 0.000140 
1.2999999999999998 -4.9 0.000153 
1.4 -4.9 0.000173 
1.5 -4.9 0.000173 
1.5999990000000004 -4.9 0.000137 
1.7000000000000002 -4.9 0.000130 
1.7999999999999998 -4.9 0.000183 
1.9000000000000004 -4.9 0.000187 
2.0 -4.9 0.000157 
2.0999990000000004 -4.9 0.000227 
2.2 -4.9 0.000247 
2.3 -4.9 0.000213 
2.4000000000000004 -4.9 0.000173 
2.5 -4.9 0.000193 
2.5999990000000004 -4.9 0.000217 
2.7 -4.9 0.000227 
2.8 -4.9 0.000240 
2.9000000000000004 -4.9 0.000237 
3.0 -4.9 0.000280 
3.0999990000000004 -4.9 0.000277 
3.2 -4.9 0.000237 
3.3 -4.9 0.000263 
3.4000000000000004 -4.9 0.000323 
3.5 -4.9 0.000280 
3.5999990000000004 -4.9 0.000317 
3.7 -4.9 0.000317 
3.8 -4.9 0.000363 
3.9000000000000004 -4.9 0.000353 
4.0 -4.9 0.000373 
4.099999 -4.9 0.000340 
4.2 -4.9 0.000373 
4.3 -4.9 0.000353 
4.4 -4.9 0.000323 
4.5 -4.9 0.000383 
4.599999 -4.9 0.000363 
4.7 -4.9 0.000343 
4.8 -4.9 0.000353 
4.9 -4.9 0.000333 
5.0 -4.9 0.000337 
5.099999 -4.9 0.000310 
5.2 -4.9 0.000360 
5.3 -4.9 0.000390 
5.4 -4.9 0.000397 
5.5 -4.9 0.000323 
5.599999 -4.9 0.000373 
5.699999999999999 -4.9 0.000393 
5.800000000000001 -4.9 0.000310 
5.9 -4.9 0.000407 
6.0 -4.9 0.000343 
6.099999 -4.9 0.000370 
6.199999999999999 -4.9 0.000373 
6.300000000000001 -4.9 0.000360 
6.4 -4.9 0.000297 
6.5 -4.9 0.000353 
6.599999 -4.9 0.000353 
6.699999999999999 -4.9 0.000370 
6.800000000000001 -4.9 0.000370 
6.9 -4.9 0.000363 
7.0 -4.9 0.000353 
7.099999 -4.9 0.000307 
7.199999999999999 -4.9 0.000347 
7.300000000000001 -4.9 0.000390 
7.4 -4.9 0.000400 
7.5 -4.9 0.000360 
7.599999 -4.9 0.000297 
7.699999999999999 -4.9 0.000413 
7.800000000000001 -4.9 0.000353 
7.9 -4.9 0.000323 
8.0 -4.9 0.000307 
8.099999 -4.9 0.000407 
8.2 -4.9 0.000317 
8.3 -4.9 0.000303 
8.4 -4.9 0.000300 
8.5 -4.9 0.000333 
8.599999 -4.9 0.000317 
8.7 -4.9 0.000280 
8.8 -4.9 0.000303 
8.9 -4.9 0.000323 
9.0 -4.9 0.000290 
9.099999 -4.9 0.000227 
9.2 -4.9 0.000257 
9.3 -4.9 0.000257 
9.400001 -4.9 0.000253 
9.499999 -4.9 0.000263 
9.599999 -4.9 0.000243 
9.7 -4.9 0.000250 
9.8 -4.9 0.000260 
9.900001 -4.9 0.000240 
9.999999 -4.9 0.000250 
10.099999 -4.9 0.000200 
10.2 -4.9 0.000217 
10.3 -4.9 0.000217 
10.400001 -4.9 0.000150 
10.499999 -4.9 0.000210 
10.599999 -4.9 0.000180 
10.7 -4.9 0.000183 
10.8 -4.9 0.000173 
10.900001 -4.9 0.000197 
10.999999 -4.9 0.000227 
11.099999 -4.9 0.000127 
11.2 -4.9 0.000157 
11.3 -4.9 0.000147 
11.400001 -4.9 0.000160 
11.499999 -4.9 0.000143 
11.599999 -4.9 0.000093 
11.7 -4.9 0.000127 
11.8 -4.9 0.000153 
11.900001 -4.9 0.000123 
11.999999 -4.9 0.000117 
12.099999 -4.9 0.000103 
12.2 -4.9 0.000097 
12.3 -4.9 0.000133 
12.400001 -4.9 0.000103 
12.499999 -4.9 0.000110 
12.599999 -4.9 0.000073 
12.7 -4.9 0.000067 
12.8 -4.9 0.000073 
12.900001 -4.9 0.000077 
12.999999 -4.9 0.000103 
13.099999 -4.9 0.000070 
13.2 -4.9 0.000097 
13.3 -4.9 0.000087 
13.400001 -4.9 0.000067 
13.499999 -4.9 0.000057 
13.599998 -4.9 0.000047 
13.700001 -4.9 0.000050 
13.799999 -4.9 0.000040 
13.900002 -4.9 0.000083 
14.0 -4.9 0.000043 
14.099998 -4.9 0.000020 
14.200001 -4.9 0.000050 
14.299999 -4.9 0.000037 
14.400002 -4.9 0.000063 
14.5 -4.9 0.000040 
14.599998 -4.9 0.000033 
14.700001 -4.9 0.000050 
14.799999 -4.9 0.000027 
14.900002 -4.9 0.000037 
15.0 -4.9 0.000023 
15.099998 -4.9 0.000020 
15.200001 -4.9 0.000010 
15.299999 -4.9 0.000013 
15.400002 -4.9 0.000013 
15.5 -4.9 0.000000 
15.599998 -4.9 0.000000 
15.700001 -4.9 0.000007 
15.799999 -4.9 0.000000 
15.900002 -4.9 0.000000 
16.0 -4.9 0.000000 
16.099998 -4.9 0.000000 
16.200001 -4.9 0.000000 
16.299999 -4.9 0.000000 
16.400002 -4.9 0.000000 
16.5 -4.9 0.000000 
16.599998 -4.9 0.000000 
16.700001 -4.9 0.000000 
16.799999 -4.9 0.000000 
16.900002 -4.9 0.000000 
17.0 -4.9 0.000000 
17.099998 -4.9 0.000000 
17.200001 -4.9 0.000000 
17.299999 -4.9 0.000000 
17.400002 -4.9 0.000000 
17.5 -4.9 0.000000 
17.599998 -4.9 0.000000 
17.700001 -4.9 0.000000 
17.799999 -4.9 0.000000 
17.900002 -4.9 0.000000 
18.0 -4.9 0.000000 
18.099998 -4.9 0.000000 
18.200001 -4.9 0.000000 
18.299999 -4.9 0.000000 
18.400002 -4.9 0.000000 
18.5 -4.9 0.000000 
18.599998 -4.9 0.000000 
18.700001 -4.9 0.000000 
18.799999 -4.9 0.000000 
18.900002 -4.9 0.000000 
19.0 -4.9 0.000000 
19.099998 -4.9 0.000000 
19.200001 -4.9 0.000000 
19.299999 -4.9 0.000000 
-6.8 -4.800000000000001 0.000000 
-6.7 -4.800000000000001 0.000000 
-6.6 -4.800000000000001 0.000000 
-6.5 -4.800000000000001 0.000000 
-6.4 -4.800000000000001 0.000000 
-6.3 -4.800000000000001 0.000000 
-6.2 -4.800000000000001 0.000000 
-6.1 -4.800000000000001 0.000000 
-6.0 -4.800000000000001 0.000000 
-5.9 -4.800000000000001 0.000000 
-5.8 -4.800000000000001 0.000000 
-5.7 -4.800000000000001 0.000000 
-5.6 -4.800000000000001 0.000000 
-5.5 -4.800000000000001 0.000000 
-5.4 -4.800000000000001 0.000000 
-5.3 -4.800000000000001 0.000000 
-5.2 -4.800000000000001 0.000000 
-5.1 -4.800000000000001 0.000000 
-5.0 -4.800000000000001 0.000000 
-4.9 -4.800000000000001 0.000000 
-4.8 -4.800000000000001 0.000000 
-4.7 -4.800000000000001 0.000000 
-4.6 -4.800000000000001 0.000000 
-4.5 -4.800000000000001 0.000000 
-4.4 -4.800000000000001 0.000000 
-4.3 -4.800000000000001 0.000000 
-4.2 -4.800000000000001 0.000000 
-4.1 -4.800000000000001 0.000000 
-4.0 -4.800000000000001 0.000000 
-3.9 -4.800000000000001 0.000000 
-3.8 -4.800000000000001 0.000000 
-3.7 -4.800000000000001 0.000000 
-3.6 -4.800000000000001 0.000000 
-3.5 -4.800000000000001 0.000000 
-3.4 -4.800000000000001 0.000000 
-3.3 -4.800000000000001 0.000000 
-3.2 -4.800000000000001 0.000000 
-3.1 -4.800000000000001 0.000000 
-3.0 -4.800000000000001 0.000000 
-2.9 -4.800000000000001 0.000000 
-2.8 -4.800000000000001 0.000003 
-2.7 -4.800000000000001 0.000010 
-2.6 -4.800000000000001 0.000007 
-2.5 -4.800000000000001 0.000030 
-2.4 -4.800000000000001 0.000007 
-2.3 -4.800000000000001 0.000020 
-2.2 -4.800000000000001 0.000007 
-2.1 -4.800000000000001 0.000033 
-2.0 -4.800000000000001 0.000027 
-1.9 -4.800000000000001 0.000037 
-1.8 -4.800000000000001 0.000050 
-1.7 -4.800000000000001 0.000033 
-1.6 -4.800000000000001 0.000043 
-1.5 -4.800000000000001 0.000020 
-1.4 -4.800000000000001 0.000070 
-1.3 -4.800000000000001 0.000050 
-1.2 -4.800000000000001 0.000063 
-1.1 -4.800000000000001 0.000043 
-1.0 -4.800000000000001 0.000040 
-0.8999999999999999 -4.800000000000001 0.000043 
-0.8 -4.800000000000001 0.000070 
-0.7 -4.800000000000001 0.000067 
-0.6000000000000001 -4.800000000000001 0.000060 
-0.5 -4.800000000000001 0.000083 
-0.3999999999999999 -4.800000000000001 0.000093 
-0.2999999999999998 -4.800000000000001 0.000063 
-0.20000000000000018 -4.800000000000001 0.000067 
-0.10000000000000009 -4.800000000000001 0.000093 
0.0 -4.800000000000001 0.000067 
0.10000000000000009 -4.800000000000001 0.000097 
0.20000000000000018 -4.800000000000001 0.000147 
0.2999999999999998 -4.800000000000001 0.000103 
0.3999999999999999 -4.800000000000001 0.000110 
0.5 -4.800000000000001 0.000127 
0.6000000000000001 -4.800000000000001 0.000113 
0.7000000000000002 -4.800000000000001 0.000143 
0.7999999999999998 -4.800000000000001 0.000133 
0.8999999999999999 -4.800000000000001 0.000147 
1.0 -4.800000000000001 0.000163 
1.1 -4.800000000000001 0.000143 
1.2000000000000002 -4.800000000000001 0.000157 
1.2999999999999998 -4.800000000000001 0.000143 
1.4 -4.800000000000001 0.000177 
1.5 -4.800000000000001 0.000173 
1.5999990000000004 -4.800000000000001 0.000163 
1.7000000000000002 -4.800000000000001 0.000200 
1.7999999999999998 -4.800000000000001 0.000153 
1.9000000000000004 -4.800000000000001 0.000193 
2.0 -4.800000000000001 0.000207 
2.0999990000000004 -4.800000000000001 0.000170 
2.2 -4.800000000000001 0.000173 
2.3 -4.800000000000001 0.000193 
2.4000000000000004 -4.800000000000001 0.000243 
2.5 -4.800000000000001 0.000203 
2.5999990000000004 -4.800000000000001 0.000237 
2.7 -4.800000000000001 0.000257 
2.8 -4.800000000000001 0.000240 
2.9000000000000004 -4.800000000000001 0.000217 
3.0 -4.800000000000001 0.000273 
3.0999990000000004 -4.800000000000001 0.000277 
3.2 -4.800000000000001 0.000310 
3.3 -4.800000000000001 0.000283 
3.4000000000000004 -4.800000000000001 0.000383 
3.5 -4.800000000000001 0.000333 
3.5999990000000004 -4.800000000000001 0.000393 
3.7 -4.800000000000001 0.000363 
3.8 -4.800000000000001 0.000370 
3.9000000000000004 -4.800000000000001 0.000377 
4.0 -4.800000000000001 0.000303 
4.099999 -4.800000000000001 0.000357 
4.2 -4.800000000000001 0.000433 
4.3 -4.800000000000001 0.000423 
4.4 -4.800000000000001 0.000387 
4.5 -4.800000000000001 0.000350 
4.599999 -4.800000000000001 0.000367 
4.7 -4.800000000000001 0.000320 
4.8 -4.800000000000001 0.000377 
4.9 -4.800000000000001 0.000360 
5.0 -4.800000000000001 0.000407 
5.099999 -4.800000000000001 0.000380 
5.2 -4.800000000000001 0.000427 
5.3 -4.800000000000001 0.000423 
5.4 -4.800000000000001 0.000317 
5.5 -4.800000000000001 0.000327 
5.599999 -4.800000000000001 0.000393 
5.699999999999999 -4.800000000000001 0.000297 
5.800000000000001 -4.800000000000001 0.000367 
5.9 -4.800000000000001 0.000327 
6.0 -4.800000000000001 0.000410 
6.099999 -4.800000000000001 0.000307 
6.199999999999999 -4.800000000000001 0.000360 
6.300000000000001 -4.800000000000001 0.000357 
6.4 -4.800000000000001 0.000363 
6.5 -4.800000000000001 0.000363 
6.599999 -4.800000000000001 0.000390 
6.699999999999999 -4.800000000000001 0.000317 
6.800000000000001 -4.800000000000001 0.000297 
6.9 -4.800000000000001 0.000380 
7.0 -4.800000000000001 0.000347 
7.099999 -4.800000000000001 0.000360 
7.199999999999999 -4.800000000000001 0.000333 
7.300000000000001 -4.800000000000001 0.000333 
7.4 -4.800000000000001 0.000327 
7.5 -4.800000000000001 0.000330 
7.599999 -4.800000000000001 0.000390 
7.699999999999999 -4.800000000000001 0.000373 
7.800000000000001 -4.800000000000001 0.000367 
7.9 -4.800000000000001 0.000360 
8.0 -4.800000000000001 0.000390 
8.099999 -4.800000000000001 0.000337 
8.2 -4.800000000000001 0.000400 
8.3 -4.800000000000001 0.000313 
8.4 -4.800000000000001 0.000343 
8.5 -4.800000000000001 0.000417 
8.599999 -4.800000000000001 0.000363 
8.7 -4.800000000000001 0.000243 
8.8 -4.800000000000001 0.000350 
8.9 -4.800000000000001 0.000283 
9.0 -4.800000000000001 0.000303 
9.099999 -4.800000000000001 0.000320 
9.2 -4.800000000000001 0.000253 
9.3 -4.800000000000001 0.000270 
9.400001 -4.800000000000001 0.000257 
9.499999 -4.800000000000001 0.000323 
9.599999 -4.800000000000001 0.000273 
9.7 -4.800000000000001 0.000260 
9.8 -4.800000000000001 0.000293 
9.900001 -4.800000000000001 0.000227 
9.999999 -4.800000000000001 0.000240 
10.099999 -4.800000000000001 0.000240 
10.2 -4.800000000000001 0.000177 
10.3 -4.800000000000001 0.000230 
10.400001 -4.800000000000001 0.000210 
10.499999 -4.800000000000001 0.000187 
10.599999 -4.800000000000001 0.000183 
10.7 -4.800000000000001 0.000190 
10.8 -4.800000000000001 0.000173 
10.900001 -4.800000000000001 0.000163 
10.999999 -4.800000000000001 0.000173 
11.099999 -4.800000000000001 0.000137 
11.2 -4.800000000000001 0.000183 
11.3 -4.800000000000001 0.000143 
11.400001 -4.800000000000001 0.000143 
11.499999 -4.800000000000001 0.000197 
11.599999 -4.800000000000001 0.000137 
11.7 -4.800000000000001 0.000150 
11.8 -4.800000000000001 0.000127 
11.900001 -4.800000000000001 0.000120 
11.999999 -4.800000000000001 0.000117 
12.099999 -4.800000000000001 0.000140 
12.2 -4.800000000000001 0.000137 
12.3 -4.800000000000001 0.000100 
12.400001 -4.800000000000001 0.000097 
12.499999 -4.800000000000001 0.000127 
12.599999 -4.800000000000001 0.000083 
12.7 -4.800000000000001 0.000090 
12.8 -4.800000000000001 0.000123 
12.900001 -4.800000000000001 0.000130 
12.999999 -4.800000000000001 0.000083 
13.099999 -4.800000000000001 0.000050 
13.2 -4.800000000000001 0.000097 
13.3 -4.800000000000001 0.000073 
13.400001 -4.800000000000001 0.000073 
13.499999 -4.800000000000001 0.000070 
13.599998 -4.800000000000001 0.000047 
13.700001 -4.800000000000001 0.000067 
13.799999 -4.800000000000001 0.000043 
13.900002 -4.800000000000001 0.000043 
14.0 -4.800000000000001 0.000030 
14.099998 -4.800000000000001 0.000060 
14.200001 -4.800000000000001 0.000053 
14.299999 -4.800000000000001 0.000060 
14.400002 -4.800000000000001 0.000067 
14.5 -4.800000000000001 0.000023 
14.599998 -4.800000000000001 0.000030 
14.700001 -4.800000000000001 0.000023 
14.799999 -4.800000000000001 0.000023 
14.900002 -4.800000000000001 0.000013 
15.0 -4.800000000000001 0.000023 
15.099998 -4.800000000000001 0.000013 
15.200001 -4.800000000000001 0.000013 
15.299999 -4.800000000000001 0.000013 
15.400002 -4.800000000000001 0.000013 
15.5 -4.800000000000001 0.000013 
15.599998 -4.800000000000001 0.000007 
15.700001 -4.800000000000001 0.000013 
15.799999 -4.800000000000001 0.000003 
15.900002 -4.800000000000001 0.000003 
16.0 -4.800000000000001 0.000010 
16.099998 -4.800000000000001 0.000000 
16.200001 -4.800000000000001 0.000000 
16.299999 -4.800000000000001 0.000000 
16.400002 -4.800000000000001 0.000000 
16.5 -4.800000000000001 0.000000 
16.599998 -4.800000000000001 0.000000 
16.700001 -4.800000000000001 0.000000 
16.799999 -4.800000000000001 0.000000 
16.900002 -4.800000000000001 0.000000 
17.0 -4.800000000000001 0.000000 
17.099998 -4.800000000000001 0.000000 
17.200001 -4.800000000000001 0.000000 
17.299999 -4.800000000000001 0.000000 
17.400002 -4.800000000000001 0.000000 
17.5 -4.800000000000001 0.000000 
17.599998 -4.800000000000001 0.000000 
17.700001 -4.800000000000001 0.000000 
17.799999 -4.800000000000001 0.000000 
17.900002 -4.800000000000001 0.000000 
18.0 -4.800000000000001 0.000000 
18.099998 -4.800000000000001 0.000000 
18.200001 -4.800000000000001 0.000000 
18.299999 -4.800000000000001 0.000000 
18.400002 -4.800000000000001 0.000000 
18.5 -4.800000000000001 0.000000 
18.599998 -4.800000000000001 0.000000 
18.700001 -4.800000000000001 0.000000 
18.799999 -4.800000000000001 0.000000 
18.900002 -4.800000000000001 0.000000 
19.0 -4.800000000000001 0.000000 
19.099998 -4.800000000000001 0.000000 
19.200001 -4.800000000000001 0.000000 
19.299999 -4.800000000000001 0.000000 
-6.8 -4.7 0.000000 
-6.7 -4.7 0.000000 
-6.6 -4.7 0.000000 
-6.5 -4.7 0.000000 
-6.4 -4.7 0.000000 
-6.3 -4.7 0.000000 
-6.2 -4.7 0.000000 
-6.1 -4.7 0.000000 
-6.0 -4.7 0.000000 
-5.9 -4.7 0.000000 
-5.8 -4.7 0.000000 
-5.7 -4.7 0.000000 
-5.6 -4.7 0.000000 
-5.5 -4.7 0.000000 
-5.4 -4.7 0.000000 
-5.3 -4.7 0.000000 
-5.2 -4.7 0.000000 
-5.1 -4.7 0.000000 
-5.0 -4.7 0.000000 
-4.9 -4.7 0.000000 
-4.8 -4.7 0.000000 
-4.7 -4.7 0.000000 
-4.6 -4.7 0.000000 
-4.5 -4.7 0.000000 
-4.4 -4.7 0.000000 
-4.3 -4.7 0.000000 
-4.2 -4.7 0.000000 
-4.1 -4.7 0.000000 
-4.0 -4.7 0.000000 
-3.9 -4.7 0.000000 
-3.8 -4.7 0.000000 
-3.7 -4.7 0.000000 
-3.6 -4.7 0.000000 
-3.5 -4.7 0.000000 
-3.4 -4.7 0.000000 
-3.3 -4.7 0.000000 
-3.2 -4.7 0.000003 
-3.1 -4.7 0.000003 
-3.0 -4.7 0.000003 
-2.9 -4.7 0.000010 
-2.8 -4.7 0.000010 
-2.7 -4.7 0.000017 
-2.6 -4.7 0.000020 
-2.5 -4.7 0.000007 
-2.4 -4.7 0.000043 
-2.3 -4.7 0.000030 
-2.2 -4.7 0.000017 
-2.1 -4.7 0.000033 
-2.0 -4.7 0.000037 
-1.9 -4.7 0.000030 
-1.8 -4.7 0.000023 
-1.7 -4.7 0.000043 
-1.6 -4.7 0.000053 
-1.5 -4.7 0.000063 
-1.4 -4.7 0.000040 
-1.3 -4.7 0.000057 
-1.2 -4.7 0.000077 
-1.1 -4.7 0.000077 
-1.0 -4.7 0.000070 
-0.8999999999999999 -4.7 0.000073 
-0.8 -4.7 0.000087 
-0.7 -4.7 0.000113 
-0.6000000000000001 -4.7 0.000100 
-0.5 -4.7 0.000083 
-0.3999999999999999 -4.7 0.000087 
-0.2999999999999998 -4.7 0.000093 
-0.20000000000000018 -4.7 0.000093 
-0.10000000000000009 -4.7 0.000100 
0.0 -4.7 0.000107 
0.10000000000000009 -4.7 0.000087 
0.20000000000000018 -4.7 0.000130 
0.2999999999999998 -4.7 0.000087 
0.3999999999999999 -4.7 0.000133 
0.5 -4.7 0.000123 
0.6000000000000001 -4.7 0.000103 
0.7000000000000002 -4.7 0.000140 
0.7999999999999998 -4.7 0.000140 
0.8999999999999999 -4.7 0.000120 
1.0 -4.7 0.000153 
1.1 -4.7 0.000160 
1.2000000000000002 -4.7 0.000133 
1.2999999999999998 -4.7 0.000173 
1.4 -4.7 0.000180 
1.5 -4.7 0.000223 
1.5999990000000004 -4.7 0.000163 
1.7000000000000002 -4.7 0.000163 
1.7999999999999998 -4.7 0.000183 
1.9000000000000004 -4.7 0.000197 
2.0 -4.7 0.000183 
2.0999990000000004 -4.7 0.000170 
2.2 -4.7 0.000237 
2.3 -4.7 0.000193 
2.4000000000000004 -4.7 0.000213 
2.5 -4.7 0.000220 
2.5999990000000004 -4.7 0.000243 
2.7 -4.7 0.000227 
2.8 -4.7 0.000297 
2.9000000000000004 -4.7 0.000233 
3.0 -4.7 0.000337 
3.0999990000000004 -4.7 0.000340 
3.2 -4.7 0.000320 
3.3 -4.7 0.000260 
3.4000000000000004 -4.7 0.000357 
3.5 -4.7 0.000343 
3.5999990000000004 -4.7 0.000357 
3.7 -4.7 0.000353 
3.8 -4.7 0.000303 
3.9000000000000004 -4.7 0.000373 
4.0 -4.7 0.000337 
4.099999 -4.7 0.000417 
4.2 -4.7 0.000403 
4.3 -4.7 0.000337 
4.4 -4.7 0.000407 
4.5 -4.7 0.000437 
4.599999 -4.7 0.000393 
4.7 -4.7 0.000423 
4.8 -4.7 0.000363 
4.9 -4.7 0.000390 
5.0 -4.7 0.000370 
5.099999 -4.7 0.000380 
5.2 -4.7 0.000430 
5.3 -4.7 0.000390 
5.4 -4.7 0.000370 
5.5 -4.7 0.000437 
5.599999 -4.7 0.000387 
5.699999999999999 -4.7 0.000363 
5.800000000000001 -4.7 0.000373 
5.9 -4.7 0.000403 
6.0 -4.7 0.000337 
6.099999 -4.7 0.000350 
6.199999999999999 -4.7 0.000293 
6.300000000000001 -4.7 0.000353 
6.4 -4.7 0.000410 
6.5 -4.7 0.000390 
6.599999 -4.7 0.000430 
6.699999999999999 -4.7 0.000347 
6.800000000000001 -4.7 0.000377 
6.9 -4.7 0.000353 
7.0 -4.7 0.000330 
7.099999 -4.7 0.000363 
7.199999999999999 -4.7 0.000343 
7.300000000000001 -4.7 0.000407 
7.4 -4.7 0.000340 
7.5 -4.7 0.000410 
7.599999 -4.7 0.000320 
7.699999999999999 -4.7 0.000310 
7.800000000000001 -4.7 0.000327 
7.9 -4.7 0.000413 
8.0 -4.7 0.000330 
8.099999 -4.7 0.000333 
8.2 -4.7 0.000347 
8.3 -4.7 0.000360 
8.4 -4.7 0.000350 
8.5 -4.7 0.000397 
8.599999 -4.7 0.000353 
8.7 -4.7 0.000340 
8.8 -4.7 0.000353 
8.9 -4.7 0.000283 
9.0 -4.7 0.000360 
9.099999 -4.7 0.000300 
9.2 -4.7 0.000330 
9.3 -4.7 0.000317 
9.400001 -4.7 0.000330 
9.499999 -4.7 0.000257 
9.599999 -4.7 0.000330 
9.7 -4.7 0.000213 
9.8 -4.7 0.000207 
9.900001 -4.7 0.000290 
9.999999 -4.7 0.000247 
10.099999 -4.7 0.000280 
10.2 -4.7 0.000210 
10.3 -4.7 0.000183 
10.400001 -4.7 0.000210 
10.499999 -4.7 0.000230 
10.599999 -4.7 0.000177 
10.7 -4.7 0.000173 
10.8 -4.7 0.000190 
10.900001 -4.7 0.000177 
10.999999 -4.7 0.000173 
11.099999 -4.7 0.000143 
11.2 -4.7 0.000190 
11.3 -4.7 0.000160 
11.400001 -4.7 0.000137 
11.499999 -4.7 0.000147 
11.599999 -4.7 0.000137 
11.7 -4.7 0.000173 
11.8 -4.7 0.000157 
11.900001 -4.7 0.000170 
11.999999 -4.7 0.000127 
12.099999 -4.7 0.000137 
12.2 -4.7 0.000127 
12.3 -4.7 0.000127 
12.400001 -4.7 0.000107 
12.499999 -4.7 0.000117 
12.599999 -4.7 0.000087 
12.7 -4.7 0.000097 
12.8 -4.7 0.000127 
12.900001 -4.7 0.000143 
12.999999 -4.7 0.000107 
13.099999 -4.7 0.000090 
13.2 -4.7 0.000097 
13.3 -4.7 0.000077 
13.400001 -4.7 0.000090 
13.499999 -4.7 0.000077 
13.599998 -4.7 0.000057 
13.700001 -4.7 0.000060 
13.799999 -4.7 0.000080 
13.900002 -4.7 0.000067 
14.0 -4.7 0.000067 
14.099998 -4.7 0.000037 
14.200001 -4.7 0.000053 
14.299999 -4.7 0.000073 
14.400002 -4.7 0.000037 
14.5 -4.7 0.000060 
14.599998 -4.7 0.000027 
14.700001 -4.7 0.000040 
14.799999 -4.7 0.000030 
14.900002 -4.7 0.000037 
15.0 -4.7 0.000013 
15.099998 -4.7 0.000017 
15.200001 -4.7 0.000010 
15.299999 -4.7 0.000017 
15.400002 -4.7 0.000020 
15.5 -4.7 0.000013 
15.599998 -4.7 0.000013 
15.700001 -4.7 0.000010 
15.799999 -4.7 0.000007 
15.900002 -4.7 0.000003 
16.0 -4.7 0.000000 
16.099998 -4.7 0.000000 
16.200001 -4.7 0.000000 
16.299999 -4.7 0.000000 
16.400002 -4.7 0.000000 
16.5 -4.7 0.000000 
16.599998 -4.7 0.000000 
16.700001 -4.7 0.000000 
16.799999 -4.7 0.000000 
16.900002 -4.7 0.000000 
17.0 -4.7 0.000000 
17.099998 -4.7 0.000000 
17.200001 -4.7 0.000000 
17.299999 -4.7 0.000000 
17.400002 -4.7 0.000000 
17.5 -4.7 0.000000 
17.599998 -4.7 0.000000 
17.700001 -4.7 0.000000 
17.799999 -4.7 0.000000 
17.900002 -4.7 0.000000 
18.0 -4.7 0.000000 
18.099998 -4.7 0.000000 
18.200001 -4.7 0.000000 
18.299999 -4.7 0.000000 
18.400002 -4.7 0.000000 
18.5 -4.7 0.000000 
18.599998 -4.7 0.000000 
18.700001 -4.7 0.000000 
18.799999 -4.7 0.000000 
18.900002 -4.7 0.000000 
19.0 -4.7 0.000000 
19.099998 -4.7 0.000000 
19.200001 -4.7 0.000000 
19.299999 -4.7 0.000000 
-6.8 -4.6 0.000000 
-6.7 -4.6 0.000000 
-6.6 -4.6 0.000000 
-6.5 -4.6 0.000000 
-6.4 -4.6 0.000000 
-6.3 -4.6 0.000000 
-6.2 -4.6 0.000000 
-6.1 -4.6 0.000000 
-6.0 -4.6 0.000000 
-5.9 -4.6 0.000000 
-5.8 -4.6 0.000000 
-5.7 -4.6 0.000000 
-5.6 -4.6 0.000000 
-5.5 -4.6 0.000000 
-5.4 -4.6 0.000000 
-5.3 -4.6 0.000000 
-5.2 -4.6 0.000000 
-5.1 -4.6 0.000000 
-5.0 -4.6 0.000000 
-4.9 -4.6 0.000000 
-4.8 -4.6 0.000000 
-4.7 -4.6 0.000000 
-4.6 -4.6 0.000000 
-4.5 -4.6 0.000000 
-4.4 -4.6 0.000000 
-4.3 -4.6 0.000000 
-4.2 -4.6 0.000000 
-4.1 -4.6 0.000000 
-4.0 -4.6 0.000000 
-3.9 -4.6 0.000000 
-3.8 -4.6 0.000000 
-3.7 -4.6 0.000000 
-3.6 -4.6 0.000000 
-3.5 -4.6 0.000000 
-3.4 -4.6 0.000000 
-3.3 -4.6 0.000000 
-3.2 -4.6 0.000003 
-3.1 -4.6 0.000003 
-3.0 -4.6 0.000010 
-2.9 -4.6 0.000010 
-2.8 -4.6 0.000013 
-2.7 -4.6 0.000013 
-2.6 -4.6 0.000017 
-2.5 -4.6 0.000030 
-2.4 -4.6 0.000047 
-2.3 -4.6 0.000030 
-2.2 -4.6 0.000043 
-2.1 -4.6 0.000020 
-2.0 -4.6 0.000037 
-1.9 -4.6 0.000050 
-1.8 -4.6 0.000053 
-1.7 -4.6 0.000043 
-1.6 -4.6 0.000053 
-1.5 -4.6 0.000040 
-1.4 -4.6 0.000027 
-1.3 -4.6 0.000087 
-1.2 -4.6 0.000063 
-1.1 -4.6 0.000060 
-1.0 -4.6 0.000060 
-0.8999999999999999 -4.6 0.000057 
-0.8 -4.6 0.000070 
-0.7 -4.6 0.000103 
-0.6000000000000001 -4.6 0.000063 
-0.5 -4.6 0.000083 
-0.3999999999999999 -4.6 0.000093 
-0.2999999999999998 -4.6 0.000070 
-0.20000000000000018 -4.6 0.000137 
-0.10000000000000009 -4.6 0.000087 
0.0 -4.6 0.000087 
0.10000000000000009 -4.6 0.000103 
0.20000000000000018 -4.6 0.000130 
0.2999999999999998 -4.6 0.000170 
0.3999999999999999 -4.6 0.000153 
0.5 -4.6 0.000160 
0.6000000000000001 -4.6 0.000123 
0.7000000000000002 -4.6 0.000127 
0.7999999999999998 -4.6 0.000140 
0.8999999999999999 -4.6 0.000193 
1.0 -4.6 0.000170 
1.1 -4.6 0.000143 
1.2000000000000002 -4.6 0.000183 
1.2999999999999998 -4.6 0.000160 
1.4 -4.6 0.000173 
1.5 -4.6 0.000230 
1.5999990000000004 -4.6 0.000193 
1.7000000000000002 -4.6 0.000193 
1.7999999999999998 -4.6 0.000200 
1.9000000000000004 -4.6 0.000180 
2.0 -4.6 0.000183 
2.0999990000000004 -4.6 0.000227 
2.2 -4.6 0.000257 
2.3 -4.6 0.000227 
2.4000000000000004 -4.6 0.000270 
2.5 -4.6 0.000267 
2.5999990000000004 -4.6 0.000243 
2.7 -4.6 0.000293 
2.8 -4.6 0.000413 
2.9000000000000004 -4.6 0.000347 
3.0 -4.6 0.000330 
3.0999990000000004 -4.6 0.000323 
3.2 -4.6 0.000370 
3.3 -4.6 0.000397 
3.4000000000000004 -4.6 0.000450 
3.5 -4.6 0.000350 
3.5999990000000004 -4.6 0.000373 
3.7 -4.6 0.000473 
3.8 -4.6 0.000340 
3.9000000000000004 -4.6 0.000327 
4.0 -4.6 0.000353 
4.099999 -4.6 0.000363 
4.2 -4.6 0.000373 
4.3 -4.6 0.000363 
4.4 -4.6 0.000337 
4.5 -4.6 0.000377 
4.599999 -4.6 0.000353 
4.7 -4.6 0.000327 
4.8 -4.6 0.000383 
4.9 -4.6 0.000303 
5.0 -4.6 0.000367 
5.099999 -4.6 0.000427 
5.2 -4.6 0.000377 
5.3 -4.6 0.000300 
5.4 -4.6 0.000427 
5.5 -4.6 0.000397 
5.599999 -4.6 0.000357 
5.699999999999999 -4.6 0.000313 
5.800000000000001 -4.6 0.000390 
5.9 -4.6 0.000363 
6.0 -4.6 0.000373 
6.099999 -4.6 0.000357 
6.199999999999999 -4.6 0.000337 
6.300000000000001 -4.6 0.000373 
6.4 -4.6 0.000300 
6.5 -4.6 0.000327 
6.599999 -4.6 0.000340 
6.699999999999999 -4.6 0.000340 
6.800000000000001 -4.6 0.000350 
6.9 -4.6 0.000383 
7.0 -4.6 0.000310 
7.099999 -4.6 0.000347 
7.199999999999999 -4.6 0.000363 
7.300000000000001 -4.6 0.000360 
7.4 -4.6 0.000380 
7.5 -4.6 0.000307 
7.599999 -4.6 0.000317 
7.699999999999999 -4.6 0.000370 
7.800000000000001 -4.6 0.000387 
7.9 -4.6 0.000377 
8.0 -4.6 0.000377 
8.099999 -4.6 0.000367 
8.2 -4.6 0.000373 
8.3 -4.6 0.000363 
8.4 -4.6 0.000380 
8.5 -4.6 0.000330 
8.599999 -4.6 0.000417 
8.7 -4.6 0.000363 
8.8 -4.6 0.000337 
8.9 -4.6 0.000357 
9.0 -4.6 0.000350 
9.099999 -4.6 0.000333 
9.2 -4.6 0.000297 
9.3 -4.6 0.000233 
9.400001 -4.6 0.000323 
9.499999 -4.6 0.000290 
9.599999 -4.6 0.000273 
9.7 -4.6 0.000307 
9.8 -4.6 0.000250 
9.900001 -4.6 0.000240 
9.999999 -4.6 0.000247 
10.099999 -4.6 0.000280 
10.2 -4.6 0.000297 
10.3 -4.6 0.000270 
10.400001 -4.6 0.000247 
10.499999 -4.6 0.000263 
10.599999 -4.6 0.000173 
10.7 -4.6 0.000210 
10.8 -4.6 0.000230 
10.900001 -4.6 0.000187 
10.999999 -4.6 0.000210 
11.099999 -4.6 0.000177 
11.2 -4.6 0.000173 
11.3 -4.6 0.000200 
11.400001 -4.6 0.000203 
11.499999 -4.6 0.000240 
11.599999 -4.6 0.000150 
11.7 -4.6 0.000130 
11.8 -4.6 0.000177 
11.900001 -4.6 0.000153 
11.999999 -4.6 0.000167 
12.099999 -4.6 0.000150 
12.2 -4.6 0.000163 
12.3 -4.6 0.000123 
12.400001 -4.6 0.000097 
12.499999 -4.6 0.000120 
12.599999 -4.6 0.000097 
12.7 -4.6 0.000077 
12.8 -4.6 0.000100 
12.900001 -4.6 0.000103 
12.999999 -4.6 0.000097 
13.099999 -4.6 0.000073 
13.2 -4.6 0.000067 
13.3 -4.6 0.000100 
13.400001 -4.6 0.000070 
13.499999 -4.6 0.000103 
13.599998 -4.6 0.000060 
13.700001 -4.6 0.000100 
13.799999 -4.6 0.000063 
13.900002 -4.6 0.000043 
14.0 -4.6 0.000073 
14.099998 -4.6 0.000043 
14.200001 -4.6 0.000070 
14.299999 -4.6 0.000070 
14.400002 -4.6 0.000050 
14.5 -4.6 0.000043 
14.599998 -4.6 0.000027 
14.700001 -4.6 0.000023 
14.799999 -4.6 0.000040 
14.900002 -4.6 0.000030 
15.0 -4.6 0.000043 
15.099998 -4.6 0.000023 
15.200001 -4.6 0.000020 
15.299999 -4.6 0.000033 
15.400002 -4.6 0.000003 
15.5 -4.6 0.000007 
15.599998 -4.6 0.000003 
15.700001 -4.6 0.000007 
15.799999 -4.6 0.000003 
15.900002 -4.6 0.000010 
16.0 -4.6 0.000000 
16.099998 -4.6 0.000003 
16.200001 -4.6 0.000000 
16.299999 -4.6 0.000000 
16.400002 -4.6 0.000000 
16.5 -4.6 0.000000 
16.599998 -4.6 0.000000 
16.700001 -4.6 0.000000 
16.799999 -4.6 0.000000 
16.900002 -4.6 0.000000 
17.0 -4.6 0.000000 
17.099998 -4.6 0.000000 
17.200001 -4.6 0.000000 
17.299999 -4.6 0.000000 
17.400002 -4.6 0.000000 
17.5 -4.6 0.000000 
17.599998 -4.6 0.000000 
17.700001 -4.6 0.000000 
17.799999 -4.6 0.000000 
17.900002 -4.6 0.000000 
18.0 -4.6 0.000000 
18.099998 -4.6 0.000000 
18.200001 -4.6 0.000000 
18.299999 -4.6 0.000000 
18.400002 -4.6 0.000000 
18.5 -4.6 0.000000 
18.599998 -4.6 0.000000 
18.700001 -4.6 0.000000 
18.799999 -4.6 0.000000 
18.900002 -4.6 0.000000 
19.0 -4.6 0.000000 
19.099998 -4.6 0.000000 
19.200001 -4.6 0.000000 
19.299999 -4.6 0.000000 
-6.8 -4.5 0.000000 
-6.7 -4.5 0.000000 
-6.6 -4.5 0.000000 
-6.5 -4.5 0.000000 
-6.4 -4.5 0.000000 
-6.3 -4.5 0.000000 
-6.2 -4.5 0.000000 
-6.1 -4.5 0.000000 
-6.0 -4.5 0.000000 
-5.9 -4.5 0.000000 
-5.8 -4.5 0.000000 
-5.7 -4.5 0.000000 
-5.6 -4.5 0.000000 
-5.5 -4.5 0.000000 
-5.4 -4.5 0.000000 
-5.3 -4.5 0.000000 
-5.2 -4.5 0.000000 
-5.1 -4.5 0.000000 
-5.0 -4.5 0.000000 
-4.9 -4.5 0.000000 
-4.8 -4.5 0.000000 
-4.7 -4.5 0.000000 
-4.6 -4.5 0.000000 
-4.5 -4.5 0.000000 
-4.4 -4.5 0.000000 
-4.3 -4.5 0.000000 
-4.2 -4.5 0.000000 
-4.1 -4.5 0.000000 
-4.0 -4.5 0.000000 
-3.9 -4.5 0.000000 
-3.8 -4.5 0.000000 
-3.7 -4.5 0.000000 
-3.6 -4.5 0.000000 
-3.5 -4.5 0.000000 
-3.4 -4.5 0.000010 
-3.3 -4.5 0.000000 
-3.2 -4.5 0.000003 
-3.1 -4.5 0.000003 
-3.0 -4.5 0.000003 
-2.9 -4.5 0.000013 
-2.8 -4.5 0.000023 
-2.7 -4.5 0.000020 
-2.6 -4.5 0.000017 
-2.5 -4.5 0.000017 
-2.4 -4.5 0.000030 
-2.3 -4.5 0.000027 
-2.2 -4.5 0.000047 
-2.1 -4.5 0.000033 
-2.0 -4.5 0.000047 
-1.9 -4.5 0.000030 
-1.8 -4.5 0.000067 
-1.7 -4.5 0.000057 
-1.6 -4.5 0.000060 
-1.5 -4.5 0.000037 
-1.4 -4.5 0.000083 
-1.3 -4.5 0.000080 
-1.2 -4.5 0.000053 
-1.1 -4.5 0.000063 
-1.0 -4.5 0.000047 
-0.8999999999999999 -4.5 0.000087 
-0.8 -4.5 0.000097 
-0.7 -4.5 0.000073 
-0.6000000000000001 -4.5 0.000107 
-0.5 -4.5 0.000100 
-0.3999999999999999 -4.5 0.000067 
-0.2999999999999998 -4.5 0.000090 
-0.20000000000000018 -4.5 0.000110 
-0.10000000000000009 -4.5 0.000083 
0.0 -4.5 0.000123 
0.10000000000000009 -4.5 0.000127 
0.20000000000000018 -4.5 0.000127 
0.2999999999999998 -4.5 0.000133 
0.3999999999999999 -4.5 0.000113 
0.5 -4.5 0.000110 
0.6000000000000001 -4.5 0.000190 
0.7000000000000002 -4.5 0.000113 
0.7999999999999998 -4.5 0.000140 
0.8999999999999999 -4.5 0.000137 
1.0 -4.5 0.000220 
1.1 -4.5 0.000123 
1.2000000000000002 -4.5 0.000177 
1.2999999999999998 -4.5 0.000220 
1.4 -4.5 0.000183 
1.5 -4.5 0.000183 
1.5999990000000004 -4.5 0.000170 
1.7000000000000002 -4.5 0.000210 
1.7999999999999998 -4.5 0.000190 
1.9000000000000004 -4.5 0.000190 
2.0 -4.5 0.000250 
2.0999990000000004 -4.5 0.000223 
2.2 -4.5 0.000240 
2.3 -4.5 0.000270 
2.4000000000000004 -4.5 0.000293 
2.5 -4.5 0.000283 
2.5999990000000004 -4.5 0.000350 
2.7 -4.5 0.000317 
2.8 -4.5 0.000317 
2.9000000000000004 -4.5 0.000337 
3.0 -4.5 0.000403 
3.0999990000000004 -4.5 0.000343 
3.2 -4.5 0.000333 
3.3 -4.5 0.000340 
3.4000000000000004 -4.5 0.000410 
3.5 -4.5 0.000410 
3.5999990000000004 -4.5 0.000317 
3.7 -4.5 0.000347 
3.8 -4.5 0.000413 
3.9000000000000004 -4.5 0.000360 
4.0 -4.5 0.000317 
4.099999 -4.5 0.000347 
4.2 -4.5 0.000300 
4.3 -4.5 0.000420 
4.4 -4.5 0.000407 
4.5 -4.5 0.000343 
4.599999 -4.5 0.000337 
4.7 -4.5 0.000383 
4.8 -4.5 0.000390 
4.9 -4.5 0.000357 
5.0 -4.5 0.000353 
5.099999 -4.5 0.000323 
5.2 -4.5 0.000437 
5.3 -4.5 0.000433 
5.4 -4.5 0.000377 
5.5 -4.5 0.000350 
5.599999 -4.5 0.000363 
5.699999999999999 -4.5 0.000327 
5.800000000000001 -4.5 0.000417 
5.9 -4.5 0.000383 
6.0 -4.5 0.000367 
6.099999 -4.5 0.000397 
6.199999999999999 -4.5 0.000383 
6.300000000000001 -4.5 0.000333 
6.4 -4.5 0.000420 
6.5 -4.5 0.000347 
6.599999 -4.5 0.000340 
6.699999999999999 -4.5 0.000367 
6.800000000000001 -4.5 0.000303 
6.9 -4.5 0.000347 
7.0 -4.5 0.000363 
7.099999 -4.5 0.000407 
7.199999999999999 -4.5 0.000313 
7.300000000000001 -4.5 0.000367 
7.4 -4.5 0.000360 
7.5 -4.5 0.000333 
7.599999 -4.5 0.000337 
7.699999999999999 -4.5 0.000323 
7.800000000000001 -4.5 0.000310 
7.9 -4.5 0.000393 
8.0 -4.5 0.000413 
8.099999 -4.5 0.000337 
8.2 -4.5 0.000287 
8.3 -4.5 0.000403 
8.4 -4.5 0.000367 
8.5 -4.5 0.000357 
8.599999 -4.5 0.000350 
8.7 -4.5 0.000300 
8.8 -4.5 0.000370 
8.9 -4.5 0.000327 
9.0 -4.5 0.000363 
9.099999 -4.5 0.000317 
9.2 -4.5 0.000363 
9.3 -4.5 0.000383 
9.400001 -4.5 0.000363 
9.499999 -4.5 0.000277 
9.599999 -4.5 0.000373 
9.7 -4.5 0.000323 
9.8 -4.5 0.000303 
9.900001 -4.5 0.000303 
9.999999 -4.5 0.000270 
10.099999 -4.5 0.000297 
10.2 -4.5 0.000277 
10.3 -4.5 0.000320 
10.400001 -4.5 0.000260 
10.499999 -4.5 0.000270 
10.599999 -4.5 0.000153 
10.7 -4.5 0.000223 
10.8 -4.5 0.000217 
10.900001 -4.5 0.000220 
10.999999 -4.5 0.000220 
11.099999 -4.5 0.000180 
11.2 -4.5 0.000197 
11.3 -4.5 0.000207 
11.400001 -4.5 0.000220 
11.499999 -4.5 0.000237 
11.599999 -4.5 0.000147 
11.7 -4.5 0.000167 
11.8 -4.5 0.000150 
11.900001 -4.5 0.000127 
11.999999 -4.5 0.000143 
12.099999 -4.5 0.000177 
12.2 -4.5 0.000167 
12.3 -4.5 0.000137 
12.400001 -4.5 0.000133 
12.499999 -4.5 0.000090 
12.599999 -4.5 0.000103 
12.7 -4.5 0.000113 
12.8 -4.5 0.000127 
12.900001 -4.5 0.000107 
12.999999 -4.5 0.000090 
13.099999 -4.5 0.000063 
13.2 -4.5 0.000117 
13.3 -4.5 0.000123 
13.400001 -4.5 0.000093 
13.499999 -4.5 0.000083 
13.599998 -4.5 0.000083 
13.700001 -4.5 0.000083 
13.799999 -4.5 0.000087 
13.900002 -4.5 0.000083 
14.0 -4.5 0.000043 
14.099998 -4.5 0.000050 
14.200001 -4.5 0.000057 
14.299999 -4.5 0.000097 
14.400002 -4.5 0.000023 
14.5 -4.5 0.000070 
14.599998 -4.5 0.000037 
14.700001 -4.5 0.000030 
14.799999 -4.5 0.000027 
14.900002 -4.5 0.000040 
15.0 -4.5 0.000047 
15.099998 -4.5 0.000030 
15.200001 -4.5 0.000027 
15.299999 -4.5 0.000017 
15.400002 -4.5 0.000017 
15.5 -4.5 0.000003 
15.599998 -4.5 0.000013 
15.700001 -4.5 0.000013 
15.799999 -4.5 0.000003 
15.900002 -4.5 0.000003 
16.0 -4.5 0.000003 
16.099998 -4.5 0.000000 
16.200001 -4.5 0.000000 
16.299999 -4.5 0.000000 
16.400002 -4.5 0.000000 
16.5 -4.5 0.000000 
16.599998 -4.5 0.000000 
16.700001 -4.5 0.000000 
16.799999 -4.5 0.000000 
16.900002 -4.5 0.000000 
17.0 -4.5 0.000000 
17.099998 -4.5 0.000000 
17.200001 -4.5 0.000000 
17.299999 -4.5 0.000000 
17.400002 -4.5 0.000000 
17.5 -4.5 0.000000 
17.599998 -4.5 0.000000 
17.700001 -4.5 0.000000 
17.799999 -4.5 0.000000 
17.900002 -4.5 0.000000 
18.0 -4.5 0.000000 
18.099998 -4.5 0.000000 
18.200001 -4.5 0.000000 
18.299999 -4.5 0.000000 
18.400002 -4.5 0.000000 
18.5 -4.5 0.000000 
18.599998 -4.5 0.000000 
18.700001 -4.5 0.000000 
18.799999 -4.5 0.000000 
18.900002 -4.5 0.000000 
19.0 -4.5 0.000000 
19.099998 -4.5 0.000000 
19.200001 -4.5 0.000000 
19.299999 -4.5 0.000000 
-6.8 -4.4 0.000000 
-6.7 -4.4 0.000000 
-6.6 -4.4 0.000000 
-6.5 -4.4 0.000000 
-6.4 -4.4 0.000000 
-6.3 -4.4 0.000000 
-6.2 -4.4 0.000000 
-6.1 -4.4 0.000000 
-6.0 -4.4 0.000000 
-5.9 -4.4 0.000000 
-5.8 -4.4 0.000000 
-5.7 -4.4 0.000000 
-5.6 -4.4 0.000000 
-5.5 -4.4 0.000000 
-5.4 -4.4 0.000000 
-5.3 -4.4 0.000000 
-5.2 -4.4 0.000000 
-5.1 -4.4 0.000000 
-5.0 -4.4 0.000000 
-4.9 -4.4 0.000000 
-4.8 -4.4 0.000000 
-4.7 -4.4 0.000000 
-4.6 -4.4 0.000000 
-4.5 -4.4 0.000000 
-4.4 -4.4 0.000000 
-4.3 -4.4 0.000000 
-4.2 -4.4 0.000000 
-4.1 -4.4 0.000000 
-4.0 -4.4 0.000000 
-3.9 -4.4 0.000000 
-3.8 -4.4 0.000000 
-3.7 -4.4 0.000000 
-3.6 -4.4 0.000000 
-3.5 -4.4 0.000000 
-3.4 -4.4 0.000000 
-3.3 -4.4 0.000007 
-3.2 -4.4 0.000010 
-3.1 -4.4 0.000017 
-3.0 -4.4 0.000003 
-2.9 -4.4 0.000020 
-2.8 -4.4 0.000017 
-2.7 -4.4 0.000017 
-2.6 -4.4 0.000023 
-2.5 -4.4 0.000030 
-2.4 -4.4 0.000030 
-2.3 -4.4 0.000030 
-2.2 -4.4 0.000050 
-2.1 -4.4 0.000047 
-2.0 -4.4 0.000057 
-1.9 -4.4 0.000050 
-1.8 -4.4 0.000043 
-1.7 -4.4 0.000050 
-1.6 -4.4 0.000093 
-1.5 -4.4 0.000063 
-1.4 -4.4 0.000070 
-1.3 -4.4 0.000073 
-1.2 -4.4 0.000077 
-1.1 -4.4 0.000067 
-1.0 -4.4 0.000080 
-0.8999999999999999 -4.4 0.000073 
-0.8 -4.4 0.000093 
-0.7 -4.4 0.000067 
-0.6000000000000001 -4.4 0.000087 
-0.5 -4.4 0.000107 
-0.3999999999999999 -4.4 0.000073 
-0.2999999999999998 -4.4 0.000083 
-0.20000000000000018 -4.4 0.000097 
-0.10000000000000009 -4.4 0.000133 
0.0 -4.4 0.000150 
0.10000000000000009 -4.4 0.000147 
0.20000000000000018 -4.4 0.000147 
0.2999999999999998 -4.4 0.000143 
0.3999999999999999 -4.4 0.000197 
0.5 -4.4 0.000147 
0.6000000000000001 -4.4 0.000167 
0.7000000000000002 -4.4 0.000153 
0.7999999999999998 -4.4 0.000163 
0.8999999999999999 -4.4 0.000153 
1.0 -4.4 0.000193 
1.1 -4.4 0.000157 
1.2000000000000002 -4.4 0.000173 
1.2999999999999998 -4.4 0.000213 
1.4 -4.4 0.000207 
1.5 -4.4 0.000203 
1.5999990000000004 -4.4 0.000247 
1.7000000000000002 -4.4 0.000203 
1.7999999999999998 -4.4 0.000280 
1.9000000000000004 -4.4 0.000310 
2.0 -4.4 0.000297 
2.0999990000000004 -4.4 0.000247 
2.2 -4.4 0.000250 
2.3 -4.4 0.000283 
2.4000000000000004 -4.4 0.000290 
2.5 -4.4 0.000340 
2.5999990000000004 -4.4 0.000423 
2.7 -4.4 0.000310 
2.8 -4.4 0.000400 
2.9000000000000004 -4.4 0.000357 
3.0 -4.4 0.000343 
3.0999990000000004 -4.4 0.000367 
3.2 -4.4 0.000403 
3.3 -4.4 0.000393 
3.4000000000000004 -4.4 0.000393 
3.5 -4.4 0.000387 
3.5999990000000004 -4.4 0.000313 
3.7 -4.4 0.000350 
3.8 -4.4 0.000367 
3.9000000000000004 -4.4 0.000410 
4.0 -4.4 0.000370 
4.099999 -4.4 0.000363 
4.2 -4.4 0.000363 
4.3 -4.4 0.000367 
4.4 -4.4 0.000400 
4.5 -4.4 0.000407 
4.599999 -4.4 0.000360 
4.7 -4.4 0.000363 
4.8 -4.4 0.000370 
4.9 -4.4 0.000307 
5.0 -4.4 0.000403 
5.099999 -4.4 0.000260 
5.2 -4.4 0.000327 
5.3 -4.4 0.000353 
5.4 -4.4 0.000340 
5.5 -4.4 0.000380 
5.599999 -4.4 0.000417 
5.699999999999999 -4.4 0.000347 
5.800000000000001 -4.4 0.000353 
5.9 -4.4 0.000343 
6.0 -4.4 0.000413 
6.099999 -4.4 0.000377 
6.199999999999999 -4.4 0.000327 
6.300000000000001 -4.4 0.000373 
6.4 -4.4 0.000380 
6.5 -4.4 0.000357 
6.599999 -4.4 0.000360 
6.699999999999999 -4.4 0.000283 
6.800000000000001 -4.4 0.000320 
6.9 -4.4 0.000353 
7.0 -4.4 0.000357 
7.099999 -4.4 0.000370 
7.199999999999999 -4.4 0.000337 
7.300000000000001 -4.4 0.000377 
7.4 -4.4 0.000353 
7.5 -4.4 0.000350 
7.599999 -4.4 0.000290 
7.699999999999999 -4.4 0.000337 
7.800000000000001 -4.4 0.000380 
7.9 -4.4 0.000397 
8.0 -4.4 0.000323 
8.099999 -4.4 0.000353 
8.2 -4.4 0.000393 
8.3 -4.4 0.000400 
8.4 -4.4 0.000360 
8.5 -4.4 0.000390 
8.599999 -4.4 0.000370 
8.7 -4.4 0.000380 
8.8 -4.4 0.000387 
8.9 -4.4 0.000350 
9.0 -4.4 0.000380 
9.099999 -4.4 0.000433 
9.2 -4.4 0.000370 
9.3 -4.4 0.000323 
9.400001 -4.4 0.000353 
9.499999 -4.4 0.000380 
9.599999 -4.4 0.000323 
9.7 -4.4 0.000373 
9.8 -4.4 0.000337 
9.900001 -4.4 0.000307 
9.999999 -4.4 0.000290 
10.099999 -4.4 0.000290 
10.2 -4.4 0.000287 
10.3 -4.4 0.000243 
10.400001 -4.4 0.000307 
10.499999 -4.4 0.000273 
10.599999 -4.4 0.000280 
10.7 -4.4 0.000243 
10.8 -4.4 0.000270 
10.900001 -4.4 0.000240 
10.999999 -4.4 0.000200 
11.099999 -4.4 0.000180 
11.2 -4.4 0.000210 
11.3 -4.4 0.000247 
11.400001 -4.4 0.000147 
11.499999 -4.4 0.000237 
11.599999 -4.4 0.000127 
11.7 -4.4 0.000177 
11.8 -4.4 0.000167 
11.900001 -4.4 0.000160 
11.999999 -4.4 0.000147 
12.099999 -4.4 0.000160 
12.2 -4.4 0.000163 
12.3 -4.4 0.000113 
12.400001 -4.4 0.000113 
12.499999 -4.4 0.000170 
12.599999 -4.4 0.000130 
12.7 -4.4 0.000083 
12.8 -4.4 0.000107 
12.900001 -4.4 0.000100 
12.999999 -4.4 0.000103 
13.099999 -4.4 0.000117 
13.2 -4.4 0.000063 
13.3 -4.4 0.000120 
13.400001 -4.4 0.000087 
13.499999 -4.4 0.000107 
13.599998 -4.4 0.000087 
13.700001 -4.4 0.000100 
13.799999 -4.4 0.000077 
13.900002 -4.4 0.000063 
14.0 -4.4 0.000100 
14.099998 -4.4 0.000047 
14.200001 -4.4 0.000073 
14.299999 -4.4 0.000053 
14.400002 -4.4 0.000047 
14.5 -4.4 0.000050 
14.599998 -4.4 0.000043 
14.700001 -4.4 0.000053 
14.799999 -4.4 0.000020 
14.900002 -4.4 0.000053 
15.0 -4.4 0.000057 
15.099998 -4.4 0.000017 
15.200001 -4.4 0.000043 
15.299999 -4.4 0.000010 
15.400002 -4.4 0.000027 
15.5 -4.4 0.000030 
15.599998 -4.4 0.000017 
15.700001 -4.4 0.000020 
15.799999 -4.4 0.000010 
15.900002 -4.4 0.000010 
16.0 -4.4 0.000010 
16.099998 -4.4 0.000003 
16.200001 -4.4 0.000003 
16.299999 -4.4 0.000000 
16.400002 -4.4 0.000000 
16.5 -4.4 0.000000 
16.599998 -4.4 0.000000 
16.700001 -4.4 0.000000 
16.799999 -4.4 0.000000 
16.900002 -4.4 0.000000 
17.0 -4.4 0.000000 
17.099998 -4.4 0.000000 
17.200001 -4.4 0.000000 
17.299999 -4.4 0.000000 
17.400002 -4.4 0.000000 
17.5 -4.4 0.000000 
17.599998 -4.4 0.000000 
17.700001 -4.4 0.000000 
17.799999 -4.4 0.000000 
17.900002 -4.4 0.000000 
18.0 -4.4 0.000000 
18.099998 -4.4 0.000000 
18.200001 -4.4 0.000000 
18.299999 -4.4 0.000000 
18.400002 -4.4 0.000000 
18.5 -4.4 0.000000 
18.599998 -4.4 0.000000 
18.700001 -4.4 0.000000 
18.799999 -4.4 0.000000 
18.900002 -4.4 0.000000 
19.0 -4.4 0.000000 
19.099998 -4.4 0.000000 
19.200001 -4.4 0.000000 
19.299999 -4.4 0.000000 
-6.8 -4.300000000000001 0.000000 
-6.7 -4.300000000000001 0.000000 
-6.6 -4.300000000000001 0.000000 
-6.5 -4.300000000000001 0.000000 
-6.4 -4.300000000000001 0.000000 
-6.3 -4.300000000000001 0.000000 
-6.2 -4.300000000000001 0.000000 
-6.1 -4.300000000000001 0.000000 
-6.0 -4.300000000000001 0.000000 
-5.9 -4.300000000000001 0.000000 
-5.8 -4.300000000000001 0.000000 
-5.7 -4.300000000000001 0.000000 
-5.6 -4.300000000000001 0.000000 
-5.5 -4.300000000000001 0.000000 
-5.4 -4.300000000000001 0.000000 
-5.3 -4.300000000000001 0.000000 
-5.2 -4.300000000000001 0.000000 
-5.1 -4.300000000000001 0.000000 
-5.0 -4.300000000000001 0.000000 
-4.9 -4.300000000000001 0.000000 
-4.8 -4.300000000000001 0.000000 
-4.7 -4.300000000000001 0.000000 
-4.6 -4.300000000000001 0.000000 
-4.5 -4.300000000000001 0.000000 
-4.4 -4.300000000000001 0.000000 
-4.3 -4.300000000000001 0.000000 
-4.2 -4.300000000000001 0.000000 
-4.1 -4.300000000000001 0.000000 
-4.0 -4.300000000000001 0.000000 
-3.9 -4.300000000000001 0.000000 
-3.8 -4.300000000000001 0.000003 
-3.7 -4.300000000000001 0.000000 
-3.6 -4.300000000000001 0.000003 
-3.5 -4.300000000000001 0.000000 
-3.4 -4.300000000000001 0.000000 
-3.3 -4.300000000000001 0.000007 
-3.2 -4.300000000000001 0.000013 
-3.1 -4.300000000000001 0.000010 
-3.0 -4.300000000000001 0.000017 
-2.9 -4.300000000000001 0.000023 
-2.8 -4.300000000000001 0.000020 
-2.7 -4.300000000000001 0.000020 
-2.6 -4.300000000000001 0.000040 
-2.5 -4.300000000000001 0.000023 
-2.4 -4.300000000000001 0.000013 
-2.3 -4.300000000000001 0.000013 
-2.2 -4.300000000000001 0.000037 
-2.1 -4.300000000000001 0.000037 
-2.0 -4.300000000000001 0.000053 
-1.9 -4.300000000000001 0.000047 
-1.8 -4.300000000000001 0.000033 
-1.7 -4.300000000000001 0.000070 
-1.6 -4.300000000000001 0.000040 
-1.5 -4.300000000000001 0.000070 
-1.4 -4.300000000000001 0.000057 
-1.3 -4.300000000000001 0.000073 
-1.2 -4.300000000000001 0.000090 
-1.1 -4.300000000000001 0.000083 
-1.0 -4.300000000000001 0.000080 
-0.8999999999999999 -4.300000000000001 0.000083 
-0.8 -4.300000000000001 0.000080 
-0.7 -4.300000000000001 0.000083 
-0.6000000000000001 -4.300000000000001 0.000087 
-0.5 -4.300000000000001 0.000097 
-0.3999999999999999 -4.300000000000001 0.000107 
-0.2999999999999998 -4.300000000000001 0.000120 
-0.20000000000000018 -4.300000000000001 0.000127 
-0.10000000000000009 -4.300000000000001 0.000170 
0.0 -4.300000000000001 0.000123 
0.10000000000000009 -4.300000000000001 0.000153 
0.20000000000000018 -4.300000000000001 0.000130 
0.2999999999999998 -4.300000000000001 0.000137 
0.3999999999999999 -4.300000000000001 0.000147 
0.5 -4.300000000000001 0.000147 
0.6000000000000001 -4.300000000000001 0.000163 
0.7000000000000002 -4.300000000000001 0.000167 
0.7999999999999998 -4.300000000000001 0.000180 
0.8999999999999999 -4.300000000000001 0.000177 
1.0 -4.300000000000001 0.000193 
1.1 -4.300000000000001 0.000177 
1.2000000000000002 -4.300000000000001 0.000217 
1.2999999999999998 -4.300000000000001 0.000253 
1.4 -4.300000000000001 0.000197 
1.5 -4.300000000000001 0.000253 
1.5999990000000004 -4.300000000000001 0.000270 
1.7000000000000002 -4.300000000000001 0.000260 
1.7999999999999998 -4.300000000000001 0.000193 
1.9000000000000004 -4.300000000000001 0.000267 
2.0 -4.300000000000001 0.000240 
2.0999990000000004 -4.300000000000001 0.000327 
2.2 -4.300000000000001 0.000327 
2.3 -4.300000000000001 0.000420 
2.4000000000000004 -4.300000000000001 0.000357 
2.5 -4.300000000000001 0.000357 
2.5999990000000004 -4.300000000000001 0.000327 
2.7 -4.300000000000001 0.000353 
2.8 -4.300000000000001 0.000373 
2.9000000000000004 -4.300000000000001 0.000397 
3.0 -4.300000000000001 0.000417 
3.0999990000000004 -4.300000000000001 0.000447 
3.2 -4.300000000000001 0.000427 
3.3 -4.300000000000001 0.000420 
3.4000000000000004 -4.300000000000001 0.000363 
3.5 -4.300000000000001 0.000337 
3.5999990000000004 -4.300000000000001 0.000387 
3.7 -4.300000000000001 0.000497 
3.8 -4.300000000000001 0.000417 
3.9000000000000004 -4.300000000000001 0.000393 
4.0 -4.300000000000001 0.000340 
4.099999 -4.300000000000001 0.000330 
4.2 -4.300000000000001 0.000363 
4.3 -4.300000000000001 0.000377 
4.4 -4.300000000000001 0.000360 
4.5 -4.300000000000001 0.000420 
4.599999 -4.300000000000001 0.000377 
4.7 -4.300000000000001 0.000393 
4.8 -4.300000000000001 0.000373 
4.9 -4.300000000000001 0.000320 
5.0 -4.300000000000001 0.000377 
5.099999 -4.300000000000001 0.000357 
5.2 -4.300000000000001 0.000343 
5.3 -4.300000000000001 0.000283 
5.4 -4.300000000000001 0.000323 
5.5 -4.300000000000001 0.000347 
5.599999 -4.300000000000001 0.000333 
5.699999999999999 -4.300000000000001 0.000350 
5.800000000000001 -4.300000000000001 0.000397 
5.9 -4.300000000000001 0.000350 
6.0 -4.300000000000001 0.000363 
6.099999 -4.300000000000001 0.000283 
6.199999999999999 -4.300000000000001 0.000430 
6.300000000000001 -4.300000000000001 0.000390 
6.4 -4.300000000000001 0.000323 
6.5 -4.300000000000001 0.000347 
6.599999 -4.300000000000001 0.000347 
6.699999999999999 -4.300000000000001 0.000373 
6.800000000000001 -4.300000000000001 0.000367 
6.9 -4.300000000000001 0.000360 
7.0 -4.300000000000001 0.000393 
7.099999 -4.300000000000001 0.000387 
7.199999999999999 -4.300000000000001 0.000273 
7.300000000000001 -4.300000000000001 0.000343 
7.4 -4.300000000000001 0.000313 
7.5 -4.300000000000001 0.000363 
7.599999 -4.300000000000001 0.000340 
7.699999999999999 -4.300000000000001 0.000413 
7.800000000000001 -4.300000000000001 0.000313 
7.9 -4.300000000000001 0.000313 
8.0 -4.300000000000001 0.000350 
8.099999 -4.300000000000001 0.000330 
8.2 -4.300000000000001 0.000313 
8.3 -4.300000000000001 0.000373 
8.4 -4.300000000000001 0.000400 
8.5 -4.300000000000001 0.000360 
8.599999 -4.300000000000001 0.000360 
8.7 -4.300000000000001 0.000333 
8.8 -4.300000000000001 0.000393 
8.9 -4.300000000000001 0.000387 
9.0 -4.300000000000001 0.000297 
9.099999 -4.300000000000001 0.000413 
9.2 -4.300000000000001 0.000450 
9.3 -4.300000000000001 0.000330 
9.400001 -4.300000000000001 0.000290 
9.499999 -4.300000000000001 0.000313 
9.599999 -4.300000000000001 0.000343 
9.7 -4.300000000000001 0.000343 
9.8 -4.300000000000001 0.000410 
9.900001 -4.300000000000001 0.000333 
9.999999 -4.300000000000001 0.000397 
10.099999 -4.300000000000001 0.000343 
10.2 -4.300000000000001 0.000320 
10.3 -4.300000000000001 0.000317 
10.400001 -4.300000000000001 0.000313 
10.499999 -4.300000000000001 0.000293 
10.599999 -4.300000000000001 0.000337 
10.7 -4.300000000000001 0.000257 
10.8 -4.300000000000001 0.000287 
10.900001 -4.300000000000001 0.000223 
10.999999 -4.300000000000001 0.000270 
11.099999 -4.300000000000001 0.000197 
11.2 -4.300000000000001 0.000247 
11.3 -4.300000000000001 0.000183 
11.400001 -4.300000000000001 0.000263 
11.499999 -4.300000000000001 0.000223 
11.599999 -4.300000000000001 0.000153 
11.7 -4.300000000000001 0.000193 
11.8 -4.300000000000001 0.000183 
11.900001 -4.300000000000001 0.000187 
11.999999 -4.300000000000001 0.000170 
12.099999 -4.300000000000001 0.000110 
12.2 -4.300000000000001 0.000140 
12.3 -4.300000000000001 0.000147 
12.400001 -4.300000000000001 0.000150 
12.499999 -4.300000000000001 0.000177 
12.599999 -4.300000000000001 0.000143 
12.7 -4.300000000000001 0.000110 
12.8 -4.300000000000001 0.000123 
12.900001 -4.300000000000001 0.000100 
12.999999 -4.300000000000001 0.000170 
13.099999 -4.300000000000001 0.000107 
13.2 -4.300000000000001 0.000100 
13.3 -4.300000000000001 0.000060 
13.400001 -4.300000000000001 0.000083 
13.499999 -4.300000000000001 0.000093 
13.599998 -4.300000000000001 0.000087 
13.700001 -4.300000000000001 0.000087 
13.799999 -4.300000000000001 0.000110 
13.900002 -4.300000000000001 0.000053 
14.0 -4.300000000000001 0.000123 
14.099998 -4.300000000000001 0.000057 
14.200001 -4.300000000000001 0.000087 
14.299999 -4.300000000000001 0.000073 
14.400002 -4.300000000000001 0.000057 
14.5 -4.300000000000001 0.000060 
14.599998 -4.300000000000001 0.000017 
14.700001 -4.300000000000001 0.000040 
14.799999 -4.300000000000001 0.000027 
14.900002 -4.300000000000001 0.000073 
15.0 -4.300000000000001 0.000053 
15.099998 -4.300000000000001 0.000050 
15.200001 -4.300000000000001 0.000020 
15.299999 -4.300000000000001 0.000023 
15.400002 -4.300000000000001 0.000017 
15.5 -4.300000000000001 0.000033 
15.599998 -4.300000000000001 0.000030 
15.700001 -4.300000000000001 0.000020 
15.799999 -4.300000000000001 0.000007 
15.900002 -4.300000000000001 0.000010 
16.0 -4.300000000000001 0.000003 
16.099998 -4.300000000000001 0.000000 
16.200001 -4.300000000000001 0.000007 
16.299999 -4.300000000000001 0.000000 
16.400002 -4.300000000000001 0.000007 
16.5 -4.300000000000001 0.000000 
16.599998 -4.300000000000001 0.000000 
16.700001 -4.300000000000001 0.000000 
16.799999 -4.300000000000001 0.000000 
16.900002 -4.300000000000001 0.000000 
17.0 -4.300000000000001 0.000000 
17.099998 -4.300000000000001 0.000000 
17.200001 -4.300000000000001 0.000000 
17.299999 -4.300000000000001 0.000000 
17.400002 -4.300000000000001 0.000000 
17.5 -4.300000000000001 0.000000 
17.599998 -4.300000000000001 0.000000 
17.700001 -4.300000000000001 0.000000 
17.799999 -4.300000000000001 0.000000 
17.900002 -4.300000000000001 0.000000 
18.0 -4.300000000000001 0.000000 
18.099998 -4.300000000000001 0.000000 
18.200001 -4.300000000000001 0.000000 
18.299999 -4.300000000000001 0.000000 
18.400002 -4.300000000000001 0.000000 
18.5 -4.300000000000001 0.000000 
18.599998 -4.300000000000001 0.000000 
18.700001 -4.300000000000001 0.000000 
18.799999 -4.300000000000001 0.000000 
18.900002 -4.300000000000001 0.000000 
19.0 -4.300000000000001 0.000000 
19.099998 -4.300000000000001 0.000000 
19.200001 -4.300000000000001 0.000000 
19.299999 -4.300000000000001 0.000000 
-6.8 -4.2 0.000000 
-6.7 -4.2 0.000000 
-6.6 -4.2 0.000000 
-6.5 -4.2 0.000000 
-6.4 -4.2 0.000000 
-6.3 -4.2 0.000000 
-6.2 -4.2 0.000000 
-6.1 -4.2 0.000000 
-6.0 -4.2 0.000000 
-5.9 -4.2 0.000000 
-5.8 -4.2 0.000000 
-5.7 -4.2 0.000000 
-5.6 -4.2 0.000000 
-5.5 -4.2 0.000000 
-5.4 -4.2 0.000000 
-5.3 -4.2 0.000000 
-5.2 -4.2 0.000000 
-5.1 -4.2 0.000000 
-5.0 -4.2 0.000000 
-4.9 -4.2 0.000000 
-4.8 -4.2 0.000000 
-4.7 -4.2 0.000000 
-4.6 -4.2 0.000000 
-4.5 -4.2 0.000000 
-4.4 -4.2 0.000000 
-4.3 -4.2 0.000000 
-4.2 -4.2 0.000000 
-4.1 -4.2 0.000000 
-4.0 -4.2 0.000000 
-3.9 -4.2 0.000000 
-3.8 -4.2 0.000003 
-3.7 -4.2 0.000000 
-3.6 -4.2 0.000003 
-3.5 -4.2 0.000007 
-3.4 -4.2 0.000010 
-3.3 -4.2 0.000000 
-3.2 -4.2 0.000017 
-3.1 -4.2 0.000020 
-3.0 -4.2 0.000010 
-2.9 -4.2 0.000013 
-2.8 -4.2 0.000013 
-2.7 -4.2 0.000033 
-2.6 -4.2 0.000023 
-2.5 -4.2 0.000040 
-2.4 -4.2 0.000030 
-2.3 -4.2 0.000040 
-2.2 -4.2 0.000027 
-2.1 -4.2 0.000050 
-2.0 -4.2 0.000077 
-1.9 -4.2 0.000043 
-1.8 -4.2 0.000057 
-1.7 -4.2 0.000030 
-1.6 -4.2 0.000070 
-1.5 -4.2 0.000063 
-1.4 -4.2 0.000073 
-1.3 -4.2 0.000077 
-1.2 -4.2 0.000067 
-1.1 -4.2 0.000083 
-1.0 -4.2 0.000090 
-0.8999999999999999 -4.2 0.000107 
-0.8 -4.2 0.000093 
-0.7 -4.2 0.000080 
-0.6000000000000001 -4.2 0.000100 
-0.5 -4.2 0.000107 
-0.3999999999999999 -4.2 0.000073 
-0.2999999999999998 -4.2 0.000153 
-0.20000000000000018 -4.2 0.000117 
-0.10000000000000009 -4.2 0.000113 
0.0 -4.2 0.000120 
0.10000000000000009 -4.2 0.000137 
0.20000000000000018 -4.2 0.000123 
0.2999999999999998 -4.2 0.000107 
0.3999999999999999 -4.2 0.000157 
0.5 -4.2 0.000160 
0.6000000000000001 -4.2 0.000177 
0.7000000000000002 -4.2 0.000157 
0.7999999999999998 -4.2 0.000187 
0.8999999999999999 -4.2 0.000193 
1.0 -4.2 0.000183 
1.1 -4.2 0.000177 
1.2000000000000002 -4.2 0.000250 
1.2999999999999998 -4.2 0.000230 
1.4 -4.2 0.000237 
1.5 -4.2 0.000190 
1.5999990000000004 -4.2 0.000250 
1.7000000000000002 -4.2 0.000240 
1.7999999999999998 -4.2 0.000213 
1.9000000000000004 -4.2 0.000330 
2.0 -4.2 0.000313 
2.0999990000000004 -4.2 0.000347 
2.2 -4.2 0.000333 
2.3 -4.2 0.000373 
2.4000000000000004 -4.2 0.000440 
2.5 -4.2 0.000420 
2.5999990000000004 -4.2 0.000380 
2.7 -4.2 0.000407 
2.8 -4.2 0.000330 
2.9000000000000004 -4.2 0.000403 
3.0 -4.2 0.000427 
3.0999990000000004 -4.2 0.000387 
3.2 -4.2 0.000380 
3.3 -4.2 0.000423 
3.4000000000000004 -4.2 0.000350 
3.5 -4.2 0.000370 
3.5999990000000004 -4.2 0.000433 
3.7 -4.2 0.000353 
3.8 -4.2 0.000410 
3.9000000000000004 -4.2 0.000347 
4.0 -4.2 0.000450 
4.099999 -4.2 0.000413 
4.2 -4.2 0.000360 
4.3 -4.2 0.000427 
4.4 -4.2 0.000387 
4.5 -4.2 0.000363 
4.599999 -4.2 0.000393 
4.7 -4.2 0.000447 
4.8 -4.2 0.000330 
4.9 -4.2 0.000413 
5.0 -4.2 0.000360 
5.099999 -4.2 0.000393 
5.2 -4.2 0.000340 
5.3 -4.2 0.000357 
5.4 -4.2 0.000323 
5.5 -4.2 0.000383 
5.599999 -4.2 0.000363 
5.699999999999999 -4.2 0.000363 
5.800000000000001 -4.2 0.000327 
5.9 -4.2 0.000293 
6.0 -4.2 0.000397 
6.099999 -4.2 0.000343 
6.199999999999999 -4.2 0.000327 
6.300000000000001 -4.2 0.000413 
6.4 -4.2 0.000357 
6.5 -4.2 0.000373 
6.599999 -4.2 0.000387 
6.699999999999999 -4.2 0.000337 
6.800000000000001 -4.2 0.000333 
6.9 -4.2 0.000343 
7.0 -4.2 0.000423 
7.099999 -4.2 0.000370 
7.199999999999999 -4.2 0.000377 
7.300000000000001 -4.2 0.000340 
7.4 -4.2 0.000330 
7.5 -4.2 0.000390 
7.599999 -4.2 0.000293 
7.699999999999999 -4.2 0.000340 
7.800000000000001 -4.2 0.000407 
7.9 -4.2 0.000340 
8.0 -4.2 0.000390 
8.099999 -4.2 0.000313 
8.2 -4.2 0.000327 
8.3 -4.2 0.000317 
8.4 -4.2 0.000387 
8.5 -4.2 0.000373 
8.599999 -4.2 0.000383 
8.7 -4.2 0.000403 
8.8 -4.2 0.000333 
8.9 -4.2 0.000333 
9.0 -4.2 0.000353 
9.099999 -4.2 0.000383 
9.2 -4.2 0.000350 
9.3 -4.2 0.000353 
9.400001 -4.2 0.000377 
9.499999 -4.2 0.000377 
9.599999 -4.2 0.000360 
9.7 -4.2 0.000353 
9.8 -4.2 0.000337 
9.900001 -4.2 0.000373 
9.999999 -4.2 0.000337 
10.099999 -4.2 0.000343 
10.2 -4.2 0.000340 
10.3 -4.2 0.000277 
10.400001 -4.2 0.000323 
10.499999 -4.2 0.000300 
10.599999 -4.2 0.000277 
10.7 -4.2 0.000270 
10.8 -4.2 0.000283 
10.900001 -4.2 0.000273 
10.999999 -4.2 0.000290 
11.099999 -4.2 0.000170 
11.2 -4.2 0.000203 
11.3 -4.2 0.000237 
11.400001 -4.2 0.000197 
11.499999 -4.2 0.000177 
11.599999 -4.2 0.000153 
11.7 -4.2 0.000190 
11.8 -4.2 0.000163 
11.900001 -4.2 0.000180 
11.999999 -4.2 0.000240 
12.099999 -4.2 0.000130 
12.2 -4.2 0.000143 
12.3 -4.2 0.000137 
12.400001 -4.2 0.000163 
12.499999 -4.2 0.000143 
12.599999 -4.2 0.000123 
12.7 -4.2 0.000150 
12.8 -4.2 0.000120 
12.900001 -4.2 0.000133 
12.999999 -4.2 0.000160 
13.099999 -4.2 0.000100 
13.2 -4.2 0.000103 
13.3 -4.2 0.000103 
13.400001 -4.2 0.000073 
13.499999 -4.2 0.000157 
13.599998 -4.2 0.000063 
13.700001 -4.2 0.000083 
13.799999 -4.2 0.000137 
13.900002 -4.2 0.000067 
14.0 -4.2 0.000107 
14.099998 -4.2 0.000103 
14.200001 -4.2 0.000070 
14.299999 -4.2 0.000057 
14.400002 -4.2 0.000070 
14.5 -4.2 0.000077 
14.599998 -4.2 0.000040 
14.700001 -4.2 0.000050 
14.799999 -4.2 0.000050 
14.900002 -4.2 0.000030 
15.0 -4.2 0.000053 
15.099998 -4.2 0.000033 
15.200001 -4.2 0.000020 
15.299999 -4.2 0.000033 
15.400002 -4.2 0.000030 
15.5 -4.2 0.000033 
15.599998 -4.2 0.000023 
15.700001 -4.2 0.000020 
15.799999 -4.2 0.000020 
15.900002 -4.2 0.000013 
16.0 -4.2 0.000010 
16.099998 -4.2 0.000003 
16.200001 -4.2 0.000007 
16.299999 -4.2 0.000007 
16.400002 -4.2 0.000003 
16.5 -4.2 0.000000 
16.599998 -4.2 0.000000 
16.700001 -4.2 0.000000 
16.799999 -4.2 0.000000 
16.900002 -4.2 0.000000 
17.0 -4.2 0.000000 
17.099998 -4.2 0.000000 
17.200001 -4.2 0.000000 
17.299999 -4.2 0.000000 
17.400002 -4.2 0.000000 
17.5 -4.2 0.000000 
17.599998 -4.2 0.000000 
17.700001 -4.2 0.000000 
17.799999 -4.2 0.000000 
17.900002 -4.2 0.000000 
18.0 -4.2 0.000000 
18.099998 -4.2 0.000000 
18.200001 -4.2 0.000000 
18.299999 -4.2 0.000000 
18.400002 -4.2 0.000000 
18.5 -4.2 0.000000 
18.599998 -4.2 0.000000 
18.700001 -4.2 0.000000 
18.799999 -4.2 0.000000 
18.900002 -4.2 0.000000 
19.0 -4.2 0.000000 
19.099998 -4.2 0.000000 
19.200001 -4.2 0.000000 
19.299999 -4.2 0.000000 
-6.8 -4.1000000000000005 0.000000 
-6.7 -4.1000000000000005 0.000000 
-6.6 -4.1000000000000005 0.000000 
-6.5 -4.1000000000000005 0.000000 
-6.4 -4.1000000000000005 0.000000 
-6.3 -4.1000000000000005 0.000000 
-6.2 -4.1000000000000005 0.000000 
-6.1 -4.1000000000000005 0.000000 
-6.0 -4.1000000000000005 0.000000 
-5.9 -4.1000000000000005 0.000000 
-5.8 -4.1000000000000005 0.000000 
-5.7 -4.1000000000000005 0.000000 
-5.6 -4.1000000000000005 0.000000 
-5.5 -4.1000000000000005 0.000000 
-5.4 -4.1000000000000005 0.000000 
-5.3 -4.1000000000000005 0.000000 
-5.2 -4.1000000000000005 0.000000 
-5.1 -4.1000000000000005 0.000000 
-5.0 -4.1000000000000005 0.000000 
-4.9 -4.1000000000000005 0.000000 
-4.8 -4.1000000000000005 0.000000 
-4.7 -4.1000000000000005 0.000000 
-4.6 -4.1000000000000005 0.000000 
-4.5 -4.1000000000000005 0.000000 
-4.4 -4.1000000000000005 0.000000 
-4.3 -4.1000000000000005 0.000000 
-4.2 -4.1000000000000005 0.000000 
-4.1 -4.1000000000000005 0.000000 
-4.0 -4.1000000000000005 0.000000 
-3.9 -4.1000000000000005 0.000007 
-3.8 -4.1000000000000005 0.000003 
-3.7 -4.1000000000000005 0.000003 
-3.6 -4.1000000000000005 0.000000 
-3.5 -4.1000000000000005 0.000007 
-3.4 -4.1000000000000005 0.000013 
-3.3 -4.1000000000000005 0.000010 
-3.2 -4.1000000000000005 0.000007 
-3.1 -4.1000000000000005 0.000037 
-3.0 -4.1000000000000005 0.000023 
-2.9 -4.1000000000000005 0.000027 
-2.8 -4.1000000000000005 0.000020 
-2.7 -4.1000000000000005 0.000020 
-2.6 -4.1000000000000005 0.000013 
-2.5 -4.1000000000000005 0.000030 
-2.4 -4.1000000000000005 0.000027 
-2.3 -4.1000000000000005 0.000050 
-2.2 -4.1000000000000005 0.000060 
-2.1 -4.1000000000000005 0.000060 
-2.0 -4.1000000000000005 0.000050 
-1.9 -4.1000000000000005 0.000043 
-1.8 -4.1000000000000005 0.000047 
-1.7 -4.1000000000000005 0.000050 
-1.6 -4.1000000000000005 0.000063 
-1.5 -4.1000000000000005 0.000057 
-1.4 -4.1000000000000005 0.000103 
-1.3 -4.1000000000000005 0.000067 
-1.2 -4.1000000000000005 0.000083 
-1.1 -4.1000000000000005 0.000100 
-1.0 -4.1000000000000005 0.000113 
-0.8999999999999999 -4.1000000000000005 0.000080 
-0.8 -4.1000000000000005 0.000097 
-0.7 -4.1000000000000005 0.000117 
-0.6000000000000001 -4.1000000000000005 0.000123 
-0.5 -4.1000000000000005 0.000110 
-0.3999999999999999 -4.1000000000000005 0.000143 
-0.2999999999999998 -4.1000000000000005 0.000110 
-0.20000000000000018 -4.1000000000000005 0.000113 
-0.10000000000000009 -4.1000000000000005 0.000133 
0.0 -4.1000000000000005 0.000157 
0.10000000000000009 -4.1000000000000005 0.000153 
0.20000000000000018 -4.1000000000000005 0.000160 
0.2999999999999998 -4.1000000000000005 0.000167 
0.3999999999999999 -4.1000000000000005 0.000197 
0.5 -4.1000000000000005 0.000163 
0.6000000000000001 -4.1000000000000005 0.000213 
0.7000000000000002 -4.1000000000000005 0.000183 
0.7999999999999998 -4.1000000000000005 0.000193 
0.8999999999999999 -4.1000000000000005 0.000253 
1.0 -4.1000000000000005 0.000187 
1.1 -4.1000000000000005 0.000203 
1.2000000000000002 -4.1000000000000005 0.000240 
1.2999999999999998 -4.1000000000000005 0.000223 
1.4 -4.1000000000000005 0.000223 
1.5 -4.1000000000000005 0.000233 
1.5999990000000004 -4.1000000000000005 0.000247 
1.7000000000000002 -4.1000000000000005 0.000260 
1.7999999999999998 -4.1000000000000005 0.000267 
1.9000000000000004 -4.1000000000000005 0.000337 
2.0 -4.1000000000000005 0.000360 
2.0999990000000004 -4.1000000000000005 0.000337 
2.2 -4.1000000000000005 0.000440 
2.3 -4.1000000000000005 0.000383 
2.4000000000000004 -4.1000000000000005 0.000380 
2.5 -4.1000000000000005 0.000337 
2.5999990000000004 -4.1000000000000005 0.000337 
2.7 -4.1000000000000005 0.000420 
2.8 -4.1000000000000005 0.000410 
2.9000000000000004 -4.1000000000000005 0.000407 
3.0 -4.1000000000000005 0.000453 
3.0999990000000004 -4.1000000000000005 0.000453 
3.2 -4.1000000000000005 0.000353 
3.3 -4.1000000000000005 0.000387 
3.4000000000000004 -4.1000000000000005 0.000493 
3.5 -4.1000000000000005 0.000313 
3.5999990000000004 -4.1000000000000005 0.000367 
3.7 -4.1000000000000005 0.000373 
3.8 -4.1000000000000005 0.000373 
3.9000000000000004 -4.1000000000000005 0.000423 
4.0 -4.1000000000000005 0.000383 
4.099999 -4.1000000000000005 0.000370 
4.2 -4.1000000000000005 0.000333 
4.3 -4.1000000000000005 0.000367 
4.4 -4.1000000000000005 0.000383 
4.5 -4.1000000000000005 0.000373 
4.599999 -4.1000000000000005 0.000343 
4.7 -4.1000000000000005 0.000367 
4.8 -4.1000000000000005 0.000297 
4.9 -4.1000000000000005 0.000380 
5.0 -4.1000000000000005 0.000347 
5.099999 -4.1000000000000005 0.000423 
5.2 -4.1000000000000005 0.000320 
5.3 -4.1000000000000005 0.000390 
5.4 -4.1000000000000005 0.000333 
5.5 -4.1000000000000005 0.000360 
5.599999 -4.1000000000000005 0.000383 
5.699999999999999 -4.1000000000000005 0.000360 
5.800000000000001 -4.1000000000000005 0.000353 
5.9 -4.1000000000000005 0.000357 
6.0 -4.1000000000000005 0.000307 
6.099999 -4.1000000000000005 0.000407 
6.199999999999999 -4.1000000000000005 0.000407 
6.300000000000001 -4.1000000000000005 0.000397 
6.4 -4.1000000000000005 0.000293 
6.5 -4.1000000000000005 0.000320 
6.599999 -4.1000000000000005 0.000367 
6.699999999999999 -4.1000000000000005 0.000330 
6.800000000000001 -4.1000000000000005 0.000390 
6.9 -4.1000000000000005 0.000357 
7.0 -4.1000000000000005 0.000413 
7.099999 -4.1000000000000005 0.000303 
7.199999999999999 -4.1000000000000005 0.000407 
7.300000000000001 -4.1000000000000005 0.000367 
7.4 -4.1000000000000005 0.000407 
7.5 -4.1000000000000005 0.000377 
7.599999 -4.1000000000000005 0.000350 
7.699999999999999 -4.1000000000000005 0.000340 
7.800000000000001 -4.1000000000000005 0.000397 
7.9 -4.1000000000000005 0.000417 
8.0 -4.1000000000000005 0.000303 
8.099999 -4.1000000000000005 0.000340 
8.2 -4.1000000000000005 0.000270 
8.3 -4.1000000000000005 0.000317 
8.4 -4.1000000000000005 0.000370 
8.5 -4.1000000000000005 0.000287 
8.599999 -4.1000000000000005 0.000380 
8.7 -4.1000000000000005 0.000337 
8.8 -4.1000000000000005 0.000340 
8.9 -4.1000000000000005 0.000363 
9.0 -4.1000000000000005 0.000350 
9.099999 -4.1000000000000005 0.000277 
9.2 -4.1000000000000005 0.000417 
9.3 -4.1000000000000005 0.000343 
9.400001 -4.1000000000000005 0.000387 
9.499999 -4.1000000000000005 0.000353 
9.599999 -4.1000000000000005 0.000353 
9.7 -4.1000000000000005 0.000340 
9.8 -4.1000000000000005 0.000367 
9.900001 -4.1000000000000005 0.000293 
9.999999 -4.1000000000000005 0.000340 
10.099999 -4.1000000000000005 0.000337 
10.2 -4.1000000000000005 0.000410 
10.3 -4.1000000000000005 0.000373 
10.400001 -4.1000000000000005 0.000317 
10.499999 -4.1000000000000005 0.000357 
10.599999 -4.1000000000000005 0.000293 
10.7 -4.1000000000000005 0.000333 
10.8 -4.1000000000000005 0.000263 
10.900001 -4.1000000000000005 0.000250 
10.999999 -4.1000000000000005 0.000320 
11.099999 -4.1000000000000005 0.000210 
11.2 -4.1000000000000005 0.000230 
11.3 -4.1000000000000005 0.000247 
11.400001 -4.1000000000000005 0.000237 
11.499999 -4.1000000000000005 0.000220 
11.599999 -4.1000000000000005 0.000160 
11.7 -4.1000000000000005 0.000207 
11.8 -4.1000000000000005 0.000170 
11.900001 -4.1000000000000005 0.000203 
11.999999 -4.1000000000000005 0.000190 
12.099999 -4.1000000000000005 0.000140 
12.2 -4.1000000000000005 0.000203 
12.3 -4.1000000000000005 0.000153 
12.400001 -4.1000000000000005 0.000180 
12.499999 -4.1000000000000005 0.000167 
12.599999 -4.1000000000000005 0.000143 
12.7 -4.1000000000000005 0.000157 
12.8 -4.1000000000000005 0.000127 
12.900001 -4.1000000000000005 0.000137 
12.999999 -4.1000000000000005 0.000157 
13.099999 -4.1000000000000005 0.000097 
13.2 -4.1000000000000005 0.000117 
13.3 -4.1000000000000005 0.000133 
13.400001 -4.1000000000000005 0.000127 
13.499999 -4.1000000000000005 0.000123 
13.599998 -4.1000000000000005 0.000083 
13.700001 -4.1000000000000005 0.000117 
13.799999 -4.1000000000000005 0.000067 
13.900002 -4.1000000000000005 0.000080 
14.0 -4.1000000000000005 0.000117 
14.099998 -4.1000000000000005 0.000070 
14.200001 -4.1000000000000005 0.000067 
14.299999 -4.1000000000000005 0.000103 
14.400002 -4.1000000000000005 0.000053 
14.5 -4.1000000000000005 0.000043 
14.599998 -4.1000000000000005 0.000050 
14.700001 -4.1000000000000005 0.000073 
14.799999 -4.1000000000000005 0.000063 
14.900002 -4.1000000000000005 0.000047 
15.0 -4.1000000000000005 0.000040 
15.099998 -4.1000000000000005 0.000033 
15.200001 -4.1000000000000005 0.000027 
15.299999 -4.1000000000000005 0.000030 
15.400002 -4.1000000000000005 0.000037 
15.5 -4.1000000000000005 0.000013 
15.599998 -4.1000000000000005 0.000017 
15.700001 -4.1000000000000005 0.000047 
15.799999 -4.1000000000000005 0.000033 
15.900002 -4.1000000000000005 0.000017 
16.0 -4.1000000000000005 0.000020 
16.099998 -4.1000000000000005 0.000010 
16.200001 -4.1000000000000005 0.000010 
16.299999 -4.1000000000000005 0.000010 
16.400002 -4.1000000000000005 0.000000 
16.5 -4.1000000000000005 0.000000 
16.599998 -4.1000000000000005 0.000000 
16.700001 -4.1000000000000005 0.000000 
16.799999 -4.1000000000000005 0.000000 
16.900002 -4.1000000000000005 0.000000 
17.0 -4.1000000000000005 0.000000 
17.099998 -4.1000000000000005 0.000000 
17.200001 -4.1000000000000005 0.000000 
17.299999 -4.1000000000000005 0.000000 
17.400002 -4.1000000000000005 0.000000 
17.5 -4.1000000000000005 0.000000 
17.599998 -4.1000000000000005 0.000000 
17.700001 -4.1000000000000005 0.000000 
17.799999 -4.1000000000000005 0.000000 
17.900002 -4.1000000000000005 0.000000 
18.0 -4.1000000000000005 0.000000 
18.099998 -4.1000000000000005 0.000000 
18.200001 -4.1000000000000005 0.000000 
18.299999 -4.1000000000000005 0.000000 
18.400002 -4.1000000000000005 0.000000 
18.5 -4.1000000000000005 0.000000 
18.599998 -4.1000000000000005 0.000000 
18.700001 -4.1000000000000005 0.000000 
18.799999 -4.1000000000000005 0.000000 
18.900002 -4.1000000000000005 0.000000 
19.0 -4.1000000000000005 0.000000 
19.099998 -4.1000000000000005 0.000000 
19.200001 -4.1000000000000005 0.000000 
19.299999 -4.1000000000000005 0.000000 
-6.8 -4.0 0.000000 
-6.7 -4.0 0.000000 
-6.6 -4.0 0.000000 
-6.5 -4.0 0.000000 
-6.4 -4.0 0.000000 
-6.3 -4.0 0.000000 
-6.2 -4.0 0.000000 
-6.1 -4.0 0.000000 
-6.0 -4.0 0.000000 
-5.9 -4.0 0.000000 
-5.8 -4.0 0.000000 
-5.7 -4.0 0.000000 
-5.6 -4.0 0.000000 
-5.5 -4.0 0.000000 
-5.4 -4.0 0.000000 
-5.3 -4.0 0.000000 
-5.2 -4.0 0.000000 
-5.1 -4.0 0.000000 
-5.0 -4.0 0.000000 
-4.9 -4.0 0.000000 
-4.8 -4.0 0.000000 
-4.7 -4.0 0.000000 
-4.6 -4.0 0.000000 
-4.5 -4.0 0.000000 
-4.4 -4.0 0.000000 
-4.3 -4.0 0.000000 
-4.2 -4.0 0.000000 
-4.1 -4.0 0.000000 
-4.0 -4.0 0.000000 
-3.9 -4.0 0.000003 
-3.8 -4.0 0.000000 
-3.7 -4.0 0.000003 
-3.6 -4.0 0.000007 
-3.5 -4.0 0.000003 
-3.4 -4.0 0.000017 
-3.3 -4.0 0.000013 
-3.2 -4.0 0.000010 
-3.1 -4.0 0.000020 
-3.0 -4.0 0.000030 
-2.9 -4.0 0.000027 
-2.8 -4.0 0.000023 
-2.7 -4.0 0.000023 
-2.6 -4.0 0.000043 
-2.5 -4.0 0.000037 
-2.4 -4.0 0.000050 
-2.3 -4.0 0.000053 
-2.2 -4.0 0.000040 
-2.1 -4.0 0.000043 
-2.0 -4.0 0.000040 
-1.9 -4.0 0.000050 
-1.8 -4.0 0.000070 
-1.7 -4.0 0.000083 
-1.6 -4.0 0.000050 
-1.5 -4.0 0.000060 
-1.4 -4.0 0.000083 
-1.3 -4.0 0.000097 
-1.2 -4.0 0.000053 
-1.1 -4.0 0.000090 
-1.0 -4.0 0.000083 
-0.8999999999999999 -4.0 0.000083 
-0.8 -4.0 0.000110 
-0.7 -4.0 0.000100 
-0.6000000000000001 -4.0 0.000123 
-0.5 -4.0 0.000120 
-0.3999999999999999 -4.0 0.000097 
-0.2999999999999998 -4.0 0.000140 
-0.20000000000000018 -4.0 0.000123 
-0.10000000000000009 -4.0 0.000137 
0.0 -4.0 0.000233 
0.10000000000000009 -4.0 0.000217 
0.20000000000000018 -4.0 0.000167 
0.2999999999999998 -4.0 0.000150 
0.3999999999999999 -4.0 0.000200 
0.5 -4.0 0.000147 
0.6000000000000001 -4.0 0.000213 
0.7000000000000002 -4.0 0.000203 
0.7999999999999998 -4.0 0.000210 
0.8999999999999999 -4.0 0.000230 
1.0 -4.0 0.000220 
1.1 -4.0 0.000257 
1.2000000000000002 -4.0 0.000230 
1.2999999999999998 -4.0 0.000220 
1.4 -4.0 0.000240 
1.5 -4.0 0.000290 
1.5999990000000004 -4.0 0.000293 
1.7000000000000002 -4.0 0.000310 
1.7999999999999998 -4.0 0.000400 
1.9000000000000004 -4.0 0.000360 
2.0 -4.0 0.000383 
2.0999990000000004 -4.0 0.000350 
2.2 -4.0 0.000430 
2.3 -4.0 0.000373 
2.4000000000000004 -4.0 0.000373 
2.5 -4.0 0.000427 
2.5999990000000004 -4.0 0.000377 
2.7 -4.0 0.000353 
2.8 -4.0 0.000403 
2.9000000000000004 -4.0 0.000330 
3.0 -4.0 0.000327 
3.0999990000000004 -4.0 0.000363 
3.2 -4.0 0.000387 
3.3 -4.0 0.000317 
3.4000000000000004 -4.0 0.000447 
3.5 -4.0 0.000330 
3.5999990000000004 -4.0 0.000393 
3.7 -4.0 0.000380 
3.8 -4.0 0.000387 
3.9000000000000004 -4.0 0.000367 
4.0 -4.0 0.000363 
4.099999 -4.0 0.000370 
4.2 -4.0 0.000413 
4.3 -4.0 0.000367 
4.4 -4.0 0.000360 
4.5 -4.0 0.000413 
4.599999 -4.0 0.000443 
4.7 -4.0 0.000317 
4.8 -4.0 0.000393 
4.9 -4.0 0.000403 
5.0 -4.0 0.000337 
5.099999 -4.0 0.000370 
5.2 -4.0 0.000313 
5.3 -4.0 0.000397 
5.4 -4.0 0.000350 
5.5 -4.0 0.000340 
5.599999 -4.0 0.000397 
5.699999999999999 -4.0 0.000393 
5.800000000000001 -4.0 0.000337 
5.9 -4.0 0.000363 
6.0 -4.0 0.000403 
6.099999 -4.0 0.000340 
6.199999999999999 -4.0 0.000360 
6.300000000000001 -4.0 0.000367 
6.4 -4.0 0.000363 
6.5 -4.0 0.000353 
6.599999 -4.0 0.000343 
6.699999999999999 -4.0 0.000343 
6.800000000000001 -4.0 0.000467 
6.9 -4.0 0.000340 
7.0 -4.0 0.000390 
7.099999 -4.0 0.000400 
7.199999999999999 -4.0 0.000390 
7.300000000000001 -4.0 0.000347 
7.4 -4.0 0.000383 
7.5 -4.0 0.000320 
7.599999 -4.0 0.000320 
7.699999999999999 -4.0 0.000373 
7.800000000000001 -4.0 0.000350 
7.9 -4.0 0.000333 
8.0 -4.0 0.000290 
8.099999 -4.0 0.000410 
8.2 -4.0 0.000327 
8.3 -4.0 0.000310 
8.4 -4.0 0.000347 
8.5 -4.0 0.000313 
8.599999 -4.0 0.000460 
8.7 -4.0 0.000377 
8.8 -4.0 0.000317 
8.9 -4.0 0.000347 
9.0 -4.0 0.000297 
9.099999 -4.0 0.000393 
9.2 -4.0 0.000353 
9.3 -4.0 0.000337 
9.400001 -4.0 0.000367 
9.499999 -4.0 0.000327 
9.599999 -4.0 0.000320 
9.7 -4.0 0.000367 
9.8 -4.0 0.000383 
9.900001 -4.0 0.000397 
9.999999 -4.0 0.000320 
10.099999 -4.0 0.000297 
10.2 -4.0 0.000330 
10.3 -4.0 0.000373 
10.400001 -4.0 0.000317 
10.499999 -4.0 0.000333 
10.599999 -4.0 0.000317 
10.7 -4.0 0.000323 
10.8 -4.0 0.000280 
10.900001 -4.0 0.000233 
10.999999 -4.0 0.000290 
11.099999 -4.0 0.000213 
11.2 -4.0 0.000233 
11.3 -4.0 0.000273 
11.400001 -4.0 0.000160 
11.499999 -4.0 0.000227 
11.599999 -4.0 0.000223 
11.7 -4.0 0.000213 
11.8 -4.0 0.000193 
11.900001 -4.0 0.000167 
11.999999 -4.0 0.000210 
12.099999 -4.0 0.000193 
12.2 -4.0 0.000203 
12.3 -4.0 0.000173 
12.400001 -4.0 0.000170 
12.499999 -4.0 0.000153 
12.599999 -4.0 0.000100 
12.7 -4.0 0.000140 
12.8 -4.0 0.000143 
12.900001 -4.0 0.000150 
12.999999 -4.0 0.000137 
13.099999 -4.0 0.000083 
13.2 -4.0 0.000107 
13.3 -4.0 0.000123 
13.400001 -4.0 0.000157 
13.499999 -4.0 0.000123 
13.599998 -4.0 0.000080 
13.700001 -4.0 0.000127 
13.799999 -4.0 0.000093 
13.900002 -4.0 0.000110 
14.0 -4.0 0.000103 
14.099998 -4.0 0.000090 
14.200001 -4.0 0.000090 
14.299999 -4.0 0.000097 
14.400002 -4.0 0.000093 
14.5 -4.0 0.000070 
14.599998 -4.0 0.000047 
14.700001 -4.0 0.000043 
14.799999 -4.0 0.000063 
14.900002 -4.0 0.000057 
15.0 -4.0 0.000053 
15.099998 -4.0 0.000037 
15.200001 -4.0 0.000050 
15.299999 -4.0 0.000040 
15.400002 -4.0 0.000027 
15.5 -4.0 0.000027 
15.599998 -4.0 0.000027 
15.700001 -4.0 0.000037 
15.799999 -4.0 0.000023 
15.900002 -4.0 0.000017 
16.0 -4.0 0.000020 
16.099998 -4.0 0.000010 
16.200001 -4.0 0.000017 
16.299999 -4.0 0.000020 
16.400002 -4.0 0.000000 
16.5 -4.0 0.000000 
16.599998 -4.0 0.000007 
16.700001 -4.0 0.000000 
16.799999 -4.0 0.000000 
16.900002 -4.0 0.000000 
17.0 -4.0 0.000000 
17.099998 -4.0 0.000000 
17.200001 -4.0 0.000000 
17.299999 -4.0 0.000000 
17.400002 -4.0 0.000000 
17.5 -4.0 0.000000 
17.599998 -4.0 0.000000 
17.700001 -4.0 0.000000 
17.799999 -4.0 0.000000 
17.900002 -4.0 0.000000 
18.0 -4.0 0.000000 
18.099998 -4.0 0.000000 
18.200001 -4.0 0.000000 
18.299999 -4.0 0.000000 
18.400002 -4.0 0.000000 
18.5 -4.0 0.000000 
18.599998 -4.0 0.000000 
18.700001 -4.0 0.000000 
18.799999 -4.0 0.000000 
18.900002 -4.0 0.000000 
19.0 -4.0 0.000000 
19.099998 -4.0 0.000000 
19.200001 -4.0 0.000000 
19.299999 -4.0 0.000000 
-6.8 -3.9000000000000004 0.000000 
-6.7 -3.9000000000000004 0.000000 
-6.6 -3.9000000000000004 0.000000 
-6.5 -3.9000000000000004 0.000000 
-6.4 -3.9000000000000004 0.000000 
-6.3 -3.9000000000000004 0.000000 
-6.2 -3.9000000000000004 0.000000 
-6.1 -3.9000000000000004 0.000000 
-6.0 -3.9000000000000004 0.000000 
-5.9 -3.9000000000000004 0.000000 
-5.8 -3.9000000000000004 0.000000 
-5.7 -3.9000000000000004 0.000000 
-5.6 -3.9000000000000004 0.000000 
-5.5 -3.9000000000000004 0.000000 
-5.4 -3.9000000000000004 0.000000 
-5.3 -3.9000000000000004 0.000000 
-5.2 -3.9000000000000004 0.000000 
-5.1 -3.9000000000000004 0.000000 
-5.0 -3.9000000000000004 0.000000 
-4.9 -3.9000000000000004 0.000000 
-4.8 -3.9000000000000004 0.000000 
-4.7 -3.9000000000000004 0.000000 
-4.6 -3.9000000000000004 0.000000 
-4.5 -3.9000000000000004 0.000000 
-4.4 -3.9000000000000004 0.000000 
-4.3 -3.9000000000000004 0.000000 
-4.2 -3.9000000000000004 0.000000 
-4.1 -3.9000000000000004 0.000000 
-4.0 -3.9000000000000004 0.000007 
-3.9 -3.9000000000000004 0.000003 
-3.8 -3.9000000000000004 0.000000 
-3.7 -3.9000000000000004 0.000000 
-3.6 -3.9000000000000004 0.000017 
-3.5 -3.9000000000000004 0.000003 
-3.4 -3.9000000000000004 0.000013 
-3.3 -3.9000000000000004 0.000017 
-3.2 -3.9000000000000004 0.000007 
-3.1 -3.9000000000000004 0.000010 
-3.0 -3.9000000000000004 0.000030 
-2.9 -3.9000000000000004 0.000030 
-2.8 -3.9000000000000004 0.000030 
-2.7 -3.9000000000000004 0.000030 
-2.6 -3.9000000000000004 0.000040 
-2.5 -3.9000000000000004 0.000047 
-2.4 -3.9000000000000004 0.000030 
-2.3 -3.9000000000000004 0.000050 
-2.2 -3.9000000000000004 0.000037 
-2.1 -3.9000000000000004 0.000033 
-2.0 -3.9000000000000004 0.000063 
-1.9 -3.9000000000000004 0.000070 
-1.8 -3.9000000000000004 0.000060 
-1.7 -3.9000000000000004 0.000053 
-1.6 -3.9000000000000004 0.000090 
-1.5 -3.9000000000000004 0.000077 
-1.4 -3.9000000000000004 0.000070 
-1.3 -3.9000000000000004 0.000090 
-1.2 -3.9000000000000004 0.000070 
-1.1 -3.9000000000000004 0.000080 
-1.0 -3.9000000000000004 0.000113 
-0.8999999999999999 -3.9000000000000004 0.000093 
-0.8 -3.9000000000000004 0.000083 
-0.7 -3.9000000000000004 0.000137 
-0.6000000000000001 -3.9000000000000004 0.000133 
-0.5 -3.9000000000000004 0.000140 
-0.3999999999999999 -3.9000000000000004 0.000130 
-0.2999999999999998 -3.9000000000000004 0.000163 
-0.20000000000000018 -3.9000000000000004 0.000117 
-0.10000000000000009 -3.9000000000000004 0.000150 
0.0 -3.9000000000000004 0.000160 
0.10000000000000009 -3.9000000000000004 0.000157 
0.20000000000000018 -3.9000000000000004 0.000153 
0.2999999999999998 -3.9000000000000004 0.000173 
0.3999999999999999 -3.9000000000000004 0.000197 
0.5 -3.9000000000000004 0.000190 
0.6000000000000001 -3.9000000000000004 0.000200 
0.7000000000000002 -3.9000000000000004 0.000270 
0.7999999999999998 -3.9000000000000004 0.000167 
0.8999999999999999 -3.9000000000000004 0.000247 
1.0 -3.9000000000000004 0.000233 
1.1 -3.9000000000000004 0.000290 
1.2000000000000002 -3.9000000000000004 0.000213 
1.2999999999999998 -3.9000000000000004 0.000223 
1.4 -3.9000000000000004 0.000260 
1.5 -3.9000000000000004 0.000363 
1.5999990000000004 -3.9000000000000004 0.000367 
1.7000000000000002 -3.9000000000000004 0.000337 
1.7999999999999998 -3.9000000000000004 0.000370 
1.9000000000000004 -3.9000000000000004 0.000367 
2.0 -3.9000000000000004 0.000350 
2.0999990000000004 -3.9000000000000004 0.000457 
2.2 -3.9000000000000004 0.000370 
2.3 -3.9000000000000004 0.000337 
2.4000000000000004 -3.9000000000000004 0.000367 
2.5 -3.9000000000000004 0.000397 
2.5999990000000004 -3.9000000000000004 0.000350 
2.7 -3.9000000000000004 0.000340 
2.8 -3.9000000000000004 0.000307 
2.9000000000000004 -3.9000000000000004 0.000397 
3.0 -3.9000000000000004 0.000383 
3.0999990000000004 -3.9000000000000004 0.000337 
3.2 -3.9000000000000004 0.000447 
3.3 -3.9000000000000004 0.000357 
3.4000000000000004 -3.9000000000000004 0.000357 
3.5 -3.9000000000000004 0.000377 
3.5999990000000004 -3.9000000000000004 0.000357 
3.7 -3.9000000000000004 0.000400 
3.8 -3.9000000000000004 0.000370 
3.9000000000000004 -3.9000000000000004 0.000330 
4.0 -3.9000000000000004 0.000290 
4.099999 -3.9000000000000004 0.000350 
4.2 -3.9000000000000004 0.000397 
4.3 -3.9000000000000004 0.000380 
4.4 -3.9000000000000004 0.000370 
4.5 -3.9000000000000004 0.000350 
4.599999 -3.9000000000000004 0.000453 
4.7 -3.9000000000000004 0.000337 
4.8 -3.9000000000000004 0.000370 
4.9 -3.9000000000000004 0.000407 
5.0 -3.9000000000000004 0.000370 
5.099999 -3.9000000000000004 0.000387 
5.2 -3.9000000000000004 0.000350 
5.3 -3.9000000000000004 0.000380 
5.4 -3.9000000000000004 0.000360 
5.5 -3.9000000000000004 0.000347 
5.599999 -3.9000000000000004 0.000380 
5.699999999999999 -3.9000000000000004 0.000313 
5.800000000000001 -3.9000000000000004 0.000330 
5.9 -3.9000000000000004 0.000410 
6.0 -3.9000000000000004 0.000413 
6.099999 -3.9000000000000004 0.000387 
6.199999999999999 -3.9000000000000004 0.000317 
6.300000000000001 -3.9000000000000004 0.000417 
6.4 -3.9000000000000004 0.000290 
6.5 -3.9000000000000004 0.000430 
6.599999 -3.9000000000000004 0.000347 
6.699999999999999 -3.9000000000000004 0.000360 
6.800000000000001 -3.9000000000000004 0.000397 
6.9 -3.9000000000000004 0.000443 
7.0 -3.9000000000000004 0.000310 
7.099999 -3.9000000000000004 0.000323 
7.199999999999999 -3.9000000000000004 0.000357 
7.300000000000001 -3.9000000000000004 0.000293 
7.4 -3.9000000000000004 0.000407 
7.5 -3.9000000000000004 0.000340 
7.599999 -3.9000000000000004 0.000353 
7.699999999999999 -3.9000000000000004 0.000390 
7.800000000000001 -3.9000000000000004 0.000357 
7.9 -3.9000000000000004 0.000343 
8.0 -3.9000000000000004 0.000297 
8.099999 -3.9000000000000004 0.000340 
8.2 -3.9000000000000004 0.000300 
8.3 -3.9000000000000004 0.000327 
8.4 -3.9000000000000004 0.000330 
8.5 -3.9000000000000004 0.000317 
8.599999 -3.9000000000000004 0.000370 
8.7 -3.9000000000000004 0.000313 
8.8 -3.9000000000000004 0.000387 
8.9 -3.9000000000000004 0.000357 
9.0 -3.9000000000000004 0.000300 
9.099999 -3.9000000000000004 0.000370 
9.2 -3.9000000000000004 0.000353 
9.3 -3.9000000000000004 0.000333 
9.400001 -3.9000000000000004 0.000307 
9.499999 -3.9000000000000004 0.000340 
9.599999 -3.9000000000000004 0.000280 
9.7 -3.9000000000000004 0.000377 
9.8 -3.9000000000000004 0.000397 
9.900001 -3.9000000000000004 0.000380 
9.999999 -3.9000000000000004 0.000360 
10.099999 -3.9000000000000004 0.000370 
10.2 -3.9000000000000004 0.000380 
10.3 -3.9000000000000004 0.000373 
10.400001 -3.9000000000000004 0.000353 
10.499999 -3.9000000000000004 0.000330 
10.599999 -3.9000000000000004 0.000340 
10.7 -3.9000000000000004 0.000253 
10.8 -3.9000000000000004 0.000327 
10.900001 -3.9000000000000004 0.000303 
10.999999 -3.9000000000000004 0.000400 
11.099999 -3.9000000000000004 0.000317 
11.2 -3.9000000000000004 0.000250 
11.3 -3.9000000000000004 0.000277 
11.400001 -3.9000000000000004 0.000257 
11.499999 -3.9000000000000004 0.000267 
11.599999 -3.9000000000000004 0.000177 
11.7 -3.9000000000000004 0.000270 
11.8 -3.9000000000000004 0.000197 
11.900001 -3.9000000000000004 0.000207 
11.999999 -3.9000000000000004 0.000210 
12.099999 -3.9000000000000004 0.000180 
12.2 -3.9000000000000004 0.000160 
12.3 -3.9000000000000004 0.000167 
12.400001 -3.9000000000000004 0.000180 
12.499999 -3.9000000000000004 0.000203 
12.599999 -3.9000000000000004 0.000173 
12.7 -3.9000000000000004 0.000147 
12.8 -3.9000000000000004 0.000153 
12.900001 -3.9000000000000004 0.000157 
12.999999 -3.9000000000000004 0.000187 
13.099999 -3.9000000000000004 0.000120 
13.2 -3.9000000000000004 0.000160 
13.3 -3.9000000000000004 0.000113 
13.400001 -3.9000000000000004 0.000127 
13.499999 -3.9000000000000004 0.000137 
13.599998 -3.9000000000000004 0.000107 
13.700001 -3.9000000000000004 0.000113 
13.799999 -3.9000000000000004 0.000113 
13.900002 -3.9000000000000004 0.000133 
14.0 -3.9000000000000004 0.000087 
14.099998 -3.9000000000000004 0.000050 
14.200001 -3.9000000000000004 0.000103 
14.299999 -3.9000000000000004 0.000073 
14.400002 -3.9000000000000004 0.000107 
14.5 -3.9000000000000004 0.000113 
14.599998 -3.9000000000000004 0.000057 
14.700001 -3.9000000000000004 0.000070 
14.799999 -3.9000000000000004 0.000063 
14.900002 -3.9000000000000004 0.000047 
15.0 -3.9000000000000004 0.000060 
15.099998 -3.9000000000000004 0.000037 
15.200001 -3.9000000000000004 0.000057 
15.299999 -3.9000000000000004 0.000023 
15.400002 -3.9000000000000004 0.000033 
15.5 -3.9000000000000004 0.000043 
15.599998 -3.9000000000000004 0.000017 
15.700001 -3.9000000000000004 0.000020 
15.799999 -3.9000000000000004 0.000023 
15.900002 -3.9000000000000004 0.000037 
16.0 -3.9000000000000004 0.000007 
16.099998 -3.9000000000000004 0.000010 
16.200001 -3.9000000000000004 0.000017 
16.299999 -3.9000000000000004 0.000013 
16.400002 -3.9000000000000004 0.000003 
16.5 -3.9000000000000004 0.000000 
16.599998 -3.9000000000000004 0.000000 
16.700001 -3.9000000000000004 0.000000 
16.799999 -3.9000000000000004 0.000000 
16.900002 -3.9000000000000004 0.000000 
17.0 -3.9000000000000004 0.000000 
17.099998 -3.9000000000000004 0.000000 
17.200001 -3.9000000000000004 0.000000 
17.299999 -3.9000000000000004 0.000000 
17.400002 -3.9000000000000004 0.000000 
17.5 -3.9000000000000004 0.000000 
17.599998 -3.9000000000000004 0.000000 
17.700001 -3.9000000000000004 0.000000 
17.799999 -3.9000000000000004 0.000000 
17.900002 -3.9000000000000004 0.000000 
18.0 -3.9000000000000004 0.000000 
18.099998 -3.9000000000000004 0.000000 
18.200001 -3.9000000000000004 0.000000 
18.299999 -3.9000000000000004 0.000000 
18.400002 -3.9000000000000004 0.000000 
18.5 -3.9000000000000004 0.000000 
18.599998 -3.9000000000000004 0.000000 
18.700001 -3.9000000000000004 0.000000 
18.799999 -3.9000000000000004 0.000000 
18.900002 -3.9000000000000004 0.000000 
19.0 -3.9000000000000004 0.000000 
19.099998 -3.9000000000000004 0.000000 
19.200001 -3.9000000000000004 0.000000 
19.299999 -3.9000000000000004 0.000000 
-6.8 -3.8000000000000003 0.000000 
-6.7 -3.8000000000000003 0.000000 
-6.6 -3.8000000000000003 0.000000 
-6.5 -3.8000000000000003 0.000000 
-6.4 -3.8000000000000003 0.000000 
-6.3 -3.8000000000000003 0.000000 
-6.2 -3.8000000000000003 0.000000 
-6.1 -3.8000000000000003 0.000000 
-6.0 -3.8000000000000003 0.000000 
-5.9 -3.8000000000000003 0.000000 
-5.8 -3.8000000000000003 0.000000 
-5.7 -3.8000000000000003 0.000000 
-5.6 -3.8000000000000003 0.000000 
-5.5 -3.8000000000000003 0.000000 
-5.4 -3.8000000000000003 0.000000 
-5.3 -3.8000000000000003 0.000000 
-5.2 -3.8000000000000003 0.000000 
-5.1 -3.8000000000000003 0.000000 
-5.0 -3.8000000000000003 0.000000 
-4.9 -3.8000000000000003 0.000000 
-4.8 -3.8000000000000003 0.000000 
-4.7 -3.8000000000000003 0.000000 
-4.6 -3.8000000000000003 0.000000 
-4.5 -3.8000000000000003 0.000000 
-4.4 -3.8000000000000003 0.000000 
-4.3 -3.8000000000000003 0.000000 
-4.2 -3.8000000000000003 0.000000 
-4.1 -3.8000000000000003 0.000000 
-4.0 -3.8000000000000003 0.000000 
-3.9 -3.8000000000000003 0.000000 
-3.8 -3.8000000000000003 0.000007 
-3.7 -3.8000000000000003 0.000017 
-3.6 -3.8000000000000003 0.000007 
-3.5 -3.8000000000000003 0.000007 
-3.4 -3.8000000000000003 0.000020 
-3.3 -3.8000000000000003 0.000013 
-3.2 -3.8000000000000003 0.000013 
-3.1 -3.8000000000000003 0.000020 
-3.0 -3.8000000000000003 0.000017 
-2.9 -3.8000000000000003 0.000043 
-2.8 -3.8000000000000003 0.000023 
-2.7 -3.8000000000000003 0.000017 
-2.6 -3.8000000000000003 0.000063 
-2.5 -3.8000000000000003 0.000047 
-2.4 -3.8000000000000003 0.000053 
-2.3 -3.8000000000000003 0.000047 
-2.2 -3.8000000000000003 0.000063 
-2.1 -3.8000000000000003 0.000070 
-2.0 -3.8000000000000003 0.000057 
-1.9 -3.8000000000000003 0.000043 
-1.8 -3.8000000000000003 0.000063 
-1.7 -3.8000000000000003 0.000077 
-1.6 -3.8000000000000003 0.000090 
-1.5 -3.8000000000000003 0.000073 
-1.4 -3.8000000000000003 0.000087 
-1.3 -3.8000000000000003 0.000087 
-1.2 -3.8000000000000003 0.000120 
-1.1 -3.8000000000000003 0.000087 
-1.0 -3.8000000000000003 0.000093 
-0.8999999999999999 -3.8000000000000003 0.000127 
-0.8 -3.8000000000000003 0.000117 
-0.7 -3.8000000000000003 0.000103 
-0.6000000000000001 -3.8000000000000003 0.000123 
-0.5 -3.8000000000000003 0.000123 
-0.3999999999999999 -3.8000000000000003 0.000103 
-0.2999999999999998 -3.8000000000000003 0.000157 
-0.20000000000000018 -3.8000000000000003 0.000117 
-0.10000000000000009 -3.8000000000000003 0.000167 
0.0 -3.8000000000000003 0.000143 
0.10000000000000009 -3.8000000000000003 0.000140 
0.20000000000000018 -3.8000000000000003 0.000207 
0.2999999999999998 -3.8000000000000003 0.000213 
0.3999999999999999 -3.8000000000000003 0.000207 
0.5 -3.8000000000000003 0.000190 
0.6000000000000001 -3.8000000000000003 0.000277 
0.7000000000000002 -3.8000000000000003 0.000207 
0.7999999999999998 -3.8000000000000003 0.000223 
0.8999999999999999 -3.8000000000000003 0.000237 
1.0 -3.8000000000000003 0.000263 
1.1 -3.8000000000000003 0.000280 
1.2000000000000002 -3.8000000000000003 0.000263 
1.2999999999999998 -3.8000000000000003 0.000257 
1.4 -3.8000000000000003 0.000327 
1.5 -3.8000000000000003 0.000373 
1.5999990000000004 -3.8000000000000003 0.000430 
1.7000000000000002 -3.8000000000000003 0.000403 
1.7999999999999998 -3.8000000000000003 0.000323 
1.9000000000000004 -3.8000000000000003 0.000373 
2.0 -3.8000000000000003 0.000377 
2.0999990000000004 -3.8000000000000003 0.000340 
2.2 -3.8000000000000003 0.000383 
2.3 -3.8000000000000003 0.000370 
2.4000000000000004 -3.8000000000000003 0.000323 
2.5 -3.8000000000000003 0.000363 
2.5999990000000004 -3.8000000000000003 0.000400 
2.7 -3.8000000000000003 0.000377 
2.8 -3.8000000000000003 0.000403 
2.9000000000000004 -3.8000000000000003 0.000433 
3.0 -3.8000000000000003 0.000350 
3.0999990000000004 -3.8000000000000003 0.000363 
3.2 -3.8000000000000003 0.000403 
3.3 -3.8000000000000003 0.000390 
3.4000000000000004 -3.8000000000000003 0.000417 
3.5 -3.8000000000000003 0.000407 
3.5999990000000004 -3.8000000000000003 0.000363 
3.7 -3.8000000000000003 0.000357 
3.8 -3.8000000000000003 0.000337 
3.9000000000000004 -3.8000000000000003 0.000373 
4.0 -3.8000000000000003 0.000417 
4.099999 -3.8000000000000003 0.000357 
4.2 -3.8000000000000003 0.000387 
4.3 -3.8000000000000003 0.000400 
4.4 -3.8000000000000003 0.000400 
4.5 -3.8000000000000003 0.000390 
4.599999 -3.8000000000000003 0.000373 
4.7 -3.8000000000000003 0.000343 
4.8 -3.8000000000000003 0.000453 
4.9 -3.8000000000000003 0.000327 
5.0 -3.8000000000000003 0.000377 
5.099999 -3.8000000000000003 0.000380 
5.2 -3.8000000000000003 0.000407 
5.3 -3.8000000000000003 0.000403 
5.4 -3.8000000000000003 0.000330 
5.5 -3.8000000000000003 0.000363 
5.599999 -3.8000000000000003 0.000317 
5.699999999999999 -3.8000000000000003 0.000343 
5.800000000000001 -3.8000000000000003 0.000337 
5.9 -3.8000000000000003 0.000330 
6.0 -3.8000000000000003 0.000337 
6.099999 -3.8000000000000003 0.000337 
6.199999999999999 -3.8000000000000003 0.000290 
6.300000000000001 -3.8000000000000003 0.000337 
6.4 -3.8000000000000003 0.000357 
6.5 -3.8000000000000003 0.000313 
6.599999 -3.8000000000000003 0.000317 
6.699999999999999 -3.8000000000000003 0.000377 
6.800000000000001 -3.8000000000000003 0.000353 
6.9 -3.8000000000000003 0.000357 
7.0 -3.8000000000000003 0.000313 
7.099999 -3.8000000000000003 0.000390 
7.199999999999999 -3.8000000000000003 0.000327 
7.300000000000001 -3.8000000000000003 0.000357 
7.4 -3.8000000000000003 0.000360 
7.5 -3.8000000000000003 0.000290 
7.599999 -3.8000000000000003 0.000357 
7.699999999999999 -3.8000000000000003 0.000357 
7.800000000000001 -3.8000000000000003 0.000390 
7.9 -3.8000000000000003 0.000413 
8.0 -3.8000000000000003 0.000300 
8.099999 -3.8000000000000003 0.000340 
8.2 -3.8000000000000003 0.000340 
8.3 -3.8000000000000003 0.000317 
8.4 -3.8000000000000003 0.000337 
8.5 -3.8000000000000003 0.000307 
8.599999 -3.8000000000000003 0.000387 
8.7 -3.8000000000000003 0.000387 
8.8 -3.8000000000000003 0.000363 
8.9 -3.8000000000000003 0.000317 
9.0 -3.8000000000000003 0.000370 
9.099999 -3.8000000000000003 0.000297 
9.2 -3.8000000000000003 0.000350 
9.3 -3.8000000000000003 0.000370 
9.400001 -3.8000000000000003 0.000377 
9.499999 -3.8000000000000003 0.000367 
9.599999 -3.8000000000000003 0.000393 
9.7 -3.8000000000000003 0.000333 
9.8 -3.8000000000000003 0.000313 
9.900001 -3.8000000000000003 0.000350 
9.999999 -3.8000000000000003 0.000317 
10.099999 -3.8000000000000003 0.000327 
10.2 -3.8000000000000003 0.000330 
10.3 -3.8000000000000003 0.000317 
10.400001 -3.8000000000000003 0.000350 
10.499999 -3.8000000000000003 0.000417 
10.599999 -3.8000000000000003 0.000277 
10.7 -3.8000000000000003 0.000333 
10.8 -3.8000000000000003 0.000283 
10.900001 -3.8000000000000003 0.000370 
10.999999 -3.8000000000000003 0.000397 
11.099999 -3.8000000000000003 0.000250 
11.2 -3.8000000000000003 0.000340 
11.3 -3.8000000000000003 0.000303 
11.400001 -3.8000000000000003 0.000303 
11.499999 -3.8000000000000003 0.000300 
11.599999 -3.8000000000000003 0.000220 
11.7 -3.8000000000000003 0.000230 
11.8 -3.8000000000000003 0.000197 
11.900001 -3.8000000000000003 0.000233 
11.999999 -3.8000000000000003 0.000213 
12.099999 -3.8000000000000003 0.000137 
12.2 -3.8000000000000003 0.000213 
12.3 -3.8000000000000003 0.000157 
12.400001 -3.8000000000000003 0.000180 
12.499999 -3.8000000000000003 0.000207 
12.599999 -3.8000000000000003 0.000140 
12.7 -3.8000000000000003 0.000160 
12.8 -3.8000000000000003 0.000177 
12.900001 -3.8000000000000003 0.000137 
12.999999 -3.8000000000000003 0.000167 
13.099999 -3.8000000000000003 0.000140 
13.2 -3.8000000000000003 0.000123 
13.3 -3.8000000000000003 0.000133 
13.400001 -3.8000000000000003 0.000120 
13.499999 -3.8000000000000003 0.000110 
13.599998 -3.8000000000000003 0.000120 
13.700001 -3.8000000000000003 0.000113 
13.799999 -3.8000000000000003 0.000103 
13.900002 -3.8000000000000003 0.000107 
14.0 -3.8000000000000003 0.000117 
14.099998 -3.8000000000000003 0.000097 
14.200001 -3.8000000000000003 0.000103 
14.299999 -3.8000000000000003 0.000133 
14.400002 -3.8000000000000003 0.000070 
14.5 -3.8000000000000003 0.000100 
14.599998 -3.8000000000000003 0.000077 
14.700001 -3.8000000000000003 0.000057 
14.799999 -3.8000000000000003 0.000053 
14.900002 -3.8000000000000003 0.000060 
15.0 -3.8000000000000003 0.000040 
15.099998 -3.8000000000000003 0.000057 
15.200001 -3.8000000000000003 0.000033 
15.299999 -3.8000000000000003 0.000043 
15.400002 -3.8000000000000003 0.000073 
15.5 -3.8000000000000003 0.000060 
15.599998 -3.8000000000000003 0.000040 
15.700001 -3.8000000000000003 0.000020 
15.799999 -3.8000000000000003 0.000020 
15.900002 -3.8000000000000003 0.000047 
16.0 -3.8000000000000003 0.000043 
16.099998 -3.8000000000000003 0.000020 
16.200001 -3.8000000000000003 0.000003 
16.299999 -3.8000000000000003 0.000020 
16.400002 -3.8000000000000003 0.000003 
16.5 -3.8000000000000003 0.000003 
16.599998 -3.8000000000000003 0.000003 
16.700001 -3.8000000000000003 0.000003 
16.799999 -3.8000000000000003 0.000000 
16.900002 -3.8000000000000003 0.000000 
17.0 -3.8000000000000003 0.000000 
17.099998 -3.8000000000000003 0.000000 
17.200001 -3.8000000000000003 0.000000 
17.299999 -3.8000000000000003 0.000000 
17.400002 -3.8000000000000003 0.000000 
17.5 -3.8000000000000003 0.000000 
17.599998 -3.8000000000000003 0.000000 
17.700001 -3.8000000000000003 0.000000 
17.799999 -3.8000000000000003 0.000000 
17.900002 -3.8000000000000003 0.000000 
18.0 -3.8000000000000003 0.000000 
18.099998 -3.8000000000000003 0.000000 
18.200001 -3.8000000000000003 0.000000 
18.299999 -3.8000000000000003 0.000000 
18.400002 -3.8000000000000003 0.000000 
18.5 -3.8000000000000003 0.000000 
18.599998 -3.8000000000000003 0.000000 
18.700001 -3.8000000000000003 0.000000 
18.799999 -3.8000000000000003 0.000000 
18.900002 -3.8000000000000003 0.000000 
19.0 -3.8000000000000003 0.000000 
19.099998 -3.8000000000000003 0.000000 
19.200001 -3.8000000000000003 0.000000 
19.299999 -3.8000000000000003 0.000000 
-6.8 -3.7 0.000000 
-6.7 -3.7 0.000000 
-6.6 -3.7 0.000000 
-6.5 -3.7 0.000000 
-6.4 -3.7 0.000000 
-6.3 -3.7 0.000000 
-6.2 -3.7 0.000000 
-6.1 -3.7 0.000000 
-6.0 -3.7 0.000000 
-5.9 -3.7 0.000000 
-5.8 -3.7 0.000000 
-5.7 -3.7 0.000000 
-5.6 -3.7 0.000000 
-5.5 -3.7 0.000000 
-5.4 -3.7 0.000000 
-5.3 -3.7 0.000000 
-5.2 -3.7 0.000000 
-5.1 -3.7 0.000000 
-5.0 -3.7 0.000000 
-4.9 -3.7 0.000000 
-4.8 -3.7 0.000000 
-4.7 -3.7 0.000000 
-4.6 -3.7 0.000000 
-4.5 -3.7 0.000000 
-4.4 -3.7 0.000000 
-4.3 -3.7 0.000000 
-4.2 -3.7 0.000000 
-4.1 -3.7 0.000003 
-4.0 -3.7 0.000000 
-3.9 -3.7 0.000007 
-3.8 -3.7 0.000007 
-3.7 -3.7 0.000007 
-3.6 -3.7 0.000007 
-3.5 -3.7 0.000003 
-3.4 -3.7 0.000037 
-3.3 -3.7 0.000033 
-3.2 -3.7 0.000017 
-3.1 -3.7 0.000030 
-3.0 -3.7 0.000037 
-2.9 -3.7 0.000037 
-2.8 -3.7 0.000037 
-2.7 -3.7 0.000050 
-2.6 -3.7 0.000063 
-2.5 -3.7 0.000057 
-2.4 -3.7 0.000040 
-2.3 -3.7 0.000043 
-2.2 -3.7 0.000063 
-2.1 -3.7 0.000060 
-2.0 -3.7 0.000067 
-1.9 -3.7 0.000063 
-1.8 -3.7 0.000080 
-1.7 -3.7 0.000070 
-1.6 -3.7 0.000103 
-1.5 -3.7 0.000110 
-1.4 -3.7 0.000080 
-1.3 -3.7 0.000083 
-1.2 -3.7 0.000113 
-1.1 -3.7 0.000130 
-1.0 -3.7 0.000120 
-0.8999999999999999 -3.7 0.000140 
-0.8 -3.7 0.000113 
-0.7 -3.7 0.000127 
-0.6000000000000001 -3.7 0.000083 
-0.5 -3.7 0.000117 
-0.3999999999999999 -3.7 0.000140 
-0.2999999999999998 -3.7 0.000130 
-0.20000000000000018 -3.7 0.000197 
-0.10000000000000009 -3.7 0.000157 
0.0 -3.7 0.000167 
0.10000000000000009 -3.7 0.000200 
0.20000000000000018 -3.7 0.000203 
0.2999999999999998 -3.7 0.000213 
0.3999999999999999 -3.7 0.000190 
0.5 -3.7 0.000180 
0.6000000000000001 -3.7 0.000183 
0.7000000000000002 -3.7 0.000230 
0.7999999999999998 -3.7 0.000213 
0.8999999999999999 -3.7 0.000277 
1.0 -3.7 0.000233 
1.1 -3.7 0.000267 
1.2000000000000002 -3.7 0.000293 
1.2999999999999998 -3.7 0.000320 
1.4 -3.7 0.000410 
1.5 -3.7 0.000350 
1.5999990000000004 -3.7 0.000397 
1.7000000000000002 -3.7 0.000373 
1.7999999999999998 -3.7 0.000400 
1.9000000000000004 -3.7 0.000333 
2.0 -3.7 0.000357 
2.0999990000000004 -3.7 0.000340 
2.2 -3.7 0.000343 
2.3 -3.7 0.000463 
2.4000000000000004 -3.7 0.000403 
2.5 -3.7 0.000377 
2.5999990000000004 -3.7 0.000373 
2.7 -3.7 0.000440 
2.8 -3.7 0.000427 
2.9000000000000004 -3.7 0.000397 
3.0 -3.7 0.000437 
3.0999990000000004 -3.7 0.000350 
3.2 -3.7 0.000383 
3.3 -3.7 0.000447 
3.4000000000000004 -3.7 0.000333 
3.5 -3.7 0.000410 
3.5999990000000004 -3.7 0.000420 
3.7 -3.7 0.000357 
3.8 -3.7 0.000343 
3.9000000000000004 -3.7 0.000400 
4.0 -3.7 0.000337 
4.099999 -3.7 0.000390 
4.2 -3.7 0.000327 
4.3 -3.7 0.000380 
4.4 -3.7 0.000373 
4.5 -3.7 0.000340 
4.599999 -3.7 0.000397 
4.7 -3.7 0.000423 
4.8 -3.7 0.000353 
4.9 -3.7 0.000353 
5.0 -3.7 0.000370 
5.099999 -3.7 0.000303 
5.2 -3.7 0.000393 
5.3 -3.7 0.000360 
5.4 -3.7 0.000333 
5.5 -3.7 0.000407 
5.599999 -3.7 0.000433 
5.699999999999999 -3.7 0.000393 
5.800000000000001 -3.7 0.000367 
5.9 -3.7 0.000330 
6.0 -3.7 0.000387 
6.099999 -3.7 0.000370 
6.199999999999999 -3.7 0.000360 
6.300000000000001 -3.7 0.000340 
6.4 -3.7 0.000300 
6.5 -3.7 0.000350 
6.599999 -3.7 0.000380 
6.699999999999999 -3.7 0.000373 
6.800000000000001 -3.7 0.000353 
6.9 -3.7 0.000310 
7.0 -3.7 0.000383 
7.099999 -3.7 0.000370 
7.199999999999999 -3.7 0.000353 
7.300000000000001 -3.7 0.000297 
7.4 -3.7 0.000347 
7.5 -3.7 0.000317 
7.599999 -3.7 0.000347 
7.699999999999999 -3.7 0.000347 
7.800000000000001 -3.7 0.000363 
7.9 -3.7 0.000330 
8.0 -3.7 0.000320 
8.099999 -3.7 0.000370 
8.2 -3.7 0.000383 
8.3 -3.7 0.000347 
8.4 -3.7 0.000360 
8.5 -3.7 0.000343 
8.599999 -3.7 0.000353 
8.7 -3.7 0.000350 
8.8 -3.7 0.000253 
8.9 -3.7 0.000337 
9.0 -3.7 0.000383 
9.099999 -3.7 0.000337 
9.2 -3.7 0.000393 
9.3 -3.7 0.000337 
9.400001 -3.7 0.000340 
9.499999 -3.7 0.000367 
9.599999 -3.7 0.000370 
9.7 -3.7 0.000407 
9.8 -3.7 0.000367 
9.900001 -3.7 0.000397 
9.999999 -3.7 0.000387 
10.099999 -3.7 0.000333 
10.2 -3.7 0.000393 
10.3 -3.7 0.000377 
10.400001 -3.7 0.000320 
10.499999 -3.7 0.000393 
10.599999 -3.7 0.000330 
10.7 -3.7 0.000357 
10.8 -3.7 0.000313 
10.900001 -3.7 0.000327 
10.999999 -3.7 0.000370 
11.099999 -3.7 0.000363 
11.2 -3.7 0.000340 
11.3 -3.7 0.000300 
11.400001 -3.7 0.000260 
11.499999 -3.7 0.000327 
11.599999 -3.7 0.000277 
11.7 -3.7 0.000240 
11.8 -3.7 0.000220 
11.900001 -3.7 0.000237 
11.999999 -3.7 0.000223 
12.099999 -3.7 0.000200 
12.2 -3.7 0.000253 
12.3 -3.7 0.000177 
12.400001 -3.7 0.000167 
12.499999 -3.7 0.000193 
12.599999 -3.7 0.000120 
12.7 -3.7 0.000160 
12.8 -3.7 0.000153 
12.900001 -3.7 0.000150 
12.999999 -3.7 0.000190 
13.099999 -3.7 0.000167 
13.2 -3.7 0.000177 
13.3 -3.7 0.000117 
13.400001 -3.7 0.000153 
13.499999 -3.7 0.000103 
13.599998 -3.7 0.000153 
13.700001 -3.7 0.000113 
13.799999 -3.7 0.000103 
13.900002 -3.7 0.000143 
14.0 -3.7 0.000103 
14.099998 -3.7 0.000087 
14.200001 -3.7 0.000090 
14.299999 -3.7 0.000110 
14.400002 -3.7 0.000103 
14.5 -3.7 0.000117 
14.599998 -3.7 0.000090 
14.700001 -3.7 0.000100 
14.799999 -3.7 0.000093 
14.900002 -3.7 0.000067 
15.0 -3.7 0.000070 
15.099998 -3.7 0.000070 
15.200001 -3.7 0.000070 
15.299999 -3.7 0.000043 
15.400002 -3.7 0.000037 
15.5 -3.7 0.000050 
15.599998 -3.7 0.000017 
15.700001 -3.7 0.000027 
15.799999 -3.7 0.000027 
15.900002 -3.7 0.000023 
16.0 -3.7 0.000010 
16.099998 -3.7 0.000023 
16.200001 -3.7 0.000027 
16.299999 -3.7 0.000023 
16.400002 -3.7 0.000010 
16.5 -3.7 0.000003 
16.599998 -3.7 0.000003 
16.700001 -3.7 0.000007 
16.799999 -3.7 0.000003 
16.900002 -3.7 0.000003 
17.0 -3.7 0.000000 
17.099998 -3.7 0.000000 
17.200001 -3.7 0.000000 
17.299999 -3.7 0.000000 
17.400002 -3.7 0.000000 
17.5 -3.7 0.000000 
17.599998 -3.7 0.000000 
17.700001 -3.7 0.000000 
17.799999 -3.7 0.000000 
17.900002 -3.7 0.000000 
18.0 -3.7 0.000000 
18.099998 -3.7 0.000000 
18.200001 -3.7 0.000000 
18.299999 -3.7 0.000000 
18.400002 -3.7 0.000000 
18.5 -3.7 0.000000 
18.599998 -3.7 0.000000 
18.700001 -3.7 0.000000 
18.799999 -3.7 0.000000 
18.900002 -3.7 0.000000 
19.0 -3.7 0.000000 
19.099998 -3.7 0.000000 
19.200001 -3.7 0.000000 
19.299999 -3.7 0.000000 
-6.8 -3.6 0.000000 
-6.7 -3.6 0.000000 
-6.6 -3.6 0.000000 
-6.5 -3.6 0.000000 
-6.4 -3.6 0.000000 
-6.3 -3.6 0.000000 
-6.2 -3.6 0.000000 
-6.1 -3.6 0.000000 
-6.0 -3.6 0.000000 
-5.9 -3.6 0.000000 
-5.8 -3.6 0.000000 
-5.7 -3.6 0.000000 
-5.6 -3.6 0.000000 
-5.5 -3.6 0.000000 
-5.4 -3.6 0.000000 
-5.3 -3.6 0.000000 
-5.2 -3.6 0.000000 
-5.1 -3.6 0.000000 
-5.0 -3.6 0.000000 
-4.9 -3.6 0.000000 
-4.8 -3.6 0.000000 
-4.7 -3.6 0.000000 
-4.6 -3.6 0.000000 
-4.5 -3.6 0.000000 
-4.4 -3.6 0.000000 
-4.3 -3.6 0.000003 
-4.2 -3.6 0.000000 
-4.1 -3.6 0.000003 
-4.0 -3.6 0.000010 
-3.9 -3.6 0.000000 
-3.8 -3.6 0.000007 
-3.7 -3.6 0.000017 
-3.6 -3.6 0.000017 
-3.5 -3.6 0.000007 
-3.4 -3.6 0.000010 
-3.3 -3.6 0.000030 
-3.2 -3.6 0.000023 
-3.1 -3.6 0.000013 
-3.0 -3.6 0.000037 
-2.9 -3.6 0.000040 
-2.8 -3.6 0.000040 
-2.7 -3.6 0.000030 
-2.6 -3.6 0.000047 
-2.5 -3.6 0.000063 
-2.4 -3.6 0.000037 
-2.3 -3.6 0.000043 
-2.2 -3.6 0.000087 
-2.1 -3.6 0.000083 
-2.0 -3.6 0.000083 
-1.9 -3.6 0.000063 
-1.8 -3.6 0.000090 
-1.7 -3.6 0.000110 
-1.6 -3.6 0.000083 
-1.5 -3.6 0.000103 
-1.4 -3.6 0.000097 
-1.3 -3.6 0.000103 
-1.2 -3.6 0.000123 
-1.1 -3.6 0.000110 
-1.0 -3.6 0.000153 
-0.8999999999999999 -3.6 0.000097 
-0.8 -3.6 0.000147 
-0.7 -3.6 0.000147 
-0.6000000000000001 -3.6 0.000140 
-0.5 -3.6 0.000117 
-0.3999999999999999 -3.6 0.000133 
-0.2999999999999998 -3.6 0.000170 
-0.20000000000000018 -3.6 0.000150 
-0.10000000000000009 -3.6 0.000143 
0.0 -3.6 0.000213 
0.10000000000000009 -3.6 0.000193 
0.20000000000000018 -3.6 0.000223 
0.2999999999999998 -3.6 0.000160 
0.3999999999999999 -3.6 0.000153 
0.5 -3.6 0.000240 
0.6000000000000001 -3.6 0.000230 
0.7000000000000002 -3.6 0.000267 
0.7999999999999998 -3.6 0.000243 
0.8999999999999999 -3.6 0.000313 
1.0 -3.6 0.000260 
1.1 -3.6 0.000260 
1.2000000000000002 -3.6 0.000337 
1.2999999999999998 -3.6 0.000347 
1.4 -3.6 0.000363 
1.5 -3.6 0.000307 
1.5999990000000004 -3.6 0.000337 
1.7000000000000002 -3.6 0.000380 
1.7999999999999998 -3.6 0.000327 
1.9000000000000004 -3.6 0.000433 
2.0 -3.6 0.000420 
2.0999990000000004 -3.6 0.000383 
2.2 -3.6 0.000417 
2.3 -3.6 0.000360 
2.4000000000000004 -3.6 0.000393 
2.5 -3.6 0.000427 
2.5999990000000004 -3.6 0.000393 
2.7 -3.6 0.000407 
2.8 -3.6 0.000380 
2.9000000000000004 -3.6 0.000447 
3.0 -3.6 0.000380 
3.0999990000000004 -3.6 0.000337 
3.2 -3.6 0.000377 
3.3 -3.6 0.000373 
3.4000000000000004 -3.6 0.000360 
3.5 -3.6 0.000383 
3.5999990000000004 -3.6 0.000370 
3.7 -3.6 0.000400 
3.8 -3.6 0.000347 
3.9000000000000004 -3.6 0.000337 
4.0 -3.6 0.000403 
4.099999 -3.6 0.000337 
4.2 -3.6 0.000323 
4.3 -3.6 0.000407 
4.4 -3.6 0.000410 
4.5 -3.6 0.000360 
4.599999 -3.6 0.000350 
4.7 -3.6 0.000343 
4.8 -3.6 0.000367 
4.9 -3.6 0.000340 
5.0 -3.6 0.000363 
5.099999 -3.6 0.000380 
5.2 -3.6 0.000353 
5.3 -3.6 0.000383 
5.4 -3.6 0.000373 
5.5 -3.6 0.000373 
5.599999 -3.6 0.000333 
5.699999999999999 -3.6 0.000333 
5.800000000000001 -3.6 0.000330 
5.9 -3.6 0.000333 
6.0 -3.6 0.000360 
6.099999 -3.6 0.000330 
6.199999999999999 -3.6 0.000383 
6.300000000000001 -3.6 0.000353 
6.4 -3.6 0.000343 
6.5 -3.6 0.000347 
6.599999 -3.6 0.000387 
6.699999999999999 -3.6 0.000367 
6.800000000000001 -3.6 0.000333 
6.9 -3.6 0.000350 
7.0 -3.6 0.000353 
7.099999 -3.6 0.000303 
7.199999999999999 -3.6 0.000410 
7.300000000000001 -3.6 0.000307 
7.4 -3.6 0.000363 
7.5 -3.6 0.000350 
7.599999 -3.6 0.000267 
7.699999999999999 -3.6 0.000317 
7.800000000000001 -3.6 0.000340 
7.9 -3.6 0.000337 
8.0 -3.6 0.000347 
8.099999 -3.6 0.000410 
8.2 -3.6 0.000357 
8.3 -3.6 0.000373 
8.4 -3.6 0.000380 
8.5 -3.6 0.000417 
8.599999 -3.6 0.000330 
8.7 -3.6 0.000327 
8.8 -3.6 0.000407 
8.9 -3.6 0.000303 
9.0 -3.6 0.000337 
9.099999 -3.6 0.000353 
9.2 -3.6 0.000387 
9.3 -3.6 0.000327 
9.400001 -3.6 0.000297 
9.499999 -3.6 0.000327 
9.599999 -3.6 0.000330 
9.7 -3.6 0.000337 
9.8 -3.6 0.000343 
9.900001 -3.6 0.000393 
9.999999 -3.6 0.000360 
10.099999 -3.6 0.000293 
10.2 -3.6 0.000327 
10.3 -3.6 0.000330 
10.400001 -3.6 0.000340 
10.499999 -3.6 0.000423 
10.599999 -3.6 0.000297 
10.7 -3.6 0.000447 
10.8 -3.6 0.000407 
10.900001 -3.6 0.000310 
10.999999 -3.6 0.000407 
11.099999 -3.6 0.000287 
11.2 -3.6 0.000320 
11.3 -3.6 0.000323 
11.400001 -3.6 0.000300 
11.499999 -3.6 0.000323 
11.599999 -3.6 0.000317 
11.7 -3.6 0.000327 
11.8 -3.6 0.000273 
11.900001 -3.6 0.000233 
11.999999 -3.6 0.000220 
12.099999 -3.6 0.000220 
12.2 -3.6 0.000220 
12.3 -3.6 0.000197 
12.400001 -3.6 0.000187 
12.499999 -3.6 0.000223 
12.599999 -3.6 0.000213 
12.7 -3.6 0.000167 
12.8 -3.6 0.000160 
12.900001 -3.6 0.000187 
12.999999 -3.6 0.000190 
13.099999 -3.6 0.000130 
13.2 -3.6 0.000153 
13.3 -3.6 0.000137 
13.400001 -3.6 0.000153 
13.499999 -3.6 0.000187 
13.599998 -3.6 0.000093 
13.700001 -3.6 0.000130 
13.799999 -3.6 0.000113 
13.900002 -3.6 0.000150 
14.0 -3.6 0.000110 
14.099998 -3.6 0.000087 
14.200001 -3.6 0.000103 
14.299999 -3.6 0.000070 
14.400002 -3.6 0.000133 
14.5 -3.6 0.000060 
14.599998 -3.6 0.000047 
14.700001 -3.6 0.000093 
14.799999 -3.6 0.000063 
14.900002 -3.6 0.000083 
15.0 -3.6 0.000067 
15.099998 -3.6 0.000063 
15.200001 -3.6 0.000047 
15.299999 -3.6 0.000040 
15.400002 -3.6 0.000053 
15.5 -3.6 0.000050 
15.599998 -3.6 0.000047 
15.700001 -3.6 0.000060 
15.799999 -3.6 0.000020 
15.900002 -3.6 0.000033 
16.0 -3.6 0.000033 
16.099998 -3.6 0.000033 
16.200001 -3.6 0.000013 
16.299999 -3.6 0.000010 
16.400002 -3.6 0.000007 
16.5 -3.6 0.000010 
16.599998 -3.6 0.000013 
16.700001 -3.6 0.000010 
16.799999 -3.6 0.000000 
16.900002 -3.6 0.000000 
17.0 -3.6 0.000000 
17.099998 -3.6 0.000000 
17.200001 -3.6 0.000000 
17.299999 -3.6 0.000000 
17.400002 -3.6 0.000000 
17.5 -3.6 0.000000 
17.599998 -3.6 0.000000 
17.700001 -3.6 0.000000 
17.799999 -3.6 0.000000 
17.900002 -3.6 0.000000 
18.0 -3.6 0.000000 
18.099998 -3.6 0.000000 
18.200001 -3.6 0.000000 
18.299999 -3.6 0.000000 
18.400002 -3.6 0.000000 
18.5 -3.6 0.000000 
18.599998 -3.6 0.000000 
18.700001 -3.6 0.000000 
18.799999 -3.6 0.000000 
18.900002 -3.6 0.000000 
19.0 -3.6 0.000000 
19.099998 -3.6 0.000000 
19.200001 -3.6 0.000000 
19.299999 -3.6 0.000000 
-6.8 -3.5 0.000000 
-6.7 -3.5 0.000000 
-6.6 -3.5 0.000000 
-6.5 -3.5 0.000000 
-6.4 -3.5 0.000000 
-6.3 -3.5 0.000000 
-6.2 -3.5 0.000000 
-6.1 -3.5 0.000000 
-6.0 -3.5 0.000000 
-5.9 -3.5 0.000000 
-5.8 -3.5 0.000000 
-5.7 -3.5 0.000000 
-5.6 -3.5 0.000000 
-5.5 -3.5 0.000000 
-5.4 -3.5 0.000000 
-5.3 -3.5 0.000000 
-5.2 -3.5 0.000000 
-5.1 -3.5 0.000000 
-5.0 -3.5 0.000000 
-4.9 -3.5 0.000000 
-4.8 -3.5 0.000000 
-4.7 -3.5 0.000000 
-4.6 -3.5 0.000000 
-4.5 -3.5 0.000000 
-4.4 -3.5 0.000000 
-4.3 -3.5 0.000000 
-4.2 -3.5 0.000000 
-4.1 -3.5 0.000000 
-4.0 -3.5 0.000000 
-3.9 -3.5 0.000007 
-3.8 -3.5 0.000007 
-3.7 -3.5 0.000013 
-3.6 -3.5 0.000007 
-3.5 -3.5 0.000033 
-3.4 -3.5 0.000017 
-3.3 -3.5 0.000017 
-3.2 -3.5 0.000030 
-3.1 -3.5 0.000040 
-3.0 -3.5 0.000023 
-2.9 -3.5 0.000020 
-2.8 -3.5 0.000033 
-2.7 -3.5 0.000060 
-2.6 -3.5 0.000023 
-2.5 -3.5 0.000043 
-2.4 -3.5 0.000070 
-2.3 -3.5 0.000030 
-2.2 -3.5 0.000083 
-2.1 -3.5 0.000063 
-2.0 -3.5 0.000067 
-1.9 -3.5 0.000070 
-1.8 -3.5 0.000093 
-1.7 -3.5 0.000090 
-1.6 -3.5 0.000073 
-1.5 -3.5 0.000077 
-1.4 -3.5 0.000067 
-1.3 -3.5 0.000090 
-1.2 -3.5 0.000117 
-1.1 -3.5 0.000113 
-1.0 -3.5 0.000150 
-0.8999999999999999 -3.5 0.000090 
-0.8 -3.5 0.000127 
-0.7 -3.5 0.000133 
-0.6000000000000001 -3.5 0.000153 
-0.5 -3.5 0.000167 
-0.3999999999999999 -3.5 0.000200 
-0.2999999999999998 -3.5 0.000203 
-0.20000000000000018 -3.5 0.000183 
-0.10000000000000009 -3.5 0.000160 
0.0 -3.5 0.000140 
0.10000000000000009 -3.5 0.000183 
0.20000000000000018 -3.5 0.000187 
0.2999999999999998 -3.5 0.000237 
0.3999999999999999 -3.5 0.000193 
0.5 -3.5 0.000257 
0.6000000000000001 -3.5 0.000270 
0.7000000000000002 -3.5 0.000263 
0.7999999999999998 -3.5 0.000257 
0.8999999999999999 -3.5 0.000333 
1.0 -3.5 0.000323 
1.1 -3.5 0.000327 
1.2000000000000002 -3.5 0.000373 
1.2999999999999998 -3.5 0.000393 
1.4 -3.5 0.000407 
1.5 -3.5 0.000440 
1.5999990000000004 -3.5 0.000380 
1.7000000000000002 -3.5 0.000363 
1.7999999999999998 -3.5 0.000393 
1.9000000000000004 -3.5 0.000360 
2.0 -3.5 0.000363 
2.0999990000000004 -3.5 0.000403 
2.2 -3.5 0.000380 
2.3 -3.5 0.000407 
2.4000000000000004 -3.5 0.000387 
2.5 -3.5 0.000383 
2.5999990000000004 -3.5 0.000323 
2.7 -3.5 0.000450 
2.8 -3.5 0.000447 
2.9000000000000004 -3.5 0.000300 
3.0 -3.5 0.000480 
3.0999990000000004 -3.5 0.000420 
3.2 -3.5 0.000397 
3.3 -3.5 0.000370 
3.4000000000000004 -3.5 0.000430 
3.5 -3.5 0.000360 
3.5999990000000004 -3.5 0.000417 
3.7 -3.5 0.000407 
3.8 -3.5 0.000387 
3.9000000000000004 -3.5 0.000367 
4.0 -3.5 0.000357 
4.099999 -3.5 0.000360 
4.2 -3.5 0.000350 
4.3 -3.5 0.000333 
4.4 -3.5 0.000387 
4.5 -3.5 0.000323 
4.599999 -3.5 0.000353 
4.7 -3.5 0.000323 
4.8 -3.5 0.000383 
4.9 -3.5 0.000293 
5.0 -3.5 0.000367 
5.099999 -3.5 0.000387 
5.2 -3.5 0.000337 
5.3 -3.5 0.000360 
5.4 -3.5 0.000357 
5.5 -3.5 0.000357 
5.599999 -3.5 0.000347 
5.699999999999999 -3.5 0.000347 
5.800000000000001 -3.5 0.000377 
5.9 -3.5 0.000363 
6.0 -3.5 0.000420 
6.099999 -3.5 0.000377 
6.199999999999999 -3.5 0.000320 
6.300000000000001 -3.5 0.000293 
6.4 -3.5 0.000357 
6.5 -3.5 0.000347 
6.599999 -3.5 0.000350 
6.699999999999999 -3.5 0.000340 
6.800000000000001 -3.5 0.000367 
6.9 -3.5 0.000403 
7.0 -3.5 0.000363 
7.099999 -3.5 0.000303 
7.199999999999999 -3.5 0.000357 
7.300000000000001 -3.5 0.000310 
7.4 -3.5 0.000363 
7.5 -3.5 0.000357 
7.599999 -3.5 0.000313 
7.699999999999999 -3.5 0.000290 
7.800000000000001 -3.5 0.000337 
7.9 -3.5 0.000367 
8.0 -3.5 0.000327 
8.099999 -3.5 0.000380 
8.2 -3.5 0.000390 
8.3 -3.5 0.000387 
8.4 -3.5 0.000347 
8.5 -3.5 0.000337 
8.599999 -3.5 0.000367 
8.7 -3.5 0.000333 
8.8 -3.5 0.000333 
8.9 -3.5 0.000417 
9.0 -3.5 0.000300 
9.099999 -3.5 0.000277 
9.2 -3.5 0.000320 
9.3 -3.5 0.000330 
9.400001 -3.5 0.000327 
9.499999 -3.5 0.000327 
9.599999 -3.5 0.000360 
9.7 -3.5 0.000417 
9.8 -3.5 0.000327 
9.900001 -3.5 0.000340 
9.999999 -3.5 0.000307 
10.099999 -3.5 0.000407 
10.2 -3.5 0.000263 
10.3 -3.5 0.000377 
10.400001 -3.5 0.000373 
10.499999 -3.5 0.000353 
10.599999 -3.5 0.000273 
10.7 -3.5 0.000357 
10.8 -3.5 0.000357 
10.900001 -3.5 0.000373 
10.999999 -3.5 0.000410 
11.099999 -3.5 0.000310 
11.2 -3.5 0.000343 
11.3 -3.5 0.000343 
11.400001 -3.5 0.000310 
11.499999 -3.5 0.000373 
11.599999 -3.5 0.000240 
11.7 -3.5 0.000307 
11.8 -3.5 0.000283 
11.900001 -3.5 0.000260 
11.999999 -3.5 0.000267 
12.099999 -3.5 0.000187 
12.2 -3.5 0.000227 
12.3 -3.5 0.000207 
12.400001 -3.5 0.000200 
12.499999 -3.5 0.000283 
12.599999 -3.5 0.000223 
12.7 -3.5 0.000193 
12.8 -3.5 0.000177 
12.900001 -3.5 0.000123 
12.999999 -3.5 0.000207 
13.099999 -3.5 0.000183 
13.2 -3.5 0.000197 
13.3 -3.5 0.000120 
13.400001 -3.5 0.000153 
13.499999 -3.5 0.000107 
13.599998 -3.5 0.000113 
13.700001 -3.5 0.000103 
13.799999 -3.5 0.000077 
13.900002 -3.5 0.000097 
14.0 -3.5 0.000120 
14.099998 -3.5 0.000103 
14.200001 -3.5 0.000130 
14.299999 -3.5 0.000107 
14.400002 -3.5 0.000073 
14.5 -3.5 0.000143 
14.599998 -3.5 0.000050 
14.700001 -3.5 0.000080 
14.799999 -3.5 0.000113 
14.900002 -3.5 0.000060 
15.0 -3.5 0.000077 
15.099998 -3.5 0.000027 
15.200001 -3.5 0.000073 
15.299999 -3.5 0.000063 
15.400002 -3.5 0.000053 
15.5 -3.5 0.000040 
15.599998 -3.5 0.000033 
15.700001 -3.5 0.000030 
15.799999 -3.5 0.000050 
15.900002 -3.5 0.000047 
16.0 -3.5 0.000033 
16.099998 -3.5 0.000007 
16.200001 -3.5 0.000013 
16.299999 -3.5 0.000023 
16.400002 -3.5 0.000013 
16.5 -3.5 0.000007 
16.599998 -3.5 0.000007 
16.700001 -3.5 0.000013 
16.799999 -3.5 0.000003 
16.900002 -3.5 0.000000 
17.0 -3.5 0.000000 
17.099998 -3.5 0.000000 
17.200001 -3.5 0.000000 
17.299999 -3.5 0.000000 
17.400002 -3.5 0.000000 
17.5 -3.5 0.000000 
17.599998 -3.5 0.000000 
17.700001 -3.5 0.000000 
17.799999 -3.5 0.000000 
17.900002 -3.5 0.000000 
18.0 -3.5 0.000000 
18.099998 -3.5 0.000000 
18.200001 -3.5 0.000000 
18.299999 -3.5 0.000000 
18.400002 -3.5 0.000000 
18.5 -3.5 0.000000 
18.599998 -3.5 0.000000 
18.700001 -3.5 0.000000 
18.799999 -3.5 0.000000 
18.900002 -3.5 0.000000 
19.0 -3.5 0.000000 
19.099998 -3.5 0.000000 
19.200001 -3.5 0.000000 
19.299999 -3.5 0.000000 
-6.8 -3.4000000000000004 0.000000 
-6.7 -3.4000000000000004 0.000000 
-6.6 -3.4000000000000004 0.000000 
-6.5 -3.4000000000000004 0.000000 
-6.4 -3.4000000000000004 0.000000 
-6.3 -3.4000000000000004 0.000000 
-6.2 -3.4000000000000004 0.000000 
-6.1 -3.4000000000000004 0.000000 
-6.0 -3.4000000000000004 0.000000 
-5.9 -3.4000000000000004 0.000000 
-5.8 -3.4000000000000004 0.000000 
-5.7 -3.4000000000000004 0.000000 
-5.6 -3.4000000000000004 0.000000 
-5.5 -3.4000000000000004 0.000000 
-5.4 -3.4000000000000004 0.000000 
-5.3 -3.4000000000000004 0.000000 
-5.2 -3.4000000000000004 0.000000 
-5.1 -3.4000000000000004 0.000000 
-5.0 -3.4000000000000004 0.000000 
-4.9 -3.4000000000000004 0.000000 
-4.8 -3.4000000000000004 0.000000 
-4.7 -3.4000000000000004 0.000000 
-4.6 -3.4000000000000004 0.000000 
-4.5 -3.4000000000000004 0.000000 
-4.4 -3.4000000000000004 0.000000 
-4.3 -3.4000000000000004 0.000000 
-4.2 -3.4000000000000004 0.000007 
-4.1 -3.4000000000000004 0.000003 
-4.0 -3.4000000000000004 0.000013 
-3.9 -3.4000000000000004 0.000007 
-3.8 -3.4000000000000004 0.000007 
-3.7 -3.4000000000000004 0.000013 
-3.6 -3.4000000000000004 0.000030 
-3.5 -3.4000000000000004 0.000020 
-3.4 -3.4000000000000004 0.000027 
-3.3 -3.4000000000000004 0.000040 
-3.2 -3.4000000000000004 0.000033 
-3.1 -3.4000000000000004 0.000037 
-3.0 -3.4000000000000004 0.000037 
-2.9 -3.4000000000000004 0.000030 
-2.8 -3.4000000000000004 0.000050 
-2.7 -3.4000000000000004 0.000053 
-2.6 -3.4000000000000004 0.000053 
-2.5 -3.4000000000000004 0.000050 
-2.4 -3.4000000000000004 0.000040 
-2.3 -3.4000000000000004 0.000070 
-2.2 -3.4000000000000004 0.000053 
-2.1 -3.4000000000000004 0.000053 
-2.0 -3.4000000000000004 0.000057 
-1.9 -3.4000000000000004 0.000093 
-1.8 -3.4000000000000004 0.000100 
-1.7 -3.4000000000000004 0.000090 
-1.6 -3.4000000000000004 0.000100 
-1.5 -3.4000000000000004 0.000103 
-1.4 -3.4000000000000004 0.000127 
-1.3 -3.4000000000000004 0.000080 
-1.2 -3.4000000000000004 0.000100 
-1.1 -3.4000000000000004 0.000133 
-1.0 -3.4000000000000004 0.000140 
-0.8999999999999999 -3.4000000000000004 0.000153 
-0.8 -3.4000000000000004 0.000103 
-0.7 -3.4000000000000004 0.000140 
-0.6000000000000001 -3.4000000000000004 0.000203 
-0.5 -3.4000000000000004 0.000173 
-0.3999999999999999 -3.4000000000000004 0.000183 
-0.2999999999999998 -3.4000000000000004 0.000143 
-0.20000000000000018 -3.4000000000000004 0.000197 
-0.10000000000000009 -3.4000000000000004 0.000197 
0.0 -3.4000000000000004 0.000180 
0.10000000000000009 -3.4000000000000004 0.000183 
0.20000000000000018 -3.4000000000000004 0.000220 
0.2999999999999998 -3.4000000000000004 0.000223 
0.3999999999999999 -3.4000000000000004 0.000263 
0.5 -3.4000000000000004 0.000263 
0.6000000000000001 -3.4000000000000004 0.000243 
0.7000000000000002 -3.4000000000000004 0.000280 
0.7999999999999998 -3.4000000000000004 0.000290 
0.8999999999999999 -3.4000000000000004 0.000373 
1.0 -3.4000000000000004 0.000323 
1.1 -3.4000000000000004 0.000453 
1.2000000000000002 -3.4000000000000004 0.000400 
1.2999999999999998 -3.4000000000000004 0.000433 
1.4 -3.4000000000000004 0.000393 
1.5 -3.4000000000000004 0.000390 
1.5999990000000004 -3.4000000000000004 0.000320 
1.7000000000000002 -3.4000000000000004 0.000377 
1.7999999999999998 -3.4000000000000004 0.000357 
1.9000000000000004 -3.4000000000000004 0.000347 
2.0 -3.4000000000000004 0.000360 
2.0999990000000004 -3.4000000000000004 0.000367 
2.2 -3.4000000000000004 0.000370 
2.3 -3.4000000000000004 0.000353 
2.4000000000000004 -3.4000000000000004 0.000447 
2.5 -3.4000000000000004 0.000350 
2.5999990000000004 -3.4000000000000004 0.000373 
2.7 -3.4000000000000004 0.000390 
2.8 -3.4000000000000004 0.000353 
2.9000000000000004 -3.4000000000000004 0.000370 
3.0 -3.4000000000000004 0.000403 
3.0999990000000004 -3.4000000000000004 0.000363 
3.2 -3.4000000000000004 0.000490 
3.3 -3.4000000000000004 0.000373 
3.4000000000000004 -3.4000000000000004 0.000370 
3.5 -3.4000000000000004 0.000373 
3.5999990000000004 -3.4000000000000004 0.000347 
3.7 -3.4000000000000004 0.000417 
3.8 -3.4000000000000004 0.000380 
3.9000000000000004 -3.4000000000000004 0.000380 
4.0 -3.4000000000000004 0.000317 
4.099999 -3.4000000000000004 0.000380 
4.2 -3.4000000000000004 0.000327 
4.3 -3.4000000000000004 0.000403 
4.4 -3.4000000000000004 0.000350 
4.5 -3.4000000000000004 0.000407 
4.599999 -3.4000000000000004 0.000360 
4.7 -3.4000000000000004 0.000387 
4.8 -3.4000000000000004 0.000383 
4.9 -3.4000000000000004 0.000377 
5.0 -3.4000000000000004 0.000353 
5.099999 -3.4000000000000004 0.000367 
5.2 -3.4000000000000004 0.000353 
5.3 -3.4000000000000004 0.000347 
5.4 -3.4000000000000004 0.000360 
5.5 -3.4000000000000004 0.000357 
5.599999 -3.4000000000000004 0.000387 
5.699999999999999 -3.4000000000000004 0.000350 
5.800000000000001 -3.4000000000000004 0.000353 
5.9 -3.4000000000000004 0.000363 
6.0 -3.4000000000000004 0.000337 
6.099999 -3.4000000000000004 0.000327 
6.199999999999999 -3.4000000000000004 0.000410 
6.300000000000001 -3.4000000000000004 0.000327 
6.4 -3.4000000000000004 0.000357 
6.5 -3.4000000000000004 0.000370 
6.599999 -3.4000000000000004 0.000320 
6.699999999999999 -3.4000000000000004 0.000287 
6.800000000000001 -3.4000000000000004 0.000353 
6.9 -3.4000000000000004 0.000360 
7.0 -3.4000000000000004 0.000350 
7.099999 -3.4000000000000004 0.000367 
7.199999999999999 -3.4000000000000004 0.000327 
7.300000000000001 -3.4000000000000004 0.000350 
7.4 -3.4000000000000004 0.000360 
7.5 -3.4000000000000004 0.000347 
7.599999 -3.4000000000000004 0.000390 
7.699999999999999 -3.4000000000000004 0.000333 
7.800000000000001 -3.4000000000000004 0.000310 
7.9 -3.4000000000000004 0.000353 
8.0 -3.4000000000000004 0.000310 
8.099999 -3.4000000000000004 0.000340 
8.2 -3.4000000000000004 0.000290 
8.3 -3.4000000000000004 0.000330 
8.4 -3.4000000000000004 0.000320 
8.5 -3.4000000000000004 0.000290 
8.599999 -3.4000000000000004 0.000340 
8.7 -3.4000000000000004 0.000283 
8.8 -3.4000000000000004 0.000330 
8.9 -3.4000000000000004 0.000360 
9.0 -3.4000000000000004 0.000290 
9.099999 -3.4000000000000004 0.000337 
9.2 -3.4000000000000004 0.000323 
9.3 -3.4000000000000004 0.000400 
9.400001 -3.4000000000000004 0.000287 
9.499999 -3.4000000000000004 0.000307 
9.599999 -3.4000000000000004 0.000377 
9.7 -3.4000000000000004 0.000380 
9.8 -3.4000000000000004 0.000340 
9.900001 -3.4000000000000004 0.000313 
9.999999 -3.4000000000000004 0.000370 
10.099999 -3.4000000000000004 0.000367 
10.2 -3.4000000000000004 0.000363 
10.3 -3.4000000000000004 0.000383 
10.400001 -3.4000000000000004 0.000330 
10.499999 -3.4000000000000004 0.000360 
10.599999 -3.4000000000000004 0.000317 
10.7 -3.4000000000000004 0.000347 
10.8 -3.4000000000000004 0.000420 
10.900001 -3.4000000000000004 0.000353 
10.999999 -3.4000000000000004 0.000363 
11.099999 -3.4000000000000004 0.000297 
11.2 -3.4000000000000004 0.000343 
11.3 -3.4000000000000004 0.000377 
11.400001 -3.4000000000000004 0.000333 
11.499999 -3.4000000000000004 0.000387 
11.599999 -3.4000000000000004 0.000317 
11.7 -3.4000000000000004 0.000397 
11.8 -3.4000000000000004 0.000260 
11.900001 -3.4000000000000004 0.000307 
11.999999 -3.4000000000000004 0.000290 
12.099999 -3.4000000000000004 0.000220 
12.2 -3.4000000000000004 0.000213 
12.3 -3.4000000000000004 0.000227 
12.400001 -3.4000000000000004 0.000260 
12.499999 -3.4000000000000004 0.000267 
12.599999 -3.4000000000000004 0.000217 
12.7 -3.4000000000000004 0.000197 
12.8 -3.4000000000000004 0.000213 
12.900001 -3.4000000000000004 0.000140 
12.999999 -3.4000000000000004 0.000200 
13.099999 -3.4000000000000004 0.000163 
13.2 -3.4000000000000004 0.000147 
13.3 -3.4000000000000004 0.000167 
13.400001 -3.4000000000000004 0.000163 
13.499999 -3.4000000000000004 0.000120 
13.599998 -3.4000000000000004 0.000150 
13.700001 -3.4000000000000004 0.000127 
13.799999 -3.4000000000000004 0.000130 
13.900002 -3.4000000000000004 0.000160 
14.0 -3.4000000000000004 0.000123 
14.099998 -3.4000000000000004 0.000107 
14.200001 -3.4000000000000004 0.000090 
14.299999 -3.4000000000000004 0.000090 
14.400002 -3.4000000000000004 0.000083 
14.5 -3.4000000000000004 0.000100 
14.599998 -3.4000000000000004 0.000080 
14.700001 -3.4000000000000004 0.000093 
14.799999 -3.4000000000000004 0.000063 
14.900002 -3.4000000000000004 0.000077 
15.0 -3.4000000000000004 0.000063 
15.099998 -3.4000000000000004 0.000050 
15.200001 -3.4000000000000004 0.000037 
15.299999 -3.4000000000000004 0.000047 
15.400002 -3.4000000000000004 0.000060 
15.5 -3.4000000000000004 0.000063 
15.599998 -3.4000000000000004 0.000047 
15.700001 -3.4000000000000004 0.000037 
15.799999 -3.4000000000000004 0.000050 
15.900002 -3.4000000000000004 0.000053 
16.0 -3.4000000000000004 0.000030 
16.099998 -3.4000000000000004 0.000020 
16.200001 -3.4000000000000004 0.000020 
16.299999 -3.4000000000000004 0.000020 
16.400002 -3.4000000000000004 0.000023 
16.5 -3.4000000000000004 0.000023 
16.599998 -3.4000000000000004 0.000020 
16.700001 -3.4000000000000004 0.000007 
16.799999 -3.4000000000000004 0.000010 
16.900002 -3.4000000000000004 0.000010 
17.0 -3.4000000000000004 0.000003 
17.099998 -3.4000000000000004 0.000000 
17.200001 -3.4000000000000004 0.000000 
17.299999 -3.4000000000000004 0.000000 
17.400002 -3.4000000000000004 0.000000 
17.5 -3.4000000000000004 0.000000 
17.599998 -3.4000000000000004 0.000000 
17.700001 -3.4000000000000004 0.000000 
17.799999 -3.4000000000000004 0.000000 
17.900002 -3.4000000000000004 0.000000 
18.0 -3.4000000000000004 0.000000 
18.099998 -3.4000000000000004 0.000000 
18.200001 -3.4000000000000004 0.000000 
18.299999 -3.4000000000000004 0.000000 
18.400002 -3.4000000000000004 0.000000 
18.5 -3.4000000000000004 0.000000 
18.599998 -3.4000000000000004 0.000000 
18.700001 -3.4000000000000004 0.000000 
18.799999 -3.4000000000000004 0.000000 
18.900002 -3.4000000000000004 0.000000 
19.0 -3.4000000000000004 0.000000 
19.099998 -3.4000000000000004 0.000000 
19.200001 -3.4000000000000004 0.000000 
19.299999 -3.4000000000000004 0.000000 
-6.8 -3.3000000000000003 0.000000 
-6.7 -3.3000000000000003 0.000000 
-6.6 -3.3000000000000003 0.000000 
-6.5 -3.3000000000000003 0.000000 
-6.4 -3.3000000000000003 0.000000 
-6.3 -3.3000000000000003 0.000000 
-6.2 -3.3000000000000003 0.000000 
-6.1 -3.3000000000000003 0.000000 
-6.0 -3.3000000000000003 0.000000 
-5.9 -3.3000000000000003 0.000000 
-5.8 -3.3000000000000003 0.000000 
-5.7 -3.3000000000000003 0.000000 
-5.6 -3.3000000000000003 0.000000 
-5.5 -3.3000000000000003 0.000000 
-5.4 -3.3000000000000003 0.000000 
-5.3 -3.3000000000000003 0.000000 
-5.2 -3.3000000000000003 0.000000 
-5.1 -3.3000000000000003 0.000000 
-5.0 -3.3000000000000003 0.000000 
-4.9 -3.3000000000000003 0.000000 
-4.8 -3.3000000000000003 0.000000 
-4.7 -3.3000000000000003 0.000000 
-4.6 -3.3000000000000003 0.000000 
-4.5 -3.3000000000000003 0.000000 
-4.4 -3.3000000000000003 0.000000 
-4.3 -3.3000000000000003 0.000003 
-4.2 -3.3000000000000003 0.000000 
-4.1 -3.3000000000000003 0.000010 
-4.0 -3.3000000000000003 0.000010 
-3.9 -3.3000000000000003 0.000010 
-3.8 -3.3000000000000003 0.000010 
-3.7 -3.3000000000000003 0.000030 
-3.6 -3.3000000000000003 0.000023 
-3.5 -3.3000000000000003 0.000023 
-3.4 -3.3000000000000003 0.000023 
-3.3 -3.3000000000000003 0.000023 
-3.2 -3.3000000000000003 0.000033 
-3.1 -3.3000000000000003 0.000033 
-3.0 -3.3000000000000003 0.000033 
-2.9 -3.3000000000000003 0.000060 
-2.8 -3.3000000000000003 0.000043
[truncated: 1,643,788 more chars]
