# Supplementary material for: Phospholipids are imported into mitochondria by VDAC, a dimeric beta barrel scramblase
Source: Nat Commun. 2023 Dec 8;14:8115. doi: 10.1038/s41467-023-43570-y (PMC10709637; doi:10.1038/s41467-023-43570-y)
Supplement: Supplementary file 6 — Source Data [file 41467_2023_43570_MOESM6_ESM.zip › FIg S8/figs8-a/structure.gro]

Generated using `center`.
8632
    1MET      N    1  11.276   7.737  10.785  0.0000  0.0000  0.0000
    1MET     H1    2  11.372   7.754  10.759  0.0000  0.0000  0.0000
    1MET     H2    3  11.247   7.651  10.741  0.0000  0.0000  0.0000
    1MET     H3    4  11.217   7.813  10.757  0.0000  0.0000  0.0000
    1MET     CA    5  11.270   7.718  10.932  0.0000  0.0000  0.0000
    1MET     HA    6  11.303   7.810  10.981  0.0000  0.0000  0.0000
    1MET     CB    7  11.126   7.687  10.978  0.0000  0.0000  0.0000
    1MET    HB1    8  11.127   7.660  11.083  0.0000  0.0000  0.0000
    1MET    HB2    9  11.086   7.603  10.921  0.0000  0.0000  0.0000
    1MET     CG   10  11.030   7.807  10.964  0.0000  0.0000  0.0000
    1MET    HG1   11  11.072   7.891  11.019  0.0000  0.0000  0.0000
    1MET    HG2   12  10.936   7.780  11.013  0.0000  0.0000  0.0000
    1MET     SD   13  10.991   7.862  10.796  0.0000  0.0000  0.0000
    1MET     CE   14  10.867   7.988  10.837  0.0000  0.0000  0.0000
    1MET    HE1   15  10.823   8.029  10.746  0.0000  0.0000  0.0000
    1MET    HE2   16  10.787   7.944  10.896  0.0000  0.0000  0.0000
    1MET    HE3   17  10.913   8.069  10.893  0.0000  0.0000  0.0000
    1MET      C   18  11.370   7.608  10.967  0.0000  0.0000  0.0000
    1MET      O   19  11.458   7.585  10.885  0.0000  0.0000  0.0000
    2ALA      N   20  11.359   7.540  11.082  0.0000  0.0000  0.0000
    2ALA      H   21  11.291   7.567  11.152  0.0000  0.0000  0.0000
    2ALA     CA   22  11.443   7.423  11.112  0.0000  0.0000  0.0000
    2ALA     HA   23  11.548   7.454  11.115  0.0000  0.0000  0.0000
    2ALA     CB   24  11.404   7.368  11.250  0.0000  0.0000  0.0000
    2ALA    HB1   25  11.467   7.283  11.274  0.0000  0.0000  0.0000
    2ALA    HB2   26  11.419   7.445  11.326  0.0000  0.0000  0.0000
    2ALA    HB3   27  11.300   7.337  11.250  0.0000  0.0000  0.0000
    2ALA      C   28  11.431   7.314  11.002  0.0000  0.0000  0.0000
    2ALA      O   29  11.531   7.259  10.959  0.0000  0.0000  0.0000
    3VAL      N   30  11.309   7.293  10.951  0.0000  0.0000  0.0000
    3VAL      H   31  11.231   7.339  10.996  0.0000  0.0000  0.0000
    3VAL     CA   32  11.282   7.227  10.822  0.0000  0.0000  0.0000
    3VAL     HA   33  11.363   7.157  10.801  0.0000  0.0000  0.0000
    3VAL     CB   34  11.151   7.146  10.828  0.0000  0.0000  0.0000
    3VAL     HB   35  11.069   7.214  10.849  0.0000  0.0000  0.0000
    3VAL    CG1   36  11.120   7.071  10.698  0.0000  0.0000  0.0000
    3VAL   HG11   37  11.029   7.013  10.709  0.0000  0.0000  0.0000
    3VAL   HG12   38  11.104   7.143  10.617  0.0000  0.0000  0.0000
    3VAL   HG13   39  11.202   7.005  10.672  0.0000  0.0000  0.0000
    3VAL    CG2   40  11.155   7.041  10.940  0.0000  0.0000  0.0000
    3VAL   HG21   41  11.062   6.983  10.941  0.0000  0.0000  0.0000
    3VAL   HG22   42  11.239   6.972  10.925  0.0000  0.0000  0.0000
    3VAL   HG23   43  11.166   7.088  11.038  0.0000  0.0000  0.0000
    3VAL      C   44  11.277   7.336  10.712  0.0000  0.0000  0.0000
    3VAL      O   45  11.216   7.442  10.735  0.0000  0.0000  0.0000
    4PRO      N   46  11.337   7.314  10.594  0.0000  0.0000  0.0000
    4PRO     CD   47  11.436   7.211  10.563  0.0000  0.0000  0.0000
    4PRO    HD1   48  11.391   7.112  10.565  0.0000  0.0000  0.0000
    4PRO    HD2   49  11.518   7.217  10.635  0.0000  0.0000  0.0000
    4PRO     CG   50  11.489   7.242  10.423  0.0000  0.0000  0.0000
    4PRO    HG1   51  11.440   7.178  10.350  0.0000  0.0000  0.0000
    4PRO    HG2   52  11.597   7.229  10.416  0.0000  0.0000  0.0000
    4PRO     CB   53  11.450   7.387  10.397  0.0000  0.0000  0.0000
    4PRO    HB1   54  11.433   7.405  10.291  0.0000  0.0000  0.0000
    4PRO    HB2   55  11.528   7.452  10.436  0.0000  0.0000  0.0000
    4PRO     CA   56  11.322   7.404  10.480  0.0000  0.0000  0.0000
    4PRO     HA   57  11.320   7.507  10.515  0.0000  0.0000  0.0000
    4PRO      C   58  11.194   7.375  10.399  0.0000  0.0000  0.0000
    4PRO      O   59  11.143   7.263  10.399  0.0000  0.0000  0.0000
    5PRO      N   60  11.137   7.476  10.330  0.0000  0.0000  0.0000
    5PRO     CD   61  11.186   7.613  10.321  0.0000  0.0000  0.0000
    5PRO    HD1   62  11.293   7.616  10.302  0.0000  0.0000  0.0000
    5PRO    HD2   63  11.162   7.666  10.413  0.0000  0.0000  0.0000
    5PRO     CG   64  11.111   7.677  10.204  0.0000  0.0000  0.0000
    5PRO    HG1   65  11.165   7.656  10.112  0.0000  0.0000  0.0000
    5PRO    HG2   66  11.097   7.784  10.218  0.0000  0.0000  0.0000
    5PRO     CB   67  10.979   7.601  10.204  0.0000  0.0000  0.0000
    5PRO    HB1   68  10.932   7.605  10.106  0.0000  0.0000  0.0000
    5PRO    HB2   69  10.913   7.641  10.280  0.0000  0.0000  0.0000
    5PRO     CA   70  11.022   7.458  10.241  0.0000  0.0000  0.0000
    5PRO     HA   71  10.941   7.409  10.295  0.0000  0.0000  0.0000
    5PRO      C   72  11.057   7.375  10.117  0.0000  0.0000  0.0000
    5PRO      O   73  11.173   7.365  10.078  0.0000  0.0000  0.0000
    6THR      N   74  10.955   7.321  10.051  0.0000  0.0000  0.0000
    6THR      H   75  10.861   7.330  10.086  0.0000  0.0000  0.0000
    6THR     CA   76  10.968   7.253   9.921  0.0000  0.0000  0.0000
    6THR     HA   77  11.042   7.173   9.930  0.0000  0.0000  0.0000
    6THR     CB   78  10.833   7.192   9.875  0.0000  0.0000  0.0000
    6THR     HB   79  10.788   7.257   9.799  0.0000  0.0000  0.0000
    6THR    CG2   80  10.851   7.053   9.813  0.0000  0.0000  0.0000
    6THR   HG21   81  10.754   7.015   9.782  0.0000  0.0000  0.0000
    6THR   HG22   82  10.917   7.059   9.727  0.0000  0.0000  0.0000
    6THR   HG23   83  10.894   6.985   9.887  0.0000  0.0000  0.0000
    6THR    OG1   84  10.740   7.181   9.981  0.0000  0.0000  0.0000
    6THR    HG1   85  10.677   7.252   9.966  0.0000  0.0000  0.0000
    6THR      C   86  11.014   7.351   9.813  0.0000  0.0000  0.0000
    6THR      O   87  10.984   7.470   9.821  0.0000  0.0000  0.0000
    7TYR      N   88  11.078   7.303   9.705  0.0000  0.0000  0.0000
    7TYR      H   89  11.105   7.205   9.705  0.0000  0.0000  0.0000
    7TYR     CA   90  11.121   7.389   9.594  0.0000  0.0000  0.0000
    7TYR     HA   91  11.195   7.460   9.632  0.0000  0.0000  0.0000
    7TYR     CB   92  11.191   7.304   9.486  0.0000  0.0000  0.0000
    7TYR    HB1   93  11.118   7.238   9.439  0.0000  0.0000  0.0000
    7TYR    HB2   94  11.266   7.241   9.534  0.0000  0.0000  0.0000
    7TYR     CG   95  11.259   7.387   9.379  0.0000  0.0000  0.0000
    7TYR    CD1   96  11.184   7.440   9.272  0.0000  0.0000  0.0000
    7TYR    HD1   97  11.079   7.419   9.263  0.0000  0.0000  0.0000
    7TYR    CE1   98  11.246   7.523   9.176  0.0000  0.0000  0.0000
    7TYR    HE1   99  11.190   7.565   9.094  0.0000  0.0000  0.0000
    7TYR     CZ  100  11.384   7.551   9.186  0.0000  0.0000  0.0000
    7TYR     OH  101  11.443   7.631   9.094  0.0000  0.0000  0.0000
    7TYR     HH  102  11.538   7.631   9.103  0.0000  0.0000  0.0000
    7TYR    CE2  103  11.459   7.496   9.292  0.0000  0.0000  0.0000
    7TYR    HE2  104  11.565   7.518   9.298  0.0000  0.0000  0.0000
    7TYR    CD2  105  11.397   7.414   9.388  0.0000  0.0000  0.0000
    7TYR    HD2  106  11.455   7.372   9.469  0.0000  0.0000  0.0000
    7TYR      C  107  11.005   7.471   9.535  0.0000  0.0000  0.0000
    7TYR      O  108  11.016   7.591   9.513  0.0000  0.0000  0.0000
    8ALA      N  109  10.887   7.408   9.519  0.0000  0.0000  0.0000
    8ALA      H  110  10.883   7.310   9.542  0.0000  0.0000  0.0000
    8ALA     CA  111  10.765   7.473   9.471  0.0000  0.0000  0.0000
    8ALA     HA  112  10.788   7.522   9.376  0.0000  0.0000  0.0000
    8ALA     CB  113  10.661   7.364   9.446  0.0000  0.0000  0.0000
    8ALA    HB1  114  10.570   7.409   9.404  0.0000  0.0000  0.0000
    8ALA    HB2  115  10.700   7.291   9.375  0.0000  0.0000  0.0000
    8ALA    HB3  116  10.635   7.314   9.539  0.0000  0.0000  0.0000
    8ALA      C  117  10.710   7.583   9.566  0.0000  0.0000  0.0000
    8ALA      O  118  10.630   7.666   9.522  0.0000  0.0000  0.0000
    9ASP      N  119  10.756   7.589   9.691  0.0000  0.0000  0.0000
    9ASP      H  120  10.823   7.520   9.720  0.0000  0.0000  0.0000
    9ASP     CA  121  10.721   7.690   9.792  0.0000  0.0000  0.0000
    9ASP     HA  122  10.631   7.740   9.758  0.0000  0.0000  0.0000
    9ASP     CB  123  10.684   7.623   9.925  0.0000  0.0000  0.0000
    9ASP    HB1  124  10.652   7.699   9.997  0.0000  0.0000  0.0000
    9ASP    HB2  125  10.772   7.573   9.965  0.0000  0.0000  0.0000
    9ASP     CG  126  10.572   7.520   9.911  0.0000  0.0000  0.0000
    9ASP    OD1  127  10.457   7.564   9.889  0.0000  0.0000  0.0000
    9ASP    OD2  128  10.603   7.399   9.925  0.0000  0.0000  0.0000
    9ASP      C  129  10.828   7.800   9.812  0.0000  0.0000  0.0000
    9ASP      O  130  10.808   7.894   9.890  0.0000  0.0000  0.0000
   10LEU      N  131  10.941   7.796   9.739  0.0000  0.0000  0.0000
   10LEU      H  132  10.955   7.718   9.677  0.0000  0.0000  0.0000
   10LEU     CA  133  11.042   7.901   9.743  0.0000  0.0000  0.0000
   10LEU     HA  134  11.069   7.918   9.848  0.0000  0.0000  0.0000
   10LEU     CB  135  11.169   7.857   9.668  0.0000  0.0000  0.0000
   10LEU    HB1  136  11.239   7.940   9.665  0.0000  0.0000  0.0000
   10LEU    HB2  137  11.142   7.832   9.566  0.0000  0.0000  0.0000
   10LEU     CG  138  11.243   7.737   9.732  0.0000  0.0000  0.0000
   10LEU     HG  139  11.175   7.653   9.743  0.0000  0.0000  0.0000
   10LEU    CD1  140  11.359   7.696   9.642  0.0000  0.0000  0.0000
   10LEU   HD11  141  11.410   7.609   9.686  0.0000  0.0000  0.0000
   10LEU   HD12  142  11.322   7.669   9.544  0.0000  0.0000  0.0000
   10LEU   HD13  143  11.430   7.778   9.633  0.0000  0.0000  0.0000
   10LEU    CD2  144  11.300   7.772   9.869  0.0000  0.0000  0.0000
   10LEU   HD21  145  11.355   7.686   9.908  0.0000  0.0000  0.0000
   10LEU   HD22  146  11.368   7.857   9.861  0.0000  0.0000  0.0000
   10LEU   HD23  147  11.220   7.796   9.939  0.0000  0.0000  0.0000
   10LEU      C  148  10.985   8.035   9.691  0.0000  0.0000  0.0000
   10LEU      O  149  10.911   8.039   9.592  0.0000  0.0000  0.0000
   11GLY      N  150  11.008   8.144   9.764  0.0000  0.0000  0.0000
   11GLY      H  151  11.075   8.137   9.839  0.0000  0.0000  0.0000
   11GLY     CA  152  10.945   8.274   9.737  0.0000  0.0000  0.0000
   11GLY    HA1  153  10.973   8.306   9.636  0.0000  0.0000  0.0000
   11GLY    HA2  154  10.985   8.348   9.807  0.0000  0.0000  0.0000
   11GLY      C  155  10.792   8.277   9.747  0.0000  0.0000  0.0000
   11GLY      O  156  10.730   8.375   9.706  0.0000  0.0000  0.0000
   12LYS      N  157  10.725   8.172   9.797  0.0000  0.0000  0.0000
   12LYS      H  158  10.778   8.091   9.828  0.0000  0.0000  0.0000
   12LYS     CA  159  10.578   8.160   9.789  0.0000  0.0000  0.0000
   12LYS     HA  160  10.550   8.174   9.685  0.0000  0.0000  0.0000
   12LYS     CB  161  10.534   8.019   9.829  0.0000  0.0000  0.0000
   12LYS    HB1  162  10.558   8.000   9.934  0.0000  0.0000  0.0000
   12LYS    HB2  163  10.588   7.948   9.766  0.0000  0.0000  0.0000
   12LYS     CG  164  10.384   7.997   9.806  0.0000  0.0000  0.0000
   12LYS    HG1  165  10.360   8.016   9.701  0.0000  0.0000  0.0000
   12LYS    HG2  166  10.327   8.066   9.868  0.0000  0.0000  0.0000
   12LYS     CD  167  10.343   7.854   9.842  0.0000  0.0000  0.0000
   12LYS    HD1  168  10.360   7.837   9.948  0.0000  0.0000  0.0000
   12LYS    HD2  169  10.406   7.785   9.786  0.0000  0.0000  0.0000
   12LYS     CE  170  10.198   7.822   9.807  0.0000  0.0000  0.0000
   12LYS    HE1  171  10.174   7.724   9.851  0.0000  0.0000  0.0000
   12LYS    HE2  172  10.189   7.812   9.699  0.0000  0.0000  0.0000
   12LYS     NZ  173  10.103   7.925   9.856  0.0000  0.0000  0.0000
   12LYS    HZ1  174  10.007   7.899   9.839  0.0000  0.0000  0.0000
   12LYS    HZ2  175  10.115   7.945   9.955  0.0000  0.0000  0.0000
   12LYS    HZ3  176  10.117   8.014   9.810  0.0000  0.0000  0.0000
   12LYS      C  177  10.503   8.268   9.867  0.0000  0.0000  0.0000
   12LYS      O  178  10.400   8.312   9.818  0.0000  0.0000  0.0000
   13SER      N  179  10.554   8.316   9.980  0.0000  0.0000  0.0000
   13SER      H  180  10.638   8.276  10.019  0.0000  0.0000  0.0000
   13SER     CA  181  10.489   8.427  10.052  0.0000  0.0000  0.0000
   13SER     HA  182  10.386   8.398  10.075  0.0000  0.0000  0.0000
   13SER     CB  183  10.559   8.456  10.185  0.0000  0.0000  0.0000
   13SER    HB1  184  10.513   8.543  10.232  0.0000  0.0000  0.0000
   13SER    HB2  185  10.664   8.478  10.167  0.0000  0.0000  0.0000
   13SER     OG  186  10.546   8.344  10.272  0.0000  0.0000  0.0000
   13SER     HG  187  10.462   8.352  10.318  0.0000  0.0000  0.0000
   13SER      C  188  10.479   8.554   9.966  0.0000  0.0000  0.0000
   13SER      O  189  10.374   8.617   9.964  0.0000  0.0000  0.0000
   14ALA      N  190  10.581   8.585   9.884  0.0000  0.0000  0.0000
   14ALA      H  191  10.663   8.527   9.883  0.0000  0.0000  0.0000
   14ALA     CA  192  10.572   8.693   9.786  0.0000  0.0000  0.0000
   14ALA     HA  193  10.542   8.784   9.838  0.0000  0.0000  0.0000
   14ALA     CB  194  10.710   8.716   9.723  0.0000  0.0000  0.0000
   14ALA    HB1  195  10.706   8.802   9.656  0.0000  0.0000  0.0000
   14ALA    HB2  196  10.785   8.736   9.800  0.0000  0.0000  0.0000
   14ALA    HB3  197  10.741   8.629   9.665  0.0000  0.0000  0.0000
   14ALA      C  198  10.465   8.664   9.679  0.0000  0.0000  0.0000
   14ALA      O  199  10.376   8.747   9.655  0.0000  0.0000  0.0000
   15ARG      N  200  10.468   8.544   9.619  0.0000  0.0000  0.0000
   15ARG      H  201  10.542   8.481   9.646  0.0000  0.0000  0.0000
   15ARG     CA  202  10.371   8.501   9.516  0.0000  0.0000  0.0000
   15ARG     HA  203  10.373   8.574   9.435  0.0000  0.0000  0.0000
   15ARG     CB  204  10.412   8.364   9.459  0.0000  0.0000  0.0000
   15ARG    HB1  205  10.333   8.330   9.392  0.0000  0.0000  0.0000
   15ARG    HB2  206  10.422   8.292   9.540  0.0000  0.0000  0.0000
   15ARG     CG  207  10.544   8.371   9.379  0.0000  0.0000  0.0000
   15ARG    HG1  208  10.626   8.401   9.444  0.0000  0.0000  0.0000
   15ARG    HG2  209  10.532   8.447   9.302  0.0000  0.0000  0.0000
   15ARG     CD  210  10.580   8.238   9.310  0.0000  0.0000  0.0000
   15ARG    HD1  211  10.654   8.260   9.232  0.0000  0.0000  0.0000
   15ARG    HD2  212  10.491   8.199   9.260  0.0000  0.0000  0.0000
   15ARG     NE  213  10.639   8.139   9.402  0.0000  0.0000  0.0000
   15ARG     HE  214  10.717   8.169   9.458  0.0000  0.0000  0.0000
   15ARG     CZ  215  10.611   8.010   9.412  0.0000  0.0000  0.0000
   15ARG    NH1  216  10.518   7.950   9.343  0.0000  0.0000  0.0000
   15ARG   HH11  217  10.468   8.001   9.271  0.0000  0.0000  0.0000
   15ARG   HH12  218  10.508   7.850   9.352  0.0000  0.0000  0.0000
   15ARG    NH2  219  10.678   7.935   9.493  0.0000  0.0000  0.0000
   15ARG   HH21  220  10.763   7.970   9.534  0.0000  0.0000  0.0000
   15ARG   HH22  221  10.659   7.836   9.499  0.0000  0.0000  0.0000
   15ARG      C  222  10.226   8.501   9.566  0.0000  0.0000  0.0000
   15ARG      O  223  10.136   8.539   9.491  0.0000  0.0000  0.0000
   16ASP      N  224  10.202   8.468   9.693  0.0000  0.0000  0.0000
   16ASP      H  225  10.279   8.431   9.747  0.0000  0.0000  0.0000
   16ASP     CA  226  10.070   8.474   9.755  0.0000  0.0000  0.0000
   16ASP     HA  227  10.000   8.426   9.688  0.0000  0.0000  0.0000
   16ASP     CB  228  10.066   8.393   9.886  0.0000  0.0000  0.0000
   16ASP    HB1  229   9.979   8.426   9.944  0.0000  0.0000  0.0000
   16ASP    HB2  230  10.154   8.415   9.945  0.0000  0.0000  0.0000
   16ASP     CG  231  10.054   8.241   9.867  0.0000  0.0000  0.0000
   16ASP    OD1  232  10.091   8.183   9.762  0.0000  0.0000  0.0000
   16ASP    OD2  233   9.995   8.174   9.955  0.0000  0.0000  0.0000
   16ASP      C  234  10.018   8.619   9.774  0.0000  0.0000  0.0000
   16ASP      O  235   9.900   8.642   9.749  0.0000  0.0000  0.0000
   17VAL      N  236  10.103   8.717   9.807  0.0000  0.0000  0.0000
   17VAL      H  237  10.199   8.694   9.828  0.0000  0.0000  0.0000
   17VAL     CA  238  10.061   8.860   9.815  0.0000  0.0000  0.0000
   17VAL     HA  239   9.976   8.865   9.882  0.0000  0.0000  0.0000
   17VAL     CB  240  10.172   8.951   9.872  0.0000  0.0000  0.0000
   17VAL     HB  241  10.261   8.942   9.810  0.0000  0.0000  0.0000
   17VAL    CG1  242  10.130   9.099   9.876  0.0000  0.0000  0.0000
   17VAL   HG11  243  10.212   9.159   9.916  0.0000  0.0000  0.0000
   17VAL   HG12  244  10.109   9.136   9.775  0.0000  0.0000  0.0000
   17VAL   HG13  245  10.042   9.112   9.939  0.0000  0.0000  0.0000
   17VAL    CG2  246  10.207   8.915  10.016  0.0000  0.0000  0.0000
   17VAL   HG21  247  10.284   8.982  10.055  0.0000  0.0000  0.0000
   17VAL   HG22  248  10.118   8.922  10.080  0.0000  0.0000  0.0000
   17VAL   HG23  249  10.244   8.812  10.022  0.0000  0.0000  0.0000
   17VAL      C  250  10.014   8.911   9.678  0.0000  0.0000  0.0000
   17VAL      O  251   9.912   8.980   9.671  0.0000  0.0000  0.0000
   18PHE      N  252  10.084   8.875   9.569  0.0000  0.0000  0.0000
   18PHE      H  253  10.168   8.821   9.584  0.0000  0.0000  0.0000
   18PHE     CA  254  10.047   8.913   9.432  0.0000  0.0000  0.0000
   18PHE     HA  255  10.026   9.020   9.430  0.0000  0.0000  0.0000
   18PHE     CB  256  10.164   8.885   9.336  0.0000  0.0000  0.0000
   18PHE    HB1  257  10.126   8.884   9.234  0.0000  0.0000  0.0000
   18PHE    HB2  258  10.205   8.786   9.356  0.0000  0.0000  0.0000
   18PHE     CG  259  10.276   8.988   9.341  0.0000  0.0000  0.0000
   18PHE    CD1  260  10.398   8.958   9.404  0.0000  0.0000  0.0000
   18PHE    HD1  261  10.414   8.860   9.447  0.0000  0.0000  0.0000
   18PHE    CE1  262  10.500   9.054   9.411  0.0000  0.0000  0.0000
   18PHE    HE1  263  10.593   9.032   9.460  0.0000  0.0000  0.0000
   18PHE     CZ  264  10.480   9.181   9.353  0.0000  0.0000  0.0000
   18PHE     HZ  265  10.558   9.255   9.361  0.0000  0.0000  0.0000
   18PHE    CE2  266  10.361   9.210   9.285  0.0000  0.0000  0.0000
   18PHE    HE2  267  10.346   9.306   9.239  0.0000  0.0000  0.0000
   18PHE    CD2  268  10.258   9.113   9.279  0.0000  0.0000  0.0000
   18PHE    HD2  269  10.166   9.137   9.228  0.0000  0.0000  0.0000
   18PHE      C  270   9.920   8.843   9.380  0.0000  0.0000  0.0000
   18PHE      O  271   9.857   8.895   9.287  0.0000  0.0000  0.0000
   19THR      N  272   9.880   8.728   9.436  0.0000  0.0000  0.0000
   19THR      H  273   9.935   8.691   9.512  0.0000  0.0000  0.0000
   19THR     CA  274   9.773   8.642   9.380  0.0000  0.0000  0.0000
   19THR     HA  275   9.742   8.682   9.283  0.0000  0.0000  0.0000
   19THR     CB  276   9.822   8.500   9.353  0.0000  0.0000  0.0000
   19THR     HB  277   9.736   8.438   9.326  0.0000  0.0000  0.0000
   19THR    CG2  278   9.924   8.493   9.239  0.0000  0.0000  0.0000
   19THR   HG21  279   9.958   8.390   9.227  0.0000  0.0000  0.0000
   19THR   HG22  280   9.877   8.526   9.146  0.0000  0.0000  0.0000
   19THR   HG23  281  10.009   8.557   9.260  0.0000  0.0000  0.0000
   19THR    OG1  282   9.881   8.446   9.468  0.0000  0.0000  0.0000
   19THR    HG1  283   9.974   8.472   9.467  0.0000  0.0000  0.0000
   19THR      C  284   9.645   8.637   9.463  0.0000  0.0000  0.0000
   19THR      O  285   9.536   8.641   9.405  0.0000  0.0000  0.0000
   20LYS      N  286   9.651   8.632   9.597  0.0000  0.0000  0.0000
   20LYS      H  287   9.742   8.633   9.641  0.0000  0.0000  0.0000
   20LYS     CA  288   9.531   8.625   9.682  0.0000  0.0000  0.0000
   20LYS     HA  289   9.461   8.556   9.636  0.0000  0.0000  0.0000
   20LYS     CB  290   9.563   8.574   9.823  0.0000  0.0000  0.0000
   20LYS    HB1  291   9.483   8.605   9.890  0.0000  0.0000  0.0000
   20LYS    HB2  292   9.655   8.620   9.860  0.0000  0.0000  0.0000
   20LYS     CG  293   9.572   8.421   9.835  0.0000  0.0000  0.0000
   20LYS    HG1  294   9.482   8.377   9.793  0.0000  0.0000  0.0000
   20LYS    HG2  295   9.576   8.397   9.941  0.0000  0.0000  0.0000
   20LYS     CD  296   9.694   8.358   9.766  0.0000  0.0000  0.0000
   20LYS    HD1  297   9.785   8.405   9.803  0.0000  0.0000  0.0000
   20LYS    HD2  298   9.688   8.375   9.658  0.0000  0.0000  0.0000
   20LYS     CE  299   9.701   8.206   9.789  0.0000  0.0000  0.0000
   20LYS    HE1  300   9.781   8.166   9.728  0.0000  0.0000  0.0000
   20LYS    HE2  301   9.607   8.162   9.756  0.0000  0.0000  0.0000
   20LYS     NZ  302   9.726   8.172   9.932  0.0000  0.0000  0.0000
   20LYS    HZ1  303   9.710   8.074   9.949  0.0000  0.0000  0.0000
   20LYS    HZ2  304   9.823   8.190   9.955  0.0000  0.0000  0.0000
   20LYS    HZ3  305   9.668   8.226   9.994  0.0000  0.0000  0.0000
   20LYS      C  306   9.459   8.761   9.687  0.0000  0.0000  0.0000
   20LYS      O  307   9.524   8.863   9.708  0.0000  0.0000  0.0000
   21GLY      N  308   9.326   8.759   9.675  0.0000  0.0000  0.0000
   21GLY      H  309   9.281   8.670   9.665  0.0000  0.0000  0.0000
   21GLY     CA  310   9.241   8.879   9.673  0.0000  0.0000  0.0000
   21GLY    HA1  311   9.288   8.959   9.729  0.0000  0.0000  0.0000
   21GLY    HA2  312   9.147   8.855   9.723  0.0000  0.0000  0.0000
   21GLY      C  313   9.207   8.933   9.533  0.0000  0.0000  0.0000
   21GLY      O  314   9.148   9.040   9.524  0.0000  0.0000  0.0000
   22TYR      N  315   9.242   8.862   9.425  0.0000  0.0000  0.0000
   22TYR      H  316   9.287   8.773   9.437  0.0000  0.0000  0.0000
   22TYR     CA  317   9.219   8.907   9.287  0.0000  0.0000  0.0000
   22TYR     HA  318   9.152   8.994   9.288  0.0000  0.0000  0.0000
   22TYR     CB  319   9.352   8.951   9.223  0.0000  0.0000  0.0000
   22TYR    HB1  320   9.329   8.998   9.128  0.0000  0.0000  0.0000
   22TYR    HB2  321   9.409   8.861   9.201  0.0000  0.0000  0.0000
   22TYR     CG  322   9.439   9.045   9.305  0.0000  0.0000  0.0000
   22TYR    CD1  323   9.409   9.182   9.314  0.0000  0.0000  0.0000
   22TYR    HD1  324   9.319   9.221   9.269  0.0000  0.0000  0.0000
   22TYR    CE1  325   9.494   9.268   9.386  0.0000  0.0000  0.0000
   22TYR    HE1  326   9.472   9.374   9.395  0.0000  0.0000  0.0000
   22TYR     CZ  327   9.610   9.218   9.449  0.0000  0.0000  0.0000
   22TYR     OH  328   9.695   9.302   9.513  0.0000  0.0000  0.0000
   22TYR     HH  329   9.768   9.257   9.555  0.0000  0.0000  0.0000
   22TYR    CE2  330   9.638   9.080   9.443  0.0000  0.0000  0.0000
   22TYR    HE2  331   9.724   9.040   9.495  0.0000  0.0000  0.0000
   22TYR    CD2  332   9.553   8.994   9.371  0.0000  0.0000  0.0000
   22TYR    HD2  333   9.573   8.888   9.368  0.0000  0.0000  0.0000
   22TYR      C  334   9.152   8.798   9.202  0.0000  0.0000  0.0000
   22TYR      O  335   9.184   8.680   9.217  0.0000  0.0000  0.0000
   23GLY      N  336   9.064   8.837   9.109  0.0000  0.0000  0.0000
   23GLY      H  337   9.035   8.933   9.108  0.0000  0.0000  0.0000
   23GLY     CA  338   8.989   8.744   9.023  0.0000  0.0000  0.0000
   23GLY    HA1  339   8.900   8.710   9.076  0.0000  0.0000  0.0000
   23GLY    HA2  340   9.051   8.658   8.999  0.0000  0.0000  0.0000
   23GLY      C  341   8.944   8.805   8.889  0.0000  0.0000  0.0000
   23GLY      O  342   8.839   8.768   8.838  0.0000  0.0000  0.0000
   24PHE      N  343   9.018   8.903   8.836  0.0000  0.0000  0.0000
   24PHE      H  344   9.103   8.928   8.884  0.0000  0.0000  0.0000
   24PHE     CA  345   8.982   8.982   8.718  0.0000  0.0000  0.0000
   24PHE     HA  346   8.900   9.048   8.744  0.0000  0.0000  0.0000
   24PHE     CB  347   9.101   9.068   8.675  0.0000  0.0000  0.0000
   24PHE    HB1  348   9.064   9.155   8.620  0.0000  0.0000  0.0000
   24PHE    HB2  349   9.163   9.011   8.606  0.0000  0.0000  0.0000
   24PHE     CG  350   9.192   9.118   8.786  0.0000  0.0000  0.0000
   24PHE    CD1  351   9.141   9.200   8.888  0.0000  0.0000  0.0000
   24PHE    HD1  352   9.035   9.224   8.891  0.0000  0.0000  0.0000
   24PHE    CE1  353   9.228   9.256   8.983  0.0000  0.0000  0.0000
   24PHE    HE1  354   9.190   9.322   9.059  0.0000  0.0000  0.0000
   24PHE     CZ  355   9.365   9.228   8.978  0.0000  0.0000  0.0000
   24PHE     HZ  356   9.431   9.271   9.052  0.0000  0.0000  0.0000
   24PHE    CE2  357   9.417   9.147   8.876  0.0000  0.0000  0.0000
   24PHE    HE2  358   9.524   9.131   8.867  0.0000  0.0000  0.0000
   24PHE    CD2  359   9.330   9.091   8.781  0.0000  0.0000  0.0000
   24PHE    HD2  360   9.370   9.032   8.700  0.0000  0.0000  0.0000
   24PHE      C  361   8.939   8.896   8.597  0.0000  0.0000  0.0000
   24PHE      O  362   9.005   8.798   8.564  0.0000  0.0000  0.0000
   25GLY      N  363   8.832   8.936   8.528  0.0000  0.0000  0.0000
   25GLY      H  364   8.779   9.015   8.562  0.0000  0.0000  0.0000
   25GLY     CA  365   8.778   8.864   8.412  0.0000  0.0000  0.0000
   25GLY    HA1  366   8.860   8.838   8.345  0.0000  0.0000  0.0000
   25GLY    HA2  367   8.709   8.929   8.358  0.0000  0.0000  0.0000
   25GLY      C  368   8.702   8.735   8.446  0.0000  0.0000  0.0000
   25GLY      O  369   8.659   8.665   8.355  0.0000  0.0000  0.0000
   26LEU      N  370   8.686   8.703   8.575  0.0000  0.0000  0.0000
   26LEU      H  371   8.727   8.762   8.645  0.0000  0.0000  0.0000
   26LEU     CA  372   8.608   8.589   8.624  0.0000  0.0000  0.0000
   26LEU     HA  373   8.561   8.539   8.539  0.0000  0.0000  0.0000
   26LEU     CB  374   8.698   8.488   8.697  0.0000  0.0000  0.0000
   26LEU    HB1  375   8.637   8.403   8.727  0.0000  0.0000  0.0000
   26LEU    HB2  376   8.733   8.535   8.789  0.0000  0.0000  0.0000
   26LEU     CG  377   8.821   8.435   8.621  0.0000  0.0000  0.0000
   26LEU     HG  378   8.886   8.518   8.592  0.0000  0.0000  0.0000
   26LEU    CD1  379   8.901   8.343   8.713  0.0000  0.0000  0.0000
   26LEU   HD11  380   8.989   8.307   8.661  0.0000  0.0000  0.0000
   26LEU   HD12  381   8.933   8.398   8.801  0.0000  0.0000  0.0000
   26LEU   HD13  382   8.839   8.258   8.743  0.0000  0.0000  0.0000
   26LEU    CD2  383   8.783   8.356   8.496  0.0000  0.0000  0.0000
   26LEU   HD21  384   8.871   8.310   8.452  0.0000  0.0000  0.0000
   26LEU   HD22  385   8.710   8.279   8.521  0.0000  0.0000  0.0000
   26LEU   HD23  386   8.740   8.424   8.423  0.0000  0.0000  0.0000
   26LEU      C  387   8.496   8.635   8.719  0.0000  0.0000  0.0000
   26LEU      O  388   8.509   8.735   8.790  0.0000  0.0000  0.0000
   27ILE      N  389   8.392   8.552   8.729  0.0000  0.0000  0.0000
   27ILE      H  390   8.387   8.477   8.661  0.0000  0.0000  0.0000
   27ILE     CA  391   8.314   8.537   8.851  0.0000  0.0000  0.0000
   27ILE     HA  392   8.348   8.610   8.924  0.0000  0.0000  0.0000
   27ILE     CB  393   8.163   8.564   8.829  0.0000  0.0000  0.0000
   27ILE     HB  394   8.113   8.553   8.925  0.0000  0.0000  0.0000
   27ILE    CG2  395   8.144   8.710   8.782  0.0000  0.0000  0.0000
   27ILE   HG21  396   8.039   8.737   8.787  0.0000  0.0000  0.0000
   27ILE   HG22  397   8.200   8.778   8.847  0.0000  0.0000  0.0000
   27ILE   HG23  398   8.180   8.722   8.680  0.0000  0.0000  0.0000
   27ILE    CG1  399   8.100   8.465   8.729  0.0000  0.0000  0.0000
   27ILE   HG11  400   8.120   8.363   8.763  0.0000  0.0000  0.0000
   27ILE   HG12  401   8.144   8.478   8.631  0.0000  0.0000  0.0000
   27ILE     CD  402   7.947   8.479   8.716  0.0000  0.0000  0.0000
   27ILE    HD1  403   7.909   8.399   8.653  0.0000  0.0000  0.0000
   27ILE    HD2  404   7.901   8.472   8.814  0.0000  0.0000  0.0000
   27ILE    HD3  405   7.922   8.574   8.670  0.0000  0.0000  0.0000
   27ILE      C  406   8.341   8.398   8.912  0.0000  0.0000  0.0000
   27ILE      O  407   8.368   8.303   8.838  0.0000  0.0000  0.0000
   28LYS      N  408   8.336   8.387   9.045  0.0000  0.0000  0.0000
   28LYS      H  409   8.325   8.472   9.099  0.0000  0.0000  0.0000
   28LYS     CA  410   8.358   8.262   9.119  0.0000  0.0000  0.0000
   28LYS     HA  411   8.348   8.178   9.051  0.0000  0.0000  0.0000
   28LYS     CB  412   8.498   8.257   9.181  0.0000  0.0000  0.0000
   28LYS    HB1  413   8.507   8.161   9.233  0.0000  0.0000  0.0000
   28LYS    HB2  414   8.506   8.335   9.256  0.0000  0.0000  0.0000
   28LYS     CG  415   8.617   8.269   9.085  0.0000  0.0000  0.0000
   28LYS    HG1  416   8.621   8.369   9.042  0.0000  0.0000  0.0000
   28LYS    HG2  417   8.610   8.194   9.006  0.0000  0.0000  0.0000
   28LYS     CD  418   8.739   8.244   9.173  0.0000  0.0000  0.0000
   28LYS    HD1  419   8.729   8.144   9.217  0.0000  0.0000  0.0000
   28LYS    HD2  420   8.741   8.317   9.254  0.0000  0.0000  0.0000
   28LYS     CE  421   8.872   8.248   9.100  0.0000  0.0000  0.0000
   28LYS    HE1  422   8.888   8.348   9.060  0.0000  0.0000  0.0000
   28LYS    HE2  423   8.868   8.177   9.017  0.0000  0.0000  0.0000
   28LYS     NZ  424   8.977   8.210   9.197  0.0000  0.0000  0.0000
   28LYS    HZ1  425   9.067   8.202   9.152  0.0000  0.0000  0.0000
   28LYS    HZ2  426   8.980   8.277   9.272  0.0000  0.0000  0.0000
   28LYS    HZ3  427   8.951   8.122   9.239  0.0000  0.0000  0.0000
   28LYS      C  428   8.260   8.241   9.234  0.0000  0.0000  0.0000
   28LYS      O  429   8.217   8.336   9.298  0.0000  0.0000  0.0000
   29LEU      N  430   8.239   8.114   9.266  0.0000  0.0000  0.0000
   29LEU      H  431   8.278   8.044   9.204  0.0000  0.0000  0.0000
   29LEU     CA  432   8.178   8.063   9.388  0.0000  0.0000  0.0000
   29LEU     HA  433   8.183   8.140   9.465  0.0000  0.0000  0.0000
   29LEU     CB  434   8.031   8.032   9.356  0.0000  0.0000  0.0000
   29LEU    HB1  435   8.024   7.934   9.308  0.0000  0.0000  0.0000
   29LEU    HB2  436   7.994   8.106   9.285  0.0000  0.0000  0.0000
   29LEU     CG  437   7.937   8.037   9.478  0.0000  0.0000  0.0000
   29LEU     HG  438   7.939   8.138   9.519  0.0000  0.0000  0.0000
   29LEU    CD1  439   7.795   8.005   9.433  0.0000  0.0000  0.0000
   29LEU   HD11  440   7.727   8.013   9.518  0.0000  0.0000  0.0000
   29LEU   HD12  441   7.763   8.076   9.357  0.0000  0.0000  0.0000
   29LEU   HD13  442   7.790   7.904   9.393  0.0000  0.0000  0.0000
   29LEU    CD2  443   7.976   7.938   9.587  0.0000  0.0000  0.0000
   29LEU   HD21  444   7.900   7.939   9.665  0.0000  0.0000  0.0000
   29LEU   HD22  445   7.985   7.838   9.545  0.0000  0.0000  0.0000
   29LEU   HD23  446   8.071   7.967   9.633  0.0000  0.0000  0.0000
   29LEU      C  447   8.261   7.941   9.433  0.0000  0.0000  0.0000
   29LEU      O  448   8.252   7.834   9.374  0.0000  0.0000  0.0000
   30ASP      N  449   8.346   7.961   9.534  0.0000  0.0000  0.0000
   30ASP      H  450   8.344   8.050   9.581  0.0000  0.0000  0.0000
   30ASP     CA  451   8.436   7.859   9.590  0.0000  0.0000  0.0000
   30ASP     HA  452   8.433   7.771   9.525  0.0000  0.0000  0.0000
   30ASP     CB  453   8.582   7.909   9.589  0.0000  0.0000  0.0000
   30ASP    HB1  454   8.645   7.829   9.628  0.0000  0.0000  0.0000
   30ASP    HB2  455   8.590   7.993   9.659  0.0000  0.0000  0.0000
   30ASP     CG  456   8.638   7.953   9.452  0.0000  0.0000  0.0000
   30ASP    OD1  457   8.605   7.888   9.350  0.0000  0.0000  0.0000
   30ASP    OD2  458   8.722   8.046   9.447  0.0000  0.0000  0.0000
   30ASP      C  459   8.386   7.815   9.729  0.0000  0.0000  0.0000
   30ASP      O  460   8.377   7.897   9.821  0.0000  0.0000  0.0000
   31LEU      N  461   8.353   7.686   9.746  0.0000  0.0000  0.0000
   31LEU      H  462   8.372   7.622   9.670  0.0000  0.0000  0.0000
   31LEU     CA  463   8.297   7.629   9.869  0.0000  0.0000  0.0000
   31LEU     HA  464   8.279   7.710   9.940  0.0000  0.0000  0.0000
   31LEU     CB  465   8.163   7.557   9.843  0.0000  0.0000  0.0000
   31LEU    HB1  466   8.129   7.514   9.937  0.0000  0.0000  0.0000
   31LEU    HB2  467   8.182   7.475   9.775  0.0000  0.0000  0.0000
   31LEU     CG  468   8.047   7.641   9.785  0.0000  0.0000  0.0000
   31LEU     HG  469   8.077   7.682   9.688  0.0000  0.0000  0.0000
   31LEU    CD1  470   7.925   7.551   9.765  0.0000  0.0000  0.0000
   31LEU   HD11  471   7.844   7.609   9.719  0.0000  0.0000  0.0000
   31LEU   HD12  472   7.951   7.468   9.699  0.0000  0.0000  0.0000
   31LEU   HD13  473   7.891   7.512   9.861  0.0000  0.0000  0.0000
   31LEU    CD2  474   8.006   7.755   9.878  0.0000  0.0000  0.0000
   31LEU   HD21  475   7.913   7.799   9.844  0.0000  0.0000  0.0000
   31LEU   HD22  476   7.991   7.717   9.979  0.0000  0.0000  0.0000
   31LEU   HD23  477   8.083   7.831   9.877  0.0000  0.0000  0.0000
   31LEU      C  478   8.393   7.530   9.936  0.0000  0.0000  0.0000
   31LEU      O  479   8.457   7.449   9.869  0.0000  0.0000  0.0000
   32LYS      N  480   8.395   7.529  10.069  0.0000  0.0000  0.0000
   32LYS      H  481   8.348   7.604  10.119  0.0000  0.0000  0.0000
   32LYS     CA  482   8.465   7.428  10.148  0.0000  0.0000  0.0000
   32LYS     HA  483   8.473   7.337  10.088  0.0000  0.0000  0.0000
   32LYS     CB  484   8.607   7.478  10.177  0.0000  0.0000  0.0000
   32LYS    HB1  485   8.604   7.567  10.239  0.0000  0.0000  0.0000
   32LYS    HB2  486   8.654   7.504  10.082  0.0000  0.0000  0.0000
   32LYS     CG  487   8.688   7.369  10.247  0.0000  0.0000  0.0000
   32LYS    HG1  488   8.659   7.272  10.206  0.0000  0.0000  0.0000
   32LYS    HG2  489   8.667   7.370  10.354  0.0000  0.0000  0.0000
   32LYS     CD  490   8.838   7.387  10.223  0.0000  0.0000  0.0000
   32LYS    HD1  491   8.876   7.471  10.281  0.0000  0.0000  0.0000
   32LYS    HD2  492   8.855   7.405  10.117  0.0000  0.0000  0.0000
   32LYS     CE  493   8.907   7.257  10.266  0.0000  0.0000  0.0000
   32LYS    HE1  494   8.832   7.179  10.276  0.0000  0.0000  0.0000
   32LYS    HE2  495   8.954   7.270  10.363  0.0000  0.0000  0.0000
   32LYS     NZ  496   9.005   7.212  10.164  0.0000  0.0000  0.0000
   32LYS    HZ1  497   9.043   7.124  10.195  0.0000  0.0000  0.0000
   32LYS    HZ2  498   8.956   7.194  10.078  0.0000  0.0000  0.0000
   32LYS    HZ3  499   9.079   7.279  10.150  0.0000  0.0000  0.0000
   32LYS      C  500   8.391   7.391  10.276  0.0000  0.0000  0.0000
   32LYS      O  501   8.361   7.478  10.357  0.0000  0.0000  0.0000
   33THR      N  502   8.370   7.261  10.296  0.0000  0.0000  0.0000
   33THR      H  503   8.405   7.195  10.228  0.0000  0.0000  0.0000
   33THR     CA  504   8.303   7.205  10.414  0.0000  0.0000  0.0000
   33THR     HA  505   8.295   7.282  10.491  0.0000  0.0000  0.0000
   33THR     CB  506   8.161   7.157  10.381  0.0000  0.0000  0.0000
   33THR     HB  507   8.165   7.075  10.310  0.0000  0.0000  0.0000
   33THR    CG2  508   8.083   7.113  10.505  0.0000  0.0000  0.0000
   33THR   HG21  509   7.981   7.086  10.478  0.0000  0.0000  0.0000
   33THR   HG22  510   8.130   7.026  10.550  0.0000  0.0000  0.0000
   33THR   HG23  511   8.080   7.194  10.578  0.0000  0.0000  0.0000
   33THR    OG1  512   8.087   7.263  10.324  0.0000  0.0000  0.0000
   33THR    HG1  513   7.997   7.234  10.313  0.0000  0.0000  0.0000
   33THR      C  514   8.384   7.089  10.470  0.0000  0.0000  0.0000
   33THR      O  515   8.418   6.996  10.396  0.0000  0.0000  0.0000
   34LYS      N  516   8.413   7.091  10.601  0.0000  0.0000  0.0000
   34LYS      H  517   8.380   7.168  10.657  0.0000  0.0000  0.0000
   34LYS     CA  518   8.477   6.981  10.672  0.0000  0.0000  0.0000
   34LYS     HA  519   8.485   6.895  10.605  0.0000  0.0000  0.0000
   34LYS     CB  520   8.621   7.019  10.714  0.0000  0.0000  0.0000
   34LYS    HB1  521   8.671   7.064  10.628  0.0000  0.0000  0.0000
   34LYS    HB2  522   8.674   6.927  10.740  0.0000  0.0000  0.0000
   34LYS     CG  523   8.628   7.115  10.834  0.0000  0.0000  0.0000
   34LYS    HG1  524   8.589   7.065  10.923  0.0000  0.0000  0.0000
   34LYS    HG2  525   8.567   7.203  10.813  0.0000  0.0000  0.0000
   34LYS     CD  526   8.772   7.158  10.862  0.0000  0.0000  0.0000
   34LYS    HD1  527   8.809   7.219  10.780  0.0000  0.0000  0.0000
   34LYS    HD2  528   8.835   7.068  10.869  0.0000  0.0000  0.0000
   34LYS     CE  529   8.786   7.234  10.994  0.0000  0.0000  0.0000
   34LYS    HE1  530   8.892   7.253  11.012  0.0000  0.0000  0.0000
   34LYS    HE2  531   8.749   7.172  11.076  0.0000  0.0000  0.0000
   34LYS     NZ  532   8.713   7.363  10.992  0.0000  0.0000  0.0000
   34LYS    HZ1  533   8.738   7.427  11.066  0.0000  0.0000  0.0000
   34LYS    HZ2  534   8.717   7.411  10.903  0.0000  0.0000  0.0000
   34LYS    HZ3  535   8.613   7.353  10.998  0.0000  0.0000  0.0000
   34LYS      C  536   8.393   6.935  10.790  0.0000  0.0000  0.0000
   34LYS      O  537   8.331   7.017  10.857  0.0000  0.0000  0.0000
   35SER      N  538   8.396   6.805  10.819  0.0000  0.0000  0.0000
   35SER      H  539   8.443   6.743  10.754  0.0000  0.0000  0.0000
   35SER     CA  540   8.367   6.754  10.953  0.0000  0.0000  0.0000
   35SER     HA  541   8.284   6.810  10.997  0.0000  0.0000  0.0000
   35SER     CB  542   8.327   6.606  10.947  0.0000  0.0000  0.0000
   35SER    HB1  543   8.297   6.575  11.047  0.0000  0.0000  0.0000
   35SER    HB2  544   8.413   6.548  10.915  0.0000  0.0000  0.0000
   35SER     OG  545   8.220   6.583  10.857  0.0000  0.0000  0.0000
   35SER     HG  546   8.155   6.529  10.902  0.0000  0.0000  0.0000
   35SER      C  547   8.490   6.769  11.044  0.0000  0.0000  0.0000
   35SER      O  548   8.603   6.778  10.994  0.0000  0.0000  0.0000
   36GLU      N  549   8.472   6.767  11.176  0.0000  0.0000  0.0000
   36GLU      H  550   8.378   6.771  11.213  0.0000  0.0000  0.0000
   36GLU     CA  551   8.583   6.755  11.271  0.0000  0.0000  0.0000
   36GLU     HA  552   8.659   6.830  11.250  0.0000  0.0000  0.0000
   36GLU     CB  553   8.531   6.777  11.414  0.0000  0.0000  0.0000
   36GLU    HB1  554   8.612   6.758  11.485  0.0000  0.0000  0.0000
   36GLU    HB2  555   8.451   6.706  11.433  0.0000  0.0000  0.0000
   36GLU     CG  556   8.480   6.920  11.434  0.0000  0.0000  0.0000
   36GLU    HG1  557   8.406   6.945  11.358  0.0000  0.0000  0.0000
   36GLU    HG2  558   8.563   6.990  11.424  0.0000  0.0000  0.0000
   36GLU     CD  559   8.414   6.935  11.572  0.0000  0.0000  0.0000
   36GLU    OE1  560   8.477   6.999  11.659  0.0000  0.0000  0.0000
   36GLU    OE2  561   8.303   6.879  11.587  0.0000  0.0000  0.0000
   36GLU      C  562   8.652   6.617  11.260  0.0000  0.0000  0.0000
   36GLU      O  563   8.774   6.608  11.257  0.0000  0.0000  0.0000
   37ASN      N  564   8.571   6.512  11.244  0.0000  0.0000  0.0000
   37ASN      H  565   8.471   6.529  11.250  0.0000  0.0000  0.0000
   37ASN     CA  566   8.611   6.379  11.198  0.0000  0.0000  0.0000
   37ASN     HA  567   8.712   6.383  11.158  0.0000  0.0000  0.0000
   37ASN     CB  568   8.607   6.280  11.315  0.0000  0.0000  0.0000
   37ASN    HB1  569   8.624   6.179  11.277  0.0000  0.0000  0.0000
   37ASN    HB2  570   8.509   6.282  11.363  0.0000  0.0000  0.0000
   37ASN     CG  571   8.715   6.308  11.418  0.0000  0.0000  0.0000
   37ASN    OD1  572   8.829   6.271  11.401  0.0000  0.0000  0.0000
   37ASN    ND2  573   8.682   6.372  11.528  0.0000  0.0000  0.0000
   37ASN   HD21  574   8.588   6.406  11.542  0.0000  0.0000  0.0000
   37ASN   HD22  575   8.757   6.390  11.592  0.0000  0.0000  0.0000
   37ASN      C  576   8.514   6.338  11.086  0.0000  0.0000  0.0000
   37ASN      O  577   8.393   6.349  11.104  0.0000  0.0000  0.0000
   38GLY      N  578   8.565   6.296  10.970  0.0000  0.0000  0.0000
   38GLY      H  579   8.665   6.289  10.960  0.0000  0.0000  0.0000
   38GLY     CA  580   8.482   6.265  10.853  0.0000  0.0000  0.0000
   38GLY    HA1  581   8.383   6.308  10.865  0.0000  0.0000  0.0000
   38GLY    HA2  582   8.469   6.157  10.846  0.0000  0.0000  0.0000
   38GLY      C  583   8.542   6.314  10.722  0.0000  0.0000  0.0000
   38GLY      O  584   8.659   6.291  10.693  0.0000  0.0000  0.0000
   39LEU      N  585   8.459   6.381  10.640  0.0000  0.0000  0.0000
   39LEU      H  586   8.368   6.405  10.674  0.0000  0.0000  0.0000
   39LEU     CA  587   8.495   6.427  10.506  0.0000  0.0000  0.0000
   39LEU     HA  588   8.582   6.370  10.473  0.0000  0.0000  0.0000
   39LEU     CB  589   8.379   6.398  10.408  0.0000  0.0000  0.0000
   39LEU    HB1  590   8.401   6.444  10.312  0.0000  0.0000  0.0000
   39LEU    HB2  591   8.289   6.445  10.447  0.0000  0.0000  0.0000
   39LEU     CG  592   8.352   6.248  10.385  0.0000  0.0000  0.0000
   39LEU     HG  593   8.343   6.197  10.480  0.0000  0.0000  0.0000
   39LEU    CD1  594   8.221   6.228  10.308  0.0000  0.0000  0.0000
   39LEU   HD11  595   8.201   6.121  10.297  0.0000  0.0000  0.0000
   39LEU   HD12  596   8.139   6.273  10.363  0.0000  0.0000  0.0000
   39LEU   HD13  597   8.228   6.273  10.209  0.0000  0.0000  0.0000
   39LEU    CD2  598   8.463   6.181  10.303  0.0000  0.0000  0.0000
   39LEU   HD21  599   8.440   6.076  10.288  0.0000  0.0000  0.0000
   39LEU   HD22  600   8.471   6.229  10.205  0.0000  0.0000  0.0000
   39LEU   HD23  601   8.558   6.190  10.355  0.0000  0.0000  0.0000
   39LEU      C  602   8.537   6.575  10.503  0.0000  0.0000  0.0000
   39LEU      O  603   8.491   6.655  10.584  0.0000  0.0000  0.0000
   40GLU      N  604   8.621   6.610  10.407  0.0000  0.0000  0.0000
   40GLU      H  605   8.657   6.536  10.349  0.0000  0.0000  0.0000
   40GLU     CA  606   8.670   6.746  10.380  0.0000  0.0000  0.0000
   40GLU     HA  607   8.613   6.817  10.441  0.0000  0.0000  0.0000
   40GLU     CB  608   8.818   6.757  10.422  0.0000  0.0000  0.0000
   40GLU    HB1  609   8.878   6.695  10.355  0.0000  0.0000  0.0000
   40GLU    HB2  610   8.830   6.717  10.523  0.0000  0.0000  0.0000
   40GLU     CG  611   8.869   6.902  10.422  0.0000  0.0000  0.0000
   40GLU    HG1  612   8.855   6.946  10.520  0.0000  0.0000  0.0000
   40GLU    HG2  613   8.812   6.961  10.351  0.0000  0.0000  0.0000
   40GLU     CD  614   9.018   6.908  10.383  0.0000  0.0000  0.0000
   40GLU    OE1  615   9.102   6.842  10.447  0.0000  0.0000  0.0000
   40GLU    OE2  616   9.049   6.977  10.282  0.0000  0.0000  0.0000
   40GLU      C  617   8.647   6.783  10.233  0.0000  0.0000  0.0000
   40GLU      O  618   8.740   6.789  10.152  0.0000  0.0000  0.0000
   41PHE      N  619   8.520   6.806  10.198  0.0000  0.0000  0.0000
   41PHE      H  620   8.451   6.810  10.271  0.0000  0.0000  0.0000
   41PHE     CA  621   8.478   6.847  10.064  0.0000  0.0000  0.0000
   41PHE     HA  622   8.517   6.776   9.992  0.0000  0.0000  0.0000
   41PHE     CB  623   8.324   6.848  10.054  0.0000  0.0000  0.0000
   41PHE    HB1  624   8.296   6.901   9.963  0.0000  0.0000  0.0000
   41PHE    HB2  625   8.283   6.905  10.137  0.0000  0.0000  0.0000
   41PHE     CG  626   8.259   6.712  10.047  0.0000  0.0000  0.0000
   41PHE    CD1  627   8.191   6.660  10.159  0.0000  0.0000  0.0000
   41PHE    HD1  628   8.187   6.716  10.251  0.0000  0.0000  0.0000
   41PHE    CE1  629   8.125   6.536  10.150  0.0000  0.0000  0.0000
   41PHE    HE1  630   8.071   6.497  10.235  0.0000  0.0000  0.0000
   41PHE     CZ  631   8.127   6.464  10.029  0.0000  0.0000  0.0000
   41PHE     HZ  632   8.075   6.369  10.021  0.0000  0.0000  0.0000
   41PHE    CE2  633   8.196   6.515   9.918  0.0000  0.0000  0.0000
   41PHE    HE2  634   8.198   6.459   9.825  0.0000  0.0000  0.0000
   41PHE    CD2  635   8.262   6.639   9.927  0.0000  0.0000  0.0000
   41PHE    HD2  636   8.314   6.677   9.841  0.0000  0.0000  0.0000
   41PHE      C  637   8.531   6.986  10.028  0.0000  0.0000  0.0000
   41PHE      O  638   8.538   7.077  10.111  0.0000  0.0000  0.0000
   42THR      N  639   8.566   7.007   9.901  0.0000  0.0000  0.0000
   42THR      H  640   8.565   6.928   9.838  0.0000  0.0000  0.0000
   42THR     CA  641   8.594   7.139   9.844  0.0000  0.0000  0.0000
   42THR     HA  642   8.541   7.216   9.901  0.0000  0.0000  0.0000
   42THR     CB  643   8.745   7.171   9.850  0.0000  0.0000  0.0000
   42THR     HB  644   8.799   7.100   9.786  0.0000  0.0000  0.0000
   42THR    CG2  645   8.778   7.314   9.807  0.0000  0.0000  0.0000
   42THR   HG21  646   8.885   7.331   9.818  0.0000  0.0000  0.0000
   42THR   HG22  647   8.751   7.329   9.703  0.0000  0.0000  0.0000
   42THR   HG23  648   8.723   7.385   9.869  0.0000  0.0000  0.0000
   42THR    OG1  649   8.791   7.157   9.983  0.0000  0.0000  0.0000
   42THR    HG1  650   8.721   7.107  10.026  0.0000  0.0000  0.0000
   42THR      C  651   8.543   7.144   9.701  0.0000  0.0000  0.0000
   42THR      O  652   8.566   7.050   9.625  0.0000  0.0000  0.0000
   43SER      N  653   8.476   7.251   9.660  0.0000  0.0000  0.0000
   43SER      H  654   8.459   7.327   9.724  0.0000  0.0000  0.0000
   43SER     CA  655   8.434   7.272   9.521  0.0000  0.0000  0.0000
   43SER     HA  656   8.492   7.206   9.457  0.0000  0.0000  0.0000
   43SER     CB  657   8.287   7.235   9.500  0.0000  0.0000  0.0000
   43SER    HB1  658   8.272   7.131   9.528  0.0000  0.0000  0.0000
   43SER    HB2  659   8.262   7.245   9.394  0.0000  0.0000  0.0000
   43SER     OG  660   8.199   7.316   9.575  0.0000  0.0000  0.0000
   43SER     HG  661   8.109   7.293   9.552  0.0000  0.0000  0.0000
   43SER      C  662   8.463   7.414   9.474  0.0000  0.0000  0.0000
   43SER      O  663   8.473   7.508   9.554  0.0000  0.0000  0.0000
   44SER      N  664   8.479   7.430   9.343  0.0000  0.0000  0.0000
   44SER      H  665   8.468   7.349   9.284  0.0000  0.0000  0.0000
   44SER     CA  666   8.497   7.559   9.278  0.0000  0.0000  0.0000
   44SER     HA  667   8.470   7.640   9.346  0.0000  0.0000  0.0000
   44SER     CB  668   8.644   7.578   9.239  0.0000  0.0000  0.0000
   44SER    HB1  669   8.673   7.499   9.169  0.0000  0.0000  0.0000
   44SER    HB2  670   8.706   7.569   9.328  0.0000  0.0000  0.0000
   44SER     OG  671   8.666   7.704   9.179  0.0000  0.0000  0.0000
   44SER     HG  672   8.643   7.772   9.242  0.0000  0.0000  0.0000
   44SER      C  673   8.406   7.566   9.157  0.0000  0.0000  0.0000
   44SER      O  674   8.404   7.474   9.075  0.0000  0.0000  0.0000
   45GLY      N  675   8.330   7.675   9.145  0.0000  0.0000  0.0000
   45GLY      H  676   8.331   7.742   9.220  0.0000  0.0000  0.0000
   45GLY     CA  677   8.253   7.708   9.026  0.0000  0.0000  0.0000
   45GLY    HA1  678   8.147   7.712   9.051  0.0000  0.0000  0.0000
   45GLY    HA2  679   8.268   7.634   8.947  0.0000  0.0000  0.0000
   45GLY      C  680   8.296   7.845   8.976  0.0000  0.0000  0.0000
   45GLY      O  681   8.285   7.944   9.048  0.0000  0.0000  0.0000
   46SER      N  682   8.345   7.853   8.852  0.0000  0.0000  0.0000
   46SER      H  683   8.352   7.769   8.796  0.0000  0.0000  0.0000
   46SER     CA  684   8.393   7.978   8.793  0.0000  0.0000  0.0000
   46SER     HA  685   8.356   8.062   8.853  0.0000  0.0000  0.0000
   46SER     CB  686   8.546   7.983   8.795  0.0000  0.0000  0.0000
   46SER    HB1  687   8.580   7.965   8.897  0.0000  0.0000  0.0000
   46SER    HB2  688   8.579   8.082   8.765  0.0000  0.0000  0.0000
   46SER     OG  689   8.603   7.887   8.708  0.0000  0.0000  0.0000
   46SER     HG  690   8.555   7.804   8.719  0.0000  0.0000  0.0000
   46SER      C  691   8.339   7.998   8.652  0.0000  0.0000  0.0000
   46SER      O  692   8.314   7.901   8.580  0.0000  0.0000  0.0000
   47ALA      N  693   8.322   8.123   8.609  0.0000  0.0000  0.0000
   47ALA      H  694   8.342   8.199   8.673  0.0000  0.0000  0.0000
   47ALA     CA  695   8.289   8.156   8.471  0.0000  0.0000  0.0000
   47ALA     HA  696   8.312   8.071   8.407  0.0000  0.0000  0.0000
   47ALA     CB  697   8.139   8.185   8.460  0.0000  0.0000  0.0000
   47ALA    HB1  698   8.111   8.198   8.356  0.0000  0.0000  0.0000
   47ALA    HB2  699   8.082   8.101   8.501  0.0000  0.0000  0.0000
   47ALA    HB3  700   8.113   8.275   8.516  0.0000  0.0000  0.0000
   47ALA      C  701   8.374   8.274   8.423  0.0000  0.0000  0.0000
   47ALA      O  702   8.394   8.371   8.497  0.0000  0.0000  0.0000
   48ASN      N  703   8.424   8.266   8.300  0.0000  0.0000  0.0000
   48ASN      H  704   8.404   8.184   8.245  0.0000  0.0000  0.0000
   48ASN     CA  705   8.495   8.377   8.237  0.0000  0.0000  0.0000
   48ASN     HA  706   8.555   8.429   8.313  0.0000  0.0000  0.0000
   48ASN     CB  707   8.591   8.321   8.131  0.0000  0.0000  0.0000
   48ASN    HB1  708   8.533   8.273   8.052  0.0000  0.0000  0.0000
   48ASN    HB2  709   8.656   8.247   8.176  0.0000  0.0000  0.0000
   48ASN     CG  710   8.675   8.431   8.068  0.0000  0.0000  0.0000
   48ASN    OD1  711   8.624   8.522   8.006  0.0000  0.0000  0.0000
   48ASN    ND2  712   8.805   8.427   8.083  0.0000  0.0000  0.0000
   48ASN   HD21  713   8.850   8.352   8.133  0.0000  0.0000  0.0000
   48ASN   HD22  714   8.856   8.502   8.038  0.0000  0.0000  0.0000
   48ASN      C  715   8.394   8.479   8.182  0.0000  0.0000  0.0000
   48ASN      O  716   8.310   8.443   8.099  0.0000  0.0000  0.0000
   49THR      N  717   8.404   8.605   8.224  0.0000  0.0000  0.0000
   49THR      H  718   8.477   8.628   8.290  0.0000  0.0000  0.0000
   49THR     CA  719   8.309   8.712   8.190  0.0000  0.0000  0.0000
   49THR     HA  720   8.208   8.675   8.208  0.0000  0.0000  0.0000
   49THR     CB  721   8.333   8.834   8.281  0.0000  0.0000  0.0000
   49THR     HB  722   8.421   8.888   8.247  0.0000  0.0000  0.0000
   49THR    CG2  723   8.214   8.931   8.285  0.0000  0.0000  0.0000
   49THR   HG21  724   8.233   9.011   8.357  0.0000  0.0000  0.0000
   49THR   HG22  725   8.199   8.975   8.187  0.0000  0.0000  0.0000
   49THR   HG23  726   8.124   8.877   8.314  0.0000  0.0000  0.0000
   49THR    OG1  727   8.353   8.794   8.415  0.0000  0.0000  0.0000
   49THR    HG1  728   8.354   8.873   8.469  0.0000  0.0000  0.0000
   49THR      C  729   8.316   8.754   8.042  0.0000  0.0000  0.0000
   49THR      O  730   8.220   8.811   7.990  0.0000  0.0000  0.0000
   50GLU      N  731   8.425   8.724   7.973  0.0000  0.0000  0.0000
   50GLU      H  732   8.500   8.675   8.021  0.0000  0.0000  0.0000
   50GLU     CA  733   8.447   8.754   7.831  0.0000  0.0000  0.0000
   50GLU     HA  734   8.386   8.840   7.803  0.0000  0.0000  0.0000
   50GLU     CB  735   8.595   8.788   7.805  0.0000  0.0000  0.0000
   50GLU    HB1  736   8.601   8.846   7.712  0.0000  0.0000  0.0000
   50GLU    HB2  737   8.649   8.695   7.787  0.0000  0.0000  0.0000
   50GLU     CG  738   8.670   8.862   7.916  0.0000  0.0000  0.0000
   50GLU    HG1  739   8.773   8.877   7.883  0.0000  0.0000  0.0000
   50GLU    HG2  740   8.674   8.801   8.006  0.0000  0.0000  0.0000
   50GLU     CD  741   8.609   8.999   7.948  0.0000  0.0000  0.0000
   50GLU    OE1  742   8.631   9.095   7.871  0.0000  0.0000  0.0000
   50GLU    OE2  743   8.551   9.017   8.058  0.0000  0.0000  0.0000
   50GLU      C  744   8.406   8.637   7.740  0.0000  0.0000  0.0000
   50GLU      O  745   8.357   8.657   7.630  0.0000  0.0000  0.0000
   51THR      N  746   8.430   8.513   7.785  0.0000  0.0000  0.0000
   51THR      H  747   8.478   8.506   7.874  0.0000  0.0000  0.0000
   51THR     CA  748   8.412   8.390   7.705  0.0000  0.0000  0.0000
   51THR     HA  749   8.407   8.417   7.600  0.0000  0.0000  0.0000
   51THR     CB  750   8.532   8.294   7.724  0.0000  0.0000  0.0000
   51THR     HB  751   8.515   8.233   7.813  0.0000  0.0000  0.0000
   51THR    CG2  752   8.554   8.200   7.605  0.0000  0.0000  0.0000
   51THR   HG21  753   8.644   8.141   7.622  0.0000  0.0000  0.0000
   51THR   HG22  754   8.470   8.133   7.593  0.0000  0.0000  0.0000
   51THR   HG23  755   8.567   8.259   7.514  0.0000  0.0000  0.0000
   51THR    OG1  756   8.653   8.363   7.742  0.0000  0.0000  0.0000
   51THR    HG1  757   8.649   8.442   7.688  0.0000  0.0000  0.0000
   51THR      C  758   8.283   8.315   7.738  0.0000  0.0000  0.0000
   51THR      O  759   8.246   8.223   7.666  0.0000  0.0000  0.0000
   52THR      N  760   8.216   8.346   7.850  0.0000  0.0000  0.0000
   52THR      H  761   8.252   8.422   7.906  0.0000  0.0000  0.0000
   52THR     CA  762   8.101   8.272   7.906  0.0000  0.0000  0.0000
   52THR     HA  763   8.079   8.320   8.002  0.0000  0.0000  0.0000
   52THR     CB  764   7.974   8.292   7.820  0.0000  0.0000  0.0000
   52THR     HB  765   7.983   8.234   7.728  0.0000  0.0000  0.0000
   52THR    CG2  766   7.843   8.255   7.890  0.0000  0.0000  0.0000
   52THR   HG21  767   7.759   8.291   7.830  0.0000  0.0000  0.0000
   52THR   HG22  768   7.834   8.147   7.900  0.0000  0.0000  0.0000
   52THR   HG23  769   7.838   8.302   7.988  0.0000  0.0000  0.0000
   52THR    OG1  770   7.960   8.428   7.787  0.0000  0.0000  0.0000
   52THR    HG1  771   8.035   8.453   7.732  0.0000  0.0000  0.0000
   52THR      C  772   8.129   8.125   7.942  0.0000  0.0000  0.0000
   52THR      O  773   8.044   8.058   8.001  0.0000  0.0000  0.0000
   53LYS      N  774   8.250   8.071   7.916  0.0000  0.0000  0.0000
   53LYS      H  775   8.314   8.127   7.862  0.0000  0.0000  0.0000
   53LYS     CA  776   8.289   7.934   7.954  0.0000  0.0000  0.0000
   53LYS     HA  777   8.215   7.866   7.911  0.0000  0.0000  0.0000
   53LYS     CB  778   8.428   7.898   7.895  0.0000  0.0000  0.0000
   53LYS    HB1  779   8.506   7.940   7.958  0.0000  0.0000  0.0000
   53LYS    HB2  780   8.438   7.945   7.797  0.0000  0.0000  0.0000
   53LYS     CG  781   8.457   7.746   7.875  0.0000  0.0000  0.0000
   53LYS    HG1  782   8.563   7.734   7.852  0.0000  0.0000  0.0000
   53LYS    HG2  783   8.401   7.712   7.788  0.0000  0.0000  0.0000
   53LYS     CD  784   8.421   7.655   7.993  0.0000  0.0000  0.0000
   53LYS    HD1  785   8.312   7.661   8.004  0.0000  0.0000  0.0000
   53LYS    HD2  786   8.466   7.694   8.084  0.0000  0.0000  0.0000
   53LYS     CE  787   8.452   7.506   7.977  0.0000  0.0000  0.0000
   53LYS    HE1  788   8.467   7.482   7.872  0.0000  0.0000  0.0000
   53LYS    HE2  789   8.365   7.450   8.011  0.0000  0.0000  0.0000
   53LYS     NZ  790   8.568   7.460   8.058  0.0000  0.0000  0.0000
   53LYS    HZ1  791   8.574   7.359   8.057  0.0000  0.0000  0.0000
   53LYS    HZ2  792   8.656   7.492   8.021  0.0000  0.0000  0.0000
   53LYS    HZ3  793   8.560   7.490   8.154  0.0000  0.0000  0.0000
   53LYS      C  794   8.286   7.921   8.107  0.0000  0.0000  0.0000
   53LYS      O  795   8.369   7.978   8.177  0.0000  0.0000  0.0000
   54VAL      N  796   8.191   7.841   8.156  0.0000  0.0000  0.0000
   54VAL      H  797   8.120   7.808   8.092  0.0000  0.0000  0.0000
   54VAL     CA  798   8.184   7.795   8.295  0.0000  0.0000  0.0000
   54VAL     HA  799   8.217   7.876   8.360  0.0000  0.0000  0.0000
   54VAL     CB  800   8.040   7.757   8.336  0.0000  0.0000  0.0000
   54VAL     HB  801   8.009   7.669   8.281  0.0000  0.0000  0.0000
   54VAL    CG1  802   8.031   7.727   8.486  0.0000  0.0000  0.0000
   54VAL   HG11  803   7.929   7.702   8.513  0.0000  0.0000  0.0000
   54VAL   HG12  804   8.095   7.643   8.512  0.0000  0.0000  0.0000
   54VAL   HG13  805   8.062   7.815   8.544  0.0000  0.0000  0.0000
   54VAL    CG2  806   7.940   7.870   8.305  0.0000  0.0000  0.0000
   54VAL   HG21  807   7.841   7.842   8.340  0.0000  0.0000  0.0000
   54VAL   HG22  808   7.971   7.962   8.355  0.0000  0.0000  0.0000
   54VAL   HG23  809   7.934   7.888   8.198  0.0000  0.0000  0.0000
   54VAL      C  810   8.279   7.676   8.314  0.0000  0.0000  0.0000
   54VAL      O  811   8.270   7.577   8.242  0.0000  0.0000  0.0000
   55THR      N  812   8.371   7.685   8.411  0.0000  0.0000  0.0000
   55THR      H  813   8.369   7.768   8.469  0.0000  0.0000  0.0000
   55THR     CA  814   8.461   7.576   8.451  0.0000  0.0000  0.0000
   55THR     HA  815   8.433   7.485   8.399  0.0000  0.0000  0.0000
   55THR     CB  816   8.608   7.608   8.420  0.0000  0.0000  0.0000
   55THR     HB  817   8.638   7.696   8.476  0.0000  0.0000  0.0000
   55THR    CG2  818   8.701   7.492   8.454  0.0000  0.0000  0.0000
   55THR   HG21  819   8.803   7.516   8.423  0.0000  0.0000  0.0000
   55THR   HG22  820   8.702   7.473   8.561  0.0000  0.0000  0.0000
   55THR   HG23  821   8.669   7.401   8.402  0.0000  0.0000  0.0000
   55THR    OG1  822   8.626   7.633   8.282  0.0000  0.0000  0.0000
   55THR    HG1  823   8.687   7.707   8.278  0.0000  0.0000  0.0000
   55THR      C  824   8.445   7.553   8.601  0.0000  0.0000  0.0000
   55THR      O  825   8.455   7.648   8.680  0.0000  0.0000  0.0000
   56GLY      N  826   8.423   7.428   8.641  0.0000  0.0000  0.0000
   56GLY      H  827   8.420   7.354   8.572  0.0000  0.0000  0.0000
   56GLY     CA  828   8.406   7.391   8.781  0.0000  0.0000  0.0000
   56GLY    HA1  829   8.300   7.391   8.806  0.0000  0.0000  0.0000
   56GLY    HA2  830   8.456   7.464   8.843  0.0000  0.0000  0.0000
   56GLY      C  831   8.463   7.254   8.815  0.0000  0.0000  0.0000
   56GLY      O  832   8.498   7.175   8.726  0.0000  0.0000  0.0000
   57SER      N  833   8.475   7.227   8.944  0.0000  0.0000  0.0000
   57SER      H  834   8.449   7.298   9.011  0.0000  0.0000  0.0000
   57SER     CA  835   8.527   7.101   8.999  0.0000  0.0000  0.0000
   57SER     HA  836   8.494   7.020   8.934  0.0000  0.0000  0.0000
   57SER     CB  837   8.680   7.102   9.000  0.0000  0.0000  0.0000
   57SER    HB1  838   8.717   7.111   8.897  0.0000  0.0000  0.0000
   57SER    HB2  839   8.717   7.008   9.041  0.0000  0.0000  0.0000
   57SER     OG  840   8.731   7.210   9.076  0.0000  0.0000  0.0000
   57SER     HG  841   8.825   7.196   9.091  0.0000  0.0000  0.0000
   57SER      C  842   8.474   7.071   9.139  0.0000  0.0000  0.0000
   57SER      O  843   8.431   7.160   9.213  0.0000  0.0000  0.0000
   58LEU      N  844   8.482   6.943   9.176  0.0000  0.0000  0.0000
   58LEU      H  845   8.521   6.878   9.109  0.0000  0.0000  0.0000
   58LEU     CA  846   8.456   6.890   9.309  0.0000  0.0000  0.0000
   58LEU     HA  847   8.447   6.974   9.379  0.0000  0.0000  0.0000
   58LEU     CB  848   8.324   6.812   9.308  0.0000  0.0000  0.0000
   58LEU    HB1  849   8.332   6.732   9.234  0.0000  0.0000  0.0000
   58LEU    HB2  850   8.243   6.878   9.277  0.0000  0.0000  0.0000
   58LEU     CG  851   8.285   6.747   9.443  0.0000  0.0000  0.0000
   58LEU     HG  852   8.365   6.681   9.477  0.0000  0.0000  0.0000
   58LEU    CD1  853   8.256   6.850   9.552  0.0000  0.0000  0.0000
   58LEU   HD11  854   8.224   6.800   9.643  0.0000  0.0000  0.0000
   58LEU   HD12  855   8.346   6.907   9.574  0.0000  0.0000  0.0000
   58LEU   HD13  856   8.177   6.918   9.519  0.0000  0.0000  0.0000
   58LEU    CD2  857   8.159   6.662   9.425  0.0000  0.0000  0.0000
   58LEU   HD21  858   8.133   6.614   9.519  0.0000  0.0000  0.0000
   58LEU   HD22  859   8.075   6.724   9.392  0.0000  0.0000  0.0000
   58LEU   HD23  860   8.177   6.584   9.351  0.0000  0.0000  0.0000
   58LEU      C  861   8.574   6.803   9.354  0.0000  0.0000  0.0000
   58LEU      O  862   8.625   6.723   9.276  0.0000  0.0000  0.0000
   59GLU      N  863   8.613   6.818   9.480  0.0000  0.0000  0.0000
   59GLU      H  864   8.571   6.892   9.534  0.0000  0.0000  0.0000
   59GLU     CA  865   8.704   6.730   9.552  0.0000  0.0000  0.0000
   59GLU     HA  866   8.735   6.650   9.486  0.0000  0.0000  0.0000
   59GLU     CB  867   8.830   6.809   9.593  0.0000  0.0000  0.0000
   59GLU    HB1  868   8.804   6.887   9.664  0.0000  0.0000  0.0000
   59GLU    HB2  869   8.873   6.856   9.504  0.0000  0.0000  0.0000
   59GLU     CG  870   8.936   6.718   9.655  0.0000  0.0000  0.0000
   59GLU    HG1  871   8.963   6.641   9.582  0.0000  0.0000  0.0000
   59GLU    HG2  872   8.894   6.668   9.743  0.0000  0.0000  0.0000
   59GLU     CD  873   9.062   6.794   9.698  0.0000  0.0000  0.0000
   59GLU    OE1  874   9.063   6.846   9.812  0.0000  0.0000  0.0000
   59GLU    OE2  875   9.160   6.797   9.619  0.0000  0.0000  0.0000
   59GLU      C  876   8.632   6.669   9.674  0.0000  0.0000  0.0000
   59GLU      O  877   8.595   6.741   9.767  0.0000  0.0000  0.0000
   60THR      N  878   8.614   6.537   9.674  0.0000  0.0000  0.0000
   60THR      H  879   8.650   6.484   9.595  0.0000  0.0000  0.0000
   60THR     CA  880   8.580   6.459   9.795  0.0000  0.0000  0.0000
   60THR     HA  881   8.519   6.520   9.862  0.0000  0.0000  0.0000
   60THR     CB  882   8.506   6.328   9.765  0.0000  0.0000  0.0000
   60THR     HB  883   8.578   6.259   9.721  0.0000  0.0000  0.0000
   60THR    CG2  884   8.449   6.262   9.891  0.0000  0.0000  0.0000
   60THR   HG21  885   8.382   6.181   9.862  0.0000  0.0000  0.0000
   60THR   HG22  886   8.530   6.219   9.950  0.0000  0.0000  0.0000
   60THR   HG23  887   8.394   6.334   9.951  0.0000  0.0000  0.0000
   60THR    OG1  888   8.401   6.344   9.675  0.0000  0.0000  0.0000
   60THR    HG1  889   8.389   6.256   9.638  0.0000  0.0000  0.0000
   60THR      C  890   8.710   6.420   9.865  0.0000  0.0000  0.0000
   60THR      O  891   8.808   6.388   9.797  0.0000  0.0000  0.0000
   61LYS      N  892   8.714   6.418   9.998  0.0000  0.0000  0.0000
   61LYS      H  893   8.632   6.444  10.051  0.0000  0.0000  0.0000
   61LYS     CA  894   8.837   6.379  10.070  0.0000  0.0000  0.0000
   61LYS     HA  895   8.888   6.303  10.010  0.0000  0.0000  0.0000
   61LYS     CB  896   8.926   6.503  10.077  0.0000  0.0000  0.0000
   61LYS    HB1  897   8.883   6.573  10.149  0.0000  0.0000  0.0000
   61LYS    HB2  898   8.926   6.551   9.979  0.0000  0.0000  0.0000
   61LYS     CG  899   9.072   6.474  10.115  0.0000  0.0000  0.0000
   61LYS    HG1  900   9.105   6.384  10.063  0.0000  0.0000  0.0000
   61LYS    HG2  901   9.079   6.458  10.222  0.0000  0.0000  0.0000
   61LYS     CD  902   9.165   6.589  10.072  0.0000  0.0000  0.0000
   61LYS    HD1  903   9.163   6.600   9.964  0.0000  0.0000  0.0000
   61LYS    HD2  904   9.266   6.561  10.101  0.0000  0.0000  0.0000
   61LYS     CE  905   9.132   6.723  10.138  0.0000  0.0000  0.0000
   61LYS    HE1  906   9.221   6.786  10.132  0.0000  0.0000  0.0000
   61LYS    HE2  907   9.110   6.707  10.244  0.0000  0.0000  0.0000
   61LYS     NZ  908   9.020   6.796  10.074  0.0000  0.0000  0.0000
   61LYS    HZ1  909   9.007   6.884  10.121  0.0000  0.0000  0.0000
   61LYS    HZ2  910   9.039   6.814   9.976  0.0000  0.0000  0.0000
   61LYS    HZ3  911   8.931   6.747  10.079  0.0000  0.0000  0.0000
   61LYS      C  912   8.809   6.319  10.207  0.0000  0.0000  0.0000
   61LYS      O  913   8.737   6.379  10.285  0.0000  0.0000  0.0000
   62TYR      N  914   8.871   6.204  10.237  0.0000  0.0000  0.0000
   62TYR      H  915   8.933   6.166  10.167  0.0000  0.0000  0.0000
   62TYR     CA  916   8.869   6.138  10.368  0.0000  0.0000  0.0000
   62TYR     HA  917   8.811   6.199  10.437  0.0000  0.0000  0.0000
   62TYR     CB  918   8.801   6.001  10.360  0.0000  0.0000  0.0000
   62TYR    HB1  919   8.862   5.934  10.298  0.0000  0.0000  0.0000
   62TYR    HB2  920   8.704   6.011  10.311  0.0000  0.0000  0.0000
   62TYR     CG  921   8.782   5.939  10.497  0.0000  0.0000  0.0000
   62TYR    CD1  922   8.677   5.985  10.579  0.0000  0.0000  0.0000
   62TYR    HD1  923   8.608   6.060  10.543  0.0000  0.0000  0.0000
   62TYR    CE1  924   8.663   5.936  10.710  0.0000  0.0000  0.0000
   62TYR    HE1  925   8.583   5.969  10.774  0.0000  0.0000  0.0000
   62TYR     CZ  926   8.754   5.840  10.760  0.0000  0.0000  0.0000
   62TYR     OH  927   8.740   5.793  10.886  0.0000  0.0000  0.0000
   62TYR     HH  928   8.803   5.724  10.909  0.0000  0.0000  0.0000
   62TYR    CE2  929   8.860   5.795  10.678  0.0000  0.0000  0.0000
   62TYR    HE2  930   8.930   5.723  10.717  0.0000  0.0000  0.0000
   62TYR    CD2  931   8.873   5.843  10.546  0.0000  0.0000  0.0000
   62TYR    HD2  932   8.953   5.808  10.484  0.0000  0.0000  0.0000
   62TYR      C  933   9.011   6.125  10.425  0.0000  0.0000  0.0000
   62TYR      O  934   9.108   6.113  10.351  0.0000  0.0000  0.0000
   63ARG      N  935   9.024   6.130  10.558  0.0000  0.0000  0.0000
   63ARG      H  936   8.940   6.132  10.614  0.0000  0.0000  0.0000
   63ARG     CA  937   9.153   6.148  10.627  0.0000  0.0000  0.0000
   63ARG     HA  938   9.235   6.126  10.558  0.0000  0.0000  0.0000
   63ARG     CB  939   9.167   6.295  10.671  0.0000  0.0000  0.0000
   63ARG    HB1  940   9.269   6.311  10.706  0.0000  0.0000  0.0000
   63ARG    HB2  941   9.100   6.315  10.754  0.0000  0.0000  0.0000
   63ARG     CG  942   9.134   6.394  10.557  0.0000  0.0000  0.0000
   63ARG    HG1  943   9.026   6.396  10.542  0.0000  0.0000  0.0000
   63ARG    HG2  944   9.181   6.360  10.465  0.0000  0.0000  0.0000
   63ARG     CD  945   9.180   6.537  10.584  0.0000  0.0000  0.0000
   63ARG    HD1  946   9.145   6.569  10.683  0.0000  0.0000  0.0000
   63ARG    HD2  947   9.135   6.602  10.509  0.0000  0.0000  0.0000
   63ARG     NE  948   9.327   6.546  10.576  0.0000  0.0000  0.0000
   63ARG     HE  949   9.378   6.459  10.582  0.0000  0.0000  0.0000
   63ARG     CZ  950   9.398   6.656  10.564  0.0000  0.0000  0.0000
   63ARG    NH1  951   9.345   6.774  10.544  0.0000  0.0000  0.0000
   63ARG   HH11  952   9.247   6.782  10.524  0.0000  0.0000  0.0000
   63ARG   HH12  953   9.401   6.857  10.534  0.0000  0.0000  0.0000
   63ARG    NH2  954   9.528   6.649  10.570  0.0000  0.0000  0.0000
   63ARG   HH21  955   9.571   6.559  10.585  0.0000  0.0000  0.0000
   63ARG   HH22  956   9.584   6.733  10.565  0.0000  0.0000  0.0000
   63ARG      C  957   9.167   6.049  10.743  0.0000  0.0000  0.0000
   63ARG      O  958   9.122   6.077  10.854  0.0000  0.0000  0.0000
   64TRP      N  959   9.228   5.932  10.719  0.0000  0.0000  0.0000
   64TRP      H  960   9.272   5.919  10.629  0.0000  0.0000  0.0000
   64TRP     CA  961   9.243   5.828  10.821  0.0000  0.0000  0.0000
   64TRP     HA  962   9.154   5.831  10.884  0.0000  0.0000  0.0000
   64TRP     CB  963   9.246   5.687  10.760  0.0000  0.0000  0.0000
   64TRP    HB1  964   9.348   5.658  10.734  0.0000  0.0000  0.0000
   64TRP    HB2  965   9.187   5.686  10.668  0.0000  0.0000  0.0000
   64TRP     CG  966   9.191   5.582  10.851  0.0000  0.0000  0.0000
   64TRP    CD1  967   9.235   5.557  10.976  0.0000  0.0000  0.0000
   64TRP    HD1  968   9.319   5.605  11.024  0.0000  0.0000  0.0000
   64TRP    NE1  969   9.152   5.466  11.038  0.0000  0.0000  0.0000
   64TRP    HE1  970   9.159   5.443  11.136  0.0000  0.0000  0.0000
   64TRP    CE2  971   9.052   5.424  10.954  0.0000  0.0000  0.0000
   64TRP    CZ2  972   8.943   5.337  10.971  0.0000  0.0000  0.0000
   64TRP    HZ2  973   8.929   5.288  11.067  0.0000  0.0000  0.0000
   64TRP    CH2  974   8.856   5.314  10.864  0.0000  0.0000  0.0000
   64TRP    HH2  975   8.772   5.247  10.876  0.0000  0.0000  0.0000
   64TRP    CZ3  976   8.878   5.379  10.741  0.0000  0.0000  0.0000
   64TRP    HZ3  977   8.810   5.361  10.659  0.0000  0.0000  0.0000
   64TRP    CE3  978   8.987   5.467  10.725  0.0000  0.0000  0.0000
   64TRP    HE3  979   9.002   5.515  10.629  0.0000  0.0000  0.0000
   64TRP    CD2  980   9.076   5.494  10.832  0.0000  0.0000  0.0000
   64TRP      C  981   9.363   5.860  10.913  0.0000  0.0000  0.0000
   64TRP      O  982   9.473   5.808  10.897  0.0000  0.0000  0.0000
   65THR      N  983   9.340   5.952  11.006  0.0000  0.0000  0.0000
   65THR      H  984   9.248   5.993  11.009  0.0000  0.0000  0.0000
   65THR     CA  985   9.446   6.017  11.085  0.0000  0.0000  0.0000
   65THR     HA  986   9.520   6.055  11.014  0.0000  0.0000  0.0000
   65THR     CB  987   9.392   6.139  11.160  0.0000  0.0000  0.0000
   65THR     HB  988   9.333   6.199  11.091  0.0000  0.0000  0.0000
   65THR    CG2  989   9.304   6.105  11.281  0.0000  0.0000  0.0000
   65THR   HG21  990   9.264   6.198  11.323  0.0000  0.0000  0.0000
   65THR   HG22  991   9.221   6.042  11.250  0.0000  0.0000  0.0000
   65THR   HG23  992   9.362   6.054  11.358  0.0000  0.0000  0.0000
   65THR    OG1  993   9.500   6.219  11.204  0.0000  0.0000  0.0000
   65THR    HG1  994   9.560   6.162  11.252  0.0000  0.0000  0.0000
   65THR      C  995   9.523   5.924  11.180  0.0000  0.0000  0.0000
   65THR      O  996   9.635   5.957  11.217  0.0000  0.0000  0.0000
   66GLU      N  997   9.467   5.808  11.215  0.0000  0.0000  0.0000
   66GLU      H  998   9.371   5.790  11.188  0.0000  0.0000  0.0000
   66GLU     CA  999   9.534   5.705  11.296  0.0000  0.0000  0.0000
   66GLU     HA 1000   9.570   5.748  11.390  0.0000  0.0000  0.0000
   66GLU     CB 1001   9.434   5.592  11.328  0.0000  0.0000  0.0000
   66GLU    HB1 1002   9.483   5.520  11.393  0.0000  0.0000  0.0000
   66GLU    HB2 1003   9.409   5.542  11.235  0.0000  0.0000  0.0000
   66GLU     CG 1004   9.304   5.639  11.395  0.0000  0.0000  0.0000
   66GLU    HG1 1005   9.255   5.713  11.333  0.0000  0.0000  0.0000
   66GLU    HG2 1006   9.328   5.685  11.491  0.0000  0.0000  0.0000
   66GLU     CD 1007   9.209   5.520  11.414  0.0000  0.0000  0.0000
   66GLU    OE1 1008   9.170   5.462  11.310  0.0000  0.0000  0.0000
   66GLU    OE2 1009   9.176   5.489  11.530  0.0000  0.0000  0.0000
   66GLU      C 1010   9.654   5.641  11.224  0.0000  0.0000  0.0000
   66GLU      O 1011   9.747   5.594  11.288  0.0000  0.0000  0.0000
   67TYR      N 1012   9.650   5.639  11.091  0.0000  0.0000  0.0000
   67TYR      H 1013   9.570   5.682  11.046  0.0000  0.0000  0.0000
   67TYR     CA 1014   9.743   5.566  11.004  0.0000  0.0000  0.0000
   67TYR     HA 1015   9.813   5.510  11.066  0.0000  0.0000  0.0000
   67TYR     CB 1016   9.659   5.466  10.923  0.0000  0.0000  0.0000
   67TYR    HB1 1017   9.605   5.520  10.846  0.0000  0.0000  0.0000
   67TYR    HB2 1018   9.582   5.425  10.990  0.0000  0.0000  0.0000
   67TYR     CG 1019   9.731   5.347  10.861  0.0000  0.0000  0.0000
   67TYR    CD1 1020   9.803   5.361  10.741  0.0000  0.0000  0.0000
   67TYR    HD1 1021   9.816   5.458  10.696  0.0000  0.0000  0.0000
   67TYR    CE1 1022   9.861   5.249  10.680  0.0000  0.0000  0.0000
   67TYR    HE1 1023   9.914   5.260  10.586  0.0000  0.0000  0.0000
   67TYR     CZ 1024   9.849   5.122  10.739  0.0000  0.0000  0.0000
   67TYR     OH 1025   9.907   5.014  10.679  0.0000  0.0000  0.0000
   67TYR     HH 1026   9.892   4.934  10.730  0.0000  0.0000  0.0000
   67TYR    CE2 1027   9.778   5.107  10.860  0.0000  0.0000  0.0000
   67TYR    HE2 1028   9.769   5.010  10.906  0.0000  0.0000  0.0000
   67TYR    CD2 1029   9.719   5.220  10.920  0.0000  0.0000  0.0000
   67TYR    HD2 1030   9.663   5.208  11.012  0.0000  0.0000  0.0000
   67TYR      C 1031   9.826   5.662  10.916  0.0000  0.0000  0.0000
   67TYR      O 1032   9.921   5.620  10.850  0.0000  0.0000  0.0000
   68GLY      N 1033   9.792   5.791  10.912  0.0000  0.0000  0.0000
   68GLY      H 1034   9.717   5.821  10.973  0.0000  0.0000  0.0000
   68GLY     CA 1035   9.858   5.891  10.827  0.0000  0.0000  0.0000
   68GLY    HA1 1036   9.965   5.872  10.825  0.0000  0.0000  0.0000
   68GLY    HA2 1037   9.842   5.990  10.871  0.0000  0.0000  0.0000
   68GLY      C 1038   9.807   5.895  10.682  0.0000  0.0000  0.0000
   68GLY      O 1039   9.873   5.953  10.596  0.0000  0.0000  0.0000
   69LEU      N 1040   9.690   5.837  10.654  0.0000  0.0000  0.0000
   69LEU      H 1041   9.638   5.795  10.730  0.0000  0.0000  0.0000
   69LEU     CA 1042   9.632   5.833  10.519  0.0000  0.0000  0.0000
   69LEU     HA 1043   9.714   5.826  10.448  0.0000  0.0000  0.0000
   69LEU     CB 1044   9.541   5.710  10.497  0.0000  0.0000  0.0000
   69LEU    HB1 1045   9.511   5.708  10.393  0.0000  0.0000  0.0000
   69LEU    HB2 1046   9.451   5.722  10.557  0.0000  0.0000  0.0000
   69LEU     CG 1047   9.605   5.574  10.530  0.0000  0.0000  0.0000
   69LEU     HG 1048   9.632   5.572  10.636  0.0000  0.0000  0.0000
   69LEU    CD1 1049   9.507   5.459  10.503  0.0000  0.0000  0.0000
   69LEU   HD11 1050   9.552   5.365  10.535  0.0000  0.0000  0.0000
   69LEU   HD12 1051   9.415   5.474  10.560  0.0000  0.0000  0.0000
   69LEU   HD13 1052   9.485   5.454  10.397  0.0000  0.0000  0.0000
   69LEU    CD2 1053   9.729   5.550  10.446  0.0000  0.0000  0.0000
   69LEU   HD21 1054   9.766   5.448  10.461  0.0000  0.0000  0.0000
   69LEU   HD22 1055   9.708   5.565  10.340  0.0000  0.0000  0.0000
   69LEU   HD23 1056   9.807   5.618  10.479  0.0000  0.0000  0.0000
   69LEU      C 1057   9.552   5.960  10.486  0.0000  0.0000  0.0000
   69LEU      O 1058   9.484   6.020  10.569  0.0000  0.0000  0.0000
   70THR      N 1059   9.550   5.995  10.358  0.0000  0.0000  0.0000
   70THR      H 1060   9.612   5.945  10.295  0.0000  0.0000  0.0000
   70THR     CA 1061   9.445   6.080  10.299  0.0000  0.0000  0.0000
   70THR     HA 1062   9.356   6.075  10.362  0.0000  0.0000  0.0000
   70THR     CB 1063   9.489   6.227  10.293  0.0000  0.0000  0.0000
   70THR     HB 1064   9.585   6.234  10.243  0.0000  0.0000  0.0000
   70THR    CG2 1065   9.390   6.318  10.221  0.0000  0.0000  0.0000
   70THR   HG21 1066   9.423   6.421  10.228  0.0000  0.0000  0.0000
   70THR   HG22 1067   9.384   6.291  10.115  0.0000  0.0000  0.0000
   70THR   HG23 1068   9.291   6.308  10.265  0.0000  0.0000  0.0000
   70THR    OG1 1069   9.500   6.277  10.425  0.0000  0.0000  0.0000
   70THR    HG1 1070   9.523   6.201  10.480  0.0000  0.0000  0.0000
   70THR      C 1071   9.406   6.024  10.163  0.0000  0.0000  0.0000
   70THR      O 1072   9.493   5.995  10.081  0.0000  0.0000  0.0000
   71PHE      N 1073   9.275   6.007  10.142  0.0000  0.0000  0.0000
   71PHE      H 1074   9.212   6.040  10.213  0.0000  0.0000  0.0000
   71PHE     CA 1075   9.211   5.959  10.020  0.0000  0.0000  0.0000
   71PHE     HA 1076   9.286   5.924   9.949  0.0000  0.0000  0.0000
   71PHE     CB 1077   9.113   5.845  10.052  0.0000  0.0000  0.0000
   71PHE    HB1 1078   9.065   5.815   9.959  0.0000  0.0000  0.0000
   71PHE    HB2 1079   9.035   5.884  10.117  0.0000  0.0000  0.0000
   71PHE     CG 1080   9.169   5.721  10.119  0.0000  0.0000  0.0000
   71PHE    CD1 1081   9.191   5.604  10.044  0.0000  0.0000  0.0000
   71PHE    HD1 1082   9.172   5.604   9.937  0.0000  0.0000  0.0000
   71PHE    CE1 1083   9.232   5.485  10.107  0.0000  0.0000  0.0000
   71PHE    HE1 1084   9.247   5.395  10.049  0.0000  0.0000  0.0000
   71PHE     CZ 1085   9.251   5.483  10.246  0.0000  0.0000  0.0000
   71PHE     HZ 1086   9.280   5.391  10.295  0.0000  0.0000  0.0000
   71PHE    CE2 1087   9.229   5.599  10.322  0.0000  0.0000  0.0000
   71PHE    HE2 1088   9.242   5.596  10.429  0.0000  0.0000  0.0000
   71PHE    CD2 1089   9.188   5.718  10.259  0.0000  0.0000  0.0000
   71PHE    HD2 1090   9.169   5.806  10.317  0.0000  0.0000  0.0000
   71PHE      C 1091   9.131   6.073   9.957  0.0000  0.0000  0.0000
   71PHE      O 1092   9.053   6.136  10.027  0.0000  0.0000  0.0000
   72THR      N 1093   9.147   6.096   9.827  0.0000  0.0000  0.0000
   72THR      H 1094   9.219   6.045   9.777  0.0000  0.0000  0.0000
   72THR     CA 1095   9.088   6.211   9.757  0.0000  0.0000  0.0000
   72THR     HA 1096   9.010   6.256   9.819  0.0000  0.0000  0.0000
   72THR     CB 1097   9.196   6.317   9.732  0.0000  0.0000  0.0000
   72THR     HB 1098   9.263   6.281   9.654  0.0000  0.0000  0.0000
   72THR    CG2 1099   9.138   6.451   9.689  0.0000  0.0000  0.0000
   72THR   HG21 1100   9.217   6.524   9.676  0.0000  0.0000  0.0000
   72THR   HG22 1101   9.084   6.439   9.594  0.0000  0.0000  0.0000
   72THR   HG23 1102   9.068   6.486   9.764  0.0000  0.0000  0.0000
   72THR    OG1 1103   9.274   6.345   9.847  0.0000  0.0000  0.0000
   72THR    HG1 1104   9.359   6.376   9.815  0.0000  0.0000  0.0000
   72THR      C 1105   9.027   6.169   9.623  0.0000  0.0000  0.0000
   72THR      O 1106   9.095   6.109   9.540  0.0000  0.0000  0.0000
   73GLU      N 1107   8.900   6.204   9.600  0.0000  0.0000  0.0000
   73GLU      H 1108   8.854   6.260   9.670  0.0000  0.0000  0.0000
   73GLU     CA 1109   8.833   6.194   9.469  0.0000  0.0000  0.0000
   73GLU     HA 1110   8.887   6.125   9.404  0.0000  0.0000  0.0000
   73GLU     CB 1111   8.687   6.146   9.481  0.0000  0.0000  0.0000
   73GLU    HB1 1112   8.653   6.119   9.382  0.0000  0.0000  0.0000
   73GLU    HB2 1113   8.627   6.230   9.515  0.0000  0.0000  0.0000
   73GLU     CG 1114   8.662   6.028   9.576  0.0000  0.0000  0.0000
   73GLU    HG1 1115   8.695   6.053   9.676  0.0000  0.0000  0.0000
   73GLU    HG2 1116   8.721   5.942   9.541  0.0000  0.0000  0.0000
   73GLU     CD 1117   8.513   5.992   9.579  0.0000  0.0000  0.0000
   73GLU    OE1 1118   8.432   6.085   9.605  0.0000  0.0000  0.0000
   73GLU    OE2 1119   8.481   5.874   9.555  0.0000  0.0000  0.0000
   73GLU      C 1120   8.829   6.333   9.404  0.0000  0.0000  0.0000
   73GLU      O 1121   8.814   6.433   9.474  0.0000  0.0000  0.0000
   74LYS      N 1122   8.841   6.341   9.271  0.0000  0.0000  0.0000
   74LYS      H 1123   8.857   6.255   9.219  0.0000  0.0000  0.0000
   74LYS     CA 1124   8.843   6.467   9.196  0.0000  0.0000  0.0000
   74LYS     HA 1125   8.798   6.546   9.257  0.0000  0.0000  0.0000
   74LYS     CB 1126   8.988   6.506   9.163  0.0000  0.0000  0.0000
   74LYS    HB1 1127   8.987   6.600   9.107  0.0000  0.0000  0.0000
   74LYS    HB2 1128   9.030   6.429   9.098  0.0000  0.0000  0.0000
   74LYS     CG 1129   9.079   6.523   9.286  0.0000  0.0000  0.0000
   74LYS    HG1 1130   9.073   6.434   9.349  0.0000  0.0000  0.0000
   74LYS    HG2 1131   9.046   6.609   9.344  0.0000  0.0000  0.0000
   74LYS     CD 1132   9.226   6.540   9.246  0.0000  0.0000  0.0000
   74LYS    HD1 1133   9.240   6.636   9.197  0.0000  0.0000  0.0000
   74LYS    HD2 1134   9.254   6.460   9.178  0.0000  0.0000  0.0000
   74LYS     CE 1135   9.316   6.532   9.370  0.0000  0.0000  0.0000
   74LYS    HE1 1136   9.286   6.446   9.430  0.0000  0.0000  0.0000
   74LYS    HE2 1137   9.300   6.620   9.432  0.0000  0.0000  0.0000
   74LYS     NZ 1138   9.460   6.518   9.335  0.0000  0.0000  0.0000
   74LYS    HZ1 1139   9.515   6.512   9.419  0.0000  0.0000  0.0000
   74LYS    HZ2 1140   9.482   6.435   9.282  0.0000  0.0000  0.0000
   74LYS    HZ3 1141   9.494   6.598   9.283  0.0000  0.0000  0.0000
   74LYS      C 1142   8.759   6.453   9.068  0.0000  0.0000  0.0000
   74LYS      O 1143   8.779   6.359   8.992  0.0000  0.0000  0.0000
   75TRP      N 1144   8.671   6.549   9.040  0.0000  0.0000  0.0000
   75TRP      H 1145   8.657   6.622   9.109  0.0000  0.0000  0.0000
   75TRP     CA 1146   8.597   6.559   8.914  0.0000  0.0000  0.0000
   75TRP     HA 1147   8.649   6.501   8.837  0.0000  0.0000  0.0000
   75TRP     CB 1148   8.456   6.502   8.930  0.0000  0.0000  0.0000
   75TRP    HB1 1149   8.404   6.556   9.008  0.0000  0.0000  0.0000
   75TRP    HB2 1150   8.464   6.397   8.961  0.0000  0.0000  0.0000
   75TRP     CG 1151   8.373   6.508   8.805  0.0000  0.0000  0.0000
   75TRP    CD1 1152   8.374   6.418   8.704  0.0000  0.0000  0.0000
   75TRP    HD1 1153   8.434   6.327   8.703  0.0000  0.0000  0.0000
   75TRP    NE1 1154   8.291   6.460   8.602  0.0000  0.0000  0.0000
   75TRP    HE1 1155   8.280   6.409   8.516  0.0000  0.0000  0.0000
   75TRP    CE2 1156   8.231   6.581   8.632  0.0000  0.0000  0.0000
   75TRP    CZ2 1157   8.143   6.664   8.562  0.0000  0.0000  0.0000
   75TRP    HZ2 1158   8.107   6.635   8.465  0.0000  0.0000  0.0000
   75TRP    CH2 1159   8.103   6.785   8.621  0.0000  0.0000  0.0000
   75TRP    HH2 1160   8.034   6.850   8.569  0.0000  0.0000  0.0000
   75TRP    CZ3 1161   8.152   6.822   8.748  0.0000  0.0000  0.0000
   75TRP    HZ3 1162   8.120   6.915   8.792  0.0000  0.0000  0.0000
   75TRP    CE3 1163   8.240   6.737   8.817  0.0000  0.0000  0.0000
   75TRP    HE3 1164   8.277   6.766   8.914  0.0000  0.0000  0.0000
   75TRP    CD2 1165   8.282   6.614   8.761  0.0000  0.0000  0.0000
   75TRP      C 1166   8.592   6.704   8.864  0.0000  0.0000  0.0000
   75TRP      O 1167   8.596   6.798   8.944  0.0000  0.0000  0.0000
   76ASN      N 1168   8.582   6.724   8.732  0.0000  0.0000  0.0000
   76ASN      H 1169   8.577   6.643   8.671  0.0000  0.0000  0.0000
   76ASN     CA 1170   8.577   6.856   8.668  0.0000  0.0000  0.0000
   76ASN     HA 1171   8.539   6.927   8.742  0.0000  0.0000  0.0000
   76ASN     CB 1172   8.722   6.897   8.632  0.0000  0.0000  0.0000
   76ASN    HB1 1173   8.794   6.825   8.671  0.0000  0.0000  0.0000
   76ASN    HB2 1174   8.742   6.992   8.682  0.0000  0.0000  0.0000
   76ASN     CG 1175   8.747   6.915   8.484  0.0000  0.0000  0.0000
   76ASN    OD1 1176   8.739   6.822   8.405  0.0000  0.0000  0.0000
   76ASN    ND2 1177   8.774   7.036   8.443  0.0000  0.0000  0.0000
   76ASN   HD21 1178   8.779   7.113   8.508  0.0000  0.0000  0.0000
   76ASN   HD22 1179   8.781   7.055   8.344  0.0000  0.0000  0.0000
   76ASN      C 1180   8.477   6.862   8.551  0.0000  0.0000  0.0000
   76ASN      O 1181   8.447   6.762   8.487  0.0000  0.0000  0.0000
   77THR      N 1182   8.430   6.983   8.518  0.0000  0.0000  0.0000
   77THR      H 1183   8.458   7.062   8.574  0.0000  0.0000  0.0000
   77THR     CA 1184   8.330   7.011   8.411  0.0000  0.0000  0.0000
   77THR     HA 1185   8.237   6.960   8.436  0.0000  0.0000  0.0000
   77THR     CB 1186   8.303   7.161   8.398  0.0000  0.0000  0.0000
   77THR     HB 1187   8.255   7.182   8.303  0.0000  0.0000  0.0000
   77THR    CG2 1188   8.209   7.210   8.508  0.0000  0.0000  0.0000
   77THR   HG21 1189   8.194   7.318   8.498  0.0000  0.0000  0.0000
   77THR   HG22 1190   8.113   7.160   8.499  0.0000  0.0000  0.0000
   77THR   HG23 1191   8.251   7.188   8.607  0.0000  0.0000  0.0000
   77THR    OG1 1192   8.423   7.236   8.406  0.0000  0.0000  0.0000
   77THR    HG1 1193   8.480   7.206   8.335  0.0000  0.0000  0.0000
   77THR      C 1194   8.369   6.963   8.271  0.0000  0.0000  0.0000
   77THR      O 1195   8.280   6.942   8.188  0.0000  0.0000  0.0000
   78ASP      N 1196   8.498   6.945   8.243  0.0000  0.0000  0.0000
   78ASP      H 1197   8.565   6.957   8.317  0.0000  0.0000  0.0000
   78ASP     CA 1198   8.548   6.893   8.115  0.0000  0.0000  0.0000
   78ASP     HA 1199   8.476   6.919   8.038  0.0000  0.0000  0.0000
   78ASP     CB 1200   8.678   6.966   8.078  0.0000  0.0000  0.0000
   78ASP    HB1 1201   8.700   6.950   7.972  0.0000  0.0000  0.0000
   78ASP    HB2 1202   8.760   6.924   8.136  0.0000  0.0000  0.0000
   78ASP     CG 1203   8.670   7.118   8.105  0.0000  0.0000  0.0000
   78ASP    OD1 1204   8.598   7.191   8.033  0.0000  0.0000  0.0000
   78ASP    OD2 1205   8.730   7.164   8.204  0.0000  0.0000  0.0000
   78ASP      C 1206   8.556   6.738   8.115  0.0000  0.0000  0.0000
   78ASP      O 1207   8.613   6.676   8.025  0.0000  0.0000  0.0000
   79ASN      N 1208   8.494   6.676   8.216  0.0000  0.0000  0.0000
   79ASN      H 1209   8.454   6.736   8.287  0.0000  0.0000  0.0000
   79ASN     CA 1210   8.485   6.533   8.247  0.0000  0.0000  0.0000
   79ASN     HA 1211   8.448   6.530   8.349  0.0000  0.0000  0.0000
   79ASN     CB 1212   8.378   6.465   8.160  0.0000  0.0000  0.0000
   79ASN    HB1 1213   8.423   6.441   8.063  0.0000  0.0000  0.0000
   79ASN    HB2 1214   8.293   6.532   8.145  0.0000  0.0000  0.0000
   79ASN     CG 1215   8.325   6.337   8.224  0.0000  0.0000  0.0000
   79ASN    OD1 1216   8.307   6.328   8.344  0.0000  0.0000  0.0000
   79ASN    ND2 1217   8.297   6.235   8.147  0.0000  0.0000  0.0000
   79ASN   HD21 1218   8.308   6.242   8.047  0.0000  0.0000  0.0000
   79ASN   HD22 1219   8.257   6.154   8.192  0.0000  0.0000  0.0000
   79ASN      C 1220   8.620   6.461   8.254  0.0000  0.0000  0.0000
   79ASN      O 1221   8.637   6.350   8.201  0.0000  0.0000  0.0000
   80THR      N 1222   8.715   6.522   8.324  0.0000  0.0000  0.0000
   80THR      H 1223   8.696   6.614   8.360  0.0000  0.0000  0.0000
   80THR     CA 1224   8.830   6.450   8.380  0.0000  0.0000  0.0000
   80THR     HA 1225   8.851   6.361   8.320  0.0000  0.0000  0.0000
   80THR     CB 1226   8.956   6.537   8.377  0.0000  0.0000  0.0000
   80THR     HB 1227   8.942   6.626   8.438  0.0000  0.0000  0.0000
   80THR    CG2 1228   9.079   6.461   8.426  0.0000  0.0000  0.0000
   80THR   HG21 1229   9.168   6.522   8.413  0.0000  0.0000  0.0000
   80THR   HG22 1230   9.069   6.437   8.532  0.0000  0.0000  0.0000
   80THR   HG23 1231   9.091   6.368   8.370  0.0000  0.0000  0.0000
   80THR    OG1 1232   8.982   6.575   8.244  0.0000  0.0000  0.0000
   80THR    HG1 1233   8.906   6.624   8.214  0.0000  0.0000  0.0000
   80THR      C 1234   8.797   6.405   8.522  0.0000  0.0000  0.0000
   80THR      O 1235   8.764   6.487   8.608  0.0000  0.0000  0.0000
   81LEU      N 1236   8.808   6.275   8.547  0.0000  0.0000  0.0000
   81LEU      H 1237   8.837   6.213   8.472  0.0000  0.0000  0.0000
   81LEU     CA 1238   8.808   6.216   8.681  0.0000  0.0000  0.0000
   81LEU     HA 1239   8.756   6.284   8.749  0.0000  0.0000  0.0000
   81LEU     CB 1240   8.732   6.082   8.677  0.0000  0.0000  0.0000
   81LEU    HB1 1241   8.795   6.008   8.628  0.0000  0.0000  0.0000
   81LEU    HB2 1242   8.642   6.093   8.616  0.0000  0.0000  0.0000
   81LEU     CG 1243   8.689   6.027   8.815  0.0000  0.0000  0.0000
   81LEU     HG 1244   8.773   6.031   8.884  0.0000  0.0000  0.0000
   81LEU    CD1 1245   8.571   6.104   8.874  0.0000  0.0000  0.0000
   81LEU   HD11 1246   8.546   6.065   8.972  0.0000  0.0000  0.0000
   81LEU   HD12 1247   8.597   6.210   8.886  0.0000  0.0000  0.0000
   81LEU   HD13 1248   8.484   6.096   8.809  0.0000  0.0000  0.0000
   81LEU    CD2 1249   8.646   5.880   8.803  0.0000  0.0000  0.0000
   81LEU   HD21 1250   8.617   5.843   8.901  0.0000  0.0000  0.0000
   81LEU   HD22 1251   8.562   5.871   8.734  0.0000  0.0000  0.0000
   81LEU   HD23 1252   8.730   5.820   8.767  0.0000  0.0000  0.0000
   81LEU      C 1253   8.953   6.200   8.730  0.0000  0.0000  0.0000
   81LEU      O 1254   9.046   6.181   8.651  0.0000  0.0000  0.0000
   82GLY      N 1255   8.973   6.202   8.861  0.0000  0.0000  0.0000
   82GLY      H 1256   8.895   6.226   8.922  0.0000  0.0000  0.0000
   82GLY     CA 1257   9.098   6.165   8.924  0.0000  0.0000  0.0000
   82GLY    HA1 1258   9.166   6.251   8.927  0.0000  0.0000  0.0000
   82GLY    HA2 1259   9.144   6.086   8.865  0.0000  0.0000  0.0000
   82GLY      C 1260   9.081   6.111   9.066  0.0000  0.0000  0.0000
   82GLY      O 1261   8.982   6.137   9.133  0.0000  0.0000  0.0000
   83THR      N 1262   9.181   6.035   9.110  0.0000  0.0000  0.0000
   83THR      H 1263   9.259   6.019   9.049  0.0000  0.0000  0.0000
   83THR     CA 1264   9.191   5.981   9.246  0.0000  0.0000  0.0000
   83THR     HA 1265   9.126   6.039   9.312  0.0000  0.0000  0.0000
   83THR     CB 1266   9.145   5.834   9.255  0.0000  0.0000  0.0000
   83THR     HB 1267   9.175   5.794   9.351  0.0000  0.0000  0.0000
   83THR    CG2 1268   8.993   5.821   9.244  0.0000  0.0000  0.0000
   83THR   HG21 1269   8.964   5.717   9.259  0.0000  0.0000  0.0000
   83THR   HG22 1270   8.945   5.882   9.321  0.0000  0.0000  0.0000
   83THR   HG23 1271   8.959   5.854   9.146  0.0000  0.0000  0.0000
   83THR    OG1 1272   9.200   5.754   9.152  0.0000  0.0000  0.0000
   83THR    HG1 1273   9.164   5.666   9.165  0.0000  0.0000  0.0000
   83THR      C 1274   9.334   5.995   9.296  0.0000  0.0000  0.0000
   83THR      O 1275   9.429   5.964   9.226  0.0000  0.0000  0.0000
   84GLU      N 1276   9.349   6.044   9.419  0.0000  0.0000  0.0000
   84GLU      H 1277   9.267   6.067   9.473  0.0000  0.0000  0.0000
   84GLU     CA 1278   9.480   6.061   9.484  0.0000  0.0000  0.0000
   84GLU     HA 1279   9.556   6.010   9.425  0.0000  0.0000  0.0000
   84GLU     CB 1280   9.517   6.210   9.488  0.0000  0.0000  0.0000
   84GLU    HB1 1281   9.447   6.265   9.552  0.0000  0.0000  0.0000
   84GLU    HB2 1282   9.508   6.250   9.387  0.0000  0.0000  0.0000
   84GLU     CG 1283   9.660   6.235   9.539  0.0000  0.0000  0.0000
   84GLU    HG1 1284   9.728   6.171   9.483  0.0000  0.0000  0.0000
   84GLU    HG2 1285   9.665   6.206   9.644  0.0000  0.0000  0.0000
   84GLU     CD 1286   9.706   6.382   9.525  0.0000  0.0000  0.0000
   84GLU    OE1 1287   9.622   6.473   9.544  0.0000  0.0000  0.0000
   84GLU    OE2 1288   9.825   6.407   9.495  0.0000  0.0000  0.0000
   84GLU      C 1289   9.476   5.997   9.622  0.0000  0.0000  0.0000
   84GLU      O 1290   9.394   6.034   9.706  0.0000  0.0000  0.0000
   85ILE      N 1291   9.564   5.899   9.647  0.0000  0.0000  0.0000
   85ILE      H 1292   9.630   5.875   9.575  0.0000  0.0000  0.0000
   85ILE     CA 1293   9.584   5.841   9.780  0.0000  0.0000  0.0000
   85ILE     HA 1294   9.521   5.897   9.850  0.0000  0.0000  0.0000
   85ILE     CB 1295   9.537   5.694   9.794  0.0000  0.0000  0.0000
   85ILE     HB 1296   9.542   5.672   9.901  0.0000  0.0000  0.0000
   85ILE    CG2 1297   9.389   5.680   9.755  0.0000  0.0000  0.0000
   85ILE   HG21 1298   9.356   5.577   9.772  0.0000  0.0000  0.0000
   85ILE   HG22 1299   9.328   5.747   9.815  0.0000  0.0000  0.0000
   85ILE   HG23 1300   9.374   5.705   9.650  0.0000  0.0000  0.0000
   85ILE    CG1 1301   9.624   5.587   9.725  0.0000  0.0000  0.0000
   85ILE   HG11 1302   9.598   5.490   9.768  0.0000  0.0000  0.0000
   85ILE   HG12 1303   9.729   5.604   9.750  0.0000  0.0000  0.0000
   85ILE     CD 1304   9.610   5.575   9.573  0.0000  0.0000  0.0000
   85ILE    HD1 1305   9.679   5.498   9.537  0.0000  0.0000  0.0000
   85ILE    HD2 1306   9.509   5.546   9.546  0.0000  0.0000  0.0000
   85ILE    HD3 1307   9.635   5.670   9.526  0.0000  0.0000  0.0000
   85ILE      C 1308   9.727   5.864   9.827  0.0000  0.0000  0.0000
   85ILE      O 1309   9.823   5.853   9.750  0.0000  0.0000  0.0000
   86THR      N 1310   9.740   5.904   9.953  0.0000  0.0000  0.0000
   86THR      H 1311   9.657   5.913  10.010  0.0000  0.0000  0.0000
   86THR     CA 1312   9.866   5.957  10.007  0.0000  0.0000  0.0000
   86THR     HA 1313   9.947   5.922   9.945  0.0000  0.0000  0.0000
   86THR     CB 1314   9.870   6.111  10.003  0.0000  0.0000  0.0000
   86THR     HB 1315   9.975   6.140   9.997  0.0000  0.0000  0.0000
   86THR    CG2 1316   9.797   6.177   9.885  0.0000  0.0000  0.0000
   86THR   HG21 1317   9.821   6.283   9.882  0.0000  0.0000  0.0000
   86THR   HG22 1318   9.830   6.130   9.793  0.0000  0.0000  0.0000
   86THR   HG23 1319   9.689   6.164   9.895  0.0000  0.0000  0.0000
   86THR    OG1 1320   9.814   6.171  10.118  0.0000  0.0000  0.0000
   86THR    HG1 1321   9.733   6.122  10.135  0.0000  0.0000  0.0000
   86THR      C 1322   9.893   5.906  10.148  0.0000  0.0000  0.0000
   86THR      O 1323   9.799   5.889  10.227  0.0000  0.0000  0.0000
   87VAL      N 1324  10.021   5.886  10.179  0.0000  0.0000  0.0000
   87VAL      H 1325  10.090   5.905  10.107  0.0000  0.0000  0.0000
   87VAL     CA 1326  10.074   5.833  10.306  0.0000  0.0000  0.0000
   87VAL     HA 1327   9.992   5.823  10.378  0.0000  0.0000  0.0000
   87VAL     CB 1328  10.135   5.692  10.286  0.0000  0.0000  0.0000
   87VAL     HB 1329  10.177   5.660  10.381  0.0000  0.0000  0.0000
   87VAL    CG1 1330  10.030   5.590  10.241  0.0000  0.0000  0.0000
   87VAL   HG11 1331  10.072   5.490  10.241  0.0000  0.0000  0.0000
   87VAL   HG12 1332   9.947   5.591  10.312  0.0000  0.0000  0.0000
   87VAL   HG13 1333   9.992   5.614  10.141  0.0000  0.0000  0.0000
   87VAL    CG2 1334  10.246   5.682  10.182  0.0000  0.0000  0.0000
   87VAL   HG21 1335  10.281   5.579  10.174  0.0000  0.0000  0.0000
   87VAL   HG22 1336  10.208   5.713  10.085  0.0000  0.0000  0.0000
   87VAL   HG23 1337  10.332   5.743  10.210  0.0000  0.0000  0.0000
   87VAL      C 1338  10.177   5.930  10.364  0.0000  0.0000  0.0000
   87VAL      O 1339  10.273   5.965  10.295  0.0000  0.0000  0.0000
   88GLU      N 1340  10.159   5.976  10.487  0.0000  0.0000  0.0000
   88GLU      H 1341  10.078   5.945  10.539  0.0000  0.0000  0.0000
   88GLU     CA 1342  10.251   6.069  10.555  0.0000  0.0000  0.0000
   88GLU     HA 1343  10.340   6.082  10.493  0.0000  0.0000  0.0000
   88GLU     CB 1344  10.183   6.207  10.569  0.0000  0.0000  0.0000
   88GLU    HB1 1345  10.105   6.200  10.645  0.0000  0.0000  0.0000
   88GLU    HB2 1346  10.133   6.230  10.475  0.0000  0.0000  0.0000
   88GLU     CG 1347  10.280   6.322  10.607  0.0000  0.0000  0.0000
   88GLU    HG1 1348  10.381   6.282  10.620  0.0000  0.0000  0.0000
   88GLU    HG2 1349  10.249   6.363  10.703  0.0000  0.0000  0.0000
   88GLU     CD 1350  10.286   6.436  10.504  0.0000  0.0000  0.0000
   88GLU    OE1 1351  10.182   6.473  10.446  0.0000  0.0000  0.0000
   88GLU    OE2 1352  10.397   6.487  10.478  0.0000  0.0000  0.0000
   88GLU      C 1353  10.298   6.013  10.690  0.0000  0.0000  0.0000
   88GLU      O 1354  10.221   5.946  10.759  0.0000  0.0000  0.0000
   89ASP      N 1355  10.424   6.039  10.726  0.0000  0.0000  0.0000
   89ASP      H 1356  10.478   6.094  10.662  0.0000  0.0000  0.0000
   89ASP     CA 1357  10.494   5.995  10.849  0.0000  0.0000  0.0000
   89ASP     HA 1358  10.595   6.033  10.841  0.0000  0.0000  0.0000
   89ASP     CB 1359  10.429   6.059  10.975  0.0000  0.0000  0.0000
   89ASP    HB1 1360  10.411   5.980  11.049  0.0000  0.0000  0.0000
   89ASP    HB2 1361  10.332   6.101  10.950  0.0000  0.0000  0.0000
   89ASP     CG 1362  10.512   6.168  11.043  0.0000  0.0000  0.0000
   89ASP    OD1 1363  10.488   6.197  11.163  0.0000  0.0000  0.0000
   89ASP    OD2 1364  10.603   6.227  10.980  0.0000  0.0000  0.0000
   89ASP      C 1365  10.513   5.842  10.866  0.0000  0.0000  0.0000
   89ASP      O 1366  10.618   5.799  10.913  0.0000  0.0000  0.0000
   90GLN      N 1367  10.416   5.759  10.824  0.0000  0.0000  0.0000
   90GLN      H 1368  10.333   5.805  10.789  0.0000  0.0000  0.0000
   90GLN     CA 1369  10.397   5.618  10.865  0.0000  0.0000  0.0000
   90GLN     HA 1370  10.383   5.618  10.973  0.0000  0.0000  0.0000
   90GLN     CB 1371  10.265   5.567  10.802  0.0000  0.0000  0.0000
   90GLN    HB1 1372  10.184   5.633  10.832  0.0000  0.0000  0.0000
   90GLN    HB2 1373  10.244   5.468  10.842  0.0000  0.0000  0.0000
   90GLN     CG 1374  10.270   5.559  10.649  0.0000  0.0000  0.0000
   90GLN    HG1 1375  10.363   5.512  10.617  0.0000  0.0000  0.0000
   90GLN    HG2 1376  10.267   5.660  10.607  0.0000  0.0000  0.0000
   90GLN     CD 1377  10.156   5.477  10.590  0.0000  0.0000  0.0000
   90GLN    OE1 1378  10.051   5.526  10.553  0.0000  0.0000  0.0000
   90GLN    NE2 1379  10.175   5.348  10.571  0.0000  0.0000  0.0000
   90GLN   HE21 1380  10.258   5.302  10.607  0.0000  0.0000  0.0000
   90GLN   HE22 1381  10.096   5.296  10.535  0.0000  0.0000  0.0000
   90GLN      C 1382  10.510   5.518  10.836  0.0000  0.0000  0.0000
   90GLN      O 1383  10.509   5.409  10.892  0.0000  0.0000  0.0000
   91LEU      N 1384  10.605   5.549  10.747  0.0000  0.0000  0.0000
   91LEU      H 1385  10.601   5.642  10.707  0.0000  0.0000  0.0000
   91LEU     CA 1386  10.720   5.462  10.715  0.0000  0.0000  0.0000
   91LEU     HA 1387  10.699   5.360  10.748  0.0000  0.0000  0.0000
   91LEU     CB 1388  10.743   5.459  10.563  0.0000  0.0000  0.0000
   91LEU    HB1 1389  10.834   5.402  10.544  0.0000  0.0000  0.0000
   91LEU    HB2 1390  10.761   5.562  10.529  0.0000  0.0000  0.0000
   91LEU     CG 1391  10.630   5.401  10.477  0.0000  0.0000  0.0000
   91LEU     HG 1392  10.540   5.462  10.488  0.0000  0.0000  0.0000
   91LEU    CD1 1393  10.671   5.405  10.330  0.0000  0.0000  0.0000
   91LEU   HD11 1394  10.589   5.367  10.268  0.0000  0.0000  0.0000
   91LEU   HD12 1395  10.693   5.508  10.301  0.0000  0.0000  0.0000
   91LEU   HD13 1396  10.759   5.343  10.314  0.0000  0.0000  0.0000
   91LEU    CD2 1397  10.596   5.256  10.513  0.0000  0.0000  0.0000
   91LEU   HD21 1398  10.521   5.217  10.445  0.0000  0.0000  0.0000
   91LEU   HD22 1399  10.685   5.194  10.508  0.0000  0.0000  0.0000
   91LEU   HD23 1400  10.556   5.252  10.615  0.0000  0.0000  0.0000
   91LEU      C 1401  10.848   5.505  10.789  0.0000  0.0000  0.0000
   91LEU      O 1402  10.926   5.421  10.834  0.0000  0.0000  0.0000
   92ALA      N 1403  10.869   5.636  10.798  0.0000  0.0000  0.0000
   92ALA      H 1404  10.796   5.696  10.762  0.0000  0.0000  0.0000
   92ALA     CA 1405  10.971   5.704  10.876  0.0000  0.0000  0.0000
   92ALA     HA 1406  10.970   5.667  10.978  0.0000  0.0000  0.0000
   92ALA     CB 1407  11.111   5.684  10.814  0.0000  0.0000  0.0000
   92ALA    HB1 1408  11.185   5.737  10.874  0.0000  0.0000  0.0000
   92ALA    HB2 1409  11.136   5.578  10.813  0.0000  0.0000  0.0000
   92ALA    HB3 1410  11.113   5.723  10.713  0.0000  0.0000  0.0000
   92ALA      C 1411  10.934   5.853  10.875  0.0000  0.0000  0.0000
   92ALA      O 1412  10.894   5.907  10.771  0.0000  0.0000  0.0000
   93ARG      N 1413  10.944   5.921  10.990  0.0000  0.0000  0.0000
   93ARG      H 1414  10.978   5.873  11.072  0.0000  0.0000  0.0000
   93ARG     CA 1415  10.880   6.052  11.003  0.0000  0.0000  0.0000
   93ARG     HA 1416  10.777   6.037  10.970  0.0000  0.0000  0.0000
   93ARG     CB 1417  10.868   6.098  11.148  0.0000  0.0000  0.0000
   93ARG    HB1 1418  10.836   6.014  11.210  0.0000  0.0000  0.0000
   93ARG    HB2 1419  10.786   6.169  11.144  0.0000  0.0000  0.0000
   93ARG     CG 1420  10.989   6.168  11.213  0.0000  0.0000  0.0000
   93ARG    HG1 1421  11.024   6.248  11.148  0.0000  0.0000  0.0000
   93ARG    HG2 1422  11.070   6.096  11.225  0.0000  0.0000  0.0000
   93ARG     CD 1423  10.954   6.228  11.351  0.0000  0.0000  0.0000
   93ARG    HD1 1424  11.045   6.272  11.393  0.0000  0.0000  0.0000
   93ARG    HD2 1425  10.922   6.149  11.418  0.0000  0.0000  0.0000
   93ARG     NE 1426  10.851   6.334  11.341  0.0000  0.0000  0.0000
   93ARG     HE 1427  10.883   6.426  11.313  0.0000  0.0000  0.0000
   93ARG     CZ 1428  10.720   6.313  11.332  0.0000  0.0000  0.0000
   93ARG    NH1 1429  10.662   6.206  11.375  0.0000  0.0000  0.0000
   93ARG   HH11 1430  10.713   6.135  11.426  0.0000  0.0000  0.0000
   93ARG   HH12 1431  10.573   6.184  11.332  0.0000  0.0000  0.0000
   93ARG    NH2 1432  10.645   6.395  11.266  0.0000  0.0000  0.0000
   93ARG   HH21 1433  10.684   6.470  11.211  0.0000  0.0000  0.0000
   93ARG   HH22 1434  10.561   6.351  11.231  0.0000  0.0000  0.0000
   93ARG      C 1435  10.937   6.158  10.908  0.0000  0.0000  0.0000
   93ARG      O 1436  11.057   6.163  10.885  0.0000  0.0000  0.0000
   94GLY      N 1437  10.849   6.241  10.853  0.0000  0.0000  0.0000
   94GLY      H 1438  10.753   6.235  10.885  0.0000  0.0000  0.0000
   94GLY     CA 1439  10.879   6.338  10.747  0.0000  0.0000  0.0000
   94GLY    HA1 1440  10.982   6.372  10.758  0.0000  0.0000  0.0000
   94GLY    HA2 1441  10.813   6.424  10.759  0.0000  0.0000  0.0000
   94GLY      C 1442  10.863   6.284  10.604  0.0000  0.0000  0.0000
   94GLY      O 1443  10.853   6.366  10.511  0.0000  0.0000  0.0000
   95LEU      N 1444  10.853   6.152  10.583  0.0000  0.0000  0.0000
   95LEU      H 1445  10.861   6.089  10.661  0.0000  0.0000  0.0000
   95LEU     CA 1446  10.818   6.096  10.452  0.0000  0.0000  0.0000
   95LEU     HA 1447  10.886   6.138  10.377  0.0000  0.0000  0.0000
   95LEU     CB 1448  10.831   5.942  10.450  0.0000  0.0000  0.0000
   95LEU    HB1 1449  10.773   5.902  10.366  0.0000  0.0000  0.0000
   95LEU    HB2 1450  10.785   5.902  10.541  0.0000  0.0000  0.0000
   95LEU     CG 1451  10.974   5.888  10.436  0.0000  0.0000  0.0000
   95LEU     HG 1452  11.038   5.933  10.511  0.0000  0.0000  0.0000
   95LEU    CD1 1453  10.976   5.736  10.455  0.0000  0.0000  0.0000
   95LEU   HD11 1454  11.078   5.699  10.447  0.0000  0.0000  0.0000
   95LEU   HD12 1455  10.938   5.712  10.554  0.0000  0.0000  0.0000
   95LEU   HD13 1456  10.914   5.688  10.379  0.0000  0.0000  0.0000
   95LEU    CD2 1457  11.031   5.914  10.296  0.0000  0.0000  0.0000
   95LEU   HD21 1458  11.134   5.880  10.292  0.0000  0.0000  0.0000
   95LEU   HD22 1459  10.972   5.862  10.221  0.0000  0.0000  0.0000
   95LEU   HD23 1460  11.029   6.021  10.273  0.0000  0.0000  0.0000
   95LEU      C 1461  10.676   6.135  10.409  0.0000  0.0000  0.0000
   95LEU      O 1462  10.584   6.145  10.491  0.0000  0.0000  0.0000
   96LYS      N 1463  10.659   6.151  10.278  0.0000  0.0000  0.0000
   96LYS      H 1464  10.741   6.147  10.219  0.0000  0.0000  0.0000
   96LYS     CA 1465  10.530   6.158  10.208  0.0000  0.0000  0.0000
   96LYS     HA 1466  10.455   6.111  10.272  0.0000  0.0000  0.0000
   96LYS     CB 1467  10.492   6.305  10.185  0.0000  0.0000  0.0000
   96LYS    HB1 1468  10.572   6.354  10.129  0.0000  0.0000  0.0000
   96LYS    HB2 1469  10.486   6.353  10.283  0.0000  0.0000  0.0000
   96LYS     CG 1470  10.359   6.332  10.113  0.0000  0.0000  0.0000
   96LYS    HG1 1471  10.368   6.305  10.008  0.0000  0.0000  0.0000
   96LYS    HG2 1472  10.338   6.438  10.120  0.0000  0.0000  0.0000
   96LYS     CD 1473  10.243   6.252  10.175  0.0000  0.0000  0.0000
   96LYS    HD1 1474  10.255   6.248  10.283  0.0000  0.0000  0.0000
   96LYS    HD2 1475  10.249   6.150  10.136  0.0000  0.0000  0.0000
   96LYS     CE 1476  10.104   6.304  10.142  0.0000  0.0000  0.0000
   96LYS    HE1 1477  10.033   6.229  10.177  0.0000  0.0000  0.0000
   96LYS    HE2 1478  10.093   6.312  10.034  0.0000  0.0000  0.0000
   96LYS     NZ 1479  10.073   6.432  10.208  0.0000  0.0000  0.0000
   96LYS    HZ1 1480   9.975   6.454  10.201  0.0000  0.0000  0.0000
   96LYS    HZ2 1481  10.096   6.427  10.306  0.0000  0.0000  0.0000
   96LYS    HZ3 1482  10.131   6.507  10.173  0.0000  0.0000  0.0000
   96LYS      C 1483  10.540   6.080  10.078  0.0000  0.0000  0.0000
   96LYS      O 1484  10.624   6.114   9.995  0.0000  0.0000  0.0000
   97LEU      N 1485  10.456   5.979  10.058  0.0000  0.0000  0.0000
   97LEU      H 1486  10.388   5.959  10.131  0.0000  0.0000  0.0000
   97LEU     CA 1487  10.435   5.918   9.927  0.0000  0.0000  0.0000
   97LEU     HA 1488  10.499   5.968   9.854  0.0000  0.0000  0.0000
   97LEU     CB 1489  10.468   5.768   9.921  0.0000  0.0000  0.0000
   97LEU    HB1 1490  10.480   5.740   9.817  0.0000  0.0000  0.0000
   97LEU    HB2 1491  10.382   5.711   9.957  0.0000  0.0000  0.0000
   97LEU     CG 1492  10.592   5.718   9.999  0.0000  0.0000  0.0000
   97LEU     HG 1493  10.584   5.747  10.104  0.0000  0.0000  0.0000
   97LEU    CD1 1494  10.598   5.566   9.991  0.0000  0.0000  0.0000
   97LEU   HD11 1495  10.685   5.529  10.045  0.0000  0.0000  0.0000
   97LEU   HD12 1496  10.509   5.523  10.036  0.0000  0.0000  0.0000
   97LEU   HD13 1497  10.605   5.534   9.887  0.0000  0.0000  0.0000
   97LEU    CD2 1498  10.722   5.774   9.941  0.0000  0.0000  0.0000
   97LEU   HD21 1499  10.807   5.735   9.997  0.0000  0.0000  0.0000
   97LEU   HD22 1500  10.731   5.745   9.837  0.0000  0.0000  0.0000
   97LEU   HD23 1501  10.722   5.883   9.949  0.0000  0.0000  0.0000
   97LEU      C 1502  10.290   5.943   9.882  0.0000  0.0000  0.0000
   97LEU      O 1503  10.199   5.952   9.964  0.0000  0.0000  0.0000
   98THR      N 1504  10.271   5.949   9.751  0.0000  0.0000  0.0000
   98THR      H 1505  10.352   5.950   9.691  0.0000  0.0000  0.0000
   98THR     CA 1506  10.142   5.969   9.687  0.0000  0.0000  0.0000
   98THR     HA 1507  10.061   5.936   9.752  0.0000  0.0000  0.0000
   98THR     CB 1508  10.124   6.118   9.656  0.0000  0.0000  0.0000
   98THR     HB 1509  10.218   6.156   9.616  0.0000  0.0000  0.0000
   98THR    CG2 1510  10.014   6.148   9.555  0.0000  0.0000  0.0000
   98THR   HG21 1511  10.005   6.256   9.544  0.0000  0.0000  0.0000
   98THR   HG22 1512  10.039   6.106   9.458  0.0000  0.0000  0.0000
   98THR   HG23 1513   9.919   6.105   9.588  0.0000  0.0000  0.0000
   98THR    OG1 1514  10.092   6.194   9.770  0.0000  0.0000  0.0000
   98THR    HG1 1515  10.027   6.258   9.740  0.0000  0.0000  0.0000
   98THR      C 1516  10.136   5.888   9.558  0.0000  0.0000  0.0000
   98THR      O 1517  10.232   5.889   9.480  0.0000  0.0000  0.0000
   99PHE      N 1518  10.021   5.828   9.530  0.0000  0.0000  0.0000
   99PHE      H 1519   9.947   5.832   9.599  0.0000  0.0000  0.0000
   99PHE     CA 1520   9.979   5.791   9.395  0.0000  0.0000  0.0000
   99PHE     HA 1521  10.061   5.809   9.324  0.0000  0.0000  0.0000
   99PHE     CB 1522   9.946   5.642   9.391  0.0000  0.0000  0.0000
   99PHE    HB1 1523   9.869   5.621   9.465  0.0000  0.0000  0.0000
   99PHE    HB2 1524  10.034   5.586   9.421  0.0000  0.0000  0.0000
   99PHE     CG 1525   9.900   5.589   9.256  0.0000  0.0000  0.0000
   99PHE    CD1 1526   9.995   5.564   9.155  0.0000  0.0000  0.0000
   99PHE    HD1 1527  10.099   5.586   9.172  0.0000  0.0000  0.0000
   99PHE    CE1 1528   9.955   5.507   9.033  0.0000  0.0000  0.0000
   99PHE    HE1 1529  10.029   5.486   8.957  0.0000  0.0000  0.0000
   99PHE     CZ 1530   9.819   5.479   9.010  0.0000  0.0000  0.0000
   99PHE     HZ 1531   9.788   5.436   8.916  0.0000  0.0000  0.0000
   99PHE    CE2 1532   9.724   5.507   9.109  0.0000  0.0000  0.0000
   99PHE    HE2 1533   9.620   5.485   9.091  0.0000  0.0000  0.0000
   99PHE    CD2 1534   9.764   5.562   9.232  0.0000  0.0000  0.0000
   99PHE    HD2 1535   9.690   5.584   9.307  0.0000  0.0000  0.0000
   99PHE      C 1536   9.861   5.881   9.354  0.0000  0.0000  0.0000
   99PHE      O 1537   9.761   5.886   9.425  0.0000  0.0000  0.0000
  100ASP      N 1538   9.877   5.955   9.245  0.0000  0.0000  0.0000
  100ASP      H 1539   9.962   5.943   9.192  0.0000  0.0000  0.0000
  100ASP     CA 1540   9.781   6.053   9.192  0.0000  0.0000  0.0000
  100ASP     HA 1541   9.688   6.050   9.250  0.0000  0.0000  0.0000
  100ASP     CB 1542   9.844   6.192   9.208  0.0000  0.0000  0.0000
  100ASP    HB1 1543   9.938   6.193   9.154  0.0000  0.0000  0.0000
  100ASP    HB2 1544   9.870   6.206   9.313  0.0000  0.0000  0.0000
  100ASP     CG 1545   9.762   6.316   9.166  0.0000  0.0000  0.0000
  100ASP    OD1 1546   9.640   6.324   9.191  0.0000  0.0000  0.0000
  100ASP    OD2 1547   9.830   6.412   9.121  0.0000  0.0000  0.0000
  100ASP      C 1548   9.750   6.013   9.047  0.0000  0.0000  0.0000
  100ASP      O 1549   9.840   5.999   8.964  0.0000  0.0000  0.0000
  101SER      N 1550   9.623   5.985   9.020  0.0000  0.0000  0.0000
  101SER      H 1551   9.555   6.000   9.093  0.0000  0.0000  0.0000
  101SER     CA 1552   9.575   5.910   8.903  0.0000  0.0000  0.0000
  101SER     HA 1553   9.656   5.898   8.831  0.0000  0.0000  0.0000
  101SER     CB 1554   9.532   5.771   8.949  0.0000  0.0000  0.0000
  101SER    HB1 1555   9.460   5.780   9.031  0.0000  0.0000  0.0000
  101SER    HB2 1556   9.619   5.718   8.986  0.0000  0.0000  0.0000
  101SER     OG 1557   9.473   5.696   8.845  0.0000  0.0000  0.0000
  101SER     HG 1558   9.378   5.707   8.852  0.0000  0.0000  0.0000
  101SER      C 1559   9.461   5.985   8.835  0.0000  0.0000  0.0000
  101SER      O 1560   9.380   6.048   8.902  0.0000  0.0000  0.0000
  102SER      N 1561   9.453   5.977   8.702  0.0000  0.0000  0.0000
  102SER      H 1562   9.522   5.922   8.653  0.0000  0.0000  0.0000
  102SER     CA 1563   9.354   6.049   8.623  0.0000  0.0000  0.0000
  102SER     HA 1564   9.267   6.070   8.686  0.0000  0.0000  0.0000
  102SER     CB 1565   9.412   6.184   8.579  0.0000  0.0000  0.0000
  102SER    HB1 1566   9.496   6.166   8.510  0.0000  0.0000  0.0000
  102SER    HB2 1567   9.449   6.238   8.666  0.0000  0.0000  0.0000
  102SER     OG 1568   9.314   6.261   8.514  0.0000  0.0000  0.0000
  102SER     HG 1569   9.237   6.268   8.571  0.0000  0.0000  0.0000
  102SER      C 1570   9.304   5.970   8.502  0.0000  0.0000  0.0000
  102SER      O 1571   9.379   5.895   8.438  0.0000  0.0000  0.0000
  103PHE      N 1572   9.175   5.987   8.471  0.0000  0.0000  0.0000
  103PHE      H 1573   9.121   6.052   8.526  0.0000  0.0000  0.0000
  103PHE     CA 1574   9.108   5.927   8.356  0.0000  0.0000  0.0000
  103PHE     HA 1575   9.181   5.909   8.278  0.0000  0.0000  0.0000
  103PHE     CB 1576   9.047   5.792   8.400  0.0000  0.0000  0.0000
  103PHE    HB1 1577   8.985   5.809   8.487  0.0000  0.0000  0.0000
  103PHE    HB2 1578   9.128   5.726   8.430  0.0000  0.0000  0.0000
  103PHE     CG 1579   8.965   5.721   8.294  0.0000  0.0000  0.0000
  103PHE    CD1 1580   9.023   5.687   8.170  0.0000  0.0000  0.0000
  103PHE    HD1 1581   9.125   5.713   8.150  0.0000  0.0000  0.0000
  103PHE    CE1 1582   8.948   5.618   8.073  0.0000  0.0000  0.0000
  103PHE    HE1 1583   8.993   5.591   7.979  0.0000  0.0000  0.0000
  103PHE     CZ 1584   8.814   5.584   8.099  0.0000  0.0000  0.0000
  103PHE     HZ 1585   8.756   5.532   8.024  0.0000  0.0000  0.0000
  103PHE    CE2 1586   8.755   5.619   8.222  0.0000  0.0000  0.0000
  103PHE    HE2 1587   8.652   5.592   8.242  0.0000  0.0000  0.0000
  103PHE    CD2 1588   8.830   5.688   8.319  0.0000  0.0000  0.0000
  103PHE    HD2 1589   8.785   5.714   8.413  0.0000  0.0000  0.0000
  103PHE      C 1590   8.999   6.021   8.302  0.0000  0.0000  0.0000
  103PHE      O 1591   8.914   6.067   8.379  0.0000  0.0000  0.0000
  104SER      N 1592   8.998   6.047   8.171  0.0000  0.0000  0.0000
  104SER      H 1593   9.073   6.011   8.113  0.0000  0.0000  0.0000
  104SER     CA 1594   8.889   6.119   8.104  0.0000  0.0000  0.0000
  104SER     HA 1595   8.822   6.161   8.180  0.0000  0.0000  0.0000
  104SER     CB 1596   8.941   6.241   8.027  0.0000  0.0000  0.0000
  104SER    HB1 1597   8.985   6.312   8.097  0.0000  0.0000  0.0000
  104SER    HB2 1598   8.857   6.290   7.978  0.0000  0.0000  0.0000
  104SER     OG 1599   9.039   6.207   7.930  0.0000  0.0000  0.0000
  104SER     HG 1600   9.016   6.254   7.849  0.0000  0.0000  0.0000
  104SER      C 1601   8.806   6.023   8.017  0.0000  0.0000  0.0000
  104SER      O 1602   8.853   5.983   7.909  0.0000  0.0000  0.0000
  105PRO      N 1603   8.683   5.986   8.056  0.0000  0.0000  0.0000
  105PRO     CD 1604   8.620   6.011   8.185  0.0000  0.0000  0.0000
  105PRO    HD1 1605   8.577   6.111   8.186  0.0000  0.0000  0.0000
  105PRO    HD2 1606   8.690   5.999   8.268  0.0000  0.0000  0.0000
  105PRO     CG 1607   8.508   5.908   8.197  0.0000  0.0000  0.0000
  105PRO    HG1 1608   8.426   5.944   8.259  0.0000  0.0000  0.0000
  105PRO    HG2 1609   8.548   5.815   8.238  0.0000  0.0000  0.0000
  105PRO     CB 1610   8.465   5.887   8.052  0.0000  0.0000  0.0000
  105PRO    HB1 1611   8.395   5.967   8.024  0.0000  0.0000  0.0000
  105PRO    HB2 1612   8.419   5.790   8.037  0.0000  0.0000  0.0000
  105PRO     CA 1613   8.596   5.901   7.974  0.0000  0.0000  0.0000
  105PRO     HA 1614   8.642   5.803   7.964  0.0000  0.0000  0.0000
  105PRO      C 1615   8.572   5.959   7.833  0.0000  0.0000  0.0000
  105PRO      O 1616   8.569   5.884   7.736  0.0000  0.0000  0.0000
  106ASN      N 1617   8.568   6.092   7.821  0.0000  0.0000  0.0000
  106ASN      H 1618   8.567   6.146   7.906  0.0000  0.0000  0.0000
  106ASN     CA 1619   8.553   6.165   7.694  0.0000  0.0000  0.0000
  106ASN     HA 1620   8.467   6.124   7.641  0.0000  0.0000  0.0000
  106ASN     CB 1621   8.527   6.314   7.724  0.0000  0.0000  0.0000
  106ASN    HB1 1622   8.518   6.367   7.629  0.0000  0.0000  0.0000
  106ASN    HB2 1623   8.612   6.356   7.778  0.0000  0.0000  0.0000
  106ASN     CG 1624   8.401   6.345   7.804  0.0000  0.0000  0.0000
  106ASN    OD1 1625   8.339   6.261   7.867  0.0000  0.0000  0.0000
  106ASN    ND2 1626   8.361   6.470   7.806  0.0000  0.0000  0.0000
  106ASN   HD21 1627   8.417   6.542   7.763  0.0000  0.0000  0.0000
  106ASN   HD22 1628   8.278   6.491   7.860  0.0000  0.0000  0.0000
  106ASN      C 1629   8.675   6.152   7.600  0.0000  0.0000  0.0000
  106ASN      O 1630   8.673   6.208   7.490  0.0000  0.0000  0.0000
  107THR      N 1631   8.784   6.087   7.641  0.0000  0.0000  0.0000
  107THR      H 1632   8.783   6.051   7.735  0.0000  0.0000  0.0000
  107THR     CA 1633   8.907   6.074   7.562  0.0000  0.0000  0.0000
  107THR     HA 1634   8.885   6.092   7.457  0.0000  0.0000  0.0000
  107THR     CB 1635   9.015   6.175   7.608  0.0000  0.0000  0.0000
  107THR     HB 1636   9.079   6.126   7.682  0.0000  0.0000  0.0000
  107THR    CG2 1637   9.102   6.226   7.494  0.0000  0.0000  0.0000
  107THR   HG21 1638   9.174   6.298   7.532  0.0000  0.0000  0.0000
  107THR   HG22 1639   9.157   6.142   7.449  0.0000  0.0000  0.0000
  107THR   HG23 1640   9.041   6.273   7.417  0.0000  0.0000  0.0000
  107THR    OG1 1641   8.960   6.290   7.669  0.0000  0.0000  0.0000
  107THR    HG1 1642   8.900   6.329   7.605  0.0000  0.0000  0.0000
  107THR      C 1643   8.969   5.934   7.569  0.0000  0.0000  0.0000
  107THR      O 1644   9.062   5.904   7.495  0.0000  0.0000  0.0000
  108GLY      N 1645   8.926   5.849   7.663  0.0000  0.0000  0.0000
  108GLY      H 1646   8.850   5.879   7.723  0.0000  0.0000  0.0000
  108GLY     CA 1647   8.993   5.724   7.698  0.0000  0.0000  0.0000
  108GLY    HA1 1648   9.005   5.664   7.609  0.0000  0.0000  0.0000
  108GLY    HA2 1649   8.931   5.670   7.769  0.0000  0.0000  0.0000
  108GLY      C 1650   9.133   5.743   7.761  0.0000  0.0000  0.0000
  108GLY      O 1651   9.197   5.644   7.797  0.0000  0.0000  0.0000
  109LYS      N 1652   9.181   5.867   7.776  0.0000  0.0000  0.0000
  109LYS      H 1653   9.119   5.944   7.755  0.0000  0.0000  0.0000
  109LYS     CA 1654   9.316   5.897   7.824  0.0000  0.0000  0.0000
  109LYS     HA 1655   9.385   5.833   7.768  0.0000  0.0000  0.0000
  109LYS     CB 1656   9.354   6.044   7.797  0.0000  0.0000  0.0000
  109LYS    HB1 1657   9.286   6.109   7.851  0.0000  0.0000  0.0000
  109LYS    HB2 1658   9.344   6.064   7.690  0.0000  0.0000  0.0000
  109LYS     CG 1659   9.499   6.074   7.840  0.0000  0.0000  0.0000
  109LYS    HG1 1660   9.566   6.005   7.789  0.0000  0.0000  0.0000
  109LYS    HG2 1661   9.508   6.059   7.948  0.0000  0.0000  0.0000
  109LYS     CD 1662   9.540   6.218   7.808  0.0000  0.0000  0.0000
  109LYS    HD1 1663   9.467   6.286   7.853  0.0000  0.0000  0.0000
  109LYS    HD2 1664   9.538   6.234   7.700  0.0000  0.0000  0.0000
  109LYS     CE 1665   9.679   6.254   7.864  0.0000  0.0000  0.0000
  109LYS    HE1 1666   9.680   6.234   7.971  0.0000  0.0000  0.0000
  109LYS    HE2 1667   9.694   6.361   7.850  0.0000  0.0000  0.0000
  109LYS     NZ 1668   9.789   6.180   7.797  0.0000  0.0000  0.0000
  109LYS    HZ1 1669   9.879   6.214   7.827  0.0000  0.0000  0.0000
  109LYS    HZ2 1670   9.797   6.083   7.825  0.0000  0.0000  0.0000
  109LYS    HZ3 1671   9.787   6.186   7.696  0.0000  0.0000  0.0000
  109LYS      C 1672   9.328   5.862   7.972  0.0000  0.0000  0.0000
  109LYS      O 1673   9.249   5.908   8.053  0.0000  0.0000  0.0000
  110LYS      N 1674   9.433   5.786   8.004  0.0000  0.0000  0.0000
  110LYS      H 1675   9.493   5.757   7.929  0.0000  0.0000  0.0000
  110LYS     CA 1676   9.476   5.754   8.141  0.0000  0.0000  0.0000
  110LYS     HA 1677   9.405   5.794   8.213  0.0000  0.0000  0.0000
  110LYS     CB 1678   9.486   5.602   8.158  0.0000  0.0000  0.0000
  110LYS    HB1 1679   9.529   5.581   8.256  0.0000  0.0000  0.0000
  110LYS    HB2 1680   9.553   5.562   8.082  0.0000  0.0000  0.0000
  110LYS     CG 1681   9.349   5.532   8.147  0.0000  0.0000  0.0000
  110LYS    HG1 1682   9.298   5.565   8.057  0.0000  0.0000  0.0000
  110LYS    HG2 1683   9.288   5.561   8.233  0.0000  0.0000  0.0000
  110LYS     CD 1684   9.359   5.379   8.141  0.0000  0.0000  0.0000
  110LYS    HD1 1685   9.420   5.352   8.055  0.0000  0.0000  0.0000
  110LYS    HD2 1686   9.258   5.340   8.126  0.0000  0.0000  0.0000
  110LYS     CE 1687   9.418   5.320   8.269  0.0000  0.0000  0.0000
  110LYS    HE1 1688   9.358   5.353   8.354  0.0000  0.0000  0.0000
  110LYS    HE2 1689   9.519   5.359   8.282  0.0000  0.0000  0.0000
  110LYS     NZ 1690   9.422   5.171   8.263  0.0000  0.0000  0.0000
  110LYS    HZ1 1691   9.461   5.133   8.348  0.0000  0.0000  0.0000
  110LYS    HZ2 1692   9.328   5.134   8.252  0.0000  0.0000  0.0000
  110LYS    HZ3 1693   9.478   5.140   8.185  0.0000  0.0000  0.0000
  110LYS      C 1694   9.611   5.821   8.167  0.0000  0.0000  0.0000
  110LYS      O 1695   9.695   5.825   8.077  0.0000  0.0000  0.0000
  111ASN      N 1696   9.633   5.869   8.289  0.0000  0.0000  0.0000
  111ASN      H 1697   9.557   5.866   8.355  0.0000  0.0000  0.0000
  111ASN     CA 1698   9.762   5.913   8.339  0.0000  0.0000  0.0000
  111ASN     HA 1699   9.842   5.862   8.285  0.0000  0.0000  0.0000
  111ASN     CB 1700   9.777   6.065   8.318  0.0000  0.0000  0.0000
  111ASN    HB1 1701   9.689   6.116   8.358  0.0000  0.0000  0.0000
  111ASN    HB2 1702   9.783   6.085   8.211  0.0000  0.0000  0.0000
  111ASN     CG 1703   9.899   6.125   8.384  0.0000  0.0000  0.0000
  111ASN    OD1 1704   9.890   6.215   8.466  0.0000  0.0000  0.0000
  111ASN    ND2 1705  10.017   6.074   8.356  0.0000  0.0000  0.0000
  111ASN   HD21 1706  10.029   5.995   8.294  0.0000  0.0000  0.0000
  111ASN   HD22 1707  10.098   6.111   8.403  0.0000  0.0000  0.0000
  111ASN      C 1708   9.774   5.874   8.487  0.0000  0.0000  0.0000
  111ASN      O 1709   9.673   5.872   8.558  0.0000  0.0000  0.0000
  112ALA      N 1710   9.894   5.845   8.534  0.0000  0.0000  0.0000
  112ALA      H 1711   9.974   5.851   8.473  0.0000  0.0000  0.0000
  112ALA     CA 1712   9.922   5.820   8.675  0.0000  0.0000  0.0000
  112ALA     HA 1713   9.850   5.874   8.736  0.0000  0.0000  0.0000
  112ALA     CB 1714   9.909   5.670   8.702  0.0000  0.0000  0.0000
  112ALA    HB1 1715   9.928   5.652   8.808  0.0000  0.0000  0.0000
  112ALA    HB2 1716   9.808   5.637   8.679  0.0000  0.0000  0.0000
  112ALA    HB3 1717   9.981   5.615   8.642  0.0000  0.0000  0.0000
  112ALA      C 1718  10.061   5.872   8.711  0.0000  0.0000  0.0000
  112ALA      O 1719  10.150   5.875   8.626  0.0000  0.0000  0.0000
  113LYS      N 1720  10.081   5.912   8.836  0.0000  0.0000  0.0000
  113LYS      H 1721  10.002   5.916   8.898  0.0000  0.0000  0.0000
  113LYS     CA 1722  10.210   5.964   8.885  0.0000  0.0000  0.0000
  113LYS     HA 1723  10.288   5.917   8.826  0.0000  0.0000  0.0000
  113LYS     CB 1724  10.221   6.116   8.860  0.0000  0.0000  0.0000
  113LYS    HB1 1725  10.251   6.131   8.756  0.0000  0.0000  0.0000
  113LYS    HB2 1726  10.301   6.157   8.923  0.0000  0.0000  0.0000
  113LYS     CG 1727  10.091   6.195   8.883  0.0000  0.0000  0.0000
  113LYS    HG1 1728  10.057   6.172   8.984  0.0000  0.0000  0.0000
  113LYS    HG2 1729  10.015   6.161   8.813  0.0000  0.0000  0.0000
  113LYS     CD 1730  10.103   6.347   8.869  0.0000  0.0000  0.0000
  113LYS    HD1 1731  10.170   6.385   8.947  0.0000  0.0000  0.0000
  113LYS    HD2 1732  10.005   6.391   8.885  0.0000  0.0000  0.0000
  113LYS     CE 1733  10.158   6.397   8.735  0.0000  0.0000  0.0000
  113LYS    HE1 1734  10.263   6.368   8.727  0.0000  0.0000  0.0000
  113LYS    HE2 1735  10.154   6.506   8.733  0.0000  0.0000  0.0000
  113LYS     NZ 1736  10.087   6.342   8.617  0.0000  0.0000  0.0000
  113LYS    HZ1 1737  10.133   6.374   8.533  0.0000  0.0000  0.0000
  113LYS    HZ2 1738  10.103   6.243   8.607  0.0000  0.0000  0.0000
  113LYS    HZ3 1739   9.988   6.360   8.611  0.0000  0.0000  0.0000
  113LYS      C 1740  10.236   5.923   9.030  0.0000  0.0000  0.0000
  113LYS      O 1741  10.148   5.933   9.116  0.0000  0.0000  0.0000
  114ILE      N 1742  10.359   5.879   9.056  0.0000  0.0000  0.0000
  114ILE      H 1743  10.425   5.886   8.980  0.0000  0.0000  0.0000
  114ILE     CA 1744  10.412   5.852   9.190  0.0000  0.0000  0.0000
  114ILE     HA 1745  10.330   5.833   9.259  0.0000  0.0000  0.0000
  114ILE     CB 1746  10.505   5.728   9.190  0.0000  0.0000  0.0000
  114ILE     HB 1747  10.575   5.739   9.107  0.0000  0.0000  0.0000
  114ILE    CG2 1748  10.589   5.718   9.319  0.0000  0.0000  0.0000
  114ILE   HG21 1749  10.643   5.623   9.320  0.0000  0.0000  0.0000
  114ILE   HG22 1750  10.662   5.798   9.322  0.0000  0.0000  0.0000
  114ILE   HG23 1751  10.525   5.724   9.407  0.0000  0.0000  0.0000
  114ILE    CG1 1752  10.427   5.596   9.166  0.0000  0.0000  0.0000
  114ILE   HG11 1753  10.498   5.518   9.141  0.0000  0.0000  0.0000
  114ILE   HG12 1754  10.361   5.608   9.080  0.0000  0.0000  0.0000
  114ILE     CD 1755  10.343   5.547   9.286  0.0000  0.0000  0.0000
  114ILE    HD1 1756  10.285   5.460   9.255  0.0000  0.0000  0.0000
  114ILE    HD2 1757  10.408   5.518   9.368  0.0000  0.0000  0.0000
  114ILE    HD3 1758  10.275   5.625   9.320  0.0000  0.0000  0.0000
  114ILE      C 1759  10.485   5.978   9.235  0.0000  0.0000  0.0000
  114ILE      O 1760  10.580   6.021   9.170  0.0000  0.0000  0.0000
  115LYS      N 1761  10.440   6.039   9.345  0.0000  0.0000  0.0000
  115LYS      H 1762  10.364   5.995   9.394  0.0000  0.0000  0.0000
  115LYS     CA 1763  10.491   6.167   9.395  0.0000  0.0000  0.0000
  115LYS     HA 1764  10.574   6.200   9.333  0.0000  0.0000  0.0000
  115LYS     CB 1765  10.382   6.276   9.388  0.0000  0.0000  0.0000
  115LYS    HB1 1766  10.424   6.371   9.421  0.0000  0.0000  0.0000
  115LYS    HB2 1767  10.303   6.249   9.458  0.0000  0.0000  0.0000
  115LYS     CG 1768  10.318   6.296   9.249  0.0000  0.0000  0.0000
  115LYS    HG1 1769  10.322   6.203   9.191  0.0000  0.0000  0.0000
  115LYS    HG2 1770  10.375   6.371   9.193  0.0000  0.0000  0.0000
  115LYS     CD 1771  10.170   6.336   9.256  0.0000  0.0000  0.0000
  115LYS    HD1 1772  10.118   6.265   9.321  0.0000  0.0000  0.0000
  115LYS    HD2 1773  10.127   6.324   9.156  0.0000  0.0000  0.0000
  115LYS     CE 1774  10.143   6.479   9.303  0.0000  0.0000  0.0000
  115LYS    HE1 1775  10.188   6.547   9.231  0.0000  0.0000  0.0000
  115LYS    HE2 1776  10.190   6.494   9.400  0.0000  0.0000  0.0000
  115LYS     NZ 1777   9.996   6.505   9.312  0.0000  0.0000  0.0000
  115LYS    HZ1 1778   9.974   6.601   9.331  0.0000  0.0000  0.0000
  115LYS    HZ2 1779   9.947   6.478   9.228  0.0000  0.0000  0.0000
  115LYS    HZ3 1780   9.951   6.451   9.384  0.0000  0.0000  0.0000
  115LYS      C 1781  10.547   6.143   9.536  0.0000  0.0000  0.0000
  115LYS      O 1782  10.472   6.130   9.633  0.0000  0.0000  0.0000
  116THR      N 1783  10.679   6.133   9.545  0.0000  0.0000  0.0000
  116THR      H 1784  10.732   6.146   9.460  0.0000  0.0000  0.0000
  116THR     CA 1785  10.756   6.102   9.666  0.0000  0.0000  0.0000
  116THR     HA 1786  10.691   6.059   9.742  0.0000  0.0000  0.0000
  116THR     CB 1787  10.864   5.998   9.631  0.0000  0.0000  0.0000
  116THR     HB 1788  10.918   6.031   9.543  0.0000  0.0000  0.0000
  116THR    CG2 1789  10.967   5.970   9.742  0.0000  0.0000  0.0000
  116THR   HG21 1790  11.028   5.885   9.715  0.0000  0.0000  0.0000
  116THR   HG22 1791  11.032   6.057   9.755  0.0000  0.0000  0.0000
  116THR   HG23 1792  10.916   5.949   9.836  0.0000  0.0000  0.0000
  116THR    OG1 1793  10.801   5.875   9.603  0.0000  0.0000  0.0000
  116THR    HG1 1794  10.864   5.820   9.557  0.0000  0.0000  0.0000
  116THR      C 1795  10.819   6.229   9.723  0.0000  0.0000  0.0000
  116THR      O 1796  10.862   6.317   9.648  0.0000  0.0000  0.0000
  117GLY      N 1797  10.831   6.238   9.855  0.0000  0.0000  0.0000
  117GLY      H 1798  10.785   6.170   9.913  0.0000  0.0000  0.0000
  117GLY     CA 1799  10.909   6.342   9.922  0.0000  0.0000  0.0000
  117GLY    HA1 1800  10.850   6.434   9.928  0.0000  0.0000  0.0000
  117GLY    HA2 1801  10.998   6.363   9.862  0.0000  0.0000  0.0000
  117GLY      C 1802  10.953   6.303  10.062  0.0000  0.0000  0.0000
  117GLY      O 1803  10.893   6.217  10.127  0.0000  0.0000  0.0000
  118TYR      N 1804  11.059   6.367  10.111  0.0000  0.0000  0.0000
  118TYR      H 1805  11.098   6.442  10.055  0.0000  0.0000  0.0000
  118TYR     CA 1806  11.112   6.348  10.246  0.0000  0.0000  0.0000
  118TYR     HA 1807  11.034   6.306  10.309  0.0000  0.0000  0.0000
  118TYR     CB 1808  11.230   6.248  10.244  0.0000  0.0000  0.0000
  118TYR    HB1 1809  11.305   6.283  10.173  0.0000  0.0000  0.0000
  118TYR    HB2 1810  11.194   6.152  10.208  0.0000  0.0000  0.0000
  118TYR     CG 1811  11.294   6.229  10.380  0.0000  0.0000  0.0000
  118TYR    CD1 1812  11.219   6.178  10.488  0.0000  0.0000  0.0000
  118TYR    HD1 1813  11.116   6.147  10.473  0.0000  0.0000  0.0000
  118TYR    CE1 1814  11.275   6.170  10.617  0.0000  0.0000  0.0000
  118TYR    HE1 1815  11.217   6.133  10.700  0.0000  0.0000  0.0000
  118TYR     CZ 1816  11.407   6.215  10.639  0.0000  0.0000  0.0000
  118TYR     OH 1817  11.459   6.214  10.765  0.0000  0.0000  0.0000
  118TYR     HH 1818  11.532   6.275  10.774  0.0000  0.0000  0.0000
  118TYR    CE2 1819  11.484   6.262  10.531  0.0000  0.0000  0.0000
  118TYR    HE2 1820  11.586   6.294  10.546  0.0000  0.0000  0.0000
  118TYR    CD2 1821  11.428   6.267  10.402  0.0000  0.0000  0.0000
  118TYR    HD2 1822  11.489   6.301  10.320  0.0000  0.0000  0.0000
  118TYR      C 1823  11.151   6.483  10.307  0.0000  0.0000  0.0000
  118TYR      O 1824  11.191   6.575  10.237  0.0000  0.0000  0.0000
  119LYS      N 1825  11.133   6.496  10.439  0.0000  0.0000  0.0000
  119LYS      H 1826  11.105   6.414  10.491  0.0000  0.0000  0.0000
  119LYS     CA 1827  11.148   6.621  10.514  0.0000  0.0000  0.0000
  119LYS     HA 1828  11.201   6.694  10.454  0.0000  0.0000  0.0000
  119LYS     CB 1829  11.009   6.677  10.552  0.0000  0.0000  0.0000
  119LYS    HB1 1830  11.023   6.775  10.600  0.0000  0.0000  0.0000
  119LYS    HB2 1831  10.963   6.610  10.624  0.0000  0.0000  0.0000
  119LYS     CG 1832  10.914   6.693  10.432  0.0000  0.0000  0.0000
  119LYS    HG1 1833  10.907   6.598  10.379  0.0000  0.0000  0.0000
  119LYS    HG2 1834  10.954   6.767  10.363  0.0000  0.0000  0.0000
  119LYS     CD 1835  10.773   6.734  10.477  0.0000  0.0000  0.0000
  119LYS    HD1 1836  10.766   6.843  10.477  0.0000  0.0000  0.0000
  119LYS    HD2 1837  10.752   6.698  10.578  0.0000  0.0000  0.0000
  119LYS     CE 1838  10.669   6.677  10.380  0.0000  0.0000  0.0000
  119LYS    HE1 1839  10.704   6.693  10.278  0.0000  0.0000  0.0000
  119LYS    HE2 1840  10.575   6.730  10.393  0.0000  0.0000  0.0000
  119LYS     NZ 1841  10.646   6.532  10.404  0.0000  0.0000  0.0000
  119LYS    HZ1 1842  10.612   6.485  10.322  0.0000  0.0000  0.0000
  119LYS    HZ2 1843  10.728   6.484  10.439  0.0000  0.0000  0.0000
  119LYS    HZ3 1844  10.570   6.519  10.469  0.0000  0.0000  0.0000
  119LYS      C 1845  11.230   6.593  10.639  0.0000  0.0000  0.0000
  119LYS      O 1846  11.190   6.511  10.721  0.0000  0.0000  0.0000
  120ARG      N 1847  11.341   6.664  10.654  0.0000  0.0000  0.0000
  120ARG      H 1848  11.366   6.730  10.581  0.0000  0.0000  0.0000
  120ARG     CA 1849  11.433   6.657  10.767  0.0000  0.0000  0.0000
  120ARG     HA 1850  11.388   6.601  10.849  0.0000  0.0000  0.0000
  120ARG     CB 1851  11.559   6.582  10.719  0.0000  0.0000  0.0000
  120ARG    HB1 1852  11.610   6.641  10.644  0.0000  0.0000  0.0000
  120ARG    HB2 1853  11.528   6.488  10.674  0.0000  0.0000  0.0000
  120ARG     CG 1854  11.658   6.549  10.832  0.0000  0.0000  0.0000
  120ARG    HG1 1855  11.604   6.502  10.914  0.0000  0.0000  0.0000
  120ARG    HG2 1856  11.698   6.644  10.868  0.0000  0.0000  0.0000
  120ARG     CD 1857  11.780   6.465  10.793  0.0000  0.0000  0.0000
  120ARG    HD1 1858  11.864   6.498  10.854  0.0000  0.0000  0.0000
  120ARG    HD2 1859  11.805   6.485  10.689  0.0000  0.0000  0.0000
  120ARG     NE 1860  11.760   6.320  10.814  0.0000  0.0000  0.0000
  120ARG     HE 1861  11.763   6.260  10.733  0.0000  0.0000  0.0000
  120ARG     CZ 1862  11.759   6.259  10.932  0.0000  0.0000  0.0000
  120ARG    NH1 1863  11.771   6.321  11.046  0.0000  0.0000  0.0000
  120ARG   HH11 1864  11.782   6.421  11.049  0.0000  0.0000  0.0000
  120ARG   HH12 1865  11.769   6.274  11.135  0.0000  0.0000  0.0000
  120ARG    NH2 1866  11.745   6.129  10.938  0.0000  0.0000  0.0000
  120ARG   HH21 1867  11.729   6.075  10.854  0.0000  0.0000  0.0000
  120ARG   HH22 1868  11.745   6.084  11.028  0.0000  0.0000  0.0000
  120ARG      C 1869  11.460   6.799  10.817  0.0000  0.0000  0.0000
  120ARG      O 1870  11.431   6.897  10.748  0.0000  0.0000  0.0000
  121GLU      N 1871  11.516   6.814  10.936  0.0000  0.0000  0.0000
  121GLU      H 1872  11.532   6.733  10.994  0.0000  0.0000  0.0000
  121GLU     CA 1873  11.593   6.934  10.968  0.0000  0.0000  0.0000
  121GLU     HA 1874  11.523   7.017  10.971  0.0000  0.0000  0.0000
  121GLU     CB 1875  11.658   6.924  11.108  0.0000  0.0000  0.0000
  121GLU    HB1 1876  11.579   6.908  11.181  0.0000  0.0000  0.0000
  121GLU    HB2 1877  11.701   7.021  11.130  0.0000  0.0000  0.0000
  121GLU     CG 1878  11.769   6.818  11.130  0.0000  0.0000  0.0000
  121GLU    HG1 1879  11.812   6.836  11.228  0.0000  0.0000  0.0000
  121GLU    HG2 1880  11.847   6.834  11.056  0.0000  0.0000  0.0000
  121GLU     CD 1881  11.723   6.671  11.124  0.0000  0.0000  0.0000
  121GLU    OE1 1882  11.601   6.644  11.136  0.0000  0.0000  0.0000
  121GLU    OE2 1883  11.808   6.583  11.100  0.0000  0.0000  0.0000
  121GLU      C 1884  11.695   6.963  10.855  0.0000  0.0000  0.0000
  121GLU      O 1885  11.756   6.871  10.801  0.0000  0.0000  0.0000
  122HIS      N 1886  11.709   7.090  10.815  0.0000  0.0000  0.0000
  122HIS      H 1887  11.653   7.159  10.863  0.0000  0.0000  0.0000
  122HIS     CA 1888  11.802   7.141  10.712  0.0000  0.0000  0.0000
  122HIS     HA 1889  11.782   7.247  10.702  0.0000  0.0000  0.0000
  122HIS     CB 1890  11.947   7.131  10.763  0.0000  0.0000  0.0000
  122HIS    HB1 1891  12.014   7.158  10.681  0.0000  0.0000  0.0000
  122HIS    HB2 1892  11.970   7.028  10.790  0.0000  0.0000  0.0000
  122HIS     CG 1893  11.985   7.220  10.880  0.0000  0.0000  0.0000
  122HIS    ND1 1894  12.107   7.287  10.892  0.0000  0.0000  0.0000
  122HIS    CE1 1895  12.106   7.348  11.012  0.0000  0.0000  0.0000
  122HIS    HE1 1896  12.188   7.406  11.051  0.0000  0.0000  0.0000
  122HIS    NE2 1897  11.990   7.323  11.075  0.0000  0.0000  0.0000
  122HIS    HE2 1898  11.968   7.353  11.169  0.0000  0.0000  0.0000
  122HIS    CD2 1899  11.913   7.242  10.994  0.0000  0.0000  0.0000
  122HIS    HD2 1900  11.816   7.201  11.018  0.0000  0.0000  0.0000
  122HIS      C 1901  11.786   7.086  10.568  0.0000  0.0000  0.0000
  122HIS      O 1902  11.841   7.147  10.477  0.0000  0.0000  0.0000
  123ILE      N 1903  11.708   6.979  10.541  0.0000  0.0000  0.0000
  123ILE      H 1904  11.670   6.929  10.620  0.0000  0.0000  0.0000
  123ILE     CA 1905  11.690   6.921  10.405  0.0000  0.0000  0.0000
  123ILE     HA 1906  11.722   6.995  10.332  0.0000  0.0000  0.0000
  123ILE     CB 1907  11.781   6.796  10.384  0.0000  0.0000  0.0000
  123ILE     HB 1908  11.742   6.714  10.443  0.0000  0.0000  0.0000
  123ILE    CG2 1909  11.778   6.754  10.236  0.0000  0.0000  0.0000
  123ILE   HG21 1910  11.835   6.662  10.221  0.0000  0.0000  0.0000
  123ILE   HG22 1911  11.675   6.734  10.203  0.0000  0.0000  0.0000
  123ILE   HG23 1912  11.819   6.832  10.172  0.0000  0.0000  0.0000
  123ILE    CG1 1913  11.931   6.815  10.418  0.0000  0.0000  0.0000
  123ILE   HG11 1914  11.962   6.917  10.396  0.0000  0.0000  0.0000
  123ILE   HG12 1915  11.992   6.749  10.356  0.0000  0.0000  0.0000
  123ILE     CD 1916  11.969   6.781  10.563  0.0000  0.0000  0.0000
  123ILE    HD1 1917  12.078   6.777  10.571  0.0000  0.0000  0.0000
  123ILE    HD2 1918  11.934   6.860  10.630  0.0000  0.0000  0.0000
  123ILE    HD3 1919  11.927   6.685  10.592  0.0000  0.0000  0.0000
  123ILE      C 1920  11.543   6.886  10.373  0.0000  0.0000  0.0000
  123ILE      O 1921  11.473   6.823  10.452  0.0000  0.0000  0.0000
  124ASN      N 1922  11.497   6.921  10.252  0.0000  0.0000  0.0000
  124ASN      H 1923  11.558   6.975  10.193  0.0000  0.0000  0.0000
  124ASN     CA 1924  11.365   6.887  10.195  0.0000  0.0000  0.0000
  124ASN     HA 1925  11.318   6.809  10.255  0.0000  0.0000  0.0000
  124ASN     CB 1926  11.278   7.013  10.201  0.0000  0.0000  0.0000
  124ASN    HB1 1927  11.325   7.093  10.144  0.0000  0.0000  0.0000
  124ASN    HB2 1928  11.272   7.044  10.306  0.0000  0.0000  0.0000
  124ASN     CG 1929  11.135   6.999  10.151  0.0000  0.0000  0.0000
  124ASN    OD1 1930  11.106   6.940  10.049  0.0000  0.0000  0.0000
  124ASN    ND2 1931  11.040   7.055  10.222  0.0000  0.0000  0.0000
  124ASN   HD21 1932  11.066   7.115  10.299  0.0000  0.0000  0.0000
  124ASN   HD22 1933  10.947   7.052  10.182  0.0000  0.0000  0.0000
  124ASN      C 1934  11.382   6.831  10.052  0.0000  0.0000  0.0000
  124ASN      O 1935  11.457   6.888   9.971  0.0000  0.0000  0.0000
  125LEU      N 1936  11.317   6.718  10.021  0.0000  0.0000  0.0000
  125LEU      H 1937  11.254   6.680  10.091  0.0000  0.0000  0.0000
  125LEU     CA 1938  11.328   6.643   9.896  0.0000  0.0000  0.0000
  125LEU     HA 1939  11.392   6.697   9.826  0.0000  0.0000  0.0000
  125LEU     CB 1940  11.388   6.502   9.919  0.0000  0.0000  0.0000
  125LEU    HB1 1941  11.394   6.454   9.821  0.0000  0.0000  0.0000
  125LEU    HB2 1942  11.317   6.443   9.977  0.0000  0.0000  0.0000
  125LEU     CG 1943  11.527   6.485   9.983  0.0000  0.0000  0.0000
  125LEU     HG 1944  11.556   6.381   9.969  0.0000  0.0000  0.0000
  125LEU    CD1 1945  11.633   6.573   9.918  0.0000  0.0000  0.0000
  125LEU   HD11 1946  11.731   6.549   9.960  0.0000  0.0000  0.0000
  125LEU   HD12 1947  11.635   6.555   9.811  0.0000  0.0000  0.0000
  125LEU   HD13 1948  11.611   6.678   9.937  0.0000  0.0000  0.0000
  125LEU    CD2 1949  11.525   6.510  10.134  0.0000  0.0000  0.0000
  125LEU   HD21 1950  11.619   6.477  10.178  0.0000  0.0000  0.0000
  125LEU   HD22 1951  11.509   6.615  10.156  0.0000  0.0000  0.0000
  125LEU   HD23 1952  11.441   6.455  10.179  0.0000  0.0000  0.0000
  125LEU      C 1953  11.191   6.622   9.831  0.0000  0.0000  0.0000
  125LEU      O 1954  11.094   6.591   9.899  0.0000  0.0000  0.0000
  126GLY      N 1955  11.187   6.626   9.697  0.0000  0.0000  0.0000
  126GLY      H 1956  11.272   6.651   9.649  0.0000  0.0000  0.0000
  126GLY     CA 1957  11.075   6.581   9.615  0.0000  0.0000  0.0000
  126GLY    HA1 1958  11.018   6.667   9.580  0.0000  0.0000  0.0000
  126GLY    HA2 1959  11.008   6.519   9.675  0.0000  0.0000  0.0000
  126GLY      C 1960  11.120   6.500   9.493  0.0000  0.0000  0.0000
  126GLY      O 1961  11.228   6.525   9.438  0.0000  0.0000  0.0000
  127CYS      N 1962  11.039   6.404   9.451  0.0000  0.0000  0.0000
  127CYS      H 1963  10.956   6.384   9.504  0.0000  0.0000  0.0000
  127CYS     CA 1964  11.058   6.327   9.328  0.0000  0.0000  0.0000
  127CYS     HA 1965  11.109   6.389   9.255  0.0000  0.0000  0.0000
  127CYS     CB 1966  11.146   6.205   9.359  0.0000  0.0000  0.0000
  127CYS    HB1 1967  11.095   6.140   9.430  0.0000  0.0000  0.0000
  127CYS    HB2 1968  11.240   6.239   9.403  0.0000  0.0000  0.0000
  127CYS     SG 1969  11.182   6.112   9.207  0.0000  0.0000  0.0000
  127CYS     HG 1970  11.261   6.020   9.262  0.0000  0.0000  0.0000
  127CYS      C 1971  10.921   6.286   9.272  0.0000  0.0000  0.0000
  127CYS      O 1972  10.850   6.207   9.335  0.0000  0.0000  0.0000
  128ASP      N 1973  10.882   6.340   9.156  0.0000  0.0000  0.0000
  128ASP      H 1974  10.945   6.403   9.109  0.0000  0.0000  0.0000
  128ASP     CA 1975  10.758   6.305   9.086  0.0000  0.0000  0.0000
  128ASP     HA 1976  10.702   6.236   9.149  0.0000  0.0000  0.0000
  128ASP     CB 1977  10.663   6.426   9.067  0.0000  0.0000  0.0000
  128ASP    HB1 1978  10.616   6.446   9.163  0.0000  0.0000  0.0000
  128ASP    HB2 1979  10.583   6.396   8.999  0.0000  0.0000  0.0000
  128ASP     CG 1980  10.725   6.558   9.019  0.0000  0.0000  0.0000
  128ASP    OD1 1981  10.809   6.616   9.092  0.0000  0.0000  0.0000
  128ASP    OD2 1982  10.682   6.609   8.913  0.0000  0.0000  0.0000
  128ASP      C 1983  10.789   6.229   8.957  0.0000  0.0000  0.0000
  128ASP      O 1984  10.845   6.282   8.861  0.0000  0.0000  0.0000
  129MET      N 1985  10.752   6.100   8.955  0.0000  0.0000  0.0000
  129MET      H 1986  10.704   6.065   9.037  0.0000  0.0000  0.0000
  129MET     CA 1987  10.756   6.013   8.838  0.0000  0.0000  0.0000
  129MET     HA 1988  10.830   6.050   8.767  0.0000  0.0000  0.0000
  129MET     CB 1989  10.792   5.869   8.878  0.0000  0.0000  0.0000
  129MET    HB1 1990  10.786   5.806   8.789  0.0000  0.0000  0.0000
  129MET    HB2 1991  10.721   5.833   8.951  0.0000  0.0000  0.0000
  129MET     CG 1992  10.933   5.857   8.936  0.0000  0.0000  0.0000
  129MET    HG1 1993  10.941   5.917   9.026  0.0000  0.0000  0.0000
  129MET    HG2 1994  11.004   5.894   8.862  0.0000  0.0000  0.0000
  129MET     SD 1995  10.977   5.686   8.976  0.0000  0.0000  0.0000
  129MET     CE 1996  11.153   5.708   9.014  0.0000  0.0000  0.0000
  129MET    HE1 1997  11.196   5.611   9.041  0.0000  0.0000  0.0000
  129MET    HE2 1998  11.204   5.746   8.926  0.0000  0.0000  0.0000
  129MET    HE3 1999  11.164   5.778   9.096  0.0000  0.0000  0.0000
  129MET      C 2000  10.618   6.014   8.771  0.0000  0.0000  0.0000
  129MET      O 2001  10.518   5.984   8.837  0.0000  0.0000  0.0000
  130ASP      N 2002  10.613   6.046   8.642  0.0000  0.0000  0.0000
  130ASP      H 2003  10.700   6.063   8.594  0.0000  0.0000  0.0000
  130ASP     CA 2004  10.489   6.061   8.566  0.0000  0.0000  0.0000
  130ASP     HA 2005  10.405   6.041   8.632  0.0000  0.0000  0.0000
  130ASP     CB 2006  10.477   6.207   8.517  0.0000  0.0000  0.0000
  130ASP    HB1 2007  10.542   6.222   8.431  0.0000  0.0000  0.0000
  130ASP    HB2 2008  10.510   6.274   8.596  0.0000  0.0000  0.0000
  130ASP     CG 2009  10.334   6.245   8.480  0.0000  0.0000  0.0000
  130ASP    OD1 2010  10.242   6.161   8.491  0.0000  0.0000  0.0000
  130ASP    OD2 2011  10.307   6.365   8.459  0.0000  0.0000  0.0000
  130ASP      C 2012  10.480   5.960   8.451  0.0000  0.0000  0.0000
  130ASP      O 2013  10.576   5.943   8.375  0.0000  0.0000  0.0000
  131PHE      N 2014  10.365   5.894   8.438  0.0000  0.0000  0.0000
  131PHE      H 2015  10.290   5.919   8.499  0.0000  0.0000  0.0000
  131PHE     CA 2016  10.343   5.781   8.348  0.0000  0.0000  0.0000
  131PHE     HA 2017  10.434   5.762   8.291  0.0000  0.0000  0.0000
  131PHE     CB 2018  10.315   5.654   8.431  0.0000  0.0000  0.0000
  131PHE    HB1 2019  10.299   5.571   8.362  0.0000  0.0000  0.0000
  131PHE    HB2 2020  10.221   5.667   8.486  0.0000  0.0000  0.0000
  131PHE     CG 2021  10.424   5.615   8.530  0.0000  0.0000  0.0000
  131PHE    CD1 2022  10.427   5.672   8.659  0.0000  0.0000  0.0000
  131PHE    HD1 2023  10.352   5.745   8.687  0.0000  0.0000  0.0000
  131PHE    CE1 2024  10.527   5.637   8.750  0.0000  0.0000  0.0000
  131PHE    HE1 2025  10.529   5.683   8.848  0.0000  0.0000  0.0000
  131PHE     CZ 2026  10.625   5.543   8.714  0.0000  0.0000  0.0000
  131PHE     HZ 2027  10.702   5.516   8.785  0.0000  0.0000  0.0000
  131PHE    CE2 2028  10.622   5.485   8.586  0.0000  0.0000  0.0000
  131PHE    HE2 2029  10.698   5.413   8.559  0.0000  0.0000  0.0000
  131PHE    CD2 2030  10.522   5.521   8.494  0.0000  0.0000  0.0000
  131PHE    HD2 2031  10.521   5.476   8.396  0.0000  0.0000  0.0000
  131PHE      C 2032  10.231   5.813   8.248  0.0000  0.0000  0.0000
  131PHE      O 2033  10.112   5.815   8.282  0.0000  0.0000  0.0000
  132ASP      N 2034  10.270   5.838   8.123  0.0000  0.0000  0.0000
  132ASP      H 2035  10.368   5.836   8.102  0.0000  0.0000  0.0000
  132ASP     CA 2036  10.180   5.870   8.012  0.0000  0.0000  0.0000
  132ASP     HA 2037  10.082   5.827   8.032  0.0000  0.0000  0.0000
  132ASP     CB 2038  10.165   6.023   8.000  0.0000  0.0000  0.0000
  132ASP    HB1 2039  10.259   6.065   7.964  0.0000  0.0000  0.0000
  132ASP    HB2 2040  10.145   6.064   8.099  0.0000  0.0000  0.0000
  132ASP     CG 2041  10.052   6.068   7.907  0.0000  0.0000  0.0000
  132ASP    OD1 2042   9.967   5.985   7.865  0.0000  0.0000  0.0000
  132ASP    OD2 2043  10.043   6.188   7.875  0.0000  0.0000  0.0000
  132ASP      C 2044  10.233   5.809   7.881  0.0000  0.0000  0.0000
  132ASP      O 2045  10.353   5.782   7.866  0.0000  0.0000  0.0000
  133ILE      N 2046  10.144   5.790   7.783  0.0000  0.0000  0.0000
  133ILE      H 2047  10.051   5.825   7.801  0.0000  0.0000  0.0000
  133ILE     CA 2048  10.173   5.731   7.651  0.0000  0.0000  0.0000
  133ILE     HA 2049  10.225   5.637   7.666  0.0000  0.0000  0.0000
  133ILE     CB 2050  10.039   5.702   7.578  0.0000  0.0000  0.0000
  133ILE     HB 2051   9.985   5.796   7.566  0.0000  0.0000  0.0000
  133ILE    CG2 2052  10.062   5.642   7.438  0.0000  0.0000  0.0000
  133ILE   HG21 2053   9.968   5.620   7.388  0.0000  0.0000  0.0000
  133ILE   HG22 2054  10.116   5.712   7.375  0.0000  0.0000  0.0000
  133ILE   HG23 2055  10.120   5.550   7.446  0.0000  0.0000  0.0000
  133ILE    CG1 2056   9.951   5.606   7.662  0.0000  0.0000  0.0000
  133ILE   HG11 2057   9.941   5.644   7.764  0.0000  0.0000  0.0000
  133ILE   HG12 2058   9.999   5.508   7.668  0.0000  0.0000  0.0000
  133ILE     CD 2059   9.808   5.587   7.609  0.0000  0.0000  0.0000
  133ILE    HD1 2060   9.750   5.530   7.682  0.0000  0.0000  0.0000
  133ILE    HD2 2061   9.761   5.685   7.595  0.0000  0.0000  0.0000
  133ILE    HD3 2062   9.808   5.533   7.515  0.0000  0.0000  0.0000
  133ILE      C 2063  10.268   5.822   7.569  0.0000  0.0000  0.0000
  133ILE      O 2064  10.338   5.773   7.481  0.0000  0.0000  0.0000
  134ALA      N 2065  10.276   5.951   7.602  0.0000  0.0000  0.0000
  134ALA      H 2066  10.217   5.984   7.677  0.0000  0.0000  0.0000
  134ALA     CA 2067  10.374   6.045   7.546  0.0000  0.0000  0.0000
  134ALA     HA 2068  10.368   6.040   7.437  0.0000  0.0000  0.0000
  134ALA     CB 2069  10.333   6.186   7.591  0.0000  0.0000  0.0000
  134ALA    HB1 2070  10.400   6.259   7.546  0.0000  0.0000  0.0000
  134ALA    HB2 2071  10.231   6.207   7.558  0.0000  0.0000  0.0000
  134ALA    HB3 2072  10.338   6.194   7.699  0.0000  0.0000  0.0000
  134ALA      C 2073  10.521   6.014   7.584  0.0000  0.0000  0.0000
  134ALA      O 2074  10.612   6.075   7.528  0.0000  0.0000  0.0000
  135GLY      N 2075  10.544   5.922   7.678  0.0000  0.0000  0.0000
  135GLY      H 2076  10.464   5.877   7.721  0.0000  0.0000  0.0000
  135GLY     CA 2077  10.675   5.887   7.732  0.0000  0.0000  0.0000
  135GLY    HA1 2078  10.754   5.937   7.676  0.0000  0.0000  0.0000
  135GLY    HA2 2079  10.689   5.779   7.722  0.0000  0.0000  0.0000
  135GLY      C 2080  10.688   5.931   7.879  0.0000  0.0000  0.0000
  135GLY      O 2081  10.664   6.048   7.909  0.0000  0.0000  0.0000
  136PRO      N 2082  10.725   5.841   7.972  0.0000  0.0000  0.0000
  136PRO     CD 2083  10.754   5.699   7.953  0.0000  0.0000  0.0000
  136PRO    HD1 2084  10.827   5.684   7.873  0.0000  0.0000  0.0000
  136PRO    HD2 2085  10.661   5.647   7.931  0.0000  0.0000  0.0000
  136PRO     CG 2086  10.811   5.650   8.086  0.0000  0.0000  0.0000
  136PRO    HG1 2087  10.919   5.663   8.088  0.0000  0.0000  0.0000
  136PRO    HG2 2088  10.785   5.546   8.105  0.0000  0.0000  0.0000
  136PRO     CB 2089  10.746   5.743   8.189  0.0000  0.0000  0.0000
  136PRO    HB1 2090  10.808   5.753   8.279  0.0000  0.0000  0.0000
  136PRO    HB2 2091  10.648   5.704   8.216  0.0000  0.0000  0.0000
  136PRO     CA 2092  10.731   5.875   8.114  0.0000  0.0000  0.0000
  136PRO     HA 2093  10.635   5.920   8.141  0.0000  0.0000  0.0000
  136PRO      C 2094  10.841   5.977   8.146  0.0000  0.0000  0.0000
  136PRO      O 2095  10.946   5.982   8.080  0.0000  0.0000  0.0000
  137SER      N 2096  10.818   6.056   8.250  0.0000  0.0000  0.0000
  137SER      H 2097  10.734   6.039   8.303  0.0000  0.0000  0.0000
  137SER     CA 2098  10.910   6.159   8.300  0.0000  0.0000  0.0000
  137SER     HA 2099  11.002   6.157   8.241  0.0000  0.0000  0.0000
  137SER     CB 2100  10.850   6.299   8.285  0.0000  0.0000  0.0000
  137SER    HB1 2101  10.914   6.372   8.334  0.0000  0.0000  0.0000
  137SER    HB2 2102  10.751   6.302   8.332  0.0000  0.0000  0.0000
  137SER     OG 2103  10.839   6.333   8.149  0.0000  0.0000  0.0000
  137SER     HG 2104  10.780   6.272   8.106  0.0000  0.0000  0.0000
  137SER      C 2105  10.947   6.135   8.446  0.0000  0.0000  0.0000
  137SER      O 2106  10.870   6.076   8.521  0.0000  0.0000  0.0000
  138ILE      N 2107  11.064   6.184   8.486  0.0000  0.0000  0.0000
  138ILE      H 2108  11.123   6.229   8.418  0.0000  0.0000  0.0000
  138ILE     CA 2109  11.108   6.185   8.626  0.0000  0.0000  0.0000
  138ILE     HA 2110  11.025   6.161   8.691  0.0000  0.0000  0.0000
  138ILE     CB 2111  11.221   6.082   8.652  0.0000  0.0000  0.0000
  138ILE     HB 2112  11.309   6.113   8.596  0.0000  0.0000  0.0000
  138ILE    CG2 2113  11.257   6.083   8.802  0.0000  0.0000  0.0000
  138ILE   HG21 2114  11.341   6.016   8.822  0.0000  0.0000  0.0000
  138ILE   HG22 2115  11.288   6.183   8.834  0.0000  0.0000  0.0000
  138ILE   HG23 2116  11.171   6.053   8.862  0.0000  0.0000  0.0000
  138ILE    CG1 2117  11.182   5.940   8.604  0.0000  0.0000  0.0000
  138ILE   HG11 2118  11.158   5.944   8.498  0.0000  0.0000  0.0000
  138ILE   HG12 2119  11.093   5.907   8.658  0.0000  0.0000  0.0000
  138ILE     CD 2120  11.292   5.835   8.621  0.0000  0.0000  0.0000
  138ILE    HD1 2121  11.260   5.742   8.573  0.0000  0.0000  0.0000
  138ILE    HD2 2122  11.384   5.870   8.574  0.0000  0.0000  0.0000
  138ILE    HD3 2123  11.311   5.815   8.727  0.0000  0.0000  0.0000
  138ILE      C 2124  11.154   6.327   8.660  0.0000  0.0000  0.0000
  138ILE      O 2125  11.254   6.375   8.607  0.0000  0.0000  0.0000
  139ARG      N 2126  11.084   6.394   8.752  0.0000  0.0000  0.0000
  139ARG      H 2127  11.001   6.350   8.790  0.0000  0.0000  0.0000
  139ARG     CA 2128  11.127   6.520   8.812  0.0000  0.0000  0.0000
  139ARG     HA 2129  11.208   6.561   8.751  0.0000  0.0000  0.0000
  139ARG     CB 2130  11.011   6.620   8.811  0.0000  0.0000  0.0000
  139ARG    HB1 2131  10.923   6.569   8.849  0.0000  0.0000  0.0000
  139ARG    HB2 2132  10.994   6.646   8.707  0.0000  0.0000  0.0000
  139ARG     CG 2133  11.034   6.749   8.893  0.0000  0.0000  0.0000
  139ARG    HG1 2134  11.124   6.799   8.858  0.0000  0.0000  0.0000
  139ARG    HG2 2135  11.048   6.723   8.998  0.0000  0.0000  0.0000
  139ARG     CD 2136  10.917   6.849   8.885  0.0000  0.0000  0.0000
  139ARG    HD1 2137  10.940   6.933   8.950  0.0000  0.0000  0.0000
  139ARG    HD2 2138  10.826   6.803   8.922  0.0000  0.0000  0.0000
  139ARG     NE 2139  10.897   6.900   8.748  0.0000  0.0000  0.0000
  139ARG     HE 2140  10.955   6.976   8.717  0.0000  0.0000  0.0000
  139ARG     CZ 2141  10.822   6.845   8.655  0.0000  0.0000  0.0000
  139ARG    NH1 2142  10.742   6.744   8.676  0.0000  0.0000  0.0000
  139ARG   HH11 2143  10.733   6.704   8.769  0.0000  0.0000  0.0000
  139ARG   HH12 2144  10.698   6.695   8.600  0.0000  0.0000  0.0000
  139ARG    NH2 2145  10.832   6.892   8.534  0.0000  0.0000  0.0000
  139ARG   HH21 2146  10.897   6.967   8.518  0.0000  0.0000  0.0000
  139ARG   HH22 2147  10.790   6.841   8.457  0.0000  0.0000  0.0000
  139ARG      C 2148  11.186   6.494   8.950  0.0000  0.0000  0.0000
  139ARG      O 2149  11.133   6.415   9.027  0.0000  0.0000  0.0000
  140GLY      N 2150  11.295   6.563   8.981  0.0000  0.0000  0.0000
  140GLY      H 2151  11.329   6.629   8.912  0.0000  0.0000  0.0000
  140GLY     CA 2152  11.360   6.563   9.112  0.0000  0.0000  0.0000
  140GLY    HA1 2153  11.458   6.516   9.104  0.0000  0.0000  0.0000
  140GLY    HA2 2154  11.301   6.506   9.184  0.0000  0.0000  0.0000
  140GLY      C 2155  11.378   6.706   9.163  0.0000  0.0000  0.0000
  140GLY      O 2156  11.404   6.797   9.085  0.0000  0.0000  0.0000
  141ALA      N 2157  11.364   6.725   9.294  0.0000  0.0000  0.0000
  141ALA      H 2158  11.339   6.646   9.352  0.0000  0.0000  0.0000
  141ALA     CA 2159  11.378   6.854   9.360  0.0000  0.0000  0.0000
  141ALA     HA 2160  11.439   6.919   9.298  0.0000  0.0000  0.0000
  141ALA     CB 2161  11.239   6.917   9.375  0.0000  0.0000  0.0000
  141ALA    HB1 2162  11.249   7.016   9.419  0.0000  0.0000  0.0000
  141ALA    HB2 2163  11.193   6.925   9.277  0.0000  0.0000  0.0000
  141ALA    HB3 2164  11.177   6.855   9.439  0.0000  0.0000  0.0000
  141ALA      C 2165  11.448   6.841   9.496  0.0000  0.0000  0.0000
  141ALA      O 2166  11.420   6.750   9.574  0.0000  0.0000  0.0000
  142LEU      N 2167  11.537   6.936   9.526  0.0000  0.0000  0.0000
  142LEU      H 2168  11.554   7.006   9.455  0.0000  0.0000  0.0000
  142LEU     CA 2169  11.612   6.948   9.650  0.0000  0.0000  0.0000
  142LEU     HA 2170  11.571   6.881   9.725  0.0000  0.0000  0.0000
  142LEU     CB 2171  11.759   6.907   9.622  0.0000  0.0000  0.0000
  142LEU    HB1 2172  11.792   6.960   9.533  0.0000  0.0000  0.0000
  142LEU    HB2 2173  11.761   6.800   9.599  0.0000  0.0000  0.0000
  142LEU     CG 2174  11.860   6.936   9.735  0.0000  0.0000  0.0000
  142LEU     HG 2175  11.859   7.042   9.758  0.0000  0.0000  0.0000
  142LEU    CD1 2176  11.831   6.857   9.862  0.0000  0.0000  0.0000
  142LEU   HD11 2177  11.905   6.881   9.938  0.0000  0.0000  0.0000
  142LEU   HD12 2178  11.733   6.883   9.902  0.0000  0.0000  0.0000
  142LEU   HD13 2179  11.835   6.750   9.841  0.0000  0.0000  0.0000
  142LEU    CD2 2180  12.001   6.898   9.688  0.0000  0.0000  0.0000
  142LEU   HD21 2181  12.073   6.921   9.767  0.0000  0.0000  0.0000
  142LEU   HD22 2182  12.006   6.792   9.665  0.0000  0.0000  0.0000
  142LEU   HD23 2183  12.027   6.956   9.600  0.0000  0.0000  0.0000
  142LEU      C 2184  11.603   7.092   9.702  0.0000  0.0000  0.0000
  142LEU      O 2185  11.621   7.186   9.625  0.0000  0.0000  0.0000
  143VAL      N 2186  11.583   7.108   9.833  0.0000  0.0000  0.0000
  143VAL      H 2187  11.560   7.026   9.888  0.0000  0.0000  0.0000
  143VAL     CA 2188  11.610   7.232   9.906  0.0000  0.0000  0.0000
  143VAL     HA 2189  11.670   7.297   9.842  0.0000  0.0000  0.0000
  143VAL     CB 2190  11.481   7.309   9.941  0.0000  0.0000  0.0000
  143VAL     HB 2191  11.423   7.250  10.012  0.0000  0.0000  0.0000
  143VAL    CG1 2192  11.514   7.445  10.005  0.0000  0.0000  0.0000
  143VAL   HG11 2193  11.421   7.495  10.032  0.0000  0.0000  0.0000
  143VAL   HG12 2194  11.572   7.431  10.096  0.0000  0.0000  0.0000
  143VAL   HG13 2195  11.571   7.506   9.936  0.0000  0.0000  0.0000
  143VAL    CG2 2196  11.396   7.336   9.817  0.0000  0.0000  0.0000
  143VAL   HG21 2197  11.312   7.400   9.844  0.0000  0.0000  0.0000
  143VAL   HG22 2198  11.456   7.385   9.740  0.0000  0.0000  0.0000
  143VAL   HG23 2199  11.357   7.242   9.778  0.0000  0.0000  0.0000
  143VAL      C 2200  11.691   7.201  10.031  0.0000  0.0000  0.0000
  143VAL      O 2201  11.648   7.123  10.117  0.0000  0.0000  0.0000
  144LEU      N 2202  11.807   7.264  10.042  0.0000  0.0000  0.0000
  144LEU      H 2203  11.832   7.328   9.968  0.0000  0.0000  0.0000
  144LEU     CA 2204  11.888   7.274  10.163  0.0000  0.0000  0.0000
  144LEU     HA 2205  11.863   7.193  10.231  0.0000  0.0000  0.0000
  144LEU     CB 2206  12.037   7.266  10.127  0.0000  0.0000  0.0000
  144LEU    HB1 2207  12.096   7.278  10.218  0.0000  0.0000  0.0000
  144LEU    HB2 2208  12.061   7.350  10.061  0.0000  0.0000  0.0000
  144LEU     CG 2209  12.081   7.136  10.056  0.0000  0.0000  0.0000
  144LEU     HG 2210  12.022   7.122   9.966  0.0000  0.0000  0.0000
  144LEU    CD1 2211  12.228   7.144  10.017  0.0000  0.0000  0.0000
  144LEU   HD11 2212  12.257   7.052   9.965  0.0000  0.0000  0.0000
  144LEU   HD12 2213  12.244   7.228   9.950  0.0000  0.0000  0.0000
  144LEU   HD13 2214  12.290   7.156  10.106  0.0000  0.0000  0.0000
  144LEU    CD2 2215  12.063   7.014  10.147  0.0000  0.0000  0.0000
  144LEU   HD21 2216  12.097   6.924  10.095  0.0000  0.0000  0.0000
  144LEU   HD22 2217  12.120   7.027  10.238  0.0000  0.0000  0.0000
  144LEU   HD23 2218  11.957   7.003  10.171  0.0000  0.0000  0.0000
  144LEU      C 2219  11.855   7.407  10.234  0.0000  0.0000  0.0000
  144LEU      O 2220  11.823   7.506  10.169  0.0000  0.0000  0.0000
  145GLY      N 2221  11.867   7.410  10.367  0.0000  0.0000  0.0000
  145GLY      H 2222  11.891   7.325  10.415  0.0000  0.0000  0.0000
  145GLY     CA 2223  11.854   7.532  10.446  0.0000  0.0000  0.0000
  145GLY    HA1 2224  11.754   7.540  10.486  0.0000  0.0000  0.0000
  145GLY    HA2 2225  11.874   7.618  10.381  0.0000  0.0000  0.0000
  145GLY      C 2226  11.953   7.536  10.562  0.0000  0.0000  0.0000
  145GLY      O 2227  11.961   7.440  10.638  0.0000  0.0000  0.0000
  146TYR      N 2228  12.025   7.647  10.575  0.0000  0.0000  0.0000
  146TYR      H 2229  12.005   7.725  10.514  0.0000  0.0000  0.0000
  146TYR     CA 2230  12.137   7.666  10.668  0.0000  0.0000  0.0000
  146TYR     HA 2231  12.127   7.599  10.754  0.0000  0.0000  0.0000
  146TYR     CB 2232  12.268   7.631  10.594  0.0000  0.0000  0.0000
  146TYR    HB1 2233  12.273   7.689  10.502  0.0000  0.0000  0.0000
  146TYR    HB2 2234  12.267   7.526  10.567  0.0000  0.0000  0.0000
  146TYR     CG 2235  12.392   7.661  10.676  0.0000  0.0000  0.0000
  146TYR    CD1 2236  12.446   7.562  10.759  0.0000  0.0000  0.0000
  146TYR    HD1 2237  12.404   7.462  10.760  0.0000  0.0000  0.0000
  146TYR    CE1 2238  12.553   7.594  10.846  0.0000  0.0000  0.0000
  146TYR    HE1 2239  12.594   7.520  10.914  0.0000  0.0000  0.0000
  146TYR     CZ 2240  12.603   7.726  10.850  0.0000  0.0000  0.0000
  146TYR     OH 2241  12.693   7.761  10.944  0.0000  0.0000  0.0000
  146TYR     HH 2242  12.686   7.855  10.962  0.0000  0.0000  0.0000
  146TYR    CE2 2243  12.551   7.823  10.762  0.0000  0.0000  0.0000
  146TYR    HE2 2244  12.590   7.924  10.766  0.0000  0.0000  0.0000
  146TYR    CD2 2245  12.447   7.790  10.674  0.0000  0.0000  0.0000
  146TYR    HD2 2246  12.405   7.867  10.610  0.0000  0.0000  0.0000
  146TYR      C 2247  12.139   7.811  10.718  0.0000  0.0000  0.0000
  146TYR      O 2248  12.126   7.902  10.636  0.0000  0.0000  0.0000
  147GLU      N 2249  12.149   7.836  10.849  0.0000  0.0000  0.0000
  147GLU      H 2250  12.175   7.758  10.908  0.0000  0.0000  0.0000
  147GLU     CA 2251  12.146   7.971  10.911  0.0000  0.0000  0.0000
  147GLU     HA 2252  12.112   7.957  11.014  0.0000  0.0000  0.0000
  147GLU     CB 2253  12.287   8.032  10.922  0.0000  0.0000  0.0000
  147GLU    HB1 2254  12.277   8.136  10.955  0.0000  0.0000  0.0000
  147GLU    HB2 2255  12.336   8.031  10.825  0.0000  0.0000  0.0000
  147GLU     CG 2256  12.372   7.959  11.027  0.0000  0.0000  0.0000
  147GLU    HG1 2257  12.396   7.859  10.991  0.0000  0.0000  0.0000
  147GLU    HG2 2258  12.313   7.947  11.118  0.0000  0.0000  0.0000
  147GLU     CD 2259  12.499   8.038  11.059  0.0000  0.0000  0.0000
  147GLU    OE1 2260  12.488   8.132  11.140  0.0000  0.0000  0.0000
  147GLU    OE2 2261  12.606   8.003  11.003  0.0000  0.0000  0.0000
  147GLU      C 2262  12.041   8.067  10.850  0.0000  0.0000  0.0000
  147GLU      O 2263  12.068   8.183  10.818  0.0000  0.0000  0.0000
  148GLY      N 2264  11.919   8.017  10.826  0.0000  0.0000  0.0000
  148GLY      H 2265  11.906   7.919  10.844  0.0000  0.0000  0.0000
  148GLY     CA 2266  11.809   8.093  10.766  0.0000  0.0000  0.0000
  148GLY    HA1 2267  11.808   8.193  10.809  0.0000  0.0000  0.0000
  148GLY    HA2 2268  11.715   8.045  10.790  0.0000  0.0000  0.0000
  148GLY      C 2269  11.816   8.110  10.613  0.0000  0.0000  0.0000
  148GLY      O 2270  11.712   8.135  10.551  0.0000  0.0000  0.0000
  149TRP      N 2271  11.932   8.089  10.550  0.0000  0.0000  0.0000
  149TRP      H 2272  12.012   8.064  10.606  0.0000  0.0000  0.0000
  149TRP     CA 2273  11.945   8.078  10.405  0.0000  0.0000  0.0000
  149TRP     HA 2274  11.895   8.163  10.359  0.0000  0.0000  0.0000
  149TRP     CB 2275  12.092   8.083  10.362  0.0000  0.0000  0.0000
  149TRP    HB1 2276  12.098   8.060  10.255  0.0000  0.0000  0.0000
  149TRP    HB2 2277  12.150   8.007  10.413  0.0000  0.0000  0.0000
  149TRP     CG 2278  12.159   8.216  10.381  0.0000  0.0000  0.0000
  149TRP    CD1 2279  12.215   8.260  10.496  0.0000  0.0000  0.0000
  149TRP    HD1 2280  12.219   8.204  10.588  0.0000  0.0000  0.0000
  149TRP    NE1 2281  12.266   8.387  10.476  0.0000  0.0000  0.0000
  149TRP    HE1 2282  12.315   8.438  10.549  0.0000  0.0000  0.0000
  149TRP    CE2 2283  12.245   8.431  10.347  0.0000  0.0000  0.0000
  149TRP    CZ2 2284  12.279   8.549  10.279  0.0000  0.0000  0.0000
  149TRP    HZ2 2285  12.332   8.628  10.330  0.0000  0.0000  0.0000
  149TRP    CH2 2286  12.243   8.563  10.144  0.0000  0.0000  0.0000
  149TRP    HH2 2287  12.269   8.653  10.090  0.0000  0.0000  0.0000
  149TRP    CZ3 2288  12.175   8.459  10.078  0.0000  0.0000  0.0000
  149TRP    HZ3 2289  12.148   8.469   9.974  0.0000  0.0000  0.0000
  149TRP    CE3 2290  12.142   8.340  10.148  0.0000  0.0000  0.0000
  149TRP    HE3 2291  12.091   8.260  10.096  0.0000  0.0000  0.0000
  149TRP    CD2 2292  12.177   8.323  10.284  0.0000  0.0000  0.0000
  149TRP      C 2293  11.878   7.950  10.352  0.0000  0.0000  0.0000
  149TRP      O 2294  11.860   7.852  10.423  0.0000  0.0000  0.0000
  150LEU      N 2295  11.843   7.953  10.223  0.0000  0.0000  0.0000
  150LEU      H 2296  11.863   8.039  10.173  0.0000  0.0000  0.0000
  150LEU     CA 2297  11.790   7.842  10.145  0.0000  0.0000  0.0000
  150LEU     HA 2298  11.806   7.749  10.199  0.0000  0.0000  0.0000
  150LEU     CB 2299  11.639   7.862  10.121  0.0000  0.0000  0.0000
  150LEU    HB1 2300  11.604   7.782  10.056  0.0000  0.0000  0.0000
  150LEU    HB2 2301  11.625   7.956  10.068  0.0000  0.0000  0.0000
  150LEU     CG 2302  11.551   7.864  10.248  0.0000  0.0000  0.0000
  150LEU     HG 2303  11.586   7.941  10.316  0.0000  0.0000  0.0000
  150LEU    CD1 2304  11.407   7.896  10.210  0.0000  0.0000  0.0000
  150LEU   HD11 2305  11.345   7.899  10.300  0.0000  0.0000  0.0000
  150LEU   HD12 2306  11.403   7.993  10.160  0.0000  0.0000  0.0000
  150LEU   HD13 2307  11.369   7.819  10.142  0.0000  0.0000  0.0000
  150LEU    CD2 2308  11.550   7.729  10.319  0.0000  0.0000  0.0000
  150LEU   HD21 2309  11.483   7.732  10.405  0.0000  0.0000  0.0000
  150LEU   HD22 2310  11.521   7.650  10.250  0.0000  0.0000  0.0000
  150LEU   HD23 2311  11.651   7.707  10.356  0.0000  0.0000  0.0000
  150LEU      C 2312  11.865   7.833  10.012  0.0000  0.0000  0.0000
  150LEU      O 2313  11.889   7.936   9.947  0.0000  0.0000  0.0000
  151ALA      N 2314  11.896   7.712   9.968  0.0000  0.0000  0.0000
  151ALA      H 2315  11.874   7.633  10.026  0.0000  0.0000  0.0000
  151ALA     CA 2316  11.953   7.684   9.836  0.0000  0.0000  0.0000
  151ALA     HA 2317  11.933   7.767   9.769  0.0000  0.0000  0.0000
  151ALA     CB 2318  12.105   7.668   9.850  0.0000  0.0000  0.0000
  151ALA    HB1 2319  12.149   7.648   9.752  0.0000  0.0000  0.0000
  151ALA    HB2 2320  12.149   7.760   9.889  0.0000  0.0000  0.0000
  151ALA    HB3 2321  12.129   7.586   9.917  0.0000  0.0000  0.0000
  151ALA      C 2322  11.888   7.558   9.779  0.0000  0.0000  0.0000
  151ALA      O 2323  11.867   7.461   9.851  0.0000  0.0000  0.0000
  152GLY      N 2324  11.852   7.558   9.650  0.0000  0.0000  0.0000
  152GLY      H 2325  11.869   7.640   9.594  0.0000  0.0000  0.0000
  152GLY     CA 2326  11.776   7.449   9.592  0.0000  0.0000  0.0000
  152GLY    HA1 2327  11.671   7.460   9.617  0.0000  0.0000  0.0000
  152GLY    HA2 2328  11.811   7.355   9.635  0.0000  0.0000  0.0000
  152GLY      C 2329  11.787   7.436   9.440  0.0000  0.0000  0.0000
  152GLY      O 2330  11.825   7.529   9.369  0.0000  0.0000  0.0000
  153TYR      N 2331  11.750   7.318   9.392  0.0000  0.0000  0.0000
  153TYR      H 2332  11.714   7.250   9.458  0.0000  0.0000  0.0000
  153TYR     CA 2333  11.755   7.278   9.252  0.0000  0.0000  0.0000
  153TYR     HA 2334  11.752   7.366   9.189  0.0000  0.0000  0.0000
  153TYR     CB 2335  11.887   7.204   9.227  0.0000  0.0000  0.0000
  153TYR    HB1 2336  11.897   7.125   9.301  0.0000  0.0000  0.0000
  153TYR    HB2 2337  11.969   7.273   9.243  0.0000  0.0000  0.0000
  153TYR     CG 2338  11.903   7.143   9.089  0.0000  0.0000  0.0000
  153TYR    CD1 2339  11.916   7.226   8.975  0.0000  0.0000  0.0000
  153TYR    HD1 2340  11.910   7.333   8.985  0.0000  0.0000  0.0000
  153TYR    CE1 2341  11.938   7.169   8.848  0.0000  0.0000  0.0000
  153TYR    HE1 2342  11.948   7.231   8.761  0.0000  0.0000  0.0000
  153TYR     CZ 2343  11.949   7.029   8.835  0.0000  0.0000  0.0000
  153TYR     OH 2344  11.974   6.974   8.713  0.0000  0.0000  0.0000
  153TYR     HH 2345  11.972   6.878   8.716  0.0000  0.0000  0.0000
  153TYR    CE2 2346  11.934   6.946   8.948  0.0000  0.0000  0.0000
  153TYR    HE2 2347  11.942   6.839   8.938  0.0000  0.0000  0.0000
  153TYR    CD2 2348  11.911   7.003   9.074  0.0000  0.0000  0.0000
  153TYR    HD2 2349  11.901   6.939   9.161  0.0000  0.0000  0.0000
  153TYR      C 2350  11.633   7.191   9.219  0.0000  0.0000  0.0000
  153TYR      O 2351  11.591   7.109   9.301  0.0000  0.0000  0.0000
  154GLN      N 2352  11.577   7.208   9.100  0.0000  0.0000  0.0000
  154GLN      H 2353  11.615   7.278   9.038  0.0000  0.0000  0.0000
  154GLN     CA 2354  11.472   7.122   9.045  0.0000  0.0000  0.0000
  154GLN     HA 2355  11.473   7.027   9.099  0.0000  0.0000  0.0000
  154GLN     CB 2356  11.334   7.187   9.064  0.0000  0.0000  0.0000
  154GLN    HB1 2357  11.334   7.287   9.020  0.0000  0.0000  0.0000
  154GLN    HB2 2358  11.314   7.196   9.171  0.0000  0.0000  0.0000
  154GLN     CG 2359  11.221   7.105   9.000  0.0000  0.0000  0.0000
  154GLN    HG1 2360  11.226   7.002   9.035  0.0000  0.0000  0.0000
  154GLN    HG2 2361  11.233   7.104   8.891  0.0000  0.0000  0.0000
  154GLN     CD 2362  11.083   7.160   9.031  0.0000  0.0000  0.0000
  154GLN    OE1 2363  11.025   7.238   8.957  0.0000  0.0000  0.0000
  154GLN    NE2 2364  11.021   7.120   9.140  0.0000  0.0000  0.0000
  154GLN   HE21 2365  11.063   7.049   9.198  0.0000  0.0000  0.0000
  154GLN   HE22 2366  10.925   7.151   9.150  0.0000  0.0000  0.0000
  154GLN      C 2367  11.501   7.091   8.898  0.0000  0.0000  0.0000
  154GLN      O 2368  11.533   7.182   8.821  0.0000  0.0000  0.0000
  155MET      N 2369  11.485   6.965   8.859  0.0000  0.0000  0.0000
  155MET      H 2370  11.456   6.897   8.927  0.0000  0.0000  0.0000
  155MET     CA 2371  11.501   6.922   8.720  0.0000  0.0000  0.0000
  155MET     HA 2372  11.487   7.009   8.656  0.0000  0.0000  0.0000
  155MET     CB 2373  11.642   6.867   8.697  0.0000  0.0000  0.0000
  155MET    HB1 2374  11.714   6.944   8.724  0.0000  0.0000  0.0000
  155MET    HB2 2375  11.655   6.844   8.592  0.0000  0.0000  0.0000
  155MET     CG 2376  11.672   6.740   8.778  0.0000  0.0000  0.0000
  155MET    HG1 2377  11.594   6.666   8.758  0.0000  0.0000  0.0000
  155MET    HG2 2378  11.669   6.764   8.885  0.0000  0.0000  0.0000
  155MET     SD 2379  11.831   6.662   8.741  0.0000  0.0000  0.0000
  155MET     CE 2380  11.813   6.512   8.841  0.0000  0.0000  0.0000
  155MET    HE1 2381  11.903   6.450   8.830  0.0000  0.0000  0.0000
  155MET    HE2 2382  11.800   6.539   8.945  0.0000  0.0000  0.0000
  155MET    HE3 2383  11.727   6.455   8.806  0.0000  0.0000  0.0000
  155MET      C 2384  11.396   6.819   8.679  0.0000  0.0000  0.0000
  155MET      O 2385  11.347   6.745   8.763  0.0000  0.0000  0.0000
  156ASN      N 2386  11.367   6.810   8.549  0.0000  0.0000  0.0000
  156ASN      H 2387  11.416   6.873   8.487  0.0000  0.0000  0.0000
  156ASN     CA 2388  11.282   6.708   8.487  0.0000  0.0000  0.0000
  156ASN     HA 2389  11.249   6.636   8.562  0.0000  0.0000  0.0000
  156ASN     CB 2390  11.158   6.773   8.425  0.0000  0.0000  0.0000
  156ASN    HB1 2391  11.188   6.840   8.344  0.0000  0.0000  0.0000
  156ASN    HB2 2392  11.106   6.832   8.501  0.0000  0.0000  0.0000
  156ASN     CG 2393  11.060   6.673   8.368  0.0000  0.0000  0.0000
  156ASN    OD1 2394  10.970   6.626   8.436  0.0000  0.0000  0.0000
  156ASN    ND2 2395  11.072   6.638   8.242  0.0000  0.0000  0.0000
  156ASN   HD21 2396  11.140   6.680   8.181  0.0000  0.0000  0.0000
  156ASN   HD22 2397  11.006   6.570   8.206  0.0000  0.0000  0.0000
  156ASN      C 2398  11.363   6.632   8.382  0.0000  0.0000  0.0000
  156ASN      O 2399  11.431   6.696   8.302  0.0000  0.0000  0.0000
  157PHE      N 2400  11.352   6.500   8.377  0.0000  0.0000  0.0000
  157PHE      H 2401  11.298   6.454   8.449  0.0000  0.0000  0.0000
  157PHE     CA 2402  11.411   6.414   8.275  0.0000  0.0000  0.0000
  157PHE     HA 2403  11.469   6.474   8.205  0.0000  0.0000  0.0000
  157PHE     CB 2404  11.505   6.313   8.343  0.0000  0.0000  0.0000
  157PHE    HB1 2405  11.447   6.250   8.410  0.0000  0.0000  0.0000
  157PHE    HB2 2406  11.576   6.369   8.404  0.0000  0.0000  0.0000
  157PHE     CG 2407  11.584   6.224   8.248  0.0000  0.0000  0.0000
  157PHE    CD1 2408  11.718   6.254   8.219  0.0000  0.0000  0.0000
  157PHE    HD1 2409  11.765   6.340   8.263  0.0000  0.0000  0.0000
  157PHE    CE1 2410  11.792   6.170   8.133  0.0000  0.0000  0.0000
  157PHE    HE1 2411  11.896   6.192   8.112  0.0000  0.0000  0.0000
  157PHE     CZ 2412  11.732   6.056   8.076  0.0000  0.0000  0.0000
  157PHE     HZ 2413  11.789   5.992   8.011  0.0000  0.0000  0.0000
  157PHE    CE2 2414  11.598   6.026   8.106  0.0000  0.0000  0.0000
  157PHE    HE2 2415  11.552   5.938   8.064  0.0000  0.0000  0.0000
  157PHE    CD2 2416  11.524   6.110   8.191  0.0000  0.0000  0.0000
  157PHE    HD2 2417  11.421   6.085   8.215  0.0000  0.0000  0.0000
  157PHE      C 2418  11.299   6.345   8.196  0.0000  0.0000  0.0000
  157PHE      O 2419  11.215   6.276   8.254  0.0000  0.0000  0.0000
  158GLU      N 2420  11.299   6.359   8.063  0.0000  0.0000  0.0000
  158GLU      H 2421  11.375   6.411   8.021  0.0000  0.0000  0.0000
  158GLU     CA 2422  11.204   6.293   7.973  0.0000  0.0000  0.0000
  158GLU     HA 2423  11.116   6.260   8.029  0.0000  0.0000  0.0000
  158GLU     CB 2424  11.156   6.390   7.864  0.0000  0.0000  0.0000
  158GLU    HB1 2425  11.121   6.333   7.779  0.0000  0.0000  0.0000
  158GLU    HB2 2426  11.240   6.452   7.832  0.0000  0.0000  0.0000
  158GLU     CG 2427  11.042   6.479   7.912  0.0000  0.0000  0.0000
  158GLU    HG1 2428  11.071   6.530   8.004  0.0000  0.0000  0.0000
  158GLU    HG2 2429  10.954   6.417   7.933  0.0000  0.0000  0.0000
  158GLU     CD 2430  11.006   6.581   7.805  0.0000  0.0000  0.0000
  158GLU    OE1 2431  10.936   6.548   7.708  0.0000  0.0000  0.0000
  158GLU    OE2 2432  11.061   6.694   7.806  0.0000  0.0000  0.0000
  158GLU      C 2433  11.268   6.170   7.910  0.0000  0.0000  0.0000
  158GLU      O 2434  11.362   6.182   7.831  0.0000  0.0000  0.0000
  159THR      N 2435  11.216   6.051   7.940  0.0000  0.0000  0.0000
  159THR      H 2436  11.136   6.046   8.002  0.0000  0.0000  0.0000
  159THR     CA 2437  11.273   5.924   7.890  0.0000  0.0000  0.0000
  159THR     HA 2438  11.378   5.919   7.920  0.0000  0.0000  0.0000
  159THR     CB 2439  11.202   5.801   7.948  0.0000  0.0000  0.0000
  159THR     HB 2440  11.244   5.712   7.903  0.0000  0.0000  0.0000
  159THR    CG2 2441  11.219   5.791   8.100  0.0000  0.0000  0.0000
  159THR   HG21 2442  11.166   5.702   8.136  0.0000  0.0000  0.0000
  159THR   HG22 2443  11.324   5.781   8.125  0.0000  0.0000  0.0000
  159THR   HG23 2444  11.178   5.879   8.150  0.0000  0.0000  0.0000
  159THR    OG1 2445  11.065   5.806   7.918  0.0000  0.0000  0.0000
  159THR    HG1 2446  11.023   5.866   7.981  0.0000  0.0000  0.0000
  159THR      C 2447  11.272   5.916   7.737  0.0000  0.0000  0.0000
  159THR      O 2448  11.375   5.883   7.678  0.0000  0.0000  0.0000
  160ALA      N 2449  11.163   5.957   7.672  0.0000  0.0000  0.0000
  160ALA      H 2450  11.081   5.978   7.728  0.0000  0.0000  0.0000
  160ALA     CA 2451  11.150   5.961   7.526  0.0000  0.0000  0.0000
  160ALA     HA 2452  11.175   5.863   7.487  0.0000  0.0000  0.0000
  160ALA     CB 2453  11.002   5.988   7.493  0.0000  0.0000  0.0000
  160ALA    HB1 2454  10.989   5.988   7.385  0.0000  0.0000  0.0000
  160ALA    HB2 2455  10.940   5.909   7.536  0.0000  0.0000  0.0000
  160ALA    HB3 2456  10.971   6.084   7.533  0.0000  0.0000  0.0000
  160ALA      C 2457  11.243   6.062   7.457  0.0000  0.0000  0.0000
  160ALA      O 2458  11.259   6.058   7.335  0.0000  0.0000  0.0000
  161LYS      N 2459  11.308   6.152   7.532  0.0000  0.0000  0.0000
  161LYS      H 2460  11.290   6.151   7.632  0.0000  0.0000  0.0000
  161LYS     CA 2461  11.413   6.243   7.483  0.0000  0.0000  0.0000
  161LYS     HA 2462  11.419   6.236   7.375  0.0000  0.0000  0.0000
  161LYS     CB 2463  11.376   6.388   7.520  0.0000  0.0000  0.0000
  161LYS    HB1 2464  11.457   6.454   7.491  0.0000  0.0000  0.0000
  161LYS    HB2 2465  11.364   6.394   7.628  0.0000  0.0000  0.0000
  161LYS     CG 2466  11.248   6.438   7.450  0.0000  0.0000  0.0000
  161LYS    HG1 2467  11.166   6.368   7.469  0.0000  0.0000  0.0000
  161LYS    HG2 2468  11.265   6.445   7.343  0.0000  0.0000  0.0000
  161LYS     CD 2469  11.209   6.575   7.506  0.0000  0.0000  0.0000
  161LYS    HD1 2470  11.289   6.647   7.489  0.0000  0.0000  0.0000
  161LYS    HD2 2471  11.196   6.563   7.614  0.0000  0.0000  0.0000
  161LYS     CE 2472  11.077   6.627   7.447  0.0000  0.0000  0.0000
  161LYS    HE1 2473  11.007   6.544   7.443  0.0000  0.0000  0.0000
  161LYS    HE2 2474  11.095   6.664   7.346  0.0000  0.0000  0.0000
  161LYS     NZ 2475  11.019   6.733   7.533  0.0000  0.0000  0.0000
  161LYS    HZ1 2476  10.931   6.768   7.497  0.0000  0.0000  0.0000
  161LYS    HZ2 2477  10.997   6.691   7.622  0.0000  0.0000  0.0000
  161LYS    HZ3 2478  11.083   6.808   7.554  0.0000  0.0000  0.0000
  161LYS      C 2479  11.553   6.207   7.535  0.0000  0.0000  0.0000
  161LYS      O 2480  11.650   6.271   7.494  0.0000  0.0000  0.0000
  162SER      N 2481  11.563   6.109   7.626  0.0000  0.0000  0.0000
  162SER      H 2482  11.478   6.061   7.649  0.0000  0.0000  0.0000
  162SER     CA 2483  11.682   6.067   7.701  0.0000  0.0000  0.0000
  162SER     HA 2484  11.644   6.019   7.791  0.0000  0.0000  0.0000
  162SER     CB 2485  11.759   5.959   7.625  0.0000  0.0000  0.0000
  162SER    HB1 2486  11.828   6.004   7.554  0.0000  0.0000  0.0000
  162SER    HB2 2487  11.689   5.895   7.571  0.0000  0.0000  0.0000
  162SER     OG 2488  11.829   5.878   7.717  0.0000  0.0000  0.0000
  162SER     HG 2489  11.886   5.818   7.669  0.0000  0.0000  0.0000
  162SER      C 2490  11.771   6.182   7.751  0.0000  0.0000  0.0000
  162SER      O 2491  11.892   6.184   7.731  0.0000  0.0000  0.0000
  163ARG      N 2492  11.709   6.285   7.810  0.0000  0.0000  0.0000
  163ARG      H 2493  11.610   6.277   7.827  0.0000  0.0000  0.0000
  163ARG     CA 2494  11.780   6.401   7.868  0.0000  0.0000  0.0000
  163ARG     HA 2495  11.869   6.363   7.918  0.0000  0.0000  0.0000
  163ARG     CB 2496  11.823   6.500   7.758  0.0000  0.0000  0.0000
  163ARG    HB1 2497  11.889   6.448   7.688  0.0000  0.0000  0.0000
  163ARG    HB2 2498  11.881   6.580   7.804  0.0000  0.0000  0.0000
  163ARG     CG 2499  11.706   6.562   7.681  0.0000  0.0000  0.0000
  163ARG    HG1 2500  11.631   6.598   7.752  0.0000  0.0000  0.0000
  163ARG    HG2 2501  11.658   6.485   7.620  0.0000  0.0000  0.0000
  163ARG     CD 2502  11.746   6.681   7.593  0.0000  0.0000  0.0000
  163ARG    HD1 2503  11.766   6.765   7.660  0.0000  0.0000  0.0000
  163ARG    HD2 2504  11.660   6.709   7.531  0.0000  0.0000  0.0000
  163ARG     NE 2505  11.864   6.659   7.508  0.0000  0.0000  0.0000
  163ARG     HE 2506  11.941   6.723   7.524  0.0000  0.0000  0.0000
  163ARG     CZ 2507  11.878   6.576   7.406  0.0000  0.0000  0.0000
  163ARG    NH1 2508  11.794   6.481   7.376  0.0000  0.0000  0.0000
  163ARG   HH11 2509  11.726   6.451   7.445  0.0000  0.0000  0.0000
  163ARG   HH12 2510  11.811   6.418   7.300  0.0000  0.0000  0.0000
  163ARG    NH2 2511  11.982   6.587   7.327  0.0000  0.0000  0.0000
  163ARG   HH21 2512  12.051   6.659   7.345  0.0000  0.0000  0.0000
  163ARG   HH22 2513  11.993   6.524   7.250  0.0000  0.0000  0.0000
  163ARG      C 2514  11.697   6.473   7.974  0.0000  0.0000  0.0000
  163ARG      O 2515  11.575   6.459   7.981  0.0000  0.0000  0.0000
  164VAL      N 2516  11.766   6.559   8.049  0.0000  0.0000  0.0000
  164VAL      H 2517  11.866   6.564   8.035  0.0000  0.0000  0.0000
  164VAL     CA 2518  11.705   6.667   8.127  0.0000  0.0000  0.0000
  164VAL     HA 2519  11.628   6.624   8.191  0.0000  0.0000  0.0000
  164VAL     CB 2520  11.809   6.734   8.218  0.0000  0.0000  0.0000
  164VAL     HB 2521  11.892   6.772   8.157  0.0000  0.0000  0.0000
  164VAL    CG1 2522  11.751   6.851   8.298  0.0000  0.0000  0.0000
  164VAL   HG11 2523  11.826   6.891   8.366  0.0000  0.0000  0.0000
  164VAL   HG12 2524  11.720   6.931   8.232  0.0000  0.0000  0.0000
  164VAL   HG13 2525  11.666   6.817   8.356  0.0000  0.0000  0.0000
  164VAL    CG2 2526  11.866   6.634   8.319  0.0000  0.0000  0.0000
  164VAL   HG21 2527  11.938   6.683   8.385  0.0000  0.0000  0.0000
  164VAL   HG22 2528  11.785   6.593   8.380  0.0000  0.0000  0.0000
  164VAL   HG23 2529  11.917   6.552   8.268  0.0000  0.0000  0.0000
  164VAL      C 2530  11.638   6.768   8.032  0.0000  0.0000  0.0000
  164VAL      O 2531  11.696   6.804   7.929  0.0000  0.0000  0.0000
  165THR      N 2532  11.517   6.813   8.066  0.0000  0.0000  0.0000
  165THR      H 2533  11.474   6.770   8.147  0.0000  0.0000  0.0000
  165THR     CA 2534  11.433   6.908   7.990  0.0000  0.0000  0.0000
  165THR     HA 2535  11.497   6.961   7.919  0.0000  0.0000  0.0000
  165THR     CB 2536  11.325   6.835   7.909  0.0000  0.0000  0.0000
  165THR     HB 2537  11.265   6.909   7.856  0.0000  0.0000  0.0000
  165THR    CG2 2538  11.387   6.741   7.806  0.0000  0.0000  0.0000
  165THR   HG21 2539  11.310   6.710   7.735  0.0000  0.0000  0.0000
  165THR   HG22 2540  11.466   6.793   7.751  0.0000  0.0000  0.0000
  165THR   HG23 2541  11.427   6.653   7.855  0.0000  0.0000  0.0000
  165THR    OG1 2542  11.240   6.758   7.991  0.0000  0.0000  0.0000
  165THR    HG1 2543  11.168   6.734   7.933  0.0000  0.0000  0.0000
  165THR      C 2544  11.367   7.016   8.075  0.0000  0.0000  0.0000
  165THR      O 2545  11.298   7.102   8.021  0.0000  0.0000  0.0000
  166GLN      N 2546  11.392   7.016   8.206  0.0000  0.0000  0.0000
  166GLN      H 2547  11.449   6.941   8.242  0.0000  0.0000  0.0000
  166GLN     CA 2548  11.374   7.131   8.297  0.0000  0.0000  0.0000
  166GLN     HA 2549  11.364   7.222   8.238  0.0000  0.0000  0.0000
  166GLN     CB 2550  11.247   7.112   8.381  0.0000  0.0000  0.0000
  166GLN    HB1 2551  11.262   7.025   8.445  0.0000  0.0000  0.0000
  166GLN    HB2 2552  11.162   7.093   8.315  0.0000  0.0000  0.0000
  166GLN     CG 2553  11.213   7.230   8.472  0.0000  0.0000  0.0000
  166GLN    HG1 2554  11.175   7.313   8.412  0.0000  0.0000  0.0000
  166GLN    HG2 2555  11.304   7.264   8.522  0.0000  0.0000  0.0000
  166GLN     CD 2556  11.111   7.196   8.582  0.0000  0.0000  0.0000
  166GLN    OE1 2557  11.044   7.094   8.584  0.0000  0.0000  0.0000
  166GLN    NE2 2558  11.101   7.282   8.681  0.0000  0.0000  0.0000
  166GLN   HE21 2559  11.156   7.367   8.679  0.0000  0.0000  0.0000
  166GLN   HE22 2560  11.044   7.260   8.761  0.0000  0.0000  0.0000
  166GLN      C 2561  11.499   7.137   8.385  0.0000  0.0000  0.0000
  166GLN      O 2562  11.541   7.031   8.432  0.0000  0.0000  0.0000
  167SER      N 2563  11.559   7.254   8.410  0.0000  0.0000  0.0000
  167SER      H 2564  11.521   7.336   8.364  0.0000  0.0000  0.0000
  167SER     CA 2565  11.681   7.269   8.492  0.0000  0.0000  0.0000
  167SER     HA 2566  11.682   7.192   8.569  0.0000  0.0000  0.0000
  167SER     CB 2567  11.805   7.249   8.405  0.0000  0.0000  0.0000
  167SER    HB1 2568  11.813   7.331   8.333  0.0000  0.0000  0.0000
  167SER    HB2 2569  11.796   7.155   8.351  0.0000  0.0000  0.0000
  167SER     OG 2570  11.921   7.245   8.486  0.0000  0.0000  0.0000
  167SER     HG 2571  11.997   7.231   8.430  0.0000  0.0000  0.0000
  167SER      C 2572  11.686   7.405   8.562  0.0000  0.0000  0.0000
  167SER      O 2573  11.727   7.506   8.505  0.0000  0.0000  0.0000
  168ASN      N 2574  11.639   7.409   8.688  0.0000  0.0000  0.0000
  168ASN      H 2575  11.610   7.322   8.730  0.0000  0.0000  0.0000
  168ASN     CA 2576  11.604   7.533   8.758  0.0000  0.0000  0.0000
  168ASN     HA 2577  11.635   7.617   8.697  0.0000  0.0000  0.0000
  168ASN     CB 2578  11.450   7.541   8.775  0.0000  0.0000  0.0000
  168ASN    HB1 2579  11.426   7.636   8.824  0.0000  0.0000  0.0000
  168ASN    HB2 2580  11.417   7.460   8.840  0.0000  0.0000  0.0000
  168ASN     CG 2581  11.370   7.534   8.646  0.0000  0.0000  0.0000
  168ASN    OD1 2582  11.420   7.518   8.537  0.0000  0.0000  0.0000
  168ASN    ND2 2583  11.240   7.550   8.650  0.0000  0.0000  0.0000
  168ASN   HD21 2584  11.205   7.607   8.726  0.0000  0.0000  0.0000
  168ASN   HD22 2585  11.200   7.559   8.558  0.0000  0.0000  0.0000
  168ASN      C 2586  11.677   7.543   8.892  0.0000  0.0000  0.0000
  168ASN      O 2587  11.668   7.454   8.977  0.0000  0.0000  0.0000
  169PHE      N 2588  11.744   7.656   8.917  0.0000  0.0000  0.0000
  169PHE      H 2589  11.737   7.729   8.848  0.0000  0.0000  0.0000
  169PHE     CA 2590  11.822   7.683   9.038  0.0000  0.0000  0.0000
  169PHE     HA 2591  11.826   7.594   9.101  0.0000  0.0000  0.0000
  169PHE     CB 2592  11.966   7.720   9.000  0.0000  0.0000  0.0000
  169PHE    HB1 2593  12.019   7.752   9.090  0.0000  0.0000  0.0000
  169PHE    HB2 2594  11.965   7.805   8.932  0.0000  0.0000  0.0000
  169PHE     CG 2595  12.046   7.607   8.937  0.0000  0.0000  0.0000
  169PHE    CD1 2596  12.129   7.527   9.016  0.0000  0.0000  0.0000
  169PHE    HD1 2597  12.137   7.544   9.122  0.0000  0.0000  0.0000
  169PHE    CE1 2598  12.204   7.423   8.957  0.0000  0.0000  0.0000
  169PHE    HE1 2599  12.268   7.361   9.019  0.0000  0.0000  0.0000
  169PHE     CZ 2600  12.194   7.399   8.819  0.0000  0.0000  0.0000
  169PHE     HZ 2601  12.251   7.318   8.774  0.0000  0.0000  0.0000
  169PHE    CE2 2602  12.110   7.479   8.740  0.0000  0.0000  0.0000
  169PHE    HE2 2603  12.102   7.459   8.634  0.0000  0.0000  0.0000
  169PHE    CD2 2604  12.036   7.583   8.798  0.0000  0.0000  0.0000
  169PHE    HD2 2605  11.972   7.644   8.736  0.0000  0.0000  0.0000
  169PHE      C 2606  11.758   7.795   9.119  0.0000  0.0000  0.0000
  169PHE      O 2607  11.708   7.892   9.061  0.0000  0.0000  0.0000
  170ALA      N 2608  11.760   7.785   9.253  0.0000  0.0000  0.0000
  170ALA      H 2609  11.803   7.704   9.295  0.0000  0.0000  0.0000
  170ALA     CA 2610  11.703   7.885   9.342  0.0000  0.0000  0.0000
  170ALA     HA 2611  11.700   7.981   9.290  0.0000  0.0000  0.0000
  170ALA     CB 2612  11.559   7.845   9.377  0.0000  0.0000  0.0000
  170ALA    HB1 2613  11.515   7.921   9.441  0.0000  0.0000  0.0000
  170ALA    HB2 2614  11.500   7.837   9.286  0.0000  0.0000  0.0000
  170ALA    HB3 2615  11.559   7.749   9.429  0.0000  0.0000  0.0000
  170ALA      C 2616  11.788   7.907   9.469  0.0000  0.0000  0.0000
  170ALA      O 2617  11.846   7.813   9.523  0.0000  0.0000  0.0000
  171VAL      N 2618  11.790   8.031   9.518  0.0000  0.0000  0.0000
  171VAL      H 2619  11.735   8.101   9.471  0.0000  0.0000  0.0000
  171VAL     CA 2620  11.861   8.074   9.640  0.0000  0.0000  0.0000
  171VAL     HA 2621  11.878   7.988   9.704  0.0000  0.0000  0.0000
  171VAL     CB 2622  11.999   8.136   9.606  0.0000  0.0000  0.0000
  171VAL     HB 2623  11.984   8.226   9.546  0.0000  0.0000  0.0000
  171VAL    CG1 2624  12.079   8.175   9.731  0.0000  0.0000  0.0000
  171VAL   HG11 2625  12.179   8.209   9.703  0.0000  0.0000  0.0000
  171VAL   HG12 2626  12.031   8.257   9.783  0.0000  0.0000  0.0000
  171VAL   HG13 2627  12.089   8.089   9.797  0.0000  0.0000  0.0000
  171VAL    CG2 2628  12.088   8.040   9.525  0.0000  0.0000  0.0000
  171VAL   HG21 2629  12.186   8.084   9.507  0.0000  0.0000  0.0000
  171VAL   HG22 2630  12.100   7.946   9.579  0.0000  0.0000  0.0000
  171VAL   HG23 2631  12.043   8.019   9.428  0.0000  0.0000  0.0000
  171VAL      C 2632  11.773   8.174   9.716  0.0000  0.0000  0.0000
  171VAL      O 2633  11.691   8.244   9.656  0.0000  0.0000  0.0000
  172GLY      N 2634  11.785   8.182   9.848  0.0000  0.0000  0.0000
  172GLY      H 2635  11.848   8.120   9.896  0.0000  0.0000  0.0000
  172GLY     CA 2636  11.708   8.279   9.926  0.0000  0.0000  0.0000
  172GLY    HA1 2637  11.603   8.253   9.918  0.0000  0.0000  0.0000
  172GLY    HA2 2638  11.722   8.378   9.885  0.0000  0.0000  0.0000
  172GLY      C 2639  11.744   8.282  10.074  0.0000  0.0000  0.0000
  172GLY      O 2640  11.837   8.215  10.119  0.0000  0.0000  0.0000
  173TYR      N 2641  11.668   8.360  10.150  0.0000  0.0000  0.0000
  173TYR      H 2642  11.591   8.408  10.106  0.0000  0.0000  0.0000
  173TYR     CA 2643  11.677   8.369  10.296  0.0000  0.0000  0.0000
  173TYR     HA 2644  11.723   8.279  10.336  0.0000  0.0000  0.0000
  173TYR     CB 2645  11.765   8.489  10.335  0.0000  0.0000  0.0000
  173TYR    HB1 2646  11.721   8.581  10.296  0.0000  0.0000  0.0000
  173TYR    HB2 2647  11.863   8.477  10.290  0.0000  0.0000  0.0000
  173TYR     CG 2648  11.782   8.504  10.485  0.0000  0.0000  0.0000
  173TYR    CD1 2649  11.890   8.441  10.550  0.0000  0.0000  0.0000
  173TYR    HD1 2650  11.962   8.384  10.493  0.0000  0.0000  0.0000
  173TYR    CE1 2651  11.905   8.453  10.689  0.0000  0.0000  0.0000
  173TYR    HE1 2652  11.988   8.406  10.740  0.0000  0.0000  0.0000
  173TYR     CZ 2653  11.812   8.529  10.764  0.0000  0.0000  0.0000
  173TYR     OH 2654  11.828   8.540  10.899  0.0000  0.0000  0.0000
  173TYR     HH 2655  11.765   8.600  10.939  0.0000  0.0000  0.0000
  173TYR    CE2 2656  11.704   8.592  10.699  0.0000  0.0000  0.0000
  173TYR    HE2 2657  11.634   8.651  10.757  0.0000  0.0000  0.0000
  173TYR    CD2 2658  11.689   8.580  10.560  0.0000  0.0000  0.0000
  173TYR    HD2 2659  11.607   8.628  10.510  0.0000  0.0000  0.0000
  173TYR      C 2660  11.536   8.381  10.355  0.0000  0.0000  0.0000
  173TYR      O 2661  11.454   8.456  10.302  0.0000  0.0000  0.0000
  174LYS      N 2662  11.507   8.305  10.462  0.0000  0.0000  0.0000
  174LYS      H 2663  11.581   8.248  10.500  0.0000  0.0000  0.0000
  174LYS     CA 2664  11.372   8.292  10.520  0.0000  0.0000  0.0000
  174LYS     HA 2665  11.315   8.381  10.493  0.0000  0.0000  0.0000
  174LYS     CB 2666  11.302   8.171  10.455  0.0000  0.0000  0.0000
  174LYS    HB1 2667  11.361   8.081  10.469  0.0000  0.0000  0.0000
  174LYS    HB2 2668  11.294   8.190  10.348  0.0000  0.0000  0.0000
  174LYS     CG 2669  11.161   8.149  10.513  0.0000  0.0000  0.0000
  174LYS    HG1 2670  11.121   8.246  10.543  0.0000  0.0000  0.0000
  174LYS    HG2 2671  11.168   8.087  10.603  0.0000  0.0000  0.0000
  174LYS     CD 2672  11.060   8.086  10.418  0.0000  0.0000  0.0000
  174LYS    HD1 2673  11.088   7.983  10.394  0.0000  0.0000  0.0000
  174LYS    HD2 2674  11.056   8.145  10.326  0.0000  0.0000  0.0000
  174LYS     CE 2675  10.923   8.089  10.489  0.0000  0.0000  0.0000
  174LYS    HE1 2676  10.918   8.181  10.548  0.0000  0.0000  0.0000
  174LYS    HE2 2677  10.916   8.005  10.558  0.0000  0.0000  0.0000
  174LYS     NZ 2678  10.809   8.089  10.394  0.0000  0.0000  0.0000
  174LYS    HZ1 2679  10.723   8.100  10.445  0.0000  0.0000  0.0000
  174LYS    HZ2 2680  10.817   8.170  10.333  0.0000  0.0000  0.0000
  174LYS    HZ3 2681  10.807   8.006  10.338  0.0000  0.0000  0.0000
  174LYS      C 2682  11.373   8.287  10.673  0.0000  0.0000  0.0000
  174LYS      O 2683  11.374   8.179  10.733  0.0000  0.0000  0.0000
  175THR      N 2684  11.356   8.404  10.734  0.0000  0.0000  0.0000
  175THR      H 2685  11.356   8.485  10.674  0.0000  0.0000  0.0000
  175THR     CA 2686  11.269   8.417  10.853  0.0000  0.0000  0.0000
  175THR     HA 2687  11.274   8.325  10.912  0.0000  0.0000  0.0000
  175THR     CB 2688  11.316   8.530  10.946  0.0000  0.0000  0.0000
  175THR     HB 2689  11.421   8.513  10.972  0.0000  0.0000  0.0000
  175THR    CG2 2690  11.304   8.671  10.887  0.0000  0.0000  0.0000
  175THR   HG21 2691  11.348   8.743  10.955  0.0000  0.0000  0.0000
  175THR   HG22 2692  11.355   8.676  10.791  0.0000  0.0000  0.0000
  175THR   HG23 2693  11.198   8.696  10.874  0.0000  0.0000  0.0000
  175THR    OG1 2694  11.239   8.528  11.064  0.0000  0.0000  0.0000
  175THR    HG1 2695  11.262   8.604  11.118  0.0000  0.0000  0.0000
  175THR      C 2696  11.123   8.433  10.806  0.0000  0.0000  0.0000
  175THR      O 2697  11.099   8.442  10.686  0.0000  0.0000  0.0000
  176ASP      N 2698  11.023   8.435  10.895  0.0000  0.0000  0.0000
  176ASP      H 2699  11.045   8.436  10.993  0.0000  0.0000  0.0000
  176ASP     CA 2700  10.885   8.453  10.849  0.0000  0.0000  0.0000
  176ASP     HA 2701  10.877   8.403  10.752  0.0000  0.0000  0.0000
  176ASP     CB 2702  10.784   8.381  10.939  0.0000  0.0000  0.0000
  176ASP    HB1 2703  10.748   8.449  11.017  0.0000  0.0000  0.0000
  176ASP    HB2 2704  10.832   8.296  10.988  0.0000  0.0000  0.0000
  176ASP     CG 2705  10.668   8.328  10.853  0.0000  0.0000  0.0000
  176ASP    OD1 2706  10.696   8.245  10.763  0.0000  0.0000  0.0000
  176ASP    OD2 2707  10.553   8.372  10.875  0.0000  0.0000  0.0000
  176ASP      C 2708  10.847   8.600  10.822  0.0000  0.0000  0.0000
  176ASP      O 2709  10.769   8.627  10.731  0.0000  0.0000  0.0000
  177GLU      N 2710  10.910   8.695  10.892  0.0000  0.0000  0.0000
  177GLU      H 2711  10.970   8.665  10.968  0.0000  0.0000  0.0000
  177GLU     CA 2712  10.890   8.840  10.874  0.0000  0.0000  0.0000
  177GLU     HA 2713  10.784   8.862  10.874  0.0000  0.0000  0.0000
  177GLU     CB 2714  10.957   8.914  10.991  0.0000  0.0000  0.0000
  177GLU    HB1 2715  10.947   9.021  10.974  0.0000  0.0000  0.0000
  177GLU    HB2 2716  11.063   8.889  10.990  0.0000  0.0000  0.0000
  177GLU     CG 2717  10.896   8.880  11.127  0.0000  0.0000  0.0000
  177GLU    HG1 2718  10.884   8.772  11.138  0.0000  0.0000  0.0000
  177GLU    HG2 2719  10.797   8.926  11.135  0.0000  0.0000  0.0000
  177GLU     CD 2720  10.989   8.930  11.238  0.0000  0.0000  0.0000
  177GLU    OE1 2721  11.096   8.867  11.252  0.0000  0.0000  0.0000
  177GLU    OE2 2722  10.952   9.030  11.304  0.0000  0.0000  0.0000
  177GLU      C 2723  10.950   8.895  10.744  0.0000  0.0000  0.0000
  177GLU      O 2724  10.902   8.994  10.690  0.0000  0.0000  0.0000
  178PHE      N 2725  11.056   8.831  10.692  0.0000  0.0000  0.0000
  178PHE      H 2726  11.086   8.746  10.738  0.0000  0.0000  0.0000
  178PHE     CA 2727  11.129   8.873  10.573  0.0000  0.0000  0.0000
  178PHE     HA 2728  11.064   8.933  10.510  0.0000  0.0000  0.0000
  178PHE     CB 2729  11.251   8.958  10.611  0.0000  0.0000  0.0000
  178PHE    HB1 2730  11.309   8.905  10.687  0.0000  0.0000  0.0000
  178PHE    HB2 2731  11.217   9.051  10.656  0.0000  0.0000  0.0000
  178PHE     CG 2732  11.341   8.989  10.493  0.0000  0.0000  0.0000
  178PHE    CD1 2733  11.311   9.097  10.408  0.0000  0.0000  0.0000
  178PHE    HD1 2734  11.227   9.160  10.430  0.0000  0.0000  0.0000
  178PHE    CE1 2735  11.392   9.123  10.296  0.0000  0.0000  0.0000
  178PHE    HE1 2736  11.370   9.207  10.232  0.0000  0.0000  0.0000
  178PHE     CZ 2737  11.501   9.039  10.266  0.0000  0.0000  0.0000
  178PHE     HZ 2738  11.563   9.059  10.180  0.0000  0.0000  0.0000
  178PHE    CE2 2739  11.530   8.930  10.350  0.0000  0.0000  0.0000
  178PHE    HE2 2740  11.614   8.866  10.328  0.0000  0.0000  0.0000
  178PHE    CD2 2741  11.450   8.905  10.463  0.0000  0.0000  0.0000
  178PHE    HD2 2742  11.473   8.821  10.527  0.0000  0.0000  0.0000
  178PHE      C 2743  11.174   8.751  10.493  0.0000  0.0000  0.0000
  178PHE      O 2744  11.238   8.660  10.547  0.0000  0.0000  0.0000
  179GLN      N 2745  11.144   8.752  10.363  0.0000  0.0000  0.0000
  179GLN      H 2746  11.097   8.832  10.326  0.0000  0.0000  0.0000
  179GLN     CA 2747  11.180   8.644  10.272  0.0000  0.0000  0.0000
  179GLN     HA 2748  11.256   8.582  10.320  0.0000  0.0000  0.0000
  179GLN     CB 2749  11.059   8.553  10.244  0.0000  0.0000  0.0000
  179GLN    HB1 2750  11.089   8.475  10.174  0.0000  0.0000  0.0000
  179GLN    HB2 2751  10.980   8.612  10.197  0.0000  0.0000  0.0000
  179GLN     CG 2752  11.005   8.489  10.372  0.0000  0.0000  0.0000
  179GLN    HG1 2753  10.981   8.566  10.445  0.0000  0.0000  0.0000
  179GLN    HG2 2754  11.083   8.426  10.415  0.0000  0.0000  0.0000
  179GLN     CD 2755  10.880   8.405  10.351  0.0000  0.0000  0.0000
  179GLN    OE1 2756  10.867   8.328  10.256  0.0000  0.0000  0.0000
  179GLN    NE2 2757  10.784   8.411  10.440  0.0000  0.0000  0.0000
  179GLN   HE21 2758  10.795   8.468  10.523  0.0000  0.0000  0.0000
  179GLN   HE22 2759  10.694   8.374  10.415  0.0000  0.0000  0.0000
  179GLN      C 2760  11.242   8.701  10.144  0.0000  0.0000  0.0000
  179GLN      O 2761  11.174   8.769  10.066  0.0000  0.0000  0.0000
  180LEU      N 2762  11.369   8.669  10.121  0.0000  0.0000  0.0000
  180LEU      H 2763  11.414   8.610  10.189  0.0000  0.0000  0.0000
  180LEU     CA 2764  11.439   8.688   9.994  0.0000  0.0000  0.0000
  180LEU     HA 2765  11.391   8.767   9.937  0.0000  0.0000  0.0000
  180LEU     CB 2766  11.585   8.729  10.021  0.0000  0.0000  0.0000
  180LEU    HB1 2767  11.627   8.659  10.094  0.0000  0.0000  0.0000
  180LEU    HB2 2768  11.586   8.828  10.067  0.0000  0.0000  0.0000
  180LEU     CG 2769  11.678   8.730   9.898  0.0000  0.0000  0.0000
  180LEU     HG 2770  11.678   8.631   9.851  0.0000  0.0000  0.0000
  180LEU    CD1 2771  11.638   8.834   9.794  0.0000  0.0000  0.0000
  180LEU   HD11 2772  11.705   8.828   9.708  0.0000  0.0000  0.0000
  180LEU   HD12 2773  11.536   8.816   9.759  0.0000  0.0000  0.0000
  180LEU   HD13 2774  11.644   8.934   9.837  0.0000  0.0000  0.0000
  180LEU    CD2 2775  11.822   8.760   9.941  0.0000  0.0000  0.0000
  180LEU   HD21 2776  11.888   8.758   9.855  0.0000  0.0000  0.0000
  180LEU   HD22 2777  11.827   8.858   9.988  0.0000  0.0000  0.0000
  180LEU   HD23 2778  11.856   8.684  10.012  0.0000  0.0000  0.0000
  180LEU      C 2779  11.431   8.558   9.914  0.0000  0.0000  0.0000
  180LEU      O 2780  11.453   8.450   9.968  0.0000  0.0000  0.0000
  181HIS      N 2781  11.404   8.569   9.784  0.0000  0.0000  0.0000
  181HIS      H 2782  11.380   8.660   9.748  0.0000  0.0000  0.0000
  181HIS     CA 2783  11.408   8.458   9.688  0.0000  0.0000  0.0000
  181HIS     HA 2784  11.473   8.379   9.725  0.0000  0.0000  0.0000
  181HIS     CB 2785  11.267   8.402   9.672  0.0000  0.0000  0.0000
  181HIS    HB1 2786  11.196   8.484   9.661  0.0000  0.0000  0.0000
  181HIS    HB2 2787  11.240   8.348   9.763  0.0000  0.0000  0.0000
  181HIS     CG 2788  11.251   8.309   9.555  0.0000  0.0000  0.0000
  181HIS    ND1 2789  11.271   8.172   9.558  0.0000  0.0000  0.0000
  181HIS    CE1 2790  11.255   8.129   9.432  0.0000  0.0000  0.0000
  181HIS    HE1 2791  11.268   8.026   9.400  0.0000  0.0000  0.0000
  181HIS    NE2 2792  11.223   8.231   9.351  0.0000  0.0000  0.0000
  181HIS    HE2 2793  11.212   8.225   9.251  0.0000  0.0000  0.0000
  181HIS    CD2 2794  11.220   8.346   9.427  0.0000  0.0000  0.0000
  181HIS    HD2 2795  11.201   8.447   9.393  0.0000  0.0000  0.0000
  181HIS      C 2796  11.465   8.506   9.555  0.0000  0.0000  0.0000
  181HIS      O 2797  11.424   8.610   9.503  0.0000  0.0000  0.0000
  182THR      N 2798  11.555   8.428   9.496  0.0000  0.0000  0.0000
  182THR      H 2799  11.589   8.347   9.546  0.0000  0.0000  0.0000
  182THR     CA 2800  11.599   8.438   9.357  0.0000  0.0000  0.0000
  182THR     HA 2801  11.530   8.502   9.302  0.0000  0.0000  0.0000
  182THR     CB 2802  11.739   8.500   9.344  0.0000  0.0000  0.0000
  182THR     HB 2803  11.765   8.506   9.238  0.0000  0.0000  0.0000
  182THR    CG2 2804  11.748   8.641   9.403  0.0000  0.0000  0.0000
  182THR   HG21 2805  11.845   8.685   9.381  0.0000  0.0000  0.0000
  182THR   HG22 2806  11.670   8.704   9.359  0.0000  0.0000  0.0000
  182THR   HG23 2807  11.734   8.637   9.511  0.0000  0.0000  0.0000
  182THR    OG1 2808  11.836   8.422   9.409  0.0000  0.0000  0.0000
  182THR    HG1 2809  11.921   8.467   9.403  0.0000  0.0000  0.0000
  182THR      C 2810  11.596   8.300   9.291  0.0000  0.0000  0.0000
  182THR      O 2811  11.612   8.198   9.357  0.0000  0.0000  0.0000
  183ASN      N 2812  11.571   8.297   9.161  0.0000  0.0000  0.0000
  183ASN      H 2813  11.557   8.384   9.111  0.0000  0.0000  0.0000
  183ASN     CA 2814  11.575   8.174   9.081  0.0000  0.0000  0.0000
  183ASN     HA 2815  11.657   8.114   9.120  0.0000  0.0000  0.0000
  183ASN     CB 2816  11.444   8.093   9.096  0.0000  0.0000  0.0000
  183ASN    HB1 2817  11.424   8.078   9.202  0.0000  0.0000  0.0000
  183ASN    HB2 2818  11.460   7.995   9.052  0.0000  0.0000  0.0000
  183ASN     CG 2819  11.319   8.151   9.032  0.0000  0.0000  0.0000
  183ASN    OD1 2820  11.240   8.082   8.970  0.0000  0.0000  0.0000
  183ASN    ND2 2821  11.289   8.278   9.045  0.0000  0.0000  0.0000
  183ASN   HD21 2822  11.359   8.343   9.079  0.0000  0.0000  0.0000
  183ASN   HD22 2823  11.212   8.309   8.988  0.0000  0.0000  0.0000
  183ASN      C 2824  11.607   8.203   8.934  0.0000  0.0000  0.0000
  183ASN      O 2825  11.580   8.312   8.885  0.0000  0.0000  0.0000
  184VAL      N 2826  11.661   8.103   8.865  0.0000  0.0000  0.0000
  184VAL      H 2827  11.679   8.017   8.915  0.0000  0.0000  0.0000
  184VAL     CA 2828  11.671   8.098   8.719  0.0000  0.0000  0.0000
  184VAL     HA 2829  11.608   8.176   8.677  0.0000  0.0000  0.0000
  184VAL     CB 2830  11.815   8.125   8.670  0.0000  0.0000  0.0000
  184VAL     HB 2831  11.842   8.225   8.703  0.0000  0.0000  0.0000
  184VAL    CG1 2832  11.920   8.028   8.726  0.0000  0.0000  0.0000
  184VAL   HG11 2833  12.019   8.058   8.691  0.0000  0.0000  0.0000
  184VAL   HG12 2834  11.919   8.031   8.834  0.0000  0.0000  0.0000
  184VAL   HG13 2835  11.900   7.926   8.692  0.0000  0.0000  0.0000
  184VAL    CG2 2836  11.822   8.123   8.517  0.0000  0.0000  0.0000
  184VAL   HG21 2837  11.922   8.151   8.484  0.0000  0.0000  0.0000
  184VAL   HG22 2838  11.799   8.024   8.478  0.0000  0.0000  0.0000
  184VAL   HG23 2839  11.751   8.195   8.475  0.0000  0.0000  0.0000
  184VAL      C 2840  11.616   7.964   8.671  0.0000  0.0000  0.0000
  184VAL      O 2841  11.646   7.860   8.729  0.0000  0.0000  0.0000
  185ASN      N 2842  11.535   7.969   8.566  0.0000  0.0000  0.0000
  185ASN      H 2843  11.517   8.059   8.524  0.0000  0.0000  0.0000
  185ASN     CA 2844  11.467   7.854   8.508  0.0000  0.0000  0.0000
  185ASN     HA 2845  11.489   7.765   8.567  0.0000  0.0000  0.0000
  185ASN     CB 2846  11.315   7.877   8.509  0.0000  0.0000  0.0000
  185ASN    HB1 2847  11.265   7.788   8.471  0.0000  0.0000  0.0000
  185ASN    HB2 2848  11.291   7.960   8.442  0.0000  0.0000  0.0000
  185ASN     CG 2849  11.261   7.908   8.648  0.0000  0.0000  0.0000
  185ASN    OD1 2850  11.222   7.821   8.724  0.0000  0.0000  0.0000
  185ASN    ND2 2851  11.261   8.033   8.687  0.0000  0.0000  0.0000
  185ASN   HD21 2852  11.297   8.105   8.627  0.0000  0.0000  0.0000
  185ASN   HD22 2853  11.234   8.049   8.783  0.0000  0.0000  0.0000
  185ASN      C 2854  11.522   7.831   8.367  0.0000  0.0000  0.0000
  185ASN      O 2855  11.525   7.924   8.287  0.0000  0.0000  0.0000
  186ASP      N 2856  11.572   7.710   8.341  0.0000  0.0000  0.0000
  186ASP      H 2857  11.560   7.636   8.409  0.0000  0.0000  0.0000
  186ASP     CA 2858  11.624   7.667   8.210  0.0000  0.0000  0.0000
  186ASP     HA 2859  11.675   7.572   8.228  0.0000  0.0000  0.0000
  186ASP     CB 2860  11.506   7.634   8.117  0.0000  0.0000  0.0000
  186ASP    HB1 2861  11.543   7.584   8.027  0.0000  0.0000  0.0000
  186ASP    HB2 2862  11.457   7.726   8.087  0.0000  0.0000  0.0000
  186ASP     CG 2863  11.407   7.543   8.189  0.0000  0.0000  0.0000
  186ASP    OD1 2864  11.451   7.432   8.225  0.0000  0.0000  0.0000
  186ASP    OD2 2865  11.292   7.585   8.214  0.0000  0.0000  0.0000
  186ASP      C 2866  11.732   7.760   8.150  0.0000  0.0000  0.0000
  186ASP      O 2867  11.740   7.780   8.029  0.0000  0.0000  0.0000
  187GLY      N 2868  11.810   7.824   8.238  0.0000  0.0000  0.0000
  187GLY      H 2869  11.797   7.802   8.335  0.0000  0.0000  0.0000
  187GLY     CA 2870  11.908   7.929   8.202  0.0000  0.0000  0.0000
  187GLY    HA1 2871  11.980   7.887   8.133  0.0000  0.0000  0.0000
  187GLY    HA2 2872  11.961   7.960   8.292  0.0000  0.0000  0.0000
  187GLY      C 2873  11.848   8.054   8.137  0.0000  0.0000  0.0000
  187GLY      O 2874  11.923   8.143   8.096  0.0000  0.0000  0.0000
  188THR      N 2875  11.715   8.062   8.125  0.0000  0.0000  0.0000
  188THR      H 2876  11.662   7.988   8.168  0.0000  0.0000  0.0000
  188THR     CA 2877  11.645   8.148   8.030  0.0000  0.0000  0.0000
  188THR     HA 2878  11.718   8.197   7.966  0.0000  0.0000  0.0000
  188THR     CB 2879  11.556   8.062   7.938  0.0000  0.0000  0.0000
  188THR     HB 2880  11.487   8.003   7.998  0.0000  0.0000  0.0000
  188THR    CG2 2881  11.476   8.145   7.837  0.0000  0.0000  0.0000
  188THR   HG21 2882  11.424   8.078   7.769  0.0000  0.0000  0.0000
  188THR   HG22 2883  11.402   8.206   7.889  0.0000  0.0000  0.0000
  188THR   HG23 2884  11.543   8.209   7.780  0.0000  0.0000  0.0000
  188THR    OG1 2885  11.637   7.976   7.862  0.0000  0.0000  0.0000
  188THR    HG1 2886  11.671   7.907   7.919  0.0000  0.0000  0.0000
  188THR      C 2887  11.564   8.257   8.099  0.0000  0.0000  0.0000
  188THR      O 2888  11.585   8.374   8.067  0.0000  0.0000  0.0000
  189GLU      N 2889  11.477   8.224   8.195  0.0000  0.0000  0.0000
  189GLU      H 2890  11.470   8.127   8.221  0.0000  0.0000  0.0000
  189GLU     CA 2891  11.399   8.323   8.271  0.0000  0.0000  0.0000
  189GLU     HA 2892  11.413   8.422   8.226  0.0000  0.0000  0.0000
  189GLU     CB 2893  11.248   8.294   8.262  0.0000  0.0000  0.0000
  189GLU    HB1 2894  11.230   8.196   8.306  0.0000  0.0000  0.0000
  189GLU    HB2 2895  11.218   8.290   8.158  0.0000  0.0000  0.0000
  189GLU     CG 2896  11.158   8.396   8.336  0.0000  0.0000  0.0000
  189GLU    HG1 2897  11.195   8.410   8.438  0.0000  0.0000  0.0000
  189GLU    HG2 2898  11.059   8.352   8.344  0.0000  0.0000  0.0000
  189GLU     CD 2899  11.142   8.534   8.269  0.0000  0.0000  0.0000
  189GLU    OE1 2900  11.209   8.564   8.167  0.0000  0.0000  0.0000
  189GLU    OE2 2901  11.059   8.614   8.318  0.0000  0.0000  0.0000
  189GLU      C 2902  11.449   8.331   8.416  0.0000  0.0000  0.0000
  189GLU      O 2903  11.441   8.234   8.493  0.0000  0.0000  0.0000
  190PHE      N 2904  11.500   8.448   8.452  0.0000  0.0000  0.0000
  190PHE      H 2905  11.496   8.523   8.385  0.0000  0.0000  0.0000
  190PHE     CA 2906  11.550   8.484   8.584  0.0000  0.0000  0.0000
  190PHE     HA 2907  11.577   8.394   8.639  0.0000  0.0000  0.0000
  190PHE     CB 2908  11.674   8.573   8.569  0.0000  0.0000  0.0000
  190PHE    HB1 2909  11.704   8.606   8.669  0.0000  0.0000  0.0000
  190PHE    HB2 2910  11.645   8.663   8.514  0.0000  0.0000  0.0000
  190PHE     CG 2911  11.793   8.511   8.500  0.0000  0.0000  0.0000
  190PHE    CD1 2912  11.794   8.493   8.360  0.0000  0.0000  0.0000
  190PHE    HD1 2913  11.708   8.522   8.301  0.0000  0.0000  0.0000
  190PHE    CE1 2914  11.904   8.434   8.297  0.0000  0.0000  0.0000
  190PHE    HE1 2915  11.902   8.416   8.190  0.0000  0.0000  0.0000
  190PHE     CZ 2916  12.017   8.397   8.372  0.0000  0.0000  0.0000
  190PHE     HZ 2917  12.101   8.351   8.323  0.0000  0.0000  0.0000
  190PHE    CE2 2918  12.019   8.418   8.511  0.0000  0.0000  0.0000
  190PHE    HE2 2919  12.105   8.388   8.569  0.0000  0.0000  0.0000
  190PHE    CD2 2920  11.907   8.474   8.575  0.0000  0.0000  0.0000
  190PHE    HD2 2921  11.908   8.489   8.682  0.0000  0.0000  0.0000
  190PHE      C 2922  11.440   8.558   8.660  0.0000  0.0000  0.0000
  190PHE      O 2923  11.374   8.645   8.604  0.0000  0.0000  0.0000
  191GLY      N 2924  11.422   8.528   8.789  0.0000  0.0000  0.0000
  191GLY      H 2925  11.480   8.455   8.829  0.0000  0.0000  0.0000
  191GLY     CA 2926  11.323   8.594   8.873  0.0000  0.0000  0.0000
  191GLY    HA1 2927  11.232   8.534   8.876  0.0000  0.0000  0.0000
  191GLY    HA2 2928  11.297   8.691   8.831  0.0000  0.0000  0.0000
  191GLY      C 2929  11.372   8.615   9.016  0.0000  0.0000  0.0000
  191GLY      O 2930  11.426   8.524   9.079  0.0000  0.0000  0.0000
  192GLY      N 2931  11.351   8.735   9.070  0.0000  0.0000  0.0000
  192GLY      H 2932  11.303   8.803   9.012  0.0000  0.0000  0.0000
  192GLY     CA 2933  11.376   8.771   9.209  0.0000  0.0000  0.0000
  192GLY    HA1 2934  11.450   8.851   9.213  0.0000  0.0000  0.0000
  192GLY    HA2 2935  11.416   8.685   9.264  0.0000  0.0000  0.0000
  192GLY      C 2936  11.249   8.819   9.279  0.0000  0.0000  0.0000
  192GLY      O 2937  11.159   8.873   9.216  0.0000  0.0000  0.0000
  193SER      N 2938  11.241   8.800   9.411  0.0000  0.0000  0.0000
  193SER      H 2939  11.314   8.749   9.458  0.0000  0.0000  0.0000
  193SER     CA 2940  11.134   8.859   9.492  0.0000  0.0000  0.0000
  193SER     HA 2941  11.110   8.955   9.447  0.0000  0.0000  0.0000
  193SER     CB 2942  11.007   8.772   9.489  0.0000  0.0000  0.0000
  193SER    HB1 2943  10.972   8.762   9.387  0.0000  0.0000  0.0000
  193SER    HB2 2944  10.930   8.821   9.548  0.0000  0.0000  0.0000
  193SER     OG 2945  11.033   8.644   9.543  0.0000  0.0000  0.0000
  193SER     HG 2946  11.102   8.654   9.609  0.0000  0.0000  0.0000
  193SER      C 2947  11.175   8.884   9.637  0.0000  0.0000  0.0000
  193SER      O 2948  11.241   8.801   9.699  0.0000  0.0000  0.0000
  194ILE      N 2949  11.125   8.995   9.691  0.0000  0.0000  0.0000
  194ILE      H 2950  11.065   9.051   9.632  0.0000  0.0000  0.0000
  194ILE     CA 2951  11.122   9.028   9.833  0.0000  0.0000  0.0000
  194ILE     HA 2952  11.187   8.960   9.888  0.0000  0.0000  0.0000
  194ILE     CB 2953  11.170   9.173   9.856  0.0000  0.0000  0.0000
  194ILE     HB 2954  11.105   9.239   9.799  0.0000  0.0000  0.0000
  194ILE    CG2 2955  11.158   9.215  10.004  0.0000  0.0000  0.0000
  194ILE   HG21 2956  11.206   9.312  10.019  0.0000  0.0000  0.0000
  194ILE   HG22 2957  11.053   9.227  10.031  0.0000  0.0000  0.0000
  194ILE   HG23 2958  11.205   9.141  10.069  0.0000  0.0000  0.0000
  194ILE    CG1 2959  11.314   9.199   9.805  0.0000  0.0000  0.0000
  194ILE   HG11 2960  11.336   9.305   9.816  0.0000  0.0000  0.0000
  194ILE   HG12 2961  11.319   9.176   9.698  0.0000  0.0000  0.0000
  194ILE     CD 2962  11.424   9.120   9.877  0.0000  0.0000  0.0000
  194ILE    HD1 2963  11.520   9.144   9.831  0.0000  0.0000  0.0000
  194ILE    HD2 2964  11.428   9.147   9.982  0.0000  0.0000  0.0000
  194ILE    HD3 2965  11.406   9.013   9.867  0.0000  0.0000  0.0000
  194ILE      C 2966  10.979   9.009   9.884  0.0000  0.0000  0.0000
  194ILE      O 2967  10.883   9.043   9.815  0.0000  0.0000  0.0000
  195TYR      N 2968  10.965   8.961  10.007  0.0000  0.0000  0.0000
  195TYR      H 2969  11.047   8.926  10.054  0.0000  0.0000  0.0000
  195TYR     CA 2970  10.842   8.970  10.087  0.0000  0.0000  0.0000
  195TYR     HA 2971  10.776   9.044  10.041  0.0000  0.0000  0.0000
  195TYR     CB 2972  10.770   8.835  10.087  0.0000  0.0000  0.0000
  195TYR    HB1 2973  10.844   8.755  10.084  0.0000  0.0000  0.0000
  195TYR    HB2 2974  10.712   8.829   9.994  0.0000  0.0000  0.0000
  195TYR     CG 2975  10.677   8.809  10.204  0.0000  0.0000  0.0000
  195TYR    CD1 2976  10.538   8.830  10.193  0.0000  0.0000  0.0000
  195TYR    HD1 2977  10.496   8.868  10.101  0.0000  0.0000  0.0000
  195TYR    CE1 2978  10.454   8.804  10.303  0.0000  0.0000  0.0000
  195TYR    HE1 2979  10.347   8.819  10.296  0.0000  0.0000  0.0000
  195TYR     CZ 2980  10.509   8.757  10.425  0.0000  0.0000  0.0000
  195TYR     OH 2981  10.430   8.729  10.531  0.0000  0.0000  0.0000
  195TYR     HH 2982  10.482   8.692  10.603  0.0000  0.0000  0.0000
  195TYR    CE2 2983  10.648   8.738  10.435  0.0000  0.0000  0.0000
  195TYR    HE2 2984  10.691   8.704  10.528  0.0000  0.0000  0.0000
  195TYR    CD2 2985  10.732   8.763  10.325  0.0000  0.0000  0.0000
  195TYR    HD2 2986  10.838   8.749  10.335  0.0000  0.0000  0.0000
  195TYR      C 2987  10.876   9.021  10.228  0.0000  0.0000  0.0000
  195TYR      O 2988  10.977   8.982  10.285  0.0000  0.0000  0.0000
  196GLN      N 2989  10.790   9.108  10.282  0.0000  0.0000  0.0000
  196GLN      H 2990  10.709   9.134  10.228  0.0000  0.0000  0.0000
  196GLN     CA 2991  10.806   9.170  10.414  0.0000  0.0000  0.0000
  196GLN     HA 2992  10.878   9.115  10.474  0.0000  0.0000  0.0000
  196GLN     CB 2993  10.853   9.315  10.399  0.0000  0.0000  0.0000
  196GLN    HB1 2994  10.845   9.366  10.495  0.0000  0.0000  0.0000
  196GLN    HB2 2995  10.786   9.366  10.330  0.0000  0.0000  0.0000
  196GLN     CG 2996  10.997   9.333  10.349  0.0000  0.0000  0.0000
  196GLN    HG1 2997  11.019   9.261  10.270  0.0000  0.0000  0.0000
  196GLN    HG2 2998  11.066   9.316  10.432  0.0000  0.0000  0.0000
  196GLN     CD 2999  11.018   9.473  10.293  0.0000  0.0000  0.0000
  196GLN    OE1 3000  11.017   9.496  10.174  0.0000  0.0000  0.0000
  196GLN    NE2 3001  11.033   9.574  10.377  0.0000  0.0000  0.0000
  196GLN   HE21 3002  11.035   9.558  10.477  0.0000  0.0000  0.0000
  196GLN   HE22 3003  11.050   9.664  10.335  0.0000  0.0000  0.0000
  196GLN      C 3004  10.671   9.171  10.488  0.0000  0.0000  0.0000
  196GLN      O 3005  10.574   9.229  10.439  0.0000  0.0000  0.0000
  197LYS      N 3006  10.666   9.118  10.610  0.0000  0.0000  0.0000
  197LYS      H 3007  10.749   9.073  10.646  0.0000  0.0000  0.0000
  197LYS     CA 3008  10.548   9.126  10.698  0.0000  0.0000  0.0000
  197LYS     HA 3009  10.464   9.150  10.634  0.0000  0.0000  0.0000
  197LYS     CB 3010  10.517   8.991  10.766  0.0000  0.0000  0.0000
  197LYS    HB1 3011  10.557   8.986  10.867  0.0000  0.0000  0.0000
  197LYS    HB2 3012  10.558   8.909  10.707  0.0000  0.0000  0.0000
  197LYS     CG 3013  10.364   8.980  10.766  0.0000  0.0000  0.0000
  197LYS    HG1 3014  10.334   8.967  10.662  0.0000  0.0000  0.0000
  197LYS    HG2 3015  10.322   9.074  10.803  0.0000  0.0000  0.0000
  197LYS     CD 3016  10.303   8.867  10.848  0.0000  0.0000  0.0000
  197LYS    HD1 3017  10.302   8.893  10.954  0.0000  0.0000  0.0000
  197LYS    HD2 3018  10.362   8.776  10.835  0.0000  0.0000  0.0000
  197LYS     CE 3019  10.160   8.840  10.797  0.0000  0.0000  0.0000
  197LYS    HE1 3020  10.111   8.764  10.859  0.0000  0.0000  0.0000
  197LYS    HE2 3021  10.169   8.798  10.697  0.0000  0.0000  0.0000
  197LYS     NZ 3022  10.076   8.962  10.787  0.0000  0.0000  0.0000
  197LYS    HZ1 3023  10.015   8.951  10.707  0.0000  0.0000  0.0000
  197LYS    HZ2 3024  10.021   8.982  10.869  0.0000  0.0000  0.0000
  197LYS    HZ3 3025  10.133   9.043  10.764  0.0000  0.0000  0.0000
  197LYS      C 3026  10.557   9.246  10.794  0.0000  0.0000  0.0000
  197LYS      O 3027  10.557   9.231  10.916  0.0000  0.0000  0.0000
  198VAL      N 3028  10.563   9.365  10.735  0.0000  0.0000  0.0000
  198VAL      H 3029  10.558   9.364  10.634  0.0000  0.0000  0.0000
  198VAL     CA 3030  10.584   9.497  10.800  0.0000  0.0000  0.0000
  198VAL     HA 3031  10.688   9.502  10.833  0.0000  0.0000  0.0000
  198VAL     CB 3032  10.560   9.609  10.696  0.0000  0.0000  0.0000
  198VAL     HB 3033  10.453   9.614  10.676  0.0000  0.0000  0.0000
  198VAL    CG1 3034  10.604   9.746  10.747  0.0000  0.0000  0.0000
  198VAL   HG11 3035  10.589   9.820  10.668  0.0000  0.0000  0.0000
  198VAL   HG12 3036  10.544   9.776  10.833  0.0000  0.0000  0.0000
  198VAL   HG13 3037  10.709   9.744  10.775  0.0000  0.0000  0.0000
  198VAL    CG2 3038  10.632   9.586  10.563  0.0000  0.0000  0.0000
  198VAL   HG21 3039  10.617   9.671  10.497  0.0000  0.0000  0.0000
  198VAL   HG22 3040  10.739   9.574  10.580  0.0000  0.0000  0.0000
  198VAL   HG23 3041  10.593   9.498  10.512  0.0000  0.0000  0.0000
  198VAL      C 3042  10.496   9.522  10.923  0.0000  0.0000  0.0000
  198VAL      O 3043  10.532   9.599  11.012  0.0000  0.0000  0.0000
  199ASN      N 3044  10.378   9.458  10.932  0.0000  0.0000  0.0000
  199ASN      H 3045  10.353   9.397  10.855  0.0000  0.0000  0.0000
  199ASN     CA 3046  10.299   9.451  11.054  0.0000  0.0000  0.0000
  199ASN     HA 3047  10.366   9.450  11.139  0.0000  0.0000  0.0000
  199ASN     CB 3048  10.210   9.577  11.059  0.0000  0.0000  0.0000
  199ASN    HB1 3049  10.132   9.571  10.983  0.0000  0.0000  0.0000
  199ASN    HB2 3050  10.271   9.665  11.037  0.0000  0.0000  0.0000
  199ASN     CG 3051  10.145   9.597  11.193  0.0000  0.0000  0.0000
  199ASN    OD1 3052  10.036   9.549  11.218  0.0000  0.0000  0.0000
  199ASN    ND2 3053  10.211   9.663  11.285  0.0000  0.0000  0.0000
  199ASN   HD21 3054  10.304   9.698  11.264  0.0000  0.0000  0.0000
  199ASN   HD22 3055  10.168   9.675  11.376  0.0000  0.0000  0.0000
  199ASN      C 3056  10.216   9.321  11.056  0.0000  0.0000  0.0000
  199ASN      O 3057  10.190   9.261  10.951  0.0000  0.0000  0.0000
  200LYS      N 3058  10.159   9.283  11.171  0.0000  0.0000  0.0000
  200LYS      H 3059  10.182   9.333  11.255  0.0000  0.0000  0.0000
  200LYS     CA 3060  10.052   9.181  11.176  0.0000  0.0000  0.0000
  200LYS     HA 3061  10.095   9.085  11.148  0.0000  0.0000  0.0000
  200LYS     CB 3062   9.996   9.169  11.319  0.0000  0.0000  0.0000
  200LYS    HB1 3063   9.956   9.266  11.351  0.0000  0.0000  0.0000
  200LYS    HB2 3064  10.078   9.143  11.386  0.0000  0.0000  0.0000
  200LYS     CG 3065   9.886   9.062  11.330  0.0000  0.0000  0.0000
  200LYS    HG1 3066   9.923   8.969  11.288  0.0000  0.0000  0.0000
  200LYS    HG2 3067   9.799   9.094  11.272  0.0000  0.0000  0.0000
  200LYS     CD 3068   9.841   9.038  11.475  0.0000  0.0000  0.0000
  200LYS    HD1 3069   9.813   9.133  11.520  0.0000  0.0000  0.0000
  200LYS    HD2 3070   9.924   8.997  11.533  0.0000  0.0000  0.0000
  200LYS     CE 3071   9.720   8.944  11.485  0.0000  0.0000  0.0000
  200LYS    HE1 3072   9.638   8.985  11.426  0.0000  0.0000  0.0000
  200LYS    HE2 3073   9.687   8.942  11.589  0.0000  0.0000  0.0000
  200LYS     NZ 3074   9.750   8.805  11.441  0.0000  0.0000  0.0000
  200LYS    HZ1 3075   9.668   8.746  11.450  0.0000  0.0000  0.0000
  200LYS    HZ2 3076   9.778   8.804  11.344  0.0000  0.0000  0.0000
  200LYS    HZ3 3077   9.823   8.764  11.497  0.0000  0.0000  0.0000
  200LYS      C 3078   9.941   9.212  11.073  0.0000  0.0000  0.0000
  200LYS      O 3079   9.897   9.120  11.005  0.0000  0.0000  0.0000
  201LYS      N 3080   9.905   9.340  11.059  0.0000  0.0000  0.0000
  201LYS      H 3081   9.948   9.407  11.121  0.0000  0.0000  0.0000
  201LYS     CA 3082   9.810   9.392  10.959  0.0000  0.0000  0.0000
  201LYS     HA 3083   9.723   9.326  10.955  0.0000  0.0000  0.0000
  201LYS     CB 3084   9.762   9.533  10.998  0.0000  0.0000  0.0000
  201LYS    HB1 3085   9.701   9.571  10.916  0.0000  0.0000  0.0000
  201LYS    HB2 3086   9.849   9.599  11.009  0.0000  0.0000  0.0000
  201LYS     CG 3087   9.677   9.541  11.125  0.0000  0.0000  0.0000
  201LYS    HG1 3088   9.736   9.513  11.212  0.0000  0.0000  0.0000
  201LYS    HG2 3089   9.593   9.473  11.116  0.0000  0.0000  0.0000
  201LYS     CD 3090   9.626   9.686  11.142  0.0000  0.0000  0.0000
  201LYS    HD1 3091   9.584   9.721  11.048  0.0000  0.0000  0.0000
  201LYS    HD2 3092   9.711   9.750  11.168  0.0000  0.0000  0.0000
  201LYS     CE 3093   9.520   9.698  11.251  0.0000  0.0000  0.0000
  201LYS    HE1 3094   9.503   9.804  11.272  0.0000  0.0000  0.0000
  201LYS    HE2 3095   9.557   9.651  11.342  0.0000  0.0000  0.0000
  201LYS     NZ 3096   9.392   9.636  11.209  0.0000  0.0000  0.0000
  201LYS    HZ1 3097   9.324   9.632  11.283  0.0000  0.0000  0.0000
  201LYS    HZ2 3098   9.347   9.689  11.136  0.0000  0.0000  0.0000
  201LYS    HZ3 3099   9.405   9.544  11.169  0.0000  0.0000  0.0000
  201LYS      C 3100   9.863   9.403  10.815  0.0000  0.0000  0.0000
  201LYS      O 3101   9.781   9.403  10.724  0.0000  0.0000  0.0000
  202LEU      N 3102   9.993   9.423  10.794  0.0000  0.0000  0.0000
  202LEU      H 3103  10.058   9.403  10.869  0.0000  0.0000  0.0000
  202LEU     CA 3104  10.048   9.475  10.668  0.0000  0.0000  0.0000
  202LEU     HA 3105   9.969   9.478  10.593  0.0000  0.0000  0.0000
  202LEU     CB 3106  10.099   9.620  10.690  0.0000  0.0000  0.0000
  202LEU    HB1 3107  10.191   9.615  10.748  0.0000  0.0000  0.0000
  202LEU    HB2 3108  10.026   9.673  10.751  0.0000  0.0000  0.0000
  202LEU     CG 3109  10.126   9.708  10.566  0.0000  0.0000  0.0000
  202LEU     HG 3110  10.172   9.800  10.603  0.0000  0.0000  0.0000
  202LEU    CD1 3111  10.220   9.649  10.461  0.0000  0.0000  0.0000
  202LEU   HD11 3112  10.256   9.729  10.396  0.0000  0.0000  0.0000
  202LEU   HD12 3113  10.306   9.602  10.509  0.0000  0.0000  0.0000
  202LEU   HD13 3114  10.168   9.576  10.400  0.0000  0.0000  0.0000
  202LEU    CD2 3115   9.998   9.748  10.493  0.0000  0.0000  0.0000
  202LEU   HD21 3116  10.023   9.810  10.407  0.0000  0.0000  0.0000
  202LEU   HD22 3117   9.945   9.660  10.459  0.0000  0.0000  0.0000
  202LEU   HD23 3118   9.935   9.807  10.559  0.0000  0.0000  0.0000
  202LEU      C 3119  10.158   9.383  10.616  0.0000  0.0000  0.0000
  202LEU      O 3120  10.259   9.361  10.683  0.0000  0.0000  0.0000
  203GLU      N 3121  10.141   9.333  10.494  0.0000  0.0000  0.0000
  203GLU      H 3122  10.055   9.355  10.445  0.0000  0.0000  0.0000
  203GLU     CA 3123  10.240   9.253  10.423  0.0000  0.0000  0.0000
  203GLU     HA 3124  10.336   9.263  10.474  0.0000  0.0000  0.0000
  203GLU     CB 3125  10.201   9.105  10.430  0.0000  0.0000  0.0000
  203GLU    HB1 3126  10.196   9.079  10.535  0.0000  0.0000  0.0000
  203GLU    HB2 3127  10.280   9.045  10.384  0.0000  0.0000  0.0000
  203GLU     CG 3128  10.066   9.073  10.364  0.0000  0.0000  0.0000
  203GLU    HG1 3129  10.080   9.071  10.256  0.0000  0.0000  0.0000
  203GLU    HG2 3130   9.994   9.151  10.387  0.0000  0.0000  0.0000
  203GLU     CD 3131  10.007   8.940  10.412  0.0000  0.0000  0.0000
  203GLU    OE1 3132   9.992   8.925  10.536  0.0000  0.0000  0.0000
  203GLU    OE2 3133   9.973   8.857  10.326  0.0000  0.0000  0.0000
  203GLU      C 3134  10.260   9.306  10.281  0.0000  0.0000  0.0000
  203GLU      O 3135  10.165   9.347  10.214  0.0000  0.0000  0.0000
  204THR      N 3136  10.385   9.309  10.235  0.0000  0.0000  0.0000
  204THR      H 3137  10.460   9.276  10.294  0.0000  0.0000  0.0000
  204THR     CA 3138  10.423   9.357  10.102  0.0000  0.0000  0.0000
  204THR     HA 3139  10.333   9.371  10.043  0.0000  0.0000  0.0000
  204THR     CB 3140  10.498   9.491  10.104  0.0000  0.0000  0.0000
  204THR     HB 3141  10.517   9.523  10.001  0.0000  0.0000  0.0000
  204THR    CG2 3142  10.422   9.602  10.176  0.0000  0.0000  0.0000
  204THR   HG21 3143  10.471   9.697  10.159  0.0000  0.0000  0.0000
  204THR   HG22 3144  10.320   9.606  10.138  0.0000  0.0000  0.0000
  204THR   HG23 3145  10.420   9.581  10.283  0.0000  0.0000  0.0000
  204THR    OG1 3146  10.622   9.478  10.170  0.0000  0.0000  0.0000
  204THR    HG1 3147  10.677   9.554  10.148  0.0000  0.0000  0.0000
  204THR      C 3148  10.507   9.253  10.028  0.0000  0.0000  0.0000
  204THR      O 3149  10.568   9.164  10.087  0.0000  0.0000  0.0000
  205ALA      N 3150  10.510   9.267   9.895  0.0000  0.0000  0.0000
  205ALA      H 3151  10.455   9.340   9.853  0.0000  0.0000  0.0000
  205ALA     CA 3152  10.599   9.192   9.809  0.0000  0.0000  0.0000
  205ALA     HA 3153  10.686   9.162   9.868  0.0000  0.0000  0.0000
  205ALA     CB 3154  10.528   9.066   9.760  0.0000  0.0000  0.0000
  205ALA    HB1 3155  10.597   9.007   9.700  0.0000  0.0000  0.0000
  205ALA    HB2 3156  10.495   9.007   9.845  0.0000  0.0000  0.0000
  205ALA    HB3 3157  10.441   9.093   9.699  0.0000  0.0000  0.0000
  205ALA      C 3158  10.650   9.280   9.694  0.0000  0.0000  0.0000
  205ALA      O 3159  10.577   9.364   9.642  0.0000  0.0000  0.0000
  206VAL      N 3160  10.774   9.256   9.652  0.0000  0.0000  0.0000
  206VAL      H 3161  10.825   9.183   9.699  0.0000  0.0000  0.0000
  206VAL     CA 3162  10.835   9.311   9.530  0.0000  0.0000  0.0000
  206VAL     HA 3163  10.760   9.366   9.473  0.0000  0.0000  0.0000
  206VAL     CB 3164  10.951   9.407   9.561  0.0000  0.0000  0.0000
  206VAL     HB 3165  11.030   9.351   9.612  0.0000  0.0000  0.0000
  206VAL    CG1 3166  11.013   9.467   9.433  0.0000  0.0000  0.0000
  206VAL   HG11 3167  11.088   9.541   9.459  0.0000  0.0000  0.0000
  206VAL   HG12 3168  11.061   9.389   9.375  0.0000  0.0000  0.0000
  206VAL   HG13 3169  10.936   9.513   9.371  0.0000  0.0000  0.0000
  206VAL    CG2 3170  10.908   9.521   9.655  0.0000  0.0000  0.0000
  206VAL   HG21 3171  10.990   9.591   9.670  0.0000  0.0000  0.0000
  206VAL   HG22 3172  10.822   9.575   9.614  0.0000  0.0000  0.0000
  206VAL   HG23 3173  10.879   9.481   9.752  0.0000  0.0000  0.0000
  206VAL      C 3174  10.882   9.192   9.447  0.0000  0.0000  0.0000
  206VAL      O 3175  10.934   9.096   9.502  0.0000  0.0000  0.0000
  207ASN      N 3176  10.865   9.197   9.315  0.0000  0.0000  0.0000
  207ASN      H 3177  10.822   9.279   9.275  0.0000  0.0000  0.0000
  207ASN     CA 3178  10.907   9.092   9.222  0.0000  0.0000  0.0000
  207ASN     HA 3179  10.979   9.027   9.272  0.0000  0.0000  0.0000
  207ASN     CB 3180  10.783   9.010   9.184  0.0000  0.0000  0.0000
  207ASN    HB1 3181  10.703   9.078   9.153  0.0000  0.0000  0.0000
  207ASN    HB2 3182  10.748   8.955   9.272  0.0000  0.0000  0.0000
  207ASN     CG 3183  10.804   8.910   9.072  0.0000  0.0000  0.0000
  207ASN    OD1 3184  10.722   8.898   8.983  0.0000  0.0000  0.0000
  207ASN    ND2 3185  10.912   8.836   9.069  0.0000  0.0000  0.0000
  207ASN   HD21 3186  10.987   8.847   9.136  0.0000  0.0000  0.0000
  207ASN   HD22 3187  10.925   8.779   8.987  0.0000  0.0000  0.0000
  207ASN      C 3188  10.977   9.155   9.102  0.0000  0.0000  0.0000
  207ASN      O 3189  10.930   9.255   9.051  0.0000  0.0000  0.0000
  208LEU      N 3190  11.089   9.098   9.057  0.0000  0.0000  0.0000
  208LEU      H 3191  11.118   9.013   9.103  0.0000  0.0000  0.0000
  208LEU     CA 3192  11.166   9.134   8.938  0.0000  0.0000  0.0000
  208LEU     HA 3193  11.116   9.212   8.882  0.0000  0.0000  0.0000
  208LEU     CB 3194  11.308   9.181   8.980  0.0000  0.0000  0.0000
  208LEU    HB1 3195  11.361   9.211   8.890  0.0000  0.0000  0.0000
  208LEU    HB2 3196  11.360   9.096   9.022  0.0000  0.0000  0.0000
  208LEU     CG 3197  11.318   9.296   9.083  0.0000  0.0000  0.0000
  208LEU     HG 3198  11.265   9.268   9.174  0.0000  0.0000  0.0000
  208LEU    CD1 3199  11.462   9.328   9.118  0.0000  0.0000  0.0000
  208LEU   HD11 3200  11.464   9.411   9.190  0.0000  0.0000  0.0000
  208LEU   HD12 3201  11.509   9.241   9.164  0.0000  0.0000  0.0000
  208LEU   HD13 3202  11.517   9.358   9.029  0.0000  0.0000  0.0000
  208LEU    CD2 3203  11.256   9.423   9.030  0.0000  0.0000  0.0000
  208LEU   HD21 3204  11.267   9.506   9.100  0.0000  0.0000  0.0000
  208LEU   HD22 3205  11.299   9.450   8.933  0.0000  0.0000  0.0000
  208LEU   HD23 3206  11.150   9.399   9.021  0.0000  0.0000  0.0000
  208LEU      C 3207  11.179   9.008   8.850  0.0000  0.0000  0.0000
  208LEU      O 3208  11.192   8.899   8.905  0.0000  0.0000  0.0000
  209ALA      N 3209  11.180   9.020   8.717  0.0000  0.0000  0.0000
  209ALA      H 3210  11.160   9.110   8.675  0.0000  0.0000  0.0000
  209ALA     CA 3211  11.214   8.909   8.628  0.0000  0.0000  0.0000
  209ALA     HA 3212  11.290   8.850   8.678  0.0000  0.0000  0.0000
  209ALA     CB 3213  11.091   8.821   8.603  0.0000  0.0000  0.0000
  209ALA    HB1 3214  11.118   8.740   8.536  0.0000  0.0000  0.0000
  209ALA    HB2 3215  11.055   8.780   8.697  0.0000  0.0000  0.0000
  209ALA    HB3 3216  11.011   8.879   8.556  0.0000  0.0000  0.0000
  209ALA      C 3217  11.275   8.955   8.495  0.0000  0.0000  0.0000
  209ALA      O 3218  11.232   9.055   8.439  0.0000  0.0000  0.0000
  210TRP      N 3219  11.374   8.884   8.442  0.0000  0.0000  0.0000
  210TRP      H 3220  11.397   8.796   8.485  0.0000  0.0000  0.0000
  210TRP     CA 3221  11.443   8.916   8.316  0.0000  0.0000  0.0000
  210TRP     HA 3222  11.373   8.971   8.253  0.0000  0.0000  0.0000
  210TRP     CB 3223  11.566   9.005   8.341  0.0000  0.0000  0.0000
  210TRP    HB1 3224  11.536   9.097   8.391  0.0000  0.0000  0.0000
  210TRP    HB2 3225  11.610   9.033   8.246  0.0000  0.0000  0.0000
  210TRP     CG 3226  11.671   8.949   8.431  0.0000  0.0000  0.0000
  210TRP    CD1 3227  11.782   8.885   8.389  0.0000  0.0000  0.0000
  210TRP    HD1 3228  11.807   8.865   8.286  0.0000  0.0000  0.0000
  210TRP    NE1 3229  11.857   8.848   8.499  0.0000  0.0000  0.0000
  210TRP    HE1 3230  11.942   8.794   8.492  0.0000  0.0000  0.0000
  210TRP    CE2 3231  11.797   8.888   8.617  0.0000  0.0000  0.0000
  210TRP    CZ2 3232  11.833   8.873   8.752  0.0000  0.0000  0.0000
  210TRP    HZ2 3233  11.924   8.823   8.779  0.0000  0.0000  0.0000
  210TRP    CH2 3234  11.748   8.926   8.851  0.0000  0.0000  0.0000
  210TRP    HH2 3235  11.774   8.917   8.956  0.0000  0.0000  0.0000
  210TRP    CZ3 3236  11.629   8.992   8.815  0.0000  0.0000  0.0000
  210TRP    HZ3 3237  11.565   9.033   8.891  0.0000  0.0000  0.0000
  210TRP    CE3 3238  11.594   9.004   8.679  0.0000  0.0000  0.0000
  210TRP    HE3 3239  11.502   9.054   8.651  0.0000  0.0000  0.0000
  210TRP    CD2 3240  11.677   8.953   8.577  0.0000  0.0000  0.0000
  210TRP      C 3241  11.481   8.791   8.239  0.0000  0.0000  0.0000
  210TRP      O 3242  11.490   8.682   8.296  0.0000  0.0000  0.0000
  211THR      N 3243  11.504   8.805   8.108  0.0000  0.0000  0.0000
  211THR      H 3244  11.508   8.897   8.068  0.0000  0.0000  0.0000
  211THR     CA 3245  11.522   8.689   8.018  0.0000  0.0000  0.0000
  211THR     HA 3246  11.519   8.598   8.078  0.0000  0.0000  0.0000
  211THR     CB 3247  11.408   8.678   7.915  0.0000  0.0000  0.0000
  211THR     HB 3248  11.427   8.748   7.833  0.0000  0.0000  0.0000
  211THR    CG2 3249  11.392   8.539   7.855  0.0000  0.0000  0.0000
  211THR   HG21 3250  11.309   8.540   7.785  0.0000  0.0000  0.0000
  211THR   HG22 3251  11.483   8.510   7.802  0.0000  0.0000  0.0000
  211THR   HG23 3252  11.371   8.467   7.934  0.0000  0.0000  0.0000
  211THR    OG1 3253  11.284   8.712   7.972  0.0000  0.0000  0.0000
  211THR    HG1 3254  11.268   8.646   8.040  0.0000  0.0000  0.0000
  211THR      C 3255  11.657   8.694   7.947  0.0000  0.0000  0.0000
  211THR      O 3256  11.703   8.801   7.908  0.0000  0.0000  0.0000
  212ALA      N 3257  11.721   8.579   7.927  0.0000  0.0000  0.0000
  212ALA      H 3258  11.679   8.495   7.964  0.0000  0.0000  0.0000
  212ALA     CA 3259  11.842   8.567   7.847  0.0000  0.0000  0.0000
  212ALA     HA 3260  11.921   8.623   7.897  0.0000  0.0000  0.0000
  212ALA     CB 3261  11.883   8.420   7.841  0.0000  0.0000  0.0000
  212ALA    HB1 3262  11.974   8.409   7.784  0.0000  0.0000  0.0000
  212ALA    HB2 3263  11.899   8.382   7.942  0.0000  0.0000  0.0000
  212ALA    HB3 3264  11.804   8.362   7.794  0.0000  0.0000  0.0000
  212ALA      C 3265  11.823   8.627   7.705  0.0000  0.0000  0.0000
  212ALA      O 3266  11.720   8.608   7.641  0.0000  0.0000  0.0000
  213GLY      N 3267  11.922   8.703   7.658  0.0000  0.0000  0.0000
  213GLY      H 3268  12.001   8.721   7.719  0.0000  0.0000  0.0000
  213GLY     CA 3269  11.918   8.771   7.528  0.0000  0.0000  0.0000
  213GLY    HA1 3270  11.883   8.702   7.452  0.0000  0.0000  0.0000
  213GLY    HA2 3271  12.018   8.806   7.502  0.0000  0.0000  0.0000
  213GLY      C 3272  11.826   8.893   7.524  0.0000  0.0000  0.0000
  213GLY      O 3273  11.805   8.951   7.417  0.0000  0.0000  0.0000
  214ASN      N 3274  11.769   8.932   7.637  0.0000  0.0000  0.0000
  214ASN      H 3275  11.783   8.879   7.722  0.0000  0.0000  0.0000
  214ASN     CA 3276  11.661   9.028   7.640  0.0000  0.0000  0.0000
  214ASN     HA 3277  11.657   9.082   7.546  0.0000  0.0000  0.0000
  214ASN     CB 3278  11.534   8.943   7.653  0.0000  0.0000  0.0000
  214ASN    HB1 3279  11.517   8.916   7.757  0.0000  0.0000  0.0000
  214ASN    HB2 3280  11.540   8.853   7.592  0.0000  0.0000  0.0000
  214ASN     CG 3281  11.417   9.023   7.606  0.0000  0.0000  0.0000
  214ASN    OD1 3282  11.390   9.126   7.663  0.0000  0.0000  0.0000
  214ASN    ND2 3283  11.354   8.984   7.497  0.0000  0.0000  0.0000
  214ASN   HD21 3284  11.381   8.897   7.453  0.0000  0.0000  0.0000
  214ASN   HD22 3285  11.284   9.043   7.455  0.0000  0.0000  0.0000
  214ASN      C 3286  11.685   9.129   7.752  0.0000  0.0000  0.0000
  214ASN      O 3287  11.689   9.092   7.869  0.0000  0.0000  0.0000
  215SER      N 3288  11.699   9.258   7.718  0.0000  0.0000  0.0000
  215SER      H 3289  11.695   9.282   7.620  0.0000  0.0000  0.0000
  215SER     CA 3290  11.730   9.367   7.814  0.0000  0.0000  0.0000
  215SER     HA 3291  11.823   9.340   7.866  0.0000  0.0000  0.0000
  215SER     CB 3292  11.756   9.498   7.737  0.0000  0.0000  0.0000
  215SER    HB1 3293  11.662   9.539   7.700  0.0000  0.0000  0.0000
  215SER    HB2 3294  11.821   9.477   7.652  0.0000  0.0000  0.0000
  215SER     OG 3295  11.821   9.593   7.819  0.0000  0.0000  0.0000
  215SER     HG 3296  11.836   9.673   7.769  0.0000  0.0000  0.0000
  215SER      C 3297  11.623   9.382   7.925  0.0000  0.0000  0.0000
  215SER      O 3298  11.633   9.461   8.018  0.0000  0.0000  0.0000
  216ASN      N 3299  11.517   9.302   7.914  0.0000  0.0000  0.0000
  216ASN      H 3300  11.511   9.244   7.832  0.0000  0.0000  0.0000
  216ASN     CA 3301  11.396   9.319   7.987  0.0000  0.0000  0.0000
  216ASN     HA 3302  11.394   9.428   7.989  0.0000  0.0000  0.0000
  216ASN     CB 3303  11.286   9.271   7.893  0.0000  0.0000  0.0000
  216ASN    HB1 3304  11.276   9.163   7.888  0.0000  0.0000  0.0000
  216ASN    HB2 3305  11.313   9.308   7.794  0.0000  0.0000  0.0000
  216ASN     CG 3306  11.156   9.330   7.927  0.0000  0.0000  0.0000
  216ASN    OD1 3307  11.096   9.315   8.032  0.0000  0.0000  0.0000
  216ASN    ND2 3308  11.113   9.409   7.835  0.0000  0.0000  0.0000
  216ASN   HD21 3309  11.128   9.381   7.739  0.0000  0.0000  0.0000
  216ASN   HD22 3310  11.031   9.467   7.847  0.0000  0.0000  0.0000
  216ASN      C 3311  11.382   9.262   8.132  0.0000  0.0000  0.0000
  216ASN      O 3312  11.311   9.165   8.151  0.0000  0.0000  0.0000
  217THR      N 3313  11.436   9.328   8.235  0.0000  0.0000  0.0000
  217THR      H 3314  11.498   9.404   8.207  0.0000  0.0000  0.0000
  217THR     CA 3315  11.393   9.325   8.379  0.0000  0.0000  0.0000
  217THR     HA 3316  11.392   9.221   8.412  0.0000  0.0000  0.0000
  217THR     CB 3317  11.498   9.399   8.463  0.0000  0.0000  0.0000
  217THR     HB 3318  11.490   9.507   8.445  0.0000  0.0000  0.0000
  217THR    CG2 3319  11.478   9.372   8.613  0.0000  0.0000  0.0000
  217THR   HG21 3320  11.568   9.402   8.668  0.0000  0.0000  0.0000
  217THR   HG22 3321  11.393   9.428   8.651  0.0000  0.0000  0.0000
  217THR   HG23 3322  11.459   9.265   8.627  0.0000  0.0000  0.0000
  217THR    OG1 3323  11.628   9.358   8.430  0.0000  0.0000  0.0000
  217THR    HG1 3324  11.646   9.380   8.338  0.0000  0.0000  0.0000
  217THR      C 3325  11.252   9.377   8.419  0.0000  0.0000  0.0000
  217THR      O 3326  11.237   9.487   8.472  0.0000  0.0000  0.0000
  218ARG      N 3327  11.143   9.304   8.390  0.0000  0.0000  0.0000
  218ARG      H 3328  11.159   9.209   8.358  0.0000  0.0000  0.0000
  218ARG     CA 3329  11.007   9.343   8.432  0.0000  0.0000  0.0000
  218ARG     HA 3330  10.993   9.447   8.401  0.0000  0.0000  0.0000
  218ARG     CB 3331  10.899   9.257   8.365  0.0000  0.0000  0.0000
  218ARG    HB1 3332  10.907   9.266   8.257  0.0000  0.0000  0.0000
  218ARG    HB2 3333  10.801   9.295   8.393  0.0000  0.0000  0.0000
  218ARG     CG 3334  10.905   9.108   8.406  0.0000  0.0000  0.0000
  218ARG    HG1 3335  10.816   9.085   8.466  0.0000  0.0000  0.0000
  218ARG    HG2 3336  10.991   9.091   8.472  0.0000  0.0000  0.0000
  218ARG     CD 3337  10.912   9.008   8.290  0.0000  0.0000  0.0000
  218ARG    HD1 3338  10.821   9.016   8.231  0.0000  0.0000  0.0000
  218ARG    HD2 3339  10.915   8.908   8.334  0.0000  0.0000  0.0000
  218ARG     NE 3340  11.028   9.026   8.202  0.0000  0.0000  0.0000
  218ARG     HE 3341  11.066   9.119   8.191  0.0000  0.0000  0.0000
  218ARG     CZ 3342  11.084   8.932   8.127  0.0000  0.0000  0.0000
  218ARG    NH1 3343  11.054   8.807   8.134  0.0000  0.0000  0.0000
  218ARG   HH11 3344  11.020   8.766   8.220  0.0000  0.0000  0.0000
  218ARG   HH12 3345  11.113   8.740   8.086  0.0000  0.0000  0.0000
  218ARG    NH2 3346  11.173   8.962   8.039  0.0000  0.0000  0.0000
  218ARG   HH21 3347  11.220   9.051   8.051  0.0000  0.0000  0.0000
  218ARG   HH22 3348  11.219   8.885   7.994  0.0000  0.0000  0.0000
  218ARG      C 3349  10.998   9.341   8.585  0.0000  0.0000  0.0000
  218ARG      O 3350  11.069   9.263   8.649  0.0000  0.0000  0.0000
  219PHE      N 3351  10.911   9.420   8.648  0.0000  0.0000  0.0000
  219PHE      H 3352  10.858   9.488   8.594  0.0000  0.0000  0.0000
  219PHE     CA 3353  10.886   9.408   8.791  0.0000  0.0000  0.0000
  219PHE     HA 3354  10.913   9.306   8.820  0.0000  0.0000  0.0000
  219PHE     CB 3355  10.980   9.499   8.869  0.0000  0.0000  0.0000
  219PHE    HB1 3356  11.081   9.477   8.835  0.0000  0.0000  0.0000
  219PHE    HB2 3357  10.970   9.474   8.974  0.0000  0.0000  0.0000
  219PHE     CG 3358  10.966   9.648   8.869  0.0000  0.0000  0.0000
  219PHE    CD1 3359  10.896   9.711   8.974  0.0000  0.0000  0.0000
  219PHE    HD1 3360  10.832   9.654   9.040  0.0000  0.0000  0.0000
  219PHE    CE1 3361  10.910   9.849   8.993  0.0000  0.0000  0.0000
  219PHE    HE1 3362  10.849   9.899   9.067  0.0000  0.0000  0.0000
  219PHE     CZ 3363  10.996   9.923   8.910  0.0000  0.0000  0.0000
  219PHE     HZ 3364  11.002  10.030   8.921  0.0000  0.0000  0.0000
  219PHE    CE2 3365  11.065   9.859   8.804  0.0000  0.0000  0.0000
  219PHE    HE2 3366  11.125   9.915   8.735  0.0000  0.0000  0.0000
  219PHE    CD2 3367  11.047   9.722   8.781  0.0000  0.0000  0.0000
  219PHE    HD2 3368  11.098   9.673   8.700  0.0000  0.0000  0.0000
  219PHE      C 3369  10.742   9.420   8.837  0.0000  0.0000  0.0000
  219PHE      O 3370  10.653   9.437   8.757  0.0000  0.0000  0.0000
  220GLY      N 3371  10.717   9.407   8.966  0.0000  0.0000  0.0000
  220GLY      H 3372  10.793   9.379   9.026  0.0000  0.0000  0.0000
  220GLY     CA 3373  10.588   9.433   9.028  0.0000  0.0000  0.0000
  220GLY    HA1 3374  10.520   9.350   9.011  0.0000  0.0000  0.0000
  220GLY    HA2 3375  10.548   9.525   8.987  0.0000  0.0000  0.0000
  220GLY      C 3376  10.605   9.456   9.177  0.0000  0.0000  0.0000
  220GLY      O 3377  10.702   9.412   9.237  0.0000  0.0000  0.0000
  221ILE      N 3378  10.510   9.528   9.235  0.0000  0.0000  0.0000
  221ILE      H 3379  10.434   9.562   9.178  0.0000  0.0000  0.0000
  221ILE     CA 3380  10.503   9.560   9.378  0.0000  0.0000  0.0000
  221ILE     HA 3381  10.565   9.488   9.432  0.0000  0.0000  0.0000
  221ILE     CB 3382  10.559   9.700   9.407  0.0000  0.0000  0.0000
  221ILE     HB 3383  10.506   9.774   9.347  0.0000  0.0000  0.0000
  221ILE    CG2 3384  10.541   9.742   9.554  0.0000  0.0000  0.0000
  221ILE   HG21 3385  10.571   9.846   9.568  0.0000  0.0000  0.0000
  221ILE   HG22 3386  10.436   9.736   9.584  0.0000  0.0000  0.0000
  221ILE   HG23 3387  10.601   9.679   9.620  0.0000  0.0000  0.0000
  221ILE    CG1 3388  10.706   9.699   9.362  0.0000  0.0000  0.0000
  221ILE   HG11 3389  10.713   9.673   9.256  0.0000  0.0000  0.0000
  221ILE   HG12 3390  10.762   9.626   9.421  0.0000  0.0000  0.0000
  221ILE     CD 3391  10.772   9.833   9.368  0.0000  0.0000  0.0000
  221ILE    HD1 3392  10.877   9.826   9.338  0.0000  0.0000  0.0000
  221ILE    HD2 3393  10.718   9.889   9.292  0.0000  0.0000  0.0000
  221ILE    HD3 3394  10.764   9.879   9.467  0.0000  0.0000  0.0000
  221ILE      C 3395  10.360   9.542   9.422  0.0000  0.0000  0.0000
  221ILE      O 3396  10.266   9.581   9.354  0.0000  0.0000  0.0000
  222ALA      N 3397  10.341   9.480   9.538  0.0000  0.0000  0.0000
  222ALA      H 3398  10.422   9.448   9.589  0.0000  0.0000  0.0000
  222ALA     CA 3399  10.211   9.454   9.595  0.0000  0.0000  0.0000
  222ALA     HA 3400  10.139   9.524   9.552  0.0000  0.0000  0.0000
  222ALA     CB 3401  10.168   9.312   9.557  0.0000  0.0000  0.0000
  222ALA    HB1 3402  10.070   9.291   9.599  0.0000  0.0000  0.0000
  222ALA    HB2 3403  10.163   9.304   9.449  0.0000  0.0000  0.0000
  222ALA    HB3 3404  10.242   9.240   9.594  0.0000  0.0000  0.0000
  222ALA      C 3405  10.212   9.477   9.745  0.0000  0.0000  0.0000
  222ALA      O 3406  10.313   9.458   9.813  0.0000  0.0000  0.0000
  223ALA      N 3407  10.096   9.515   9.797  0.0000  0.0000  0.0000
  223ALA      H 3408  10.019   9.531   9.734  0.0000  0.0000  0.0000
  223ALA     CA 3409  10.067   9.525   9.939  0.0000  0.0000  0.0000
  223ALA     HA 3410  10.143   9.469   9.994  0.0000  0.0000  0.0000
  223ALA     CB 3411  10.075   9.672   9.981  0.0000  0.0000  0.0000
  223ALA    HB1 3412  10.058   9.680  10.089  0.0000  0.0000  0.0000
  223ALA    HB2 3413  10.174   9.712   9.958  0.0000  0.0000  0.0000
  223ALA    HB3 3414   9.999   9.730   9.928  0.0000  0.0000  0.0000
  223ALA      C 3415   9.931   9.463   9.969  0.0000  0.0000  0.0000
  223ALA      O 3416   9.840   9.464   9.886  0.0000  0.0000  0.0000
  224LYS      N 3417   9.917   9.410  10.090  0.0000  0.0000  0.0000
  224LYS      H 3418   9.999   9.407  10.149  0.0000  0.0000  0.0000
  224LYS     CA 3419   9.794   9.356  10.147  0.0000  0.0000  0.0000
  224LYS     HA 3420   9.709   9.393  10.090  0.0000  0.0000  0.0000
  224LYS     CB 3421   9.799   9.203  10.132  0.0000  0.0000  0.0000
  224LYS    HB1 3422   9.890   9.167  10.179  0.0000  0.0000  0.0000
  224LYS    HB2 3423   9.805   9.181  10.026  0.0000  0.0000  0.0000
  224LYS     CG 3424   9.679   9.128  10.193  0.0000  0.0000  0.0000
  224LYS    HG1 3425   9.586   9.166  10.152  0.0000  0.0000  0.0000
  224LYS    HG2 3426   9.679   9.146  10.301  0.0000  0.0000  0.0000
  224LYS     CD 3427   9.690   8.976  10.169  0.0000  0.0000  0.0000
  224LYS    HD1 3428   9.645   8.926  10.255  0.0000  0.0000  0.0000
  224LYS    HD2 3429   9.795   8.947  10.168  0.0000  0.0000  0.0000
  224LYS     CE 3430   9.620   8.923  10.043  0.0000  0.0000  0.0000
  224LYS    HE1 3431   9.513   8.940  10.053  0.0000  0.0000  0.0000
  224LYS    HE2 3432   9.637   8.815  10.039  0.0000  0.0000  0.0000
  224LYS     NZ 3433   9.668   8.984   9.917  0.0000  0.0000  0.0000
  224LYS    HZ1 3434   9.625   8.940   9.837  0.0000  0.0000  0.0000
  224LYS    HZ2 3435   9.637   9.080   9.913  0.0000  0.0000  0.0000
  224LYS    HZ3 3436   9.768   8.980   9.907  0.0000  0.0000  0.0000
  224LYS      C 3437   9.780   9.407  10.290  0.0000  0.0000  0.0000
  224LYS      O 3438   9.877   9.408  10.366  0.0000  0.0000  0.0000
  225TYR      N 3439   9.661   9.456  10.324  0.0000  0.0000  0.0000
  225TYR      H 3440   9.587   9.451  10.257  0.0000  0.0000  0.0000
  225TYR     CA 3441   9.632   9.524  10.450  0.0000  0.0000  0.0000
  225TYR     HA 3442   9.713   9.504  10.520  0.0000  0.0000  0.0000
  225TYR     CB 3443   9.626   9.676  10.429  0.0000  0.0000  0.0000
  225TYR    HB1 3444   9.549   9.698  10.356  0.0000  0.0000  0.0000
  225TYR    HB2 3445   9.721   9.710  10.387  0.0000  0.0000  0.0000
  225TYR     CG 3446   9.600   9.754  10.556  0.0000  0.0000  0.0000
  225TYR    CD1 3447   9.688   9.742  10.666  0.0000  0.0000  0.0000
  225TYR    HD1 3448   9.774   9.677  10.659  0.0000  0.0000  0.0000
  225TYR    CE1 3449   9.664   9.815  10.784  0.0000  0.0000  0.0000
  225TYR    HE1 3450   9.732   9.808  10.868  0.0000  0.0000  0.0000
  225TYR     CZ 3451   9.548   9.895  10.796  0.0000  0.0000  0.0000
  225TYR     OH 3452   9.524   9.961  10.912  0.0000  0.0000  0.0000
  225TYR     HH 3453   9.444  10.015  10.906  0.0000  0.0000  0.0000
  225TYR    CE2 3454   9.459   9.904  10.687  0.0000  0.0000  0.0000
  225TYR    HE2 3455   9.369   9.963  10.696  0.0000  0.0000  0.0000
  225TYR    CD2 3456   9.486   9.835  10.567  0.0000  0.0000  0.0000
  225TYR    HD2 3457   9.417   9.843  10.484  0.0000  0.0000  0.0000
  225TYR      C 3458   9.502   9.473  10.513  0.0000  0.0000  0.0000
  225TYR      O 3459   9.393   9.497  10.461  0.0000  0.0000  0.0000
  226GLN      N 3460   9.517   9.404  10.626  0.0000  0.0000  0.0000
  226GLN      H 3461   9.611   9.391  10.659  0.0000  0.0000  0.0000
  226GLN     CA 3462   9.410   9.351  10.709  0.0000  0.0000  0.0000
  226GLN     HA 3463   9.328   9.319  10.646  0.0000  0.0000  0.0000
  226GLN     CB 3464   9.468   9.228  10.781  0.0000  0.0000  0.0000
  226GLN    HB1 3465   9.539   9.260  10.857  0.0000  0.0000  0.0000
  226GLN    HB2 3466   9.523   9.167  10.710  0.0000  0.0000  0.0000
  226GLN     CG 3467   9.363   9.139  10.848  0.0000  0.0000  0.0000
  226GLN    HG1 3468   9.303   9.200  10.916  0.0000  0.0000  0.0000
  226GLN    HG2 3469   9.413   9.063  10.908  0.0000  0.0000  0.0000
  226GLN     CD 3470   9.274   9.065  10.748  0.0000  0.0000  0.0000
  226GLN    OE1 3471   9.321   9.001  10.655  0.0000  0.0000  0.0000
  226GLN    NE2 3472   9.144   9.071  10.763  0.0000  0.0000  0.0000
  226GLN   HE21 3473   9.103   9.129  10.835  0.0000  0.0000  0.0000
  226GLN   HE22 3474   9.084   9.011  10.708  0.0000  0.0000  0.0000
  226GLN      C 3475   9.360   9.463  10.803  0.0000  0.0000  0.0000
  226GLN      O 3476   9.420   9.492  10.907  0.0000  0.0000  0.0000
  227ILE      N 3477   9.253   9.531  10.760  0.0000  0.0000  0.0000
  227ILE      H 3478   9.203   9.494  10.681  0.0000  0.0000  0.0000
  227ILE     CA 3479   9.199   9.653  10.822  0.0000  0.0000  0.0000
  227ILE     HA 3480   9.279   9.726  10.831  0.0000  0.0000  0.0000
  227ILE     CB 3481   9.087   9.712  10.733  0.0000  0.0000  0.0000
  227ILE     HB 3482   9.007   9.639  10.724  0.0000  0.0000  0.0000
  227ILE    CG2 3483   9.029   9.839  10.798  0.0000  0.0000  0.0000
  227ILE   HG21 3484   8.949   9.881  10.735  0.0000  0.0000  0.0000
  227ILE   HG22 3485   8.983   9.815  10.893  0.0000  0.0000  0.0000
  227ILE   HG23 3486   9.106   9.914  10.813  0.0000  0.0000  0.0000
  227ILE    CG1 3487   9.138   9.746  10.590  0.0000  0.0000  0.0000
  227ILE   HG11 3488   9.201   9.665  10.553  0.0000  0.0000  0.0000
  227ILE   HG12 3489   9.198   9.837  10.594  0.0000  0.0000  0.0000
  227ILE     CD 3490   9.027   9.765  10.487  0.0000  0.0000  0.0000
  227ILE    HD1 3491   9.071   9.785  10.389  0.0000  0.0000  0.0000
  227ILE    HD2 3492   8.967   9.674  10.480  0.0000  0.0000  0.0000
  227ILE    HD3 3493   8.963   9.849  10.514  0.0000  0.0000  0.0000
  227ILE      C 3494   9.147   9.621  10.963  0.0000  0.0000  0.0000
  227ILE      O 3495   9.181   9.691  11.059  0.0000  0.0000  0.0000
  228ASP      N 3496   9.078   9.509  10.975  0.0000  0.0000  0.0000
  228ASP      H 3497   9.056   9.460  10.889  0.0000  0.0000  0.0000
  228ASP     CA 3498   9.022   9.445  11.095  0.0000  0.0000  0.0000
  228ASP     HA 3499   9.088   9.460  11.181  0.0000  0.0000  0.0000
  228ASP     CB 3500   8.886   9.512  11.124  0.0000  0.0000  0.0000
  228ASP    HB1 3501   8.905   9.615  11.153  0.0000  0.0000  0.0000
  228ASP    HB2 3502   8.836   9.464  11.208  0.0000  0.0000  0.0000
  228ASP     CG 3503   8.797   9.510  11.001  0.0000  0.0000  0.0000
  228ASP    OD1 3504   8.755   9.397  10.965  0.0000  0.0000  0.0000
  228ASP    OD2 3505   8.779   9.617  10.940  0.0000  0.0000  0.0000
  228ASP      C 3506   9.014   9.293  11.064  0.0000  0.0000  0.0000
  228ASP      O 3507   9.071   9.250  10.964  0.0000  0.0000  0.0000
  229PRO      N 3508   8.953   9.205  11.147  0.0000  0.0000  0.0000
  229PRO     CD 3509   8.906   9.227  11.282  0.0000  0.0000  0.0000
  229PRO    HD1 3510   8.802   9.259  11.280  0.0000  0.0000  0.0000
  229PRO    HD2 3511   8.968   9.299  11.335  0.0000  0.0000  0.0000
  229PRO     CG 3512   8.914   9.090  11.350  0.0000  0.0000  0.0000
  229PRO    HG1 3513   8.844   9.082  11.433  0.0000  0.0000  0.0000
  229PRO    HG2 3514   9.016   9.071  11.382  0.0000  0.0000  0.0000
  229PRO     CB 3515   8.878   8.996  11.235  0.0000  0.0000  0.0000
  229PRO    HB1 3516   8.769   8.995  11.222  0.0000  0.0000  0.0000
  229PRO    HB2 3517   8.915   8.895  11.252  0.0000  0.0000  0.0000
  229PRO     CA 3518   8.945   9.062  11.114  0.0000  0.0000  0.0000
  229PRO     HA 3519   9.046   9.023  11.105  0.0000  0.0000  0.0000
  229PRO      C 3520   8.870   9.028  10.983  0.0000  0.0000  0.0000
  229PRO      O 3521   8.903   8.929  10.919  0.0000  0.0000  0.0000
  230ASP      N 3522   8.774   9.111  10.942  0.0000  0.0000  0.0000
  230ASP      H 3523   8.761   9.199  10.990  0.0000  0.0000  0.0000
  230ASP     CA 3524   8.678   9.082  10.835  0.0000  0.0000  0.0000
  230ASP     HA 3525   8.683   8.975  10.813  0.0000  0.0000  0.0000
  230ASP     CB 3526   8.537   9.113  10.886  0.0000  0.0000  0.0000
  230ASP    HB1 3527   8.468   9.117  10.801  0.0000  0.0000  0.0000
  230ASP    HB2 3528   8.536   9.212  10.931  0.0000  0.0000  0.0000
  230ASP     CG 3529   8.484   9.010  10.987  0.0000  0.0000  0.0000
  230ASP    OD1 3530   8.536   8.896  10.987  0.0000  0.0000  0.0000
  230ASP    OD2 3531   8.385   9.042  11.056  0.0000  0.0000  0.0000
  230ASP      C 3532   8.709   9.153  10.702  0.0000  0.0000  0.0000
  230ASP      O 3533   8.695   9.092  10.595  0.0000  0.0000  0.0000
  231ALA      N 3534   8.753   9.278  10.708  0.0000  0.0000  0.0000
  231ALA      H 3535   8.758   9.322  10.799  0.0000  0.0000  0.0000
  231ALA     CA 3536   8.790   9.359  10.593  0.0000  0.0000  0.0000
  231ALA     HA 3537   8.737   9.321  10.506  0.0000  0.0000  0.0000
  231ALA     CB 3538   8.742   9.502  10.615  0.0000  0.0000  0.0000
  231ALA    HB1 3539   8.767   9.563  10.528  0.0000  0.0000  0.0000
  231ALA    HB2 3540   8.635   9.504  10.631  0.0000  0.0000  0.0000
  231ALA    HB3 3541   8.792   9.545  10.703  0.0000  0.0000  0.0000
  231ALA      C 3542   8.941   9.353  10.564  0.0000  0.0000  0.0000
  231ALA      O 3543   9.026   9.383  10.648  0.0000  0.0000  0.0000
  232CYS      N 3544   8.976   9.318  10.440  0.0000  0.0000  0.0000
  232CYS      H 3545   8.903   9.294  10.375  0.0000  0.0000  0.0000
  232CYS     CA 3546   9.115   9.316  10.394  0.0000  0.0000  0.0000
  232CYS     HA 3547   9.174   9.382  10.458  0.0000  0.0000  0.0000
  232CYS     CB 3548   9.170   9.174  10.409  0.0000  0.0000  0.0000
  232CYS    HB1 3549   9.119   9.106  10.341  0.0000  0.0000  0.0000
  232CYS    HB2 3550   9.149   9.141  10.511  0.0000  0.0000  0.0000
  232CYS     SG 3551   9.349   9.167  10.381  0.0000  0.0000  0.0000
  232CYS     HG 3552   9.370   9.071  10.471  0.0000  0.0000  0.0000
  232CYS      C 3553   9.126   9.370  10.251  0.0000  0.0000  0.0000
  232CYS      O 3554   9.054   9.327  10.160  0.0000  0.0000  0.0000
  233PHE      N 3555   9.219   9.463  10.229  0.0000  0.0000  0.0000
  233PHE      H 3556   9.279   9.488  10.306  0.0000  0.0000  0.0000
  233PHE     CA 3557   9.245   9.524  10.099  0.0000  0.0000  0.0000
  233PHE     HA 3558   9.168   9.490  10.029  0.0000  0.0000  0.0000
  233PHE     CB 3559   9.235   9.676  10.108  0.0000  0.0000  0.0000
  233PHE    HB1 3560   9.313   9.713  10.174  0.0000  0.0000  0.0000
  233PHE    HB2 3561   9.139   9.702  10.154  0.0000  0.0000  0.0000
  233PHE     CG 3562   9.243   9.748   9.974  0.0000  0.0000  0.0000
  233PHE    CD1 3563   9.150   9.719   9.873  0.0000  0.0000  0.0000
  233PHE    HD1 3564   9.073   9.644   9.889  0.0000  0.0000  0.0000
  233PHE    CE1 3565   9.155   9.785   9.749  0.0000  0.0000  0.0000
  233PHE    HE1 3566   9.083   9.763   9.673  0.0000  0.0000  0.0000
  233PHE     CZ 3567   9.254   9.883   9.727  0.0000  0.0000  0.0000
  233PHE     HZ 3568   9.257   9.936   9.633  0.0000  0.0000  0.0000
  233PHE    CE2 3569   9.348   9.912   9.827  0.0000  0.0000  0.0000
  233PHE    HE2 3570   9.423   9.987   9.810  0.0000  0.0000  0.0000
  233PHE    CD2 3571   9.343   9.845   9.951  0.0000  0.0000  0.0000
  233PHE    HD2 3572   9.414   9.868  10.028  0.0000  0.0000  0.0000
  233PHE      C 3573   9.379   9.478  10.043  0.0000  0.0000  0.0000
  233PHE      O 3574   9.474   9.451  10.116  0.0000  0.0000  0.0000
  234SER      N 3575   9.388   9.469   9.911  0.0000  0.0000  0.0000
  234SER      H 3576   9.305   9.488   9.856  0.0000  0.0000  0.0000
  234SER     CA 3577   9.508   9.433   9.836  0.0000  0.0000  0.0000
  234SER     HA 3578   9.596   9.446   9.899  0.0000  0.0000  0.0000
  234SER     CB 3579   9.502   9.288   9.789  0.0000  0.0000  0.0000
  234SER    HB1 3580   9.593   9.263   9.736  0.0000  0.0000  0.0000
  234SER    HB2 3581   9.416   9.273   9.724  0.0000  0.0000  0.0000
  234SER     OG 3582   9.492   9.202   9.902  0.0000  0.0000  0.0000
  234SER     HG 3583   9.420   9.237   9.955  0.0000  0.0000  0.0000
  234SER      C 3584   9.522   9.526   9.716  0.0000  0.0000  0.0000
  234SER      O 3585   9.427   9.547   9.641  0.0000  0.0000  0.0000
  235ALA      N 3586   9.642   9.580   9.698  0.0000  0.0000  0.0000
  235ALA      H 3587   9.717   9.554   9.760  0.0000  0.0000  0.0000
  235ALA     CA 3588   9.676   9.665   9.585  0.0000  0.0000  0.0000
  235ALA     HA 3589   9.600   9.656   9.507  0.0000  0.0000  0.0000
  235ALA     CB 3590   9.679   9.812   9.630  0.0000  0.0000  0.0000
  235ALA    HB1 3591   9.703   9.876   9.545  0.0000  0.0000  0.0000
  235ALA    HB2 3592   9.581   9.840   9.669  0.0000  0.0000  0.0000
  235ALA    HB3 3593   9.755   9.825   9.708  0.0000  0.0000  0.0000
  235ALA      C 3594   9.809   9.620   9.527  0.0000  0.0000  0.0000
  235ALA      O 3595   9.904   9.591   9.601  0.0000  0.0000  0.0000
  236LYS      N 3596   9.818   9.614   9.394  0.0000  0.0000  0.0000
  236LYS      H 3597   9.735   9.634   9.340  0.0000  0.0000  0.0000
  236LYS     CA 3598   9.940   9.580   9.323  0.0000  0.0000  0.0000
  236LYS     HA 3599  10.025   9.608   9.386  0.0000  0.0000  0.0000
  236LYS     CB 3600   9.950   9.429   9.295  0.0000  0.0000  0.0000
  236LYS    HB1 3601   9.946   9.376   9.390  0.0000  0.0000  0.0000
  236LYS    HB2 3602  10.047   9.409   9.248  0.0000  0.0000  0.0000
  236LYS     CG 3603   9.838   9.380   9.204  0.0000  0.0000  0.0000
  236LYS    HG1 3604   9.842   9.430   9.107  0.0000  0.0000  0.0000
  236LYS    HG2 3605   9.743   9.400   9.251  0.0000  0.0000  0.0000
  236LYS     CD 3606   9.850   9.230   9.179  0.0000  0.0000  0.0000
  236LYS    HD1 3607   9.863   9.179   9.274  0.0000  0.0000  0.0000
  236LYS    HD2 3608   9.935   9.210   9.113  0.0000  0.0000  0.0000
  236LYS     CE 3609   9.719   9.185   9.113  0.0000  0.0000  0.0000
  236LYS    HE1 3610   9.709   9.236   9.017  0.0000  0.0000  0.0000
  236LYS    HE2 3611   9.637   9.217   9.177  0.0000  0.0000  0.0000
  236LYS     NZ 3612   9.716   9.039   9.097  0.0000  0.0000  0.0000
  236LYS    HZ1 3613   9.624   9.007   9.072  0.0000  0.0000  0.0000
  236LYS    HZ2 3614   9.784   9.008   9.028  0.0000  0.0000  0.0000
  236LYS    HZ3 3615   9.742   8.995   9.184  0.0000  0.0000  0.0000
  236LYS      C 3616   9.955   9.657   9.194  0.0000  0.0000  0.0000
  236LYS      O 3617   9.859   9.681   9.122  0.0000  0.0000  0.0000
  237VAL      N 3618  10.080   9.685   9.168  0.0000  0.0000  0.0000
  237VAL      H 3619  10.148   9.654   9.235  0.0000  0.0000  0.0000
  237VAL     CA 3620  10.135   9.753   9.053  0.0000  0.0000  0.0000
  237VAL     HA 3621  10.056   9.781   8.983  0.0000  0.0000  0.0000
  237VAL     CB 3622  10.202   9.885   9.114  0.0000  0.0000  0.0000
  237VAL     HB 3623  10.239   9.940   9.027  0.0000  0.0000  0.0000
  237VAL    CG1 3624  10.143  10.013   9.176  0.0000  0.0000  0.0000
  237VAL   HG11 3625  10.218  10.090   9.193  0.0000  0.0000  0.0000
  237VAL   HG12 3626  10.079  10.064   9.103  0.0000  0.0000  0.0000
  237VAL   HG13 3627  10.100   9.996   9.275  0.0000  0.0000  0.0000
  237VAL    CG2 3628  10.312   9.860   9.216  0.0000  0.0000  0.0000
  237VAL   HG21 3629  10.366   9.951   9.240  0.0000  0.0000  0.0000
  237VAL   HG22 3630  10.268   9.823   9.308  0.0000  0.0000  0.0000
  237VAL   HG23 3631  10.384   9.789   9.173  0.0000  0.0000  0.0000
  237VAL      C 3632  10.230   9.645   8.981  0.0000  0.0000  0.0000
  237VAL      O 3633  10.313   9.587   9.050  0.0000  0.0000  0.0000
  238ASN      N 3634  10.231   9.617   8.847  0.0000  0.0000  0.0000
  238ASN      H 3635  10.154   9.654   8.793  0.0000  0.0000  0.0000
  238ASN     CA 3636  10.351   9.570   8.765  0.0000  0.0000  0.0000
  238ASN     HA 3637  10.432   9.556   8.837  0.0000  0.0000  0.0000
  238ASN     CB 3638  10.321   9.433   8.703  0.0000  0.0000  0.0000
  238ASN    HB1 3639  10.269   9.370   8.775  0.0000  0.0000  0.0000
  238ASN    HB2 3640  10.416   9.387   8.677  0.0000  0.0000  0.0000
  238ASN     CG 3641  10.241   9.442   8.574  0.0000  0.0000  0.0000
  238ASN    OD1 3642  10.186   9.542   8.535  0.0000  0.0000  0.0000
  238ASN    ND2 3643  10.240   9.339   8.494  0.0000  0.0000  0.0000
  238ASN   HD21 3644  10.297   9.258   8.514  0.0000  0.0000  0.0000
  238ASN   HD22 3645  10.202   9.358   8.403  0.0000  0.0000  0.0000
  238ASN      C 3646  10.421   9.654   8.650  0.0000  0.0000  0.0000
  238ASN      O 3647  10.364   9.739   8.584  0.0000  0.0000  0.0000
  239ASN      N 3648  10.545   9.624   8.606  0.0000  0.0000  0.0000
  239ASN      H 3649  10.591   9.545   8.650  0.0000  0.0000  0.0000
  239ASN     CA 3650  10.618   9.691   8.497  0.0000  0.0000  0.0000
  239ASN     HA 3651  10.612   9.798   8.517  0.0000  0.0000  0.0000
  239ASN     CB 3652  10.764   9.645   8.482  0.0000  0.0000  0.0000
  239ASN    HB1 3653  10.758   9.536   8.481  0.0000  0.0000  0.0000
  239ASN    HB2 3654  10.823   9.681   8.567  0.0000  0.0000  0.0000
  239ASN     CG 3655  10.840   9.680   8.353  0.0000  0.0000  0.0000
  239ASN    OD1 3656  10.869   9.592   8.273  0.0000  0.0000  0.0000
  239ASN    ND2 3657  10.879   9.803   8.326  0.0000  0.0000  0.0000
  239ASN   HD21 3658  10.852   9.881   8.384  0.0000  0.0000  0.0000
  239ASN   HD22 3659  10.916   9.814   8.233  0.0000  0.0000  0.0000
  239ASN      C 3660  10.548   9.692   8.366  0.0000  0.0000  0.0000
  239ASN      O 3661  10.589   9.770   8.283  0.0000  0.0000  0.0000
  240SER      N 3662  10.437   9.622   8.357  0.0000  0.0000  0.0000
  240SER      H 3663  10.401   9.586   8.444  0.0000  0.0000  0.0000
  240SER     CA 3664  10.338   9.640   8.255  0.0000  0.0000  0.0000
  240SER     HA 3665  10.393   9.681   8.169  0.0000  0.0000  0.0000
  240SER     CB 3666  10.276   9.507   8.216  0.0000  0.0000  0.0000
  240SER    HB1 3667  10.229   9.515   8.118  0.0000  0.0000  0.0000
  240SER    HB2 3668  10.198   9.481   8.288  0.0000  0.0000  0.0000
  240SER     OG 3669  10.377   9.408   8.214  0.0000  0.0000  0.0000
  240SER     HG 3670  10.455   9.451   8.177  0.0000  0.0000  0.0000
  240SER      C 3671  10.235   9.745   8.291  0.0000  0.0000  0.0000
  240SER      O 3672  10.121   9.731   8.249  0.0000  0.0000  0.0000
  241SER      N 3673  10.270   9.853   8.362  0.0000  0.0000  0.0000
  241SER      H 3674  10.364   9.858   8.400  0.0000  0.0000  0.0000
  241SER     CA 3675  10.175   9.948   8.415  0.0000  0.0000  0.0000
  241SER     HA 3676  10.227  10.018   8.480  0.0000  0.0000  0.0000
  241SER     CB 3677  10.131  10.036   8.289  0.0000  0.0000  0.0000
  241SER    HB1 3678  10.044  10.096   8.318  0.0000  0.0000  0.0000
  241SER    HB2 3679  10.106   9.973   8.204  0.0000  0.0000  0.0000
  241SER     OG 3680  10.186  10.153   8.237  0.0000  0.0000  0.0000
  241SER     HG 3681  10.163  10.165   8.144  0.0000  0.0000  0.0000
  241SER      C 3682  10.074   9.865   8.512  0.0000  0.0000  0.0000
  241SER      O 3683  10.059   9.893   8.628  0.0000  0.0000  0.0000
  242LEU      N 3684  10.011   9.750   8.480  0.0000  0.0000  0.0000
  242LEU      H 3685  10.047   9.702   8.399  0.0000  0.0000  0.0000
  242LEU     CA 3686   9.882   9.697   8.526  0.0000  0.0000  0.0000
  242LEU     HA 3687   9.805   9.758   8.480  0.0000  0.0000  0.0000
  242LEU     CB 3688   9.863   9.553   8.478  0.0000  0.0000  0.0000
  242LEU    HB1 3689   9.770   9.516   8.522  0.0000  0.0000  0.0000
  242LEU    HB2 3690   9.944   9.493   8.519  0.0000  0.0000  0.0000
  242LEU     CG 3691   9.854   9.531   8.327  0.0000  0.0000  0.0000
  242LEU     HG 3692   9.935   9.584   8.277  0.0000  0.0000  0.0000
  242LEU    CD1 3693   9.870   9.382   8.297  0.0000  0.0000  0.0000
  242LEU   HD11 3694   9.876   9.369   8.190  0.0000  0.0000  0.0000
  242LEU   HD12 3695   9.961   9.345   8.344  0.0000  0.0000  0.0000
  242LEU   HD13 3696   9.783   9.328   8.336  0.0000  0.0000  0.0000
  242LEU    CD2 3697   9.720   9.572   8.266  0.0000  0.0000  0.0000
  242LEU   HD21 3698   9.733   9.588   8.159  0.0000  0.0000  0.0000
  242LEU   HD22 3699   9.641   9.500   8.285  0.0000  0.0000  0.0000
  242LEU   HD23 3700   9.688   9.666   8.310  0.0000  0.0000  0.0000
  242LEU      C 3701   9.855   9.696   8.676  0.0000  0.0000  0.0000
  242LEU      O 3702   9.935   9.653   8.761  0.0000  0.0000  0.0000
  243ILE      N 3703   9.730   9.730   8.705  0.0000  0.0000  0.0000
  243ILE      H 3704   9.674   9.764   8.628  0.0000  0.0000  0.0000
  243ILE     CA 3705   9.688   9.766   8.839  0.0000  0.0000  0.0000
  243ILE     HA 3706   9.773   9.765   8.907  0.0000  0.0000  0.0000
  243ILE     CB 3707   9.629   9.903   8.842  0.0000  0.0000  0.0000
  243ILE     HB 3708   9.551   9.910   8.766  0.0000  0.0000  0.0000
  243ILE    CG2 3709   9.561   9.937   8.977  0.0000  0.0000  0.0000
  243ILE   HG21 3710   9.539  10.042   8.993  0.0000  0.0000  0.0000
  243ILE   HG22 3711   9.463   9.889   8.974  0.0000  0.0000  0.0000
  243ILE   HG23 3712   9.619   9.897   9.060  0.0000  0.0000  0.0000
  243ILE    CG1 3713   9.744   9.986   8.794  0.0000  0.0000  0.0000
  243ILE   HG11 3714   9.761   9.967   8.688  0.0000  0.0000  0.0000
  243ILE   HG12 3715   9.838   9.975   8.849  0.0000  0.0000  0.0000
  243ILE     CD 3716   9.688  10.120   8.799  0.0000  0.0000  0.0000
  243ILE    HD1 3717   9.765  10.178   8.749  0.0000  0.0000  0.0000
  243ILE    HD2 3718   9.590  10.120   8.753  0.0000  0.0000  0.0000
  243ILE    HD3 3719   9.667  10.162   8.898  0.0000  0.0000  0.0000
  243ILE      C 3720   9.582   9.675   8.887  0.0000  0.0000  0.0000
  243ILE      O 3721   9.469   9.682   8.841  0.0000  0.0000  0.0000
  244GLY      N 3722   9.618   9.600   8.988  0.0000  0.0000  0.0000
  244GLY      H 3723   9.708   9.618   9.029  0.0000  0.0000  0.0000
  244GLY     CA 3724   9.526   9.510   9.050  0.0000  0.0000  0.0000
  244GLY    HA1 3725   9.577   9.415   9.061  0.0000  0.0000  0.0000
  244GLY    HA2 3726   9.438   9.498   8.987  0.0000  0.0000  0.0000
  244GLY      C 3727   9.484   9.561   9.185  0.0000  0.0000  0.0000
  244GLY      O 3728   9.566   9.577   9.274  0.0000  0.0000  0.0000
  245LEU      N 3729   9.354   9.580   9.201  0.0000  0.0000  0.0000
  245LEU      H 3730   9.294   9.577   9.119  0.0000  0.0000  0.0000
  245LEU     CA 3731   9.290   9.604   9.329  0.0000  0.0000  0.0000
  245LEU     HA 3732   9.365   9.620   9.406  0.0000  0.0000  0.0000
  245LEU     CB 3733   9.200   9.727   9.324  0.0000  0.0000  0.0000
  245LEU    HB1 3734   9.155   9.739   9.422  0.0000  0.0000  0.0000
  245LEU    HB2 3735   9.119   9.710   9.253  0.0000  0.0000  0.0000
  245LEU     CG 3736   9.269   9.857   9.289  0.0000  0.0000  0.0000
  245LEU     HG 3737   9.198   9.929   9.331  0.0000  0.0000  0.0000
  245LEU    CD1 3738   9.408   9.878   9.353  0.0000  0.0000  0.0000
  245LEU   HD11 3739   9.445   9.978   9.332  0.0000  0.0000  0.0000
  245LEU   HD12 3740   9.402   9.865   9.461  0.0000  0.0000  0.0000
  245LEU   HD13 3741   9.480   9.808   9.312  0.0000  0.0000  0.0000
  245LEU    CD2 3742   9.273   9.880   9.139  0.0000  0.0000  0.0000
  245LEU   HD21 3743   9.324   9.974   9.119  0.0000  0.0000  0.0000
  245LEU   HD22 3744   9.324   9.798   9.089  0.0000  0.0000  0.0000
  245LEU   HD23 3745   9.172   9.884   9.099  0.0000  0.0000  0.0000
  245LEU      C 3746   9.205   9.486   9.367  0.0000  0.0000  0.0000
  245LEU      O 3747   9.147   9.420   9.281  0.0000  0.0000  0.0000
  246GLY      N 3748   9.193   9.465   9.497  0.0000  0.0000  0.0000
  246GLY      H 3749   9.249   9.520   9.561  0.0000  0.0000  0.0000
  246GLY     CA 3750   9.110   9.360   9.552  0.0000  0.0000  0.0000
  246GLY    HA1 3751   9.169   9.268   9.552  0.0000  0.0000  0.0000
  246GLY    HA2 3752   9.021   9.345   9.491  0.0000  0.0000  0.0000
  246GLY      C 3753   9.070   9.390   9.695  0.0000  0.0000  0.0000
  246GLY      O 3754   9.156   9.409   9.780  0.0000  0.0000  0.0000
  247TYR      N 3755   8.940   9.397   9.720  0.0000  0.0000  0.0000
  247TYR      H 3756   8.875   9.379   9.644  0.0000  0.0000  0.0000
  247TYR     CA 3757   8.883   9.413   9.853  0.0000  0.0000  0.0000
  247TYR     HA 3758   8.962   9.426   9.927  0.0000  0.0000  0.0000
  247TYR     CB 3759   8.794   9.537   9.855  0.0000  0.0000  0.0000
  247TYR    HB1 3760   8.711   9.523   9.786  0.0000  0.0000  0.0000
  247TYR    HB2 3761   8.851   9.623   9.820  0.0000  0.0000  0.0000
  247TYR     CG 3762   8.738   9.570   9.992  0.0000  0.0000  0.0000
  247TYR    CD1 3763   8.815   9.644  10.084  0.0000  0.0000  0.0000
  247TYR    HD1 3764   8.914   9.678  10.057  0.0000  0.0000  0.0000
  247TYR    CE1 3765   8.764   9.675  10.211  0.0000  0.0000  0.0000
  247TYR    HE1 3766   8.822   9.732  10.282  0.0000  0.0000  0.0000
  247TYR     CZ 3767   8.635   9.631  10.248  0.0000  0.0000  0.0000
  247TYR     OH 3768   8.587   9.660  10.371  0.0000  0.0000  0.0000
  247TYR     HH 3769   8.511   9.606  10.395  0.0000  0.0000  0.0000
  247TYR    CE2 3770   8.557   9.558  10.155  0.0000  0.0000  0.0000
  247TYR    HE2 3771   8.457   9.529  10.183  0.0000  0.0000  0.0000
  247TYR    CD2 3772   8.609   9.526  10.028  0.0000  0.0000  0.0000
  247TYR    HD2 3773   8.549   9.470   9.958  0.0000  0.0000  0.0000
  247TYR      C 3774   8.805   9.286   9.888  0.0000  0.0000  0.0000
  247TYR      O 3775   8.721   9.242   9.810  0.0000  0.0000  0.0000
  248THR      N 3776   8.833   9.227  10.004  0.0000  0.0000  0.0000
  248THR      H 3777   8.902   9.269  10.065  0.0000  0.0000  0.0000
  248THR     CA 3778   8.756   9.115  10.058  0.0000  0.0000  0.0000
  248THR     HA 3779   8.676   9.091   9.988  0.0000  0.0000  0.0000
  248THR     CB 3780   8.839   8.986  10.071  0.0000  0.0000  0.0000
  248THR     HB 3781   8.879   8.961   9.972  0.0000  0.0000  0.0000
  248THR    CG2 3782   8.956   8.991  10.168  0.0000  0.0000  0.0000
  248THR   HG21 3783   9.006   8.894  10.170  0.0000  0.0000  0.0000
  248THR   HG22 3784   9.027   9.067  10.134  0.0000  0.0000  0.0000
  248THR   HG23 3785   8.921   9.016  10.268  0.0000  0.0000  0.0000
  248THR    OG1 3786   8.755   8.881  10.113  0.0000  0.0000  0.0000
  248THR    HG1 3787   8.727   8.839  10.032  0.0000  0.0000  0.0000
  248THR      C 3788   8.689   9.154  10.188  0.0000  0.0000  0.0000
  248THR      O 3789   8.751   9.215  10.276  0.0000  0.0000  0.0000
  249GLN      N 3790   8.562   9.116  10.200  0.0000  0.0000  0.0000
  249GLN      H 3791   8.521   9.067  10.122  0.0000  0.0000  0.0000
  249GLN     CA 3792   8.474   9.145  10.312  0.0000  0.0000  0.0000
  249GLN     HA 3793   8.531   9.193  10.392  0.0000  0.0000  0.0000
  249GLN     CB 3794   8.363   9.240  10.264  0.0000  0.0000  0.0000
  249GLN    HB1 3795   8.302   9.189  10.189  0.0000  0.0000  0.0000
  249GLN    HB2 3796   8.410   9.326  10.216  0.0000  0.0000  0.0000
  249GLN     CG 3797   8.272   9.289  10.376  0.0000  0.0000  0.0000
  249GLN    HG1 3798   8.219   9.205  10.421  0.0000  0.0000  0.0000
  249GLN    HG2 3799   8.197   9.357  10.334  0.0000  0.0000  0.0000
  249GLN     CD 3800   8.349   9.365  10.484  0.0000  0.0000  0.0000
  249GLN    OE1 3801   8.407   9.470  10.458  0.0000  0.0000  0.0000
  249GLN    NE2 3802   8.357   9.312  10.604  0.0000  0.0000  0.0000
  249GLN   HE21 3803   8.307   9.228  10.628  0.0000  0.0000  0.0000
  249GLN   HE22 3804   8.409   9.364  10.674  0.0000  0.0000  0.0000
  249GLN      C 3805   8.415   9.014  10.364  0.0000  0.0000  0.0000
  249GLN      O 3806   8.338   8.948  10.294  0.0000  0.0000  0.0000
  250THR      N 3807   8.448   8.976  10.487  0.0000  0.0000  0.0000
  250THR      H 3808   8.515   9.030  10.540  0.0000  0.0000  0.0000
  250THR     CA 3809   8.371   8.873  10.558  0.0000  0.0000  0.0000
  250THR     HA 3810   8.359   8.786  10.494  0.0000  0.0000  0.0000
  250THR     CB 3811   8.444   8.828  10.685  0.0000  0.0000  0.0000
  250THR     HB 3812   8.444   8.911  10.755  0.0000  0.0000  0.0000
  250THR    CG2 3813   8.381   8.706  10.752  0.0000  0.0000  0.0000
  250THR   HG21 3814   8.441   8.678  10.838  0.0000  0.0000  0.0000
  250THR   HG22 3815   8.281   8.732  10.787  0.0000  0.0000  0.0000
  250THR   HG23 3816   8.377   8.623  10.682  0.0000  0.0000  0.0000
  250THR    OG1 3817   8.577   8.792  10.655  0.0000  0.0000  0.0000
  250THR    HG1 3818   8.617   8.783  10.741  0.0000  0.0000  0.0000
  250THR      C 3819   8.230   8.926  10.589  0.0000  0.0000  0.0000
  250THR      O 3820   8.214   9.042  10.626  0.0000  0.0000  0.0000
  251LEU      N 3821   8.130   8.841  10.566  0.0000  0.0000  0.0000
  251LEU      H 3822   8.155   8.750  10.532  0.0000  0.0000  0.0000
  251LEU     CA 3823   7.986   8.871  10.581  0.0000  0.0000  0.0000
  251LEU     HA 3824   7.972   8.977  10.602  0.0000  0.0000  0.0000
  251LEU     CB 3825   7.914   8.834  10.450  0.0000  0.0000  0.0000
  251LEU    HB1 3826   7.808   8.858  10.463  0.0000  0.0000  0.0000
  251LEU    HB2 3827   7.922   8.727  10.435  0.0000  0.0000  0.0000
  251LEU     CG 3828   7.964   8.904  10.322  0.0000  0.0000  0.0000
  251LEU     HG 3829   8.069   8.879  10.305  0.0000  0.0000  0.0000
  251LEU    CD1 3830   7.883   8.855  10.202  0.0000  0.0000  0.0000
  251LEU   HD11 3831   7.915   8.907  10.112  0.0000  0.0000  0.0000
  251LEU   HD12 3832   7.899   8.748  10.189  0.0000  0.0000  0.0000
  251LEU   HD13 3833   7.777   8.874  10.218  0.0000  0.0000  0.0000
  251LEU    CD2 3834   7.951   9.056  10.329  0.0000  0.0000  0.0000
  251LEU   HD21 3835   7.987   9.101  10.237  0.0000  0.0000  0.0000
  251LEU   HD22 3836   7.847   9.084  10.344  0.0000  0.0000  0.0000
  251LEU   HD23 3837   8.011   9.095  10.412  0.0000  0.0000  0.0000
  251LEU      C 3838   7.925   8.793  10.700  0.0000  0.0000  0.0000
  251LEU      O 3839   7.832   8.840  10.766  0.0000  0.0000  0.0000
  252LYS      N 3840   7.980   8.673  10.725  0.0000  0.0000  0.0000
  252LYS      H 3841   8.053   8.644  10.662  0.0000  0.0000  0.0000
  252LYS     CA 3842   7.963   8.587  10.844  0.0000  0.0000  0.0000
  252LYS     HA 3843   7.948   8.650  10.932  0.0000  0.0000  0.0000
  252LYS     CB 3844   7.846   8.488  10.823  0.0000  0.0000  0.0000
  252LYS    HB1 3845   7.843   8.419  10.907  0.0000  0.0000  0.0000
  252LYS    HB2 3846   7.867   8.430  10.734  0.0000  0.0000  0.0000
  252LYS     CG 3847   7.707   8.550  10.808  0.0000  0.0000  0.0000
  252LYS    HG1 3848   7.635   8.470  10.791  0.0000  0.0000  0.0000
  252LYS    HG2 3849   7.706   8.614  10.719  0.0000  0.0000  0.0000
  252LYS     CD 3850   7.662   8.631  10.931  0.0000  0.0000  0.0000
  252LYS    HD1 3851   7.740   8.702  10.959  0.0000  0.0000  0.0000
  252LYS    HD2 3852   7.645   8.563  11.014  0.0000  0.0000  0.0000
  252LYS     CE 3853   7.535   8.709  10.898  0.0000  0.0000  0.0000
  252LYS    HE1 3854   7.453   8.638  10.882  0.0000  0.0000  0.0000
  252LYS    HE2 3855   7.552   8.763  10.805  0.0000  0.0000  0.0000
  252LYS     NZ 3856   7.501   8.804  11.007  0.0000  0.0000  0.0000
  252LYS    HZ1 3857   7.417   8.855  10.985  0.0000  0.0000  0.0000
  252LYS    HZ2 3858   7.488   8.756  11.094  0.0000  0.0000  0.0000
  252LYS    HZ3 3859   7.576   8.871  11.017  0.0000  0.0000  0.0000
  252LYS      C 3860   8.094   8.509  10.862  0.0000  0.0000  0.0000
  252LYS      O 3861   8.163   8.492  10.762  0.0000  0.0000  0.0000
  253PRO      N 3862   8.129   8.457  10.981  0.0000  0.0000  0.0000
  253PRO     CD 3863   8.055   8.469  11.106  0.0000  0.0000  0.0000
  253PRO    HD1 3864   7.975   8.395  11.108  0.0000  0.0000  0.0000
  253PRO    HD2 3865   8.015   8.569  11.120  0.0000  0.0000  0.0000
  253PRO     CG 3866   8.156   8.439  11.217  0.0000  0.0000  0.0000
  253PRO    HG1 3867   8.109   8.394  11.304  0.0000  0.0000  0.0000
  253PRO    HG2 3868   8.208   8.531  11.245  0.0000  0.0000  0.0000
  253PRO     CB 3869   8.254   8.343  11.149  0.0000  0.0000  0.0000
  253PRO    HB1 3870   8.212   8.243  11.148  0.0000  0.0000  0.0000
  253PRO    HB2 3871   8.351   8.343  11.198  0.0000  0.0000  0.0000
  253PRO     CA 3872   8.262   8.399  11.006  0.0000  0.0000  0.0000
  253PRO     HA 3873   8.335   8.480  11.006  0.0000  0.0000  0.0000
  253PRO      C 3874   8.312   8.292  10.907  0.0000  0.0000  0.0000
  253PRO      O 3875   8.433   8.281  10.888  0.0000  0.0000  0.0000
  254GLY      N 3876   8.222   8.218  10.841  0.0000  0.0000  0.0000
  254GLY      H 3877   8.124   8.231  10.864  0.0000  0.0000  0.0000
  254GLY     CA 3878   8.255   8.120  10.736  0.0000  0.0000  0.0000
  254GLY    HA1 3879   8.197   8.029  10.753  0.0000  0.0000  0.0000
  254GLY    HA2 3880   8.360   8.092  10.743  0.0000  0.0000  0.0000
  254GLY      C 3881   8.229   8.165  10.591  0.0000  0.0000  0.0000
  254GLY      O 3882   8.238   8.082  10.501  0.0000  0.0000  0.0000
  255ILE      N 3883   8.192   8.291  10.565  0.0000  0.0000  0.0000
  255ILE      H 3884   8.193   8.357  10.642  0.0000  0.0000  0.0000
  255ILE     CA 3885   8.157   8.342  10.431  0.0000  0.0000  0.0000
  255ILE     HA 3886   8.200   8.275  10.357  0.0000  0.0000  0.0000
  255ILE     CB 3887   8.004   8.348  10.407  0.0000  0.0000  0.0000
  255ILE     HB 3888   7.960   8.421  10.475  0.0000  0.0000  0.0000
  255ILE    CG2 3889   7.975   8.395  10.263  0.0000  0.0000  0.0000
  255ILE   HG21 3890   7.868   8.397  10.245  0.0000  0.0000  0.0000
  255ILE   HG22 3891   8.013   8.496  10.246  0.0000  0.0000  0.0000
  255ILE   HG23 3892   8.022   8.327  10.192  0.0000  0.0000  0.0000
  255ILE    CG1 3893   7.933   8.212  10.428  0.0000  0.0000  0.0000
  255ILE   HG11 3894   8.003   8.132  10.406  0.0000  0.0000  0.0000
  255ILE   HG12 3895   7.849   8.203  10.358  0.0000  0.0000  0.0000
  255ILE     CD 3896   7.875   8.193  10.569  0.0000  0.0000  0.0000
  255ILE    HD1 3897   7.833   8.092  10.576  0.0000  0.0000  0.0000
  255ILE    HD2 3898   7.952   8.205  10.645  0.0000  0.0000  0.0000
  255ILE    HD3 3899   7.795   8.265  10.585  0.0000  0.0000  0.0000
  255ILE      C 3900   8.217   8.481  10.408  0.0000  0.0000  0.0000
  255ILE      O 3901   8.185   8.576  10.481  0.0000  0.0000  0.0000
  256LYS      N 3902   8.294   8.498  10.300  0.0000  0.0000  0.0000
  256LYS      H 3903   8.315   8.417  10.244  0.0000  0.0000  0.0000
  256LYS     CA 3904   8.341   8.629  10.252  0.0000  0.0000  0.0000
  256LYS     HA 3905   8.282   8.706  10.302  0.0000  0.0000  0.0000
  256LYS     CB 3906   8.488   8.653  10.291  0.0000  0.0000  0.0000
  256LYS    HB1 3907   8.494   8.656  10.399  0.0000  0.0000  0.0000
  256LYS    HB2 3908   8.518   8.749  10.250  0.0000  0.0000  0.0000
  256LYS     CG 3909   8.587   8.546  10.243  0.0000  0.0000  0.0000
  256LYS    HG1 3910   8.572   8.531  10.136  0.0000  0.0000  0.0000
  256LYS    HG2 3911   8.566   8.453  10.295  0.0000  0.0000  0.0000
  256LYS     CD 3912   8.736   8.581  10.264  0.0000  0.0000  0.0000
  256LYS    HD1 3913   8.770   8.640  10.179  0.0000  0.0000  0.0000
  256LYS    HD2 3914   8.791   8.487  10.258  0.0000  0.0000  0.0000
  256LYS     CE 3915   8.776   8.652  10.395  0.0000  0.0000  0.0000
  256LYS    HE1 3916   8.884   8.647  10.403  0.0000  0.0000  0.0000
  256LYS    HE2 3917   8.735   8.596  10.480  0.0000  0.0000  0.0000
  256LYS     NZ 3918   8.733   8.794  10.402  0.0000  0.0000  0.0000
  256LYS    HZ1 3919   8.783   8.845  10.474  0.0000  0.0000  0.0000
  256LYS    HZ2 3920   8.746   8.840  10.313  0.0000  0.0000  0.0000
  256LYS    HZ3 3921   8.636   8.800  10.430  0.0000  0.0000  0.0000
  256LYS      C 3922   8.316   8.651  10.103  0.0000  0.0000  0.0000
  256LYS      O 3923   8.317   8.557  10.024  0.0000  0.0000  0.0000
  257LEU      N 3924   8.295   8.777  10.066  0.0000  0.0000  0.0000
  257LEU      H 3925   8.300   8.848  10.138  0.0000  0.0000  0.0000
  257LEU     CA 3926   8.283   8.824   9.928  0.0000  0.0000  0.0000
  257LEU     HA 3927   8.278   8.738   9.861  0.0000  0.0000  0.0000
  257LEU     CB 3928   8.154   8.906   9.914  0.0000  0.0000  0.0000
  257LEU    HB1 3929   8.164   8.995   9.976  0.0000  0.0000  0.0000
  257LEU    HB2 3930   8.071   8.848   9.953  0.0000  0.0000  0.0000
  257LEU     CG 3931   8.121   8.948   9.770  0.0000  0.0000  0.0000
  257LEU     HG 3932   8.210   8.985   9.720  0.0000  0.0000  0.0000
  257LEU    CD1 3933   8.062   8.832   9.689  0.0000  0.0000  0.0000
  257LEU   HD11 3934   8.043   8.864   9.587  0.0000  0.0000  0.0000
  257LEU   HD12 3935   8.132   8.749   9.687  0.0000  0.0000  0.0000
  257LEU   HD13 3936   7.969   8.799   9.734  0.0000  0.0000  0.0000
  257LEU    CD2 3937   8.018   9.061   9.771  0.0000  0.0000  0.0000
  257LEU   HD21 3938   7.994   9.091   9.669  0.0000  0.0000  0.0000
  257LEU   HD22 3939   7.927   9.029   9.821  0.0000  0.0000  0.0000
  257LEU   HD23 3940   8.059   9.148   9.823  0.0000  0.0000  0.0000
  257LEU      C 3941   8.408   8.905   9.892  0.0000  0.0000  0.0000
  257LEU      O 3942   8.451   8.991   9.969  0.0000  0.0000  0.0000
  258THR      N 3943   8.463   8.881   9.773  0.0000  0.0000  0.0000
  258THR      H 3944   8.424   8.807   9.717  0.0000  0.0000  0.0000
  258THR     CA 3945   8.585   8.945   9.723  0.0000  0.0000  0.0000
  258THR     HA 3946   8.617   9.022   9.793  0.0000  0.0000  0.0000
  258THR     CB 3947   8.699   8.842   9.716  0.0000  0.0000  0.0000
  258THR     HB 3948   8.669   8.758   9.653  0.0000  0.0000  0.0000
  258THR    CG2 3949   8.830   8.901   9.664  0.0000  0.0000  0.0000
  258THR   HG21 3950   8.908   8.825   9.670  0.0000  0.0000  0.0000
  258THR   HG22 3951   8.818   8.931   9.560  0.0000  0.0000  0.0000
  258THR   HG23 3952   8.858   8.988   9.723  0.0000  0.0000  0.0000
  258THR    OG1 3953   8.726   8.795   9.847  0.0000  0.0000  0.0000
  258THR    HG1 3954   8.752   8.703   9.836  0.0000  0.0000  0.0000
  258THR      C 3955   8.559   9.011   9.589  0.0000  0.0000  0.0000
  258THR      O 3956   8.526   8.945   9.490  0.0000  0.0000  0.0000
  259LEU      N 3957   8.575   9.143   9.583  0.0000  0.0000  0.0000
  259LEU      H 3958   8.608   9.189   9.667  0.0000  0.0000  0.0000
  259LEU     CA 3959   8.559   9.227   9.464  0.0000  0.0000  0.0000
  259LEU     HA 3960   8.518   9.166   9.383  0.0000  0.0000  0.0000
  259LEU     CB 3961   8.459   9.340   9.495  0.0000  0.0000  0.0000
  259LEU    HB1 3962   8.498   9.399   9.577  0.0000  0.0000  0.0000
  259LEU    HB2 3963   8.367   9.293   9.530  0.0000  0.0000  0.0000
  259LEU     CG 3964   8.419   9.436   9.381  0.0000  0.0000  0.0000
  259LEU     HG 3965   8.336   9.496   9.418  0.0000  0.0000  0.0000
  259LEU    CD1 3966   8.529   9.535   9.339  0.0000  0.0000  0.0000
  259LEU   HD11 3967   8.484   9.616   9.281  0.0000  0.0000  0.0000
  259LEU   HD12 3968   8.575   9.578   9.428  0.0000  0.0000  0.0000
  259LEU   HD13 3969   8.604   9.487   9.277  0.0000  0.0000  0.0000
  259LEU    CD2 3970   8.371   9.363   9.255  0.0000  0.0000  0.0000
  259LEU   HD21 3971   8.333   9.436   9.183  0.0000  0.0000  0.0000
  259LEU   HD22 3972   8.452   9.306   9.209  0.0000  0.0000  0.0000
  259LEU   HD23 3973   8.289   9.296   9.282  0.0000  0.0000  0.0000
  259LEU      C 3974   8.696   9.277   9.420  0.0000  0.0000  0.0000
  259LEU      O 3975   8.769   9.339   9.498  0.0000  0.0000  0.0000
  260SER      N 3976   8.732   9.254   9.294  0.0000  0.0000  0.0000
  260SER      H 3977   8.667   9.203   9.235  0.0000  0.0000  0.0000
  260SER     CA 3978   8.860   9.295   9.236  0.0000  0.0000  0.0000
  260SER     HA 3979   8.908   9.363   9.305  0.0000  0.0000  0.0000
  260SER     CB 3980   8.951   9.172   9.222  0.0000  0.0000  0.0000
  260SER    HB1 3981   8.956   9.121   9.318  0.0000  0.0000  0.0000
  260SER    HB2 3982   9.052   9.205   9.196  0.0000  0.0000  0.0000
  260SER     OG 3983   8.905   9.083   9.123  0.0000  0.0000  0.0000
  260SER     HG 3984   8.809   9.076   9.131  0.0000  0.0000  0.0000
  260SER      C 3985   8.843   9.371   9.105  0.0000  0.0000  0.0000
  260SER      O 3986   8.746   9.353   9.032  0.0000  0.0000  0.0000
  261ALA      N 3987   8.939   9.459   9.075  0.0000  0.0000  0.0000
  261ALA      H 3988   9.016   9.469   9.139  0.0000  0.0000  0.0000
  261ALA     CA 3989   8.943   9.539   8.952  0.0000  0.0000  0.0000
  261ALA     HA 3990   8.883   9.489   8.875  0.0000  0.0000  0.0000
  261ALA     CB 3991   8.879   9.675   8.981  0.0000  0.0000  0.0000
  261ALA    HB1 3992   8.877   9.736   8.890  0.0000  0.0000  0.0000
  261ALA    HB2 3993   8.776   9.662   9.016  0.0000  0.0000  0.0000
  261ALA    HB3 3994   8.935   9.728   9.058  0.0000  0.0000  0.0000
  261ALA      C 3995   9.087   9.552   8.899  0.0000  0.0000  0.0000
  261ALA      O 3996   9.176   9.593   8.974  0.0000  0.0000  0.0000
  262LEU      N 3997   9.108   9.517   8.772  0.0000  0.0000  0.0000
  262LEU      H 3998   9.030   9.480   8.720  0.0000  0.0000  0.0000
  262LEU     CA 3999   9.234   9.533   8.698  0.0000  0.0000  0.0000
  262LEU     HA 4000   9.314   9.545   8.770  0.0000  0.0000  0.0000
  262LEU     CB 4001   9.265   9.410   8.612  0.0000  0.0000  0.0000
  262LEU    HB1 4002   9.181   9.393   8.544  0.0000  0.0000  0.0000
  262LEU    HB2 4003   9.275   9.324   8.678  0.0000  0.0000  0.0000
  262LEU     CG 4004   9.395   9.424   8.530  0.0000  0.0000  0.0000
  262LEU     HG 4005   9.395   9.515   8.471  0.0000  0.0000  0.0000
  262LEU    CD1 4006   9.515   9.425   8.623  0.0000  0.0000  0.0000
  262LEU   HD11 4007   9.605   9.403   8.565  0.0000  0.0000  0.0000
  262LEU   HD12 4008   9.526   9.524   8.667  0.0000  0.0000  0.0000
  262LEU   HD13 4009   9.505   9.350   8.702  0.0000  0.0000  0.0000
  262LEU    CD2 4010   9.407   9.311   8.430  0.0000  0.0000  0.0000
  262LEU   HD21 4011   9.498   9.324   8.373  0.0000  0.0000  0.0000
  262LEU   HD22 4012   9.408   9.215   8.482  0.0000  0.0000  0.0000
  262LEU   HD23 4013   9.323   9.316   8.361  0.0000  0.0000  0.0000
  262LEU      C 4014   9.228   9.650   8.601  0.0000  0.0000  0.0000
  262LEU      O 4015   9.131   9.656   8.525  0.0000  0.0000  0.0000
  263LEU      N 4016   9.333   9.731   8.591  0.0000  0.0000  0.0000
  263LEU      H 4017   9.404   9.724   8.662  0.0000  0.0000  0.0000
  263LEU     CA 4018   9.337   9.845   8.497  0.0000  0.0000  0.0000
  263LEU     HA 4019   9.252   9.839   8.430  0.0000  0.0000  0.0000
  263LEU     CB 4020   9.330   9.971   8.578  0.0000  0.0000  0.0000
  263LEU    HB1 4021   9.289  10.042   8.507  0.0000  0.0000  0.0000
  263LEU    HB2 4022   9.432   9.997   8.607  0.0000  0.0000  0.0000
  263LEU     CG 4023   9.240   9.976   8.699  0.0000  0.0000  0.0000
  263LEU     HG 4024   9.262   9.897   8.771  0.0000  0.0000  0.0000
  263LEU    CD1 4025   9.278  10.111   8.762  0.0000  0.0000  0.0000
  263LEU   HD11 4026   9.193  10.179   8.761  0.0000  0.0000  0.0000
  263LEU   HD12 4027   9.321  10.097   8.862  0.0000  0.0000  0.0000
  263LEU   HD13 4028   9.357  10.165   8.709  0.0000  0.0000  0.0000
  263LEU    CD2 4029   9.099   9.958   8.640  0.0000  0.0000  0.0000
  263LEU   HD21 4030   9.030   9.918   8.715  0.0000  0.0000  0.0000
  263LEU   HD22 4031   9.064  10.050   8.593  0.0000  0.0000  0.0000
  263LEU   HD23 4032   9.096   9.881   8.563  0.0000  0.0000  0.0000
  263LEU      C 4033   9.460   9.865   8.409  0.0000  0.0000  0.0000
  263LEU      O 4034   9.565   9.814   8.445  0.0000  0.0000  0.0000
  264ASP      N 4035   9.445   9.949   8.303  0.0000  0.0000  0.0000
  264ASP      H 4036   9.365  10.010   8.296  0.0000  0.0000  0.0000
  264ASP     CA 4037   9.540   9.952   8.189  0.0000  0.0000  0.0000
  264ASP     HA 4038   9.631   9.940   8.249  0.0000  0.0000  0.0000
  264ASP     CB 4039   9.503   9.835   8.099  0.0000  0.0000  0.0000
  264ASP    HB1 4040   9.401   9.856   8.065  0.0000  0.0000  0.0000
  264ASP    HB2 4041   9.500   9.742   8.157  0.0000  0.0000  0.0000
  264ASP     CG 4042   9.590   9.814   7.975  0.0000  0.0000  0.0000
  264ASP    OD1 4043   9.713   9.844   7.980  0.0000  0.0000  0.0000
  264ASP    OD2 4044   9.531   9.777   7.873  0.0000  0.0000  0.0000
  264ASP      C 4045   9.568  10.075   8.098  0.0000  0.0000  0.0000
  264ASP      O 4046   9.470  10.134   8.057  0.0000  0.0000  0.0000
  265GLY      N 4047   9.696  10.104   8.059  0.0000  0.0000  0.0000
  265GLY      H 4048   9.757  10.028   8.083  0.0000  0.0000  0.0000
  265GLY     CA 4049   9.772  10.210   7.980  0.0000  0.0000  0.0000
  265GLY    HA1 4050   9.839  10.163   7.908  0.0000  0.0000  0.0000
  265GLY    HA2 4051   9.841  10.265   8.043  0.0000  0.0000  0.0000
  265GLY      C 4052   9.708  10.329   7.914  0.0000  0.0000  0.0000
  265GLY      O 4053   9.770  10.407   7.843  0.0000  0.0000  0.0000
  266LYS      N 4054   9.582  10.345   7.941  0.0000  0.0000  0.0000
  266LYS      H 4055   9.541  10.287   8.013  0.0000  0.0000  0.0000
  266LYS     CA 4056   9.489  10.413   7.860  0.0000  0.0000  0.0000
  266LYS     HA 4057   9.532  10.506   7.822  0.0000  0.0000  0.0000
  266LYS     CB 4058   9.455  10.318   7.742  0.0000  0.0000  0.0000
  266LYS    HB1 4059   9.550  10.289   7.697  0.0000  0.0000  0.0000
  266LYS    HB2 4060   9.399  10.373   7.667  0.0000  0.0000  0.0000
  266LYS     CG 4061   9.381  10.188   7.776  0.0000  0.0000  0.0000
  266LYS    HG1 4062   9.286  10.208   7.825  0.0000  0.0000  0.0000
  266LYS    HG2 4063   9.445  10.126   7.840  0.0000  0.0000  0.0000
  266LYS     CD 4064   9.363  10.098   7.654  0.0000  0.0000  0.0000
  266LYS    HD1 4065   9.461  10.058   7.628  0.0000  0.0000  0.0000
  266LYS    HD2 4066   9.325  10.158   7.571  0.0000  0.0000  0.0000
  266LYS     CE 4067   9.267   9.981   7.681  0.0000  0.0000  0.0000
  266LYS    HE1 4068   9.258   9.924   7.588  0.0000  0.0000  0.0000
  266LYS    HE2 4069   9.168  10.022   7.705  0.0000  0.0000  0.0000
  266LYS     NZ 4070   9.313   9.892   7.789  0.0000  0.0000  0.0000
  266LYS    HZ1 4071   9.263   9.804   7.791  0.0000  0.0000  0.0000
  266LYS    HZ2 4072   9.410   9.864   7.780  0.0000  0.0000  0.0000
  266LYS    HZ3 4073   9.309   9.936   7.880  0.0000  0.0000  0.0000
  266LYS      C 4074   9.374  10.448   7.950  0.0000  0.0000  0.0000
  266LYS      O 4075   9.366  10.421   8.069  0.0000  0.0000  0.0000
  267ASN      N 4076   9.287  10.516   7.885  0.0000  0.0000  0.0000
  267ASN      H 4077   9.312  10.547   7.792  0.0000  0.0000  0.0000
  267ASN     CA 4078   9.161  10.554   7.934  0.0000  0.0000  0.0000
  267ASN     HA 4079   9.169  10.593   8.036  0.0000  0.0000  0.0000
  267ASN     CB 4080   9.143  10.674   7.831  0.0000  0.0000  0.0000
  267ASN    HB1 4081   9.058  10.738   7.856  0.0000  0.0000  0.0000
  267ASN    HB2 4082   9.128  10.634   7.731  0.0000  0.0000  0.0000
  267ASN     CG 4083   9.244  10.788   7.817  0.0000  0.0000  0.0000
  267ASN    OD1 4084   9.355  10.770   7.770  0.0000  0.0000  0.0000
  267ASN    ND2 4085   9.203  10.911   7.842  0.0000  0.0000  0.0000
  267ASN   HD21 4086   9.109  10.929   7.873  0.0000  0.0000  0.0000
  267ASN   HD22 4087   9.264  10.987   7.812  0.0000  0.0000  0.0000
  267ASN      C 4088   9.072  10.417   7.936  0.0000  0.0000  0.0000
  267ASN      O 4089   9.077  10.341   7.840  0.0000  0.0000  0.0000
  268VAL      N 4090   8.972  10.393   8.026  0.0000  0.0000  0.0000
  268VAL      H 4091   8.972  10.460   8.102  0.0000  0.0000  0.0000
  268VAL     CA 4092   8.851  10.296   8.034  0.0000  0.0000  0.0000
  268VAL     HA 4093   8.887  10.193   8.033  0.0000  0.0000  0.0000
  268VAL     CB 4094   8.795  10.324   8.179  0.0000  0.0000  0.0000
  268VAL     HB 4095   8.879  10.335   8.247  0.0000  0.0000  0.0000
  268VAL    CG1 4096   8.735  10.458   8.159  0.0000  0.0000  0.0000
  268VAL   HG11 4097   8.792  10.532   8.217  0.0000  0.0000  0.0000
  268VAL   HG12 4098   8.760  10.497   8.060  0.0000  0.0000  0.0000
  268VAL   HG13 4099   8.627  10.457   8.164  0.0000  0.0000  0.0000
  268VAL    CG2 4100   8.682  10.264   8.266  0.0000  0.0000  0.0000
  268VAL   HG21 4101   8.652  10.332   8.344  0.0000  0.0000  0.0000
  268VAL   HG22 4102   8.592  10.243   8.208  0.0000  0.0000  0.0000
  268VAL   HG23 4103   8.719  10.178   8.322  0.0000  0.0000  0.0000
  268VAL      C 4104   8.732  10.306   7.924  0.0000  0.0000  0.0000
  268VAL      O 4105   8.623  10.258   7.951  0.0000  0.0000  0.0000
  269ASN      N 4106   8.745  10.375   7.807  0.0000  0.0000  0.0000
  269ASN      H 4107   8.839  10.409   7.792  0.0000  0.0000  0.0000
  269ASN     CA 4108   8.643  10.426   7.706  0.0000  0.0000  0.0000
  269ASN     HA 4109   8.562  10.480   7.756  0.0000  0.0000  0.0000
  269ASN     CB 4110   8.696  10.505   7.576  0.0000  0.0000  0.0000
  269ASN    HB1 4111   8.606  10.517   7.516  0.0000  0.0000  0.0000
  269ASN    HB2 4112   8.762  10.437   7.521  0.0000  0.0000  0.0000
  269ASN     CG 4113   8.760  10.644   7.553  0.0000  0.0000  0.0000
  269ASN    OD1 4114   8.867  10.686   7.594  0.0000  0.0000  0.0000
  269ASN    ND2 4115   8.714  10.725   7.462  0.0000  0.0000  0.0000
  269ASN   HD21 4116   8.623  10.716   7.419  0.0000  0.0000  0.0000
  269ASN   HD22 4117   8.767  10.810   7.467  0.0000  0.0000  0.0000
  269ASN      C 4118   8.578  10.305   7.635  0.0000  0.0000  0.0000
  269ASN      O 4119   8.481  10.315   7.560  0.0000  0.0000  0.0000
  270ALA      N 4120   8.648  10.194   7.647  0.0000  0.0000  0.0000
  270ALA      H 4121   8.716  10.195   7.722  0.0000  0.0000  0.0000
  270ALA     CA 4122   8.646  10.072   7.572  0.0000  0.0000  0.0000
  270ALA     HA 4123   8.546  10.054   7.532  0.0000  0.0000  0.0000
  270ALA     CB 4124   8.749  10.087   7.459  0.0000  0.0000  0.0000
  270ALA    HB1 4125   8.751   9.996   7.398  0.0000  0.0000  0.0000
  270ALA    HB2 4126   8.722  10.171   7.395  0.0000  0.0000  0.0000
  270ALA    HB3 4127   8.848  10.104   7.500  0.0000  0.0000  0.0000
  270ALA      C 4128   8.686   9.963   7.672  0.0000  0.0000  0.0000
  270ALA      O 4129   8.733   9.992   7.783  0.0000  0.0000  0.0000
  271GLY      N 4130   8.672   9.837   7.633  0.0000  0.0000  0.0000
  271GLY      H 4131   8.638   9.818   7.540  0.0000  0.0000  0.0000
  271GLY     CA 4132   8.718   9.725   7.716  0.0000  0.0000  0.0000
  271GLY    HA1 4133   8.703   9.632   7.662  0.0000  0.0000  0.0000
  271GLY    HA2 4134   8.659   9.723   7.807  0.0000  0.0000  0.0000
  271GLY      C 4135   8.867   9.740   7.751  0.0000  0.0000  0.0000
  271GLY      O 4136   8.953   9.739   7.663  0.0000  0.0000  0.0000
  272GLY      N 4137   8.898   9.757   7.879  0.0000  0.0000  0.0000
  272GLY      H 4138   8.823   9.768   7.946  0.0000  0.0000  0.0000
  272GLY     CA 4139   9.036   9.776   7.925  0.0000  0.0000  0.0000
  272GLY    HA1 4140   9.066   9.878   7.900  0.0000  0.0000  0.0000
  272GLY    HA2 4141   9.101   9.705   7.874  0.0000  0.0000  0.0000
  272GLY      C 4142   9.053   9.757   8.075  0.0000  0.0000  0.0000
  272GLY      O 4143   9.139   9.681   8.118  0.0000  0.0000  0.0000
  273HIS      N 4144   8.967   9.820   8.154  0.0000  0.0000  0.0000
  273HIS      H 4145   8.898   9.880   8.113  0.0000  0.0000  0.0000
  273HIS     CA 4146   8.946   9.784   8.294  0.0000  0.0000  0.0000
  273HIS     HA 4147   9.044   9.769   8.341  0.0000  0.0000  0.0000
  273HIS     CB 4148   8.875   9.900   8.365  0.0000  0.0000  0.0000
  273HIS    HB1 4149   8.938   9.988   8.363  0.0000  0.0000  0.0000
  273HIS    HB2 4150   8.858   9.873   8.470  0.0000  0.0000  0.0000
  273HIS     CG 4151   8.742   9.932   8.301  0.0000  0.0000  0.0000
  273HIS    ND1 4152   8.725   9.969   8.167  0.0000  0.0000  0.0000
  273HIS    CE1 4153   8.595   9.996   8.152  0.0000  0.0000  0.0000
  273HIS    HE1 4154   8.552  10.039   8.063  0.0000  0.0000  0.0000
  273HIS    NE2 4155   8.530   9.981   8.269  0.0000  0.0000  0.0000
  273HIS    HE2 4156   8.435  10.009   8.286  0.0000  0.0000  0.0000
  273HIS    CD2 4157   8.621   9.940   8.364  0.0000  0.0000  0.0000
  273HIS    HD2 4158   8.603   9.923   8.469  0.0000  0.0000  0.0000
  273HIS      C 4159   8.864   9.655   8.305  0.0000  0.0000  0.0000
  273HIS      O 4160   8.759   9.642   8.243  0.0000  0.0000  0.0000
  274LYS      N 4161   8.910   9.560   8.386  0.0000  0.0000  0.0000
  274LYS      H 4162   8.997   9.578   8.434  0.0000  0.0000  0.0000
  274LYS     CA 4163   8.844   9.431   8.407  0.0000  0.0000  0.0000
  274LYS     HA 4164   8.749   9.431   8.354  0.0000  0.0000  0.0000
  274LYS     CB 4165   8.930   9.316   8.351  0.0000  0.0000  0.0000
  274LYS    HB1 4166   8.880   9.222   8.372  0.0000  0.0000  0.0000
  274LYS    HB2 4167   9.025   9.314   8.404  0.0000  0.0000  0.0000
  274LYS     CG 4168   8.961   9.323   8.200  0.0000  0.0000  0.0000
  274LYS    HG1 4169   9.011   9.231   8.173  0.0000  0.0000  0.0000
  274LYS    HG2 4170   9.031   9.405   8.182  0.0000  0.0000  0.0000
  274LYS     CD 4171   8.840   9.343   8.107  0.0000  0.0000  0.0000
  274LYS    HD1 4172   8.871   9.318   8.005  0.0000  0.0000  0.0000
  274LYS    HD2 4173   8.810   9.448   8.107  0.0000  0.0000  0.0000
  274LYS     CE 4174   8.720   9.256   8.145  0.0000  0.0000  0.0000
  274LYS    HE1 4175   8.691   9.275   8.249  0.0000  0.0000  0.0000
  274LYS    HE2 4176   8.749   9.151   8.138  0.0000  0.0000  0.0000
  274LYS     NZ 4177   8.604   9.278   8.057  0.0000  0.0000  0.0000
  274LYS    HZ1 4178   8.537   9.205   8.075  0.0000  0.0000  0.0000
  274LYS    HZ2 4179   8.564   9.370   8.059  0.0000  0.0000  0.0000
  274LYS    HZ3 4180   8.628   9.249   7.963  0.0000  0.0000  0.0000
  274LYS      C 4181   8.810   9.409   8.554  0.0000  0.0000  0.0000
  274LYS      O 4182   8.898   9.388   8.637  0.0000  0.0000  0.0000
  275LEU      N 4183   8.681   9.411   8.585  0.0000  0.0000  0.0000
  275LEU      H 4184   8.614   9.429   8.511  0.0000  0.0000  0.0000
  275LEU     CA 4185   8.628   9.366   8.715  0.0000  0.0000  0.0000
  275LEU     HA 4186   8.687   9.411   8.795  0.0000  0.0000  0.0000
  275LEU     CB 4187   8.482   9.411   8.730  0.0000  0.0000  0.0000
  275LEU    HB1 4188   8.447   9.380   8.828  0.0000  0.0000  0.0000
  275LEU    HB2 4189   8.422   9.358   8.655  0.0000  0.0000  0.0000
  275LEU     CG 4190   8.457   9.562   8.714  0.0000  0.0000  0.0000
  275LEU     HG 4191   8.484   9.593   8.613  0.0000  0.0000  0.0000
  275LEU    CD1 4192   8.309   9.592   8.734  0.0000  0.0000  0.0000
  275LEU   HD11 4193   8.290   9.698   8.717  0.0000  0.0000  0.0000
  275LEU   HD12 4194   8.249   9.535   8.662  0.0000  0.0000  0.0000
  275LEU   HD13 4195   8.278   9.566   8.835  0.0000  0.0000  0.0000
  275LEU    CD2 4196   8.538   9.646   8.813  0.0000  0.0000  0.0000
  275LEU   HD21 4197   8.511   9.751   8.803  0.0000  0.0000  0.0000
  275LEU   HD22 4198   8.517   9.613   8.915  0.0000  0.0000  0.0000
  275LEU   HD23 4199   8.644   9.635   8.793  0.0000  0.0000  0.0000
  275LEU      C 4200   8.642   9.213   8.728  0.0000  0.0000  0.0000
  275LEU      O 4201   8.658   9.142   8.629  0.0000  0.0000  0.0000
  276GLY      N 4202   8.632   9.162   8.851  0.0000  0.0000  0.0000
  276GLY      H 4203   8.631   9.225   8.929  0.0000  0.0000  0.0000
  276GLY     CA 4204   8.620   9.019   8.878  0.0000  0.0000  0.0000
  276GLY    HA1 4205   8.715   8.969   8.857  0.0000  0.0000  0.0000
  276GLY    HA2 4206   8.544   8.977   8.812  0.0000  0.0000  0.0000
  276GLY      C 4207   8.581   8.990   9.023  0.0000  0.0000  0.0000
  276GLY      O 4208   8.625   9.062   9.114  0.0000  0.0000  0.0000
  277LEU      N 4209   8.498   8.888   9.044  0.0000  0.0000  0.0000
  277LEU      H 4210   8.479   8.827   8.965  0.0000  0.0000  0.0000
  277LEU     CA 4211   8.427   8.861   9.169  0.0000  0.0000  0.0000
  277LEU     HA 4212   8.460   8.932   9.245  0.0000  0.0000  0.0000
  277LEU     CB 4213   8.276   8.880   9.144  0.0000  0.0000  0.0000
  277LEU    HB1 4214   8.242   8.798   9.081  0.0000  0.0000  0.0000
  277LEU    HB2 4215   8.260   8.973   9.088  0.0000  0.0000  0.0000
  277LEU     CG 4216   8.187   8.884   9.270  0.0000  0.0000  0.0000
  277LEU     HG 4217   8.214   8.803   9.338  0.0000  0.0000  0.0000
  277LEU    CD1 4218   8.200   9.017   9.344  0.0000  0.0000  0.0000
  277LEU   HD11 4219   8.137   9.016   9.433  0.0000  0.0000  0.0000
  277LEU   HD12 4220   8.303   9.033   9.375  0.0000  0.0000  0.0000
  277LEU   HD13 4221   8.168   9.098   9.279  0.0000  0.0000  0.0000
  277LEU    CD2 4222   8.041   8.865   9.231  0.0000  0.0000  0.0000
  277LEU   HD21 4223   7.978   8.869   9.321  0.0000  0.0000  0.0000
  277LEU   HD22 4224   8.009   8.944   9.163  0.0000  0.0000  0.0000
  277LEU   HD23 4225   8.027   8.768   9.184  0.0000  0.0000  0.0000
  277LEU      C 4226   8.455   8.719   9.220  0.0000  0.0000  0.0000
  277LEU      O 4227   8.467   8.626   9.141  0.0000  0.0000  0.0000
  278GLY      N 4228   8.457   8.701   9.352  0.0000  0.0000  0.0000
  278GLY      H 4229   8.454   8.782   9.413  0.0000  0.0000  0.0000
  278GLY     CA 4230   8.447   8.569   9.415  0.0000  0.0000  0.0000
  278GLY    HA1 4231   8.546   8.532   9.442  0.0000  0.0000  0.0000
  278GLY    HA2 4232   8.401   8.499   9.345  0.0000  0.0000  0.0000
  278GLY      C 4233   8.361   8.572   9.542  0.0000  0.0000  0.0000
  278GLY      O 4234   8.369   8.667   9.619  0.0000  0.0000  0.0000
  279LEU      N 4235   8.281   8.468   9.562  0.0000  0.0000  0.0000
  279LEU      H 4236   8.275   8.398   9.490  0.0000  0.0000  0.0000
  279LEU     CA 4237   8.221   8.434   9.691  0.0000  0.0000  0.0000
  279LEU     HA 4238   8.235   8.516   9.761  0.0000  0.0000  0.0000
  279LEU     CB 4239   8.070   8.412   9.671  0.0000  0.0000  0.0000
  279LEU    HB1 4240   8.057   8.328   9.603  0.0000  0.0000  0.0000
  279LEU    HB2 4241   8.027   8.500   9.624  0.0000  0.0000  0.0000
  279LEU     CG 4242   7.992   8.382   9.801  0.0000  0.0000  0.0000
  279LEU     HG 4243   8.039   8.300   9.854  0.0000  0.0000  0.0000
  279LEU    CD1 4244   7.984   8.504   9.893  0.0000  0.0000  0.0000
  279LEU   HD11 4245   7.926   8.479   9.982  0.0000  0.0000  0.0000
  279LEU   HD12 4246   8.084   8.533   9.925  0.0000  0.0000  0.0000
  279LEU   HD13 4247   7.937   8.587   9.841  0.0000  0.0000  0.0000
  279LEU    CD2 4248   7.848   8.342   9.767  0.0000  0.0000  0.0000
  279LEU   HD21 4249   7.793   8.321   9.858  0.0000  0.0000  0.0000
  279LEU   HD22 4250   7.798   8.422   9.712  0.0000  0.0000  0.0000
  279LEU   HD23 4251   7.849   8.252   9.706  0.0000  0.0000  0.0000
  279LEU      C 4252   8.293   8.311   9.747  0.0000  0.0000  0.0000
  279LEU      O 4253   8.303   8.210   9.677  0.0000  0.0000  0.0000
  280GLU      N 4254   8.344   8.320   9.869  0.0000  0.0000  0.0000
  280GLU      H 4255   8.330   8.406   9.921  0.0000  0.0000  0.0000
  280GLU     CA 4256   8.432   8.221   9.930  0.0000  0.0000  0.0000
  280GLU     HA 4257   8.443   8.136   9.863  0.0000  0.0000  0.0000
  280GLU     CB 4258   8.574   8.279   9.955  0.0000  0.0000  0.0000
  280GLU    HB1 4259   8.643   8.196   9.967  0.0000  0.0000  0.0000
  280GLU    HB2 4260   8.572   8.334  10.049  0.0000  0.0000  0.0000
  280GLU     CG 4261   8.629   8.373   9.845  0.0000  0.0000  0.0000
  280GLU    HG1 4262   8.556   8.453   9.826  0.0000  0.0000  0.0000
  280GLU    HG2 4263   8.641   8.317   9.752  0.0000  0.0000  0.0000
  280GLU     CD 4264   8.762   8.443   9.880  0.0000  0.0000  0.0000
  280GLU    OE1 4265   8.835   8.395   9.970  0.0000  0.0000  0.0000
  280GLU    OE2 4266   8.792   8.548   9.818  0.0000  0.0000  0.0000
  280GLU      C 4267   8.369   8.171  10.062  0.0000  0.0000  0.0000
  280GLU      O 4268   8.344   8.251  10.153  0.0000  0.0000  0.0000
  281PHE      N 4269   8.342   8.041  10.072  0.0000  0.0000  0.0000
  281PHE      H 4270   8.361   7.982   9.992  0.0000  0.0000  0.0000
  281PHE     CA 4271   8.285   7.976  10.191  0.0000  0.0000  0.0000
  281PHE     HA 4272   8.259   8.052  10.265  0.0000  0.0000  0.0000
  281PHE     CB 4273   8.155   7.904  10.151  0.0000  0.0000  0.0000
  281PHE    HB1 4274   8.182   7.822  10.085  0.0000  0.0000  0.0000
  281PHE    HB2 4275   8.093   7.973  10.095  0.0000  0.0000  0.0000
  281PHE     CG 4276   8.071   7.844  10.264  0.0000  0.0000  0.0000
  281PHE    CD1 4277   8.115   7.730  10.334  0.0000  0.0000  0.0000
  281PHE    HD1 4278   8.209   7.684  10.310  0.0000  0.0000  0.0000
  281PHE    CE1 4279   8.037   7.676  10.437  0.0000  0.0000  0.0000
  281PHE    HE1 4280   8.072   7.589  10.491  0.0000  0.0000  0.0000
  281PHE     CZ 4281   7.912   7.733  10.469  0.0000  0.0000  0.0000
  281PHE     HZ 4282   7.853   7.691  10.548  0.0000  0.0000  0.0000
  281PHE    CE2 4283   7.866   7.844  10.396  0.0000  0.0000  0.0000
  281PHE    HE2 4284   7.769   7.887  10.419  0.0000  0.0000  0.0000
  281PHE    CD2 4285   7.945   7.899  10.293  0.0000  0.0000  0.0000
  281PHE    HD2 4286   7.908   7.983  10.237  0.0000  0.0000  0.0000
  281PHE      C 4287   8.386   7.879  10.254  0.0000  0.0000  0.0000
  281PHE      O 4288   8.452   7.804  10.182  0.0000  0.0000  0.0000
  282GLN      N 4289   8.398   7.879  10.386  0.0000  0.0000  0.0000
  282GLN      H 4290   8.340   7.942  10.439  0.0000  0.0000  0.0000
  282GLN     CA 4291   8.478   7.783  10.464  0.0000  0.0000  0.0000
  282GLN     HA 4292   8.491   7.692  10.405  0.0000  0.0000  0.0000
  282GLN     CB 4293   8.616   7.841  10.498  0.0000  0.0000  0.0000
  282GLN    HB1 4294   8.662   7.773  10.571  0.0000  0.0000  0.0000
  282GLN    HB2 4295   8.605   7.938  10.547  0.0000  0.0000  0.0000
  282GLN     CG 4296   8.715   7.853  10.381  0.0000  0.0000  0.0000
  282GLN    HG1 4297   8.693   7.776  10.306  0.0000  0.0000  0.0000
  282GLN    HG2 4298   8.815   7.833  10.419  0.0000  0.0000  0.0000
  282GLN     CD 4299   8.719   7.991  10.315  0.0000  0.0000  0.0000
  282GLN    OE1 4300   8.780   8.083  10.365  0.0000  0.0000  0.0000
  282GLN    NE2 4301   8.660   8.008  10.199  0.0000  0.0000  0.0000
  282GLN   HE21 4302   8.604   7.935  10.159  0.0000  0.0000  0.0000
  282GLN   HE22 4303   8.667   8.101  10.159  0.0000  0.0000  0.0000
  282GLN      C 4304   8.405   7.743  10.593  0.0000  0.0000  0.0000
  282GLN      O 4305   8.354   7.829  10.665  0.0000  0.0000  0.0000
  283ALA      N 4306   8.410   7.614  10.626  0.0000  0.0000  0.0000
  283ALA      H 4307   8.450   7.549  10.559  0.0000  0.0000  0.0000
  283ALA     CA 4308   8.374   7.558  10.757  0.0000  0.0000  0.0000
  283ALA     HA 4309   8.336   7.637  10.821  0.0000  0.0000  0.0000
  283ALA     CB 4310   8.262   7.454  10.740  0.0000  0.0000  0.0000
  283ALA    HB1 4311   8.227   7.422  10.838  0.0000  0.0000  0.0000
  283ALA    HB2 4312   8.178   7.498  10.685  0.0000  0.0000  0.0000
  283ALA    HB3 4313   8.300   7.367  10.687  0.0000  0.0000  0.0000
  283ALA      C 4314   8.495   7.499  10.831  0.0000  0.0000  0.0000
  283ALA    OC1 4315   8.484   7.478  10.953  0.0000  0.0000  0.0000
  283ALA    OC2 4316   8.601   7.471  10.769  0.0000  0.0000  0.0000
  284MET      N 4317   8.724  12.263  10.785  0.0000  0.0000  0.0000
  284MET     H1 4318   8.628  12.246  10.759  0.0000  0.0000  0.0000
  284MET     H2 4319   8.753  12.349  10.741  0.0000  0.0000  0.0000
  284MET     H3 4320   8.783  12.187  10.756  0.0000  0.0000  0.0000
  284MET     CA 4321   8.730  12.282  10.932  0.0000  0.0000  0.0000
  284MET     HA 4322   8.697  12.190  10.981  0.0000  0.0000  0.0000
  284MET     CB 4323   8.874  12.313  10.978  0.0000  0.0000  0.0000
  284MET    HB1 4324   8.873  12.340  11.083  0.0000  0.0000  0.0000
  284MET    HB2 4325   8.914  12.397  10.921  0.0000  0.0000  0.0000
  284MET     CG 4326   8.970  12.193  10.964  0.0000  0.0000  0.0000
  284MET    HG1 4327   8.928  12.109  11.019  0.0000  0.0000  0.0000
  284MET    HG2 4328   9.064  12.220  11.013  0.0000  0.0000  0.0000
  284MET     SD 4329   9.009  12.138  10.796  0.0000  0.0000  0.0000
  284MET     CE 4330   9.133  12.012  10.837  0.0000  0.0000  0.0000
  284MET    HE1 4331   9.177  11.971  10.746  0.0000  0.0000  0.0000
  284MET    HE2 4332   9.213  12.056  10.896  0.0000  0.0000  0.0000
  284MET    HE3 4333   9.087  11.931  10.893  0.0000  0.0000  0.0000
  284MET      C 4334   8.630  12.392  10.967  0.0000  0.0000  0.0000
  284MET      O 4335   8.542  12.415  10.885  0.0000  0.0000  0.0000
  285ALA      N 4336   8.641  12.460  11.082  0.0000  0.0000  0.0000
  285ALA      H 4337   8.709  12.433  11.152  0.0000  0.0000  0.0000
  285ALA     CA 4338   8.557  12.577  11.112  0.0000  0.0000  0.0000
  285ALA     HA 4339   8.452  12.546  11.115  0.0000  0.0000  0.0000
  285ALA     CB 4340   8.596  12.632  11.250  0.0000  0.0000  0.0000
  285ALA    HB1 4341   8.533  12.717  11.274  0.0000  0.0000  0.0000
  285ALA    HB2 4342   8.581  12.555  11.326  0.0000  0.0000  0.0000
  285ALA    HB3 4343   8.700  12.663  11.250  0.0000  0.0000  0.0000
  285ALA      C 4344   8.569  12.686  11.002  0.0000  0.0000  0.0000
  285ALA      O 4345   8.469  12.741  10.959  0.0000  0.0000  0.0000
  286VAL      N 4346   8.691  12.707  10.951  0.0000  0.0000  0.0000
  286VAL      H 4347   8.769  12.661  10.996  0.0000  0.0000  0.0000
  286VAL     CA 4348   8.718  12.773  10.822  0.0000  0.0000  0.0000
  286VAL     HA 4349   8.637  12.843  10.801  0.0000  0.0000  0.0000
  286VAL     CB 4350   8.849  12.854  10.828  0.0000  0.0000  0.0000
  286VAL     HB 4351   8.931  12.786  10.849  0.0000  0.0000  0.0000
  286VAL    CG1 4352   8.880  12.929  10.698  0.0000  0.0000  0.0000
  286VAL   HG11 4353   8.971  12.987  10.709  0.0000  0.0000  0.0000
  286VAL   HG12 4354   8.896  12.857  10.617  0.0000  0.0000  0.0000
  286VAL   HG13 4355   8.798  12.995  10.672  0.0000  0.0000  0.0000
  286VAL    CG2 4356   8.845  12.959  10.940  0.0000  0.0000  0.0000
  286VAL   HG21 4357   8.938  13.017  10.941  0.0000  0.0000  0.0000
  286VAL   HG22 4358   8.761  13.028  10.925  0.0000  0.0000  0.0000
  286VAL   HG23 4359   8.834  12.912  11.038  0.0000  0.0000  0.0000
  286VAL      C 4360   8.723  12.664  10.712  0.0000  0.0000  0.0000
  286VAL      O 4361   8.784  12.558  10.735  0.0000  0.0000  0.0000
  287PRO      N 4362   8.663  12.686  10.594  0.0000  0.0000  0.0000
  287PRO     CD 4363   8.564  12.789  10.563  0.0000  0.0000  0.0000
  287PRO    HD1 4364   8.609  12.888  10.565  0.0000  0.0000  0.0000
  287PRO    HD2 4365   8.482  12.783  10.635  0.0000  0.0000  0.0000
  287PRO     CG 4366   8.511  12.758  10.423  0.0000  0.0000  0.0000
  287PRO    HG1 4367   8.560  12.822  10.350  0.0000  0.0000  0.0000
  287PRO    HG2 4368   8.403  12.771  10.416  0.0000  0.0000  0.0000
  287PRO     CB 4369   8.550  12.613  10.397  0.0000  0.0000  0.0000
  287PRO    HB1 4370   8.567  12.595  10.291  0.0000  0.0000  0.0000
  287PRO    HB2 4371   8.472  12.548  10.436  0.0000  0.0000  0.0000
  287PRO     CA 4372   8.678  12.596  10.480  0.0000  0.0000  0.0000
  287PRO     HA 4373   8.680  12.493  10.515  0.0000  0.0000  0.0000
  287PRO      C 4374   8.806  12.625  10.399  0.0000  0.0000  0.0000
  287PRO      O 4375   8.857  12.737  10.399  0.0000  0.0000  0.0000
  288PRO      N 4376   8.863  12.524  10.330  0.0000  0.0000  0.0000
  288PRO     CD 4377   8.814  12.387  10.321  0.0000  0.0000  0.0000
  288PRO    HD1 4378   8.707  12.384  10.302  0.0000  0.0000  0.0000
  288PRO    HD2 4379   8.838  12.334  10.413  0.0000  0.0000  0.0000
  288PRO     CG 4380   8.889  12.323  10.204  0.0000  0.0000  0.0000
  288PRO    HG1 4381   8.835  12.344  10.112  0.0000  0.0000  0.0000
  288PRO    HG2 4382   8.903  12.216  10.218  0.0000  0.0000  0.0000
  288PRO     CB 4383   9.021  12.399  10.204  0.0000  0.0000  0.0000
  288PRO    HB1 4384   9.068  12.395  10.106  0.0000  0.0000  0.0000
  288PRO    HB2 4385   9.087  12.359  10.280  0.0000  0.0000  0.0000
  288PRO     CA 4386   8.978  12.542  10.241  0.0000  0.0000  0.0000
  288PRO     HA 4387   9.059  12.591  10.295  0.0000  0.0000  0.0000
  288PRO      C 4388   8.943  12.625  10.117  0.0000  0.0000  0.0000
  288PRO      O 4389   8.827  12.635  10.078  0.0000  0.0000  0.0000
  289THR      N 4390   9.045  12.679  10.051  0.0000  0.0000  0.0000
  289THR      H 4391   9.139  12.670  10.086  0.0000  0.0000  0.0000
  289THR     CA 4392   9.032  12.747   9.921  0.0000  0.0000  0.0000
  289THR     HA 4393   8.958  12.827   9.930  0.0000  0.0000  0.0000
  289THR     CB 4394   9.167  12.808   9.875  0.0000  0.0000  0.0000
  289THR     HB 4395   9.212  12.743   9.799  0.0000  0.0000  0.0000
  289THR    CG2 4396   9.149  12.947   9.813  0.0000  0.0000  0.0000
  289THR   HG21 4397   9.246  12.985   9.782  0.0000  0.0000  0.0000
  289THR   HG22 4398   9.083  12.941   9.727  0.0000  0.0000  0.0000
  289THR   HG23 4399   9.106  13.015   9.887  0.0000  0.0000  0.0000
  289THR    OG1 4400   9.260  12.819   9.981  0.0000  0.0000  0.0000
  289THR    HG1 4401   9.323  12.748   9.966  0.0000  0.0000  0.0000
  289THR      C 4402   8.986  12.649   9.813  0.0000  0.0000  0.0000
  289THR      O 4403   9.016  12.530   9.821  0.0000  0.0000  0.0000
  290TYR      N 4404   8.922  12.697   9.705  0.0000  0.0000  0.0000
  290TYR      H 4405   8.895  12.795   9.705  0.0000  0.0000  0.0000
  290TYR     CA 4406   8.879  12.611   9.594  0.0000  0.0000  0.0000
  290TYR     HA 4407   8.805  12.540   9.632  0.0000  0.0000  0.0000
  290TYR     CB 4408   8.809  12.696   9.486  0.0000  0.0000  0.0000
  290TYR    HB1 4409   8.882  12.762   9.439  0.0000  0.0000  0.0000
  290TYR    HB2 4410   8.734  12.759   9.534  0.0000  0.0000  0.0000
  290TYR     CG 4411   8.741  12.613   9.379  0.0000  0.0000  0.0000
  290TYR    CD1 4412   8.816  12.560   9.272  0.0000  0.0000  0.0000
  290TYR    HD1 4413   8.921  12.581   9.263  0.0000  0.0000  0.0000
  290TYR    CE1 4414   8.754  12.477   9.176  0.0000  0.0000  0.0000
  290TYR    HE1 4415   8.810  12.435   9.094  0.0000  0.0000  0.0000
  290TYR     CZ 4416   8.616  12.449   9.186  0.0000  0.0000  0.0000
  290TYR     OH 4417   8.557  12.369   9.094  0.0000  0.0000  0.0000
  290TYR     HH 4418   8.462  12.369   9.103  0.0000  0.0000  0.0000
  290TYR    CE2 4419   8.541  12.504   9.292  0.0000  0.0000  0.0000
  290TYR    HE2 4420   8.435  12.482   9.298  0.0000  0.0000  0.0000
  290TYR    CD2 4421   8.603  12.586   9.388  0.0000  0.0000  0.0000
  290TYR    HD2 4422   8.545  12.628   9.469  0.0000  0.0000  0.0000
  290TYR      C 4423   8.995  12.529   9.535  0.0000  0.0000  0.0000
  290TYR      O 4424   8.984  12.409   9.513  0.0000  0.0000  0.0000
  291ALA      N 4425   9.113  12.592   9.519  0.0000  0.0000  0.0000
  291ALA      H 4426   9.117  12.690   9.542  0.0000  0.0000  0.0000
  291ALA     CA 4427   9.235  12.526   9.471  0.0000  0.0000  0.0000
  291ALA     HA 4428   9.212  12.478   9.376  0.0000  0.0000  0.0000
  291ALA     CB 4429   9.339  12.636   9.446  0.0000  0.0000  0.0000
  291ALA    HB1 4430   9.430  12.591   9.404  0.0000  0.0000  0.0000
  291ALA    HB2 4431   9.300  12.709   9.375  0.0000  0.0000  0.0000
  291ALA    HB3 4432   9.365  12.686   9.539  0.0000  0.0000  0.0000
  291ALA      C 4433   9.290  12.417   9.566  0.0000  0.0000  0.0000
  291ALA      O 4434   9.370  12.334   9.522  0.0000  0.0000  0.0000
  292ASP      N 4435   9.244  12.411   9.691  0.0000  0.0000  0.0000
  292ASP      H 4436   9.177  12.480   9.720  0.0000  0.0000  0.0000
  292ASP     CA 4437   9.279  12.310   9.792  0.0000  0.0000  0.0000
  292ASP     HA 4438   9.369  12.260   9.758  0.0000  0.0000  0.0000
  292ASP     CB 4439   9.316  12.377   9.925  0.0000  0.0000  0.0000
  292ASP    HB1 4440   9.348  12.301   9.997  0.0000  0.0000  0.0000
  292ASP    HB2 4441   9.228  12.427   9.965  0.0000  0.0000  0.0000
  292ASP     CG 4442   9.428  12.480   9.911  0.0000  0.0000  0.0000
  292ASP    OD1 4443   9.542  12.436   9.889  0.0000  0.0000  0.0000
  292ASP    OD2 4444   9.397  12.601   9.925  0.0000  0.0000  0.0000
  292ASP      C 4445   9.172  12.200   9.812  0.0000  0.0000  0.0000
  292ASP      O 4446   9.192  12.106   9.890  0.0000  0.0000  0.0000
  293LEU      N 4447   9.059  12.204   9.739  0.0000  0.0000  0.0000
  293LEU      H 4448   9.045  12.282   9.677  0.0000  0.0000  0.0000
  293LEU     CA 4449   8.958  12.099   9.743  0.0000  0.0000  0.0000
  293LEU     HA 4450   8.931  12.082   9.848  0.0000  0.0000  0.0000
  293LEU     CB 4451   8.831  12.143   9.668  0.0000  0.0000  0.0000
  293LEU    HB1 4452   8.761  12.060   9.665  0.0000  0.0000  0.0000
  293LEU    HB2 4453   8.858  12.168   9.566  0.0000  0.0000  0.0000
  293LEU     CG 4454   8.757  12.263   9.732  0.0000  0.0000  0.0000
  293LEU     HG 4455   8.825  12.347   9.743  0.0000  0.0000  0.0000
  293LEU    CD1 4456   8.641  12.304   9.642  0.0000  0.0000  0.0000
  293LEU   HD11 4457   8.590  12.391   9.686  0.0000  0.0000  0.0000
  293LEU   HD12 4458   8.678  12.331   9.544  0.0000  0.0000  0.0000
  293LEU   HD13 4459   8.570  12.222   9.633  0.0000  0.0000  0.0000
  293LEU    CD2 4460   8.700  12.228   9.869  0.0000  0.0000  0.0000
  293LEU   HD21 4461   8.645  12.314   9.908  0.0000  0.0000  0.0000
  293LEU   HD22 4462   8.632  12.143   9.861  0.0000  0.0000  0.0000
  293LEU   HD23 4463   8.780  12.204   9.939  0.0000  0.0000  0.0000
  293LEU      C 4464   9.015  11.965   9.691  0.0000  0.0000  0.0000
  293LEU      O 4465   9.089  11.961   9.592  0.0000  0.0000  0.0000
  294GLY      N 4466   8.992  11.856   9.764  0.0000  0.0000  0.0000
  294GLY      H 4467   8.925  11.863   9.839  0.0000  0.0000  0.0000
  294GLY     CA 4468   9.055  11.726   9.737  0.0000  0.0000  0.0000
  294GLY    HA1 4469   9.027  11.694   9.636  0.0000  0.0000  0.0000
  294GLY    HA2 4470   9.015  11.652   9.807  0.0000  0.0000  0.0000
  294GLY      C 4471   9.208  11.723   9.747  0.0000  0.0000  0.0000
  294GLY      O 4472   9.270  11.625   9.706  0.0000  0.0000  0.0000
  295LYS      N 4473   9.275  11.828   9.797  0.0000  0.0000  0.0000
  295LYS      H 4474   9.222  11.909   9.828  0.0000  0.0000  0.0000
  295LYS     CA 4475   9.422  11.840   9.789  0.0000  0.0000  0.0000
  295LYS     HA 4476   9.450  11.826   9.685  0.0000  0.0000  0.0000
  295LYS     CB 4477   9.466  11.981   9.829  0.0000  0.0000  0.0000
  295LYS    HB1 4478   9.442  12.000   9.934  0.0000  0.0000  0.0000
  295LYS    HB2 4479   9.412  12.052   9.766  0.0000  0.0000  0.0000
  295LYS     CG 4480   9.616  12.003   9.806  0.0000  0.0000  0.0000
  295LYS    HG1 4481   9.640  11.984   9.701  0.0000  0.0000  0.0000
  295LYS    HG2 4482   9.673  11.934   9.868  0.0000  0.0000  0.0000
  295LYS     CD 4483   9.657  12.146   9.842  0.0000  0.0000  0.0000
  295LYS    HD1 4484   9.640  12.163   9.948  0.0000  0.0000  0.0000
  295LYS    HD2 4485   9.594  12.215   9.786  0.0000  0.0000  0.0000
  295LYS     CE 4486   9.802  12.178   9.807  0.0000  0.0000  0.0000
  295LYS    HE1 4487   9.826  12.276   9.851  0.0000  0.0000  0.0000
  295LYS    HE2 4488   9.811  12.188   9.699  0.0000  0.0000  0.0000
  295LYS     NZ 4489   9.897  12.075   9.856  0.0000  0.0000  0.0000
  295LYS    HZ1 4490   9.993  12.101   9.839  0.0000  0.0000  0.0000
  295LYS    HZ2 4491   9.885  12.055   9.955  0.0000  0.0000  0.0000
  295LYS    HZ3 4492   9.883  11.986   9.810  0.0000  0.0000  0.0000
  295LYS      C 4493   9.497  11.732   9.867  0.0000  0.0000  0.0000
  295LYS      O 4494   9.600  11.688   9.818  0.0000  0.0000  0.0000
  296SER      N 4495   9.446  11.684   9.980  0.0000  0.0000  0.0000
  296SER      H 4496   9.362  11.724  10.019  0.0000  0.0000  0.0000
  296SER     CA 4497   9.511  11.573  10.052  0.0000  0.0000  0.0000
  296SER     HA 4498   9.614  11.602  10.075  0.0000  0.0000  0.0000
  296SER     CB 4499   9.441  11.544  10.185  0.0000  0.0000  0.0000
  296SER    HB1 4500   9.487  11.457  10.232  0.0000  0.0000  0.0000
  296SER    HB2 4501   9.336  11.522  10.167  0.0000  0.0000  0.0000
  296SER     OG 4502   9.454  11.656  10.272  0.0000  0.0000  0.0000
  296SER     HG 4503   9.538  11.648  10.318  0.0000  0.0000  0.0000
  296SER      C 4504   9.521  11.446   9.966  0.0000  0.0000  0.0000
  296SER      O 4505   9.626  11.383   9.964  0.0000  0.0000  0.0000
  297ALA      N 4506   9.419  11.415   9.884  0.0000  0.0000  0.0000
  297ALA      H 4507   9.337  11.474   9.883  0.0000  0.0000  0.0000
  297ALA     CA 4508   9.428  11.307   9.786  0.0000  0.0000  0.0000
  297ALA     HA 4509   9.458  11.216   9.838  0.0000  0.0000  0.0000
  297ALA     CB 4510   9.290  11.284   9.723  0.0000  0.0000  0.0000
  297ALA    HB1 4511   9.294  11.198   9.656  0.0000  0.0000  0.0000
  297ALA    HB2 4512   9.215  11.264   9.800  0.0000  0.0000  0.0000
  297ALA    HB3 4513   9.259  11.371   9.665  0.0000  0.0000  0.0000
  297ALA      C 4514   9.535  11.336   9.679  0.0000  0.0000  0.0000
  297ALA      O 4515   9.624  11.253   9.655  0.0000  0.0000  0.0000
  298ARG      N 4516   9.532  11.456   9.619  0.0000  0.0000  0.0000
  298ARG      H 4517   9.458  11.519   9.646  0.0000  0.0000  0.0000
  298ARG     CA 4518   9.629  11.499   9.516  0.0000  0.0000  0.0000
  298ARG     HA 4519   9.627  11.426   9.435  0.0000  0.0000  0.0000
  298ARG     CB 4520   9.588  11.636   9.459  0.0000  0.0000  0.0000
  298ARG    HB1 4521   9.667  11.670   9.392  0.0000  0.0000  0.0000
  298ARG    HB2 4522   9.578  11.708   9.540  0.0000  0.0000  0.0000
  298ARG     CG 4523   9.456  11.629   9.379  0.0000  0.0000  0.0000
  298ARG    HG1 4524   9.374  11.599   9.444  0.0000  0.0000  0.0000
  298ARG    HG2 4525   9.468  11.553   9.302  0.0000  0.0000  0.0000
  298ARG     CD 4526   9.420  11.762   9.310  0.0000  0.0000  0.0000
  298ARG    HD1 4527   9.346  11.740   9.232  0.0000  0.0000  0.0000
  298ARG    HD2 4528   9.509  11.801   9.260  0.0000  0.0000  0.0000
  298ARG     NE 4529   9.361  11.861   9.402  0.0000  0.0000  0.0000
  298ARG     HE 4530   9.283  11.831   9.458  0.0000  0.0000  0.0000
  298ARG     CZ 4531   9.389  11.990   9.412  0.0000  0.0000  0.0000
  298ARG    NH1 4532   9.482  12.050   9.343  0.0000  0.0000  0.0000
  298ARG   HH11 4533   9.532  11.999   9.271  0.0000  0.0000  0.0000
  298ARG   HH12 4534   9.492  12.150   9.352  0.0000  0.0000  0.0000
  298ARG    NH2 4535   9.322  12.065   9.493  0.0000  0.0000  0.0000
  298ARG   HH21 4536   9.237  12.030   9.534  0.0000  0.0000  0.0000
  298ARG   HH22 4537   9.341  12.164   9.499  0.0000  0.0000  0.0000
  298ARG      C 4538   9.774  11.499   9.566  0.0000  0.0000  0.0000
  298ARG      O 4539   9.864  11.461   9.491  0.0000  0.0000  0.0000
  299ASP      N 4540   9.798  11.532   9.693  0.0000  0.0000  0.0000
  299ASP      H 4541   9.721  11.569   9.747  0.0000  0.0000  0.0000
  299ASP     CA 4542   9.930  11.526   9.755  0.0000  0.0000  0.0000
  299ASP     HA 4543  10.000  11.574   9.688  0.0000  0.0000  0.0000
  299ASP     CB 4544   9.934  11.607   9.886  0.0000  0.0000  0.0000
  299ASP    HB1 4545  10.021  11.574   9.944  0.0000  0.0000  0.0000
  299ASP    HB2 4546   9.846  11.585   9.945  0.0000  0.0000  0.0000
  299ASP     CG 4547   9.946  11.759   9.867  0.0000  0.0000  0.0000
  299ASP    OD1 4548   9.909  11.817   9.762  0.0000  0.0000  0.0000
  299ASP    OD2 4549  10.005  11.826   9.955  0.0000  0.0000  0.0000
  299ASP      C 4550   9.982  11.381   9.774  0.0000  0.0000  0.0000
  299ASP      O 4551  10.100  11.358   9.749  0.0000  0.0000  0.0000
  300VAL      N 4552   9.897  11.283   9.807  0.0000  0.0000  0.0000
  300VAL      H 4553   9.801  11.306   9.828  0.0000  0.0000  0.0000
  300VAL     CA 4554   9.939  11.140   9.815  0.0000  0.0000  0.0000
  300VAL     HA 4555  10.024  11.135   9.882  0.0000  0.0000  0.0000
  300VAL     CB 4556   9.828  11.049   9.872  0.0000  0.0000  0.0000
  300VAL     HB 4557   9.739  11.058   9.810  0.0000  0.0000  0.0000
  300VAL    CG1 4558   9.870  10.901   9.876  0.0000  0.0000  0.0000
  300VAL   HG11 4559   9.788  10.841   9.916  0.0000  0.0000  0.0000
  300VAL   HG12 4560   9.891  10.864   9.775  0.0000  0.0000  0.0000
  300VAL   HG13 4561   9.958  10.888   9.939  0.0000  0.0000  0.0000
  300VAL    CG2 4562   9.793  11.085  10.016  0.0000  0.0000  0.0000
  300VAL   HG21 4563   9.716  11.018  10.055  0.0000  0.0000  0.0000
  300VAL   HG22 4564   9.882  11.078  10.080  0.0000  0.0000  0.0000
  300VAL   HG23 4565   9.756  11.188  10.022  0.0000  0.0000  0.0000
  300VAL      C 4566   9.986  11.089   9.678  0.0000  0.0000  0.0000
  300VAL      O 4567  10.088  11.020   9.671  0.0000  0.0000  0.0000
  301PHE      N 4568   9.916  11.125   9.569  0.0000  0.0000  0.0000
  301PHE      H 4569   9.832  11.179   9.584  0.0000  0.0000  0.0000
  301PHE     CA 4570   9.953  11.087   9.432  0.0000  0.0000  0.0000
  301PHE     HA 4571   9.974  10.980   9.430  0.0000  0.0000  0.0000
  301PHE     CB 4572   9.836  11.115   9.336  0.0000  0.0000  0.0000
  301PHE    HB1 4573   9.874  11.116   9.234  0.0000  0.0000  0.0000
  301PHE    HB2 4574   9.795  11.214   9.356  0.0000  0.0000  0.0000
  301PHE     CG 4575   9.724  11.012   9.341  0.0000  0.0000  0.0000
  301PHE    CD1 4576   9.602  11.042   9.404  0.0000  0.0000  0.0000
  301PHE    HD1 4577   9.586  11.140   9.447  0.0000  0.0000  0.0000
  301PHE    CE1 4578   9.500  10.946   9.411  0.0000  0.0000  0.0000
  301PHE    HE1 4579   9.407  10.968   9.460  0.0000  0.0000  0.0000
  301PHE     CZ 4580   9.520  10.819   9.353  0.0000  0.0000  0.0000
  301PHE     HZ 4581   9.441  10.745   9.361  0.0000  0.0000  0.0000
  301PHE    CE2 4582   9.639  10.790   9.285  0.0000  0.0000  0.0000
  301PHE    HE2 4583   9.654  10.694   9.239  0.0000  0.0000  0.0000
  301PHE    CD2 4584   9.742  10.887   9.279  0.0000  0.0000  0.0000
  301PHE    HD2 4585   9.834  10.863   9.228  0.0000  0.0000  0.0000
  301PHE      C 4586  10.080  11.157   9.380  0.0000  0.0000  0.0000
  301PHE      O 4587  10.143  11.105   9.287  0.0000  0.0000  0.0000
  302THR      N 4588  10.120  11.272   9.436  0.0000  0.0000  0.0000
  302THR      H 4589  10.065  11.309   9.512  0.0000  0.0000  0.0000
  302THR     CA 4590  10.227  11.358   9.380  0.0000  0.0000  0.0000
  302THR     HA 4591  10.258  11.318   9.283  0.0000  0.0000  0.0000
  302THR     CB 4592  10.178  11.500   9.353  0.0000  0.0000  0.0000
  302THR     HB 4593  10.264  11.562   9.326  0.0000  0.0000  0.0000
  302THR    CG2 4594  10.076  11.507   9.239  0.0000  0.0000  0.0000
  302THR   HG21 4595  10.042  11.610   9.227  0.0000  0.0000  0.0000
  302THR   HG22 4596  10.123  11.474   9.146  0.0000  0.0000  0.0000
  302THR   HG23 4597   9.991  11.443   9.260  0.0000  0.0000  0.0000
  302THR    OG1 4598  10.119  11.554   9.468  0.0000  0.0000  0.0000
  302THR    HG1 4599  10.026  11.528   9.467  0.0000  0.0000  0.0000
  302THR      C 4600  10.355  11.363   9.463  0.0000  0.0000  0.0000
  302THR      O 4601  10.464  11.359   9.405  0.0000  0.0000  0.0000
  303LYS      N 4602  10.349  11.368   9.597  0.0000  0.0000  0.0000
  303LYS      H 4603  10.258  11.367   9.641  0.0000  0.0000  0.0000
  303LYS     CA 4604  10.469  11.375   9.682  0.0000  0.0000  0.0000
  303LYS     HA 4605  10.539  11.444   9.636  0.0000  0.0000  0.0000
  303LYS     CB 4606  10.437  11.426   9.823  0.0000  0.0000  0.0000
  303LYS    HB1 4607  10.517  11.395   9.890  0.0000  0.0000  0.0000
  303LYS    HB2 4608  10.345  11.380   9.860  0.0000  0.0000  0.0000
  303LYS     CG 4609  10.428  11.579   9.835  0.0000  0.0000  0.0000
  303LYS    HG1 4610  10.518  11.623   9.793  0.0000  0.0000  0.0000
  303LYS    HG2 4611  10.424  11.603   9.941  0.0000  0.0000  0.0000
  303LYS     CD 4612  10.306  11.642   9.766  0.0000  0.0000  0.0000
  303LYS    HD1 4613  10.215  11.595   9.803  0.0000  0.0000  0.0000
  303LYS    HD2 4614  10.312  11.625   9.658  0.0000  0.0000  0.0000
  303LYS     CE 4615  10.299  11.794   9.789  0.0000  0.0000  0.0000
  303LYS    HE1 4616  10.219  11.834   9.728  0.0000  0.0000  0.0000
  303LYS    HE2 4617  10.393  11.838   9.756  0.0000  0.0000  0.0000
  303LYS     NZ 4618  10.274  11.828   9.932  0.0000  0.0000  0.0000
  303LYS    HZ1 4619  10.290  11.926   9.949  0.0000  0.0000  0.0000
  303LYS    HZ2 4620  10.177  11.810   9.955  0.0000  0.0000  0.0000
  303LYS    HZ3 4621  10.332  11.774   9.994  0.0000  0.0000  0.0000
  303LYS      C 4622  10.541  11.239   9.687  0.0000  0.0000  0.0000
  303LYS      O 4623  10.476  11.137   9.708  0.0000  0.0000  0.0000
  304GLY      N 4624  10.674  11.241   9.675  0.0000  0.0000  0.0000
  304GLY      H 4625  10.719  11.330   9.665  0.0000  0.0000  0.0000
  304GLY     CA 4626  10.759  11.121   9.673  0.0000  0.0000  0.0000
  304GLY    HA1 4627  10.712  11.041   9.729  0.0000  0.0000  0.0000
  304GLY    HA2 4628  10.853  11.145   9.723  0.0000  0.0000  0.0000
  304GLY      C 4629  10.793  11.067   9.533  0.0000  0.0000  0.0000
  304GLY      O 4630  10.852  10.960   9.524  0.0000  0.0000  0.0000
  305TYR      N 4631  10.758  11.138   9.425  0.0000  0.0000  0.0000
  305TYR      H 4632  10.713  11.227   9.437  0.0000  0.0000  0.0000
  305TYR     CA 4633  10.781  11.093   9.287  0.0000  0.0000  0.0000
  305TYR     HA 4634  10.848  11.006   9.288  0.0000  0.0000  0.0000
  305TYR     CB 4635  10.648  11.049   9.223  0.0000  0.0000  0.0000
  305TYR    HB1 4636  10.671  11.002   9.128  0.0000  0.0000  0.0000
  305TYR    HB2 4637  10.591  11.139   9.201  0.0000  0.0000  0.0000
  305TYR     CG 4638  10.561  10.955   9.305  0.0000  0.0000  0.0000
  305TYR    CD1 4639  10.591  10.818   9.314  0.0000  0.0000  0.0000
  305TYR    HD1 4640  10.681  10.779   9.269  0.0000  0.0000  0.0000
  305TYR    CE1 4641  10.506  10.732   9.386  0.0000  0.0000  0.0000
  305TYR    HE1 4642  10.528  10.626   9.395  0.0000  0.0000  0.0000
  305TYR     CZ 4643  10.390  10.782   9.449  0.0000  0.0000  0.0000
  305TYR     OH 4644  10.305  10.698   9.513  0.0000  0.0000  0.0000
  305TYR     HH 4645  10.232  10.743   9.555  0.0000  0.0000  0.0000
  305TYR    CE2 4646  10.362  10.920   9.443  0.0000  0.0000  0.0000
  305TYR    HE2 4647  10.276  10.960   9.495  0.0000  0.0000  0.0000
  305TYR    CD2 4648  10.447  11.006   9.371  0.0000  0.0000  0.0000
  305TYR    HD2 4649  10.426  11.112   9.368  0.0000  0.0000  0.0000
  305TYR      C 4650  10.848  11.202   9.202  0.0000  0.0000  0.0000
  305TYR      O 4651  10.816  11.320   9.217  0.0000  0.0000  0.0000
  306GLY      N 4652  10.936  11.163   9.109  0.0000  0.0000  0.0000
  306GLY      H 4653  10.965  11.067   9.108  0.0000  0.0000  0.0000
  306GLY     CA 4654  11.011  11.256   9.023  0.0000  0.0000  0.0000
  306GLY    HA1 4655  11.100  11.290   9.076  0.0000  0.0000  0.0000
  306GLY    HA2 4656  10.949  11.342   8.999  0.0000  0.0000  0.0000
  306GLY      C 4657  11.056  11.195   8.889  0.0000  0.0000  0.0000
  306GLY      O 4658  11.161  11.232   8.838  0.0000  0.0000  0.0000
  307PHE      N 4659  10.982  11.097   8.836  0.0000  0.0000  0.0000
  307PHE      H 4660  10.897  11.072   8.884  0.0000  0.0000  0.0000
  307PHE     CA 4661  11.018  11.018   8.718  0.0000  0.0000  0.0000
  307PHE     HA 4662  11.100  10.952   8.744  0.0000  0.0000  0.0000
  307PHE     CB 4663  10.899  10.932   8.675  0.0000  0.0000  0.0000
  307PHE    HB1 4664  10.936  10.845   8.620  0.0000  0.0000  0.0000
  307PHE    HB2 4665  10.837  10.989   8.606  0.0000  0.0000  0.0000
  307PHE     CG 4666  10.808  10.882   8.786  0.0000  0.0000  0.0000
  307PHE    CD1 4667  10.859  10.800   8.888  0.0000  0.0000  0.0000
  307PHE    HD1 4668  10.965  10.776   8.891  0.0000  0.0000  0.0000
  307PHE    CE1 4669  10.772  10.744   8.983  0.0000  0.0000  0.0000
  307PHE    HE1 4670  10.810  10.678   9.059  0.0000  0.0000  0.0000
  307PHE     CZ 4671  10.635  10.772   8.978  0.0000  0.0000  0.0000
  307PHE     HZ 4672  10.569  10.729   9.052  0.0000  0.0000  0.0000
  307PHE    CE2 4673  10.583  10.853   8.876  0.0000  0.0000  0.0000
  307PHE    HE2 4674  10.476  10.869   8.867  0.0000  0.0000  0.0000
  307PHE    CD2 4675  10.670  10.910   8.781  0.0000  0.0000  0.0000
  307PHE    HD2 4676  10.630  10.969   8.700  0.0000  0.0000  0.0000
  307PHE      C 4677  11.061  11.104   8.597  0.0000  0.0000  0.0000
  307PHE      O 4678  10.995  11.202   8.564  0.0000  0.0000  0.0000
  308GLY      N 4679  11.168  11.064   8.528  0.0000  0.0000  0.0000
  308GLY      H 4680  11.221  10.985   8.562  0.0000  0.0000  0.0000
  308GLY     CA 4681  11.222  11.136   8.412  0.0000  0.0000  0.0000
  308GLY    HA1 4682  11.140  11.162   8.345  0.0000  0.0000  0.0000
  308GLY    HA2 4683  11.291  11.071   8.358  0.0000  0.0000  0.0000
  308GLY      C 4684  11.298  11.265   8.446  0.0000  0.0000  0.0000
  308GLY      O 4685  11.341  11.335   8.355  0.0000  0.0000  0.0000
  309LEU      N 4686  11.314  11.297   8.575  0.0000  0.0000  0.0000
  309LEU      H 4687  11.273  11.238   8.645  0.0000  0.0000  0.0000
  309LEU     CA 4688  11.392  11.411   8.624  0.0000  0.0000  0.0000
  309LEU     HA 4689  11.439  11.461   8.539  0.0000  0.0000  0.0000
  309LEU     CB 4690  11.302  11.512   8.697  0.0000  0.0000  0.0000
  309LEU    HB1 4691  11.363  11.597   8.727  0.0000  0.0000  0.0000
  309LEU    HB2 4692  11.267  11.465   8.789  0.0000  0.0000  0.0000
  309LEU     CG 4693  11.179  11.565   8.621  0.0000  0.0000  0.0000
  309LEU     HG 4694  11.114  11.482   8.592  0.0000  0.0000  0.0000
  309LEU    CD1 4695  11.099  11.657   8.713  0.0000  0.0000  0.0000
  309LEU   HD11 4696  11.011  11.693   8.661  0.0000  0.0000  0.0000
  309LEU   HD12 4697  11.067  11.602   8.801  0.0000  0.0000  0.0000
  309LEU   HD13 4698  11.161  11.742   8.743  0.0000  0.0000  0.0000
  309LEU    CD2 4699  11.217  11.644   8.496  0.0000  0.0000  0.0000
  309LEU   HD21 4700  11.129  11.690   8.452  0.0000  0.0000  0.0000
  309LEU   HD22 4701  11.290  11.721   8.521  0.0000  0.0000  0.0000
  309LEU   HD23 4702  11.260  11.576   8.423  0.0000  0.0000  0.0000
  309LEU      C 4703  11.504  11.365   8.719  0.0000  0.0000  0.0000
  309LEU      O 4704  11.491  11.265   8.790  0.0000  0.0000  0.0000
  310ILE      N 4705  11.608  11.448   8.729  0.0000  0.0000  0.0000
  310ILE      H 4706  11.613  11.523   8.661  0.0000  0.0000  0.0000
  310ILE     CA 4707  11.686  11.463   8.851  0.0000  0.0000  0.0000
  310ILE     HA 4708  11.652  11.390   8.924  0.0000  0.0000  0.0000
  310ILE     CB 4709  11.837  11.436   8.829  0.0000  0.0000  0.0000
  310ILE     HB 4710  11.887  11.447   8.925  0.0000  0.0000  0.0000
  310ILE    CG2 4711  11.856  11.290   8.782  0.0000  0.0000  0.0000
  310ILE   HG21 4712  11.961  11.263   8.787  0.0000  0.0000  0.0000
  310ILE   HG22 4713  11.800  11.222   8.847  0.0000  0.0000  0.0000
  310ILE   HG23 4714  11.820  11.278   8.680  0.0000  0.0000  0.0000
  310ILE    CG1 4715  11.900  11.535   8.729  0.0000  0.0000  0.0000
  310ILE   HG11 4716  11.880  11.637   8.763  0.0000  0.0000  0.0000
  310ILE   HG12 4717  11.856  11.522   8.631  0.0000  0.0000  0.0000
  310ILE     CD 4718  12.053  11.521   8.716  0.0000  0.0000  0.0000
  310ILE    HD1 4719  12.091  11.601   8.653  0.0000  0.0000  0.0000
  310ILE    HD2 4720  12.099  11.528   8.814  0.0000  0.0000  0.0000
  310ILE    HD3 4721  12.078  11.426   8.670  0.0000  0.0000  0.0000
  310ILE      C 4722  11.659  11.602   8.912  0.0000  0.0000  0.0000
  310ILE      O 4723  11.632  11.697   8.838  0.0000  0.0000  0.0000
  311LYS      N 4724  11.664  11.613   9.045  0.0000  0.0000  0.0000
  311LYS      H 4725  11.675  11.528   9.099  0.0000  0.0000  0.0000
  311LYS     CA 4726  11.642  11.738   9.119  0.0000  0.0000  0.0000
  311LYS     HA 4727  11.652  11.822   9.051  0.0000  0.0000  0.0000
  311LYS     CB 4728  11.502  11.743   9.181  0.0000  0.0000  0.0000
  311LYS    HB1 4729  11.493  11.839   9.233  0.0000  0.0000  0.0000
  311LYS    HB2 4730  11.494  11.665   9.256  0.0000  0.0000  0.0000
  311LYS     CG 4731  11.383  11.731   9.085  0.0000  0.0000  0.0000
  311LYS    HG1 4732  11.379  11.631   9.042  0.0000  0.0000  0.0000
  311LYS    HG2 4733  11.390  11.806   9.006  0.0000  0.0000  0.0000
  311LYS     CD 4734  11.261  11.756   9.173  0.0000  0.0000  0.0000
  311LYS    HD1 4735  11.271  11.856   9.217  0.0000  0.0000  0.0000
  311LYS    HD2 4736  11.259  11.683   9.254  0.0000  0.0000  0.0000
  311LYS     CE 4737  11.128  11.752   9.100  0.0000  0.0000  0.0000
  311LYS    HE1 4738  11.112  11.652   9.060  0.0000  0.0000  0.0000
  311LYS    HE2 4739  11.132  11.823   9.017  0.0000  0.0000  0.0000
  311LYS     NZ 4740  11.023  11.790   9.197  0.0000  0.0000  0.0000
  311LYS    HZ1 4741  10.933  11.798   9.152  0.0000  0.0000  0.0000
  311LYS    HZ2 4742  11.020  11.723   9.272  0.0000  0.0000  0.0000
  311LYS    HZ3 4743  11.049  11.878   9.239  0.0000  0.0000  0.0000
  311LYS      C 4744  11.740  11.759   9.234  0.0000  0.0000  0.0000
  311LYS      O 4745  11.783  11.664   9.298  0.0000  0.0000  0.0000
  312LEU      N 4746  11.761  11.886   9.266  0.0000  0.0000  0.0000
  312LEU      H 4747  11.722  11.956   9.204  0.0000  0.0000  0.0000
  312LEU     CA 4748  11.822  11.937   9.388  0.0000  0.0000  0.0000
  312LEU     HA 4749  11.817  11.860   9.465  0.0000  0.0000  0.0000
  312LEU     CB 4750  11.969  11.968   9.356  0.0000  0.0000  0.0000
  312LEU    HB1 4751  11.976  12.066   9.308  0.0000  0.0000  0.0000
  312LEU    HB2 4752  12.006  11.894   9.285  0.0000  0.0000  0.0000
  312LEU     CG 4753  12.063  11.963   9.478  0.0000  0.0000  0.0000
  312LEU     HG 4754  12.061  11.862   9.519  0.0000  0.0000  0.0000
  312LEU    CD1 4755  12.205  11.995   9.433  0.0000  0.0000  0.0000
  312LEU   HD11 4756  12.273  11.987   9.518  0.0000  0.0000  0.0000
  312LEU   HD12 4757  12.237  11.924   9.357  0.0000  0.0000  0.0000
  312LEU   HD13 4758  12.210  12.096   9.393  0.0000  0.0000  0.0000
  312LEU    CD2 4759  12.024  12.062   9.587  0.0000  0.0000  0.0000
  312LEU   HD21 4760  12.100  12.061   9.665  0.0000  0.0000  0.0000
  312LEU   HD22 4761  12.015  12.162   9.545  0.0000  0.0000  0.0000
  312LEU   HD23 4762  11.929  12.033   9.633  0.0000  0.0000  0.0000
  312LEU      C 4763  11.739  12.059   9.433  0.0000  0.0000  0.0000
  312LEU      O 4764  11.748  12.166   9.374  0.0000  0.0000  0.0000
  313ASP      N 4765  11.654  12.039   9.534  0.0000  0.0000  0.0000
  313ASP      H 4766  11.656  11.950   9.581  0.0000  0.0000  0.0000
  313ASP     CA 4767  11.564  12.141   9.590  0.0000  0.0000  0.0000
  313ASP     HA 4768  11.567  12.229   9.525  0.0000  0.0000  0.0000
  313ASP     CB 4769  11.418  12.091   9.589  0.0000  0.0000  0.0000
  313ASP    HB1 4770  11.355  12.171   9.628  0.0000  0.0000  0.0000
  313ASP    HB2 4771  11.410  12.007   9.659  0.0000  0.0000  0.0000
  313ASP     CG 4772  11.362  12.047   9.452  0.0000  0.0000  0.0000
  313ASP    OD1 4773  11.395  12.112   9.350  0.0000  0.0000  0.0000
  313ASP    OD2 4774  11.278  11.954   9.447  0.0000  0.0000  0.0000
  313ASP      C 4775  11.614  12.185   9.729  0.0000  0.0000  0.0000
  313ASP      O 4776  11.623  12.103   9.821  0.0000  0.0000  0.0000
  314LEU      N 4777  11.647  12.314   9.746  0.0000  0.0000  0.0000
  314LEU      H 4778  11.628  12.378   9.670  0.0000  0.0000  0.0000
  314LEU     CA 4779  11.703  12.371   9.869  0.0000  0.0000  0.0000
  314LEU     HA 4780  11.721  12.290   9.940  0.0000  0.0000  0.0000
  314LEU     CB 4781  11.837  12.443   9.843  0.0000  0.0000  0.0000
  314LEU    HB1 4782  11.871  12.486   9.937  0.0000  0.0000  0.0000
  314LEU    HB2 4783  11.818  12.525   9.775  0.0000  0.0000  0.0000
  314LEU     CG 4784  11.953  12.359   9.785  0.0000  0.0000  0.0000
  314LEU     HG 4785  11.923  12.318   9.688  0.0000  0.0000  0.0000
  314LEU    CD1 4786  12.075  12.449   9.765  0.0000  0.0000  0.0000
  314LEU   HD11 4787  12.156  12.391   9.719  0.0000  0.0000  0.0000
  314LEU   HD12 4788  12.049  12.532   9.699  0.0000  0.0000  0.0000
  314LEU   HD13 4789  12.109  12.488   9.861  0.0000  0.0000  0.0000
  314LEU    CD2 4790  11.994  12.245   9.878  0.0000  0.0000  0.0000
  314LEU   HD21 4791  12.087  12.201   9.844  0.0000  0.0000  0.0000
  314LEU   HD22 4792  12.009  12.283   9.979  0.0000  0.0000  0.0000
  314LEU   HD23 4793  11.917  12.169   9.877  0.0000  0.0000  0.0000
  314LEU      C 4794  11.607  12.470   9.936  0.0000  0.0000  0.0000
  314LEU      O 4795  11.543  12.551   9.869  0.0000  0.0000  0.0000
  315LYS      N 4796  11.605  12.471  10.069  0.0000  0.0000  0.0000
  315LYS      H 4797  11.652  12.396  10.119  0.0000  0.0000  0.0000
  315LYS     CA 4798  11.535  12.572  10.148  0.0000  0.0000  0.0000
  315LYS     HA 4799  11.527  12.663  10.088  0.0000  0.0000  0.0000
  315LYS     CB 4800  11.393  12.522  10.177  0.0000  0.0000  0.0000
  315LYS    HB1 4801  11.396  12.433  10.239  0.0000  0.0000  0.0000
  315LYS    HB2 4802  11.346  12.496  10.082  0.0000  0.0000  0.0000
  315LYS     CG 4803  11.312  12.631  10.247  0.0000  0.0000  0.0000
  315LYS    HG1 4804  11.341  12.728  10.206  0.0000  0.0000  0.0000
  315LYS    HG2 4805  11.333  12.630  10.354  0.0000  0.0000  0.0000
  315LYS     CD 4806  11.162  12.613  10.223  0.0000  0.0000  0.0000
  315LYS    HD1 4807  11.124  12.529  10.281  0.0000  0.0000  0.0000
  315LYS    HD2 4808  11.145  12.595  10.117  0.0000  0.0000  0.0000
  315LYS     CE 4809  11.093  12.743  10.266  0.0000  0.0000  0.0000
  315LYS    HE1 4810  11.168  12.821  10.276  0.0000  0.0000  0.0000
  315LYS    HE2 4811  11.046  12.730  10.363  0.0000  0.0000  0.0000
  315LYS     NZ 4812  10.995  12.788  10.164  0.0000  0.0000  0.0000
  315LYS    HZ1 4813  10.957  12.876  10.195  0.0000  0.0000  0.0000
  315LYS    HZ2 4814  11.044  12.806  10.078  0.0000  0.0000  0.0000
  315LYS    HZ3 4815  10.921  12.721  10.150  0.0000  0.0000  0.0000
  315LYS      C 4816  11.609  12.609  10.276  0.0000  0.0000  0.0000
  315LYS      O 4817  11.639  12.522  10.357  0.0000  0.0000  0.0000
  316THR      N 4818  11.630  12.739  10.296  0.0000  0.0000  0.0000
  316THR      H 4819  11.595  12.805  10.228  0.0000  0.0000  0.0000
  316THR     CA 4820  11.697  12.795  10.414  0.0000  0.0000  0.0000
  316THR     HA 4821  11.705  12.718  10.491  0.0000  0.0000  0.0000
  316THR     CB 4822  11.839  12.843  10.381  0.0000  0.0000  0.0000
  316THR     HB 4823  11.835  12.925  10.310  0.0000  0.0000  0.0000
  316THR    CG2 4824  11.917  12.887  10.505  0.0000  0.0000  0.0000
  316THR   HG21 4825  12.019  12.914  10.478  0.0000  0.0000  0.0000
  316THR   HG22 4826  11.870  12.974  10.550  0.0000  0.0000  0.0000
  316THR   HG23 4827  11.920  12.806  10.578  0.0000  0.0000  0.0000
  316THR    OG1 4828  11.913  12.737  10.324  0.0000  0.0000  0.0000
  316THR    HG1 4829  12.003  12.766  10.313  0.0000  0.0000  0.0000
  316THR      C 4830  11.616  12.911  10.470  0.0000  0.0000  0.0000
  316THR      O 4831  11.582  13.004  10.396  0.0000  0.0000  0.0000
  317LYS      N 4832  11.587  12.909  10.601  0.0000  0.0000  0.0000
  317LYS      H 4833  11.620  12.832  10.657  0.0000  0.0000  0.0000
  317LYS     CA 4834  11.523  13.019  10.672  0.0000  0.0000  0.0000
  317LYS     HA 4835  11.515  13.105  10.605  0.0000  0.0000  0.0000
  317LYS     CB 4836  11.379  12.981  10.714  0.0000  0.0000  0.0000
  317LYS    HB1 4837  11.329  12.936  10.628  0.0000  0.0000  0.0000
  317LYS    HB2 4838  11.326  13.073  10.740  0.0000  0.0000  0.0000
  317LYS     CG 4839  11.372  12.885  10.834  0.0000  0.0000  0.0000
  317LYS    HG1 4840  11.411  12.935  10.923  0.0000  0.0000  0.0000
  317LYS    HG2 4841  11.433  12.797  10.813  0.0000  0.0000  0.0000
  317LYS     CD 4842  11.228  12.842  10.862  0.0000  0.0000  0.0000
  317LYS    HD1 4843  11.191  12.781  10.780  0.0000  0.0000  0.0000
  317LYS    HD2 4844  11.165  12.932  10.869  0.0000  0.0000  0.0000
  317LYS     CE 4845  11.214  12.766  10.994  0.0000  0.0000  0.0000
  317LYS    HE1 4846  11.108  12.747  11.012  0.0000  0.0000  0.0000
  317LYS    HE2 4847  11.251  12.828  11.076  0.0000  0.0000  0.0000
  317LYS     NZ 4848  11.287  12.637  10.992  0.0000  0.0000  0.0000
  317LYS    HZ1 4849  11.262  12.573  11.066  0.0000  0.0000  0.0000
  317LYS    HZ2 4850  11.283  12.589  10.903  0.0000  0.0000  0.0000
  317LYS    HZ3 4851  11.387  12.647  10.998  0.0000  0.0000  0.0000
  317LYS      C 4852  11.607  13.065  10.790  0.0000  0.0000  0.0000
  317LYS      O 4853  11.669  12.983  10.857  0.0000  0.0000  0.0000
  318SER      N 4854  11.604  13.195  10.819  0.0000  0.0000  0.0000
  318SER      H 4855  11.557  13.257  10.754  0.0000  0.0000  0.0000
  318SER     CA 4856  11.633  13.246  10.953  0.0000  0.0000  0.0000
  318SER     HA 4857  11.716  13.190  10.997  0.0000  0.0000  0.0000
  318SER     CB 4858  11.673  13.394  10.947  0.0000  0.0000  0.0000
  318SER    HB1 4859  11.703  13.425  11.047  0.0000  0.0000  0.0000
  318SER    HB2 4860  11.587  13.452  10.915  0.0000  0.0000  0.0000
  318SER     OG 4861  11.779  13.417  10.857  0.0000  0.0000  0.0000
  318SER     HG 4862  11.845  13.471  10.902  0.0000  0.0000  0.0000
  318SER      C 4863  11.510  13.231  11.044  0.0000  0.0000  0.0000
  318SER      O 4864  11.397  13.222  10.994  0.0000  0.0000  0.0000
  319GLU      N 4865  11.528  13.233  11.176  0.0000  0.0000  0.0000
  319GLU      H 4866  11.622  13.229  11.213  0.0000  0.0000  0.0000
  319GLU     CA 4867  11.417  13.245  11.271  0.0000  0.0000  0.0000
  319GLU     HA 4868  11.341  13.170  11.250  0.0000  0.0000  0.0000
  319GLU     CB 4869  11.469  13.223  11.414  0.0000  0.0000  0.0000
  319GLU    HB1 4870  11.388  13.242  11.485  0.0000  0.0000  0.0000
  319GLU    HB2 4871  11.549  13.294  11.433  0.0000  0.0000  0.0000
  319GLU     CG 4872  11.520  13.080  11.434  0.0000  0.0000  0.0000
  319GLU    HG1 4873  11.594  13.055  11.358  0.0000  0.0000  0.0000
  319GLU    HG2 4874  11.437  13.010  11.424  0.0000  0.0000  0.0000
  319GLU     CD 4875  11.586  13.065  11.572  0.0000  0.0000  0.0000
  319GLU    OE1 4876  11.523  13.001  11.659  0.0000  0.0000  0.0000
  319GLU    OE2 4877  11.697  13.121  11.587  0.0000  0.0000  0.0000
  319GLU      C 4878  11.348  13.383  11.260  0.0000  0.0000  0.0000
  319GLU      O 4879  11.226  13.392  11.257  0.0000  0.0000  0.0000
  320ASN      N 4880  11.429  13.488  11.244  0.0000  0.0000  0.0000
  320ASN      H 4881  11.529  13.471  11.250  0.0000  0.0000  0.0000
  320ASN     CA 4882  11.389  13.621  11.198  0.0000  0.0000  0.0000
  320ASN     HA 4883  11.288  13.617  11.158  0.0000  0.0000  0.0000
  320ASN     CB 4884  11.393  13.720  11.315  0.0000  0.0000  0.0000
  320ASN    HB1 4885  11.376  13.821  11.277  0.0000  0.0000  0.0000
  320ASN    HB2 4886  11.491  13.718  11.363  0.0000  0.0000  0.0000
  320ASN     CG 4887  11.285  13.692  11.418  0.0000  0.0000  0.0000
  320ASN    OD1 4888  11.171  13.729  11.401  0.0000  0.0000  0.0000
  320ASN    ND2 4889  11.318  13.628  11.528  0.0000  0.0000  0.0000
  320ASN   HD21 4890  11.412  13.594  11.542  0.0000  0.0000  0.0000
  320ASN   HD22 4891  11.243  13.610  11.592  0.0000  0.0000  0.0000
  320ASN      C 4892  11.486  13.662  11.086  0.0000  0.0000  0.0000
  320ASN      O 4893  11.607  13.651  11.104  0.0000  0.0000  0.0000
  321GLY      N 4894  11.435  13.704  10.970  0.0000  0.0000  0.0000
  321GLY      H 4895  11.335  13.711  10.960  0.0000  0.0000  0.0000
  321GLY     CA 4896  11.518  13.735  10.853  0.0000  0.0000  0.0000
  321GLY    HA1 4897  11.617  13.692  10.865  0.0000  0.0000  0.0000
  321GLY    HA2 4898  11.531  13.843  10.846  0.0000  0.0000  0.0000
  321GLY      C 4899  11.458  13.686  10.722  0.0000  0.0000  0.0000
  321GLY      O 4900  11.341  13.709  10.693  0.0000  0.0000  0.0000
  322LEU      N 4901  11.541  13.619  10.640  0.0000  0.0000  0.0000
  322LEU      H 4902  11.632  13.595  10.674  0.0000  0.0000  0.0000
  322LEU     CA 4903  11.505  13.573  10.506  0.0000  0.0000  0.0000
  322LEU     HA 4904  11.418  13.630  10.473  0.0000  0.0000  0.0000
  322LEU     CB 4905  11.621  13.602  10.408  0.0000  0.0000  0.0000
  322LEU    HB1 4906  11.599  13.556  10.312  0.0000  0.0000  0.0000
  322LEU    HB2 4907  11.711  13.555  10.447  0.0000  0.0000  0.0000
  322LEU     CG 4908  11.648  13.752  10.385  0.0000  0.0000  0.0000
  322LEU     HG 4909  11.657  13.803  10.480  0.0000  0.0000  0.0000
  322LEU    CD1 4910  11.779  13.772  10.308  0.0000  0.0000  0.0000
  322LEU   HD11 4911  11.799  13.879  10.297  0.0000  0.0000  0.0000
  322LEU   HD12 4912  11.861  13.727  10.363  0.0000  0.0000  0.0000
  322LEU   HD13 4913  11.772  13.727  10.209  0.0000  0.0000  0.0000
  322LEU    CD2 4914  11.537  13.819  10.303  0.0000  0.0000  0.0000
  322LEU   HD21 4915  11.560  13.924  10.288  0.0000  0.0000  0.0000
  322LEU   HD22 4916  11.529  13.771  10.205  0.0000  0.0000  0.0000
  322LEU   HD23 4917  11.442  13.810  10.355  0.0000  0.0000  0.0000
  322LEU      C 4918  11.463  13.425  10.503  0.0000  0.0000  0.0000
  322LEU      O 4919  11.509  13.345  10.584  0.0000  0.0000  0.0000
  323GLU      N 4920  11.379  13.390  10.407  0.0000  0.0000  0.0000
  323GLU      H 4921  11.343  13.464  10.349  0.0000  0.0000  0.0000
  323GLU     CA 4922  11.330  13.254  10.380  0.0000  0.0000  0.0000
  323GLU     HA 4923  11.387  13.183  10.441  0.0000  0.0000  0.0000
  323GLU     CB 4924  11.182  13.243  10.422  0.0000  0.0000  0.0000
  323GLU    HB1 4925  11.122  13.305  10.355  0.0000  0.0000  0.0000
  323GLU    HB2 4926  11.170  13.283  10.523  0.0000  0.0000  0.0000
  323GLU     CG 4927  11.131  13.098  10.422  0.0000  0.0000  0.0000
  323GLU    HG1 4928  11.145  13.054  10.520  0.0000  0.0000  0.0000
  323GLU    HG2 4929  11.188  13.039  10.351  0.0000  0.0000  0.0000
  323GLU     CD 4930  10.983  13.092  10.383  0.0000  0.0000  0.0000
  323GLU    OE1 4931  10.898  13.158  10.447  0.0000  0.0000  0.0000
  323GLU    OE2 4932  10.951  13.023  10.282  0.0000  0.0000  0.0000
  323GLU      C 4933  11.353  13.217  10.233  0.0000  0.0000  0.0000
  323GLU      O 4934  11.260  13.211  10.152  0.0000  0.0000  0.0000
  324PHE      N 4935  11.480  13.194  10.198  0.0000  0.0000  0.0000
  324PHE      H 4936  11.549  13.190  10.271  0.0000  0.0000  0.0000
  324PHE     CA 4937  11.522  13.153  10.064  0.0000  0.0000  0.0000
  324PHE     HA 4938  11.483  13.224   9.992  0.0000  0.0000  0.0000
  324PHE     CB 4939  11.676  13.152  10.054  0.0000  0.0000  0.0000
  324PHE    HB1 4940  11.704  13.099   9.963  0.0000  0.0000  0.0000
  324PHE    HB2 4941  11.717  13.095  10.137  0.0000  0.0000  0.0000
  324PHE     CG 4942  11.741  13.288  10.047  0.0000  0.0000  0.0000
  324PHE    CD1 4943  11.809  13.340  10.159  0.0000  0.0000  0.0000
  324PHE    HD1 4944  11.813  13.284  10.251  0.0000  0.0000  0.0000
  324PHE    CE1 4945  11.875  13.464  10.150  0.0000  0.0000  0.0000
  324PHE    HE1 4946  11.929  13.503  10.235  0.0000  0.0000  0.0000
  324PHE     CZ 4947  11.873  13.536  10.029  0.0000  0.0000  0.0000
  324PHE     HZ 4948  11.925  13.631  10.021  0.0000  0.0000  0.0000
  324PHE    CE2 4949  11.804  13.485   9.918  0.0000  0.0000  0.0000
  324PHE    HE2 4950  11.802  13.541   9.825  0.0000  0.0000  0.0000
  324PHE    CD2 4951  11.738  13.361   9.927  0.0000  0.0000  0.0000
  324PHE    HD2 4952  11.686  13.323   9.841  0.0000  0.0000  0.0000
  324PHE      C 4953  11.469  13.014  10.028  0.0000  0.0000  0.0000
  324PHE      O 4954  11.462  12.923  10.111  0.0000  0.0000  0.0000
  325THR      N 4955  11.434  12.993   9.901  0.0000  0.0000  0.0000
  325THR      H 4956  11.435  13.072   9.838  0.0000  0.0000  0.0000
  325THR     CA 4957  11.406  12.861   9.844  0.0000  0.0000  0.0000
  325THR     HA 4958  11.459  12.784   9.901  0.0000  0.0000  0.0000
  325THR     CB 4959  11.255  12.829   9.850  0.0000  0.0000  0.0000
  325THR     HB 4960  11.201  12.900   9.786  0.0000  0.0000  0.0000
  325THR    CG2 4961  11.222  12.686   9.807  0.0000  0.0000  0.0000
  325THR   HG21 4962  11.115  12.669   9.818  0.0000  0.0000  0.0000
  325THR   HG22 4963  11.249  12.671   9.703  0.0000  0.0000  0.0000
  325THR   HG23 4964  11.277  12.615   9.869  0.0000  0.0000  0.0000
  325THR    OG1 4965  11.209  12.843   9.983  0.0000  0.0000  0.0000
  325THR    HG1 4966  11.279  12.893  10.026  0.0000  0.0000  0.0000
  325THR      C 4967  11.457  12.856   9.701  0.0000  0.0000  0.0000
  325THR      O 4968  11.434  12.950   9.625  0.0000  0.0000  0.0000
  326SER      N 4969  11.524  12.749   9.660  0.0000  0.0000  0.0000
  326SER      H 4970  11.541  12.673   9.724  0.0000  0.0000  0.0000
  326SER     CA 4971  11.566  12.728   9.521  0.0000  0.0000  0.0000
  326SER     HA 4972  11.508  12.794   9.457  0.0000  0.0000  0.0000
  326SER     CB 4973  11.713  12.765   9.500  0.0000  0.0000  0.0000
  326SER    HB1 4974  11.728  12.869   9.528  0.0000  0.0000  0.0000
  326SER    HB2 4975  11.738  12.755   9.394  0.0000  0.0000  0.0000
  326SER     OG 4976  11.801  12.684   9.575  0.0000  0.0000  0.0000
  326SER     HG 4977  11.891  12.707   9.552  0.0000  0.0000  0.0000
  326SER      C 4978  11.537  12.586   9.474  0.0000  0.0000  0.0000
  326SER      O 4979  11.527  12.492   9.554  0.0000  0.0000  0.0000
  327SER      N 4980  11.521  12.570   9.343  0.0000  0.0000  0.0000
  327SER      H 4981  11.532  12.651   9.284  0.0000  0.0000  0.0000
  327SER     CA 4982  11.503  12.441   9.278  0.0000  0.0000  0.0000
  327SER     HA 4983  11.530  12.360   9.346  0.0000  0.0000  0.0000
  327SER     CB 4984  11.356  12.422   9.239  0.0000  0.0000  0.0000
  327SER    HB1 4985  11.327  12.501   9.169  0.0000  0.0000  0.0000
  327SER    HB2 4986  11.294  12.431   9.328  0.0000  0.0000  0.0000
  327SER     OG 4987  11.334  12.296   9.178  0.0000  0.0000  0.0000
  327SER     HG 4988  11.357  12.228   9.242  0.0000  0.0000  0.0000
  327SER      C 4989  11.594  12.434   9.157  0.0000  0.0000  0.0000
  327SER      O 4990  11.596  12.526   9.075  0.0000  0.0000  0.0000
  328GLY      N 4991  11.670  12.325   9.145  0.0000  0.0000  0.0000
  328GLY      H 4992  11.669  12.258   9.220  0.0000  0.0000  0.0000
  328GLY     CA 4993  11.747  12.292   9.026  0.0000  0.0000  0.0000
  328GLY    HA1 4994  11.853  12.288   9.051  0.0000  0.0000  0.0000
  328GLY    HA2 4995  11.732  12.366   8.947  0.0000  0.0000  0.0000
  328GLY      C 4996  11.704  12.155   8.976  0.0000  0.0000  0.0000
  328GLY      O 4997  11.715  12.056   9.048  0.0000  0.0000  0.0000
  329SER      N 4998  11.655  12.147   8.852  0.0000  0.0000  0.0000
  329SER      H 4999  11.648  12.231   8.796  0.0000  0.0000  0.0000
  329SER     CA 5000  11.607  12.022   8.793  0.0000  0.0000  0.0000
  329SER     HA 5001  11.644  11.938   8.853  0.0000  0.0000  0.0000
  329SER     CB 5002  11.454  12.017   8.795  0.0000  0.0000  0.0000
  329SER    HB1 5003  11.420  12.035   8.897  0.0000  0.0000  0.0000
  329SER    HB2 5004  11.421  11.918   8.765  0.0000  0.0000  0.0000
  329SER     OG 5005  11.397  12.113   8.708  0.0000  0.0000  0.0000
  329SER     HG 5006  11.445  12.196   8.719  0.0000  0.0000  0.0000
  329SER      C 5007  11.661  12.002   8.652  0.0000  0.0000  0.0000
  329SER      O 5008  11.686  12.099   8.580  0.0000  0.0000  0.0000
  330ALA      N 5009  11.678  11.877   8.609  0.0000  0.0000  0.0000
  330ALA      H 5010  11.658  11.801   8.673  0.0000  0.0000  0.0000
  330ALA     CA 5011  11.711  11.844   8.471  0.0000  0.0000  0.0000
  330ALA     HA 5012  11.688  11.929   8.407  0.0000  0.0000  0.0000
  330ALA     CB 5013  11.861  11.815   8.460  0.0000  0.0000  0.0000
  330ALA    HB1 5014  11.889  11.802   8.356  0.0000  0.0000  0.0000
  330ALA    HB2 5015  11.918  11.899   8.501  0.0000  0.0000  0.0000
  330ALA    HB3 5016  11.887  11.725   8.516  0.0000  0.0000  0.0000
  330ALA      C 5017  11.626  11.726   8.423  0.0000  0.0000  0.0000
  330ALA      O 5018  11.606  11.629   8.497  0.0000  0.0000  0.0000
  331ASN      N 5019  11.576  11.734   8.300  0.0000  0.0000  0.0000
  331ASN      H 5020  11.596  11.816   8.245  0.0000  0.0000  0.0000
  331ASN     CA 5021  11.505  11.623   8.237  0.0000  0.0000  0.0000
  331ASN     HA 5022  11.445  11.571   8.313  0.0000  0.0000  0.0000
  331ASN     CB 5023  11.409  11.679   8.131  0.0000  0.0000  0.0000
  331ASN    HB1 5024  11.467  11.727   8.052  0.0000  0.0000  0.0000
  331ASN    HB2 5025  11.344  11.753   8.176  0.0000  0.0000  0.0000
  331ASN     CG 5026  11.325  11.569   8.068  0.0000  0.0000  0.0000
  331ASN    OD1 5027  11.376  11.478   8.006  0.0000  0.0000  0.0000
  331ASN    ND2 5028  11.195  11.573   8.083  0.0000  0.0000  0.0000
  331ASN   HD21 5029  11.150  11.648   8.133  0.0000  0.0000  0.0000
  331ASN   HD22 5030  11.144  11.498   8.038  0.0000  0.0000  0.0000
  331ASN      C 5031  11.606  11.521   8.182  0.0000  0.0000  0.0000
  331ASN      O 5032  11.690  11.557   8.099  0.0000  0.0000  0.0000
  332THR      N 5033  11.596  11.395   8.224  0.0000  0.0000  0.0000
  332THR      H 5034  11.523  11.372   8.290  0.0000  0.0000  0.0000
  332THR     CA 5035  11.691  11.288   8.190  0.0000  0.0000  0.0000
  332THR     HA 5036  11.792  11.325   8.208  0.0000  0.0000  0.0000
  332THR     CB 5037  11.667  11.166   8.281  0.0000  0.0000  0.0000
  332THR     HB 5038  11.579  11.112   8.247  0.0000  0.0000  0.0000
  332THR    CG2 5039  11.786  11.069   8.285  0.0000  0.0000  0.0000
  332THR   HG21 5040  11.767  10.989   8.357  0.0000  0.0000  0.0000
  332THR   HG22 5041  11.801  11.025   8.187  0.0000  0.0000  0.0000
  332THR   HG23 5042  11.876  11.123   8.314  0.0000  0.0000  0.0000
  332THR    OG1 5043  11.647  11.206   8.415  0.0000  0.0000  0.0000
  332THR    HG1 5044  11.645  11.127   8.469  0.0000  0.0000  0.0000
  332THR      C 5045  11.684  11.246   8.042  0.0000  0.0000  0.0000
  332THR      O 5046  11.780  11.189   7.990  0.0000  0.0000  0.0000
  333GLU      N 5047  11.575  11.276   7.973  0.0000  0.0000  0.0000
  333GLU      H 5048  11.500  11.325   8.021  0.0000  0.0000  0.0000
  333GLU     CA 5049  11.553  11.246   7.831  0.0000  0.0000  0.0000
  333GLU     HA 5050  11.614  11.160   7.803  0.0000  0.0000  0.0000
  333GLU     CB 5051  11.405  11.212   7.805  0.0000  0.0000  0.0000
  333GLU    HB1 5052  11.399  11.154   7.712  0.0000  0.0000  0.0000
  333GLU    HB2 5053  11.351  11.305   7.787  0.0000  0.0000  0.0000
  333GLU     CG 5054  11.330  11.138   7.916  0.0000  0.0000  0.0000
  333GLU    HG1 5055  11.227  11.123   7.883  0.0000  0.0000  0.0000
  333GLU    HG2 5056  11.326  11.199   8.006  0.0000  0.0000  0.0000
  333GLU     CD 5057  11.391  11.001   7.948  0.0000  0.0000  0.0000
  333GLU    OE1 5058  11.369  10.905   7.871  0.0000  0.0000  0.0000
  333GLU    OE2 5059  11.449  10.983   8.058  0.0000  0.0000  0.0000
  333GLU      C 5060  11.594  11.363   7.740  0.0000  0.0000  0.0000
  333GLU      O 5061  11.643  11.343   7.630  0.0000  0.0000  0.0000
  334THR      N 5062  11.570  11.487   7.785  0.0000  0.0000  0.0000
  334THR      H 5063  11.522  11.494   7.874  0.0000  0.0000  0.0000
  334THR     CA 5064  11.588  11.610   7.705  0.0000  0.0000  0.0000
  334THR     HA 5065  11.593  11.583   7.600  0.0000  0.0000  0.0000
  334THR     CB 5066  11.468  11.706   7.724  0.0000  0.0000  0.0000
  334THR     HB 5067  11.485  11.767   7.813  0.0000  0.0000  0.0000
  334THR    CG2 5068  11.446  11.800   7.605  0.0000  0.0000  0.0000
  334THR   HG21 5069  11.356  11.859   7.622  0.0000  0.0000  0.0000
  334THR   HG22 5070  11.530  11.867   7.593  0.0000  0.0000  0.0000
  334THR   HG23 5071  11.433  11.741   7.514  0.0000  0.0000  0.0000
  334THR    OG1 5072  11.347  11.637   7.742  0.0000  0.0000  0.0000
  334THR    HG1 5073  11.351  11.558   7.688  0.0000  0.0000  0.0000
  334THR      C 5074  11.717  11.685   7.738  0.0000  0.0000  0.0000
  334THR      O 5075  11.754  11.777   7.666  0.0000  0.0000  0.0000
  335THR      N 5076  11.784  11.654   7.850  0.0000  0.0000  0.0000
  335THR      H 5077  11.748  11.578   7.906  0.0000  0.0000  0.0000
  335THR     CA 5078  11.899  11.728   7.906  0.0000  0.0000  0.0000
  335THR     HA 5079  11.921  11.680   8.002  0.0000  0.0000  0.0000
  335THR     CB 5080  12.026  11.708   7.820  0.0000  0.0000  0.0000
  335THR     HB 5081  12.017  11.766   7.728  0.0000  0.0000  0.0000
  335THR    CG2 5082  12.157  11.745   7.890  0.0000  0.0000  0.0000
  335THR   HG21 5083  12.241  11.709   7.830  0.0000  0.0000  0.0000
  335THR   HG22 5084  12.166  11.853   7.900  0.0000  0.0000  0.0000
  335THR   HG23 5085  12.162  11.698   7.988  0.0000  0.0000  0.0000
  335THR    OG1 5086  12.040  11.572   7.787  0.0000  0.0000  0.0000
  335THR    HG1 5087  11.965  11.547   7.732  0.0000  0.0000  0.0000
  335THR      C 5088  11.871  11.875   7.942  0.0000  0.0000  0.0000
  335THR      O 5089  11.956  11.942   8.001  0.0000  0.0000  0.0000
  336LYS      N 5090  11.750  11.929   7.916  0.0000  0.0000  0.0000
  336LYS      H 5091  11.686  11.873   7.862  0.0000  0.0000  0.0000
  336LYS     CA 5092  11.711  12.066   7.954  0.0000  0.0000  0.0000
  336LYS     HA 5093  11.785  12.134   7.911  0.0000  0.0000  0.0000
  336LYS     CB 5094  11.572  12.102   7.895  0.0000  0.0000  0.0000
  336LYS    HB1 5095  11.494  12.060   7.958  0.0000  0.0000  0.0000
  336LYS    HB2 5096  11.562  12.055   7.797  0.0000  0.0000  0.0000
  336LYS     CG 5097  11.543  12.254   7.875  0.0000  0.0000  0.0000
  336LYS    HG1 5098  11.437  12.266   7.852  0.0000  0.0000  0.0000
  336LYS    HG2 5099  11.599  12.288   7.788  0.0000  0.0000  0.0000
  336LYS     CD 5100  11.579  12.345   7.993  0.0000  0.0000  0.0000
  336LYS    HD1 5101  11.688  12.339   8.004  0.0000  0.0000  0.0000
  336LYS    HD2 5102  11.534  12.306   8.084  0.0000  0.0000  0.0000
  336LYS     CE 5103  11.548  12.494   7.977  0.0000  0.0000  0.0000
  336LYS    HE1 5104  11.533  12.518   7.872  0.0000  0.0000  0.0000
  336LYS    HE2 5105  11.635  12.550   8.011  0.0000  0.0000  0.0000
  336LYS     NZ 5106  11.432  12.540   8.058  0.0000  0.0000  0.0000
  336LYS    HZ1 5107  11.426  12.641   8.057  0.0000  0.0000  0.0000
  336LYS    HZ2 5108  11.344  12.508   8.021  0.0000  0.0000  0.0000
  336LYS    HZ3 5109  11.440  12.510   8.154  0.0000  0.0000  0.0000
  336LYS      C 5110  11.714  12.079   8.107  0.0000  0.0000  0.0000
  336LYS      O 5111  11.631  12.022   8.177  0.0000  0.0000  0.0000
  337VAL      N 5112  11.809  12.159   8.156  0.0000  0.0000  0.0000
  337VAL      H 5113  11.880  12.192   8.092  0.0000  0.0000  0.0000
  337VAL     CA 5114  11.816  12.205   8.295  0.0000  0.0000  0.0000
  337VAL     HA 5115  11.783  12.124   8.360  0.0000  0.0000  0.0000
  337VAL     CB 5116  11.960  12.243   8.336  0.0000  0.0000  0.0000
  337VAL     HB 5117  11.991  12.331   8.281  0.0000  0.0000  0.0000
  337VAL    CG1 5118  11.969  12.273   8.486  0.0000  0.0000  0.0000
  337VAL   HG11 5119  12.071  12.298   8.513  0.0000  0.0000  0.0000
  337VAL   HG12 5120  11.905  12.357   8.512  0.0000  0.0000  0.0000
  337VAL   HG13 5121  11.938  12.185   8.544  0.0000  0.0000  0.0000
  337VAL    CG2 5122  12.060  12.130   8.305  0.0000  0.0000  0.0000
  337VAL   HG21 5123  12.159  12.158   8.340  0.0000  0.0000  0.0000
  337VAL   HG22 5124  12.029  12.038   8.355  0.0000  0.0000  0.0000
  337VAL   HG23 5125  12.066  12.112   8.198  0.0000  0.0000  0.0000
  337VAL      C 5126  11.721  12.324   8.314  0.0000  0.0000  0.0000
  337VAL      O 5127  11.730  12.423   8.242  0.0000  0.0000  0.0000
  338THR      N 5128  11.629  12.315   8.411  0.0000  0.0000  0.0000
  338THR      H 5129  11.631  12.232   8.469  0.0000  0.0000  0.0000
  338THR     CA 5130  11.539  12.424   8.451  0.0000  0.0000  0.0000
  338THR     HA 5131  11.567  12.515   8.399  0.0000  0.0000  0.0000
  338THR     CB 5132  11.392  12.392   8.420  0.0000  0.0000  0.0000
  338THR     HB 5133  11.362  12.304   8.476  0.0000  0.0000  0.0000
  338THR    CG2 5134  11.299  12.508   8.454  0.0000  0.0000  0.0000
  338THR   HG21 5135  11.197  12.484   8.423  0.0000  0.0000  0.0000
  338THR   HG22 5136  11.298  12.527   8.561  0.0000  0.0000  0.0000
  338THR   HG23 5137  11.331  12.599   8.402  0.0000  0.0000  0.0000
  338THR    OG1 5138  11.374  12.367   8.282  0.0000  0.0000  0.0000
  338THR    HG1 5139  11.313  12.293   8.278  0.0000  0.0000  0.0000
  338THR      C 5140  11.555  12.447   8.601  0.0000  0.0000  0.0000
  338THR      O 5141  11.545  12.352   8.680  0.0000  0.0000  0.0000
  339GLY      N 5142  11.577  12.572   8.641  0.0000  0.0000  0.0000
  339GLY      H 5143  11.580  12.646   8.572  0.0000  0.0000  0.0000
  339GLY     CA 5144  11.594  12.609   8.781  0.0000  0.0000  0.0000
  339GLY    HA1 5145  11.700  12.609   8.806  0.0000  0.0000  0.0000
  339GLY    HA2 5146  11.544  12.536   8.843  0.0000  0.0000  0.0000
  339GLY      C 5147  11.537  12.746   8.815  0.0000  0.0000  0.0000
  339GLY      O 5148  11.502  12.825   8.726  0.0000  0.0000  0.0000
  340SER      N 5149  11.525  12.773   8.944  0.0000  0.0000  0.0000
  340SER      H 5150  11.551  12.702   9.011  0.0000  0.0000  0.0000
  340SER     CA 5151  11.473  12.899   8.999  0.0000  0.0000  0.0000
  340SER     HA 5152  11.506  12.980   8.934  0.0000  0.0000  0.0000
  340SER     CB 5153  11.320  12.898   9.000  0.0000  0.0000  0.0000
  340SER    HB1 5154  11.283  12.889   8.897  0.0000  0.0000  0.0000
  340SER    HB2 5155  11.283  12.992   9.041  0.0000  0.0000  0.0000
  340SER     OG 5156  11.269  12.790   9.076  0.0000  0.0000  0.0000
  340SER     HG 5157  11.175  12.804   9.091  0.0000  0.0000  0.0000
  340SER      C 5158  11.526  12.929   9.139  0.0000  0.0000  0.0000
  340SER      O 5159  11.569  12.840   9.213  0.0000  0.0000  0.0000
  341LEU      N 5160  11.518  13.057   9.176  0.0000  0.0000  0.0000
  341LEU      H 5161  11.479  13.122   9.109  0.0000  0.0000  0.0000
  341LEU     CA 5162  11.544  13.110   9.309  0.0000  0.0000  0.0000
  341LEU     HA 5163  11.553  13.026   9.379  0.0000  0.0000  0.0000
  341LEU     CB 5164  11.676  13.188   9.308  0.0000  0.0000  0.0000
  341LEU    HB1 5165  11.668  13.268   9.234  0.0000  0.0000  0.0000
  341LEU    HB2 5166  11.757  13.122   9.277  0.0000  0.0000  0.0000
  341LEU     CG 5167  11.715  13.253   9.443  0.0000  0.0000  0.0000
  341LEU     HG 5168  11.635  13.319   9.477  0.0000  0.0000  0.0000
  341LEU    CD1 5169  11.744  13.150   9.552  0.0000  0.0000  0.0000
  341LEU   HD11 5170  11.776  13.200   9.643  0.0000  0.0000  0.0000
  341LEU   HD12 5171  11.654  13.093   9.574  0.0000  0.0000  0.0000
  341LEU   HD13 5172  11.823  13.082   9.519  0.0000  0.0000  0.0000
  341LEU    CD2 5173  11.841  13.338   9.425  0.0000  0.0000  0.0000
  341LEU   HD21 5174  11.867  13.386   9.519  0.0000  0.0000  0.0000
  341LEU   HD22 5175  11.925  13.276   9.392  0.0000  0.0000  0.0000
  341LEU   HD23 5176  11.823  13.416   9.351  0.0000  0.0000  0.0000
  341LEU      C 5177  11.426  13.197   9.354  0.0000  0.0000  0.0000
  341LEU      O 5178  11.375  13.277   9.276  0.0000  0.0000  0.0000
  342GLU      N 5179  11.387  13.182   9.480  0.0000  0.0000  0.0000
  342GLU      H 5180  11.429  13.108   9.534  0.0000  0.0000  0.0000
  342GLU     CA 5181  11.296  13.270   9.552  0.0000  0.0000  0.0000
  342GLU     HA 5182  11.265  13.350   9.486  0.0000  0.0000  0.0000
  342GLU     CB 5183  11.170  13.191   9.593  0.0000  0.0000  0.0000
  342GLU    HB1 5184  11.196  13.113   9.664  0.0000  0.0000  0.0000
  342GLU    HB2 5185  11.127  13.144   9.504  0.0000  0.0000  0.0000
  342GLU     CG 5186  11.064  13.282   9.655  0.0000  0.0000  0.0000
  342GLU    HG1 5187  11.037  13.359   9.582  0.0000  0.0000  0.0000
  342GLU    HG2 5188  11.106  13.332   9.743  0.0000  0.0000  0.0000
  342GLU     CD 5189  10.938  13.206   9.698  0.0000  0.0000  0.0000
  342GLU    OE1 5190  10.937  13.154   9.812  0.0000  0.0000  0.0000
  342GLU    OE2 5191  10.840  13.203   9.619  0.0000  0.0000  0.0000
  342GLU      C 5192  11.368  13.331   9.674  0.0000  0.0000  0.0000
  342GLU      O 5193  11.405  13.259   9.767  0.0000  0.0000  0.0000
  343THR      N 5194  11.386  13.463   9.674  0.0000  0.0000  0.0000
  343THR      H 5195  11.350  13.516   9.595  0.0000  0.0000  0.0000
  343THR     CA 5196  11.420  13.541   9.795  0.0000  0.0000  0.0000
  343THR     HA 5197  11.481  13.480   9.862  0.0000  0.0000  0.0000
  343THR     CB 5198  11.494  13.672   9.765  0.0000  0.0000  0.0000
  343THR     HB 5199  11.422  13.741   9.721  0.0000  0.0000  0.0000
  343THR    CG2 5200  11.551  13.738   9.891  0.0000  0.0000  0.0000
  343THR   HG21 5201  11.618  13.819   9.862  0.0000  0.0000  0.0000
  343THR   HG22 5202  11.470  13.781   9.950  0.0000  0.0000  0.0000
  343THR   HG23 5203  11.606  13.666   9.951  0.0000  0.0000  0.0000
  343THR    OG1 5204  11.599  13.656   9.675  0.0000  0.0000  0.0000
  343THR    HG1 5205  11.611  13.744   9.638  0.0000  0.0000  0.0000
  343THR      C 5206  11.290  13.580   9.865  0.0000  0.0000  0.0000
  343THR      O 5207  11.192  13.612   9.797  0.0000  0.0000  0.0000
  344LYS      N 5208  11.286  13.582   9.998  0.0000  0.0000  0.0000
  344LYS      H 5209  11.368  13.556  10.051  0.0000  0.0000  0.0000
  344LYS     CA 5210  11.163  13.621  10.070  0.0000  0.0000  0.0000
  344LYS     HA 5211  11.112  13.697  10.010  0.0000  0.0000  0.0000
  344LYS     CB 5212  11.074  13.497  10.077  0.0000  0.0000  0.0000
  344LYS    HB1 5213  11.117  13.427  10.149  0.0000  0.0000  0.0000
  344LYS    HB2 5214  11.074  13.449   9.979  0.0000  0.0000  0.0000
  344LYS     CG 5215  10.928  13.526  10.115  0.0000  0.0000  0.0000
  344LYS    HG1 5216  10.895  13.616  10.063  0.0000  0.0000  0.0000
  344LYS    HG2 5217  10.921  13.542  10.222  0.0000  0.0000  0.0000
  344LYS     CD 5218  10.835  13.411  10.072  0.0000  0.0000  0.0000
  344LYS    HD1 5219  10.837  13.400   9.964  0.0000  0.0000  0.0000
  344LYS    HD2 5220  10.734  13.439  10.101  0.0000  0.0000  0.0000
  344LYS     CE 5221  10.868  13.277  10.138  0.0000  0.0000  0.0000
  344LYS    HE1 5222  10.779  13.214  10.132  0.0000  0.0000  0.0000
  344LYS    HE2 5223  10.890  13.293  10.244  0.0000  0.0000  0.0000
  344LYS     NZ 5224  10.980  13.204  10.074  0.0000  0.0000  0.0000
  344LYS    HZ1 5225  10.993  13.116  10.121  0.0000  0.0000  0.0000
  344LYS    HZ2 5226  10.961  13.186   9.976  0.0000  0.0000  0.0000
  344LYS    HZ3 5227  11.069  13.253  10.079  0.0000  0.0000  0.0000
  344LYS      C 5228  11.191  13.681  10.207  0.0000  0.0000  0.0000
  344LYS      O 5229  11.263  13.621  10.285  0.0000  0.0000  0.0000
  345TYR      N 5230  11.129  13.796  10.237  0.0000  0.0000  0.0000
  345TYR      H 5231  11.067  13.834  10.167  0.0000  0.0000  0.0000
  345TYR     CA 5232  11.131  13.862  10.368  0.0000  0.0000  0.0000
  345TYR     HA 5233  11.189  13.801  10.437  0.0000  0.0000  0.0000
  345TYR     CB 5234  11.199  13.999  10.360  0.0000  0.0000  0.0000
  345TYR    HB1 5235  11.138  14.066  10.298  0.0000  0.0000  0.0000
  345TYR    HB2 5236  11.296  13.989  10.311  0.0000  0.0000  0.0000
  345TYR     CG 5237  11.218  14.061  10.497  0.0000  0.0000  0.0000
  345TYR    CD1 5238  11.323  14.015  10.579  0.0000  0.0000  0.0000
  345TYR    HD1 5239  11.392  13.940  10.543  0.0000  0.0000  0.0000
  345TYR    CE1 5240  11.337  14.064  10.710  0.0000  0.0000  0.0000
  345TYR    HE1 5241  11.417  14.031  10.774  0.0000  0.0000  0.0000
  345TYR     CZ 5242  11.246  14.160  10.760  0.0000  0.0000  0.0000
  345TYR     OH 5243  11.260  14.207  10.886  0.0000  0.0000  0.0000
  345TYR     HH 5244  11.197  14.276  10.909  0.0000  0.0000  0.0000
  345TYR    CE2 5245  11.140  14.205  10.678  0.0000  0.0000  0.0000
  345TYR    HE2 5246  11.070  14.277  10.717  0.0000  0.0000  0.0000
  345TYR    CD2 5247  11.127  14.157  10.546  0.0000  0.0000  0.0000
  345TYR    HD2 5248  11.047  14.192  10.484  0.0000  0.0000  0.0000
  345TYR      C 5249  10.989  13.875  10.425  0.0000  0.0000  0.0000
  345TYR      O 5250  10.892  13.887  10.351  0.0000  0.0000  0.0000
  346ARG      N 5251  10.976  13.870  10.558  0.0000  0.0000  0.0000
  346ARG      H 5252  11.060  13.868  10.614  0.0000  0.0000  0.0000
  346ARG     CA 5253  10.847  13.852  10.627  0.0000  0.0000  0.0000
  346ARG     HA 5254  10.765  13.874  10.558  0.0000  0.0000  0.0000
  346ARG     CB 5255  10.833  13.705  10.671  0.0000  0.0000  0.0000
  346ARG    HB1 5256  10.731  13.689  10.706  0.0000  0.0000  0.0000
  346ARG    HB2 5257  10.900  13.685  10.754  0.0000  0.0000  0.0000
  346ARG     CG 5258  10.866  13.606  10.557  0.0000  0.0000  0.0000
  346ARG    HG1 5259  10.974  13.604  10.542  0.0000  0.0000  0.0000
  346ARG    HG2 5260  10.819  13.640  10.465  0.0000  0.0000  0.0000
  346ARG     CD 5261  10.820  13.463  10.584  0.0000  0.0000  0.0000
  346ARG    HD1 5262  10.855  13.431  10.683  0.0000  0.0000  0.0000
  346ARG    HD2 5263  10.865  13.398  10.509  0.0000  0.0000  0.0000
  346ARG     NE 5264  10.673  13.454  10.576  0.0000  0.0000  0.0000
  346ARG     HE 5265  10.622  13.541  10.582  0.0000  0.0000  0.0000
  346ARG     CZ 5266  10.602  13.344  10.564  0.0000  0.0000  0.0000
  346ARG    NH1 5267  10.655  13.226  10.544  0.0000  0.0000  0.0000
  346ARG   HH11 5268  10.753  13.218  10.524  0.0000  0.0000  0.0000
  346ARG   HH12 5269  10.599  13.143  10.534  0.0000  0.0000  0.0000
  346ARG    NH2 5270  10.472  13.351  10.570  0.0000  0.0000  0.0000
  346ARG   HH21 5271  10.429  13.441  10.585  0.0000  0.0000  0.0000
  346ARG   HH22 5272  10.416  13.267  10.565  0.0000  0.0000  0.0000
  346ARG      C 5273  10.833  13.951  10.743  0.0000  0.0000  0.0000
  346ARG      O 5274  10.878  13.923  10.854  0.0000  0.0000  0.0000
  347TRP      N 5275  10.772  14.068  10.719  0.0000  0.0000  0.0000
  347TRP      H 5276  10.728  14.081  10.629  0.0000  0.0000  0.0000
  347TRP     CA 5277  10.757  14.172  10.821  0.0000  0.0000  0.0000
  347TRP     HA 5278  10.846  14.169  10.884  0.0000  0.0000  0.0000
  347TRP     CB 5279  10.754  14.313  10.760  0.0000  0.0000  0.0000
  347TRP    HB1 5280  10.652  14.342  10.734  0.0000  0.0000  0.0000
  347TRP    HB2 5281  10.813  14.314  10.668  0.0000  0.0000  0.0000
  347TRP     CG 5282  10.809  14.418  10.851  0.0000  0.0000  0.0000
  347TRP    CD1 5283  10.765  14.443  10.976  0.0000  0.0000  0.0000
  347TRP    HD1 5284  10.681  14.395  11.024  0.0000  0.0000  0.0000
  347TRP    NE1 5285  10.848  14.534  11.038  0.0000  0.0000  0.0000
  347TRP    HE1 5286  10.841  14.557  11.136  0.0000  0.0000  0.0000
  347TRP    CE2 5287  10.948  14.576  10.954  0.0000  0.0000  0.0000
  347TRP    CZ2 5288  11.057  14.663  10.971  0.0000  0.0000  0.0000
  347TRP    HZ2 5289  11.071  14.712  11.067  0.0000  0.0000  0.0000
  347TRP    CH2 5290  11.144  14.686  10.864  0.0000  0.0000  0.0000
  347TRP    HH2 5291  11.228  14.753  10.876  0.0000  0.0000  0.0000
  347TRP    CZ3 5292  11.122  14.621  10.741  0.0000  0.0000  0.0000
  347TRP    HZ3 5293  11.190  14.639  10.659  0.0000  0.0000  0.0000
  347TRP    CE3 5294  11.013  14.533  10.725  0.0000  0.0000  0.0000
  347TRP    HE3 5295  10.998  14.485  10.629  0.0000  0.0000  0.0000
  347TRP    CD2 5296  10.924  14.506  10.832  0.0000  0.0000  0.0000
  347TRP      C 5297  10.637  14.140  10.913  0.0000  0.0000  0.0000
  347TRP      O 5298  10.527  14.192  10.897  0.0000  0.0000  0.0000
  348THR      N 5299  10.660  14.048  11.006  0.0000  0.0000  0.0000
  348THR      H 5300  10.752  14.007  11.009  0.0000  0.0000  0.0000
  348THR     CA 5301  10.553  13.983  11.085  0.0000  0.0000  0.0000
  348THR     HA 5302  10.480  13.945  11.014  0.0000  0.0000  0.0000
  348THR     CB 5303  10.608  13.861  11.160  0.0000  0.0000  0.0000
  348THR     HB 5304  10.667  13.801  11.091  0.0000  0.0000  0.0000
  348THR    CG2 5305  10.696  13.895  11.281  0.0000  0.0000  0.0000
  348THR   HG21 5306  10.736  13.802  11.323  0.0000  0.0000  0.0000
  348THR   HG22 5307  10.779  13.958  11.250  0.0000  0.0000  0.0000
  348THR   HG23 5308  10.638  13.946  11.358  0.0000  0.0000  0.0000
  348THR    OG1 5309  10.500  13.781  11.204  0.0000  0.0000  0.0000
  348THR    HG1 5310  10.440  13.838  11.252  0.0000  0.0000  0.0000
  348THR      C 5311  10.477  14.076  11.180  0.0000  0.0000  0.0000
  348THR      O 5312  10.365  14.043  11.217  0.0000  0.0000  0.0000
  349GLU      N 5313  10.533  14.192  11.215  0.0000  0.0000  0.0000
  349GLU      H 5314  10.629  14.210  11.188  0.0000  0.0000  0.0000
  349GLU     CA 5315  10.466  14.295  11.296  0.0000  0.0000  0.0000
  349GLU     HA 5316  10.430  14.252  11.390  0.0000  0.0000  0.0000
  349GLU     CB 5317  10.566  14.408  11.328  0.0000  0.0000  0.0000
  349GLU    HB1 5318  10.517  14.480  11.393  0.0000  0.0000  0.0000
  349GLU    HB2 5319  10.591  14.458  11.235  0.0000  0.0000  0.0000
  349GLU     CG 5320  10.696  14.361  11.395  0.0000  0.0000  0.0000
  349GLU    HG1 5321  10.745  14.287  11.333  0.0000  0.0000  0.0000
  349GLU    HG2 5322  10.672  14.315  11.491  0.0000  0.0000  0.0000
  349GLU     CD 5323  10.791  14.480  11.414  0.0000  0.0000  0.0000
  349GLU    OE1 5324  10.830  14.538  11.310  0.0000  0.0000  0.0000
  349GLU    OE2 5325  10.824  14.511  11.530  0.0000  0.0000  0.0000
  349GLU      C 5326  10.346  14.359  11.224  0.0000  0.0000  0.0000
  349GLU      O 5327  10.253  14.406  11.288  0.0000  0.0000  0.0000
  350TYR      N 5328  10.350  14.361  11.091  0.0000  0.0000  0.0000
  350TYR      H 5329  10.430  14.318  11.046  0.0000  0.0000  0.0000
  350TYR     CA 5330  10.257  14.434  11.004  0.0000  0.0000  0.0000
  350TYR     HA 5331  10.187  14.490  11.066  0.0000  0.0000  0.0000
  350TYR     CB 5332  10.341  14.534  10.923  0.0000  0.0000  0.0000
  350TYR    HB1 5333  10.395  14.480  10.846  0.0000  0.0000  0.0000
  350TYR    HB2 5334  10.418  14.575  10.990  0.0000  0.0000  0.0000
  350TYR     CG 5335  10.269  14.653  10.861  0.0000  0.0000  0.0000
  350TYR    CD1 5336  10.197  14.639  10.741  0.0000  0.0000  0.0000
  350TYR    HD1 5337  10.184  14.542  10.696  0.0000  0.0000  0.0000
  350TYR    CE1 5338  10.139  14.751  10.680  0.0000  0.0000  0.0000
  350TYR    HE1 5339  10.086  14.740  10.586  0.0000  0.0000  0.0000
  350TYR     CZ 5340  10.151  14.878  10.739  0.0000  0.0000  0.0000
  350TYR     OH 5341  10.093  14.986  10.679  0.0000  0.0000  0.0000
  350TYR     HH 5342  10.108  15.066  10.730  0.0000  0.0000  0.0000
  350TYR    CE2 5343  10.222  14.893  10.860  0.0000  0.0000  0.0000
  350TYR    HE2 5344  10.231  14.990  10.906  0.0000  0.0000  0.0000
  350TYR    CD2 5345  10.281  14.780  10.920  0.0000  0.0000  0.0000
  350TYR    HD2 5346  10.337  14.792  11.012  0.0000  0.0000  0.0000
  350TYR      C 5347  10.174  14.338  10.916  0.0000  0.0000  0.0000
  350TYR      O 5348  10.079  14.380  10.850  0.0000  0.0000  0.0000
  351GLY      N 5349  10.208  14.209  10.912  0.0000  0.0000  0.0000
  351GLY      H 5350  10.283  14.179  10.973  0.0000  0.0000  0.0000
  351GLY     CA 5351  10.142  14.109  10.827  0.0000  0.0000  0.0000
  351GLY    HA1 5352  10.035  14.128  10.825  0.0000  0.0000  0.0000
  351GLY    HA2 5353  10.158  14.010  10.871  0.0000  0.0000  0.0000
  351GLY      C 5354  10.193  14.105  10.682  0.0000  0.0000  0.0000
  351GLY      O 5355  10.127  14.047  10.596  0.0000  0.0000  0.0000
  352LEU      N 5356  10.310  14.163  10.654  0.0000  0.0000  0.0000
  352LEU      H 5357  10.362  14.205  10.730  0.0000  0.0000  0.0000
  352LEU     CA 5358  10.368  14.167  10.519  0.0000  0.0000  0.0000
  352LEU     HA 5359  10.286  14.174  10.448  0.0000  0.0000  0.0000
  352LEU     CB 5360  10.459  14.290  10.497  0.0000  0.0000  0.0000
  352LEU    HB1 5361  10.489  14.292  10.393  0.0000  0.0000  0.0000
  352LEU    HB2 5362  10.549  14.278  10.557  0.0000  0.0000  0.0000
  352LEU     CG 5363  10.395  14.426  10.530  0.0000  0.0000  0.0000
  352LEU     HG 5364  10.368  14.428  10.636  0.0000  0.0000  0.0000
  352LEU    CD1 5365  10.493  14.541  10.503  0.0000  0.0000  0.0000
  352LEU   HD11 5366  10.448  14.635  10.535  0.0000  0.0000  0.0000
  352LEU   HD12 5367  10.585  14.526  10.560  0.0000  0.0000  0.0000
  352LEU   HD13 5368  10.515  14.546  10.397  0.0000  0.0000  0.0000
  352LEU    CD2 5369  10.271  14.450  10.446  0.0000  0.0000  0.0000
  352LEU   HD21 5370  10.234  14.552  10.461  0.0000  0.0000  0.0000
  352LEU   HD22 5371  10.293  14.435  10.340  0.0000  0.0000  0.0000
  352LEU   HD23 5372  10.193  14.382  10.479  0.0000  0.0000  0.0000
  352LEU      C 5373  10.448  14.040  10.486  0.0000  0.0000  0.0000
  352LEU      O 5374  10.516  13.980  10.569  0.0000  0.0000  0.0000
  353THR      N 5375  10.450  14.005  10.358  0.0000  0.0000  0.0000
  353THR      H 5376  10.388  14.055  10.295  0.0000  0.0000  0.0000
  353THR     CA 5377  10.555  13.920  10.299  0.0000  0.0000  0.0000
  353THR     HA 5378  10.644  13.925  10.362  0.0000  0.0000  0.0000
  353THR     CB 5379  10.511  13.773  10.293  0.0000  0.0000  0.0000
  353THR     HB 5380  10.415  13.766  10.243  0.0000  0.0000  0.0000
  353THR    CG2 5381  10.610  13.682  10.221  0.0000  0.0000  0.0000
  353THR   HG21 5382  10.577  13.579  10.228  0.0000  0.0000  0.0000
  353THR   HG22 5383  10.616  13.709  10.115  0.0000  0.0000  0.0000
  353THR   HG23 5384  10.709  13.692  10.265  0.0000  0.0000  0.0000
  353THR    OG1 5385  10.500  13.723  10.425  0.0000  0.0000  0.0000
  353THR    HG1 5386  10.477  13.799  10.480  0.0000  0.0000  0.0000
  353THR      C 5387  10.594  13.976  10.163  0.0000  0.0000  0.0000
  353THR      O 5388  10.507  14.005  10.081  0.0000  0.0000  0.0000
  354PHE      N 5389  10.725  13.993  10.142  0.0000  0.0000  0.0000
  354PHE      H 5390  10.788  13.960  10.213  0.0000  0.0000  0.0000
  354PHE     CA 5391  10.789  14.041  10.020  0.0000  0.0000  0.0000
  354PHE     HA 5392  10.714  14.076   9.949  0.0000  0.0000  0.0000
  354PHE     CB 5393  10.887  14.155  10.052  0.0000  0.0000  0.0000
  354PHE    HB1 5394  10.935  14.185   9.959  0.0000  0.0000  0.0000
  354PHE    HB2 5395  10.965  14.116  10.117  0.0000  0.0000  0.0000
  354PHE     CG 5396  10.831  14.279  10.119  0.0000  0.0000  0.0000
  354PHE    CD1 5397  10.809  14.396  10.044  0.0000  0.0000  0.0000
  354PHE    HD1 5398  10.828  14.396   9.937  0.0000  0.0000  0.0000
  354PHE    CE1 5399  10.768  14.515  10.107  0.0000  0.0000  0.0000
  354PHE    HE1 5400  10.753  14.605  10.049  0.0000  0.0000  0.0000
  354PHE     CZ 5401  10.749  14.517  10.246  0.0000  0.0000  0.0000
  354PHE     HZ 5402  10.720  14.609  10.295  0.0000  0.0000  0.0000
  354PHE    CE2 5403  10.771  14.401  10.322  0.0000  0.0000  0.0000
  354PHE    HE2 5404  10.758  14.404  10.429  0.0000  0.0000  0.0000
  354PHE    CD2 5405  10.812  14.282  10.259  0.0000  0.0000  0.0000
  354PHE    HD2 5406  10.831  14.194  10.317  0.0000  0.0000  0.0000
  354PHE      C 5407  10.869  13.927   9.957  0.0000  0.0000  0.0000
  354PHE      O 5408  10.947  13.864  10.027  0.0000  0.0000  0.0000
  355THR      N 5409  10.853  13.904   9.827  0.0000  0.0000  0.0000
  355THR      H 5410  10.781  13.955   9.777  0.0000  0.0000  0.0000
  355THR     CA 5411  10.912  13.789   9.757  0.0000  0.0000  0.0000
  355THR     HA 5412  10.990  13.745   9.819  0.0000  0.0000  0.0000
  355THR     CB 5413  10.804  13.683   9.732  0.0000  0.0000  0.0000
  355THR     HB 5414  10.737  13.719   9.654  0.0000  0.0000  0.0000
  355THR    CG2 5415  10.862  13.549   9.689  0.0000  0.0000  0.0000
  355THR   HG21 5416  10.783  13.476   9.676  0.0000  0.0000  0.0000
  355THR   HG22 5417  10.916  13.561   9.594  0.0000  0.0000  0.0000
  355THR   HG23 5418  10.932  13.514   9.764  0.0000  0.0000  0.0000
  355THR    OG1 5419  10.726  13.655   9.847  0.0000  0.0000  0.0000
  355THR    HG1 5420  10.641  13.624   9.815  0.0000  0.0000  0.0000
  355THR      C 5421  10.973  13.831   9.623  0.0000  0.0000  0.0000
  355THR      O 5422  10.905  13.891   9.540  0.0000  0.0000  0.0000
  356GLU      N 5423  11.100  13.796   9.600  0.0000  0.0000  0.0000
  356GLU      H 5424  11.146  13.740   9.670  0.0000  0.0000  0.0000
  356GLU     CA 5425  11.167  13.806   9.469  0.0000  0.0000  0.0000
  356GLU     HA 5426  11.113  13.875   9.404  0.0000  0.0000  0.0000
  356GLU     CB 5427  11.313  13.854   9.481  0.0000  0.0000  0.0000
  356GLU    HB1 5428  11.347  13.881   9.382  0.0000  0.0000  0.0000
  356GLU    HB2 5429  11.373  13.770   9.515  0.0000  0.0000  0.0000
  356GLU     CG 5430  11.338  13.972   9.576  0.0000  0.0000  0.0000
  356GLU    HG1 5431  11.305  13.947   9.676  0.0000  0.0000  0.0000
  356GLU    HG2 5432  11.279  14.058   9.541  0.0000  0.0000  0.0000
  356GLU     CD 5433  11.487  14.008   9.579  0.0000  0.0000  0.0000
  356GLU    OE1 5434  11.568  13.915   9.605  0.0000  0.0000  0.0000
  356GLU    OE2 5435  11.519  14.126   9.555  0.0000  0.0000  0.0000
  356GLU      C 5436  11.171  13.667   9.404  0.0000  0.0000  0.0000
  356GLU      O 5437  11.186  13.567   9.474  0.0000  0.0000  0.0000
  357LYS      N 5438  11.159  13.659   9.271  0.0000  0.0000  0.0000
  357LYS      H 5439  11.143  13.745   9.219  0.0000  0.0000  0.0000
  357LYS     CA 5440  11.157  13.533   9.196  0.0000  0.0000  0.0000
  357LYS     HA 5441  11.202  13.454   9.257  0.0000  0.0000  0.0000
  357LYS     CB 5442  11.012  13.494   9.163  0.0000  0.0000  0.0000
  357LYS    HB1 5443  11.013  13.400   9.107  0.0000  0.0000  0.0000
  357LYS    HB2 5444  10.970  13.571   9.098  0.0000  0.0000  0.0000
  357LYS     CG 5445  10.921  13.477   9.286  0.0000  0.0000  0.0000
  357LYS    HG1 5446  10.927  13.566   9.349  0.0000  0.0000  0.0000
  357LYS    HG2 5447  10.954  13.391   9.344  0.0000  0.0000  0.0000
  357LYS     CD 5448  10.774  13.460   9.246  0.0000  0.0000  0.0000
  357LYS    HD1 5449  10.760  13.364   9.197  0.0000  0.0000  0.0000
  357LYS    HD2 5450  10.746  13.540   9.178  0.0000  0.0000  0.0000
  357LYS     CE 5451  10.684  13.468   9.370  0.0000  0.0000  0.0000
  357LYS    HE1 5452  10.714  13.554   9.430  0.0000  0.0000  0.0000
  357LYS    HE2 5453  10.700  13.380   9.432  0.0000  0.0000  0.0000
  357LYS     NZ 5454  10.540  13.482   9.335  0.0000  0.0000  0.0000
  357LYS    HZ1 5455  10.485  13.488   9.419  0.0000  0.0000  0.0000
  357LYS    HZ2 5456  10.518  13.565   9.282  0.0000  0.0000  0.0000
  357LYS    HZ3 5457  10.506  13.402   9.283  0.0000  0.0000  0.0000
  357LYS      C 5458  11.241  13.547   9.068  0.0000  0.0000  0.0000
  357LYS      O 5459  11.221  13.641   8.992  0.0000  0.0000  0.0000
  358TRP      N 5460  11.329  13.451   9.040  0.0000  0.0000  0.0000
  358TRP      H 5461  11.343  13.378   9.109  0.0000  0.0000  0.0000
  358TRP     CA 5462  11.403  13.441   8.914  0.0000  0.0000  0.0000
  358TRP     HA 5463  11.351  13.499   8.837  0.0000  0.0000  0.0000
  358TRP     CB 5464  11.544  13.498   8.930  0.0000  0.0000  0.0000
  358TRP    HB1 5465  11.596  13.444   9.008  0.0000  0.0000  0.0000
  358TRP    HB2 5466  11.536  13.603   8.961  0.0000  0.0000  0.0000
  358TRP     CG 5467  11.627  13.492   8.805  0.0000  0.0000  0.0000
  358TRP    CD1 5468  11.626  13.582   8.704  0.0000  0.0000  0.0000
  358TRP    HD1 5469  11.566  13.673   8.703  0.0000  0.0000  0.0000
  358TRP    NE1 5470  11.709  13.540   8.602  0.0000  0.0000  0.0000
  358TRP    HE1 5471  11.720  13.591   8.516  0.0000  0.0000  0.0000
  358TRP    CE2 5472  11.769  13.419   8.632  0.0000  0.0000  0.0000
  358TRP    CZ2 5473  11.857  13.336   8.562  0.0000  0.0000  0.0000
  358TRP    HZ2 5474  11.893  13.365   8.465  0.0000  0.0000  0.0000
  358TRP    CH2 5475  11.897  13.215   8.621  0.0000  0.0000  0.0000
  358TRP    HH2 5476  11.966  13.150   8.569  0.0000  0.0000  0.0000
  358TRP    CZ3 5477  11.848  13.178   8.748  0.0000  0.0000  0.0000
  358TRP    HZ3 5478  11.880  13.085   8.792  0.0000  0.0000  0.0000
  358TRP    CE3 5479  11.760  13.263   8.817  0.0000  0.0000  0.0000
  358TRP    HE3 5480  11.723  13.234   8.914  0.0000  0.0000  0.0000
  358TRP    CD2 5481  11.718  13.386   8.761  0.0000  0.0000  0.0000
  358TRP      C 5482  11.408  13.296   8.864  0.0000  0.0000  0.0000
  358TRP      O 5483  11.404  13.202   8.944  0.0000  0.0000  0.0000
  359ASN      N 5484  11.418  13.276   8.732  0.0000  0.0000  0.0000
  359ASN      H 5485  11.423  13.357   8.671  0.0000  0.0000  0.0000
  359ASN     CA 5486  11.423  13.144   8.668  0.0000  0.0000  0.0000
  359ASN     HA 5487  11.461  13.073   8.742  0.0000  0.0000  0.0000
  359ASN     CB 5488  11.278  13.103   8.632  0.0000  0.0000  0.0000
  359ASN    HB1 5489  11.206  13.175   8.671  0.0000  0.0000  0.0000
  359ASN    HB2 5490  11.258  13.008   8.682  0.0000  0.0000  0.0000
  359ASN     CG 5491  11.253  13.085   8.484  0.0000  0.0000  0.0000
  359ASN    OD1 5492  11.261  13.178   8.405  0.0000  0.0000  0.0000
  359ASN    ND2 5493  11.226  12.964   8.443  0.0000  0.0000  0.0000
  359ASN   HD21 5494  11.221  12.887   8.508  0.0000  0.0000  0.0000
  359ASN   HD22 5495  11.219  12.945   8.344  0.0000  0.0000  0.0000
  359ASN      C 5496  11.523  13.138   8.551  0.0000  0.0000  0.0000
  359ASN      O 5497  11.553  13.238   8.487  0.0000  0.0000  0.0000
  360THR      N 5498  11.570  13.017   8.518  0.0000  0.0000  0.0000
  360THR      H 5499  11.542  12.938   8.574  0.0000  0.0000  0.0000
  360THR     CA 5500  11.670  12.989   8.411  0.0000  0.0000  0.0000
  360THR     HA 5501  11.763  13.040   8.436  0.0000  0.0000  0.0000
  360THR     CB 5502  11.697  12.839   8.398  0.0000  0.0000  0.0000
  360THR     HB 5503  11.745  12.818   8.303  0.0000  0.0000  0.0000
  360THR    CG2 5504  11.791  12.790   8.508  0.0000  0.0000  0.0000
  360THR   HG21 5505  11.806  12.682   8.498  0.0000  0.0000  0.0000
  360THR   HG22 5506  11.887  12.840   8.499  0.0000  0.0000  0.0000
  360THR   HG23 5507  11.749  12.812   8.607  0.0000  0.0000  0.0000
  360THR    OG1 5508  11.577  12.764   8.406  0.0000  0.0000  0.0000
  360THR    HG1 5509  11.520  12.794   8.335  0.0000  0.0000  0.0000
  360THR      C 5510  11.631  13.037   8.271  0.0000  0.0000  0.0000
  360THR      O 5511  11.720  13.058   8.188  0.0000  0.0000  0.0000
  361ASP      N 5512  11.502  13.055   8.243  0.0000  0.0000  0.0000
  361ASP      H 5513  11.435  13.043   8.317  0.0000  0.0000  0.0000
  361ASP     CA 5514  11.452  13.107   8.115  0.0000  0.0000  0.0000
  361ASP     HA 5515  11.524  13.081   8.038  0.0000  0.0000  0.0000
  361ASP     CB 5516  11.322  13.034   8.078  0.0000  0.0000  0.0000
  361ASP    HB1 5517  11.300  13.050   7.972  0.0000  0.0000  0.0000
  361ASP    HB2 5518  11.240  13.076   8.136  0.0000  0.0000  0.0000
  361ASP     CG 5519  11.330  12.882   8.105  0.0000  0.0000  0.0000
  361ASP    OD1 5520  11.402  12.809   8.033  0.0000  0.0000  0.0000
  361ASP    OD2 5521  11.270  12.836   8.204  0.0000  0.0000  0.0000
  361ASP      C 5522  11.444  13.262   8.115  0.0000  0.0000  0.0000
  361ASP      O 5523  11.387  13.324   8.025  0.0000  0.0000  0.0000
  362ASN      N 5524  11.506  13.324   8.216  0.0000  0.0000  0.0000
  362ASN      H 5525  11.546  13.264   8.287  0.0000  0.0000  0.0000
  362ASN     CA 5526  11.515  13.467   8.247  0.0000  0.0000  0.0000
  362ASN     HA 5527  11.552  13.470   8.349  0.0000  0.0000  0.0000
  362ASN     CB 5528  11.622  13.535   8.160  0.0000  0.0000  0.0000
  362ASN    HB1 5529  11.577  13.559   8.063  0.0000  0.0000  0.0000
  362ASN    HB2 5530  11.707  13.468   8.145  0.0000  0.0000  0.0000
  362ASN     CG 5531  11.675  13.663   8.224  0.0000  0.0000  0.0000
  362ASN    OD1 5532  11.693  13.672   8.344  0.0000  0.0000  0.0000
  362ASN    ND2 5533  11.703  13.765   8.147  0.0000  0.0000  0.0000
  362ASN   HD21 5534  11.692  13.758   8.047  0.0000  0.0000  0.0000
  362ASN   HD22 5535  11.743  13.846   8.192  0.0000  0.0000  0.0000
  362ASN      C 5536  11.380  13.539   8.254  0.0000  0.0000  0.0000
  362ASN      O 5537  11.363  13.650   8.201  0.0000  0.0000  0.0000
  363THR      N 5538  11.285  13.478   8.324  0.0000  0.0000  0.0000
  363THR      H 5539  11.304  13.386   8.360  0.0000  0.0000  0.0000
  363THR     CA 5540  11.170  13.550   8.380  0.0000  0.0000  0.0000
  363THR     HA 5541  11.149  13.639   8.320  0.0000  0.0000  0.0000
  363THR     CB 5542  11.044  13.463   8.377  0.0000  0.0000  0.0000
  363THR     HB 5543  11.058  13.374   8.438  0.0000  0.0000  0.0000
  363THR    CG2 5544  10.921  13.539   8.426  0.0000  0.0000  0.0000
  363THR   HG21 5545  10.832  13.478   8.413  0.0000  0.0000  0.0000
  363THR   HG22 5546  10.931  13.563   8.532  0.0000  0.0000  0.0000
  363THR   HG23 5547  10.909  13.632   8.370  0.0000  0.0000  0.0000
  363THR    OG1 5548  11.018  13.425   8.244  0.0000  0.0000  0.0000
  363THR    HG1 5549  11.094  13.376   8.214  0.0000  0.0000  0.0000
  363THR      C 5550  11.203  13.595   8.522  0.0000  0.0000  0.0000
  363THR      O 5551  11.236  13.513   8.608  0.0000  0.0000  0.0000
  364LEU      N 5552  11.192  13.725   8.547  0.0000  0.0000  0.0000
  364LEU      H 5553  11.163  13.787   8.472  0.0000  0.0000  0.0000
  364LEU     CA 5554  11.192  13.784   8.681  0.0000  0.0000  0.0000
  364LEU     HA 5555  11.244  13.716   8.749  0.0000  0.0000  0.0000
  364LEU     CB 5556  11.268  13.918   8.677  0.0000  0.0000  0.0000
  364LEU    HB1 5557  11.205  13.992   8.628  0.0000  0.0000  0.0000
  364LEU    HB2 5558  11.358  13.907   8.616  0.0000  0.0000  0.0000
  364LEU     CG 5559  11.311  13.973   8.815  0.0000  0.0000  0.0000
  364LEU     HG 5560  11.227  13.969   8.884  0.0000  0.0000  0.0000
  364LEU    CD1 5561  11.429  13.896   8.874  0.0000  0.0000  0.0000
  364LEU   HD11 5562  11.454  13.935   8.972  0.0000  0.0000  0.0000
  364LEU   HD12 5563  11.403  13.790   8.886  0.0000  0.0000  0.0000
  364LEU   HD13 5564  11.516  13.904   8.809  0.0000  0.0000  0.0000
  364LEU    CD2 5565  11.354  14.120   8.803  0.0000  0.0000  0.0000
  364LEU   HD21 5566  11.383  14.157   8.901  0.0000  0.0000  0.0000
  364LEU   HD22 5567  11.438  14.129   8.734  0.0000  0.0000  0.0000
  364LEU   HD23 5568  11.270  14.180   8.767  0.0000  0.0000  0.0000
  364LEU      C 5569  11.047  13.800   8.730  0.0000  0.0000  0.0000
  364LEU      O 5570  10.954  13.819   8.651  0.0000  0.0000  0.0000
  365GLY      N 5571  11.027  13.798   8.861  0.0000  0.0000  0.0000
  365GLY      H 5572  11.105  13.774   8.922  0.0000  0.0000  0.0000
  365GLY     CA 5573  10.902  13.835   8.924  0.0000  0.0000  0.0000
  365GLY    HA1 5574  10.834  13.749   8.927  0.0000  0.0000  0.0000
  365GLY    HA2 5575  10.856  13.914   8.865  0.0000  0.0000  0.0000
  365GLY      C 5576  10.919  13.889   9.066  0.0000  0.0000  0.0000
  365GLY      O 5577  11.018  13.863   9.133  0.0000  0.0000  0.0000
  366THR      N 5578  10.819  13.965   9.110  0.0000  0.0000  0.0000
  366THR      H 5579  10.741  13.981   9.049  0.0000  0.0000  0.0000
  366THR     CA 5580  10.809  14.019   9.246  0.0000  0.0000  0.0000
  366THR     HA 5581  10.874  13.961   9.312  0.0000  0.0000  0.0000
  366THR     CB 5582  10.855  14.166   9.255  0.0000  0.0000  0.0000
  366THR     HB 5583  10.825  14.206   9.351  0.0000  0.0000  0.0000
  366THR    CG2 5584  11.007  14.179   9.244  0.0000  0.0000  0.0000
  366THR   HG21 5585  11.036  14.283   9.259  0.0000  0.0000  0.0000
  366THR   HG22 5586  11.055  14.118   9.321  0.0000  0.0000  0.0000
  366THR   HG23 5587  11.041  14.146   9.146  0.0000  0.0000  0.0000
  366THR    OG1 5588  10.800  14.246   9.152  0.0000  0.0000  0.0000
  366THR    HG1 5589  10.836  14.334   9.165  0.0000  0.0000  0.0000
  366THR      C 5590  10.666  14.005   9.296  0.0000  0.0000  0.0000
  366THR      O 5591  10.571  14.036   9.226  0.0000  0.0000  0.0000
  367GLU      N 5592  10.651  13.956   9.419  0.0000  0.0000  0.0000
  367GLU      H 5593  10.733  13.933   9.473  0.0000  0.0000  0.0000
  367GLU     CA 5594  10.520  13.939   9.484  0.0000  0.0000  0.0000
  367GLU     HA 5595  10.444  13.990   9.425  0.0000  0.0000  0.0000
  367GLU     CB 5596  10.483  13.790   9.488  0.0000  0.0000  0.0000
  367GLU    HB1 5597  10.553  13.735   9.552  0.0000  0.0000  0.0000
  367GLU    HB2 5598  10.492  13.750   9.387  0.0000  0.0000  0.0000
  367GLU     CG 5599  10.340  13.765   9.539  0.0000  0.0000  0.0000
  367GLU    HG1 5600  10.272  13.829   9.482  0.0000  0.0000  0.0000
  367GLU    HG2 5601  10.335  13.794   9.644  0.0000  0.0000  0.0000
  367GLU     CD 5602  10.294  13.618   9.525  0.0000  0.0000  0.0000
  367GLU    OE1 5603  10.378  13.527   9.544  0.0000  0.0000  0.0000
  367GLU    OE2 5604  10.175  13.593   9.495  0.0000  0.0000  0.0000
  367GLU      C 5605  10.524  14.003   9.622  0.0000  0.0000  0.0000
  367GLU      O 5606  10.606  13.966   9.706  0.0000  0.0000  0.0000
  368ILE      N 5607  10.436  14.101   9.647  0.0000  0.0000  0.0000
  368ILE      H 5608  10.370  14.125   9.575  0.0000  0.0000  0.0000
  368ILE     CA 5609  10.416  14.159   9.780  0.0000  0.0000  0.0000
  368ILE     HA 5610  10.479  14.103   9.850  0.0000  0.0000  0.0000
  368ILE     CB 5611  10.463  14.306   9.794  0.0000  0.0000  0.0000
  368ILE     HB 5612  10.458  14.328   9.901  0.0000  0.0000  0.0000
  368ILE    CG2 5613  10.611  14.320   9.755  0.0000  0.0000  0.0000
  368ILE   HG21 5614  10.644  14.423   9.772  0.0000  0.0000  0.0000
  368ILE   HG22 5615  10.672  14.253   9.815  0.0000  0.0000  0.0000
  368ILE   HG23 5616  10.626  14.295   9.650  0.0000  0.0000  0.0000
  368ILE    CG1 5617  10.376  14.413   9.725  0.0000  0.0000  0.0000
  368ILE   HG11 5618  10.402  14.510   9.768  0.0000  0.0000  0.0000
  368ILE   HG12 5619  10.271  14.396   9.750  0.0000  0.0000  0.0000
  368ILE     CD 5620  10.390  14.425   9.573  0.0000  0.0000  0.0000
  368ILE    HD1 5621  10.321  14.502   9.537  0.0000  0.0000  0.0000
  368ILE    HD2 5622  10.491  14.454   9.546  0.0000  0.0000  0.0000
  368ILE    HD3 5623  10.365  14.330   9.526  0.0000  0.0000  0.0000
  368ILE      C 5624  10.273  14.136   9.827  0.0000  0.0000  0.0000
  368ILE      O 5625  10.177  14.147   9.750  0.0000  0.0000  0.0000
  369THR      N 5626  10.260  14.096   9.953  0.0000  0.0000  0.0000
  369THR      H 5627  10.343  14.087  10.010  0.0000  0.0000  0.0000
  369THR     CA 5628  10.134  14.043  10.007  0.0000  0.0000  0.0000
  369THR     HA 5629  10.053  14.078   9.945  0.0000  0.0000  0.0000
  369THR     CB 5630  10.130  13.889  10.003  0.0000  0.0000  0.0000
  369THR     HB 5631  10.025  13.860   9.997  0.0000  0.0000  0.0000
  369THR    CG2 5632  10.203  13.823   9.885  0.0000  0.0000  0.0000
  369THR   HG21 5633  10.179  13.717   9.882  0.0000  0.0000  0.0000
  369THR   HG22 5634  10.170  13.870   9.793  0.0000  0.0000  0.0000
  369THR   HG23 5635  10.311  13.836   9.895  0.0000  0.0000  0.0000
  369THR    OG1 5636  10.186  13.829  10.118  0.0000  0.0000  0.0000
  369THR    HG1 5637  10.267  13.878  10.135  0.0000  0.0000  0.0000
  369THR      C 5638  10.107  14.094  10.148  0.0000  0.0000  0.0000
  369THR      O 5639  10.201  14.111  10.227  0.0000  0.0000  0.0000
  370VAL      N 5640   9.979  14.114  10.179  0.0000  0.0000  0.0000
  370VAL      H 5641   9.910  14.095  10.107  0.0000  0.0000  0.0000
  370VAL     CA 5642   9.926  14.167  10.306  0.0000  0.0000  0.0000
  370VAL     HA 5643  10.008  14.177  10.378  0.0000  0.0000  0.0000
  370VAL     CB 5644   9.865  14.308  10.286  0.0000  0.0000  0.0000
  370VAL     HB 5645   9.823  14.340  10.381  0.0000  0.0000  0.0000
  370VAL    CG1 5646   9.970  14.410  10.241  0.0000  0.0000  0.0000
  370VAL   HG11 5647   9.928  14.510  10.241  0.0000  0.0000  0.0000
  370VAL   HG12 5648  10.053  14.409  10.312  0.0000  0.0000  0.0000
  370VAL   HG13 5649  10.008  14.386  10.141  0.0000  0.0000  0.0000
  370VAL    CG2 5650   9.754  14.318  10.182  0.0000  0.0000  0.0000
  370VAL   HG21 5651   9.719  14.421  10.174  0.0000  0.0000  0.0000
  370VAL   HG22 5652   9.792  14.287  10.085  0.0000  0.0000  0.0000
  370VAL   HG23 5653   9.668  14.257  10.210  0.0000  0.0000  0.0000
  370VAL      C 5654   9.823  14.070  10.364  0.0000  0.0000  0.0000
  370VAL      O 5655   9.727  14.035  10.295  0.0000  0.0000  0.0000
  371GLU      N 5656   9.841  14.024  10.487  0.0000  0.0000  0.0000
  371GLU      H 5657   9.922  14.055  10.539  0.0000  0.0000  0.0000
  371GLU     CA 5658   9.749  13.931  10.555  0.0000  0.0000  0.0000
  371GLU     HA 5659   9.660  13.918  10.493  0.0000  0.0000  0.0000
  371GLU     CB 5660   9.817  13.793  10.569  0.0000  0.0000  0.0000
  371GLU    HB1 5661   9.895  13.800  10.645  0.0000  0.0000  0.0000
  371GLU    HB2 5662   9.867  13.770  10.475  0.0000  0.0000  0.0000
  371GLU     CG 5663   9.720  13.678  10.607  0.0000  0.0000  0.0000
  371GLU    HG1 5664   9.619  13.718  10.620  0.0000  0.0000  0.0000
  371GLU    HG2 5665   9.751  13.637  10.703  0.0000  0.0000  0.0000
  371GLU     CD 5666   9.714  13.564  10.504  0.0000  0.0000  0.0000
  371GLU    OE1 5667   9.818  13.527  10.446  0.0000  0.0000  0.0000
  371GLU    OE2 5668   9.603  13.513  10.478  0.0000  0.0000  0.0000
  371GLU      C 5669   9.702  13.987  10.690  0.0000  0.0000  0.0000
  371GLU      O 5670   9.779  14.054  10.759  0.0000  0.0000  0.0000
  372ASP      N 5671   9.576  13.961  10.726  0.0000  0.0000  0.0000
  372ASP      H 5672   9.522  13.906  10.662  0.0000  0.0000  0.0000
  372ASP     CA 5673   9.506  14.005  10.849  0.0000  0.0000  0.0000
  372ASP     HA 5674   9.405  13.967  10.841  0.0000  0.0000  0.0000
  372ASP     CB 5675   9.571  13.941  10.975  0.0000  0.0000  0.0000
  372ASP    HB1 5676   9.589  14.020  11.049  0.0000  0.0000  0.0000
  372ASP    HB2 5677   9.668  13.899  10.950  0.0000  0.0000  0.0000
  372ASP     CG 5678   9.488  13.832  11.043  0.0000  0.0000  0.0000
  372ASP    OD1 5679   9.512  13.803  11.163  0.0000  0.0000  0.0000
  372ASP    OD2 5680   9.397  13.773  10.980  0.0000  0.0000  0.0000
  372ASP      C 5681   9.487  14.158  10.866  0.0000  0.0000  0.0000
  372ASP      O 5682   9.382  14.201  10.913  0.0000  0.0000  0.0000
  373GLN      N 5683   9.584  14.241  10.824  0.0000  0.0000  0.0000
  373GLN      H 5684   9.667  14.195  10.789  0.0000  0.0000  0.0000
  373GLN     CA 5685   9.603  14.382  10.865  0.0000  0.0000  0.0000
  373GLN     HA 5686   9.617  14.382  10.973  0.0000  0.0000  0.0000
  373GLN     CB 5687   9.735  14.433  10.802  0.0000  0.0000  0.0000
  373GLN    HB1 5688   9.816  14.367  10.832  0.0000  0.0000  0.0000
  373GLN    HB2 5689   9.756  14.532  10.842  0.0000  0.0000  0.0000
  373GLN     CG 5690   9.730  14.441  10.649  0.0000  0.0000  0.0000
  373GLN    HG1 5691   9.637  14.488  10.617  0.0000  0.0000  0.0000
  373GLN    HG2 5692   9.733  14.340  10.607  0.0000  0.0000  0.0000
  373GLN     CD 5693   9.844  14.523  10.590  0.0000  0.0000  0.0000
  373GLN    OE1 5694   9.949  14.474  10.553  0.0000  0.0000  0.0000
  373GLN    NE2 5695   9.825  14.652  10.571  0.0000  0.0000  0.0000
  373GLN   HE21 5696   9.742  14.698  10.607  0.0000  0.0000  0.0000
  373GLN   HE22 5697   9.904  14.704  10.535  0.0000  0.0000  0.0000
  373GLN      C 5698   9.490  14.482  10.836  0.0000  0.0000  0.0000
  373GLN      O 5699   9.491  14.591  10.892  0.0000  0.0000  0.0000
  374LEU      N 5700   9.395  14.451  10.747  0.0000  0.0000  0.0000
  374LEU      H 5701   9.399  14.358  10.707  0.0000  0.0000  0.0000
  374LEU     CA 5702   9.280  14.538  10.715  0.0000  0.0000  0.0000
  374LEU     HA 5703   9.301  14.640  10.748  0.0000  0.0000  0.0000
  374LEU     CB 5704   9.257  14.541  10.563  0.0000  0.0000  0.0000
  374LEU    HB1 5705   9.166  14.598  10.544  0.0000  0.0000  0.0000
  374LEU    HB2 5706   9.239  14.438  10.529  0.0000  0.0000  0.0000
  374LEU     CG 5707   9.370  14.599  10.477  0.0000  0.0000  0.0000
  374LEU     HG 5708   9.460  14.538  10.488  0.0000  0.0000  0.0000
  374LEU    CD1 5709   9.329  14.595  10.330  0.0000  0.0000  0.0000
  374LEU   HD11 5710   9.411  14.633  10.268  0.0000  0.0000  0.0000
  374LEU   HD12 5711   9.307  14.492  10.301  0.0000  0.0000  0.0000
  374LEU   HD13 5712   9.241  14.657  10.314  0.0000  0.0000  0.0000
  374LEU    CD2 5713   9.404  14.744  10.513  0.0000  0.0000  0.0000
  374LEU   HD21 5714   9.479  14.783  10.445  0.0000  0.0000  0.0000
  374LEU   HD22 5715   9.315  14.806  10.508  0.0000  0.0000  0.0000
  374LEU   HD23 5716   9.444  14.748  10.615  0.0000  0.0000  0.0000
  374LEU      C 5717   9.152  14.495  10.789  0.0000  0.0000  0.0000
  374LEU      O 5718   9.074  14.579  10.834  0.0000  0.0000  0.0000
  375ALA      N 5719   9.131  14.364  10.798  0.0000  0.0000  0.0000
  375ALA      H 5720   9.204  14.304  10.762  0.0000  0.0000  0.0000
  375ALA     CA 5721   9.029  14.296  10.876  0.0000  0.0000  0.0000
  375ALA     HA 5722   9.030  14.333  10.978  0.0000  0.0000  0.0000
  375ALA     CB 5723   8.889  14.316  10.814  0.0000  0.0000  0.0000
  375ALA    HB1 5724   8.815  14.263  10.874  0.0000  0.0000  0.0000
  375ALA    HB2 5725   8.864  14.422  10.813  0.0000  0.0000  0.0000
  375ALA    HB3 5726   8.887  14.277  10.713  0.0000  0.0000  0.0000
  375ALA      C 5727   9.066  14.147  10.875  0.0000  0.0000  0.0000
  375ALA      O 5728   9.106  14.093  10.771  0.0000  0.0000  0.0000
  376ARG      N 5729   9.056  14.079  10.990  0.0000  0.0000  0.0000
  376ARG      H 5730   9.022  14.127  11.072  0.0000  0.0000  0.0000
  376ARG     CA 5731   9.120  13.948  11.003  0.0000  0.0000  0.0000
  376ARG     HA 5732   9.223  13.963  10.970  0.0000  0.0000  0.0000
  376ARG     CB 5733   9.132  13.902  11.148  0.0000  0.0000  0.0000
  376ARG    HB1 5734   9.164  13.986  11.210  0.0000  0.0000  0.0000
  376ARG    HB2 5735   9.214  13.831  11.144  0.0000  0.0000  0.0000
  376ARG     CG 5736   9.011  13.832  11.213  0.0000  0.0000  0.0000
  376ARG    HG1 5737   8.976  13.752  11.148  0.0000  0.0000  0.0000
  376ARG    HG2 5738   8.930  13.904  11.225  0.0000  0.0000  0.0000
  376ARG     CD 5739   9.046  13.772  11.351  0.0000  0.0000  0.0000
  376ARG    HD1 5740   8.955  13.728  11.393  0.0000  0.0000  0.0000
  376ARG    HD2 5741   9.078  13.851  11.418  0.0000  0.0000  0.0000
  376ARG     NE 5742   9.149  13.666  11.341  0.0000  0.0000  0.0000
  376ARG     HE 5743   9.117  13.574  11.313  0.0000  0.0000  0.0000
  376ARG     CZ 5744   9.280  13.687  11.332  0.0000  0.0000  0.0000
  376ARG    NH1 5745   9.338  13.794  11.375  0.0000  0.0000  0.0000
  376ARG   HH11 5746   9.287  13.865  11.426  0.0000  0.0000  0.0000
  376ARG   HH12 5747   9.427  13.816  11.332  0.0000  0.0000  0.0000
  376ARG    NH2 5748   9.355  13.605  11.266  0.0000  0.0000  0.0000
  376ARG   HH21 5749   9.316  13.530  11.211  0.0000  0.0000  0.0000
  376ARG   HH22 5750   9.439  13.649  11.231  0.0000  0.0000  0.0000
  376ARG      C 5751   9.063  13.842  10.908  0.0000  0.0000  0.0000
  376ARG      O 5752   8.943  13.837  10.885  0.0000  0.0000  0.0000
  377GLY      N 5753   9.151  13.759  10.853  0.0000  0.0000  0.0000
  377GLY      H 5754   9.247  13.765  10.885  0.0000  0.0000  0.0000
  377GLY     CA 5755   9.121  13.662  10.747  0.0000  0.0000  0.0000
  377GLY    HA1 5756   9.018  13.628  10.758  0.0000  0.0000  0.0000
  377GLY    HA2 5757   9.187  13.576  10.759  0.0000  0.0000  0.0000
  377GLY      C 5758   9.137  13.716  10.604  0.0000  0.0000  0.0000
  377GLY      O 5759   9.147  13.634  10.511  0.0000  0.0000  0.0000
  378LEU      N 5760   9.147  13.848  10.583  0.0000  0.0000  0.0000
  378LEU      H 5761   9.139  13.911  10.661  0.0000  0.0000  0.0000
  378LEU     CA 5762   9.182  13.904  10.452  0.0000  0.0000  0.0000
  378LEU     HA 5763   9.114  13.862  10.377  0.0000  0.0000  0.0000
  378LEU     CB 5764   9.169  14.058  10.450  0.0000  0.0000  0.0000
  378LEU    HB1 5765   9.227  14.098  10.366  0.0000  0.0000  0.0000
  378LEU    HB2 5766   9.215  14.098  10.541  0.0000  0.0000  0.0000
  378LEU     CG 5767   9.026  14.112  10.436  0.0000  0.0000  0.0000
  378LEU     HG 5768   8.962  14.067  10.511  0.0000  0.0000  0.0000
  378LEU    CD1 5769   9.024  14.264  10.455  0.0000  0.0000  0.0000
  378LEU   HD11 5770   8.922  14.301  10.447  0.0000  0.0000  0.0000
  378LEU   HD12 5771   9.062  14.288  10.554  0.0000  0.0000  0.0000
  378LEU   HD13 5772   9.086  14.312  10.379  0.0000  0.0000  0.0000
  378LEU    CD2 5773   8.969  14.086  10.296  0.0000  0.0000  0.0000
  378LEU   HD21 5774   8.866  14.120  10.292  0.0000  0.0000  0.0000
  378LEU   HD22 5775   9.028  14.138  10.221  0.0000  0.0000  0.0000
  378LEU   HD23 5776   8.971  13.979  10.273  0.0000  0.0000  0.0000
  378LEU      C 5777   9.324  13.865  10.409  0.0000  0.0000  0.0000
  378LEU      O 5778   9.416  13.855  10.491  0.0000  0.0000  0.0000
  379LYS      N 5779   9.341  13.849  10.278  0.0000  0.0000  0.0000
  379LYS      H 5780   9.259  13.853  10.219  0.0000  0.0000  0.0000
  379LYS     CA 5781   9.470  13.842  10.208  0.0000  0.0000  0.0000
  379LYS     HA 5782   9.545  13.889  10.272  0.0000  0.0000  0.0000
  379LYS     CB 5783   9.508  13.695  10.185  0.0000  0.0000  0.0000
  379LYS    HB1 5784   9.428  13.646  10.129  0.0000  0.0000  0.0000
  379LYS    HB2 5785   9.514  13.647  10.283  0.0000  0.0000  0.0000
  379LYS     CG 5786   9.641  13.668  10.113  0.0000  0.0000  0.0000
  379LYS    HG1 5787   9.632  13.695  10.008  0.0000  0.0000  0.0000
  379LYS    HG2 5788   9.662  13.562  10.120  0.0000  0.0000  0.0000
  379LYS     CD 5789   9.757  13.748  10.175  0.0000  0.0000  0.0000
  379LYS    HD1 5790   9.745  13.752  10.283  0.0000  0.0000  0.0000
  379LYS    HD2 5791   9.751  13.850  10.136  0.0000  0.0000  0.0000
  379LYS     CE 5792   9.896  13.697  10.142  0.0000  0.0000  0.0000
  379LYS    HE1 5793   9.967  13.771  10.177  0.0000  0.0000  0.0000
  379LYS    HE2 5794   9.907  13.688  10.034  0.0000  0.0000  0.0000
  379LYS     NZ 5795   9.927  13.568  10.208  0.0000  0.0000  0.0000
  379LYS    HZ1 5796  10.025  13.546  10.201  0.0000  0.0000  0.0000
[truncated: 195,776 more chars]
