# Supplementary material for: Phospholipids are imported into mitochondria by VDAC, a dimeric beta barrel scramblase
Source: Nat Commun. 2023 Dec 8;14:8115. doi: 10.1038/s41467-023-43570-y (PMC10709637; doi:10.1038/s41467-023-43570-y)
Supplement: Supplementary file 6 — Source Data [file 41467_2023_43570_MOESM6_ESM.zip › FIg S8/figs8-d/scrambling_dimer-1-m_n1.dat]

# Generated with Scramblyzer Rate from file md_full.xtc
@    title "Percentage of scrambled lipids in time"
@    xaxis label "time [ns]"
@    yaxis label "scrambled lipids [%]"
@    s0 legend "POPC"
@TYPE xy
0.000000     0.0        
10.000000     0.000000     
20.000000     0.000000     
30.000000     0.000000     
40.000000     0.000000     
50.000000     0.000000     
60.000000     0.000000     
70.000000     0.000000     
80.000000     0.000000     
90.000000     0.000000     
100.000000     0.000000     
110.000000     0.000000     
120.000000     0.000000     
130.000000     0.000000     
140.000000     0.000000     
150.000000     0.000000     
160.000000     0.000000     
170.000000     0.000000     
180.000000     0.000000     
190.000000     0.000000     
200.000000     0.000000     
210.000000     0.000000     
220.000000     0.000000     
230.000000     0.000000     
240.000000     0.000000     
250.000000     0.000000     
260.000000     0.000000     
270.000000     0.000000     
280.000000     0.000000     
290.000000     0.000000     
300.000000     0.000000     
310.000000     0.000000     
320.000000     0.000000     
330.000000     0.000000     
340.000000     0.000000     
350.000000     0.000000     
360.000000     0.000000     
370.000000     0.000000     
380.000000     0.000000     
390.000000     0.000000     
400.000000     0.000000     
410.000000     0.000000     
420.000000     0.000000     
430.000000     0.000000     
440.000000     0.000000     
450.000000     0.000000     
460.000000     0.000000     
470.000000     0.000000     
480.000000     0.000000     
490.000000     0.000000     
500.000000     0.000000     
510.000000     0.000000     
520.000000     0.000000     
530.000000     0.000000     
540.000000     0.000000     
550.000000     0.000000     
560.000000     0.000000     
570.000000     0.000000     
580.000000     0.000000     
590.000000     0.000000     
600.000000     0.000000     
610.000000     0.000000     
620.000000     0.000000     
630.000000     0.000000     
640.000000     0.000000     
650.000000     0.000000     
660.000000     0.000000     
670.000000     0.000000     
680.000000     0.000000     
690.000000     0.000000     
700.000000     0.000000     
710.000000     0.000000     
720.000000     0.000000     
730.000000     0.000000     
740.000000     0.000000     
750.000000     0.000000     
760.000000     0.000000     
770.000000     0.000000     
780.000000     0.000000     
790.000000     0.000000     
800.000000     0.000000     
810.000000     0.000000     
820.000000     0.000000     
830.000000     0.000000     
840.000000     0.000000     
850.000000     0.000000     
860.000000     0.000000     
870.000000     0.000000     
880.000000     0.000000     
890.000000     0.000000     
900.000000     0.000000     
910.000000     0.000000     
920.000000     0.000000     
930.000000     0.000000     
940.000000     0.000000     
950.000000     0.000000     
960.000000     0.000000     
970.000000     0.000000     
980.000000     0.000000     
990.000000     0.000000     
1000.000000     0.000000     
1010.000000     0.000000     
1020.000000     0.000000     
1030.000000     0.000000     
1040.000000     0.000000     
1050.000000     0.000000     
1060.000000     0.000000     
1070.000000     0.000000     
1080.000000     0.000000     
1090.000000     0.000000     
1100.000000     0.000000     
1110.000000     0.000000     
1120.000000     0.000000     
1130.000000     0.000000     
1140.000000     0.000000     
1150.000000     0.000000     
1160.000000     0.000000     
1170.000000     0.000000     
1180.000000     0.000000     
1190.000000     0.000000     
1200.000000     0.000000     
1210.000000     0.000000     
1220.000000     0.000000     
1230.000000     0.000000     
1240.000000     0.000000     
1250.000000     0.000000     
1260.000000     0.000000     
1270.000000     0.000000     
1280.000000     0.000000     
1290.000000     0.000000     
1300.000000     0.000000     
1310.000000     0.000000     
1320.000000     0.000000     
1330.000000     0.000000     
1340.000000     0.000000     
1350.000000     0.000000     
1360.000000     0.000000     
1370.000000     0.000000     
1380.000000     0.000000     
1390.000000     0.000000     
1400.000000     0.000000     
1410.000000     0.000000     
1420.000000     0.000000     
1430.000000     0.000000     
1440.000000     0.000000     
1450.000000     0.000000     
1460.000000     0.000000     
1470.000000     0.000000     
1480.000000     0.000000     
1490.000000     0.000000     
1500.000000     0.000000     
1510.000000     0.000000     
1520.000000     0.000000     
1530.000000     0.000000     
1540.000000     0.000000     
1550.000000     0.000000     
1560.000000     0.000000     
1570.000000     0.000000     
1580.000000     0.000000     
1590.000000     0.000000     
1600.000000     0.000000     
1610.000000     0.000000     
1620.000000     0.000000     
1630.000000     0.000000     
1640.000000     0.000000     
1650.000000     0.000000     
1660.000000     0.000000     
1670.000000     0.000000     
1680.000000     0.000000     
1690.000000     0.000000     
1700.000000     0.000000     
1710.000000     0.000000     
1720.000000     0.000000     
1730.000000     0.000000     
1740.000000     0.108225     
1750.000000     0.000000     
1760.000000     0.000000     
1770.000000     0.000000     
1780.000000     0.000000     
1790.000000     0.000000     
1800.000000     0.000000     
1810.000000     0.000000     
1820.000000     0.000000     
1830.000000     0.000000     
1840.000000     0.000000     
1850.000000     0.000000     
1860.000000     0.000000     
1870.000000     0.000000     
1880.000000     0.000000     
1890.000000     0.000000     
1900.000000     0.000000     
1910.000000     0.000000     
1920.000000     0.000000     
1930.000000     0.000000     
1940.000000     0.000000     
1950.000000     0.000000     
1960.000000     0.000000     
1970.000000     0.000000     
1980.000000     0.000000     
1990.000000     0.000000     
2000.000000     0.000000     
2010.000000     0.000000     
2020.000000     0.000000     
2030.000000     0.000000     
2040.000000     0.000000     
2050.000000     0.000000     
2060.000000     0.000000     
2070.000000     0.000000     
2080.000000     0.000000     
2090.000000     0.000000     
2100.000000     0.000000     
2110.000000     0.000000     
2120.000000     0.000000     
2130.000000     0.000000     
2140.000000     0.000000     
2150.000000     0.000000     
2160.000000     0.000000     
2170.000000     0.000000     
2180.000000     0.000000     
2190.000000     0.000000     
2200.000000     0.000000     
2210.000000     0.000000     
2220.000000     0.000000     
2230.000000     0.000000     
2240.000000     0.000000     
2250.000000     0.000000     
2260.000000     0.000000     
2270.000000     0.000000     
2280.000000     0.000000     
2290.000000     0.000000     
2300.000000     0.000000     
2310.000000     0.000000     
2320.000000     0.000000     
2330.000000     0.000000     
2340.000000     0.000000     
2350.000000     0.000000     
2360.000000     0.000000     
2370.000000     0.000000     
2380.000000     0.000000     
2390.000000     0.000000     
2400.000000     0.000000     
2410.000000     0.000000     
2420.000000     0.000000     
2430.000000     0.000000     
2440.000000     0.000000     
2450.000000     0.000000     
2460.000000     0.000000     
2470.000000     0.000000     
2480.000000     0.000000     
2490.000000     0.000000     
2500.000000     0.000000     
2510.000000     0.000000     
2520.000000     0.000000     
2530.000000     0.000000     
2540.000000     0.000000     
2550.000000     0.000000     
2560.000000     0.000000     
2570.000000     0.000000     
2580.000000     0.000000     
2590.000000     0.000000     
2600.000000     0.000000     
2610.000000     0.000000     
2620.000000     0.000000     
2630.000000     0.000000     
2640.000000     0.000000     
2650.000000     0.000000     
2660.000000     0.000000     
2670.000000     0.000000     
2680.000000     0.000000     
2690.000000     0.000000     
2700.000000     0.000000     
2710.000000     0.000000     
2720.000000     0.000000     
2730.000000     0.000000     
2740.000000     0.000000     
2750.000000     0.000000     
2760.000000     0.000000     
2770.000000     0.000000     
2780.000000     0.000000     
2790.000000     0.000000     
2800.000000     0.000000     
2810.000000     0.000000     
2820.000000     0.000000     
2830.000000     0.000000     
2840.000000     0.000000     
2850.000000     0.000000     
2860.000000     0.000000     
2870.000000     0.000000     
2880.000000     0.000000     
2890.000000     0.000000     
2900.000000     0.000000     
2910.000000     0.000000     
2920.000000     0.000000     
2930.000000     0.000000     
2940.000000     0.000000     
2950.000000     0.000000     
2960.000000     0.000000     
2970.000000     0.000000     
2980.000000     0.000000     
2990.000000     0.000000     
3000.000000     0.000000     
3010.000000     0.000000     
3020.000000     0.000000     
3030.000000     0.000000     
3040.000000     0.000000     
3050.000000     0.000000     
3060.000000     0.000000     
3070.000000     0.000000     
3080.000000     0.000000     
3090.000000     0.000000     
3100.000000     0.000000     
3110.000000     0.000000     
3120.000000     0.000000     
3130.000000     0.000000     
3140.000000     0.000000     
3150.000000     0.000000     
3160.000000     0.000000     
3170.000000     0.000000     
3180.000000     0.000000     
3190.000000     0.000000     
3200.000000     0.000000     
3210.000000     0.000000     
3220.000000     0.000000     
3230.000000     0.000000     
3240.000000     0.000000     
3250.000000     0.000000     
3260.000000     0.000000     
3270.000000     0.000000     
3280.000000     0.000000     
3290.000000     0.000000     
3300.000000     0.000000     
3310.000000     0.000000     
3320.000000     0.000000     
3330.000000     0.000000     
3340.000000     0.000000     
3350.000000     0.000000     
3360.000000     0.108225     
3370.000000     0.000000     
3380.000000     0.000000     
3390.000000     0.000000     
3400.000000     0.000000     
3410.000000     0.000000     
3420.000000     0.000000     
3430.000000     0.000000     
3440.000000     0.000000     
3450.000000     0.108225     
3460.000000     0.108225     
3470.000000     0.108225     
3480.000000     0.108225     
3490.000000     0.108225     
3500.000000     0.108225     
3510.000000     0.108225     
3520.000000     0.108225     
3530.000000     0.108225     
3540.000000     0.108225     
3550.000000     0.108225     
3560.000000     0.108225     
3570.000000     0.108225     
3580.000000     0.108225     
3590.000000     0.108225     
3600.000000     0.108225     
3610.000000     0.108225     
3620.000000     0.108225     
3630.000000     0.108225     
3640.000000     0.108225     
3650.000000     0.108225     
3660.000000     0.108225     
3670.000000     0.108225     
3680.000000     0.108225     
3690.000000     0.108225     
3700.000000     0.108225     
3710.000000     0.108225     
3720.000000     0.108225     
3730.000000     0.108225     
3740.000000     0.108225     
3750.000000     0.108225     
3760.000000     0.108225     
3770.000000     0.108225     
3780.000000     0.108225     
3790.000000     0.108225     
3800.000000     0.108225     
3810.000000     0.108225     
3820.000000     0.108225     
3830.000000     0.108225     
3840.000000     0.108225     
3850.000000     0.108225     
3860.000000     0.108225     
3870.000000     0.108225     
3880.000000     0.108225     
3890.000000     0.108225     
3900.000000     0.108225     
3910.000000     0.108225     
3920.000000     0.108225     
3930.000000     0.108225     
3940.000000     0.108225     
3950.000000     0.108225     
3960.000000     0.108225     
3970.000000     0.108225     
3980.000000     0.108225     
3990.000000     0.108225     
4000.000000     0.108225     
4010.000000     0.108225     
4020.000000     0.108225     
4030.000000     0.108225     
4040.000000     0.108225     
4050.000000     0.108225     
4060.000000     0.108225     
4070.000000     0.108225     
4080.000000     0.108225     
4090.000000     0.108225     
4100.000000     0.108225     
4110.000000     0.108225     
4120.000000     0.108225     
4130.000000     0.108225     
4140.000000     0.108225     
4150.000000     0.108225     
4160.000000     0.108225     
4170.000000     0.108225     
4180.000000     0.108225     
4190.000000     0.108225     
4200.000000     0.108225     
4210.000000     0.108225     
4220.000000     0.108225     
4230.000000     0.108225     
4240.000000     0.108225     
4250.000000     0.108225     
4260.000000     0.108225     
4270.000000     0.108225     
4280.000000     0.108225     
4290.000000     0.108225     
4300.000000     0.108225     
4310.000000     0.108225     
4320.000000     0.108225     
4330.000000     0.108225     
4340.000000     0.108225     
4350.000000     0.108225     
4360.000000     0.108225     
4370.000000     0.108225     
4380.000000     0.108225     
4390.000000     0.108225     
4400.000000     0.108225     
4410.000000     0.216450     
4420.000000     0.216450     
4430.000000     0.216450     
4440.000000     0.216450     
4450.000000     0.216450     
4460.000000     0.216450     
4470.000000     0.216450     
4480.000000     0.216450     
4490.000000     0.216450     
4500.000000     0.216450     
4510.000000     0.216450     
4520.000000     0.216450     
4530.000000     0.216450     
4540.000000     0.216450     
4550.000000     0.216450     
4560.000000     0.216450     
4570.000000     0.216450     
4580.000000     0.216450     
4590.000000     0.216450     
4600.000000     0.216450     
4610.000000     0.216450     
4620.000000     0.216450     
4630.000000     0.216450     
4640.000000     0.324675     
4650.000000     0.324675     
4660.000000     0.324675     
4670.000000     0.432900     
4680.000000     0.432900     
4690.000000     0.432900     
4700.000000     0.432900     
4710.000000     0.432900     
4720.000000     0.432900     
4730.000000     0.432900     
4740.000000     0.432900     
4750.000000     0.432900     
4760.000000     0.432900     
4770.000000     0.432900     
4780.000000     0.432900     
4790.000000     0.432900     
4800.000000     0.432900     
4810.000000     0.432900     
4820.000000     0.432900     
4830.000000     0.432900     
4840.000000     0.432900     
4850.000000     0.432900     
4860.000000     0.432900     
4870.000000     0.432900     
4880.000000     0.432900     
4890.000000     0.432900     
4900.000000     0.432900     
4910.000000     0.432900     
4920.000000     0.432900     
4930.000000     0.432900     
4940.000000     0.432900     
4950.000000     0.432900     
4960.000000     0.432900     
4970.000000     0.432900     
4980.000000     0.432900     
4990.000000     0.432900     
5000.000000     0.432900     
5010.000000     0.432900     
5020.000000     0.432900     
5030.000000     0.432900     
5040.000000     0.432900     
5050.000000     0.432900     
5060.000000     0.432900     
5070.000000     0.432900     
5080.000000     0.541126     
5090.000000     0.432900     
5100.000000     0.432900     
5110.000000     0.432900     
5120.000000     0.432900     
5130.000000     0.432900     
5140.000000     0.432900     
5150.000000     0.432900     
5160.000000     0.541126     
5170.000000     0.541126     
5180.000000     0.432900     
5190.000000     0.432900     
5200.000000     0.541126     
5210.000000     0.541126     
5220.000000     0.649351     
5230.000000     0.649351     
5240.000000     0.649351     
5250.000000     0.649351     
5260.000000     0.649351     
5270.000000     0.649351     
5280.000000     0.649351     
5290.000000     0.649351     
5300.000000     0.649351     
5310.000000     0.649351     
5320.000000     0.649351     
5330.000000     0.649351     
5340.000000     0.649351     
5350.000000     0.649351     
5360.000000     0.649351     
5370.000000     0.649351     
5380.000000     0.649351     
5390.000000     0.649351     
5400.000000     0.649351     
5410.000000     0.649351     
5420.000000     0.649351     
5430.000000     0.649351     
5440.000000     0.649351     
5450.000000     0.649351     
5460.000000     0.649351     
5470.000000     0.649351     
5480.000000     0.649351     
5490.000000     0.649351     
5500.000000     0.649351     
5510.000000     0.649351     
5520.000000     0.649351     
5530.000000     0.649351     
5540.000000     0.649351     
5550.000000     0.649351     
5560.000000     0.649351     
5570.000000     0.649351     
5580.000000     0.649351     
5590.000000     0.649351     
5600.000000     0.649351     
5610.000000     0.649351     
5620.000000     0.649351     
5630.000000     0.649351     
5640.000000     0.649351     
5650.000000     0.649351     
5660.000000     0.649351     
5670.000000     0.649351     
5680.000000     0.649351     
5690.000000     0.649351     
5700.000000     0.649351     
5710.000000     0.649351     
5720.000000     0.649351     
5730.000000     0.649351     
5740.000000     0.649351     
5750.000000     0.649351     
5760.000000     0.649351     
5770.000000     0.649351     
5780.000000     0.757576     
5790.000000     0.757576     
5800.000000     0.757576     
5810.000000     0.757576     
5820.000000     0.757576     
5830.000000     0.757576     
5840.000000     0.757576     
5850.000000     0.757576     
5860.000000     0.757576     
5870.000000     0.757576     
5880.000000     0.757576     
5890.000000     0.757576     
5900.000000     0.757576     
5910.000000     0.757576     
5920.000000     0.757576     
5930.000000     0.757576     
5940.000000     0.757576     
5950.000000     0.757576     
5960.000000     0.757576     
5970.000000     0.757576     
5980.000000     0.757576     
5990.000000     0.757576     
6000.000000     0.757576     
6010.000000     0.757576     
6020.000000     0.757576     
6030.000000     0.757576     
6040.000000     0.757576     
6050.000000     0.757576     
6060.000000     0.757576     
6070.000000     0.757576     
6080.000000     0.757576     
6090.000000     0.757576     
6100.000000     0.757576     
6110.000000     0.757576     
6120.000000     0.757576     
6130.000000     0.757576     
6140.000000     0.757576     
6150.000000     0.757576     
6160.000000     0.757576     
6170.000000     0.757576     
6180.000000     0.757576     
6190.000000     0.757576     
6200.000000     0.757576     
6210.000000     0.757576     
6220.000000     0.757576     
6230.000000     0.757576     
6240.000000     0.757576     
6250.000000     0.757576     
6260.000000     0.757576     
6270.000000     0.757576     
6280.000000     0.757576     
6290.000000     0.757576     
6300.000000     0.757576     
6310.000000     0.757576     
6320.000000     0.757576     
6330.000000     0.757576     
6340.000000     0.757576     
6350.000000     0.757576     
6360.000000     0.757576     
6370.000000     0.757576     
6380.000000     0.757576     
6390.000000     0.757576     
6400.000000     0.757576     
6410.000000     0.757576     
6420.000000     0.757576     
6430.000000     0.757576     
6440.000000     0.757576     
6450.000000     0.757576     
6460.000000     0.757576     
6470.000000     0.757576     
6480.000000     0.757576     
6490.000000     0.757576     
6500.000000     0.757576     
6510.000000     0.757576     
6520.000000     0.757576     
6530.000000     0.757576     
6540.000000     0.757576     
6550.000000     0.757576     
6560.000000     0.757576     
6570.000000     0.757576     
6580.000000     0.757576     
6590.000000     0.757576     
6600.000000     0.757576     
6610.000000     0.757576     
6620.000000     0.757576     
6630.000000     0.757576     
6640.000000     0.757576     
6650.000000     0.757576     
6660.000000     0.757576     
6670.000000     0.757576     
6680.000000     0.757576     
6690.000000     0.757576     
6700.000000     0.757576     
6710.000000     0.757576     
6720.000000     0.757576     
6730.000000     0.757576     
6740.000000     0.757576     
6750.000000     0.757576     
6760.000000     0.757576     
6770.000000     0.757576     
6780.000000     0.757576     
6790.000000     0.757576     
6800.000000     0.757576     
6810.000000     0.757576     
6820.000000     0.757576     
6830.000000     0.757576     
6840.000000     0.757576     
6850.000000     0.757576     
6860.000000     0.757576     
6870.000000     0.757576     
6880.000000     0.757576     
6890.000000     0.757576     
6900.000000     0.757576     
6910.000000     0.757576     
6920.000000     0.757576     
6930.000000     0.757576     
6940.000000     0.757576     
6950.000000     0.757576     
6960.000000     0.757576     
6970.000000     0.757576     
6980.000000     0.757576     
6990.000000     0.757576     
7000.000000     0.757576     
7010.000000     0.757576     
7020.000000     0.757576     
7030.000000     0.757576     
7040.000000     0.757576     
7050.000000     0.757576     
7060.000000     0.757576     
7070.000000     0.757576     
7080.000000     0.757576     
7090.000000     0.757576     
7100.000000     0.757576     
7110.000000     0.757576     
7120.000000     0.757576     
7130.000000     0.757576     
7140.000000     0.757576     
7150.000000     0.757576     
7160.000000     0.757576     
7170.000000     0.757576     
7180.000000     0.757576     
7190.000000     0.757576     
7200.000000     0.757576     
7210.000000     0.757576     
7220.000000     0.757576     
7230.000000     0.757576     
7240.000000     0.757576     
7250.000000     0.757576     
7260.000000     0.757576     
7270.000000     0.757576     
7280.000000     0.757576     
7290.000000     0.757576     
7300.000000     0.757576     
7310.000000     0.757576     
7320.000000     0.757576     
7330.000000     0.757576     
7340.000000     0.757576     
7350.000000     0.757576     
7360.000000     0.757576     
7370.000000     0.757576     
7380.000000     0.757576     
7390.000000     0.757576     
7400.000000     0.757576     
7410.000000     0.757576     
7420.000000     0.757576     
7430.000000     0.757576     
7440.000000     0.757576     
7450.000000     0.757576     
7460.000000     0.757576     
7470.000000     0.757576     
7480.000000     0.757576     
7490.000000     0.757576     
7500.000000     0.757576     
7510.000000     0.757576     
7520.000000     0.757576     
7530.000000     0.757576     
7540.000000     0.757576     
7550.000000     0.757576     
7560.000000     0.757576     
7570.000000     0.757576     
7580.000000     0.757576     
7590.000000     0.757576     
7600.000000     0.757576     
7610.000000     0.757576     
7620.000000     0.757576     
7630.000000     0.757576     
7640.000000     0.757576     
7650.000000     0.757576     
7660.000000     0.865801     
7670.000000     0.865801     
7680.000000     0.865801     
7690.000000     0.865801     
7700.000000     0.865801     
7710.000000     0.865801     
7720.000000     0.865801     
7730.000000     0.865801     
7740.000000     0.865801     
7750.000000     0.865801     
7760.000000     0.865801     
7770.000000     0.865801     
7780.000000     0.865801     
7790.000000     0.865801     
7800.000000     0.865801     
7810.000000     0.865801     
7820.000000     0.865801     
7830.000000     0.865801     
7840.000000     0.865801     
7850.000000     0.865801     
7860.000000     0.865801     
7870.000000     0.865801     
7880.000000     0.865801     
7890.000000     0.865801     
7900.000000     0.865801     
7910.000000     0.865801     
7920.000000     0.865801     
7930.000000     0.865801     
7940.000000     0.865801     
7950.000000     0.865801     
7960.000000     0.865801     
7970.000000     0.865801     
7980.000000     0.865801     
7990.000000     0.865801     
8000.000000     0.865801     
8010.000000     0.865801     
8020.000000     0.865801     
8030.000000     0.865801     
8040.000000     0.865801     
8050.000000     0.865801     
8060.000000     0.865801     
8070.000000     0.865801     
8080.000000     0.865801     
8090.000000     0.865801     
8100.000000     0.865801     
8110.000000     0.865801     
8120.000000     0.865801     
8130.000000     0.865801     
8140.000000     0.865801     
8150.000000     0.865801     
8160.000000     0.865801     
8170.000000     0.865801     
8180.000000     0.865801     
8190.000000     0.865801     
8200.000000     0.865801     
8210.000000     0.865801     
8220.000000     0.865801     
8230.000000     0.865801     
8240.000000     0.865801     
8250.000000     0.865801     
8260.000000     0.865801     
8270.000000     0.865801     
8280.000000     0.865801     
8290.000000     0.865801     
8300.000000     0.865801     
8310.000000     0.865801     
8320.000000     0.865801     
8330.000000     0.865801     
8340.000000     0.865801     
8350.000000     0.865801     
8360.000000     0.865801     
8370.000000     0.865801     
8380.000000     0.865801     
8390.000000     0.865801     
8400.000000     0.865801     
8410.000000     0.865801     
8420.000000     0.865801     
8430.000000     0.865801     
8440.000000     0.865801     
8450.000000     0.865801     
8460.000000     0.865801     
8470.000000     0.865801     
8480.000000     0.865801     
8490.000000     0.865801     
8500.000000     0.865801     
8510.000000     0.865801     
8520.000000     0.865801     
8530.000000     0.865801     
8540.000000     0.865801     
8550.000000     0.865801     
8560.000000     0.865801     
8570.000000     0.865801     
8580.000000     0.865801     
8590.000000     0.865801     
8600.000000     0.865801     
8610.000000     0.865801     
8620.000000     0.865801     
8630.000000     0.865801     
8640.000000     0.865801     
8650.000000     0.865801     
8660.000000     0.865801     
8670.000000     0.865801     
8680.000000     0.865801     
8690.000000     0.865801     
8700.000000     0.865801     
8710.000000     0.865801     
8720.000000     0.865801     
8730.000000     0.865801     
8740.000000     0.865801     
8750.000000     0.865801     
8760.000000     0.865801     
8770.000000     0.865801     
8780.000000     0.865801     
8790.000000     0.865801     
8800.000000     0.974026     
8810.000000     0.974026     
8820.000000     0.974026     
8830.000000     0.974026     
8840.000000     1.082251     
8850.000000     1.082251     
8860.000000     0.974026     
8870.000000     0.974026     
8880.000000     0.974026     
8890.000000     0.974026     
8900.000000     0.974026     
8910.000000     0.974026     
8920.000000     0.974026     
8930.000000     0.974026     
8940.000000     0.974026     
8950.000000     0.974026     
8960.000000     0.974026     
8970.000000     0.974026     
8980.000000     0.974026     
8990.000000     0.974026     
9000.000000     0.974026     
9010.000000     0.974026     
9020.000000     0.974026     
9030.000000     0.974026     
9040.000000     0.974026     
9050.000000     0.974026     
9060.000000     0.974026     
9070.000000     0.974026     
9080.000000     0.974026     
9090.000000     0.974026     
9100.000000     0.974026     
9110.000000     0.974026     
9120.000000     0.974026     
9130.000000     0.974026     
9140.000000     0.974026     
9150.000000     0.974026     
9160.000000     0.974026     
9170.000000     0.974026     
9180.000000     0.974026     
9190.000000     0.974026     
9200.000000     0.974026     
9210.000000     0.974026     
9220.000000     0.974026     
9230.000000     0.974026     
9240.000000     0.974026     
9250.000000     0.974026     
9260.000000     0.974026     
9270.000000     0.974026     
9280.000000     0.974026     
9290.000000     0.974026     
9300.000000     0.974026     
9310.000000     0.974026     
9320.000000     0.974026     
9330.000000     0.974026     
9340.000000     0.974026     
9350.000000     0.974026     
9360.000000     0.974026     
9370.000000     0.974026     
9380.000000     0.974026     
9390.000000     0.974026     
9400.000000     0.974026     
9410.000000     0.974026     
9420.000000     0.974026     
9430.000000     0.974026     
9440.000000     0.974026     
9450.000000     0.974026     
9460.000000     0.974026     
9470.000000     0.974026     
9480.000000     0.974026     
9490.000000     0.974026     
9500.000000     0.974026     
9510.000000     0.974026     
9520.000000     0.974026     
9530.000000     0.974026     
9540.000000     0.974026     
9550.000000     0.974026     
9560.000000     0.974026     
9570.000000     0.974026     
9580.000000     0.974026     
9590.000000     0.974026     
9600.000000     0.974026     
9610.000000     0.974026     
9620.000000     0.974026     
9630.000000     0.974026     
9640.000000     0.974026     
9650.000000     0.974026     
9660.000000     0.974026     
9670.000000     0.974026     
9680.000000     0.974026     
9690.000000     0.974026     
9700.000000     0.974026     
9710.000000     0.974026     
9720.000000     0.974026     
9730.000000     0.974026     
9740.000000     0.974026     
9750.000000     0.974026     
9760.000000     0.974026     
9770.000000     0.974026     
9780.000000     0.974026     
9790.000000     0.974026     
9800.000000     0.974026     
9810.000000     0.974026     
9820.000000     0.974026     
9830.000000     0.974026     
9840.000000     0.974026     
9850.000000     0.974026     
9860.000000     0.974026     
9870.000000     0.974026     
9880.000000     0.974026     
9890.000000     0.974026     
9900.000000     0.974026     
9910.000000     0.974026     
9920.000000     0.974026     
9930.000000     0.974026     
9940.000000     0.974026     
9950.000000     0.974026     
9960.000000     0.974026     
9970.000000     0.974026     
9980.000000     0.974026     
9990.000000     0.974026     
10000.000000     0.974026     
