# Supplementary material for: Phospholipids are imported into mitochondria by VDAC, a dimeric beta barrel scramblase
Source: Nat Commun. 2023 Dec 8;14:8115. doi: 10.1038/s41467-023-43570-y (PMC10709637; doi:10.1038/s41467-023-43570-y)
Supplement: Supplementary file 6 — Source Data [file 41467_2023_43570_MOESM6_ESM.zip › FIg S8/figs8-d/scrambling_dimer-1-m_n3.dat]

# Generated with Scramblyzer Rate from file md_full.xtc
@    title "Percentage of scrambled lipids in time"
@    xaxis label "time [ns]"
@    yaxis label "scrambled lipids [%]"
@    s0 legend "POPC"
@TYPE xy
0.000000     0.0        
10.000000     0.000000     
20.000000     0.000000     
30.000000     0.000000     
40.000000     0.000000     
50.000000     0.000000     
60.000000     0.000000     
70.000000     0.000000     
80.000000     0.000000     
90.000000     0.000000     
100.000000     0.000000     
110.000000     0.000000     
120.000000     0.000000     
130.000000     0.000000     
140.000000     0.000000     
150.000000     0.000000     
160.000000     0.000000     
170.000000     0.000000     
180.000000     0.000000     
190.000000     0.000000     
200.000000     0.000000     
210.000000     0.000000     
220.000000     0.000000     
230.000000     0.000000     
240.000000     0.000000     
250.000000     0.000000     
260.000000     0.000000     
270.000000     0.000000     
280.000000     0.000000     
290.000000     0.000000     
300.000000     0.000000     
310.000000     0.000000     
320.000000     0.000000     
330.000000     0.000000     
340.000000     0.000000     
350.000000     0.000000     
360.000000     0.000000     
370.000000     0.000000     
380.000000     0.000000     
390.000000     0.000000     
400.000000     0.000000     
410.000000     0.000000     
420.000000     0.000000     
430.000000     0.000000     
440.000000     0.000000     
450.000000     0.000000     
460.000000     0.000000     
470.000000     0.000000     
480.000000     0.000000     
490.000000     0.000000     
500.000000     0.000000     
510.000000     0.000000     
520.000000     0.000000     
530.000000     0.000000     
540.000000     0.000000     
550.000000     0.000000     
560.000000     0.000000     
570.000000     0.000000     
580.000000     0.000000     
590.000000     0.000000     
600.000000     0.000000     
610.000000     0.000000     
620.000000     0.000000     
630.000000     0.000000     
640.000000     0.000000     
650.000000     0.000000     
660.000000     0.000000     
670.000000     0.000000     
680.000000     0.000000     
690.000000     0.000000     
700.000000     0.000000     
710.000000     0.000000     
720.000000     0.000000     
730.000000     0.000000     
740.000000     0.000000     
750.000000     0.000000     
760.000000     0.000000     
770.000000     0.000000     
780.000000     0.000000     
790.000000     0.000000     
800.000000     0.000000     
810.000000     0.000000     
820.000000     0.000000     
830.000000     0.000000     
840.000000     0.000000     
850.000000     0.000000     
860.000000     0.000000     
870.000000     0.000000     
880.000000     0.000000     
890.000000     0.000000     
900.000000     0.000000     
910.000000     0.000000     
920.000000     0.000000     
930.000000     0.000000     
940.000000     0.000000     
950.000000     0.000000     
960.000000     0.000000     
970.000000     0.000000     
980.000000     0.000000     
990.000000     0.000000     
1000.000000     0.000000     
1010.000000     0.000000     
1020.000000     0.000000     
1030.000000     0.000000     
1040.000000     0.000000     
1050.000000     0.000000     
1060.000000     0.000000     
1070.000000     0.000000     
1080.000000     0.000000     
1090.000000     0.000000     
1100.000000     0.000000     
1110.000000     0.000000     
1120.000000     0.000000     
1130.000000     0.000000     
1140.000000     0.000000     
1150.000000     0.000000     
1160.000000     0.000000     
1170.000000     0.000000     
1180.000000     0.000000     
1190.000000     0.000000     
1200.000000     0.000000     
1210.000000     0.000000     
1220.000000     0.000000     
1230.000000     0.000000     
1240.000000     0.000000     
1250.000000     0.000000     
1260.000000     0.000000     
1270.000000     0.000000     
1280.000000     0.000000     
1290.000000     0.000000     
1300.000000     0.000000     
1310.000000     0.000000     
1320.000000     0.000000     
1330.000000     0.000000     
1340.000000     0.000000     
1350.000000     0.000000     
1360.000000     0.000000     
1370.000000     0.000000     
1380.000000     0.000000     
1390.000000     0.000000     
1400.000000     0.000000     
1410.000000     0.000000     
1420.000000     0.000000     
1430.000000     0.000000     
1440.000000     0.000000     
1450.000000     0.000000     
1460.000000     0.000000     
1470.000000     0.000000     
1480.000000     0.000000     
1490.000000     0.000000     
1500.000000     0.000000     
1510.000000     0.000000     
1520.000000     0.000000     
1530.000000     0.000000     
1540.000000     0.000000     
1550.000000     0.000000     
1560.000000     0.000000     
1570.000000     0.000000     
1580.000000     0.000000     
1590.000000     0.000000     
1600.000000     0.000000     
1610.000000     0.108225     
1620.000000     0.108225     
1630.000000     0.108225     
1640.000000     0.108225     
1650.000000     0.108225     
1660.000000     0.108225     
1670.000000     0.108225     
1680.000000     0.108225     
1690.000000     0.108225     
1700.000000     0.108225     
1710.000000     0.108225     
1720.000000     0.108225     
1730.000000     0.108225     
1740.000000     0.108225     
1750.000000     0.108225     
1760.000000     0.108225     
1770.000000     0.108225     
1780.000000     0.108225     
1790.000000     0.108225     
1800.000000     0.108225     
1810.000000     0.108225     
1820.000000     0.108225     
1830.000000     0.108225     
1840.000000     0.108225     
1850.000000     0.108225     
1860.000000     0.108225     
1870.000000     0.216450     
1880.000000     0.216450     
1890.000000     0.216450     
1900.000000     0.216450     
1910.000000     0.216450     
1920.000000     0.216450     
1930.000000     0.216450     
1940.000000     0.216450     
1950.000000     0.216450     
1960.000000     0.216450     
1970.000000     0.216450     
1980.000000     0.216450     
1990.000000     0.216450     
2000.000000     0.216450     
2010.000000     0.216450     
2020.000000     0.216450     
2030.000000     0.216450     
2040.000000     0.216450     
2050.000000     0.216450     
2060.000000     0.216450     
2070.000000     0.216450     
2080.000000     0.216450     
2090.000000     0.216450     
2100.000000     0.216450     
2110.000000     0.216450     
2120.000000     0.216450     
2130.000000     0.216450     
2140.000000     0.216450     
2150.000000     0.216450     
2160.000000     0.216450     
2170.000000     0.216450     
2180.000000     0.216450     
2190.000000     0.216450     
2200.000000     0.216450     
2210.000000     0.216450     
2220.000000     0.216450     
2230.000000     0.216450     
2240.000000     0.216450     
2250.000000     0.216450     
2260.000000     0.216450     
2270.000000     0.216450     
2280.000000     0.324675     
2290.000000     0.216450     
2300.000000     0.216450     
2310.000000     0.216450     
2320.000000     0.216450     
2330.000000     0.216450     
2340.000000     0.216450     
2350.000000     0.216450     
2360.000000     0.216450     
2370.000000     0.216450     
2380.000000     0.216450     
2390.000000     0.216450     
2400.000000     0.216450     
2410.000000     0.216450     
2420.000000     0.216450     
2430.000000     0.216450     
2440.000000     0.216450     
2450.000000     0.216450     
2460.000000     0.216450     
2470.000000     0.216450     
2480.000000     0.216450     
2490.000000     0.216450     
2500.000000     0.216450     
2510.000000     0.216450     
2520.000000     0.216450     
2530.000000     0.216450     
2540.000000     0.216450     
2550.000000     0.216450     
2560.000000     0.216450     
2570.000000     0.216450     
2580.000000     0.216450     
2590.000000     0.216450     
2600.000000     0.216450     
2610.000000     0.216450     
2620.000000     0.216450     
2630.000000     0.216450     
2640.000000     0.216450     
2650.000000     0.216450     
2660.000000     0.216450     
2670.000000     0.216450     
2680.000000     0.216450     
2690.000000     0.216450     
2700.000000     0.216450     
2710.000000     0.216450     
2720.000000     0.216450     
2730.000000     0.216450     
2740.000000     0.216450     
2750.000000     0.216450     
2760.000000     0.216450     
2770.000000     0.216450     
2780.000000     0.216450     
2790.000000     0.216450     
2800.000000     0.216450     
2810.000000     0.216450     
2820.000000     0.216450     
2830.000000     0.216450     
2840.000000     0.216450     
2850.000000     0.216450     
2860.000000     0.216450     
2870.000000     0.216450     
2880.000000     0.216450     
2890.000000     0.216450     
2900.000000     0.216450     
2910.000000     0.216450     
2920.000000     0.216450     
2930.000000     0.216450     
2940.000000     0.216450     
2950.000000     0.216450     
2960.000000     0.216450     
2970.000000     0.216450     
2980.000000     0.216450     
2990.000000     0.216450     
3000.000000     0.216450     
3010.000000     0.216450     
3020.000000     0.216450     
3030.000000     0.216450     
3040.000000     0.216450     
3050.000000     0.216450     
3060.000000     0.216450     
3070.000000     0.216450     
3080.000000     0.216450     
3090.000000     0.216450     
3100.000000     0.216450     
3110.000000     0.216450     
3120.000000     0.216450     
3130.000000     0.216450     
3140.000000     0.216450     
3150.000000     0.216450     
3160.000000     0.216450     
3170.000000     0.216450     
3180.000000     0.216450     
3190.000000     0.216450     
3200.000000     0.216450     
3210.000000     0.216450     
3220.000000     0.216450     
3230.000000     0.216450     
3240.000000     0.216450     
3250.000000     0.216450     
3260.000000     0.216450     
3270.000000     0.216450     
3280.000000     0.216450     
3290.000000     0.216450     
3300.000000     0.216450     
3310.000000     0.216450     
3320.000000     0.216450     
3330.000000     0.216450     
3340.000000     0.216450     
3350.000000     0.216450     
3360.000000     0.216450     
3370.000000     0.216450     
3380.000000     0.216450     
3390.000000     0.216450     
3400.000000     0.216450     
3410.000000     0.216450     
3420.000000     0.216450     
3430.000000     0.216450     
3440.000000     0.216450     
3450.000000     0.216450     
3460.000000     0.216450     
3470.000000     0.216450     
3480.000000     0.216450     
3490.000000     0.216450     
3500.000000     0.216450     
3510.000000     0.216450     
3520.000000     0.216450     
3530.000000     0.216450     
3540.000000     0.216450     
3550.000000     0.216450     
3560.000000     0.216450     
3570.000000     0.216450     
3580.000000     0.216450     
3590.000000     0.216450     
3600.000000     0.216450     
3610.000000     0.216450     
3620.000000     0.216450     
3630.000000     0.216450     
3640.000000     0.216450     
3650.000000     0.216450     
3660.000000     0.216450     
3670.000000     0.216450     
3680.000000     0.216450     
3690.000000     0.216450     
3700.000000     0.216450     
3710.000000     0.216450     
3720.000000     0.216450     
3730.000000     0.216450     
3740.000000     0.216450     
3750.000000     0.216450     
3760.000000     0.216450     
3770.000000     0.216450     
3780.000000     0.216450     
3790.000000     0.216450     
3800.000000     0.216450     
3810.000000     0.216450     
3820.000000     0.216450     
3830.000000     0.216450     
3840.000000     0.216450     
3850.000000     0.216450     
3860.000000     0.216450     
3870.000000     0.216450     
3880.000000     0.216450     
3890.000000     0.216450     
3900.000000     0.216450     
3910.000000     0.216450     
3920.000000     0.216450     
3930.000000     0.216450     
3940.000000     0.216450     
3950.000000     0.216450     
3960.000000     0.216450     
3970.000000     0.216450     
3980.000000     0.216450     
3990.000000     0.216450     
4000.000000     0.216450     
4010.000000     0.216450     
4020.000000     0.216450     
4030.000000     0.216450     
4040.000000     0.216450     
4050.000000     0.216450     
4060.000000     0.216450     
4070.000000     0.216450     
4080.000000     0.216450     
4090.000000     0.216450     
4100.000000     0.216450     
4110.000000     0.216450     
4120.000000     0.216450     
4130.000000     0.216450     
4140.000000     0.216450     
4150.000000     0.216450     
4160.000000     0.216450     
4170.000000     0.216450     
4180.000000     0.216450     
4190.000000     0.216450     
4200.000000     0.216450     
4210.000000     0.216450     
4220.000000     0.216450     
4230.000000     0.216450     
4240.000000     0.216450     
4250.000000     0.216450     
4260.000000     0.216450     
4270.000000     0.216450     
4280.000000     0.216450     
4290.000000     0.216450     
4300.000000     0.216450     
4310.000000     0.216450     
4320.000000     0.216450     
4330.000000     0.216450     
4340.000000     0.216450     
4350.000000     0.216450     
4360.000000     0.216450     
4370.000000     0.216450     
4380.000000     0.216450     
4390.000000     0.216450     
4400.000000     0.216450     
4410.000000     0.216450     
4420.000000     0.216450     
4430.000000     0.216450     
4440.000000     0.216450     
4450.000000     0.216450     
4460.000000     0.216450     
4470.000000     0.216450     
4480.000000     0.216450     
4490.000000     0.216450     
4500.000000     0.216450     
4510.000000     0.216450     
4520.000000     0.216450     
4530.000000     0.216450     
4540.000000     0.216450     
4550.000000     0.216450     
4560.000000     0.216450     
4570.000000     0.216450     
4580.000000     0.216450     
4590.000000     0.216450     
4600.000000     0.216450     
4610.000000     0.216450     
4620.000000     0.216450     
4630.000000     0.216450     
4640.000000     0.216450     
4650.000000     0.216450     
4660.000000     0.216450     
4670.000000     0.216450     
4680.000000     0.216450     
4690.000000     0.216450     
4700.000000     0.216450     
4710.000000     0.216450     
4720.000000     0.216450     
4730.000000     0.216450     
4740.000000     0.216450     
4750.000000     0.324675     
4760.000000     0.216450     
4770.000000     0.216450     
4780.000000     0.216450     
4790.000000     0.216450     
4800.000000     0.216450     
4810.000000     0.216450     
4820.000000     0.216450     
4830.000000     0.216450     
4840.000000     0.216450     
4850.000000     0.216450     
4860.000000     0.216450     
4870.000000     0.216450     
4880.000000     0.216450     
4890.000000     0.324675     
4900.000000     0.216450     
4910.000000     0.216450     
4920.000000     0.216450     
4930.000000     0.216450     
4940.000000     0.216450     
4950.000000     0.216450     
4960.000000     0.216450     
4970.000000     0.216450     
4980.000000     0.216450     
4990.000000     0.216450     
5000.000000     0.216450     
5010.000000     0.216450     
5020.000000     0.216450     
5030.000000     0.216450     
5040.000000     0.216450     
5050.000000     0.216450     
5060.000000     0.216450     
5070.000000     0.216450     
5080.000000     0.216450     
5090.000000     0.216450     
5100.000000     0.216450     
5110.000000     0.216450     
5120.000000     0.216450     
5130.000000     0.216450     
5140.000000     0.216450     
5150.000000     0.216450     
5160.000000     0.216450     
5170.000000     0.216450     
5180.000000     0.216450     
5190.000000     0.216450     
5200.000000     0.216450     
5210.000000     0.216450     
5220.000000     0.216450     
5230.000000     0.216450     
5240.000000     0.216450     
5250.000000     0.216450     
5260.000000     0.216450     
5270.000000     0.216450     
5280.000000     0.216450     
5290.000000     0.216450     
5300.000000     0.216450     
5310.000000     0.216450     
5320.000000     0.216450     
5330.000000     0.216450     
5340.000000     0.216450     
5350.000000     0.216450     
5360.000000     0.216450     
5370.000000     0.216450     
5380.000000     0.216450     
5390.000000     0.216450     
5400.000000     0.216450     
5410.000000     0.216450     
5420.000000     0.216450     
5430.000000     0.216450     
5440.000000     0.216450     
5450.000000     0.216450     
5460.000000     0.216450     
5470.000000     0.216450     
5480.000000     0.216450     
5490.000000     0.216450     
5500.000000     0.216450     
5510.000000     0.216450     
5520.000000     0.216450     
5530.000000     0.216450     
5540.000000     0.216450     
5550.000000     0.216450     
5560.000000     0.216450     
5570.000000     0.216450     
5580.000000     0.216450     
5590.000000     0.216450     
5600.000000     0.216450     
5610.000000     0.324675     
5620.000000     0.216450     
5630.000000     0.216450     
5640.000000     0.216450     
5650.000000     0.216450     
5660.000000     0.216450     
5670.000000     0.216450     
5680.000000     0.216450     
5690.000000     0.216450     
5700.000000     0.216450     
5710.000000     0.216450     
5720.000000     0.216450     
5730.000000     0.216450     
5740.000000     0.216450     
5750.000000     0.216450     
5760.000000     0.216450     
5770.000000     0.216450     
5780.000000     0.216450     
5790.000000     0.216450     
5800.000000     0.216450     
5810.000000     0.216450     
5820.000000     0.216450     
5830.000000     0.216450     
5840.000000     0.216450     
5850.000000     0.216450     
5860.000000     0.216450     
5870.000000     0.216450     
5880.000000     0.216450     
5890.000000     0.216450     
5900.000000     0.216450     
5910.000000     0.216450     
5920.000000     0.216450     
5930.000000     0.216450     
5940.000000     0.216450     
5950.000000     0.216450     
5960.000000     0.216450     
5970.000000     0.216450     
5980.000000     0.216450     
5990.000000     0.216450     
6000.000000     0.216450     
6010.000000     0.216450     
6020.000000     0.216450     
6030.000000     0.216450     
6040.000000     0.216450     
6050.000000     0.216450     
6060.000000     0.216450     
6070.000000     0.216450     
6080.000000     0.216450     
6090.000000     0.216450     
6100.000000     0.216450     
6110.000000     0.216450     
6120.000000     0.216450     
6130.000000     0.216450     
6140.000000     0.216450     
6150.000000     0.216450     
6160.000000     0.216450     
6170.000000     0.216450     
6180.000000     0.216450     
6190.000000     0.216450     
6200.000000     0.216450     
6210.000000     0.216450     
6220.000000     0.216450     
6230.000000     0.216450     
6240.000000     0.216450     
6250.000000     0.216450     
6260.000000     0.216450     
6270.000000     0.216450     
6280.000000     0.216450     
6290.000000     0.216450     
6300.000000     0.324675     
6310.000000     0.324675     
6320.000000     0.324675     
6330.000000     0.324675     
6340.000000     0.324675     
6350.000000     0.324675     
6360.000000     0.324675     
6370.000000     0.324675     
6380.000000     0.324675     
6390.000000     0.324675     
6400.000000     0.324675     
6410.000000     0.324675     
6420.000000     0.324675     
6430.000000     0.324675     
6440.000000     0.324675     
6450.000000     0.324675     
6460.000000     0.324675     
6470.000000     0.324675     
6480.000000     0.324675     
6490.000000     0.324675     
6500.000000     0.324675     
6510.000000     0.324675     
6520.000000     0.324675     
6530.000000     0.324675     
6540.000000     0.324675     
6550.000000     0.324675     
6560.000000     0.324675     
6570.000000     0.324675     
6580.000000     0.324675     
6590.000000     0.324675     
6600.000000     0.324675     
6610.000000     0.324675     
6620.000000     0.324675     
6630.000000     0.324675     
6640.000000     0.324675     
6650.000000     0.324675     
6660.000000     0.324675     
6670.000000     0.324675     
6680.000000     0.324675     
6690.000000     0.324675     
6700.000000     0.324675     
6710.000000     0.324675     
6720.000000     0.324675     
6730.000000     0.324675     
6740.000000     0.324675     
6750.000000     0.324675     
6760.000000     0.324675     
6770.000000     0.324675     
6780.000000     0.324675     
6790.000000     0.324675     
6800.000000     0.324675     
6810.000000     0.324675     
6820.000000     0.324675     
6830.000000     0.324675     
6840.000000     0.324675     
6850.000000     0.324675     
6860.000000     0.324675     
6870.000000     0.324675     
6880.000000     0.324675     
6890.000000     0.324675     
6900.000000     0.324675     
6910.000000     0.324675     
6920.000000     0.324675     
6930.000000     0.324675     
6940.000000     0.324675     
6950.000000     0.324675     
6960.000000     0.324675     
6970.000000     0.324675     
6980.000000     0.324675     
6990.000000     0.324675     
7000.000000     0.324675     
7010.000000     0.432900     
7020.000000     0.324675     
7030.000000     0.324675     
7040.000000     0.324675     
7050.000000     0.324675     
7060.000000     0.324675     
7070.000000     0.324675     
7080.000000     0.324675     
7090.000000     0.324675     
7100.000000     0.324675     
7110.000000     0.324675     
7120.000000     0.324675     
7130.000000     0.324675     
7140.000000     0.432900     
7150.000000     0.432900     
7160.000000     0.432900     
7170.000000     0.432900     
7180.000000     0.432900     
7190.000000     0.432900     
7200.000000     0.432900     
7210.000000     0.432900     
7220.000000     0.432900     
7230.000000     0.432900     
7240.000000     0.432900     
7250.000000     0.432900     
7260.000000     0.432900     
7270.000000     0.432900     
7280.000000     0.432900     
7290.000000     0.432900     
7300.000000     0.432900     
7310.000000     0.432900     
7320.000000     0.541126     
7330.000000     0.432900     
7340.000000     0.432900     
7350.000000     0.432900     
7360.000000     0.432900     
7370.000000     0.432900     
7380.000000     0.432900     
7390.000000     0.432900     
7400.000000     0.432900     
7410.000000     0.432900     
7420.000000     0.432900     
7430.000000     0.432900     
7440.000000     0.432900     
7450.000000     0.432900     
7460.000000     0.432900     
7470.000000     0.432900     
7480.000000     0.432900     
7490.000000     0.432900     
7500.000000     0.432900     
7510.000000     0.432900     
7520.000000     0.432900     
7530.000000     0.432900     
7540.000000     0.432900     
7550.000000     0.432900     
7560.000000     0.432900     
7570.000000     0.432900     
7580.000000     0.432900     
7590.000000     0.432900     
7600.000000     0.432900     
7610.000000     0.432900     
7620.000000     0.432900     
7630.000000     0.432900     
7640.000000     0.432900     
7650.000000     0.432900     
7660.000000     0.432900     
7670.000000     0.432900     
7680.000000     0.432900     
7690.000000     0.432900     
7700.000000     0.432900     
7710.000000     0.432900     
7720.000000     0.432900     
7730.000000     0.432900     
7740.000000     0.432900     
7750.000000     0.432900     
7760.000000     0.432900     
7770.000000     0.432900     
7780.000000     0.432900     
7790.000000     0.432900     
7800.000000     0.432900     
7810.000000     0.432900     
7820.000000     0.432900     
7830.000000     0.432900     
7840.000000     0.432900     
7850.000000     0.432900     
7860.000000     0.432900     
7870.000000     0.432900     
7880.000000     0.432900     
7890.000000     0.432900     
7900.000000     0.432900     
7910.000000     0.432900     
7920.000000     0.432900     
7930.000000     0.432900     
7940.000000     0.432900     
7950.000000     0.432900     
7960.000000     0.432900     
7970.000000     0.432900     
7980.000000     0.432900     
7990.000000     0.432900     
8000.000000     0.432900     
8010.000000     0.432900     
8020.000000     0.432900     
8030.000000     0.432900     
8040.000000     0.432900     
8050.000000     0.432900     
8060.000000     0.432900     
8070.000000     0.541126     
8080.000000     0.432900     
8090.000000     0.432900     
8100.000000     0.432900     
8110.000000     0.432900     
8120.000000     0.432900     
8130.000000     0.432900     
8140.000000     0.432900     
8150.000000     0.432900     
8160.000000     0.432900     
8170.000000     0.432900     
8180.000000     0.432900     
8190.000000     0.432900     
8200.000000     0.432900     
8210.000000     0.432900     
8220.000000     0.432900     
8230.000000     0.432900     
8240.000000     0.432900     
8250.000000     0.432900     
8260.000000     0.432900     
8270.000000     0.432900     
8280.000000     0.432900     
8290.000000     0.432900     
8300.000000     0.432900     
8310.000000     0.432900     
8320.000000     0.432900     
8330.000000     0.432900     
8340.000000     0.432900     
8350.000000     0.432900     
8360.000000     0.432900     
8370.000000     0.432900     
8380.000000     0.432900     
8390.000000     0.432900     
8400.000000     0.432900     
8410.000000     0.432900     
8420.000000     0.432900     
8430.000000     0.432900     
8440.000000     0.432900     
8450.000000     0.432900     
8460.000000     0.432900     
8470.000000     0.432900     
8480.000000     0.432900     
8490.000000     0.432900     
8500.000000     0.432900     
8510.000000     0.432900     
8520.000000     0.432900     
8530.000000     0.432900     
8540.000000     0.432900     
8550.000000     0.432900     
8560.000000     0.432900     
8570.000000     0.432900     
8580.000000     0.432900     
8590.000000     0.432900     
8600.000000     0.432900     
8610.000000     0.432900     
8620.000000     0.432900     
8630.000000     0.432900     
8640.000000     0.432900     
8650.000000     0.432900     
8660.000000     0.432900     
8670.000000     0.432900     
8680.000000     0.432900     
8690.000000     0.432900     
8700.000000     0.432900     
8710.000000     0.432900     
8720.000000     0.432900     
8730.000000     0.432900     
8740.000000     0.432900     
8750.000000     0.432900     
8760.000000     0.432900     
8770.000000     0.432900     
8780.000000     0.432900     
8790.000000     0.432900     
8800.000000     0.432900     
8810.000000     0.432900     
8820.000000     0.432900     
8830.000000     0.432900     
8840.000000     0.432900     
8850.000000     0.432900     
8860.000000     0.432900     
8870.000000     0.432900     
8880.000000     0.432900     
8890.000000     0.432900     
8900.000000     0.432900     
8910.000000     0.432900     
8920.000000     0.432900     
8930.000000     0.432900     
8940.000000     0.432900     
8950.000000     0.432900     
8960.000000     0.432900     
8970.000000     0.432900     
8980.000000     0.432900     
8990.000000     0.432900     
9000.000000     0.432900     
9010.000000     0.432900     
9020.000000     0.432900     
9030.000000     0.432900     
9040.000000     0.432900     
9050.000000     0.432900     
9060.000000     0.432900     
9070.000000     0.432900     
9080.000000     0.432900     
9090.000000     0.432900     
9100.000000     0.432900     
9110.000000     0.432900     
9120.000000     0.432900     
9130.000000     0.432900     
9140.000000     0.432900     
9150.000000     0.432900     
9160.000000     0.432900     
9170.000000     0.432900     
9180.000000     0.432900     
9190.000000     0.432900     
9200.000000     0.432900     
9210.000000     0.432900     
9220.000000     0.432900     
9230.000000     0.432900     
9240.000000     0.432900     
9250.000000     0.432900     
9260.000000     0.432900     
9270.000000     0.432900     
9280.000000     0.432900     
9290.000000     0.432900     
9300.000000     0.432900     
9310.000000     0.432900     
9320.000000     0.432900     
9330.000000     0.432900     
9340.000000     0.432900     
9350.000000     0.432900     
9360.000000     0.432900     
9370.000000     0.432900     
9380.000000     0.432900     
9390.000000     0.432900     
9400.000000     0.432900     
9410.000000     0.432900     
9420.000000     0.432900     
9430.000000     0.432900     
9440.000000     0.432900     
9450.000000     0.432900     
9460.000000     0.432900     
9470.000000     0.432900     
9480.000000     0.432900     
9490.000000     0.432900     
9500.000000     0.432900     
9510.000000     0.432900     
9520.000000     0.432900     
9530.000000     0.432900     
9540.000000     0.432900     
9550.000000     0.432900     
9560.000000     0.432900     
9570.000000     0.432900     
9580.000000     0.432900     
9590.000000     0.541126     
9600.000000     0.541126     
9610.000000     0.541126     
9620.000000     0.541126     
9630.000000     0.541126     
9640.000000     0.541126     
9650.000000     0.541126     
9660.000000     0.541126     
9670.000000     0.541126     
9680.000000     0.541126     
9690.000000     0.541126     
9700.000000     0.541126     
9710.000000     0.541126     
9720.000000     0.541126     
9730.000000     0.541126     
9740.000000     0.541126     
9750.000000     0.541126     
9760.000000     0.541126     
9770.000000     0.541126     
9780.000000     0.541126     
9790.000000     0.541126     
9800.000000     0.541126     
9810.000000     0.541126     
9820.000000     0.541126     
9830.000000     0.541126     
9840.000000     0.541126     
9850.000000     0.541126     
9860.000000     0.541126     
9870.000000     0.541126     
9880.000000     0.541126     
9890.000000     0.541126     
9900.000000     0.541126     
9910.000000     0.541126     
9920.000000     0.541126     
9930.000000     0.541126     
9940.000000     0.541126     
9950.000000     0.541126     
9960.000000     0.541126     
9970.000000     0.541126     
9980.000000     0.541126     
9990.000000     0.541126     
10000.000000     0.541126     
