# Supplementary material for: Phospholipids are imported into mitochondria by VDAC, a dimeric beta barrel scramblase
Source: Nat Commun. 2023 Dec 8;14:8115. doi: 10.1038/s41467-023-43570-y (PMC10709637; doi:10.1038/s41467-023-43570-y)
Supplement: Supplementary file 6 — Source Data [file 41467_2023_43570_MOESM6_ESM.zip › FIg S8/figs8-d/scrambling_dimer-1-m_n2.dat]

# Generated with Scramblyzer Rate from file md_full.xtc
@    title "Percentage of scrambled lipids in time"
@    xaxis label "time [ns]"
@    yaxis label "scrambled lipids [%]"
@    s0 legend "POPC"
@TYPE xy
0.000000     0.0        
10.000000     0.000000     
20.000000     0.000000     
30.000000     0.000000     
40.000000     0.000000     
50.000000     0.000000     
60.000000     0.000000     
70.000000     0.000000     
80.000000     0.000000     
90.000000     0.000000     
100.000000     0.000000     
110.000000     0.000000     
120.000000     0.000000     
130.000000     0.000000     
140.000000     0.000000     
150.000000     0.000000     
160.000000     0.000000     
170.000000     0.000000     
180.000000     0.000000     
190.000000     0.000000     
200.000000     0.000000     
210.000000     0.000000     
220.000000     0.000000     
230.000000     0.108225     
240.000000     0.108225     
250.000000     0.216450     
260.000000     0.216450     
270.000000     0.108225     
280.000000     0.216450     
290.000000     0.216450     
300.000000     0.216450     
310.000000     0.216450     
320.000000     0.216450     
330.000000     0.216450     
340.000000     0.216450     
350.000000     0.216450     
360.000000     0.216450     
370.000000     0.216450     
380.000000     0.216450     
390.000000     0.216450     
400.000000     0.216450     
410.000000     0.216450     
420.000000     0.216450     
430.000000     0.216450     
440.000000     0.216450     
450.000000     0.216450     
460.000000     0.216450     
470.000000     0.216450     
480.000000     0.216450     
490.000000     0.216450     
500.000000     0.216450     
510.000000     0.216450     
520.000000     0.216450     
530.000000     0.216450     
540.000000     0.216450     
550.000000     0.216450     
560.000000     0.216450     
570.000000     0.216450     
580.000000     0.216450     
590.000000     0.216450     
600.000000     0.216450     
610.000000     0.216450     
620.000000     0.216450     
630.000000     0.216450     
640.000000     0.216450     
650.000000     0.216450     
660.000000     0.216450     
670.000000     0.216450     
680.000000     0.216450     
690.000000     0.216450     
700.000000     0.216450     
710.000000     0.216450     
720.000000     0.216450     
730.000000     0.216450     
740.000000     0.216450     
750.000000     0.216450     
760.000000     0.216450     
770.000000     0.216450     
780.000000     0.216450     
790.000000     0.216450     
800.000000     0.216450     
810.000000     0.216450     
820.000000     0.216450     
830.000000     0.216450     
840.000000     0.216450     
850.000000     0.216450     
860.000000     0.216450     
870.000000     0.216450     
880.000000     0.216450     
890.000000     0.216450     
900.000000     0.216450     
910.000000     0.216450     
920.000000     0.216450     
930.000000     0.216450     
940.000000     0.216450     
950.000000     0.216450     
960.000000     0.216450     
970.000000     0.216450     
980.000000     0.216450     
990.000000     0.216450     
1000.000000     0.216450     
1010.000000     0.216450     
1020.000000     0.216450     
1030.000000     0.216450     
1040.000000     0.216450     
1050.000000     0.216450     
1060.000000     0.216450     
1070.000000     0.216450     
1080.000000     0.216450     
1090.000000     0.216450     
1100.000000     0.216450     
1110.000000     0.216450     
1120.000000     0.216450     
1130.000000     0.216450     
1140.000000     0.216450     
1150.000000     0.216450     
1160.000000     0.216450     
1170.000000     0.216450     
1180.000000     0.216450     
1190.000000     0.216450     
1200.000000     0.216450     
1210.000000     0.216450     
1220.000000     0.216450     
1230.000000     0.216450     
1240.000000     0.216450     
1250.000000     0.216450     
1260.000000     0.216450     
1270.000000     0.216450     
1280.000000     0.216450     
1290.000000     0.216450     
1300.000000     0.216450     
1310.000000     0.216450     
1320.000000     0.216450     
1330.000000     0.216450     
1340.000000     0.216450     
1350.000000     0.216450     
1360.000000     0.216450     
1370.000000     0.216450     
1380.000000     0.216450     
1390.000000     0.324675     
1400.000000     0.324675     
1410.000000     0.324675     
1420.000000     0.324675     
1430.000000     0.324675     
1440.000000     0.324675     
1450.000000     0.324675     
1460.000000     0.324675     
1470.000000     0.324675     
1480.000000     0.324675     
1490.000000     0.324675     
1500.000000     0.324675     
1510.000000     0.324675     
1520.000000     0.324675     
1530.000000     0.324675     
1540.000000     0.324675     
1550.000000     0.324675     
1560.000000     0.324675     
1570.000000     0.324675     
1580.000000     0.324675     
1590.000000     0.324675     
1600.000000     0.324675     
1610.000000     0.324675     
1620.000000     0.324675     
1630.000000     0.324675     
1640.000000     0.324675     
1650.000000     0.324675     
1660.000000     0.324675     
1670.000000     0.324675     
1680.000000     0.324675     
1690.000000     0.324675     
1700.000000     0.324675     
1710.000000     0.324675     
1720.000000     0.324675     
1730.000000     0.324675     
1740.000000     0.324675     
1750.000000     0.324675     
1760.000000     0.324675     
1770.000000     0.324675     
1780.000000     0.324675     
1790.000000     0.324675     
1800.000000     0.324675     
1810.000000     0.324675     
1820.000000     0.324675     
1830.000000     0.324675     
1840.000000     0.324675     
1850.000000     0.324675     
1860.000000     0.324675     
1870.000000     0.324675     
1880.000000     0.324675     
1890.000000     0.324675     
1900.000000     0.324675     
1910.000000     0.324675     
1920.000000     0.324675     
1930.000000     0.324675     
1940.000000     0.324675     
1950.000000     0.324675     
1960.000000     0.324675     
1970.000000     0.324675     
1980.000000     0.324675     
1990.000000     0.324675     
2000.000000     0.324675     
2010.000000     0.324675     
2020.000000     0.324675     
2030.000000     0.324675     
2040.000000     0.324675     
2050.000000     0.324675     
2060.000000     0.324675     
2070.000000     0.324675     
2080.000000     0.324675     
2090.000000     0.324675     
2100.000000     0.324675     
2110.000000     0.324675     
2120.000000     0.324675     
2130.000000     0.324675     
2140.000000     0.324675     
2150.000000     0.324675     
2160.000000     0.324675     
2170.000000     0.324675     
2180.000000     0.324675     
2190.000000     0.324675     
2200.000000     0.324675     
2210.000000     0.324675     
2220.000000     0.324675     
2230.000000     0.324675     
2240.000000     0.324675     
2250.000000     0.324675     
2260.000000     0.324675     
2270.000000     0.324675     
2280.000000     0.324675     
2290.000000     0.324675     
2300.000000     0.324675     
2310.000000     0.324675     
2320.000000     0.324675     
2330.000000     0.324675     
2340.000000     0.324675     
2350.000000     0.432900     
2360.000000     0.432900     
2370.000000     0.432900     
2380.000000     0.432900     
2390.000000     0.432900     
2400.000000     0.432900     
2410.000000     0.432900     
2420.000000     0.432900     
2430.000000     0.432900     
2440.000000     0.432900     
2450.000000     0.432900     
2460.000000     0.432900     
2470.000000     0.432900     
2480.000000     0.432900     
2490.000000     0.432900     
2500.000000     0.432900     
2510.000000     0.432900     
2520.000000     0.432900     
2530.000000     0.432900     
2540.000000     0.432900     
2550.000000     0.432900     
2560.000000     0.432900     
2570.000000     0.432900     
2580.000000     0.432900     
2590.000000     0.432900     
2600.000000     0.432900     
2610.000000     0.541126     
2620.000000     0.432900     
2630.000000     0.432900     
2640.000000     0.432900     
2650.000000     0.432900     
2660.000000     0.432900     
2670.000000     0.432900     
2680.000000     0.432900     
2690.000000     0.432900     
2700.000000     0.432900     
2710.000000     0.432900     
2720.000000     0.432900     
2730.000000     0.432900     
2740.000000     0.432900     
2750.000000     0.432900     
2760.000000     0.432900     
2770.000000     0.432900     
2780.000000     0.432900     
2790.000000     0.432900     
2800.000000     0.432900     
2810.000000     0.432900     
2820.000000     0.432900     
2830.000000     0.432900     
2840.000000     0.432900     
2850.000000     0.432900     
2860.000000     0.432900     
2870.000000     0.432900     
2880.000000     0.432900     
2890.000000     0.432900     
2900.000000     0.432900     
2910.000000     0.432900     
2920.000000     0.432900     
2930.000000     0.432900     
2940.000000     0.432900     
2950.000000     0.432900     
2960.000000     0.432900     
2970.000000     0.432900     
2980.000000     0.432900     
2990.000000     0.432900     
3000.000000     0.432900     
3010.000000     0.432900     
3020.000000     0.432900     
3030.000000     0.432900     
3040.000000     0.432900     
3050.000000     0.432900     
3060.000000     0.432900     
3070.000000     0.432900     
3080.000000     0.432900     
3090.000000     0.432900     
3100.000000     0.432900     
3110.000000     0.432900     
3120.000000     0.432900     
3130.000000     0.432900     
3140.000000     0.432900     
3150.000000     0.432900     
3160.000000     0.432900     
3170.000000     0.432900     
3180.000000     0.432900     
3190.000000     0.432900     
3200.000000     0.432900     
3210.000000     0.432900     
3220.000000     0.432900     
3230.000000     0.432900     
3240.000000     0.432900     
3250.000000     0.432900     
3260.000000     0.432900     
3270.000000     0.432900     
3280.000000     0.432900     
3290.000000     0.432900     
3300.000000     0.432900     
3310.000000     0.432900     
3320.000000     0.432900     
3330.000000     0.432900     
3340.000000     0.432900     
3350.000000     0.432900     
3360.000000     0.432900     
3370.000000     0.432900     
3380.000000     0.432900     
3390.000000     0.432900     
3400.000000     0.432900     
3410.000000     0.432900     
3420.000000     0.432900     
3430.000000     0.432900     
3440.000000     0.432900     
3450.000000     0.432900     
3460.000000     0.432900     
3470.000000     0.432900     
3480.000000     0.432900     
3490.000000     0.432900     
3500.000000     0.432900     
3510.000000     0.432900     
3520.000000     0.432900     
3530.000000     0.432900     
3540.000000     0.432900     
3550.000000     0.432900     
3560.000000     0.432900     
3570.000000     0.432900     
3580.000000     0.432900     
3590.000000     0.432900     
3600.000000     0.432900     
3610.000000     0.432900     
3620.000000     0.432900     
3630.000000     0.432900     
3640.000000     0.432900     
3650.000000     0.432900     
3660.000000     0.432900     
3670.000000     0.432900     
3680.000000     0.432900     
3690.000000     0.432900     
3700.000000     0.432900     
3710.000000     0.432900     
3720.000000     0.432900     
3730.000000     0.432900     
3740.000000     0.432900     
3750.000000     0.432900     
3760.000000     0.432900     
3770.000000     0.432900     
3780.000000     0.432900     
3790.000000     0.432900     
3800.000000     0.432900     
3810.000000     0.432900     
3820.000000     0.432900     
3830.000000     0.432900     
3840.000000     0.432900     
3850.000000     0.432900     
3860.000000     0.432900     
3870.000000     0.432900     
3880.000000     0.432900     
3890.000000     0.432900     
3900.000000     0.432900     
3910.000000     0.432900     
3920.000000     0.432900     
3930.000000     0.432900     
3940.000000     0.432900     
3950.000000     0.432900     
3960.000000     0.432900     
3970.000000     0.432900     
3980.000000     0.432900     
3990.000000     0.432900     
4000.000000     0.432900     
4010.000000     0.432900     
4020.000000     0.432900     
4030.000000     0.432900     
4040.000000     0.432900     
4050.000000     0.432900     
4060.000000     0.432900     
4070.000000     0.432900     
4080.000000     0.432900     
4090.000000     0.432900     
4100.000000     0.432900     
4110.000000     0.432900     
4120.000000     0.432900     
4130.000000     0.432900     
4140.000000     0.432900     
4150.000000     0.432900     
4160.000000     0.432900     
4170.000000     0.432900     
4180.000000     0.432900     
4190.000000     0.432900     
4200.000000     0.432900     
4210.000000     0.541126     
4220.000000     0.432900     
4230.000000     0.432900     
4240.000000     0.432900     
4250.000000     0.432900     
4260.000000     0.432900     
4270.000000     0.432900     
4280.000000     0.541126     
4290.000000     0.541126     
4300.000000     0.541126     
4310.000000     0.541126     
4320.000000     0.541126     
4330.000000     0.541126     
4340.000000     0.541126     
4350.000000     0.541126     
4360.000000     0.541126     
4370.000000     0.541126     
4380.000000     0.541126     
4390.000000     0.649351     
4400.000000     0.541126     
4410.000000     0.649351     
4420.000000     0.541126     
4430.000000     0.649351     
4440.000000     0.649351     
4450.000000     0.649351     
4460.000000     0.649351     
4470.000000     0.649351     
4480.000000     0.649351     
4490.000000     0.649351     
4500.000000     0.649351     
4510.000000     0.649351     
4520.000000     0.649351     
4530.000000     0.649351     
4540.000000     0.649351     
4550.000000     0.649351     
4560.000000     0.649351     
4570.000000     0.649351     
4580.000000     0.649351     
4590.000000     0.649351     
4600.000000     0.649351     
4610.000000     0.649351     
4620.000000     0.649351     
4630.000000     0.649351     
4640.000000     0.649351     
4650.000000     0.649351     
4660.000000     0.649351     
4670.000000     0.649351     
4680.000000     0.649351     
4690.000000     0.649351     
4700.000000     0.649351     
4710.000000     0.649351     
4720.000000     0.649351     
4730.000000     0.649351     
4740.000000     0.649351     
4750.000000     0.649351     
4760.000000     0.649351     
4770.000000     0.649351     
4780.000000     0.649351     
4790.000000     0.649351     
4800.000000     0.649351     
4810.000000     0.649351     
4820.000000     0.649351     
4830.000000     0.649351     
4840.000000     0.649351     
4850.000000     0.649351     
4860.000000     0.649351     
4870.000000     0.649351     
4880.000000     0.649351     
4890.000000     0.649351     
4900.000000     0.649351     
4910.000000     0.649351     
4920.000000     0.649351     
4930.000000     0.649351     
4940.000000     0.649351     
4950.000000     0.649351     
4960.000000     0.649351     
4970.000000     0.649351     
4980.000000     0.649351     
4990.000000     0.649351     
5000.000000     0.649351     
5010.000000     0.649351     
5020.000000     0.649351     
5030.000000     0.649351     
5040.000000     0.649351     
5050.000000     0.649351     
5060.000000     0.649351     
5070.000000     0.649351     
5080.000000     0.649351     
5090.000000     0.649351     
5100.000000     0.649351     
5110.000000     0.649351     
5120.000000     0.649351     
5130.000000     0.649351     
5140.000000     0.649351     
5150.000000     0.649351     
5160.000000     0.649351     
5170.000000     0.649351     
5180.000000     0.649351     
5190.000000     0.649351     
5200.000000     0.649351     
5210.000000     0.649351     
5220.000000     0.757576     
5230.000000     0.757576     
5240.000000     0.757576     
5250.000000     0.757576     
5260.000000     0.757576     
5270.000000     0.757576     
5280.000000     0.757576     
5290.000000     0.757576     
5300.000000     0.757576     
5310.000000     0.757576     
5320.000000     0.757576     
5330.000000     0.757576     
5340.000000     0.757576     
5350.000000     0.757576     
5360.000000     0.757576     
5370.000000     0.757576     
5380.000000     0.757576     
5390.000000     0.757576     
5400.000000     0.757576     
5410.000000     0.757576     
5420.000000     0.757576     
5430.000000     0.757576     
5440.000000     0.757576     
5450.000000     0.757576     
5460.000000     0.757576     
5470.000000     0.757576     
5480.000000     0.757576     
5490.000000     0.757576     
5500.000000     0.757576     
5510.000000     0.757576     
5520.000000     0.757576     
5530.000000     0.757576     
5540.000000     0.757576     
5550.000000     0.757576     
5560.000000     0.757576     
5570.000000     0.757576     
5580.000000     0.757576     
5590.000000     0.757576     
5600.000000     0.757576     
5610.000000     0.757576     
5620.000000     0.757576     
5630.000000     0.757576     
5640.000000     0.757576     
5650.000000     0.757576     
5660.000000     0.757576     
5670.000000     0.757576     
5680.000000     0.757576     
5690.000000     0.757576     
5700.000000     0.757576     
5710.000000     0.757576     
5720.000000     0.757576     
5730.000000     0.757576     
5740.000000     0.757576     
5750.000000     0.757576     
5760.000000     0.757576     
5770.000000     0.757576     
5780.000000     0.757576     
5790.000000     0.757576     
5800.000000     0.757576     
5810.000000     0.757576     
5820.000000     0.757576     
5830.000000     0.757576     
5840.000000     0.757576     
5850.000000     0.757576     
5860.000000     0.757576     
5870.000000     0.757576     
5880.000000     0.757576     
5890.000000     0.757576     
5900.000000     0.757576     
5910.000000     0.757576     
5920.000000     0.757576     
5930.000000     0.757576     
5940.000000     0.757576     
5950.000000     0.757576     
5960.000000     0.757576     
5970.000000     0.757576     
5980.000000     0.757576     
5990.000000     0.757576     
6000.000000     0.757576     
6010.000000     0.757576     
6020.000000     0.757576     
6030.000000     0.757576     
6040.000000     0.757576     
6050.000000     0.757576     
6060.000000     0.757576     
6070.000000     0.757576     
6080.000000     0.757576     
6090.000000     0.757576     
6100.000000     0.757576     
6110.000000     0.757576     
6120.000000     0.757576     
6130.000000     0.757576     
6140.000000     0.757576     
6150.000000     0.757576     
6160.000000     0.757576     
6170.000000     0.757576     
6180.000000     0.757576     
6190.000000     0.757576     
6200.000000     0.757576     
6210.000000     0.757576     
6220.000000     0.757576     
6230.000000     0.865801     
6240.000000     0.757576     
6250.000000     0.757576     
6260.000000     0.757576     
6270.000000     0.757576     
6280.000000     0.757576     
6290.000000     0.757576     
6300.000000     0.757576     
6310.000000     0.757576     
6320.000000     0.757576     
6330.000000     0.757576     
6340.000000     0.757576     
6350.000000     0.757576     
6360.000000     0.757576     
6370.000000     0.757576     
6380.000000     0.757576     
6390.000000     0.757576     
6400.000000     0.757576     
6410.000000     0.757576     
6420.000000     0.757576     
6430.000000     0.757576     
6440.000000     0.757576     
6450.000000     0.757576     
6460.000000     0.757576     
6470.000000     0.757576     
6480.000000     0.757576     
6490.000000     0.757576     
6500.000000     0.757576     
6510.000000     0.757576     
6520.000000     0.757576     
6530.000000     0.757576     
6540.000000     0.757576     
6550.000000     0.757576     
6560.000000     0.757576     
6570.000000     0.757576     
6580.000000     0.757576     
6590.000000     0.757576     
6600.000000     0.757576     
6610.000000     0.757576     
6620.000000     0.757576     
6630.000000     0.757576     
6640.000000     0.757576     
6650.000000     0.757576     
6660.000000     0.757576     
6670.000000     0.757576     
6680.000000     0.757576     
6690.000000     0.757576     
6700.000000     0.757576     
6710.000000     0.757576     
6720.000000     0.757576     
6730.000000     0.757576     
6740.000000     0.757576     
6750.000000     0.757576     
6760.000000     0.757576     
6770.000000     0.757576     
6780.000000     0.757576     
6790.000000     0.757576     
6800.000000     0.757576     
6810.000000     0.757576     
6820.000000     0.757576     
6830.000000     0.757576     
6840.000000     0.757576     
6850.000000     0.757576     
6860.000000     0.757576     
6870.000000     0.757576     
6880.000000     0.757576     
6890.000000     0.757576     
6900.000000     0.757576     
6910.000000     0.757576     
6920.000000     0.757576     
6930.000000     0.757576     
6940.000000     0.757576     
6950.000000     0.757576     
6960.000000     0.757576     
6970.000000     0.757576     
6980.000000     0.757576     
6990.000000     0.757576     
7000.000000     0.757576     
7010.000000     0.757576     
7020.000000     0.757576     
7030.000000     0.757576     
7040.000000     0.757576     
7050.000000     0.757576     
7060.000000     0.757576     
7070.000000     0.757576     
7080.000000     0.757576     
7090.000000     0.757576     
7100.000000     0.757576     
7110.000000     0.757576     
7120.000000     0.757576     
7130.000000     0.757576     
7140.000000     0.757576     
7150.000000     0.757576     
7160.000000     0.757576     
7170.000000     0.757576     
7180.000000     0.757576     
7190.000000     0.757576     
7200.000000     0.757576     
7210.000000     0.757576     
7220.000000     0.757576     
7230.000000     0.757576     
7240.000000     0.757576     
7250.000000     0.757576     
7260.000000     0.757576     
7270.000000     0.757576     
7280.000000     0.757576     
7290.000000     0.757576     
7300.000000     0.757576     
7310.000000     0.757576     
7320.000000     0.757576     
7330.000000     0.757576     
7340.000000     0.757576     
7350.000000     0.757576     
7360.000000     0.757576     
7370.000000     0.757576     
7380.000000     0.757576     
7390.000000     0.757576     
7400.000000     0.757576     
7410.000000     0.757576     
7420.000000     0.757576     
7430.000000     0.757576     
7440.000000     0.757576     
7450.000000     0.757576     
7460.000000     0.757576     
7470.000000     0.757576     
7480.000000     0.757576     
7490.000000     0.757576     
7500.000000     0.757576     
7510.000000     0.757576     
7520.000000     0.757576     
7530.000000     0.757576     
7540.000000     0.757576     
7550.000000     0.757576     
7560.000000     0.757576     
7570.000000     0.757576     
7580.000000     0.757576     
7590.000000     0.757576     
7600.000000     0.757576     
7610.000000     0.757576     
7620.000000     0.757576     
7630.000000     0.757576     
7640.000000     0.757576     
7650.000000     0.757576     
7660.000000     0.757576     
7670.000000     0.757576     
7680.000000     0.757576     
7690.000000     0.757576     
7700.000000     0.757576     
7710.000000     0.757576     
7720.000000     0.757576     
7730.000000     0.757576     
7740.000000     0.757576     
7750.000000     0.757576     
7760.000000     0.757576     
7770.000000     0.757576     
7780.000000     0.757576     
7790.000000     0.757576     
7800.000000     0.757576     
7810.000000     0.757576     
7820.000000     0.757576     
7830.000000     0.757576     
7840.000000     0.757576     
7850.000000     0.757576     
7860.000000     0.757576     
7870.000000     0.757576     
7880.000000     0.757576     
7890.000000     0.757576     
7900.000000     0.757576     
7910.000000     0.757576     
7920.000000     0.757576     
7930.000000     0.757576     
7940.000000     0.757576     
7950.000000     0.757576     
7960.000000     0.757576     
7970.000000     0.757576     
7980.000000     0.757576     
7990.000000     0.757576     
8000.000000     0.757576     
8010.000000     0.757576     
8020.000000     0.757576     
8030.000000     0.757576     
8040.000000     0.757576     
8050.000000     0.757576     
8060.000000     0.757576     
8070.000000     0.757576     
8080.000000     0.757576     
8090.000000     0.757576     
8100.000000     0.757576     
8110.000000     0.757576     
8120.000000     0.757576     
8130.000000     0.757576     
8140.000000     0.757576     
8150.000000     0.757576     
8160.000000     0.757576     
8170.000000     0.757576     
8180.000000     0.757576     
8190.000000     0.757576     
8200.000000     0.757576     
8210.000000     0.757576     
8220.000000     0.757576     
8230.000000     0.757576     
8240.000000     0.757576     
8250.000000     0.757576     
8260.000000     0.757576     
8270.000000     0.757576     
8280.000000     0.757576     
8290.000000     0.757576     
8300.000000     0.757576     
8310.000000     0.757576     
8320.000000     0.757576     
8330.000000     0.757576     
8340.000000     0.757576     
8350.000000     0.865801     
8360.000000     0.865801     
8370.000000     0.865801     
8380.000000     0.865801     
8390.000000     0.865801     
8400.000000     0.865801     
8410.000000     0.865801     
8420.000000     0.865801     
8430.000000     0.865801     
8440.000000     0.974026     
8450.000000     0.865801     
8460.000000     0.865801     
8470.000000     0.865801     
8480.000000     0.865801     
8490.000000     0.865801     
8500.000000     0.865801     
8510.000000     0.865801     
8520.000000     0.865801     
8530.000000     0.865801     
8540.000000     0.865801     
8550.000000     0.865801     
8560.000000     0.865801     
8570.000000     0.974026     
8580.000000     0.974026     
8590.000000     0.974026     
8600.000000     0.974026     
8610.000000     0.974026     
8620.000000     0.974026     
8630.000000     0.974026     
8640.000000     0.974026     
8650.000000     0.974026     
8660.000000     0.974026     
8670.000000     0.974026     
8680.000000     0.974026     
8690.000000     0.974026     
8700.000000     0.974026     
8710.000000     0.974026     
8720.000000     0.974026     
8730.000000     0.974026     
8740.000000     0.974026     
8750.000000     0.974026     
8760.000000     0.974026     
8770.000000     0.974026     
8780.000000     0.974026     
8790.000000     0.974026     
8800.000000     0.974026     
8810.000000     0.974026     
8820.000000     0.974026     
8830.000000     0.974026     
8840.000000     0.974026     
8850.000000     0.974026     
8860.000000     0.974026     
8870.000000     0.974026     
8880.000000     0.974026     
8890.000000     0.974026     
8900.000000     0.974026     
8910.000000     0.974026     
8920.000000     0.974026     
8930.000000     0.974026     
8940.000000     0.974026     
8950.000000     0.974026     
8960.000000     0.974026     
8970.000000     0.974026     
8980.000000     0.974026     
8990.000000     0.974026     
9000.000000     0.974026     
9010.000000     0.974026     
9020.000000     0.974026     
9030.000000     0.974026     
9040.000000     0.974026     
9050.000000     0.974026     
9060.000000     0.974026     
9070.000000     0.974026     
9080.000000     0.974026     
9090.000000     0.974026     
9100.000000     0.974026     
9110.000000     1.082251     
9120.000000     0.974026     
9130.000000     0.974026     
9140.000000     0.974026     
9150.000000     0.974026     
9160.000000     0.974026     
9170.000000     0.974026     
9180.000000     0.974026     
9190.000000     0.974026     
9200.000000     0.974026     
9210.000000     0.974026     
9220.000000     0.974026     
9230.000000     0.974026     
9240.000000     0.974026     
9250.000000     0.974026     
9260.000000     0.974026     
9270.000000     0.974026     
9280.000000     0.974026     
9290.000000     0.974026     
9300.000000     0.974026     
9310.000000     0.974026     
9320.000000     0.974026     
9330.000000     0.974026     
9340.000000     0.974026     
9350.000000     0.974026     
9360.000000     0.974026     
9370.000000     0.974026     
9380.000000     0.974026     
9390.000000     0.974026     
9400.000000     0.974026     
9410.000000     0.974026     
9420.000000     0.974026     
9430.000000     0.974026     
9440.000000     0.974026     
9450.000000     0.974026     
9460.000000     0.974026     
9470.000000     0.974026     
9480.000000     0.974026     
9490.000000     0.974026     
9500.000000     0.974026     
9510.000000     0.974026     
9520.000000     0.974026     
9530.000000     0.974026     
9540.000000     0.974026     
9550.000000     0.974026     
9560.000000     0.974026     
9570.000000     0.974026     
9580.000000     0.974026     
9590.000000     0.974026     
9600.000000     1.082251     
9610.000000     0.974026     
9620.000000     0.974026     
9630.000000     0.974026     
9640.000000     1.082251     
9650.000000     0.974026     
9660.000000     0.974026     
9670.000000     0.974026     
9680.000000     0.974026     
9690.000000     0.974026     
9700.000000     0.974026     
9710.000000     0.974026     
9720.000000     0.974026     
9730.000000     0.974026     
9740.000000     0.974026     
9750.000000     0.974026     
9760.000000     0.974026     
9770.000000     0.974026     
9780.000000     0.974026     
9790.000000     0.974026     
9800.000000     0.974026     
9810.000000     0.974026     
9820.000000     0.974026     
9830.000000     0.974026     
9840.000000     0.974026     
9850.000000     0.974026     
9860.000000     0.974026     
9870.000000     0.974026     
9880.000000     0.974026     
9890.000000     0.974026     
9900.000000     0.974026     
9910.000000     0.974026     
9920.000000     0.974026     
9930.000000     0.974026     
9940.000000     0.974026     
9950.000000     0.974026     
9960.000000     0.974026     
9970.000000     0.974026     
9980.000000     0.974026     
9990.000000     0.974026     
10000.000000     0.974026     
