# Supplementary material for: Phospholipids are imported into mitochondria by VDAC, a dimeric beta barrel scramblase
Source: Nat Commun. 2023 Dec 8;14:8115. doi: 10.1038/s41467-023-43570-y (PMC10709637; doi:10.1038/s41467-023-43570-y)
Supplement: Supplementary file 6 — Source Data [file 41467_2023_43570_MOESM6_ESM.zip › FIg S8/figs8-d/average_scrambling_dimer-1-m.dat]

# Average scrambling from files scrambling_mutdimer1_1.dat scrambling_mutdimer1_2.dat scrambling_mutdimer1_3.dat
@ xlabel time [ns]
@ ylabel scrambled lipids [%]
$ label mutated dimer #1
$ linewidth 3
$ color #00028c
100.0 0.0
110.0 0.0
120.0 0.0
130.0 0.001717857142857143
140.0 0.003435714285714286
150.0 0.006871428571428572
160.0 0.010307142857142858
170.0 0.012025000000000003
180.0 0.015460714285714288
190.0 0.018896428571428574
200.0 0.02233214285714286
210.0 0.025767857142857148
220.0 0.029203571428571433
230.0 0.03263928571428572
240.0 0.036075
250.0 0.0395107142857143
260.0 0.04294642857142859
270.0 0.04638214285714287
280.0 0.04981785714285715
290.0 0.05325357142857143
300.0 0.05668928571428571
310.0 0.060125
320.0 0.06356071428571428
330.0 0.06699642857142855
340.0 0.0687142857142857
350.0 0.07043214285714285
360.0 0.07043214285714285
370.0 0.07043214285714285
380.0 0.07214999999999999
390.0 0.07214999999999999
400.0 0.07214999999999999
410.0 0.07214999999999999
420.0 0.07214999999999999
430.0 0.07214999999999999
440.0 0.07214999999999999
450.0 0.07214999999999999
460.0 0.07214999999999999
470.0 0.07214999999999999
480.0 0.07214999999999999
490.0 0.07214999999999999
500.0 0.07214999999999999
510.0 0.07214999999999999
520.0 0.07214999999999999
530.0 0.07214999999999999
540.0 0.07214999999999999
550.0 0.07214999999999999
560.0 0.07214999999999999
570.0 0.07214999999999999
580.0 0.07214999999999999
590.0 0.07214999999999999
600.0 0.07214999999999999
610.0 0.07214999999999999
620.0 0.07214999999999999
630.0 0.07214999999999999
640.0 0.07214999999999999
650.0 0.07214999999999999
660.0 0.07214999999999999
670.0 0.07214999999999999
680.0 0.07214999999999999
690.0 0.07214999999999999
700.0 0.07214999999999999
710.0 0.07214999999999999
720.0 0.07214999999999999
730.0 0.07214999999999999
740.0 0.07214999999999999
750.0 0.07214999999999999
760.0 0.07214999999999999
770.0 0.07214999999999999
780.0 0.07214999999999999
790.0 0.07214999999999999
800.0 0.07214999999999999
810.0 0.07214999999999999
820.0 0.07214999999999999
830.0 0.07214999999999999
840.0 0.07214999999999999
850.0 0.07214999999999999
860.0 0.07214999999999999
870.0 0.07214999999999999
880.0 0.07214999999999999
890.0 0.07214999999999999
900.0 0.07214999999999999
910.0 0.07214999999999999
920.0 0.07214999999999999
930.0 0.07214999999999999
940.0 0.07214999999999999
950.0 0.07214999999999999
960.0 0.07214999999999999
970.0 0.07214999999999999
980.0 0.07214999999999999
990.0 0.07214999999999999
1000.0 0.07214999999999999
1010.0 0.07214999999999999
1020.0 0.07214999999999999
1030.0 0.07214999999999999
1040.0 0.07214999999999999
1050.0 0.07214999999999999
1060.0 0.07214999999999999
1070.0 0.07214999999999999
1080.0 0.07214999999999999
1090.0 0.07214999999999999
1100.0 0.07214999999999999
1110.0 0.07214999999999999
1120.0 0.07214999999999999
1130.0 0.07214999999999999
1140.0 0.07214999999999999
1150.0 0.07214999999999999
1160.0 0.07214999999999999
1170.0 0.07214999999999999
1180.0 0.07214999999999999
1190.0 0.07214999999999999
1200.0 0.07214999999999999
1210.0 0.07214999999999999
1220.0 0.07214999999999999
1230.0 0.07214999999999999
1240.0 0.07214999999999999
1250.0 0.07214999999999999
1260.0 0.07214999999999999
1270.0 0.07214999999999999
1280.0 0.07214999999999999
1290.0 0.07386785714285714
1300.0 0.07558571428571428
1310.0 0.07730357142857143
1320.0 0.07902142857142858
1330.0 0.08073928571428572
1340.0 0.08245714285714287
1350.0 0.084175
1360.0 0.08589285714285715
1370.0 0.08761071428571429
1380.0 0.08932857142857144
1390.0 0.09104642857142858
1400.0 0.09276428571428573
1410.0 0.09448214285714286
1420.0 0.0962
1430.0 0.09791785714285714
1440.0 0.0996357142857143
1450.0 0.10135357142857143
1460.0 0.10307142857142856
1470.0 0.10478928571428572
1480.0 0.10650714285714286
1490.0 0.10822499999999999
1500.0 0.10822499999999999
1510.0 0.10994285714285713
1520.0 0.11166071428571427
1530.0 0.11337857142857143
1540.0 0.11509642857142856
1550.0 0.11681428571428569
1560.0 0.11853214285714285
1570.0 0.12025
1580.0 0.12196785714285713
1590.0 0.12368571428571426
1600.0 0.1254035714285714
1610.0 0.12712142857142855
1620.0 0.12883928571428568
1630.0 0.13055714285714282
1640.0 0.13399285714285714
1650.0 0.13571071428571427
1660.0 0.1374285714285714
1670.0 0.13914642857142856
1680.0 0.14086428571428572
1690.0 0.14258214285714285
1700.0 0.14429999999999998
1710.0 0.14601785714285712
1720.0 0.14601785714285712
1730.0 0.14601785714285712
1740.0 0.14601785714285712
1750.0 0.14601785714285712
1760.0 0.14601785714285712
1770.0 0.14773571428571428
1780.0 0.14945357142857144
1790.0 0.1511714285714286
1800.0 0.15288928571428576
1810.0 0.1546071428571429
1820.0 0.15632500000000005
1830.0 0.1580428571428572
1840.0 0.15976071428571434
1850.0 0.15976071428571434
1860.0 0.1614785714285715
1870.0 0.1631964285714286
1880.0 0.16491428571428576
1890.0 0.1666321428571429
1900.0 0.16835000000000003
1910.0 0.1700678571428572
1920.0 0.1717857142857143
1930.0 0.17350357142857145
1940.0 0.1752214285714286
1950.0 0.17693928571428574
1960.0 0.1786571428571429
1970.0 0.18037500000000004
1980.0 0.18037500000000004
1990.0 0.18037500000000004
2000.0 0.18037500000000004
2010.0 0.18037500000000004
2020.0 0.18037500000000004
2030.0 0.18037500000000004
2040.0 0.18037500000000004
2050.0 0.18037500000000004
2060.0 0.18037500000000004
2070.0 0.18037500000000004
2080.0 0.18037500000000004
2090.0 0.18037500000000004
2100.0 0.18037500000000004
2110.0 0.18037500000000004
2120.0 0.18037500000000004
2130.0 0.18037500000000004
2140.0 0.18037500000000004
2150.0 0.18037500000000004
2160.0 0.18037500000000004
2170.0 0.18037500000000004
2180.0 0.18209285714285717
2190.0 0.18209285714285717
2200.0 0.18209285714285717
2210.0 0.18209285714285717
2220.0 0.18209285714285717
2230.0 0.18209285714285717
2240.0 0.18209285714285717
2250.0 0.1838107142857143
2260.0 0.18552857142857143
2270.0 0.18724642857142856
2280.0 0.1889642857142857
2290.0 0.19068214285714286
2300.0 0.1924
2310.0 0.19411785714285715
2320.0 0.19583571428571428
2330.0 0.19755357142857144
2340.0 0.1992714285714286
2350.0 0.2009892857142857
2360.0 0.20270714285714286
2370.0 0.20442500000000002
2380.0 0.20614285714285713
2390.0 0.20614285714285713
2400.0 0.2078607142857143
2410.0 0.20957857142857145
2420.0 0.21129642857142855
2430.0 0.2130142857142857
2440.0 0.21473214285714287
2450.0 0.21644999999999998
2460.0 0.21644999999999998
2470.0 0.21644999999999998
2480.0 0.21644999999999998
2490.0 0.21644999999999998
2500.0 0.21644999999999998
2510.0 0.218167873015873
2520.0 0.218167873015873
2530.0 0.218167873015873
2540.0 0.218167873015873
2550.0 0.218167873015873
2560.0 0.218167873015873
2570.0 0.218167873015873
2580.0 0.218167873015873
2590.0 0.218167873015873
2600.0 0.218167873015873
2610.0 0.218167873015873
2620.0 0.218167873015873
2630.0 0.218167873015873
2640.0 0.218167873015873
2650.0 0.218167873015873
2660.0 0.218167873015873
2670.0 0.218167873015873
2680.0 0.218167873015873
2690.0 0.218167873015873
2700.0 0.218167873015873
2710.0 0.218167873015873
2720.0 0.21644999999999998
2730.0 0.21644999999999998
2740.0 0.21644999999999998
2750.0 0.21644999999999998
2760.0 0.21644999999999998
2770.0 0.21644999999999998
2780.0 0.21644999999999998
2790.0 0.21644999999999998
2800.0 0.21644999999999998
2810.0 0.21644999999999998
2820.0 0.21644999999999998
2830.0 0.21644999999999998
2840.0 0.21644999999999998
2850.0 0.21644999999999998
2860.0 0.21644999999999998
2870.0 0.21644999999999998
2880.0 0.21644999999999998
2890.0 0.21644999999999998
2900.0 0.21644999999999998
2910.0 0.21644999999999998
2920.0 0.21644999999999998
2930.0 0.21644999999999998
2940.0 0.21644999999999998
2950.0 0.21644999999999998
2960.0 0.21644999999999998
2970.0 0.21644999999999998
2980.0 0.21644999999999998
2990.0 0.21644999999999998
3000.0 0.21644999999999998
3010.0 0.21644999999999998
3020.0 0.21644999999999998
3030.0 0.21644999999999998
3040.0 0.21644999999999998
3050.0 0.21644999999999998
3060.0 0.21644999999999998
3070.0 0.21644999999999998
3080.0 0.21644999999999998
3090.0 0.21644999999999998
3100.0 0.21644999999999998
3110.0 0.21644999999999998
3120.0 0.21644999999999998
3130.0 0.21644999999999998
3140.0 0.21644999999999998
3150.0 0.21644999999999998
3160.0 0.21644999999999998
3170.0 0.21644999999999998
3180.0 0.21644999999999998
3190.0 0.21644999999999998
3200.0 0.21644999999999998
3210.0 0.21644999999999998
3220.0 0.21644999999999998
3230.0 0.21644999999999998
3240.0 0.21644999999999998
3250.0 0.21644999999999998
3260.0 0.21816785714285714
3270.0 0.21816785714285714
3280.0 0.21816785714285714
3290.0 0.21816785714285714
3300.0 0.21816785714285714
3310.0 0.21816785714285714
3320.0 0.21816785714285714
3330.0 0.21816785714285714
3340.0 0.21816785714285714
3350.0 0.2198857142857143
3360.0 0.22160357142857146
3370.0 0.22332142857142862
3380.0 0.22503928571428572
3390.0 0.22675714285714288
3400.0 0.22847500000000004
3410.0 0.2301928571428572
3420.0 0.23191071428571433
3430.0 0.23362857142857146
3440.0 0.23534642857142862
3450.0 0.23706428571428576
3460.0 0.23878214285714294
3470.0 0.23878214285714294
3480.0 0.24050000000000007
3490.0 0.2422178571428572
3500.0 0.24393571428571437
3510.0 0.2456535714285715
3520.0 0.24737142857142866
3530.0 0.24908928571428582
3540.0 0.2508071428571429
3550.0 0.25252500000000005
3560.0 0.25252500000000005
3570.0 0.25252500000000005
3580.0 0.25252500000000005
3590.0 0.25252500000000005
3600.0 0.25252500000000005
3610.0 0.25252500000000005
3620.0 0.25252500000000005
3630.0 0.25252500000000005
3640.0 0.25252500000000005
3650.0 0.25252500000000005
3660.0 0.25252500000000005
3670.0 0.25252500000000005
3680.0 0.25252500000000005
3690.0 0.25252500000000005
3700.0 0.25252500000000005
3710.0 0.25252500000000005
3720.0 0.25252500000000005
3730.0 0.25252500000000005
3740.0 0.25252500000000005
3750.0 0.25252500000000005
3760.0 0.25252500000000005
3770.0 0.25252500000000005
3780.0 0.25252500000000005
3790.0 0.25252500000000005
3800.0 0.25252500000000005
3810.0 0.25252500000000005
3820.0 0.25252500000000005
3830.0 0.25252500000000005
3840.0 0.25252500000000005
3850.0 0.25252500000000005
3860.0 0.25252500000000005
3870.0 0.25252500000000005
3880.0 0.25252500000000005
3890.0 0.25252500000000005
3900.0 0.25252500000000005
3910.0 0.25252500000000005
3920.0 0.25252500000000005
3930.0 0.25252500000000005
3940.0 0.25252500000000005
3950.0 0.25252500000000005
3960.0 0.25252500000000005
3970.0 0.25252500000000005
3980.0 0.25252500000000005
3990.0 0.25252500000000005
4000.0 0.25252500000000005
4010.0 0.25252500000000005
4020.0 0.25252500000000005
4030.0 0.25252500000000005
4040.0 0.25252500000000005
4050.0 0.25252500000000005
4060.0 0.25252500000000005
4070.0 0.25252500000000005
4080.0 0.25252500000000005
4090.0 0.25252500000000005
4100.0 0.25252500000000005
4110.0 0.25424287301587306
4120.0 0.25424287301587306
4130.0 0.25424287301587306
4140.0 0.25424287301587306
4150.0 0.25424287301587306
4160.0 0.25424287301587306
4170.0 0.25424287301587306
4180.0 0.25596074603174607
4190.0 0.2576786190476191
4200.0 0.259396492063492
4210.0 0.26111436507936503
4220.0 0.26283223809523804
4230.0 0.26455011111111104
4240.0 0.2662679841269841
4250.0 0.26798585714285705
4260.0 0.2697037301587301
4270.0 0.2714216031746031
4280.0 0.2731394761904761
4290.0 0.2765752063492063
4300.0 0.27829307936507935
4310.0 0.2834466666666667
4320.0 0.28516452380952384
4330.0 0.29031811111111117
4340.0 0.2954716984126985
4350.0 0.3006252857142858
4360.0 0.30577887301587314
4370.0 0.3109324603174604
4380.0 0.31608604761904774
4390.0 0.31952176190476206
4400.0 0.32295747619047627
4410.0 0.3263931904761906
4420.0 0.32982890476190485
4430.0 0.3332646190476191
4440.0 0.33670033333333343
4450.0 0.3401360476190477
4460.0 0.34357176190476196
4470.0 0.3470074761904763
4480.0 0.35044319047619055
4490.0 0.35387890476190487
4500.0 0.355596761904762
4510.0 0.3590324761904763
4520.0 0.3590324761904763
4530.0 0.36075033333333345
4540.0 0.36246819047619055
4550.0 0.36418604761904766
4560.0 0.36590390476190476
4570.0 0.369339619047619
4580.0 0.37277533333333335
4590.0 0.3762110476190476
4600.0 0.37964676190476193
4610.0 0.3830824761904762
4620.0 0.3865181904761905
4630.0 0.3899539047619047
4640.0 0.39338961904761904
4650.0 0.3985431904761905
4660.0 0.40197890476190473
4670.0 0.40541461904761905
4680.0 0.40885033333333337
4690.0 0.4122860476190476
4700.0 0.4157217619047619
4710.0 0.4191574761904762
4720.0 0.4225931904761905
4730.0 0.4260289047619047
4740.0 0.429464619047619
4750.0 0.43118247619047617
4760.0 0.43290033333333333
4770.0 0.4346181904761904
4780.0 0.4346181904761904
4790.0 0.43633604761904754
4800.0 0.43633604761904754
4810.0 0.43633604761904754
4820.0 0.43633604761904754
4830.0 0.43633604761904754
4840.0 0.43633604761904754
4850.0 0.43633604761904754
4860.0 0.4346181904761904
4870.0 0.4346181904761904
4880.0 0.4346181904761904
4890.0 0.4346181904761904
4900.0 0.4346181904761904
4910.0 0.4346181904761904
4920.0 0.4346181904761904
4930.0 0.4346181904761904
4940.0 0.4346181904761904
4950.0 0.4346181904761904
4960.0 0.4346181904761904
4970.0 0.4346181904761904
4980.0 0.43633606349206344
4990.0 0.43633606349206344
5000.0 0.4346182063492063
5010.0 0.4346182063492063
5020.0 0.4346182063492063
5030.0 0.4346182063492063
5040.0 0.4346182063492063
5050.0 0.4346182063492063
5060.0 0.4363360793650794
5070.0 0.43805395238095246
5080.0 0.43805395238095246
5090.0 0.43805395238095235
5100.0 0.43977182539682547
5110.0 0.44148969841269853
5120.0 0.44664328571428574
5130.0 0.45179687301587307
5140.0 0.4569504603174603
5150.0 0.46210404761904755
5160.0 0.4672576349206349
5170.0 0.4724112222222222
5180.0 0.4775648095238095
5190.0 0.4810005238095238
5200.0 0.486154111111111
5210.0 0.49130769841269833
5220.0 0.4964612857142856
5230.0 0.5016148730158729
5240.0 0.5067684603174603
5250.0 0.5119220476190475
5260.0 0.5170756349206348
5270.0 0.5205113492063491
5280.0 0.5239470634920634
5290.0 0.5291006507936507
5300.0 0.534254238095238
5310.0 0.5376899523809523
5320.0 0.5411256666666665
5330.0 0.5411256666666665
5340.0 0.5411256666666665
5350.0 0.5411256666666665
5360.0 0.5411256666666665
5370.0 0.5411256666666665
5380.0 0.5411256666666665
5390.0 0.5411256666666665
5400.0 0.5411256666666665
5410.0 0.5411256666666665
5420.0 0.5411256666666665
5430.0 0.5411256666666665
5440.0 0.5411256666666665
5450.0 0.5411256666666665
5460.0 0.5411256666666665
5470.0 0.5411256666666665
5480.0 0.5411256666666665
5490.0 0.5411256666666665
5500.0 0.5411256666666665
5510.0 0.5428435238095237
5520.0 0.5428435238095237
5530.0 0.5428435238095237
5540.0 0.5428435238095237
5550.0 0.5428435238095237
5560.0 0.5428435238095236
5570.0 0.5428435238095236
5580.0 0.5428435238095236
5590.0 0.5428435238095236
5600.0 0.5428435238095236
5610.0 0.5428435238095236
5620.0 0.5428435238095236
5630.0 0.5428435238095236
5640.0 0.5428435238095236
5650.0 0.5428435238095236
5660.0 0.5428435238095236
5670.0 0.5428435238095236
5680.0 0.5445613809523808
5690.0 0.5462792380952379
5700.0 0.547997095238095
5710.0 0.5497149523809522
5720.0 0.5497149523809524
5730.0 0.5514328095238094
5740.0 0.5531506666666666
5750.0 0.5548685238095237
5760.0 0.5565863809523809
5770.0 0.558304238095238
5780.0 0.5600220952380952
5790.0 0.5617399523809523
5800.0 0.5634578095238095
5810.0 0.5651756666666666
5820.0 0.5668935238095238
5830.0 0.5686113809523808
5840.0 0.5703292380952381
5850.0 0.5720470952380952
5860.0 0.5737649523809523
5870.0 0.5754828095238095
5880.0 0.5772006666666666
5890.0 0.5772006666666666
5900.0 0.5772006666666666
5910.0 0.5772006666666666
5920.0 0.5772006666666666
5930.0 0.5772006666666666
5940.0 0.5772006666666666
5950.0 0.5772006666666666
5960.0 0.5772006666666666
5970.0 0.5772006666666666
5980.0 0.5772006666666666
5990.0 0.5772006666666666
6000.0 0.5772006666666666
6010.0 0.5772006666666666
6020.0 0.5772006666666666
6030.0 0.5772006666666666
6040.0 0.5772006666666666
6050.0 0.5772006666666666
6060.0 0.5772006666666666
6070.0 0.5772006666666666
6080.0 0.5772006666666666
6090.0 0.5772006666666666
6100.0 0.5772006666666666
6110.0 0.5772006666666666
6120.0 0.5772006666666666
6130.0 0.5789185238095238
6140.0 0.5789185238095238
6150.0 0.5789185238095238
6160.0 0.5789185238095238
6170.0 0.5789185238095238
6180.0 0.5789185238095238
6190.0 0.5789185238095238
6200.0 0.5806363809523809
6210.0 0.582354238095238
6220.0 0.5840720952380952
6230.0 0.5857899523809523
6240.0 0.5875078095238095
6250.0 0.5892256666666666
6260.0 0.5909435238095239
6270.0 0.592661380952381
6280.0 0.5943792380952381
6290.0 0.5960970952380953
6300.0 0.5978149523809523
6310.0 0.5995328095238095
6320.0 0.6012506666666666
6330.0 0.6029685238095238
6340.0 0.6029685238095238
6350.0 0.6046863809523809
6360.0 0.6064042380952381
6370.0 0.6081220952380952
6380.0 0.6098399523809525
6390.0 0.6115578095238096
6400.0 0.6132756666666667
6410.0 0.6132756666666667
6420.0 0.6132756666666667
6430.0 0.6132756666666667
6440.0 0.6132756666666667
6450.0 0.6132756666666667
6460.0 0.6132756666666667
6470.0 0.6132756666666667
6480.0 0.6132756666666667
6490.0 0.6132756666666667
6500.0 0.6132756666666667
6510.0 0.6132756666666667
6520.0 0.6132756666666667
6530.0 0.6132756666666667
6540.0 0.6132756666666667
6550.0 0.6132756666666667
6560.0 0.6132756666666667
6570.0 0.6132756666666667
6580.0 0.6132756666666667
6590.0 0.6132756666666667
6600.0 0.6132756666666667
6610.0 0.6132756666666667
6620.0 0.6132756666666667
6630.0 0.6132756666666667
6640.0 0.6132756666666667
6650.0 0.6132756666666667
6660.0 0.6132756666666667
6670.0 0.6132756666666667
6680.0 0.6132756666666667
6690.0 0.6132756666666667
6700.0 0.6132756666666667
6710.0 0.6132756666666667
6720.0 0.6132756666666667
6730.0 0.6132756666666667
6740.0 0.6132756666666667
6750.0 0.6132756666666667
6760.0 0.6132756666666667
6770.0 0.6132756666666667
6780.0 0.6132756666666667
6790.0 0.6132756666666667
6800.0 0.6132756666666667
6810.0 0.6132756666666667
6820.0 0.6132756666666667
6830.0 0.6132756666666667
6840.0 0.6132756666666667
6850.0 0.6132756666666667
6860.0 0.6132756666666667
6870.0 0.6132756666666667
6880.0 0.6132756666666667
6890.0 0.6132756666666667
6900.0 0.6132756666666667
6910.0 0.6149935238095238
6920.0 0.6149935238095238
6930.0 0.6149935238095238
6940.0 0.6149935238095238
6950.0 0.6149935238095238
6960.0 0.6149935238095237
6970.0 0.6149935238095237
6980.0 0.6149935238095237
6990.0 0.6149935238095237
7000.0 0.6149935238095237
7010.0 0.6149935238095237
7020.0 0.6149935238095237
7030.0 0.6149935238095237
7040.0 0.6167113809523809
7050.0 0.618429238095238
7060.0 0.6201470952380952
7070.0 0.6218649523809523
7080.0 0.6235828095238095
7090.0 0.6253006666666666
7100.0 0.6270185238095238
7110.0 0.6287363809523809
7120.0 0.6287363809523809
7130.0 0.6304542380952382
7140.0 0.6321720952380953
7150.0 0.6338899523809525
7160.0 0.6356078095238096
7170.0 0.6373256666666668
7180.0 0.6390435238095239
7190.0 0.6407613809523811
7200.0 0.6424792380952382
7210.0 0.6441970952380954
7220.0 0.6476328253968255
7230.0 0.6493506825396826
7240.0 0.6510685396825397
7250.0 0.6510685396825397
7260.0 0.6510685396825397
7270.0 0.6510685396825399
7280.0 0.6510685396825399
7290.0 0.6510685396825399
7300.0 0.6510685396825399
7310.0 0.6510685396825399
7320.0 0.6510685396825399
7330.0 0.6510685396825399
7340.0 0.6510685396825399
7350.0 0.6510685396825399
7360.0 0.6510685396825399
7370.0 0.6510685396825399
7380.0 0.6510685396825399
7390.0 0.6510685396825399
7400.0 0.6510685396825399
7410.0 0.6510685396825399
7420.0 0.6510685396825399
7430.0 0.6493506666666667
7440.0 0.6493506666666667
7450.0 0.6493506666666667
7460.0 0.6493506666666667
7470.0 0.6493506666666667
7480.0 0.6493506666666667
7490.0 0.6493506666666667
7500.0 0.6493506666666667
7510.0 0.6493506666666667
7520.0 0.6493506666666667
7530.0 0.6493506666666667
7540.0 0.6493506666666667
7550.0 0.6493506666666667
7560.0 0.651068523809524
7570.0 0.6527863809523811
7580.0 0.6545042380952383
7590.0 0.6562220952380954
7600.0 0.6579399523809526
7610.0 0.6596578095238096
7620.0 0.6613756666666668
7630.0 0.6630935238095239
7640.0 0.6648113809523811
7650.0 0.6665292380952382
7660.0 0.6682470952380954
7670.0 0.6699649523809525
7680.0 0.6716828095238098
7690.0 0.6734006666666669
7700.0 0.6751185238095241
7710.0 0.6768363809523811
7720.0 0.6785542380952383
7730.0 0.6802720952380954
7740.0 0.6819899523809525
7750.0 0.6837078095238096
7760.0 0.6854256666666668
7770.0 0.6854256666666668
7780.0 0.6854256666666668
7790.0 0.6854256666666668
7800.0 0.6854256666666668
7810.0 0.6854256666666668
7820.0 0.6854256666666668
7830.0 0.6854256666666668
7840.0 0.6854256666666668
7850.0 0.6854256666666668
7860.0 0.6854256666666668
7870.0 0.6854256666666668
7880.0 0.6854256666666668
7890.0 0.6854256666666668
7900.0 0.6854256666666668
7910.0 0.6854256666666668
7920.0 0.6854256666666668
7930.0 0.6854256666666668
7940.0 0.6854256666666668
7950.0 0.6854256666666668
7960.0 0.6854256666666668
7970.0 0.6871435396825398
7980.0 0.6871435396825398
7990.0 0.6871435396825398
8000.0 0.6871435396825398
8010.0 0.6871435396825398
8020.0 0.6871435396825398
8030.0 0.6871435396825398
8040.0 0.6871435396825398
8050.0 0.6871435396825398
8060.0 0.6871435396825398
8070.0 0.6871435396825398
8080.0 0.6871435396825398
8090.0 0.6871435396825398
8100.0 0.6871435396825398
8110.0 0.6871435396825398
8120.0 0.6871435396825398
8130.0 0.6871435396825398
8140.0 0.6871435396825398
8150.0 0.6871435396825398
8160.0 0.6871435396825398
8170.0 0.6871435396825398
8180.0 0.6854256666666668
8190.0 0.6854256666666668
8200.0 0.6854256666666668
8210.0 0.6854256666666668
8220.0 0.6854256666666668
8230.0 0.6854256666666668
8240.0 0.6854256666666668
8250.0 0.6871435238095239
8260.0 0.6888613809523811
8270.0 0.6905792380952382
8280.0 0.6922970952380955
8290.0 0.6940149523809526
8300.0 0.6957328095238098
8310.0 0.6974506666666669
8320.0 0.699168523809524
8330.0 0.7008863809523811
8340.0 0.7043220952380954
8350.0 0.7060399523809524
8360.0 0.7077578095238096
8370.0 0.7094756666666667
8380.0 0.7111935238095239
8390.0 0.7129113809523812
8400.0 0.7146292380952384
8410.0 0.7163470952380954
8420.0 0.7180649523809526
8430.0 0.7197828095238097
8440.0 0.7215006666666669
8450.0 0.7232185238095239
8460.0 0.7232185238095239
8470.0 0.724936380952381
8480.0 0.7266542380952381
8490.0 0.7283720952380952
8500.0 0.7300899523809522
8510.0 0.7318078095238093
8520.0 0.7335256666666664
8530.0 0.7352435238095236
8540.0 0.7369613809523807
8550.0 0.7369613809523807
8560.0 0.7386792380952379
8570.0 0.740397095238095
8580.0 0.7421149523809523
8590.0 0.7438328095238094
8600.0 0.7455506666666666
8610.0 0.7472685238095237
8620.0 0.7489863809523809
8630.0 0.750704238095238
8640.0 0.7524220952380952
8650.0 0.7541399523809523
8660.0 0.7558578095238095
8670.0 0.7575756666666665
8680.0 0.7575756666666665
8690.0 0.7575756666666665
8700.0 0.7592935238095238
8710.0 0.7610113809523809
8720.0 0.7627292380952381
8730.0 0.7644470952380952
8740.0 0.7678828095238095
8750.0 0.7713185238095238
8760.0 0.773036380952381
8770.0 0.7747542380952381
8780.0 0.7764720952380954
8790.0 0.7781899523809523
8800.0 0.7799078095238094
8810.0 0.7816256666666666
8820.0 0.7833435238095238
8830.0 0.7850613809523809
8840.0 0.7867792380952381
8850.0 0.7884970952380952
8860.0 0.7902149523809524
8870.0 0.7919328095238094
8880.0 0.7936506666666665
8890.0 0.7953685238095237
8900.0 0.7970863809523808
8910.0 0.7970863809523808
8920.0 0.7970863809523808
8930.0 0.7970863809523808
8940.0 0.7970863809523808
8950.0 0.7953685238095237
8960.0 0.7936506666666665
8970.0 0.7936506666666665
8980.0 0.7936506666666665
8990.0 0.7936506666666665
9000.0 0.7936506666666665
9010.0 0.7953685238095237
9020.0 0.7953685238095237
9030.0 0.7953685238095237
9040.0 0.7953685238095237
9050.0 0.7953685238095237
9060.0 0.7953685238095237
9070.0 0.7953685238095237
9080.0 0.7953685238095237
9090.0 0.7953685238095237
9100.0 0.7953685238095237
9110.0 0.7953685238095237
9120.0 0.7953685238095237
9130.0 0.7953685238095237
9140.0 0.7953685238095237
9150.0 0.7953685238095237
9160.0 0.7953685238095237
9170.0 0.7953685238095237
9180.0 0.7953685238095237
9190.0 0.7953685238095237
9200.0 0.7953685238095237
9210.0 0.7953685238095237
9220.0 0.7936506666666665
9230.0 0.7936506666666665
9240.0 0.7936506666666665
9250.0 0.7936506666666665
9260.0 0.7936506666666665
9270.0 0.7936506666666665
9280.0 0.7936506666666665
9290.0 0.7936506666666665
9300.0 0.7936506666666665
9310.0 0.7936506666666665
9320.0 0.7936506666666665
9330.0 0.7936506666666665
9340.0 0.7936506666666665
9350.0 0.7936506666666665
9360.0 0.7936506666666665
9370.0 0.7936506666666665
9380.0 0.7936506666666665
9390.0 0.7936506666666665
9400.0 0.7936506666666665
9410.0 0.7936506666666665
9420.0 0.7936506666666665
9430.0 0.7936506666666665
9440.0 0.7936506666666665
9450.0 0.7936506666666665
9460.0 0.7936506666666665
9470.0 0.7936506666666665
9480.0 0.7936506666666665
9490.0 0.7953685396825395
9500.0 0.7988042698412698
9510.0 0.8005221428571426
9520.0 0.8022400158730159
9530.0 0.8039578888888889
9540.0 0.8073936190476191
9550.0 0.8091114920634923
9560.0 0.8108293650793651
9570.0 0.8125472380952381
9580.0 0.8142651111111112
9590.0 0.8159829841269842
9600.0 0.8177008571428572
9610.0 0.8194187301587303
9620.0 0.8211366031746034
9630.0 0.8228544761904764
9640.0 0.8245723492063494
9650.0 0.8262902222222224
9660.0 0.8280080952380954
9670.0 0.8297259682539684
9680.0 0.8314438412698415
9690.0 0.8331617142857145
9700.0 0.8331617142857145
9710.0 0.8314438571428573
9720.0 0.8314438571428573
9730.0 0.8314438571428573
9740.0 0.8314438571428573
9750.0 0.8297260000000002
9760.0 0.8297260000000002
9770.0 0.8297260000000002
9780.0 0.8297260000000002
9790.0 0.8297260000000002
9800.0 0.8297260000000002
9810.0 0.8297260000000002
9820.0 0.8297260000000002
9830.0 0.8297260000000002
9840.0 0.8297260000000002
9850.0 0.8297260000000002
9860.0 0.8297260000000002
9870.0 0.8297260000000002
9880.0 0.8297260000000002
9890.0 0.8297260000000002
9900.0 0.8297260000000002
$
$ type plotfill
$ color #00028c
$ alpha 0.5
100.0 0.0 0.0
110.0 0.0 0.0
120.0 0.0 0.0
130.0 -0.0007115597267909236 0.00414727401250521
140.0 -0.0014231194535818472 0.00829454802501042
150.0 -0.0028462389071636945 0.01658909605002084
160.0 -0.004269358360745541 0.024883644075031255
170.0 -0.004980918087536465 0.029030918087536467
180.0 -0.006404037541118311 0.03732546611254689
190.0 -0.007827156994700159 0.045620014137557306
200.0 -0.009250276448282005 0.05391456216256773
210.0 -0.010673395901863853 0.06220911018757815
220.0 -0.0120965153554457 0.07050365821258857
230.0 -0.013519634809027545 0.07879820623759899
240.0 -0.014942754262609392 0.0870927542626094
250.0 -0.016365873716191238 0.09538730228761982
260.0 -0.017788993169773084 0.10368185031263025
270.0 -0.01921211262335493 0.11197639833764067
280.0 -0.02063523207693678 0.12027094636265108
290.0 -0.022058351530518626 0.1285654943876615
300.0 -0.023481470984100472 0.13686004241267194
310.0 -0.024904590437682318 0.14515459043768233
320.0 -0.026327709891264168 0.15344913846269276
330.0 -0.027750829344846014 0.16174368648770318
340.0 -0.028462389071636937 0.1658909605002084
350.0 -0.02917394879842786 0.1700382345127136
360.0 -0.02917394879842786 0.1700382345127136
370.0 -0.02917394879842786 0.1700382345127136
380.0 -0.029885508525218783 0.1741855085252188
390.0 -0.029885508525218783 0.1741855085252188
400.0 -0.029885508525218783 0.1741855085252188
410.0 -0.029885508525218783 0.1741855085252188
420.0 -0.029885508525218783 0.1741855085252188
430.0 -0.029885508525218783 0.1741855085252188
440.0 -0.029885508525218783 0.1741855085252188
450.0 -0.029885508525218783 0.1741855085252188
460.0 -0.029885508525218783 0.1741855085252188
470.0 -0.029885508525218783 0.1741855085252188
480.0 -0.029885508525218783 0.1741855085252188
490.0 -0.029885508525218783 0.1741855085252188
500.0 -0.029885508525218783 0.1741855085252188
510.0 -0.029885508525218783 0.1741855085252188
520.0 -0.029885508525218783 0.1741855085252188
530.0 -0.029885508525218783 0.1741855085252188
540.0 -0.029885508525218783 0.1741855085252188
550.0 -0.029885508525218783 0.1741855085252188
560.0 -0.029885508525218783 0.1741855085252188
570.0 -0.029885508525218783 0.1741855085252188
580.0 -0.029885508525218783 0.1741855085252188
590.0 -0.029885508525218783 0.1741855085252188
600.0 -0.029885508525218783 0.1741855085252188
610.0 -0.029885508525218783 0.1741855085252188
620.0 -0.029885508525218783 0.1741855085252188
630.0 -0.029885508525218783 0.1741855085252188
640.0 -0.029885508525218783 0.1741855085252188
650.0 -0.029885508525218783 0.1741855085252188
660.0 -0.029885508525218783 0.1741855085252188
670.0 -0.029885508525218783 0.1741855085252188
680.0 -0.029885508525218783 0.1741855085252188
690.0 -0.029885508525218783 0.1741855085252188
700.0 -0.029885508525218783 0.1741855085252188
710.0 -0.029885508525218783 0.1741855085252188
720.0 -0.029885508525218783 0.1741855085252188
730.0 -0.029885508525218783 0.1741855085252188
740.0 -0.029885508525218783 0.1741855085252188
750.0 -0.029885508525218783 0.1741855085252188
760.0 -0.029885508525218783 0.1741855085252188
770.0 -0.029885508525218783 0.1741855085252188
780.0 -0.029885508525218783 0.1741855085252188
790.0 -0.029885508525218783 0.1741855085252188
800.0 -0.029885508525218783 0.1741855085252188
810.0 -0.029885508525218783 0.1741855085252188
820.0 -0.029885508525218783 0.1741855085252188
830.0 -0.029885508525218783 0.1741855085252188
840.0 -0.029885508525218783 0.1741855085252188
850.0 -0.029885508525218783 0.1741855085252188
860.0 -0.029885508525218783 0.1741855085252188
870.0 -0.029885508525218783 0.1741855085252188
880.0 -0.029885508525218783 0.1741855085252188
890.0 -0.029885508525218783 0.1741855085252188
900.0 -0.029885508525218783 0.1741855085252188
910.0 -0.029885508525218783 0.1741855085252188
920.0 -0.029885508525218783 0.1741855085252188
930.0 -0.029885508525218783 0.1741855085252188
940.0 -0.029885508525218783 0.1741855085252188
950.0 -0.029885508525218783 0.1741855085252188
960.0 -0.029885508525218783 0.1741855085252188
970.0 -0.029885508525218783 0.1741855085252188
980.0 -0.029885508525218783 0.1741855085252188
990.0 -0.029885508525218783 0.1741855085252188
1000.0 -0.029885508525218783 0.1741855085252188
1010.0 -0.029885508525218783 0.1741855085252188
1020.0 -0.029885508525218783 0.1741855085252188
1030.0 -0.029885508525218783 0.1741855085252188
1040.0 -0.029885508525218783 0.1741855085252188
1050.0 -0.029885508525218783 0.1741855085252188
1060.0 -0.029885508525218783 0.1741855085252188
1070.0 -0.029885508525218783 0.1741855085252188
1080.0 -0.029885508525218783 0.1741855085252188
1090.0 -0.029885508525218783 0.1741855085252188
1100.0 -0.029885508525218783 0.1741855085252188
1110.0 -0.029885508525218783 0.1741855085252188
1120.0 -0.029885508525218783 0.1741855085252188
1130.0 -0.029885508525218783 0.1741855085252188
1140.0 -0.029885508525218783 0.1741855085252188
1150.0 -0.029885508525218783 0.1741855085252188
1160.0 -0.029885508525218783 0.1741855085252188
1170.0 -0.029885508525218783 0.1741855085252188
1180.0 -0.029885508525218783 0.1741855085252188
1190.0 -0.029885508525218783 0.1741855085252188
1200.0 -0.029885508525218783 0.1741855085252188
1210.0 -0.029885508525218783 0.1741855085252188
1220.0 -0.029885508525218783 0.1741855085252188
1230.0 -0.029885508525218783 0.1741855085252188
1240.0 -0.029885508525218783 0.1741855085252188
1250.0 -0.029885508525218783 0.1741855085252188
1260.0 -0.029885508525218783 0.1741855085252188
1270.0 -0.029885508525218783 0.1741855085252188
1280.0 -0.029885508525218783 0.1741855085252188
1290.0 -0.030597068252009713 0.17833278253772403
1300.0 -0.03130862797880064 0.18248005655022922
1310.0 -0.03202018770559157 0.18662733056273445
1320.0 -0.032731747432382496 0.19077460457523965
1330.0 -0.03344330715917342 0.19492187858774485
1340.0 -0.03415486688596435 0.19906915260025007
1350.0 -0.034866426612755276 0.20321642661275527
1360.0 -0.035577986339546196 0.20736370062526047
1370.0 -0.03628954606633713 0.2115109746377657
1380.0 -0.03700110579312805 0.2156582486502709
1390.0 -0.037712665519918975 0.21980552266277606
1400.0 -0.0384242252467099 0.2239527966752813
1410.0 -0.03913578497350082 0.22810007068778648
1420.0 -0.03984734470029175 0.23224734470029168
1430.0 -0.040558904427082675 0.2363946187127969
1440.0 -0.0412704641538736 0.2405418927253021
1450.0 -0.04198202388066452 0.2446891667378073
1460.0 -0.04269358360745545 0.24883644075031253
1470.0 -0.043405143334246374 0.2529837147628177
1480.0 -0.04411670306103729 0.2571309887753229
1490.0 -0.04482826278782822 0.2612782627878281
1500.0 -0.04482826278782822 0.2612782627878281
1510.0 -0.04224978790402069 0.2621355021897349
1520.0 -0.03967131302021315 0.2629927415916417
1530.0 -0.03709283813640561 0.26384998099354845
1540.0 -0.034514363252598074 0.26470722039545524
1550.0 -0.031935888368790535 0.26556445979736204
1560.0 -0.029357413484982997 0.2664216991992688
1570.0 -0.02677893860117546 0.2672789386011755
1580.0 -0.02420046371736792 0.26813617800308226
1590.0 -0.021621988833560372 0.268993417404989
1600.0 -0.01904351394975283 0.2698506568068958
1610.0 -0.01646503906594529 0.27070789620880253
1620.0 -0.013886564182137753 0.2715651356107093
1630.0 -0.011308089298330215 0.272422375012616
1640.0 -0.005442958142967864 0.27342867242868224
1650.0 -0.0028644832591603244 0.274285911830589
1660.0 -0.0002860083753527862 0.2751431512324957
1670.0 0.002292466508454752 0.27600039063440246
1680.0 0.0048709413922622905 0.2768576300363092
1690.0 0.00744941627606983 0.277714869438216
1700.0 0.010027891159877369 0.27857210884012273
1710.0 0.012606366043684905 0.2794293482420295
1720.0 0.012606366043684905 0.2794293482420295
1730.0 0.012606366043684905 0.2794293482420295
1740.0 0.012606366043684905 0.2794293482420295
1750.0 0.012606366043684905 0.2794293482420295
1760.0 0.012606366043684905 0.2794293482420295
1770.0 0.014324223186542048 0.2811472053848866
1780.0 0.01604208032939919 0.2828650625277437
1790.0 0.01775993747225633 0.2845829196706008
1800.0 0.01947779461511347 0.2863007768134579
1810.0 0.021195651757970613 0.288018633956315
1820.0 0.022913508900827755 0.28973649109917216
1830.0 0.024631366043684894 0.2914543482420293
1840.0 0.02634922318654204 0.2931722053848865
1850.0 0.024780424057844367 0.2947410045135841
1860.0 0.026498281200701503 0.29645886165644125
1870.0 0.02821613834355865 0.2981767187992984
1880.0 0.029933995486415794 0.2998945759421556
1890.0 0.031651852629272934 0.3016124330850127
1900.0 0.03336970977213008 0.3033302902278698
1910.0 0.035087566914987225 0.30504814737072694
1920.0 0.03680542405784436 0.3067660045135841
1930.0 0.03852328120070151 0.30848386165644126
1940.0 0.04024113834355864 0.31020171879929836
1950.0 0.04195899548641579 0.3119195759421555
1960.0 0.04367685262927293 0.3136374330850127
1970.0 0.045394709772130074 0.31535529022786984
1980.0 0.045394709772130074 0.31535529022786984
1990.0 0.045394709772130074 0.31535529022786984
2000.0 0.045394709772130074 0.31535529022786984
2010.0 0.045394709772130074 0.31535529022786984
2020.0 0.045394709772130074 0.31535529022786984
2030.0 0.045394709772130074 0.31535529022786984
2040.0 0.045394709772130074 0.31535529022786984
2050.0 0.045394709772130074 0.31535529022786984
2060.0 0.045394709772130074 0.31535529022786984
2070.0 0.045394709772130074 0.31535529022786984
2080.0 0.045394709772130074 0.31535529022786984
2090.0 0.045394709772130074 0.31535529022786984
2100.0 0.045394709772130074 0.31535529022786984
2110.0 0.045394709772130074 0.31535529022786984
2120.0 0.045394709772130074 0.31535529022786984
2130.0 0.045394709772130074 0.31535529022786984
2140.0 0.045394709772130074 0.31535529022786984
2150.0 0.045394709772130074 0.31535529022786984
2160.0 0.045394709772130074 0.31535529022786984
2170.0 0.045394709772130074 0.31535529022786984
2180.0 0.04625194917403682 0.31793376511167737
2190.0 0.04625194917403682 0.31793376511167737
2200.0 0.04625194917403682 0.31793376511167737
2210.0 0.04625194917403682 0.31793376511167737
2220.0 0.04625194917403682 0.31793376511167737
2230.0 0.04625194917403682 0.31793376511167737
2240.0 0.04625194917403682 0.31793376511167737
2250.0 0.04598169228289699 0.3216397362885315
2260.0 0.04571143539175716 0.32534570746538566
2270.0 0.04544117850061733 0.3290516786422398
2280.0 0.0451709216094775 0.3327576498190939
2290.0 0.04490066471833768 0.33646362099594807
2300.0 0.04463040782719785 0.3401695921728022
2310.0 0.044360150936058024 0.3438755633496563
2320.0 0.0440898940449182 0.34758153452651036
2330.0 0.043819637153778374 0.35128750570336453
2340.0 0.04354938026263854 0.35499347688021865
2350.0 0.043279123371498716 0.35869944805707277
2360.0 0.04300886648035889 0.36240541923392683
2370.0 0.042738609589219066 0.366111390410781
2380.0 0.042468352698079234 0.3698173615876351
2390.0 0.04134085640503266 0.37094485788068166
2400.0 0.04107059951389284 0.3746508290575358
2410.0 0.04080034262275301 0.3783568002343899
2420.0 0.04053008573161319 0.382062771411244
2430.0 0.040259828840473355 0.38576874258809807
2440.0 0.03998957194933353 0.3894747137649522
2450.0 0.039719315058193705 0.39318068494180636
2460.0 0.039719315058193705 0.39318068494180636
2470.0 0.039719315058193705 0.39318068494180636
2480.0 0.039719315058193705 0.39318068494180636
2490.0 0.039719315058193705 0.39318068494180636
2500.0 0.039719315058193705 0.39318068494180636
2510.0 0.03926333174997935 0.3970724142817667
2520.0 0.03926333174997935 0.3970724142817667
2530.0 0.03926333174997935 0.3970724142817667
2540.0 0.03926333174997935 0.3970724142817667
2550.0 0.03926333174997935 0.3970724142817667
2560.0 0.03926333174997935 0.3970724142817667
2570.0 0.03926333174997935 0.3970724142817667
2580.0 0.03926333174997935 0.3970724142817667
2590.0 0.03926333174997935 0.3970724142817667
2600.0 0.03926333174997935 0.3970724142817667
2610.0 0.03926333174997935 0.3970724142817667
2620.0 0.03926333174997935 0.3970724142817667
2630.0 0.03926333174997935 0.3970724142817667
2640.0 0.03926333174997935 0.3970724142817667
2650.0 0.03926333174997935 0.3970724142817667
2660.0 0.03926333174997935 0.3970724142817667
2670.0 0.03926333174997935 0.3970724142817667
2680.0 0.03926333174997935 0.3970724142817667
2690.0 0.03926333174997935 0.3970724142817667
2700.0 0.03926333174997935 0.3970724142817667
2710.0 0.03926333174997935 0.3970724142817667
2720.0 0.039719315058193705 0.39318068494180636
2730.0 0.039719315058193705 0.39318068494180636
2740.0 0.039719315058193705 0.39318068494180636
2750.0 0.039719315058193705 0.39318068494180636
2760.0 0.039719315058193705 0.39318068494180636
2770.0 0.039719315058193705 0.39318068494180636
2780.0 0.039719315058193705 0.39318068494180636
2790.0 0.039719315058193705 0.39318068494180636
2800.0 0.039719315058193705 0.39318068494180636
2810.0 0.039719315058193705 0.39318068494180636
2820.0 0.039719315058193705 0.39318068494180636
2830.0 0.039719315058193705 0.39318068494180636
2840.0 0.039719315058193705 0.39318068494180636
2850.0 0.039719315058193705 0.39318068494180636
2860.0 0.039719315058193705 0.39318068494180636
2870.0 0.039719315058193705 0.39318068494180636
2880.0 0.039719315058193705 0.39318068494180636
2890.0 0.039719315058193705 0.39318068494180636
2900.0 0.039719315058193705 0.39318068494180636
2910.0 0.039719315058193705 0.39318068494180636
2920.0 0.039719315058193705 0.39318068494180636
2930.0 0.039719315058193705 0.39318068494180636
2940.0 0.039719315058193705 0.39318068494180636
2950.0 0.039719315058193705 0.39318068494180636
2960.0 0.039719315058193705 0.39318068494180636
2970.0 0.039719315058193705 0.39318068494180636
2980.0 0.039719315058193705 0.39318068494180636
2990.0 0.039719315058193705 0.39318068494180636
3000.0 0.039719315058193705 0.39318068494180636
3010.0 0.039719315058193705 0.39318068494180636
3020.0 0.039719315058193705 0.39318068494180636
3030.0 0.039719315058193705 0.39318068494180636
3040.0 0.039719315058193705 0.39318068494180636
3050.0 0.039719315058193705 0.39318068494180636
3060.0 0.039719315058193705 0.39318068494180636
3070.0 0.039719315058193705 0.39318068494180636
3080.0 0.039719315058193705 0.39318068494180636
3090.0 0.039719315058193705 0.39318068494180636
3100.0 0.039719315058193705 0.39318068494180636
3110.0 0.039719315058193705 0.39318068494180636
3120.0 0.039719315058193705 0.39318068494180636
3130.0 0.039719315058193705 0.39318068494180636
3140.0 0.039719315058193705 0.39318068494180636
3150.0 0.039719315058193705 0.39318068494180636
3160.0 0.039719315058193705 0.39318068494180636
3170.0 0.039719315058193705 0.39318068494180636
3180.0 0.039719315058193705 0.39318068494180636
3190.0 0.039719315058193705 0.39318068494180636
3200.0 0.039719315058193705 0.39318068494180636
3210.0 0.039719315058193705 0.39318068494180636
3220.0 0.039719315058193705 0.39318068494180636
3230.0 0.039719315058193705 0.39318068494180636
3240.0 0.039719315058193705 0.39318068494180636
3250.0 0.039719315058193705 0.39318068494180636
3260.0 0.043425286235047815 0.3929104280506665
3270.0 0.043425286235047815 0.3929104280506665
3280.0 0.043425286235047815 0.3929104280506665
3290.0 0.043425286235047815 0.3929104280506665
3300.0 0.043425286235047815 0.3929104280506665
3310.0 0.043425286235047815 0.39291042805066645
3320.0 0.043425286235047815 0.39291042805066645
3330.0 0.043425286235047815 0.39291042805066645
3340.0 0.043425286235047815 0.39291042805066645
3350.0 0.047131257411901925 0.3926401711595266
3360.0 0.05083722858875604 0.3923699142683868
3370.0 0.05454319976561016 0.39209965737724695
3380.0 0.05824917094246426 0.39182940048610715
3390.0 0.06195514211931838 0.3915591435949673
3400.0 0.06566111329617248 0.3912888867038275
3410.0 0.0693670844730266 0.39101862981268765
3420.0 0.07307305564988072 0.39074837292154785
3430.0 0.07677902682673483 0.390478116030408
3440.0 0.08048499800358895 0.3902078591392682
3450.0 0.08419096918044307 0.38993760224812835
3460.0 0.08789694035729717 0.38966734535698855
3470.0 0.08789694035729717 0.38966734535698855
3480.0 0.09160291153415127 0.38939708846584875
3490.0 0.09530888271100539 0.3891268315747089
3500.0 0.09901485388785951 0.3888565746835691
3510.0 0.10272082506471363 0.38858631779242925
3520.0 0.10642679624156774 0.38831606090128945
3530.0 0.11013276741842186 0.3880458040101496
3540.0 0.11383873859527596 0.3877755471190098
3550.0 0.11754470977213008 0.38750529022786995
3560.0 0.11754470977213008 0.38750529022786995
3570.0 0.11754470977213008 0.38750529022786995
3580.0 0.11754470977213008 0.38750529022786995
3590.0 0.11754470977213008 0.38750529022786995
3600.0 0.11754470977213008 0.38750529022786995
3610.0 0.11754470977213008 0.38750529022786995
3620.0 0.11754470977213008 0.38750529022786995
3630.0 0.11754470977213008 0.38750529022786995
3640.0 0.11754470977213008 0.38750529022786995
3650.0 0.11754470977213008 0.38750529022786995
3660.0 0.11754470977213008 0.38750529022786995
3670.0 0.11754470977213008 0.38750529022786995
3680.0 0.11754470977213008 0.38750529022786995
3690.0 0.11754470977213008 0.38750529022786995
3700.0 0.11754470977213008 0.38750529022786995
3710.0 0.11754470977213008 0.38750529022786995
3720.0 0.11754470977213008 0.38750529022786995
3730.0 0.11754470977213008 0.38750529022786995
3740.0 0.11754470977213008 0.38750529022786995
3750.0 0.11754470977213008 0.38750529022786995
3760.0 0.11754470977213008 0.38750529022786995
3770.0 0.11754470977213008 0.38750529022786995
3780.0 0.11754470977213008 0.38750529022786995
3790.0 0.11754470977213008 0.38750529022786995
3800.0 0.11754470977213008 0.38750529022786995
3810.0 0.11754470977213008 0.38750529022786995
3820.0 0.11754470977213008 0.38750529022786995
3830.0 0.11754470977213008 0.38750529022786995
3840.0 0.11754470977213008 0.38750529022786995
3850.0 0.11754470977213008 0.38750529022786995
3860.0 0.11754470977213008 0.38750529022786995
3870.0 0.11754470977213008 0.38750529022786995
3880.0 0.11754470977213008 0.38750529022786995
3890.0 0.11754470977213008 0.38750529022786995
3900.0 0.11754470977213008 0.38750529022786995
3910.0 0.11754470977213008 0.38750529022786995
3920.0 0.11754470977213008 0.38750529022786995
3930.0 0.11754470977213008 0.38750529022786995
3940.0 0.11754470977213008 0.38750529022786995
3950.0 0.11754470977213008 0.38750529022786995
3960.0 0.11754470977213008 0.38750529022786995
3970.0 0.11754470977213008 0.38750529022786995
3980.0 0.11754470977213008 0.38750529022786995
3990.0 0.11754470977213008 0.38750529022786995
4000.0 0.11754470977213008 0.38750529022786995
4010.0 0.11754470977213008 0.38750529022786995
4020.0 0.11754470977213008 0.38750529022786995
4030.0 0.11754470977213008 0.38750529022786995
4040.0 0.11754470977213008 0.38750529022786995
4050.0 0.11754470977213008 0.38750529022786995
4060.0 0.11754470977213008 0.38750529022786995
4070.0 0.11754470977213008 0.38750529022786995
4080.0 0.11754470977213008 0.38750529022786995
4090.0 0.11754470977213008 0.38750529022786995
4100.0 0.11754470977213008 0.38750529022786995
4110.0 0.11693080677232023 0.39155493925942586
4120.0 0.11693080677232023 0.39155493925942586
4130.0 0.11693080677232023 0.39155493925942586
4140.0 0.11693080677232023 0.39155493925942586
4150.0 0.11693080677232025 0.39155493925942586
4160.0 0.11693080677232023 0.39155493925942586
4170.0 0.11693080677232023 0.39155493925942586
4180.0 0.11631690377251039 0.3956045882909817
4190.0 0.11570300077270054 0.39965423732253763
4200.0 0.1150890977728907 0.40370388635409343
4210.0 0.11447519477308085 0.4077535353856493
4220.0 0.11386129177327103 0.4118031844172051
4230.0 0.11324738877346119 0.415852833448761
4240.0 0.11263348577365137 0.41990248248031686
4250.0 0.11201958277384153 0.42395213151187267
4260.0 0.11140567977403168 0.4280017805434286
4270.0 0.11079177677422185 0.43205142957498444
4280.0 0.11017787377441202 0.43610107860654035
4290.0 0.10890822805803453 0.4442421846403781
4300.0 0.1082943250582247 0.4482918336719339
4310.0 0.11015785530137924 0.456735478031954
4320.0 0.1133468482711345 0.45698219934791307
4330.0 0.11521037851428903 0.4654258437079332
4340.0 0.11707390875744357 0.47386948806795326
4350.0 0.11893743900059807 0.4823131324279733
4360.0 0.1208009692437526 0.4907567767879934
4370.0 0.12266449948690711 0.4992004211480134
4380.0 0.12452802973006163 0.5076440655080334
4390.0 0.127005462973026 0.5120380608364977
4400.0 0.12948289621599035 0.5164320561649619
4410.0 0.1319603294589547 0.5208260514934262
4420.0 0.13443776270191904 0.5252200468218904
4430.0 0.1369151959448834 0.5296140421503546
4440.0 0.13939262918784778 0.5340080374788189
4450.0 0.14187006243081215 0.538402032807283
4460.0 0.1443474956737765 0.5427960281357472
4470.0 0.14682492891674084 0.5471900234642115
4480.0 0.1493023621597052 0.5515840187926757
4490.0 0.15177979540266953 0.5559780141211399
4500.0 0.15491297136220156 0.5562805524473221
4510.0 0.15739040460516593 0.5606745477757864
4520.0 0.15739040460516593 0.5606745477757864
4530.0 0.156678844878375 0.5648218217882915
4540.0 0.15935498306398205 0.5655813978883989
4550.0 0.1620311212495891 0.5663409739885061
4560.0 0.16470725943519615 0.5671005500886134
4570.0 0.169444897304944 0.5692343407902941
4580.0 0.17418253517469182 0.5713681314919751
4590.0 0.17892017304443963 0.5735019221936558
4600.0 0.18365781091418748 0.5756357128953365
4610.0 0.18839544878393535 0.5777695035970173
4620.0 0.19313308665368314 0.579903294298698
4630.0 0.197870724523431 0.5820370850003788
4640.0 0.20260836239317884 0.5841708757020595
4650.0 0.21105196966896914 0.5860344112834119
4660.0 0.21578960753871698 0.5881682019850927
4670.0 0.22052724540846486 0.5903019926867734
4680.0 0.22526488327821265 0.5924357833884544
4690.0 0.23000252114796046 0.5945695740901351
4700.0 0.2347401590177083 0.5967033647918158
4710.0 0.23947779688745616 0.5988371554934966
4720.0 0.244215434757204 0.6009709461951773
4730.0 0.24895307262695182 0.6031047368968581
4740.0 0.25369071049669967 0.6052385275985388
4750.0 0.25575221018084043 0.6066127422001122
4760.0 0.25781370986498114 0.6079869568016859
4770.0 0.2598752095491219 0.6093611714032593
4780.0 0.2598752095491219 0.6093611714032593
4790.0 0.2635811789551644 0.6090909162829311
4800.0 0.2635811789551644 0.6090909162829311
4810.0 0.2635811789551644 0.6090909162829311
4820.0 0.2635811789551644 0.6090909162829311
4830.0 0.2635811789551644 0.6090909162829311
4840.0 0.2635811789551644 0.6090909162829311
4850.0 0.2635811789551644 0.6090909162829311
4860.0 0.2598752095491219 0.6093611714032593
4870.0 0.2598752095491219 0.6093611714032593
4880.0 0.2598752095491219 0.6093611714032593
4890.0 0.2598752095491219 0.6093611714032593
4900.0 0.2598752095491219 0.6093611714032593
4910.0 0.2598752095491219 0.6093611714032593
4920.0 0.2598752095491219 0.6093611714032593
4930.0 0.2598752095491219 0.6093611714032593
4940.0 0.2598752095491219 0.6093611714032593
4950.0 0.2598752095491219 0.6093611714032593
4960.0 0.2598752095491219 0.6093611714032593
4970.0 0.2598752095491219 0.6093611714032593
4980.0 0.2612494400237113 0.6114226869604159
4990.0 0.2612494400237113 0.6114226869604158
5000.0 0.2575434706176688 0.6116929420807441
5010.0 0.2575434706176688 0.6116929420807441
5020.0 0.2575434706176688 0.6116929420807441
5030.0 0.2575434706176688 0.6116929420807441
5040.0 0.2575434706176688 0.6116929420807441
5050.0 0.2575434706176688 0.6116929420807441
5060.0 0.2589177010922582 0.6137544576379007
5070.0 0.26029193156684755 0.6158159731950573
5080.0 0.26029193156684755 0.6158159731950573
5090.0 0.26029193156684755 0.6158159731950573
5100.0 0.26166616204143694 0.6178774887522139
5110.0 0.26304039251602634 0.6199390043093705
5120.0 0.2654767374169053 0.6278098340116663
5130.0 0.2679130823177842 0.635680663713962
5140.0 0.27034942721866306 0.6435514934162577
5150.0 0.27278577211954197 0.6514223231185534
5160.0 0.2752221170204209 0.659293152820849
5170.0 0.2776584619212998 0.6671639825231448
5180.0 0.28009480682217863 0.6750348122254405
5190.0 0.2811569212484682 0.6808441263705796
5200.0 0.28359326614934705 0.6887149560728753
5210.0 0.286029611050226 0.6965857857751709
5220.0 0.28846595595110486 0.7044566154774666
5230.0 0.29090230085198376 0.7123274451797623
5240.0 0.29333864575286267 0.7201982748820581
5250.0 0.2957749906537416 0.7280691045843538
5260.0 0.2982113355546205 0.7359399342866495
5270.0 0.29927344998091 0.7417492484317886
5280.0 0.30033556440719944 0.7475585625769277
5290.0 0.3027719093080784 0.7554293922792233
5300.0 0.30520825420895725 0.763300221981519
5310.0 0.3062703686352468 0.7691095361266581
5320.0 0.30733248306153627 0.7749188502717972
5330.0 0.30733248306153627 0.7749188502717972
5340.0 0.30733248306153627 0.7749188502717972
5350.0 0.30733248306153627 0.7749188502717972
5360.0 0.30733248306153627 0.7749188502717972
5370.0 0.30733248306153627 0.7749188502717972
5380.0 0.30733248306153627 0.7749188502717972
5390.0 0.30733248306153627 0.7749188502717972
5400.0 0.30733248306153627 0.7749188502717972
5410.0 0.30733248306153627 0.7749188502717972
5420.0 0.30733248306153627 0.7749188502717972
5430.0 0.30733248306153627 0.7749188502717972
5440.0 0.30733248306153627 0.7749188502717972
5450.0 0.30733248306153627 0.7749188502717972
5460.0 0.30733248306153627 0.7749188502717972
5470.0 0.30733248306153627 0.7749188502717972
5480.0 0.30733248306153627 0.7749188502717972
5490.0 0.30733248306153627 0.7749188502717972
5500.0 0.30733248306153627 0.7749188502717972
5510.0 0.3114239400638182 0.7742631075552295
5520.0 0.3114239400638182 0.7742631075552295
5530.0 0.3114239400638182 0.7742631075552295
5540.0 0.3114239400638182 0.7742631075552295
5550.0 0.3114239400638182 0.7742631075552295
5560.0 0.3114239400638182 0.7742631075552295
5570.0 0.3114239400638182 0.7742631075552295
5580.0 0.3114239400638182 0.7742631075552295
5590.0 0.3114239400638182 0.7742631075552295
5600.0 0.3114239400638182 0.7742631075552295
5610.0 0.3114239400638182 0.7742631075552295
5620.0 0.3114239400638182 0.7742631075552295
5630.0 0.3114239400638182 0.7742631075552295
5640.0 0.3114239400638182 0.7742631075552295
5650.0 0.3114239400638182 0.7742631075552295
5660.0 0.3114239400638182 0.7742631075552295
5670.0 0.3114239400638182 0.7742631075552295
5680.0 0.3121276991537021 0.7769950627510599
5690.0 0.312831458243586 0.7797270179468903
5700.0 0.31353521733346995 0.7824589731427206
5710.0 0.31423897642335386 0.785190928338551
5720.0 0.31085127851095584 0.7885786262509489
5730.0 0.3115550376008398 0.7913105814467792
5740.0 0.3122587966907237 0.7940425366426096
5750.0 0.31296255578060767 0.79677449183844
5760.0 0.3136663148704916 0.7995064470342703
5770.0 0.31437007396037553 0.8022384022301007
5780.0 0.31507383305025943 0.804970357425931
5790.0 0.3157775921401434 0.8077023126217614
5800.0 0.3164813512300273 0.8104342678175918
5810.0 0.31718511031991126 0.8131662230134221
5820.0 0.3178888694097952 0.8158981782092525
5830.0 0.3185926284996791 0.8186301334050828
5840.0 0.319296387589563 0.8213620886009132
5850.0 0.320000146679447 0.8240940437967436
5860.0 0.3207039057693309 0.8268259989925739
5870.0 0.32140766485921485 0.8295579541884043
5880.0 0.3221114239490988 0.8322899093842344
5890.0 0.3221114239490988 0.8322899093842344
5900.0 0.3221114239490988 0.8322899093842344
5910.0 0.3221114239490988 0.8322899093842344
5920.0 0.3221114239490988 0.8322899093842344
5930.0 0.3221114239490988 0.8322899093842344
5940.0 0.3221114239490988 0.8322899093842344
5950.0 0.3221114239490988 0.8322899093842344
5960.0 0.3221114239490988 0.8322899093842344
5970.0 0.3221114239490988 0.8322899093842344
5980.0 0.3221114239490988 0.8322899093842344
5990.0 0.3221114239490988 0.8322899093842344
6000.0 0.3221114239490988 0.8322899093842344
6010.0 0.3221114239490988 0.8322899093842344
6020.0 0.3221114239490988 0.8322899093842344
6030.0 0.3221114239490988 0.8322899093842344
6040.0 0.3221114239490988 0.8322899093842344
6050.0 0.3221114239490988 0.8322899093842344
6060.0 0.3221114239490988 0.8322899093842344
6070.0 0.3221114239490988 0.8322899093842344
6080.0 0.3221114239490988 0.8322899093842344
6090.0 0.3221114239490988 0.8322899093842344
6100.0 0.3221114239490988 0.8322899093842344
6110.0 0.3221114239490988 0.8322899093842344
6120.0 0.3221114239490988 0.8322899093842344
6130.0 0.3224499450441202 0.8353871025749274
6140.0 0.3224499450441202 0.8353871025749274
6150.0 0.3224499450441202 0.8353871025749273
6160.0 0.3224499450441202 0.8353871025749273
6170.0 0.3224499450441202 0.8353871025749273
6180.0 0.32244994504412017 0.8353871025749274
6190.0 0.32244994504412017 0.8353871025749274
6200.0 0.3265972190566254 0.8346755428481365
6210.0 0.3307444930691307 0.8339639831213456
6220.0 0.33489176708163587 0.8332524233945546
6230.0 0.3390390410941411 0.8325408636677638
6240.0 0.3431863151066463 0.8318293039409729
6250.0 0.3473335891191516 0.8311177442141817
6260.0 0.35148086313165683 0.830406184487391
6270.0 0.35562813714416197 0.8296946247606
6280.0 0.35977541115666717 0.828983065033809
6290.0 0.3639226851691724 0.8282715053070181
6300.0 0.3680699591816777 0.8275599455802272
6310.0 0.3722172331941828 0.8268483858534362
6320.0 0.376364507206688 0.8261368261266453
6330.0 0.38051178121919327 0.8254252663998545
6340.0 0.38432053413667705 0.8216165134823706
6350.0 0.3884678081491822 0.8209049537555797
6360.0 0.39261508216168745 0.8201933940287889
6370.0 0.39676235617419264 0.819481834301998
6380.0 0.4009096301866978 0.818770274575207
6390.0 0.40505690419920304 0.8180587148484161
6400.0 0.4092041782117082 0.8173471551216251
6410.0 0.4092041782117082 0.8173471551216251
6420.0 0.4092041782117082 0.8173471551216251
6430.0 0.4092041782117082 0.8173471551216251
6440.0 0.4092041782117082 0.8173471551216251
6450.0 0.4092041782117082 0.8173471551216251
6460.0 0.4092041782117082 0.8173471551216251
6470.0 0.4092041782117082 0.8173471551216251
6480.0 0.4092041782117082 0.8173471551216251
6490.0 0.4092041782117082 0.8173471551216251
6500.0 0.4092041782117082 0.8173471551216251
6510.0 0.4092041782117082 0.8173471551216251
6520.0 0.4092041782117082 0.8173471551216251
6530.0 0.4092041782117082 0.8173471551216251
6540.0 0.4092041782117082 0.8173471551216251
6550.0 0.4092041782117082 0.8173471551216251
6560.0 0.4092041782117082 0.8173471551216251
6570.0 0.4092041782117082 0.8173471551216251
6580.0 0.4092041782117082 0.8173471551216251
6590.0 0.4092041782117082 0.8173471551216251
6600.0 0.4092041782117082 0.8173471551216251
6610.0 0.4092041782117082 0.8173471551216251
6620.0 0.4092041782117082 0.8173471551216251
6630.0 0.4092041782117082 0.8173471551216251
6640.0 0.4092041782117082 0.8173471551216251
6650.0 0.4092041782117082 0.8173471551216251
6660.0 0.4092041782117082 0.8173471551216251
6670.0 0.4092041782117082 0.8173471551216251
6680.0 0.4092041782117082 0.8173471551216251
6690.0 0.4092041782117082 0.8173471551216251
6700.0 0.4092041782117082 0.8173471551216251
6710.0 0.4092041782117082 0.8173471551216251
6720.0 0.4092041782117082 0.8173471551216251
6730.0 0.4092041782117082 0.8173471551216251
6740.0 0.4092041782117082 0.8173471551216251
6750.0 0.4092041782117082 0.8173471551216251
6760.0 0.4092041782117082 0.8173471551216251
6770.0 0.4092041782117082 0.8173471551216251
6780.0 0.4092041782117082 0.8173471551216251
6790.0 0.4092041782117082 0.8173471551216251
6800.0 0.4092041782117082 0.8173471551216251
6810.0 0.4092041782117082 0.8173471551216251
6820.0 0.4092041782117082 0.8173471551216251
6830.0 0.4092041782117082 0.8173471551216251
6840.0 0.4092041782117082 0.8173471551216251
6850.0 0.4092041782117082 0.8173471551216251
6860.0 0.4092041782117082 0.8173471551216251
6870.0 0.4092041782117082 0.8173471551216251
6880.0 0.4092041782117082 0.8173471551216251
6890.0 0.4092041782117082 0.8173471551216251
6900.0 0.4092041782117082 0.8173471551216251
6910.0 0.41335145222421343 0.8166355953948342
6920.0 0.41335145222421343 0.8166355953948342
6930.0 0.41335145222421343 0.8166355953948342
6940.0 0.41335145222421343 0.8166355953948342
6950.0 0.41335145222421343 0.8166355953948342
6960.0 0.41335145222421343 0.8166355953948342
6970.0 0.41335145222421343 0.8166355953948342
6980.0 0.41335145222421343 0.8166355953948342
6990.0 0.41335145222421343 0.8166355953948342
7000.0 0.41335145222421343 0.8166355953948342
7010.0 0.41335145222421343 0.8166355953948342
7020.0 0.41335145222421343 0.8166355953948342
7030.0 0.41335145222421343 0.8166355953948342
7040.0 0.41749872623671863 0.8159240356680433
7050.0 0.4216460002492239 0.8152124759412525
7060.0 0.425793274261729 0.8145009162144615
7070.0 0.4299405482742343 0.8137893564876706
7080.0 0.4340878222867394 0.8130777967608797
7090.0 0.4382350962992446 0.8123662370340887
7100.0 0.4423823703117499 0.8116546773072978
7110.0 0.4465296443242551 0.8109431175805069
7120.0 0.4465296443242551 0.8109431175805069
7130.0 0.4506769183367603 0.810231557853716
7140.0 0.4548241923492656 0.8095199981269251
7150.0 0.4589714663617707 0.8088084384001342
7160.0 0.463118740374276 0.8080968786733432
7170.0 0.46726601438678117 0.8073853189465523
7180.0 0.4714132883992864 0.8066737592197614
7190.0 0.47556056241179157 0.8059621994929704
7200.0 0.4797078364242968 0.8052506397661796
7210.0 0.483855110436802 0.8045390800393887
7220.0 0.4921496967826626 0.8031159540109885
7230.0 0.49629697079516777 0.8024043942841975
7240.0 0.500444244807673 0.8016928345574064
7250.0 0.500444244807673 0.8016928345574064
7260.0 0.500444244807673 0.8016928345574064
7270.0 0.500444244807673 0.8016928345574064
7280.0 0.500444244807673 0.8016928345574064
7290.0 0.500444244807673 0.8016928345574064
7300.0 0.500444244807673 0.8016928345574064
7310.0 0.500444244807673 0.8016928345574064
7320.0 0.500444244807673 0.8016928345574064
7330.0 0.500444244807673 0.8016928345574064
7340.0 0.500444244807673 0.8016928345574064
7350.0 0.500444244807673 0.8016928345574064
7360.0 0.500444244807673 0.8016928345574064
7370.0 0.500444244807673 0.8016928345574064
7380.0 0.500444244807673 0.8016928345574064
7390.0 0.500444244807673 0.8016928345574064
7400.0 0.500444244807673 0.8016928345574064
7410.0 0.500444244807673 0.8016928345574064
7420.0 0.500444244807673 0.8016928345574064
7430.0 0.49629693247431766 0.8024044008590158
7440.0 0.49629693247431766 0.8024044008590158
7450.0 0.49629693247431766 0.8024044008590158
7460.0 0.49629693247431766 0.8024044008590158
7470.0 0.49629693247431766 0.8024044008590158
7480.0 0.49629693247431766 0.8024044008590158
7490.0 0.49629693247431766 0.8024044008590158
7500.0 0.49629693247431766 0.8024044008590158
7510.0 0.49629693247431766 0.8024044008590158
7520.0 0.49629693247431766 0.8024044008590158
7530.0 0.49629693247431766 0.8024044008590158
7540.0 0.49629693247431766 0.8024044008590158
7550.0 0.49629693247431766 0.8024044008590158
7560.0 0.4965436537902767 0.805593393828771
7570.0 0.49679037510623575 0.8087823867985264
7580.0 0.4970370964221948 0.8119713797682816
7590.0 0.49728381773815383 0.815160372738037
7600.0 0.4975305390541129 0.8183493657077922
7610.0 0.49777726037007186 0.8215383586775475
7620.0 0.4980239816860309 0.8247273516473028
7630.0 0.49827070300198983 0.827916344617058
7640.0 0.4985174243179489 0.8311053375868134
7650.0 0.49876414563390786 0.8342943305565685
7660.0 0.4990108669498669 0.8374833235263239
7670.0 0.4992575882658259 0.8406723164960791
7680.0 0.49950430958178493 0.8438613094658345
7690.0 0.49975103089774386 0.8470503024355897
7700.0 0.4999977522137029 0.850239295405345
7710.0 0.5002444735296618 0.8534282883751002
7720.0 0.500491194845621 0.8566172813448555
7730.0 0.50073791616158 0.8598062743146109
7740.0 0.500984637477539 0.862995267284366
7750.0 0.5012313587934979 0.8661842602541214
7760.0 0.5014780801094569 0.8693732532238766
7770.0 0.5014780801094569 0.8693732532238766
7780.0 0.5014780801094569 0.8693732532238766
7790.0 0.5014780801094569 0.8693732532238766
7800.0 0.5014780801094569 0.8693732532238766
7810.0 0.5014780801094569 0.8693732532238766
7820.0 0.5014780801094569 0.8693732532238766
7830.0 0.5014780801094569 0.8693732532238766
7840.0 0.5014780801094569 0.8693732532238766
7850.0 0.5014780801094569 0.8693732532238766
7860.0 0.5014780801094569 0.8693732532238766
7870.0 0.5014780801094569 0.8693732532238766
7880.0 0.5014780801094569 0.8693732532238766
7890.0 0.5014780801094569 0.8693732532238766
7900.0 0.5014780801094569 0.8693732532238766
7910.0 0.5014780801094569 0.8693732532238766
7920.0 0.5014780801094569 0.8693732532238766
7930.0 0.5014780801094569 0.8693732532238766
7940.0 0.5014780801094569 0.8693732532238766
7950.0 0.5014780801094569 0.8693732532238766
7960.0 0.5014780801094569 0.8693732532238766
7970.0 0.5055277291410127 0.8687593502240667
7980.0 0.5055277291410127 0.8687593502240667
7990.0 0.5055277291410127 0.8687593502240668
8000.0 0.5055277291410127 0.8687593502240668
8010.0 0.5055277291410127 0.8687593502240668
8020.0 0.5055277291410127 0.8687593502240668
8030.0 0.5055277291410127 0.8687593502240668
8040.0 0.5055277291410127 0.8687593502240668
8050.0 0.5055277291410127 0.8687593502240668
8060.0 0.5055277291410127 0.8687593502240668
8070.0 0.5055277291410127 0.8687593502240668
8080.0 0.5055277291410127 0.8687593502240668
8090.0 0.5055277291410127 0.8687593502240668
8100.0 0.5055277291410127 0.8687593502240668
8110.0 0.5055277291410127 0.8687593502240668
8120.0 0.5055277291410127 0.8687593502240668
8130.0 0.5055277291410127 0.8687593502240668
8140.0 0.5055277291410127 0.8687593502240668
8150.0 0.5055277291410127 0.8687593502240668
8160.0 0.5055277291410127 0.8687593502240668
8170.0 0.5055277291410127 0.8687593502240668
8180.0 0.5014780801094569 0.8693732532238766
8190.0 0.5014780801094569 0.8693732532238766
8200.0 0.5014780801094569 0.8693732532238766
8210.0 0.5014780801094569 0.8693732532238766
8220.0 0.5014780801094569 0.8693732532238766
8230.0 0.5014780801094569 0.8693732532238766
8240.0 0.5014780801094569 0.8693732532238766
8250.0 0.5022376562095642 0.8720493914094837
8260.0 0.5029972323096713 0.8747255295950906
8270.0 0.5037568084097785 0.8774016677806978
8280.0 0.5045163845098857 0.8800778059663049
8290.0 0.5052759606099929 0.882753944151912
8300.0 0.5060355367101002 0.885430082337519
8310.0 0.5067951128102074 0.888106220523126
8320.0 0.5075546889103145 0.890782358708733
8330.0 0.5083142650104218 0.8934584968943401
8340.0 0.5093763794367112 0.8992678110394794
8350.0 0.5101359555368185 0.9019439492250864
8360.0 0.5108955316369256 0.9046200874106934
8370.0 0.5116551077370328 0.9072962255963004
8380.0 0.5124146838371401 0.9099723637819075
8390.0 0.5131742599372472 0.9126485019675146
8400.0 0.5139338360373544 0.9153246401531218
8410.0 0.5146934121374617 0.9180007783387287
8420.0 0.5154529882375689 0.9206769165243358
8430.0 0.5162125643376761 0.9233530547099429
8440.0 0.5169721404377834 0.9260291928955501
8450.0 0.5177317165378905 0.928705331081157
8460.0 0.5177317165378905 0.928705331081157
8470.0 0.5180342548640728 0.9318385070406892
8480.0 0.518336793190255 0.9349716830002212
8490.0 0.5186393315164374 0.9381048589597532
8500.0 0.5189418698426197 0.9412380349192853
8510.0 0.5192444081688019 0.9443712108788173
8520.0 0.5195469464949842 0.9475043868383491
8530.0 0.5198494848211664 0.9506375627978811
8540.0 0.5201520231473488 0.9537707387574133
8550.0 0.5201520231473488 0.9537707387574133
8560.0 0.5204545614735311 0.9569039147169452
8570.0 0.5207570997997133 0.9600370906764772
8580.0 0.5210596381258956 0.9631702666360094
8590.0 0.5213621764520779 0.9663034425955411
8600.0 0.5216647147782604 0.9694366185550732
8610.0 0.5219672531044426 0.9725697945146052
8620.0 0.5222697914306249 0.9757029704741372
8630.0 0.5225723297568072 0.9788361464336693
8640.0 0.5228748680829894 0.9819693223932011
8650.0 0.5231774064091718 0.9851024983527332
8660.0 0.523479944735354 0.9882356743122652
8670.0 0.5237824830615363 0.9913688502717972
8680.0 0.5237824830615363 0.9913688502717972
8690.0 0.5237824830615363 0.9913688502717972
8700.0 0.5244862421514203 0.9941008054676276
8710.0 0.5251900012413042 0.9968327606634579
8720.0 0.5258937603311882 0.9995647158592883
8730.0 0.5265975194210721 1.0022966710551187
8740.0 0.5276397996059775 1.0081258194416418
8750.0 0.5286820797908829 1.013954967828165
8760.0 0.5293858388807667 1.0166869230239952
8770.0 0.5300895979706507 1.0194188782198257
8780.0 0.5307933570605345 1.022150833415656
8790.0 0.5314971161504186 1.0248827886114864
8800.0 0.5322008752403025 1.0276147438073167
8810.0 0.5329046343301864 1.0303466990031471
8820.0 0.5336083934200704 1.0330786541989774
8830.0 0.5343121525099543 1.0358106093948076
8840.0 0.5350159115998382 1.038542564590638
8850.0 0.5357196706897221 1.0412745197864686
8860.0 0.5364234297796061 1.0440064749822988
8870.0 0.5371271888694901 1.046738430178129
8880.0 0.537830947959374 1.0494703853739595
8890.0 0.538534707049258 1.05220234056979
8900.0 0.5392384661391418 1.0549342957656203
8910.0 0.5392384661391418 1.0549342957656203
8920.0 0.5392384661391418 1.0549342957656203
8930.0 0.5392384661391418 1.0549342957656203
8940.0 0.5392384661391418 1.0549342957656203
8950.0 0.5388999450441204 1.0518371025749274
8960.0 0.5385614239490989 1.0487399093842344
8970.0 0.5385614239490989 1.0487399093842344
8980.0 0.5385614239490989 1.0487399093842344
8990.0 0.5385614239490989 1.0487399093842344
9000.0 0.5385614239490989 1.0487399093842344
9010.0 0.5388999450441203 1.0518371025749274
9020.0 0.5388999450441203 1.0518371025749274
9030.0 0.5388999450441203 1.0518371025749274
9040.0 0.5388999450441203 1.0518371025749274
9050.0 0.5388999450441203 1.0518371025749274
9060.0 0.5388999450441204 1.0518371025749274
9070.0 0.5388999450441204 1.0518371025749274
9080.0 0.5388999450441204 1.0518371025749274
9090.0 0.5388999450441204 1.0518371025749274
9100.0 0.5388999450441204 1.0518371025749274
9110.0 0.5388999450441204 1.0518371025749274
9120.0 0.5388999450441204 1.0518371025749274
9130.0 0.5388999450441204 1.0518371025749274
9140.0 0.5388999450441204 1.0518371025749274
9150.0 0.5388999450441204 1.0518371025749274
9160.0 0.5388999450441204 1.0518371025749274
9170.0 0.5388999450441204 1.0518371025749274
9180.0 0.5388999450441204 1.0518371025749274
9190.0 0.5388999450441204 1.0518371025749274
9200.0 0.5388999450441204 1.0518371025749274
9210.0 0.5388999450441204 1.0518371025749274
9220.0 0.5385614239490989 1.0487399093842344
9230.0 0.5385614239490989 1.0487399093842344
9240.0 0.5385614239490989 1.0487399093842344
9250.0 0.5385614239490989 1.0487399093842344
9260.0 0.5385614239490989 1.0487399093842344
9270.0 0.5385614239490989 1.0487399093842344
9280.0 0.5385614239490989 1.0487399093842344
9290.0 0.5385614239490989 1.0487399093842344
9300.0 0.5385614239490989 1.0487399093842344
9310.0 0.5385614239490989 1.0487399093842344
9320.0 0.5385614239490989 1.0487399093842344
9330.0 0.5385614239490989 1.0487399093842344
9340.0 0.5385614239490989 1.0487399093842344
9350.0 0.5385614239490989 1.0487399093842344
9360.0 0.5385614239490989 1.0487399093842344
9370.0 0.5385614239490989 1.0487399093842344
9380.0 0.5385614239490989 1.0487399093842344
9390.0 0.5385614239490989 1.0487399093842344
9400.0 0.5385614239490989 1.0487399093842344
9410.0 0.5385614239490989 1.0487399093842344
9420.0 0.5385614239490989 1.0487399093842344
9430.0 0.5385614239490989 1.0487399093842344
9440.0 0.5385614239490989 1.0487399093842344
9450.0 0.5385614239490989 1.0487399093842344
9460.0 0.5385614239490989 1.0487399093842344
9470.0 0.5385614239490989 1.0487399093842344
9480.0 0.5385614239490989 1.0487399093842344
9490.0 0.5427087362824543 1.0480283430826252
9500.0 0.5471585865374942 1.0504499531450457
9510.0 0.5513058988708496 1.0497383868434365
9520.0 0.5554532112042049 1.0490268205418272
9530.0 0.5596005235375604 1.0483152542402177
9540.0 0.5640503737926001 1.0507368643026382
9550.0 0.5681976861259557 1.0500252980010287
9560.0 0.572344998459311 1.0493137316994194
9570.0 0.5764923107926665 1.0486021653978101
9580.0 0.5806396231260219 1.0478905990962009
9590.0 0.5847869354593772 1.0471790327945913
9600.0 0.5889342477927327 1.046467466492982
9610.0 0.593081560126088 1.0457559001913725
9620.0 0.5972288724594434 1.0450443338897633
9630.0 0.601376184792799 1.0443327675881537
9640.0 0.6055234971261543 1.0436212012865445
9650.0 0.6096708094595097 1.042909634984935
9660.0 0.6138181217928652 1.0421980686833257
9670.0 0.6179654341262205 1.0414865023817164
9680.0 0.6221127464595759 1.0407749360801068
9690.0 0.6262600587929313 1.0400633697784976
9700.0 0.6262600587929313 1.0400633697784976
9710.0 0.6259575208712469 1.0369301934144677
9720.0 0.6259575208712469 1.0369301934144677
9730.0 0.6259575208712469 1.0369301934144677
9740.0 0.6259575208712469 1.0369301934144677
9750.0 0.6256549829495623 1.033797017050438
9760.0 0.6256549829495623 1.033797017050438
9770.0 0.6256549829495623 1.033797017050438
9780.0 0.6256549829495623 1.033797017050438
9790.0 0.6256549829495623 1.033797017050438
9800.0 0.6256549829495623 1.033797017050438
9810.0 0.6256549829495623 1.033797017050438
9820.0 0.6256549829495623 1.033797017050438
9830.0 0.6256549829495623 1.033797017050438
9840.0 0.6256549829495623 1.033797017050438
9850.0 0.6256549829495623 1.033797017050438
9860.0 0.6256549829495623 1.033797017050438
9870.0 0.6256549829495623 1.033797017050438
9880.0 0.6256549829495623 1.033797017050438
9890.0 0.6256549829495623 1.033797017050438
9900.0 0.6256549829495623 1.033797017050438
