# Supplementary material for: Phospholipids are imported into mitochondria by VDAC, a dimeric beta barrel scramblase
Source: Nat Commun. 2023 Dec 8;14:8115. doi: 10.1038/s41467-023-43570-y (PMC10709637; doi:10.1038/s41467-023-43570-y)
Supplement: Supplementary file 6 — Source Data [file 41467_2023_43570_MOESM6_ESM.zip › FIg S8/figs8-c/scrambling_dimer-3_n2.dat]

@ xlabel time [ns]
@ ylabel scrambled lipids [%]
$ linewidth 3
0.0 0.00
10.0 0.00
20.0 0.00
30.0 0.00
40.0 0.00
50.0 0.00
60.0 0.00
70.0 0.00
80.0 0.00
90.0 0.00
100.0 0.00
110.0 0.00
120.0 0.00
130.0 0.00
140.0 0.00
150.0 0.00
160.0 0.00
170.0 0.00
180.0 0.00
190.0 0.00
200.0 0.00
210.0 0.00
220.0 0.00
230.0 0.00
240.0 0.00
250.0 0.00
260.0 0.00
270.0 0.00
280.0 0.00
290.0 0.00
300.0 0.00
310.0 0.00
320.0 0.00
330.0 0.00
340.0 0.00
350.0 0.00
360.0 0.00
370.0 0.00
380.0 0.00
390.0 0.00
400.0 0.00
410.0 0.00
420.0 0.00
430.0 0.00
440.0 0.00
450.0 0.00
460.0 0.00
470.0 0.00
480.0 0.00
490.0 0.00
500.0 0.00
510.0 0.00
520.0 0.00
530.0 0.00
540.0 0.00
550.0 0.00
560.0 0.00
570.0 0.00
580.0 0.00
590.0 0.00
600.0 0.00
610.0 0.00
620.0 0.00
630.0 0.00
640.0 0.00
650.0 0.11
660.0 0.11
670.0 0.11
680.0 0.11
690.0 0.11
700.0 0.11
710.0 0.11
720.0 0.11
730.0 0.11
740.0 0.11
750.0 0.11
760.0 0.11
770.0 0.11
780.0 0.11
790.0 0.11
800.0 0.11
810.0 0.11
820.0 0.11
830.0 0.11
840.0 0.11
850.0 0.11
860.0 0.11
870.0 0.11
880.0 0.11
890.0 0.11
900.0 0.11
910.0 0.11
920.0 0.11
930.0 0.11
940.0 0.11
950.0 0.11
960.0 0.11
970.0 0.11
980.0 0.11
990.0 0.11
1000.0 0.11
1010.0 0.11
1020.0 0.11
1030.0 0.11
1040.0 0.11
1050.0 0.11
1060.0 0.11
1070.0 0.11
1080.0 0.11
1090.0 0.11
1100.0 0.11
1110.0 0.11
1120.0 0.11
1130.0 0.11
1140.0 0.11
1150.0 0.11
1160.0 0.11
1170.0 0.11
1180.0 0.11
1190.0 0.11
1200.0 0.11
1210.0 0.11
1220.0 0.11
1230.0 0.11
1240.0 0.11
1250.0 0.11
1260.0 0.11
1270.0 0.11
1280.0 0.11
1290.0 0.11
1300.0 0.11
1310.0 0.11
1320.0 0.11
1330.0 0.11
1340.0 0.11
1350.0 0.11
1360.0 0.11
1370.0 0.11
1380.0 0.11
1390.0 0.11
1400.0 0.11
1410.0 0.11
1420.0 0.11
1430.0 0.11
1440.0 0.11
1450.0 0.11
1460.0 0.11
1470.0 0.11
1480.0 0.11
1490.0 0.11
1500.0 0.11
1510.0 0.11
1520.0 0.11
1530.0 0.11
1540.0 0.11
1550.0 0.11
1560.0 0.11
1570.0 0.11
1580.0 0.11
1590.0 0.11
1600.0 0.11
1610.0 0.11
1620.0 0.11
1630.0 0.11
1640.0 0.11
1650.0 0.11
1660.0 0.11
1670.0 0.11
1680.0 0.11
1690.0 0.11
1700.0 0.11
1710.0 0.22
1720.0 0.22
1730.0 0.22
1740.0 0.22
1750.0 0.22
1760.0 0.22
1770.0 0.22
1780.0 0.22
1790.0 0.22
1800.0 0.22
1810.0 0.22
1820.0 0.22
1830.0 0.22
1840.0 0.22
1850.0 0.22
1860.0 0.22
1870.0 0.22
1880.0 0.22
1890.0 0.33
1900.0 0.33
1910.0 0.33
1920.0 0.33
1930.0 0.33
1940.0 0.33
1950.0 0.33
1960.0 0.33
1970.0 0.33
1980.0 0.33
1990.0 0.33
2000.0 0.33
2010.0 0.33
2020.0 0.33
2030.0 0.33
2040.0 0.33
2050.0 0.33
2060.0 0.33
2070.0 0.33
2080.0 0.33
2090.0 0.33
2100.0 0.33
2110.0 0.33
2120.0 0.33
2130.0 0.33
2140.0 0.33
2150.0 0.44
2160.0 0.33
2170.0 0.33
2180.0 0.33
2190.0 0.33
2200.0 0.33
2210.0 0.33
2220.0 0.33
2230.0 0.33
2240.0 0.33
2250.0 0.33
2260.0 0.33
2270.0 0.33
2280.0 0.33
2290.0 0.33
2300.0 0.33
2310.0 0.33
2320.0 0.33
2330.0 0.33
2340.0 0.33
2350.0 0.33
2360.0 0.33
2370.0 0.33
2380.0 0.33
2390.0 0.33
2400.0 0.33
2410.0 0.33
2420.0 0.33
2430.0 0.33
2440.0 0.33
2450.0 0.33
2460.0 0.33
2470.0 0.33
2480.0 0.33
2490.0 0.33
2500.0 0.33
2510.0 0.33
2520.0 0.33
2530.0 0.33
2540.0 0.33
2550.0 0.33
2560.0 0.33
2570.0 0.33
2580.0 0.33
2590.0 0.33
2600.0 0.33
2610.0 0.33
2620.0 0.33
2630.0 0.33
2640.0 0.33
2650.0 0.33
2660.0 0.33
2670.0 0.33
2680.0 0.33
2690.0 0.33
2700.0 0.33
2710.0 0.33
2720.0 0.33
2730.0 0.33
2740.0 0.33
2750.0 0.33
2760.0 0.33
2770.0 0.33
2780.0 0.33
2790.0 0.33
2800.0 0.33
2810.0 0.33
2820.0 0.33
2830.0 0.33
2840.0 0.33
2850.0 0.33
2860.0 0.33
2870.0 0.33
2880.0 0.44
2890.0 0.33
2900.0 0.33
2910.0 0.33
2920.0 0.33
2930.0 0.33
2940.0 0.33
2950.0 0.33
2960.0 0.33
2970.0 0.33
2980.0 0.33
2990.0 0.33
3000.0 0.33
3010.0 0.33
3020.0 0.33
3030.0 0.33
3040.0 0.33
3050.0 0.33
3060.0 0.33
3070.0 0.44
3080.0 0.44
3090.0 0.44
3100.0 0.44
3110.0 0.44
3120.0 0.44
3130.0 0.44
3140.0 0.44
3150.0 0.44
3160.0 0.44
3170.0 0.44
3180.0 0.55
3190.0 0.55
3200.0 0.55
3210.0 0.55
3220.0 0.55
3230.0 0.55
3240.0 0.55
3250.0 0.55
3260.0 0.55
3270.0 0.55
3280.0 0.55
3290.0 0.55
3300.0 0.66
3310.0 0.55
3320.0 0.55
3330.0 0.55
3340.0 0.55
3350.0 0.55
3360.0 0.66
3370.0 0.66
3380.0 0.66
3390.0 0.66
3400.0 0.66
3410.0 0.76
3420.0 0.76
3430.0 0.76
3440.0 0.76
3450.0 0.76
3460.0 0.76
3470.0 0.76
3480.0 0.76
3490.0 0.76
3500.0 0.76
3510.0 0.76
3520.0 0.76
3530.0 0.76
3540.0 0.76
3550.0 0.76
3560.0 0.76
3570.0 0.76
3580.0 0.76
3590.0 0.76
3600.0 0.76
3610.0 0.76
3620.0 0.76
3630.0 0.76
3640.0 0.76
3650.0 0.76
3660.0 0.76
3670.0 0.76
3680.0 0.76
3690.0 0.76
3700.0 0.76
3710.0 0.76
3720.0 0.76
3730.0 0.76
3740.0 0.76
3750.0 0.76
3760.0 0.76
3770.0 0.76
3780.0 0.76
3790.0 0.76
3800.0 0.76
3810.0 0.76
3820.0 0.76
3830.0 0.76
3840.0 0.76
3850.0 0.76
3860.0 0.76
3870.0 0.76
3880.0 0.76
3890.0 0.76
3900.0 0.76
3910.0 0.76
3920.0 0.76
3930.0 0.76
3940.0 0.76
3950.0 0.76
3960.0 1.09
3970.0 1.09
3980.0 1.09
3990.0 1.09
4000.0 1.09
4010.0 1.09
4020.0 1.09
4030.0 1.09
4040.0 1.09
4050.0 1.09
4060.0 1.09
4070.0 1.09
4080.0 1.09
4090.0 1.09
4100.0 1.09
4110.0 1.09
4120.0 1.09
4130.0 1.31
4140.0 1.09
4150.0 1.09
4160.0 1.09
4170.0 1.09
4180.0 1.09
4190.0 1.09
4200.0 1.09
4210.0 1.09
4220.0 1.09
4230.0 1.09
4240.0 1.09
4250.0 1.09
4260.0 1.09
4270.0 1.20
4280.0 1.09
4290.0 1.09
4300.0 1.09
4310.0 1.09
4320.0 1.09
4330.0 1.09
4340.0 1.09
4350.0 1.09
4360.0 1.09
4370.0 1.09
4380.0 1.09
4390.0 1.09
4400.0 1.09
4410.0 1.09
4420.0 1.09
4430.0 1.09
4440.0 1.09
4450.0 1.09
4460.0 1.09
4470.0 1.09
4480.0 1.09
4490.0 1.09
4500.0 1.09
4510.0 1.09
4520.0 1.09
4530.0 1.09
4540.0 1.09
4550.0 1.09
4560.0 1.09
4570.0 1.09
4580.0 1.09
4590.0 1.09
4600.0 1.09
4610.0 1.09
4620.0 1.09
4630.0 1.09
4640.0 1.09
4650.0 1.09
4660.0 1.09
4670.0 1.09
4680.0 1.09
4690.0 1.09
4700.0 1.09
4710.0 1.09
4720.0 1.09
4730.0 1.09
4740.0 1.09
4750.0 1.09
4760.0 1.09
4770.0 1.09
4780.0 1.09
4790.0 1.09
4800.0 1.09
4810.0 1.09
4820.0 1.09
4830.0 1.09
4840.0 1.09
4850.0 1.09
4860.0 1.09
4870.0 1.09
4880.0 1.09
4890.0 1.09
4900.0 1.09
4910.0 1.09
4920.0 1.09
4930.0 1.09
4940.0 1.09
4950.0 1.09
4960.0 1.09
4970.0 1.09
4980.0 1.09
4990.0 1.09
5000.0 1.09
5010.0 1.20
5020.0 1.20
5030.0 1.20
5040.0 1.20
5050.0 1.20
5060.0 1.20
5070.0 1.20
5080.0 1.20
5090.0 1.20
5100.0 1.20
5110.0 1.20
5120.0 1.20
5130.0 1.20
5140.0 1.20
5150.0 1.20
5160.0 1.20
5170.0 1.20
5180.0 1.20
5190.0 1.20
5200.0 1.20
5210.0 1.20
5220.0 1.20
5230.0 1.20
5240.0 1.20
5250.0 1.20
5260.0 1.20
5270.0 1.20
5280.0 1.20
5290.0 1.20
5300.0 1.20
5310.0 1.20
5320.0 1.20
5330.0 1.20
5340.0 1.20
5350.0 1.20
5360.0 1.20
5370.0 1.20
5380.0 1.20
5390.0 1.20
5400.0 1.20
5410.0 1.20
5420.0 1.20
5430.0 1.20
5440.0 1.20
5450.0 1.20
5460.0 1.20
5470.0 1.20
5480.0 1.20
5490.0 1.20
5500.0 1.20
5510.0 1.20
5520.0 1.20
5530.0 1.20
5540.0 1.20
5550.0 1.20
5560.0 1.20
5570.0 1.20
5580.0 1.20
5590.0 1.20
5600.0 1.20
5610.0 1.20
5620.0 1.20
5630.0 1.20
5640.0 1.31
5650.0 1.31
5660.0 1.42
5670.0 1.31
5680.0 1.31
5690.0 1.31
5700.0 1.31
5710.0 1.31
5720.0 1.42
5730.0 1.42
5740.0 1.42
5750.0 1.42
5760.0 1.42
5770.0 1.42
5780.0 1.42
5790.0 1.42
5800.0 1.42
5810.0 1.42
5820.0 1.42
5830.0 1.42
5840.0 1.42
5850.0 1.42
5860.0 1.42
5870.0 1.42
5880.0 1.42
5890.0 1.53
5900.0 1.42
5910.0 1.42
5920.0 1.42
5930.0 1.42
5940.0 1.42
5950.0 1.42
5960.0 1.42
5970.0 1.42
5980.0 1.42
5990.0 1.42
6000.0 1.42
6010.0 1.42
6020.0 1.42
6030.0 1.42
6040.0 1.42
6050.0 1.42
6060.0 1.42
6070.0 1.42
6080.0 1.42
6090.0 1.42
6100.0 1.42
6110.0 1.42
6120.0 1.42
6130.0 1.42
6140.0 1.42
6150.0 1.42
6160.0 1.53
6170.0 1.53
6180.0 1.53
6190.0 1.53
6200.0 1.53
6210.0 1.53
6220.0 1.53
6230.0 1.53
6240.0 1.53
6250.0 1.53
6260.0 1.53
6270.0 1.53
6280.0 1.64
6290.0 1.53
6300.0 1.53
6310.0 1.53
6320.0 1.53
6330.0 1.53
6340.0 1.53
6350.0 1.53
6360.0 1.53
6370.0 1.53
6380.0 1.53
6390.0 1.53
6400.0 1.53
6410.0 1.53
6420.0 1.53
6430.0 1.53
6440.0 1.53
6450.0 1.53
6460.0 1.75
6470.0 1.64
6480.0 1.64
6490.0 1.64
6500.0 1.64
6510.0 1.64
6520.0 1.64
6530.0 1.75
6540.0 1.64
6550.0 1.64
6560.0 1.64
6570.0 1.64
6580.0 1.64
6590.0 1.64
6600.0 1.64
6610.0 1.64
6620.0 1.64
6630.0 1.64
6640.0 1.64
6650.0 1.64
6660.0 1.64
6670.0 1.64
6680.0 1.64
6690.0 1.64
6700.0 1.64
6710.0 1.64
6720.0 1.75
6730.0 1.75
6740.0 1.75
6750.0 1.75
6760.0 1.75
6770.0 1.75
6780.0 1.75
6790.0 1.75
6800.0 1.75
6810.0 1.75
6820.0 1.75
6830.0 1.75
6840.0 1.75
6850.0 1.75
6860.0 1.75
6870.0 1.75
6880.0 1.75
6890.0 1.86
6900.0 1.86
6910.0 1.86
6920.0 1.86
6930.0 1.86
6940.0 1.86
6950.0 1.86
6960.0 1.86
6970.0 1.86
6980.0 1.97
6990.0 1.97
7000.0 1.97
7010.0 1.97
7020.0 1.97
7030.0 1.97
7040.0 1.97
7050.0 1.97
7060.0 1.97
7070.0 2.07
7080.0 1.97
7090.0 1.97
7100.0 1.97
7110.0 1.97
7120.0 1.97
7130.0 1.97
7140.0 1.97
7150.0 1.97
7160.0 1.97
7170.0 1.97
7180.0 1.97
7190.0 1.97
7200.0 1.97
7210.0 1.97
7220.0 1.97
7230.0 1.97
7240.0 1.97
7250.0 1.97
7260.0 1.97
7270.0 1.97
7280.0 1.97
7290.0 1.97
7300.0 1.97
7310.0 1.97
7320.0 2.07
7330.0 2.07
7340.0 2.07
7350.0 2.07
7360.0 2.07
7370.0 2.07
7380.0 2.07
7390.0 2.07
7400.0 2.07
7410.0 2.07
7420.0 2.07
7430.0 2.07
7440.0 2.07
7450.0 2.07
7460.0 2.07
7470.0 2.07
7480.0 2.07
7490.0 2.07
7500.0 2.07
7510.0 2.07
7520.0 2.07
7530.0 2.07
7540.0 2.07
7550.0 2.07
7560.0 2.07
7570.0 2.07
7580.0 2.07
7590.0 2.07
7600.0 2.07
7610.0 2.07
7620.0 2.07
7630.0 2.07
7640.0 2.07
7650.0 2.07
7660.0 2.18
7670.0 2.07
7680.0 2.07
7690.0 2.07
7700.0 2.07
7710.0 2.07
7720.0 2.07
7730.0 2.07
7740.0 2.07
7750.0 2.07
7760.0 2.07
7770.0 2.18
7780.0 2.18
7790.0 2.18
7800.0 2.18
7810.0 2.07
7820.0 2.07
7830.0 2.07
7840.0 2.07
7850.0 2.07
7860.0 2.07
7870.0 2.07
7880.0 2.07
7890.0 2.07
7900.0 2.07
7910.0 2.07
7920.0 2.07
7930.0 2.07
7940.0 2.07
7950.0 2.07
7960.0 2.07
7970.0 2.07
7980.0 2.07
7990.0 2.07
8000.0 2.07
8010.0 2.07
8020.0 2.07
8030.0 2.07
8040.0 2.07
8050.0 2.07
8060.0 2.07
8070.0 2.07
8080.0 2.07
8090.0 2.07
8100.0 2.07
8110.0 2.07
8120.0 2.07
8130.0 2.07
8140.0 2.07
8150.0 2.07
8160.0 2.07
8170.0 2.07
8180.0 2.07
8190.0 2.07
8200.0 2.07
8210.0 2.07
8220.0 2.07
8230.0 2.07
8240.0 2.07
8250.0 2.18
8260.0 2.07
8270.0 2.07
8280.0 2.07
8290.0 2.07
8300.0 2.07
8310.0 2.07
8320.0 2.07
8330.0 2.07
8340.0 2.07
8350.0 2.07
8360.0 2.07
8370.0 2.07
8380.0 2.07
8390.0 2.07
8400.0 2.07
8410.0 2.07
8420.0 2.07
8430.0 2.07
8440.0 2.07
8450.0 2.07
8460.0 2.07
8470.0 2.07
8480.0 2.07
8490.0 2.07
8500.0 2.07
8510.0 2.07
8520.0 2.07
8530.0 2.07
8540.0 2.07
8550.0 2.07
8560.0 2.07
8570.0 2.07
8580.0 2.07
8590.0 2.07
8600.0 2.07
8610.0 2.07
8620.0 2.07
8630.0 2.07
8640.0 2.07
8650.0 2.07
8660.0 2.07
8670.0 2.07
8680.0 2.07
8690.0 2.07
8700.0 2.07
8710.0 2.07
8720.0 2.07
8730.0 2.07
8740.0 2.07
8750.0 2.07
8760.0 2.07
8770.0 2.07
8780.0 2.07
8790.0 2.07
8800.0 2.07
8810.0 2.29
8820.0 2.18
8830.0 2.07
8840.0 2.07
8850.0 2.07
8860.0 2.07
8870.0 2.07
8880.0 2.07
8890.0 2.18
8900.0 2.07
8910.0 2.07
8920.0 2.07
8930.0 2.07
8940.0 2.07
8950.0 2.07
8960.0 2.07
8970.0 2.07
8980.0 2.07
8990.0 2.07
9000.0 2.07
9010.0 2.07
9020.0 2.07
9030.0 2.07
9040.0 2.07
9050.0 2.07
9060.0 2.07
9070.0 2.07
9080.0 2.18
9090.0 2.18
9100.0 2.07
9110.0 2.07
9120.0 2.07
9130.0 2.07
9140.0 2.07
9150.0 2.07
9160.0 2.07
9170.0 2.07
9180.0 2.07
9190.0 2.07
9200.0 2.07
9210.0 2.07
9220.0 2.07
9230.0 2.07
9240.0 2.07
9250.0 2.07
9260.0 2.07
9270.0 2.07
9280.0 2.07
9290.0 2.07
9300.0 2.07
9310.0 2.07
9320.0 2.07
9330.0 2.07
9340.0 2.07
9350.0 2.07
9360.0 2.07
9370.0 2.18
9380.0 2.07
9390.0 2.07
9400.0 2.07
9410.0 2.18
9420.0 2.18
9430.0 2.18
9440.0 2.18
9450.0 2.18
9460.0 2.18
9470.0 2.18
9480.0 2.18
9490.0 2.18
9500.0 2.29
9510.0 2.18
9520.0 2.18
9530.0 2.18
9540.0 2.18
9550.0 2.18
9560.0 2.18
9570.0 2.18
9580.0 2.18
9590.0 2.29
9600.0 2.29
9610.0 2.29
9620.0 2.29
9630.0 2.29
9640.0 2.29
9650.0 2.29
9660.0 2.29
9670.0 2.29
9680.0 2.29
9690.0 2.29
9700.0 2.29
9710.0 2.29
9720.0 2.29
9730.0 2.29
9740.0 2.29
9750.0 2.29
9760.0 2.29
9770.0 2.29
9780.0 2.29
9790.0 2.29
9800.0 2.29
9810.0 2.29
9820.0 2.29
9830.0 2.29
9840.0 2.29
9850.0 2.29
9860.0 2.29
9870.0 2.29
9880.0 2.29
9890.0 2.29
9900.0 2.29
9910.0 2.29
9920.0 2.29
9930.0 2.29
9940.0 2.29
9950.0 2.29
9960.0 2.29
9970.0 2.29
9980.0 2.40
9990.0 2.40
10000.0 2.40
