# Supplementary material for: Phospholipids are imported into mitochondria by VDAC, a dimeric beta barrel scramblase
Source: Nat Commun. 2023 Dec 8;14:8115. doi: 10.1038/s41467-023-43570-y (PMC10709637; doi:10.1038/s41467-023-43570-y)
Supplement: Supplementary file 6 — Source Data [file 41467_2023_43570_MOESM6_ESM.zip › FIg S8/figs8-c/scrambling_dimer-3_n3.dat]

@ xlabel time [ns]
@ ylabel scrambled lipids [%]
$ linewidth 3
0.0 0.00
10.0 0.00
20.0 0.00
30.0 0.00
40.0 0.00
50.0 0.00
60.0 0.00
70.0 0.00
80.0 0.00
90.0 0.00
100.0 0.00
110.0 0.00
120.0 0.00
130.0 0.00
140.0 0.00
150.0 0.00
160.0 0.00
170.0 0.00
180.0 0.11
190.0 0.00
200.0 0.00
210.0 0.00
220.0 0.00
230.0 0.00
240.0 0.00
250.0 0.00
260.0 0.00
270.0 0.00
280.0 0.00
290.0 0.00
300.0 0.00
310.0 0.00
320.0 0.11
330.0 0.11
340.0 0.11
350.0 0.11
360.0 0.11
370.0 0.11
380.0 0.11
390.0 0.11
400.0 0.11
410.0 0.11
420.0 0.22
430.0 0.11
440.0 0.11
450.0 0.11
460.0 0.11
470.0 0.11
480.0 0.11
490.0 0.11
500.0 0.11
510.0 0.11
520.0 0.11
530.0 0.11
540.0 0.11
550.0 0.11
560.0 0.11
570.0 0.11
580.0 0.11
590.0 0.11
600.0 0.11
610.0 0.11
620.0 0.11
630.0 0.11
640.0 0.11
650.0 0.11
660.0 0.11
670.0 0.11
680.0 0.11
690.0 0.11
700.0 0.11
710.0 0.11
720.0 0.11
730.0 0.11
740.0 0.11
750.0 0.11
760.0 0.11
770.0 0.11
780.0 0.11
790.0 0.11
800.0 0.11
810.0 0.11
820.0 0.11
830.0 0.11
840.0 0.11
850.0 0.11
860.0 0.11
870.0 0.11
880.0 0.11
890.0 0.11
900.0 0.11
910.0 0.11
920.0 0.11
930.0 0.22
940.0 0.11
950.0 0.11
960.0 0.11
970.0 0.11
980.0 0.11
990.0 0.11
1000.0 0.11
1010.0 0.11
1020.0 0.11
1030.0 0.11
1040.0 0.11
1050.0 0.11
1060.0 0.11
1070.0 0.11
1080.0 0.11
1090.0 0.11
1100.0 0.11
1110.0 0.11
1120.0 0.11
1130.0 0.11
1140.0 0.11
1150.0 0.11
1160.0 0.11
1170.0 0.11
1180.0 0.11
1190.0 0.11
1200.0 0.11
1210.0 0.11
1220.0 0.11
1230.0 0.11
1240.0 0.11
1250.0 0.11
1260.0 0.11
1270.0 0.11
1280.0 0.11
1290.0 0.11
1300.0 0.11
1310.0 0.11
1320.0 0.11
1330.0 0.11
1340.0 0.11
1350.0 0.11
1360.0 0.11
1370.0 0.11
1380.0 0.11
1390.0 0.11
1400.0 0.11
1410.0 0.11
1420.0 0.11
1430.0 0.11
1440.0 0.11
1450.0 0.11
1460.0 0.11
1470.0 0.11
1480.0 0.11
1490.0 0.11
1500.0 0.11
1510.0 0.11
1520.0 0.11
1530.0 0.11
1540.0 0.11
1550.0 0.11
1560.0 0.11
1570.0 0.22
1580.0 0.11
1590.0 0.11
1600.0 0.11
1610.0 0.11
1620.0 0.11
1630.0 0.11
1640.0 0.11
1650.0 0.11
1660.0 0.11
1670.0 0.11
1680.0 0.11
1690.0 0.11
1700.0 0.11
1710.0 0.11
1720.0 0.11
1730.0 0.11
1740.0 0.11
1750.0 0.11
1760.0 0.11
1770.0 0.22
1780.0 0.11
1790.0 0.11
1800.0 0.11
1810.0 0.11
1820.0 0.11
1830.0 0.11
1840.0 0.11
1850.0 0.11
1860.0 0.11
1870.0 0.11
1880.0 0.11
1890.0 0.11
1900.0 0.11
1910.0 0.22
1920.0 0.22
1930.0 0.22
1940.0 0.33
1950.0 0.22
1960.0 0.22
1970.0 0.22
1980.0 0.22
1990.0 0.22
2000.0 0.22
2010.0 0.22
2020.0 0.22
2030.0 0.22
2040.0 0.22
2050.0 0.22
2060.0 0.22
2070.0 0.22
2080.0 0.22
2090.0 0.22
2100.0 0.22
2110.0 0.22
2120.0 0.33
2130.0 0.22
2140.0 0.33
2150.0 0.33
2160.0 0.33
2170.0 0.33
2180.0 0.33
2190.0 0.33
2200.0 0.33
2210.0 0.33
2220.0 0.33
2230.0 0.33
2240.0 0.33
2250.0 0.33
2260.0 0.33
2270.0 0.33
2280.0 0.33
2290.0 0.33
2300.0 0.33
2310.0 0.33
2320.0 0.44
2330.0 0.44
2340.0 0.44
2350.0 0.44
2360.0 0.44
2370.0 0.44
2380.0 0.44
2390.0 0.44
2400.0 0.44
2410.0 0.44
2420.0 0.44
2430.0 0.44
2440.0 0.44
2450.0 0.44
2460.0 0.44
2470.0 0.44
2480.0 0.44
2490.0 0.44
2500.0 0.44
2510.0 0.44
2520.0 0.44
2530.0 0.44
2540.0 0.44
2550.0 0.44
2560.0 0.44
2570.0 0.44
2580.0 0.44
2590.0 0.44
2600.0 0.44
2610.0 0.44
2620.0 0.44
2630.0 0.44
2640.0 0.44
2650.0 0.44
2660.0 0.44
2670.0 0.44
2680.0 0.44
2690.0 0.44
2700.0 0.44
2710.0 0.44
2720.0 0.44
2730.0 0.44
2740.0 0.44
2750.0 0.44
2760.0 0.44
2770.0 0.44
2780.0 0.44
2790.0 0.44
2800.0 0.44
2810.0 0.44
2820.0 0.44
2830.0 0.44
2840.0 0.44
2850.0 0.44
2860.0 0.44
2870.0 0.44
2880.0 0.44
2890.0 0.44
2900.0 0.44
2910.0 0.44
2920.0 0.44
2930.0 0.44
2940.0 0.44
2950.0 0.44
2960.0 0.44
2970.0 0.44
2980.0 0.44
2990.0 0.44
3000.0 0.44
3010.0 0.44
3020.0 0.44
3030.0 0.44
3040.0 0.44
3050.0 0.44
3060.0 0.44
3070.0 0.44
3080.0 0.44
3090.0 0.44
3100.0 0.44
3110.0 0.55
3120.0 0.55
3130.0 0.55
3140.0 0.55
3150.0 0.55
3160.0 0.55
3170.0 0.55
3180.0 0.55
3190.0 0.55
3200.0 0.55
3210.0 0.55
3220.0 0.55
3230.0 0.55
3240.0 0.55
3250.0 0.55
3260.0 0.55
3270.0 0.55
3280.0 0.55
3290.0 0.55
3300.0 0.55
3310.0 0.55
3320.0 0.55
3330.0 0.55
3340.0 0.55
3350.0 0.55
3360.0 0.55
3370.0 0.55
3380.0 0.55
3390.0 0.55
3400.0 0.55
3410.0 0.55
3420.0 0.55
3430.0 0.55
3440.0 0.55
3450.0 0.55
3460.0 0.55
3470.0 0.55
3480.0 0.55
3490.0 0.55
3500.0 0.55
3510.0 0.55
3520.0 0.66
3530.0 0.55
3540.0 0.55
3550.0 0.55
3560.0 0.55
3570.0 0.55
3580.0 0.55
3590.0 0.55
3600.0 0.55
3610.0 0.55
3620.0 0.55
3630.0 0.55
3640.0 0.55
3650.0 0.55
3660.0 0.55
3670.0 0.55
3680.0 0.55
3690.0 0.55
3700.0 0.55
3710.0 0.55
3720.0 0.55
3730.0 0.55
3740.0 0.55
3750.0 0.55
3760.0 0.55
3770.0 0.55
3780.0 0.66
3790.0 0.55
3800.0 0.55
3810.0 0.55
3820.0 0.55
3830.0 0.55
3840.0 0.55
3850.0 0.55
3860.0 0.55
3870.0 0.55
3880.0 0.55
3890.0 0.55
3900.0 0.55
3910.0 0.55
3920.0 0.55
3930.0 0.55
3940.0 0.55
3950.0 0.55
3960.0 0.55
3970.0 0.55
3980.0 0.55
3990.0 0.55
4000.0 0.55
4010.0 0.55
4020.0 0.55
4030.0 0.55
4040.0 0.55
4050.0 0.55
4060.0 0.55
4070.0 0.55
4080.0 0.55
4090.0 0.55
4100.0 0.55
4110.0 0.55
4120.0 0.55
4130.0 0.55
4140.0 0.55
4150.0 0.55
4160.0 0.55
4170.0 0.55
4180.0 0.55
4190.0 0.55
4200.0 0.66
4210.0 0.66
4220.0 0.66
4230.0 0.66
4240.0 0.66
4250.0 0.66
4260.0 0.66
4270.0 0.66
4280.0 0.66
4290.0 0.66
4300.0 0.66
4310.0 0.66
4320.0 0.66
4330.0 0.66
4340.0 0.66
4350.0 0.66
4360.0 0.66
4370.0 0.66
4380.0 0.66
4390.0 0.66
4400.0 0.66
4410.0 0.66
4420.0 0.76
4430.0 0.76
4440.0 0.76
4450.0 0.76
4460.0 0.76
4470.0 0.76
4480.0 0.76
4490.0 0.76
4500.0 0.76
4510.0 0.76
4520.0 0.76
4530.0 0.76
4540.0 0.76
4550.0 0.76
4560.0 0.76
4570.0 0.76
4580.0 0.76
4590.0 0.76
4600.0 0.76
4610.0 0.76
4620.0 0.76
4630.0 0.76
4640.0 0.76
4650.0 0.76
4660.0 0.76
4670.0 0.76
4680.0 0.76
4690.0 0.76
4700.0 0.76
4710.0 0.76
4720.0 0.76
4730.0 0.76
4740.0 0.76
4750.0 0.76
4760.0 0.76
4770.0 0.76
4780.0 0.76
4790.0 0.76
4800.0 0.76
4810.0 0.76
4820.0 0.76
4830.0 0.76
4840.0 0.76
4850.0 0.76
4860.0 0.76
4870.0 0.76
4880.0 0.76
4890.0 0.76
4900.0 0.76
4910.0 0.76
4920.0 0.76
4930.0 0.76
4940.0 0.76
4950.0 0.66
4960.0 0.66
4970.0 0.66
4980.0 0.66
4990.0 0.66
5000.0 0.66
5010.0 0.66
5020.0 0.66
5030.0 0.66
5040.0 0.66
5050.0 0.66
5060.0 0.66
5070.0 0.66
5080.0 0.66
5090.0 0.66
5100.0 0.66
5110.0 0.66
5120.0 0.66
5130.0 0.66
5140.0 0.66
5150.0 0.66
5160.0 0.66
5170.0 0.66
5180.0 0.66
5190.0 0.66
5200.0 0.66
5210.0 0.66
5220.0 0.66
5230.0 0.66
5240.0 0.66
5250.0 0.66
5260.0 0.66
5270.0 0.66
5280.0 0.66
5290.0 0.66
5300.0 0.66
5310.0 0.66
5320.0 0.66
5330.0 0.76
5340.0 0.76
5350.0 0.76
5360.0 0.76
5370.0 0.76
5380.0 0.76
5390.0 0.76
5400.0 0.76
5410.0 0.76
5420.0 0.76
5430.0 0.76
5440.0 0.76
5450.0 0.76
5460.0 0.76
5470.0 0.76
5480.0 0.76
5490.0 0.76
5500.0 0.76
5510.0 0.76
5520.0 0.76
5530.0 0.76
5540.0 0.76
5550.0 0.76
5560.0 0.76
5570.0 0.76
5580.0 0.76
5590.0 0.76
5600.0 0.76
5610.0 0.76
5620.0 0.76
5630.0 0.76
5640.0 0.76
5650.0 0.76
5660.0 0.76
5670.0 0.76
5680.0 0.76
5690.0 0.76
5700.0 0.76
5710.0 0.76
5720.0 0.76
5730.0 0.76
5740.0 0.76
5750.0 0.76
5760.0 0.76
5770.0 0.76
5780.0 0.76
5790.0 0.76
5800.0 0.76
5810.0 0.76
5820.0 0.76
5830.0 0.76
5840.0 0.87
5850.0 0.87
5860.0 0.87
5870.0 0.87
5880.0 0.87
5890.0 0.87
5900.0 0.98
5910.0 0.87
5920.0 0.87
5930.0 0.87
5940.0 0.87
5950.0 0.98
5960.0 0.87
5970.0 0.87
5980.0 0.87
5990.0 0.87
6000.0 0.87
6010.0 0.87
6020.0 0.87
6030.0 0.87
6040.0 0.87
6050.0 0.87
6060.0 0.87
6070.0 0.87
6080.0 0.87
6090.0 0.87
6100.0 0.87
6110.0 0.98
6120.0 0.87
6130.0 0.98
6140.0 0.87
6150.0 0.98
6160.0 0.98
6170.0 0.87
6180.0 0.98
6190.0 0.98
6200.0 0.98
6210.0 0.98
6220.0 0.98
6230.0 0.98
6240.0 0.98
6250.0 0.98
6260.0 0.98
6270.0 0.98
6280.0 0.98
6290.0 0.98
6300.0 0.98
6310.0 0.98
6320.0 0.98
6330.0 0.98
6340.0 0.98
6350.0 0.98
6360.0 0.98
6370.0 0.98
6380.0 0.98
6390.0 0.98
6400.0 0.98
6410.0 0.98
6420.0 0.98
6430.0 0.98
6440.0 0.98
6450.0 0.98
6460.0 0.98
6470.0 0.98
6480.0 0.98
6490.0 0.98
6500.0 0.98
6510.0 0.98
6520.0 0.98
6530.0 0.98
6540.0 0.98
6550.0 0.98
6560.0 0.98
6570.0 0.98
6580.0 0.98
6590.0 0.98
6600.0 0.98
6610.0 0.98
6620.0 0.98
6630.0 0.98
6640.0 0.98
6650.0 0.98
6660.0 0.98
6670.0 0.98
6680.0 0.98
6690.0 0.98
6700.0 0.98
6710.0 0.98
6720.0 1.09
6730.0 1.09
6740.0 1.09
6750.0 1.09
6760.0 1.09
6770.0 1.09
6780.0 1.09
6790.0 1.09
6800.0 1.09
6810.0 1.09
6820.0 1.20
6830.0 1.09
6840.0 1.09
6850.0 1.09
6860.0 1.09
6870.0 1.09
6880.0 1.09
6890.0 1.09
6900.0 1.09
6910.0 1.09
6920.0 1.09
6930.0 1.09
6940.0 1.09
6950.0 1.20
6960.0 1.09
6970.0 1.20
6980.0 1.09
6990.0 1.09
7000.0 1.09
7010.0 1.09
7020.0 1.09
7030.0 1.09
7040.0 1.09
7050.0 1.09
7060.0 1.09
7070.0 1.09
7080.0 1.09
7090.0 1.09
7100.0 1.09
7110.0 1.09
7120.0 1.09
7130.0 1.09
7140.0 1.09
7150.0 1.09
7160.0 1.09
7170.0 1.09
7180.0 1.20
7190.0 1.09
7200.0 1.09
7210.0 1.09
7220.0 1.09
7230.0 1.09
7240.0 1.09
7250.0 1.09
7260.0 1.09
7270.0 1.09
7280.0 1.09
7290.0 1.09
7300.0 1.09
7310.0 1.09
7320.0 1.09
7330.0 1.09
7340.0 1.09
7350.0 1.09
7360.0 1.09
7370.0 1.09
7380.0 1.09
7390.0 1.09
7400.0 1.09
7410.0 1.09
7420.0 1.09
7430.0 1.09
7440.0 1.09
7450.0 1.09
7460.0 1.09
7470.0 1.09
7480.0 1.09
7490.0 1.09
7500.0 1.09
7510.0 1.09
7520.0 1.09
7530.0 1.09
7540.0 1.09
7550.0 1.20
7560.0 1.20
7570.0 1.20
7580.0 1.20
7590.0 1.20
7600.0 1.20
7610.0 1.20
7620.0 1.20
7630.0 1.20
7640.0 1.20
7650.0 1.20
7660.0 1.20
7670.0 1.20
7680.0 1.20
7690.0 1.31
7700.0 1.20
7710.0 1.20
7720.0 1.20
7730.0 1.20
7740.0 1.20
7750.0 1.20
7760.0 1.20
7770.0 1.20
7780.0 1.20
7790.0 1.20
7800.0 1.20
7810.0 1.20
7820.0 1.20
7830.0 1.20
7840.0 1.20
7850.0 1.20
7860.0 1.20
7870.0 1.20
7880.0 1.20
7890.0 1.20
7900.0 1.20
7910.0 1.20
7920.0 1.20
7930.0 1.20
7940.0 1.20
7950.0 1.20
7960.0 1.20
7970.0 1.20
7980.0 1.20
7990.0 1.20
8000.0 1.20
8010.0 1.20
8020.0 1.20
8030.0 1.20
8040.0 1.20
8050.0 1.20
8060.0 1.20
8070.0 1.20
8080.0 1.20
8090.0 1.20
8100.0 1.20
8110.0 1.20
8120.0 1.20
8130.0 1.20
8140.0 1.20
8150.0 1.20
8160.0 1.20
8170.0 1.20
8180.0 1.31
8190.0 1.42
8200.0 1.31
8210.0 1.31
8220.0 1.31
8230.0 1.31
8240.0 1.42
8250.0 1.31
8260.0 1.31
8270.0 1.31
8280.0 1.31
8290.0 1.31
8300.0 1.31
8310.0 1.31
8320.0 1.31
8330.0 1.31
8340.0 1.31
8350.0 1.31
8360.0 1.31
8370.0 1.31
8380.0 1.31
8390.0 1.31
8400.0 1.31
8410.0 1.31
8420.0 1.31
8430.0 1.31
8440.0 1.31
8450.0 1.31
8460.0 1.31
8470.0 1.31
8480.0 1.31
8490.0 1.42
8500.0 1.42
8510.0 1.42
8520.0 1.42
8530.0 1.42
8540.0 1.42
8550.0 1.42
8560.0 1.42
8570.0 1.42
8580.0 1.42
8590.0 1.42
8600.0 1.42
8610.0 1.42
8620.0 1.42
8630.0 1.42
8640.0 1.42
8650.0 1.42
8660.0 1.42
8670.0 1.42
8680.0 1.42
8690.0 1.42
8700.0 1.42
8710.0 1.42
8720.0 1.42
8730.0 1.42
8740.0 1.42
8750.0 1.42
8760.0 1.42
8770.0 1.42
8780.0 1.42
8790.0 1.42
8800.0 1.42
8810.0 1.53
8820.0 1.42
8830.0 1.42
8840.0 1.42
8850.0 1.42
8860.0 1.42
8870.0 1.42
8880.0 1.42
8890.0 1.42
8900.0 1.42
8910.0 1.42
8920.0 1.42
8930.0 1.42
8940.0 1.42
8950.0 1.42
8960.0 1.42
8970.0 1.42
8980.0 1.42
8990.0 1.42
9000.0 1.42
9010.0 1.64
9020.0 1.64
9030.0 1.64
9040.0 1.64
9050.0 1.64
9060.0 1.64
9070.0 1.64
9080.0 1.64
9090.0 1.64
9100.0 1.64
9110.0 1.64
9120.0 1.64
9130.0 1.64
9140.0 1.64
9150.0 1.75
9160.0 1.64
9170.0 1.64
9180.0 1.64
9190.0 1.64
9200.0 1.64
9210.0 1.64
9220.0 1.75
9230.0 1.64
9240.0 1.64
9250.0 1.64
9260.0 1.64
9270.0 1.64
9280.0 1.64
9290.0 1.64
9300.0 1.64
9310.0 1.75
9320.0 1.75
9330.0 1.75
9340.0 1.75
9350.0 1.75
9360.0 1.75
9370.0 1.75
9380.0 1.86
9390.0 1.75
9400.0 1.75
9410.0 1.75
9420.0 1.75
9430.0 1.75
9440.0 1.75
9450.0 1.75
9460.0 1.75
9470.0 1.75
9480.0 1.75
9490.0 1.86
9500.0 1.86
9510.0 1.86
9520.0 1.86
9530.0 1.86
9540.0 1.86
9550.0 1.86
9560.0 1.86
9570.0 1.97
9580.0 1.86
9590.0 1.86
9600.0 1.86
9610.0 1.86
9620.0 1.86
9630.0 1.86
9640.0 1.86
9650.0 1.86
9660.0 1.86
9670.0 1.86
9680.0 1.86
9690.0 1.86
9700.0 1.86
9710.0 1.86
9720.0 1.86
9730.0 1.86
9740.0 1.86
9750.0 1.86
9760.0 1.86
9770.0 1.86
9780.0 1.86
9790.0 1.86
9800.0 1.86
9810.0 1.86
9820.0 1.86
9830.0 1.86
9840.0 1.86
9850.0 1.86
9860.0 1.86
9870.0 1.86
9880.0 1.97
9890.0 1.97
9900.0 1.97
9910.0 1.97
9920.0 1.97
9930.0 1.97
9940.0 1.97
9950.0 1.97
9960.0 1.97
9970.0 1.97
9980.0 1.97
9990.0 1.97
10000.0 1.97
