# Supplementary material for: Phospholipids are imported into mitochondria by VDAC, a dimeric beta barrel scramblase
Source: Nat Commun. 2023 Dec 8;14:8115. doi: 10.1038/s41467-023-43570-y (PMC10709637; doi:10.1038/s41467-023-43570-y)
Supplement: Supplementary file 6 — Source Data [file 41467_2023_43570_MOESM6_ESM.zip › FIg S8/figs8-c/scrambling_dimer-3_n1.dat]

@ xlabel time [ns]
@ ylabel scrambled lipids [%]
$ linewidth 3
0.0 0.00
10.0 0.00
20.0 0.00
30.0 0.00
40.0 0.00
50.0 0.00
60.0 0.00
70.0 0.00
80.0 0.00
90.0 0.00
100.0 0.00
110.0 0.00
120.0 0.00
130.0 0.00
140.0 0.00
150.0 0.00
160.0 0.00
170.0 0.00
180.0 0.11
190.0 0.00
200.0 0.00
210.0 0.00
220.0 0.00
230.0 0.00
240.0 0.00
250.0 0.00
260.0 0.00
270.0 0.00
280.0 0.00
290.0 0.00
300.0 0.00
310.0 0.00
320.0 0.00
330.0 0.00
340.0 0.00
350.0 0.00
360.0 0.00
370.0 0.00
380.0 0.00
390.0 0.11
400.0 0.11
410.0 0.00
420.0 0.00
430.0 0.00
440.0 0.00
450.0 0.00
460.0 0.00
470.0 0.00
480.0 0.00
490.0 0.00
500.0 0.00
510.0 0.00
520.0 0.00
530.0 0.00
540.0 0.00
550.0 0.00
560.0 0.00
570.0 0.00
580.0 0.00
590.0 0.00
600.0 0.00
610.0 0.00
620.0 0.00
630.0 0.00
640.0 0.00
650.0 0.00
660.0 0.00
670.0 0.00
680.0 0.00
690.0 0.00
700.0 0.00
710.0 0.00
720.0 0.00
730.0 0.00
740.0 0.00
750.0 0.00
760.0 0.00
770.0 0.00
780.0 0.00
790.0 0.00
800.0 0.00
810.0 0.00
820.0 0.00
830.0 0.00
840.0 0.11
850.0 0.00
860.0 0.00
870.0 0.00
880.0 0.00
890.0 0.00
900.0 0.00
910.0 0.00
920.0 0.11
930.0 0.11
940.0 0.11
950.0 0.11
960.0 0.11
970.0 0.11
980.0 0.11
990.0 0.11
1000.0 0.22
1010.0 0.11
1020.0 0.11
1030.0 0.11
1040.0 0.11
1050.0 0.11
1060.0 0.11
1070.0 0.11
1080.0 0.11
1090.0 0.11
1100.0 0.11
1110.0 0.11
1120.0 0.11
1130.0 0.11
1140.0 0.11
1150.0 0.11
1160.0 0.11
1170.0 0.11
1180.0 0.11
1190.0 0.11
1200.0 0.22
1210.0 0.22
1220.0 0.22
1230.0 0.22
1240.0 0.22
1250.0 0.22
1260.0 0.22
1270.0 0.22
1280.0 0.22
1290.0 0.22
1300.0 0.22
1310.0 0.22
1320.0 0.22
1330.0 0.22
1340.0 0.22
1350.0 0.22
1360.0 0.22
1370.0 0.22
1380.0 0.22
1390.0 0.22
1400.0 0.22
1410.0 0.22
1420.0 0.22
1430.0 0.22
1440.0 0.22
1450.0 0.22
1460.0 0.22
1470.0 0.22
1480.0 0.22
1490.0 0.22
1500.0 0.22
1510.0 0.22
1520.0 0.22
1530.0 0.22
1540.0 0.22
1550.0 0.22
1560.0 0.22
1570.0 0.22
1580.0 0.22
1590.0 0.22
1600.0 0.22
1610.0 0.22
1620.0 0.33
1630.0 0.33
1640.0 0.33
1650.0 0.33
1660.0 0.33
1670.0 0.33
1680.0 0.33
1690.0 0.33
1700.0 0.33
1710.0 0.33
1720.0 0.33
1730.0 0.33
1740.0 0.33
1750.0 0.33
1760.0 0.33
1770.0 0.33
1780.0 0.33
1790.0 0.33
1800.0 0.33
1810.0 0.33
1820.0 0.33
1830.0 0.33
1840.0 0.33
1850.0 0.33
1860.0 0.33
1870.0 0.33
1880.0 0.33
1890.0 0.33
1900.0 0.33
1910.0 0.33
1920.0 0.33
1930.0 0.33
1940.0 0.33
1950.0 0.33
1960.0 0.33
1970.0 0.33
1980.0 0.33
1990.0 0.33
2000.0 0.33
2010.0 0.33
2020.0 0.33
2030.0 0.33
2040.0 0.33
2050.0 0.33
2060.0 0.33
2070.0 0.33
2080.0 0.33
2090.0 0.33
2100.0 0.33
2110.0 0.33
2120.0 0.33
2130.0 0.33
2140.0 0.33
2150.0 0.33
2160.0 0.33
2170.0 0.33
2180.0 0.33
2190.0 0.33
2200.0 0.33
2210.0 0.33
2220.0 0.33
2230.0 0.33
2240.0 0.33
2250.0 0.33
2260.0 0.33
2270.0 0.33
2280.0 0.33
2290.0 0.33
2300.0 0.33
2310.0 0.33
2320.0 0.33
2330.0 0.44
2340.0 0.44
2350.0 0.44
2360.0 0.44
2370.0 0.44
2380.0 0.55
2390.0 0.44
2400.0 0.44
2410.0 0.44
2420.0 0.44
2430.0 0.44
2440.0 0.44
2450.0 0.44
2460.0 0.44
2470.0 0.44
2480.0 0.44
2490.0 0.44
2500.0 0.44
2510.0 0.44
2520.0 0.44
2530.0 0.44
2540.0 0.44
2550.0 0.44
2560.0 0.44
2570.0 0.44
2580.0 0.44
2590.0 0.44
2600.0 0.44
2610.0 0.44
2620.0 0.44
2630.0 0.44
2640.0 0.44
2650.0 0.44
2660.0 0.44
2670.0 0.44
2680.0 0.44
2690.0 0.44
2700.0 0.44
2710.0 0.44
2720.0 0.44
2730.0 0.44
2740.0 0.44
2750.0 0.44
2760.0 0.44
2770.0 0.44
2780.0 0.44
2790.0 0.44
2800.0 0.44
2810.0 0.44
2820.0 0.44
2830.0 0.44
2840.0 0.44
2850.0 0.44
2860.0 0.44
2870.0 0.55
2880.0 0.55
2890.0 0.55
2900.0 0.55
2910.0 0.55
2920.0 0.55
2930.0 0.55
2940.0 0.55
2950.0 0.55
2960.0 0.55
2970.0 0.55
2980.0 0.55
2990.0 0.55
3000.0 0.55
3010.0 0.55
3020.0 0.55
3030.0 0.55
3040.0 0.66
3050.0 0.55
3060.0 0.55
3070.0 0.55
3080.0 0.55
3090.0 0.55
3100.0 0.55
3110.0 0.55
3120.0 0.55
3130.0 0.55
3140.0 0.55
3150.0 0.66
3160.0 0.76
3170.0 0.66
3180.0 0.66
3190.0 0.66
3200.0 0.66
3210.0 0.66
3220.0 0.66
3230.0 0.66
3240.0 0.66
3250.0 0.66
3260.0 0.66
3270.0 0.66
3280.0 0.66
3290.0 0.66
3300.0 0.66
3310.0 0.66
3320.0 0.66
3330.0 0.66
3340.0 0.66
3350.0 0.66
3360.0 0.66
3370.0 0.66
3380.0 0.66
3390.0 0.66
3400.0 0.66
3410.0 0.66
3420.0 0.66
3430.0 0.66
3440.0 0.66
3450.0 0.66
3460.0 0.66
3470.0 0.66
3480.0 0.66
3490.0 0.66
3500.0 0.66
3510.0 0.66
3520.0 0.66
3530.0 0.66
3540.0 0.66
3550.0 0.66
3560.0 0.66
3570.0 0.66
3580.0 0.66
3590.0 0.66
3600.0 0.66
3610.0 0.66
3620.0 0.66
3630.0 0.66
3640.0 0.66
3650.0 0.66
3660.0 0.66
3670.0 0.66
3680.0 0.66
3690.0 0.66
3700.0 0.66
3710.0 0.66
3720.0 0.66
3730.0 0.66
3740.0 0.66
3750.0 0.66
3760.0 0.66
3770.0 0.66
3780.0 0.66
3790.0 0.66
3800.0 0.66
3810.0 0.66
3820.0 0.66
3830.0 0.66
3840.0 0.66
3850.0 0.66
3860.0 0.66
3870.0 0.66
3880.0 0.66
3890.0 0.66
3900.0 0.66
3910.0 0.66
3920.0 0.66
3930.0 0.66
3940.0 0.66
3950.0 0.66
3960.0 0.66
3970.0 0.66
3980.0 0.66
3990.0 0.66
4000.0 0.66
4010.0 0.66
4020.0 0.66
4030.0 0.66
4040.0 0.66
4050.0 0.66
4060.0 0.66
4070.0 0.66
4080.0 0.66
4090.0 0.66
4100.0 0.66
4110.0 0.66
4120.0 0.66
4130.0 0.66
4140.0 0.66
4150.0 0.76
4160.0 0.76
4170.0 0.76
4180.0 0.76
4190.0 0.76
4200.0 0.76
4210.0 0.76
4220.0 0.76
4230.0 0.76
4240.0 0.76
4250.0 0.76
4260.0 0.87
4270.0 0.87
4280.0 0.87
4290.0 0.87
4300.0 0.87
4310.0 0.87
4320.0 0.87
4330.0 0.87
4340.0 0.87
4350.0 0.87
4360.0 0.87
4370.0 0.87
4380.0 0.87
4390.0 0.87
4400.0 0.98
4410.0 0.87
4420.0 0.87
4430.0 0.87
4440.0 0.87
4450.0 0.87
4460.0 0.87
4470.0 0.87
4480.0 0.87
4490.0 0.87
4500.0 0.87
4510.0 0.87
4520.0 0.87
4530.0 0.87
4540.0 0.87
4550.0 0.87
4560.0 0.87
4570.0 0.87
4580.0 0.87
4590.0 0.87
4600.0 0.87
4610.0 0.87
4620.0 0.87
4630.0 0.87
4640.0 0.87
4650.0 0.87
4660.0 0.87
4670.0 0.87
4680.0 0.87
4690.0 0.87
4700.0 0.98
4710.0 0.98
4720.0 0.98
4730.0 0.98
4740.0 0.98
4750.0 0.98
4760.0 0.98
4770.0 0.98
4780.0 0.98
4790.0 0.98
4800.0 0.98
4810.0 0.98
4820.0 0.98
4830.0 0.98
4840.0 0.98
4850.0 0.98
4860.0 0.98
4870.0 0.98
4880.0 1.09
4890.0 1.09
4900.0 1.09
4910.0 1.09
4920.0 1.09
4930.0 1.09
4940.0 1.09
4950.0 1.09
4960.0 1.09
4970.0 1.09
4980.0 1.09
4990.0 1.09
5000.0 1.09
5010.0 1.09
5020.0 1.09
5030.0 1.09
5040.0 1.09
5050.0 1.09
5060.0 1.09
5070.0 1.09
5080.0 1.09
5090.0 1.09
5100.0 1.09
5110.0 1.09
5120.0 1.09
5130.0 1.09
5140.0 1.09
5150.0 1.09
5160.0 1.09
5170.0 1.09
5180.0 1.09
5190.0 1.09
5200.0 1.09
5210.0 1.09
5220.0 1.09
5230.0 1.09
5240.0 1.09
5250.0 1.09
5260.0 1.09
5270.0 1.09
5280.0 1.09
5290.0 1.09
5300.0 1.09
5310.0 1.09
5320.0 1.09
5330.0 1.09
5340.0 1.09
5350.0 1.09
5360.0 1.09
5370.0 1.09
5380.0 1.09
5390.0 1.09
5400.0 1.09
5410.0 1.09
5420.0 1.09
5430.0 1.09
5440.0 1.09
5450.0 1.09
5460.0 1.09
5470.0 1.09
5480.0 1.09
5490.0 1.09
5500.0 1.09
5510.0 1.09
5520.0 1.09
5530.0 1.09
5540.0 1.09
5550.0 1.09
5560.0 1.09
5570.0 1.09
5580.0 1.09
5590.0 1.09
5600.0 1.09
5610.0 1.09
5620.0 1.20
5630.0 1.09
5640.0 1.09
5650.0 1.09
5660.0 1.09
5670.0 1.09
5680.0 1.09
5690.0 1.09
5700.0 1.09
5710.0 1.09
5720.0 1.09
5730.0 1.09
5740.0 1.20
5750.0 1.09
5760.0 1.09
5770.0 1.09
5780.0 1.20
5790.0 1.20
5800.0 1.20
5810.0 1.20
5820.0 1.20
5830.0 1.20
5840.0 1.20
5850.0 1.20
5860.0 1.20
5870.0 1.20
5880.0 1.20
5890.0 1.20
5900.0 1.20
5910.0 1.20
5920.0 1.20
5930.0 1.09
5940.0 1.20
5950.0 1.20
5960.0 1.20
5970.0 1.20
5980.0 1.20
5990.0 1.20
6000.0 1.20
6010.0 1.20
6020.0 1.20
6030.0 1.20
6040.0 1.20
6050.0 1.20
6060.0 1.20
6070.0 1.20
6080.0 1.20
6090.0 1.20
6100.0 1.20
6110.0 1.20
6120.0 1.20
6130.0 1.20
6140.0 1.20
6150.0 1.20
6160.0 1.20
6170.0 1.20
6180.0 1.20
6190.0 1.20
6200.0 1.20
6210.0 1.20
6220.0 1.20
6230.0 1.20
6240.0 1.20
6250.0 1.20
6260.0 1.20
6270.0 1.20
6280.0 1.20
6290.0 1.20
6300.0 1.20
6310.0 1.20
6320.0 1.20
6330.0 1.20
6340.0 1.20
6350.0 1.20
6360.0 1.20
6370.0 1.20
6380.0 1.20
6390.0 1.20
6400.0 1.20
6410.0 1.20
6420.0 1.20
6430.0 1.20
6440.0 1.20
6450.0 1.31
6460.0 1.20
6470.0 1.20
6480.0 1.31
6490.0 1.20
6500.0 1.20
6510.0 1.20
6520.0 1.20
6530.0 1.20
6540.0 1.20
6550.0 1.20
6560.0 1.20
6570.0 1.20
6580.0 1.20
6590.0 1.20
6600.0 1.20
6610.0 1.20
6620.0 1.20
6630.0 1.20
6640.0 1.20
6650.0 1.20
6660.0 1.20
6670.0 1.20
6680.0 1.20
6690.0 1.20
6700.0 1.20
6710.0 1.20
6720.0 1.20
6730.0 1.20
6740.0 1.20
6750.0 1.20
6760.0 1.20
6770.0 1.20
6780.0 1.20
6790.0 1.20
6800.0 1.20
6810.0 1.20
6820.0 1.20
6830.0 1.20
6840.0 1.20
6850.0 1.20
6860.0 1.20
6870.0 1.20
6880.0 1.20
6890.0 1.20
6900.0 1.20
6910.0 1.20
6920.0 1.20
6930.0 1.20
6940.0 1.20
6950.0 1.20
6960.0 1.20
6970.0 1.20
6980.0 1.31
6990.0 1.31
7000.0 1.20
7010.0 1.20
7020.0 1.20
7030.0 1.20
7040.0 1.31
7050.0 1.31
7060.0 1.31
7070.0 1.31
7080.0 1.31
7090.0 1.31
7100.0 1.31
7110.0 1.31
7120.0 1.31
7130.0 1.31
7140.0 1.31
7150.0 1.31
7160.0 1.31
7170.0 1.31
7180.0 1.31
7190.0 1.31
7200.0 1.31
7210.0 1.31
7220.0 1.31
7230.0 1.31
7240.0 1.31
7250.0 1.31
7260.0 1.31
7270.0 1.31
7280.0 1.31
7290.0 1.31
7300.0 1.31
7310.0 1.31
7320.0 1.31
7330.0 1.31
7340.0 1.31
7350.0 1.31
7360.0 1.31
7370.0 1.31
7380.0 1.31
7390.0 1.31
7400.0 1.31
7410.0 1.31
7420.0 1.31
7430.0 1.42
7440.0 1.42
7450.0 1.42
7460.0 1.42
7470.0 1.42
7480.0 1.42
7490.0 1.42
7500.0 1.42
7510.0 1.42
7520.0 1.42
7530.0 1.42
7540.0 1.42
7550.0 1.42
7560.0 1.42
7570.0 1.42
7580.0 1.42
7590.0 1.42
7600.0 1.42
7610.0 1.42
7620.0 1.42
7630.0 1.42
7640.0 1.42
7650.0 1.42
7660.0 1.42
7670.0 1.42
7680.0 1.42
7690.0 1.42
7700.0 1.42
7710.0 1.42
7720.0 1.42
7730.0 1.42
7740.0 1.42
7750.0 1.42
7760.0 1.42
7770.0 1.42
7780.0 1.53
7790.0 1.53
7800.0 1.53
7810.0 1.53
7820.0 1.53
7830.0 1.53
7840.0 1.53
7850.0 1.53
7860.0 1.53
7870.0 1.53
7880.0 1.53
7890.0 1.53
7900.0 1.53
7910.0 1.53
7920.0 1.53
7930.0 1.53
7940.0 1.53
7950.0 1.53
7960.0 1.53
7970.0 1.53
7980.0 1.53
7990.0 1.53
8000.0 1.53
8010.0 1.53
8020.0 1.53
8030.0 1.53
8040.0 1.53
8050.0 1.53
8060.0 1.53
8070.0 1.64
8080.0 1.53
8090.0 1.75
8100.0 1.53
8110.0 1.53
8120.0 1.53
8130.0 1.53
8140.0 1.64
8150.0 1.75
8160.0 1.75
8170.0 1.75
8180.0 1.75
8190.0 1.86
8200.0 1.75
8210.0 1.75
8220.0 1.75
8230.0 1.75
8240.0 1.75
8250.0 1.75
8260.0 1.75
8270.0 1.75
8280.0 1.75
8290.0 1.86
8300.0 1.86
8310.0 1.86
8320.0 1.86
8330.0 1.86
8340.0 1.86
8350.0 1.86
8360.0 1.97
8370.0 1.86
8380.0 1.86
8390.0 1.86
8400.0 1.86
8410.0 1.86
8420.0 1.86
8430.0 1.86
8440.0 1.86
8450.0 1.86
8460.0 1.86
8470.0 1.86
8480.0 1.86
8490.0 1.86
8500.0 1.86
8510.0 1.86
8520.0 1.86
8530.0 1.86
8540.0 1.86
8550.0 1.86
8560.0 1.86
8570.0 1.86
8580.0 1.86
8590.0 1.86
8600.0 1.86
8610.0 1.86
8620.0 1.86
8630.0 1.86
8640.0 1.86
8650.0 1.86
8660.0 1.86
8670.0 1.86
8680.0 1.86
8690.0 1.86
8700.0 1.86
8710.0 1.86
8720.0 1.86
8730.0 1.86
8740.0 1.86
8750.0 1.97
8760.0 1.97
8770.0 1.86
8780.0 1.86
8790.0 1.86
8800.0 1.86
8810.0 1.86
8820.0 1.86
8830.0 1.86
8840.0 1.86
8850.0 1.86
8860.0 1.86
8870.0 1.86
8880.0 1.86
8890.0 1.86
8900.0 1.86
8910.0 1.86
8920.0 1.86
8930.0 1.86
8940.0 1.86
8950.0 1.86
8960.0 1.86
8970.0 1.86
8980.0 1.86
8990.0 1.86
9000.0 1.86
9010.0 1.97
9020.0 1.86
9030.0 1.86
9040.0 1.86
9050.0 1.86
9060.0 1.86
9070.0 1.86
9080.0 1.97
9090.0 1.86
9100.0 1.86
9110.0 1.86
9120.0 1.86
9130.0 1.86
9140.0 1.86
9150.0 1.86
9160.0 1.86
9170.0 1.86
9180.0 1.86
9190.0 1.86
9200.0 1.86
9210.0 1.86
9220.0 1.86
9230.0 1.86
9240.0 1.86
9250.0 1.86
9260.0 1.86
9270.0 1.86
9280.0 1.86
9290.0 1.86
9300.0 1.86
9310.0 1.86
9320.0 1.86
9330.0 1.86
9340.0 1.86
9350.0 1.86
9360.0 1.86
9370.0 1.86
9380.0 1.86
9390.0 1.86
9400.0 1.86
9410.0 1.86
9420.0 1.86
9430.0 1.86
9440.0 1.86
9450.0 1.86
9460.0 1.86
9470.0 1.86
9480.0 1.86
9490.0 1.86
9500.0 1.86
9510.0 1.86
9520.0 1.86
9530.0 1.86
9540.0 1.86
9550.0 1.86
9560.0 1.86
9570.0 1.86
9580.0 1.86
9590.0 1.86
9600.0 1.86
9610.0 1.86
9620.0 1.86
9630.0 1.86
9640.0 1.86
9650.0 1.86
9660.0 1.86
9670.0 1.86
9680.0 1.86
9690.0 1.86
9700.0 1.86
9710.0 1.86
9720.0 1.86
9730.0 1.86
9740.0 1.86
9750.0 1.86
9760.0 1.86
9770.0 1.86
9780.0 1.86
9790.0 1.86
9800.0 1.86
9810.0 1.86
9820.0 1.86
9830.0 1.86
9840.0 1.86
9850.0 1.86
9860.0 1.86
9870.0 1.86
9880.0 1.86
9890.0 1.86
9900.0 1.86
9910.0 1.86
9920.0 1.86
9930.0 1.86
9940.0 1.86
9950.0 1.86
9960.0 1.86
9970.0 1.86
9980.0 1.86
9990.0 1.86
10000.0 1.86
