# Supplementary material for: Phospholipids are imported into mitochondria by VDAC, a dimeric beta barrel scramblase
Source: Nat Commun. 2023 Dec 8;14:8115. doi: 10.1038/s41467-023-43570-y (PMC10709637; doi:10.1038/s41467-023-43570-y)
Supplement: Supplementary file 6 — Source Data [file 41467_2023_43570_MOESM6_ESM.zip › FIg S8/figs8-c/scrambling_dimer-1-star_n1.dat]

@ xfontsize 16
@ yfontsize 16
@ xticksfontsize 14
@ yticksfontsize 14
@ grid --
@ xlabel time [ns]
@ ylabel scrambled lipids [%]
$ linewidth 3
0.0 0.00
10.0 0.00
20.0 0.00
30.0 0.11
40.0 0.11
50.0 0.11
60.0 0.11
70.0 0.22
80.0 0.22
90.0 0.22
100.0 0.22
110.0 0.22
120.0 0.22
130.0 0.22
140.0 0.22
150.0 0.22
160.0 0.33
170.0 0.22
180.0 0.22
190.0 0.22
200.0 0.22
210.0 0.22
220.0 0.22
230.0 0.22
240.0 0.43
250.0 0.22
260.0 0.22
270.0 0.22
280.0 0.33
290.0 0.33
300.0 0.33
310.0 0.33
320.0 0.33
330.0 0.33
340.0 0.33
350.0 0.33
360.0 0.33
370.0 0.33
380.0 0.33
390.0 0.33
400.0 0.33
410.0 0.33
420.0 0.33
430.0 0.33
440.0 0.33
450.0 0.33
460.0 0.43
470.0 0.43
480.0 0.43
490.0 0.43
500.0 0.33
510.0 0.33
520.0 0.33
530.0 0.33
540.0 0.33
550.0 0.33
560.0 0.33
570.0 0.33
580.0 0.33
590.0 0.33
600.0 0.33
610.0 0.43
620.0 0.43
630.0 0.43
640.0 0.43
650.0 0.43
660.0 0.43
670.0 0.43
680.0 0.43
690.0 0.43
700.0 0.43
710.0 0.43
720.0 0.43
730.0 0.43
740.0 0.43
750.0 0.43
760.0 0.43
770.0 0.43
780.0 0.43
790.0 0.43
800.0 0.43
810.0 0.54
820.0 0.54
830.0 0.43
840.0 0.54
850.0 0.54
860.0 0.54
870.0 0.54
880.0 0.54
890.0 0.54
900.0 0.54
910.0 0.54
920.0 0.54
930.0 0.54
940.0 0.54
950.0 0.54
960.0 0.65
970.0 0.54
980.0 0.54
990.0 0.54
1000.0 0.54
1010.0 0.54
1020.0 0.54
1030.0 0.54
1040.0 0.65
1050.0 0.76
1060.0 0.76
1070.0 0.76
1080.0 0.87
1090.0 0.87
1100.0 0.87
1110.0 0.87
1120.0 0.87
1130.0 0.87
1140.0 0.87
1150.0 0.98
1160.0 0.87
1170.0 0.87
1180.0 0.87
1190.0 0.87
1200.0 0.87
1210.0 0.87
1220.0 0.87
1230.0 0.87
1240.0 0.98
1250.0 0.98
1260.0 0.98
1270.0 0.98
1280.0 0.98
1290.0 0.98
1300.0 0.98
1310.0 0.98
1320.0 0.98
1330.0 0.98
1340.0 0.98
1350.0 0.98
1360.0 0.98
1370.0 0.98
1380.0 0.98
1390.0 0.98
1400.0 0.98
1410.0 0.98
1420.0 0.98
1430.0 1.09
1440.0 1.09
1450.0 1.09
1460.0 1.20
1470.0 1.20
1480.0 1.20
1490.0 1.20
1500.0 1.20
1510.0 1.20
1520.0 1.30
1530.0 1.20
1540.0 1.20
1550.0 1.20
1560.0 1.20
1570.0 1.20
1580.0 1.20
1590.0 1.20
1600.0 1.20
1610.0 1.30
1620.0 1.30
1630.0 1.30
1640.0 1.20
1650.0 1.30
1660.0 1.20
1670.0 1.20
1680.0 1.20
1690.0 1.30
1700.0 1.30
1710.0 1.20
1720.0 1.30
1730.0 1.30
1740.0 1.30
1750.0 1.30
1760.0 1.30
1770.0 1.30
1780.0 1.30
1790.0 1.30
1800.0 1.30
1810.0 1.30
1820.0 1.30
1830.0 1.30
1840.0 1.30
1850.0 1.30
1860.0 1.30
1870.0 1.30
1880.0 1.30
1890.0 1.30
1900.0 1.30
1910.0 1.30
1920.0 1.30
1930.0 1.30
1940.0 1.30
1950.0 1.30
1960.0 1.30
1970.0 1.30
1980.0 1.30
1990.0 1.30
2000.0 1.30
2010.0 1.30
2020.0 1.30
2030.0 1.30
2040.0 1.30
2050.0 1.30
2060.0 1.41
2070.0 1.41
2080.0 1.52
2090.0 1.41
2100.0 1.41
2110.0 1.41
2120.0 1.41
2130.0 1.41
2140.0 1.41
2150.0 1.41
2160.0 1.41
2170.0 1.41
2180.0 1.41
2190.0 1.41
2200.0 1.52
2210.0 1.52
2220.0 1.52
2230.0 1.63
2240.0 1.52
2250.0 1.52
2260.0 1.63
2270.0 1.63
2280.0 1.63
2290.0 1.74
2300.0 1.74
2310.0 1.74
2320.0 1.74
2330.0 1.63
2340.0 1.85
2350.0 1.63
2360.0 1.63
2370.0 1.63
2380.0 1.74
2390.0 1.63
2400.0 1.74
2410.0 1.63
2420.0 1.74
2430.0 1.63
2440.0 1.63
2450.0 1.63
2460.0 1.63
2470.0 1.63
2480.0 1.63
2490.0 1.63
2500.0 1.63
2510.0 1.74
2520.0 1.63
2530.0 1.63
2540.0 1.63
2550.0 1.63
2560.0 1.63
2570.0 1.63
2580.0 1.63
2590.0 1.63
2600.0 1.63
2610.0 1.63
2620.0 1.63
2630.0 1.63
2640.0 1.63
2650.0 1.63
2660.0 1.63
2670.0 1.63
2680.0 1.63
2690.0 1.63
2700.0 1.63
2710.0 1.63
2720.0 1.63
2730.0 1.63
2740.0 1.63
2750.0 1.63
2760.0 1.63
2770.0 1.63
2780.0 1.63
2790.0 1.63
2800.0 1.63
2810.0 1.63
2820.0 1.63
2830.0 1.63
2840.0 1.63
2850.0 1.63
2860.0 1.63
2870.0 1.63
2880.0 1.63
2890.0 1.63
2900.0 1.63
2910.0 1.63
2920.0 1.63
2930.0 1.63
2940.0 1.63
2950.0 1.63
2960.0 1.63
2970.0 1.63
2980.0 1.63
2990.0 1.63
3000.0 1.63
3010.0 1.63
3020.0 1.63
3030.0 1.63
3040.0 1.63
3050.0 1.63
3060.0 1.63
3070.0 1.63
3080.0 1.63
3090.0 1.63
3100.0 1.63
3110.0 1.63
3120.0 1.63
3130.0 1.63
3140.0 1.63
3150.0 1.63
3160.0 1.63
3170.0 1.63
3180.0 1.63
3190.0 1.63
3200.0 1.63
3210.0 1.63
3220.0 1.63
3230.0 1.63
3240.0 1.63
3250.0 1.63
3260.0 1.63
3270.0 1.63
3280.0 1.74
3290.0 1.63
3300.0 1.63
3310.0 1.63
3320.0 1.63
3330.0 1.63
3340.0 1.63
3350.0 1.63
3360.0 1.63
3370.0 1.63
3380.0 1.63
3390.0 1.63
3400.0 1.63
3410.0 1.63
3420.0 1.63
3430.0 1.63
3440.0 1.63
3450.0 1.63
3460.0 1.63
3470.0 1.63
3480.0 1.63
3490.0 1.63
3500.0 1.63
3510.0 1.63
3520.0 1.63
3530.0 1.63
3540.0 1.74
3550.0 1.63
3560.0 1.74
3570.0 1.74
3580.0 1.74
3590.0 1.74
3600.0 1.74
3610.0 1.74
3620.0 1.74
3630.0 1.74
3640.0 1.74
3650.0 1.74
3660.0 1.74
3670.0 1.74
3680.0 1.74
3690.0 1.74
3700.0 1.74
3710.0 1.74
3720.0 1.74
3730.0 1.74
3740.0 1.74
3750.0 1.74
3760.0 1.74
3770.0 1.74
3780.0 1.85
3790.0 1.74
3800.0 1.85
3810.0 1.74
3820.0 1.74
3830.0 1.74
3840.0 1.74
3850.0 1.74
3860.0 1.74
3870.0 1.74
3880.0 1.74
3890.0 1.74
3900.0 1.74
3910.0 1.74
3920.0 1.74
3930.0 1.74
3940.0 1.85
3950.0 1.85
3960.0 1.85
3970.0 1.85
3980.0 1.85
3990.0 1.85
4000.0 1.85
4010.0 1.85
4020.0 1.85
4030.0 1.85
4040.0 1.85
4050.0 1.85
4060.0 1.85
4070.0 1.85
4080.0 1.85
4090.0 1.85
4100.0 1.85
4110.0 1.85
4120.0 1.85
4130.0 1.85
4140.0 1.85
4150.0 1.85
4160.0 1.85
4170.0 1.85
4180.0 1.85
4190.0 1.85
4200.0 1.85
4210.0 1.85
4220.0 1.96
4230.0 1.96
4240.0 1.96
4250.0 1.96
4260.0 1.96
4270.0 1.96
4280.0 1.96
4290.0 1.96
4300.0 1.96
4310.0 1.96
4320.0 1.85
4330.0 1.96
4340.0 1.85
4350.0 1.85
4360.0 1.85
4370.0 1.85
4380.0 1.85
4390.0 1.85
4400.0 1.85
4410.0 1.85
4420.0 1.96
4430.0 1.85
4440.0 1.85
4450.0 2.07
4460.0 1.96
4470.0 1.96
4480.0 1.96
4490.0 1.96
4500.0 1.96
4510.0 1.96
4520.0 1.96
4530.0 1.96
4540.0 1.96
4550.0 1.96
4560.0 1.96
4570.0 1.96
4580.0 1.96
4590.0 1.96
4600.0 2.07
4610.0 1.96
4620.0 1.96
4630.0 1.96
4640.0 1.96
4650.0 1.96
4660.0 1.96
4670.0 1.96
4680.0 1.96
4690.0 1.96
4700.0 1.96
4710.0 1.96
4720.0 1.96
4730.0 1.96
4740.0 1.96
4750.0 2.07
4760.0 2.07
4770.0 2.07
4780.0 2.07
4790.0 2.17
4800.0 2.17
4810.0 2.17
4820.0 2.17
4830.0 2.17
4840.0 2.17
4850.0 2.17
4860.0 2.17
4870.0 2.17
4880.0 2.17
4890.0 2.17
4900.0 2.17
4910.0 2.17
4920.0 2.17
4930.0 2.28
4940.0 2.28
4950.0 2.17
4960.0 2.17
4970.0 2.17
4980.0 2.17
4990.0 2.28
5000.0 2.17
5010.0 2.17
5020.0 2.17
5030.0 2.17
5040.0 2.28
5050.0 2.39
5060.0 2.28
5070.0 2.28
5080.0 2.28
5090.0 2.28
5100.0 2.28
5110.0 2.39
5120.0 2.39
5130.0 2.28
5140.0 2.28
5150.0 2.28
5160.0 2.17
5170.0 2.28
5180.0 2.28
5190.0 2.28
5200.0 2.28
5210.0 2.28
5220.0 2.28
5230.0 2.39
5240.0 2.39
5250.0 2.28
5260.0 2.50
5270.0 2.50
5280.0 2.61
5290.0 2.50
5300.0 2.50
5310.0 2.50
5320.0 2.50
5330.0 2.50
5340.0 2.50
5350.0 2.50
5360.0 2.50
5370.0 2.50
5380.0 2.50
5390.0 2.50
5400.0 2.61
5410.0 2.50
5420.0 2.61
5430.0 2.61
5440.0 2.50
5450.0 2.50
5460.0 2.50
5470.0 2.50
5480.0 2.50
5490.0 2.50
5500.0 2.50
5510.0 2.50
5520.0 2.50
5530.0 2.50
5540.0 2.50
5550.0 2.50
5560.0 2.50
5570.0 2.50
5580.0 2.50
5590.0 2.50
5600.0 2.61
5610.0 2.50
5620.0 2.50
5630.0 2.50
5640.0 2.50
5650.0 2.50
5660.0 2.50
5670.0 2.50
5680.0 2.50
5690.0 2.50
5700.0 2.50
5710.0 2.50
5720.0 2.50
5730.0 2.50
5740.0 2.50
5750.0 2.50
5760.0 2.50
5770.0 2.50
5780.0 2.50
5790.0 2.50
5800.0 2.50
5810.0 2.50
5820.0 2.50
5830.0 2.50
5840.0 2.50
5850.0 2.50
5860.0 2.50
5870.0 2.50
5880.0 2.50
5890.0 2.50
5900.0 2.50
5910.0 2.50
5920.0 2.50
5930.0 2.50
5940.0 2.50
5950.0 2.50
5960.0 2.50
5970.0 2.50
5980.0 2.50
5990.0 2.50
6000.0 2.50
6010.0 2.50
6020.0 2.50
6030.0 2.50
6040.0 2.50
6050.0 2.50
6060.0 2.50
6070.0 2.50
6080.0 2.50
6090.0 2.50
6100.0 2.50
6110.0 2.50
6120.0 2.50
6130.0 2.50
6140.0 2.50
6150.0 2.50
6160.0 2.50
6170.0 2.50
6180.0 2.50
6190.0 2.50
6200.0 2.50
6210.0 2.50
6220.0 2.50
6230.0 2.50
6240.0 2.50
6250.0 2.50
6260.0 2.50
6270.0 2.50
6280.0 2.50
6290.0 2.50
6300.0 2.50
6310.0 2.50
6320.0 2.50
6330.0 2.50
6340.0 2.50
6350.0 2.50
6360.0 2.50
6370.0 2.50
6380.0 2.50
6390.0 2.50
6400.0 2.50
6410.0 2.50
6420.0 2.50
6430.0 2.50
6440.0 2.50
6450.0 2.50
6460.0 2.50
6470.0 2.50
6480.0 2.50
6490.0 2.50
6500.0 2.50
6510.0 2.50
6520.0 2.50
6530.0 2.50
6540.0 2.50
6550.0 2.50
6560.0 2.50
6570.0 2.50
6580.0 2.50
6590.0 2.50
6600.0 2.50
6610.0 2.50
6620.0 2.61
6630.0 2.61
6640.0 2.61
6650.0 2.61
6660.0 2.61
6670.0 2.61
6680.0 2.61
6690.0 2.61
6700.0 2.61
6710.0 2.61
6720.0 2.61
6730.0 2.61
6740.0 2.61
6750.0 2.61
6760.0 2.61
6770.0 2.72
6780.0 2.72
6790.0 2.72
6800.0 2.61
6810.0 2.61
6820.0 2.61
6830.0 2.61
6840.0 2.61
6850.0 2.61
6860.0 2.72
6870.0 2.61
6880.0 2.61
6890.0 2.61
6900.0 2.61
6910.0 2.61
6920.0 2.61
6930.0 2.61
6940.0 2.61
6950.0 2.61
6960.0 2.61
6970.0 2.61
6980.0 2.61
6990.0 2.61
7000.0 2.61
7010.0 2.61
7020.0 2.61
7030.0 2.61
7040.0 2.61
7050.0 2.61
7060.0 2.61
7070.0 2.61
7080.0 2.61
7090.0 2.61
7100.0 2.61
7110.0 2.61
7120.0 2.72
7130.0 2.61
7140.0 2.61
7150.0 2.61
7160.0 2.61
7170.0 2.61
7180.0 2.61
7190.0 2.61
7200.0 2.61
7210.0 2.61
7220.0 2.61
7230.0 2.72
7240.0 2.72
7250.0 2.61
7260.0 2.61
7270.0 2.61
7280.0 2.61
7290.0 2.61
7300.0 2.61
7310.0 2.61
7320.0 2.72
7330.0 2.61
7340.0 2.61
7350.0 2.61
7360.0 2.61
7370.0 2.61
7380.0 2.61
7390.0 2.61
7400.0 2.61
7410.0 2.61
7420.0 2.61
7430.0 2.61
7440.0 2.72
7450.0 2.61
7460.0 2.61
7470.0 2.61
7480.0 2.61
7490.0 2.61
7500.0 2.61
7510.0 2.61
7520.0 2.61
7530.0 2.61
7540.0 2.61
7550.0 2.61
7560.0 2.61
7570.0 2.72
7580.0 2.61
7590.0 2.72
7600.0 2.72
7610.0 2.72
7620.0 2.72
7630.0 2.72
7640.0 2.72
7650.0 2.72
7660.0 2.72
7670.0 2.72
7680.0 2.72
7690.0 2.72
7700.0 2.72
7710.0 2.72
7720.0 2.72
7730.0 2.72
7740.0 2.72
7750.0 2.72
7760.0 2.72
7770.0 2.72
7780.0 2.72
7790.0 2.83
7800.0 2.72
7810.0 2.72
7820.0 2.72
7830.0 2.72
7840.0 2.72
7850.0 2.72
7860.0 2.72
7870.0 2.72
7880.0 2.72
7890.0 2.72
7900.0 2.72
7910.0 2.72
7920.0 2.72
7930.0 2.72
7940.0 2.72
7950.0 2.72
7960.0 2.72
7970.0 2.72
7980.0 2.72
7990.0 2.72
8000.0 2.72
8010.0 2.72
8020.0 2.72
8030.0 2.72
8040.0 2.83
8050.0 2.72
8060.0 2.72
8070.0 2.72
8080.0 2.72
8090.0 2.72
8100.0 2.72
8110.0 2.72
8120.0 2.72
8130.0 2.72
8140.0 2.72
8150.0 2.72
8160.0 2.72
8170.0 2.72
8180.0 2.72
8190.0 2.83
8200.0 2.83
8210.0 2.83
8220.0 2.83
8230.0 2.83
8240.0 2.83
8250.0 2.93
8260.0 2.83
8270.0 2.83
8280.0 2.83
8290.0 2.83
8300.0 2.83
8310.0 2.83
8320.0 2.83
8330.0 2.83
8340.0 2.93
8350.0 2.83
8360.0 2.83
8370.0 2.83
8380.0 2.83
8390.0 2.83
8400.0 2.83
8410.0 2.83
8420.0 2.83
8430.0 2.83
8440.0 2.83
8450.0 2.83
8460.0 2.93
8470.0 2.93
8480.0 2.93
8490.0 2.93
8500.0 2.93
8510.0 2.93
8520.0 2.93
8530.0 2.93
8540.0 2.93
8550.0 2.93
8560.0 2.93
8570.0 2.93
8580.0 3.04
8590.0 3.04
8600.0 3.04
8610.0 3.04
8620.0 3.04
8630.0 3.15
8640.0 3.15
8650.0 3.15
8660.0 3.15
8670.0 3.15
8680.0 3.15
8690.0 3.15
8700.0 3.15
8710.0 3.15
8720.0 3.15
8730.0 3.15
8740.0 3.15
8750.0 3.15
8760.0 3.15
8770.0 3.15
8780.0 3.15
8790.0 3.15
8800.0 3.15
8810.0 3.15
8820.0 3.15
8830.0 3.15
8840.0 3.15
8850.0 3.15
8860.0 3.15
8870.0 3.15
8880.0 3.15
8890.0 3.15
8900.0 3.15
8910.0 3.15
8920.0 3.15
8930.0 3.15
8940.0 3.15
8950.0 3.15
8960.0 3.15
8970.0 3.15
8980.0 3.15
8990.0 3.15
9000.0 3.15
9010.0 3.15
9020.0 3.15
9030.0 3.15
9040.0 3.15
9050.0 3.15
9060.0 3.15
9070.0 3.15
9080.0 3.15
9090.0 3.15
9100.0 3.15
9110.0 3.15
9120.0 3.15
9130.0 3.15
9140.0 3.15
9150.0 3.15
9160.0 3.15
9170.0 3.15
9180.0 3.15
9190.0 3.15
9200.0 3.15
9210.0 3.15
9220.0 3.15
9230.0 3.15
9240.0 3.15
9250.0 3.15
9260.0 3.15
9270.0 3.15
9280.0 3.15
9290.0 3.15
9300.0 3.15
9310.0 3.15
9320.0 3.15
9330.0 3.15
9340.0 3.15
9350.0 3.15
9360.0 3.15
9370.0 3.26
9380.0 3.15
9390.0 3.15
9400.0 3.15
9410.0 3.15
9420.0 3.15
9430.0 3.15
9440.0 3.15
9450.0 3.26
9460.0 3.15
9470.0 3.26
9480.0 3.37
9490.0 3.37
9500.0 3.37
9510.0 3.37
9520.0 3.37
9530.0 3.37
9540.0 3.37
9550.0 3.37
9560.0 3.48
9570.0 3.48
9580.0 3.48
9590.0 3.48
9600.0 3.48
9610.0 3.48
9620.0 3.48
9630.0 3.48
9640.0 3.48
9650.0 3.48
9660.0 3.48
9670.0 3.48
9680.0 3.48
9690.0 3.48
9700.0 3.59
9710.0 3.48
9720.0 3.37
9730.0 3.48
9740.0 3.48
9750.0 3.37
9760.0 3.37
9770.0 3.37
9780.0 3.37
9790.0 3.59
9800.0 3.37
9810.0 3.37
9820.0 3.37
9830.0 3.48
9840.0 3.37
9850.0 3.37
9860.0 3.37
9870.0 3.37
9880.0 3.37
9890.0 3.37
9900.0 3.37
9910.0 3.37
9920.0 3.37
9930.0 3.37
9940.0 3.37
9950.0 3.37
9960.0 3.37
9970.0 3.37
9980.0 3.37
9990.0 3.37
10000.0 3.37
