# Supplementary material for: Phospholipids are imported into mitochondria by VDAC, a dimeric beta barrel scramblase
Source: Nat Commun. 2023 Dec 8;14:8115. doi: 10.1038/s41467-023-43570-y (PMC10709637; doi:10.1038/s41467-023-43570-y)
Supplement: Supplementary file 6 — Source Data [file 41467_2023_43570_MOESM6_ESM.zip › FIg S8/figs8-c/scrambling_dimer-1-star_n2.dat]

@ xlabel time [ns]
@ ylabel scrambled lipids [%]
$ linewidth 3
0.0 0.00
10.0 0.00
20.0 0.00
30.0 0.00
40.0 0.00
50.0 0.00
60.0 0.00
70.0 0.00
80.0 0.00
90.0 0.00
100.0 0.00
110.0 0.11
120.0 0.11
130.0 0.11
140.0 0.11
150.0 0.11
160.0 0.11
170.0 0.11
180.0 0.11
190.0 0.11
200.0 0.11
210.0 0.11
220.0 0.11
230.0 0.11
240.0 0.11
250.0 0.11
260.0 0.11
270.0 0.11
280.0 0.11
290.0 0.11
300.0 0.22
310.0 0.11
320.0 0.22
330.0 0.22
340.0 0.22
350.0 0.22
360.0 0.22
370.0 0.22
380.0 0.22
390.0 0.22
400.0 0.22
410.0 0.22
420.0 0.22
430.0 0.22
440.0 0.22
450.0 0.22
460.0 0.22
470.0 0.22
480.0 0.22
490.0 0.22
500.0 0.22
510.0 0.22
520.0 0.22
530.0 0.22
540.0 0.22
550.0 0.22
560.0 0.22
570.0 0.22
580.0 0.22
590.0 0.22
600.0 0.22
610.0 0.22
620.0 0.22
630.0 0.22
640.0 0.22
650.0 0.22
660.0 0.22
670.0 0.22
680.0 0.22
690.0 0.22
700.0 0.22
710.0 0.22
720.0 0.22
730.0 0.22
740.0 0.22
750.0 0.22
760.0 0.22
770.0 0.22
780.0 0.22
790.0 0.22
800.0 0.22
810.0 0.22
820.0 0.22
830.0 0.22
840.0 0.22
850.0 0.22
860.0 0.22
870.0 0.22
880.0 0.22
890.0 0.22
900.0 0.22
910.0 0.22
920.0 0.22
930.0 0.22
940.0 0.22
950.0 0.22
960.0 0.22
970.0 0.22
980.0 0.22
990.0 0.22
1000.0 0.22
1010.0 0.22
1020.0 0.22
1030.0 0.22
1040.0 0.22
1050.0 0.22
1060.0 0.22
1070.0 0.22
1080.0 0.22
1090.0 0.22
1100.0 0.22
1110.0 0.22
1120.0 0.22
1130.0 0.22
1140.0 0.22
1150.0 0.22
1160.0 0.22
1170.0 0.22
1180.0 0.22
1190.0 0.22
1200.0 0.22
1210.0 0.22
1220.0 0.22
1230.0 0.22
1240.0 0.22
1250.0 0.22
1260.0 0.22
1270.0 0.22
1280.0 0.22
1290.0 0.22
1300.0 0.22
1310.0 0.22
1320.0 0.22
1330.0 0.22
1340.0 0.22
1350.0 0.22
1360.0 0.22
1370.0 0.22
1380.0 0.22
1390.0 0.22
1400.0 0.22
1410.0 0.22
1420.0 0.22
1430.0 0.22
1440.0 0.22
1450.0 0.22
1460.0 0.22
1470.0 0.22
1480.0 0.22
1490.0 0.22
1500.0 0.22
1510.0 0.22
1520.0 0.22
1530.0 0.22
1540.0 0.22
1550.0 0.22
1560.0 0.22
1570.0 0.22
1580.0 0.22
1590.0 0.22
1600.0 0.22
1610.0 0.22
1620.0 0.22
1630.0 0.22
1640.0 0.22
1650.0 0.22
1660.0 0.22
1670.0 0.22
1680.0 0.22
1690.0 0.22
1700.0 0.22
1710.0 0.22
1720.0 0.22
1730.0 0.33
1740.0 0.22
1750.0 0.22
1760.0 0.22
1770.0 0.22
1780.0 0.22
1790.0 0.22
1800.0 0.22
1810.0 0.22
1820.0 0.22
1830.0 0.22
1840.0 0.22
1850.0 0.22
1860.0 0.22
1870.0 0.22
1880.0 0.22
1890.0 0.22
1900.0 0.22
1910.0 0.22
1920.0 0.22
1930.0 0.22
1940.0 0.22
1950.0 0.22
1960.0 0.22
1970.0 0.22
1980.0 0.22
1990.0 0.22
2000.0 0.22
2010.0 0.22
2020.0 0.22
2030.0 0.22
2040.0 0.22
2050.0 0.22
2060.0 0.22
2070.0 0.22
2080.0 0.22
2090.0 0.22
2100.0 0.22
2110.0 0.22
2120.0 0.22
2130.0 0.22
2140.0 0.22
2150.0 0.22
2160.0 0.22
2170.0 0.22
2180.0 0.22
2190.0 0.22
2200.0 0.22
2210.0 0.22
2220.0 0.22
2230.0 0.22
2240.0 0.22
2250.0 0.22
2260.0 0.22
2270.0 0.33
2280.0 0.43
2290.0 0.33
2300.0 0.22
2310.0 0.33
2320.0 0.33
2330.0 0.33
2340.0 0.33
2350.0 0.33
2360.0 0.33
2370.0 0.33
2380.0 0.33
2390.0 0.43
2400.0 0.43
2410.0 0.43
2420.0 0.43
2430.0 0.43
2440.0 0.33
2450.0 0.43
2460.0 0.43
2470.0 0.43
2480.0 0.43
2490.0 0.43
2500.0 0.43
2510.0 0.43
2520.0 0.43
2530.0 0.43
2540.0 0.43
2550.0 0.43
2560.0 0.43
2570.0 0.43
2580.0 0.43
2590.0 0.43
2600.0 0.43
2610.0 0.54
2620.0 0.43
2630.0 0.43
2640.0 0.43
2650.0 0.43
2660.0 0.43
2670.0 0.43
2680.0 0.43
2690.0 0.43
2700.0 0.54
2710.0 0.54
2720.0 0.43
2730.0 0.54
2740.0 0.54
2750.0 0.43
2760.0 0.54
2770.0 0.54
2780.0 0.54
2790.0 0.54
2800.0 0.54
2810.0 0.54
2820.0 0.54
2830.0 0.54
2840.0 0.54
2850.0 0.54
2860.0 0.54
2870.0 0.54
2880.0 0.65
2890.0 0.65
2900.0 0.76
2910.0 0.76
2920.0 0.65
2930.0 0.65
2940.0 0.65
2950.0 0.65
2960.0 0.76
2970.0 0.76
2980.0 0.76
2990.0 0.76
3000.0 0.76
3010.0 0.76
3020.0 0.76
3030.0 0.76
3040.0 0.76
3050.0 0.76
3060.0 0.76
3070.0 0.76
3080.0 0.76
3090.0 0.76
3100.0 0.76
3110.0 0.76
3120.0 0.76
3130.0 0.76
3140.0 0.76
3150.0 0.87
3160.0 0.98
3170.0 1.09
3180.0 1.09
3190.0 1.09
3200.0 1.09
3210.0 1.09
3220.0 1.09
3230.0 1.09
3240.0 1.20
3250.0 0.98
3260.0 0.98
3270.0 0.98
3280.0 0.98
3290.0 0.98
3300.0 0.98
3310.0 0.98
3320.0 0.98
3330.0 0.98
3340.0 0.98
3350.0 0.98
3360.0 0.98
3370.0 1.09
3380.0 1.09
3390.0 1.09
3400.0 1.09
3410.0 1.09
3420.0 1.09
3430.0 1.09
3440.0 1.09
3450.0 1.09
3460.0 1.09
3470.0 1.09
3480.0 1.09
3490.0 1.09
3500.0 1.09
3510.0 1.09
3520.0 1.09
3530.0 1.09
3540.0 1.09
3550.0 1.09
3560.0 1.09
3570.0 1.09
3580.0 1.09
3590.0 1.09
3600.0 1.09
3610.0 1.09
3620.0 1.09
3630.0 1.09
3640.0 1.09
3650.0 1.09
3660.0 1.09
3670.0 1.09
3680.0 1.09
3690.0 1.30
3700.0 1.09
3710.0 1.09
3720.0 1.09
3730.0 1.20
3740.0 1.30
3750.0 1.30
3760.0 1.30
3770.0 1.30
3780.0 1.20
3790.0 1.20
3800.0 1.20
3810.0 1.20
3820.0 1.20
3830.0 1.20
3840.0 1.20
3850.0 1.30
3860.0 1.30
3870.0 1.30
3880.0 1.30
3890.0 1.41
3900.0 1.41
3910.0 1.30
3920.0 1.41
3930.0 1.41
3940.0 1.30
3950.0 1.41
3960.0 1.30
3970.0 1.30
3980.0 1.52
3990.0 1.52
4000.0 1.41
4010.0 1.41
4020.0 1.41
4030.0 1.52
4040.0 1.41
4050.0 1.41
4060.0 1.52
4070.0 1.41
4080.0 1.52
4090.0 1.41
4100.0 1.52
4110.0 1.52
4120.0 1.52
4130.0 1.52
4140.0 1.52
4150.0 1.52
4160.0 1.52
4170.0 1.52
4180.0 1.52
4190.0 1.52
4200.0 1.52
4210.0 1.52
4220.0 1.52
4230.0 1.52
4240.0 1.52
4250.0 1.52
4260.0 1.52
4270.0 1.52
4280.0 1.52
4290.0 1.52
4300.0 1.52
4310.0 1.52
4320.0 1.63
4330.0 1.63
4340.0 1.63
4350.0 1.63
4360.0 1.63
4370.0 1.63
4380.0 1.74
4390.0 1.63
4400.0 1.63
4410.0 1.63
4420.0 1.63
4430.0 1.63
4440.0 1.63
4450.0 1.63
4460.0 1.74
4470.0 1.74
4480.0 1.74
4490.0 1.74
4500.0 1.74
4510.0 1.74
4520.0 1.74
4530.0 1.74
4540.0 1.74
4550.0 1.74
4560.0 1.74
4570.0 1.74
4580.0 1.74
4590.0 1.74
4600.0 1.74
4610.0 1.74
4620.0 1.74
4630.0 1.74
4640.0 1.74
4650.0 1.74
4660.0 1.74
4670.0 1.74
4680.0 1.74
4690.0 1.74
4700.0 1.74
4710.0 1.74
4720.0 1.74
4730.0 1.74
4740.0 1.85
4750.0 1.85
4760.0 1.74
4770.0 1.74
4780.0 1.74
4790.0 1.85
4800.0 1.74
4810.0 1.85
4820.0 1.85
4830.0 1.85
4840.0 1.85
4850.0 1.85
4860.0 1.96
4870.0 1.85
4880.0 1.85
4890.0 1.85
4900.0 1.85
4910.0 1.85
4920.0 1.85
4930.0 1.85
4940.0 1.85
4950.0 1.85
4960.0 1.85
4970.0 1.85
4980.0 1.85
4990.0 1.85
5000.0 1.85
5010.0 1.85
5020.0 1.85
5030.0 1.85
5040.0 1.85
5050.0 1.85
5060.0 1.85
5070.0 1.96
5080.0 1.85
5090.0 1.85
5100.0 1.96
5110.0 1.96
5120.0 1.96
5130.0 1.96
5140.0 1.96
5150.0 2.07
5160.0 1.96
5170.0 1.96
5180.0 1.96
5190.0 1.96
5200.0 1.96
5210.0 1.96
5220.0 1.96
5230.0 1.96
5240.0 2.07
5250.0 1.96
5260.0 1.96
5270.0 1.96
5280.0 1.96
5290.0 1.96
5300.0 1.96
5310.0 1.96
5320.0 1.96
5330.0 1.96
5340.0 1.96
5350.0 2.07
5360.0 2.17
5370.0 2.17
5380.0 2.28
5390.0 2.17
5400.0 2.17
5410.0 2.17
5420.0 2.28
5430.0 2.17
5440.0 2.28
5450.0 2.28
5460.0 2.17
5470.0 2.17
5480.0 2.17
5490.0 2.17
5500.0 2.17
5510.0 2.17
5520.0 2.17
5530.0 2.17
5540.0 2.17
5550.0 2.17
5560.0 2.17
5570.0 2.17
5580.0 2.17
5590.0 2.17
5600.0 2.17
5610.0 2.17
5620.0 2.17
5630.0 2.17
5640.0 2.17
5650.0 2.17
5660.0 2.17
5670.0 2.17
5680.0 2.28
5690.0 2.17
5700.0 2.17
5710.0 2.17
5720.0 2.39
5730.0 2.28
5740.0 2.28
5750.0 2.28
5760.0 2.39
5770.0 2.39
5780.0 2.39
5790.0 2.50
5800.0 2.39
5810.0 2.50
5820.0 2.39
5830.0 2.39
5840.0 2.39
5850.0 2.39
5860.0 2.39
5870.0 2.39
5880.0 2.50
5890.0 2.50
5900.0 2.39
5910.0 2.50
5920.0 2.50
5930.0 2.50
5940.0 2.50
5950.0 2.50
5960.0 2.61
5970.0 2.50
5980.0 2.50
5990.0 2.61
6000.0 2.72
6010.0 2.50
6020.0 2.61
6030.0 2.50
6040.0 2.50
6050.0 2.50
6060.0 2.50
6070.0 2.61
6080.0 2.61
6090.0 2.61
6100.0 2.61
6110.0 2.61
6120.0 2.61
6130.0 2.61
6140.0 2.61
6150.0 2.61
6160.0 2.61
6170.0 2.61
6180.0 2.61
6190.0 2.61
6200.0 2.61
6210.0 2.61
6220.0 2.61
6230.0 2.61
6240.0 2.61
6250.0 2.72
6260.0 2.61
6270.0 2.72
6280.0 2.72
6290.0 2.72
6300.0 2.72
6310.0 2.72
6320.0 2.72
6330.0 2.72
6340.0 2.72
6350.0 2.72
6360.0 2.72
6370.0 2.72
6380.0 2.72
6390.0 2.83
6400.0 2.72
6410.0 2.72
6420.0 2.72
6430.0 2.72
6440.0 2.83
6450.0 2.83
6460.0 2.83
6470.0 2.83
6480.0 2.83
6490.0 2.83
6500.0 2.83
6510.0 2.83
6520.0 2.83
6530.0 2.83
6540.0 2.83
6550.0 2.83
6560.0 2.83
6570.0 2.83
6580.0 2.83
6590.0 2.83
6600.0 2.83
6610.0 2.83
6620.0 2.83
6630.0 2.83
6640.0 2.83
6650.0 2.93
6660.0 2.93
6670.0 3.04
6680.0 3.04
6690.0 3.15
6700.0 3.15
6710.0 3.15
6720.0 3.15
6730.0 3.04
6740.0 3.15
6750.0 3.15
6760.0 3.15
6770.0 3.15
6780.0 3.26
6790.0 3.15
6800.0 3.15
6810.0 3.15
6820.0 3.15
6830.0 3.04
6840.0 3.15
6850.0 3.15
6860.0 3.15
6870.0 3.15
6880.0 3.15
6890.0 3.15
6900.0 3.15
6910.0 3.15
6920.0 3.15
6930.0 3.15
6940.0 3.04
6950.0 3.15
6960.0 3.15
6970.0 3.15
6980.0 3.15
6990.0 3.15
7000.0 3.15
7010.0 3.15
7020.0 3.15
7030.0 3.15
7040.0 3.15
7050.0 3.15
7060.0 3.15
7070.0 3.04
7080.0 3.15
7090.0 3.15
7100.0 3.26
7110.0 3.26
7120.0 3.26
7130.0 3.26
7140.0 3.26
7150.0 3.26
7160.0 3.26
7170.0 3.26
7180.0 3.26
7190.0 3.26
7200.0 3.26
7210.0 3.26
7220.0 3.26
7230.0 3.26
7240.0 3.26
7250.0 3.26
7260.0 3.26
7270.0 3.26
7280.0 3.26
7290.0 3.26
7300.0 3.26
7310.0 3.26
7320.0 3.26
7330.0 3.26
7340.0 3.26
7350.0 3.26
7360.0 3.26
7370.0 3.26
7380.0 3.26
7390.0 3.26
7400.0 3.26
7410.0 3.26
7420.0 3.26
7430.0 3.26
7440.0 3.26
7450.0 3.26
7460.0 3.26
7470.0 3.26
7480.0 3.37
7490.0 3.37
7500.0 3.26
7510.0 3.26
7520.0 3.26
7530.0 3.26
7540.0 3.26
7550.0 3.26
7560.0 3.26
7570.0 3.26
7580.0 3.26
7590.0 3.26
7600.0 3.26
7610.0 3.26
7620.0 3.26
7630.0 3.26
7640.0 3.26
7650.0 3.26
7660.0 3.26
7670.0 3.26
7680.0 3.26
7690.0 3.26
7700.0 3.26
7710.0 3.26
7720.0 3.26
7730.0 3.26
7740.0 3.26
7750.0 3.26
7760.0 3.26
7770.0 3.26
7780.0 3.26
7790.0 3.26
7800.0 3.26
7810.0 3.26
7820.0 3.26
7830.0 3.26
7840.0 3.26
7850.0 3.26
7860.0 3.26
7870.0 3.26
7880.0 3.26
7890.0 3.26
7900.0 3.26
7910.0 3.26
7920.0 3.26
7930.0 3.26
7940.0 3.26
7950.0 3.37
7960.0 3.48
7970.0 3.37
7980.0 3.37
7990.0 3.37
8000.0 3.37
8010.0 3.37
8020.0 3.37
8030.0 3.37
8040.0 3.48
8050.0 3.37
8060.0 3.37
8070.0 3.37
8080.0 3.37
8090.0 3.48
8100.0 3.48
8110.0 3.48
8120.0 3.37
8130.0 3.48
8140.0 3.48
8150.0 3.48
8160.0 3.48
8170.0 3.48
8180.0 3.48
8190.0 3.48
8200.0 3.48
8210.0 3.59
8220.0 3.37
8230.0 3.48
8240.0 3.48
8250.0 3.48
8260.0 3.48
8270.0 3.48
8280.0 3.59
8290.0 3.59
8300.0 3.48
8310.0 3.59
8320.0 3.59
8330.0 3.59
8340.0 3.59
8350.0 3.59
8360.0 3.59
8370.0 3.59
8380.0 3.59
8390.0 3.59
8400.0 3.59
8410.0 3.59
8420.0 3.59
8430.0 3.59
8440.0 3.59
8450.0 3.59
8460.0 3.70
8470.0 3.59
8480.0 3.59
8490.0 3.59
8500.0 3.59
8510.0 3.70
8520.0 3.59
8530.0 3.59
8540.0 3.59
8550.0 3.59
8560.0 3.59
8570.0 3.59
8580.0 3.59
8590.0 3.59
8600.0 3.59
8610.0 3.59
8620.0 3.59
8630.0 3.59
8640.0 3.59
8650.0 3.80
8660.0 3.80
8670.0 3.80
8680.0 3.80
8690.0 3.70
8700.0 3.91
8710.0 3.80
8720.0 3.80
8730.0 3.80
8740.0 3.80
8750.0 3.80
8760.0 3.80
8770.0 3.80
8780.0 3.80
8790.0 3.80
8800.0 3.80
8810.0 3.80
8820.0 3.80
8830.0 3.70
8840.0 3.70
8850.0 3.70
8860.0 3.70
8870.0 3.70
8880.0 3.70
8890.0 3.70
8900.0 3.70
8910.0 3.70
8920.0 3.70
8930.0 3.80
8940.0 3.80
8950.0 3.80
8960.0 3.80
8970.0 3.80
8980.0 3.80
8990.0 3.80
9000.0 3.70
9010.0 3.59
9020.0 3.59
9030.0 3.59
9040.0 3.59
9050.0 3.59
9060.0 3.59
9070.0 3.70
9080.0 3.70
9090.0 3.70
9100.0 3.70
9110.0 3.70
9120.0 3.70
9130.0 3.80
9140.0 3.70
9150.0 3.80
9160.0 3.70
9170.0 3.80
9180.0 3.80
9190.0 3.70
9200.0 3.80
9210.0 3.70
9220.0 3.70
9230.0 3.70
9240.0 3.70
9250.0 3.70
9260.0 3.70
9270.0 3.70
9280.0 3.70
9290.0 3.70
9300.0 3.70
9310.0 3.70
9320.0 3.70
9330.0 3.70
9340.0 3.70
9350.0 3.70
9360.0 3.70
9370.0 3.70
9380.0 3.70
9390.0 3.70
9400.0 3.70
9410.0 3.70
9420.0 3.70
9430.0 3.80
9440.0 3.80
9450.0 3.70
9460.0 3.70
9470.0 3.70
9480.0 3.70
9490.0 3.70
9500.0 3.70
9510.0 3.70
9520.0 3.70
9530.0 3.80
9540.0 3.80
9550.0 3.80
9560.0 3.80
9570.0 3.80
9580.0 3.80
9590.0 3.80
9600.0 3.80
9610.0 3.80
9620.0 3.80
9630.0 3.91
9640.0 3.80
9650.0 3.91
9660.0 4.02
9670.0 3.91
9680.0 3.91
9690.0 3.91
9700.0 3.91
9710.0 3.91
9720.0 3.91
9730.0 3.91
9740.0 4.02
9750.0 3.91
9760.0 3.91
9770.0 3.91
9780.0 3.91
9790.0 4.02
9800.0 4.02
9810.0 3.91
9820.0 3.91
9830.0 3.91
9840.0 3.91
9850.0 4.02
9860.0 4.02
9870.0 4.02
9880.0 4.13
9890.0 4.02
9900.0 4.02
9910.0 4.02
9920.0 4.13
9930.0 4.02
9940.0 4.24
9950.0 4.13
9960.0 4.13
9970.0 4.13
9980.0 4.13
9990.0 4.13
10000.0 4.13
