# Supplementary material for: Phospholipids are imported into mitochondria by VDAC, a dimeric beta barrel scramblase
Source: Nat Commun. 2023 Dec 8;14:8115. doi: 10.1038/s41467-023-43570-y (PMC10709637; doi:10.1038/s41467-023-43570-y)
Supplement: Supplementary file 6 — Source Data [file 41467_2023_43570_MOESM6_ESM.zip › FIg S8/figs8-c/scrambling_dimer-1-star_n3.dat]

@ xlabel time [ns]
@ ylabel scrambled lipids [%]
$ linewidth 3
0.0 0.00
10.0 0.00
20.0 0.00
30.0 0.00
40.0 0.00
50.0 0.00
60.0 0.00
70.0 0.00
80.0 0.00
90.0 0.00
100.0 0.00
110.0 0.00
120.0 0.00
130.0 0.00
140.0 0.00
150.0 0.11
160.0 0.00
170.0 0.00
180.0 0.11
190.0 0.11
200.0 0.00
210.0 0.11
220.0 0.11
230.0 0.11
240.0 0.11
250.0 0.11
260.0 0.11
270.0 0.11
280.0 0.11
290.0 0.11
300.0 0.11
310.0 0.11
320.0 0.11
330.0 0.11
340.0 0.11
350.0 0.11
360.0 0.11
370.0 0.11
380.0 0.11
390.0 0.11
400.0 0.11
410.0 0.11
420.0 0.22
430.0 0.22
440.0 0.22
450.0 0.22
460.0 0.22
470.0 0.33
480.0 0.33
490.0 0.33
500.0 0.33
510.0 0.33
520.0 0.33
530.0 0.33
540.0 0.33
550.0 0.33
560.0 0.33
570.0 0.22
580.0 0.33
590.0 0.33
600.0 0.33
610.0 0.43
620.0 0.33
630.0 0.33
640.0 0.33
650.0 0.33
660.0 0.43
670.0 0.33
680.0 0.33
690.0 0.33
700.0 0.43
710.0 0.33
720.0 0.33
730.0 0.33
740.0 0.33
750.0 0.33
760.0 0.33
770.0 0.43
780.0 0.33
790.0 0.33
800.0 0.33
810.0 0.33
820.0 0.33
830.0 0.33
840.0 0.33
850.0 0.33
860.0 0.33
870.0 0.33
880.0 0.33
890.0 0.33
900.0 0.33
910.0 0.33
920.0 0.33
930.0 0.33
940.0 0.33
950.0 0.43
960.0 0.43
970.0 0.33
980.0 0.33
990.0 0.33
1000.0 0.33
1010.0 0.43
1020.0 0.33
1030.0 0.33
1040.0 0.33
1050.0 0.33
1060.0 0.33
1070.0 0.33
1080.0 0.33
1090.0 0.33
1100.0 0.33
1110.0 0.33
1120.0 0.33
1130.0 0.33
1140.0 0.33
1150.0 0.33
1160.0 0.33
1170.0 0.33
1180.0 0.33
1190.0 0.33
1200.0 0.33
1210.0 0.33
1220.0 0.33
1230.0 0.33
1240.0 0.33
1250.0 0.33
1260.0 0.33
1270.0 0.33
1280.0 0.33
1290.0 0.33
1300.0 0.33
1310.0 0.33
1320.0 0.33
1330.0 0.33
1340.0 0.33
1350.0 0.33
1360.0 0.33
1370.0 0.33
1380.0 0.33
1390.0 0.33
1400.0 0.43
1410.0 0.33
1420.0 0.33
1430.0 0.33
1440.0 0.33
1450.0 0.33
1460.0 0.33
1470.0 0.33
1480.0 0.33
1490.0 0.33
1500.0 0.33
1510.0 0.33
1520.0 0.33
1530.0 0.33
1540.0 0.33
1550.0 0.33
1560.0 0.43
1570.0 0.33
1580.0 0.33
1590.0 0.33
1600.0 0.33
1610.0 0.33
1620.0 0.33
1630.0 0.33
1640.0 0.33
1650.0 0.33
1660.0 0.33
1670.0 0.33
1680.0 0.43
1690.0 0.43
1700.0 0.43
1710.0 0.43
1720.0 0.43
1730.0 0.43
1740.0 0.43
1750.0 0.43
1760.0 0.43
1770.0 0.43
1780.0 0.43
1790.0 0.43
1800.0 0.43
1810.0 0.43
1820.0 0.43
1830.0 0.43
1840.0 0.43
1850.0 0.43
1860.0 0.43
1870.0 0.43
1880.0 0.43
1890.0 0.43
1900.0 0.54
1910.0 0.54
1920.0 0.43
1930.0 0.54
1940.0 0.54
1950.0 0.54
1960.0 0.54
1970.0 0.54
1980.0 0.54
1990.0 0.54
2000.0 0.54
2010.0 0.54
2020.0 0.54
2030.0 0.65
2040.0 0.54
2050.0 0.54
2060.0 0.43
2070.0 0.54
2080.0 0.54
2090.0 0.54
2100.0 0.54
2110.0 0.54
2120.0 0.54
2130.0 0.54
2140.0 0.54
2150.0 0.54
2160.0 0.54
2170.0 0.54
2180.0 0.54
2190.0 0.54
2200.0 0.54
2210.0 0.54
2220.0 0.54
2230.0 0.54
2240.0 0.54
2250.0 0.54
2260.0 0.54
2270.0 0.54
2280.0 0.54
2290.0 0.54
2300.0 0.54
2310.0 0.54
2320.0 0.54
2330.0 0.54
2340.0 0.54
2350.0 0.54
2360.0 0.54
2370.0 0.54
2380.0 0.54
2390.0 0.54
2400.0 0.54
2410.0 0.54
2420.0 0.54
2430.0 0.54
2440.0 0.54
2450.0 0.54
2460.0 0.54
2470.0 0.54
2480.0 0.54
2490.0 0.54
2500.0 0.54
2510.0 0.54
2520.0 0.54
2530.0 0.54
2540.0 0.54
2550.0 0.54
2560.0 0.54
2570.0 0.54
2580.0 0.54
2590.0 0.54
2600.0 0.65
2610.0 0.54
2620.0 0.54
2630.0 0.54
2640.0 0.54
2650.0 0.54
2660.0 0.54
2670.0 0.54
2680.0 0.76
2690.0 0.76
2700.0 0.76
2710.0 0.76
2720.0 0.76
2730.0 0.76
2740.0 0.76
2750.0 0.76
2760.0 0.76
2770.0 0.76
2780.0 0.76
2790.0 0.76
2800.0 0.76
2810.0 0.76
2820.0 0.76
2830.0 0.76
2840.0 0.76
2850.0 0.76
2860.0 0.76
2870.0 0.76
2880.0 0.76
2890.0 0.76
2900.0 0.76
2910.0 0.76
2920.0 0.76
2930.0 0.76
2940.0 0.76
2950.0 0.76
2960.0 0.76
2970.0 0.87
2980.0 0.76
2990.0 0.76
3000.0 0.76
3010.0 0.76
3020.0 0.76
3030.0 0.76
3040.0 0.76
3050.0 0.76
3060.0 0.76
3070.0 0.76
3080.0 0.76
3090.0 0.76
3100.0 0.76
3110.0 0.76
3120.0 0.76
3130.0 0.76
3140.0 0.76
3150.0 0.76
3160.0 0.76
3170.0 0.76
3180.0 0.76
3190.0 0.76
3200.0 0.76
3210.0 0.76
3220.0 0.76
3230.0 0.76
3240.0 0.76
3250.0 0.76
3260.0 0.76
3270.0 0.76
3280.0 0.76
3290.0 0.76
3300.0 0.76
3310.0 0.76
3320.0 0.76
3330.0 0.76
3340.0 0.76
3350.0 0.76
3360.0 0.76
3370.0 0.87
3380.0 0.87
3390.0 0.87
3400.0 0.87
3410.0 0.87
3420.0 0.87
3430.0 0.87
3440.0 0.87
3450.0 0.87
3460.0 0.87
3470.0 0.87
3480.0 0.87
3490.0 0.87
3500.0 0.87
3510.0 0.87
3520.0 0.87
3530.0 0.87
3540.0 0.87
3550.0 0.87
3560.0 0.87
3570.0 0.87
3580.0 0.87
3590.0 0.87
3600.0 0.87
3610.0 0.87
3620.0 0.87
3630.0 0.87
3640.0 0.87
3650.0 0.87
3660.0 0.87
3670.0 0.87
3680.0 0.87
3690.0 0.87
3700.0 0.87
3710.0 0.87
3720.0 0.87
3730.0 0.98
3740.0 0.87
3750.0 0.87
3760.0 0.87
3770.0 0.87
3780.0 0.87
3790.0 0.87
3800.0 0.87
3810.0 0.87
3820.0 0.87
3830.0 0.87
3840.0 0.87
3850.0 0.87
3860.0 0.87
3870.0 0.87
3880.0 0.87
3890.0 0.98
3900.0 0.87
3910.0 0.98
3920.0 0.98
3930.0 0.98
3940.0 0.98
3950.0 0.98
3960.0 0.98
3970.0 0.87
3980.0 0.98
3990.0 0.98
4000.0 0.98
4010.0 0.98
4020.0 0.87
4030.0 0.87
4040.0 0.87
4050.0 0.87
4060.0 0.87
4070.0 0.87
4080.0 0.87
4090.0 0.87
4100.0 0.87
4110.0 0.87
4120.0 0.87
4130.0 0.87
4140.0 0.87
4150.0 0.87
4160.0 0.87
4170.0 0.87
4180.0 0.87
4190.0 0.87
4200.0 0.87
4210.0 0.87
4220.0 0.87
4230.0 0.87
4240.0 0.87
4250.0 0.87
4260.0 0.87
4270.0 0.87
4280.0 0.87
4290.0 0.87
4300.0 0.87
4310.0 0.87
4320.0 0.87
4330.0 0.87
4340.0 0.87
4350.0 0.87
4360.0 0.87
4370.0 0.87
4380.0 0.87
4390.0 0.87
4400.0 0.87
4410.0 0.87
4420.0 0.87
4430.0 0.87
4440.0 0.87
4450.0 0.87
4460.0 0.87
4470.0 0.87
4480.0 0.87
4490.0 0.87
4500.0 0.87
4510.0 0.87
4520.0 0.87
4530.0 0.87
4540.0 0.87
4550.0 0.87
4560.0 0.87
4570.0 0.87
4580.0 0.87
4590.0 0.87
4600.0 0.87
4610.0 0.87
4620.0 0.87
4630.0 0.87
4640.0 0.87
4650.0 0.87
4660.0 0.87
4670.0 0.87
4680.0 0.87
4690.0 0.87
4700.0 0.87
4710.0 0.87
4720.0 0.87
4730.0 0.87
4740.0 0.87
4750.0 0.87
4760.0 0.87
4770.0 0.87
4780.0 0.87
4790.0 0.87
4800.0 0.87
4810.0 0.87
4820.0 0.87
4830.0 0.87
4840.0 0.87
4850.0 0.87
4860.0 0.87
4870.0 0.87
4880.0 0.87
4890.0 0.87
4900.0 0.87
4910.0 0.87
4920.0 0.87
4930.0 0.87
4940.0 0.87
4950.0 0.87
4960.0 0.87
4970.0 0.87
4980.0 0.87
4990.0 0.87
5000.0 0.87
5010.0 0.87
5020.0 0.87
5030.0 0.87
5040.0 0.87
5050.0 0.87
5060.0 0.87
5070.0 0.87
5080.0 0.87
5090.0 0.87
5100.0 0.87
5110.0 0.87
5120.0 0.87
5130.0 0.87
5140.0 0.98
5150.0 0.98
5160.0 0.98
5170.0 0.98
5180.0 0.98
5190.0 0.98
5200.0 0.98
5210.0 1.09
5220.0 1.09
5230.0 1.09
5240.0 1.09
5250.0 1.09
5260.0 1.09
5270.0 1.09
5280.0 1.09
5290.0 1.09
5300.0 1.09
5310.0 1.09
5320.0 1.09
5330.0 1.09
5340.0 1.09
5350.0 1.09
5360.0 1.09
5370.0 1.09
5380.0 1.09
5390.0 1.09
5400.0 1.20
5410.0 1.09
5420.0 1.09
5430.0 1.09
5440.0 1.09
5450.0 1.09
5460.0 1.20
5470.0 1.09
5480.0 1.20
5490.0 1.20
5500.0 1.20
5510.0 1.20
5520.0 1.20
5530.0 1.20
5540.0 1.20
5550.0 1.20
5560.0 1.20
5570.0 1.20
5580.0 1.30
5590.0 1.30
5600.0 1.30
5610.0 1.30
5620.0 1.30
5630.0 1.30
5640.0 1.30
5650.0 1.30
5660.0 1.30
5670.0 1.30
5680.0 1.30
5690.0 1.30
5700.0 1.30
5710.0 1.30
5720.0 1.30
5730.0 1.30
5740.0 1.30
5750.0 1.30
5760.0 1.30
5770.0 1.30
5780.0 1.30
5790.0 1.30
5800.0 1.30
5810.0 1.30
5820.0 1.30
5830.0 1.30
5840.0 1.30
5850.0 1.30
5860.0 1.30
5870.0 1.30
5880.0 1.30
5890.0 1.30
5900.0 1.30
5910.0 1.30
5920.0 1.30
5930.0 1.30
5940.0 1.30
5950.0 1.30
5960.0 1.30
5970.0 1.30
5980.0 1.30
5990.0 1.30
6000.0 1.30
6010.0 1.30
6020.0 1.30
6030.0 1.30
6040.0 1.52
6050.0 1.30
6060.0 1.30
6070.0 1.30
6080.0 1.30
6090.0 1.30
6100.0 1.30
6110.0 1.30
6120.0 1.30
6130.0 1.30
6140.0 1.30
6150.0 1.30
6160.0 1.41
6170.0 1.30
6180.0 1.30
6190.0 1.30
6200.0 1.30
6210.0 1.30
6220.0 1.30
6230.0 1.30
6240.0 1.30
6250.0 1.30
6260.0 1.30
6270.0 1.30
6280.0 1.30
6290.0 1.30
6300.0 1.30
6310.0 1.30
6320.0 1.30
6330.0 1.30
6340.0 1.30
6350.0 1.30
6360.0 1.30
6370.0 1.30
6380.0 1.41
6390.0 1.30
6400.0 1.30
6410.0 1.30
6420.0 1.30
6430.0 1.30
6440.0 1.30
6450.0 1.30
6460.0 1.30
6470.0 1.30
6480.0 1.30
6490.0 1.30
6500.0 1.30
6510.0 1.30
6520.0 1.30
6530.0 1.30
6540.0 1.30
6550.0 1.30
6560.0 1.30
6570.0 1.30
6580.0 1.30
6590.0 1.30
6600.0 1.30
6610.0 1.30
6620.0 1.30
6630.0 1.30
6640.0 1.30
6650.0 1.30
6660.0 1.30
6670.0 1.30
6680.0 1.30
6690.0 1.30
6700.0 1.30
6710.0 1.30
6720.0 1.30
6730.0 1.41
6740.0 1.30
6750.0 1.41
6760.0 1.41
6770.0 1.41
6780.0 1.41
6790.0 1.41
6800.0 1.41
6810.0 1.41
6820.0 1.41
6830.0 1.41
6840.0 1.41
6850.0 1.41
6860.0 1.41
6870.0 1.52
6880.0 1.52
6890.0 1.52
6900.0 1.52
6910.0 1.52
6920.0 1.41
6930.0 1.52
6940.0 1.52
6950.0 1.52
6960.0 1.63
6970.0 1.63
6980.0 1.63
6990.0 1.74
7000.0 1.63
7010.0 1.63
7020.0 1.63
7030.0 1.63
7040.0 1.63
7050.0 1.63
7060.0 1.63
7070.0 1.63
7080.0 1.63
7090.0 1.63
7100.0 1.63
7110.0 1.63
7120.0 1.63
7130.0 1.63
7140.0 1.63
7150.0 1.63
7160.0 1.63
7170.0 1.63
7180.0 1.63
7190.0 1.74
7200.0 1.74
7210.0 1.63
7220.0 1.74
7230.0 1.74
7240.0 1.74
7250.0 1.63
7260.0 1.63
7270.0 1.74
7280.0 1.74
7290.0 1.74
7300.0 1.74
7310.0 1.74
7320.0 1.74
7330.0 1.74
7340.0 1.74
7350.0 1.85
7360.0 1.85
7370.0 1.85
7380.0 1.85
7390.0 1.85
7400.0 1.85
7410.0 1.85
7420.0 1.85
7430.0 1.85
7440.0 1.85
7450.0 1.85
7460.0 1.85
7470.0 1.85
7480.0 1.96
7490.0 1.85
7500.0 1.85
7510.0 1.85
7520.0 1.85
7530.0 1.85
7540.0 1.85
7550.0 1.85
7560.0 1.85
7570.0 1.85
7580.0 1.85
7590.0 1.85
7600.0 1.85
7610.0 1.85
7620.0 1.85
7630.0 1.85
7640.0 1.85
7650.0 1.85
7660.0 1.85
7670.0 1.85
7680.0 1.85
7690.0 1.85
7700.0 1.85
7710.0 1.85
7720.0 1.85
7730.0 1.85
7740.0 1.85
7750.0 1.85
7760.0 1.85
7770.0 1.85
7780.0 1.85
7790.0 1.85
7800.0 1.85
7810.0 1.85
7820.0 1.85
7830.0 1.85
7840.0 1.85
7850.0 1.85
7860.0 1.85
7870.0 1.85
7880.0 1.85
7890.0 1.85
7900.0 1.85
7910.0 1.85
7920.0 1.85
7930.0 1.85
7940.0 1.85
7950.0 1.85
7960.0 1.96
7970.0 1.96
7980.0 1.96
7990.0 1.85
8000.0 1.96
8010.0 1.96
8020.0 1.96
8030.0 1.96
8040.0 1.96
8050.0 1.96
8060.0 1.96
8070.0 1.96
8080.0 1.96
8090.0 1.96
8100.0 1.96
8110.0 1.96
8120.0 1.96
8130.0 1.96
8140.0 1.96
8150.0 1.96
8160.0 1.96
8170.0 1.96
8180.0 1.96
8190.0 1.96
8200.0 1.96
8210.0 1.96
8220.0 1.96
8230.0 1.96
8240.0 1.96
8250.0 1.96
8260.0 1.96
8270.0 1.96
8280.0 1.96
8290.0 1.96
8300.0 1.96
8310.0 1.96
8320.0 1.96
8330.0 1.96
8340.0 1.96
8350.0 1.96
8360.0 1.96
8370.0 1.96
8380.0 1.96
8390.0 1.96
8400.0 1.96
8410.0 1.96
8420.0 1.96
8430.0 2.07
8440.0 1.96
8450.0 1.96
8460.0 2.07
8470.0 2.07
8480.0 2.07
8490.0 2.07
8500.0 2.07
8510.0 2.07
8520.0 2.17
8530.0 2.17
8540.0 2.28
8550.0 2.28
8560.0 2.28
8570.0 2.28
8580.0 2.28
8590.0 2.28
8600.0 2.28
8610.0 2.28
8620.0 2.28
8630.0 2.28
8640.0 2.28
8650.0 2.28
8660.0 2.28
8670.0 2.28
8680.0 2.28
8690.0 2.28
8700.0 2.28
8710.0 2.39
8720.0 2.28
8730.0 2.28
8740.0 2.28
8750.0 2.28
8760.0 2.28
8770.0 2.28
8780.0 2.28
8790.0 2.28
8800.0 2.28
8810.0 2.28
8820.0 2.28
8830.0 2.28
8840.0 2.28
8850.0 2.28
8860.0 2.28
8870.0 2.28
8880.0 2.28
8890.0 2.28
8900.0 2.39
8910.0 2.39
8920.0 2.39
8930.0 2.39
8940.0 2.39
8950.0 2.39
8960.0 2.39
8970.0 2.39
8980.0 2.39
8990.0 2.50
9000.0 2.39
9010.0 2.39
9020.0 2.39
9030.0 2.39
9040.0 2.39
9050.0 2.39
9060.0 2.39
9070.0 2.50
9080.0 2.39
9090.0 2.50
9100.0 2.50
9110.0 2.50
9120.0 2.50
9130.0 2.50
9140.0 2.50
9150.0 2.50
9160.0 2.50
9170.0 2.50
9180.0 2.50
9190.0 2.50
9200.0 2.50
9210.0 2.50
9220.0 2.50
9230.0 2.50
9240.0 2.50
9250.0 2.50
9260.0 2.50
9270.0 2.50
9280.0 2.50
9290.0 2.50
9300.0 2.50
9310.0 2.50
9320.0 2.50
9330.0 2.50
9340.0 2.50
9350.0 2.50
9360.0 2.50
9370.0 2.50
9380.0 2.61
9390.0 2.61
9400.0 2.61
9410.0 2.72
9420.0 2.72
9430.0 2.72
9440.0 2.72
9450.0 2.72
9460.0 2.72
9470.0 2.83
9480.0 2.83
9490.0 2.83
9500.0 2.83
9510.0 2.83
9520.0 2.83
9530.0 2.83
9540.0 2.83
9550.0 2.83
9560.0 2.83
9570.0 2.83
9580.0 2.83
9590.0 2.83
9600.0 2.83
9610.0 2.83
9620.0 2.83
9630.0 2.93
9640.0 3.04
9650.0 2.93
9660.0 2.93
9670.0 2.93
9680.0 3.04
9690.0 3.04
9700.0 3.04
9710.0 3.04
9720.0 3.04
9730.0 3.04
9740.0 3.04
9750.0 3.04
9760.0 2.93
9770.0 3.04
9780.0 3.04
9790.0 3.04
9800.0 3.04
9810.0 3.04
9820.0 2.93
9830.0 3.04
9840.0 3.04
9850.0 3.15
9860.0 3.04
9870.0 3.04
9880.0 3.04
9890.0 3.04
9900.0 3.04
9910.0 3.04
9920.0 3.04
9930.0 3.04
9940.0 3.04
9950.0 3.04
9960.0 3.15
9970.0 3.04
9980.0 3.04
9990.0 3.04
10000.0 3.04
