# Supplementary material for: Phospholipids are imported into mitochondria by VDAC, a dimeric beta barrel scramblase
Source: Nat Commun. 2023 Dec 8;14:8115. doi: 10.1038/s41467-023-43570-y (PMC10709637; doi:10.1038/s41467-023-43570-y)
Supplement: Supplementary file 6 — Source Data [file 41467_2023_43570_MOESM6_ESM.zip › FIg S8/figs8-c/average_scrambling_dimer-3.dat]

# Average scrambling from files scrambling_wtdimer_180_000_n1.dat scrambling_wtdimer_180_000_n2.dat scrambling_wtdimer_180_000_n3.dat
@ xlabel time [ns]
@ ylabel scrambled lipids [%]
$ label dimer interface #3
$ linewidth 3
$ color #5f55a0
# $ color #0d9900
100.0 0.003492063492063492
110.0 0.003492063492063492
120.0 0.003492063492063492
130.0 0.003492063492063492
140.0 0.003492063492063492
150.0 0.003492063492063492
160.0 0.003492063492063492
170.0 0.003492063492063492
180.0 0.003492063492063492
190.0 0.003492063492063492
200.0 0.003492063492063492
210.0 0.003492063492063492
220.0 0.005238095238095238
230.0 0.006984126984126984
240.0 0.00873015873015873
250.0 0.010476190476190477
260.0 0.012222222222222225
270.0 0.013968253968253972
280.0 0.01571428571428572
290.0 0.01571428571428572
300.0 0.01920634920634921
310.0 0.02095238095238096
320.0 0.024444444444444442
330.0 0.026190476190476188
340.0 0.027936507936507933
350.0 0.029682539682539682
360.0 0.03142857142857142
370.0 0.03317460317460317
380.0 0.034920634920634915
390.0 0.03666666666666666
400.0 0.0384126984126984
410.0 0.04015873015873015
420.0 0.0419047619047619
430.0 0.0419047619047619
440.0 0.0419047619047619
450.0 0.041904761904761896
460.0 0.0419047619047619
470.0 0.0419047619047619
480.0 0.0419047619047619
490.0 0.041904761904761896
500.0 0.04015873015873015
510.0 0.0384126984126984
520.0 0.0384126984126984
530.0 0.03666666666666666
540.0 0.03666666666666666
550.0 0.038412698412698405
560.0 0.04015873015873016
570.0 0.0419047619047619
580.0 0.043650793650793655
590.0 0.0453968253968254
600.0 0.047142857142857146
610.0 0.0488888888888889
620.0 0.050634920634920644
630.0 0.05238095238095238
640.0 0.05412698412698413
650.0 0.055873015873015866
660.0 0.057619047619047604
670.0 0.05936507936507935
680.0 0.0611111111111111
690.0 0.06285714285714283
700.0 0.06460317460317458
710.0 0.06634920634920632
720.0 0.06809523809523808
730.0 0.06984126984126983
740.0 0.07333333333333332
750.0 0.07507936507936507
760.0 0.07507936507936507
770.0 0.07507936507936507
780.0 0.07507936507936507
790.0 0.07507936507936505
800.0 0.07507936507936505
810.0 0.07507936507936505
820.0 0.07682539682539681
830.0 0.08031746031746032
840.0 0.08206349206349206
850.0 0.08380952380952382
860.0 0.08555555555555558
870.0 0.08730158730158732
880.0 0.08904761904761907
890.0 0.09079365079365082
900.0 0.0942857142857143
910.0 0.09603174603174605
920.0 0.0977777777777778
930.0 0.09952380952380954
940.0 0.10126984126984129
950.0 0.10126984126984129
960.0 0.10301587301587303
970.0 0.10476190476190476
980.0 0.10650793650793651
990.0 0.10825396825396826
1000.0 0.11
1010.0 0.11174603174603175
1020.0 0.11349206349206349
1030.0 0.11349206349206349
1040.0 0.11174603174603175
1050.0 0.11174603174603175
1060.0 0.11174603174603175
1070.0 0.11174603174603175
1080.0 0.11174603174603175
1090.0 0.11174603174603175
1100.0 0.11349206349206349
1110.0 0.11349206349206349
1120.0 0.11523809523809524
1130.0 0.11698412698412695
1140.0 0.1187301587301587
1150.0 0.12047619047619047
1160.0 0.1222222222222222
1170.0 0.12396825396825394
1180.0 0.12571428571428567
1190.0 0.1274603174603174
1200.0 0.12920634920634916
1210.0 0.1309523809523809
1220.0 0.13269841269841265
1230.0 0.1344444444444444
1240.0 0.13619047619047617
1250.0 0.13793650793650788
1260.0 0.13968253968253966
1270.0 0.1414285714285714
1280.0 0.14317460317460315
1290.0 0.1449206349206349
1300.0 0.14666666666666664
1310.0 0.14666666666666664
1320.0 0.14666666666666664
1330.0 0.14666666666666664
1340.0 0.14666666666666664
1350.0 0.14666666666666664
1360.0 0.14666666666666664
1370.0 0.14666666666666664
1380.0 0.14666666666666664
1390.0 0.14666666666666664
1400.0 0.14666666666666664
1410.0 0.14666666666666664
1420.0 0.14666666666666664
1430.0 0.14666666666666664
1440.0 0.14666666666666664
1450.0 0.14666666666666664
1460.0 0.14666666666666664
1470.0 0.14841269841269839
1480.0 0.14841269841269839
1490.0 0.14841269841269839
1500.0 0.14841269841269839
1510.0 0.14841269841269839
1520.0 0.1501587301587301
1530.0 0.15190476190476188
1540.0 0.15365079365079365
1550.0 0.15539682539682542
1560.0 0.15714285714285717
1570.0 0.15888888888888894
1580.0 0.16063492063492066
1590.0 0.16238095238095243
1600.0 0.1641269841269842
1610.0 0.16761904761904767
1620.0 0.17111111111111116
1630.0 0.17460317460317465
1640.0 0.17809523809523814
1650.0 0.18158730158730166
1660.0 0.18507936507936515
1670.0 0.19031746031746039
1680.0 0.1920634920634921
1690.0 0.1955555555555556
1700.0 0.19904761904761908
1710.0 0.20253968253968258
1720.0 0.20603174603174607
1730.0 0.20777777777777778
1740.0 0.20952380952380953
1750.0 0.21126984126984127
1760.0 0.213015873015873
1770.0 0.21476190476190476
1780.0 0.21650793650793648
1790.0 0.22
1800.0 0.22349206349206355
1810.0 0.22873015873015876
1820.0 0.2322222222222222
1830.0 0.23571428571428568
1840.0 0.24095238095238095
1850.0 0.2444444444444444
1860.0 0.2479365079365079
1870.0 0.2514285714285714
1880.0 0.2531746031746031
1890.0 0.2566666666666666
1900.0 0.2601587301587301
1910.0 0.2636507936507936
1920.0 0.26714285714285707
1930.0 0.27063492063492056
1940.0 0.27412698412698405
1950.0 0.27761904761904754
1960.0 0.2811111111111111
1970.0 0.2846031746031745
1980.0 0.28809523809523807
1990.0 0.2915873015873015
2000.0 0.2933333333333333
2010.0 0.295079365079365
2020.0 0.29682539682539677
2030.0 0.29682539682539677
2040.0 0.29857142857142854
2050.0 0.3003174603174603
2060.0 0.3020634920634921
2070.0 0.30380952380952386
2080.0 0.30555555555555564
2090.0 0.3073015873015873
2100.0 0.30904761904761907
2110.0 0.31079365079365084
2120.0 0.31253968253968256
2130.0 0.3142857142857143
2140.0 0.31603174603174605
2150.0 0.3177777777777778
2160.0 0.31952380952380954
2170.0 0.32126984126984126
2180.0 0.32301587301587303
2190.0 0.32476190476190475
2200.0 0.3265079365079365
2210.0 0.32825396825396824
2220.0 0.33174603174603173
2230.0 0.3352380952380952
2240.0 0.3404761904761905
2250.0 0.343968253968254
2260.0 0.3457142857142857
2270.0 0.3492063492063492
2280.0 0.3544444444444445
2290.0 0.357936507936508
2300.0 0.3614285714285715
2310.0 0.364920634920635
2320.0 0.3684126984126984
2330.0 0.3719047619047619
2340.0 0.3753968253968254
2350.0 0.3788888888888889
2360.0 0.38238095238095243
2370.0 0.38587301587301587
2380.0 0.3893650793650793
2390.0 0.39285714285714285
2400.0 0.3963492063492064
2410.0 0.39984126984126983
2420.0 0.40333333333333327
2430.0 0.40507936507936515
2440.0 0.40507936507936515
2450.0 0.40507936507936515
2460.0 0.40507936507936515
2470.0 0.40507936507936515
2480.0 0.40507936507936515
2490.0 0.40333333333333327
2500.0 0.40333333333333327
2510.0 0.40333333333333327
2520.0 0.40333333333333327
2530.0 0.40333333333333327
2540.0 0.40333333333333327
2550.0 0.40333333333333327
2560.0 0.40333333333333327
2570.0 0.40333333333333327
2580.0 0.40333333333333327
2590.0 0.40333333333333327
2600.0 0.40333333333333327
2610.0 0.40333333333333327
2620.0 0.40333333333333327
2630.0 0.40333333333333327
2640.0 0.40333333333333327
2650.0 0.40333333333333327
2660.0 0.40333333333333327
2670.0 0.40333333333333327
2680.0 0.40333333333333327
2690.0 0.40333333333333327
2700.0 0.40333333333333327
2710.0 0.40333333333333327
2720.0 0.40333333333333327
2730.0 0.40333333333333327
2740.0 0.40333333333333327
2750.0 0.40333333333333327
2760.0 0.40333333333333327
2770.0 0.40507936507936504
2780.0 0.4085714285714286
2790.0 0.41031746031746036
2800.0 0.412063492063492
2810.0 0.4138095238095238
2820.0 0.41555555555555557
2830.0 0.41730158730158734
2840.0 0.41904761904761906
2850.0 0.42079365079365083
2860.0 0.42253968253968255
2870.0 0.4242857142857142
2880.0 0.426031746031746
2890.0 0.42777777777777776
2900.0 0.42952380952380953
2910.0 0.43126984126984125
2920.0 0.43301587301587297
2930.0 0.43476190476190474
2940.0 0.43825396825396823
2950.0 0.44
2960.0 0.44174603174603166
2970.0 0.4452380952380952
2980.0 0.446984126984127
2990.0 0.446984126984127
3000.0 0.44873015873015876
3010.0 0.4522222222222222
3020.0 0.45571428571428574
3030.0 0.4592063492063493
3040.0 0.4626984126984127
3050.0 0.467936507936508
3060.0 0.4747619047619049
3070.0 0.4800000000000001
3080.0 0.4869841269841271
3090.0 0.49396825396825395
3100.0 0.5009523809523809
3110.0 0.5079365079365078
3120.0 0.5149206349206348
3130.0 0.5219047619047618
3140.0 0.5288888888888887
3150.0 0.534126984126984
3160.0 0.541111111111111
3170.0 0.548095238095238
3180.0 0.5533333333333332
3190.0 0.5585714285714284
3200.0 0.5655555555555554
3210.0 0.5707936507936507
3220.0 0.5742857142857142
3230.0 0.5777777777777777
3240.0 0.5812698412698412
3250.0 0.5847619047619046
3260.0 0.5882539682539681
3270.0 0.59015873015873
3280.0 0.5936507936507935
3290.0 0.5953968253968254
3300.0 0.5971428571428571
3310.0 0.6004761904761905
3320.0 0.6038095238095237
3330.0 0.6071428571428571
3340.0 0.6104761904761904
3350.0 0.6138095238095238
3360.0 0.617142857142857
3370.0 0.6204761904761904
3380.0 0.6238095238095237
3390.0 0.627142857142857
3400.0 0.6304761904761904
3410.0 0.632063492063492
3420.0 0.637142857142857
3430.0 0.6404761904761903
3440.0 0.6438095238095237
3450.0 0.647142857142857
3460.0 0.6504761904761904
3470.0 0.652063492063492
3480.0 0.6536507936507935
3490.0 0.6552380952380952
3500.0 0.6568253968253966
3510.0 0.6584126984126983
3520.0 0.6584126984126983
3530.0 0.6584126984126983
3540.0 0.6584126984126983
3550.0 0.6584126984126983
3560.0 0.6584126984126983
3570.0 0.6584126984126983
3580.0 0.6584126984126983
3590.0 0.6584126984126983
3600.0 0.6584126984126983
3610.0 0.6584126984126983
3620.0 0.6584126984126983
3630.0 0.6566666666666665
3640.0 0.6566666666666665
3650.0 0.6566666666666665
3660.0 0.6566666666666665
3670.0 0.6566666666666665
3680.0 0.6584126984126983
3690.0 0.6584126984126983
3700.0 0.6584126984126983
3710.0 0.6584126984126983
3720.0 0.6584126984126983
3730.0 0.6584126984126983
3740.0 0.6584126984126983
3750.0 0.6584126984126983
3760.0 0.6584126984126983
3770.0 0.6584126984126983
3780.0 0.6584126984126983
3790.0 0.6584126984126983
3800.0 0.6584126984126983
3810.0 0.6584126984126983
3820.0 0.6584126984126983
3830.0 0.6584126984126983
3840.0 0.6584126984126983
3850.0 0.6584126984126983
3860.0 0.6636507936507935
3870.0 0.6688888888888888
3880.0 0.6741269841269839
3890.0 0.6776190476190475
3900.0 0.6828571428571427
3910.0 0.6880952380952379
3920.0 0.6933333333333331
3930.0 0.6985714285714283
3940.0 0.7038095238095236
3950.0 0.7090476190476189
3960.0 0.7142857142857141
3970.0 0.7195238095238093
3980.0 0.7247619047619045
3990.0 0.7299999999999998
4000.0 0.7352380952380949
4010.0 0.7404761904761903
4020.0 0.7457142857142856
4030.0 0.7544444444444443
4040.0 0.7596825396825395
4050.0 0.7665079365079364
4060.0 0.7733333333333332
4070.0 0.7749206349206349
4080.0 0.7765079365079366
4090.0 0.7780952380952383
4100.0 0.7814285714285716
4110.0 0.7847619047619048
4120.0 0.7880952380952382
4130.0 0.7914285714285715
4140.0 0.7947619047619047
4150.0 0.798095238095238
4160.0 0.8031746031746032
4170.0 0.81
4180.0 0.8150793650793651
4190.0 0.8201587301587303
4200.0 0.8252380952380953
4210.0 0.8303174603174606
4220.0 0.8353968253968256
4230.0 0.8404761904761906
4240.0 0.8420634920634923
4250.0 0.8471428571428574
4260.0 0.850634920634921
4270.0 0.8541269841269843
4280.0 0.8576190476190478
4290.0 0.8611111111111114
4300.0 0.8663492063492066
4310.0 0.8680952380952383
4320.0 0.8714285714285714
4330.0 0.8747619047619049
4340.0 0.8780952380952382
4350.0 0.8814285714285715
4360.0 0.8847619047619046
4370.0 0.8863492063492063
4380.0 0.8861904761904762
4390.0 0.8877777777777777
4400.0 0.8893650793650794
4410.0 0.8909523809523808
4420.0 0.8925396825396825
4430.0 0.894126984126984
4440.0 0.8957142857142857
4450.0 0.8973015873015872
4460.0 0.8988888888888888
4470.0 0.9004761904761903
4480.0 0.902063492063492
4490.0 0.9036507936507935
4500.0 0.9052380952380952
4510.0 0.9050793650793649
4520.0 0.9066666666666666
4530.0 0.9066666666666666
4540.0 0.9066666666666666
4550.0 0.9066666666666666
4560.0 0.9066666666666666
4570.0 0.9066666666666666
4580.0 0.9066666666666666
4590.0 0.9066666666666666
4600.0 0.9084126984126984
4610.0 0.9101587301587303
4620.0 0.9119047619047622
4630.0 0.9136507936507937
4640.0 0.9153968253968255
4650.0 0.9171428571428574
4660.0 0.9188888888888889
4670.0 0.9206349206349207
4680.0 0.9223809523809526
4690.0 0.9241269841269845
4700.0 0.925873015873016
4710.0 0.9276190476190478
4720.0 0.9293650793650796
4730.0 0.9311111111111116
4740.0 0.932857142857143
4750.0 0.9346031746031749
4760.0 0.9363492063492067
4770.0 0.9380952380952382
4780.0 0.9415873015873018
4790.0 0.9450793650793653
4800.0 0.9485714285714288
4810.0 0.9503174603174604
4820.0 0.9520634920634922
4830.0 0.9538095238095239
4840.0 0.9555555555555557
4850.0 0.9557142857142857
4860.0 0.9558730158730158
4870.0 0.9560317460317459
4880.0 0.9561904761904759
4890.0 0.9563492063492062
4900.0 0.9565079365079363
4910.0 0.9584126984126984
4920.0 0.9603174603174602
4930.0 0.9622222222222222
4940.0 0.9641269841269843
4950.0 0.9660317460317464
4960.0 0.9679365079365082
4970.0 0.9698412698412701
4980.0 0.9717460317460319
4990.0 0.971904761904762
5000.0 0.9720634920634923
5010.0 0.9722222222222224
5020.0 0.9723809523809527
5030.0 0.9725396825396828
5040.0 0.972698412698413
5050.0 0.9728571428571432
5060.0 0.9746031746031749
5070.0 0.9763492063492065
5080.0 0.9780952380952384
5090.0 0.9798412698412701
5100.0 0.9815873015873018
5110.0 0.9833333333333336
5120.0 0.9833333333333336
5130.0 0.9833333333333336
5140.0 0.9833333333333336
5150.0 0.9833333333333336
5160.0 0.9833333333333336
5170.0 0.9833333333333336
5180.0 0.9833333333333336
5190.0 0.9833333333333336
5200.0 0.9833333333333336
5210.0 0.9833333333333336
5220.0 0.9833333333333336
5230.0 0.9849206349206351
5240.0 0.9865079365079366
5250.0 0.9880952380952381
5260.0 0.9896825396825396
5270.0 0.9912698412698411
5280.0 0.9928571428571428
5290.0 0.9944444444444442
5300.0 0.9960317460317459
5310.0 0.9976190476190474
5320.0 0.9992063492063491
5330.0 1.0007936507936506
5340.0 1.0023809523809522
5350.0 1.0039682539682537
5360.0 1.0055555555555553
5370.0 1.007142857142857
5380.0 1.0087301587301585
5390.0 1.01031746031746
5400.0 1.0119047619047616
5410.0 1.0134920634920632
5420.0 1.0150793650793648
5430.0 1.0166666666666664
5440.0 1.0166666666666664
5450.0 1.0166666666666664
5460.0 1.0166666666666664
5470.0 1.0166666666666664
5480.0 1.0166666666666664
5490.0 1.0166666666666664
5500.0 1.0166666666666664
5510.0 1.0166666666666664
5520.0 1.0184126984126982
5530.0 1.0184126984126982
5540.0 1.02015873015873
5550.0 1.0219047619047619
5560.0 1.0253968253968255
5570.0 1.0271428571428574
5580.0 1.0288888888888892
5590.0 1.0306349206349208
5600.0 1.0323809523809526
5610.0 1.0341269841269844
5620.0 1.0376190476190477
5630.0 1.0411111111111113
5640.0 1.0463492063492066
5650.0 1.04984126984127
5660.0 1.0533333333333332
5670.0 1.0568253968253967
5680.0 1.062063492063492
5690.0 1.0673015873015872
5700.0 1.0725396825396825
5710.0 1.0777777777777775
5720.0 1.0830158730158728
5730.0 1.0865079365079364
5740.0 1.0934920634920633
5750.0 1.0987301587301586
5760.0 1.103968253968254
5770.0 1.1074603174603175
5780.0 1.112698412698413
5790.0 1.11968253968254
5800.0 1.1266666666666667
5810.0 1.131904761904762
5820.0 1.1371428571428572
5830.0 1.1388888888888888
5840.0 1.1423809523809523
5850.0 1.145873015873016
5860.0 1.1493650793650794
5870.0 1.1528571428571428
5880.0 1.1563492063492065
5890.0 1.1580952380952383
5900.0 1.15984126984127
5910.0 1.1615873015873017
5920.0 1.1633333333333336
5930.0 1.1650793650793652
5940.0 1.166825396825397
5950.0 1.166825396825397
5960.0 1.166825396825397
5970.0 1.166825396825397
5980.0 1.166825396825397
5990.0 1.166825396825397
6000.0 1.1650793650793652
6010.0 1.1650793650793652
6020.0 1.1650793650793652
6030.0 1.1668253968253968
6040.0 1.1685714285714286
6050.0 1.1703174603174602
6060.0 1.172063492063492
6070.0 1.1738095238095236
6080.0 1.1773015873015875
6090.0 1.180793650793651
6100.0 1.1842857142857146
6110.0 1.187777777777778
6120.0 1.1912698412698415
6130.0 1.1947619047619051
6140.0 1.1982539682539683
6150.0 1.2017460317460322
6160.0 1.2052380952380954
6170.0 1.208730158730159
6180.0 1.2139682539682544
6190.0 1.2174603174603176
6200.0 1.2209523809523812
6210.0 1.2244444444444447
6220.0 1.2261904761904763
6230.0 1.2296825396825402
6240.0 1.2314285714285718
6250.0 1.2349206349206352
6260.0 1.236666666666667
6270.0 1.236666666666667
6280.0 1.2384126984126986
6290.0 1.2384126984126986
6300.0 1.2384126984126986
6310.0 1.2384126984126986
6320.0 1.2384126984126986
6330.0 1.2384126984126986
6340.0 1.2384126984126986
6350.0 1.2401587301587302
6360.0 1.2436507936507937
6370.0 1.2453968253968253
6380.0 1.2488888888888887
6390.0 1.2488888888888887
6400.0 1.2506349206349203
6410.0 1.2523809523809524
6420.0 1.254126984126984
6430.0 1.2576190476190476
6440.0 1.2593650793650792
6450.0 1.261111111111111
6460.0 1.262857142857143
6470.0 1.2646031746031745
6480.0 1.2663492063492063
6490.0 1.268095238095238
6500.0 1.2698412698412698
6510.0 1.2715873015873016
6520.0 1.2733333333333332
6530.0 1.275079365079365
6540.0 1.2768253968253969
6550.0 1.2785714285714285
6560.0 1.2785714285714285
6570.0 1.2768253968253969
6580.0 1.2768253968253969
6590.0 1.275079365079365
6600.0 1.275079365079365
6610.0 1.275079365079365
6620.0 1.2785714285714285
6630.0 1.282063492063492
6640.0 1.283809523809524
6650.0 1.2873015873015874
6660.0 1.2907936507936508
6670.0 1.2942857142857145
6680.0 1.2977777777777777
6690.0 1.3012698412698416
6700.0 1.3047619047619048
6710.0 1.3082539682539684
6720.0 1.3134920634920637
6730.0 1.3169841269841271
6740.0 1.3204761904761906
6750.0 1.3239682539682542
6760.0 1.3274603174603177
6770.0 1.3309523809523813
6780.0 1.3344444444444445
6790.0 1.33968253968254
6800.0 1.344920634920635
6810.0 1.3501587301587303
6820.0 1.3553968253968254
6830.0 1.3571428571428572
6840.0 1.3588888888888888
6850.0 1.3623809523809522
6860.0 1.3641269841269843
6870.0 1.367619047619048
6880.0 1.372857142857143
6890.0 1.3780952380952383
6900.0 1.3815873015873017
6910.0 1.3850793650793654
6920.0 1.388571428571429
6930.0 1.3903174603174606
6940.0 1.3955555555555559
6950.0 1.400793650793651
6960.0 1.4060317460317464
6970.0 1.412857142857143
6980.0 1.418095238095238
6990.0 1.4233333333333336
7000.0 1.426825396825397
7010.0 1.4303174603174604
7020.0 1.4338095238095239
7030.0 1.4373015873015875
7040.0 1.4407936507936507
7050.0 1.4442857142857144
7060.0 1.4460317460317462
7070.0 1.4495238095238097
7080.0 1.453015873015873
7090.0 1.453015873015873
7100.0 1.453015873015873
7110.0 1.454761904761905
7120.0 1.4565079365079368
7130.0 1.4582539682539684
7140.0 1.4600000000000002
7150.0 1.4600000000000002
7160.0 1.4600000000000002
7170.0 1.46
7180.0 1.4584126984126986
7190.0 1.4584126984126986
7200.0 1.4584126984126986
7210.0 1.4584126984126986
7220.0 1.46
7230.0 1.4615873015873015
7240.0 1.463174603174603
7250.0 1.4647619047619045
7260.0 1.466349206349206
7270.0 1.4679365079365077
7280.0 1.4695238095238092
7290.0 1.469365079365079
7300.0 1.4709523809523806
7310.0 1.4725396825396824
7320.0 1.4741269841269837
7330.0 1.4774603174603171
7340.0 1.4807936507936508
7350.0 1.4841269841269842
7360.0 1.4874603174603176
7370.0 1.4907936507936508
7380.0 1.4941269841269842
7390.0 1.4974603174603176
7400.0 1.500793650793651
7410.0 1.5041269841269842
7420.0 1.5074603174603176
7430.0 1.5092063492063492
7440.0 1.510952380952381
7450.0 1.5144444444444445
7460.0 1.5179365079365081
7470.0 1.5214285714285714
7480.0 1.524920634920635
7490.0 1.5284126984126982
7500.0 1.5319047619047617
7510.0 1.5353968253968253
7520.0 1.5388888888888888
7530.0 1.542380952380952
7540.0 1.544126984126984
7550.0 1.5458730158730158
7560.0 1.549365079365079
7570.0 1.5511111111111109
7580.0 1.552857142857143
7590.0 1.5563492063492061
7600.0 1.558095238095238
7610.0 1.5598412698412698
7620.0 1.5615873015873014
7630.0 1.5633333333333332
7640.0 1.5650793650793648
7650.0 1.5668253968253967
7660.0 1.5668253968253967
7670.0 1.5685714285714285
7680.0 1.5720634920634922
7690.0 1.5755555555555556
7700.0 1.5790476190476188
7710.0 1.5807936507936506
7720.0 1.5825396825396827
7730.0 1.5842857142857145
7740.0 1.5860317460317463
7750.0 1.5877777777777782
7760.0 1.5895238095238096
7770.0 1.5895238095238096
7780.0 1.5912698412698414
7790.0 1.5930158730158734
7800.0 1.5930158730158734
7810.0 1.5947619047619048
7820.0 1.5965079365079367
7830.0 1.5982539682539685
7840.0 1.6
7850.0 1.601746031746032
7860.0 1.6034920634920637
7870.0 1.6052380952380954
7880.0 1.6052380952380954
7890.0 1.6034920634920637
7900.0 1.601746031746032
7910.0 1.6
7920.0 1.6
7930.0 1.6
7940.0 1.6
7950.0 1.6
7960.0 1.6
7970.0 1.601746031746032
7980.0 1.601746031746032
7990.0 1.6052380952380954
8000.0 1.6052380952380954
8010.0 1.6052380952380954
8020.0 1.6052380952380954
8030.0 1.6052380952380954
8040.0 1.6069841269841272
8050.0 1.6104761904761904
8060.0 1.6139682539682538
8070.0 1.6174603174603173
8080.0 1.6226984126984125
8090.0 1.631428571428571
8100.0 1.6366666666666665
8110.0 1.6419047619047618
8120.0 1.647142857142857
8130.0 1.6523809523809525
8140.0 1.6593650793650796
8150.0 1.6663492063492067
8160.0 1.6715873015873015
8170.0 1.6768253968253968
8180.0 1.68031746031746
8190.0 1.687301587301587
8200.0 1.6907936507936512
8210.0 1.6977777777777783
8220.0 1.704761904761905
8230.0 1.711746031746032
8240.0 1.718730158730159
8250.0 1.7239682539682544
8260.0 1.7292063492063494
8270.0 1.7326984126984128
8280.0 1.7361904761904765
8290.0 1.7379365079365083
8300.0 1.7361904761904765
8310.0 1.7379365079365083
8320.0 1.7396825396825402
8330.0 1.7414285714285718
8340.0 1.7431746031746036
8350.0 1.7431746031746036
8360.0 1.7431746031746036
8370.0 1.7449206349206354
8380.0 1.746666666666667
8390.0 1.7501587301587302
8400.0 1.7519047619047619
8410.0 1.7536507936507935
8420.0 1.7553968253968253
8430.0 1.7571428571428567
8440.0 1.7588888888888885
8450.0 1.7606349206349203
8460.0 1.762380952380952
8470.0 1.762380952380952
8480.0 1.7641269841269838
8490.0 1.7658730158730156
8500.0 1.7676190476190472
8510.0 1.769365079365079
8520.0 1.7711111111111109
8530.0 1.7728571428571425
8540.0 1.7746031746031743
8550.0 1.7763492063492061
8560.0 1.7780952380952375
8570.0 1.7798412698412693
8580.0 1.7815873015873014
8590.0 1.7833333333333328
8600.0 1.7833333333333328
8610.0 1.7833333333333328
8620.0 1.7833333333333328
8630.0 1.7833333333333328
8640.0 1.7833333333333328
8650.0 1.7850793650793646
8660.0 1.7868253968253964
8670.0 1.7868253968253964
8680.0 1.7868253968253964
8690.0 1.7868253968253964
8700.0 1.7868253968253964
8710.0 1.7920634920634917
8720.0 1.7938095238095235
8730.0 1.7938095238095235
8740.0 1.7938095238095235
8750.0 1.7938095238095235
8760.0 1.7938095238095235
8770.0 1.7938095238095235
8780.0 1.7938095238095233
8790.0 1.7955555555555553
8800.0 1.7955555555555551
8810.0 1.7955555555555553
8820.0 1.7955555555555551
8830.0 1.7955555555555553
8840.0 1.7955555555555551
8850.0 1.7955555555555551
8860.0 1.7938095238095233
8870.0 1.7920634920634917
8880.0 1.7920634920634917
8890.0 1.7920634920634917
8900.0 1.7920634920634917
8910.0 1.797301587301587
8920.0 1.7955555555555553
8930.0 1.7973015873015872
8940.0 1.800793650793651
8950.0 1.8042857142857147
8960.0 1.807777777777778
8970.0 1.8112698412698414
8980.0 1.8182539682539685
8990.0 1.8234920634920633
9000.0 1.825238095238095
9010.0 1.8287301587301588
9020.0 1.8322222222222226
9030.0 1.8357142857142859
9040.0 1.8392063492063493
9050.0 1.8444444444444446
9060.0 1.8479365079365078
9070.0 1.8514285714285716
9080.0 1.8549206349206353
9090.0 1.8584126984126985
9100.0 1.861904761904762
9110.0 1.8653968253968256
9120.0 1.8653968253968254
9130.0 1.8653968253968254
9140.0 1.8653968253968254
9150.0 1.8653968253968256
9160.0 1.8653968253968256
9170.0 1.8653968253968256
9180.0 1.8653968253968256
9190.0 1.861904761904762
9200.0 1.8601587301587306
9210.0 1.861904761904762
9220.0 1.8636507936507936
9230.0 1.865396825396825
9240.0 1.8671428571428565
9250.0 1.8688888888888884
9260.0 1.8688888888888884
9270.0 1.872380952380952
9280.0 1.8758730158730157
9290.0 1.8776190476190475
9300.0 1.8793650793650791
9310.0 1.8828571428571426
9320.0 1.8863492063492062
9330.0 1.888095238095238
9340.0 1.8915873015873015
9350.0 1.8950793650793651
9360.0 1.8985714285714284
9370.0 1.9020634920634918
9380.0 1.9055555555555554
9390.0 1.9107936507936507
9400.0 1.9177777777777778
9410.0 1.923015873015873
9420.0 1.9265079365079367
9430.0 1.9300000000000002
9440.0 1.9334920634920638
9450.0 1.9369841269841275
9460.0 1.940476190476191
9470.0 1.945714285714286
9480.0 1.9474603174603176
9490.0 1.950952380952381
9500.0 1.9561904761904758
9510.0 1.961428571428571
9520.0 1.9649206349206343
9530.0 1.9684126984126977
9540.0 1.9719047619047614
9550.0 1.9753968253968248
9560.0 1.978888888888888
9570.0 1.982380952380952
9580.0 1.9858730158730151
9590.0 1.9893650793650788
9600.0 1.9911111111111104
9610.0 1.9911111111111104
9620.0 1.9928571428571422
9630.0 1.994603174603174
9640.0 1.9963492063492057
9650.0 1.9980952380952375
9660.0 1.9998412698412693
9670.0 2.0015873015873007
9680.0 2.0015873015873007
9690.0 2.0033333333333325
9700.0 2.0033333333333325
9710.0 2.0033333333333325
9720.0 2.0033333333333325
9730.0 2.0033333333333325
9740.0 2.0033333333333325
9750.0 2.0033333333333325
9760.0 2.0033333333333325
9770.0 2.0033333333333325
9780.0 2.0050793650793644
9790.0 2.006825396825396
9800.0 2.008571428571428
9810.0 2.0103174603174603
9820.0 2.012063492063492
9830.0 2.013809523809524
9840.0 2.0155555555555553
9850.0 2.017301587301587
9860.0 2.019047619047619
9870.0 2.0207936507936504
9880.0 2.024285714285714
9890.0 2.0277777777777777
9900.0 2.0312698412698413
$
$ type plotfill
$ color #5f55a0
# $ color #0d9900
$ alpha 0.5
100.0 0.0010228017164914211 0.005961325267635563
110.0 0.0010228017164914211 0.005961325267635563
120.0 0.0010228017164914211 0.005961325267635563
130.0 0.0010228017164914211 0.005961325267635563
140.0 0.0010228017164914211 0.005961325267635563
150.0 0.0010228017164914211 0.005961325267635563
160.0 0.0010228017164914211 0.005961325267635563
170.0 0.0010228017164914211 0.005961325267635563
180.0 0.0010228017164914211 0.005961325267635563
190.0 0.0010228017164914211 0.005961325267635563
200.0 0.0010228017164914211 0.005961325267635563
210.0 0.0010228017164914211 0.005961325267635563
220.0 0.00029957168695109664 0.01017661878923938
230.0 -0.00042365834258922786 0.014391912310843196
240.0 -0.0011468883721295524 0.018607205832447012
250.0 -0.0018701184016698769 0.02282249935405083
260.0 -0.0025933484312102013 0.027037792875654644
270.0 -0.0033165784607505264 0.03125308639725846
280.0 -0.004039808490290851 0.03546837991886228
290.0 -0.004039808490290851 0.03546837991886228
300.0 -0.00301700677379943 0.04142970518649784
310.0 -0.0037402368033397546 0.04564499870810166
320.0 -0.0051866968624204035 0.05407558575130929
330.0 -0.005909926891960728 0.0582908792729131
340.0 -0.006633156921501053 0.06250617279451691
350.0 -0.007356386951041377 0.06672146631612072
360.0 -0.008079616980581702 0.07093675983772453
370.0 -0.008802847010122026 0.07515205335932834
380.0 -0.00952607703966235 0.07936734688093218
390.0 -0.010249307069202676 0.08358264040253599
400.0 -0.010972537098742999 0.0877979339241398
410.0 -0.011695767128283324 0.09201322744574361
420.0 -0.01241899715782365 0.09622852096734744
430.0 -0.01241899715782365 0.09622852096734744
440.0 -0.01241899715782365 0.09622852096734744
450.0 -0.01241899715782365 0.09622852096734744
460.0 -0.01241899715782365 0.09622852096734744
470.0 -0.01241899715782365 0.09622852096734744
480.0 -0.01241899715782365 0.09622852096734744
490.0 -0.01241899715782365 0.09622852096734744
500.0 -0.014165028903855393 0.0944824892213157
510.0 -0.01591106064988713 0.09273645747528393
520.0 -0.01591106064988713 0.09273645747528393
530.0 -0.015187830620346808 0.08852116395368012
540.0 -0.015187830620346808 0.08852116395368012
550.0 -0.013441798874315064 0.09026719569971188
560.0 -0.01169576712828332 0.09201322744574363
570.0 -0.009949735382251575 0.09375925919177538
580.0 -0.008203703636219832 0.09550529093780714
590.0 -0.006457671890188088 0.09725132268383889
600.0 -0.004711640144156343 0.09899735442987063
610.0 -0.002965608398124597 0.10074338617590237
620.0 -0.00121957665209285 0.10248941792193411
630.0 0.000526455093938896 0.10423544966796586
640.0 0.002272486839970642 0.1059814814139976
650.0 0.0040185185860023885 0.10772751316002935
660.0 0.005764550332034134 0.1094735449060611
670.0 0.007510582078065878 0.11121957665209284
680.0 0.009256613824097624 0.11296560839812458
690.0 0.01100264557012937 0.11471164014415633
700.0 0.012748677316161115 0.11645767189018807
710.0 0.014494709062192862 0.11820370363621982
720.0 0.016240740808224605 0.11994973538225155
730.0 0.017986772554256354 0.1216957671282833
740.0 0.023948097821891917 0.12271856884477472
750.0 0.02569412956792366 0.12446460059080647
760.0 0.02569412956792366 0.12446460059080647
770.0 0.02569412956792366 0.12446460059080647
780.0 0.02569412956792366 0.12446460059080647
790.0 0.025694129567923666 0.12446460059080647
800.0 0.025694129567923666 0.12446460059080647
810.0 0.025694129567923666 0.12446460059080647
820.0 0.02990942308952748 0.12374137056126615
830.0 0.03340148658159098 0.12723343405332965
840.0 0.03761678010319479 0.12651020402378932
850.0 0.041832073624798606 0.125786973994249
860.0 0.046047367146402424 0.12506374396470865
870.0 0.05026266066800625 0.12434051393516836
880.0 0.05447795418961006 0.12361728390562801
890.0 0.05869324771121389 0.12289405387608769
900.0 0.06218531120327737 0.1263861173681512
910.0 0.06640060472488118 0.1256628873386109
920.0 0.07061589824648501 0.12493965730907056
930.0 0.07483119176808883 0.12421642727953024
940.0 0.07904648528969266 0.12349319724998989
950.0 0.07904648528969267 0.12349319724998989
960.0 0.08326177881129648 0.12276996722044957
970.0 0.0874770723329003 0.12204673719090924
980.0 0.0916923658545041 0.1213235071613689
990.0 0.09590765937610793 0.1206002771318286
1000.0 0.10012295289771174 0.11987704710228825
1010.0 0.10433824641931555 0.11915381707274793
1020.0 0.10855353994091933 0.11843058704320761
1030.0 0.10855353994091933 0.11843058704320761
1040.0 0.10927676997045965 0.11421529352160381
1050.0 0.10927676997045965 0.11421529352160381
1060.0 0.10927676997045965 0.11421529352160381
1070.0 0.10927676997045965 0.11421529352160381
1080.0 0.10927676997045965 0.11421529352160381
1090.0 0.10927676997045965 0.11421529352160381
1100.0 0.10855353994091933 0.11843058704320765
1110.0 0.10855353994091936 0.11843058704320766
1120.0 0.10783030991137903 0.12264588056481147
1130.0 0.1071070798818387 0.1268611740864153
1140.0 0.10638384985229836 0.1310764676080191
1150.0 0.10566061982275803 0.13529176112962296
1160.0 0.10493738979321769 0.13950705465122676
1170.0 0.10421415976367737 0.14372234817283058
1180.0 0.10349092973413705 0.1479376416944344
1190.0 0.10276769970459673 0.15215293521603823
1200.0 0.1020444696750564 0.15636822873764203
1210.0 0.10132123964551608 0.16058352225924585
1220.0 0.10059800961597576 0.16479881578084968
1230.0 0.09987477958643544 0.1690141093024535
1240.0 0.09915154955689512 0.17322940282405733
1250.0 0.09842831952735479 0.17744469634566112
1260.0 0.09770508949781447 0.18165998986726495
1270.0 0.09698185946827415 0.18587528338886875
1280.0 0.0962586294387338 0.19009057691047257
1290.0 0.09553539940919348 0.19430587043207637
1300.0 0.09481216937965316 0.1985211639536802
1310.0 0.09481216937965316 0.1985211639536802
1320.0 0.09481216937965316 0.1985211639536802
1330.0 0.09481216937965316 0.1985211639536802
1340.0 0.09481216937965316 0.1985211639536802
1350.0 0.09481216937965316 0.1985211639536802
1360.0 0.09481216937965316 0.1985211639536802
1370.0 0.09481216937965316 0.1985211639536802
1380.0 0.09481216937965316 0.1985211639536802
1390.0 0.09481216937965316 0.1985211639536802
1400.0 0.09481216937965316 0.1985211639536802
1410.0 0.09481216937965316 0.1985211639536802
1420.0 0.09481216937965316 0.1985211639536802
1430.0 0.09481216937965316 0.1985211639536802
1440.0 0.09481216937965316 0.1985211639536802
1450.0 0.09481216937965316 0.1985211639536802
1460.0 0.09481216937965316 0.1985211639536802
1470.0 0.09655820112568489 0.20026719569971196
1480.0 0.09655820112568492 0.20026719569971196
1490.0 0.09655820112568492 0.20026719569971196
1500.0 0.09655820112568492 0.20026719569971196
1510.0 0.09655820112568492 0.20026719569971196
1520.0 0.09583497109614457 0.20448248922131576
1530.0 0.09511174106660425 0.20869778274291959
1540.0 0.09438851103706393 0.21291307626452338
1550.0 0.09366528100752361 0.2171283697861272
1560.0 0.09294205097798328 0.221343663307731
1570.0 0.09221882094844296 0.22555895682933483
1580.0 0.09149559091890264 0.22977425035093862
1590.0 0.09077236088936232 0.23398954387254248
1600.0 0.09004913085982198 0.2382048373941463
1610.0 0.09173356927497898 0.24350452596311628
1620.0 0.09341800769013599 0.2488042145320863
1630.0 0.09510244610529299 0.2541039031010563
1640.0 0.09678688452044999 0.2594035916700263
1650.0 0.098471322935607 0.26470328023899625
1660.0 0.100155761350764 0.2700029688079663
1670.0 0.10539385658885922 0.27524106404606147
1680.0 0.10533226325798446 0.27879472086899976
1690.0 0.10701670167314146 0.2840944094379697
1700.0 0.10870114008829848 0.2893940980069397
1710.0 0.11038557850345547 0.2946937865759097
1720.0 0.11207001691861247 0.29999347514487973
1730.0 0.1144776853633098 0.3010778701922459
1740.0 0.11688535380800709 0.30216226523961204
1750.0 0.11929302225270444 0.3032466602869782
1760.0 0.12170069069740175 0.3043310553343444
1770.0 0.12410835914209907 0.30541545038171053
1780.0 0.1265160275867964 0.3064998454290767
1790.0 0.13000809107885988 0.3099919089211402
1800.0 0.13350015457092337 0.31348397241320364
1810.0 0.14120751158459066 0.3162528058757268
1820.0 0.14650720015356067 0.31793724429088377
1830.0 0.15180688872253065 0.31962168270604074
1840.0 0.16132187081310448 0.32058289109165744
1850.0 0.16662155938207449 0.3222673295068144
1860.0 0.17192124795104446 0.3239517679219714
1870.0 0.17722093652001444 0.3256362063371284
1880.0 0.1789669682660462 0.3273822380831602
1890.0 0.1842666568350162 0.32906667649831717
1900.0 0.18956634540398618 0.33075111491347414
1910.0 0.19486603397295615 0.3324355533286312
1920.0 0.20016572254192616 0.3341199917437882
1930.0 0.2054654111108961 0.3358044301589452
1940.0 0.21076509967986612 0.33748886857410215
1950.0 0.2160647882488361 0.3391733069892592
1960.0 0.2213644768178061 0.3408577454044162
1970.0 0.2266641653867761 0.3425421838195732
1980.0 0.23196385395574606 0.34422662223473016
1990.0 0.23726354252471604 0.3459110606498872
2000.0 0.24147883604631987 0.34518783062034686
2010.0 0.24569412956792372 0.3444646005908065
2020.0 0.24990942308952752 0.3437413705612662
2030.0 0.24990942308952752 0.3437413705612662
2040.0 0.25412471661113134 0.3430181405317259
2050.0 0.25340148658159095 0.3472334340533297
2060.0 0.2576167801031948 0.3465102040237894
2070.0 0.26183207362479866 0.34578697399424907
2080.0 0.2660473671464024 0.34506374396470874
2090.0 0.27026266066800625 0.3443405139351684
2100.0 0.2744779541896101 0.34361728390562807
2110.0 0.27869324771121395 0.34289405387608773
2120.0 0.2829085412328177 0.34217082384654746
2130.0 0.28712383475442155 0.3414475938170071
2140.0 0.29133912827602537 0.3407243637874668
2150.0 0.2955544217976292 0.34000113375792645
2160.0 0.29976971531923297 0.3392779037283861
2170.0 0.3039850088408368 0.33855467369884584
2180.0 0.3082003023624406 0.3378314436693055
2190.0 0.31241559588404444 0.3371082136397652
2200.0 0.31663088940564826 0.33638498361022484
2210.0 0.32084618292725203 0.3356617535806845
2220.0 0.3243382464193156 0.339153817072748
2230.0 0.32536104813580696 0.34511514234038354
2240.0 0.33059914337390217 0.3503532375784788
2250.0 0.33162194509039356 0.3563145628461144
2260.0 0.33336797683642533 0.3580605945921461
2270.0 0.3343907785529167 0.3640219198597817
2280.0 0.33535198693853335 0.3735369019503555
2290.0 0.3363747886550248 0.3794982272179911
2300.0 0.33739759037151623 0.38545955248562663
2310.0 0.33842039208800767 0.3914208777532622
2320.0 0.33944319380449905 0.3973822030208977
2330.0 0.3404659955209905 0.40334352828853326
2340.0 0.3414887972374819 0.40930485355616886
2350.0 0.34251159895397326 0.4152661788238044
2360.0 0.3435344006704647 0.42122750409143994
2370.0 0.3445572023869562 0.4271888293590755
2380.0 0.3455800041034476 0.433150154626711
2390.0 0.34660280581993896 0.4391114798943465
2400.0 0.3476256075364304 0.44507280516198217
2410.0 0.34864840925292184 0.4510341304296177
2420.0 0.3496712109694132 0.4569954556972532
2430.0 0.351417242715445 0.45874148744328497
2440.0 0.351417242715445 0.45874148744328497
2450.0 0.351417242715445 0.45874148744328497
2460.0 0.351417242715445 0.45874148744328497
2470.0 0.351417242715445 0.45874148744328497
2480.0 0.351417242715445 0.45874148744328497
2490.0 0.35147883604631974 0.45518783062034673
2500.0 0.35147883604631974 0.45518783062034673
2510.0 0.35147883604631974 0.45518783062034673
2520.0 0.35147883604631974 0.45518783062034673
2530.0 0.35147883604631974 0.45518783062034673
2540.0 0.35147883604631974 0.45518783062034673
2550.0 0.35147883604631974 0.45518783062034673
2560.0 0.35147883604631974 0.45518783062034673
2570.0 0.35147883604631974 0.45518783062034673
2580.0 0.35147883604631974 0.45518783062034673
2590.0 0.35147883604631974 0.45518783062034673
2600.0 0.35147883604631974 0.45518783062034673
2610.0 0.35147883604631974 0.45518783062034673
2620.0 0.35147883604631974 0.45518783062034673
2630.0 0.35147883604631974 0.45518783062034673
2640.0 0.35147883604631974 0.45518783062034673
2650.0 0.35147883604631974 0.45518783062034673
2660.0 0.35147883604631974 0.45518783062034673
2670.0 0.35147883604631974 0.45518783062034673
2680.0 0.35147883604631974 0.45518783062034673
2690.0 0.35147883604631974 0.45518783062034673
2700.0 0.35147883604631974 0.45518783062034673
2710.0 0.35147883604631974 0.45518783062034673
2720.0 0.35147883604631974 0.45518783062034673
2730.0 0.35147883604631974 0.45518783062034673
2740.0 0.35147883604631974 0.45518783062034673
2750.0 0.35147883604631974 0.45518783062034673
2760.0 0.35147883604631974 0.45518783062034673
2770.0 0.351417242715445 0.45874148744328497
2780.0 0.3549093062075085 0.4622335509353485
2790.0 0.35484771287663375 0.4657872077582868
2800.0 0.354786119545759 0.46934086458122504
2810.0 0.35472452621488426 0.47289452140416327
2820.0 0.3546629328840095 0.4764481782271015
2830.0 0.3546013395531348 0.4800018350500398
2840.0 0.35453974622226003 0.48355549187297797
2850.0 0.3544781528913853 0.48710914869591626
2860.0 0.35441655956051055 0.49066280551885455
2870.0 0.3543549662296358 0.49421646234179273
2880.0 0.35429337289876106 0.497770119164731
2890.0 0.3542317795678863 0.5013237759876693
2900.0 0.3541701862370116 0.5048774328106075
2910.0 0.35410859290613683 0.5084310896335458
2920.0 0.3540469995752621 0.511984746456484
2930.0 0.35398540624438735 0.5155384032794222
2940.0 0.3534136789319414 0.5230942575759951
2950.0 0.3533520856010666 0.5266479143989333
2960.0 0.3532904922701919 0.5302015712218716
2970.0 0.35678255576225537 0.5336936347139352
2980.0 0.3603362125851936 0.5336320413830604
2990.0 0.3603362125851936 0.5336320413830604
3000.0 0.36388986940813184 0.5335704480521857
3010.0 0.36918955797710185 0.5352548864673428
3020.0 0.3744892465460718 0.5369393248824996
3030.0 0.3797889351150418 0.5386237632976567
3040.0 0.38508862368401187 0.5403082017128137
3050.0 0.3903267189221071 0.545546296950909
3060.0 0.3951076350597476 0.554416174464062
3070.0 0.4003457302978428 0.5596542697021571
3080.0 0.4091374823588763 0.5648307716093776
3090.0 0.4179292344199098 0.570007273516598
3100.0 0.4267209864809433 0.5751837754238186
3110.0 0.43551273854197675 0.580360277331039
3120.0 0.44430449060301036 0.5855367792382595
3130.0 0.45309624266404375 0.5907132811454799
3140.0 0.46188799472507724 0.5958897830527005
3150.0 0.4711898807676819 0.5970640874862864
3160.0 0.4799816328287154 0.6022405893935068
3170.0 0.488773384889749 0.6074170913007273
3180.0 0.4940114801278442 0.6126551865388226
3190.0 0.4992495753659394 0.6178932817769178
3200.0 0.5062337023500664 0.6248774087610448
3210.0 0.5114717975881616 0.6301155039991401
3220.0 0.5149638610802251 0.6336075674912036
3230.0 0.5184559245722886 0.6370996309832672
3240.0 0.521947988064352 0.6405916944753305
3250.0 0.5254400515564156 0.644083757967394
3260.0 0.5307397401253855 0.645768196382551
3270.0 0.5364966077948102 0.6438208525226502
3280.0 0.5417962963637801 0.6455052909378072
3290.0 0.5435423281098118 0.6472513226838389
3300.0 0.5452883598558435 0.6489973544298707
3310.0 0.5470069294630763 0.6539454514893045
3320.0 0.5487254990703092 0.6588935485487384
3330.0 0.5504440686775421 0.6638416456081723
3340.0 0.5521626382847751 0.6687897426676062
3350.0 0.5538812078920079 0.6737378397270399
3360.0 0.5555997774992407 0.6786859367864737
3370.0 0.5573183471064735 0.6836340338459077
3380.0 0.5590369167137065 0.6885821309053415
3390.0 0.5607554863209393 0.6935302279647754
3400.0 0.5624740559281721 0.6984783250242091
3410.0 0.5624465937893732 0.7016803903376112
3420.0 0.567750437211972 0.7065352770737425
3430.0 0.5694690068192049 0.7114833741331763
3440.0 0.5711875764264376 0.7164314711926101
3450.0 0.5729061460336705 0.721379568252044
3460.0 0.5746247156409033 0.7263276653114777
3470.0 0.5745972535021044 0.7295297306248799
3480.0 0.5745697913633055 0.732731795938282
3490.0 0.5745423292245067 0.7359338612516841
3500.0 0.5745148670857078 0.7391359265650861
3510.0 0.5744874049469088 0.7423379918784883
3520.0 0.5744874049469088 0.7423379918784883
3530.0 0.5744874049469088 0.7423379918784883
3540.0 0.5744874049469088 0.7423379918784883
3550.0 0.5744874049469088 0.7423379918784883
3560.0 0.5744874049469088 0.7423379918784883
3570.0 0.5744874049469088 0.7423379918784883
3580.0 0.5744874049469088 0.7423379918784883
3590.0 0.5744874049469088 0.7423379918784883
3600.0 0.5744874049469088 0.7423379918784883
3610.0 0.5744874049469088 0.7423379918784883
3620.0 0.5744874049469088 0.7423379918784883
3630.0 0.5709021311315426 0.7424312022017908
3640.0 0.5709021311315426 0.7424312022017908
3650.0 0.5709021311315426 0.7424312022017908
3660.0 0.5709021311315426 0.7424312022017908
3670.0 0.5709021311315426 0.7424312022017908
3680.0 0.5744874049469088 0.7423379918784883
3690.0 0.5744874049469088 0.7423379918784883
3700.0 0.5744874049469088 0.7423379918784883
3710.0 0.5744874049469088 0.7423379918784883
3720.0 0.5744874049469088 0.7423379918784883
3730.0 0.5744874049469088 0.7423379918784883
3740.0 0.5744874049469088 0.7423379918784883
3750.0 0.5744874049469088 0.7423379918784883
3760.0 0.5744874049469088 0.7423379918784883
3770.0 0.5744874049469088 0.7423379918784883
3780.0 0.5744874049469088 0.7423379918784883
3790.0 0.5744874049469088 0.7423379918784883
3800.0 0.5744874049469088 0.7423379918784883
3810.0 0.5744874049469088 0.7423379918784883
3820.0 0.5744874049469088 0.7423379918784883
3830.0 0.5744874049469088 0.7423379918784883
3840.0 0.5744874049469088 0.7423379918784883
3850.0 0.5744874049469088 0.7423379918784883
3860.0 0.5727142989455329 0.7545872883560546
3870.0 0.570941192944157 0.7668365848336209
3880.0 0.5691680869427811 0.7790858813111873
3890.0 0.5638097071260391 0.7914283881120561
3900.0 0.5620366011246631 0.8036776845896224
3910.0 0.5602634951232872 0.8159269810671888
3920.0 0.5584903891219114 0.8281762775447551
3930.0 0.5567172831205356 0.8404255740223214
3940.0 0.5549441771191597 0.8526748704998878
3950.0 0.5531710711177837 0.8649241669774539
3960.0 0.5513979651164079 0.8771734634550202
3970.0 0.5496248591150321 0.8894227599325866
3980.0 0.5478517531136562 0.9016720564101529
3990.0 0.5460786471122803 0.9139213528877193
4000.0 0.5443055411109045 0.9261706493652856
4010.0 0.5425324351095286 0.9384199458428519
4020.0 0.5407593291081527 0.9506692423204183
4030.0 0.5376039655997863 0.971284923289102
4040.0 0.5358308595984105 0.9835342197666683
4050.0 0.5361564196536261 0.9968594533622464
4060.0 0.5364819797088418 1.0101846869578246
4070.0 0.5385806457654334 1.0112606240758364
4080.0 0.5406793118220248 1.0123365611938477
4090.0 0.5427779778786164 1.0134124983118595
4100.0 0.5484576403153025 1.0143995025418402
4110.0 0.5541373027519887 1.015386506771821
4120.0 0.5598169651886747 1.0163735110018013
4130.0 0.5654966276253609 1.0173605152317822
4140.0 0.571176290062047 1.0183475194617628
4150.0 0.5768559524987331 1.0193345236917435
4160.0 0.5846704210924079 1.0216787852567988
4170.0 0.5920071823870946 1.0279928176129058
4180.0 0.5998216509807692 1.030337079177961
4190.0 0.607636119574444 1.0326813407430167
4200.0 0.6154505881681186 1.0350256023080722
4210.0 0.6232650567617932 1.0373698638731277
4220.0 0.631079525355468 1.0397141254381832
4230.0 0.6388939939491427 1.0420583870032387
4240.0 0.6480907200498078 1.0360362640771767
4250.0 0.6559051886434826 1.0383805256422323
4260.0 0.6616209911805657 1.039648850089276
4270.0 0.6673367937176489 1.04091717453632
4280.0 0.673052596254732 1.0421854989833637
4290.0 0.6787683987918152 1.0434538234304074
4300.0 0.6859050458126819 1.0467933668857312
4310.0 0.6880398519696705 1.048150624220806
4320.0 0.6935890303607131 1.0492681124964303
4330.0 0.6991382087517559 1.050385600772054
4340.0 0.7046873871427985 1.051503089047678
4350.0 0.7102365655338413 1.052620577323302
4360.0 0.715785743924884 1.053738065598926
4370.0 0.7192001161589382 1.0534982965394748
4380.0 0.7230921956919802 1.0492887566889724
4390.0 0.7265065679260344 1.0490489876295213
4400.0 0.7299209401600887 1.0488092185700704
4410.0 0.733335312394143 1.0485694495106193
4420.0 0.7367496846281971 1.0483296804511684
4430.0 0.7401640568622513 1.0480899113917173
4440.0 0.7435784290963054 1.0478501423322661
4450.0 0.7469928013303596 1.0476103732728153
4460.0 0.7504071735644139 1.0473706042133641
4470.0 0.753821545798468 1.0471308351539133
4480.0 0.7572359180325222 1.046891066094462
4490.0 0.7606502902665764 1.0466512970350113
4500.0 0.7640646625006307 1.04641152797556
4510.0 0.7660581902509013 1.0441005399078291
4520.0 0.7694725624849554 1.0438607708483782
4530.0 0.7694725624849554 1.0438607708483782
4540.0 0.7694725624849554 1.0438607708483782
4550.0 0.7694725624849554 1.0438607708483782
4560.0 0.7694725624849554 1.0438607708483782
4570.0 0.7694725624849554 1.0438607708483782
4580.0 0.7694725624849554 1.0438607708483782
4590.0 0.7694725624849554 1.0438607708483782
4600.0 0.771218594230987 1.0456068025944099
4610.0 0.772964625977019 1.0473528343404415
4620.0 0.7747106577230506 1.0490988660864733
4630.0 0.7764566894690825 1.050844897832505
4640.0 0.7782027212151141 1.0525909295785365
4650.0 0.779948752961146 1.0543369613245683
4660.0 0.7816947847071777 1.0560829930706002
4670.0 0.7834408164532094 1.0578290248166318
4680.0 0.7851868481992412 1.0595750565626634
4690.0 0.786932879945273 1.0613210883086954
4700.0 0.7886789116913046 1.063067120054727
4710.0 0.7904249434373364 1.0648131518007586
4720.0 0.7921709751833681 1.0665591835467905
4730.0 0.7939170069293999 1.0683052152928223
4740.0 0.7956630386754316 1.0700512470388541
4750.0 0.7974090704214635 1.0717972787848857
4760.0 0.7991551021674952 1.0735433105309176
4770.0 0.8009011339135268 1.0752893422769494
4780.0 0.8035184646589557 1.0796561385156476
4790.0 0.8061357954043844 1.084022934754346
4800.0 0.8087531261498132 1.0883897309930444
4810.0 0.8096244251492102 1.0910104954857107
4820.0 0.8104957241486072 1.0936312599783773
4830.0 0.8113670231480041 1.0962520244710439
4840.0 0.8122383221474012 1.0988727889637102
4850.0 0.8092775361271582 1.1021510353014132
4860.0 0.8063167501069154 1.1054292816391162
4870.0 0.8033559640866728 1.1087075279768193
4880.0 0.80039517806643 1.1119857743145223
4890.0 0.7974343920461874 1.1152640206522253
4900.0 0.7944736060259445 1.1185422669899285
4910.0 0.7918161937696443 1.1250092030557526
4920.0 0.789158781513344 1.1314761391215766
4930.0 0.7865013692570437 1.137943075187401
4940.0 0.7838439570007433 1.1444100112532252
4950.0 0.7811865447444429 1.1508769473190494
4960.0 0.7785291324881427 1.1573438833848735
4970.0 0.7758717202318424 1.1638108194506975
4980.0 0.7732143079755421 1.1702777555165216
4990.0 0.7696855967198447 1.1741239270896793
5000.0 0.7661568854641475 1.1779700986628368
5010.0 0.7626281742084502 1.1818162702359944
5020.0 0.7590994629527528 1.185662441809152
5030.0 0.7555707516970556 1.1895086133823096
5040.0 0.7520420404413581 1.193354784955467
5050.0 0.7485133291856608 1.1972009565286248
5060.0 0.7488167029496035 1.2003896462567458
5070.0 0.7491200767135459 1.2035783359848669
5080.0 0.7494234504774885 1.2067670257129879
5090.0 0.749726824241431 1.2099557154411087
5100.0 0.7500301980053735 1.2131444051692295
5110.0 0.750333571769316 1.2163330948973505
5120.0 0.750333571769316 1.2163330948973505
5130.0 0.750333571769316 1.2163330948973505
5140.0 0.750333571769316 1.2163330948973505
5150.0 0.750333571769316 1.2163330948973505
5160.0 0.750333571769316 1.2163330948973505
5170.0 0.750333571769316 1.2163330948973505
5180.0 0.750333571769316 1.2163330948973505
5190.0 0.750333571769316 1.2163330948973505
5200.0 0.750333571769316 1.2163330948973505
5210.0 0.750333571769316 1.2163330948973505
5220.0 0.750333571769316 1.2163330948973505
5230.0 0.754113050153393 1.215728219687877
5240.0 0.7578925285374699 1.215123344478403
5250.0 0.7616720069215468 1.2145184692689295
5260.0 0.7654514853056237 1.2139135940594556
5270.0 0.7692309636897006 1.2133087188499818
5280.0 0.7730104420737776 1.2127038436405082
5290.0 0.7767899204578544 1.2120989684310344
5300.0 0.7805693988419313 1.2114940932215608
5310.0 0.7843488772260082 1.210889218012087
5320.0 0.7881283556100852 1.210284342802613
5330.0 0.7919078339941621 1.2096794675931395
5340.0 0.795687312378239 1.2090745923836657
5350.0 0.7994667907623159 1.2084697171741918
5360.0 0.8032462691463929 1.2078648419647182
5370.0 0.8070257475304697 1.2072599667552444
5380.0 0.8108052259145466 1.2066550915457708
5390.0 0.8145847042986235 1.206050216336297
5400.0 0.8183641826827005 1.2054453411268233
5410.0 0.8221436610667774 1.2048404659173495
5420.0 0.8259231394508543 1.204235590707876
5430.0 0.8297026178349312 1.203630715498402
5440.0 0.8297026178349312 1.203630715498402
5450.0 0.8297026178349312 1.203630715498402
5460.0 0.8297026178349312 1.203630715498402
5470.0 0.8297026178349312 1.203630715498402
5480.0 0.8297026178349312 1.203630715498402
5490.0 0.8297026178349312 1.203630715498402
5500.0 0.8297026178349312 1.203630715498402
5510.0 0.8297026178349312 1.203630715498402
5520.0 0.830474652423043 1.2063507444023538
5530.0 0.8304746524230431 1.2063507444023538
5540.0 0.8303604715685766 1.2099569887488837
5550.0 0.83024629071411 1.2135632330954134
5560.0 0.8298107435931064 1.2209829072005443
5570.0 0.8296965627386401 1.2245891515470742
5580.0 0.8295823818841735 1.228195395893604
5590.0 0.8294682010297072 1.2318016402401337
5600.0 0.8293540201752408 1.2354078845866638
5610.0 0.8292398393207746 1.2390141289331937
5620.0 0.8288042921997709 1.2464338030383244
5630.0 0.828368745078767 1.2538534771434553
5640.0 0.8294437851010675 1.263254627597345
5650.0 0.8290082379800638 1.2706743017024758
5660.0 0.8285726908590599 1.2780939758076064
5670.0 0.8281371437380561 1.2855136499127373
5680.0 0.8292121837603565 1.294914800366627
5690.0 0.8302872237826572 1.3043159508205169
5700.0 0.8313622638049578 1.3137171012744069
5710.0 0.8324373038272584 1.3231182517282967
5720.0 0.8335123438495591 1.3325194021821867
5730.0 0.833815349283748 1.3392005237321247
5740.0 0.8389392636673769 1.3480448633167499
5750.0 0.8441773589054721 1.3532829585548452
5760.0 0.8494154541435673 1.3585210537929404
5770.0 0.8549749156482003 1.3599457192724347
5780.0 0.8602130108862954 1.36518381451053
5790.0 0.8651297398578531 1.3742353395072264
5800.0 0.8743233556818895 1.3790099776514442
5810.0 0.8795614509199846 1.3842480728895392
5820.0 0.88479954615808 1.3894861681276345
5830.0 0.8886129759166809 1.3891648018610971
5840.0 0.8941724374213136 1.3905894673405914
5850.0 0.9021768323685829 1.3895691993774488
5860.0 0.9077362938732159 1.3909938648569433
5870.0 0.9132957553778486 1.3924185303364376
5880.0 0.9188552168824813 1.3938431958159319
5890.0 0.9229040912438096 1.393286384946667
5900.0 0.9269529656051377 1.3927295740774022
5910.0 0.931001839966466 1.3921727632081375
5920.0 0.9350507143277943 1.3916159523388727
5930.0 0.9390995886891225 1.3910591414696079
5940.0 0.9431484630504509 1.3905023306003432
5950.0 0.9431484630504509 1.3905023306003432
5960.0 0.9431484630504509 1.3905023306003432
5970.0 0.9431484630504509 1.3905023306003432
5980.0 0.9431484630504509 1.3905023306003432
5990.0 0.9431484630504509 1.3905023306003432
6000.0 0.9434698293169882 1.386688900841742
6010.0 0.9434698293169882 1.386688900841742
6020.0 0.9434698293169882 1.386688900841742
6030.0 0.9474253499029294 1.3862254437478645
6040.0 0.9491713816489612 1.3879714754938963
6050.0 0.9531269022349023 1.3875080184000188
6060.0 0.9526634451410245 1.39146353898596
6070.0 0.952342078874487 1.395276968744561
6080.0 0.9558341423665504 1.3987690322366244
6090.0 0.9593262058586137 1.4022610957286878
6100.0 0.962818269350677 1.4057531592207515
6110.0 0.9663103328427406 1.409245222712815
6120.0 0.969802396334804 1.4127372862048784
6130.0 0.9732944598268676 1.4162293496969418
6140.0 0.976786523318931 1.4197214131890052
6150.0 0.9802785868109944 1.423213476681069
6160.0 0.983770650303058 1.4267055401731323
6170.0 0.9872627137951214 1.4301976036651958
6180.0 0.9901979664179203 1.4377385415185875
6190.0 0.9936900299099837 1.4412306050106511
6200.0 0.9971820934020472 1.4447226685027144
6210.0 1.0006741568941107 1.448214731994778
6220.0 1.000210699800233 1.452170252580719
6230.0 1.0037027632922966 1.4556623160727826
6240.0 1.003239306198419 1.4596178366587236
6250.0 1.0067313696904823 1.4631099001507872
6260.0 1.0062679125966048 1.4670654207367282
6270.0 1.0062679125966048 1.4670654207367282
6280.0 1.0100813423552057 1.4667440544701909
6290.0 1.0100813423552057 1.4667440544701909
6300.0 1.0100813423552057 1.4667440544701909
6310.0 1.0100813423552057 1.4667440544701909
6320.0 1.0100813423552057 1.4667440544701909
6330.0 1.0100813423552057 1.4667440544701909
6340.0 1.0100813423552057 1.4667440544701909
6350.0 1.0118273741012378 1.4684900862162227
6360.0 1.0106621652921983 1.476639422009389
6370.0 1.0101053544229337 1.480688296370717
6380.0 1.011530019902428 1.48624775787535
6390.0 1.011530019902428 1.4862477578753497
6400.0 1.0109732090331631 1.490296632236678
6410.0 1.0104163981638987 1.4943455065980065
6420.0 1.0098595872946337 1.4983943809593345
6430.0 1.0086943784855944 1.5065437167525009
6440.0 1.0081375676163296 1.5105925911138292
6450.0 1.007580756747065 1.5146414654751574
6460.0 1.0070239458778 1.5186903398364857
6470.0 1.0064671350085352 1.522739214197814
6480.0 1.0059103241392704 1.5267880885591418
6490.0 1.005353513270006 1.5308369629204703
6500.0 1.004796702400741 1.5348858372817986
6510.0 1.0042398915314763 1.538934711643127
6520.0 1.0036830806622117 1.5429835860044552
6530.0 1.0031262697929466 1.5470324603657832
6540.0 1.002569458923682 1.5510813347271115
6550.0 1.0020126480544174 1.5551302090884398
6560.0 0.9997098054391207 1.5574330517037362
6570.0 1.0003182033788953 1.5533325902718982
6580.0 1.0003182033788953 1.5533325902718982
6590.0 0.9983367270301363 1.5518220031285939
6600.0 0.9983367270301363 1.5518220031285939
6610.0 0.9983367270301363 1.5518220031285939
6620.0 1.001146627965834 1.5559962291770228
6630.0 1.003956528901532 1.5601704552254518
6640.0 1.0073748277770045 1.560244219842043
6650.0 1.0101847287127024 1.564418445890472
6660.0 1.0129946296484003 1.568592671938901
6670.0 1.0158045305840981 1.57276689798733
6680.0 1.018614431519796 1.576941124035759
6690.0 1.021424332455494 1.581115350084188
6700.0 1.0242342333911918 1.5852895761326173
6710.0 1.0270441343268897 1.5894638021810463
6720.0 1.0330020258472878 1.5939821011368387
6730.0 1.0358119267829857 1.5981563271852681
6740.0 1.0386218277186836 1.6023305532336973
6750.0 1.0414317286543815 1.6065047792821265
6760.0 1.0442416295900794 1.6106790053305555
6770.0 1.0470515305257773 1.6148532313789845
6780.0 1.0498614314614751 1.6190274574274135
6790.0 1.0519735995660109 1.6273914797990683
6800.0 1.0540857676705464 1.635755502170723
6810.0 1.056197935775082 1.6441195245423783
6820.0 1.0583101038796177 1.6524835469140335
6830.0 1.0576123710484555 1.6566733432372598
6840.0 1.056914638217293 1.6608631395604856
6850.0 1.0593393987724524 1.6654225059894525
6860.0 1.05864166594129 1.6696123023126783
6870.0 1.0610664264964498 1.6741716687416455
6880.0 1.0622466895623368 1.6834675961519487
6890.0 1.063426952628224 1.6927635235622527
6900.0 1.0620247662539044 1.7011498369206994
6910.0 1.0606225798795847 1.709536150279146
6920.0 1.059220393505265 1.7179224636375927
6930.0 1.0546702165462454 1.725964704088676
6940.0 1.0558504796121322 1.7352606314989794
6950.0 1.0570307426780194 1.7445565589092829
6960.0 1.0582110057439067 1.7538524863195861
6970.0 1.0587922302936619 1.766922055420624
6980.0 1.0599724933595491 1.7762179828309272
6990.0 1.0611527564254364 1.7855139102412307
7000.0 1.0630307523224856 1.7906200413283082
7010.0 1.0649087482195352 1.795726172415386
7020.0 1.0667867441165846 1.8008323035024634
7030.0 1.068664740013634 1.805938434589541
7040.0 1.0705427359106834 1.8110445656766185
7050.0 1.072420731807733 1.8161506967636958
7060.0 1.0711762343184603 1.820887257745032
7070.0 1.0730542302155097 1.8259933888321096
7080.0 1.075169832067283 1.8308619139644633
7090.0 1.075169832067283 1.8308619139644633
7100.0 1.075169832067283 1.8308619139644633
7110.0 1.0777522815074898 1.8317715280163198
7120.0 1.0803347309476965 1.8326811420681768
7130.0 1.0829171803879036 1.8335907561200333
7140.0 1.0854996298281105 1.83450037017189
7150.0 1.0854996298281105 1.83450037017189
7160.0 1.0854996298281105 1.83450037017189
7170.0 1.0854996298281105 1.8345003701718898
7180.0 1.086098668344242 1.830726728481155
7190.0 1.086098668344242 1.830726728481155
7200.0 1.086098668344242 1.830726728481155
7210.0 1.086098668344242 1.830726728481155
7220.0 1.0854996298281103 1.8345003701718898
7230.0 1.0849005913119787 1.8382740118626244
7240.0 1.0843015527958468 1.8420476535533592
7250.0 1.0837025142797152 1.8458212952440938
7260.0 1.0831034757635836 1.8495949369348288
7270.0 1.082504437247452 1.8533685786255636
7280.0 1.0819053987313205 1.8571422203162982
7290.0 1.077946260874143 1.8607838978560154
7300.0 1.0773472223580116 1.86455753954675
7310.0 1.07674818384188 1.8683311812374848
7320.0 1.0761491453257483 1.8721048229282193
7330.0 1.0779013936627533 1.8770192412578817
7340.0 1.0796536419997582 1.8819336595875436
7350.0 1.081405890336763 1.8868480779172054
7360.0 1.0831581386737679 1.8917624962468673
7370.0 1.084910387010773 1.8966769145765292
7380.0 1.0866626353477777 1.9015913329061906
7390.0 1.0884148836847825 1.9065057512358525
7400.0 1.0901671320217874 1.9114201695655144
7410.0 1.091919380358792 1.9163345878951763
7420.0 1.093671628695797 1.921249006224838
7430.0 1.0960229155489334 1.922389782863765
7440.0 1.09837420240207 1.923530559502692
7450.0 1.1042704301697706 1.9246184587191184
7460.0 1.1101666579374712 1.9257063579355442
7470.0 1.1160628857051715 1.9267942571519707
7480.0 1.121959113472872 1.9278821563683965
7490.0 1.1278553412405725 1.928970055584823
7500.0 1.1337515690082731 1.9300579548012493
7510.0 1.139647796775974 1.9311458540176756
7520.0 1.1455440245436743 1.9322337532341023
7530.0 1.151440252311375 1.9333216524505286
7540.0 1.1549851932259392 1.9332687750280277
7550.0 1.1585301341405032 1.9332158976055271
7560.0 1.161416942525462 1.937313216204696
7570.0 1.1649618834400262 1.9372603387821947
7580.0 1.1685068243545904 1.9372074613596941
7590.0 1.1754165249915214 1.9372818877068905
7600.0 1.1789614659060856 1.9372290102843894
7610.0 1.1825064068206497 1.937176132861889
7620.0 1.1860513477352137 1.937123255439388
7630.0 1.189596288649778 1.9370703780168876
7640.0 1.1931412295643422 1.9370175005943868
7650.0 1.1966861704789062 1.9369646231718862
7660.0 1.1966861704789062 1.9369646231718862
7670.0 1.196028037949301 1.9411148191935554
7680.0 1.197721192272832 1.9464057918541515
7690.0 1.1994143465963631 1.9516967645147476
7700.0 1.2011075009198944 1.9569877371753437
7710.0 1.2033652168805151 1.9582220847067864
7720.0 1.2056229328411359 1.9594564322382295
7730.0 1.2078806488017566 1.9606907797696724
7740.0 1.2101383647623771 1.9619251273011156
7750.0 1.2123960807229979 1.9631594748325583
7760.0 1.2146537966836186 1.964393822364001
7770.0 1.2175696451738445 1.9614779738737753
7780.0 1.219827361134465 1.962712321405218
7790.0 1.2220850770950857 1.963946668936661
7800.0 1.2209780333333395 1.9650537126984073
7810.0 1.22323574929396 1.96628806022985
7820.0 1.2254934652545806 1.9675224077612927
7830.0 1.227751181215201 1.9687567552927356
7840.0 1.2300088971758218 1.9699911028241788
7850.0 1.2322666131364424 1.9712254503556215
7860.0 1.2345243290970631 1.9724597978870644
7870.0 1.2367820450576834 1.9736941454185075
7880.0 1.2396978935479095 1.9707782969282814
7890.0 1.2402624551849992 1.9667216717991285
7900.0 1.2408270168220887 1.9626650466699753
7910.0 1.2413915784591782 1.9586084215408222
7920.0 1.2413915784591782 1.9586084215408222
7930.0 1.2413915784591782 1.9586084215408222
7940.0 1.2413915784591782 1.9586084215408222
7950.0 1.2413915784591782 1.9586084215408222
7960.0 1.2413915784591782 1.9586084215408222
7970.0 1.2433006858278237 1.9601913776642401
7980.0 1.2433006858278237 1.9601913776642401
7990.0 1.2467603207181241 1.9637158697580663
8000.0 1.2467603207181241 1.9637158697580663
8010.0 1.2467603207181241 1.9637158697580663
8020.0 1.2467603207181244 1.9637158697580668
8030.0 1.2467603207181244 1.9637158697580668
8040.0 1.2486694280867696 1.9652988258814847
8050.0 1.25212906297707 1.968823317975311
8060.0 1.255588697867371 1.9723478100691374
8070.0 1.2590483327576714 1.9758723021629638
8080.0 1.2665270557573318 1.9788697696394935
8090.0 1.279436553249262 1.9834205896078807
8100.0 1.2869152762489227 1.9864180570844103
8110.0 1.2943939992485836 1.9894155245609402
8120.0 1.3018727222482442 1.99241299203747
8130.0 1.3093514452479051 1.9954104595139999
8140.0 1.3207754086625505 1.9979547500676083
8150.0 1.3279226112692912 2.0047758014291213
8160.0 1.3354013342689521 2.007773268905651
8170.0 1.342880057268613 2.010770736382181
8180.0 1.3484496728996282 2.0121852477352924
8190.0 1.3572508165773758 2.0173523580257986
8200.0 1.362592325364823 2.018994976222478
8210.0 1.3713934690425706 2.024162086512985
8220.0 1.3801946127203186 2.0293291968034906
8230.0 1.3889957563980662 2.0344963070939968
8240.0 1.397796900075814 2.039663417384503
8250.0 1.404688936384916 2.0432475715515914
8260.0 1.4109799645947794 2.0474327338179186
8270.0 1.4163214733822262 2.049075352014599
8280.0 1.4216629821696736 2.0507179702112786
8290.0 1.4229854028477602 2.052887613025255
8300.0 1.4188770490335778 2.0535039033473743
8310.0 1.4201994697116647 2.055673546161351
8320.0 1.4215218903897515 2.0578431889753275
8330.0 1.4228443110678384 2.060012831789304
8340.0 1.424166731745925 2.0621824746032806
8350.0 1.4215439120090274 2.0648052943401787
8360.0 1.4231978530800344 2.063151353269172
8370.0 1.4245202737581213 2.0653209960831487
8380.0 1.4258426944362081 2.0674906388971253
8390.0 1.431273468928477 2.069043991388983
8400.0 1.4353818227426594 2.0684277010668644
8410.0 1.4394901765568417 2.067811410744745
8420.0 1.443598530371024 2.0671951204226264
8430.0 1.4477068841852063 2.0665788301005072
8440.0 1.4518152379993887 2.0659625397783885
8450.0 1.455923591813571 2.0653462494562698
8460.0 1.4600319456277533 2.0647299591341506
8470.0 1.4631907800195196 2.0615711247423842
8480.0 1.4672991338337018 2.0609548344202655
8490.0 1.4714074876478844 2.0603385440981463
8500.0 1.4755158414620668 2.0597222537760276
8510.0 1.479624195276249 2.0591059634539084
8520.0 1.4837325490904314 2.0584896731317897
8530.0 1.4878409029046138 2.057873382809671
8540.0 1.4919492567187962 2.0572570924875517
8550.0 1.4960576105329786 2.056640802165433
8560.0 1.5001659643471608 2.0560245118433143
8570.0 1.5042743181613432 2.055408221521195
8580.0 1.5083826719755256 2.0547919311990763
8590.0 1.512491025789708 2.0541756408769576
8600.0 1.512491025789708 2.0541756408769576
8610.0 1.512491025789708 2.0541756408769576
8620.0 1.512491025789708 2.0541756408769576
8630.0 1.512491025789708 2.0541756408769576
8640.0 1.512491025789708 2.0541756408769576
8650.0 1.5135260339271168 2.056632696231612
8660.0 1.514561042064526 2.0590897515862667
8670.0 1.514561042064526 2.0590897515862667
8680.0 1.514561042064526 2.0590897515862667
8690.0 1.514561042064526 2.0590897515862667
8700.0 1.514561042064526 2.0590897515862667
8710.0 1.5178791188934413 2.0662478652335414
8720.0 1.5176864396392673 2.069932607979779
8730.0 1.5176864396392673 2.069932607979779
8740.0 1.5176864396392673 2.069932607979779
8750.0 1.5176864396392673 2.069932607979779
8760.0 1.5176864396392673 2.069932607979779
8770.0 1.5176864396392673 2.069932607979779
8780.0 1.5176864396392673 2.069932607979779
8790.0 1.5174937603850935 2.0736173507260167
8800.0 1.5174937603850933 2.0736173507260167
8810.0 1.5174937603850933 2.0736173507260167
8820.0 1.5174937603850933 2.0736173507260167
8830.0 1.5174937603850935 2.0736173507260167
8840.0 1.5174937603850933 2.0736173507260167
8850.0 1.5174937603850933 2.0736173507260163
8860.0 1.5164587522476844 2.0711602953713615
8870.0 1.5154237441102756 2.068703240016707
8880.0 1.5154237441102756 2.0687032400167076
8890.0 1.5154237441102756 2.068703240016707
8900.0 1.5154237441102756 2.068703240016707
8910.0 1.5248101944507528 2.0697929801524206
8920.0 1.5295213106272392 2.0615898004838713
8930.0 1.537743182886815 2.056859991716359
8940.0 1.5457723758922173 2.0558149256950844
8950.0 1.5538015688976192 2.0547698596738093
8960.0 1.5618307619030214 2.0537247936525342
8970.0 1.5698599549084231 2.0526797276312596
8980.0 1.579157472360869 2.0573504641470675
8990.0 1.5867351764354443 2.0602489505486825
9000.0 1.5949570486950204 2.0555191417811702
9010.0 1.6029862417004224 2.054474075759895
9020.0 1.611015434705825 2.05342900973862
9030.0 1.619044627711227 2.052383943717345
9040.0 1.6270738207166286 2.0513388776960704
9050.0 1.6388878011546615 2.0500010877342274
9060.0 1.6469169941600637 2.0489560217129528
9070.0 1.6549461871654656 2.0479109556916777
9080.0 1.6629753801708675 2.046865889670402
9090.0 1.6710045731762697 2.0458208236491275
9100.0 1.6790337661816717 2.0447757576278525
9110.0 1.6870629591870738 2.0437306916065774
9120.0 1.6894904892846299 2.0413031615090214
9130.0 1.6894904892846299 2.0413031615090214
9140.0 1.6894904892846299 2.0413031615090214
9150.0 1.6894904892846299 2.0413031615090214
9160.0 1.6894904892846299 2.0413031615090214
9170.0 1.6894904892846299 2.0413031615090214
9180.0 1.6894904892846299 2.0413031615090214
9190.0 1.688222164837586 2.0355873589719384
9200.0 1.6886736537684128 2.031643806549048
9210.0 1.6924584412010437 2.0313510826084804
9220.0 1.6962432286336746 2.031058358667913
9230.0 1.7000280160663057 2.0307656347273455
9240.0 1.7038128034989366 2.030472910786778
9250.0 1.7075975909315675 2.03018018684621
9260.0 1.7075975909315675 2.03018018684621
9270.0 1.7107644671613826 2.033997437600522
9280.0 1.7179026086723699 2.0338434230736615
9290.0 1.721687396105001 2.033550699133094
9300.0 1.7254721835376319 2.0332579751925266
9310.0 1.7286390597674475 2.0370752259468383
9320.0 1.7318059359972626 2.04089247670115
9330.0 1.731188024794447 2.045002451396029
9340.0 1.7343549010242625 2.0488197021503405
9350.0 1.7375217772540776 2.052636952904652
9360.0 1.7406886534838932 2.056454203658964
9370.0 1.7438555297137084 2.0602714544132756
9380.0 1.747022405943524 2.064088705167587
9390.0 1.753437317424971 2.0681499841623308
9400.0 1.7591289988768775 2.076426556678678
9410.0 1.7655439103583244 2.0804878356734213
9420.0 1.7681740344071404 2.084841838608732
9430.0 1.7708041584559568 2.089195841544043
9440.0 1.7734342825047726 2.093549844479354
9450.0 1.7760644065535884 2.097903847414665
9460.0 1.7786945306024047 2.102257850349976
9470.0 1.7839326258405 2.107495945588071
9480.0 1.7871806610921315 2.107739973828503
9490.0 1.7857342010330506 2.1161705608717107
9500.0 1.7876410950523263 2.1247398573286254
9510.0 1.7895479890716017 2.1333091537855404
9520.0 1.792072794293693 2.137768475547576
9530.0 1.7945975995157843 2.1422277973096118
9540.0 1.7971224047378755 2.146687119071647
9550.0 1.7996472099599667 2.151146440833683
9560.0 1.8021720151820577 2.1556057625957186
9570.0 1.8046968204041494 2.160065084357755
9580.0 1.8072216256262403 2.1645244061197904
9590.0 1.8097464308483315 2.1689837278818263
9600.0 1.8090232008187912 2.17319902140343
9610.0 1.8090232008187912 2.17319902140343
9620.0 1.808299970789251 2.177414314925034
9630.0 1.8075767407597108 2.1816296084466376
9640.0 1.8068535107301702 2.1858449019682413
9650.0 1.8061302807006299 2.1900601954898455
9660.0 1.8054070506710895 2.194275489011449
9670.0 1.8046838206415494 2.198490782533053
9680.0 1.8013526194227296 2.201821983751872
9690.0 1.8006293893931893 2.206037277273476
9700.0 1.8006293893931893 2.206037277273476
9710.0 1.8006293893931893 2.206037277273476
9720.0 1.8006293893931893 2.206037277273476
9730.0 1.8006293893931893 2.206037277273476
9740.0 1.8006293893931893 2.206037277273476
9750.0 1.8006293893931893 2.206037277273476
9760.0 1.8006293893931893 2.206037277273476
9770.0 1.8006293893931893 2.206037277273476
9780.0 1.8033426794091933 2.2068160507495356
9790.0 1.8060559694251974 2.2075948242255956
9800.0 1.8087692594412015 2.208373597701655
9810.0 1.8114825494572055 2.209152371177715
9820.0 1.8141958394732096 2.2099311446537744
9830.0 1.8169091294892132 2.2107099181298335
9840.0 1.8196224195052173 2.211488691605893
9850.0 1.8223357095212214 2.2122674650819527
9860.0 1.8250489995372254 2.2130462385580123
9870.0 1.8277622895532295 2.213825012034072
9880.0 1.829811695063204 2.2187597335082248
9890.0 1.8318611005731782 2.223694454982377
9900.0 1.8339105060831526 2.22862917645653
