# Supplementary material for: Phospholipids are imported into mitochondria by VDAC, a dimeric beta barrel scramblase
Source: Nat Commun. 2023 Dec 8;14:8115. doi: 10.1038/s41467-023-43570-y (PMC10709637; doi:10.1038/s41467-023-43570-y)
Supplement: Supplementary file 6 — Source Data [file 41467_2023_43570_MOESM6_ESM.zip › FIg S8/figs8-c/average_scrambling_dimer-1-star.dat]

# Average scrambling from files scrambling_wtdimer_literature_n1.dat scrambling_wtdimer_literature_n2.dat scrambling_wtdimer_literature_n4.dat
@ chartsize 8 7
@ xlabel time [ns]
@ ylabel scrambled lipids [%]
@ xrange 0 10000 1000
@ yrange -0.1 4
@ legend false
$ label dimer #1
$ linewidth 3
$ color #80c14e
# $ color #ff9000
100.0 0.08031746031746034
110.0 0.08730158730158732
120.0 0.09428571428571429
130.0 0.10126984126984129
140.0 0.10984126984126986
150.0 0.11507936507936507
160.0 0.12031746031746031
170.0 0.12555555555555553
180.0 0.13079365079365077
190.0 0.13603174603174603
200.0 0.143015873015873
210.0 0.14825396825396825
220.0 0.1534920634920635
230.0 0.15873015873015875
240.0 0.16396825396825399
250.0 0.16920634920634928
260.0 0.17269841269841274
270.0 0.17619047619047623
280.0 0.18142857142857147
290.0 0.18492063492063496
300.0 0.18841269841269845
310.0 0.19365079365079368
320.0 0.19888888888888895
330.0 0.20412698412698416
340.0 0.2093650793650794
350.0 0.2112698412698413
360.0 0.2180952380952381
370.0 0.22666666666666666
380.0 0.23523809523809522
390.0 0.242063492063492
400.0 0.24730158730158722
410.0 0.25079365079365074
420.0 0.25603174603174594
430.0 0.2595238095238095
440.0 0.2630158730158729
450.0 0.2665079365079364
460.0 0.2699999999999999
470.0 0.27174603174603174
480.0 0.27523809523809517
490.0 0.2787301587301587
500.0 0.2822222222222222
510.0 0.28888888888888886
520.0 0.293968253968254
530.0 0.29730158730158723
540.0 0.3006349206349206
550.0 0.30396825396825394
560.0 0.30888888888888894
570.0 0.31063492063492065
580.0 0.31063492063492065
590.0 0.31063492063492065
600.0 0.3122222222222223
610.0 0.3138095238095238
620.0 0.3153968253968254
630.0 0.316984126984127
640.0 0.31857142857142856
650.0 0.32015873015873014
660.0 0.3217460317460316
670.0 0.32492063492063494
680.0 0.32825396825396824
690.0 0.3298412698412698
700.0 0.3314285714285714
710.0 0.3347619047619047
720.0 0.33492063492063484
730.0 0.33492063492063484
740.0 0.3366666666666666
750.0 0.3384126984126984
760.0 0.3401587301587301
770.0 0.3403174603174603
780.0 0.34206349206349207
790.0 0.3438095238095238
800.0 0.34555555555555556
810.0 0.3457142857142857
820.0 0.3474603174603174
830.0 0.34920634920634913
840.0 0.3509523809523809
850.0 0.35428571428571426
860.0 0.35936507936507933
870.0 0.3611111111111111
880.0 0.36126984126984124
890.0 0.363015873015873
900.0 0.3647619047619048
910.0 0.3680952380952381
920.0 0.36809523809523814
930.0 0.3680952380952381
940.0 0.3715873015873016
950.0 0.37507936507936507
960.0 0.3785714285714286
970.0 0.38206349206349205
980.0 0.38730158730158726
990.0 0.39253968253968247
1000.0 0.3977777777777778
1010.0 0.4030158730158731
1020.0 0.4082539682539683
1030.0 0.4134920634920635
1040.0 0.41873015873015873
1050.0 0.42571428571428577
1060.0 0.42936507936507934
1070.0 0.43126984126984125
1080.0 0.43650793650793646
1090.0 0.44174603174603166
1100.0 0.446984126984127
1110.0 0.4522222222222222
1120.0 0.4558730158730158
1130.0 0.461111111111111
1140.0 0.4680952380952381
1150.0 0.47333333333333333
1160.0 0.47682539682539676
1170.0 0.4803174603174603
1180.0 0.4838095238095238
1190.0 0.4855555555555556
1200.0 0.48730158730158724
1210.0 0.489047619047619
1220.0 0.4907936507936508
1230.0 0.49253968253968256
1240.0 0.4942857142857142
1250.0 0.496031746031746
1260.0 0.496031746031746
1270.0 0.49777777777777776
1280.0 0.49952380952380954
1290.0 0.5012698412698412
1300.0 0.5046031746031746
1310.0 0.5063492063492063
1320.0 0.508095238095238
1330.0 0.5115873015873016
1340.0 0.515079365079365
1350.0 0.5168253968253969
1360.0 0.5203174603174604
1370.0 0.523809523809524
1380.0 0.5273015873015874
1390.0 0.5307936507936508
1400.0 0.5342857142857144
1410.0 0.5377777777777779
1420.0 0.5428571428571429
1430.0 0.5463492063492065
1440.0 0.5498412698412699
1450.0 0.5533333333333335
1460.0 0.5584126984126985
1470.0 0.561904761904762
1480.0 0.5653968253968256
1490.0 0.568888888888889
1500.0 0.5723809523809525
1510.0 0.5758730158730161
1520.0 0.5809523809523812
1530.0 0.5860317460317462
1540.0 0.587777777777778
1550.0 0.5911111111111114
1560.0 0.592857142857143
1570.0 0.5928571428571431
1580.0 0.5944444444444446
1590.0 0.5976190476190478
1600.0 0.600793650793651
1610.0 0.6023809523809526
1620.0 0.6055555555555557
1630.0 0.608888888888889
1640.0 0.6120634920634922
1650.0 0.6152380952380954
1660.0 0.6184126984126985
1670.0 0.6200000000000001
1680.0 0.6231746031746033
1690.0 0.6263492063492064
1700.0 0.6295238095238096
1710.0 0.6326984126984128
1720.0 0.6342857142857143
1730.0 0.6358730158730159
1740.0 0.6374603174603175
1750.0 0.6406349206349207
1760.0 0.6422222222222222
1770.0 0.6453968253968254
1780.0 0.6485714285714286
1790.0 0.6501587301587302
1800.0 0.651904761904762
1810.0 0.6536507936507937
1820.0 0.6552380952380954
1830.0 0.6569841269841271
1840.0 0.6569841269841271
1850.0 0.6587301587301589
1860.0 0.6604761904761907
1870.0 0.6622222222222224
1880.0 0.6639682539682542
1890.0 0.6657142857142859
1900.0 0.6674603174603176
1910.0 0.6692063492063495
1920.0 0.6709523809523811
1930.0 0.6744444444444445
1940.0 0.6761904761904763
1950.0 0.6779365079365081
1960.0 0.6796825396825399
1970.0 0.6831746031746032
1980.0 0.6884126984126985
1990.0 0.6919047619047619
2000.0 0.6953968253968253
2010.0 0.697142857142857
2020.0 0.6988888888888888
2030.0 0.7023809523809522
2040.0 0.7041269841269839
2050.0 0.7058730158730157
2060.0 0.7076190476190474
2070.0 0.7093650793650792
2080.0 0.7111111111111109
2090.0 0.7128571428571426
2100.0 0.7163492063492062
2110.0 0.7198412698412697
2120.0 0.7233333333333332
2130.0 0.7285714285714284
2140.0 0.7303174603174603
2150.0 0.7338095238095237
2160.0 0.739047619047619
2170.0 0.746031746031746
2180.0 0.7528571428571429
2190.0 0.758095238095238
2200.0 0.7633333333333332
2210.0 0.7703174603174603
2220.0 0.7773015873015872
2230.0 0.7825396825396824
2240.0 0.7912698412698413
2250.0 0.7965079365079365
2260.0 0.8017460317460315
2270.0 0.8069841269841269
2280.0 0.813968253968254
2290.0 0.8207936507936509
2300.0 0.8293650793650793
2310.0 0.8344444444444444
2320.0 0.8412698412698413
2330.0 0.8463492063492064
2340.0 0.848095238095238
2350.0 0.8531746031746033
2360.0 0.8582539682539683
2370.0 0.8615873015873016
2380.0 0.8631746031746033
2390.0 0.8631746031746033
2400.0 0.8630158730158731
2410.0 0.8663492063492064
2420.0 0.8661904761904763
2430.0 0.866031746031746
2440.0 0.8676190476190477
2450.0 0.8657142857142859
2460.0 0.8673015873015874
2470.0 0.868888888888889
2480.0 0.8704761904761905
2490.0 0.8703174603174605
2500.0 0.872063492063492
2510.0 0.872063492063492
2520.0 0.872063492063492
2530.0 0.8703174603174604
2540.0 0.8703174603174604
2550.0 0.871904761904762
2560.0 0.871904761904762
2570.0 0.871904761904762
2580.0 0.8753968253968255
2590.0 0.878888888888889
2600.0 0.8841269841269843
2610.0 0.8893650793650794
2620.0 0.8911111111111112
2630.0 0.8963492063492063
2640.0 0.9015873015873016
2650.0 0.9050793650793652
2660.0 0.9103174603174603
2670.0 0.9155555555555556
2680.0 0.9207936507936507
2690.0 0.926031746031746
2700.0 0.9312698412698411
2710.0 0.9347619047619047
2720.0 0.9382539682539682
2730.0 0.9434920634920635
2740.0 0.9487301587301586
2750.0 0.9539682539682539
2760.0 0.9592063492063491
2770.0 0.9644444444444443
2780.0 0.9714285714285712
2790.0 0.9749206349206347
2800.0 0.9801587301587299
2810.0 0.9836507936507934
2820.0 0.9853968253968252
2830.0 0.9888888888888887
2840.0 0.9906349206349203
2850.0 0.992380952380952
2860.0 0.9976190476190474
2870.0 1.0028571428571427
2880.0 1.0063492063492063
2890.0 1.0098412698412698
2900.0 1.0133333333333334
2910.0 1.0168253968253969
2920.0 1.0203174603174605
2930.0 1.023809523809524
2940.0 1.0273015873015876
2950.0 1.030793650793651
2960.0 1.0342857142857145
2970.0 1.037777777777778
2980.0 1.0412698412698416
2990.0 1.0430158730158732
3000.0 1.0447619047619048
3010.0 1.0447619047619048
3020.0 1.0447619047619048
3030.0 1.0465079365079366
3040.0 1.0482539682539684
3050.0 1.0517460317460317
3060.0 1.0569841269841271
3070.0 1.0622222222222224
3080.0 1.0657142857142856
3090.0 1.0709523809523809
3100.0 1.0761904761904764
3110.0 1.0814285714285714
3120.0 1.0866666666666664
3130.0 1.091904761904762
3140.0 1.0988888888888888
3150.0 1.1023809523809522
3160.0 1.1058730158730161
3170.0 1.1093650793650796
3180.0 1.1146031746031748
3190.0 1.1180952380952385
3200.0 1.121587301587302
3210.0 1.1250793650793653
3220.0 1.1285714285714288
3230.0 1.1320634920634924
3240.0 1.1355555555555559
3250.0 1.1390476190476195
3260.0 1.1407936507936511
3270.0 1.1442857142857146
3280.0 1.1460317460317462
3290.0 1.1477777777777778
3300.0 1.1495238095238092
3310.0 1.151269841269841
3320.0 1.1530158730158728
3330.0 1.1547619047619044
3340.0 1.156507936507936
3350.0 1.1565079365079363
3360.0 1.1599999999999997
3370.0 1.163492063492063
3380.0 1.1669841269841268
3390.0 1.1687301587301584
3400.0 1.1722222222222218
3410.0 1.1757142857142853
3420.0 1.179206349206349
3430.0 1.1826984126984124
3440.0 1.1879365079365076
3450.0 1.1914285714285713
3460.0 1.1966666666666665
3470.0 1.2019047619047618
3480.0 1.2036507936507936
3490.0 1.2053968253968255
3500.0 1.2071428571428573
3510.0 1.2088888888888891
3520.0 1.2106349206349207
3530.0 1.2123809523809523
3540.0 1.2141269841269842
3550.0 1.215873015873016
3560.0 1.2176190476190476
3570.0 1.2193650793650794
3580.0 1.2211111111111113
3590.0 1.2261904761904763
3600.0 1.227936507936508
3610.0 1.22968253968254
3620.0 1.2314285714285718
3630.0 1.236666666666667
3640.0 1.2417460317460318
3650.0 1.2450793650793652
3660.0 1.2501587301587302
3670.0 1.2534920634920637
3680.0 1.2569841269841273
3690.0 1.2587301587301591
3700.0 1.2622222222222226
3710.0 1.2639682539682542
3720.0 1.265714285714286
3730.0 1.2674603174603176
3740.0 1.2692063492063492
3750.0 1.2725396825396826
3760.0 1.275873015873016
3770.0 1.2792063492063495
3780.0 1.2825396825396829
3790.0 1.2893650793650795
3800.0 1.291111111111111
3810.0 1.2961904761904761
3820.0 1.3030158730158727
3830.0 1.3098412698412696
3840.0 1.313174603174603
3850.0 1.3184126984126985
3860.0 1.321904761904762
3870.0 1.3236507936507935
3880.0 1.3306349206349206
3890.0 1.3374603174603172
3900.0 1.3442857142857143
3910.0 1.3493650793650793
3920.0 1.3544444444444446
3930.0 1.3612698412698414
3940.0 1.3663492063492062
3950.0 1.3714285714285712
3960.0 1.3766666666666665
3970.0 1.3801587301587301
3980.0 1.3853968253968252
3990.0 1.3888888888888888
4000.0 1.3906349206349207
4010.0 1.394126984126984
4020.0 1.3976190476190478
4030.0 1.3993650793650796
4040.0 1.4011111111111114
4050.0 1.402857142857143
4060.0 1.402857142857143
4070.0 1.4046031746031749
4080.0 1.4080952380952383
4090.0 1.4063492063492067
4100.0 1.4046031746031749
4110.0 1.4046031746031749
4120.0 1.4063492063492065
4130.0 1.40984126984127
4140.0 1.4115873015873017
4150.0 1.415079365079365
4160.0 1.4185714285714284
4170.0 1.4203174603174602
4180.0 1.4238095238095236
4190.0 1.4255555555555555
4200.0 1.4290476190476187
4210.0 1.4307936507936507
4220.0 1.4325396825396823
4230.0 1.4360317460317458
4240.0 1.4377777777777776
4250.0 1.4395238095238096
4260.0 1.4412698412698413
4270.0 1.4430158730158729
4280.0 1.4465079365079365
4290.0 1.4482539682539681
4300.0 1.45
4310.0 1.4517460317460316
4320.0 1.4552380952380952
4330.0 1.4552380952380952
4340.0 1.4552380952380952
4350.0 1.4587301587301587
4360.0 1.4622222222222223
4370.0 1.4657142857142855
4380.0 1.4692063492063492
4390.0 1.4726984126984126
4400.0 1.4761904761904763
4410.0 1.4796825396825395
4420.0 1.4831746031746031
4430.0 1.4866666666666666
4440.0 1.4884126984126984
4450.0 1.4919047619047618
4460.0 1.4953968253968253
4470.0 1.498888888888889
4480.0 1.5023809523809524
4490.0 1.5041269841269842
4500.0 1.5093650793650792
4510.0 1.512857142857143
4520.0 1.5163492063492063
4530.0 1.518095238095238
4540.0 1.5215873015873016
4550.0 1.5250793650793653
4560.0 1.5250793650793653
4570.0 1.5250793650793653
4580.0 1.5250793650793653
4590.0 1.5250793650793653
4600.0 1.5250793650793653
4610.0 1.5250793650793653
4620.0 1.5250793650793653
4630.0 1.5250793650793653
4640.0 1.5268253968253969
4650.0 1.53031746031746
4660.0 1.532063492063492
4670.0 1.533809523809524
4680.0 1.5355555555555553
4690.0 1.5406349206349206
4700.0 1.5439682539682535
4710.0 1.5473015873015872
4720.0 1.5523809523809522
4730.0 1.5574603174603172
4740.0 1.5625396825396825
4750.0 1.5676190476190475
4760.0 1.574444444444444
4770.0 1.5795238095238096
4780.0 1.5846031746031746
4790.0 1.5896825396825396
4800.0 1.5947619047619048
4810.0 1.5998412698412696
4820.0 1.6049206349206349
4830.0 1.6117460317460313
4840.0 1.6185714285714283
4850.0 1.621904761904762
4860.0 1.6234920634920635
4870.0 1.626825396825397
4880.0 1.6301587301587301
4890.0 1.6352380952380952
4900.0 1.6352380952380954
4910.0 1.636984126984127
4920.0 1.636984126984127
4930.0 1.636984126984127
4940.0 1.6387301587301584
4950.0 1.642222222222222
4960.0 1.643968253968254
4970.0 1.6457142857142855
4980.0 1.6474603174603173
4990.0 1.6492063492063491
5000.0 1.6526984126984128
5010.0 1.657936507936508
5020.0 1.6631746031746033
5030.0 1.6666666666666667
5040.0 1.6701587301587304
5050.0 1.6753968253968252
5060.0 1.6788888888888887
5070.0 1.6841269841269841
5080.0 1.6893650793650794
5090.0 1.6946031746031749
5100.0 1.6980952380952383
5110.0 1.7050793650793654
5120.0 1.712063492063492
5130.0 1.7207936507936505
5140.0 1.7312698412698413
5150.0 1.7365079365079366
5160.0 1.7434920634920634
5170.0 1.7522222222222221
5180.0 1.760952380952381
5190.0 1.7696825396825397
5200.0 1.778412698412699
5210.0 1.7853968253968258
5220.0 1.7906349206349208
5230.0 1.795873015873016
5240.0 1.8028571428571432
5250.0 1.8098412698412703
5260.0 1.8166666666666669
5270.0 1.8269841269841274
5280.0 1.837301587301587
5290.0 1.8458730158730157
5300.0 1.857936507936508
5310.0 1.8665079365079364
5320.0 1.8768253968253965
5330.0 1.8853968253968252
5340.0 1.8922222222222218
5350.0 1.8973015873015866
5360.0 1.9058730158730153
5370.0 1.9092063492063485
5380.0 1.9142857142857137
5390.0 1.9176190476190471
5400.0 1.922698412698412
5410.0 1.9277777777777771
5420.0 1.932857142857142
5430.0 1.9379365079365072
5440.0 1.943015873015872
5450.0 1.9480952380952372
5460.0 1.9514285714285706
5470.0 1.9531746031746025
5480.0 1.956507936507936
5490.0 1.9580952380952379
5500.0 1.9631746031746031
5510.0 1.963015873015873
5520.0 1.9663492063492065
5530.0 1.9661904761904765
5540.0 1.967777777777778
5550.0 1.9693650793650799
5560.0 1.9709523809523812
5570.0 1.9725396825396833
5580.0 1.977619047619048
5590.0 1.9792063492063494
5600.0 1.980793650793651
5610.0 1.9823809523809526
5620.0 1.9874603174603176
5630.0 1.990793650793651
5640.0 1.994126984126984
5650.0 1.9974603174603172
5660.0 2.0025396825396817
5670.0 2.007619047619047
5680.0 2.012698412698412
5690.0 2.0179365079365077
5700.0 2.0214285714285714
5710.0 2.024920634920635
5720.0 2.0284126984126987
5730.0 2.031904761904762
5740.0 2.0353968253968255
5750.0 2.038888888888889
5760.0 2.0423809523809524
5770.0 2.0458730158730156
5780.0 2.051111111111111
5790.0 2.0546031746031748
5800.0 2.058095238095238
5810.0 2.0633333333333335
5820.0 2.068571428571429
5830.0 2.070317460317461
5840.0 2.0738095238095244
5850.0 2.0773015873015876
5860.0 2.082539682539683
5870.0 2.0842857142857145
5880.0 2.0860317460317463
5890.0 2.0895238095238096
5900.0 2.093015873015873
5910.0 2.094761904761905
5920.0 2.0965079365079364
5930.0 2.0982539682539683
5940.0 2.1034920634920633
5950.0 2.105238095238095
5960.0 2.106984126984127
5970.0 2.1104761904761906
5980.0 2.113968253968254
5990.0 2.115714285714285
6000.0 2.117460317460317
6010.0 2.1209523809523803
6020.0 2.1226984126984116
6030.0 2.1244444444444435
6040.0 2.1261904761904753
6050.0 2.127936507936507
6060.0 2.131428571428571
6070.0 2.131428571428571
6080.0 2.1331746031746026
6090.0 2.134920634920634
6100.0 2.134920634920634
6110.0 2.133174603174602
6120.0 2.1349206349206336
6130.0 2.1349206349206336
6140.0 2.1366666666666654
6150.0 2.1366666666666654
6160.0 2.138412698412697
6170.0 2.141904761904761
6180.0 2.143650793650793
6190.0 2.145396825396825
6200.0 2.1471428571428564
6210.0 2.148888888888888
6220.0 2.1506349206349205
6230.0 2.152380952380952
6240.0 2.1541269841269837
6250.0 2.1558730158730155
6260.0 2.157619047619047
6270.0 2.157619047619047
6280.0 2.1611111111111105
6290.0 2.1646031746031746
6300.0 2.166349206349206
6310.0 2.1680952380952383
6320.0 2.1698412698412697
6330.0 2.171587301587301
6340.0 2.1750793650793647
6350.0 2.1785714285714284
6360.0 2.18031746031746
6370.0 2.183809523809524
6380.0 2.1855555555555557
6390.0 2.1873015873015875
6400.0 2.1890476190476194
6410.0 2.1907936507936507
6420.0 2.1925396825396826
6430.0 2.1942857142857144
6440.0 2.1960317460317462
6450.0 2.197777777777778
6460.0 2.19952380952381
6470.0 2.2012698412698413
6480.0 2.203015873015873
6490.0 2.203015873015873
6500.0 2.203015873015873
6510.0 2.204761904761905
6520.0 2.208253968253968
6530.0 2.2117460317460322
6540.0 2.215238095238096
6550.0 2.218571428571429
6560.0 2.2219047619047623
6570.0 2.2269841269841275
6580.0 2.2320634920634927
6590.0 2.2388888888888894
6600.0 2.245714285714286
6610.0 2.2525396825396826
6620.0 2.2593650793650792
6630.0 2.266190476190476
6640.0 2.273015873015873
6650.0 2.2815873015873014
6660.0 2.29015873015873
6670.0 2.30047619047619
6680.0 2.3125396825396827
6690.0 2.3228571428571434
6700.0 2.3314285714285714
6710.0 2.34
6720.0 2.3485714285714288
6730.0 2.3536507936507935
6740.0 2.3604761904761906
6750.0 2.3673015873015872
6760.0 2.3742857142857146
6770.0 2.3812698412698414
6780.0 2.3865079365079374
6790.0 2.391746031746032
6800.0 2.395238095238096
6810.0 2.3987301587301593
6820.0 2.4004761904761915
6830.0 2.4039682539682548
6840.0 2.405714285714286
6850.0 2.4092063492063494
6860.0 2.412698412698413
6870.0 2.4161904761904758
6880.0 2.4179365079365076
6890.0 2.4196825396825394
6900.0 2.421428571428571
6910.0 2.424920634920634
6920.0 2.4284126984126977
6930.0 2.431904761904762
6940.0 2.4371428571428564
6950.0 2.44063492063492
6960.0 2.4441269841269833
6970.0 2.4441269841269837
6980.0 2.4458730158730155
6990.0 2.4476190476190474
7000.0 2.451111111111111
7010.0 2.4546031746031747
7020.0 2.4598412698412693
7030.0 2.465079365079365
7040.0 2.4685714285714284
7050.0 2.473809523809524
7060.0 2.477301587301587
7070.0 2.479047619047619
7080.0 2.4807936507936508
7090.0 2.4842857142857144
7100.0 2.4860317460317463
7110.0 2.4877777777777776
7120.0 2.4912698412698413
7130.0 2.496507936507937
7140.0 2.5017460317460314
7150.0 2.503492063492063
7160.0 2.505238095238095
7170.0 2.5087301587301587
7180.0 2.5139682539682537
7190.0 2.5174603174603174
7200.0 2.520952380952381
7210.0 2.522698412698413
7220.0 2.5261904761904765
7230.0 2.5261904761904765
7240.0 2.527936507936508
7250.0 2.5314285714285716
7260.0 2.534920634920635
7270.0 2.5384126984126985
7280.0 2.5419047619047612
7290.0 2.545396825396825
7300.0 2.5471428571428567
7310.0 2.548888888888888
7320.0 2.5523809523809518
7330.0 2.554126984126983
7340.0 2.555873015873015
7350.0 2.555873015873015
7360.0 2.5593650793650786
7370.0 2.5628571428571423
7380.0 2.5680952380952373
7390.0 2.571587301587301
7400.0 2.573333333333333
7410.0 2.5750793650793646
7420.0 2.576825396825396
7430.0 2.576825396825396
7440.0 2.578571428571428
7450.0 2.5803174603174592
7460.0 2.5803174603174592
7470.0 2.582063492063491
7480.0 2.582063492063491
7490.0 2.583809523809523
7500.0 2.5855555555555547
7510.0 2.5873015873015865
7520.0 2.5890476190476184
7530.0 2.59079365079365
7540.0 2.592539682539682
7550.0 2.5925396825396825
7560.0 2.594285714285714
7570.0 2.5960317460317457
7580.0 2.5977777777777775
7590.0 2.5960317460317457
7600.0 2.5960317460317457
7610.0 2.5977777777777775
7620.0 2.599523809523809
7630.0 2.601269841269841
7640.0 2.6030158730158726
7650.0 2.6047619047619044
7660.0 2.606507936507936
7670.0 2.608253968253968
7680.0 2.608253968253968
7690.0 2.6117460317460317
7700.0 2.6117460317460317
7710.0 2.6117460317460317
7720.0 2.6117460317460317
7730.0 2.6117460317460317
7740.0 2.6117460317460317
7750.0 2.6117460317460317
7760.0 2.6117460317460317
7770.0 2.6117460317460317
7780.0 2.6117460317460317
7790.0 2.6117460317460317
7800.0 2.6117460317460317
7810.0 2.6117460317460317
7820.0 2.6117460317460317
7830.0 2.6117460317460317
7840.0 2.6117460317460317
7850.0 2.6134920634920635
7860.0 2.6187301587301586
7870.0 2.6222222222222222
7880.0 2.625714285714286
7890.0 2.6274603174603177
7900.0 2.6292063492063495
7910.0 2.632698412698413
7920.0 2.636190476190477
7930.0 2.63968253968254
7940.0 2.646666666666667
7950.0 2.65015873015873
7960.0 2.653650793650794
7970.0 2.657142857142857
7980.0 2.6606349206349216
7990.0 2.6658730158730157
8000.0 2.671111111111111
8010.0 2.6763492063492063
8020.0 2.67984126984127
8030.0 2.6850793650793645
8040.0 2.6903174603174604
8050.0 2.6955555555555555
8060.0 2.6990476190476187
8070.0 2.6990476190476187
8080.0 2.700793650793651
8090.0 2.704285714285714
8100.0 2.7095238095238097
8110.0 2.714761904761905
8120.0 2.7165079365079365
8130.0 2.7200000000000006
8140.0 2.723492063492064
8150.0 2.725079365079365
8160.0 2.7285714285714286
8170.0 2.7320634920634923
8180.0 2.7373015873015873
8190.0 2.7425396825396824
8200.0 2.744285714285715
8210.0 2.747777777777778
8220.0 2.7512698412698415
8230.0 2.7565079365079366
8240.0 2.761587301587302
8250.0 2.7650793650793655
8260.0 2.768571428571429
8270.0 2.7720634920634923
8280.0 2.775555555555556
8290.0 2.7790476190476197
8300.0 2.780793650793651
8310.0 2.7825396825396833
8320.0 2.782539682539683
8330.0 2.787777777777778
8340.0 2.7895238095238093
8350.0 2.7912698412698416
8360.0 2.7965079365079366
8370.0 2.8015873015873014
8380.0 2.8066666666666666
8390.0 2.8099999999999996
8400.0 2.8133333333333326
8410.0 2.8201587301587288
8420.0 2.8250793650793646
8430.0 2.83
8440.0 2.8366666666666664
8450.0 2.8417460317460312
8460.0 2.848412698412698
8470.0 2.8550793650793644
8480.0 2.8634920634920626
8490.0 2.8719047619047613
8500.0 2.8803174603174595
8510.0 2.8887301587301586
8520.0 2.897142857142857
8530.0 2.9073015873015873
8540.0 2.9157142857142855
8550.0 2.9292063492063494
8560.0 2.9426984126984133
8570.0 2.9511111111111115
8580.0 2.9612698412698415
8590.0 2.9698412698412704
8600.0 2.9817460317460323
8610.0 2.9936507936507932
8620.0 3.0020634920634923
8630.0 3.0106349206349203
8640.0 3.0192063492063492
8650.0 3.026031746031746
8660.0 3.0328571428571434
8670.0 3.03968253968254
8680.0 3.046507936507937
8690.0 3.051587301587302
8700.0 3.0566666666666666
8710.0 3.061746031746032
8720.0 3.066825396825397
8730.0 3.070317460317461
8740.0 3.072063492063492
8750.0 3.0738095238095235
8760.0 3.072222222222223
8770.0 3.0706349206349213
8780.0 3.0690476190476192
8790.0 3.0674603174603177
8800.0 3.069206349206349
8810.0 3.067619047619048
8820.0 3.0660317460317454
8830.0 3.067777777777777
8840.0 3.0695238095238087
8850.0 3.071269841269841
8860.0 3.0730158730158723
8870.0 3.0747619047619037
8880.0 3.076507936507935
8890.0 3.0799999999999996
8900.0 3.08015873015873
8910.0 3.0785714285714283
8920.0 3.0769841269841267
8930.0 3.075396825396825
8940.0 3.075396825396826
8950.0 3.075396825396826
8960.0 3.075396825396826
8970.0 3.0788888888888897
8980.0 3.080634920634921
8990.0 3.0841269841269843
9000.0 3.087619047619048
9010.0 3.0893650793650793
9020.0 3.0911111111111107
9030.0 3.0944444444444446
9040.0 3.0946031746031744
9050.0 3.0963492063492066
9060.0 3.096507936507936
9070.0 3.0982539682539683
9080.0 3.0999999999999996
9090.0 3.10015873015873
9100.0 3.1001587301587303
9110.0 3.1019047619047617
9120.0 3.105396825396825
9130.0 3.1088888888888886
9140.0 3.1123809523809522
9150.0 3.115873015873016
9160.0 3.119365079365079
9170.0 3.1228571428571428
9180.0 3.1228571428571428
9190.0 3.124603174603174
9200.0 3.124603174603174
9210.0 3.124603174603174
9220.0 3.124603174603174
9230.0 3.124603174603174
9240.0 3.1230158730158726
9250.0 3.1230158730158726
9260.0 3.1214285714285714
9270.0 3.1231746031746033
9280.0 3.1233333333333335
9290.0 3.123492063492064
9300.0 3.1252380952380956
9310.0 3.127142857142858
9320.0 3.130634920634921
9330.0 3.1357142857142852
9340.0 3.1407936507936505
9350.0 3.146031746031746
9360.0 3.1495238095238096
9370.0 3.1565079365079365
9380.0 3.165238095238095
9390.0 3.173968253968254
9400.0 3.182698412698412
9410.0 3.1914285714285713
9420.0 3.2001587301587295
9430.0 3.21047619047619
9440.0 3.22079365079365
9450.0 3.231111111111111
9460.0 3.2431746031746034
9470.0 3.255238095238096
9480.0 3.2655555555555558
9490.0 3.275873015873016
9500.0 3.286190476190476
9510.0 3.296507936507936
9520.0 3.305079365079365
9530.0 3.3169841269841265
9540.0 3.3273015873015868
9550.0 3.337619047619047
9560.0 3.34952380952381
9570.0 3.3614285714285708
9580.0 3.371587301587302
9590.0 3.3799999999999994
9600.0 3.390158730158729
9610.0 3.3985714285714286
9620.0 3.405238095238095
9630.0 3.4136507936507936
9640.0 3.422222222222222
9650.0 3.4273015873015873
9660.0 3.4306349206349203
9670.0 3.4339682539682537
9680.0 3.4373015873015866
9690.0 3.4458730158730155
9700.0 3.4509523809523808
9710.0 3.4542857142857137
9720.0 3.4558730158730153
9730.0 3.4609523809523814
9740.0 3.46095238095238
9750.0 3.464444444444445
9760.0 3.4661904761904774
9770.0 3.4661904761904756
9780.0 3.4696825396825397
9790.0 3.46968253968254
9800.0 3.469682539682539
9810.0 3.4679365079365074
9820.0 3.4696825396825397
9830.0 3.4714285714285715
9840.0 3.474920634920634
9850.0 3.4749206349206347
9860.0 3.4801587301587307
9870.0 3.4853968253968253
9880.0 3.488888888888889
9890.0 3.4923809523809526
9900.0 3.490634920634921
$
$ type plotfill
$ color #80c14e
# $ color #ff9000
$ alpha 0.5
100.0 0.011084159988926378 0.1495507606459943
110.0 0.015599025197481289 0.15900414940569335
120.0 0.020113890406036204 0.1684575381653924
130.0 0.02462875561459112 0.17791092692509144
140.0 0.028486138978109372 0.19119640070443036
150.0 0.033724234216204615 0.19643449594252557
160.0 0.03896232945429985 0.2016725911806208
170.0 0.04420042469239509 0.20691068641871602
180.0 0.04943851993049033 0.21214878165681128
190.0 0.05467661516858556 0.21738687689490654
200.0 0.06232237885137812 0.22370936718036794
210.0 0.06756047408947335 0.22894746241846317
220.0 0.07279856932756859 0.23418555765655844
230.0 0.07803666456566383 0.2394236528946537
240.0 0.08327475980375906 0.2446617481327489
250.0 0.08851285504185431 0.2498998433708442
260.0 0.09019729345701132 0.2551995319398142
270.0 0.09594552267667772 0.25643542970427474
280.0 0.10118361791477296 0.26167352494237
290.0 0.10286805632992994 0.26697321351134
300.0 0.10455249474508695 0.27227290208030996
310.0 0.10979058998318218 0.27751099731840523
320.0 0.11502868522127742 0.28274909255650044
330.0 0.12026678045937264 0.28798718779459564
340.0 0.12550487569746788 0.29322528303269085
350.0 0.1321236828101401 0.2904159997295424
360.0 0.13670429620319866 0.29948617998727745
370.0 0.14366096104852674 0.30967237228480654
380.0 0.15061762589385483 0.31985856458233564
390.0 0.15829752076872325 0.3258294633582609
400.0 0.16600487778239056 0.3285982968207841
410.0 0.17130456635136054 0.3302827352359411
420.0 0.1790119233650279 0.33305156869846425
430.0 0.18431161193399787 0.3347360071136213
440.0 0.18961130050296784 0.33642044552877826
450.0 0.19491098907193785 0.33810488394393523
460.0 0.20021067764090783 0.33978932235909226
470.0 0.20376433446384604 0.33972772902821746
480.0 0.20906402303281607 0.34141216744337444
490.0 0.21436371160178608 0.34309660585853147
500.0 0.21966340017075603 0.34478104427368844
510.0 0.22589290848199095 0.35188486929578683
520.0 0.231165134912162 0.356771373024346
530.0 0.23288370451939483 0.36171947008377986
540.0 0.2346022741266276 0.3666675671432137
550.0 0.23632084373386042 0.3716156642026476
560.0 0.23899669522215714 0.37878108255562076
570.0 0.2413727466744266 0.3798970945954147
580.0 0.2413727466744266 0.3798970945954147
590.0 0.2413727466744266 0.3798970945954147
600.0 0.2423300285554905 0.38211441588895406
610.0 0.24230256641669154 0.3853164812023562
620.0 0.2422751042778926 0.38851854651575823
630.0 0.2422476421390937 0.3917206118291603
640.0 0.24222018000029474 0.3949226771425624
650.0 0.24219271786149582 0.3981247424559645
660.0 0.2421652557226969 0.4013268077693666
670.0 0.2430950754649619 0.40674619437630805
680.0 0.24481364507219472 0.4116942914357418
690.0 0.2447861829333958 0.41489635674914394
700.0 0.24475872079459687 0.41809842206254605
710.0 0.24423994836326743 0.4252838611605422
720.0 0.242791356189673 0.42704991365159695
730.0 0.242791356189673 0.42704991365159695
740.0 0.2423000458971425 0.4310332874361909
750.0 0.24180873560461194 0.435016661220785
760.0 0.24131742531208136 0.43900003500537904
770.0 0.23986883313848695 0.4407660874964338
780.0 0.23937752284595643 0.44474946128102777
790.0 0.23888621255342585 0.44873283506562184
800.0 0.2383949022608953 0.4527162088502159
810.0 0.23694631008730088 0.4544822613412706
820.0 0.2364549997947703 0.4584656351258647
830.0 0.23596368950223978 0.46244900891045876
840.0 0.2354723792097092 0.4664323826950528
850.0 0.2365683705044802 0.4720030580669485
860.0 0.2373716378586838 0.48135852087147507
870.0 0.2368803275661532 0.48534189465606914
880.0 0.2354317353925588 0.48710794714712385
890.0 0.23494042510002824 0.4910913209317179
900.0 0.23444911480749767 0.4950746947163121
910.0 0.23554510610226873 0.5006453700882076
920.0 0.23554510610226873 0.5006453700882076
930.0 0.23554510610226873 0.5006453700882076
940.0 0.23443588460692258 0.5087387185676808
950.0 0.2331540888980773 0.517004641260653
960.0 0.231872293189232 0.5252705639536254
970.0 0.2305904974803867 0.5335364866465976
980.0 0.22862339373148527 0.5459797808716894
990.0 0.22665628998258378 0.5584230750967814
1000.0 0.22468918623368234 0.5708663693218733
1010.0 0.22272208248478093 0.5833096635469651
1020.0 0.2207549787358795 0.595752957772057
1030.0 0.21878787498697805 0.6081962519971489
1040.0 0.21682077123807664 0.6206395462222408
1050.0 0.2141567180222407 0.6372718534063307
1060.0 0.21060231268603774 0.648127846044121
1070.0 0.20734063129040217 0.6551990512492804
1080.0 0.20537352754150073 0.6676423454743722
1090.0 0.2034064237925993 0.6800856396994642
1100.0 0.20143932004369786 0.6925289339245561
1110.0 0.19947221629479645 0.7049722281496479
1120.0 0.19591781095859342 0.7158282207874382
1130.0 0.19395070720969199 0.7282715150125302
1140.0 0.1912866539938561 0.74490382219662
1150.0 0.18924051198083577 0.7574261546858309
1160.0 0.1878582544738452 0.7657925391769486
1170.0 0.18647599696685463 0.7741589236680662
1180.0 0.18509373945986402 0.7825253081591838
1190.0 0.18439678999292958 0.7867143211181816
1200.0 0.1836998405259951 0.7909033340771797
1210.0 0.18300289105906067 0.7950923470361776
1220.0 0.1823059415921262 0.7992813599951755
1230.0 0.18160899212519177 0.8034703729541735
1240.0 0.1809120426582573 0.8076593859131714
1250.0 0.18021509319132287 0.8118483988721694
1260.0 0.18021509319132287 0.8118483988721694
1270.0 0.17951814372438843 0.8160374118311673
1280.0 0.17882119425745396 0.8202264247901652
1290.0 0.1781242447905195 0.824415437749163
1300.0 0.17972456984276114 0.8294817793635881
1310.0 0.1790276203758267 0.8336707923225861
1320.0 0.17833067090889224 0.837859805281584
1330.0 0.1769297619689763 0.8462448412056269
1340.0 0.17552885302906032 0.85462987712967
1350.0 0.17482489355607883 0.858825900094715
1360.0 0.17341243275277568 0.867222487882145
1370.0 0.17199997194947256 0.875619075669575
1380.0 0.17058751114616943 0.8840156634570051
1390.0 0.16917505034286628 0.8924122512444354
1400.0 0.1677625895395632 0.9008088390318654
1410.0 0.16635012873626 0.9092054268192955
1420.0 0.1642908523109061 0.9214234334033795
1430.0 0.16287839150760297 0.9298200211908098
1440.0 0.16146593070429982 0.9382166089782399
1450.0 0.1600534699009967 0.9466131967656699
1460.0 0.16104074929248421 0.9557846475329125
1470.0 0.15962828848918106 0.9641812353203425
1480.0 0.1582158276858779 0.9725778231077727
1490.0 0.1568033668825748 0.9809744108952029
1500.0 0.15539090607927164 0.9893709986826331
1510.0 0.15103435513474167 1.00071167661129
1520.0 0.14897507870938773 1.0129296831953742
1530.0 0.1469158022840338 1.0251476897794585
1540.0 0.14620730095371215 1.0293482546018435
1550.0 0.14485198400133972 1.0373702382208827
1560.0 0.1441434826710181 1.041570803043268
1570.0 0.1441434826710181 1.041570803043268
1580.0 0.14654322286580873 1.04234566602308
1590.0 0.14832776526157446 1.0469103299765208
1600.0 0.15011230765734018 1.0514749939299612
1610.0 0.15251204785213082 1.0522498569097738
1620.0 0.15429659024789655 1.0568145208632143
1630.0 0.15999480772606234 1.0577829700517154
1640.0 0.16177935012182806 1.0623476340051559
1650.0 0.1635638925175938 1.0669122979585965
1660.0 0.16534843491335952 1.0714769619120372
1670.0 0.16473323711433457 1.0752667628856654
1680.0 0.1665177795101003 1.0798314268391058
1690.0 0.168302321905866 1.0843960907925465
1700.0 0.17008686430163172 1.0889607547459872
1710.0 0.17187140669739745 1.0935254186994279
1720.0 0.174302764715214 1.0942686638562145
1730.0 0.1767341227330305 1.095011909013001
1740.0 0.17916548075084698 1.0957551541697879
1750.0 0.1809500231466127 1.1003198181232283
1760.0 0.18338138116442926 1.101063063280015
1770.0 0.18516592356019496 1.1056277272334556
1780.0 0.18695046595596068 1.1101923911868963
1790.0 0.18633526815693577 1.1139821921605244
1800.0 0.18877681335043217 1.1150327104590914
1810.0 0.19121835854392857 1.1160832287576585
1820.0 0.1906031607449037 1.1198730297312867
1830.0 0.19304470593840012 1.1209235480298536
1840.0 0.1922193916715472 1.1217488622967065
1850.0 0.19466093686504363 1.1227993805952736
1860.0 0.19710248205854 1.1238498988938406
1870.0 0.1995440272520364 1.1249004171924077
1880.0 0.20198557244553278 1.125950935490975
1890.0 0.20442711763902918 1.1270014537895419
1900.0 0.20686866283252556 1.128051972088109
1910.0 0.20931020802602196 1.129102490386676
1920.0 0.2117517532195184 1.1301530086852434
1930.0 0.21636761886993872 1.13252127001895
1940.0 0.21880916406343515 1.133571788317517
1950.0 0.22125070925693155 1.1346223066160843
1960.0 0.2205651951830397 1.1387998841820395
1970.0 0.22237785330251042 1.1439713530466957
1980.0 0.2235442652890314 1.1532811315363654
1990.0 0.22535692340850214 1.1584526004010216
2000.0 0.2271695815279728 1.1636240692656779
2010.0 0.22654069445394717 1.167745019831767
2020.0 0.22591180737992145 1.1718659703978562
2030.0 0.22772446549939218 1.1770374392625123
2040.0 0.22709557842536654 1.1811583898286013
2050.0 0.22646669135134084 1.1852793403946906
2060.0 0.22583780427731517 1.1894002909607797
2070.0 0.22520891720328948 1.193521241526869
2080.0 0.2245800301292638 1.197642192092958
2090.0 0.22395114305523817 1.2017631426590474
2100.0 0.22267600984826277 1.2100224028501496
2110.0 0.22140087664128738 1.218281663041252
2120.0 0.22012574343431202 1.2265409232323545
2130.0 0.21819133937213908 1.238951517770718
2140.0 0.21474188570823974 1.2458930349266808
2150.0 0.21346675250126435 1.2541522951177833
2160.0 0.21153234843909147 1.2665628896561467
2170.0 0.21607811668978322 1.275985375373709
2180.0 0.22105547669412565 1.28465880902016
2190.0 0.2230518638967311 1.293138612293745
2200.0 0.2210770677436996 1.305589598922967
2210.0 0.2224272088133554 1.3182077118215654
2220.0 0.22377734988301118 1.3308258247201636
2230.0 0.22582494594034036 1.339254419139025
2240.0 0.22647367779110916 1.3560660047485733
2250.0 0.2285212738484384 1.3644945991674347
2260.0 0.2305688699057676 1.372923193586296
2270.0 0.23261646596309685 1.3813517880051573
2280.0 0.23396660703275263 1.3939699009037554
2290.0 0.23894396703709506 1.4026433345502067
2300.0 0.2432058572980876 1.415524301432071
2310.0 0.24882946343537973 1.4200594254535093
2320.0 0.25373759982932204 1.4288020827103605
2330.0 0.25936120596661416 1.4333372067317984
2340.0 0.2627143190120906 1.4334761571783856
2350.0 0.26833792514938276 1.4380112811998236
2360.0 0.27396153128667483 1.4425464052212618
2370.0 0.2802444082791645 1.4429301948954385
2380.0 0.28317417222617774 1.4431750341230285
2390.0 0.28317417222617774 1.4431750341230285
2400.0 0.28680139116086434 1.4392303548708816
2410.0 0.2930380775748885 1.439660335123524
2420.0 0.2966652965095752 1.435715655871377
2430.0 0.3002925154442617 1.4317709766192301
2440.0 0.303222279391275 1.43201581584682
2450.0 0.3075509075448486 1.4238776638837227
2460.0 0.3104806714918618 1.4241225031113125
2470.0 0.3134104354388751 1.4243673423389025
2480.0 0.3163401993858883 1.4246121815664925
2490.0 0.31996741832057496 1.4206675023143456
2500.0 0.3226659106086004 1.4214610735183837
2510.0 0.3264508476935441 1.41767613643344
2520.0 0.3264508476935441 1.41767613643344
2530.0 0.32716631743689395 1.4134686031980266
2540.0 0.32716631743689395 1.4134686031980266
2550.0 0.33009608138390717 1.4137134424256164
2560.0 0.33009608138390717 1.4137134424256164
2570.0 0.33009608138390717 1.4137134424256164
2580.0 0.3352767661033649 1.4155168846902857
2590.0 0.34045745082282264 1.417320326954955
2600.0 0.34907635627985595 1.4191776119741124
2610.0 0.35769526173688926 1.4210348969932696
2620.0 0.3635914161996969 1.4186308060225254
2630.0 0.3722103216567301 1.4204880910416828
2640.0 0.38082922711376344 1.4223453760608398
2650.0 0.3860099118332211 1.424148818325509
2660.0 0.3946288172902544 1.4260061033446665
2670.0 0.4032477227472877 1.4278633883638234
2680.0 0.4118666282043209 1.4297206733829806
2690.0 0.42048553366135416 1.431577958402138
2700.0 0.4291044391183875 1.433435243421295
2710.0 0.43502485228739535 1.4344989572364144
2720.0 0.4405742904028347 1.4359336461051018
2730.0 0.44919319585986806 1.437790931124259
2740.0 0.4578121013169013 1.439648216143416
2750.0 0.4664310067739346 1.4415055011625735
2760.0 0.4750499122309679 1.4433627861817304
2770.0 0.48366881768800113 1.4452200712008878
2780.0 0.4955704476446127 1.44728669521253
2790.0 0.5022913928817666 1.4475498769595032
2800.0 0.5121028260391739 1.4482146342782862
2810.0 0.5184760384590056 1.4488255488425814
2820.0 0.5217587629585839 1.4490348878350665
2830.0 0.5284797081957379 1.4492980695820397
2840.0 0.5317624326953161 1.4495074085745248
2850.0 0.5350451571948944 1.44971674756701
2860.0 0.5448565903523017 1.450381504885793
2870.0 0.5540859114202968 1.4516283742939886
2880.0 0.5604591238401286 1.4522392888582838
2890.0 0.5668323362599603 1.452850203422579
2900.0 0.573205548679792 1.4534611179868742
2910.0 0.5795787610996236 1.4540720325511696
2920.0 0.5859519735194554 1.4546829471154648
2930.0 0.5923251859392871 1.45529386167976
2940.0 0.5986983983591188 1.4559047762440553
2950.0 0.6050716107789503 1.4565156908083505
2960.0 0.611444823198782 1.457126605372646
2970.0 0.6178180356186138 1.4577375199369411
2980.0 0.6241912480384455 1.4583484345012363
2990.0 0.6272817359586988 1.4587500100730466
3000.0 0.6303722238789522 1.4591515856448567
3010.0 0.6303722238789522 1.459151585644857
3020.0 0.6303722238789522 1.4591515856448567
3030.0 0.6334627117992055 1.4595531612166668
3040.0 0.6365531997194589 1.4599547367884769
3050.0 0.6424997962878758 1.460992267204187
3060.0 0.6510236878450028 1.4629445661232507
3070.0 0.6587148074424969 1.4657296370019472
3080.0 0.6635498183918275 1.4678787530367436
3090.0 0.6712409379893215 1.4706638239154401
3100.0 0.6789320575868156 1.4734488947941367
3110.0 0.6866231771843097 1.4762339656728332
3120.0 0.6943142967818038 1.4790190365515294
3130.0 0.7020054163792979 1.4818041074302257
3140.0 0.7116056433454374 1.4861721344323402
3150.0 0.7170390469823109 1.4877228577795936
3160.0 0.7224724506191844 1.489273581126847
3170.0 0.7279058542560579 1.4908243044741003
3180.0 0.732681125363326 1.496525223843023
3190.0 0.7381145290001995 1.4980759471902763
3200.0 0.7435479326370731 1.4996266705375298
3210.0 0.7489813362739464 1.5011773938847834
3220.0 0.75441473991082 1.5027281172320368
3230.0 0.7598481435476935 1.5042788405792904
3240.0 0.7652815471845669 1.505829563926544
3250.0 0.7707149508214405 1.5073802872737976
3260.0 0.7732922458101503 1.5082950557771508
3270.0 0.7791675945237267 1.5094038340477014
3280.0 0.7827852272766828 1.509278264786809
3290.0 0.7864028600296387 1.5091526955259167
3300.0 0.7900204927825947 1.509027126265024
3310.0 0.7936381255355505 1.5089015570041315
3320.0 0.7972557582885064 1.5087759877432392
3330.0 0.8008733910414622 1.5086504184823468
3340.0 0.8044910237944182 1.5085248492214542
3350.0 0.8061995491787286 1.506816323837144
3360.0 0.812074897892305 1.5079251021076945
3370.0 0.8179502466058816 1.5090338803782448
3380.0 0.823825595319458 1.5101426586487954
3390.0 0.83035907656264 1.507101240897677
3400.0 0.8362344252762164 1.5082100191682275
3410.0 0.8421097739897929 1.5093187974387778
3420.0 0.8479851227033693 1.5104275757093284
3430.0 0.8538604714169458 1.511536353979879
3440.0 0.8590985666550411 1.516774449217974
3450.0 0.8649739153686176 1.5178832274885246
3460.0 0.8702120106067129 1.5231213227266198
3470.0 0.8754501058448082 1.5283594179647149
3480.0 0.8748128523693269 1.5324887349322598
3490.0 0.8741755988938456 1.5366180518998045
3500.0 0.8735383454183644 1.5407473688673492
3510.0 0.8729010919428832 1.544876685834894
3520.0 0.8722638384674019 1.549006002802439
3530.0 0.8716265849919206 1.5531353197699838
3540.0 0.8709893315164394 1.5572646367375285
3550.0 0.870352078040958 1.5613939537050732
3560.0 0.8697148245654768 1.5655232706726179
3570.0 0.8690775710899956 1.5696525876401626
3580.0 0.8684403176145142 1.5737819046077075
3590.0 0.871811157309569 1.5805697950713828
3600.0 0.8711739038340879 1.5846991120389282
3610.0 0.8705366503586065 1.588828429006473
3620.0 0.8698993968831251 1.5929577459740176
3630.0 0.8751374921212206 1.5981958412121129
3640.0 0.8785083318162751 1.604983731675788
3650.0 0.8825164249868113 1.6076423051719186
3660.0 0.8858872646818658 1.6144301956355944
3670.0 0.8898953578524019 1.617088769131725
3680.0 0.8915885121759329 1.6223797417923216
3690.0 0.8938462281365535 1.6236140893237643
3700.0 0.8955393824600846 1.6289050619843604
3710.0 0.897797098420705 1.6301394095158033
3720.0 0.9000548143813257 1.631373757047246
3730.0 0.9023125303419461 1.6326081045786889
3740.0 0.9045702463025668 1.633842452110132
3750.0 0.9085783394731027 1.6365010256062622
3760.0 0.9125864326436387 1.639159599102393
3770.0 0.9165945258141748 1.6418181725985237
3780.0 0.9206026189847107 1.6444767460946543
3790.0 0.9301990203772881 1.6485311383528711
3800.0 0.9317819765007058 1.6504402457215168
3810.0 0.9396136535562253 1.6527672988247268
3820.0 0.9492100549488026 1.6568216910829432
3830.0 0.95880645634138 1.6608760833411598
3840.0 0.9602357600660263 1.6661134462831801
3850.0 0.9654738553041214 1.6713515415212754
3860.0 0.9687704145718082 1.6750391092377157
3870.0 0.9683308255172078 1.6789707617843799
3880.0 0.975151876878721 1.6861179643911204
3890.0 0.9842878670872391 1.690632767833396
3900.0 0.9912763395352496 1.697295089036179
3910.0 0.9988293736203498 1.6999007851098087
3920.0 1.001900710055387 1.706988178833502
3930.0 1.0064155134976627 1.7161241690420201
3940.0 1.0094868499326997 1.7232115627657134
3950.0 1.0125581863677366 1.7302989564894062
3960.0 1.015322612600097 1.7380107207332365
3970.0 1.0166435718252187 1.7436738884922418
3980.0 1.019407998057579 1.7513856527360718
3990.0 1.0207289572827005 1.7570488204950774
4000.0 1.0179050752930194 1.7633647659768217
4010.0 1.0190865454019618 1.7691674228520067
4020.0 1.0180273877493382 1.7772107074887569
4030.0 1.0152035057596573 1.7835266529705016
4040.0 1.012379623769976 1.7898425984522457
4050.0 1.0118474907346495 1.793866794979636
4060.0 1.0093738217289145 1.796340463985371
4070.0 1.0088416886935878 1.800364660512761
4080.0 1.0120457039805484 1.8041447722099275
4090.0 1.0079890788513954 1.8047093338470173
4100.0 1.0039324537222423 1.8052738954841065
4110.0 1.0014587847165073 1.8077475644898418
4120.0 0.9987976161182704 1.813900796580142
4130.0 1.000053583533007 1.8196289561495325
4140.0 0.9998660839405052 1.8233085192340979
4150.0 1.001122051355242 1.8290366788034882
4160.0 1.0023780187699787 1.8347648383728785
4170.0 1.0021905191774767 1.8384444014574435
4180.0 1.0034464865922135 1.8441725610268338
4190.0 1.0032589869997117 1.8478521241113992
4200.0 1.0045149544144483 1.8535802836807893
4210.0 1.0043274548219465 1.8572598467653547
4220.0 1.0054682314608736 1.8596111336184913
4230.0 1.0066147762408026 1.8654487158226891
4240.0 1.0077555528797295 1.8678000026758257
4250.0 1.0088963295186566 1.870151289528962
4260.0 1.0100371061575837 1.8725025763820986
4270.0 1.0111778827965108 1.8748538632352352
4280.0 1.013183059138075 1.879832813877798
4290.0 1.014323835777002 1.8821841007309343
4300.0 1.015464612415929 1.8845353875840705
4310.0 1.016605389054856 1.886886674437207
4320.0 1.0177519338347851 1.8927242566414053
4330.0 1.0190802100662137 1.8913959804099765
4340.0 1.0204084862976426 1.8900677041785474
4350.0 1.0216179259556017 1.8958423915047153
4360.0 1.0240199408821529 1.9004245035622909
4370.0 1.0264219558087042 1.9050066156198664
4380.0 1.0288239707352556 1.9095887276774421
4390.0 1.0312259856618067 1.9141708397350177
4400.0 1.0336280005883582 1.9187529517925934
4410.0 1.0360300155149094 1.9233350638501694
4420.0 1.0384320304414607 1.927917175907745
4430.0 1.0395057691365832 1.9338275641967495
4440.0 1.0405737396907038 1.9362516571346922
4450.0 1.041647478385826 1.942162045423697
4460.0 1.0427212170809486 1.9480724337127016
4470.0 1.0437949557760708 1.9539828220017061
4480.0 1.0448686944711933 1.9598932102907105
4490.0 1.0450780334636787 1.963175934790289
4500.0 1.046205614913289 1.9725245438168695
4510.0 1.0472793536084115 1.9784349321058738
4520.0 1.0483530923035338 1.9843453203948784
4530.0 1.0494210628576544 1.986769413332821
4540.0 1.050494801552777 1.9926798016218257
4550.0 1.0515685402478994 1.9985901899108298
4560.0 1.0527611155164913 1.997397614642238
4570.0 1.0527611155164913 1.997397614642238
4580.0 1.0527611155164913 1.997397614642238
4590.0 1.0527611155164913 1.997397614642238
4600.0 1.0527611155164913 1.997397614642238
4610.0 1.0527611155164913 1.997397614642238
4620.0 1.0527611155164913 1.997397614642238
4630.0 1.0527611155164913 1.997397614642238
4640.0 1.0535861984700179 2.000064595180775
4650.0 1.054649912285137 2.005985008349783
4660.0 1.054703755039625 2.009423229087359
4670.0 1.0547575977941128 2.0128614498249346
4680.0 1.0548114405486007 2.0162996705625105
4690.0 1.0559657543511007 2.0253040869187404
4700.0 1.0559593390945965 2.0319771688419115
4710.0 1.0570598101426085 2.037543364460566
4720.0 1.0582141239451086 2.0465477808167964
4730.0 1.0593684377476085 2.0555521971730264
4740.0 1.0605227515501086 2.0645566135292563
4750.0 1.0616770653526084 2.0735610298854863
4760.0 1.0637791895993556 2.085109699289533
4770.0 1.0649335034018554 2.094114115645763
4780.0 1.0660878172043555 2.103118532001994
4790.0 1.0672421310068554 2.1121229483582233
4800.0 1.0683964448093553 2.1211273647144537
4810.0 1.0695507586118553 2.1301317810706837
4820.0 1.0707050724143552 2.1391361974269136
4830.0 1.0718437540716752 2.1516483094203878
4840.0 1.0729824357289952 2.164160421413862
4850.0 1.0733116665779687 2.1704978572315548
4860.0 1.0734022665653495 2.1735818604187775
4870.0 1.0745027376133616 2.1791480560374317
4880.0 1.0756032086613734 2.1847142516560862
4890.0 1.0766880475642058 2.193788142911984
4900.0 1.0766880475642058 2.193788142911984
4910.0 1.07784877662321 2.1961194773450434
4920.0 1.07784877662321 2.1961194773450434
4930.0 1.07784877662321 2.1961194773450434
4940.0 1.0778331444780298 2.1996271729822867
4950.0 1.0777017840680594 2.2067426603763844
4960.0 1.0776861519228793 2.2102503560136286
4970.0 1.0778251023694663 2.2136034690591053
4980.0 1.0778094702242864 2.217111164696349
4990.0 1.0777938380791063 2.2206188603335923
5000.0 1.0788805989699406 2.226516226426885
5010.0 1.0799907231154473 2.2358822927575686
5020.0 1.081100847260954 2.2452483590882526
5030.0 1.0821876081517883 2.251145725181545
5040.0 1.0874413355350634 2.2528761247823965
5050.0 1.0936428733625856 2.257150777431065
5060.0 1.0987750742862998 2.2590027034914777
5070.0 1.104013169524395 2.264240798729573
5080.0 1.1092512647624904 2.2694788939676678
5090.0 1.1144893600005854 2.2747169892057633
5100.0 1.119743087383861 2.2764473888066146
5110.0 1.1291194922469694 2.2810392379117603
5120.0 1.1384958971100778 2.285631087016906
5130.0 1.147811358527264 2.2937759430600373
5140.0 1.1582875490034543 2.304252133536228
5150.0 1.1676795860117428 2.3053362870041303
5160.0 1.1769628849039608 2.310021242080166
5170.0 1.1861304555313883 2.3183139889130566
5180.0 1.1939493418226048 2.3279554200821573
5190.0 1.203116912450032 2.3362481669150474
5200.0 1.2122844830774593 2.344540913747938
5210.0 1.2203496606688724 2.350443990124779
5220.0 1.228391475005613 2.3528783662642287
5230.0 1.236433289342354 2.3553127424036786
5240.0 1.2444984669337669 2.36121581878052
5250.0 1.249720930026682 2.3699616096558582
5260.0 1.2550059466630308 2.3783273866703034
5270.0 1.2613446680580078 2.392623585910247
5280.0 1.2685040186198813 2.4060991559832936
5290.0 1.274736845700477 2.417009186045555
5300.0 1.2850871379557796 2.430785877917237
5310.0 1.2913199650363754 2.441695907979498
5320.0 1.29449496784753 2.459155825803264
5330.0 1.2965999536159136 2.474193697177737
5340.0 1.2996819379986964 2.4847625064457484
5350.0 1.3016031933224743 2.4929999812807
5360.0 1.30784460258228 2.5039014291637516
5370.0 1.310163586418724 2.508249111993974
5380.0 1.3166294620593908 2.5119419665120373
5390.0 1.3233416290002542 2.511896466237841
5400.0 1.3298075046409212 2.515589320755904
5410.0 1.336273380281588 2.519282175273967
5420.0 1.3427392559222548 2.52297502979203
5430.0 1.3492051315629219 2.5266678843100934
5440.0 1.3556710072035887 2.5303607388281564
5450.0 1.3621368828442557 2.53405359334622
5460.0 1.3672941386361592 2.535563004220983
5470.0 1.3714410304403823 2.5349081759088232
5480.0 1.3793458275498696 2.5336700454660024
5490.0 1.3863241011780794 2.5298663750123964
5500.0 1.3941576814441998 2.532191524905006
5510.0 1.3979450133789804 2.528086732652765
5520.0 1.4058498104884678 2.526848602209945
5530.0 1.4126741222423833 2.519706830138569
5540.0 1.4205684510390695 2.514987104516486
5550.0 1.4275467246672793 2.51118343406288
5560.0 1.4345249982954889 2.5073797636092734
5570.0 1.4382829036007532 2.5067964614786122
5580.0 1.4471975717708716 2.5080405234672236
5590.0 1.450955477076136 2.5074572213365625
5600.0 1.4547133823814 2.5068739192059017
5610.0 1.4584712876866643 2.5062906170752406
5620.0 1.464032635256598 2.510887999664037
5630.0 1.4688004116224935 2.5127868899648083
5640.0 1.4735681879883888 2.5146857802655793
5650.0 1.4783359643542844 2.5165846705663504
5660.0 1.483897311924218 2.521182053155147
5670.0 1.4894586594941515 2.525779435743944
5680.0 1.495020007064085 2.53037681833274
5690.0 1.497423654894776 2.5384493609782397
5700.0 1.4992270971594452 2.5436300456976975
5710.0 1.501701961833503 2.548139308007767
5720.0 1.5035054040981723 2.553319992727224
5730.0 1.5053088463628415 2.5585006774466823
5740.0 1.5071122886275108 2.5636813621661396
5750.0 1.5089157308921801 2.568862046885598
5760.0 1.5107191731568494 2.574042731605055
5770.0 1.5125226154215188 2.5792234163245125
5780.0 1.5149262632522096 2.5872959589700124
5790.0 1.5163200400222696 2.5928863091840797
5800.0 1.518123482286939 2.598066993903537
5810.0 1.5205271301176297 2.6061395365490365
5820.0 1.522930777948321 2.6142120791945365
5830.0 1.5235309835143425 2.6171039371205778
5840.0 1.5249247602844025 2.622694287334645
5850.0 1.5263185370544623 2.6282846375487123
5860.0 1.5281426702611824 2.636936694818183
5870.0 1.528742875827204 2.6398285527442242
5880.0 1.5293430813932258 2.642720410670266
5890.0 1.5303736433959079 2.648673975651711
5900.0 1.5310870587456518 2.6549446872860942
5910.0 1.5316872643116735 2.657836545212136
5920.0 1.5321176207483336 2.6608982522675393
5930.0 1.5327178263143555 2.663790110193581
5940.0 1.541748618923585 2.665235508060542
5950.0 1.5423488244896066 2.6681273659865834
5960.0 1.5429490300556283 2.671019223912625
5970.0 1.5439795920583104 2.6769727888940706
5980.0 1.545010154060992 2.6829263538755153
5990.0 1.5454405104976525 2.6859880609309186
6000.0 1.5458708669343122 2.689049767986322
6010.0 1.5469014289369942 2.6950033329677674
6020.0 1.5473317853736543 2.6980650400231703
6030.0 1.5477621418103145 2.7011267470785736
6040.0 1.5481924982469746 2.704188454133977
6050.0 1.5486228546836347 2.7072501611893807
6060.0 1.553260744355708 2.709596398501434
6070.0 1.553260744355708 2.709596398501434
6080.0 1.5536911007923682 2.7126581055568373
6090.0 1.5541214572290283 2.7157198126122406
6100.0 1.5541214572290283 2.7157198126122406
6110.0 1.5538383983159445 2.7125108080332607
6120.0 1.5542687547526046 2.7155725150886645
6130.0 1.5542687547526046 2.7155725150886645
6140.0 1.5546991111892647 2.7186342221440674
6150.0 1.5469819394958009 2.7263513938375317
6160.0 1.547412295932461 2.729413100892935
6170.0 1.5481257112822049 2.735683812527318
6180.0 1.5484087701952887 2.738892817106298
6190.0 1.5486918291083724 2.742101821685278
6200.0 1.5489748880214562 2.745310826264258
6210.0 1.54925794693454 2.7485198308432377
6220.0 1.5495410058476238 2.7517288354222176
6230.0 1.5498240647607076 2.7549378400011975
6240.0 1.5501071236737913 2.758146844580177
6250.0 1.550390182586875 2.7613558491591568
6260.0 1.5506732414999589 2.7645648537381367
6270.0 1.5467487671776294 2.768489328060466
6280.0 1.5512190956386207 2.7710031265836017
6290.0 1.5516585596016508 2.7775477896046987
6300.0 1.5519416185147348 2.7807567941836786
6310.0 1.5522246774278183 2.783965798762658
6320.0 1.5525077363409023 2.787174803341638
6330.0 1.552790795253986 2.7903838079206174
6340.0 1.5532302592170162 2.7969284709417144
6350.0 1.5536697231800463 2.8034731339628114
6360.0 1.5538261282299928 2.8068087924049285
6370.0 1.5542655921930228 2.813353455426025
6380.0 1.5544219972429694 2.8166891138681422
6390.0 1.5545784022929157 2.8200247723102594
6400.0 1.554734807342862 2.823360430752377
6410.0 1.554891212392808 2.826696089194494
6420.0 1.5550476174427543 2.8300317476366113
6430.0 1.5552040224927008 2.833367406078728
6440.0 1.5553604275426471 2.836703064520845
6450.0 1.5555168325925934 2.8400387229629622
6460.0 1.5556732376425397 2.8433743814050794
6470.0 1.5558296426924858 2.8467100398471965
6480.0 1.555986047742432 2.8500456982893136
6490.0 1.551955183244471 2.854076562787275
6500.0 1.551955183244471 2.854076562787275
6510.0 1.5521115882944172 2.857412221229392
6520.0 1.5531581349372054 2.863349801570731
6530.0 1.554204681579994 2.86928738191207
6540.0 1.5552512282227822 2.8752249622534083
6550.0 1.556310648345915 2.880832208796942
6560.0 1.5573700684690484 2.8864394553404753
6570.0 1.5585162993433206 2.895451954624933
6580.0 1.5596625302175933 2.9044644539093905
6590.0 1.5608050482558258 2.916972729521952
6600.0 1.561947566294058 2.9294810051345137
6610.0 1.5630900843322901 2.9419892807470753
6620.0 1.5642326023705224 2.954497556359636
6630.0 1.5695184201073336 2.962862532273619
6640.0 1.570660938145566 2.9753708078861805
6650.0 1.5759101209097486 2.987264482264855
6660.0 1.5811593036739306 2.9991581566435297
6670.0 1.5875436297862986 3.0134087511660828
6680.0 1.5939242430626261 3.0311551220167394
6690.0 1.6003085691749936 3.0454057165392916
6700.0 1.605557751939176 3.057299390917967
6710.0 1.6108069347033587 3.0691930652966413
6720.0 1.616056117467541 3.081086739675316
6730.0 1.6204517936115101 3.086849793690077
6740.0 1.6248108347828505 3.0961415461695303
6750.0 1.6291698759541908 3.1054332986489834
6760.0 1.6344947819434257 3.114076646628003
6770.0 1.6427749534196432 3.1197647291200394
6780.0 1.6509683141447216 3.1220475588711514
6790.0 1.6591616748697997 3.1243303886222638
6800.0 1.6673587484309182 3.1231174420452716
6810.0 1.675555821992037 3.1219044954682804
6820.0 1.6796624867179872 3.121289894234393
6830.0 1.6878595602791056 3.120076947657402
6840.0 1.6919870599816225 3.1194415114469494
6850.0 1.700184133542741 3.1182285648699573
6860.0 1.7083448789005047 3.1170519464963213
6870.0 1.716505624258268 3.1158753281226845
6880.0 1.723531226267846 3.11234178960517
6890.0 1.7346057447675867 3.1047593345974924
6900.0 1.741631346777165 3.101225796079978
6910.0 1.7497920921349286 3.1000491777063415
6920.0 1.757952837492692 3.0988725593327047
6930.0 1.7661135828504553 3.0976959409590683
6940.0 1.7742376932355899 3.100048021050124
6950.0 1.7823984385933536 3.0988714026764876
6960.0 1.7905591839511168 3.0976947843028517
6970.0 1.7977005142254856 3.090553454028483
6980.0 1.8017708507480807 3.0899751809979508
6990.0 1.8058411872706754 3.0893969079674197
7000.0 1.8097132181779652 3.0925090040442575
7010.0 1.8135852490852544 3.0956211001210954
7020.0 1.8188233443233492 3.1008591953591904
7030.0 1.826785784065807 3.1033729460929234
7040.0 1.8306578149730959 3.1064850421697607
7050.0 1.8344561200404084 3.1131629275786397
7060.0 1.8383281509476976 3.116275023655477
7070.0 1.8381298453323918 3.1199653927628463
7080.0 1.837931539717086 3.1236557618702157
7090.0 1.8417304520710123 3.1268409765004157
7100.0 1.8414841607708157 3.130579331292676
7110.0 1.8412858551555098 3.1342697004000453
7120.0 1.8450847675094364 3.1374549150302458
7130.0 1.8503228627475317 3.142693010268341
7140.0 1.855560957985627 3.1479311055064363
7150.0 1.8553626523703213 3.1516214746138056
7160.0 1.8551643467550154 3.1553118437211745
7170.0 1.8589632591089418 3.158497058351375
7180.0 1.8626464431980776 3.16529006473843
7190.0 1.8664453555520037 3.1684752793686304
7200.0 1.8702442679059303 3.171660493998831
7210.0 1.8742414858751626 3.171155339521662
7220.0 1.879677886728564 3.172703065652388
7230.0 1.8823090403669902 3.1700719120139613
7240.0 1.8863062583362225 3.1695667575367925
7250.0 1.894263151780125 3.1685939910770173
7260.0 1.902220045224027 3.167621224617242
7270.0 1.9101769386679295 3.166648458157467
7280.0 1.9181338321118315 3.1656756916976923
7290.0 1.9260907255557338 3.164702925237917
7300.0 1.9300504010304036 3.1642353132553107
7310.0 1.9340100765050736 3.163767701272704
7320.0 1.9419669699489757 3.1627949348129287
7330.0 1.9459266454236457 3.162327322830323
7340.0 1.9499718490777682 3.1617741826682635
7350.0 1.9524923416682693 3.1592536900777617
7360.0 1.9604492351121714 3.1582809236179865
7370.0 1.9684061285560734 3.1573081571582113
7380.0 1.975857867522807 3.160332608667669
7390.0 1.9794529220493478 3.163721681125255
7400.0 1.9834125975240176 3.1632540691426487
7410.0 1.9873722729986871 3.1627864571600424
7420.0 1.9913319484733571 3.162318845177436
7430.0 1.9938524410638585 3.159798352586935
7440.0 1.997812116538528 3.1593307406043287
7450.0 2.001771792013198 3.158863128621723
7460.0 2.001771792013198 3.158863128621723
7470.0 2.003296503076819 3.1608304810501644
7480.0 2.003296503076819 3.1608304810501644
7490.0 2.0048212141404407 3.1627978334786064
7500.0 2.0063459252040623 3.1647651859070485
7510.0 2.0078706362676835 3.16673253833549
7520.0 2.0093953473313055 3.168699890763932
7530.0 2.0109200583949267 3.170667243192374
7540.0 2.0124447694585488 3.1726345956208157
7550.0 2.0124447694585488 3.1726345956208157
7560.0 2.01396948052217 3.1746019480492578
7570.0 2.0154941915857916 3.1765693004777
7580.0 2.0170189026494136 3.1785366529061414
7590.0 2.0150515502209716 3.17701194184252
7600.0 2.0169408822327224 3.175122609830769
7610.0 2.0184655932963445 3.1770899622592106
7620.0 2.0199903043599656 3.1790573146876526
7630.0 2.0215150154235872 3.1810246671160947
7640.0 2.023039726487209 3.1829920195445363
7650.0 2.0245644375508305 3.1849593719729783
7660.0 2.026089148614452 3.1869267244014203
7670.0 2.0276138596780737 3.188894076829862
7680.0 2.0276138596780737 3.188894076829862
7690.0 2.0304471905904586 3.1930448729016043
7700.0 2.0304471905904586 3.1930448729016043
7710.0 2.0304471905904586 3.1930448729016043
7720.0 2.0304471905904586 3.1930448729016043
7730.0 2.0304471905904586 3.1930448729016043
7740.0 2.0304471905904586 3.1930448729016043
7750.0 2.0304471905904586 3.1930448729016043
7760.0 2.0304471905904586 3.1930448729016043
7770.0 2.0304471905904586 3.1930448729016043
7780.0 2.0304471905904586 3.1930448729016043
7790.0 2.0304471905904586 3.1930448729016043
7800.0 2.0304471905904586 3.1930448729016043
7810.0 2.0304471905904586 3.1930448729016043
7820.0 2.0304471905904586 3.1930448729016043
7830.0 2.0304471905904586 3.1930448729016043
7840.0 2.0304471905904586 3.1930448729016043
7850.0 2.0302008992902625 3.196783227693864
7860.0 2.033549662516607 3.20391065494371
7870.0 2.037263046691081 3.2071813977533634
7880.0 2.0409764308655545 3.210452140563017
7890.0 2.0407301395653583 3.2141904953552762
7900.0 2.043134903891069 3.2152777945216298
7910.0 2.0468482880655423 3.218548537331283
7920.0 2.0505616722400157 3.2218192801409367
7930.0 2.0542750564144896 3.2250900229505897
7940.0 2.0592668603523885 3.2340664729809445
7950.0 2.0629802445268624 3.237337215790598
7960.0 2.0666936287013358 3.2406079586002514
7970.0 2.0704070128758096 3.2438787014099044
7980.0 2.074120397050283 3.247149444219558
7990.0 2.0774691602766278 3.254276871469404
8000.0 2.0808179235029725 3.26140429871925
8010.0 2.0841666867293167 3.2685317259690962
8020.0 2.08788007090379 3.27180246877875
8030.0 2.0912288341301353 3.2789298960285964
8040.0 2.0945775973564795 3.2860573232784427
8050.0 2.097926360582824 3.2931847505282885
8060.0 2.1015214151093646 3.2965738229858745
8070.0 2.1015214151093646 3.296573822985875
8080.0 2.1011567941612355 3.3004305074260674
8090.0 2.102435213924661 3.3061362146467688
8100.0 2.1076733091627555 3.311374309884864
8110.0 2.1086382653794544 3.3208855441443554
8120.0 2.110162976443076 3.3228528965727975
8130.0 2.111441396206501 3.328558603793499
8140.0 2.1127198159699265 3.3342643110142003
8150.0 2.1140364528899784 3.336122277268752
8160.0 2.1153148726534035 3.3418279844894534
8170.0 2.116593292416829 3.3475336917101552
8180.0 2.117558248633528 3.357044925969647
8190.0 2.118523204850227 3.3665561602291385
8200.0 2.1201662455617813 3.368405183009646
8210.0 2.1214958227266103 3.374059732828945
8220.0 2.122825399891439 3.3797142826482447
8230.0 2.1237903561081373 3.3892255169077354
8240.0 2.126540825358057 3.396633777816546
8250.0 2.1278704025228854 3.402288327635845
8260.0 2.1291999796877144 3.407942877455144
8270.0 2.1305295568525424 3.4135974272744427
8280.0 2.1318591340173705 3.4192519770937406
8290.0 2.133188711182199 3.4249065269130394
8300.0 2.132875247635473 3.4287120539518297
8310.0 2.1325617840887463 3.432517580990619
8320.0 2.1325617840887463 3.432517580990619
8330.0 2.135910547315091 3.4396450082404653
8340.0 2.1355970837683644 3.443450535279255
8350.0 2.135283620221638 3.447256062318045
8360.0 2.1387408308832105 3.4542750421326622
8370.0 2.1438380447700185 3.4593365584045843
8380.0 2.148935258656826 3.464398074676507
8390.0 2.15434593609036 3.46565406390964
8400.0 2.159756613523894 3.466910053142773
8410.0 2.1645304611055187 3.4757869992119415
8420.0 2.1735348138891415 3.476623916269588
8430.0 2.1825391666727647 3.4774608333272345
8440.0 2.195450555239239 3.4778827780940937
8450.0 2.206941051720623 3.4765510117714418
8460.0 2.2198524402870974 3.4769729565382996
8470.0 2.232763828853572 3.4773949013051584
8480.0 2.2473126551124367 3.4796714718716903
8490.0 2.2618614813713016 3.4819480424382228
8500.0 2.276410307630166 3.4842246130047543
8510.0 2.290959133889031 3.4865011835712867
8520.0 2.3055079601478954 3.488777754137818
8530.0 2.321458374335478 3.4931448002676966
8540.0 2.333500270449793 3.4979283009787783
8550.0 2.3490518292346145 3.509360869178084
8560.0 2.364603388019436 3.5207934373773897
8570.0 2.375067635675907 3.527154586546316
8580.0 2.385208517027194 3.5373311655124886
8590.0 2.395576458004944 3.544106081677595
8600.0 2.4054038758095055 3.558088187682558
8610.0 2.4195044326354624 3.567797154666123
8620.0 2.429968680291933 3.5741583038350506
8630.0 2.4365158862931318 3.584753954976709
8640.0 2.44306309229433 3.595349606118368
8650.0 2.4457032625126764 3.606360229550815
8660.0 2.448343432731024 3.617370852983262
8670.0 2.450983602949371 3.628381476415708
8680.0 2.4536237731677177 3.6393920998481546
8690.0 2.4546265056936742 3.6485480974809286
8700.0 2.455629238219631 3.657704095113702
8710.0 2.456631970745588 3.666860092746475
8720.0 2.457634703271545 3.6760160903792483
8730.0 2.458864495423964 3.6817704252109564
8740.0 2.4586926996476652 3.6854342844793186
8750.0 2.4585209038713667 3.68909814374768
8760.0 2.458747963497829 3.685696480946615
8770.0 2.458975023124291 3.6822948181455493
8780.0 2.4592020827507532 3.678893155344485
8790.0 2.4594291423772154 3.675491492543419
8800.0 2.463437445462892 3.674975252949806
8810.0 2.4679862717217564 3.667251823516338
8820.0 2.4682619589592245 3.6638015331042664
8830.0 2.4722216344338945 3.6633339211216596
8840.0 2.4761813099085646 3.662866309139053
8850.0 2.480140985383234 3.6623986971564464
8860.0 2.484100660857904 3.66193108517384
8870.0 2.488060336332574 3.661463473191234
8880.0 2.4920200118072438 3.6609958612086277
8890.0 2.499891953186263 3.660108046813736
8900.0 2.5041273158984017 3.656190144419058
8910.0 2.508589065359544 3.648553791783313
8920.0 2.5130508148206867 3.6409174391475667
8930.0 2.5175125642818292 3.6332810865118215
8940.0 2.5217472541165096 3.6290463966771407
8950.0 2.5259819439511904 3.62481170684246
8960.0 2.5302166337858707 3.6205770170077796
8970.0 2.538191268488473 3.6195865092893045
8980.0 2.5421995715741494 3.619070269695691
8990.0 2.5501742062767527 3.618079761977216
9000.0 2.5581488409793547 3.6170892542587403
9010.0 2.5621151725962807 3.6166149861338783
9020.0 2.5660815042132064 3.6161407180090155
9030.0 2.5697180828800876 3.6191708060088015
9040.0 2.5739601017344818 3.615246247471868
9050.0 2.5778723676388315 3.6148260450595817
9060.0 2.582114386493226 3.6109014865226476
9070.0 2.586026652397576 3.6104812841103615
9080.0 2.589938918301925 3.6100610816980754
9090.0 2.5941809371563194 3.6061365231611417
9100.0 2.5941809371563194 3.6061365231611417
9110.0 2.5981472687732454 3.605662255036279
9120.0 2.601887213641167 3.608906437152484
9130.0 2.6056271585090887 3.6121506192686894
9140.0 2.6093671033770103 3.6153948013848947
9150.0 2.613107048244932 3.6186389835011
9160.0 2.6168469931128535 3.621883165617305
9170.0 2.620586937980775 3.6251273477335104
9180.0 2.620586937980775 3.6251273477335104
9190.0 2.624553269597701 3.624653079608648
9200.0 2.624553269597701 3.624653079608648
9210.0 2.624553269597701 3.624653079608648
9220.0 2.624553269597701 3.624653079608648
9230.0 2.624553269597701 3.624653079608648
9240.0 2.6248830225477464 3.621148723484
9250.0 2.6248830225477464 3.621148723484
9260.0 2.6252127754977916 3.6176443673593517
9270.0 2.626710925867965 3.6196382804812415
9280.0 2.630951841679676 3.615714824986991
9290.0 2.6351927574913874 3.61179136949274
9300.0 2.6391039203530533 3.6113722701231374
9310.0 2.647182058797044 3.6071036554886704
9320.0 2.65493044429099 3.6063393969788513
9330.0 2.6622249373961546 3.6092036340324167
9340.0 2.6695194305013197 3.6120678710859826
9350.0 2.6790283642749877 3.613035127788504
9360.0 2.6867767497689337 3.612270869278685
9370.0 2.7002028195555754 3.612813053460298
9380.0 2.715211845465634 3.615264345010556
9390.0 2.7302208713756935 3.6177156365608134
9400.0 2.7452298972857534 3.6201669281110713
9410.0 2.7602389231958124 3.622618219661329
9420.0 2.7752479491058724 3.6250695112115867
9430.0 2.790023311070482 3.6309290698818977
9440.0 2.8047986730350916 3.6367886285522095
9450.0 2.819574034999701 3.642648187222521
9460.0 2.8357754893078804 3.6505737170413264
9470.0 2.8519769436160596 3.6584992468601314
9480.0 2.8666802475540654 3.6644308635570466
9490.0 2.878970539000579 3.6727754927454535
9500.0 2.891260830447093 3.6811201219338607
9510.0 2.903551121893607 3.6894647511222676
9520.0 2.91200419070784 3.698154539450892
9530.0 2.9239089526126016 3.7100593013556535
9540.0 2.9405307798457283 3.7140723947574474
9550.0 2.952889434139271 3.7223486610988252
9560.0 2.9626884886240936 3.7363591304235255
9570.0 2.974593250528856 3.7482638923282874
9580.0 2.984751980687586 3.758422622487017
9590.0 2.9933277547228974 3.766672245277102
9600.0 3.003454056279865 3.776863404037595
9610.0 3.0120298303151776 3.78511302682768
9620.0 3.018696496981844 3.791779693494346
9630.0 3.0272722710171562 3.800029316284431
9640.0 3.0356566364770083 3.808787807967436
9650.0 3.042556967089124 3.812046207514049
9660.0 3.045703237310881 3.8155666039589597
9670.0 3.0511774755794288 3.8167590323570786
9680.0 3.056651713847976 3.8179514607551988
9690.0 3.0653415021766 3.8264045295694316
9700.0 3.0702511788080575 3.8316535830967036
9710.0 3.075725417076605 3.8328460114948237
9720.0 3.0774455949547916 3.83430043679124
9730.0 3.0848289405919846 3.8370758213127774
9740.0 3.086851485770003 3.835053276134759
9750.0 3.0875912372859124 3.841297651602977
9760.0 3.0890492208268405 3.843331731554111
9770.0 3.0908523635079863 3.841528588872965
9780.0 3.091710860082813 3.847654219282266
9790.0 3.0892371910770775 3.850127888288001
9800.0 3.086763522071343 3.852601557293736
9810.0 3.0827393255439524 3.853133690329062
9820.0 3.079666169572115 3.859698909792964
9830.0 3.079101607935025 3.8637555349221167
9840.0 3.0754042335257643 3.874437036315505
9850.0 3.0727561500748366 3.877085119766433
9860.0 3.0750783968227053 3.8852390634947547
9870.0 3.077668408609873 3.8931252421837774
9880.0 3.0765043600066804 3.9012734177710975
9890.0 3.0753403114034885 3.9094215933584167
9900.0 3.070960712740219 3.9103091285296223
