# Supplementary material for: Phospholipids are imported into mitochondria by VDAC, a dimeric beta barrel scramblase
Source: Nat Commun. 2023 Dec 8;14:8115. doi: 10.1038/s41467-023-43570-y (PMC10709637; doi:10.1038/s41467-023-43570-y)
Supplement: Supplementary file 6 — Source Data [file 41467_2023_43570_MOESM6_ESM.zip › FIg S8/figs8-b/structure.gro]

Generated using `center`.
8632
    1MET      N    1   9.295   6.688  10.786  0.0000  0.0000  0.0000
    1MET     H1    2   9.257   6.598  10.759  0.0000  0.0000  0.0000
    1MET     H2    3   9.239   6.760  10.741  0.0000  0.0000  0.0000
    1MET     H3    4   9.391   6.696  10.758  0.0000  0.0000  0.0000
    1MET     CA    5   9.282   6.702  10.933  0.0000  0.0000  0.0000
    1MET     HA    6   9.340   6.625  10.982  0.0000  0.0000  0.0000
    1MET     CB    7   9.335   6.841  10.979  0.0000  0.0000  0.0000
    1MET    HB1    8   9.312   6.855  11.085  0.0000  0.0000  0.0000
    1MET    HB2    9   9.286   6.921  10.922  0.0000  0.0000  0.0000
    1MET     CG   10   9.487   6.856  10.966  0.0000  0.0000  0.0000
    1MET    HG1   11   9.535   6.773  11.020  0.0000  0.0000  0.0000
    1MET    HG2   12   9.515   6.948  11.014  0.0000  0.0000  0.0000
    1MET     SD   13   9.555   6.860  10.796  0.0000  0.0000  0.0000
    1MET     CE   14   9.727   6.895  10.837  0.0000  0.0000  0.0000
    1MET    HE1   15   9.786   6.909  10.746  0.0000  0.0000  0.0000
    1MET    HE2   16   9.734   6.986  10.897  0.0000  0.0000  0.0000
    1MET    HE3   17   9.771   6.812  10.895  0.0000  0.0000  0.0000
    1MET      C   18   9.135   6.679  10.968  0.0000  0.0000  0.0000
    1MET      O   19   9.067   6.619  10.886  0.0000  0.0000  0.0000
    2ALA      N   20   9.084   6.725  11.083  0.0000  0.0000  0.0000
    2ALA      H   21   9.143   6.768  11.152  0.0000  0.0000  0.0000
    2ALA     CA   22   8.940   6.719  11.112  0.0000  0.0000  0.0000
    2ALA     HA   23   8.908   6.615  11.116  0.0000  0.0000  0.0000
    2ALA     CB   24   8.916   6.781  11.250  0.0000  0.0000  0.0000
    2ALA    HB1   25   8.810   6.775  11.275  0.0000  0.0000  0.0000
    2ALA    HB2   26   8.971   6.727  11.326  0.0000  0.0000  0.0000
    2ALA    HB3   27   8.946   6.885  11.251  0.0000  0.0000  0.0000
    2ALA      C   28   8.856   6.790  11.003  0.0000  0.0000  0.0000
    2ALA      O   29   8.754   6.735  10.960  0.0000  0.0000  0.0000
    3VAL      N   30   8.904   6.903  10.952  0.0000  0.0000  0.0000
    3VAL      H   31   8.985   6.942  10.996  0.0000  0.0000  0.0000
    3VAL     CA   32   8.863   6.959  10.823  0.0000  0.0000  0.0000
    3VAL     HA   33   8.761   6.930  10.802  0.0000  0.0000  0.0000
    3VAL     CB   34   8.866   7.115  10.829  0.0000  0.0000  0.0000
    3VAL     HB   35   8.968   7.146  10.850  0.0000  0.0000  0.0000
    3VAL    CG1   36   8.820   7.181  10.699  0.0000  0.0000  0.0000
    3VAL   HG11   37   8.821   7.290  10.710  0.0000  0.0000  0.0000
    3VAL   HG12   38   8.889   7.156  10.617  0.0000  0.0000  0.0000
    3VAL   HG13   39   8.721   7.149  10.673  0.0000  0.0000  0.0000
    3VAL    CG2   40   8.776   7.169  10.941  0.0000  0.0000  0.0000
    3VAL   HG21   41   8.779   7.279  10.942  0.0000  0.0000  0.0000
    3VAL   HG22   42   8.673   7.135  10.925  0.0000  0.0000  0.0000
    3VAL   HG23   43   8.810   7.134  11.038  0.0000  0.0000  0.0000
    3VAL      C   44   8.957   6.906  10.713  0.0000  0.0000  0.0000
    3VAL      O   45   9.080   6.899  10.735  0.0000  0.0000  0.0000
    4PRO      N   46   8.907   6.867  10.594  0.0000  0.0000  0.0000
    4PRO     CD   47   8.766   6.839  10.565  0.0000  0.0000  0.0000
    4PRO    HD1   48   8.707   6.932  10.566  0.0000  0.0000  0.0000
    4PRO    HD2   49   8.727   6.769  10.636  0.0000  0.0000  0.0000
    4PRO     CG   50   8.763   6.779  10.423  0.0000  0.0000  0.0000
    4PRO    HG1   51   8.736   6.854  10.351  0.0000  0.0000  0.0000
    4PRO    HG2   52   8.693   6.695  10.416  0.0000  0.0000  0.0000
    4PRO     CB   53   8.906   6.733  10.398  0.0000  0.0000  0.0000
    4PRO    HB1   54   8.931   6.736  10.292  0.0000  0.0000  0.0000
    4PRO    HB2   55   8.918   6.631  10.437  0.0000  0.0000  0.0000
    4PRO     CA   56   8.991   6.831  10.481  0.0000  0.0000  0.0000
    4PRO     HA   57   9.078   6.777  10.516  0.0000  0.0000  0.0000
    4PRO      C   58   9.035   6.954  10.400  0.0000  0.0000  0.0000
    4PRO      O   59   8.968   7.056  10.399  0.0000  0.0000  0.0000
    5PRO      N   60   9.152   6.945  10.331  0.0000  0.0000  0.0000
    5PRO     CD   61   9.240   6.830  10.323  0.0000  0.0000  0.0000
    5PRO    HD1   62   9.183   6.739  10.304  0.0000  0.0000  0.0000
    5PRO    HD2   63   9.296   6.823  10.415  0.0000  0.0000  0.0000
    5PRO     CG   64   9.333   6.859  10.205  0.0000  0.0000  0.0000
    5PRO    HG1   65   9.287   6.824  10.113  0.0000  0.0000  0.0000
    5PRO    HG2   66   9.431   6.811  10.219  0.0000  0.0000  0.0000
    5PRO     CB   67   9.342   7.011  10.204  0.0000  0.0000  0.0000
    5PRO    HB1   68   9.371   7.048  10.106  0.0000  0.0000  0.0000
    5PRO    HB2   69   9.412   7.046  10.281  0.0000  0.0000  0.0000
    5PRO     CA   70   9.199   7.053  10.242  0.0000  0.0000  0.0000
    5PRO     HA   71   9.202   7.147  10.296  0.0000  0.0000  0.0000
    5PRO      C   72   9.110   7.068  10.117  0.0000  0.0000  0.0000
    5PRO      O   73   9.038   6.977  10.079  0.0000  0.0000  0.0000
    6THR      N   74   9.120   7.185  10.051  0.0000  0.0000  0.0000
    6THR      H   75   9.179   7.258  10.086  0.0000  0.0000  0.0000
    6THR     CA   76   9.056   7.210   9.921  0.0000  0.0000  0.0000
    6THR     HA   77   8.948   7.191   9.931  0.0000  0.0000  0.0000
    6THR     CB   78   9.078   7.355   9.875  0.0000  0.0000  0.0000
    6THR     HB   79   9.157   7.357   9.800  0.0000  0.0000  0.0000
    6THR    CG2   80   8.953   7.415   9.813  0.0000  0.0000  0.0000
    6THR   HG21   81   8.973   7.518   9.782  0.0000  0.0000  0.0000
    6THR   HG22   82   8.922   7.356   9.726  0.0000  0.0000  0.0000
    6THR   HG23   83   8.871   7.416   9.886  0.0000  0.0000  0.0000
    6THR    OG1   84   9.119   7.439   9.981  0.0000  0.0000  0.0000
    6THR    HG1   85   9.217   7.453   9.966  0.0000  0.0000  0.0000
    6THR      C   86   9.113   7.116   9.813  0.0000  0.0000  0.0000
    6THR      O   87   9.229   7.077   9.822  0.0000  0.0000  0.0000
    7TYR      N   88   9.037   7.089   9.706  0.0000  0.0000  0.0000
    7TYR      H   89   8.941   7.120   9.706  0.0000  0.0000  0.0000
    7TYR     CA   90   9.087   7.007   9.595  0.0000  0.0000  0.0000
    7TYR     HA   91   9.106   6.905   9.633  0.0000  0.0000  0.0000
    7TYR     CB   92   8.977   6.994   9.487  0.0000  0.0000  0.0000
    7TYR    HB1   93   8.961   7.091   9.440  0.0000  0.0000  0.0000
    7TYR    HB2   94   8.884   6.965   9.535  0.0000  0.0000  0.0000
    7TYR     CG   95   9.011   6.891   9.380  0.0000  0.0000  0.0000
    7TYR    CD1   96   9.095   6.926   9.273  0.0000  0.0000  0.0000
    7TYR    HD1   97   9.135   7.025   9.263  0.0000  0.0000  0.0000
    7TYR    CE1   98   9.131   6.828   9.178  0.0000  0.0000  0.0000
    7TYR    HE1   99   9.197   6.852   9.096  0.0000  0.0000  0.0000
    7TYR     CZ  100   9.080   6.697   9.188  0.0000  0.0000  0.0000
    7TYR     OH  101   9.116   6.604   9.096  0.0000  0.0000  0.0000
    7TYR     HH  102   9.064   6.523   9.106  0.0000  0.0000  0.0000
    7TYR    CE2  103   8.992   6.664   9.293  0.0000  0.0000  0.0000
    7TYR    HE2  104   8.953   6.564   9.299  0.0000  0.0000  0.0000
    7TYR    CD2  105   8.957   6.761   9.389  0.0000  0.0000  0.0000
    7TYR    HD2  106   8.891   6.735   9.470  0.0000  0.0000  0.0000
    7TYR      C  107   9.218   7.059   9.536  0.0000  0.0000  0.0000
    7TYR      O  108   9.313   6.984   9.514  0.0000  0.0000  0.0000
    8ALA      N  109   9.230   7.191   9.520  0.0000  0.0000  0.0000
    8ALA      H  110   9.150   7.249   9.542  0.0000  0.0000  0.0000
    8ALA     CA  111   9.351   7.258   9.472  0.0000  0.0000  0.0000
    8ALA     HA  112   9.379   7.213   9.377  0.0000  0.0000  0.0000
    8ALA     CB  113   9.316   7.405   9.446  0.0000  0.0000  0.0000
    8ALA    HB1  114   9.403   7.457   9.404  0.0000  0.0000  0.0000
    8ALA    HB2  115   9.234   7.412   9.375  0.0000  0.0000  0.0000
    8ALA    HB3  116   9.288   7.455   9.539  0.0000  0.0000  0.0000
    8ALA      C  117   9.473   7.246   9.566  0.0000  0.0000  0.0000
    8ALA      O  118   9.587   7.268   9.523  0.0000  0.0000  0.0000
    9ASP      N  119   9.453   7.204   9.692  0.0000  0.0000  0.0000
    9ASP      H  120   9.357   7.185   9.721  0.0000  0.0000  0.0000
    9ASP     CA  121   9.556   7.178   9.793  0.0000  0.0000  0.0000
    9ASP     HA  122   9.647   7.227   9.759  0.0000  0.0000  0.0000
    9ASP     CB  123   9.520   7.247   9.926  0.0000  0.0000  0.0000
    9ASP    HB1  124   9.600   7.232   9.997  0.0000  0.0000  0.0000
    9ASP    HB2  125   9.430   7.198   9.966  0.0000  0.0000  0.0000
    9ASP     CG  126   9.493   7.396   9.912  0.0000  0.0000  0.0000
    9ASP    OD1  127   9.593   7.469   9.889  0.0000  0.0000  0.0000
    9ASP    OD2  128   9.375   7.436   9.928  0.0000  0.0000  0.0000
    9ASP      C  129   9.591   7.029   9.813  0.0000  0.0000  0.0000
    9ASP      O  130   9.679   6.995   9.892  0.0000  0.0000  0.0000
   10LEU      N  131   9.526   6.937   9.740  0.0000  0.0000  0.0000
   10LEU      H  132   9.452   6.967   9.677  0.0000  0.0000  0.0000
   10LEU     CA  133   9.560   6.794   9.745  0.0000  0.0000  0.0000
   10LEU     HA  134   9.559   6.763   9.849  0.0000  0.0000  0.0000
   10LEU     CB  135   9.452   6.711   9.670  0.0000  0.0000  0.0000
   10LEU    HB1  136   9.485   6.609   9.667  0.0000  0.0000  0.0000
   10LEU    HB2  137   9.446   6.749   9.567  0.0000  0.0000  0.0000
   10LEU     CG  138   9.313   6.715   9.733  0.0000  0.0000  0.0000
   10LEU     HG  139   9.280   6.818   9.744  0.0000  0.0000  0.0000
   10LEU    CD1  140   9.213   6.640   9.645  0.0000  0.0000  0.0000
   10LEU   HD11  141   9.115   6.643   9.687  0.0000  0.0000  0.0000
   10LEU   HD12  142   9.211   6.686   9.545  0.0000  0.0000  0.0000
   10LEU   HD13  143   9.245   6.535   9.636  0.0000  0.0000  0.0000
   10LEU    CD2  144   9.310   6.648   9.871  0.0000  0.0000  0.0000
   10LEU   HD21  145   9.208   6.649   9.910  0.0000  0.0000  0.0000
   10LEU   HD22  146   9.345   6.546   9.863  0.0000  0.0000  0.0000
   10LEU   HD23  147   9.374   6.703   9.940  0.0000  0.0000  0.0000
   10LEU      C  148   9.702   6.770   9.692  0.0000  0.0000  0.0000
   10LEU      O  149   9.745   6.830   9.593  0.0000  0.0000  0.0000
   11GLY      N  150   9.782   6.691   9.764  0.0000  0.0000  0.0000
   11GLY      H  151   9.740   6.637   9.839  0.0000  0.0000  0.0000
   11GLY     CA  152   9.925   6.674   9.737  0.0000  0.0000  0.0000
   11GLY    HA1  153   9.936   6.632   9.636  0.0000  0.0000  0.0000
   11GLY    HA2  154   9.965   6.599   9.806  0.0000  0.0000  0.0000
   11GLY      C  155  10.010   6.800   9.747  0.0000  0.0000  0.0000
   11GLY      O  156  10.127   6.799   9.705  0.0000  0.0000  0.0000
   12LYS      N  157   9.959   6.914   9.798  0.0000  0.0000  0.0000
   12LYS      H  158   9.862   6.912   9.829  0.0000  0.0000  0.0000
   12LYS     CA  159  10.028   7.042   9.790  0.0000  0.0000  0.0000
   12LYS     HA  160  10.056   7.058   9.686  0.0000  0.0000  0.0000
   12LYS     CB  161   9.935   7.157   9.831  0.0000  0.0000  0.0000
   12LYS    HB1  162   9.906   7.147   9.935  0.0000  0.0000  0.0000
   12LYS    HB2  163   9.846   7.150   9.768  0.0000  0.0000  0.0000
   12LYS     CG  164   9.998   7.295   9.807  0.0000  0.0000  0.0000
   12LYS    HG1  165  10.026   7.304   9.702  0.0000  0.0000  0.0000
   12LYS    HG2  166  10.087   7.304   9.870  0.0000  0.0000  0.0000
   12LYS     CD  167   9.901   7.407   9.844  0.0000  0.0000  0.0000
   12LYS    HD1  168   9.876   7.401   9.951  0.0000  0.0000  0.0000
   12LYS    HD2  169   9.808   7.391   9.789  0.0000  0.0000  0.0000
   12LYS     CE  170   9.953   7.546   9.810  0.0000  0.0000  0.0000
   12LYS    HE1  171   9.885   7.620   9.854  0.0000  0.0000  0.0000
   12LYS    HE2  172   9.949   7.559   9.701  0.0000  0.0000  0.0000
   12LYS     NZ  173  10.091   7.568   9.858  0.0000  0.0000  0.0000
   12LYS    HZ1  174  10.122   7.663   9.841  0.0000  0.0000  0.0000
   12LYS    HZ2  175  10.102   7.547   9.956  0.0000  0.0000  0.0000
   12LYS    HZ3  176  10.158   7.507   9.810  0.0000  0.0000  0.0000
   12LYS      C  177  10.160   7.047   9.868  0.0000  0.0000  0.0000
   12LYS      O  178  10.253   7.110   9.819  0.0000  0.0000  0.0000
   13SER      N  179  10.172   6.977   9.981  0.0000  0.0000  0.0000
   13SER      H  180  10.092   6.928  10.019  0.0000  0.0000  0.0000
   13SER     CA  181  10.301   6.972  10.053  0.0000  0.0000  0.0000
   13SER     HA  182  10.333   7.074  10.076  0.0000  0.0000  0.0000
   13SER     CB  183  10.288   6.897  10.186  0.0000  0.0000  0.0000
   13SER    HB1  184  10.385   6.888  10.233  0.0000  0.0000  0.0000
   13SER    HB2  185  10.248   6.797  10.168  0.0000  0.0000  0.0000
   13SER     OG  186  10.200   6.969  10.273  0.0000  0.0000  0.0000
   13SER     HG  187  10.254   7.034  10.319  0.0000  0.0000  0.0000
   13SER      C  188  10.413   6.911   9.966  0.0000  0.0000  0.0000
   13SER      O  189  10.522   6.966   9.964  0.0000  0.0000  0.0000
   14ALA      N  190  10.384   6.807   9.885  0.0000  0.0000  0.0000
   14ALA      H  191  10.291   6.770   9.885  0.0000  0.0000  0.0000
   14ALA     CA  192  10.480   6.756   9.787  0.0000  0.0000  0.0000
   14ALA     HA  193  10.572   6.731   9.839  0.0000  0.0000  0.0000
   14ALA     CB  194  10.423   6.629   9.724  0.0000  0.0000  0.0000
   14ALA    HB1  195  10.498   6.586   9.657  0.0000  0.0000  0.0000
   14ALA    HB2  196  10.399   6.555   9.801  0.0000  0.0000  0.0000
   14ALA    HB3  197  10.333   6.649   9.666  0.0000  0.0000  0.0000
   14ALA      C  198  10.514   6.863   9.680  0.0000  0.0000  0.0000
   14ALA      O  199  10.632   6.892   9.656  0.0000  0.0000  0.0000
   15ARG      N  200  10.411   6.925   9.620  0.0000  0.0000  0.0000
   15ARG      H  201  10.318   6.896   9.647  0.0000  0.0000  0.0000
   15ARG     CA  202  10.428   7.030   9.517  0.0000  0.0000  0.0000
   15ARG     HA  203  10.488   6.988   9.436  0.0000  0.0000  0.0000
   15ARG     CB  204  10.291   7.069   9.459  0.0000  0.0000  0.0000
   15ARG    HB1  205  10.306   7.155   9.393  0.0000  0.0000  0.0000
   15ARG    HB2  206  10.224   7.101   9.541  0.0000  0.0000  0.0000
   15ARG     CG  207  10.225   6.956   9.379  0.0000  0.0000  0.0000
   15ARG    HG1  208  10.205   6.871   9.444  0.0000  0.0000  0.0000
   15ARG    HG2  209  10.295   6.925   9.302  0.0000  0.0000  0.0000
   15ARG     CD  210  10.093   6.998   9.310  0.0000  0.0000  0.0000
   15ARG    HD1  211  10.071   6.924   9.233  0.0000  0.0000  0.0000
   15ARG    HD2  212  10.110   7.093   9.260  0.0000  0.0000  0.0000
   15ARG     NE  213   9.979   7.003   9.403  0.0000  0.0000  0.0000
   15ARG     HE  214   9.963   6.921   9.459  0.0000  0.0000  0.0000
   15ARG     CZ  215   9.886   7.096   9.411  0.0000  0.0000  0.0000
   15ARG    NH1  216   9.886   7.207   9.341  0.0000  0.0000  0.0000
   15ARG   HH11  217   9.955   7.220   9.270  0.0000  0.0000  0.0000
   15ARG   HH12  218   9.808   7.269   9.351  0.0000  0.0000  0.0000
   15ARG    NH2  219   9.787   7.082   9.493  0.0000  0.0000  0.0000
   15ARG   HH21  220   9.770   6.991   9.536  0.0000  0.0000  0.0000
   15ARG   HH22  221   9.714   7.152   9.499  0.0000  0.0000  0.0000
   15ARG      C  222  10.507   7.152   9.567  0.0000  0.0000  0.0000
   15ARG      O  223  10.587   7.207   9.491  0.0000  0.0000  0.0000
   16ASP      N  224  10.492   7.189   9.694  0.0000  0.0000  0.0000
   16ASP      H  225  10.420   7.144   9.748  0.0000  0.0000  0.0000
   16ASP     CA  226  10.570   7.296   9.756  0.0000  0.0000  0.0000
   16ASP     HA  227  10.567   7.381   9.689  0.0000  0.0000  0.0000
   16ASP     CB  228  10.503   7.345   9.887  0.0000  0.0000  0.0000
   16ASP    HB1  229  10.579   7.399   9.945  0.0000  0.0000  0.0000
   16ASP    HB2  230  10.474   7.258   9.946  0.0000  0.0000  0.0000
   16ASP     CG  231  10.382   7.437   9.868  0.0000  0.0000  0.0000
   16ASP    OD1  232  10.315   7.439   9.763  0.0000  0.0000  0.0000
   16ASP    OD2  233  10.357   7.523   9.956  0.0000  0.0000  0.0000
   16ASP      C  234  10.719   7.261   9.774  0.0000  0.0000  0.0000
   16ASP      O  235  10.802   7.347   9.750  0.0000  0.0000  0.0000
   17VAL      N  236  10.756   7.136   9.808  0.0000  0.0000  0.0000
   17VAL      H  237  10.683   7.068   9.828  0.0000  0.0000  0.0000
   17VAL     CA  238  10.897   7.094   9.814  0.0000  0.0000  0.0000
   17VAL     HA  239  10.949   7.162   9.882  0.0000  0.0000  0.0000
   17VAL     CB  240  10.915   6.951   9.871  0.0000  0.0000  0.0000
   17VAL     HB  241  10.859   6.881   9.809  0.0000  0.0000  0.0000
   17VAL    CG1  242  11.062   6.906   9.876  0.0000  0.0000  0.0000
   17VAL   HG11  243  11.068   6.805   9.915  0.0000  0.0000  0.0000
   17VAL   HG12  244  11.104   6.905   9.776  0.0000  0.0000  0.0000
   17VAL   HG13  245  11.119   6.972   9.940  0.0000  0.0000  0.0000
   17VAL    CG2  246  10.864   6.941  10.015  0.0000  0.0000  0.0000
   17VAL   HG21  247  10.879   6.839  10.053  0.0000  0.0000  0.0000
   17VAL   HG22  248  10.917   7.011  10.079  0.0000  0.0000  0.0000
   17VAL   HG23  249  10.758   6.963  10.020  0.0000  0.0000  0.0000
   17VAL      C  250  10.966   7.106   9.678  0.0000  0.0000  0.0000
   17VAL      O  251  11.079   7.156   9.671  0.0000  0.0000  0.0000
   18PHE      N  252  10.897   7.067   9.570  0.0000  0.0000  0.0000
   18PHE      H  253  10.807   7.024   9.584  0.0000  0.0000  0.0000
   18PHE     CA  254  10.951   7.078   9.432  0.0000  0.0000  0.0000
   18PHE     HA  255  11.051   7.037   9.431  0.0000  0.0000  0.0000
   18PHE     CB  256  10.863   6.994   9.337  0.0000  0.0000  0.0000
   18PHE    HB1  257  10.883   7.026   9.234  0.0000  0.0000  0.0000
   18PHE    HB2  258  10.758   7.015   9.355  0.0000  0.0000  0.0000
   18PHE     CG  259  10.888   6.844   9.341  0.0000  0.0000  0.0000
   18PHE    CD1  260  10.797   6.759   9.404  0.0000  0.0000  0.0000
   18PHE    HD1  261  10.707   6.797   9.448  0.0000  0.0000  0.0000
   18PHE    CE1  262  10.821   6.620   9.411  0.0000  0.0000  0.0000
   18PHE    HE1  263  10.753   6.554   9.461  0.0000  0.0000  0.0000
   18PHE     CZ  264  10.938   6.567   9.353  0.0000  0.0000  0.0000
   18PHE     HZ  265  10.958   6.460   9.361  0.0000  0.0000  0.0000
   18PHE    CE2  266  11.027   6.652   9.286  0.0000  0.0000  0.0000
   18PHE    HE2  267  11.117   6.611   9.240  0.0000  0.0000  0.0000
   18PHE    CD2  268  11.002   6.790   9.280  0.0000  0.0000  0.0000
   18PHE    HD2  269  11.074   6.855   9.229  0.0000  0.0000  0.0000
   18PHE      C  270  10.961   7.222   9.380  0.0000  0.0000  0.0000
   18PHE      O  271  11.038   7.247   9.287  0.0000  0.0000  0.0000
   19THR      N  272  10.886   7.319   9.436  0.0000  0.0000  0.0000
   19THR      H  273  10.825   7.292   9.513  0.0000  0.0000  0.0000
   19THR     CA  274  10.872   7.455   9.380  0.0000  0.0000  0.0000
   19THR     HA  275  10.922   7.459   9.283  0.0000  0.0000  0.0000
   19THR     CB  276  10.725   7.491   9.353  0.0000  0.0000  0.0000
   19THR     HB  277  10.720   7.596   9.326  0.0000  0.0000  0.0000
   19THR    CG2  278  10.664   7.410   9.239  0.0000  0.0000  0.0000
   19THR   HG21  279  10.560   7.437   9.227  0.0000  0.0000  0.0000
   19THR   HG22  280  10.717   7.431   9.146  0.0000  0.0000  0.0000
   19THR   HG23  281  10.671   7.302   9.260  0.0000  0.0000  0.0000
   19THR    OG1  282  10.648   7.470   9.468  0.0000  0.0000  0.0000
   19THR    HG1  283  10.620   7.377   9.468  0.0000  0.0000  0.0000
   19THR      C  284  10.936   7.566   9.463  0.0000  0.0000  0.0000
   19THR      O  285  10.998   7.655   9.405  0.0000  0.0000  0.0000
   20LYS      N  286  10.929   7.563   9.598  0.0000  0.0000  0.0000
   20LYS      H  287  10.881   7.484   9.642  0.0000  0.0000  0.0000
   20LYS     CA  288  10.990   7.666   9.682  0.0000  0.0000  0.0000
   20LYS     HA  289  10.970   7.765   9.636  0.0000  0.0000  0.0000
   20LYS     CB  290  10.929   7.668   9.823  0.0000  0.0000  0.0000
   20LYS    HB1  291  10.998   7.718   9.890  0.0000  0.0000  0.0000
   20LYS    HB2  292  10.917   7.566   9.860  0.0000  0.0000  0.0000
   20LYS     CG  293  10.794   7.743   9.834  0.0000  0.0000  0.0000
   20LYS    HG1  294  10.807   7.843   9.792  0.0000  0.0000  0.0000
   20LYS    HG2  295  10.773   7.755   9.941  0.0000  0.0000  0.0000
   20LYS     CD  296  10.676   7.674   9.766  0.0000  0.0000  0.0000
   20LYS    HD1  297  10.666   7.574   9.803  0.0000  0.0000  0.0000
   20LYS    HD2  298  10.693   7.670   9.658  0.0000  0.0000  0.0000
   20LYS     CE  299  10.545   7.751   9.790  0.0000  0.0000  0.0000
   20LYS    HE1  300  10.468   7.705   9.728  0.0000  0.0000  0.0000
   20LYS    HE2  301  10.558   7.854   9.755  0.0000  0.0000  0.0000
   20LYS     NZ  302  10.504   7.750   9.932  0.0000  0.0000  0.0000
   20LYS    HZ1  303  10.429   7.816   9.949  0.0000  0.0000  0.0000
   20LYS    HZ2  304  10.465   7.657   9.956  0.0000  0.0000  0.0000
   20LYS    HZ3  305  10.580   7.770   9.993  0.0000  0.0000  0.0000
   20LYS      C  306  11.142   7.653   9.688  0.0000  0.0000  0.0000
   20LYS      O  307  11.193   7.542   9.710  0.0000  0.0000  0.0000
   21GLY      N  308  11.213   7.764   9.675  0.0000  0.0000  0.0000
   21GLY      H  309  11.164   7.852   9.666  0.0000  0.0000  0.0000
   21GLY     CA  310  11.361   7.770   9.674  0.0000  0.0000  0.0000
   21GLY    HA1  311  11.401   7.686   9.731  0.0000  0.0000  0.0000
   21GLY    HA2  312  11.391   7.863   9.724  0.0000  0.0000  0.0000
   21GLY      C  313  11.424   7.769   9.534  0.0000  0.0000  0.0000
   21GLY      O  314  11.546   7.760   9.525  0.0000  0.0000  0.0000
   22TYR      N  315  11.346   7.779   9.426  0.0000  0.0000  0.0000
   22TYR      H  316  11.247   7.791   9.439  0.0000  0.0000  0.0000
   22TYR     CA  317  11.397   7.775   9.288  0.0000  0.0000  0.0000
   22TYR     HA  318  11.505   7.784   9.289  0.0000  0.0000  0.0000
   22TYR     CB  319  11.360   7.641   9.224  0.0000  0.0000  0.0000
   22TYR    HB1  320  11.412   7.633   9.128  0.0000  0.0000  0.0000
   22TYR    HB2  321  11.253   7.640   9.202  0.0000  0.0000  0.0000
   22TYR     CG  322  11.392   7.516   9.306  0.0000  0.0000  0.0000
   22TYR    CD1  323  11.523   7.466   9.315  0.0000  0.0000  0.0000
   22TYR    HD1  324  11.605   7.520   9.269  0.0000  0.0000  0.0000
   22TYR    CE1  325  11.550   7.348   9.385  0.0000  0.0000  0.0000
   22TYR    HE1  326  11.650   7.307   9.393  0.0000  0.0000  0.0000
   22TYR     CZ  327  11.444   7.277   9.448  0.0000  0.0000  0.0000
   22TYR     OH  328  11.469   7.160   9.512  0.0000  0.0000  0.0000
   22TYR     HH  329  11.391   7.123   9.555  0.0000  0.0000  0.0000
   22TYR    CE2  330  11.314   7.329   9.443  0.0000  0.0000  0.0000
   22TYR    HE2  331  11.235   7.278   9.495  0.0000  0.0000  0.0000
   22TYR    CD2  332  11.288   7.448   9.371  0.0000  0.0000  0.0000
   22TYR    HD2  333  11.188   7.487   9.370  0.0000  0.0000  0.0000
   22TYR      C  334  11.340   7.891   9.204  0.0000  0.0000  0.0000
   22TYR      O  335  11.224   7.929   9.219  0.0000  0.0000  0.0000
   23GLY      N  336  11.421   7.943   9.111  0.0000  0.0000  0.0000
   23GLY      H  337  11.519   7.914   9.109  0.0000  0.0000  0.0000
   23GLY     CA  338  11.385   8.056   9.023  0.0000  0.0000  0.0000
   23GLY    HA1  339  11.405   8.150   9.076  0.0000  0.0000  0.0000
   23GLY    HA2  340  11.279   8.051   9.000  0.0000  0.0000  0.0000
   23GLY      C  341  11.461   8.060   8.890  0.0000  0.0000  0.0000
   23GLY      O  342  11.485   8.168   8.839  0.0000  0.0000  0.0000
   24PHE      N  343  11.503   7.945   8.838  0.0000  0.0000  0.0000
   24PHE      H  344  11.477   7.859   8.885  0.0000  0.0000  0.0000
   24PHE     CA  345  11.588   7.932   8.719  0.0000  0.0000  0.0000
   24PHE     HA  346  11.688   7.965   8.745  0.0000  0.0000  0.0000
   24PHE     CB  347  11.596   7.784   8.676  0.0000  0.0000  0.0000
   24PHE    HB1  348  11.689   7.770   8.620  0.0000  0.0000  0.0000
   24PHE    HB2  349  11.514   7.764   8.607  0.0000  0.0000  0.0000
   24PHE     CG  350  11.591   7.679   8.786  0.0000  0.0000  0.0000
   24PHE    CD1  351  11.687   7.678   8.888  0.0000  0.0000  0.0000
   24PHE    HD1  352  11.764   7.755   8.892  0.0000  0.0000  0.0000
   24PHE    CE1  353  11.686   7.575   8.983  0.0000  0.0000  0.0000
   24PHE    HE1  354  11.762   7.571   9.059  0.0000  0.0000  0.0000
   24PHE     CZ  355  11.590   7.473   8.977  0.0000  0.0000  0.0000
   24PHE     HZ  356  11.592   7.392   9.048  0.0000  0.0000  0.0000
   24PHE    CE2  357  11.494   7.474   8.875  0.0000  0.0000  0.0000
   24PHE    HE2  358  11.421   7.394   8.866  0.0000  0.0000  0.0000
   24PHE    CD2  359  11.494   7.579   8.781  0.0000  0.0000  0.0000
   24PHE    HD2  360  11.421   7.578   8.700  0.0000  0.0000  0.0000
   24PHE      C  361  11.539   8.014   8.598  0.0000  0.0000  0.0000
   24PHE      O  362  11.421   8.014   8.566  0.0000  0.0000  0.0000
   25GLY      N  363  11.631   8.083   8.530  0.0000  0.0000  0.0000
   25GLY      H  364  11.726   8.084   8.564  0.0000  0.0000  0.0000
   25GLY     CA  365  11.600   8.168   8.413  0.0000  0.0000  0.0000
   25GLY    HA1  366  11.533   8.114   8.346  0.0000  0.0000  0.0000
   25GLY    HA2  367  11.692   8.190   8.360  0.0000  0.0000  0.0000
   25GLY      C  368  11.533   8.302   8.447  0.0000  0.0000  0.0000
   25GLY      O  369  11.499   8.377   8.356  0.0000  0.0000  0.0000
   26LEU      N  370  11.515   8.333   8.577  0.0000  0.0000  0.0000
   26LEU      H  371  11.542   8.266   8.647  0.0000  0.0000  0.0000
   26LEU     CA  372  11.462   8.460   8.625  0.0000  0.0000  0.0000
   26LEU     HA  373  11.446   8.527   8.540  0.0000  0.0000  0.0000
   26LEU     CB  374  11.328   8.440   8.699  0.0000  0.0000  0.0000
   26LEU    HB1  375  11.290   8.537   8.728  0.0000  0.0000  0.0000
   26LEU    HB2  376  11.348   8.384   8.790  0.0000  0.0000  0.0000
   26LEU     CG  377  11.217   8.366   8.622  0.0000  0.0000  0.0000
   26LEU     HG  378  11.251   8.266   8.593  0.0000  0.0000  0.0000
   26LEU    CD1  379  11.096   8.350   8.714  0.0000  0.0000  0.0000
   26LEU   HD11  380  11.018   8.294   8.661  0.0000  0.0000  0.0000
   26LEU   HD12  381  11.124   8.291   8.802  0.0000  0.0000  0.0000
   26LEU   HD13  382  11.057   8.446   8.744  0.0000  0.0000  0.0000
   26LEU    CD2  383  11.171   8.441   8.497  0.0000  0.0000  0.0000
   26LEU   HD21  384  11.085   8.391   8.453  0.0000  0.0000  0.0000
   26LEU   HD22  385  11.146   8.545   8.522  0.0000  0.0000  0.0000
   26LEU   HD23  386  11.251   8.441   8.424  0.0000  0.0000  0.0000
   26LEU      C  387  11.560   8.528   8.720  0.0000  0.0000  0.0000
   26LEU      O  388  11.637   8.464   8.792  0.0000  0.0000  0.0000
   27ILE      N  389  11.548   8.661   8.730  0.0000  0.0000  0.0000
   27ILE      H  390  11.488   8.707   8.662  0.0000  0.0000  0.0000
   27ILE     CA  391  11.578   8.736   8.853  0.0000  0.0000  0.0000
   27ILE     HA  392  11.620   8.667   8.926  0.0000  0.0000  0.0000
   27ILE     CB  393  11.683   8.846   8.830  0.0000  0.0000  0.0000
   27ILE     HB  394  11.701   8.895   8.927  0.0000  0.0000  0.0000
   27ILE    CG2  395  11.816   8.783   8.784  0.0000  0.0000  0.0000
   27ILE   HG21  396  11.896   8.857   8.789  0.0000  0.0000  0.0000
   27ILE   HG22  397  11.843   8.701   8.849  0.0000  0.0000  0.0000
   27ILE   HG23  398  11.807   8.747   8.681  0.0000  0.0000  0.0000
   27ILE    CG1  399  11.634   8.955   8.731  0.0000  0.0000  0.0000
   27ILE   HG11  400  11.538   8.993   8.764  0.0000  0.0000  0.0000
   27ILE   HG12  401  11.621   8.910   8.633  0.0000  0.0000  0.0000
   27ILE     CD  402  11.730   9.074   8.718  0.0000  0.0000  0.0000
   27ILE    HD1  403  11.682   9.150   8.654  0.0000  0.0000  0.0000
   27ILE    HD2  404  11.749   9.118   8.816  0.0000  0.0000  0.0000
   27ILE    HD3  405  11.822   9.044   8.671  0.0000  0.0000  0.0000
   27ILE      C  406  11.447   8.787   8.913  0.0000  0.0000  0.0000
   27ILE      O  407  11.352   8.818   8.839  0.0000  0.0000  0.0000
   28LYS      N  408  11.441   8.797   9.047  0.0000  0.0000  0.0000
   28LYS      H  409  11.517   8.760   9.100  0.0000  0.0000  0.0000
   28LYS     CA  410  11.323   8.847   9.120  0.0000  0.0000  0.0000
   28LYS     HA  411  11.258   8.901   9.052  0.0000  0.0000  0.0000
   28LYS     CB  412  11.243   8.732   9.182  0.0000  0.0000  0.0000
   28LYS    HB1  413  11.158   8.777   9.234  0.0000  0.0000  0.0000
   28LYS    HB2  414  11.304   8.682   9.257  0.0000  0.0000  0.0000
   28LYS     CG  415  11.190   8.626   9.086  0.0000  0.0000  0.0000
   28LYS    HG1  416  11.271   8.568   9.042  0.0000  0.0000  0.0000
   28LYS    HG2  417  11.129   8.672   9.007  0.0000  0.0000  0.0000
   28LYS     CD  418  11.103   8.535   9.173  0.0000  0.0000  0.0000
   28LYS    HD1  419  11.023   8.596   9.217  0.0000  0.0000  0.0000
   28LYS    HD2  420  11.163   8.493   9.254  0.0000  0.0000  0.0000
   28LYS     CE  421  11.036   8.421   9.098  0.0000  0.0000  0.0000
   28LYS    HE1  422  11.111   8.354   9.057  0.0000  0.0000  0.0000
   28LYS    HE2  423  10.976   8.464   9.016  0.0000  0.0000  0.0000
   28LYS     NZ  424  10.947   8.350   9.193  0.0000  0.0000  0.0000
   28LYS    HZ1  425  10.894   8.280   9.148  0.0000  0.0000  0.0000
   28LYS    HZ2  426  11.002   8.311   9.268  0.0000  0.0000  0.0000
   28LYS    HZ3  427  10.885   8.419   9.238  0.0000  0.0000  0.0000
   28LYS      C  428  11.358   8.940   9.235  0.0000  0.0000  0.0000
   28LYS      O  429  11.462   8.925   9.299  0.0000  0.0000  0.0000
   29LEU      N  430  11.263   9.027   9.267  0.0000  0.0000  0.0000
   29LEU      H  431  11.183   9.033   9.205  0.0000  0.0000  0.0000
   29LEU     CA  432  11.255   9.107   9.389  0.0000  0.0000  0.0000
   29LEU     HA  433  11.316   9.062   9.466  0.0000  0.0000  0.0000
   29LEU     CB  434  11.309   9.248   9.357  0.0000  0.0000  0.0000
   29LEU    HB1  435  11.231   9.306   9.308  0.0000  0.0000  0.0000
   29LEU    HB2  436  11.391   9.238   9.286  0.0000  0.0000  0.0000
   29LEU     CG  437  11.363   9.322   9.479  0.0000  0.0000  0.0000
   29LEU     HG  438  11.446   9.266   9.520  0.0000  0.0000  0.0000
   29LEU    CD1  439  11.414   9.460   9.434  0.0000  0.0000  0.0000
   29LEU   HD11  440  11.458   9.513   9.518  0.0000  0.0000  0.0000
   29LEU   HD12  441  11.490   9.448   9.358  0.0000  0.0000  0.0000
   29LEU   HD13  442  11.331   9.519   9.393  0.0000  0.0000  0.0000
   29LEU    CD2  443  11.259   9.345   9.588  0.0000  0.0000  0.0000
   29LEU   HD21  444  11.301   9.408   9.665  0.0000  0.0000  0.0000
   29LEU   HD22  445  11.170   9.391   9.545  0.0000  0.0000  0.0000
   29LEU   HD23  446  11.232   9.249   9.634  0.0000  0.0000  0.0000
   29LEU      C  447  11.107   9.103   9.434  0.0000  0.0000  0.0000
   29LEU      O  448  11.022   9.170   9.375  0.0000  0.0000  0.0000
   30ASP      N  449  11.076   9.023   9.536  0.0000  0.0000  0.0000
   30ASP      H  450  11.154   8.976   9.584  0.0000  0.0000  0.0000
   30ASP     CA  451  10.943   9.004   9.592  0.0000  0.0000  0.0000
   30ASP     HA  452  10.871   9.055   9.528  0.0000  0.0000  0.0000
   30ASP     CB  453  10.905   8.855   9.592  0.0000  0.0000  0.0000
   30ASP    HB1  454  10.802   8.844   9.629  0.0000  0.0000  0.0000
   30ASP    HB2  455  10.970   8.802   9.660  0.0000  0.0000  0.0000
   30ASP     CG  456  10.913   8.783   9.453  0.0000  0.0000  0.0000
   30ASP    OD1  457  10.868   8.845   9.353  0.0000  0.0000  0.0000
   30ASP    OD2  458  10.952   8.665   9.447  0.0000  0.0000  0.0000
   30ASP      C  459  10.933   9.070   9.731  0.0000  0.0000  0.0000
   30ASP      O  460  11.006   9.032   9.823  0.0000  0.0000  0.0000
   31LEU      N  461  10.844   9.168   9.747  0.0000  0.0000  0.0000
   31LEU      H  462  10.780   9.187   9.671  0.0000  0.0000  0.0000
   31LEU     CA  463  10.827   9.246   9.871  0.0000  0.0000  0.0000
   31LEU     HA  464  10.904   9.216   9.942  0.0000  0.0000  0.0000
   31LEU     CB  465  10.841   9.397   9.845  0.0000  0.0000  0.0000
   31LEU    HB1  466  10.823   9.450   9.939  0.0000  0.0000  0.0000
   31LEU    HB2  467  10.760   9.426   9.777  0.0000  0.0000  0.0000
   31LEU     CG  468  10.972   9.448   9.787  0.0000  0.0000  0.0000
   31LEU     HG  469  10.991   9.403   9.690  0.0000  0.0000  0.0000
   31LEU    CD1  470  10.964   9.600   9.767  0.0000  0.0000  0.0000
   31LEU   HD11  471  11.056   9.637   9.722  0.0000  0.0000  0.0000
   31LEU   HD12  472  10.882   9.625   9.702  0.0000  0.0000  0.0000
   31LEU   HD13  473  10.950   9.650   9.863  0.0000  0.0000  0.0000
   31LEU    CD2  474  11.092   9.421   9.880  0.0000  0.0000  0.0000
   31LEU   HD21  475  11.179   9.475   9.846  0.0000  0.0000  0.0000
   31LEU   HD22  476  11.067   9.453   9.981  0.0000  0.0000  0.0000
   31LEU   HD23  477  11.113   9.315   9.879  0.0000  0.0000  0.0000
   31LEU      C  478  10.692   9.220   9.937  0.0000  0.0000  0.0000
   31LEU      O  479  10.589   9.211   9.871  0.0000  0.0000  0.0000
   32LYS      N  480  10.690   9.217  10.070  0.0000  0.0000  0.0000
   32LYS      H  481  10.779   9.214  10.121  0.0000  0.0000  0.0000
   32LYS     CA  482  10.566   9.214  10.150  0.0000  0.0000  0.0000
   32LYS     HA  483  10.486   9.257  10.089  0.0000  0.0000  0.0000
   32LYS     CB  484  10.531   9.067  10.178  0.0000  0.0000  0.0000
   32LYS    HB1  485  10.608   9.021  10.241  0.0000  0.0000  0.0000
   32LYS    HB2  486  10.528   9.014  10.083  0.0000  0.0000  0.0000
   32LYS     CG  487  10.395   9.058  10.248  0.0000  0.0000  0.0000
   32LYS    HG1  488  10.331   9.136  10.207  0.0000  0.0000  0.0000
   32LYS    HG2  489  10.407   9.076  10.355  0.0000  0.0000  0.0000
   32LYS     CD  490  10.328   8.923  10.224  0.0000  0.0000  0.0000
   32LYS    HD1  491  10.378   8.845  10.281  0.0000  0.0000  0.0000
   32LYS    HD2  492  10.335   8.901  10.117  0.0000  0.0000  0.0000
   32LYS     CE  493  10.181   8.936  10.266  0.0000  0.0000  0.0000
   32LYS    HE1  494  10.156   9.044  10.270  0.0000  0.0000  0.0000
   32LYS    HE2  495  10.167   8.896  10.366  0.0000  0.0000  0.0000
   32LYS     NZ  496  10.091   8.873  10.168  0.0000  0.0000  0.0000
   32LYS    HZ1  497   9.995   8.890  10.199  0.0000  0.0000  0.0000
   32LYS    HZ2  498  10.103   8.921  10.078  0.0000  0.0000  0.0000
   32LYS    HZ3  499  10.109   8.775  10.159  0.0000  0.0000  0.0000
   32LYS      C  500  10.575   9.296  10.278  0.0000  0.0000  0.0000
   32LYS      O  501  10.666   9.274  10.359  0.0000  0.0000  0.0000
   33THR      N  502  10.477   9.383  10.297  0.0000  0.0000  0.0000
   33THR      H  503  10.404   9.391  10.228  0.0000  0.0000  0.0000
   33THR     CA  504  10.467   9.470  10.416  0.0000  0.0000  0.0000
   33THR     HA  505  10.536   9.436  10.492  0.0000  0.0000  0.0000
   33THR     CB  506  10.504   9.615  10.383  0.0000  0.0000  0.0000
   33THR     HB  507  10.434   9.657  10.312  0.0000  0.0000  0.0000
   33THR    CG2  508  10.510   9.705  10.508  0.0000  0.0000  0.0000
   33THR   HG21  509  10.542   9.805  10.480  0.0000  0.0000  0.0000
   33THR   HG22  510  10.409   9.712  10.552  0.0000  0.0000  0.0000
   33THR   HG23  511  10.579   9.664  10.580  0.0000  0.0000  0.0000
   33THR    OG1  512  10.633   9.620  10.326  0.0000  0.0000  0.0000
   33THR    HG1  513  10.658   9.712  10.315  0.0000  0.0000  0.0000
   33THR      C  514  10.325   9.466  10.472  0.0000  0.0000  0.0000
   33THR      O  515  10.229   9.488  10.397  0.0000  0.0000  0.0000
   34LYS      N  516  10.312   9.439  10.601  0.0000  0.0000  0.0000
   34LYS      H  517  10.396   9.424  10.657  0.0000  0.0000  0.0000
   34LYS     CA  518  10.183   9.445  10.673  0.0000  0.0000  0.0000
   34LYS     HA  519  10.108   9.485  10.606  0.0000  0.0000  0.0000
   34LYS     CB  520  10.137   9.303  10.715  0.0000  0.0000  0.0000
   34LYS    HB1  521  10.148   9.237  10.629  0.0000  0.0000  0.0000
   34LYS    HB2  522  10.032   9.308  10.742  0.0000  0.0000  0.0000
   34LYS     CG  523  10.216   9.245  10.835  0.0000  0.0000  0.0000
   34LYS    HG1  524  10.195   9.305  10.924  0.0000  0.0000  0.0000
   34LYS    HG2  525  10.322   9.249  10.815  0.0000  0.0000  0.0000
   34LYS     CD  526  10.172   9.101  10.864  0.0000  0.0000  0.0000
   34LYS    HD1  527  10.205   9.037  10.780  0.0000  0.0000  0.0000
   34LYS    HD2  528  10.064   9.096  10.870  0.0000  0.0000  0.0000
   34LYS     CE  529  10.230   9.048  10.995  0.0000  0.0000  0.0000
   34LYS    HE1  530  10.187   8.948  11.012  0.0000  0.0000  0.0000
   34LYS    HE2  531  10.198   9.112  11.077  0.0000  0.0000  0.0000
   34LYS     NZ  532  10.378   9.038  10.993  0.0000  0.0000  0.0000
   34LYS    HZ1  533  10.417   8.982  11.066  0.0000  0.0000  0.0000
   34LYS    HZ2  534  10.416   9.009  10.902  0.0000  0.0000  0.0000
   34LYS    HZ3  535  10.424   9.129  10.999  0.0000  0.0000  0.0000
   34LYS      C  536  10.192   9.541  10.791  0.0000  0.0000  0.0000
   34LYS      O  537  10.295   9.548  10.858  0.0000  0.0000  0.0000
   35SER      N  538  10.081   9.607  10.821  0.0000  0.0000  0.0000
   35SER      H  539  10.003   9.604  10.755  0.0000  0.0000  0.0000
   35SER     CA  540  10.054   9.661  10.954  0.0000  0.0000  0.0000
   35SER     HA  541  10.148   9.700  10.998  0.0000  0.0000  0.0000
   35SER     CB  542   9.953   9.775  10.948  0.0000  0.0000  0.0000
   35SER    HB1  543   9.943   9.818  11.048  0.0000  0.0000  0.0000
   35SER    HB2  544   9.857   9.736  10.916  0.0000  0.0000  0.0000
   35SER     OG  545   9.993   9.878  10.858  0.0000  0.0000  0.0000
   35SER     HG  546   9.980   9.962  10.903  0.0000  0.0000  0.0000
   35SER      C  547  10.000   9.550  11.044  0.0000  0.0000  0.0000
   35SER      O  548   9.944   9.451  10.996  0.0000  0.0000  0.0000
   36GLU      N  549  10.008   9.567  11.177  0.0000  0.0000  0.0000
   36GLU      H  550  10.063   9.642  11.215  0.0000  0.0000  0.0000
   36GLU     CA  551   9.937   9.480  11.273  0.0000  0.0000  0.0000
   36GLU     HA  552   9.959   9.376  11.252  0.0000  0.0000  0.0000
   36GLU     CB  553   9.985   9.512  11.415  0.0000  0.0000  0.0000
   36GLU    HB1  554   9.924   9.455  11.486  0.0000  0.0000  0.0000
   36GLU    HB2  555   9.968   9.619  11.434  0.0000  0.0000  0.0000
   36GLU     CG  556  10.132   9.478  11.436  0.0000  0.0000  0.0000
   36GLU    HG1  557  10.193   9.526  11.358  0.0000  0.0000  0.0000
   36GLU    HG2  558  10.145   9.370  11.426  0.0000  0.0000  0.0000
   36GLU     CD  559  10.179   9.525  11.574  0.0000  0.0000  0.0000
   36GLU    OE1  560  10.198   9.440  11.662  0.0000  0.0000  0.0000
   36GLU    OE2  561  10.194   9.650  11.587  0.0000  0.0000  0.0000
   36GLU      C  562   9.784   9.498  11.262  0.0000  0.0000  0.0000
   36GLU      O  563   9.710   9.402  11.259  0.0000  0.0000  0.0000
   37ASN      N  564   9.741   9.623  11.246  0.0000  0.0000  0.0000
   37ASN      H  565   9.809   9.698  11.250  0.0000  0.0000  0.0000
   37ASN     CA  566   9.607   9.663  11.199  0.0000  0.0000  0.0000
   37ASN     HA  567   9.554   9.574  11.159  0.0000  0.0000  0.0000
   37ASN     CB  568   9.526   9.719  11.316  0.0000  0.0000  0.0000
   37ASN    HB1  569   9.433   9.761  11.278  0.0000  0.0000  0.0000
   37ASN    HB2  570   9.582   9.801  11.363  0.0000  0.0000  0.0000
   37ASN     CG  571   9.490   9.615  11.419  0.0000  0.0000  0.0000
   37ASN    OD1  572   9.398   9.540  11.403  0.0000  0.0000  0.0000
   37ASN    ND2  573   9.563   9.608  11.529  0.0000  0.0000  0.0000
   37ASN   HD21  574   9.642   9.667  11.543  0.0000  0.0000  0.0000
   37ASN   HD22  575   9.537   9.535  11.593  0.0000  0.0000  0.0000
   37ASN      C  576   9.627   9.766  11.087  0.0000  0.0000  0.0000
   37ASN      O  577   9.702   9.862  11.105  0.0000  0.0000  0.0000
   38GLY      N  578   9.563   9.746  10.971  0.0000  0.0000  0.0000
   38GLY      H  579   9.503   9.665  10.961  0.0000  0.0000  0.0000
   38GLY     CA  580   9.582   9.833  10.854  0.0000  0.0000  0.0000
   38GLY    HA1  581   9.673   9.892  10.865  0.0000  0.0000  0.0000
   38GLY    HA2  582   9.499   9.902  10.847  0.0000  0.0000  0.0000
   38GLY      C  583   9.591   9.755  10.722  0.0000  0.0000  0.0000
   38GLY      O  584   9.507   9.669  10.694  0.0000  0.0000  0.0000
   39LEU      N  585   9.691   9.789  10.641  0.0000  0.0000  0.0000
   39LEU      H  586   9.762   9.852  10.675  0.0000  0.0000  0.0000
   39LEU     CA  587   9.710   9.734  10.507  0.0000  0.0000  0.0000
   39LEU     HA  588   9.615   9.691  10.473  0.0000  0.0000  0.0000
   39LEU     CB  589   9.749   9.847  10.408  0.0000  0.0000  0.0000
   39LEU    HB1  590   9.776   9.802  10.312  0.0000  0.0000  0.0000
   39LEU    HB2  591   9.837   9.896  10.447  0.0000  0.0000  0.0000
   39LEU     CG  592   9.638   9.951  10.385  0.0000  0.0000  0.0000
   39LEU     HG  593   9.600   9.986  10.481  0.0000  0.0000  0.0000
   39LEU    CD1  594   9.692  10.071  10.309  0.0000  0.0000  0.0000
   39LEU   HD11  595   9.614  10.147  10.297  0.0000  0.0000  0.0000
   39LEU   HD12  596   9.775  10.116  10.364  0.0000  0.0000  0.0000
   39LEU   HD13  597   9.725  10.041  10.210  0.0000  0.0000  0.0000
   39LEU    CD2  598   9.522   9.894  10.303  0.0000  0.0000  0.0000
   39LEU   HD21  599   9.445   9.972  10.289  0.0000  0.0000  0.0000
   39LEU   HD22  600   9.557   9.861  10.206  0.0000  0.0000  0.0000
   39LEU   HD23  601   9.478   9.810  10.355  0.0000  0.0000  0.0000
   39LEU      C  602   9.812   9.618  10.503  0.0000  0.0000  0.0000
   39LEU      O  603   9.904   9.613  10.585  0.0000  0.0000  0.0000
   40GLU      N  604   9.796   9.529  10.407  0.0000  0.0000  0.0000
   40GLU      H  605   9.713   9.539  10.348  0.0000  0.0000  0.0000
   40GLU     CA  606   9.883   9.413  10.381  0.0000  0.0000  0.0000
   40GLU     HA  607   9.973   9.423  10.441  0.0000  0.0000  0.0000
   40GLU     CB  608   9.813   9.284  10.422  0.0000  0.0000  0.0000
   40GLU    HB1  609   9.727   9.267  10.355  0.0000  0.0000  0.0000
   40GLU    HB2  610   9.772   9.294  10.523  0.0000  0.0000  0.0000
   40GLU     CG  611   9.906   9.162  10.420  0.0000  0.0000  0.0000
   40GLU    HG1  612   9.953   9.150  10.518  0.0000  0.0000  0.0000
   40GLU    HG2  613   9.986   9.176  10.348  0.0000  0.0000  0.0000
   40GLU     CD  614   9.831   9.033  10.384  0.0000  0.0000  0.0000
   40GLU    OE1  615   9.729   9.000  10.449  0.0000  0.0000  0.0000
   40GLU    OE2  616   9.871   8.970  10.283  0.0000  0.0000  0.0000
   40GLU      C  617   9.927   9.413  10.233  0.0000  0.0000  0.0000
   40GLU      O  618   9.880   9.332  10.152  0.0000  0.0000  0.0000
   41PHE      N  619  10.016   9.507  10.198  0.0000  0.0000  0.0000
   41PHE      H  620  10.057   9.562  10.271  0.0000  0.0000  0.0000
   41PHE     CA  621  10.073   9.519  10.064  0.0000  0.0000  0.0000
   41PHE     HA  622   9.991   9.525   9.992  0.0000  0.0000  0.0000
   41PHE     CB  623  10.158   9.647  10.053  0.0000  0.0000  0.0000
   41PHE    HB1  624  10.217   9.643   9.963  0.0000  0.0000  0.0000
   41PHE    HB2  625  10.227   9.652  10.137  0.0000  0.0000  0.0000
   41PHE     CG  626  10.079   9.776  10.047  0.0000  0.0000  0.0000
   41PHE    CD1  627  10.071   9.862  10.159  0.0000  0.0000  0.0000
   41PHE    HD1  628  10.121   9.834  10.253  0.0000  0.0000  0.0000
   41PHE    CE1  629  10.004   9.985  10.151  0.0000  0.0000  0.0000
   41PHE    HE1  630   9.999  10.051  10.236  0.0000  0.0000  0.0000
   41PHE     CZ  631   9.942  10.023  10.030  0.0000  0.0000  0.0000
   41PHE     HZ  632   9.890  10.118  10.023  0.0000  0.0000  0.0000
   41PHE    CE2  633   9.947   9.936   9.919  0.0000  0.0000  0.0000
   41PHE    HE2  634   9.900   9.966   9.826  0.0000  0.0000  0.0000
   41PHE    CD2  635  10.015   9.814   9.928  0.0000  0.0000  0.0000
   41PHE    HD2  636  10.019   9.750   9.841  0.0000  0.0000  0.0000
   41PHE      C  637  10.160   9.399  10.028  0.0000  0.0000  0.0000
   41PHE      O  638  10.234   9.345  10.112  0.0000  0.0000  0.0000
   42THR      N  639  10.158   9.357   9.902  0.0000  0.0000  0.0000
   42THR      H  640  10.091   9.401   9.838  0.0000  0.0000  0.0000
   42THR     CA  641  10.254   9.261   9.846  0.0000  0.0000  0.0000
   42THR     HA  642  10.347   9.264   9.902  0.0000  0.0000  0.0000
   42THR     CB  643  10.199   9.118   9.850  0.0000  0.0000  0.0000
   42THR     HB  644  10.110   9.111   9.786  0.0000  0.0000  0.0000
   42THR    CG2  645  10.300   9.013   9.808  0.0000  0.0000  0.0000
   42THR   HG21  646  10.257   8.913   9.818  0.0000  0.0000  0.0000
   42THR   HG22  647  10.329   9.027   9.703  0.0000  0.0000  0.0000
   42THR   HG23  648  10.390   9.020   9.870  0.0000  0.0000  0.0000
   42THR    OG1  649  10.160   9.085   9.983  0.0000  0.0000  0.0000
   42THR    HG1  650  10.154   9.172  10.027  0.0000  0.0000  0.0000
   42THR      C  651  10.286   9.301   9.702  0.0000  0.0000  0.0000
   42THR      O  652  10.195   9.334   9.626  0.0000  0.0000  0.0000
   43SER      N  653  10.413   9.301   9.661  0.0000  0.0000  0.0000
   43SER      H  654  10.486   9.274   9.726  0.0000  0.0000  0.0000
   43SER     CA  655  10.452   9.325   9.523  0.0000  0.0000  0.0000
   43SER     HA  656  10.365   9.313   9.459  0.0000  0.0000  0.0000
   43SER     CB  657  10.502   9.469   9.501  0.0000  0.0000  0.0000
   43SER    HB1  658  10.423   9.538   9.530  0.0000  0.0000  0.0000
   43SER    HB2  659  10.524   9.484   9.395  0.0000  0.0000  0.0000
   43SER     OG  660  10.619   9.498   9.577  0.0000  0.0000  0.0000
   43SER     HG  661  10.651   9.584   9.552  0.0000  0.0000  0.0000
   43SER      C  662  10.556   9.223   9.476  0.0000  0.0000  0.0000
   43SER      O  663  10.629   9.165   9.555  0.0000  0.0000  0.0000
   44SER      N  664  10.559   9.201   9.344  0.0000  0.0000  0.0000
   44SER      H  665  10.497   9.253   9.285  0.0000  0.0000  0.0000
   44SER     CA  666  10.657   9.114   9.280  0.0000  0.0000  0.0000
   44SER     HA  667  10.739   9.093   9.348  0.0000  0.0000  0.0000
   44SER     CB  668  10.592   8.982   9.241  0.0000  0.0000  0.0000
   44SER    HB1  669  10.510   9.000   9.170  0.0000  0.0000  0.0000
   44SER    HB2  670  10.550   8.934   9.329  0.0000  0.0000  0.0000
   44SER     OG  671  10.684   8.893   9.180  0.0000  0.0000  0.0000
   44SER     HG  672  10.756   8.874   9.247  0.0000  0.0000  0.0000
   44SER      C  673  10.713   9.185   9.158  0.0000  0.0000  0.0000
   44SER      O  674  10.637   9.239   9.077  0.0000  0.0000  0.0000
   45GLY      N  675  10.845   9.190   9.146  0.0000  0.0000  0.0000
   45GLY      H  676  10.901   9.152   9.221  0.0000  0.0000  0.0000
   45GLY     CA  677  10.915   9.236   9.026  0.0000  0.0000  0.0000
   45GLY    HA1  678  10.976   9.323   9.051  0.0000  0.0000  0.0000
   45GLY    HA2  679  10.844   9.263   8.948  0.0000  0.0000  0.0000
   45GLY      C  680  11.007   9.125   8.977  0.0000  0.0000  0.0000
   45GLY      O  681  11.095   9.080   9.049  0.0000  0.0000  0.0000
   46SER      N  682  10.989   9.081   8.853  0.0000  0.0000  0.0000
   46SER      H  683  10.914   9.120   8.796  0.0000  0.0000  0.0000
   46SER     CA  684  11.067   8.973   8.793  0.0000  0.0000  0.0000
   46SER     HA  685  11.157   8.958   8.854  0.0000  0.0000  0.0000
   46SER     CB  686  10.988   8.842   8.796  0.0000  0.0000  0.0000
   46SER    HB1  687  10.955   8.822   8.899  0.0000  0.0000  0.0000
   46SER    HB2  688  11.053   8.761   8.765  0.0000  0.0000  0.0000
   46SER     OG  689  10.876   8.846   8.711  0.0000  0.0000  0.0000
   46SER     HG  690  10.832   8.933   8.722  0.0000  0.0000  0.0000
   46SER      C  691  11.112   9.008   8.653  0.0000  0.0000  0.0000
   46SER      O  692  11.044   9.081   8.582  0.0000  0.0000  0.0000
   47ALA      N  693  11.227   8.953   8.610  0.0000  0.0000  0.0000
   47ALA      H  694  11.281   8.896   8.674  0.0000  0.0000  0.0000
   47ALA     CA  695  11.273   8.964   8.472  0.0000  0.0000  0.0000
   47ALA     HA  696  11.189   8.990   8.408  0.0000  0.0000  0.0000
   47ALA     CB  697  11.378   9.074   8.462  0.0000  0.0000  0.0000
   47ALA    HB1  698  11.405   9.090   8.357  0.0000  0.0000  0.0000
   47ALA    HB2  699  11.339   9.167   8.503  0.0000  0.0000  0.0000
   47ALA    HB3  700  11.468   9.046   8.517  0.0000  0.0000  0.0000
   47ALA      C  701  11.326   8.828   8.424  0.0000  0.0000  0.0000
   47ALA      O  702  11.396   8.759   8.499  0.0000  0.0000  0.0000
   48ASN      N  703  11.291   8.789   8.301  0.0000  0.0000  0.0000
   48ASN      H  704  11.233   8.852   8.246  0.0000  0.0000  0.0000
   48ASN     CA  705  11.346   8.670   8.238  0.0000  0.0000  0.0000
   48ASN     HA  706  11.357   8.593   8.313  0.0000  0.0000  0.0000
   48ASN     CB  707  11.246   8.621   8.132  0.0000  0.0000  0.0000
   48ASN    HB1  708  11.237   8.696   8.053  0.0000  0.0000  0.0000
   48ASN    HB2  709  11.149   8.606   8.177  0.0000  0.0000  0.0000
   48ASN     CG  710  11.292   8.491   8.068  0.0000  0.0000  0.0000
   48ASN    OD1  711  11.397   8.484   8.007  0.0000  0.0000  0.0000
   48ASN    ND2  712  11.219   8.383   8.082  0.0000  0.0000  0.0000
   48ASN   HD21  713  11.132   8.386   8.133  0.0000  0.0000  0.0000
   48ASN   HD22  714  11.254   8.302   8.038  0.0000  0.0000  0.0000
   48ASN      C  715  11.486   8.700   8.182  0.0000  0.0000  0.0000
   48ASN      O  716  11.502   8.790   8.100  0.0000  0.0000  0.0000
   49THR      N  717  11.587   8.624   8.225  0.0000  0.0000  0.0000
   49THR      H  718  11.566   8.549   8.292  0.0000  0.0000  0.0000
   49THR     CA  719  11.728   8.645   8.191  0.0000  0.0000  0.0000
   49THR     HA  720  11.752   8.750   8.209  0.0000  0.0000  0.0000
   49THR     CB  721  11.818   8.559   8.282  0.0000  0.0000  0.0000
   49THR     HB  722  11.815   8.456   8.249  0.0000  0.0000  0.0000
   49THR    CG2  723  11.963   8.607   8.286  0.0000  0.0000  0.0000
   49THR   HG21  724  12.021   8.547   8.357  0.0000  0.0000  0.0000
   49THR   HG22  725  12.009   8.595   8.187  0.0000  0.0000  0.0000
   49THR   HG23  726  11.967   8.711   8.315  0.0000  0.0000  0.0000
   49THR    OG1  727  11.773   8.564   8.416  0.0000  0.0000  0.0000
   49THR    HG1  728  11.839   8.518   8.470  0.0000  0.0000  0.0000
   49THR      C  729  11.761   8.617   8.043  0.0000  0.0000  0.0000
   49THR      O  730  11.859   8.666   7.990  0.0000  0.0000  0.0000
   50GLU      N  731  11.675   8.542   7.973  0.0000  0.0000  0.0000
   50GLU      H  732  11.594   8.504   8.022  0.0000  0.0000  0.0000
   50GLU     CA  733  11.689   8.507   7.832  0.0000  0.0000  0.0000
   50GLU     HA  734  11.795   8.511   7.804  0.0000  0.0000  0.0000
   50GLU     CB  735  11.636   8.363   7.806  0.0000  0.0000  0.0000
   50GLU    HB1  736  11.682   8.327   7.714  0.0000  0.0000  0.0000
   50GLU    HB2  737  11.529   8.368   7.789  0.0000  0.0000  0.0000
   50GLU     CG  738  11.659   8.260   7.917  0.0000  0.0000  0.0000
   50GLU    HG1  739  11.615   8.166   7.885  0.0000  0.0000  0.0000
   50GLU    HG2  740  11.605   8.290   8.007  0.0000  0.0000  0.0000
   50GLU     CD  741  11.806   8.237   7.949  0.0000  0.0000  0.0000
   50GLU    OE1  742  11.875   8.166   7.871  0.0000  0.0000  0.0000
   50GLU    OE2  743  11.853   8.277   8.059  0.0000  0.0000  0.0000
   50GLU      C  744  11.613   8.605   7.741  0.0000  0.0000  0.0000
   50GLU      O  745  11.655   8.636   7.631  0.0000  0.0000  0.0000
   51THR      N  746  11.495   8.651   7.786  0.0000  0.0000  0.0000
   51THR      H  747  11.464   8.615   7.875  0.0000  0.0000  0.0000
   51THR     CA  748  11.402   8.734   7.706  0.0000  0.0000  0.0000
   51THR     HA  749  11.428   8.723   7.601  0.0000  0.0000  0.0000
   51THR     CB  750  11.256   8.686   7.725  0.0000  0.0000  0.0000
   51THR     HB  751  11.215   8.733   7.815  0.0000  0.0000  0.0000
   51THR    CG2  752  11.165   8.718   7.607  0.0000  0.0000  0.0000
   51THR   HG21  753  11.067   8.676   7.624  0.0000  0.0000  0.0000
   51THR   HG22  754  11.155   8.826   7.595  0.0000  0.0000  0.0000
   51THR   HG23  755  11.207   8.676   7.515  0.0000  0.0000  0.0000
   51THR    OG1  756  11.247   8.546   7.743  0.0000  0.0000  0.0000
   51THR    HG1  757  11.316   8.507   7.690  0.0000  0.0000  0.0000
   51THR      C  758  11.410   8.883   7.739  0.0000  0.0000  0.0000
   51THR      O  759  11.353   8.964   7.667  0.0000  0.0000  0.0000
   52THR      N  760  11.472   8.922   7.850  0.0000  0.0000  0.0000
   52THR      H  761  11.515   8.848   7.908  0.0000  0.0000  0.0000
   52THR     CA  762  11.472   9.058   7.908  0.0000  0.0000  0.0000
   52THR     HA  763  11.524   9.050   8.003  0.0000  0.0000  0.0000
   52THR     CB  764  11.558   9.155   7.822  0.0000  0.0000  0.0000
   52THR     HB  765  11.505   9.179   7.729  0.0000  0.0000  0.0000
   52THR    CG2  766  11.599   9.284   7.891  0.0000  0.0000  0.0000
   52THR   HG21  767  11.675   9.335   7.832  0.0000  0.0000  0.0000
   52THR   HG22  768  11.514   9.350   7.902  0.0000  0.0000  0.0000
   52THR   HG23  769  11.641   9.261   7.990  0.0000  0.0000  0.0000
   52THR    OG1  770  11.679   9.092   7.788  0.0000  0.0000  0.0000
   52THR    HG1  771  11.661   9.015   7.735  0.0000  0.0000  0.0000
   52THR      C  772  11.333   9.115   7.942  0.0000  0.0000  0.0000
   52THR      O  773  11.322   9.224   8.000  0.0000  0.0000  0.0000
   53LYS      N  774  11.222   9.042   7.917  0.0000  0.0000  0.0000
   53LYS      H  775  11.235   8.957   7.866  0.0000  0.0000  0.0000
   53LYS     CA  776  11.086   9.083   7.956  0.0000  0.0000  0.0000
   53LYS     HA  777  11.069   9.182   7.913  0.0000  0.0000  0.0000
   53LYS     CB  778  10.981   8.987   7.897  0.0000  0.0000  0.0000
   53LYS    HB1  779  10.973   8.898   7.960  0.0000  0.0000  0.0000
   53LYS    HB2  780  11.014   8.954   7.799  0.0000  0.0000  0.0000
   53LYS     CG  781  10.838   9.045   7.876  0.0000  0.0000  0.0000
   53LYS    HG1  782  10.769   8.963   7.854  0.0000  0.0000  0.0000
   53LYS    HG2  783  10.839   9.111   7.789  0.0000  0.0000  0.0000
   53LYS     CD  784  10.781   9.126   7.996  0.0000  0.0000  0.0000
   53LYS    HD1  785  10.844   9.213   8.007  0.0000  0.0000  0.0000
   53LYS    HD2  786  10.789   9.064   8.086  0.0000  0.0000  0.0000
   53LYS     CE  787  10.638   9.180   7.979  0.0000  0.0000  0.0000
   53LYS    HE1  788  10.610   9.181   7.873  0.0000  0.0000  0.0000
   53LYS    HE2  789  10.639   9.284   8.012  0.0000  0.0000  0.0000
   53LYS     NZ  790  10.536   9.107   8.060  0.0000  0.0000  0.0000
   53LYS    HZ1  791  10.448   9.159   8.061  0.0000  0.0000  0.0000
   53LYS    HZ2  792  10.515   9.017   8.023  0.0000  0.0000  0.0000
   53LYS    HZ3  793  10.567   9.098   8.156  0.0000  0.0000  0.0000
   53LYS      C  794  11.077   9.094   8.109  0.0000  0.0000  0.0000
   53LYS      O  795  11.080   8.994   8.179  0.0000  0.0000  0.0000
   54VAL      N  796  11.063   9.218   8.158  0.0000  0.0000  0.0000
   54VAL      H  797  11.073   9.295   8.094  0.0000  0.0000  0.0000
   54VAL     CA  798  11.027   9.248   8.296  0.0000  0.0000  0.0000
   54VAL     HA  799  11.077   9.176   8.361  0.0000  0.0000  0.0000
   54VAL     CB  800  11.074   9.390   8.337  0.0000  0.0000  0.0000
   54VAL     HB  801  11.017   9.464   8.282  0.0000  0.0000  0.0000
   54VAL    CG1  802  11.054   9.412   8.487  0.0000  0.0000  0.0000
   54VAL   HG11  803  11.089   9.512   8.514  0.0000  0.0000  0.0000
   54VAL   HG12  804  10.948   9.406   8.513  0.0000  0.0000  0.0000
   54VAL   HG13  805  11.110   9.340   8.546  0.0000  0.0000  0.0000
   54VAL    CG2  806  11.223   9.411   8.306  0.0000  0.0000  0.0000
   54VAL   HG21  807  11.254   9.509   8.341  0.0000  0.0000  0.0000
   54VAL   HG22  808  11.284   9.336   8.356  0.0000  0.0000  0.0000
   54VAL   HG23  809  11.241   9.407   8.199  0.0000  0.0000  0.0000
   54VAL      C  810  10.876   9.232   8.315  0.0000  0.0000  0.0000
   54VAL      O  811  10.796   9.295   8.243  0.0000  0.0000  0.0000
   55THR      N  812  10.833   9.153   8.412  0.0000  0.0000  0.0000
   55THR      H  813  10.904   9.108   8.470  0.0000  0.0000  0.0000
   55THR     CA  814  10.693   9.137   8.452  0.0000  0.0000  0.0000
   55THR     HA  815  10.631   9.209   8.400  0.0000  0.0000  0.0000
   55THR     CB  816  10.639   8.995   8.422  0.0000  0.0000  0.0000
   55THR     HB  817  10.696   8.923   8.478  0.0000  0.0000  0.0000
   55THR    CG2  818  10.490   8.980   8.457  0.0000  0.0000  0.0000
   55THR   HG21  819  10.455   8.881   8.426  0.0000  0.0000  0.0000
   55THR   HG22  820  10.475   8.991   8.563  0.0000  0.0000  0.0000
   55THR   HG23  821  10.432   9.057   8.405  0.0000  0.0000  0.0000
   55THR    OG1  822  10.650   8.965   8.284  0.0000  0.0000  0.0000
   55THR    HG1  823  10.678   8.874   8.280  0.0000  0.0000  0.0000
   55THR      C  824  10.681   9.162   8.602  0.0000  0.0000  0.0000
   55THR      O  825  10.755   9.103   8.681  0.0000  0.0000  0.0000
   56GLY      N  826  10.589   9.249   8.641  0.0000  0.0000  0.0000
   56GLY      H  827  10.529   9.293   8.571  0.0000  0.0000  0.0000
   56GLY     CA  828  10.567   9.286   8.781  0.0000  0.0000  0.0000
   56GLY    HA1  829  10.625   9.375   8.805  0.0000  0.0000  0.0000
   56GLY    HA2  830  10.602   9.205   8.844  0.0000  0.0000  0.0000
   56GLY      C  831  10.422   9.310   8.815  0.0000  0.0000  0.0000
   56GLY      O  832  10.336   9.326   8.727  0.0000  0.0000  0.0000
   57SER      N  833  10.392   9.314   8.944  0.0000  0.0000  0.0000
   57SER      H  834  10.467   9.298   9.012  0.0000  0.0000  0.0000
   57SER     CA  835  10.259   9.340   8.999  0.0000  0.0000  0.0000
   57SER     HA  836  10.208   9.411   8.935  0.0000  0.0000  0.0000
   57SER     CB  837  10.176   9.210   9.001  0.0000  0.0000  0.0000
   57SER    HB1  838  10.165   9.175   8.898  0.0000  0.0000  0.0000
   57SER    HB2  839  10.077   9.229   9.041  0.0000  0.0000  0.0000
   57SER     OG  840  10.239   9.109   9.077  0.0000  0.0000  0.0000
   57SER     HG  841  10.176   9.038   9.091  0.0000  0.0000  0.0000
   57SER      C  842  10.261   9.400   9.139  0.0000  0.0000  0.0000
   57SER      O  843  10.360   9.389   9.213  0.0000  0.0000  0.0000
   58LEU      N  844  10.150   9.463   9.176  0.0000  0.0000  0.0000
   58LEU      H  845  10.074   9.465   9.109  0.0000  0.0000  0.0000
   58LEU     CA  846  10.120   9.513   9.310  0.0000  0.0000  0.0000
   58LEU     HA  847  10.195   9.475   9.380  0.0000  0.0000  0.0000
   58LEU     CB  848  10.126   9.667   9.309  0.0000  0.0000  0.0000
   58LEU    HB1  849  10.054   9.703   9.235  0.0000  0.0000  0.0000
   58LEU    HB2  850  10.226   9.698   9.278  0.0000  0.0000  0.0000
   58LEU     CG  851  10.093   9.736   9.444  0.0000  0.0000  0.0000
   58LEU     HG  852   9.995   9.704   9.479  0.0000  0.0000  0.0000
   58LEU    CD1  853  10.197   9.702   9.553  0.0000  0.0000  0.0000
   58LEU   HD11  854  10.171   9.757   9.644  0.0000  0.0000  0.0000
   58LEU   HD12  855  10.196   9.596   9.575  0.0000  0.0000  0.0000
   58LEU   HD13  856  10.295   9.732   9.520  0.0000  0.0000  0.0000
   58LEU    CD2  857  10.091   9.887   9.427  0.0000  0.0000  0.0000
   58LEU   HD21  858  10.065   9.934   9.521  0.0000  0.0000  0.0000
   58LEU   HD22  859  10.189   9.923   9.393  0.0000  0.0000  0.0000
   58LEU   HD23  860  10.014   9.914   9.353  0.0000  0.0000  0.0000
   58LEU      C  861   9.982   9.462   9.355  0.0000  0.0000  0.0000
   58LEU      O  862   9.887   9.463   9.277  0.0000  0.0000  0.0000
   59GLU      N  863   9.974   9.421   9.481  0.0000  0.0000  0.0000
   59GLU      H  864  10.059   9.414   9.535  0.0000  0.0000  0.0000
   59GLU     CA  865   9.851   9.392   9.553  0.0000  0.0000  0.0000
   59GLU     HA  866   9.767   9.410   9.487  0.0000  0.0000  0.0000
   59GLU     CB  867   9.848   9.243   9.593  0.0000  0.0000  0.0000
   59GLU    HB1  868   9.927   9.222   9.664  0.0000  0.0000  0.0000
   59GLU    HB2  869   9.864   9.182   9.504  0.0000  0.0000  0.0000
   59GLU     CG  870   9.714   9.204   9.656  0.0000  0.0000  0.0000
   59GLU    HG1  871   9.635   9.226   9.583  0.0000  0.0000  0.0000
   59GLU    HG2  872   9.696   9.267   9.744  0.0000  0.0000  0.0000
   59GLU     CD  873   9.707   9.057   9.698  0.0000  0.0000  0.0000
   59GLU    OE1  874   9.750   9.028   9.812  0.0000  0.0000  0.0000
   59GLU    OE2  875   9.655   8.975   9.618  0.0000  0.0000  0.0000
   59GLU      C  876   9.839   9.486   9.675  0.0000  0.0000  0.0000
   59GLU      O  877   9.919   9.478   9.767  0.0000  0.0000  0.0000
   60THR      N  878   9.738   9.573   9.676  0.0000  0.0000  0.0000
   60THR      H  879   9.674   9.572   9.596  0.0000  0.0000  0.0000
   60THR     CA  880   9.690   9.643   9.796  0.0000  0.0000  0.0000
   60THR     HA  881   9.775   9.662   9.863  0.0000  0.0000  0.0000
   60THR     CB  882   9.621   9.776   9.767  0.0000  0.0000  0.0000
   60THR     HB  883   9.524   9.754   9.723  0.0000  0.0000  0.0000
   60THR    CG2  884   9.597   9.860   9.893  0.0000  0.0000  0.0000
   60THR   HG21  885   9.566   9.961   9.864  0.0000  0.0000  0.0000
   60THR   HG22  886   9.518   9.817   9.952  0.0000  0.0000  0.0000
   60THR   HG23  887   9.689   9.867   9.952  0.0000  0.0000  0.0000
   60THR    OG1  888   9.692   9.858   9.676  0.0000  0.0000  0.0000
   60THR    HG1  889   9.621   9.916   9.639  0.0000  0.0000  0.0000
   60THR      C  890   9.588   9.556   9.866  0.0000  0.0000  0.0000
   60THR      O  891   9.507   9.491   9.798  0.0000  0.0000  0.0000
   61LYS      N  892   9.583   9.553  10.000  0.0000  0.0000  0.0000
   61LYS      H  893   9.650   9.607  10.052  0.0000  0.0000  0.0000
   61LYS     CA  894   9.484   9.472  10.070  0.0000  0.0000  0.0000
   61LYS     HA  895   9.393   9.470  10.011  0.0000  0.0000  0.0000
   61LYS     CB  896   9.539   9.330  10.078  0.0000  0.0000  0.0000
   61LYS    HB1  897   9.622   9.327  10.150  0.0000  0.0000  0.0000
   61LYS    HB2  898   9.579   9.303   9.980  0.0000  0.0000  0.0000
   61LYS     CG  899   9.436   9.223  10.116  0.0000  0.0000  0.0000
   61LYS    HG1  900   9.343   9.244  10.065  0.0000  0.0000  0.0000
   61LYS    HG2  901   9.418   9.226  10.224  0.0000  0.0000  0.0000
   61LYS     CD  902   9.481   9.082  10.074  0.0000  0.0000  0.0000
   61LYS    HD1  903   9.491   9.078   9.966  0.0000  0.0000  0.0000
   61LYS    HD2  904   9.404   9.013  10.103  0.0000  0.0000  0.0000
   61LYS     CE  905   9.613   9.038  10.140  0.0000  0.0000  0.0000
   61LYS    HE1  906   9.617   8.928  10.134  0.0000  0.0000  0.0000
   61LYS    HE2  907   9.612   9.065  10.245  0.0000  0.0000  0.0000
   61LYS     NZ  908   9.734   9.092  10.074  0.0000  0.0000  0.0000
   61LYS    HZ1  909   9.816   9.054  10.121  0.0000  0.0000  0.0000
   61LYS    HZ2  910   9.739   9.064   9.975  0.0000  0.0000  0.0000
   61LYS    HZ3  911   9.742   9.193  10.080  0.0000  0.0000  0.0000
   61LYS      C  912   9.448   9.527  10.208  0.0000  0.0000  0.0000
   61LYS      O  913   9.539   9.557  10.285  0.0000  0.0000  0.0000
   62TYR      N  914   9.319   9.538  10.238  0.0000  0.0000  0.0000
   62TYR      H  915   9.254   9.507  10.167  0.0000  0.0000  0.0000
   62TYR     CA  916   9.265   9.576  10.369  0.0000  0.0000  0.0000
   62TYR     HA  917   9.348   9.591  10.438  0.0000  0.0000  0.0000
   62TYR     CB  918   9.187   9.707  10.360  0.0000  0.0000  0.0000
   62TYR    HB1  919   9.097   9.693  10.299  0.0000  0.0000  0.0000
   62TYR    HB2  920   9.247   9.783  10.312  0.0000  0.0000  0.0000
   62TYR     CG  921   9.146   9.757  10.498  0.0000  0.0000  0.0000
   62TYR    CD1  922   9.242   9.819  10.581  0.0000  0.0000  0.0000
   62TYR    HD1  923   9.342   9.838  10.544  0.0000  0.0000  0.0000
   62TYR    CE1  924   9.207   9.859  10.711  0.0000  0.0000  0.0000
   62TYR    HE1  925   9.279   9.907  10.775  0.0000  0.0000  0.0000
   62TYR     CZ  926   9.078   9.835  10.761  0.0000  0.0000  0.0000
   62TYR     OH  927   9.046   9.873  10.888  0.0000  0.0000  0.0000
   62TYR     HH  928   8.954   9.858  10.910  0.0000  0.0000  0.0000
   62TYR    CE2  929   8.982   9.772  10.679  0.0000  0.0000  0.0000
   62TYR    HE2  930   8.884   9.752  10.719  0.0000  0.0000  0.0000
   62TYR    CD2  931   9.015   9.734  10.547  0.0000  0.0000  0.0000
   62TYR    HD2  932   8.941   9.686  10.485  0.0000  0.0000  0.0000
   62TYR      C  933   9.177   9.464  10.426  0.0000  0.0000  0.0000
   62TYR      O  934   9.113   9.389  10.352  0.0000  0.0000  0.0000
   63ARG      N  935   9.173   9.450  10.559  0.0000  0.0000  0.0000
   63ARG      H  936   9.222   9.520  10.616  0.0000  0.0000  0.0000
   63ARG     CA  937   9.117   9.333  10.628  0.0000  0.0000  0.0000
   63ARG     HA  938   9.055   9.275  10.560  0.0000  0.0000  0.0000
   63ARG     CB  939   9.235   9.241  10.673  0.0000  0.0000  0.0000
   63ARG    HB1  940   9.192   9.146  10.707  0.0000  0.0000  0.0000
   63ARG    HB2  941   9.287   9.287  10.756  0.0000  0.0000  0.0000
   63ARG     CG  942   9.336   9.214  10.559  0.0000  0.0000  0.0000
   63ARG    HG1  943   9.396   9.304  10.544  0.0000  0.0000  0.0000
   63ARG    HG2  944   9.281   9.192  10.466  0.0000  0.0000  0.0000
   63ARG     CD  945   9.430   9.099  10.587  0.0000  0.0000  0.0000
   63ARG    HD1  946   9.476   9.112  10.685  0.0000  0.0000  0.0000
   63ARG    HD2  947   9.509   9.100  10.512  0.0000  0.0000  0.0000
   63ARG     NE  948   9.359   8.970  10.580  0.0000  0.0000  0.0000
   63ARG     HE  949   9.258   8.974  10.587  0.0000  0.0000  0.0000
   63ARG     CZ  950   9.414   8.851  10.566  0.0000  0.0000  0.0000
   63ARG    NH1  951   9.539   8.831  10.544  0.0000  0.0000  0.0000
   63ARG   HH11  952   9.601   8.911  10.525  0.0000  0.0000  0.0000
   63ARG   HH12  953   9.579   8.740  10.533  0.0000  0.0000  0.0000
   63ARG    NH2  954   9.336   8.745  10.572  0.0000  0.0000  0.0000
   63ARG   HH21  955   9.238   8.756  10.587  0.0000  0.0000  0.0000
   63ARG   HH22  956   9.378   8.654  10.565  0.0000  0.0000  0.0000
   63ARG      C  957   9.027   9.376  10.744  0.0000  0.0000  0.0000
   63ARG      O  958   9.075   9.398  10.855  0.0000  0.0000  0.0000
   64TRP      N  959   8.896   9.388  10.720  0.0000  0.0000  0.0000
   64TRP      H  960   8.861   9.357  10.630  0.0000  0.0000  0.0000
   64TRP     CA  961   8.800   9.431  10.821  0.0000  0.0000  0.0000
   64TRP     HA  962   8.852   9.505  10.885  0.0000  0.0000  0.0000
   64TRP     CB  963   8.681   9.505  10.760  0.0000  0.0000  0.0000
   64TRP    HB1  964   8.600   9.435  10.734  0.0000  0.0000  0.0000
   64TRP    HB2  965   8.713   9.557  10.669  0.0000  0.0000  0.0000
   64TRP     CG  966   8.623   9.609  10.851  0.0000  0.0000  0.0000
   64TRP    CD1  967   8.576   9.586  10.976  0.0000  0.0000  0.0000
   64TRP    HD1  968   8.571   9.488  11.024  0.0000  0.0000  0.0000
   64TRP    NE1  969   8.544   9.704  11.038  0.0000  0.0000  0.0000
   64TRP    HE1  970   8.521   9.711  11.139  0.0000  0.0000  0.0000
   64TRP    CE2  971   8.565   9.812  10.955  0.0000  0.0000  0.0000
   64TRP    CZ2  972   8.551   9.950  10.973  0.0000  0.0000  0.0000
   64TRP    HZ2  973   8.518   9.989  11.068  0.0000  0.0000  0.0000
   64TRP    CH2  974   8.581  10.037  10.866  0.0000  0.0000  0.0000
   64TRP    HH2  975   8.570  10.142  10.878  0.0000  0.0000  0.0000
   64TRP    CZ3  976   8.623   9.983  10.743  0.0000  0.0000  0.0000
   64TRP    HZ3  977   8.645  10.050  10.661  0.0000  0.0000  0.0000
   64TRP    CE3  978   8.638   9.844  10.726  0.0000  0.0000  0.0000
   64TRP    HE3  979   8.670   9.805  10.631  0.0000  0.0000  0.0000
   64TRP    CD2  980   8.611   9.754  10.833  0.0000  0.0000  0.0000
   64TRP      C  981   8.762   9.314  10.914  0.0000  0.0000  0.0000
   64TRP      O  982   8.659   9.250  10.898  0.0000  0.0000  0.0000
   65THR      N  983   8.852   9.283  11.007  0.0000  0.0000  0.0000
   65THR      H  984   8.937   9.338  11.010  0.0000  0.0000  0.0000
   65THR     CA  985   8.849   9.158  11.085  0.0000  0.0000  0.0000
   65THR     HA  986   8.840   9.076  11.015  0.0000  0.0000  0.0000
   65THR     CB  987   8.981   9.137  11.161  0.0000  0.0000  0.0000
   65THR     HB  988   9.063   9.156  11.092  0.0000  0.0000  0.0000
   65THR    CG2  989   9.000   9.230  11.282  0.0000  0.0000  0.0000
   65THR   HG21  990   9.099   9.214  11.324  0.0000  0.0000  0.0000
   65THR   HG22  991   8.992   9.335  11.251  0.0000  0.0000  0.0000
   65THR   HG23  992   8.924   9.210  11.359  0.0000  0.0000  0.0000
   65THR    OG1  993   8.988   9.005  11.205  0.0000  0.0000  0.0000
   65THR    HG1  994   8.907   8.985  11.254  0.0000  0.0000  0.0000
   65THR      C  995   8.729   9.147  11.180  0.0000  0.0000  0.0000
   65THR      O  996   8.695   9.033  11.218  0.0000  0.0000  0.0000
   66GLU      N  997   8.662   9.256  11.216  0.0000  0.0000  0.0000
   66GLU      H  998   8.699   9.345  11.188  0.0000  0.0000  0.0000
   66GLU     CA  999   8.538   9.256  11.297  0.0000  0.0000  0.0000
   66GLU     HA 1000   8.555   9.201  11.390  0.0000  0.0000  0.0000
   66GLU     CB 1001   8.498   9.400  11.329  0.0000  0.0000  0.0000
   66GLU    HB1 1002   8.411   9.398  11.394  0.0000  0.0000  0.0000
   66GLU    HB2 1003   8.470   9.448  11.236  0.0000  0.0000  0.0000
   66GLU     CG 1004   8.608   9.484  11.396  0.0000  0.0000  0.0000
   66GLU    HG1 1005   8.697   9.484  11.333  0.0000  0.0000  0.0000
   66GLU    HG2 1006   8.634   9.438  11.491  0.0000  0.0000  0.0000
   66GLU     CD 1007   8.560   9.628  11.415  0.0000  0.0000  0.0000
   66GLU    OE1 1008   8.531   9.692  11.311  0.0000  0.0000  0.0000
   66GLU    OE2 1009   8.553   9.673  11.531  0.0000  0.0000  0.0000
   66GLU      C 1010   8.420   9.189  11.225  0.0000  0.0000  0.0000
   66GLU      O 1011   8.329   9.137  11.288  0.0000  0.0000  0.0000
   67TYR      N 1012   8.420   9.194  11.091  0.0000  0.0000  0.0000
   67TYR      H 1013   8.500   9.238  11.047  0.0000  0.0000  0.0000
   67TYR     CA 1014   8.309   9.155  11.005  0.0000  0.0000  0.0000
   67TYR     HA 1015   8.223   9.127  11.065  0.0000  0.0000  0.0000
   67TYR     CB 1016   8.270   9.280  10.924  0.0000  0.0000  0.0000
   67TYR    HB1 1017   8.345   9.296  10.846  0.0000  0.0000  0.0000
   67TYR    HB2 1018   8.278   9.368  10.989  0.0000  0.0000  0.0000
   67TYR     CG 1019   8.132   9.284  10.861  0.0000  0.0000  0.0000
   67TYR    CD1 1020   8.104   9.215  10.742  0.0000  0.0000  0.0000
   67TYR    HD1 1021   8.178   9.151  10.697  0.0000  0.0000  0.0000
   67TYR    CE1 1022   7.978   9.227  10.680  0.0000  0.0000  0.0000
   67TYR    HE1 1023   7.959   9.177  10.588  0.0000  0.0000  0.0000
   67TYR     CZ 1024   7.878   9.308  10.739  0.0000  0.0000  0.0000
   67TYR     OH 1025   7.757   9.318  10.680  0.0000  0.0000  0.0000
   67TYR     HH 1026   7.698   9.373  10.730  0.0000  0.0000  0.0000
   67TYR    CE2 1027   7.904   9.375  10.860  0.0000  0.0000  0.0000
   67TYR    HE2 1028   7.828   9.437  10.906  0.0000  0.0000  0.0000
   67TYR    CD2 1029   8.031   9.364  10.920  0.0000  0.0000  0.0000
   67TYR    HD2 1030   8.052   9.418  11.011  0.0000  0.0000  0.0000
   67TYR      C 1031   8.344   9.033  10.916  0.0000  0.0000  0.0000
   67TYR      O 1032   8.257   8.976  10.851  0.0000  0.0000  0.0000
   68GLY      N 1033   8.470   8.992  10.913  0.0000  0.0000  0.0000
   68GLY      H 1034   8.537   9.039  10.972  0.0000  0.0000  0.0000
   68GLY     CA 1035   8.519   8.883  10.828  0.0000  0.0000  0.0000
   68GLY    HA1 1036   8.445   8.802  10.825  0.0000  0.0000  0.0000
   68GLY    HA2 1037   8.611   8.842  10.871  0.0000  0.0000  0.0000
   68GLY      C 1038   8.550   8.922  10.683  0.0000  0.0000  0.0000
   68GLY      O 1039   8.563   8.836  10.596  0.0000  0.0000  0.0000
   69LEU      N 1040   8.564   9.053  10.655  0.0000  0.0000  0.0000
   69LEU      H 1041   8.557   9.120  10.731  0.0000  0.0000  0.0000
   69LEU     CA 1042   8.593   9.104  10.519  0.0000  0.0000  0.0000
   69LEU     HA 1043   8.542   9.038  10.448  0.0000  0.0000  0.0000
   69LEU     CB 1044   8.538   9.247  10.497  0.0000  0.0000  0.0000
   69LEU    HB1 1045   8.554   9.274  10.392  0.0000  0.0000  0.0000
   69LEU    HB2 1046   8.597   9.316  10.557  0.0000  0.0000  0.0000
   69LEU     CG 1047   8.389   9.267  10.530  0.0000  0.0000  0.0000
   69LEU     HG 1048   8.374   9.247  10.635  0.0000  0.0000  0.0000
   69LEU    CD1 1049   8.346   9.411  10.503  0.0000  0.0000  0.0000
   69LEU   HD11 1050   8.242   9.424  10.534  0.0000  0.0000  0.0000
   69LEU   HD12 1051   8.409   9.480  10.559  0.0000  0.0000  0.0000
   69LEU   HD13 1052   8.353   9.433  10.396  0.0000  0.0000  0.0000
   69LEU    CD2 1053   8.301   9.175  10.446  0.0000  0.0000  0.0000
   69LEU   HD21 1054   8.196   9.201  10.461  0.0000  0.0000  0.0000
   69LEU   HD22 1055   8.326   9.185  10.340  0.0000  0.0000  0.0000
   69LEU   HD23 1056   8.317   9.073  10.479  0.0000  0.0000  0.0000
   69LEU      C 1057   8.741   9.102  10.486  0.0000  0.0000  0.0000
   69LEU      O 1058   8.829   9.128  10.569  0.0000  0.0000  0.0000
   70THR      N 1059   8.774   9.083  10.358  0.0000  0.0000  0.0000
   70THR      H 1060   8.697   9.058  10.295  0.0000  0.0000  0.0000
   70THR     CA 1061   8.901   9.125  10.300  0.0000  0.0000  0.0000
   70THR     HA 1062   8.946   9.201  10.363  0.0000  0.0000  0.0000
   70THR     CB 1063   9.000   9.008  10.292  0.0000  0.0000  0.0000
   70THR     HB 1064   8.953   8.924  10.241  0.0000  0.0000  0.0000
   70THR    CG2 1065   9.131   9.042  10.220  0.0000  0.0000  0.0000
   70THR   HG21 1066   9.198   8.956  10.226  0.0000  0.0000  0.0000
   70THR   HG22 1067   9.113   9.064  10.115  0.0000  0.0000  0.0000
   70THR   HG23 1068   9.177   9.128  10.267  0.0000  0.0000  0.0000
   70THR    OG1 1069   9.035   8.969  10.424  0.0000  0.0000  0.0000
   70THR    HG1 1070   8.958   8.989  10.478  0.0000  0.0000  0.0000
   70THR      C 1071   8.875   9.189  10.163  0.0000  0.0000  0.0000
   70THR      O 1072   8.803   9.131  10.081  0.0000  0.0000  0.0000
   71PHE      N 1073   8.933   9.306  10.143  0.0000  0.0000  0.0000
   71PHE      H 1074   8.996   9.342  10.214  0.0000  0.0000  0.0000
   71PHE     CA 1075   8.928   9.389  10.020  0.0000  0.0000  0.0000
   71PHE     HA 1076   8.857   9.344   9.950  0.0000  0.0000  0.0000
   71PHE     CB 1077   8.886   9.532  10.053  0.0000  0.0000  0.0000
   71PHE    HB1 1078   8.888   9.590   9.960  0.0000  0.0000  0.0000
   71PHE    HB2 1079   8.961   9.577  10.118  0.0000  0.0000  0.0000
   71PHE     CG 1080   8.751   9.553  10.120  0.0000  0.0000  0.0000
   71PHE    CD1 1081   8.641   9.599  10.044  0.0000  0.0000  0.0000
   71PHE    HD1 1082   8.651   9.614   9.938  0.0000  0.0000  0.0000
   71PHE    CE1 1083   8.518   9.628  10.107  0.0000  0.0000  0.0000
   71PHE    HE1 1084   8.435   9.665  10.048  0.0000  0.0000  0.0000
   71PHE     CZ 1085   8.507   9.614  10.246  0.0000  0.0000  0.0000
   71PHE     HZ 1086   8.414   9.639  10.294  0.0000  0.0000  0.0000
   71PHE    CE2 1087   8.616   9.568  10.322  0.0000  0.0000  0.0000
   71PHE    HE2 1088   8.606   9.560  10.430  0.0000  0.0000  0.0000
   71PHE    CD2 1089   8.738   9.538  10.259  0.0000  0.0000  0.0000
   71PHE    HD2 1090   8.823   9.507  10.318  0.0000  0.0000  0.0000
   71PHE      C 1091   9.066   9.392   9.957  0.0000  0.0000  0.0000
   71PHE      O 1092   9.163   9.424  10.028  0.0000  0.0000  0.0000
   72THR      N 1093   9.077   9.366   9.827  0.0000  0.0000  0.0000
   72THR      H 1094   8.995   9.333   9.778  0.0000  0.0000  0.0000
   72THR     CA 1095   9.205   9.353   9.758  0.0000  0.0000  0.0000
   72THR     HA 1096   9.286   9.394   9.820  0.0000  0.0000  0.0000
   72THR     CB 1097   9.236   9.203   9.733  0.0000  0.0000  0.0000
   72THR     HB 1098   9.170   9.168   9.656  0.0000  0.0000  0.0000
   72THR    CG2 1099   9.381   9.180   9.690  0.0000  0.0000  0.0000
   72THR   HG21 1100   9.398   9.075   9.678  0.0000  0.0000  0.0000
   72THR   HG22 1101   9.400   9.231   9.596  0.0000  0.0000  0.0000
   72THR   HG23 1102   9.447   9.220   9.767  0.0000  0.0000  0.0000
   72THR    OG1 1103   9.216   9.124   9.849  0.0000  0.0000  0.0000
   72THR    HG1 1104   9.198   9.036   9.817  0.0000  0.0000  0.0000
   72THR      C 1105   9.204   9.427   9.625  0.0000  0.0000  0.0000
   72THR      O 1106   9.118   9.402   9.541  0.0000  0.0000  0.0000
   73GLU      N 1107   9.302   9.515   9.600  0.0000  0.0000  0.0000
   73GLU      H 1108   9.375   9.523   9.671  0.0000  0.0000  0.0000
   73GLU     CA 1109   9.332   9.576   9.470  0.0000  0.0000  0.0000
   73GLU     HA 1110   9.244   9.569   9.406  0.0000  0.0000  0.0000
   73GLU     CB 1111   9.370   9.726   9.483  0.0000  0.0000  0.0000
   73GLU    HB1 1112   9.367   9.769   9.383  0.0000  0.0000  0.0000
   73GLU    HB2 1113   9.474   9.729   9.516  0.0000  0.0000  0.0000
   73GLU     CG 1114   9.285   9.810   9.577  0.0000  0.0000  0.0000
   73GLU    HG1 1115   9.288   9.768   9.679  0.0000  0.0000  0.0000
   73GLU    HG2 1116   9.180   9.807   9.543  0.0000  0.0000  0.0000
   73GLU     CD 1117   9.337   9.955   9.581  0.0000  0.0000  0.0000
   73GLU    OE1 1118   9.458   9.973   9.606  0.0000  0.0000  0.0000
   73GLU    OE2 1119   9.255  10.046   9.558  0.0000  0.0000  0.0000
   73GLU      C 1120   9.449   9.504   9.405  0.0000  0.0000  0.0000
   73GLU      O 1121   9.543   9.463   9.475  0.0000  0.0000  0.0000
   74LYS      N 1122   9.449   9.489   9.272  0.0000  0.0000  0.0000
   74LYS      H 1123   9.369   9.522   9.220  0.0000  0.0000  0.0000
   74LYS     CA 1124   9.555   9.420   9.197  0.0000  0.0000  0.0000
   74LYS     HA 1125   9.645   9.415   9.258  0.0000  0.0000  0.0000
   74LYS     CB 1126   9.510   9.277   9.164  0.0000  0.0000  0.0000
   74LYS    HB1 1127   9.589   9.226   9.108  0.0000  0.0000  0.0000
   74LYS    HB2 1128   9.420   9.283   9.101  0.0000  0.0000  0.0000
   74LYS     CG 1129   9.476   9.190   9.289  0.0000  0.0000  0.0000
   74LYS    HG1 1130   9.405   9.244   9.351  0.0000  0.0000  0.0000
   74LYS    HG2 1131   9.567   9.173   9.346  0.0000  0.0000  0.0000
   74LYS     CD 1132   9.411   9.058   9.250  0.0000  0.0000  0.0000
   74LYS    HD1 1133   9.485   8.994   9.200  0.0000  0.0000  0.0000
   74LYS    HD2 1134   9.328   9.077   9.182  0.0000  0.0000  0.0000
   74LYS     CE 1135   9.356   8.987   9.374  0.0000  0.0000  0.0000
   74LYS    HE1 1136   9.302   9.060   9.435  0.0000  0.0000  0.0000
   74LYS    HE2 1137   9.441   8.954   9.437  0.0000  0.0000  0.0000
   74LYS     NZ 1138   9.267   8.874   9.340  0.0000  0.0000  0.0000
   74LYS    HZ1 1139   9.231   8.832   9.426  0.0000  0.0000  0.0000
   74LYS    HZ2 1140   9.184   8.901   9.287  0.0000  0.0000  0.0000
   74LYS    HZ3 1141   9.314   8.802   9.290  0.0000  0.0000  0.0000
   74LYS      C 1142   9.588   9.497   9.069  0.0000  0.0000  0.0000
   74LYS      O 1143   9.497   9.533   8.994  0.0000  0.0000  0.0000
   75TRP      N 1144   9.717   9.519   9.041  0.0000  0.0000  0.0000
   75TRP      H 1145   9.786   9.490   9.110  0.0000  0.0000  0.0000
   75TRP     CA 1146   9.765   9.575   8.914  0.0000  0.0000  0.0000
   75TRP     HA 1147   9.688   9.564   8.838  0.0000  0.0000  0.0000
   75TRP     CB 1148   9.794   9.725   8.930  0.0000  0.0000  0.0000
   75TRP    HB1 1149   9.868   9.738   9.009  0.0000  0.0000  0.0000
   75TRP    HB2 1150   9.702   9.776   8.962  0.0000  0.0000  0.0000
   75TRP     CG 1151   9.845   9.792   8.806  0.0000  0.0000  0.0000
   75TRP    CD1 1152   9.769   9.841   8.705  0.0000  0.0000  0.0000
   75TRP    HD1 1153   9.660   9.841   8.703  0.0000  0.0000  0.0000
   75TRP    NE1 1154   9.850   9.887   8.604  0.0000  0.0000  0.0000
   75TRP    HE1 1155   9.812   9.925   8.516  0.0000  0.0000  0.0000
   75TRP    CE2 1156   9.983   9.871   8.634  0.0000  0.0000  0.0000
   75TRP    CZ2 1157  10.102   9.899   8.564  0.0000  0.0000  0.0000
   75TRP    HZ2 1158  10.097   9.945   8.467  0.0000  0.0000  0.0000
   75TRP    CH2 1159  10.226   9.867   8.623  0.0000  0.0000  0.0000
   75TRP    HH2 1160  10.318   9.888   8.570  0.0000  0.0000  0.0000
   75TRP    CZ3 1161  10.229   9.806   8.750  0.0000  0.0000  0.0000
   75TRP    HZ3 1162  10.323   9.780   8.794  0.0000  0.0000  0.0000
   75TRP    CE3 1163  10.110   9.777   8.818  0.0000  0.0000  0.0000
   75TRP    HE3 1164  10.113   9.730   8.916  0.0000  0.0000  0.0000
   75TRP    CD2 1165   9.984   9.810   8.763  0.0000  0.0000  0.0000
   75TRP      C 1166   9.890   9.501   8.864  0.0000  0.0000  0.0000
   75TRP      O 1167   9.966   9.448   8.944  0.0000  0.0000  0.0000
   76ASN      N 1168   9.912   9.498   8.732  0.0000  0.0000  0.0000
   76ASN      H 1169   9.847   9.547   8.672  0.0000  0.0000  0.0000
   76ASN     CA 1170  10.025   9.432   8.669  0.0000  0.0000  0.0000
   76ASN     HA 1171  10.106   9.426   8.743  0.0000  0.0000  0.0000
   76ASN     CB 1172   9.983   9.287   8.634  0.0000  0.0000  0.0000
   76ASN    HB1 1173   9.885   9.264   8.676  0.0000  0.0000  0.0000
   76ASN    HB2 1174  10.055   9.220   8.682  0.0000  0.0000  0.0000
   76ASN     CG 1175   9.979   9.256   8.485  0.0000  0.0000  0.0000
   76ASN    OD1 1176   9.907   9.316   8.408  0.0000  0.0000  0.0000
   76ASN    ND2 1177  10.063   9.164   8.443  0.0000  0.0000  0.0000
   76ASN   HD21 1178  10.123   9.117   8.507  0.0000  0.0000  0.0000
   76ASN   HD22 1179  10.074   9.148   8.344  0.0000  0.0000  0.0000
   76ASN      C 1180  10.086   9.512   8.551  0.0000  0.0000  0.0000
   76ASN      O 1181  10.017   9.591   8.488  0.0000  0.0000  0.0000
   77THR      N 1182  10.212   9.485   8.517  0.0000  0.0000  0.0000
   77THR      H 1183  10.264   9.417   8.575  0.0000  0.0000  0.0000
   77THR     CA 1184  10.289   9.553   8.411  0.0000  0.0000  0.0000
   77THR     HA 1185  10.296   9.659   8.435  0.0000  0.0000  0.0000
   77THR     CB 1186  10.430   9.495   8.398  0.0000  0.0000  0.0000
   77THR     HB 1187  10.473   9.524   8.302  0.0000  0.0000  0.0000
   77THR    CG2 1188  10.522   9.547   8.507  0.0000  0.0000  0.0000
   77THR   HG21 1189  10.621   9.501   8.497  0.0000  0.0000  0.0000
   77THR   HG22 1190  10.533   9.656   8.497  0.0000  0.0000  0.0000
   77THR   HG23 1191  10.482   9.524   8.605  0.0000  0.0000  0.0000
   77THR    OG1 1192  10.428   9.353   8.405  0.0000  0.0000  0.0000
   77THR    HG1 1193  10.372   9.322   8.333  0.0000  0.0000  0.0000
   77THR      C 1194  10.227   9.547   8.271  0.0000  0.0000  0.0000
   77THR      O 1195  10.258   9.632   8.188  0.0000  0.0000  0.0000
   78ASP      N 1196  10.142   9.449   8.244  0.0000  0.0000  0.0000
   78ASP      H 1197  10.115   9.386   8.319  0.0000  0.0000  0.0000
   78ASP     CA 1198  10.071   9.434   8.116  0.0000  0.0000  0.0000
   78ASP     HA 1199  10.132   9.480   8.038  0.0000  0.0000  0.0000
   78ASP     CB 1200  10.060   9.284   8.079  0.0000  0.0000  0.0000
   78ASP    HB1 1201  10.035   9.276   7.974  0.0000  0.0000  0.0000
   78ASP    HB2 1202   9.979   9.240   8.138  0.0000  0.0000  0.0000
   78ASP     CG 1203  10.191   9.208   8.109  0.0000  0.0000  0.0000
   78ASP    OD1 1204  10.294   9.231   8.043  0.0000  0.0000  0.0000
   78ASP    OD2 1205  10.192   9.126   8.204  0.0000  0.0000  0.0000
   78ASP      C 1206   9.936   9.512   8.116  0.0000  0.0000  0.0000
   78ASP      O 1207   9.854   9.498   8.026  0.0000  0.0000  0.0000
   79ASN      N 1208   9.918   9.598   8.217  0.0000  0.0000  0.0000
   79ASN      H 1209   9.991   9.598   8.288  0.0000  0.0000  0.0000
   79ASN     CA 1210   9.804   9.683   8.248  0.0000  0.0000  0.0000
   79ASN     HA 1211   9.822   9.716   8.350  0.0000  0.0000  0.0000
   79ASN     CB 1212   9.805   9.811   8.161  0.0000  0.0000  0.0000
   79ASN    HB1 1213   9.761   9.786   8.065  0.0000  0.0000  0.0000
   79ASN    HB2 1214   9.907   9.845   8.145  0.0000  0.0000  0.0000
   79ASN     CG 1215   9.727   9.924   8.225  0.0000  0.0000  0.0000
   79ASN    OD1 1216   9.730   9.946   8.346  0.0000  0.0000  0.0000
   79ASN    ND2 1217   9.656  10.004   8.148  0.0000  0.0000  0.0000
   79ASN   HD21 1218   9.655   9.992   8.048  0.0000  0.0000  0.0000
   79ASN   HD22 1219   9.611  10.081   8.193  0.0000  0.0000  0.0000
   79ASN      C 1220   9.670   9.610   8.255  0.0000  0.0000  0.0000
   79ASN      O 1221   9.567   9.656   8.202  0.0000  0.0000  0.0000
   80THR      N 1222   9.669   9.496   8.326  0.0000  0.0000  0.0000
   80THR      H 1223   9.758   9.462   8.362  0.0000  0.0000  0.0000
   80THR     CA 1224   9.545   9.440   8.382  0.0000  0.0000  0.0000
   80THR     HA 1225   9.459   9.471   8.321  0.0000  0.0000  0.0000
   80THR     CB 1226   9.550   9.287   8.379  0.0000  0.0000  0.0000
   80THR     HB 1227   9.632   9.250   8.440  0.0000  0.0000  0.0000
   80THR    CG2 1228   9.419   9.225   8.428  0.0000  0.0000  0.0000
   80THR   HG21 1229   9.422   9.117   8.415  0.0000  0.0000  0.0000
   80THR   HG22 1230   9.404   9.246   8.534  0.0000  0.0000  0.0000
   80THR   HG23 1231   9.335   9.266   8.372  0.0000  0.0000  0.0000
   80THR    OG1 1232   9.566   9.244   8.246  0.0000  0.0000  0.0000
   80THR    HG1 1233   9.650   9.281   8.216  0.0000  0.0000  0.0000
   80THR      C 1234   9.526   9.492   8.524  0.0000  0.0000  0.0000
   80THR      O 1235   9.614   9.475   8.609  0.0000  0.0000  0.0000
   81LEU      N 1236   9.410   9.554   8.549  0.0000  0.0000  0.0000
   81LEU      H 1237   9.344   9.564   8.474  0.0000  0.0000  0.0000
   81LEU     CA 1238   9.362   9.586   8.683  0.0000  0.0000  0.0000
   81LEU     HA 1239   9.447   9.592   8.751  0.0000  0.0000  0.0000
   81LEU     CB 1240   9.291   9.723   8.679  0.0000  0.0000  0.0000
   81LEU    HB1 1241   9.194   9.710   8.631  0.0000  0.0000  0.0000
   81LEU    HB2 1242   9.350   9.793   8.618  0.0000  0.0000  0.0000
   81LEU     CG 1243   9.269   9.789   8.817  0.0000  0.0000  0.0000
   81LEU     HG 1244   9.227   9.717   8.887  0.0000  0.0000  0.0000
   81LEU    CD1 1245   9.398   9.845   8.876  0.0000  0.0000  0.0000
   81LEU   HD11 1246   9.379   9.887   8.974  0.0000  0.0000  0.0000
   81LEU   HD12 1247   9.471   9.766   8.887  0.0000  0.0000  0.0000
   81LEU   HD13 1248   9.438   9.923   8.810  0.0000  0.0000  0.0000
   81LEU    CD2 1249   9.169   9.904   8.806  0.0000  0.0000  0.0000
   81LEU   HD21 1250   9.154   9.949   8.903  0.0000  0.0000  0.0000
   81LEU   HD22 1251   9.206   9.980   8.737  0.0000  0.0000  0.0000
   81LEU   HD23 1252   9.072   9.866   8.770  0.0000  0.0000  0.0000
   81LEU      C 1253   9.269   9.474   8.732  0.0000  0.0000  0.0000
   81LEU      O 1254   9.203   9.407   8.652  0.0000  0.0000  0.0000
   82GLY      N 1255   9.261   9.455   8.863  0.0000  0.0000  0.0000
   82GLY      H 1256   9.324   9.507   8.923  0.0000  0.0000  0.0000
   82GLY     CA 1257   9.162   9.370   8.926  0.0000  0.0000  0.0000
   82GLY    HA1 1258   9.198   9.266   8.929  0.0000  0.0000  0.0000
   82GLY    HA2 1259   9.071   9.372   8.867  0.0000  0.0000  0.0000
   82GLY      C 1260   9.126   9.413   9.067  0.0000  0.0000  0.0000
   82GLY      O 1261   9.202   9.482   9.135  0.0000  0.0000  0.0000
   83THR      N 1262   9.008   9.371   9.112  0.0000  0.0000  0.0000
   83THR      H 1263   8.951   9.314   9.050  0.0000  0.0000  0.0000
   83THR     CA 1264   8.957   9.393   9.247  0.0000  0.0000  0.0000
   83THR     HA 1265   9.040   9.414   9.312  0.0000  0.0000  0.0000
   83THR     CB 1266   8.858   9.511   9.256  0.0000  0.0000  0.0000
   83THR     HB 1267   8.807   9.507   9.353  0.0000  0.0000  0.0000
   83THR    CG2 1268   8.930   9.646   9.245  0.0000  0.0000  0.0000
   83THR   HG21 1269   8.859   9.728   9.259  0.0000  0.0000  0.0000
   83THR   HG22 1270   9.006   9.652   9.321  0.0000  0.0000  0.0000
   83THR   HG23 1271   8.977   9.655   9.146  0.0000  0.0000  0.0000
   83THR    OG1 1272   8.761   9.509   9.153  0.0000  0.0000  0.0000
   83THR    HG1 1273   8.706   9.587   9.166  0.0000  0.0000  0.0000
   83THR      C 1274   8.890   9.264   9.297  0.0000  0.0000  0.0000
   83THR      O 1275   8.810   9.203   9.227  0.0000  0.0000  0.0000
   84GLU      N 1276   8.924   9.224   9.420  0.0000  0.0000  0.0000
   84GLU      H 1277   8.989   9.280   9.473  0.0000  0.0000  0.0000
   84GLU     CA 1278   8.867   9.104   9.484  0.0000  0.0000  0.0000
   84GLU     HA 1279   8.783   9.070   9.426  0.0000  0.0000  0.0000
   84GLU     CB 1280   8.972   8.994   9.488  0.0000  0.0000  0.0000
   84GLU    HB1 1281   9.055   9.022   9.551  0.0000  0.0000  0.0000
   84GLU    HB2 1282   9.011   8.979   9.388  0.0000  0.0000  0.0000
   84GLU     CG 1283   8.915   8.860   9.539  0.0000  0.0000  0.0000
   84GLU    HG1 1284   8.824   8.838   9.483  0.0000  0.0000  0.0000
   84GLU    HG2 1285   8.888   8.870   9.644  0.0000  0.0000  0.0000
   84GLU     CD 1286   9.013   8.741   9.524  0.0000  0.0000  0.0000
   84GLU    OE1 1287   9.135   8.762   9.546  0.0000  0.0000  0.0000
   84GLU    OE2 1288   8.969   8.627   9.493  0.0000  0.0000  0.0000
   84GLU      C 1289   8.815   9.145   9.623  0.0000  0.0000  0.0000
   84GLU      O 1290   8.892   9.192   9.706  0.0000  0.0000  0.0000
   85ILE      N 1291   8.686   9.123   9.647  0.0000  0.0000  0.0000
   85ILE      H 1292   8.628   9.080   9.575  0.0000  0.0000  0.0000
   85ILE     CA 1293   8.625   9.139   9.781  0.0000  0.0000  0.0000
   85ILE     HA 1294   8.707   9.160   9.850  0.0000  0.0000  0.0000
   85ILE     CB 1295   8.528   9.257   9.795  0.0000  0.0000  0.0000
   85ILE     HB 1296   8.507   9.265   9.903  0.0000  0.0000  0.0000
   85ILE    CG2 1297   8.596   9.389   9.757  0.0000  0.0000  0.0000
   85ILE   HG21 1298   8.528   9.473   9.774  0.0000  0.0000  0.0000
   85ILE   HG22 1299   8.685   9.404   9.817  0.0000  0.0000  0.0000
   85ILE   HG23 1300   8.625   9.390   9.651  0.0000  0.0000  0.0000
   85ILE    CG1 1301   8.390   9.242   9.726  0.0000  0.0000  0.0000
   85ILE   HG11 1302   8.323   9.316   9.769  0.0000  0.0000  0.0000
   85ILE   HG12 1303   8.348   9.145   9.750  0.0000  0.0000  0.0000
   85ILE     CD 1304   8.388   9.261   9.575  0.0000  0.0000  0.0000
   85ILE    HD1 1305   8.287   9.245   9.539  0.0000  0.0000  0.0000
   85ILE    HD2 1306   8.419   9.362   9.548  0.0000  0.0000  0.0000
   85ILE    HD3 1307   8.454   9.189   9.526  0.0000  0.0000  0.0000
   85ILE      C 1308   8.567   9.006   9.828  0.0000  0.0000  0.0000
   85ILE      O 1309   8.506   8.930   9.751  0.0000  0.0000  0.0000
   86THR      N 1310   8.593   8.972   9.954  0.0000  0.0000  0.0000
   86THR      H 1311   8.647   9.038  10.011  0.0000  0.0000  0.0000
   86THR     CA 1312   8.571   8.839  10.008  0.0000  0.0000  0.0000
   86THR     HA 1313   8.495   8.789   9.946  0.0000  0.0000  0.0000
   86THR     CB 1314   8.696   8.751  10.003  0.0000  0.0000  0.0000
   86THR     HB 1315   8.663   8.648   9.998  0.0000  0.0000  0.0000
   86THR    CG2 1316   8.792   8.775   9.886  0.0000  0.0000  0.0000
   86THR   HG21 1317   8.866   8.697   9.883  0.0000  0.0000  0.0000
   86THR   HG22 1318   8.734   8.774   9.793  0.0000  0.0000  0.0000
   86THR   HG23 1319   8.839   8.873   9.896  0.0000  0.0000  0.0000
   86THR    OG1 1320   8.776   8.765  10.118  0.0000  0.0000  0.0000
   86THR    HG1 1321   8.780   8.860  10.135  0.0000  0.0000  0.0000
   86THR      C 1322   8.513   8.844  10.149  0.0000  0.0000  0.0000
   86THR      O 1323   8.548   8.932  10.227  0.0000  0.0000  0.0000
   87VAL      N 1324   8.425   8.746  10.180  0.0000  0.0000  0.0000
   87VAL      H 1325   8.404   8.679  10.108  0.0000  0.0000  0.0000
   87VAL     CA 1326   8.352   8.733  10.306  0.0000  0.0000  0.0000
   87VAL     HA 1327   8.388   8.806  10.379  0.0000  0.0000  0.0000
   87VAL     CB 1328   8.200   8.757  10.287  0.0000  0.0000  0.0000
   87VAL     HB 1329   8.151   8.739  10.382  0.0000  0.0000  0.0000
   87VAL    CG1 1330   8.172   8.901  10.242  0.0000  0.0000  0.0000
   87VAL   HG11 1331   8.064   8.919  10.241  0.0000  0.0000  0.0000
   87VAL   HG12 1332   8.218   8.970  10.313  0.0000  0.0000  0.0000
   87VAL   HG13 1333   8.213   8.920  10.143  0.0000  0.0000  0.0000
   87VAL    CG2 1334   8.131   8.669  10.182  0.0000  0.0000  0.0000
   87VAL   HG21 1335   8.027   8.696  10.175  0.0000  0.0000  0.0000
   87VAL   HG22 1336   8.179   8.685  10.086  0.0000  0.0000  0.0000
   87VAL   HG23 1337   8.138   8.565  10.210  0.0000  0.0000  0.0000
   87VAL      C 1338   8.378   8.593  10.365  0.0000  0.0000  0.0000
   87VAL      O 1339   8.355   8.493  10.296  0.0000  0.0000  0.0000
   88GLU      N 1340   8.425   8.583  10.489  0.0000  0.0000  0.0000
   88GLU      H 1341   8.444   8.668  10.541  0.0000  0.0000  0.0000
   88GLU     CA 1342   8.454   8.456  10.556  0.0000  0.0000  0.0000
   88GLU     HA 1343   8.416   8.372  10.495  0.0000  0.0000  0.0000
   88GLU     CB 1344   8.607   8.437  10.570  0.0000  0.0000  0.0000
   88GLU    HB1 1345   8.643   8.506  10.645  0.0000  0.0000  0.0000
   88GLU    HB2 1346   8.652   8.466  10.475  0.0000  0.0000  0.0000
   88GLU     CG 1347   8.649   8.292  10.608  0.0000  0.0000  0.0000
   88GLU    HG1 1348   8.560   8.229  10.618  0.0000  0.0000  0.0000
   88GLU    HG2 1349   8.698   8.294  10.704  0.0000  0.0000  0.0000
   88GLU     CD 1350   8.743   8.226  10.505  0.0000  0.0000  0.0000
   88GLU    OE1 1351   8.832   8.294  10.448  0.0000  0.0000  0.0000
   88GLU    OE2 1352   8.726   8.104  10.478  0.0000  0.0000  0.0000
   88GLU      C 1353   8.382   8.447  10.691  0.0000  0.0000  0.0000
   88GLU      O 1354   8.367   8.547  10.761  0.0000  0.0000  0.0000
   89ASP      N 1355   8.335   8.327  10.728  0.0000  0.0000  0.0000
   89ASP      H 1356   8.351   8.250  10.663  0.0000  0.0000  0.0000
   89ASP     CA 1357   8.259   8.293  10.851  0.0000  0.0000  0.0000
   89ASP     HA 1358   8.236   8.186  10.842  0.0000  0.0000  0.0000
   89ASP     CB 1359   8.348   8.312  10.977  0.0000  0.0000  0.0000
   89ASP    HB1 1360   8.292   8.370  11.050  0.0000  0.0000  0.0000
   89ASP    HB2 1361   8.436   8.368  10.952  0.0000  0.0000  0.0000
   89ASP     CG 1362   8.393   8.183  11.046  0.0000  0.0000  0.0000
   89ASP    OD1 1363   8.428   8.187  11.166  0.0000  0.0000  0.0000
   89ASP    OD2 1364   8.393   8.074  10.982  0.0000  0.0000  0.0000
   89ASP      C 1365   8.120   8.360  10.867  0.0000  0.0000  0.0000
   89ASP      O 1366   8.028   8.295  10.914  0.0000  0.0000  0.0000
   90GLN      N 1367   8.104   8.485  10.825  0.0000  0.0000  0.0000
   90GLN      H 1368   8.187   8.530  10.789  0.0000  0.0000  0.0000
   90GLN     CA 1369   7.996   8.580  10.865  0.0000  0.0000  0.0000
   90GLN     HA 1370   8.003   8.591  10.973  0.0000  0.0000  0.0000
   90GLN     CB 1371   8.024   8.716  10.802  0.0000  0.0000  0.0000
   90GLN    HB1 1372   8.125   8.749  10.829  0.0000  0.0000  0.0000
   90GLN    HB2 1373   7.954   8.788  10.843  0.0000  0.0000  0.0000
   90GLN     CG 1374   8.012   8.716  10.648  0.0000  0.0000  0.0000
   90GLN    HG1 1375   7.920   8.667  10.619  0.0000  0.0000  0.0000
   90GLN    HG2 1376   8.095   8.661  10.605  0.0000  0.0000  0.0000
   90GLN     CD 1377   8.008   8.856  10.589  0.0000  0.0000  0.0000
   90GLN    OE1 1378   8.108   8.916  10.555  0.0000  0.0000  0.0000
   90GLN    NE2 1379   7.892   8.911  10.566  0.0000  0.0000  0.0000
   90GLN   HE21 1380   7.806   8.867  10.598  0.0000  0.0000  0.0000
   90GLN   HE22 1381   7.893   9.004  10.528  0.0000  0.0000  0.0000
   90GLN      C 1382   7.850   8.537  10.838  0.0000  0.0000  0.0000
   90GLN      O 1383   7.759   8.596  10.895  0.0000  0.0000  0.0000
   91LEU      N 1384   7.825   8.441  10.747  0.0000  0.0000  0.0000
   91LEU      H 1385   7.904   8.395  10.706  0.0000  0.0000  0.0000
   91LEU     CA 1386   7.689   8.393  10.716  0.0000  0.0000  0.0000
   91LEU     HA 1387   7.615   8.466  10.749  0.0000  0.0000  0.0000
   91LEU     CB 1388   7.674   8.374  10.563  0.0000  0.0000  0.0000
   91LEU    HB1 1389   7.577   8.329  10.545  0.0000  0.0000  0.0000
   91LEU    HB2 1390   7.750   8.304  10.530  0.0000  0.0000  0.0000
   91LEU     CG 1391   7.685   8.501  10.477  0.0000  0.0000  0.0000
   91LEU     HG 1392   7.786   8.543  10.489  0.0000  0.0000  0.0000
   91LEU    CD1 1393   7.667   8.464  10.331  0.0000  0.0000  0.0000
   91LEU   HD11 1394   7.680   8.553  10.268  0.0000  0.0000  0.0000
   91LEU   HD12 1395   7.742   8.390  10.301  0.0000  0.0000  0.0000
   91LEU   HD13 1396   7.567   8.423  10.315  0.0000  0.0000  0.0000
   91LEU    CD2 1397   7.583   8.608  10.514  0.0000  0.0000  0.0000
   91LEU   HD21 1398   7.590   8.692  10.445  0.0000  0.0000  0.0000
   91LEU   HD22 1399   7.482   8.567  10.509  0.0000  0.0000  0.0000
   91LEU   HD23 1400   7.602   8.645  10.615  0.0000  0.0000  0.0000
   91LEU      C 1401   7.656   8.262  10.789  0.0000  0.0000  0.0000
   91LEU      O 1402   7.543   8.242  10.835  0.0000  0.0000  0.0000
   92ALA      N 1403   7.755   8.173  10.799  0.0000  0.0000  0.0000
   92ALA      H 1404   7.844   8.202  10.764  0.0000  0.0000  0.0000
   92ALA     CA 1405   7.756   8.050  10.877  0.0000  0.0000  0.0000
   92ALA     HA 1406   7.726   8.072  10.980  0.0000  0.0000  0.0000
   92ALA     CB 1407   7.663   7.944  10.816  0.0000  0.0000  0.0000
   92ALA    HB1 1408   7.667   7.854  10.876  0.0000  0.0000  0.0000
   92ALA    HB2 1409   7.560   7.981  10.815  0.0000  0.0000  0.0000
   92ALA    HB3 1410   7.694   7.921  10.714  0.0000  0.0000  0.0000
   92ALA      C 1411   7.901   8.001  10.877  0.0000  0.0000  0.0000
   92ALA      O 1412   7.967   8.005  10.772  0.0000  0.0000  0.0000
   93ARG      N 1413   7.952   7.955  10.991  0.0000  0.0000  0.0000
   93ARG      H 1414   7.894   7.953  11.073  0.0000  0.0000  0.0000
   93ARG     CA 1415   8.098   7.936  11.004  0.0000  0.0000  0.0000
   93ARG     HA 1416   8.142   8.032  10.971  0.0000  0.0000  0.0000
   93ARG     CB 1417   8.143   7.920  11.149  0.0000  0.0000  0.0000
   93ARG    HB1 1418   8.089   7.993  11.211  0.0000  0.0000  0.0000
   93ARG    HB2 1419   8.247   7.951  11.145  0.0000  0.0000  0.0000
   93ARG     CG 1420   8.135   7.781  11.213  0.0000  0.0000  0.0000
   93ARG    HG1 1421   8.183   7.708  11.148  0.0000  0.0000  0.0000
   93ARG    HG2 1422   8.030   7.752  11.225  0.0000  0.0000  0.0000
   93ARG     CD 1423   8.204   7.776  11.351  0.0000  0.0000  0.0000
   93ARG    HD1 1424   8.191   7.676  11.393  0.0000  0.0000  0.0000
   93ARG    HD2 1425   8.155   7.847  11.419  0.0000  0.0000  0.0000
   93ARG     NE 1426   8.349   7.805  11.342  0.0000  0.0000  0.0000
   93ARG     HE 1427   8.409   7.730  11.313  0.0000  0.0000  0.0000
   93ARG     CZ 1428   8.402   7.926  11.333  0.0000  0.0000  0.0000
   93ARG    NH1 1429   8.343   8.034  11.378  0.0000  0.0000  0.0000
   93ARG   HH11 1430   8.258   8.027  11.428  0.0000  0.0000  0.0000
   93ARG   HH12 1431   8.373   8.121  11.334  0.0000  0.0000  0.0000
   93ARG    NH2 1432   8.512   7.948  11.267  0.0000  0.0000  0.0000
   93ARG   HH21 1433   8.553   7.874  11.213  0.0000  0.0000  0.0000
   93ARG   HH22 1434   8.520   8.043  11.231  0.0000  0.0000  0.0000
   93ARG      C 1435   8.156   7.831  10.909  0.0000  0.0000  0.0000
   93ARG      O 1436   8.094   7.729  10.885  0.0000  0.0000  0.0000
   94GLY      N 1437   8.273   7.860  10.853  0.0000  0.0000  0.0000
   94GLY      H 1438   8.321   7.945  10.886  0.0000  0.0000  0.0000
   94GLY     CA 1439   8.337   7.782  10.747  0.0000  0.0000  0.0000
   94GLY    HA1 1440   8.310   7.677  10.759  0.0000  0.0000  0.0000
   94GLY    HA2 1441   8.446   7.791  10.760  0.0000  0.0000  0.0000
   94GLY      C 1442   8.301   7.826  10.605  0.0000  0.0000  0.0000
   94GLY      O 1443   8.375   7.790  10.512  0.0000  0.0000  0.0000
   95LEU      N 1444   8.196   7.905  10.583  0.0000  0.0000  0.0000
   95LEU      H 1445   8.138   7.932  10.662  0.0000  0.0000  0.0000
   95LEU     CA 1446   8.167   7.966  10.452  0.0000  0.0000  0.0000
   95LEU     HA 1447   8.165   7.886  10.378  0.0000  0.0000  0.0000
   95LEU     CB 1448   8.031   8.038  10.451  0.0000  0.0000  0.0000
   95LEU    HB1 1449   8.029   8.108  10.367  0.0000  0.0000  0.0000
   95LEU    HB2 1450   8.023   8.098  10.542  0.0000  0.0000  0.0000
   95LEU     CG 1451   7.907   7.948  10.437  0.0000  0.0000  0.0000
   95LEU     HG 1452   7.911   7.869  10.512  0.0000  0.0000  0.0000
   95LEU    CD1 1453   7.779   8.029  10.456  0.0000  0.0000  0.0000
   95LEU   HD11 1454   7.692   7.963  10.449  0.0000  0.0000  0.0000
   95LEU   HD12 1455   7.779   8.072  10.554  0.0000  0.0000  0.0000
   95LEU   HD13 1456   7.772   8.107  10.380  0.0000  0.0000  0.0000
   95LEU    CD2 1457   7.898   7.886  10.297  0.0000  0.0000  0.0000
   95LEU   HD21 1458   7.813   7.818  10.293  0.0000  0.0000  0.0000
   95LEU   HD22 1459   7.886   7.964  10.221  0.0000  0.0000  0.0000
   95LEU   HD23 1460   7.989   7.830  10.274  0.0000  0.0000  0.0000
   95LEU      C 1461   8.277   8.064  10.410  0.0000  0.0000  0.0000
   95LEU      O 1462   8.334   8.136  10.491  0.0000  0.0000  0.0000
   96LYS      N 1463   8.301   8.068  10.279  0.0000  0.0000  0.0000
   96LYS      H 1464   8.252   8.000  10.220  0.0000  0.0000  0.0000
   96LYS     CA 1465   8.376   8.173  10.210  0.0000  0.0000  0.0000
   96LYS     HA 1466   8.379   8.261  10.272  0.0000  0.0000  0.0000
   96LYS     CB 1467   8.520   8.123  10.186  0.0000  0.0000  0.0000
   96LYS    HB1 1468   8.518   8.030  10.130  0.0000  0.0000  0.0000
   96LYS    HB2 1469   8.563   8.103  10.284  0.0000  0.0000  0.0000
   96LYS     CG 1470   8.615   8.220  10.114  0.0000  0.0000  0.0000
   96LYS    HG1 1471   8.588   8.228  10.009  0.0000  0.0000  0.0000
   96LYS    HG2 1472   8.716   8.181  10.121  0.0000  0.0000  0.0000
   96LYS     CD 1473   8.612   8.362  10.176  0.0000  0.0000  0.0000
   96LYS    HD1 1474   8.603   8.354  10.285  0.0000  0.0000  0.0000
   96LYS    HD2 1475   8.523   8.412  10.137  0.0000  0.0000  0.0000
   96LYS     CE 1476   8.732   8.450  10.143  0.0000  0.0000  0.0000
   96LYS    HE1 1477   8.707   8.550  10.178  0.0000  0.0000  0.0000
   96LYS    HE2 1478   8.744   8.455  10.035  0.0000  0.0000  0.0000
   96LYS     NZ 1479   8.856   8.405  10.210  0.0000  0.0000  0.0000
   96LYS    HZ1 1480   8.928   8.476  10.201  0.0000  0.0000  0.0000
   96LYS    HZ2 1481   8.840   8.389  10.309  0.0000  0.0000  0.0000
   96LYS    HZ3 1482   8.887   8.316  10.175  0.0000  0.0000  0.0000
   96LYS      C 1483   8.305   8.207  10.079  0.0000  0.0000  0.0000
   96LYS      O 1484   8.287   8.118   9.996  0.0000  0.0000  0.0000
   97LEU      N 1485   8.267   8.333  10.059  0.0000  0.0000  0.0000
   97LEU      H 1486   8.287   8.401  10.132  0.0000  0.0000  0.0000
   97LEU     CA 1487   8.228   8.383   9.927  0.0000  0.0000  0.0000
   97LEU     HA 1488   8.235   8.303   9.854  0.0000  0.0000  0.0000
   97LEU     CB 1489   8.083   8.438   9.922  0.0000  0.0000  0.0000
   97LEU    HB1 1490   8.054   8.442   9.817  0.0000  0.0000  0.0000
   97LEU    HB2 1491   8.084   8.540   9.957  0.0000  0.0000  0.0000
   97LEU     CG 1492   7.974   8.361   9.999  0.0000  0.0000  0.0000
   97LEU     HG 1493   8.002   8.353  10.104  0.0000  0.0000  0.0000
   97LEU    CD1 1494   7.843   8.440   9.991  0.0000  0.0000  0.0000
   97LEU   HD11 1495   7.765   8.387  10.045  0.0000  0.0000  0.0000
   97LEU   HD12 1496   7.856   8.538  10.036  0.0000  0.0000  0.0000
   97LEU   HD13 1497   7.813   8.451   9.887  0.0000  0.0000  0.0000
   97LEU    CD2 1498   7.950   8.222   9.942  0.0000  0.0000  0.0000
   97LEU   HD21 1499   7.871   8.173   9.998  0.0000  0.0000  0.0000
   97LEU   HD22 1500   7.921   8.229   9.837  0.0000  0.0000  0.0000
   97LEU   HD23 1501   8.041   8.163   9.950  0.0000  0.0000  0.0000
   97LEU      C 1502   8.327   8.491   9.883  0.0000  0.0000  0.0000
   97LEU      O 1503   8.385   8.563   9.964  0.0000  0.0000  0.0000
   98THR      N 1504   8.342   8.503   9.751  0.0000  0.0000  0.0000
   98THR      H 1505   8.300   8.434   9.692  0.0000  0.0000  0.0000
   98THR     CA 1506   8.429   8.601   9.687  0.0000  0.0000  0.0000
   98THR     HA 1507   8.447   8.685   9.752  0.0000  0.0000  0.0000
   98THR     CB 1508   8.565   8.534   9.655  0.0000  0.0000  0.0000
   98THR     HB 1509   8.545   8.436   9.615  0.0000  0.0000  0.0000
   98THR    CG2 1510   8.649   8.611   9.555  0.0000  0.0000  0.0000
   98THR   HG21 1511   8.744   8.561   9.542  0.0000  0.0000  0.0000
   98THR   HG22 1512   8.600   8.613   9.457  0.0000  0.0000  0.0000
   98THR   HG23 1513   8.663   8.714   9.588  0.0000  0.0000  0.0000
   98THR    OG1 1514   8.646   8.520   9.769  0.0000  0.0000  0.0000
   98THR    HG1 1515   8.736   8.539   9.739  0.0000  0.0000  0.0000
   98THR      C 1516   8.365   8.650   9.558  0.0000  0.0000  0.0000
   98THR      O 1517   8.312   8.568   9.481  0.0000  0.0000  0.0000
   99PHE      N 1518   8.377   8.779   9.531  0.0000  0.0000  0.0000
   99PHE      H 1519   8.420   8.840   9.601  0.0000  0.0000  0.0000
   99PHE     CA 1520   8.369   8.835   9.396  0.0000  0.0000  0.0000
   99PHE     HA 1521   8.338   8.756   9.326  0.0000  0.0000  0.0000
   99PHE     CB 1522   8.260   8.944   9.392  0.0000  0.0000  0.0000
   99PHE    HB1 1523   8.285   9.020   9.467  0.0000  0.0000  0.0000
   99PHE    HB2 1524   8.166   8.900   9.422  0.0000  0.0000  0.0000
   99PHE     CG 1525   8.242   9.010   9.258  0.0000  0.0000  0.0000
   99PHE    CD1 1526   8.169   8.944   9.156  0.0000  0.0000  0.0000
   99PHE    HD1 1527   8.132   8.846   9.173  0.0000  0.0000  0.0000
   99PHE    CE1 1528   8.144   9.009   9.034  0.0000  0.0000  0.0000
   99PHE    HE1 1529   8.086   8.958   8.958  0.0000  0.0000  0.0000
   99PHE     CZ 1530   8.193   9.139   9.011  0.0000  0.0000  0.0000
   99PHE     HZ 1531   8.174   9.188   8.917  0.0000  0.0000  0.0000
   99PHE    CE2 1532   8.268   9.203   9.111  0.0000  0.0000  0.0000
   99PHE    HE2 1533   8.307   9.303   9.093  0.0000  0.0000  0.0000
   99PHE    CD2 1534   8.292   9.139   9.233  0.0000  0.0000  0.0000
   99PHE    HD2 1535   8.351   9.190   9.309  0.0000  0.0000  0.0000
   99PHE      C 1536   8.508   8.884   9.356  0.0000  0.0000  0.0000
   99PHE      O 1537   8.566   8.966   9.426  0.0000  0.0000  0.0000
  100ASP      N 1538   8.560   8.832   9.246  0.0000  0.0000  0.0000
  100ASP      H 1539   8.503   8.768   9.191  0.0000  0.0000  0.0000
  100ASP     CA 1540   8.694   8.859   9.194  0.0000  0.0000  0.0000
  100ASP     HA 1541   8.744   8.937   9.251  0.0000  0.0000  0.0000
  100ASP     CB 1542   8.777   8.729   9.209  0.0000  0.0000  0.0000
  100ASP    HB1 1543   8.725   8.650   9.157  0.0000  0.0000  0.0000
  100ASP    HB2 1544   8.774   8.701   9.314  0.0000  0.0000  0.0000
  100ASP     CG 1545   8.924   8.728   9.166  0.0000  0.0000  0.0000
  100ASP    OD1 1546   8.998   8.828   9.190  0.0000  0.0000  0.0000
  100ASP    OD2 1547   8.967   8.620   9.122  0.0000  0.0000  0.0000
  100ASP      C 1548   8.680   8.906   9.048  0.0000  0.0000  0.0000
  100ASP      O 1549   8.618   8.838   8.964  0.0000  0.0000  0.0000
  101SER      N 1550   8.724   9.028   9.021  0.0000  0.0000  0.0000
  101SER      H 1551   8.774   9.076   9.095  0.0000  0.0000  0.0000
  101SER     CA 1552   8.688   9.109   8.904  0.0000  0.0000  0.0000
  101SER     HA 1553   8.633   9.048   8.832  0.0000  0.0000  0.0000
  101SER     CB 1554   8.594   9.221   8.951  0.0000  0.0000  0.0000
  101SER    HB1 1555   8.641   9.276   9.032  0.0000  0.0000  0.0000
  101SER    HB2 1556   8.502   9.177   8.988  0.0000  0.0000  0.0000
  101SER     OG 1557   8.564   9.312   8.846  0.0000  0.0000  0.0000
  101SER     HG 1558   8.625   9.384   8.852  0.0000  0.0000  0.0000
  101SER      C 1559   8.812   9.165   8.837  0.0000  0.0000  0.0000
  101SER      O 1560   8.910   9.198   8.903  0.0000  0.0000  0.0000
  102SER      N 1561   8.811   9.174   8.703  0.0000  0.0000  0.0000
  102SER      H 1562   8.726   9.146   8.654  0.0000  0.0000  0.0000
  102SER     CA 1563   8.925   9.218   8.624  0.0000  0.0000  0.0000
  102SER     HA 1564   8.990   9.277   8.686  0.0000  0.0000  0.0000
  102SER     CB 1565   9.004   9.095   8.579  0.0000  0.0000  0.0000
  102SER    HB1 1566   8.943   9.034   8.511  0.0000  0.0000  0.0000
  102SER    HB2 1567   9.030   9.034   8.666  0.0000  0.0000  0.0000
  102SER     OG 1568   9.123   9.134   8.513  0.0000  0.0000  0.0000
  102SER     HG 1569   9.173   9.194   8.571  0.0000  0.0000  0.0000
  102SER      C 1570   8.886   9.303   8.503  0.0000  0.0000  0.0000
  102SER      O 1571   8.783   9.282   8.439  0.0000  0.0000  0.0000
  103PHE      N 1572   8.970   9.402   8.472  0.0000  0.0000  0.0000
  103PHE      H 1573   9.055   9.412   8.528  0.0000  0.0000  0.0000
  103PHE     CA 1574   8.957   9.491   8.357  0.0000  0.0000  0.0000
  103PHE     HA 1575   8.902   9.440   8.279  0.0000  0.0000  0.0000
  103PHE     CB 1576   8.877   9.614   8.401  0.0000  0.0000  0.0000
  103PHE    HB1 1577   8.925   9.659   8.489  0.0000  0.0000  0.0000
  103PHE    HB2 1578   8.777   9.583   8.432  0.0000  0.0000  0.0000
  103PHE     CG 1579   8.861   9.723   8.295  0.0000  0.0000  0.0000
  103PHE    CD1 1580   8.802   9.694   8.171  0.0000  0.0000  0.0000
  103PHE    HD1 1581   8.768   9.593   8.151  0.0000  0.0000  0.0000
  103PHE    CE1 1582   8.784   9.794   8.075  0.0000  0.0000  0.0000
  103PHE    HE1 1583   8.737   9.770   7.981  0.0000  0.0000  0.0000
  103PHE     CZ 1584   8.829   9.925   8.100  0.0000  0.0000  0.0000
  103PHE     HZ 1585   8.817  10.002   8.026  0.0000  0.0000  0.0000
  103PHE    CE2 1586   8.891   9.954   8.224  0.0000  0.0000  0.0000
  103PHE    HE2 1587   8.924  10.056   8.244  0.0000  0.0000  0.0000
  103PHE    CD2 1588   8.906   9.854   8.321  0.0000  0.0000  0.0000
  103PHE    HD2 1589   8.954   9.878   8.415  0.0000  0.0000  0.0000
  103PHE      C 1590   9.094   9.531   8.304  0.0000  0.0000  0.0000
  103PHE      O 1591   9.179   9.578   8.380  0.0000  0.0000  0.0000
  104SER      N 1592   9.117   9.518   8.173  0.0000  0.0000  0.0000
  104SER      H 1593   9.046   9.474   8.115  0.0000  0.0000  0.0000
  104SER     CA 1594   9.236   9.571   8.106  0.0000  0.0000  0.0000
  104SER     HA 1595   9.308   9.604   8.181  0.0000  0.0000  0.0000
  104SER     CB 1596   9.311   9.460   8.028  0.0000  0.0000  0.0000
  104SER    HB1 1597   9.347   9.386   8.099  0.0000  0.0000  0.0000
  104SER    HB2 1598   9.397   9.505   7.979  0.0000  0.0000  0.0000
  104SER     OG 1599   9.229   9.398   7.931  0.0000  0.0000  0.0000
  104SER     HG 1600   9.282   9.390   7.850  0.0000  0.0000  0.0000
  104SER      C 1601   9.201   9.692   8.018  0.0000  0.0000  0.0000
  104SER      O 1602   9.142   9.674   7.911  0.0000  0.0000  0.0000
  105PRO      N 1603   9.238   9.816   8.057  0.0000  0.0000  0.0000
  105PRO     CD 1604   9.293   9.855   8.186  0.0000  0.0000  0.0000
  105PRO    HD1 1605   9.400   9.837   8.187  0.0000  0.0000  0.0000
  105PRO    HD2 1606   9.245   9.803   8.269  0.0000  0.0000  0.0000
  105PRO     CG 1607   9.267  10.005   8.199  0.0000  0.0000  0.0000
  105PRO    HG1 1608   9.343  10.055   8.260  0.0000  0.0000  0.0000
  105PRO    HG2 1609   9.167  10.022   8.239  0.0000  0.0000  0.0000
  105PRO     CB 1610   9.273  10.052   8.053  0.0000  0.0000  0.0000
  105PRO    HB1 1611   9.377  10.068   8.025  0.0000  0.0000  0.0000
  105PRO    HB2 1612   9.216  10.144   8.039  0.0000  0.0000  0.0000
  105PRO     CA 1613   9.212   9.934   7.975  0.0000  0.0000  0.0000
  105PRO     HA 1614   9.105   9.950   7.966  0.0000  0.0000  0.0000
  105PRO      C 1615   9.274   9.924   7.834  0.0000  0.0000  0.0000
  105PRO      O 1616   9.212   9.967   7.738  0.0000  0.0000  0.0000
  106ASN      N 1617   9.387   9.855   7.822  0.0000  0.0000  0.0000
  106ASN      H 1618   9.434   9.825   7.907  0.0000  0.0000  0.0000
  106ASN     CA 1619   9.457   9.829   7.695  0.0000  0.0000  0.0000
  106ASN     HA 1620   9.469   9.923   7.642  0.0000  0.0000  0.0000
  106ASN     CB 1621   9.597   9.769   7.725  0.0000  0.0000  0.0000
  106ASN    HB1 1622   9.646   9.748   7.630  0.0000  0.0000  0.0000
  106ASN    HB2 1623   9.585   9.675   7.778  0.0000  0.0000  0.0000
  106ASN     CG 1624   9.691   9.857   7.805  0.0000  0.0000  0.0000
  106ASN    OD1 1625   9.655   9.953   7.869  0.0000  0.0000  0.0000
  106ASN    ND2 1626   9.817   9.821   7.807  0.0000  0.0000  0.0000
  106ASN   HD21 1627   9.847   9.735   7.764  0.0000  0.0000  0.0000
  106ASN   HD22 1628   9.879   9.878   7.862  0.0000  0.0000  0.0000
  106ASN      C 1629   9.380   9.733   7.600  0.0000  0.0000  0.0000
  106ASN      O 1630   9.427   9.707   7.490  0.0000  0.0000  0.0000
  107THR      N 1631   9.267   9.676   7.642  0.0000  0.0000  0.0000
  107THR      H 1632   9.237   9.695   7.737  0.0000  0.0000  0.0000
  107THR     CA 1633   9.189   9.579   7.563  0.0000  0.0000  0.0000
  107THR     HA 1634   9.217   9.588   7.458  0.0000  0.0000  0.0000
  107THR     CB 1635   9.214   9.434   7.609  0.0000  0.0000  0.0000
  107THR     HB 1636   9.140   9.406   7.683  0.0000  0.0000  0.0000
  107THR    CG2 1637   9.209   9.333   7.496  0.0000  0.0000  0.0000
  107THR   HG21 1638   9.230   9.233   7.534  0.0000  0.0000  0.0000
  107THR   HG22 1639   9.110   9.332   7.451  0.0000  0.0000  0.0000
  107THR   HG23 1640   9.282   9.359   7.419  0.0000  0.0000  0.0000
  107THR    OG1 1641   9.341   9.418   7.671  0.0000  0.0000  0.0000
  107THR    HG1 1642   9.407   9.445   7.606  0.0000  0.0000  0.0000
  107THR      C 1643   9.038   9.604   7.570  0.0000  0.0000  0.0000
  107THR      O 1644   8.962   9.542   7.496  0.0000  0.0000  0.0000
  108GLY      N 1645   8.991   9.686   7.664  0.0000  0.0000  0.0000
  108GLY      H 1646   9.057   9.734   7.724  0.0000  0.0000  0.0000
  108GLY     CA 1647   8.849   9.698   7.700  0.0000  0.0000  0.0000
  108GLY    HA1 1648   8.791   9.721   7.610  0.0000  0.0000  0.0000
  108GLY    HA2 1649   8.837   9.778   7.771  0.0000  0.0000  0.0000
  108GLY      C 1650   8.789   9.570   7.763  0.0000  0.0000  0.0000
  108GLY      O 1651   8.671   9.570   7.798  0.0000  0.0000  0.0000
  109LYS      N 1652   8.868   9.462   7.778  0.0000  0.0000  0.0000
  109LYS      H 1653   8.966   9.473   7.757  0.0000  0.0000  0.0000
  109LYS     CA 1654   8.818   9.332   7.825  0.0000  0.0000  0.0000
  109LYS     HA 1655   8.729   9.310   7.769  0.0000  0.0000  0.0000
  109LYS     CB 1656   8.921   9.221   7.798  0.0000  0.0000  0.0000
  109LYS    HB1 1657   9.014   9.243   7.853  0.0000  0.0000  0.0000
  109LYS    HB2 1658   8.944   9.219   7.691  0.0000  0.0000  0.0000
  109LYS     CG 1659   8.868   9.084   7.842  0.0000  0.0000  0.0000
  109LYS    HG1 1660   8.774   9.064   7.791  0.0000  0.0000  0.0000
  109LYS    HG2 1661   8.850   9.084   7.949  0.0000  0.0000  0.0000
  109LYS     CD 1662   8.967   8.969   7.809  0.0000  0.0000  0.0000
  109LYS    HD1 1663   9.062   8.993   7.854  0.0000  0.0000  0.0000
  109LYS    HD2 1664   8.980   8.962   7.701  0.0000  0.0000  0.0000
  109LYS     CE 1665   8.920   8.834   7.865  0.0000  0.0000  0.0000
  109LYS    HE1 1666   8.903   8.844   7.973  0.0000  0.0000  0.0000
  109LYS    HE2 1667   9.001   8.762   7.851  0.0000  0.0000  0.0000
  109LYS     NZ 1668   8.798   8.782   7.799  0.0000  0.0000  0.0000
  109LYS    HZ1 1669   8.778   8.687   7.829  0.0000  0.0000  0.0000
  109LYS    HZ2 1670   8.712   8.828   7.827  0.0000  0.0000  0.0000
  109LYS    HZ3 1671   8.804   8.781   7.698  0.0000  0.0000  0.0000
  109LYS      C 1672   8.782   9.341   7.973  0.0000  0.0000  0.0000
  109LYS      O 1673   8.864   9.383   8.055  0.0000  0.0000  0.0000
  110LYS      N 1674   8.662   9.295   8.006  0.0000  0.0000  0.0000
  110LYS      H 1675   8.605   9.260   7.930  0.0000  0.0000  0.0000
  110LYS     CA 1676   8.611   9.276   8.141  0.0000  0.0000  0.0000
  110LYS     HA 1677   8.684   9.315   8.214  0.0000  0.0000  0.0000
  110LYS     CB 1678   8.477   9.351   8.158  0.0000  0.0000  0.0000
  110LYS    HB1 1679   8.436   9.326   8.256  0.0000  0.0000  0.0000
  110LYS    HB2 1680   8.408   9.316   8.082  0.0000  0.0000  0.0000
  110LYS     CG 1681   8.494   9.504   8.148  0.0000  0.0000  0.0000
  110LYS    HG1 1682   8.550   9.528   8.057  0.0000  0.0000  0.0000
  110LYS    HG2 1683   8.551   9.539   8.234  0.0000  0.0000  0.0000
  110LYS     CD 1684   8.360   9.579   8.141  0.0000  0.0000  0.0000
  110LYS    HD1 1685   8.304   9.542   8.055  0.0000  0.0000  0.0000
  110LYS    HD2 1686   8.382   9.684   8.125  0.0000  0.0000  0.0000
  110LYS     CE 1687   8.278   9.561   8.269  0.0000  0.0000  0.0000
  110LYS    HE1 1688   8.339   9.594   8.354  0.0000  0.0000  0.0000
  110LYS    HE2 1689   8.257   9.455   8.282  0.0000  0.0000  0.0000
  110LYS     NZ 1690   8.151   9.639   8.263  0.0000  0.0000  0.0000
  110LYS    HZ1 1691   8.098   9.627   8.349  0.0000  0.0000  0.0000
  110LYS    HZ2 1692   8.172   9.738   8.251  0.0000  0.0000  0.0000
  110LYS    HZ3 1693   8.095   9.609   8.185  0.0000  0.0000  0.0000
  110LYS      C 1694   8.594   9.126   8.168  0.0000  0.0000  0.0000
  110LYS      O 1695   8.552   9.054   8.077  0.0000  0.0000  0.0000
  111ASN      N 1696   8.622   9.083   8.289  0.0000  0.0000  0.0000
  111ASN      H 1697   8.662   9.149   8.357  0.0000  0.0000  0.0000
  111ASN     CA 1698   8.589   8.949   8.340  0.0000  0.0000  0.0000
  111ASN     HA 1699   8.503   8.910   8.286  0.0000  0.0000  0.0000
  111ASN     CB 1700   8.709   8.855   8.318  0.0000  0.0000  0.0000
  111ASN    HB1 1701   8.799   8.901   8.359  0.0000  0.0000  0.0000
  111ASN    HB2 1702   8.722   8.840   8.211  0.0000  0.0000  0.0000
  111ASN     CG 1703   8.692   8.720   8.386  0.0000  0.0000  0.0000
  111ASN    OD1 1704   8.772   8.679   8.467  0.0000  0.0000  0.0000
  111ASN    ND2 1705   8.585   8.649   8.357  0.0000  0.0000  0.0000
  111ASN   HD21 1706   8.512   8.681   8.295  0.0000  0.0000  0.0000
  111ASN   HD22 1707   8.572   8.558   8.404  0.0000  0.0000  0.0000
  111ASN      C 1708   8.550   8.961   8.488  0.0000  0.0000  0.0000
  111ASN      O 1709   8.602   9.048   8.559  0.0000  0.0000  0.0000
  112ALA      N 1710   8.459   8.876   8.534  0.0000  0.0000  0.0000
  112ALA      H 1711   8.422   8.804   8.474  0.0000  0.0000  0.0000
  112ALA     CA 1712   8.423   8.867   8.675  0.0000  0.0000  0.0000
  112ALA     HA 1713   8.507   8.898   8.737  0.0000  0.0000  0.0000
  112ALA     CB 1714   8.305   8.959   8.702  0.0000  0.0000  0.0000
  112ALA    HB1 1715   8.279   8.953   8.808  0.0000  0.0000  0.0000
  112ALA    HB2 1716   8.331   9.062   8.679  0.0000  0.0000  0.0000
  112ALA    HB3 1717   8.219   8.928   8.643  0.0000  0.0000  0.0000
  112ALA      C 1718   8.392   8.722   8.711  0.0000  0.0000  0.0000
  112ALA      O 1719   8.346   8.646   8.627  0.0000  0.0000  0.0000
  113LYS      N 1720   8.414   8.684   8.837  0.0000  0.0000  0.0000
  113LYS      H 1721   8.461   8.747   8.899  0.0000  0.0000  0.0000
  113LYS     CA 1722   8.387   8.547   8.886  0.0000  0.0000  0.0000
  113LYS     HA 1723   8.305   8.507   8.827  0.0000  0.0000  0.0000
  113LYS     CB 1724   8.509   8.454   8.862  0.0000  0.0000  0.0000
  113LYS    HB1 1725   8.505   8.423   8.758  0.0000  0.0000  0.0000
  113LYS    HB2 1726   8.499   8.366   8.924  0.0000  0.0000  0.0000
  113LYS     CG 1727   8.645   8.521   8.885  0.0000  0.0000  0.0000
  113LYS    HG1 1728   8.644   8.561   8.985  0.0000  0.0000  0.0000
  113LYS    HG2 1729   8.658   8.602   8.816  0.0000  0.0000  0.0000
  113LYS     CD 1730   8.767   8.427   8.871  0.0000  0.0000  0.0000
  113LYS    HD1 1731   8.761   8.351   8.948  0.0000  0.0000  0.0000
  113LYS    HD2 1732   8.857   8.486   8.888  0.0000  0.0000  0.0000
  113LYS     CE 1733   8.779   8.354   8.736  0.0000  0.0000  0.0000
  113LYS    HE1 1734   8.696   8.282   8.729  0.0000  0.0000  0.0000
  113LYS    HE2 1735   8.871   8.298   8.735  0.0000  0.0000  0.0000
  113LYS     NZ 1736   8.772   8.443   8.619  0.0000  0.0000  0.0000
  113LYS    HZ1 1737   8.774   8.386   8.534  0.0000  0.0000  0.0000
  113LYS    HZ2 1738   8.681   8.486   8.610  0.0000  0.0000  0.0000
  113LYS    HZ3 1739   8.841   8.517   8.614  0.0000  0.0000  0.0000
  113LYS      C 1740   8.339   8.548   9.031  0.0000  0.0000  0.0000
  113LYS      O 1741   8.395   8.617   9.117  0.0000  0.0000  0.0000
  114ILE      N 1742   8.234   8.469   9.057  0.0000  0.0000  0.0000
  114ILE      H 1743   8.205   8.408   8.982  0.0000  0.0000  0.0000
  114ILE     CA 1744   8.183   8.438   9.191  0.0000  0.0000  0.0000
  114ILE     HA 1745   8.212   8.517   9.260  0.0000  0.0000  0.0000
  114ILE     CB 1746   8.028   8.429   9.191  0.0000  0.0000  0.0000
  114ILE     HB 1747   7.999   8.364   9.108  0.0000  0.0000  0.0000
  114ILE    CG2 1748   7.974   8.364   9.320  0.0000  0.0000  0.0000
  114ILE   HG21 1749   7.866   8.368   9.322  0.0000  0.0000  0.0000
  114ILE   HG22 1750   8.002   8.257   9.324  0.0000  0.0000  0.0000
  114ILE   HG23 1751   8.015   8.414   9.408  0.0000  0.0000  0.0000
  114ILE    CG1 1752   7.961   8.566   9.167  0.0000  0.0000  0.0000
  114ILE   HG11 1753   7.856   8.549   9.143  0.0000  0.0000  0.0000
  114ILE   HG12 1754   8.006   8.614   9.081  0.0000  0.0000  0.0000
  114ILE     CD 1755   7.965   8.663   9.287  0.0000  0.0000  0.0000
  114ILE    HD1 1756   7.924   8.759   9.256  0.0000  0.0000  0.0000
  114ILE    HD2 1757   7.905   8.625   9.369  0.0000  0.0000  0.0000
  114ILE    HD3 1758   8.068   8.677   9.321  0.0000  0.0000  0.0000
  114ILE      C 1759   8.249   8.309   9.236  0.0000  0.0000  0.0000
  114ILE      O 1760   8.234   8.205   9.170  0.0000  0.0000  0.0000
  115LYS      N 1761   8.324   8.313   9.345  0.0000  0.0000  0.0000
  115LYS      H 1762   8.329   8.401   9.396  0.0000  0.0000  0.0000
  115LYS     CA 1763   8.403   8.200   9.397  0.0000  0.0000  0.0000
  115LYS     HA 1764   8.385   8.112   9.334  0.0000  0.0000  0.0000
  115LYS     CB 1765   8.555   8.231   9.388  0.0000  0.0000  0.0000
  115LYS    HB1 1766   8.611   8.143   9.420  0.0000  0.0000  0.0000
  115LYS    HB2 1767   8.576   8.310   9.459  0.0000  0.0000  0.0000
  115LYS     CG 1768   8.606   8.275   9.250  0.0000  0.0000  0.0000
  115LYS    HG1 1769   8.525   8.325   9.194  0.0000  0.0000  0.0000
  115LYS    HG2 1770   8.636   8.188   9.191  0.0000  0.0000  0.0000
  115LYS     CD 1771   8.720   8.377   9.257  0.0000  0.0000  0.0000
  115LYS    HD1 1772   8.693   8.458   9.324  0.0000  0.0000  0.0000
  115LYS    HD2 1773   8.733   8.422   9.159  0.0000  0.0000  0.0000
  115LYS     CE 1774   8.856   8.320   9.301  0.0000  0.0000  0.0000
  115LYS    HE1 1775   8.887   8.247   9.226  0.0000  0.0000  0.0000
  115LYS    HE2 1776   8.845   8.270   9.397  0.0000  0.0000  0.0000
  115LYS     NZ 1777   8.959   8.427   9.312  0.0000  0.0000  0.0000
  115LYS    HZ1 1778   9.052   8.393   9.329  0.0000  0.0000  0.0000
  115LYS    HZ2 1779   8.963   8.486   9.227  0.0000  0.0000  0.0000
  115LYS    HZ3 1780   8.938   8.495   9.386  0.0000  0.0000  0.0000
  115LYS      C 1781   8.354   8.165   9.537  0.0000  0.0000  0.0000
  115LYS      O 1782   8.383   8.234   9.633  0.0000  0.0000  0.0000
  116THR      N 1783   8.272   8.061   9.546  0.0000  0.0000  0.0000
  116THR      H 1784   8.254   8.009   9.460  0.0000  0.0000  0.0000
  116THR     CA 1785   8.204   8.013   9.667  0.0000  0.0000  0.0000
  116THR     HA 1786   8.204   8.091   9.743  0.0000  0.0000  0.0000
  116THR     CB 1787   8.058   7.979   9.633  0.0000  0.0000  0.0000
  116THR     HB 1788   8.057   7.916   9.545  0.0000  0.0000  0.0000
  116THR    CG2 1789   7.981   7.908   9.745  0.0000  0.0000  0.0000
  116THR   HG21 1790   7.875   7.902   9.718  0.0000  0.0000  0.0000
  116THR   HG22 1791   8.018   7.807   9.758  0.0000  0.0000  0.0000
  116THR   HG23 1792   7.991   7.963   9.838  0.0000  0.0000  0.0000
  116THR    OG1 1793   7.989   8.098   9.605  0.0000  0.0000  0.0000
  116THR    HG1 1794   7.909   8.076   9.559  0.0000  0.0000  0.0000
  116THR      C 1795   8.277   7.890   9.723  0.0000  0.0000  0.0000
  116THR      O 1796   8.327   7.807   9.649  0.0000  0.0000  0.0000
  117GLY      N 1797   8.279   7.876   9.856  0.0000  0.0000  0.0000
  117GLY      H 1798   8.247   7.953   9.914  0.0000  0.0000  0.0000
  117GLY     CA 1799   8.325   7.756   9.923  0.0000  0.0000  0.0000
  117GLY    HA1 1800   8.434   7.756   9.929  0.0000  0.0000  0.0000
  117GLY    HA2 1801   8.293   7.669   9.864  0.0000  0.0000  0.0000
  117GLY      C 1802   8.268   7.739  10.063  0.0000  0.0000  0.0000
  117GLY      O 1803   8.227   7.836  10.128  0.0000  0.0000  0.0000
  118TYR      N 1804   8.264   7.615  10.112  0.0000  0.0000  0.0000
  118TYR      H 1805   8.305   7.542  10.056  0.0000  0.0000  0.0000
  118TYR     CA 1806   8.218   7.582  10.247  0.0000  0.0000  0.0000
  118TYR     HA 1807   8.226   7.671  10.309  0.0000  0.0000  0.0000
  118TYR     CB 1808   8.071   7.537  10.245  0.0000  0.0000  0.0000
  118TYR    HB1 1809   8.059   7.456  10.174  0.0000  0.0000  0.0000
  118TYR    HB2 1810   8.009   7.619  10.209  0.0000  0.0000  0.0000
  118TYR     CG 1811   8.019   7.494  10.381  0.0000  0.0000  0.0000
  118TYR    CD1 1812   8.018   7.585  10.489  0.0000  0.0000  0.0000
  118TYR    HD1 1813   8.048   7.687  10.473  0.0000  0.0000  0.0000
  118TYR    CE1 1814   7.980   7.541  10.617  0.0000  0.0000  0.0000
  118TYR    HE1 1815   7.981   7.611  10.701  0.0000  0.0000  0.0000
  118TYR     CZ 1816   7.946   7.408  10.640  0.0000  0.0000  0.0000
  118TYR     OH 1817   7.917   7.363  10.765  0.0000  0.0000  0.0000
  118TYR     HH 1818   7.928   7.268  10.774  0.0000  0.0000  0.0000
  118TYR    CE2 1819   7.942   7.317  10.532  0.0000  0.0000  0.0000
  118TYR    HE2 1820   7.915   7.214  10.547  0.0000  0.0000  0.0000
  118TYR    CD2 1821   7.978   7.361  10.402  0.0000  0.0000  0.0000
  118TYR    HD2 1822   7.974   7.290  10.321  0.0000  0.0000  0.0000
  118TYR      C 1823   8.311   7.475  10.308  0.0000  0.0000  0.0000
  118TYR      O 1824   8.365   7.390  10.238  0.0000  0.0000  0.0000
  119LYS      N 1825   8.331   7.484  10.440  0.0000  0.0000  0.0000
  119LYS      H 1826   8.278   7.552  10.492  0.0000  0.0000  0.0000
  119LYS     CA 1827   8.427   7.402  10.515  0.0000  0.0000  0.0000
  119LYS     HA 1828   8.460   7.318  10.454  0.0000  0.0000  0.0000
  119LYS     CB 1829   8.551   7.488  10.553  0.0000  0.0000  0.0000
  119LYS    HB1 1830   8.625   7.423  10.600  0.0000  0.0000  0.0000
  119LYS    HB2 1831   8.520   7.563  10.625  0.0000  0.0000  0.0000
  119LYS     CG 1832   8.616   7.560  10.433  0.0000  0.0000  0.0000
  119LYS    HG1 1833   8.541   7.617  10.381  0.0000  0.0000  0.0000
  119LYS    HG2 1834   8.655   7.485  10.364  0.0000  0.0000  0.0000
  119LYS     CD 1835   8.728   7.654  10.478  0.0000  0.0000  0.0000
  119LYS    HD1 1836   8.823   7.599  10.479  0.0000  0.0000  0.0000
  119LYS    HD2 1837   8.709   7.692  10.579  0.0000  0.0000  0.0000
  119LYS     CE 1838   8.737   7.773  10.381  0.0000  0.0000  0.0000
  119LYS    HE1 1839   8.732   7.733  10.279  0.0000  0.0000  0.0000
  119LYS    HE2 1840   8.835   7.822  10.394  0.0000  0.0000  0.0000
  119LYS     NZ 1841   8.629   7.871  10.404  0.0000  0.0000  0.0000
  119LYS    HZ1 1842   8.609   7.924  10.321  0.0000  0.0000  0.0000
  119LYS    HZ2 1843   8.542   7.829  10.439  0.0000  0.0000  0.0000
  119LYS    HZ3 1844   8.661   7.943  10.470  0.0000  0.0000  0.0000
  119LYS      C 1845   8.359   7.349  10.640  0.0000  0.0000  0.0000
  119LYS      O 1846   8.311   7.427  10.722  0.0000  0.0000  0.0000
  120ARG      N 1847   8.358   7.217  10.655  0.0000  0.0000  0.0000
  120ARG      H 1848   8.401   7.160  10.582  0.0000  0.0000  0.0000
  120ARG     CA 1849   8.302   7.143  10.768  0.0000  0.0000  0.0000
  120ARG     HA 1850   8.280   7.213  10.851  0.0000  0.0000  0.0000
  120ARG     CB 1851   8.169   7.079  10.720  0.0000  0.0000  0.0000
  120ARG    HB1 1852   8.193   7.005  10.645  0.0000  0.0000  0.0000
  120ARG    HB2 1853   8.108   7.155  10.675  0.0000  0.0000  0.0000
  120ARG     CG 1854   8.090   7.015  10.833  0.0000  0.0000  0.0000
  120ARG    HG1 1855   8.078   7.086  10.915  0.0000  0.0000  0.0000
  120ARG    HG2 1856   8.147   6.929  10.868  0.0000  0.0000  0.0000
  120ARG     CD 1857   7.953   6.957  10.794  0.0000  0.0000  0.0000
  120ARG    HD1 1858   7.934   6.868  10.855  0.0000  0.0000  0.0000
  120ARG    HD2 1859   7.956   6.925  10.690  0.0000  0.0000  0.0000
  120ARG     NE 1860   7.842   7.053  10.815  0.0000  0.0000  0.0000
  120ARG     HE 1861   7.791   7.082  10.734  0.0000  0.0000  0.0000
  120ARG     CZ 1862   7.791   7.087  10.932  0.0000  0.0000  0.0000
  120ARG    NH1 1863   7.834   7.043  11.047  0.0000  0.0000  0.0000
  120ARG   HH11 1864   7.917   6.979  11.051  0.0000  0.0000  0.0000
  120ARG   HH12 1865   7.797   7.070  11.134  0.0000  0.0000  0.0000
  120ARG    NH2 1866   7.689   7.169  10.938  0.0000  0.0000  0.0000
  120ARG   HH21 1867   7.652   7.211  10.854  0.0000  0.0000  0.0000
  120ARG   HH22 1868   7.652   7.193  11.027  0.0000  0.0000  0.0000
  120ARG      C 1869   8.407   7.044  10.818  0.0000  0.0000  0.0000
  120ARG      O 1870   8.505   7.015  10.748  0.0000  0.0000  0.0000
  121GLU      N 1871   8.388   6.989  10.937  0.0000  0.0000  0.0000
  121GLU      H 1872   8.311   7.021  10.996  0.0000  0.0000  0.0000
  121GLU     CA 1873   8.448   6.860  10.968  0.0000  0.0000  0.0000
  121GLU     HA 1874   8.555   6.872  10.972  0.0000  0.0000  0.0000
  121GLU     CB 1875   8.403   6.810  11.109  0.0000  0.0000  0.0000
  121GLU    HB1 1876   8.433   6.885  11.183  0.0000  0.0000  0.0000
  121GLU    HB2 1877   8.462   6.720  11.130  0.0000  0.0000  0.0000
  121GLU     CG 1878   8.255   6.775  11.130  0.0000  0.0000  0.0000
  121GLU    HG1 1879   8.246   6.727  11.229  0.0000  0.0000  0.0000
  121GLU    HG2 1880   8.226   6.700  11.056  0.0000  0.0000  0.0000
  121GLU     CD 1881   8.156   6.893  11.125  0.0000  0.0000  0.0000
  121GLU    OE1 1882   8.199   7.009  11.137  0.0000  0.0000  0.0000
  121GLU    OE2 1883   8.037   6.869  11.101  0.0000  0.0000  0.0000
  121GLU      C 1884   8.417   6.758  10.856  0.0000  0.0000  0.0000
  121GLU      O 1885   8.306   6.756  10.802  0.0000  0.0000  0.0000
  122HIS      N 1886   8.515   6.679  10.816  0.0000  0.0000  0.0000
  122HIS      H 1887   8.605   6.688  10.864  0.0000  0.0000  0.0000
  122HIS     CA 1888   8.508   6.571  10.714  0.0000  0.0000  0.0000
  122HIS     HA 1889   8.609   6.531  10.702  0.0000  0.0000  0.0000
  122HIS     CB 1890   8.421   6.455  10.764  0.0000  0.0000  0.0000
  122HIS    HB1 1891   8.408   6.384  10.682  0.0000  0.0000  0.0000
  122HIS    HB2 1892   8.322   6.491  10.791  0.0000  0.0000  0.0000
  122HIS     CG 1893   8.475   6.375  10.882  0.0000  0.0000  0.0000
  122HIS    ND1 1894   8.465   6.237  10.895  0.0000  0.0000  0.0000
  122HIS    CE1 1895   8.517   6.205  11.013  0.0000  0.0000  0.0000
  122HIS    HE1 1896   8.521   6.104  11.054  0.0000  0.0000  0.0000
  122HIS    NE2 1897   8.559   6.315  11.076  0.0000  0.0000  0.0000
  122HIS    HE2 1898   8.597   6.318  11.170  0.0000  0.0000  0.0000
  122HIS    CD2 1899   8.534   6.423  10.995  0.0000  0.0000  0.0000
  122HIS    HD2 1900   8.553   6.528  11.018  0.0000  0.0000  0.0000
  122HIS      C 1901   8.471   6.615  10.568  0.0000  0.0000  0.0000
  122HIS      O 1902   8.492   6.535  10.477  0.0000  0.0000  0.0000
  123ILE      N 1903   8.422   6.738  10.542  0.0000  0.0000  0.0000
  123ILE      H 1904   8.403   6.798  10.621  0.0000  0.0000  0.0000
  123ILE     CA 1905   8.384   6.785  10.406  0.0000  0.0000  0.0000
  123ILE     HA 1906   8.429   6.717  10.333  0.0000  0.0000  0.0000
  123ILE     CB 1907   8.230   6.777  10.384  0.0000  0.0000  0.0000
  123ILE     HB 1908   8.182   6.854  10.444  0.0000  0.0000  0.0000
  123ILE    CG2 1909   8.196   6.803  10.237  0.0000  0.0000  0.0000
  123ILE   HG21 1910   8.088   6.805  10.223  0.0000  0.0000  0.0000
  123ILE   HG22 1911   8.234   6.899  10.205  0.0000  0.0000  0.0000
  123ILE   HG23 1912   8.239   6.726  10.173  0.0000  0.0000  0.0000
  123ILE    CG1 1913   8.164   6.640  10.420  0.0000  0.0000  0.0000
  123ILE   HG11 1914   8.233   6.559  10.397  0.0000  0.0000  0.0000
  123ILE   HG12 1915   8.076   6.626  10.357  0.0000  0.0000  0.0000
  123ILE     CD 1916   8.115   6.626  10.564  0.0000  0.0000  0.0000
  123ILE    HD1 1917   8.053   6.538  10.573  0.0000  0.0000  0.0000
  123ILE    HD2 1918   8.201   6.614  10.630  0.0000  0.0000  0.0000
  123ILE    HD3 1919   8.059   6.714  10.593  0.0000  0.0000  0.0000
  123ILE      C 1920   8.435   6.927  10.374  0.0000  0.0000  0.0000
  123ILE      O 1921   8.421   7.021  10.453  0.0000  0.0000  0.0000
  124ASN      N 1922   8.490   6.946  10.253  0.0000  0.0000  0.0000
  124ASN      H 1923   8.501   6.865  10.193  0.0000  0.0000  0.0000
  124ASN     CA 1924   8.531   7.075  10.195  0.0000  0.0000  0.0000
  124ASN     HA 1925   8.492   7.156  10.256  0.0000  0.0000  0.0000
  124ASN     CB 1926   8.686   7.081  10.202  0.0000  0.0000  0.0000
  124ASN    HB1 1927   8.728   6.998  10.144  0.0000  0.0000  0.0000
  124ASN    HB2 1928   8.714   7.068  10.306  0.0000  0.0000  0.0000
  124ASN     CG 1929   8.752   7.209  10.152  0.0000  0.0000  0.0000
  124ASN    OD1 1930   8.718   7.264  10.049  0.0000  0.0000  0.0000
  124ASN    ND2 1931   8.851   7.257  10.222  0.0000  0.0000  0.0000
  124ASN   HD21 1932   8.888   7.202  10.299  0.0000  0.0000  0.0000
  124ASN   HD22 1933   8.899   7.336  10.182  0.0000  0.0000  0.0000
  124ASN      C 1934   8.476   7.091  10.053  0.0000  0.0000  0.0000
  124ASN      O 1935   8.483   6.998   9.972  0.0000  0.0000  0.0000
  125LEU      N 1936   8.417   7.208  10.022  0.0000  0.0000  0.0000
  125LEU      H 1937   8.419   7.281  10.092  0.0000  0.0000  0.0000
  125LEU     CA 1938   8.347   7.239   9.897  0.0000  0.0000  0.0000
  125LEU     HA 1939   8.358   7.156   9.826  0.0000  0.0000  0.0000
  125LEU     CB 1940   8.196   7.265   9.920  0.0000  0.0000  0.0000
  125LEU    HB1 1941   8.154   7.287   9.821  0.0000  0.0000  0.0000
  125LEU    HB2 1942   8.186   7.357   9.978  0.0000  0.0000  0.0000
  125LEU     CG 1943   8.108   7.159   9.984  0.0000  0.0000  0.0000
  125LEU     HG 1944   8.004   7.191   9.969  0.0000  0.0000  0.0000
  125LEU    CD1 1945   8.123   7.022   9.919  0.0000  0.0000  0.0000
  125LEU   HD11 1946   8.050   6.953   9.962  0.0000  0.0000  0.0000
  125LEU   HD12 1947   8.107   7.030   9.812  0.0000  0.0000  0.0000
  125LEU   HD13 1948   8.223   6.984   9.938  0.0000  0.0000  0.0000
  125LEU    CD2 1949   8.129   7.148  10.135  0.0000  0.0000  0.0000
  125LEU   HD21 1950   8.050   7.087  10.179  0.0000  0.0000  0.0000
  125LEU   HD22 1951   8.226   7.103  10.157  0.0000  0.0000  0.0000
  125LEU   HD23 1952   8.128   7.246  10.179  0.0000  0.0000  0.0000
  125LEU      C 1953   8.405   7.365   9.831  0.0000  0.0000  0.0000
  125LEU      O 1954   8.431   7.465   9.900  0.0000  0.0000  0.0000
  126GLY      N 1955   8.410   7.367   9.698  0.0000  0.0000  0.0000
  126GLY      H 1956   8.384   7.280   9.649  0.0000  0.0000  0.0000
  126GLY     CA 1957   8.433   7.486   9.616  0.0000  0.0000  0.0000
  126GLY    HA1 1958   8.536   7.486   9.580  0.0000  0.0000  0.0000
  126GLY    HA2 1959   8.418   7.576   9.675  0.0000  0.0000  0.0000
  126GLY      C 1960   8.341   7.491   9.494  0.0000  0.0000  0.0000
  126GLY      O 1961   8.304   7.388   9.439  0.0000  0.0000  0.0000
  127CYS      N 1962   8.303   7.612   9.452  0.0000  0.0000  0.0000
  127CYS      H 1963   8.333   7.692   9.505  0.0000  0.0000  0.0000
  127CYS     CA 1964   8.230   7.639   9.329  0.0000  0.0000  0.0000
  127CYS     HA 1965   8.255   7.562   9.255  0.0000  0.0000  0.0000
  127CYS     CB 1966   8.080   7.631   9.359  0.0000  0.0000  0.0000
  127CYS    HB1 1967   8.054   7.709   9.431  0.0000  0.0000  0.0000
  127CYS    HB2 1968   8.057   7.533   9.404  0.0000  0.0000  0.0000
  127CYS     SG 1969   7.983   7.651   9.208  0.0000  0.0000  0.0000
  127CYS     HG 1970   7.861   7.635   9.262  0.0000  0.0000  0.0000
  127CYS      C 1971   8.270   7.776   9.272  0.0000  0.0000  0.0000
  127CYS      O 1972   8.242   7.879   9.334  0.0000  0.0000  0.0000
  128ASP      N 1973   8.336   7.779   9.157  0.0000  0.0000  0.0000
  128ASP      H 1974   8.357   7.691   9.111  0.0000  0.0000  0.0000
  128ASP     CA 1975   8.375   7.901   9.088  0.0000  0.0000  0.0000
  128ASP     HA 1976   8.348   7.986   9.150  0.0000  0.0000  0.0000
  128ASP     CB 1977   8.528   7.916   9.068  0.0000  0.0000  0.0000
  128ASP    HB1 1978   8.570   7.944   9.164  0.0000  0.0000  0.0000
  128ASP    HB2 1979   8.548   7.998   9.000  0.0000  0.0000  0.0000
  128ASP     CG 1980   8.606   7.791   9.020  0.0000  0.0000  0.0000
  128ASP    OD1 1981   8.607   7.689   9.092  0.0000  0.0000  0.0000
  128ASP    OD2 1982   8.671   7.799   8.913  0.0000  0.0000  0.0000
  128ASP      C 1983   8.295   7.917   8.958  0.0000  0.0000  0.0000
  128ASP      O 1984   8.309   7.841   8.863  0.0000  0.0000  0.0000
  129MET      N 1985   8.207   8.018   8.957  0.0000  0.0000  0.0000
  129MET      H 1986   8.203   8.078   9.038  0.0000  0.0000  0.0000
  129MET     CA 1987   8.132   8.062   8.839  0.0000  0.0000  0.0000
  129MET     HA 1988   8.122   7.980   8.768  0.0000  0.0000  0.0000
  129MET     CB 1989   7.992   8.110   8.880  0.0000  0.0000  0.0000
  129MET    HB1 1990   7.941   8.150   8.790  0.0000  0.0000  0.0000
  129MET    HB2 1991   8.000   8.191   8.952  0.0000  0.0000  0.0000
  129MET     CG 1992   7.904   7.999   8.937  0.0000  0.0000  0.0000
  129MET    HG1 1993   7.950   7.959   9.026  0.0000  0.0000  0.0000
  129MET    HG2 1994   7.897   7.919   8.863  0.0000  0.0000  0.0000
  129MET     SD 1995   7.737   8.057   8.977  0.0000  0.0000  0.0000
  129MET     CE 1996   7.658   7.897   9.013  0.0000  0.0000  0.0000
  129MET    HE1 1997   7.554   7.913   9.040  0.0000  0.0000  0.0000
  129MET    HE2 1998   7.662   7.833   8.925  0.0000  0.0000  0.0000
  129MET    HE3 1999   7.711   7.849   9.096  0.0000  0.0000  0.0000
  129MET      C 2000   8.207   8.177   8.772  0.0000  0.0000  0.0000
  129MET      O 2001   8.236   8.277   8.838  0.0000  0.0000  0.0000
  130ASP      N 2002   8.238   8.163   8.644  0.0000  0.0000  0.0000
  130ASP      H 2003   8.205   8.082   8.595  0.0000  0.0000  0.0000
  130ASP     CA 2004   8.318   8.260   8.566  0.0000  0.0000  0.0000
  130ASP     HA 2005   8.347   8.341   8.633  0.0000  0.0000  0.0000
  130ASP     CB 2006   8.447   8.190   8.517  0.0000  0.0000  0.0000
  130ASP    HB1 2007   8.424   8.128   8.431  0.0000  0.0000  0.0000
  130ASP    HB2 2008   8.485   8.126   8.597  0.0000  0.0000  0.0000
  130ASP     CG 2009   8.557   8.290   8.482  0.0000  0.0000  0.0000
  130ASP    OD1 2010   8.536   8.413   8.492  0.0000  0.0000  0.0000
  130ASP    OD2 2011   8.673   8.248   8.460  0.0000  0.0000  0.0000
  130ASP      C 2012   8.238   8.322   8.452  0.0000  0.0000  0.0000
  130ASP      O 2013   8.170   8.250   8.377  0.0000  0.0000  0.0000
  131PHE      N 2014   8.244   8.455   8.439  0.0000  0.0000  0.0000
  131PHE      H 2015   8.307   8.504   8.501  0.0000  0.0000  0.0000
  131PHE     CA 2016   8.161   8.534   8.350  0.0000  0.0000  0.0000
  131PHE     HA 2017   8.096   8.469   8.293  0.0000  0.0000  0.0000
  131PHE     CB 2018   8.070   8.627   8.432  0.0000  0.0000  0.0000
  131PHE    HB1 2019   8.009   8.686   8.363  0.0000  0.0000  0.0000
  131PHE    HB2 2020   8.132   8.699   8.487  0.0000  0.0000  0.0000
  131PHE     CG 2021   7.978   8.559   8.531  0.0000  0.0000  0.0000
  131PHE    CD1 2022   8.026   8.524   8.660  0.0000  0.0000  0.0000
  131PHE    HD1 2023   8.127   8.546   8.688  0.0000  0.0000  0.0000
  131PHE    CE1 2024   7.940   8.460   8.753  0.0000  0.0000  0.0000
  131PHE    HE1 2025   7.979   8.433   8.850  0.0000  0.0000  0.0000
  131PHE     CZ 2026   7.809   8.428   8.716  0.0000  0.0000  0.0000
  131PHE     HZ 2027   7.744   8.380   8.787  0.0000  0.0000  0.0000
  131PHE    CE2 2028   7.761   8.463   8.588  0.0000  0.0000  0.0000
  131PHE    HE2 2029   7.659   8.440   8.561  0.0000  0.0000  0.0000
  131PHE    CD2 2030   7.846   8.526   8.497  0.0000  0.0000  0.0000
  131PHE    HD2 2031   7.808   8.552   8.398  0.0000  0.0000  0.0000
  131PHE      C 2032   8.250   8.610   8.250  0.0000  0.0000  0.0000
  131PHE      O 2033   8.315   8.710   8.283  0.0000  0.0000  0.0000
  132ASP      N 2034   8.249   8.564   8.125  0.0000  0.0000  0.0000
  132ASP      H 2035   8.194   8.483   8.103  0.0000  0.0000  0.0000
  132ASP     CA 2036   8.324   8.623   8.013  0.0000  0.0000  0.0000
  132ASP     HA 2037   8.342   8.728   8.033  0.0000  0.0000  0.0000
  132ASP     CB 2038   8.460   8.551   8.001  0.0000  0.0000  0.0000
  132ASP    HB1 2039   8.444   8.449   7.965  0.0000  0.0000  0.0000
  132ASP    HB2 2040   8.506   8.545   8.100  0.0000  0.0000  0.0000
  132ASP     CG 2041   8.560   8.622   7.908  0.0000  0.0000  0.0000
  132ASP    OD1 2042   8.537   8.739   7.866  0.0000  0.0000  0.0000
  132ASP    OD2 2043   8.667   8.564   7.877  0.0000  0.0000  0.0000
  132ASP      C 2044   8.244   8.611   7.882  0.0000  0.0000  0.0000
  132ASP      O 2045   8.156   8.525   7.867  0.0000  0.0000  0.0000
  133ILE      N 2046   8.276   8.696   7.784  0.0000  0.0000  0.0000
  133ILE      H 2047   8.357   8.756   7.802  0.0000  0.0000  0.0000
  133ILE     CA 2048   8.212   8.704   7.652  0.0000  0.0000  0.0000
  133ILE     HA 2049   8.104   8.711   7.667  0.0000  0.0000  0.0000
  133ILE     CB 2050   8.261   8.832   7.579  0.0000  0.0000  0.0000
  133ILE     HB 2051   8.368   8.826   7.567  0.0000  0.0000  0.0000
  133ILE    CG2 2052   8.197   8.845   7.440  0.0000  0.0000  0.0000
  133ILE   HG21 2053   8.231   8.936   7.390  0.0000  0.0000  0.0000
  133ILE   HG22 2054   8.227   8.761   7.376  0.0000  0.0000  0.0000
  133ILE   HG23 2055   8.088   8.847   7.447  0.0000  0.0000  0.0000
  133ILE    CG1 2056   8.227   8.958   7.663  0.0000  0.0000  0.0000
  133ILE   HG11 2057   8.264   8.946   7.765  0.0000  0.0000  0.0000
  133ILE   HG12 2058   8.119   8.973   7.669  0.0000  0.0000  0.0000
  133ILE     CD 2059   8.291   9.089   7.611  0.0000  0.0000  0.0000
  133ILE    HD1 2060   8.274   9.169   7.683  0.0000  0.0000  0.0000
  133ILE    HD2 2061   8.399   9.075   7.597  0.0000  0.0000  0.0000
  133ILE    HD3 2062   8.246   9.119   7.516  0.0000  0.0000  0.0000
  133ILE      C 2063   8.236   8.576   7.571  0.0000  0.0000  0.0000
  133ILE      O 2064   8.157   8.543   7.482  0.0000  0.0000  0.0000
  134ALA      N 2065   8.340   8.497   7.604  0.0000  0.0000  0.0000
  134ALA      H 2066   8.401   8.530   7.678  0.0000  0.0000  0.0000
  134ALA     CA 2067   8.366   8.366   7.547  0.0000  0.0000  0.0000
  134ALA     HA 2068   8.366   8.372   7.438  0.0000  0.0000  0.0000
  134ALA     CB 2069   8.506   8.324   7.592  0.0000  0.0000  0.0000
  134ALA    HB1 2070   8.533   8.228   7.548  0.0000  0.0000  0.0000
  134ALA    HB2 2071   8.580   8.398   7.559  0.0000  0.0000  0.0000
  134ALA    HB3 2072   8.511   8.314   7.701  0.0000  0.0000  0.0000
  134ALA      C 2073   8.261   8.259   7.586  0.0000  0.0000  0.0000
  134ALA      O 2074   8.261   8.149   7.529  0.0000  0.0000  0.0000
  135GLY      N 2075   8.171   8.289   7.680  0.0000  0.0000  0.0000
  135GLY      H 2076   8.177   8.381   7.722  0.0000  0.0000  0.0000
  135GLY     CA 2077   8.070   8.198   7.733  0.0000  0.0000  0.0000
  135GLY    HA1 2078   8.069   8.104   7.677  0.0000  0.0000  0.0000
  135GLY    HA2 2079   7.973   8.244   7.723  0.0000  0.0000  0.0000
  135GLY      C 2080   8.100   8.163   7.880  0.0000  0.0000  0.0000
  135GLY      O 2081   8.211   8.120   7.911  0.0000  0.0000  0.0000
  136PRO      N 2082   8.004   8.181   7.973  0.0000  0.0000  0.0000
  136PRO     CD 2083   7.870   8.234   7.955  0.0000  0.0000  0.0000
  136PRO    HD1 2084   7.816   8.182   7.875  0.0000  0.0000  0.0000
  136PRO    HD2 2085   7.876   8.340   7.932  0.0000  0.0000  0.0000
  136PRO     CG 2086   7.798   8.213   8.088  0.0000  0.0000  0.0000
  136PRO    HG1 2087   7.750   8.115   8.089  0.0000  0.0000  0.0000
  136PRO    HG2 2088   7.724   8.292   8.106  0.0000  0.0000  0.0000
  136PRO     CB 2089   7.910   8.216   8.190  0.0000  0.0000  0.0000
  136PRO    HB1 2090   7.885   8.160   8.280  0.0000  0.0000  0.0000
  136PRO    HB2 2091   7.932   8.320   8.217  0.0000  0.0000  0.0000
  136PRO     CA 2092   8.031   8.158   8.115  0.0000  0.0000  0.0000
  136PRO     HA 2093   8.120   8.214   8.142  0.0000  0.0000  0.0000
  136PRO      C 2094   8.055   8.010   8.147  0.0000  0.0000  0.0000
  136PRO      O 2095   8.002   7.919   8.082  0.0000  0.0000  0.0000
  137SER      N 2096   8.135   7.986   8.251  0.0000  0.0000  0.0000
  137SER      H 2097   8.166   8.068   8.305  0.0000  0.0000  0.0000
  137SER     CA 2098   8.171   7.854   8.301  0.0000  0.0000  0.0000
  137SER     HA 2099   8.118   7.777   8.243  0.0000  0.0000  0.0000
  137SER     CB 2100   8.321   7.828   8.286  0.0000  0.0000  0.0000
  137SER    HB1 2101   8.347   7.734   8.336  0.0000  0.0000  0.0000
  137SER    HB2 2102   8.377   7.909   8.333  0.0000  0.0000  0.0000
  137SER     OG 2103   8.355   7.817   8.149  0.0000  0.0000  0.0000
  137SER     HG 2104   8.337   7.902   8.107  0.0000  0.0000  0.0000
  137SER      C 2105   8.130   7.835   8.447  0.0000  0.0000  0.0000
  137SER      O 2106   8.122   7.931   8.522  0.0000  0.0000  0.0000
  138ILE      N 2107   8.107   7.709   8.487  0.0000  0.0000  0.0000
  138ILE      H 2108   8.112   7.635   8.418  0.0000  0.0000  0.0000
  138ILE     CA 2109   8.084   7.673   8.627  0.0000  0.0000  0.0000
  138ILE     HA 2110   8.110   7.757   8.692  0.0000  0.0000  0.0000
  138ILE     CB 2111   7.936   7.633   8.653  0.0000  0.0000  0.0000
  138ILE     HB 2112   7.914   7.543   8.597  0.0000  0.0000  0.0000
  138ILE    CG2 2113   7.919   7.604   8.803  0.0000  0.0000  0.0000
  138ILE   HG21 2114   7.817   7.569   8.823  0.0000  0.0000  0.0000
  138ILE   HG22 2115   7.985   7.523   8.836  0.0000  0.0000  0.0000
  138ILE   HG23 2116   7.940   7.692   8.863  0.0000  0.0000  0.0000
  138ILE    CG1 2117   7.840   7.744   8.606  0.0000  0.0000  0.0000
  138ILE   HG11 2118   7.855   7.761   8.500  0.0000  0.0000  0.0000
  138ILE   HG12 2119   7.860   7.837   8.659  0.0000  0.0000  0.0000
  138ILE     CD 2120   7.691   7.709   8.622  0.0000  0.0000  0.0000
  138ILE    HD1 2121   7.629   7.786   8.575  0.0000  0.0000  0.0000
  138ILE    HD2 2122   7.670   7.613   8.575  0.0000  0.0000  0.0000
  138ILE    HD3 2123   7.663   7.703   8.728  0.0000  0.0000  0.0000
  138ILE      C 2124   8.179   7.557   8.662  0.0000  0.0000  0.0000
  138ILE      O 2125   8.164   7.447   8.608  0.0000  0.0000  0.0000
  139ARG      N 2126   8.273   7.580   8.753  0.0000  0.0000  0.0000
  139ARG      H 2127   8.282   7.673   8.791  0.0000  0.0000  0.0000
  139ARG     CA 2128   8.355   7.474   8.813  0.0000  0.0000  0.0000
  139ARG     HA 2129   8.347   7.385   8.752  0.0000  0.0000  0.0000
  139ARG     CB 2130   8.503   7.518   8.812  0.0000  0.0000  0.0000
  139ARG    HB1 2131   8.508   7.619   8.850  0.0000  0.0000  0.0000
  139ARG    HB2 2132   8.534   7.519   8.708  0.0000  0.0000  0.0000
  139ARG     CG 2133   8.599   7.428   8.894  0.0000  0.0000  0.0000
  139ARG    HG1 2134   8.592   7.326   8.858  0.0000  0.0000  0.0000
  139ARG    HG2 2135   8.568   7.431   8.999  0.0000  0.0000  0.0000
  139ARG     CD 2136   8.745   7.473   8.885  0.0000  0.0000  0.0000
  139ARG    HD1 2137   8.804   7.407   8.951  0.0000  0.0000  0.0000
  139ARG    HD2 2138   8.757   7.573   8.922  0.0000  0.0000  0.0000
  139ARG     NE 2139   8.799   7.460   8.748  0.0000  0.0000  0.0000
  139ARG     HE 2140   8.831   7.371   8.717  0.0000  0.0000  0.0000
  139ARG     CZ 2141   8.793   7.555   8.655  0.0000  0.0000  0.0000
  139ARG    NH1 2142   8.753   7.677   8.677  0.0000  0.0000  0.0000
  139ARG   HH11 2143   8.724   7.706   8.771  0.0000  0.0000  0.0000
  139ARG   HH12 2144   8.737   7.740   8.601  0.0000  0.0000  0.0000
  139ARG    NH2 2145   8.828   7.520   8.534  0.0000  0.0000  0.0000
  139ARG   HH21 2146   8.856   7.424   8.519  0.0000  0.0000  0.0000
  139ARG   HH22 2147   8.808   7.583   8.459  0.0000  0.0000  0.0000
  139ARG      C 2148   8.302   7.439   8.951  0.0000  0.0000  0.0000
  139ARG      O 2149   8.264   7.526   9.027  0.0000  0.0000  0.0000
  140GLY      N 2150   8.300   7.310   8.982  0.0000  0.0000  0.0000
  140GLY      H 2151   8.337   7.246   8.913  0.0000  0.0000  0.0000
  140GLY     CA 2152   8.264   7.256   9.112  0.0000  0.0000  0.0000
  140GLY    HA1 2153   8.171   7.198   9.104  0.0000  0.0000  0.0000
  140GLY    HA2 2154   8.249   7.336   9.184  0.0000  0.0000  0.0000
  140GLY      C 2155   8.373   7.163   9.164  0.0000  0.0000  0.0000
  140GLY      O 2156   8.436   7.092   9.085  0.0000  0.0000  0.0000
  141ALA      N 2157   8.398   7.165   9.295  0.0000  0.0000  0.0000
  141ALA      H 2158   8.345   7.230   9.353  0.0000  0.0000  0.0000
  141ALA     CA 2159   8.499   7.083   9.362  0.0000  0.0000  0.0000
  141ALA     HA 2160   8.519   6.997   9.299  0.0000  0.0000  0.0000
  141ALA     CB 2161   8.627   7.164   9.376  0.0000  0.0000  0.0000
  141ALA    HB1 2162   8.705   7.102   9.420  0.0000  0.0000  0.0000
  141ALA    HB2 2163   8.659   7.199   9.278  0.0000  0.0000  0.0000
  141ALA    HB3 2164   8.609   7.251   9.440  0.0000  0.0000  0.0000
  141ALA      C 2165   8.448   7.031   9.498  0.0000  0.0000  0.0000
  141ALA      O 2166   8.386   7.104   9.575  0.0000  0.0000  0.0000
  142LEU      N 2167   8.480   6.905   9.526  0.0000  0.0000  0.0000
  142LEU      H 2168   8.529   6.851   9.456  0.0000  0.0000  0.0000
  142LEU     CA 2169   8.449   6.835   9.651  0.0000  0.0000  0.0000
  142LEU     HA 2170   8.416   6.905   9.727  0.0000  0.0000  0.0000
  142LEU     CB 2171   8.334   6.735   9.623  0.0000  0.0000  0.0000
  142LEU    HB1 2172   8.361   6.677   9.534  0.0000  0.0000  0.0000
  142LEU    HB2 2173   8.243   6.791   9.600  0.0000  0.0000  0.0000
  142LEU     CG 2174   8.303   6.633   9.735  0.0000  0.0000  0.0000
  142LEU     HG 2175   8.393   6.576   9.759  0.0000  0.0000  0.0000
  142LEU    CD1 2176   8.253   6.702   9.864  0.0000  0.0000  0.0000
  142LEU   HD11 2177   8.232   6.626   9.939  0.0000  0.0000  0.0000
  142LEU   HD12 2178   8.328   6.769   9.902  0.0000  0.0000  0.0000
  142LEU   HD13 2179   8.162   6.755   9.842  0.0000  0.0000  0.0000
  142LEU    CD2 2180   8.195   6.536   9.690  0.0000  0.0000  0.0000
  142LEU   HD21 2181   8.175   6.464   9.769  0.0000  0.0000  0.0000
  142LEU   HD22 2182   8.103   6.590   9.666  0.0000  0.0000  0.0000
  142LEU   HD23 2183   8.230   6.482   9.601  0.0000  0.0000  0.0000
  142LEU      C 2184   8.574   6.765   9.703  0.0000  0.0000  0.0000
  142LEU      O 2185   8.643   6.698   9.626  0.0000  0.0000  0.0000
  143VAL      N 2186   8.598   6.772   9.833  0.0000  0.0000  0.0000
  143VAL      H 2187   8.543   6.836   9.889  0.0000  0.0000  0.0000
  143VAL     CA 2188   8.688   6.682   9.907  0.0000  0.0000  0.0000
  143VAL     HA 2189   8.710   6.596   9.843  0.0000  0.0000  0.0000
  143VAL     CB 2190   8.823   6.748   9.942  0.0000  0.0000  0.0000
  143VAL     HB 2191   8.806   6.828  10.012  0.0000  0.0000  0.0000
  143VAL    CG1 2192   8.919   6.647  10.006  0.0000  0.0000  0.0000
  143VAL   HG11 2193   9.012   6.697  10.033  0.0000  0.0000  0.0000
  143VAL   HG12 2194   8.875   6.606  10.097  0.0000  0.0000  0.0000
  143VAL   HG13 2195   8.940   6.564   9.937  0.0000  0.0000  0.0000
  143VAL    CG2 2196   8.893   6.805   9.818  0.0000  0.0000  0.0000
  143VAL   HG21 2197   8.993   6.841   9.846  0.0000  0.0000  0.0000
  143VAL   HG22 2198   8.900   6.728   9.742  0.0000  0.0000  0.0000
  143VAL   HG23 2199   8.835   6.889   9.779  0.0000  0.0000  0.0000
  143VAL      C 2200   8.618   6.631  10.032  0.0000  0.0000  0.0000
  143VAL      O 2201   8.576   6.710  10.117  0.0000  0.0000  0.0000
  144LEU      N 2202   8.608   6.500  10.043  0.0000  0.0000  0.0000
  144LEU      H 2203   8.648   6.444   9.968  0.0000  0.0000  0.0000
  144LEU     CA 2204   8.572   6.426  10.164  0.0000  0.0000  0.0000
  144LEU     HA 2205   8.518   6.491  10.232  0.0000  0.0000  0.0000
  144LEU     CB 2206   8.484   6.305  10.128  0.0000  0.0000  0.0000
  144LEU    HB1 2207   8.461   6.249  10.219  0.0000  0.0000  0.0000
  144LEU    HB2 2208   8.541   6.240  10.062  0.0000  0.0000  0.0000
  144LEU     CG 2209   8.351   6.339  10.057  0.0000  0.0000  0.0000
  144LEU     HG 2210   8.370   6.397   9.967  0.0000  0.0000  0.0000
  144LEU    CD1 2211   8.277   6.212  10.019  0.0000  0.0000  0.0000
  144LEU   HD11 2212   8.184   6.238   9.966  0.0000  0.0000  0.0000
  144LEU   HD12 2213   8.339   6.152   9.951  0.0000  0.0000  0.0000
  144LEU   HD13 2214   8.253   6.154  10.107  0.0000  0.0000  0.0000
  144LEU    CD2 2215   8.259   6.422  10.148  0.0000  0.0000  0.0000
  144LEU   HD21 2216   8.165   6.443  10.096  0.0000  0.0000  0.0000
  144LEU   HD22 2217   8.238   6.368  10.240  0.0000  0.0000  0.0000
  144LEU   HD23 2218   8.306   6.516  10.171  0.0000  0.0000  0.0000
  144LEU      C 2219   8.701   6.381  10.235  0.0000  0.0000  0.0000
  144LEU      O 2220   8.802   6.354  10.169  0.0000  0.0000  0.0000
  145GLY      N 2221   8.698   6.369  10.368  0.0000  0.0000  0.0000
  145GLY      H 2222   8.613   6.397  10.416  0.0000  0.0000  0.0000
  145GLY     CA 2223   8.807   6.314  10.447  0.0000  0.0000  0.0000
  145GLY    HA1 2224   8.868   6.392  10.487  0.0000  0.0000  0.0000
  145GLY    HA2 2225   8.867   6.250  10.382  0.0000  0.0000  0.0000
  145GLY      C 2226   8.756   6.227  10.562  0.0000  0.0000  0.0000
  145GLY      O 2227   8.670   6.272  10.637  0.0000  0.0000  0.0000
  146TYR      N 2228   8.810   6.106  10.576  0.0000  0.0000  0.0000
  146TYR      H 2229   8.888   6.083  10.514  0.0000  0.0000  0.0000
  146TYR     CA 2230   8.765   6.003  10.669  0.0000  0.0000  0.0000
  146TYR     HA 2231   8.714   6.048  10.754  0.0000  0.0000  0.0000
  146TYR     CB 2232   8.666   5.911  10.595  0.0000  0.0000  0.0000
  146TYR    HB1 2233   8.712   5.876  10.502  0.0000  0.0000  0.0000
  146TYR    HB2 2234   8.577   5.969  10.567  0.0000  0.0000  0.0000
  146TYR     CG 2235   8.623   5.791  10.675  0.0000  0.0000  0.0000
  146TYR    CD1 2236   8.510   5.799  10.759  0.0000  0.0000  0.0000
  146TYR    HD1 2237   8.449   5.889  10.761  0.0000  0.0000  0.0000
  146TYR    CE1 2238   8.478   5.692  10.845  0.0000  0.0000  0.0000
  146TYR    HE1 2239   8.395   5.698  10.913  0.0000  0.0000  0.0000
  146TYR     CZ 2240   8.562   5.580  10.850  0.0000  0.0000  0.0000
  146TYR     OH 2241   8.543   5.485  10.944  0.0000  0.0000  0.0000
  146TYR     HH 2242   8.630   5.441  10.964  0.0000  0.0000  0.0000
  146TYR    CE2 2243   8.673   5.570  10.763  0.0000  0.0000  0.0000
  146TYR    HE2 2244   8.736   5.482  10.766  0.0000  0.0000  0.0000
  146TYR    CD2 2245   8.703   5.675  10.675  0.0000  0.0000  0.0000
  146TYR    HD2 2246   8.789   5.668  10.610  0.0000  0.0000  0.0000
  146TYR      C 2247   8.886   5.923  10.718  0.0000  0.0000  0.0000
  146TYR      O 2248   8.969   5.883  10.637  0.0000  0.0000  0.0000
  147GLU      N 2249   8.901   5.900  10.850  0.0000  0.0000  0.0000
  147GLU      H 2250   8.823   5.922  10.909  0.0000  0.0000  0.0000
  147GLU     CA 2251   9.016   5.831  10.912  0.0000  0.0000  0.0000
  147GLU     HA 2252   9.023   5.867  11.015  0.0000  0.0000  0.0000
  147GLU     CB 2253   8.991   5.679  10.923  0.0000  0.0000  0.0000
  147GLU    HB1 2254   9.084   5.631  10.956  0.0000  0.0000  0.0000
  147GLU    HB2 2255   8.963   5.637  10.826  0.0000  0.0000  0.0000
  147GLU     CG 2256   8.883   5.647  11.028  0.0000  0.0000  0.0000
  147GLU    HG1 2257   8.786   5.680  10.991  0.0000  0.0000  0.0000
  147GLU    HG2 2258   8.904   5.702  11.119  0.0000  0.0000  0.0000
  147GLU     CD 2259   8.879   5.497  11.060  0.0000  0.0000  0.0000
  147GLU    OE1 2260   8.965   5.456  11.141  0.0000  0.0000  0.0000
  147GLU    OE2 2261   8.792   5.427  11.005  0.0000  0.0000  0.0000
  147GLU      C 2262   9.154   5.866  10.851  0.0000  0.0000  0.0000
  147GLU      O 2263   9.237   5.781  10.820  0.0000  0.0000  0.0000
  148GLY      N 2264   9.178   5.996  10.826  0.0000  0.0000  0.0000
  148GLY      H 2265   9.103   6.060  10.844  0.0000  0.0000  0.0000
  148GLY     CA 2266   9.302   6.047  10.766  0.0000  0.0000  0.0000
  148GLY    HA1 2267   9.387   5.993  10.809  0.0000  0.0000  0.0000
  148GLY    HA2 2268   9.313   6.151  10.790  0.0000  0.0000  0.0000
  148GLY      C 2269   9.312   6.032  10.614  0.0000  0.0000  0.0000
  148GLY      O 2270   9.389   6.105  10.552  0.0000  0.0000  0.0000
  149TRP      N 2271   9.232   5.946  10.551  0.0000  0.0000  0.0000
  149TRP      H 2272   9.167   5.891  10.607  0.0000  0.0000  0.0000
  149TRP     CA 2273   9.215   5.940  10.405  0.0000  0.0000  0.0000
  149TRP     HA 2274   9.314   5.936  10.359  0.0000  0.0000  0.0000
  149TRP     CB 2275   9.140   5.814  10.362  0.0000  0.0000  0.0000
  149TRP    HB1 2276   9.116   5.823  10.256  0.0000  0.0000  0.0000
  149TRP    HB2 2277   9.045   5.807  10.414  0.0000  0.0000  0.0000
  149TRP     CG 2278   9.214   5.686  10.382  0.0000  0.0000  0.0000
  149TRP    CD1 2279   9.219   5.614  10.496  0.0000  0.0000  0.0000
  149TRP    HD1 2280   9.172   5.642  10.589  0.0000  0.0000  0.0000
  149TRP    NE1 2281   9.299   5.503  10.476  0.0000  0.0000  0.0000
  149TRP    HE1 2282   9.316   5.434  10.549  0.0000  0.0000  0.0000
  149TRP    CE2 2283   9.347   5.495  10.347  0.0000  0.0000  0.0000
  149TRP    CZ2 2284   9.429   5.404  10.279  0.0000  0.0000  0.0000
  149TRP    HZ2 2285   9.465   5.316  10.330  0.0000  0.0000  0.0000
  149TRP    CH2 2286   9.458   5.427  10.143  0.0000  0.0000  0.0000
  149TRP    HH2 2287   9.520   5.356  10.089  0.0000  0.0000  0.0000
  149TRP    CZ3 2288   9.409   5.540  10.078  0.0000  0.0000  0.0000
  149TRP    HZ3 2289   9.432   5.557   9.974  0.0000  0.0000  0.0000
  149TRP    CE3 2290   9.327   5.632  10.148  0.0000  0.0000  0.0000
  149TRP    HE3 2291   9.289   5.719  10.096  0.0000  0.0000  0.0000
  149TRP    CD2 2292   9.294   5.612  10.284  0.0000  0.0000  0.0000
  149TRP      C 2293   9.144   6.065  10.352  0.0000  0.0000  0.0000
  149TRP      O 2294   9.071   6.133  10.424  0.0000  0.0000  0.0000
  150LEU      N 2295   9.167   6.094  10.224  0.0000  0.0000  0.0000
  150LEU      H 2296   9.228   6.030  10.174  0.0000  0.0000  0.0000
  150LEU     CA 2297   9.101   6.199  10.146  0.0000  0.0000  0.0000
  150LEU     HA 2298   9.015   6.235  10.199  0.0000  0.0000  0.0000
  150LEU     CB 2299   9.201   6.315  10.121  0.0000  0.0000  0.0000
  150LEU    HB1 2300   9.152   6.387  10.057  0.0000  0.0000  0.0000
  150LEU    HB2 2301   9.287   6.274  10.069  0.0000  0.0000  0.0000
  150LEU     CG 2302   9.250   6.387  10.248  0.0000  0.0000  0.0000
  150LEU     HG 2303   9.295   6.316  10.318  0.0000  0.0000  0.0000
  150LEU    CD1 2304   9.356   6.491  10.211  0.0000  0.0000  0.0000
  150LEU   HD11 2305   9.393   6.540  10.300  0.0000  0.0000  0.0000
  150LEU   HD12 2306   9.440   6.442  10.161  0.0000  0.0000  0.0000
  150LEU   HD13 2307   9.313   6.565  10.143  0.0000  0.0000  0.0000
  150LEU    CD2 2308   9.137   6.462  10.320  0.0000  0.0000  0.0000
  150LEU   HD21 2309   9.177   6.516  10.406  0.0000  0.0000  0.0000
  150LEU   HD22 2310   9.087   6.529  10.251  0.0000  0.0000  0.0000
  150LEU   HD23 2311   9.064   6.389  10.357  0.0000  0.0000  0.0000
  150LEU      C 2312   9.053   6.141  10.012  0.0000  0.0000  0.0000
  150LEU      O 2313   9.127   6.065   9.949  0.0000  0.0000  0.0000
  151ALA      N 2314   8.935   6.180   9.969  0.0000  0.0000  0.0000
  151ALA      H 2315   8.880   6.242  10.028  0.0000  0.0000  0.0000
  151ALA     CA 2316   8.880   6.148   9.838  0.0000  0.0000  0.0000
  151ALA     HA 2317   8.960   6.119   9.769  0.0000  0.0000  0.0000
  151ALA     CB 2318   8.784   6.029   9.850  0.0000  0.0000  0.0000
  151ALA    HB1 2319   8.744   6.003   9.753  0.0000  0.0000  0.0000
  151ALA    HB2 2320   8.838   5.943   9.890  0.0000  0.0000  0.0000
  151ALA    HB3 2321   8.702   6.055   9.918  0.0000  0.0000  0.0000
  151ALA      C 2322   8.810   6.271   9.779  0.0000  0.0000  0.0000
  151ALA      O 2323   8.740   6.342   9.851  0.0000  0.0000  0.0000
  152GLY      N 2324   8.831   6.302   9.651  0.0000  0.0000  0.0000
  152GLY      H 2325   8.891   6.241   9.594  0.0000  0.0000  0.0000
  152GLY     CA 2326   8.780   6.424   9.593  0.0000  0.0000  0.0000
  152GLY    HA1 2327   8.848   6.506   9.618  0.0000  0.0000  0.0000
  152GLY    HA2 2328   8.683   6.448   9.636  0.0000  0.0000  0.0000
  152GLY      C 2329   8.763   6.422   9.441  0.0000  0.0000  0.0000
  152GLY      O 2330   8.820   6.339   9.370  0.0000  0.0000  0.0000
  153TYR      N 2331   8.684   6.518   9.393  0.0000  0.0000  0.0000
  153TYR      H 2332   8.647   6.585   9.459  0.0000  0.0000  0.0000
  153TYR     CA 2333   8.647   6.535   9.253  0.0000  0.0000  0.0000
  153TYR     HA 2334   8.724   6.489   9.190  0.0000  0.0000  0.0000
  153TYR     CB 2335   8.514   6.466   9.228  0.0000  0.0000  0.0000
  153TYR    HB1 2336   8.441   6.500   9.302  0.0000  0.0000  0.0000
  153TYR    HB2 2337   8.527   6.357   9.244  0.0000  0.0000  0.0000
  153TYR     CG 2338   8.453   6.483   9.090  0.0000  0.0000  0.0000
  153TYR    CD1 2339   8.517   6.427   8.976  0.0000  0.0000  0.0000
  153TYR    HD1 2340   8.610   6.373   8.987  0.0000  0.0000  0.0000
  153TYR    CE1 2341   8.457   6.440   8.850  0.0000  0.0000  0.0000
  153TYR    HE1 2342   8.504   6.399   8.762  0.0000  0.0000  0.0000
  153TYR     CZ 2343   8.334   6.508   8.835  0.0000  0.0000  0.0000
  153TYR     OH 2344   8.275   6.517   8.714  0.0000  0.0000  0.0000
  153TYR     HH 2345   8.195   6.571   8.717  0.0000  0.0000  0.0000
  153TYR    CE2 2346   8.272   6.566   8.948  0.0000  0.0000  0.0000
  153TYR    HE2 2347   8.178   6.618   8.938  0.0000  0.0000  0.0000
  153TYR    CD2 2348   8.332   6.554   9.076  0.0000  0.0000  0.0000
  153TYR    HD2 2349   8.284   6.598   9.161  0.0000  0.0000  0.0000
  153TYR      C 2350   8.642   6.685   9.220  0.0000  0.0000  0.0000
  153TYR      O 2351   8.595   6.764   9.302  0.0000  0.0000  0.0000
  154GLN      N 2352   8.685   6.722   9.101  0.0000  0.0000  0.0000
  154GLN      H 2353   8.725   6.653   9.039  0.0000  0.0000  0.0000
  154GLN     CA 2354   8.672   6.856   9.047  0.0000  0.0000  0.0000
  154GLN     HA 2355   8.592   6.909   9.100  0.0000  0.0000  0.0000
  154GLN     CB 2356   8.801   6.937   9.065  0.0000  0.0000  0.0000
  154GLN    HB1 2357   8.885   6.882   9.022  0.0000  0.0000  0.0000
  154GLN    HB2 2358   8.820   6.949   9.172  0.0000  0.0000  0.0000
  154GLN     CG 2359   8.794   7.077   9.001  0.0000  0.0000  0.0000
  154GLN    HG1 2360   8.706   7.129   9.035  0.0000  0.0000  0.0000
  154GLN    HG2 2361   8.788   7.067   8.893  0.0000  0.0000  0.0000
  154GLN     CD 2362   8.916   7.162   9.032  0.0000  0.0000  0.0000
  154GLN    OE1 2363   9.013   7.168   8.958  0.0000  0.0000  0.0000
  154GLN    NE2 2364   8.916   7.237   9.141  0.0000  0.0000  0.0000
  154GLN   HE21 2365   8.834   7.241   9.198  0.0000  0.0000  0.0000
  154GLN   HE22 2366   8.994   7.300   9.151  0.0000  0.0000  0.0000
  154GLN      C 2367   8.630   6.849   8.900  0.0000  0.0000  0.0000
  154GLN      O 2368   8.688   6.773   8.822  0.0000  0.0000  0.0000
  155MET      N 2369   8.534   6.932   8.860  0.0000  0.0000  0.0000
  155MET      H 2370   8.492   6.995   8.928  0.0000  0.0000  0.0000
  155MET     CA 2371   8.488   6.942   8.721  0.0000  0.0000  0.0000
  155MET     HA 2372   8.569   6.906   8.658  0.0000  0.0000  0.0000
  155MET     CB 2373   8.364   6.854   8.699  0.0000  0.0000  0.0000
  155MET    HB1 2374   8.390   6.752   8.725  0.0000  0.0000  0.0000
  155MET    HB2 2375   8.338   6.856   8.593  0.0000  0.0000  0.0000
  155MET     CG 2376   8.242   6.898   8.780  0.0000  0.0000  0.0000
  155MET    HG1 2377   8.223   7.005   8.759  0.0000  0.0000  0.0000
  155MET    HG2 2378   8.263   6.888   8.886  0.0000  0.0000  0.0000
  155MET     SD 2379   8.090   6.808   8.743  0.0000  0.0000  0.0000
  155MET     CE 2380   7.975   6.905   8.843  0.0000  0.0000  0.0000
  155MET    HE1 2381   7.875   6.864   8.832  0.0000  0.0000  0.0000
  155MET    HE2 2382   8.004   6.902   8.947  0.0000  0.0000  0.0000
  155MET    HE3 2383   7.975   7.008   8.808  0.0000  0.0000  0.0000
  155MET      C 2384   8.459   7.087   8.680  0.0000  0.0000  0.0000
  155MET      O 2385   8.423   7.168   8.765  0.0000  0.0000  0.0000
  156ASN      N 2386   8.468   7.116   8.550  0.0000  0.0000  0.0000
  156ASN      H 2387   8.494   7.040   8.487  0.0000  0.0000  0.0000
  156ASN     CA 2388   8.427   7.243   8.488  0.0000  0.0000  0.0000
  156ASN     HA 2389   8.385   7.308   8.563  0.0000  0.0000  0.0000
  156ASN     CB 2390   8.550   7.310   8.426  0.0000  0.0000  0.0000
  156ASN    HB1 2391   8.590   7.249   8.345  0.0000  0.0000  0.0000
  156ASN    HB2 2392   8.627   7.323   8.501  0.0000  0.0000  0.0000
  156ASN     CG 2393   8.519   7.447   8.369  0.0000  0.0000  0.0000
  156ASN    OD1 2394   8.528   7.549   8.437  0.0000  0.0000  0.0000
  156ASN    ND2 2395   8.484   7.457   8.243  0.0000  0.0000  0.0000
  156ASN   HD21 2396   8.483   7.376   8.182  0.0000  0.0000  0.0000
  156ASN   HD22 2397   8.463   7.548   8.207  0.0000  0.0000  0.0000
  156ASN      C 2398   8.321   7.215   8.383  0.0000  0.0000  0.0000
  156ASN      O 2399   8.337   7.122   8.303  0.0000  0.0000  0.0000
  157PHE      N 2400   8.215   7.297   8.378  0.0000  0.0000  0.0000
  157PHE      H 2401   8.207   7.368   8.450  0.0000  0.0000  0.0000
  157PHE     CA 2402   8.111   7.293   8.276  0.0000  0.0000  0.0000
  157PHE     HA 2403   8.129   7.212   8.206  0.0000  0.0000  0.0000
  157PHE     CB 2404   7.975   7.270   8.344  0.0000  0.0000  0.0000
  157PHE    HB1 2405   7.953   7.353   8.411  0.0000  0.0000  0.0000
  157PHE    HB2 2406   7.984   7.181   8.405  0.0000  0.0000  0.0000
  157PHE     CG 2407   7.858   7.252   8.249  0.0000  0.0000  0.0000
  157PHE    CD1 2408   7.809   7.124   8.220  0.0000  0.0000  0.0000
  157PHE    HD1 2409   7.856   7.037   8.264  0.0000  0.0000  0.0000
  157PHE    CE1 2410   7.698   7.107   8.134  0.0000  0.0000  0.0000
  157PHE    HE1 2411   7.661   7.009   8.112  0.0000  0.0000  0.0000
  157PHE     CZ 2412   7.637   7.221   8.078  0.0000  0.0000  0.0000
  157PHE     HZ 2413   7.551   7.208   8.013  0.0000  0.0000  0.0000
  157PHE    CE2 2414   7.685   7.350   8.107  0.0000  0.0000  0.0000
  157PHE    HE2 2415   7.634   7.436   8.066  0.0000  0.0000  0.0000
  157PHE    CD2 2416   7.795   7.366   8.194  0.0000  0.0000  0.0000
  157PHE    HD2 2417   7.829   7.464   8.217  0.0000  0.0000  0.0000
  157PHE      C 2418   8.114   7.426   8.197  0.0000  0.0000  0.0000
  157PHE      O 2419   8.102   7.534   8.255  0.0000  0.0000  0.0000
  158GLU      N 2420   8.126   7.417   8.064  0.0000  0.0000  0.0000
  158GLU      H 2421   8.129   7.325   8.022  0.0000  0.0000  0.0000
  158GLU     CA 2422   8.123   7.534   7.974  0.0000  0.0000  0.0000
  158GLU     HA 2423   8.143   7.625   8.031  0.0000  0.0000  0.0000
  158GLU     CB 2424   8.230   7.521   7.865  0.0000  0.0000  0.0000
  158GLU    HB1 2425   8.201   7.582   7.780  0.0000  0.0000  0.0000
  158GLU    HB2 2426   8.236   7.418   7.833  0.0000  0.0000  0.0000
  158GLU     CG 2427   8.367   7.568   7.914  0.0000  0.0000  0.0000
  158GLU    HG1 2428   8.393   7.516   8.005  0.0000  0.0000  0.0000
  158GLU    HG2 2429   8.362   7.675   7.934  0.0000  0.0000  0.0000
  158GLU     CD 2430   8.472   7.541   7.806  0.0000  0.0000  0.0000
  158GLU    OE1 2431   8.481   7.619   7.709  0.0000  0.0000  0.0000
  158GLU    OE2 2432   8.537   7.435   7.808  0.0000  0.0000  0.0000
  158GLU      C 2433   7.984   7.546   7.911  0.0000  0.0000  0.0000
  158GLU      O 2434   7.943   7.461   7.832  0.0000  0.0000  0.0000
  159THR      N 2435   7.913   7.656   7.941  0.0000  0.0000  0.0000
  159THR      H 2436   7.952   7.725   8.003  0.0000  0.0000  0.0000
  159THR     CA 2437   7.775   7.676   7.892  0.0000  0.0000  0.0000
  159THR     HA 2438   7.715   7.592   7.922  0.0000  0.0000  0.0000
  159THR     CB 2439   7.711   7.802   7.950  0.0000  0.0000  0.0000
  159THR     HB 2440   7.613   7.816   7.905  0.0000  0.0000  0.0000
  159THR    CG2 2441   7.693   7.795   8.102  0.0000  0.0000  0.0000
  159THR   HG21 2442   7.648   7.887   8.138  0.0000  0.0000  0.0000
  159THR   HG22 2443   7.627   7.712   8.126  0.0000  0.0000  0.0000
  159THR   HG23 2444   7.789   7.781   8.151  0.0000  0.0000  0.0000
  159THR    OG1 2445   7.790   7.914   7.920  0.0000  0.0000  0.0000
  159THR    HG1 2446   7.864   7.918   7.983  0.0000  0.0000  0.0000
  159THR      C 2447   7.769   7.683   7.739  0.0000  0.0000  0.0000
  159THR      O 2448   7.685   7.614   7.680  0.0000  0.0000  0.0000
  160ALA      N 2449   7.862   7.750   7.674  0.0000  0.0000  0.0000
  160ALA      H 2450   7.925   7.808   7.729  0.0000  0.0000  0.0000
  160ALA     CA 2451   7.873   7.760   7.528  0.0000  0.0000  0.0000
  160ALA     HA 2452   7.776   7.792   7.489  0.0000  0.0000  0.0000
  160ALA     CB 2453   7.976   7.868   7.495  0.0000  0.0000  0.0000
  160ALA    HB1 2454   7.983   7.879   7.386  0.0000  0.0000  0.0000
  160ALA    HB2 2455   7.944   7.963   7.538  0.0000  0.0000  0.0000
  160ALA    HB3 2456   8.074   7.843   7.534  0.0000  0.0000  0.0000
  160ALA      C 2457   7.907   7.626   7.458  0.0000  0.0000  0.0000
  160ALA      O 2458   7.894   7.615   7.337  0.0000  0.0000  0.0000
  161LYS      N 2459   7.947   7.522   7.534  0.0000  0.0000  0.0000
  161LYS      H 2460   7.956   7.538   7.633  0.0000  0.0000  0.0000
  161LYS     CA 2461   7.966   7.385   7.485  0.0000  0.0000  0.0000
  161LYS     HA 2462   7.957   7.384   7.376  0.0000  0.0000  0.0000
  161LYS     CB 2463   8.108   7.337   7.521  0.0000  0.0000  0.0000
  161LYS    HB1 2464   8.120   7.233   7.493  0.0000  0.0000  0.0000
  161LYS    HB2 2465   8.120   7.344   7.629  0.0000  0.0000  0.0000
  161LYS     CG 2466   8.220   7.417   7.452  0.0000  0.0000  0.0000
  161LYS    HG1 2467   8.206   7.524   7.470  0.0000  0.0000  0.0000
  161LYS    HG2 2468   8.217   7.398   7.344  0.0000  0.0000  0.0000
  161LYS     CD 2469   8.355   7.376   7.508  0.0000  0.0000  0.0000
  161LYS    HD1 2470   8.373   7.270   7.490  0.0000  0.0000  0.0000
  161LYS    HD2 2471   8.353   7.393   7.615  0.0000  0.0000  0.0000
  161LYS     CE 2472   8.472   7.456   7.448  0.0000  0.0000  0.0000
  161LYS    HE1 2473   8.441   7.562   7.443  0.0000  0.0000  0.0000
  161LYS    HE2 2474   8.493   7.420   7.346  0.0000  0.0000  0.0000
  161LYS     NZ 2475   8.592   7.447   7.534  0.0000  0.0000  0.0000
  161LYS    HZ1 2476   8.669   7.501   7.498  0.0000  0.0000  0.0000
  161LYS    HZ2 2477   8.569   7.490   7.624  0.0000  0.0000  0.0000
  161LYS    HZ3 2478   8.620   7.352   7.555  0.0000  0.0000  0.0000
  161LYS      C 2479   7.860   7.288   7.537  0.0000  0.0000  0.0000
  161LYS      O 2480   7.862   7.171   7.495  0.0000  0.0000  0.0000
  162SER      N 2481   7.772   7.333   7.627  0.0000  0.0000  0.0000
  162SER      H 2482   7.779   7.431   7.650  0.0000  0.0000  0.0000
  162SER     CA 2483   7.672   7.255   7.702  0.0000  0.0000  0.0000
  162SER     HA 2484   7.654   7.314   7.793  0.0000  0.0000  0.0000
  162SER     CB 2485   7.539   7.250   7.626  0.0000  0.0000  0.0000
  162SER    HB1 2486   7.540   7.166   7.556  0.0000  0.0000  0.0000
  162SER    HB2 2487   7.525   7.344   7.572  0.0000  0.0000  0.0000
  162SER     OG 2488   7.435   7.235   7.719  0.0000  0.0000  0.0000
  162SER     HG 2489   7.352   7.219   7.672  0.0000  0.0000  0.0000
  162SER      C 2490   7.720   7.118   7.752  0.0000  0.0000  0.0000
  162SER      O 2491   7.655   7.016   7.733  0.0000  0.0000  0.0000
  163ARG      N 2492   7.841   7.115   7.812  0.0000  0.0000  0.0000
  163ARG      H 2493   7.888   7.203   7.828  0.0000  0.0000  0.0000
  163ARG     CA 2494   7.899   6.993   7.870  0.0000  0.0000  0.0000
  163ARG     HA 2495   7.818   6.936   7.919  0.0000  0.0000  0.0000
  163ARG     CB 2496   7.959   6.901   7.760  0.0000  0.0000  0.0000
  163ARG    HB1 2497   7.880   6.875   7.689  0.0000  0.0000  0.0000
  163ARG    HB2 2498   7.994   6.810   7.806  0.0000  0.0000  0.0000
  163ARG     CG 2499   8.074   6.966   7.682  0.0000  0.0000  0.0000
  163ARG    HG1 2500   8.146   7.010   7.753  0.0000  0.0000  0.0000
  163ARG    HG2 2501   8.036   7.046   7.621  0.0000  0.0000  0.0000
  163ARG     CD 2502   8.153   6.868   7.595  0.0000  0.0000  0.0000
  163ARG    HD1 2503   8.211   6.804   7.662  0.0000  0.0000  0.0000
  163ARG    HD2 2504   8.224   6.923   7.534  0.0000  0.0000  0.0000
  163ARG     NE 2505   8.071   6.780   7.509  0.0000  0.0000  0.0000
  163ARG     HE 2506   8.080   6.682   7.526  0.0000  0.0000  0.0000
  163ARG     CZ 2507   7.995   6.813   7.406  0.0000  0.0000  0.0000
  163ARG    NH1 2508   7.962   6.937   7.376  0.0000  0.0000  0.0000
  163ARG   HH11 2509   7.974   7.010   7.445  0.0000  0.0000  0.0000
  163ARG   HH12 2510   7.901   6.957   7.300  0.0000  0.0000  0.0000
  163ARG    NH2 2511   7.946   6.721   7.328  0.0000  0.0000  0.0000
  163ARG   HH21 2512   7.968   6.624   7.346  0.0000  0.0000  0.0000
  163ARG   HH22 2513   7.890   6.747   7.250  0.0000  0.0000  0.0000
  163ARG      C 2514   8.005   7.021   7.975  0.0000  0.0000  0.0000
  163ARG      O 2515   8.059   7.132   7.982  0.0000  0.0000  0.0000
  164VAL      N 2516   8.039   6.917   8.050  0.0000  0.0000  0.0000
  164VAL      H 2517   7.990   6.832   8.036  0.0000  0.0000  0.0000
  164VAL     CA 2518   8.164   6.910   8.129  0.0000  0.0000  0.0000
  164VAL     HA 2519   8.169   6.998   8.192  0.0000  0.0000  0.0000
  164VAL     CB 2520   8.163   6.787   8.219  0.0000  0.0000  0.0000
  164VAL     HB 2521   8.150   6.696   8.158  0.0000  0.0000  0.0000
  164VAL    CG1 2522   8.293   6.771   8.299  0.0000  0.0000  0.0000
  164VAL   HG11 2523   8.284   6.686   8.368  0.0000  0.0000  0.0000
  164VAL   HG12 2524   8.376   6.752   8.233  0.0000  0.0000  0.0000
  164VAL   HG13 2525   8.310   6.862   8.358  0.0000  0.0000  0.0000
  164VAL    CG2 2526   8.047   6.792   8.321  0.0000  0.0000  0.0000
  164VAL   HG21 2527   8.050   6.706   8.386  0.0000  0.0000  0.0000
  164VAL   HG22 2528   8.057   6.884   8.382  0.0000  0.0000  0.0000
  164VAL   HG23 2529   7.952   6.794   8.269  0.0000  0.0000  0.0000
  164VAL      C 2530   8.284   6.910   8.033  0.0000  0.0000  0.0000
  164VAL      O 2531   8.282   6.844   7.930  0.0000  0.0000  0.0000
  165THR      N 2532   8.388   6.987   8.066  0.0000  0.0000  0.0000
  165THR      H 2533   8.375   7.047   8.148  0.0000  0.0000  0.0000
  165THR     CA 2534   8.512   7.005   7.990  0.0000  0.0000  0.0000
  165THR     HA 2535   8.522   6.924   7.920  0.0000  0.0000  0.0000
  165THR     CB 2536   8.512   7.137   7.910  0.0000  0.0000  0.0000
  165THR     HB 2537   8.605   7.146   7.856  0.0000  0.0000  0.0000
  165THR    CG2 2538   8.398   7.136   7.806  0.0000  0.0000  0.0000
  165THR   HG21 2539   8.415   7.217   7.736  0.0000  0.0000  0.0000
  165THR   HG22 2540   8.399   7.041   7.752  0.0000  0.0000  0.0000
  165THR   HG23 2541   8.302   7.151   7.856  0.0000  0.0000  0.0000
  165THR    OG1 2542   8.493   7.250   7.992  0.0000  0.0000  0.0000
  165THR    HG1 2543   8.513   7.326   7.932  0.0000  0.0000  0.0000
  165THR      C 2544   8.641   7.002   8.076  0.0000  0.0000  0.0000
  165THR      O 2545   8.750   7.015   8.022  0.0000  0.0000  0.0000
  166GLN      N 2546   8.626   6.981   8.207  0.0000  0.0000  0.0000
  166GLN      H 2547   8.533   6.975   8.243  0.0000  0.0000  0.0000
  166GLN     CA 2548   8.733   6.935   8.297  0.0000  0.0000  0.0000
  166GLN     HA 2549   8.815   6.894   8.239  0.0000  0.0000  0.0000
  166GLN     CB 2550   8.786   7.052   8.382  0.0000  0.0000  0.0000
  166GLN    HB1 2551   8.706   7.087   8.445  0.0000  0.0000  0.0000
  166GLN    HB2 2552   8.817   7.133   8.315  0.0000  0.0000  0.0000
  166GLN     CG 2553   8.904   7.017   8.474  0.0000  0.0000  0.0000
  166GLN    HG1 2554   8.993   7.002   8.413  0.0000  0.0000  0.0000
  166GLN    HG2 2555   8.882   6.922   8.523  0.0000  0.0000  0.0000
  166GLN     CD 2556   8.930   7.119   8.583  0.0000  0.0000  0.0000
  166GLN    OE1 2557   8.881   7.233   8.584  0.0000  0.0000  0.0000
  166GLN    NE2 2558   9.008   7.083   8.682  0.0000  0.0000  0.0000
  166GLN   HE21 2559   9.049   6.990   8.680  0.0000  0.0000  0.0000
  166GLN   HE22 2560   9.020   7.143   8.763  0.0000  0.0000  0.0000
  166GLN      C 2561   8.670   6.826   8.386  0.0000  0.0000  0.0000
  166GLN      O 2562   8.558   6.849   8.434  0.0000  0.0000  0.0000
  167SER      N 2563   8.735   6.713   8.410  0.0000  0.0000  0.0000
  167SER      H 2564   8.826   6.700   8.365  0.0000  0.0000  0.0000
  167SER     CA 2565   8.681   6.602   8.494  0.0000  0.0000  0.0000
  167SER     HA 2566   8.615   6.643   8.570  0.0000  0.0000  0.0000
  167SER     CB 2567   8.597   6.508   8.407  0.0000  0.0000  0.0000
  167SER    HB1 2568   8.662   6.458   8.335  0.0000  0.0000  0.0000
  167SER    HB2 2569   8.523   6.568   8.352  0.0000  0.0000  0.0000
  167SER     OG 2570   8.530   6.414   8.488  0.0000  0.0000  0.0000
  167SER     HG 2571   8.479   6.356   8.431  0.0000  0.0000  0.0000
  167SER      C 2572   8.792   6.524   8.564  0.0000  0.0000  0.0000
  167SER      O 2573   8.856   6.435   8.506  0.0000  0.0000  0.0000
  168ASN      N 2574   8.822   6.561   8.689  0.0000  0.0000  0.0000
  168ASN      H 2575   8.764   6.632   8.732  0.0000  0.0000  0.0000
  168ASN     CA 2576   8.945   6.524   8.759  0.0000  0.0000  0.0000
  168ASN     HA 2577   8.999   6.451   8.699  0.0000  0.0000  0.0000
  168ASN     CB 2578   9.035   6.648   8.777  0.0000  0.0000  0.0000
  168ASN    HB1 2579   9.126   6.617   8.826  0.0000  0.0000  0.0000
  168ASN    HB2 2580   8.984   6.720   8.843  0.0000  0.0000  0.0000
  168ASN     CG 2581   9.072   6.719   8.649  0.0000  0.0000  0.0000
  168ASN    OD1 2582   9.032   6.686   8.539  0.0000  0.0000  0.0000
  168ASN    ND2 2583   9.155   6.820   8.654  0.0000  0.0000  0.0000
  168ASN   HD21 2584   9.223   6.816   8.730  0.0000  0.0000  0.0000
  168ASN   HD22 2585   9.186   6.849   8.562  0.0000  0.0000  0.0000
  168ASN      C 2586   8.912   6.456   8.893  0.0000  0.0000  0.0000
  168ASN      O 2587   8.841   6.512   8.978  0.0000  0.0000  0.0000
  169PHE      N 2588   8.970   6.338   8.918  0.0000  0.0000  0.0000
  169PHE      H 2589   9.037   6.306   8.850  0.0000  0.0000  0.0000
  169PHE     CA 2590   8.950   6.258   9.039  0.0000  0.0000  0.0000
  169PHE     HA 2591   8.873   6.303   9.102  0.0000  0.0000  0.0000
  169PHE     CB 2592   8.904   6.116   9.002  0.0000  0.0000  0.0000
  169PHE    HB1 2593   8.903   6.055   9.092  0.0000  0.0000  0.0000
  169PHE    HB2 2594   8.976   6.072   8.933  0.0000  0.0000  0.0000
  169PHE     CG 2595   8.767   6.111   8.938  0.0000  0.0000  0.0000
  169PHE    CD1 2596   8.653   6.085   9.018  0.0000  0.0000  0.0000
  169PHE    HD1 2597   8.664   6.069   9.124  0.0000  0.0000  0.0000
  169PHE    CE1 2598   8.525   6.079   8.959  0.0000  0.0000  0.0000
  169PHE    HE1 2599   8.439   6.059   9.020  0.0000  0.0000  0.0000
  169PHE     CZ 2600   8.511   6.099   8.821  0.0000  0.0000  0.0000
  169PHE     HZ 2601   8.413   6.095   8.775  0.0000  0.0000  0.0000
  169PHE    CE2 2602   8.624   6.126   8.741  0.0000  0.0000  0.0000
  169PHE    HE2 2603   8.612   6.142   8.635  0.0000  0.0000  0.0000
  169PHE    CD2 2604   8.751   6.131   8.799  0.0000  0.0000  0.0000
  169PHE    HD2 2605   8.837   6.153   8.738  0.0000  0.0000  0.0000
  169PHE      C 2606   9.080   6.251   9.120  0.0000  0.0000  0.0000
  169PHE      O 2607   9.188   6.240   9.062  0.0000  0.0000  0.0000
  170ALA      N 2608   9.071   6.255   9.254  0.0000  0.0000  0.0000
  170ALA      H 2609   8.979   6.262   9.297  0.0000  0.0000  0.0000
  170ALA     CA 2610   9.186   6.248   9.344  0.0000  0.0000  0.0000
  170ALA     HA 2611   9.268   6.199   9.291  0.0000  0.0000  0.0000
  170ALA     CB 2612   9.230   6.390   9.378  0.0000  0.0000  0.0000
  170ALA    HB1 2613   9.318   6.386   9.443  0.0000  0.0000  0.0000
  170ALA    HB2 2614   9.256   6.444   9.288  0.0000  0.0000  0.0000
  170ALA    HB3 2615   9.150   6.442   9.431  0.0000  0.0000  0.0000
  170ALA      C 2616   9.158   6.164   9.470  0.0000  0.0000  0.0000
  170ALA      O 2617   9.048   6.167   9.524  0.0000  0.0000  0.0000
  171VAL      N 2618   9.261   6.095   9.519  0.0000  0.0000  0.0000
  171VAL      H 2619   9.350   6.102   9.472  0.0000  0.0000  0.0000
  171VAL     CA 2620   9.258   6.012   9.640  0.0000  0.0000  0.0000
  171VAL     HA 2621   9.176   6.045   9.704  0.0000  0.0000  0.0000
  171VAL     CB 2622   9.235   5.862   9.606  0.0000  0.0000  0.0000
  171VAL     HB 2623   9.318   5.825   9.547  0.0000  0.0000  0.0000
  171VAL    CG1 2624   9.225   5.774   9.732  0.0000  0.0000  0.0000
  171VAL   HG11 2625   9.198   5.672   9.703  0.0000  0.0000  0.0000
  171VAL   HG12 2626   9.319   5.770   9.784  0.0000  0.0000  0.0000
  171VAL   HG13 2627   9.147   5.813   9.798  0.0000  0.0000  0.0000
  171VAL    CG2 2628   9.105   5.841   9.526  0.0000  0.0000  0.0000
  171VAL   HG21 2629   9.090   5.735   9.508  0.0000  0.0000  0.0000
  171VAL   HG22 2630   9.021   5.881   9.580  0.0000  0.0000  0.0000
  171VAL   HG23 2631   9.113   5.889   9.428  0.0000  0.0000  0.0000
  171VAL      C 2632   9.389   6.031   9.717  0.0000  0.0000  0.0000
  171VAL      O 2633   9.492   6.063   9.657  0.0000  0.0000  0.0000
  172GLY      N 2634   9.391   6.018   9.849  0.0000  0.0000  0.0000
  172GLY      H 2635   9.303   5.998   9.897  0.0000  0.0000  0.0000
  172GLY     CA 2636   9.513   6.029   9.927  0.0000  0.0000  0.0000
  172GLY    HA1 2637   9.549   6.132   9.919  0.0000  0.0000  0.0000
  172GLY    HA2 2638   9.590   5.963   9.886  0.0000  0.0000  0.0000
  172GLY      C 2639   9.496   5.996  10.074  0.0000  0.0000  0.0000
  172GLY      O 2640   9.390   5.957  10.120  0.0000  0.0000  0.0000
  173TYR      N 2641   9.603   6.018  10.151  0.0000  0.0000  0.0000
  173TYR      H 2642   9.685   6.058  10.106  0.0000  0.0000  0.0000
  173TYR     CA 2643   9.607   6.005  10.296  0.0000  0.0000  0.0000
  173TYR     HA 2644   9.505   6.017  10.336  0.0000  0.0000  0.0000
  173TYR     CB 2645   9.659   5.866  10.336  0.0000  0.0000  0.0000
  173TYR    HB1 2646   9.760   5.853  10.296  0.0000  0.0000  0.0000
  173TYR    HB2 2647   9.595   5.790  10.290  0.0000  0.0000  0.0000
  173TYR     CG 2648   9.662   5.845  10.486  0.0000  0.0000  0.0000
  173TYR    CD1 2649   9.550   5.788  10.551  0.0000  0.0000  0.0000
  173TYR    HD1 2650   9.463   5.758  10.494  0.0000  0.0000  0.0000
  173TYR    CE1 2651   9.551   5.768  10.689  0.0000  0.0000  0.0000
  173TYR    HE1 2652   9.466   5.725  10.740  0.0000  0.0000  0.0000
  173TYR     CZ 2653   9.665   5.806  10.765  0.0000  0.0000  0.0000
  173TYR     OH 2654   9.666   5.786  10.899  0.0000  0.0000  0.0000
  173TYR     HH 2655   9.750   5.805  10.939  0.0000  0.0000  0.0000
  173TYR    CE2 2656   9.777   5.861  10.700  0.0000  0.0000  0.0000
  173TYR    HE2 2657   9.865   5.888  10.757  0.0000  0.0000  0.0000
  173TYR    CD2 2658   9.775   5.881  10.560  0.0000  0.0000  0.0000
  173TYR    HD2 2659   9.861   5.923  10.511  0.0000  0.0000  0.0000
  173TYR      C 2660   9.693   6.117  10.356  0.0000  0.0000  0.0000
  173TYR      O 2661   9.800   6.145  10.303  0.0000  0.0000  0.0000
  174LYS      N 2662   9.645   6.183  10.462  0.0000  0.0000  0.0000
  174LYS      H 2663   9.556   6.152  10.501  0.0000  0.0000  0.0000
  174LYS     CA 2664   9.707   6.304  10.520  0.0000  0.0000  0.0000
  174LYS     HA 2665   9.813   6.304  10.493  0.0000  0.0000  0.0000
  174LYS     CB 2666   9.643   6.428  10.455  0.0000  0.0000  0.0000
  174LYS    HB1 2667   9.535   6.426  10.470  0.0000  0.0000  0.0000
  174LYS    HB2 2668   9.663   6.425  10.348  0.0000  0.0000  0.0000
  174LYS     CG 2669   9.702   6.559  10.513  0.0000  0.0000  0.0000
  174LYS    HG1 2670   9.804   6.540  10.540  0.0000  0.0000  0.0000
  174LYS    HG2 2671   9.646   6.585  10.604  0.0000  0.0000  0.0000
  174LYS     CD 2672   9.701   6.679  10.418  0.0000  0.0000  0.0000
  174LYS    HD1 2673   9.598   6.710  10.396  0.0000  0.0000  0.0000
  174LYS    HD2 2674   9.751   6.650  10.325  0.0000  0.0000  0.0000
  174LYS     CE 2675   9.780   6.792  10.487  0.0000  0.0000  0.0000
  174LYS    HE1 2676   9.861   6.746  10.546  0.0000  0.0000  0.0000
  174LYS    HE2 2677   9.714   6.842  10.558  0.0000  0.0000  0.0000
  174LYS     NZ 2678   9.840   6.886  10.392  0.0000  0.0000  0.0000
  174LYS    HZ1 2679   9.896   6.954  10.442  0.0000  0.0000  0.0000
  174LYS    HZ2 2680   9.904   6.835  10.331  0.0000  0.0000  0.0000
  174LYS    HZ3 2681   9.770   6.933  10.336  0.0000  0.0000  0.0000
  174LYS      C 2682   9.703   6.305  10.674  0.0000  0.0000  0.0000
  174LYS      O 2683   9.611   6.363  10.734  0.0000  0.0000  0.0000
  175THR      N 2684   9.811   6.258  10.734  0.0000  0.0000  0.0000
  175THR      H 2685   9.879   6.215  10.672  0.0000  0.0000  0.0000
  175THR     CA 2686   9.868   6.323  10.853  0.0000  0.0000  0.0000
  175THR     HA 2687   9.787   6.367  10.912  0.0000  0.0000  0.0000
  175THR     CB 2688   9.937   6.220  10.946  0.0000  0.0000  0.0000
  175THR     HB 2689   9.866   6.143  10.971  0.0000  0.0000  0.0000
  175THR    CG2 2690  10.062   6.156  10.887  0.0000  0.0000  0.0000
  175THR   HG21 2691  10.099   6.078  10.955  0.0000  0.0000  0.0000
  175THR   HG22 2692  10.040   6.109  10.792  0.0000  0.0000  0.0000
  175THR   HG23 2693  10.140   6.231  10.875  0.0000  0.0000  0.0000
  175THR    OG1 2694   9.976   6.285  11.065  0.0000  0.0000  0.0000
  175THR    HG1 2695  10.028   6.224  11.118  0.0000  0.0000  0.0000
  175THR      C 2696   9.960   6.436  10.808  0.0000  0.0000  0.0000
  175THR      O 2697   9.979   6.455  10.688  0.0000  0.0000  0.0000
  176ASP      N 2698  10.017   6.517  10.898  0.0000  0.0000  0.0000
  176ASP      H 2699  10.007   6.497  10.996  0.0000  0.0000  0.0000
  176ASP     CA 2700  10.108   6.625  10.854  0.0000  0.0000  0.0000
  176ASP     HA 2701  10.071   6.662  10.759  0.0000  0.0000  0.0000
  176ASP     CB 2702  10.105   6.746  10.948  0.0000  0.0000  0.0000
  176ASP    HB1 2703  10.182   6.735  11.025  0.0000  0.0000  0.0000
  176ASP    HB2 2704  10.007   6.750  10.998  0.0000  0.0000  0.0000
  176ASP     CG 2705  10.124   6.875  10.866  0.0000  0.0000  0.0000
  176ASP    OD1 2706  10.036   6.899  10.777  0.0000  0.0000  0.0000
  176ASP    OD2 2707  10.224   6.944  10.888  0.0000  0.0000  0.0000
  176ASP      C 2708  10.250   6.575  10.824  0.0000  0.0000  0.0000
  176ASP      O 2709  10.314   6.626  10.732  0.0000  0.0000  0.0000
  177GLU      N 2710  10.298   6.472  10.895  0.0000  0.0000  0.0000
  177GLU      H 2711  10.242   6.438  10.971  0.0000  0.0000  0.0000
  177GLU     CA 2712  10.430   6.409  10.876  0.0000  0.0000  0.0000
  177GLU     HA 2713  10.507   6.487  10.876  0.0000  0.0000  0.0000
  177GLU     CB 2714  10.456   6.313  10.991  0.0000  0.0000  0.0000
  177GLU    HB1 2715  10.551   6.261  10.974  0.0000  0.0000  0.0000
  177GLU    HB2 2716  10.377   6.237  10.991  0.0000  0.0000  0.0000
  177GLU     CG 2717  10.462   6.380  11.129  0.0000  0.0000  0.0000
  177GLU    HG1 2718  10.377   6.449  11.140  0.0000  0.0000  0.0000
  177GLU    HG2 2719  10.553   6.439  11.136  0.0000  0.0000  0.0000
  177GLU     CD 2720  10.453   6.275  11.239  0.0000  0.0000  0.0000
  177GLU    OE1 2721  10.343   6.218  11.253  0.0000  0.0000  0.0000
  177GLU    OE2 2722  10.557   6.251  11.305  0.0000  0.0000  0.0000
  177GLU      C 2723  10.443   6.330  10.745  0.0000  0.0000  0.0000
  177GLU      O 2724  10.551   6.315  10.691  0.0000  0.0000  0.0000
  178PHE      N 2725  10.331   6.276  10.693  0.0000  0.0000  0.0000
  178PHE      H 2726  10.244   6.298  10.739  0.0000  0.0000  0.0000
  178PHE     CA 2727  10.326   6.193  10.574  0.0000  0.0000  0.0000
  178PHE     HA 2728  10.413   6.215  10.511  0.0000  0.0000  0.0000
  178PHE     CB 2729  10.331   6.044  10.612  0.0000  0.0000  0.0000
  178PHE    HB1 2730  10.254   6.023  10.687  0.0000  0.0000  0.0000
  178PHE    HB2 2731  10.427   6.022  10.656  0.0000  0.0000  0.0000
  178PHE     CG 2732  10.308   5.952  10.493  0.0000  0.0000  0.0000
  178PHE    CD1 2733  10.415   5.917  10.409  0.0000  0.0000  0.0000
  178PHE    HD1 2734  10.515   5.954  10.431  0.0000  0.0000  0.0000
  178PHE    CE1 2735  10.393   5.837  10.297  0.0000  0.0000  0.0000
  178PHE    HE1 2736  10.477   5.808  10.233  0.0000  0.0000  0.0000
  178PHE     CZ 2737  10.264   5.790  10.266  0.0000  0.0000  0.0000
  178PHE     HZ 2738  10.247   5.727  10.181  0.0000  0.0000  0.0000
  178PHE    CE2 2739  10.156   5.825  10.350  0.0000  0.0000  0.0000
  178PHE    HE2 2740  10.056   5.789  10.327  0.0000  0.0000  0.0000
  178PHE    CD2 2741  10.177   5.906  10.463  0.0000  0.0000  0.0000
  178PHE    HD2 2742  10.095   5.934  10.526  0.0000  0.0000  0.0000
  178PHE      C 2743  10.198   6.221  10.494  0.0000  0.0000  0.0000
  178PHE      O 2744  10.089   6.219  10.548  0.0000  0.0000  0.0000
  179GLN      N 2745  10.216   6.246  10.364  0.0000  0.0000  0.0000
  179GLN      H 2746  10.310   6.240  10.326  0.0000  0.0000  0.0000
  179GLN     CA 2747  10.106   6.273  10.272  0.0000  0.0000  0.0000
  179GLN     HA 2748  10.013   6.243  10.320  0.0000  0.0000  0.0000
  179GLN     CB 2749  10.095   6.425  10.244  0.0000  0.0000  0.0000
  179GLN    HB1 2750  10.013   6.441  10.175  0.0000  0.0000  0.0000
  179GLN    HB2 2751  10.187   6.459  10.197  0.0000  0.0000  0.0000
  179GLN     CG 2752  10.070   6.505  10.373  0.0000  0.0000  0.0000
  179GLN    HG1 2753  10.149   6.485  10.445  0.0000  0.0000  0.0000
  179GLN    HG2 2754   9.977   6.473  10.416  0.0000  0.0000  0.0000
  179GLN     CD 2755  10.067   6.656  10.351  0.0000  0.0000  0.0000
  179GLN    OE1 2756  10.011   6.708  10.256  0.0000  0.0000  0.0000
  179GLN    NE2 2757  10.125   6.734  10.439  0.0000  0.0000  0.0000
  179GLN   HE21 2758  10.168   6.693  10.522  0.0000  0.0000  0.0000
  179GLN   HE22 2759  10.144   6.829  10.414  0.0000  0.0000  0.0000
  179GLN      C 2760  10.120   6.191  10.144  0.0000  0.0000  0.0000
  179GLN      O 2761  10.214   6.211  10.067  0.0000  0.0000  0.0000
  180LEU      N 2762  10.025   6.101  10.122  0.0000  0.0000  0.0000
  180LEU      H 2763   9.951   6.095  10.191  0.0000  0.0000  0.0000
  180LEU     CA 2764  10.003   6.033   9.995  0.0000  0.0000  0.0000
  180LEU     HA 2765  10.096   6.029   9.938  0.0000  0.0000  0.0000
  180LEU     CB 2766   9.957   5.886  10.022  0.0000  0.0000  0.0000
  180LEU    HB1 2767   9.876   5.891  10.094  0.0000  0.0000  0.0000
  180LEU    HB2 2768  10.040   5.833  10.067  0.0000  0.0000  0.0000
  180LEU     CG 2769   9.909   5.809   9.898  0.0000  0.0000  0.0000
  180LEU     HG 2770   9.826   5.863   9.852  0.0000  0.0000  0.0000
  180LEU    CD1 2771  10.017   5.786   9.794  0.0000  0.0000  0.0000
  180LEU   HD11 2772   9.977   5.733   9.708  0.0000  0.0000  0.0000
  180LEU   HD12 2773  10.058   5.881   9.759  0.0000  0.0000  0.0000
  180LEU   HD13 2774  10.097   5.727   9.838  0.0000  0.0000  0.0000
  180LEU    CD2 2775   9.855   5.672   9.941  0.0000  0.0000  0.0000
  180LEU   HD21 2776   9.818   5.617   9.854  0.0000  0.0000  0.0000
  180LEU   HD22 2777   9.934   5.614   9.988  0.0000  0.0000  0.0000
  180LEU   HD23 2778   9.773   5.685  10.012  0.0000  0.0000  0.0000
  180LEU      C 2779   9.898   6.110   9.915  0.0000  0.0000  0.0000
  180LEU      O 2780   9.794   6.149   9.969  0.0000  0.0000  0.0000
  181HIS      N 2781   9.922   6.127   9.785  0.0000  0.0000  0.0000
  181HIS      H 2782  10.012   6.097   9.749  0.0000  0.0000  0.0000
  181HIS     CA 2783   9.827   6.184   9.689  0.0000  0.0000  0.0000
  181HIS     HA 2784   9.725   6.172   9.727  0.0000  0.0000  0.0000
  181HIS     CB 2785   9.857   6.333   9.673  0.0000  0.0000  0.0000
  181HIS    HB1 2786   9.964   6.348   9.661  0.0000  0.0000  0.0000
  181HIS    HB2 2787   9.826   6.384   9.765  0.0000  0.0000  0.0000
  181HIS     CG 2788   9.787   6.396   9.556  0.0000  0.0000  0.0000
  181HIS    ND1 2789   9.661   6.453   9.559  0.0000  0.0000  0.0000
  181HIS    CE1 2790   9.633   6.491   9.433  0.0000  0.0000  0.0000
  181HIS    HE1 2791   9.540   6.536   9.402  0.0000  0.0000  0.0000
  181HIS    NE2 2792   9.737   6.462   9.353  0.0000  0.0000  0.0000
  181HIS    HE2 2793   9.738   6.475   9.252  0.0000  0.0000  0.0000
  181HIS    CD2 2794   9.835   6.402   9.428  0.0000  0.0000  0.0000
  181HIS    HD2 2795   9.929   6.364   9.394  0.0000  0.0000  0.0000
  181HIS      C 2796   9.836   6.109   9.556  0.0000  0.0000  0.0000
  181HIS      O 2797   9.946   6.088   9.504  0.0000  0.0000  0.0000
  182THR      N 2798   9.721   6.078   9.496  0.0000  0.0000  0.0000
  182THR      H 2799   9.634   6.093   9.548  0.0000  0.0000  0.0000
  182THR     CA 2800   9.705   6.035   9.358  0.0000  0.0000  0.0000
  182THR     HA 2801   9.797   6.057   9.304  0.0000  0.0000  0.0000
  182THR     CB 2802   9.682   5.883   9.344  0.0000  0.0000  0.0000
  182THR     HB 2803   9.673   5.858   9.239  0.0000  0.0000  0.0000
  182THR    CG2 2804   9.794   5.800   9.404  0.0000  0.0000  0.0000
  182THR   HG21 2805   9.778   5.694   9.382  0.0000  0.0000  0.0000
  182THR   HG22 2806   9.890   5.829   9.361  0.0000  0.0000  0.0000
  182THR   HG23 2807   9.799   5.813   9.512  0.0000  0.0000  0.0000
  182THR    OG1 2808   9.563   5.845   9.409  0.0000  0.0000  0.0000
  182THR    HG1 2809   9.556   5.748   9.404  0.0000  0.0000  0.0000
  182THR      C 2810   9.592   6.112   9.292  0.0000  0.0000  0.0000
  182THR      O 2811   9.497   6.154   9.358  0.0000  0.0000  0.0000
  183ASN      N 2812   9.603   6.136   9.162  0.0000  0.0000  0.0000
  183ASN      H 2813   9.684   6.100   9.112  0.0000  0.0000  0.0000
  183ASN     CA 2814   9.499   6.199   9.082  0.0000  0.0000  0.0000
  183ASN     HA 2815   9.404   6.163   9.121  0.0000  0.0000  0.0000
  183ASN     CB 2816   9.501   6.353   9.097  0.0000  0.0000  0.0000
  183ASN    HB1 2817   9.499   6.378   9.202  0.0000  0.0000  0.0000
  183ASN    HB2 2818   9.410   6.394   9.053  0.0000  0.0000  0.0000
  183ASN     CG 2819   9.618   6.426   9.033  0.0000  0.0000  0.0000
  183ASN    OD1 2820   9.604   6.530   8.971  0.0000  0.0000  0.0000
  183ASN    ND2 2821   9.741   6.382   9.046  0.0000  0.0000  0.0000
  183ASN   HD21 2822   9.757   6.288   9.080  0.0000  0.0000  0.0000
  183ASN   HD22 2823   9.810   6.429   8.990  0.0000  0.0000  0.0000
  183ASN      C 2824   9.505   6.156   8.935  0.0000  0.0000  0.0000
  183ASN      O 2825   9.612   6.119   8.886  0.0000  0.0000  0.0000
  184VAL      N 2826   9.391   6.164   8.867  0.0000  0.0000  0.0000
  184VAL      H 2827   9.308   6.196   8.916  0.0000  0.0000  0.0000
  184VAL     CA 2828   9.380   6.159   8.720  0.0000  0.0000  0.0000
  184VAL     HA 2829   9.481   6.170   8.679  0.0000  0.0000  0.0000
  184VAL     CB 2830   9.327   6.024   8.671  0.0000  0.0000  0.0000
  184VAL     HB 2831   9.396   5.947   8.704  0.0000  0.0000  0.0000
  184VAL    CG1 2832   9.187   5.988   8.727  0.0000  0.0000  0.0000
  184VAL   HG11 2833   9.159   5.889   8.692  0.0000  0.0000  0.0000
  184VAL   HG12 2834   9.190   5.987   8.836  0.0000  0.0000  0.0000
  184VAL   HG13 2835   9.113   6.059   8.694  0.0000  0.0000  0.0000
  184VAL    CG2 2836   9.320   6.019   8.518  0.0000  0.0000  0.0000
  184VAL   HG21 2837   9.289   5.920   8.486  0.0000  0.0000  0.0000
  184VAL   HG22 2838   9.249   6.092   8.479  0.0000  0.0000  0.0000
  184VAL   HG23 2839   9.420   6.039   8.477  0.0000  0.0000  0.0000
  184VAL      C 2840   9.298   6.277   8.672  0.0000  0.0000  0.0000
  184VAL      O 2841   9.195   6.309   8.730  0.0000  0.0000  0.0000
  185ASN      N 2842   9.348   6.343   8.568  0.0000  0.0000  0.0000
  185ASN      H 2843   9.433   6.310   8.525  0.0000  0.0000  0.0000
  185ASN     CA 2844   9.288   6.463   8.509  0.0000  0.0000  0.0000
  185ASN     HA 2845   9.200   6.493   8.568  0.0000  0.0000  0.0000
  185ASN     CB 2846   9.390   6.578   8.510  0.0000  0.0000  0.0000
  185ASN    HB1 2847   9.341   6.667   8.473  0.0000  0.0000  0.0000
  185ASN    HB2 2848   9.472   6.553   8.443  0.0000  0.0000  0.0000
  185ASN     CG 2849   9.444   6.606   8.650  0.0000  0.0000  0.0000
  185ASN    OD1 2850   9.391   6.685   8.725  0.0000  0.0000  0.0000
  185ASN    ND2 2851   9.551   6.540   8.688  0.0000  0.0000  0.0000
  185ASN   HD21 2852   9.593   6.471   8.626  0.0000  0.0000  0.0000
  185ASN   HD22 2853   9.579   6.553   8.785  0.0000  0.0000  0.0000
  185ASN      C 2854   9.238   6.429   8.369  0.0000  0.0000  0.0000
  185ASN      O 2855   9.315   6.375   8.288  0.0000  0.0000  0.0000
  186ASP      N 2856   9.109   6.454   8.341  0.0000  0.0000  0.0000
  186ASP      H 2857   9.054   6.504   8.411  0.0000  0.0000  0.0000
  186ASP     CA 2858   9.045   6.433   8.210  0.0000  0.0000  0.0000
  186ASP     HA 2859   8.939   6.441   8.228  0.0000  0.0000  0.0000
  186ASP     CB 2860   9.082   6.549   8.117  0.0000  0.0000  0.0000
  186ASP    HB1 2861   9.020   6.544   8.028  0.0000  0.0000  0.0000
  186ASP    HB2 2862   9.187   6.541   8.088  0.0000  0.0000  0.0000
  186ASP     CG 2863   9.058   6.682   8.189  0.0000  0.0000  0.0000
  186ASP    OD1 2864   8.941   6.704   8.225  0.0000  0.0000  0.0000
  186ASP    OD2 2865   9.157   6.756   8.213  0.0000  0.0000  0.0000
  186ASP      C 2866   9.065   6.292   8.151  0.0000  0.0000  0.0000
  186ASP      O 2867   9.077   6.273   8.030  0.0000  0.0000  0.0000
  187GLY      N 2868   9.076   6.191   8.239  0.0000  0.0000  0.0000
  187GLY      H 2869   9.067   6.215   8.336  0.0000  0.0000  0.0000
  187GLY     CA 2870   9.111   6.052   8.203  0.0000  0.0000  0.0000
  187GLY    HA1 2871   9.037   6.014   8.134  0.0000  0.0000  0.0000
  187GLY    HA2 2872   9.110   5.991   8.293  0.0000  0.0000  0.0000
  187GLY      C 2873   9.250   6.034   8.138  0.0000  0.0000  0.0000
  187GLY      O 2874   9.282   5.923   8.096  0.0000  0.0000  0.0000
  188THR      N 2875   9.327   6.141   8.126  0.0000  0.0000  0.0000
  188THR      H 2876   9.295   6.226   8.170  0.0000  0.0000  0.0000
  188THR     CA 2877   9.439   6.154   8.031  0.0000  0.0000  0.0000
  188THR     HA 2878   9.440   6.065   7.966  0.0000  0.0000  0.0000
  188THR     CB 2879   9.414   6.275   7.939  0.0000  0.0000  0.0000
  188THR     HB 2880   9.402   6.365   8.000  0.0000  0.0000  0.0000
  188THR    CG2 2881   9.528   6.298   7.838  0.0000  0.0000  0.0000
  188THR   HG21 2882   9.499   6.379   7.770  0.0000  0.0000  0.0000
  188THR   HG22 2883   9.618   6.326   7.890  0.0000  0.0000  0.0000
  188THR   HG23 2884   9.545   6.206   7.782  0.0000  0.0000  0.0000
  188THR    OG1 2885   9.297   6.255   7.863  0.0000  0.0000  0.0000
  188THR    HG1 2886   9.221   6.262   7.922  0.0000  0.0000  0.0000
  188THR      C 2887   9.574   6.162   8.099  0.0000  0.0000  0.0000
  188THR      O 2888   9.661   6.081   8.068  0.0000  0.0000  0.0000
  189GLU      N 2889   9.593   6.252   8.196  0.0000  0.0000  0.0000
  189GLU      H 2890   9.516   6.312   8.222  0.0000  0.0000  0.0000
  189GLU     CA 2891   9.719   6.263   8.272  0.0000  0.0000  0.0000
  189GLU     HA 2892   9.794   6.198   8.227  0.0000  0.0000  0.0000
  189GLU     CB 2893   9.778   6.405   8.263  0.0000  0.0000  0.0000
  189GLU    HB1 2894   9.705   6.476   8.308  0.0000  0.0000  0.0000
  189GLU    HB2 2895   9.789   6.434   8.159  0.0000  0.0000  0.0000
  189GLU     CG 2896   9.912   6.425   8.336  0.0000  0.0000  0.0000
  189GLU    HG1 2897   9.905   6.387   8.438  0.0000  0.0000  0.0000
  189GLU    HG2 2898   9.929   6.533   8.344  0.0000  0.0000  0.0000
  189GLU     CD 2899  10.036   6.364   8.267  0.0000  0.0000  0.0000
  189GLU    OE1 2900  10.023   6.290   8.166  0.0000  0.0000  0.0000
  189GLU    OE2 2901  10.150   6.391   8.314  0.0000  0.0000  0.0000
  189GLU      C 2902   9.699   6.217   8.417  0.0000  0.0000  0.0000
  189GLU      O 2903   9.621   6.274   8.493  0.0000  0.0000  0.0000
  190PHE      N 2904   9.771   6.111   8.452  0.0000  0.0000  0.0000
  190PHE      H 2905   9.838   6.074   8.385  0.0000  0.0000  0.0000
  190PHE     CA 2906   9.773   6.051   8.585  0.0000  0.0000  0.0000
  190PHE     HA 2907   9.683   6.076   8.640  0.0000  0.0000  0.0000
  190PHE     CB 2908   9.779   5.898   8.570  0.0000  0.0000  0.0000
  190PHE    HB1 2909   9.791   5.854   8.670  0.0000  0.0000  0.0000
  190PHE    HB2 2910   9.870   5.873   8.515  0.0000  0.0000  0.0000
  190PHE     CG 2911   9.662   5.830   8.501  0.0000  0.0000  0.0000
  190PHE    CD1 2912   9.646   5.841   8.361  0.0000  0.0000  0.0000
  190PHE    HD1 2913   9.717   5.897   8.303  0.0000  0.0000  0.0000
  190PHE    CE1 2914   9.537   5.781   8.298  0.0000  0.0000  0.0000
  190PHE    HE1 2915   9.523   5.792   8.191  0.0000  0.0000  0.0000
  190PHE     CZ 2916   9.444   5.707   8.374  0.0000  0.0000  0.0000
  190PHE     HZ 2917   9.360   5.660   8.324  0.0000  0.0000  0.0000
  190PHE    CE2 2918   9.461   5.694   8.512  0.0000  0.0000  0.0000
  190PHE    HE2 2919   9.389   5.637   8.570  0.0000  0.0000  0.0000
  190PHE    CD2 2920   9.569   5.756   8.576  0.0000  0.0000  0.0000
  190PHE    HD2 2921   9.580   5.747   8.684  0.0000  0.0000  0.0000
  190PHE      C 2922   9.896   6.101   8.661  0.0000  0.0000  0.0000
  190PHE      O 2923  10.005   6.107   8.605  0.0000  0.0000  0.0000
  191GLY      N 2924   9.879   6.133   8.789  0.0000  0.0000  0.0000
  191GLY      H 2925   9.786   6.126   8.829  0.0000  0.0000  0.0000
  191GLY     CA 2926   9.988   6.181   8.874  0.0000  0.0000  0.0000
  191GLY    HA1 2927   9.987   6.289   8.877  0.0000  0.0000  0.0000
  191GLY    HA2 2928  10.084   6.151   8.832  0.0000  0.0000  0.0000
  191GLY      C 2929   9.979   6.127   9.017  0.0000  0.0000  0.0000
  191GLY      O 2930   9.873   6.134   9.079  0.0000  0.0000  0.0000
  192GLY      N 2931  10.091   6.082   9.070  0.0000  0.0000  0.0000
  192GLY      H 2932  10.174   6.085   9.012  0.0000  0.0000  0.0000
  192GLY     CA 2933  10.108   6.040   9.210  0.0000  0.0000  0.0000
  192GLY    HA1 2934  10.134   5.935   9.214  0.0000  0.0000  0.0000
  192GLY    HA2 2935  10.014   6.053   9.264  0.0000  0.0000  0.0000
  192GLY      C 2936  10.217   6.119   9.280  0.0000  0.0000  0.0000
  192GLY      O 2937  10.314   6.166   9.216  0.0000  0.0000  0.0000
  193SER      N 2938  10.206   6.139   9.411  0.0000  0.0000  0.0000
  193SER      H 2939  10.122   6.103   9.459  0.0000  0.0000  0.0000
  193SER     CA 2940  10.313   6.195   9.493  0.0000  0.0000  0.0000
  193SER     HA 2941  10.407   6.163   9.448  0.0000  0.0000  0.0000
  193SER     CB 2942  10.309   6.348   9.491  0.0000  0.0000  0.0000
  193SER    HB1 2943  10.319   6.384   9.387  0.0000  0.0000  0.0000
  193SER    HB2 2944  10.392   6.387   9.549  0.0000  0.0000  0.0000
  193SER     OG 2945  10.189   6.397   9.545  0.0000  0.0000  0.0000
  193SER     HG 2946  10.159   6.333   9.612  0.0000  0.0000  0.0000
  193SER      C 2947  10.313   6.148   9.637  0.0000  0.0000  0.0000
  193SER      O 2948  10.206   6.137   9.699  0.0000  0.0000  0.0000
  194ILE      N 2949  10.432   6.128   9.691  0.0000  0.0000  0.0000
  194ILE      H 2950  10.512   6.148   9.631  0.0000  0.0000  0.0000
  194ILE     CA 2951  10.461   6.113   9.834  0.0000  0.0000  0.0000
  194ILE     HA 2952  10.368   6.095   9.889  0.0000  0.0000  0.0000
  194ILE     CB 2953  10.557   5.993   9.857  0.0000  0.0000  0.0000
  194ILE     HB 2954  10.647   6.013   9.800  0.0000  0.0000  0.0000
  194ILE    CG2 2955  10.598   5.980  10.004  0.0000  0.0000  0.0000
  194ILE   HG21 2956  10.654   5.887  10.021  0.0000  0.0000  0.0000
  194ILE   HG22 2957  10.665   6.062  10.032  0.0000  0.0000  0.0000
  194ILE   HG23 2958  10.512   5.981  10.070  0.0000  0.0000  0.0000
  194ILE    CG1 2959  10.500   5.859   9.806  0.0000  0.0000  0.0000
  194ILE   HG11 2960  10.577   5.783   9.816  0.0000  0.0000  0.0000
  194ILE   HG12 2961  10.478   5.867   9.700  0.0000  0.0000  0.0000
  194ILE     CD 2962  10.374   5.809   9.878  0.0000  0.0000  0.0000
  194ILE    HD1 2963  10.342   5.715   9.833  0.0000  0.0000  0.0000
  194ILE    HD2 2964  10.395   5.790   9.983  0.0000  0.0000  0.0000
  194ILE    HD3 2965  10.294   5.882   9.869  0.0000  0.0000  0.0000
  194ILE      C 2966  10.522   6.242   9.885  0.0000  0.0000  0.0000
  194ILE      O 2967  10.603   6.304   9.815  0.0000  0.0000  0.0000
  195TYR      N 2968  10.490   6.281  10.009  0.0000  0.0000  0.0000
  195TYR      H 2969  10.416   6.230  10.056  0.0000  0.0000  0.0000
  195TYR     CA 2970  10.564   6.379  10.088  0.0000  0.0000  0.0000
  195TYR     HA 2971  10.663   6.394  10.042  0.0000  0.0000  0.0000
  195TYR     CB 2972  10.490   6.514  10.088  0.0000  0.0000  0.0000
  195TYR    HB1 2973  10.383   6.495  10.086  0.0000  0.0000  0.0000
  195TYR    HB2 2974  10.516   6.564   9.997  0.0000  0.0000  0.0000
  195TYR     CG 2975  10.519   6.605  10.205  0.0000  0.0000  0.0000
  195TYR    CD1 2976  10.612   6.710  10.195  0.0000  0.0000  0.0000
  195TYR    HD1 2977  10.666   6.724  10.102  0.0000  0.0000  0.0000
  195TYR    CE1 2978  10.635   6.795  10.304  0.0000  0.0000  0.0000
  195TYR    HE1 2979  10.706   6.877  10.298  0.0000  0.0000  0.0000
  195TYR     CZ 2980  10.567   6.774  10.426  0.0000  0.0000  0.0000
  195TYR     OH 2981  10.586   6.857  10.532  0.0000  0.0000  0.0000
  195TYR     HH 2982  10.527   6.831  10.606  0.0000  0.0000  0.0000
  195TYR    CE2 2983  10.475   6.668  10.436  0.0000  0.0000  0.0000
  195TYR    HE2 2984  10.424   6.650  10.529  0.0000  0.0000  0.0000
  195TYR    CD2 2985  10.450   6.584  10.326  0.0000  0.0000  0.0000
  195TYR    HD2 2986  10.381   6.502  10.337  0.0000  0.0000  0.0000
  195TYR      C 2987  10.590   6.322  10.229  0.0000  0.0000  0.0000
  195TYR      O 2988  10.500   6.260  10.286  0.0000  0.0000  0.0000
  196GLN      N 2989  10.709   6.347  10.283  0.0000  0.0000  0.0000
  196GLN      H 2990  10.775   6.402  10.228  0.0000  0.0000  0.0000
  196GLN     CA 2991  10.753   6.300  10.415  0.0000  0.0000  0.0000
  196GLN     HA 2992  10.666   6.269  10.475  0.0000  0.0000  0.0000
  196GLN     CB 2993  10.848   6.181  10.399  0.0000  0.0000  0.0000
  196GLN    HB1 2994  10.897   6.161  10.496  0.0000  0.0000  0.0000
  196GLN    HB2 2995  10.927   6.210  10.330  0.0000  0.0000  0.0000
  196GLN     CG 2996  10.784   6.051  10.351  0.0000  0.0000  0.0000
  196GLN    HG1 2997  10.711   6.071  10.273  0.0000  0.0000  0.0000
  196GLN    HG2 2998  10.734   6.003  10.434  0.0000  0.0000  0.0000
  196GLN     CD 2999  10.890   5.956  10.295  0.0000  0.0000  0.0000
  196GLN    OE1 3000  10.906   5.940  10.175  0.0000  0.0000  0.0000
  196GLN    NE2 3001  10.970   5.893  10.378  0.0000  0.0000  0.0000
  196GLN   HE21 3002  10.961   5.904  10.477  0.0000  0.0000  0.0000
  196GLN   HE22 3003  11.037   5.831  10.336  0.0000  0.0000  0.0000
  196GLN      C 3004  10.826   6.413  10.489  0.0000  0.0000  0.0000
  196GLN      O 3005  10.926   6.464  10.438  0.0000  0.0000  0.0000
  197LYS      N 3006  10.784   6.446  10.611  0.0000  0.0000  0.0000
  197LYS      H 3007  10.702   6.400  10.648  0.0000  0.0000  0.0000
  197LYS     CA 3008  10.855   6.540  10.699  0.0000  0.0000  0.0000
  197LYS     HA 3009  10.921   6.598  10.634  0.0000  0.0000  0.0000
  197LYS     CB 3010  10.759   6.641  10.766  0.0000  0.0000  0.0000
  197LYS    HB1 3011  10.732   6.607  10.867  0.0000  0.0000  0.0000
  197LYS    HB2 3012  10.668   6.651  10.707  0.0000  0.0000  0.0000
  197LYS     CG 3013  10.833   6.773  10.768  0.0000  0.0000  0.0000
  197LYS    HG1 3014  10.839   6.807  10.665  0.0000  0.0000  0.0000
  197LYS    HG2 3015  10.935   6.757  10.807  0.0000  0.0000  0.0000
  197LYS     CD 3016  10.770   6.888  10.849  0.0000  0.0000  0.0000
  197LYS    HD1 3017  10.792   6.872  10.955  0.0000  0.0000  0.0000
  197LYS    HD2 3018  10.662   6.888  10.835  0.0000  0.0000  0.0000
  197LYS     CE 3019  10.827   7.021  10.799  0.0000  0.0000  0.0000
  197LYS    HE1 3020  10.791   7.103  10.861  0.0000  0.0000  0.0000
  197LYS    HE2 3021  10.787   7.037  10.698  0.0000  0.0000  0.0000
  197LYS     NZ 3022  10.976   7.024  10.789  0.0000  0.0000  0.0000
  197LYS    HZ1 3023  11.000   7.082  10.708  0.0000  0.0000  0.0000
  197LYS    HZ2 3024  11.022   7.059  10.872  0.0000  0.0000  0.0000
  197LYS    HZ3 3025  11.011   6.932  10.767  0.0000  0.0000  0.0000
  197LYS      C 3026  10.951   6.468  10.794  0.0000  0.0000  0.0000
  197LYS      O 3027  10.937   6.475  10.916  0.0000  0.0000  0.0000
  198VAL      N 3028  11.048   6.397  10.736  0.0000  0.0000  0.0000
  198VAL      H 3029  11.050   6.404  10.635  0.0000  0.0000  0.0000
  198VAL     CA 3030  11.146   6.309  10.800  0.0000  0.0000  0.0000
  198VAL     HA 3031  11.095   6.219  10.833  0.0000  0.0000  0.0000
  198VAL     CB 3032  11.256   6.267  10.698  0.0000  0.0000  0.0000
  198VAL     HB 3033  11.317   6.355  10.678  0.0000  0.0000  0.0000
  198VAL    CG1 3034  11.347   6.155  10.750  0.0000  0.0000  0.0000
  198VAL   HG11 3035  11.419   6.127  10.673  0.0000  0.0000  0.0000
  198VAL   HG12 3036  11.403   6.190  10.837  0.0000  0.0000  0.0000
  198VAL   HG13 3037  11.286   6.068  10.778  0.0000  0.0000  0.0000
  198VAL    CG2 3038  11.197   6.220  10.565  0.0000  0.0000  0.0000
  198VAL   HG21 3039  11.277   6.185  10.498  0.0000  0.0000  0.0000
  198VAL   HG22 3040  11.129   6.137  10.582  0.0000  0.0000  0.0000
  198VAL   HG23 3041  11.145   6.300  10.513  0.0000  0.0000  0.0000
  198VAL      C 3042  11.215   6.369  10.924  0.0000  0.0000  0.0000
  198VAL      O 3043  11.256   6.297  11.016  0.0000  0.0000  0.0000
  199ASN      N 3044  11.226   6.503  10.932  0.0000  0.0000  0.0000
  199ASN      H 3045  11.191   6.558  10.854  0.0000  0.0000  0.0000
  199ASN     CA 3046  11.263   6.573  11.054  0.0000  0.0000  0.0000
  199ASN     HA 3047  11.226   6.517  11.141  0.0000  0.0000  0.0000
  199ASN     CB 3048  11.419   6.579  11.059  0.0000  0.0000  0.0000
  199ASN    HB1 3049  11.455   6.648  10.984  0.0000  0.0000  0.0000
  199ASN    HB2 3050  11.458   6.479  11.038  0.0000  0.0000  0.0000
  199ASN     CG 3051  11.470   6.622  11.194  0.0000  0.0000  0.0000
  199ASN    OD1 3052  11.487   6.741  11.220  0.0000  0.0000  0.0000
  199ASN    ND2 3053  11.491   6.530  11.285  0.0000  0.0000  0.0000
  199ASN   HD21 3054  11.475   6.432  11.263  0.0000  0.0000  0.0000
  199ASN   HD22 3055  11.528   6.558  11.375  0.0000  0.0000  0.0000
  199ASN      C 3056  11.199   6.713  11.057  0.0000  0.0000  0.0000
  199ASN      O 3057  11.161   6.766  10.953  0.0000  0.0000  0.0000
  200LYS      N 3058  11.199   6.782  11.173  0.0000  0.0000  0.0000
  200LYS      H 3059  11.232   6.735  11.256  0.0000  0.0000  0.0000
  200LYS     CA 3060  11.173   6.927  11.178  0.0000  0.0000  0.0000
  200LYS     HA 3061  11.069   6.943  11.150  0.0000  0.0000  0.0000
  200LYS     CB 3062  11.193   6.980  11.321  0.0000  0.0000  0.0000
  200LYS    HB1 3063  11.297   6.962  11.353  0.0000  0.0000  0.0000
  200LYS    HB2 3064  11.127   6.926  11.388  0.0000  0.0000  0.0000
  200LYS     CG 3065  11.164   7.131  11.331  0.0000  0.0000  0.0000
  200LYS    HG1 3066  11.065   7.152  11.289  0.0000  0.0000  0.0000
  200LYS    HG2 3067  11.238   7.187  11.274  0.0000  0.0000  0.0000
  200LYS     CD 3068  11.169   7.183  11.477  0.0000  0.0000  0.0000
  200LYS    HD1 3069  11.263   7.153  11.521  0.0000  0.0000  0.0000
  200LYS    HD2 3070  11.088   7.134  11.534  0.0000  0.0000  0.0000
  200LYS     CE 3071  11.156   7.335  11.486  0.0000  0.0000  0.0000
  200LYS    HE1 3072  11.234   7.380  11.426  0.0000  0.0000  0.0000
  200LYS    HE2 3073  11.171   7.365  11.590  0.0000  0.0000  0.0000
  200LYS     NZ 3074  11.023   7.385  11.439  0.0000  0.0000  0.0000
  200LYS    HZ1 3075  11.018   7.486  11.449  0.0000  0.0000  0.0000
  200LYS    HZ2 3076  11.007   7.362  11.342  0.0000  0.0000  0.0000
  200LYS    HZ3 3077  10.947   7.345  11.496  0.0000  0.0000  0.0000
  200LYS      C 3078  11.259   7.003  11.075  0.0000  0.0000  0.0000
  200LYS      O 3079  11.206   7.092  11.008  0.0000  0.0000  0.0000
  201LYS      N 3080  11.386   6.963  11.060  0.0000  0.0000  0.0000
  201LYS      H 3081  11.419   6.890  11.122  0.0000  0.0000  0.0000
  201LYS     CA 3082  11.481   7.016  10.960  0.0000  0.0000  0.0000
  201LYS     HA 3083  11.473   7.123  10.956  0.0000  0.0000  0.0000
  201LYS     CB 3084  11.625   6.977  10.999  0.0000  0.0000  0.0000
  201LYS    HB1 3085  11.691   7.009  10.917  0.0000  0.0000  0.0000
  201LYS    HB2 3086  11.633   6.869  11.009  0.0000  0.0000  0.0000
  201LYS     CG 3087  11.680   7.043  11.126  0.0000  0.0000  0.0000
  201LYS    HG1 3088  11.622   7.010  11.214  0.0000  0.0000  0.0000
  201LYS    HG2 3089  11.669   7.152  11.117  0.0000  0.0000  0.0000
  201LYS     CD 3090  11.828   7.006  11.143  0.0000  0.0000  0.0000
  201LYS    HD1 3091  11.882   7.022  11.050  0.0000  0.0000  0.0000
  201LYS    HD2 3092  11.834   6.901  11.168  0.0000  0.0000  0.0000
  201LYS     CE 3093  11.897   7.087  11.253  0.0000  0.0000  0.0000
  201LYS    HE1 3094  11.994   7.043  11.273  0.0000  0.0000  0.0000
  201LYS    HE2 3095  11.837   7.081  11.344  0.0000  0.0000  0.0000
  201LYS     NZ 3096  11.915   7.229  11.211  0.0000  0.0000  0.0000
  201LYS    HZ1 3097  11.950   7.286  11.284  0.0000  0.0000  0.0000
  201LYS    HZ2 3098  11.984   7.237  11.136  0.0000  0.0000  0.0000
  201LYS    HZ3 3099  11.830   7.269  11.171  0.0000  0.0000  0.0000
  201LYS      C 3100  11.461   6.964  10.816  0.0000  0.0000  0.0000
  201LYS      O 3101  11.503   7.034  10.726  0.0000  0.0000  0.0000
  202LEU      N 3102  11.407   6.845  10.795  0.0000  0.0000  0.0000
  202LEU      H 3103  11.358   6.800  10.871  0.0000  0.0000  0.0000
  202LEU     CA 3104  11.420   6.770  10.669  0.0000  0.0000  0.0000
  202LEU     HA 3105  11.466   6.835  10.594  0.0000  0.0000  0.0000
  202LEU     CB 3106  11.514   6.650  10.690  0.0000  0.0000  0.0000
  202LEU    HB1 3107  11.460   6.574  10.748  0.0000  0.0000  0.0000
  202LEU    HB2 3108  11.598   6.681  10.752  0.0000  0.0000  0.0000
  202LEU     CG 3109  11.573   6.578  10.567  0.0000  0.0000  0.0000
  202LEU     HG 3110  11.625   6.490  10.603  0.0000  0.0000  0.0000
  202LEU    CD1 3111  11.472   6.531  10.462  0.0000  0.0000  0.0000
  202LEU   HD11 3112  11.519   6.458  10.397  0.0000  0.0000  0.0000
  202LEU   HD12 3113  11.386   6.484  10.510  0.0000  0.0000  0.0000
  202LEU   HD13 3114  11.439   6.615  10.400  0.0000  0.0000  0.0000
  202LEU    CD2 3115  11.675   6.665  10.493  0.0000  0.0000  0.0000
  202LEU   HD21 3116  11.714   6.610  10.406  0.0000  0.0000  0.0000
  202LEU   HD22 3117  11.630   6.757  10.459  0.0000  0.0000  0.0000
  202LEU   HD23 3118  11.760   6.686  10.559  0.0000  0.0000  0.0000
  202LEU      C 3119  11.282   6.728  10.617  0.0000  0.0000  0.0000
  202LEU      O 3120  11.208   6.659  10.685  0.0000  0.0000  0.0000
  203GLU      N 3121  11.251   6.770  10.495  0.0000  0.0000  0.0000
  203GLU      H 3122  11.317   6.829  10.444  0.0000  0.0000  0.0000
  203GLU     CA 3123  11.129   6.730  10.424  0.0000  0.0000  0.0000
  203GLU     HA 3124  11.086   6.643  10.474  0.0000  0.0000  0.0000
  203GLU     CB 3125  11.027   6.843  10.430  0.0000  0.0000  0.0000
  203GLU    HB1 3126  11.006   6.862  10.537  0.0000  0.0000  0.0000
  203GLU    HB2 3127  10.933   6.810  10.385  0.0000  0.0000  0.0000
  203GLU     CG 3128  11.072   6.974  10.365  0.0000  0.0000  0.0000
  203GLU    HG1 3129  11.063   6.963  10.257  0.0000  0.0000  0.0000
  203GLU    HG2 3130  11.177   6.993  10.389  0.0000  0.0000  0.0000
  203GLU     CD 3131  10.993   7.096  10.415  0.0000  0.0000  0.0000
  203GLU    OE1 3132  10.987   7.116  10.538  0.0000  0.0000  0.0000
  203GLU    OE2 3133  10.940   7.169  10.328  0.0000  0.0000  0.0000
  203GLU      C 3134  11.163   6.685  10.282  0.0000  0.0000  0.0000
  203GLU      O 3135  11.247   6.744  10.213  0.0000  0.0000  0.0000
  204THR      N 3136  11.098   6.578  10.236  0.0000  0.0000  0.0000
  204THR      H 3137  11.030   6.531  10.296  0.0000  0.0000  0.0000
  204THR     CA 3138  11.117   6.520  10.102  0.0000  0.0000  0.0000
  204THR     HA 3139  11.179   6.588  10.043  0.0000  0.0000  0.0000
  204THR     CB 3140  11.189   6.383  10.104  0.0000  0.0000  0.0000
  204THR     HB 3141  11.206   6.352  10.002  0.0000  0.0000  0.0000
  204THR    CG2 3142  11.323   6.387  10.177  0.0000  0.0000  0.0000
  204THR   HG21 3143  11.376   6.294  10.159  0.0000  0.0000  0.0000
  204THR   HG22 3144  11.382   6.470  10.140  0.0000  0.0000  0.0000
  204THR   HG23 3145  11.305   6.399  10.284  0.0000  0.0000  0.0000
  204THR    OG1 3146  11.110   6.286  10.169  0.0000  0.0000  0.0000
  204THR    HG1 3147  11.148   6.200  10.151  0.0000  0.0000  0.0000
  204THR      C 3148  10.984   6.506  10.028  0.0000  0.0000  0.0000
  204THR      O 3149  10.876   6.502  10.088  0.0000  0.0000  0.0000
  205ALA      N 3150  10.995   6.496   9.896  0.0000  0.0000  0.0000
  205ALA      H 3151  11.086   6.501   9.853  0.0000  0.0000  0.0000
  205ALA     CA 3152  10.885   6.461   9.809  0.0000  0.0000  0.0000
  205ALA     HA 3153  10.811   6.405   9.868  0.0000  0.0000  0.0000
  205ALA     CB 3154  10.816   6.590   9.761  0.0000  0.0000  0.0000
  205ALA    HB1 3155  10.728   6.564   9.701  0.0000  0.0000  0.0000
  205ALA    HB2 3156  10.784   6.650   9.847  0.0000  0.0000  0.0000
  205ALA    HB3 3157  10.886   6.648   9.700  0.0000  0.0000  0.0000
  205ALA      C 3158  10.929   6.373   9.693  0.0000  0.0000  0.0000
  205ALA      O 3159  11.039   6.388   9.639  0.0000  0.0000  0.0000
  206VAL      N 3160  10.842   6.281   9.652  0.0000  0.0000  0.0000
  206VAL      H 3161  10.753   6.276   9.701  0.0000  0.0000  0.0000
  206VAL     CA 3162  10.856   6.200   9.530  0.0000  0.0000  0.0000
  206VAL     HA 3163  10.943   6.234   9.473  0.0000  0.0000  0.0000
  206VAL     CB 3164  10.874   6.050   9.561  0.0000  0.0000  0.0000
  206VAL     HB 3165  10.784   6.014   9.612  0.0000  0.0000  0.0000
  206VAL    CG1 3166  10.893   5.967   9.433  0.0000  0.0000  0.0000
  206VAL   HG11 3167  10.912   5.864   9.458  0.0000  0.0000  0.0000
  206VAL   HG12 3168  10.804   5.970   9.372  0.0000  0.0000  0.0000
  206VAL   HG13 3169  10.977   6.006   9.376  0.0000  0.0000  0.0000
  206VAL    CG2 3170  10.994   6.024   9.653  0.0000  0.0000  0.0000
  206VAL   HG21 3171  11.008   5.917   9.669  0.0000  0.0000  0.0000
  206VAL   HG22 3172  11.084   6.064   9.607  0.0000  0.0000  0.0000
  206VAL   HG23 3173  10.978   6.072   9.749  0.0000  0.0000  0.0000
  206VAL      C 3174  10.733   6.225   9.446  0.0000  0.0000  0.0000
  206VAL      O 3175  10.621   6.234   9.499  0.0000  0.0000  0.0000
  207ASN      N 3176  10.748   6.237   9.314  0.0000  0.0000  0.0000
  207ASN      H 3177  10.841   6.227   9.275  0.0000  0.0000  0.0000
  207ASN     CA 3178  10.639   6.258   9.219  0.0000  0.0000  0.0000
  207ASN     HA 3179  10.546   6.232   9.268  0.0000  0.0000  0.0000
  207ASN     CB 3180  10.634   6.408   9.183  0.0000  0.0000  0.0000
  207ASN    HB1 3181  10.732   6.440   9.152  0.0000  0.0000  0.0000
  207ASN    HB2 3182  10.605   6.464   9.273  0.0000  0.0000  0.0000
  207ASN     CG 3183  10.536   6.445   9.073  0.0000  0.0000  0.0000
  207ASN    OD1 3184  10.568   6.523   8.985  0.0000  0.0000  0.0000
  207ASN    ND2 3185  10.415   6.393   9.072  0.0000  0.0000  0.0000
  207ASN   HD21 3186  10.384   6.324   9.138  0.0000  0.0000  0.0000
  207ASN   HD22 3187  10.359   6.415   8.990  0.0000  0.0000  0.0000
  207ASN      C 3188  10.655   6.166   9.098  0.0000  0.0000  0.0000
  207ASN      O 3189  10.764   6.148   9.047  0.0000  0.0000  0.0000
  208LEU      N 3190  10.544   6.106   9.054  0.0000  0.0000  0.0000
  208LEU      H 3191  10.456   6.127   9.101  0.0000  0.0000  0.0000
  208LEU     CA 3192  10.531   6.022   8.936  0.0000  0.0000  0.0000
  208LEU     HA 3193  10.624   6.021   8.879  0.0000  0.0000  0.0000
  208LEU     CB 3194  10.496   5.877   8.979  0.0000  0.0000  0.0000
  208LEU    HB1 3195  10.490   5.816   8.889  0.0000  0.0000  0.0000
  208LEU    HB2 3196  10.397   5.880   9.025  0.0000  0.0000  0.0000
  208LEU     CG 3197  10.594   5.810   9.078  0.0000  0.0000  0.0000
  208LEU     HG 3198  10.601   5.870   9.169  0.0000  0.0000  0.0000
  208LEU    CD1 3199  10.538   5.673   9.117  0.0000  0.0000  0.0000
  208LEU   HD11 3200  10.606   5.625   9.189  0.0000  0.0000  0.0000
  208LEU   HD12 3201  10.441   5.683   9.162  0.0000  0.0000  0.0000
  208LEU   HD13 3202  10.531   5.609   9.028  0.0000  0.0000  0.0000
  208LEU    CD2 3203  10.732   5.793   9.019  0.0000  0.0000  0.0000
  208LEU   HD21 3204  10.796   5.740   9.091  0.0000  0.0000  0.0000
  208LEU   HD22 3205  10.727   5.736   8.927  0.0000  0.0000  0.0000
  208LEU   HD23 3206  10.776   5.890   8.999  0.0000  0.0000  0.0000
  208LEU      C 3207  10.418   6.078   8.848  0.0000  0.0000  0.0000
  208LEU      O 3208  10.317   6.122   8.903  0.0000  0.0000  0.0000
  209ALA      N 3209  10.431   6.070   8.716  0.0000  0.0000  0.0000
  209ALA      H 3210  10.518   6.036   8.676  0.0000  0.0000  0.0000
  209ALA     CA 3211  10.319   6.097   8.625  0.0000  0.0000  0.0000
  209ALA     HA 3212  10.228   6.064   8.674  0.0000  0.0000  0.0000
  209ALA     CB 3213  10.309   6.248   8.599  0.0000  0.0000  0.0000
  209ALA    HB1 3214  10.223   6.268   8.533  0.0000  0.0000  0.0000
  209ALA    HB2 3215  10.291   6.301   8.694  0.0000  0.0000  0.0000
  209ALA    HB3 3216  10.400   6.287   8.554  0.0000  0.0000  0.0000
  209ALA      C 3217  10.329   6.017   8.494  0.0000  0.0000  0.0000
  209ALA      O 3218  10.438   5.987   8.446  0.0000  0.0000  0.0000
  210TRP      N 3219  10.214   5.981   8.437  0.0000  0.0000  0.0000
  210TRP      H 3220  10.127   6.014   8.479  0.0000  0.0000  0.0000
  210TRP     CA 3221  10.203   5.902   8.313  0.0000  0.0000  0.0000
  210TRP     HA 3222  10.286   5.929   8.248  0.0000  0.0000  0.0000
  210TRP     CB 3223  10.214   5.753   8.343  0.0000  0.0000  0.0000
  210TRP    HB1 3224  10.309   5.735   8.390  0.0000  0.0000  0.0000
  210TRP    HB2 3225  10.213   5.698   8.249  0.0000  0.0000  0.0000
  210TRP     CG 3226  10.107   5.695   8.431  0.0000  0.0000  0.0000
  210TRP    CD1 3227   9.991   5.640   8.390  0.0000  0.0000  0.0000
  210TRP    HD1 3228   9.962   5.630   8.286  0.0000  0.0000  0.0000
  210TRP    NE1 3229   9.917   5.597   8.498  0.0000  0.0000  0.0000
  210TRP    HE1 3230   9.825   5.556   8.489  0.0000  0.0000  0.0000
  210TRP    CE2 3231   9.981   5.624   8.617  0.0000  0.0000  0.0000
  210TRP    CZ2 3232   9.948   5.602   8.751  0.0000  0.0000  0.0000
  210TRP    HZ2 3233   9.855   5.554   8.777  0.0000  0.0000  0.0000
  210TRP    CH2 3234  10.037   5.644   8.852  0.0000  0.0000  0.0000
  210TRP    HH2 3235  10.013   5.627   8.956  0.0000  0.0000  0.0000
  210TRP    CZ3 3236  10.158   5.707   8.816  0.0000  0.0000  0.0000
  210TRP    HZ3 3237  10.226   5.737   8.894  0.0000  0.0000  0.0000
  210TRP    CE3 3238  10.191   5.728   8.681  0.0000  0.0000  0.0000
  210TRP    HE3 3239  10.284   5.775   8.655  0.0000  0.0000  0.0000
  210TRP    CD2 3240  10.102   5.688   8.577  0.0000  0.0000  0.0000
  210TRP      C 3241  10.073   5.938   8.239  0.0000  0.0000  0.0000
  210TRP      O 3242   9.979   5.990   8.298  0.0000  0.0000  0.0000
  211THR      N 3243  10.070   5.911   8.108  0.0000  0.0000  0.0000
  211THR      H 3244  10.144   5.857   8.066  0.0000  0.0000  0.0000
  211THR     CA 3245   9.962   5.960   8.020  0.0000  0.0000  0.0000
  211THR     HA 3246   9.888   6.013   8.080  0.0000  0.0000  0.0000
  211THR     CB 3247  10.016   6.060   7.916  0.0000  0.0000  0.0000
  211THR     HB 3248  10.064   6.004   7.836  0.0000  0.0000  0.0000
  211THR    CG2 3249   9.908   6.150   7.856  0.0000  0.0000  0.0000
  211THR   HG21 3250   9.954   6.219   7.785  0.0000  0.0000  0.0000
  211THR   HG22 3251   9.834   6.090   7.803  0.0000  0.0000  0.0000
  211THR   HG23 3252   9.859   6.206   7.934  0.0000  0.0000  0.0000
  211THR    OG1 3253  10.111   6.146   7.973  0.0000  0.0000  0.0000
  211THR    HG1 3254  10.062   6.199   8.042  0.0000  0.0000  0.0000
  211THR      C 3255   9.893   5.844   7.949  0.0000  0.0000  0.0000
  211THR      O 3256   9.958   5.748   7.909  0.0000  0.0000  0.0000
  212ALA      N 3257   9.762   5.853   7.931  0.0000  0.0000  0.0000
  212ALA      H 3258   9.712   5.935   7.967  0.0000  0.0000  0.0000
  212ALA     CA 3259   9.686   5.759   7.849  0.0000  0.0000  0.0000
  212ALA     HA 3260   9.689   5.662   7.897  0.0000  0.0000  0.0000
  212ALA     CB 3261   9.540   5.804   7.842  0.0000  0.0000  0.0000
  212ALA    HB1 3262   9.481   5.734   7.784  0.0000  0.0000  0.0000
  212ALA    HB2 3263   9.498   5.811   7.943  0.0000  0.0000  0.0000
  212ALA    HB3 3264   9.534   5.904   7.795  0.0000  0.0000  0.0000
  212ALA      C 3265   9.749   5.747   7.708  0.0000  0.0000  0.0000
  212ALA      O 3266   9.780   5.846   7.643  0.0000  0.0000  0.0000
  213GLY      N 3267   9.776   5.623   7.666  0.0000  0.0000  0.0000
  213GLY      H 3268   9.751   5.545   7.725  0.0000  0.0000  0.0000
  213GLY     CA 3269   9.842   5.594   7.537  0.0000  0.0000  0.0000
  213GLY    HA1 3270   9.797   5.658   7.460  0.0000  0.0000  0.0000
  213GLY    HA2 3271   9.824   5.490   7.511  0.0000  0.0000  0.0000
  213GLY      C 3272   9.994   5.617   7.533  0.0000  0.0000  0.0000
  213GLY      O 3273  10.054   5.595   7.428  0.0000  0.0000  0.0000
  214ASN      N 3274  10.061   5.659   7.643  0.0000  0.0000  0.0000
  214ASN      H 3275  10.009   5.677   7.728  0.0000  0.0000  0.0000
  214ASN     CA 3276  10.205   5.681   7.645  0.0000  0.0000  0.0000
  214ASN     HA 3277  10.248   5.642   7.552  0.0000  0.0000  0.0000
  214ASN     CB 3278  10.234   5.833   7.647  0.0000  0.0000  0.0000
  214ASN    HB1 3279  10.219   5.871   7.747  0.0000  0.0000  0.0000
  214ASN    HB2 3280  10.163   5.883   7.580  0.0000  0.0000  0.0000
  214ASN     CG 3281  10.377   5.862   7.603  0.0000  0.0000  0.0000
  214ASN    OD1 3282  10.472   5.816   7.661  0.0000  0.0000  0.0000
  214ASN    ND2 3283  10.394   5.933   7.493  0.0000  0.0000  0.0000
  214ASN   HD21 3284  10.314   5.968   7.442  0.0000  0.0000  0.0000
  214ASN   HD22 3285  10.488   5.949   7.464  0.0000  0.0000  0.0000
  214ASN      C 3286  10.276   5.607   7.760  0.0000  0.0000  0.0000
  214ASN      O 3287  10.248   5.632   7.877  0.0000  0.0000  0.0000
  215SER      N 3288  10.375   5.524   7.725  0.0000  0.0000  0.0000
  215SER      H 3289  10.395   5.513   7.627  0.0000  0.0000  0.0000
  215SER     CA 3290  10.450   5.440   7.820  0.0000  0.0000  0.0000
  215SER     HA 3291  10.379   5.390   7.885  0.0000  0.0000  0.0000
  215SER     CB 3292  10.526   5.334   7.741  0.0000  0.0000  0.0000
  215SER    HB1 3293  10.616   5.378   7.697  0.0000  0.0000  0.0000
  215SER    HB2 3294  10.463   5.297   7.661  0.0000  0.0000  0.0000
  215SER     OG 3295  10.562   5.225   7.823  0.0000  0.0000  0.0000
  215SER     HG 3296  10.613   5.161   7.772  0.0000  0.0000  0.0000
  215SER      C 3297  10.547   5.520   7.912  0.0000  0.0000  0.0000
  215SER      O 3298  10.592   5.469   8.014  0.0000  0.0000  0.0000
  216ASN      N 3299  10.581   5.644   7.878  0.0000  0.0000  0.0000
  216ASN      H 3300  10.538   5.689   7.797  0.0000  0.0000  0.0000
  216ASN     CA 3301  10.680   5.721   7.952  0.0000  0.0000  0.0000
  216ASN     HA 3302  10.763   5.655   7.976  0.0000  0.0000  0.0000
  216ASN     CB 3303  10.738   5.835   7.864  0.0000  0.0000  0.0000
  216ASN    HB1 3304  10.661   5.909   7.844  0.0000  0.0000  0.0000
  216ASN    HB2 3305  10.772   5.793   7.770  0.0000  0.0000  0.0000
  216ASN     CG 3306  10.856   5.902   7.932  0.0000  0.0000  0.0000
  216ASN    OD1 3307  10.899   5.868   8.040  0.0000  0.0000  0.0000
  216ASN    ND2 3308  10.915   6.002   7.870  0.0000  0.0000  0.0000
  216ASN   HD21 3309  10.884   6.032   7.779  0.0000  0.0000  0.0000
  216ASN   HD22 3310  10.994   6.043   7.918  0.0000  0.0000  0.0000
  216ASN      C 3311  10.625   5.772   8.087  0.0000  0.0000  0.0000
  216ASN      O 3312  10.571   5.883   8.098  0.0000  0.0000  0.0000
  217THR      N 3313  10.643   5.691   8.191  0.0000  0.0000  0.0000
  217THR      H 3314  10.683   5.600   8.172  0.0000  0.0000  0.0000
  217THR     CA 3315  10.623   5.731   8.331  0.0000  0.0000  0.0000
  217THR     HA 3316  10.531   5.786   8.339  0.0000  0.0000  0.0000
  217THR     CB 3317  10.611   5.609   8.423  0.0000  0.0000  0.0000
  217THR     HB 3318  10.700   5.547   8.419  0.0000  0.0000  0.0000
  217THR    CG2 3319  10.584   5.649   8.569  0.0000  0.0000  0.0000
  217THR   HG21 3320  10.562   5.559   8.628  0.0000  0.0000  0.0000
  217THR   HG22 3321  10.671   5.699   8.611  0.0000  0.0000  0.0000
  217THR   HG23 3322  10.498   5.716   8.573  0.0000  0.0000  0.0000
  217THR    OG1 3323  10.501   5.532   8.382  0.0000  0.0000  0.0000
  217THR    HG1 3324  10.516   5.498   8.292  0.0000  0.0000  0.0000
  217THR      C 3325  10.739   5.821   8.376  0.0000  0.0000  0.0000
  217THR      O 3326  10.847   5.773   8.407  0.0000  0.0000  0.0000
  218ARG      N 3327  10.712   5.951   8.380  0.0000  0.0000  0.0000
  218ARG      H 3328  10.616   5.978   8.369  0.0000  0.0000  0.0000
  218ARG     CA 3329  10.809   6.050   8.428  0.0000  0.0000  0.0000
  218ARG     HA 3330  10.909   6.018   8.392  0.0000  0.0000  0.0000
  218ARG     CB 3331  10.782   6.188   8.366  0.0000  0.0000  0.0000
  218ARG    HB1 3332  10.785   6.178   8.257  0.0000  0.0000  0.0000
  218ARG    HB2 3333  10.862   6.256   8.393  0.0000  0.0000  0.0000
  218ARG     CG 3334  10.648   6.252   8.410  0.0000  0.0000  0.0000
  218ARG    HG1 3335  10.671   6.339   8.471  0.0000  0.0000  0.0000
  218ARG    HG2 3336  10.592   6.183   8.471  0.0000  0.0000  0.0000
  218ARG     CD 3337  10.558   6.297   8.293  0.0000  0.0000  0.0000
  218ARG    HD1 3338  10.613   6.369   8.232  0.0000  0.0000  0.0000
  218ARG    HD2 3339  10.472   6.349   8.335  0.0000  0.0000  0.0000
  218ARG     NE 3340  10.513   6.185   8.209  0.0000  0.0000  0.0000
  218ARG     HE 3341  10.573   6.105   8.201  0.0000  0.0000  0.0000
  218ARG     CZ 3342  10.403   6.183   8.135  0.0000  0.0000  0.0000
  218ARG    NH1 3343  10.314   6.276   8.136  0.0000  0.0000  0.0000
  218ARG   HH11 3344  10.297   6.335   8.218  0.0000  0.0000  0.0000
  218ARG   HH12 3345  10.228   6.263   8.086  0.0000  0.0000  0.0000
  218ARG    NH2 3346  10.381   6.085   8.054  0.0000  0.0000  0.0000
  218ARG   HH21 3347  10.445   6.006   8.052  0.0000  0.0000  0.0000
  218ARG   HH22 3348  10.294   6.088   8.002  0.0000  0.0000  0.0000
  218ARG      C 3349  10.813   6.049   8.581  0.0000  0.0000  0.0000
  218ARG      O 3350  10.709   6.034   8.645  0.0000  0.0000  0.0000
  219PHE      N 3351  10.931   6.067   8.639  0.0000  0.0000  0.0000
  219PHE      H 3352  11.013   6.081   8.581  0.0000  0.0000  0.0000
  219PHE     CA 3353  10.948   6.076   8.784  0.0000  0.0000  0.0000
  219PHE     HA 3354  10.851   6.090   8.830  0.0000  0.0000  0.0000
  219PHE     CB 3355  11.006   5.945   8.840  0.0000  0.0000  0.0000
  219PHE    HB1 3356  10.942   5.864   8.809  0.0000  0.0000  0.0000
  219PHE    HB2 3357  11.000   5.950   8.949  0.0000  0.0000  0.0000
  219PHE     CG 3358  11.149   5.914   8.803  0.0000  0.0000  0.0000
  219PHE    CD1 3359  11.256   5.976   8.869  0.0000  0.0000  0.0000
  219PHE    HD1 3360  11.236   6.050   8.947  0.0000  0.0000  0.0000
  219PHE    CE1 3361  11.390   5.946   8.835  0.0000  0.0000  0.0000
  219PHE    HE1 3362  11.471   5.996   8.886  0.0000  0.0000  0.0000
  219PHE     CZ 3363  11.417   5.851   8.736  0.0000  0.0000  0.0000
  219PHE     HZ 3364  11.518   5.825   8.711  0.0000  0.0000  0.0000
  219PHE    CE2 3365  11.310   5.785   8.671  0.0000  0.0000  0.0000
  219PHE    HE2 3366  11.330   5.709   8.597  0.0000  0.0000  0.0000
  219PHE    CD2 3367  11.177   5.817   8.705  0.0000  0.0000  0.0000
  219PHE    HD2 3368  11.096   5.766   8.654  0.0000  0.0000  0.0000
  219PHE      C 3369  11.032   6.200   8.825  0.0000  0.0000  0.0000
  219PHE      O 3370  11.113   6.249   8.747  0.0000  0.0000  0.0000
  220GLY      N 3371  11.016   6.241   8.950  0.0000  0.0000  0.0000
  220GLY      H 3372  10.941   6.197   9.005  0.0000  0.0000  0.0000
  220GLY     CA 3373  11.100   6.339   9.017  0.0000  0.0000  0.0000
  220GLY    HA1 3374  11.056   6.438   9.007  0.0000  0.0000  0.0000
  220GLY    HA2 3375  11.199   6.339   8.973  0.0000  0.0000  0.0000
  220GLY      C 3376  11.114   6.308   9.166  0.0000  0.0000  0.0000
  220GLY      O 3377  11.022   6.253   9.229  0.0000  0.0000  0.0000
  221ILE      N 3378  11.228   6.343   9.224  0.0000  0.0000  0.0000
  221ILE      H 3379  11.299   6.387   9.165  0.0000  0.0000  0.0000
  221ILE     CA 3380  11.258   6.333   9.368  0.0000  0.0000  0.0000
  221ILE     HA 3381  11.165   6.313   9.423  0.0000  0.0000  0.0000
  221ILE     CB 3382  11.358   6.218   9.397  0.0000  0.0000  0.0000
  221ILE     HB 3383  11.451   6.239   9.345  0.0000  0.0000  0.0000
  221ILE    CG2 3384  11.387   6.210   9.549  0.0000  0.0000  0.0000
  221ILE   HG21 3385  11.459   6.130   9.569  0.0000  0.0000  0.0000
  221ILE   HG22 3386  11.433   6.304   9.584  0.0000  0.0000  0.0000
  221ILE   HG23 3387  11.296   6.192   9.604  0.0000  0.0000  0.0000
  221ILE    CG1 3388  11.303   6.083   9.345  0.0000  0.0000  0.0000
  221ILE   HG11 3389  11.282   6.089   9.239  0.0000  0.0000  0.0000
  221ILE   HG12 3390  11.210   6.058   9.396  0.0000  0.0000  0.0000
  221ILE     CD 3391  11.400   5.964   9.362  0.0000  0.0000  0.0000
  221ILE    HD1 3392  11.360   5.877   9.309  0.0000  0.0000  0.0000
  221ILE    HD2 3393  11.497   5.990   9.320  0.0000  0.0000  0.0000
  221ILE    HD3 3394  11.411   5.937   9.467  0.0000  0.0000  0.0000
  221ILE      C 3395  11.313   6.468   9.414  0.0000  0.0000  0.0000
  221ILE      O 3396  11.394   6.527   9.344  0.0000  0.0000  0.0000
  222ALA      N 3397  11.268   6.516   9.530  0.0000  0.0000  0.0000
  222ALA      H 3398  11.199   6.464   9.581  0.0000  0.0000  0.0000
  222ALA     CA 3399  11.316   6.640   9.590  0.0000  0.0000  0.0000
  222ALA     HA 3400  11.414   6.664   9.548  0.0000  0.0000  0.0000
  222ALA     CB 3401  11.220   6.754   9.554  0.0000  0.0000  0.0000
  222ALA    HB1 3402  11.256   6.847   9.598  0.0000  0.0000  0.0000
  222ALA    HB2 3403  11.217   6.766   9.446  0.0000  0.0000  0.0000
  222ALA    HB3 3404  11.121   6.732   9.591  0.0000  0.0000  0.0000
  222ALA      C 3405  11.333   6.628   9.742  0.0000  0.0000  0.0000
  222ALA      O 3406  11.261   6.556   9.810  0.0000  0.0000  0.0000
  223ALA      N 3407  11.428   6.707   9.795  0.0000  0.0000  0.0000
  223ALA      H 3408  11.485   6.763   9.731  0.0000  0.0000  0.0000
  223ALA     CA 3409  11.451   6.727   9.937  0.0000  0.0000  0.0000
  223ALA     HA 3410  11.363   6.693   9.992  0.0000  0.0000  0.0000
  223ALA     CB 3411  11.570   6.641   9.981  0.0000  0.0000  0.0000
  223ALA    HB1 3412  11.584   6.650  10.089  0.0000  0.0000  0.0000
  223ALA    HB2 3413  11.551   6.536   9.959  0.0000  0.0000  0.0000
  223ALA    HB3 3414  11.660   6.672   9.929  0.0000  0.0000  0.0000
  223ALA      C 3415  11.473   6.874   9.968  0.0000  0.0000  0.0000
  223ALA      O 3416  11.520   6.952   9.885  0.0000  0.0000  0.0000
  224LYS      N 3417  11.437   6.914  10.091  0.0000  0.0000  0.0000
  224LYS      H 3418  11.391   6.847  10.151  0.0000  0.0000  0.0000
  224LYS     CA 3419  11.459   7.048  10.147  0.0000  0.0000  0.0000
  224LYS     HA 3420  11.536   7.098  10.091  0.0000  0.0000  0.0000
  224LYS     CB 3421  11.328   7.127  10.133  0.0000  0.0000  0.0000
  224LYS    HB1 3422  11.249   7.070  10.180  0.0000  0.0000  0.0000
  224LYS    HB2 3423  11.305   7.133  10.028  0.0000  0.0000  0.0000
  224LYS     CG 3424  11.331   7.269  10.194  0.0000  0.0000  0.0000
  224LYS    HG1 3425  11.414   7.326  10.153  0.0000  0.0000  0.0000
  224LYS    HG2 3426  11.346   7.259  10.302  0.0000  0.0000  0.0000
  224LYS     CD 3427  11.197   7.343  10.170  0.0000  0.0000  0.0000
  224LYS    HD1 3428  11.181   7.408  10.255  0.0000  0.0000  0.0000
  224LYS    HD2 3429  11.116   7.270  10.170  0.0000  0.0000  0.0000
  224LYS     CE 3430  11.190   7.430  10.043  0.0000  0.0000  0.0000
  224LYS    HE1 3431  11.264   7.510  10.053  0.0000  0.0000  0.0000
  224LYS    HE2 3432  11.091   7.475  10.040  0.0000  0.0000  0.0000
  224LYS     NZ 3433  11.216   7.354   9.918  0.0000  0.0000  0.0000
  224LYS    HZ1 3434  11.202   7.415   9.837  0.0000  0.0000  0.0000
  224LYS    HZ2 3435  11.315   7.329   9.914  0.0000  0.0000  0.0000
  224LYS    HZ3 3436  11.158   7.273   9.908  0.0000  0.0000  0.0000
  224LYS      C 3437  11.509   7.031  10.291  0.0000  0.0000  0.0000
  224LYS      O 3438  11.455   6.952  10.367  0.0000  0.0000  0.0000
  225TYR      N 3439  11.615   7.104  10.325  0.0000  0.0000  0.0000
  225TYR      H 3440  11.652   7.169  10.256  0.0000  0.0000  0.0000
  225TYR     CA 3441  11.689   7.092  10.451  0.0000  0.0000  0.0000
  225TYR     HA 3442  11.628   7.034  10.520  0.0000  0.0000  0.0000
  225TYR     CB 3443  11.819   7.014  10.430  0.0000  0.0000  0.0000
  225TYR    HB1 3444  11.880   7.068  10.356  0.0000  0.0000  0.0000
  225TYR    HB2 3445  11.795   6.916  10.388  0.0000  0.0000  0.0000
  225TYR     CG 3446  11.900   6.994  10.557  0.0000  0.0000  0.0000
  225TYR    CD1 3447  11.841   6.928  10.667  0.0000  0.0000  0.0000
  225TYR    HD1 3448  11.740   6.891  10.661  0.0000  0.0000  0.0000
  225TYR    CE1 3449  11.915   6.909  10.785  0.0000  0.0000  0.0000
  225TYR    HE1 3450  11.873   6.857  10.869  0.0000  0.0000  0.0000
  225TYR     CZ 3451  12.045   6.960  10.796  0.0000  0.0000  0.0000
  225TYR     OH 3452  12.114   6.944  10.912  0.0000  0.0000  0.0000
  225TYR     HH 3453  12.206   6.978  10.904  0.0000  0.0000  0.0000
  225TYR    CE2 3454  12.104   7.026  10.686  0.0000  0.0000  0.0000
  225TYR    HE2 3455  12.204   7.064  10.693  0.0000  0.0000  0.0000
  225TYR    CD2 3456  12.031   7.044  10.567  0.0000  0.0000  0.0000
  225TYR    HD2 3457  12.075   7.095  10.482  0.0000  0.0000  0.0000
  225TYR      C 3458  11.715   7.229  10.513  0.0000  0.0000  0.0000
  225TYR      O 3459  11.794   7.308  10.461  0.0000  0.0000  0.0000
  226GLN      N 3460  11.649   7.254  10.626  0.0000  0.0000  0.0000
  226GLN      H 3461  11.587   7.182  10.660  0.0000  0.0000  0.0000
  226GLN     CA 3462  11.663   7.373  10.710  0.0000  0.0000  0.0000
  226GLN     HA 3463  11.682   7.459  10.646  0.0000  0.0000  0.0000
  226GLN     CB 3464  11.529   7.391  10.782  0.0000  0.0000  0.0000
  226GLN    HB1 3465  11.517   7.313  10.857  0.0000  0.0000  0.0000
  226GLN    HB2 3466  11.447   7.379  10.710  0.0000  0.0000  0.0000
  226GLN     CG 3467  11.512   7.529  10.848  0.0000  0.0000  0.0000
  226GLN    HG1 3468  11.596   7.544  10.915  0.0000  0.0000  0.0000
  226GLN    HG2 3469  11.422   7.527  10.909  0.0000  0.0000  0.0000
  226GLN     CD 3470  11.498   7.643  10.748  0.0000  0.0000  0.0000
  226GLN    OE1 3471  11.419   7.639  10.656  0.0000  0.0000  0.0000
  226GLN    NE2 3472  11.574   7.749  10.763  0.0000  0.0000  0.0000
  226GLN   HE21 3473  11.646   7.750  10.835  0.0000  0.0000  0.0000
  226GLN   HE22 3474  11.557   7.830  10.707  0.0000  0.0000  0.0000
  226GLN      C 3475  11.785   7.354  10.804  0.0000  0.0000  0.0000
  226GLN      O 3476  11.776   7.289  10.910  0.0000  0.0000  0.0000
  227ILE      N 3477  11.900   7.405  10.760  0.0000  0.0000  0.0000
  227ILE      H 3478  11.896   7.467  10.679  0.0000  0.0000  0.0000
  227ILE     CA 3479  12.032   7.385  10.823  0.0000  0.0000  0.0000
  227ILE     HA 3480  12.050   7.277  10.832  0.0000  0.0000  0.0000
  227ILE     CB 3481  12.142   7.445  10.733  0.0000  0.0000  0.0000
  227ILE     HB 3482  12.125   7.553  10.726  0.0000  0.0000  0.0000
  227ILE    CG2 3483  12.281   7.427  10.799  0.0000  0.0000  0.0000
  227ILE   HG21 3484  12.358   7.469  10.737  0.0000  0.0000  0.0000
  227ILE   HG22 3485  12.285   7.478  10.895  0.0000  0.0000  0.0000
  227ILE   HG23 3486  12.302   7.320  10.814  0.0000  0.0000  0.0000
  227ILE    CG1 3487  12.143   7.385  10.591  0.0000  0.0000  0.0000
  227ILE   HG11 3488  12.042   7.376  10.554  0.0000  0.0000  0.0000
  227ILE   HG12 3489  12.185   7.285  10.595  0.0000  0.0000  0.0000
  227ILE     CD 3490  12.220   7.469  10.488  0.0000  0.0000  0.0000
  227ILE    HD1 3491  12.213   7.421  10.390  0.0000  0.0000  0.0000
  227ILE    HD2 3492  12.176   7.568  10.481  0.0000  0.0000  0.0000
  227ILE    HD3 3493  12.325   7.476  10.516  0.0000  0.0000  0.0000
  227ILE      C 3494  12.033   7.445  10.963  0.0000  0.0000  0.0000
  227ILE      O 3495  12.072   7.379  11.060  0.0000  0.0000  0.0000
  228ASP      N 3496  11.977   7.564  10.975  0.0000  0.0000  0.0000
  228ASP      H 3497  11.948   7.609  10.889  0.0000  0.0000  0.0000
  228ASP     CA 3498  11.953   7.645  11.096  0.0000  0.0000  0.0000
  228ASP     HA 3499  11.930   7.582  11.180  0.0000  0.0000  0.0000
  228ASP     CB 3500  12.083   7.724  11.125  0.0000  0.0000  0.0000
  228ASP    HB1 3501  12.161   7.652  11.153  0.0000  0.0000  0.0000
  228ASP    HB2 3502  12.071   7.791  11.209  0.0000  0.0000  0.0000
  228ASP     CG 3503  12.130   7.801  11.002  0.0000  0.0000  0.0000
  228ASP    OD1 3504  12.059   7.898  10.967  0.0000  0.0000  0.0000
  228ASP    OD2 3505  12.232   7.760  10.942  0.0000  0.0000  0.0000
  228ASP      C 3506  11.831   7.736  11.065  0.0000  0.0000  0.0000
  228ASP      O 3507  11.765   7.713  10.964  0.0000  0.0000  0.0000
  229PRO      N 3508  11.790   7.835  11.148  0.0000  0.0000  0.0000
  229PRO     CD 3509  11.833   7.861  11.283  0.0000  0.0000  0.0000
  229PRO    HD1 3510  11.918   7.931  11.281  0.0000  0.0000  0.0000
  229PRO    HD2 3511  11.861   7.770  11.336  0.0000  0.0000  0.0000
  229PRO     CG 3512  11.714   7.928  11.351  0.0000  0.0000  0.0000
  229PRO    HG1 3513  11.746   7.992  11.434  0.0000  0.0000  0.0000
  229PRO    HG2 3514  11.642   7.854  11.382  0.0000  0.0000  0.0000
  229PRO     CB 3515  11.656   8.011  11.236  0.0000  0.0000  0.0000
  229PRO    HB1 3516  11.714   8.103  11.224  0.0000  0.0000  0.0000
  229PRO    HB2 3517  11.550   8.034  11.253  0.0000  0.0000  0.0000
  229PRO     CA 3518  11.674   7.921  11.115  0.0000  0.0000  0.0000
  229PRO     HA 3519  11.587   7.857  11.105  0.0000  0.0000  0.0000
  229PRO      C 3520  11.688   8.003  10.985  0.0000  0.0000  0.0000
  229PRO      O 3521  11.586   8.030  10.922  0.0000  0.0000  0.0000
  230ASP      N 3522  11.810   8.037  10.943  0.0000  0.0000  0.0000
  230ASP      H 3523  11.891   7.999  10.991  0.0000  0.0000  0.0000
  230ASP     CA 3524  11.837   8.133  10.836  0.0000  0.0000  0.0000
  230ASP     HA 3525  11.746   8.188  10.815  0.0000  0.0000  0.0000
  230ASP     CB 3526  11.940   8.235  10.887  0.0000  0.0000  0.0000
  230ASP    HB1 3527  11.981   8.289  10.803  0.0000  0.0000  0.0000
  230ASP    HB2 3528  12.024   8.181  10.932  0.0000  0.0000  0.0000
  230ASP     CG 3529  11.884   8.335  10.988  0.0000  0.0000  0.0000
  230ASP    OD1 3530  11.759   8.355  10.988  0.0000  0.0000  0.0000
  230ASP    OD2 3531  11.964   8.400  11.058  0.0000  0.0000  0.0000
  230ASP      C 3532  11.881   8.070  10.704  0.0000  0.0000  0.0000
  230ASP      O 3533  11.837   8.114  10.597  0.0000  0.0000  0.0000
  231ALA      N 3534  11.960   7.963  10.710  0.0000  0.0000  0.0000
  231ALA      H 3535  11.995   7.934  10.801  0.0000  0.0000  0.0000
  231ALA     CA 3536  12.008   7.889  10.594  0.0000  0.0000  0.0000
  231ALA     HA 3537  12.005   7.953  10.507  0.0000  0.0000  0.0000
  231ALA     CB 3538  12.154   7.850  10.616  0.0000  0.0000  0.0000
  231ALA    HB1 3539  12.192   7.796  10.529  0.0000  0.0000  0.0000
  231ALA    HB2 3540  12.214   7.939  10.632  0.0000  0.0000  0.0000
  231ALA    HB3 3541  12.163   7.786  10.703  0.0000  0.0000  0.0000
  231ALA      C 3542  11.920   7.765  10.565  0.0000  0.0000  0.0000
  231ALA      O 3543  11.898   7.678  10.650  0.0000  0.0000  0.0000
  232CYS      N 3544  11.873   7.753  10.441  0.0000  0.0000  0.0000
  232CYS      H 3545  11.893   7.828  10.375  0.0000  0.0000  0.0000
  232CYS     CA 3546  11.796   7.639  10.394  0.0000  0.0000  0.0000
  232CYS     HA 3547  11.817   7.553  10.458  0.0000  0.0000  0.0000
  232CYS     CB 3548  11.647   7.671  10.410  0.0000  0.0000  0.0000
  232CYS    HB1 3549  11.618   7.750  10.342  0.0000  0.0000  0.0000
  232CYS    HB2 3550  11.630   7.706  10.512  0.0000  0.0000  0.0000
  232CYS     SG 3551  11.542   7.525  10.381  0.0000  0.0000  0.0000
  232CYS     HG 3552  11.450   7.559  10.473  0.0000  0.0000  0.0000
  232CYS      C 3553  11.834   7.601  10.251  0.0000  0.0000  0.0000
  232CYS      O 3554  11.837   7.684  10.161  0.0000  0.0000  0.0000
  233PHE      N 3555  11.861   7.472  10.229  0.0000  0.0000  0.0000
  233PHE      H 3556  11.850   7.407  10.307  0.0000  0.0000  0.0000
  233PHE     CA 3557  11.898   7.417  10.099  0.0000  0.0000  0.0000
  233PHE     HA 3558  11.911   7.500  10.029  0.0000  0.0000  0.0000
  233PHE     CB 3559  12.032   7.342  10.109  0.0000  0.0000  0.0000
  233PHE    HB1 3560  12.019   7.257  10.174  0.0000  0.0000  0.0000
  233PHE    HB2 3561  12.104   7.409  10.154  0.0000  0.0000  0.0000
  233PHE     CG 3562  12.088   7.297   9.975  0.0000  0.0000  0.0000
  233PHE    CD1 3563  12.113   7.392   9.873  0.0000  0.0000  0.0000
  233PHE    HD1 3564  12.093   7.496   9.890  0.0000  0.0000  0.0000
  233PHE    CE1 3565  12.167   7.351   9.750  0.0000  0.0000  0.0000
  233PHE    HE1 3566  12.187   7.425   9.674  0.0000  0.0000  0.0000
  233PHE     CZ 3567  12.196   7.215   9.727  0.0000  0.0000  0.0000
  233PHE     HZ 3568  12.239   7.184   9.634  0.0000  0.0000  0.0000
  233PHE    CE2 3569  12.168   7.121   9.828  0.0000  0.0000  0.0000
  233PHE    HE2 3570  12.192   7.017   9.810  0.0000  0.0000  0.0000
  233PHE    CD2 3571  12.114   7.161   9.951  0.0000  0.0000  0.0000
  233PHE    HD2 3572  12.095   7.088  10.028  0.0000  0.0000  0.0000
  233PHE      C 3573  11.786   7.330  10.042  0.0000  0.0000  0.0000
  233PHE      O 3574  11.711   7.266  10.115  0.0000  0.0000  0.0000
  234SER      N 3575  11.774   7.325   9.910  0.0000  0.0000  0.0000
  234SER      H 3576  11.837   7.384   9.856  0.0000  0.0000  0.0000
  234SER     CA 3577  11.679   7.243   9.835  0.0000  0.0000  0.0000
  234SER     HA 3578  11.641   7.164   9.900  0.0000  0.0000  0.0000
  234SER     CB 3579  11.560   7.328   9.790  0.0000  0.0000  0.0000
  234SER    HB1 3580  11.490   7.266   9.736  0.0000  0.0000  0.0000
  234SER    HB2 3581  11.596   7.409   9.723  0.0000  0.0000  0.0000
  234SER     OG 3582  11.495   7.387   9.902  0.0000  0.0000  0.0000
  234SER     HG 3583  11.565   7.426   9.955  0.0000  0.0000  0.0000
  234SER      C 3584  11.748   7.181   9.715  0.0000  0.0000  0.0000
  234SER      O 3585  11.818   7.250   9.640  0.0000  0.0000  0.0000
  235ALA      N 3586  11.726   7.052   9.695  0.0000  0.0000  0.0000
  235ALA      H 3587  11.664   7.003   9.758  0.0000  0.0000  0.0000
  235ALA     CA 3588  11.780   6.977   9.583  0.0000  0.0000  0.0000
  235ALA     HA 3589  11.814   7.046   9.505  0.0000  0.0000  0.0000
  235ALA     CB 3590  11.901   6.895   9.630  0.0000  0.0000  0.0000
  235ALA    HB1 3591  11.944   6.840   9.547  0.0000  0.0000  0.0000
  235ALA    HB2 3592  11.977   6.963   9.670  0.0000  0.0000  0.0000
  235ALA    HB3 3593  11.871   6.826   9.708  0.0000  0.0000  0.0000
  235ALA      C 3594  11.672   6.888   9.522  0.0000  0.0000  0.0000
  235ALA      O 3595  11.590   6.830   9.595  0.0000  0.0000  0.0000
  236LYS      N 3596  11.671   6.874   9.390  0.0000  0.0000  0.0000
  236LYS      H 3597  11.737   6.929   9.336  0.0000  0.0000  0.0000
  236LYS     CA 3598  11.578   6.787   9.315  0.0000  0.0000  0.0000
  236LYS     HA 3599  11.554   6.701   9.380  0.0000  0.0000  0.0000
  236LYS     CB 3600  11.448   6.861   9.284  0.0000  0.0000  0.0000
  236LYS    HB1 3601  11.403   6.891   9.379  0.0000  0.0000  0.0000
  236LYS    HB2 3602  11.379   6.794   9.233  0.0000  0.0000  0.0000
  236LYS     CG 3603  11.466   6.989   9.198  0.0000  0.0000  0.0000
  236LYS    HG1 3604  11.510   6.961   9.102  0.0000  0.0000  0.0000
  236LYS    HG2 3605  11.535   7.055   9.250  0.0000  0.0000  0.0000
  236LYS     CD 3606  11.334   7.062   9.176  0.0000  0.0000  0.0000
  236LYS    HD1 3607  11.284   7.076   9.273  0.0000  0.0000  0.0000
  236LYS    HD2 3608  11.270   7.002   9.111  0.0000  0.0000  0.0000
  236LYS     CE 3609  11.364   7.198   9.114  0.0000  0.0000  0.0000
  236LYS    HE1 3610  11.412   7.183   9.017  0.0000  0.0000  0.0000
  236LYS    HE2 3611  11.434   7.251   9.179  0.0000  0.0000  0.0000
  236LYS     NZ 3612  11.241   7.279   9.100  0.0000  0.0000  0.0000
  236LYS    HZ1 3613  11.263   7.375   9.076  0.0000  0.0000  0.0000
  236LYS    HZ2 3614  11.177   7.240   9.032  0.0000  0.0000  0.0000
  236LYS    HZ3 3615  11.189   7.282   9.189  0.0000  0.0000  0.0000
  236LYS      C 3616  11.642   6.727   9.191  0.0000  0.0000  0.0000
  236LYS      O 3617  11.726   6.791   9.128  0.0000  0.0000  0.0000
  237VAL      N 3618  11.597   6.608   9.153  0.0000  0.0000  0.0000
  237VAL      H 3619  11.524   6.567   9.210  0.0000  0.0000  0.0000
  237VAL     CA 3620  11.636   6.535   9.031  0.0000  0.0000  0.0000
  237VAL     HA 3621  11.686   6.604   8.963  0.0000  0.0000  0.0000
  237VAL     CB 3622  11.731   6.418   9.061  0.0000  0.0000  0.0000
  237VAL     HB 3623  11.753   6.367   8.968  0.0000  0.0000  0.0000
  237VAL    CG1 3624  11.864   6.469   9.118  0.0000  0.0000  0.0000
  237VAL   HG11 3625  11.935   6.387   9.126  0.0000  0.0000  0.0000
  237VAL   HG12 3626  11.906   6.544   9.050  0.0000  0.0000  0.0000
  237VAL   HG13 3627  11.850   6.515   9.216  0.0000  0.0000  0.0000
  237VAL    CG2 3628  11.674   6.315   9.159  0.0000  0.0000  0.0000
  237VAL   HG21 3629  11.746   6.235   9.174  0.0000  0.0000  0.0000
  237VAL   HG22 3630  11.653   6.361   9.256  0.0000  0.0000  0.0000
  237VAL   HG23 3631  11.582   6.272   9.119  0.0000  0.0000  0.0000
  237VAL      C 3632  11.511   6.484   8.960  0.0000  0.0000  0.0000
  237VAL      O 3633  11.408   6.462   9.025  0.0000  0.0000  0.0000
  238ASN      N 3634  11.517   6.463   8.828  0.0000  0.0000  0.0000
  238ASN      H 3635  11.602   6.487   8.777  0.0000  0.0000  0.0000
  238ASN     CA 3636  11.407   6.404   8.752  0.0000  0.0000  0.0000
  238ASN     HA 3637  11.346   6.345   8.822  0.0000  0.0000  0.0000
  238ASN     CB 3638  11.317   6.515   8.695  0.0000  0.0000  0.0000
  238ASN    HB1 3639  11.310   6.597   8.766  0.0000  0.0000  0.0000
  238ASN    HB2 3640  11.216   6.473   8.683  0.0000  0.0000  0.0000
  238ASN     CG 3641  11.359   6.571   8.560  0.0000  0.0000  0.0000
  238ASN    OD1 3642  11.469   6.555   8.512  0.0000  0.0000  0.0000
  238ASN    ND2 3643  11.268   6.635   8.490  0.0000  0.0000  0.0000
  238ASN   HD21 3644  11.174   6.645   8.525  0.0000  0.0000  0.0000
  238ASN   HD22 3645  11.293   6.658   8.395  0.0000  0.0000  0.0000
  238ASN      C 3646  11.454   6.299   8.648  0.0000  0.0000  0.0000
  238ASN      O 3647  11.571   6.284   8.618  0.0000  0.0000  0.0000
  239ASN      N 3648  11.355   6.228   8.593  0.0000  0.0000  0.0000
  239ASN      H 3649  11.263   6.239   8.631  0.0000  0.0000  0.0000
  239ASN     CA 3650  11.370   6.131   8.483  0.0000  0.0000  0.0000
  239ASN     HA 3651  11.431   6.047   8.517  0.0000  0.0000  0.0000
  239ASN     CB 3652  11.227   6.084   8.452  0.0000  0.0000  0.0000
  239ASN    HB1 3653  11.160   6.169   8.449  0.0000  0.0000  0.0000
  239ASN    HB2 3654  11.193   6.016   8.531  0.0000  0.0000  0.0000
  239ASN     CG 3655  11.211   6.012   8.319  0.0000  0.0000  0.0000
  239ASN    OD1 3656  11.145   6.063   8.229  0.0000  0.0000  0.0000
  239ASN    ND2 3657  11.268   5.895   8.303  0.0000  0.0000  0.0000
  239ASN   HD21 3658  11.329   5.857   8.372  0.0000  0.0000  0.0000
  239ASN   HD22 3659  11.256   5.853   8.213  0.0000  0.0000  0.0000
  239ASN      C 3660  11.440   6.189   8.357  0.0000  0.0000  0.0000
  239ASN      O 3661  11.500   6.114   8.282  0.0000  0.0000  0.0000
  240SER      N 3662  11.429   6.320   8.336  0.0000  0.0000  0.0000
  240SER      H 3663  11.382   6.376   8.404  0.0000  0.0000  0.0000
  240SER     CA 3664  11.487   6.391   8.221  0.0000  0.0000  0.0000
  240SER     HA 3665  11.487   6.326   8.135  0.0000  0.0000  0.0000
  240SER     CB 3666  11.400   6.513   8.185  0.0000  0.0000  0.0000
  240SER    HB1 3667  11.420   6.544   8.083  0.0000  0.0000  0.0000
  240SER    HB2 3668  11.425   6.597   8.252  0.0000  0.0000  0.0000
  240SER     OG 3669  11.261   6.487   8.200  0.0000  0.0000  0.0000
  240SER     HG 3670  11.241   6.409   8.147  0.0000  0.0000  0.0000
  240SER      C 3671  11.632   6.436   8.243  0.0000  0.0000  0.0000
  240SER      O 3672  11.678   6.529   8.176  0.0000  0.0000  0.0000
  241SER      N 3673  11.704   6.377   8.338  0.0000  0.0000  0.0000
  241SER      H 3674  11.661   6.300   8.388  0.0000  0.0000  0.0000
  241SER     CA 3675  11.841   6.412   8.377  0.0000  0.0000  0.0000
  241SER     HA 3676  11.868   6.348   8.461  0.0000  0.0000  0.0000
  241SER     CB 3677  11.943   6.379   8.266  0.0000  0.0000  0.0000
  241SER    HB1 3678  12.043   6.404   8.299  0.0000  0.0000  0.0000
  241SER    HB2 3679  11.919   6.438   8.177  0.0000  0.0000  0.0000
  241SER     OG 3680  11.936   6.241   8.234  0.0000  0.0000  0.0000
  241SER     HG 3681  11.981   6.227   8.150  0.0000  0.0000  0.0000
  241SER      C 3682  11.862   6.556   8.429  0.0000  0.0000  0.0000
  241SER      O 3683  11.975   6.600   8.444  0.0000  0.0000  0.0000
  242LEU      N 3684  11.753   6.629   8.460  0.0000  0.0000  0.0000
  242LEU      H 3685  11.661   6.585   8.453  0.0000  0.0000  0.0000
  242LEU     CA 3686  11.763   6.764   8.514  0.0000  0.0000  0.0000
  242LEU     HA 3687  11.848   6.814   8.468  0.0000  0.0000  0.0000
  242LEU     CB 3688  11.636   6.845   8.480  0.0000  0.0000  0.0000
  242LEU    HB1 3689  11.650   6.945   8.521  0.0000  0.0000  0.0000
  242LEU    HB2 3690  11.550   6.800   8.530  0.0000  0.0000  0.0000
  242LEU     CG 3691  11.606   6.859   8.330  0.0000  0.0000  0.0000
  242LEU     HG 3692  11.583   6.761   8.288  0.0000  0.0000  0.0000
  242LEU    CD1 3693  11.481   6.948   8.313  0.0000  0.0000  0.0000
  242LEU   HD11 3694  11.455   6.953   8.207  0.0000  0.0000  0.0000
  242LEU   HD12 3695  11.398   6.904   8.368  0.0000  0.0000  0.0000
  242LEU   HD13 3696  11.500   7.048   8.350  0.0000  0.0000  0.0000
  242LEU    CD2 3697  11.720   6.924   8.251  0.0000  0.0000  0.0000
  242LEU   HD21 3698  11.689   6.942   8.148  0.0000  0.0000  0.0000
  242LEU   HD22 3699  11.751   7.017   8.297  0.0000  0.0000  0.0000
  242LEU   HD23 3700  11.804   6.855   8.248  0.0000  0.0000  0.0000
  242LEU      C 3701  11.786   6.762   8.665  0.0000  0.0000  0.0000
  242LEU      O 3702  11.715   6.693   8.740  0.0000  0.0000  0.0000
  243ILE      N 3703  11.884   6.841   8.711  0.0000  0.0000  0.0000
  243ILE      H 3704  11.935   6.896   8.642  0.0000  0.0000  0.0000
  243ILE     CA 3705  11.918   6.856   8.853  0.0000  0.0000  0.0000
  243ILE     HA 3706  11.853   6.793   8.912  0.0000  0.0000  0.0000
  243ILE     CB 3707  12.064   6.810   8.881  0.0000  0.0000  0.0000
  243ILE     HB 3708  12.132   6.882   8.836  0.0000  0.0000  0.0000
  243ILE    CG2 3709  12.090   6.813   9.034  0.0000  0.0000  0.0000
  243ILE   HG21 3710  12.194   6.791   9.055  0.0000  0.0000  0.0000
  243ILE   HG22 3711  12.068   6.912   9.074  0.0000  0.0000  0.0000
  243ILE   HG23 3712  12.026   6.740   9.084  0.0000  0.0000  0.0000
  243ILE    CG1 3713  12.094   6.670   8.821  0.0000  0.0000  0.0000
  243ILE   HG11 3714  12.080   6.675   8.713  0.0000  0.0000  0.0000
  243ILE   HG12 3715  12.026   6.597   8.861  0.0000  0.0000  0.0000
  243ILE     CD 3716  12.238   6.622   8.844  0.0000  0.0000  0.0000
  243ILE    HD1 3717  12.254   6.531   8.786  0.0000  0.0000  0.0000
  243ILE    HD2 3718  12.310   6.697   8.811  0.0000  0.0000  0.0000
  243ILE    HD3 3719  12.254   6.598   8.949  0.0000  0.0000  0.0000
  243ILE      C 3720  11.895   7.000   8.894  0.0000  0.0000  0.0000
  243ILE      O 3721  11.959   7.092   8.843  0.0000  0.0000  0.0000
  244GLY      N 3722  11.802   7.025   8.986  0.0000  0.0000  0.0000
  244GLY      H 3723  11.760   6.944   9.031  0.0000  0.0000  0.0000
  244GLY     CA 3724  11.769   7.157   9.038  0.0000  0.0000  0.0000
  244GLY    HA1 3725  11.661   7.168   9.041  0.0000  0.0000  0.0000
  244GLY    HA2 3726  11.810   7.236   8.971  0.0000  0.0000  0.0000
  244GLY      C 3727  11.824   7.179   9.178  0.0000  0.0000  0.0000
  244GLY      O 3728  11.783   7.108   9.270  0.0000  0.0000  0.0000
  245LEU      N 3729  11.911   7.279   9.196  0.0000  0.0000  0.0000
  245LEU      H 3730  11.940   7.331   9.114  0.0000  0.0000  0.0000
  245LEU     CA 3731  11.965   7.321   9.325  0.0000  0.0000  0.0000
  245LEU     HA 3732  11.937   7.250   9.401  0.0000  0.0000  0.0000
  245LEU     CB 3733  12.120   7.326   9.318  0.0000  0.0000  0.0000
  245LEU    HB1 3734  12.154   7.355   9.417  0.0000  0.0000  0.0000
  245LEU    HB2 3735  12.150   7.406   9.250  0.0000  0.0000  0.0000
  245LEU     CG 3736  12.197   7.198   9.280  0.0000  0.0000  0.0000
  245LEU     HG 3737  12.299   7.211   9.316  0.0000  0.0000  0.0000
  245LEU    CD1 3738  12.142   7.070   9.345  0.0000  0.0000  0.0000
  245LEU   HD11 3739  12.211   6.988   9.328  0.0000  0.0000  0.0000
  245LEU   HD12 3740  12.132   7.086   9.452  0.0000  0.0000  0.0000
  245LEU   HD13 3741  12.046   7.045   9.303  0.0000  0.0000  0.0000
  245LEU    CD2 3742  12.208   7.175   9.129  0.0000  0.0000  0.0000
  245LEU   HD21 3743  12.274   7.092   9.108  0.0000  0.0000  0.0000
  245LEU   HD22 3744  12.110   7.153   9.085  0.0000  0.0000  0.0000
  245LEU   HD23 3745  12.247   7.265   9.080  0.0000  0.0000  0.0000
  245LEU      C 3746  11.910   7.459   9.364  0.0000  0.0000  0.0000
  245LEU      O 3747  11.884   7.543   9.277  0.0000  0.0000  0.0000
  246GLY      N 3748  11.891   7.482   9.493  0.0000  0.0000  0.0000
  246GLY      H 3749  11.904   7.406   9.559  0.0000  0.0000  0.0000
  246GLY     CA 3750  11.843   7.609   9.547  0.0000  0.0000  0.0000
  246GLY    HA1 3751  11.733   7.609   9.542  0.0000  0.0000  0.0000
  246GLY    HA2 3752  11.878   7.692   9.486  0.0000  0.0000  0.0000
  246GLY      C 3753  11.884   7.632   9.692  0.0000  0.0000  0.0000
  246GLY      O 3754  11.849   7.553   9.778  0.0000  0.0000  0.0000
  247TYR      N 3755  11.959   7.740   9.718  0.0000  0.0000  0.0000
  247TYR      H 3756  11.981   7.803   9.642  0.0000  0.0000  0.0000
  247TYR     CA 3757  12.002   7.781   9.852  0.0000  0.0000  0.0000
  247TYR     HA 3758  11.970   7.707   9.926  0.0000  0.0000  0.0000
  247TYR     CB 3759  12.155   7.789   9.855  0.0000  0.0000  0.0000
  247TYR    HB1 3760  12.188   7.865   9.786  0.0000  0.0000  0.0000
  247TYR    HB2 3761  12.197   7.694   9.820  0.0000  0.0000  0.0000
  247TYR     CG 3762  12.212   7.817   9.993  0.0000  0.0000  0.0000
  247TYR    CD1 3763  12.233   7.712  10.085  0.0000  0.0000  0.0000
  247TYR    HD1 3764  12.208   7.611  10.058  0.0000  0.0000  0.0000
  247TYR    CE1 3765  12.287   7.739  10.212  0.0000  0.0000  0.0000
  247TYR    HE1 3766  12.304   7.659  10.283  0.0000  0.0000  0.0000
  247TYR     CZ 3767  12.320   7.871  10.248  0.0000  0.0000  0.0000
  247TYR     OH 3768  12.371   7.895  10.372  0.0000  0.0000  0.0000
  247TYR     HH 3769  12.366   7.990  10.397  0.0000  0.0000  0.0000
  247TYR    CE2 3770  12.301   7.975  10.156  0.0000  0.0000  0.0000
  247TYR    HE2 3771  12.333   8.075  10.183  0.0000  0.0000  0.0000
  247TYR    CD2 3772  12.246   7.949  10.029  0.0000  0.0000  0.0000
  247TYR    HD2 3773  12.232   8.029   9.958  0.0000  0.0000  0.0000
  247TYR      C 3774  11.938   7.914   9.887  0.0000  0.0000  0.0000
  247TYR      O 3775  11.947   8.009   9.810  0.0000  0.0000  0.0000
  248THR      N 3776  11.875   7.923  10.004  0.0000  0.0000  0.0000
  248THR      H 3777  11.872   7.842  10.066  0.0000  0.0000  0.0000
  248THR     CA 3778  11.822   8.049  10.059  0.0000  0.0000  0.0000
  248THR     HA 3779  11.847   8.129   9.988  0.0000  0.0000  0.0000
  248THR     CB 3780  11.669   8.050  10.071  0.0000  0.0000  0.0000
  248THR     HB 3781  11.626   8.031   9.973  0.0000  0.0000  0.0000
  248THR    CG2 3782  11.609   7.950  10.169  0.0000  0.0000  0.0000
  248THR   HG21 3783  11.501   7.961  10.171  0.0000  0.0000  0.0000
  248THR   HG22 3784  11.633   7.848  10.135  0.0000  0.0000  0.0000
  248THR   HG23 3785  11.650   7.966  10.269  0.0000  0.0000  0.0000
  248THR    OG1 3786  11.627   8.177  10.113  0.0000  0.0000  0.0000
  248THR    HG1 3787  11.607   8.225  10.030  0.0000  0.0000  0.0000
  248THR      C 3788  11.892   8.086  10.189  0.0000  0.0000  0.0000
  248THR      O 3789  11.908   8.000  10.277  0.0000  0.0000  0.0000
  249GLN      N 3790  11.929   8.212  10.201  0.0000  0.0000  0.0000
  249GLN      H 3791  11.911   8.275  10.122  0.0000  0.0000  0.0000
  249GLN     CA 3792  12.001   8.270  10.313  0.0000  0.0000  0.0000
  249GLN     HA 3793  12.010   8.196  10.393  0.0000  0.0000  0.0000
  249GLN     CB 3794  12.141   8.310  10.265  0.0000  0.0000  0.0000
  249GLN    HB1 3795  12.132   8.390  10.190  0.0000  0.0000  0.0000
  249GLN    HB2 3796  12.188   8.226  10.217  0.0000  0.0000  0.0000
  249GLN     CG 3797  12.232   8.362  10.377  0.0000  0.0000  0.0000
  249GLN    HG1 3798  12.189   8.451  10.422  0.0000  0.0000  0.0000
  249GLN    HG2 3799  12.329   8.387  10.335  0.0000  0.0000  0.0000
  249GLN     CD 3800  12.253   8.255  10.484  0.0000  0.0000  0.0000
  249GLN    OE1 3801  12.311   8.151  10.458  0.0000  0.0000  0.0000
  249GLN    NE2 3802  12.206   8.277  10.605  0.0000  0.0000  0.0000
  249GLN   HE21 3803  12.161   8.365  10.629  0.0000  0.0000  0.0000
  249GLN   HE22 3804  12.221   8.203  10.674  0.0000  0.0000  0.0000
  249GLN      C 3805  11.924   8.391  10.365  0.0000  0.0000  0.0000
  249GLN      O 3806  11.910   8.491  10.295  0.0000  0.0000  0.0000
  250THR      N 3807  11.873   8.384  10.488  0.0000  0.0000  0.0000
  250THR      H 3808  11.883   8.296  10.540  0.0000  0.0000  0.0000
  250THR     CA 3809  11.830   8.503  10.559  0.0000  0.0000  0.0000
  250THR     HA 3810  11.763   8.561  10.496  0.0000  0.0000  0.0000
  250THR     CB 3811  11.752   8.467  10.686  0.0000  0.0000  0.0000
  250THR     HB 3812  11.821   8.422  10.755  0.0000  0.0000  0.0000
  250THR    CG2 3813  11.685   8.586  10.753  0.0000  0.0000  0.0000
  250THR   HG21 3814  11.629   8.552  10.840  0.0000  0.0000  0.0000
  250THR   HG22 3815  11.760   8.655  10.788  0.0000  0.0000  0.0000
  250THR   HG23 3816  11.617   8.635  10.684  0.0000  0.0000  0.0000
  250THR    OG1 3817  11.649   8.374  10.655  0.0000  0.0000  0.0000
  250THR    HG1 3818  11.620   8.345  10.743  0.0000  0.0000  0.0000
  250THR      C 3819  11.951   8.593  10.590  0.0000  0.0000  0.0000
  250THR      O 3820  12.058   8.545  10.627  0.0000  0.0000  0.0000
  251LEU      N 3821  11.934   8.724  10.566  0.0000  0.0000  0.0000
  251LEU      H 3822  11.844   8.752  10.531  0.0000  0.0000  0.0000
  251LEU     CA 3823  12.037   8.828  10.582  0.0000  0.0000  0.0000
  251LEU     HA 3824  12.134   8.782  10.602  0.0000  0.0000  0.0000
  251LEU     CB 3825  12.045   8.909  10.451  0.0000  0.0000  0.0000
  251LEU    HB1 3826  12.123   8.985  10.463  0.0000  0.0000  0.0000
  251LEU    HB2 3827  11.950   8.961  10.435  0.0000  0.0000  0.0000
  251LEU     CG 3828  12.077   8.829  10.323  0.0000  0.0000  0.0000
  251LEU     HG 3829  11.998   8.755  10.305  0.0000  0.0000  0.0000
  251LEU    CD1 3830  12.079   8.924  10.202  0.0000  0.0000  0.0000
  251LEU   HD11 3831  12.106   8.868  10.112  0.0000  0.0000  0.0000
  251LEU   HD12 3832  11.980   8.968  10.189  0.0000  0.0000  0.0000
  251LEU   HD13 3833  12.153   9.002  10.219  0.0000  0.0000  0.0000
  251LEU    CD2 3834  12.211   8.758  10.328  0.0000  0.0000  0.0000
  251LEU   HD21 3835  12.228   8.703  10.236  0.0000  0.0000  0.0000
  251LEU   HD22 3836  12.292   8.830  10.345  0.0000  0.0000  0.0000
  251LEU   HD23 3837  12.212   8.685  10.411  0.0000  0.0000  0.0000
  251LEU      C 3838  12.005   8.922  10.700  0.0000  0.0000  0.0000
  251LEU      O 3839  12.094   8.974  10.765  0.0000  0.0000  0.0000
  252LYS      N 3840  11.876   8.941  10.725  0.0000  0.0000  0.0000
  252LYS      H 3841  11.810   8.894  10.663  0.0000  0.0000  0.0000
  252LYS     CA 3842  11.811   9.002  10.844  0.0000  0.0000  0.0000
  252LYS     HA 3843  11.872   8.981  10.932  0.0000  0.0000  0.0000
  252LYS     CB 3844  11.792   9.153  10.823  0.0000  0.0000  0.0000
  252LYS    HB1 3845  11.736   9.194  10.907  0.0000  0.0000  0.0000
  252LYS    HB2 3846  11.733   9.168  10.733  0.0000  0.0000  0.0000
  252LYS     CG 3847  11.920   9.237  10.808  0.0000  0.0000  0.0000
  252LYS    HG1 3848  11.893   9.340  10.790  0.0000  0.0000  0.0000
  252LYS    HG2 3849  11.975   9.203  10.719  0.0000  0.0000  0.0000
  252LYS     CD 3850  12.011   9.231  10.932  0.0000  0.0000  0.0000
  252LYS    HD1 3851  12.029   9.126  10.959  0.0000  0.0000  0.0000
  252LYS    HD2 3852  11.963   9.281  11.015  0.0000  0.0000  0.0000
  252LYS     CE 3853  12.146   9.296  10.900  0.0000  0.0000  0.0000
  252LYS    HE1 3854  12.130   9.403  10.883  0.0000  0.0000  0.0000
  252LYS    HE2 3855  12.183   9.253  10.807  0.0000  0.0000  0.0000
  252LYS     NZ 3856  12.243   9.274  11.009  0.0000  0.0000  0.0000
  252LYS    HZ1 3857  12.332   9.318  10.987  0.0000  0.0000  0.0000
  252LYS    HZ2 3858  12.208   9.311  11.096  0.0000  0.0000  0.0000
  252LYS    HZ3 3859  12.260   9.175  11.019  0.0000  0.0000  0.0000
  252LYS      C 3860  11.675   8.934  10.863  0.0000  0.0000  0.0000
  252LYS      O 3861  11.623   8.886  10.763  0.0000  0.0000  0.0000
  253PRO      N 3862  11.612   8.934  10.982  0.0000  0.0000  0.0000
  253PRO     CD 3863  11.664   8.989  11.106  0.0000  0.0000  0.0000
  253PRO    HD1 3864  11.646   9.097  11.109  0.0000  0.0000  0.0000
  253PRO    HD2 3865  11.769   8.969  11.120  0.0000  0.0000  0.0000
  253PRO     CG 3866  11.583   8.921  11.218  0.0000  0.0000  0.0000
  253PRO    HG1 3867  11.572   8.987  11.305  0.0000  0.0000  0.0000
  253PRO    HG2 3868  11.632   8.828  11.245  0.0000  0.0000  0.0000
  253PRO     CB 3869  11.449   8.891  11.150  0.0000  0.0000  0.0000
  253PRO    HB1 3870  11.388   8.982  11.149  0.0000  0.0000  0.0000
  253PRO    HB2 3871  11.396   8.812  11.199  0.0000  0.0000  0.0000
  253PRO     CA 3872  11.491   8.854  11.007  0.0000  0.0000  0.0000
  253PRO     HA 3873  11.520   8.749  11.007  0.0000  0.0000  0.0000
  253PRO      C 3874  11.374   8.871  10.908  0.0000  0.0000  0.0000
  253PRO      O 3875  11.298   8.776  10.890  0.0000  0.0000  0.0000
  254GLY      N 3876  11.362   8.987  10.843  0.0000  0.0000  0.0000
  254GLY      H 3877  11.426   9.060  10.863  0.0000  0.0000  0.0000
  254GLY     CA 3878  11.261   9.013  10.737  0.0000  0.0000  0.0000
  254GLY    HA1 3879  11.217   9.110  10.754  0.0000  0.0000  0.0000
  254GLY    HA2 3880  11.180   8.939  10.744  0.0000  0.0000  0.0000
  254GLY      C 3881  11.313   9.010  10.592  0.0000  0.0000  0.0000
  254GLY      O 3882  11.239   9.049  10.503  0.0000  0.0000  0.0000
  255ILE      N 3883  11.440   8.971  10.566  0.0000  0.0000  0.0000
  255ILE      H 3884  11.494   8.934  10.642  0.0000  0.0000  0.0000
  255ILE     CA 3885  11.501   8.972  10.431  0.0000  0.0000  0.0000
  255ILE     HA 3886  11.421   8.974  10.357  0.0000  0.0000  0.0000
  255ILE     CB 3887  11.589   9.098  10.408  0.0000  0.0000  0.0000
  255ILE     HB 3888  11.675   9.095  10.475  0.0000  0.0000  0.0000
  255ILE    CG2 3889  11.645   9.096  10.263  0.0000  0.0000  0.0000
  255ILE   HG21 3890  11.704   9.184  10.245  0.0000  0.0000  0.0000
  255ILE   HG22 3891  11.709   9.009  10.247  0.0000  0.0000  0.0000
  255ILE   HG23 3892  11.563   9.094  10.192  0.0000  0.0000  0.0000
  255ILE    CG1 3893  11.514   9.232  10.429  0.0000  0.0000  0.0000
  255ILE   HG11 3894  11.409   9.217  10.407  0.0000  0.0000  0.0000
  255ILE   HG12 3895  11.552   9.307  10.358  0.0000  0.0000  0.0000
  255ILE     CD 3896  11.529   9.291  10.568  0.0000  0.0000  0.0000
  255ILE    HD1 3897  11.468   9.381  10.577  0.0000  0.0000  0.0000
  255ILE    HD2 3898  11.497   9.220  10.645  0.0000  0.0000  0.0000
  255ILE    HD3 3899  11.634   9.319  10.586  0.0000  0.0000  0.0000
  255ILE      C 3900  11.584   8.846  10.409  0.0000  0.0000  0.0000
  255ILE      O 3901  11.682   8.822  10.482  0.0000  0.0000  0.0000
  256LYS      N 3902  11.556   8.772  10.302  0.0000  0.0000  0.0000
  256LYS      H 3903  11.476   8.800  10.244  0.0000  0.0000  0.0000
  256LYS     CA 3904  11.641   8.661  10.253  0.0000  0.0000  0.0000
  256LYS     HA 3905  11.737   8.670  10.303  0.0000  0.0000  0.0000
  256LYS     CB 3906  11.580   8.526  10.291  0.0000  0.0000  0.0000
  256LYS    HB1 3907  11.580   8.518  10.400  0.0000  0.0000  0.0000
  256LYS    HB2 3908  11.644   8.448  10.250  0.0000  0.0000  0.0000
  256LYS     CG 3909  11.437   8.501  10.244  0.0000  0.0000  0.0000
  256LYS    HG1 3910  11.430   8.523  10.138  0.0000  0.0000  0.0000
  256LYS    HG2 3911  11.370   8.569  10.297  0.0000  0.0000  0.0000
  256LYS     CD 3912  11.385   8.358  10.265  0.0000  0.0000  0.0000
  256LYS    HD1 3913  11.417   8.298  10.180  0.0000  0.0000  0.0000
  256LYS    HD2 3914  11.275   8.362  10.258  0.0000  0.0000  0.0000
  256LYS     CE 3915  11.422   8.285  10.396  0.0000  0.0000  0.0000
  256LYS    HE1 3916  11.359   8.195  10.403  0.0000  0.0000  0.0000
  256LYS    HE2 3917  11.398   8.349  10.481  0.0000  0.0000  0.0000
  256LYS     NZ 3918  11.566   8.243  10.403  0.0000  0.0000  0.0000
  256LYS    HZ1 3919  11.580   8.173  10.474  0.0000  0.0000  0.0000
  256LYS    HZ2 3920  11.597   8.208  10.312  0.0000  0.0000  0.0000
  256LYS    HZ3 3921  11.623   8.321  10.431  0.0000  0.0000  0.0000
  256LYS      C 3922  11.673   8.672  10.104  0.0000  0.0000  0.0000
  256LYS      O 3923  11.594   8.723  10.025  0.0000  0.0000  0.0000
  257LEU      N 3924  11.790   8.620  10.067  0.0000  0.0000  0.0000
  257LEU      H 3925  11.846   8.576  10.139  0.0000  0.0000  0.0000
  257LEU     CA 3926  11.835   8.604   9.929  0.0000  0.0000  0.0000
  257LEU     HA 3927  11.766   8.657   9.862  0.0000  0.0000  0.0000
  257LEU     CB 3928  11.975   8.668   9.915  0.0000  0.0000  0.0000
  257LEU    HB1 3929  12.045   8.611   9.977  0.0000  0.0000  0.0000
  257LEU    HB2 3930  11.972   8.770   9.954  0.0000  0.0000  0.0000
  257LEU     CG 3931  12.029   8.673   9.771  0.0000  0.0000  0.0000
  257LEU     HG 3932  12.010   8.577   9.720  0.0000  0.0000  0.0000
  257LEU    CD1 3933  11.964   8.785   9.690  0.0000  0.0000  0.0000
  257LEU   HD11 3934  12.001   8.785   9.588  0.0000  0.0000  0.0000
  257LEU   HD12 3935  11.855   8.773   9.688  0.0000  0.0000  0.0000
  257LEU   HD13 3936  11.987   8.882   9.735  0.0000  0.0000  0.0000
  257LEU    CD2 3937  12.180   8.697   9.772  0.0000  0.0000  0.0000
  257LEU   HD21 3938  12.217   8.701   9.670  0.0000  0.0000  0.0000
  257LEU   HD22 3939  12.202   8.791   9.822  0.0000  0.0000  0.0000
  257LEU   HD23 3940  12.230   8.616   9.824  0.0000  0.0000  0.0000
  257LEU      C 3941  11.836   8.456   9.893  0.0000  0.0000  0.0000
  257LEU      O 3942  11.884   8.374   9.970  0.0000  0.0000  0.0000
  258THR      N 3943  11.786   8.423   9.774  0.0000  0.0000  0.0000
  258THR      H 3944  11.745   8.496   9.718  0.0000  0.0000  0.0000
  258THR     CA 3945  11.773   8.285   9.724  0.0000  0.0000  0.0000
  258THR     HA 3946  11.820   8.218   9.794  0.0000  0.0000  0.0000
  258THR     CB 3947  11.625   8.246   9.718  0.0000  0.0000  0.0000
  258THR     HB 3948  11.571   8.318   9.654  0.0000  0.0000  0.0000
  258THR    CG2 3949  11.603   8.106   9.665  0.0000  0.0000  0.0000
  258THR   HG21 3950  11.497   8.079   9.670  0.0000  0.0000  0.0000
  258THR   HG22 3951  11.634   8.098   9.560  0.0000  0.0000  0.0000
  258THR   HG23 3952  11.659   8.033   9.724  0.0000  0.0000  0.0000
  258THR    OG1 3953  11.570   8.250   9.848  0.0000  0.0000  0.0000
  258THR    HG1 3954  11.475   8.279   9.837  0.0000  0.0000  0.0000
  258THR      C 3955  11.843   8.272   9.589  0.0000  0.0000  0.0000
  258THR      O 3956  11.806   8.337   9.492  0.0000  0.0000  0.0000
  259LEU      N 3957  11.945   8.186   9.584  0.0000  0.0000  0.0000
  259LEU      H 3958  11.964   8.132   9.668  0.0000  0.0000  0.0000
  259LEU     CA 3959  12.023   8.155   9.464  0.0000  0.0000  0.0000
  259LEU     HA 3960  11.995   8.222   9.384  0.0000  0.0000  0.0000
  259LEU     CB 3961  12.173   8.177   9.495  0.0000  0.0000  0.0000
  259LEU    HB1 3962  12.201   8.110   9.577  0.0000  0.0000  0.0000
  259LEU    HB2 3963  12.184   8.278   9.532  0.0000  0.0000  0.0000
  259LEU     CG 3964  12.275   8.157   9.382  0.0000  0.0000  0.0000
  259LEU     HG 3965  12.371   8.194   9.418  0.0000  0.0000  0.0000
  259LEU    CD1 3966  12.298   8.011   9.339  0.0000  0.0000  0.0000
  259LEU   HD11 3967  12.391   8.005   9.281  0.0000  0.0000  0.0000
  259LEU   HD12 3968  12.309   7.949   9.428  0.0000  0.0000  0.0000
  259LEU   HD13 3969  12.217   7.975   9.277  0.0000  0.0000  0.0000
  259LEU    CD2 3970  12.240   8.237   9.257  0.0000  0.0000  0.0000
  259LEU   HD21 3971  12.322   8.230   9.184  0.0000  0.0000  0.0000
  259LEU   HD22 3972  12.149   8.202   9.210  0.0000  0.0000  0.0000
  259LEU   HD23 3973  12.229   8.343   9.284  0.0000  0.0000  0.0000
  259LEU      C 3974  11.991   8.011   9.421  0.0000  0.0000  0.0000
  259LEU      O 3975  12.002   7.918   9.499  0.0000  0.0000  0.0000
  260SER      N 3976  11.951   7.995   9.296  0.0000  0.0000  0.0000
  260SER      H 3977  11.945   8.075   9.235  0.0000  0.0000  0.0000
  260SER     CA 3978  11.916   7.864   9.237  0.0000  0.0000  0.0000
  260SER     HA 3979  11.948   7.786   9.306  0.0000  0.0000  0.0000
  260SER     CB 3980  11.765   7.855   9.223  0.0000  0.0000  0.0000
  260SER    HB1 3981  11.719   7.877   9.319  0.0000  0.0000  0.0000
  260SER    HB2 3982  11.737   7.751   9.197  0.0000  0.0000  0.0000
  260SER     OG 3983  11.713   7.941   9.125  0.0000  0.0000  0.0000
  260SER     HG 3984  11.763   8.027   9.132  0.0000  0.0000  0.0000
  260SER      C 3985  11.990   7.837   9.106  0.0000  0.0000  0.0000
  260SER      O 3986  12.025   7.929   9.033  0.0000  0.0000  0.0000
  261ALA      N 3987  12.013   7.709   9.077  0.0000  0.0000  0.0000
  261ALA      H 3988  11.980   7.638   9.142  0.0000  0.0000  0.0000
  261ALA     CA 3989  12.078   7.663   8.955  0.0000  0.0000  0.0000
  261ALA     HA 3990  12.067   7.739   8.877  0.0000  0.0000  0.0000
  261ALA     CB 3991  12.227   7.644   8.983  0.0000  0.0000  0.0000
  261ALA    HB1 3992  12.277   7.610   8.892  0.0000  0.0000  0.0000
  261ALA    HB2 3993  12.272   7.737   9.017  0.0000  0.0000  0.0000
  261ALA    HB3 3994  12.239   7.566   9.060  0.0000  0.0000  0.0000
  261ALA      C 3995  12.012   7.534   8.903  0.0000  0.0000  0.0000
  261ALA      O 3996  11.998   7.438   8.978  0.0000  0.0000  0.0000
  262LEU      N 3997  11.974   7.533   8.776  0.0000  0.0000  0.0000
  262LEU      H 3998  11.984   7.619   8.722  0.0000  0.0000  0.0000
  262LEU     CA 3999  11.933   7.414   8.702  0.0000  0.0000  0.0000
  262LEU     HA 4000  11.900   7.337   8.772  0.0000  0.0000  0.0000
  262LEU     CB 4001  11.818   7.451   8.609  0.0000  0.0000  0.0000
  262LEU    HB1 4002  11.854   7.525   8.537  0.0000  0.0000  0.0000
  262LEU    HB2 4003  11.739   7.497   8.668  0.0000  0.0000  0.0000
  262LEU     CG 4004  11.754   7.333   8.531  0.0000  0.0000  0.0000
  262LEU     HG 4005  11.831   7.283   8.473  0.0000  0.0000  0.0000
  262LEU    CD1 4006  11.687   7.236   8.625  0.0000  0.0000  0.0000
  262LEU   HD11 4007  11.629   7.163   8.567  0.0000  0.0000  0.0000
  262LEU   HD12 4008  11.761   7.180   8.682  0.0000  0.0000  0.0000
  262LEU   HD13 4009  11.618   7.287   8.693  0.0000  0.0000  0.0000
  262LEU    CD2 4010  11.650   7.389   8.435  0.0000  0.0000  0.0000
  262LEU   HD21 4011  11.606   7.307   8.377  0.0000  0.0000  0.0000
  262LEU   HD22 4012  11.570   7.441   8.490  0.0000  0.0000  0.0000
  262LEU   HD23 4013  11.696   7.457   8.365  0.0000  0.0000  0.0000
  262LEU      C 4014  12.054   7.362   8.623  0.0000  0.0000  0.0000
  262LEU      O 4015  12.120   7.439   8.554  0.0000  0.0000  0.0000
  263LEU      N 4016  12.079   7.232   8.633  0.0000  0.0000  0.0000
  263LEU      H 4017  12.021   7.176   8.695  0.0000  0.0000  0.0000
  263LEU     CA 4018  12.175   7.156   8.552  0.0000  0.0000  0.0000
  263LEU     HA 4019  12.226   7.224   8.484  0.0000  0.0000  0.0000
  263LEU     CB 4020  12.280   7.089   8.643  0.0000  0.0000  0.0000
  263LEU    HB1 4021  12.358   7.047   8.579  0.0000  0.0000  0.0000
  263LEU    HB2 4022  12.232   7.007   8.693  0.0000  0.0000  0.0000
  263LEU     CG 4023  12.346   7.178   8.750  0.0000  0.0000  0.0000
  263LEU     HG 4024  12.270   7.219   8.817  0.0000  0.0000  0.0000
  263LEU    CD1 4025  12.442   7.092   8.834  0.0000  0.0000  0.0000
  263LEU   HD11 4026  12.486   7.155   8.913  0.0000  0.0000  0.0000
  263LEU   HD12 4027  12.387   7.010   8.879  0.0000  0.0000  0.0000
  263LEU   HD13 4028  12.522   7.052   8.771  0.0000  0.0000  0.0000
  263LEU    CD2 4029  12.426   7.293   8.690  0.0000  0.0000  0.0000
  263LEU   HD21 4030  12.473   7.350   8.769  0.0000  0.0000  0.0000
  263LEU   HD22 4031  12.502   7.257   8.621  0.0000  0.0000  0.0000
  263LEU   HD23 4032  12.357   7.360   8.636  0.0000  0.0000  0.0000
  263LEU      C 4033  12.099   7.052   8.468  0.0000  0.0000  0.0000
  263LEU      O 4034  11.984   7.020   8.494  0.0000  0.0000  0.0000
  264ASP      N 4035  12.169   7.001   8.366  0.0000  0.0000  0.0000
  264ASP      H 4036  12.267   7.022   8.359  0.0000  0.0000  0.0000
  264ASP     CA 4037  12.119   6.906   8.267  0.0000  0.0000  0.0000
  264ASP     HA 4038  12.029   6.855   8.304  0.0000  0.0000  0.0000
  264ASP     CB 4039  12.082   6.987   8.141  0.0000  0.0000  0.0000
  264ASP    HB1 4040  12.174   7.035   8.104  0.0000  0.0000  0.0000
  264ASP    HB2 4041  12.012   7.064   8.169  0.0000  0.0000  0.0000
  264ASP     CG 4042  12.021   6.907   8.026  0.0000  0.0000  0.0000
  264ASP    OD1 4043  11.977   6.792   8.048  0.0000  0.0000  0.0000
  264ASP    OD2 4044  12.020   6.962   7.914  0.0000  0.0000  0.0000
  264ASP      C 4045  12.226   6.799   8.241  0.0000  0.0000  0.0000
  264ASP      O 4046  12.344   6.821   8.271  0.0000  0.0000  0.0000
  265GLY      N 4047  12.190   6.686   8.181  0.0000  0.0000  0.0000
  265GLY      H 4048  12.095   6.682   8.147  0.0000  0.0000  0.0000
  265GLY     CA 4049  12.278   6.572   8.151  0.0000  0.0000  0.0000
  265GLY    HA1 4050  12.217   6.485   8.126  0.0000  0.0000  0.0000
  265GLY    HA2 4051  12.336   6.548   8.241  0.0000  0.0000  0.0000
  265GLY      C 4052  12.378   6.595   8.037  0.0000  0.0000  0.0000
  265GLY      O 4053  12.402   6.503   7.958  0.0000  0.0000  0.0000
  266LYS      N 4054  12.433   6.715   8.022  0.0000  0.0000  0.0000
  266LYS      H 4055  12.417   6.782   8.098  0.0000  0.0000  0.0000
  266LYS     CA 4056  12.527   6.755   7.916  0.0000  0.0000  0.0000
  266LYS     HA 4057  12.580   6.664   7.882  0.0000  0.0000  0.0000
  266LYS     CB 4058  12.449   6.810   7.795  0.0000  0.0000  0.0000
  266LYS    HB1 4059  12.370   6.740   7.769  0.0000  0.0000  0.0000
  266LYS    HB2 4060  12.518   6.817   7.710  0.0000  0.0000  0.0000
  266LYS     CG 4061  12.386   6.948   7.818  0.0000  0.0000  0.0000
  266LYS    HG1 4062  12.464   7.020   7.844  0.0000  0.0000  0.0000
  266LYS    HG2 4063  12.315   6.943   7.901  0.0000  0.0000  0.0000
  266LYS     CD 4064  12.315   6.996   7.691  0.0000  0.0000  0.0000
  266LYS    HD1 4065  12.232   6.929   7.670  0.0000  0.0000  0.0000
  266LYS    HD2 4066  12.385   6.990   7.608  0.0000  0.0000  0.0000
  266LYS     CE 4067  12.263   7.140   7.701  0.0000  0.0000  0.0000
  266LYS    HE1 4068  12.222   7.168   7.603  0.0000  0.0000  0.0000
  266LYS    HE2 4069  12.347   7.207   7.722  0.0000  0.0000  0.0000
  266LYS     NZ 4070  12.156   7.152   7.804  0.0000  0.0000  0.0000
  266LYS    HZ1 4071  12.105   7.238   7.796  0.0000  0.0000  0.0000
  266LYS    HZ2 4072  12.090   7.075   7.800  0.0000  0.0000  0.0000
  266LYS    HZ3 4073  12.193   7.141   7.897  0.0000  0.0000  0.0000
  266LYS      C 4074  12.635   6.852   7.963  0.0000  0.0000  0.0000
  266LYS      O 4075  12.626   6.910   8.071  0.0000  0.0000  0.0000
  267ASN      N 4076  12.738   6.869   7.881  0.0000  0.0000  0.0000
  267ASN      H 4077  12.742   6.814   7.797  0.0000  0.0000  0.0000
  267ASN     CA 4078  12.854   6.953   7.913  0.0000  0.0000  0.0000
  267ASN     HA 4079  12.895   6.920   8.009  0.0000  0.0000  0.0000
  267ASN     CB 4080  12.961   6.935   7.805  0.0000  0.0000  0.0000
  267ASN    HB1 4081  13.052   6.987   7.834  0.0000  0.0000  0.0000
  267ASN    HB2 4082  12.928   6.977   7.710  0.0000  0.0000  0.0000
  267ASN     CG 4083  12.996   6.788   7.781  0.0000  0.0000  0.0000
  267ASN    OD1 4084  12.920   6.713   7.722  0.0000  0.0000  0.0000
  267ASN    ND2 4085  13.111   6.742   7.826  0.0000  0.0000  0.0000
  267ASN   HD21 4086  13.175   6.802   7.874  0.0000  0.0000  0.0000
  267ASN   HD22 4087  13.129   6.645   7.808  0.0000  0.0000  0.0000
  267ASN      C 4088  12.819   7.104   7.929  0.0000  0.0000  0.0000
  267ASN      O 4089  12.731   7.156   7.860  0.0000  0.0000  0.0000
  268VAL      N 4090  12.894   7.172   8.014  0.0000  0.0000  0.0000
  268VAL      H 4091  12.966   7.122   8.064  0.0000  0.0000  0.0000
  268VAL     CA 4092  12.879   7.315   8.049  0.0000  0.0000  0.0000
  268VAL     HA 4093  12.773   7.334   8.071  0.0000  0.0000  0.0000
  268VAL     CB 4094  12.958   7.342   8.180  0.0000  0.0000  0.0000
  268VAL     HB 4095  12.940   7.257   8.247  0.0000  0.0000  0.0000
  268VAL    CG1 4096  13.109   7.346   8.156  0.0000  0.0000  0.0000
  268VAL   HG11 4097  13.162   7.350   8.252  0.0000  0.0000  0.0000
  268VAL   HG12 4098  13.143   7.257   8.102  0.0000  0.0000  0.0000
  268VAL   HG13 4099  13.136   7.435   8.099  0.0000  0.0000  0.0000
  268VAL    CG2 4100  12.915   7.466   8.257  0.0000  0.0000  0.0000
  268VAL   HG21 4101  12.968   7.471   8.352  0.0000  0.0000  0.0000
  268VAL   HG22 4102  12.936   7.556   8.201  0.0000  0.0000  0.0000
  268VAL   HG23 4103  12.808   7.460   8.278  0.0000  0.0000  0.0000
  268VAL      C 4104  12.918   7.415   7.936  0.0000  0.0000  0.0000
  268VAL      O 4105  12.905   7.535   7.950  0.0000  0.0000  0.0000
  269ASN      N 4106  12.965   7.362   7.824  0.0000  0.0000  0.0000
  269ASN      H 4107  12.975   7.261   7.822  0.0000  0.0000  0.0000
  269ASN     CA 4108  13.029   7.435   7.714  0.0000  0.0000  0.0000
  269ASN     HA 4109  13.108   7.499   7.755  0.0000  0.0000  0.0000
  269ASN     CB 4110  13.094   7.332   7.618  0.0000  0.0000  0.0000
  269ASN    HB1 4111  13.143   7.388   7.538  0.0000  0.0000  0.0000
  269ASN    HB2 4112  13.017   7.270   7.574  0.0000  0.0000  0.0000
  269ASN     CG 4113  13.199   7.240   7.680  0.0000  0.0000  0.0000
  269ASN    OD1 4114  13.184   7.190   7.791  0.0000  0.0000  0.0000
  269ASN    ND2 4115  13.306   7.212   7.611  0.0000  0.0000  0.0000
  269ASN   HD21 4116  13.318   7.250   7.518  0.0000  0.0000  0.0000
  269ASN   HD22 4117  13.373   7.149   7.654  0.0000  0.0000  0.0000
  269ASN      C 4118  12.934   7.526   7.633  0.0000  0.0000  0.0000
  269ASN      O 4119  12.979   7.595   7.542  0.0000  0.0000  0.0000
  270ALA      N 4120  12.804   7.523   7.660  0.0000  0.0000  0.0000
  270ALA      H 4121  12.774   7.471   7.742  0.0000  0.0000  0.0000
  270ALA     CA 4122  12.700   7.600   7.591  0.0000  0.0000  0.0000
  270ALA     HA 4123  12.744   7.694   7.555  0.0000  0.0000  0.0000
  270ALA     CB 4124  12.651   7.516   7.471  0.0000  0.0000  0.0000
  270ALA    HB1 4125  12.578   7.573   7.415  0.0000  0.0000  0.0000
  270ALA    HB2 4126  12.736   7.495   7.405  0.0000  0.0000  0.0000
  270ALA    HB3 4127  12.608   7.424   7.506  0.0000  0.0000  0.0000
  270ALA      C 4128  12.585   7.635   7.687  0.0000  0.0000  0.0000
  270ALA      O 4129  12.580   7.586   7.800  0.0000  0.0000  0.0000
  271GLY      N 4130  12.489   7.715   7.640  0.0000  0.0000  0.0000
  271GLY      H 4131  12.498   7.751   7.546  0.0000  0.0000  0.0000
  271GLY     CA 4132  12.367   7.744   7.716  0.0000  0.0000  0.0000
  271GLY    HA1 4133  12.302   7.809   7.657  0.0000  0.0000  0.0000
  271GLY    HA2 4134  12.393   7.797   7.807  0.0000  0.0000  0.0000
  271GLY      C 4135  12.291   7.616   7.751  0.0000  0.0000  0.0000
  271GLY      O 4136  12.239   7.548   7.663  0.0000  0.0000  0.0000
  272GLY      N 4137  12.288   7.581   7.880  0.0000  0.0000  0.0000
  272GLY      H 4138  12.341   7.636   7.946  0.0000  0.0000  0.0000
  272GLY     CA 4139  12.228   7.456   7.926  0.0000  0.0000  0.0000
  272GLY    HA1 4140  12.296   7.375   7.901  0.0000  0.0000  0.0000
  272GLY    HA2 4141  12.132   7.440   7.874  0.0000  0.0000  0.0000
  272GLY      C 4142  12.201   7.453   8.075  0.0000  0.0000  0.0000
  272GLY      O 4143  12.091   7.423   8.116  0.0000  0.0000  0.0000
  273HIS      N 4144  12.301   7.488   8.155  0.0000  0.0000  0.0000
  273HIS      H 4145  12.392   7.511   8.115  0.0000  0.0000  0.0000
  273HIS     CA 4146  12.283   7.523   8.296  0.0000  0.0000  0.0000
  273HIS     HA 4147  12.215   7.449   8.340  0.0000  0.0000  0.0000
  273HIS     CB 4148  12.417   7.514   8.370  0.0000  0.0000  0.0000
  273HIS    HB1 4149  12.451   7.411   8.370  0.0000  0.0000  0.0000
  273HIS    HB2 4150  12.403   7.543   8.474  0.0000  0.0000  0.0000
  273HIS     CG 4151  12.526   7.598   8.309  0.0000  0.0000  0.0000
  273HIS    ND1 4152  12.574   7.587   8.179  0.0000  0.0000  0.0000
  273HIS    CE1 4153  12.670   7.680   8.165  0.0000  0.0000  0.0000
  273HIS    HE1 4154  12.728   7.695   8.074  0.0000  0.0000  0.0000
  273HIS    NE2 4155  12.684   7.748   8.279  0.0000  0.0000  0.0000
  273HIS    HE2 4156  12.751   7.822   8.294  0.0000  0.0000  0.0000
  273HIS    CD2 4157  12.595   7.699   8.372  0.0000  0.0000  0.0000
  273HIS    HD2 4158  12.580   7.732   8.473  0.0000  0.0000  0.0000
  273HIS      C 4159  12.219   7.661   8.309  0.0000  0.0000  0.0000
  273HIS      O 4160  12.265   7.758   8.247  0.0000  0.0000  0.0000
  274LYS      N 4161  12.114   7.673   8.391  0.0000  0.0000  0.0000
  274LYS      H 4162  12.086   7.592   8.443  0.0000  0.0000  0.0000
  274LYS     CA 4163  12.040   7.800   8.410  0.0000  0.0000  0.0000
  274LYS     HA 4164  12.092   7.879   8.356  0.0000  0.0000  0.0000
  274LYS     CB 4165  11.897   7.792   8.353  0.0000  0.0000  0.0000
  274LYS    HB1 4166  11.846   7.887   8.375  0.0000  0.0000  0.0000
  274LYS    HB2 4167  11.842   7.713   8.406  0.0000  0.0000  0.0000
  274LYS     CG 4168  11.886   7.764   8.202  0.0000  0.0000  0.0000
  274LYS    HG1 4169  11.781   7.773   8.175  0.0000  0.0000  0.0000
  274LYS    HG2 4170  11.915   7.660   8.183  0.0000  0.0000  0.0000
  274LYS     CD 4171  11.968   7.856   8.109  0.0000  0.0000  0.0000
  274LYS    HD1 4172  11.930   7.842   8.007  0.0000  0.0000  0.0000
  274LYS    HD2 4173  12.073   7.822   8.109  0.0000  0.0000  0.0000
  274LYS     CE 4174  11.960   8.003   8.147  0.0000  0.0000  0.0000
  274LYS    HE1 4175  11.994   8.017   8.250  0.0000  0.0000  0.0000
  274LYS    HE2 4176  11.856   8.036   8.140  0.0000  0.0000  0.0000
  274LYS     NZ 4177  12.043   8.088   8.057  0.0000  0.0000  0.0000
  274LYS    HZ1 4178  12.018   8.186   8.077  0.0000  0.0000  0.0000
  274LYS    HZ2 4179  12.142   8.071   8.060  0.0000  0.0000  0.0000
  274LYS    HZ3 4180  12.005   8.083   7.963  0.0000  0.0000  0.0000
  274LYS      C 4181  12.040   7.843   8.557  0.0000  0.0000  0.0000
  274LYS      O 4182  11.973   7.781   8.640  0.0000  0.0000  0.0000
  275LEU      N 4183  12.111   7.951   8.587  0.0000  0.0000  0.0000
  275LEU      H 4184  12.162   7.996   8.514  0.0000  0.0000  0.0000
  275LEU     CA 4185  12.101   8.020   8.716  0.0000  0.0000  0.0000
  275LEU     HA 4186  12.107   7.947   8.796  0.0000  0.0000  0.0000
  275LEU     CB 4187  12.220   8.119   8.730  0.0000  0.0000  0.0000
  275LEU    HB1 4188  12.213   8.166   8.829  0.0000  0.0000  0.0000
  275LEU    HB2 4189  12.209   8.198   8.656  0.0000  0.0000  0.0000
  275LEU     CG 4190  12.360   8.057   8.714  0.0000  0.0000  0.0000
  275LEU     HG 4191  12.370   8.017   8.613  0.0000  0.0000  0.0000
  275LEU    CD1 4192  12.466   8.165   8.734  0.0000  0.0000  0.0000
  275LEU   HD11 4193  12.565   8.123   8.717  0.0000  0.0000  0.0000
  275LEU   HD12 4194  12.451   8.247   8.662  0.0000  0.0000  0.0000
  275LEU   HD13 4195  12.461   8.205   8.835  0.0000  0.0000  0.0000
  275LEU    CD2 4196  12.386   7.944   8.813  0.0000  0.0000  0.0000
  275LEU   HD21 4197  12.489   7.909   8.803  0.0000  0.0000  0.0000
  275LEU   HD22 4198  12.370   7.980   8.916  0.0000  0.0000  0.0000
  275LEU   HD23 4199  12.319   7.861   8.793  0.0000  0.0000  0.0000
  275LEU      C 4200  11.966   8.092   8.729  0.0000  0.0000  0.0000
  275LEU      O 4201  11.898   8.118   8.630  0.0000  0.0000  0.0000
  276GLY      N 4202  11.929   8.128   8.851  0.0000  0.0000  0.0000
  276GLY      H 4203  11.983   8.093   8.931  0.0000  0.0000  0.0000
  276GLY     CA 4204  11.816   8.216   8.879  0.0000  0.0000  0.0000
  276GLY    HA1 4205  11.723   8.163   8.859  0.0000  0.0000  0.0000
  276GLY    HA2 4206  11.822   8.303   8.813  0.0000  0.0000  0.0000
  276GLY      C 4207  11.813   8.265   9.024  0.0000  0.0000  0.0000
  276GLY      O 4208  11.848   8.190   9.115  0.0000  0.0000  0.0000
  277LEU      N 4209  11.773   8.389   9.045  0.0000  0.0000  0.0000
  277LEU      H 4210  11.732   8.440   8.966  0.0000  0.0000  0.0000
  277LEU     CA 4211  11.789   8.464   9.171  0.0000  0.0000  0.0000
  277LEU     HA 4212  11.831   8.399   9.246  0.0000  0.0000  0.0000
  277LEU     CB 4213  11.886   8.580   9.145  0.0000  0.0000  0.0000
  277LEU    HB1 4214  11.836   8.654   9.082  0.0000  0.0000  0.0000
  277LEU    HB2 4215  11.973   8.545   9.089  0.0000  0.0000  0.0000
  277LEU     CG 4216  11.938   8.653   9.271  0.0000  0.0000  0.0000
  277LEU     HG 4217  11.855   8.675   9.340  0.0000  0.0000  0.0000
  277LEU    CD1 4218  12.044   8.570   9.344  0.0000  0.0000  0.0000
  277LEU   HD11 4219  12.078   8.624   9.434  0.0000  0.0000  0.0000
  277LEU   HD12 4220  12.001   8.475   9.375  0.0000  0.0000  0.0000
  277LEU   HD13 4221  12.129   8.552   9.279  0.0000  0.0000  0.0000
  277LEU    CD2 4222  12.003   8.786   9.233  0.0000  0.0000  0.0000
  277LEU   HD21 4223  12.039   8.836   9.322  0.0000  0.0000  0.0000
  277LEU   HD22 4224  12.085   8.770   9.163  0.0000  0.0000  0.0000
  277LEU   HD23 4225  11.927   8.850   9.185  0.0000  0.0000  0.0000
  277LEU      C 4226  11.655   8.518   9.222  0.0000  0.0000  0.0000
  277LEU      O 4227  11.570   8.559   9.143  0.0000  0.0000  0.0000
  278GLY      N 4228  11.638   8.525   9.353  0.0000  0.0000  0.0000
  278GLY      H 4229  11.708   8.485   9.414  0.0000  0.0000  0.0000
  278GLY     CA 4230  11.533   8.607   9.417  0.0000  0.0000  0.0000
  278GLY    HA1 4231  11.448   8.542   9.444  0.0000  0.0000  0.0000
  278GLY    HA2 4232  11.499   8.682   9.347  0.0000  0.0000  0.0000
  278GLY      C 4233  11.582   8.677   9.543  0.0000  0.0000  0.0000
  278GLY      O 4234  11.659   8.620   9.620  0.0000  0.0000  0.0000
  279LEU      N 4235  11.536   8.801   9.564  0.0000  0.0000  0.0000
  279LEU      H 4236  11.481   8.843   9.491  0.0000  0.0000  0.0000
  279LEU     CA 4237  11.542   8.870   9.693  0.0000  0.0000  0.0000
  279LEU     HA 4238  11.603   8.812   9.762  0.0000  0.0000  0.0000
  279LEU     CB 4239  11.606   9.008   9.673  0.0000  0.0000  0.0000
  279LEU    HB1 4240  11.543   9.064   9.604  0.0000  0.0000  0.0000
  279LEU    HB2 4241  11.704   8.996   9.625  0.0000  0.0000  0.0000
  279LEU     CG 4242  11.624   9.090   9.801  0.0000  0.0000  0.0000
  279LEU     HG 4243  11.530   9.096   9.855  0.0000  0.0000  0.0000
  279LEU    CD1 4244  11.731   9.030   9.895  0.0000  0.0000  0.0000
  279LEU   HD11 4245  11.742   9.092   9.982  0.0000  0.0000  0.0000
  279LEU   HD12 4246  11.701   8.931   9.926  0.0000  0.0000  0.0000
  279LEU   HD13 4247  11.826   9.024   9.841  0.0000  0.0000  0.0000
  279LEU    CD2 4248  11.669   9.232   9.767  0.0000  0.0000  0.0000
  279LEU   HD21 4249  11.681   9.290   9.859  0.0000  0.0000  0.0000
  279LEU   HD22 4250  11.764   9.229   9.712  0.0000  0.0000  0.0000
  279LEU   HD23 4251  11.592   9.280   9.707  0.0000  0.0000  0.0000
  279LEU      C 4252  11.400   8.877   9.749  0.0000  0.0000  0.0000
  279LEU      O 4253  11.309   8.926   9.680  0.0000  0.0000  0.0000
  280GLU      N 4254  11.379   8.828   9.871  0.0000  0.0000  0.0000
  280GLU      H 4255  11.459   8.791   9.922  0.0000  0.0000  0.0000
  280GLU     CA 4256  11.248   8.808   9.932  0.0000  0.0000  0.0000
  280GLU     HA 4257  11.170   8.846   9.864  0.0000  0.0000  0.0000
  280GLU     CB 4258  11.221   8.657   9.955  0.0000  0.0000  0.0000
  280GLU    HB1 4259  11.112   8.646   9.966  0.0000  0.0000  0.0000
  280GLU    HB2 4260  11.265   8.629  10.050  0.0000  0.0000  0.0000
  280GLU     CG 4261  11.271   8.560   9.846  0.0000  0.0000  0.0000
  280GLU    HG1 4262  11.377   8.579   9.830  0.0000  0.0000  0.0000
  280GLU    HG2 4263  11.219   8.583   9.752  0.0000  0.0000  0.0000
  280GLU     CD 4264  11.254   8.410   9.881  0.0000  0.0000  0.0000
  280GLU    OE1 4265  11.170   8.376   9.967  0.0000  0.0000  0.0000
  280GLU    OE2 4266  11.329   8.330   9.823  0.0000  0.0000  0.0000
  280GLU      C 4267  11.241   8.888  10.064  0.0000  0.0000  0.0000
  280GLU      O 4268  11.321   8.866  10.154  0.0000  0.0000  0.0000
  281PHE      N 4269  11.147   8.982  10.073  0.0000  0.0000  0.0000
  281PHE      H 4270  11.087   8.999   9.992  0.0000  0.0000  0.0000
  281PHE     CA 4271  11.123   9.065  10.193  0.0000  0.0000  0.0000
  281PHE     HA 4272  11.201   9.045  10.266  0.0000  0.0000  0.0000
  281PHE     CB 4273  11.134   9.214  10.153  0.0000  0.0000  0.0000
  281PHE    HB1 4274  11.051   9.236  10.086  0.0000  0.0000  0.0000
  281PHE    HB2 4275  11.226   9.227  10.096  0.0000  0.0000  0.0000
  281PHE     CG 4276  11.130   9.316  10.265  0.0000  0.0000  0.0000
  281PHE    CD1 4277  11.011   9.342  10.336  0.0000  0.0000  0.0000
  281PHE    HD1 4278  10.921   9.289  10.312  0.0000  0.0000  0.0000
  281PHE    CE1 4279  11.008   9.437  10.439  0.0000  0.0000  0.0000
  281PHE    HE1 4280  10.916   9.454  10.494  0.0000  0.0000  0.0000
  281PHE     CZ 4281  11.123   9.510  10.471  0.0000  0.0000  0.0000
  281PHE     HZ 4282  11.121   9.582  10.551  0.0000  0.0000  0.0000
  281PHE    CE2 4283  11.241   9.488  10.398  0.0000  0.0000  0.0000
  281PHE    HE2 4284  11.329   9.546  10.421  0.0000  0.0000  0.0000
  281PHE    CD2 4285  11.244   9.393  10.295  0.0000  0.0000  0.0000
  281PHE    HD2 4286  11.335   9.378  10.238  0.0000  0.0000  0.0000
  281PHE      C 4287  10.987   9.034  10.255  0.0000  0.0000  0.0000
  281PHE      O 4288  10.888   9.020  10.183  0.0000  0.0000  0.0000
  282GLN      N 4289  10.981   9.023  10.388  0.0000  0.0000  0.0000
  282GLN      H 4290  11.066   9.037  10.441  0.0000  0.0000  0.0000
  282GLN     CA 4291  10.857   9.008  10.465  0.0000  0.0000  0.0000
  282GLN     HA 4292  10.774   9.047  10.406  0.0000  0.0000  0.0000
  282GLN     CB 4293  10.831   8.861  10.499  0.0000  0.0000  0.0000
  282GLN    HB1 4294  10.748   8.859  10.572  0.0000  0.0000  0.0000
  282GLN    HB2 4295  10.917   8.817  10.549  0.0000  0.0000  0.0000
  282GLN     CG 4296  10.786   8.772  10.381  0.0000  0.0000  0.0000
  282GLN    HG1 4297  10.735   8.831  10.307  0.0000  0.0000  0.0000
  282GLN    HG2 4298  10.716   8.698  10.419  0.0000  0.0000  0.0000
  282GLN     CD 4299  10.901   8.694  10.316  0.0000  0.0000  0.0000
  282GLN    OE1 4300  10.947   8.593  10.366  0.0000  0.0000  0.0000
  282GLN    NE2 4301  10.947   8.734  10.200  0.0000  0.0000  0.0000
  282GLN   HE21 4302  10.915   8.821  10.159  0.0000  0.0000  0.0000
  282GLN   HE22 4303  11.021   8.678  10.159  0.0000  0.0000  0.0000
  282GLN      C 4304  10.863   9.091  10.595  0.0000  0.0000  0.0000
  282GLN      O 4305  10.963   9.087  10.666  0.0000  0.0000  0.0000
  283ALA      N 4306  10.752   9.159  10.627  0.0000  0.0000  0.0000
  283ALA      H 4307  10.678   9.161  10.560  0.0000  0.0000  0.0000
  283ALA     CA 4308  10.724   9.219  10.758  0.0000  0.0000  0.0000
  283ALA     HA 4309  10.811   9.208  10.821  0.0000  0.0000  0.0000
  283ALA     CB 4310  10.697   9.368  10.740  0.0000  0.0000  0.0000
  283ALA    HB1 4311  10.689   9.415  10.840  0.0000  0.0000  0.0000
  283ALA    HB2 4312  10.779   9.416  10.686  0.0000  0.0000  0.0000
  283ALA    HB3 4313  10.604   9.384  10.688  0.0000  0.0000  0.0000
  283ALA      C 4314  10.610   9.149  10.832  0.0000  0.0000  0.0000
  283ALA    OC1 4315  10.598   9.170  10.954  0.0000  0.0000  0.0000
  283ALA    OC2 4316  10.529   9.076  10.769  0.0000  0.0000  0.0000
  284MET      N 4317  10.705  13.312  10.786  0.0000  0.0000  0.0000
  284MET     H1 4318  10.743  13.402  10.759  0.0000  0.0000  0.0000
  284MET     H2 4319  10.761  13.240  10.741  0.0000  0.0000  0.0000
  284MET     H3 4320  10.609  13.304  10.758  0.0000  0.0000  0.0000
  284MET     CA 4321  10.718  13.298  10.933  0.0000  0.0000  0.0000
  284MET     HA 4322  10.660  13.375  10.982  0.0000  0.0000  0.0000
  284MET     CB 4323  10.665  13.159  10.979  0.0000  0.0000  0.0000
  284MET    HB1 4324  10.688  13.145  11.085  0.0000  0.0000  0.0000
  284MET    HB2 4325  10.714  13.079  10.922  0.0000  0.0000  0.0000
  284MET     CG 4326  10.513  13.144  10.966  0.0000  0.0000  0.0000
  284MET    HG1 4327  10.465  13.227  11.020  0.0000  0.0000  0.0000
  284MET    HG2 4328  10.485  13.052  11.014  0.0000  0.0000  0.0000
  284MET     SD 4329  10.445  13.140  10.796  0.0000  0.0000  0.0000
  284MET     CE 4330  10.273  13.105  10.837  0.0000  0.0000  0.0000
  284MET    HE1 4331  10.214  13.091  10.746  0.0000  0.0000  0.0000
  284MET    HE2 4332  10.266  13.014  10.897  0.0000  0.0000  0.0000
  284MET    HE3 4333  10.229  13.188  10.895  0.0000  0.0000  0.0000
  284MET      C 4334  10.865  13.321  10.968  0.0000  0.0000  0.0000
  284MET      O 4335  10.933  13.381  10.886  0.0000  0.0000  0.0000
  285ALA      N 4336  10.916  13.275  11.083  0.0000  0.0000  0.0000
  285ALA      H 4337  10.857  13.232  11.152  0.0000  0.0000  0.0000
  285ALA     CA 4338  11.060  13.281  11.112  0.0000  0.0000  0.0000
  285ALA     HA 4339  11.092  13.385  11.116  0.0000  0.0000  0.0000
  285ALA     CB 4340  11.084  13.219  11.250  0.0000  0.0000  0.0000
  285ALA    HB1 4341  11.190  13.225  11.275  0.0000  0.0000  0.0000
  285ALA    HB2 4342  11.029  13.273  11.326  0.0000  0.0000  0.0000
  285ALA    HB3 4343  11.054  13.115  11.251  0.0000  0.0000  0.0000
  285ALA      C 4344  11.144  13.210  11.003  0.0000  0.0000  0.0000
  285ALA      O 4345  11.246  13.265  10.960  0.0000  0.0000  0.0000
  286VAL      N 4346  11.096  13.097  10.952  0.0000  0.0000  0.0000
  286VAL      H 4347  11.015  13.058  10.996  0.0000  0.0000  0.0000
  286VAL     CA 4348  11.137  13.041  10.823  0.0000  0.0000  0.0000
  286VAL     HA 4349  11.239  13.070  10.802  0.0000  0.0000  0.0000
  286VAL     CB 4350  11.134  12.885  10.829  0.0000  0.0000  0.0000
  286VAL     HB 4351  11.032  12.854  10.850  0.0000  0.0000  0.0000
  286VAL    CG1 4352  11.180  12.819  10.699  0.0000  0.0000  0.0000
  286VAL   HG11 4353  11.179  12.710  10.710  0.0000  0.0000  0.0000
  286VAL   HG12 4354  11.111  12.844  10.617  0.0000  0.0000  0.0000
  286VAL   HG13 4355  11.279  12.851  10.673  0.0000  0.0000  0.0000
  286VAL    CG2 4356  11.224  12.831  10.941  0.0000  0.0000  0.0000
  286VAL   HG21 4357  11.221  12.721  10.942  0.0000  0.0000  0.0000
  286VAL   HG22 4358  11.327  12.865  10.925  0.0000  0.0000  0.0000
  286VAL   HG23 4359  11.190  12.866  11.038  0.0000  0.0000  0.0000
  286VAL      C 4360  11.043  13.094  10.713  0.0000  0.0000  0.0000
  286VAL      O 4361  10.920  13.101  10.735  0.0000  0.0000  0.0000
  287PRO      N 4362  11.093  13.133  10.594  0.0000  0.0000  0.0000
  287PRO     CD 4363  11.234  13.161  10.565  0.0000  0.0000  0.0000
  287PRO    HD1 4364  11.293  13.068  10.566  0.0000  0.0000  0.0000
  287PRO    HD2 4365  11.273  13.231  10.636  0.0000  0.0000  0.0000
  287PRO     CG 4366  11.237  13.221  10.423  0.0000  0.0000  0.0000
  287PRO    HG1 4367  11.264  13.146  10.351  0.0000  0.0000  0.0000
  287PRO    HG2 4368  11.307  13.305  10.416  0.0000  0.0000  0.0000
  287PRO     CB 4369  11.094  13.267  10.398  0.0000  0.0000  0.0000
  287PRO    HB1 4370  11.069  13.264  10.292  0.0000  0.0000  0.0000
  287PRO    HB2 4371  11.082  13.369  10.437  0.0000  0.0000  0.0000
  287PRO     CA 4372  11.009  13.169  10.481  0.0000  0.0000  0.0000
  287PRO     HA 4373  10.922  13.223  10.516  0.0000  0.0000  0.0000
  287PRO      C 4374  10.965  13.046  10.400  0.0000  0.0000  0.0000
  287PRO      O 4375  11.032  12.944  10.399  0.0000  0.0000  0.0000
  288PRO      N 4376  10.848  13.055  10.331  0.0000  0.0000  0.0000
  288PRO     CD 4377  10.760  13.170  10.323  0.0000  0.0000  0.0000
  288PRO    HD1 4378  10.817  13.261  10.304  0.0000  0.0000  0.0000
  288PRO    HD2 4379  10.704  13.177  10.415  0.0000  0.0000  0.0000
  288PRO     CG 4380  10.667  13.141  10.205  0.0000  0.0000  0.0000
  288PRO    HG1 4381  10.713  13.176  10.113  0.0000  0.0000  0.0000
  288PRO    HG2 4382  10.569  13.189  10.219  0.0000  0.0000  0.0000
  288PRO     CB 4383  10.658  12.989  10.204  0.0000  0.0000  0.0000
  288PRO    HB1 4384  10.629  12.952  10.106  0.0000  0.0000  0.0000
  288PRO    HB2 4385  10.588  12.954  10.281  0.0000  0.0000  0.0000
  288PRO     CA 4386  10.801  12.947  10.242  0.0000  0.0000  0.0000
  288PRO     HA 4387  10.798  12.853  10.296  0.0000  0.0000  0.0000
  288PRO      C 4388  10.890  12.932  10.117  0.0000  0.0000  0.0000
  288PRO      O 4389  10.962  13.023  10.079  0.0000  0.0000  0.0000
  289THR      N 4390  10.880  12.815  10.051  0.0000  0.0000  0.0000
  289THR      H 4391  10.821  12.742  10.086  0.0000  0.0000  0.0000
  289THR     CA 4392  10.944  12.790   9.921  0.0000  0.0000  0.0000
  289THR     HA 4393  11.052  12.809   9.931  0.0000  0.0000  0.0000
  289THR     CB 4394  10.922  12.645   9.875  0.0000  0.0000  0.0000
  289THR     HB 4395  10.843  12.643   9.800  0.0000  0.0000  0.0000
  289THR    CG2 4396  11.047  12.585   9.813  0.0000  0.0000  0.0000
  289THR   HG21 4397  11.027  12.482   9.782  0.0000  0.0000  0.0000
  289THR   HG22 4398  11.078  12.644   9.726  0.0000  0.0000  0.0000
  289THR   HG23 4399  11.129  12.584   9.886  0.0000  0.0000  0.0000
  289THR    OG1 4400  10.881  12.561   9.981  0.0000  0.0000  0.0000
  289THR    HG1 4401  10.783  12.547   9.966  0.0000  0.0000  0.0000
  289THR      C 4402  10.887  12.884   9.813  0.0000  0.0000  0.0000
  289THR      O 4403  10.771  12.923   9.822  0.0000  0.0000  0.0000
  290TYR      N 4404  10.963  12.911   9.706  0.0000  0.0000  0.0000
  290TYR      H 4405  11.059  12.880   9.706  0.0000  0.0000  0.0000
  290TYR     CA 4406  10.913  12.993   9.595  0.0000  0.0000  0.0000
  290TYR     HA 4407  10.894  13.095   9.633  0.0000  0.0000  0.0000
  290TYR     CB 4408  11.023  13.006   9.487  0.0000  0.0000  0.0000
  290TYR    HB1 4409  11.039  12.909   9.440  0.0000  0.0000  0.0000
  290TYR    HB2 4410  11.116  13.035   9.535  0.0000  0.0000  0.0000
  290TYR     CG 4411  10.989  13.109   9.380  0.0000  0.0000  0.0000
  290TYR    CD1 4412  10.905  13.074   9.273  0.0000  0.0000  0.0000
  290TYR    HD1 4413  10.865  12.975   9.263  0.0000  0.0000  0.0000
  290TYR    CE1 4414  10.869  13.172   9.178  0.0000  0.0000  0.0000
  290TYR    HE1 4415  10.803  13.148   9.096  0.0000  0.0000  0.0000
  290TYR     CZ 4416  10.920  13.303   9.188  0.0000  0.0000  0.0000
  290TYR     OH 4417  10.884  13.396   9.096  0.0000  0.0000  0.0000
  290TYR     HH 4418  10.936  13.477   9.106  0.0000  0.0000  0.0000
  290TYR    CE2 4419  11.008  13.336   9.293  0.0000  0.0000  0.0000
  290TYR    HE2 4420  11.047  13.436   9.299  0.0000  0.0000  0.0000
  290TYR    CD2 4421  11.043  13.239   9.389  0.0000  0.0000  0.0000
  290TYR    HD2 4422  11.109  13.265   9.470  0.0000  0.0000  0.0000
  290TYR      C 4423  10.782  12.941   9.536  0.0000  0.0000  0.0000
  290TYR      O 4424  10.687  13.016   9.514  0.0000  0.0000  0.0000
  291ALA      N 4425  10.770  12.809   9.520  0.0000  0.0000  0.0000
  291ALA      H 4426  10.850  12.751   9.542  0.0000  0.0000  0.0000
  291ALA     CA 4427  10.649  12.742   9.472  0.0000  0.0000  0.0000
  291ALA     HA 4428  10.621  12.787   9.377  0.0000  0.0000  0.0000
  291ALA     CB 4429  10.684  12.595   9.446  0.0000  0.0000  0.0000
  291ALA    HB1 4430  10.597  12.543   9.404  0.0000  0.0000  0.0000
  291ALA    HB2 4431  10.766  12.588   9.375  0.0000  0.0000  0.0000
  291ALA    HB3 4432  10.712  12.545   9.539  0.0000  0.0000  0.0000
  291ALA      C 4433  10.527  12.754   9.566  0.0000  0.0000  0.0000
  291ALA      O 4434  10.413  12.732   9.523  0.0000  0.0000  0.0000
  292ASP      N 4435  10.547  12.796   9.692  0.0000  0.0000  0.0000
  292ASP      H 4436  10.643  12.815   9.721  0.0000  0.0000  0.0000
  292ASP     CA 4437  10.444  12.822   9.793  0.0000  0.0000  0.0000
  292ASP     HA 4438  10.353  12.773   9.759  0.0000  0.0000  0.0000
  292ASP     CB 4439  10.480  12.753   9.926  0.0000  0.0000  0.0000
  292ASP    HB1 4440  10.400  12.768   9.997  0.0000  0.0000  0.0000
  292ASP    HB2 4441  10.570  12.802   9.966  0.0000  0.0000  0.0000
  292ASP     CG 4442  10.507  12.604   9.912  0.0000  0.0000  0.0000
  292ASP    OD1 4443  10.407  12.531   9.889  0.0000  0.0000  0.0000
  292ASP    OD2 4444  10.625  12.564   9.928  0.0000  0.0000  0.0000
  292ASP      C 4445  10.409  12.971   9.813  0.0000  0.0000  0.0000
  292ASP      O 4446  10.321  13.005   9.892  0.0000  0.0000  0.0000
  293LEU      N 4447  10.474  13.063   9.740  0.0000  0.0000  0.0000
  293LEU      H 4448  10.548  13.033   9.677  0.0000  0.0000  0.0000
  293LEU     CA 4449  10.440  13.206   9.745  0.0000  0.0000  0.0000
  293LEU     HA 4450  10.441  13.237   9.849  0.0000  0.0000  0.0000
  293LEU     CB 4451  10.548  13.289   9.670  0.0000  0.0000  0.0000
  293LEU    HB1 4452  10.515  13.391   9.667  0.0000  0.0000  0.0000
  293LEU    HB2 4453  10.554  13.251   9.567  0.0000  0.0000  0.0000
  293LEU     CG 4454  10.687  13.285   9.733  0.0000  0.0000  0.0000
  293LEU     HG 4455  10.720  13.182   9.744  0.0000  0.0000  0.0000
  293LEU    CD1 4456  10.787  13.360   9.645  0.0000  0.0000  0.0000
  293LEU   HD11 4457  10.885  13.357   9.687  0.0000  0.0000  0.0000
  293LEU   HD12 4458  10.789  13.314   9.545  0.0000  0.0000  0.0000
  293LEU   HD13 4459  10.755  13.465   9.636  0.0000  0.0000  0.0000
  293LEU    CD2 4460  10.690  13.352   9.871  0.0000  0.0000  0.0000
  293LEU   HD21 4461  10.792  13.351   9.910  0.0000  0.0000  0.0000
  293LEU   HD22 4462  10.655  13.454   9.863  0.0000  0.0000  0.0000
  293LEU   HD23 4463  10.626  13.297   9.940  0.0000  0.0000  0.0000
  293LEU      C 4464  10.298  13.230   9.692  0.0000  0.0000  0.0000
  293LEU      O 4465  10.255  13.170   9.593  0.0000  0.0000  0.0000
  294GLY      N 4466  10.218  13.309   9.764  0.0000  0.0000  0.0000
  294GLY      H 4467  10.260  13.363   9.839  0.0000  0.0000  0.0000
  294GLY     CA 4468  10.075  13.326   9.737  0.0000  0.0000  0.0000
  294GLY    HA1 4469  10.064  13.368   9.636  0.0000  0.0000  0.0000
  294GLY    HA2 4470  10.035  13.401   9.806  0.0000  0.0000  0.0000
  294GLY      C 4471   9.990  13.200   9.747  0.0000  0.0000  0.0000
  294GLY      O 4472   9.873  13.201   9.705  0.0000  0.0000  0.0000
  295LYS      N 4473  10.041  13.086   9.798  0.0000  0.0000  0.0000
  295LYS      H 4474  10.138  13.088   9.829  0.0000  0.0000  0.0000
  295LYS     CA 4475   9.972  12.958   9.790  0.0000  0.0000  0.0000
  295LYS     HA 4476   9.944  12.942   9.686  0.0000  0.0000  0.0000
  295LYS     CB 4477  10.065  12.843   9.831  0.0000  0.0000  0.0000
  295LYS    HB1 4478  10.094  12.853   9.935  0.0000  0.0000  0.0000
  295LYS    HB2 4479  10.154  12.850   9.768  0.0000  0.0000  0.0000
  295LYS     CG 4480  10.002  12.705   9.807  0.0000  0.0000  0.0000
  295LYS    HG1 4481   9.974  12.696   9.702  0.0000  0.0000  0.0000
  295LYS    HG2 4482   9.913  12.696   9.870  0.0000  0.0000  0.0000
  295LYS     CD 4483  10.099  12.593   9.844  0.0000  0.0000  0.0000
  295LYS    HD1 4484  10.124  12.599   9.951  0.0000  0.0000  0.0000
  295LYS    HD2 4485  10.192  12.609   9.789  0.0000  0.0000  0.0000
  295LYS     CE 4486  10.047  12.454   9.810  0.0000  0.0000  0.0000
  295LYS    HE1 4487  10.115  12.380   9.854  0.0000  0.0000  0.0000
  295LYS    HE2 4488  10.051  12.441   9.701  0.0000  0.0000  0.0000
  295LYS     NZ 4489   9.909  12.432   9.858  0.0000  0.0000  0.0000
  295LYS    HZ1 4490   9.878  12.337   9.841  0.0000  0.0000  0.0000
  295LYS    HZ2 4491   9.898  12.453   9.956  0.0000  0.0000  0.0000
  295LYS    HZ3 4492   9.842  12.493   9.810  0.0000  0.0000  0.0000
  295LYS      C 4493   9.840  12.953   9.868  0.0000  0.0000  0.0000
  295LYS      O 4494   9.747  12.890   9.819  0.0000  0.0000  0.0000
  296SER      N 4495   9.828  13.023   9.981  0.0000  0.0000  0.0000
  296SER      H 4496   9.908  13.072  10.019  0.0000  0.0000  0.0000
  296SER     CA 4497   9.699  13.028  10.053  0.0000  0.0000  0.0000
  296SER     HA 4498   9.667  12.926  10.076  0.0000  0.0000  0.0000
  296SER     CB 4499   9.712  13.103  10.186  0.0000  0.0000  0.0000
  296SER    HB1 4500   9.615  13.112  10.233  0.0000  0.0000  0.0000
  296SER    HB2 4501   9.752  13.203  10.168  0.0000  0.0000  0.0000
  296SER     OG 4502   9.800  13.031  10.273  0.0000  0.0000  0.0000
  296SER     HG 4503   9.746  12.966  10.319  0.0000  0.0000  0.0000
  296SER      C 4504   9.587  13.089   9.966  0.0000  0.0000  0.0000
  296SER      O 4505   9.478  13.034   9.964  0.0000  0.0000  0.0000
  297ALA      N 4506   9.616  13.193   9.885  0.0000  0.0000  0.0000
  297ALA      H 4507   9.709  13.230   9.885  0.0000  0.0000  0.0000
  297ALA     CA 4508   9.520  13.244   9.787  0.0000  0.0000  0.0000
  297ALA     HA 4509   9.428  13.269   9.839  0.0000  0.0000  0.0000
  297ALA     CB 4510   9.577  13.371   9.724  0.0000  0.0000  0.0000
  297ALA    HB1 4511   9.502  13.414   9.657  0.0000  0.0000  0.0000
  297ALA    HB2 4512   9.601  13.445   9.801  0.0000  0.0000  0.0000
  297ALA    HB3 4513   9.667  13.351   9.666  0.0000  0.0000  0.0000
  297ALA      C 4514   9.486  13.137   9.680  0.0000  0.0000  0.0000
  297ALA      O 4515   9.368  13.108   9.656  0.0000  0.0000  0.0000
  298ARG      N 4516   9.589  13.075   9.620  0.0000  0.0000  0.0000
  298ARG      H 4517   9.682  13.104   9.647  0.0000  0.0000  0.0000
  298ARG     CA 4518   9.572  12.970   9.517  0.0000  0.0000  0.0000
  298ARG     HA 4519   9.512  13.012   9.436  0.0000  0.0000  0.0000
  298ARG     CB 4520   9.709  12.931   9.459  0.0000  0.0000  0.0000
  298ARG    HB1 4521   9.694  12.845   9.393  0.0000  0.0000  0.0000
  298ARG    HB2 4522   9.776  12.899   9.541  0.0000  0.0000  0.0000
  298ARG     CG 4523   9.775  13.044   9.379  0.0000  0.0000  0.0000
  298ARG    HG1 4524   9.795  13.129   9.444  0.0000  0.0000  0.0000
  298ARG    HG2 4525   9.705  13.075   9.302  0.0000  0.0000  0.0000
  298ARG     CD 4526   9.907  13.002   9.310  0.0000  0.0000  0.0000
  298ARG    HD1 4527   9.929  13.076   9.233  0.0000  0.0000  0.0000
  298ARG    HD2 4528   9.890  12.907   9.260  0.0000  0.0000  0.0000
  298ARG     NE 4529  10.021  12.997   9.403  0.0000  0.0000  0.0000
  298ARG     HE 4530  10.037  13.079   9.459  0.0000  0.0000  0.0000
  298ARG     CZ 4531  10.114  12.904   9.411  0.0000  0.0000  0.0000
  298ARG    NH1 4532  10.114  12.793   9.341  0.0000  0.0000  0.0000
  298ARG   HH11 4533  10.045  12.780   9.270  0.0000  0.0000  0.0000
  298ARG   HH12 4534  10.192  12.731   9.351  0.0000  0.0000  0.0000
  298ARG    NH2 4535  10.213  12.918   9.493  0.0000  0.0000  0.0000
  298ARG   HH21 4536  10.230  13.009   9.536  0.0000  0.0000  0.0000
  298ARG   HH22 4537  10.286  12.848   9.499  0.0000  0.0000  0.0000
  298ARG      C 4538   9.493  12.848   9.567  0.0000  0.0000  0.0000
  298ARG      O 4539   9.413  12.793   9.491  0.0000  0.0000  0.0000
  299ASP      N 4540   9.508  12.811   9.694  0.0000  0.0000  0.0000
  299ASP      H 4541   9.580  12.856   9.748  0.0000  0.0000  0.0000
  299ASP     CA 4542   9.430  12.704   9.756  0.0000  0.0000  0.0000
  299ASP     HA 4543   9.433  12.619   9.689  0.0000  0.0000  0.0000
  299ASP     CB 4544   9.497  12.655   9.887  0.0000  0.0000  0.0000
  299ASP    HB1 4545   9.421  12.601   9.945  0.0000  0.0000  0.0000
  299ASP    HB2 4546   9.526  12.742   9.946  0.0000  0.0000  0.0000
  299ASP     CG 4547   9.618  12.563   9.868  0.0000  0.0000  0.0000
  299ASP    OD1 4548   9.685  12.561   9.763  0.0000  0.0000  0.0000
  299ASP    OD2 4549   9.643  12.477   9.956  0.0000  0.0000  0.0000
  299ASP      C 4550   9.281  12.739   9.774  0.0000  0.0000  0.0000
  299ASP      O 4551   9.198  12.653   9.750  0.0000  0.0000  0.0000
  300VAL      N 4552   9.244  12.864   9.808  0.0000  0.0000  0.0000
  300VAL      H 4553   9.317  12.932   9.828  0.0000  0.0000  0.0000
  300VAL     CA 4554   9.103  12.906   9.814  0.0000  0.0000  0.0000
  300VAL     HA 4555   9.051  12.838   9.882  0.0000  0.0000  0.0000
  300VAL     CB 4556   9.085  13.049   9.871  0.0000  0.0000  0.0000
  300VAL     HB 4557   9.141  13.119   9.809  0.0000  0.0000  0.0000
  300VAL    CG1 4558   8.938  13.094   9.876  0.0000  0.0000  0.0000
  300VAL   HG11 4559   8.932  13.195   9.915  0.0000  0.0000  0.0000
  300VAL   HG12 4560   8.896  13.095   9.776  0.0000  0.0000  0.0000
  300VAL   HG13 4561   8.881  13.028   9.940  0.0000  0.0000  0.0000
  300VAL    CG2 4562   9.136  13.059  10.015  0.0000  0.0000  0.0000
  300VAL   HG21 4563   9.121  13.161  10.053  0.0000  0.0000  0.0000
  300VAL   HG22 4564   9.083  12.989  10.079  0.0000  0.0000  0.0000
  300VAL   HG23 4565   9.242  13.037  10.020  0.0000  0.0000  0.0000
  300VAL      C 4566   9.034  12.894   9.678  0.0000  0.0000  0.0000
  300VAL      O 4567   8.921  12.844   9.671  0.0000  0.0000  0.0000
  301PHE      N 4568   9.103  12.933   9.570  0.0000  0.0000  0.0000
  301PHE      H 4569   9.193  12.976   9.584  0.0000  0.0000  0.0000
  301PHE     CA 4570   9.049  12.922   9.432  0.0000  0.0000  0.0000
  301PHE     HA 4571   8.949  12.963   9.431  0.0000  0.0000  0.0000
  301PHE     CB 4572   9.137  13.006   9.337  0.0000  0.0000  0.0000
  301PHE    HB1 4573   9.117  12.974   9.234  0.0000  0.0000  0.0000
  301PHE    HB2 4574   9.242  12.985   9.355  0.0000  0.0000  0.0000
  301PHE     CG 4575   9.112  13.156   9.341  0.0000  0.0000  0.0000
  301PHE    CD1 4576   9.203  13.241   9.404  0.0000  0.0000  0.0000
  301PHE    HD1 4577   9.293  13.203   9.448  0.0000  0.0000  0.0000
  301PHE    CE1 4578   9.179  13.380   9.411  0.0000  0.0000  0.0000
  301PHE    HE1 4579   9.247  13.446   9.461  0.0000  0.0000  0.0000
  301PHE     CZ 4580   9.062  13.433   9.353  0.0000  0.0000  0.0000
  301PHE     HZ 4581   9.042  13.540   9.361  0.0000  0.0000  0.0000
  301PHE    CE2 4582   8.973  13.348   9.286  0.0000  0.0000  0.0000
  301PHE    HE2 4583   8.883  13.389   9.240  0.0000  0.0000  0.0000
  301PHE    CD2 4584   8.998  13.210   9.280  0.0000  0.0000  0.0000
  301PHE    HD2 4585   8.926  13.145   9.229  0.0000  0.0000  0.0000
  301PHE      C 4586   9.039  12.778   9.380  0.0000  0.0000  0.0000
  301PHE      O 4587   8.962  12.753   9.287  0.0000  0.0000  0.0000
  302THR      N 4588   9.114  12.681   9.436  0.0000  0.0000  0.0000
  302THR      H 4589   9.175  12.708   9.513  0.0000  0.0000  0.0000
  302THR     CA 4590   9.128  12.545   9.380  0.0000  0.0000  0.0000
  302THR     HA 4591   9.078  12.541   9.283  0.0000  0.0000  0.0000
  302THR     CB 4592   9.275  12.509   9.353  0.0000  0.0000  0.0000
  302THR     HB 4593   9.280  12.404   9.326  0.0000  0.0000  0.0000
  302THR    CG2 4594   9.336  12.590   9.239  0.0000  0.0000  0.0000
  302THR   HG21 4595   9.440  12.563   9.227  0.0000  0.0000  0.0000
  302THR   HG22 4596   9.283  12.569   9.146  0.0000  0.0000  0.0000
  302THR   HG23 4597   9.329  12.698   9.260  0.0000  0.0000  0.0000
  302THR    OG1 4598   9.352  12.530   9.468  0.0000  0.0000  0.0000
  302THR    HG1 4599   9.380  12.623   9.468  0.0000  0.0000  0.0000
  302THR      C 4600   9.064  12.434   9.463  0.0000  0.0000  0.0000
  302THR      O 4601   9.002  12.345   9.405  0.0000  0.0000  0.0000
  303LYS      N 4602   9.071  12.437   9.598  0.0000  0.0000  0.0000
  303LYS      H 4603   9.119  12.516   9.642  0.0000  0.0000  0.0000
  303LYS     CA 4604   9.010  12.334   9.682  0.0000  0.0000  0.0000
  303LYS     HA 4605   9.030  12.235   9.636  0.0000  0.0000  0.0000
  303LYS     CB 4606   9.071  12.332   9.823  0.0000  0.0000  0.0000
  303LYS    HB1 4607   9.002  12.282   9.890  0.0000  0.0000  0.0000
  303LYS    HB2 4608   9.083  12.434   9.860  0.0000  0.0000  0.0000
  303LYS     CG 4609   9.206  12.257   9.834  0.0000  0.0000  0.0000
  303LYS    HG1 4610   9.193  12.157   9.792  0.0000  0.0000  0.0000
  303LYS    HG2 4611   9.227  12.245   9.941  0.0000  0.0000  0.0000
  303LYS     CD 4612   9.324  12.326   9.766  0.0000  0.0000  0.0000
  303LYS    HD1 4613   9.334  12.426   9.803  0.0000  0.0000  0.0000
  303LYS    HD2 4614   9.307  12.330   9.658  0.0000  0.0000  0.0000
  303LYS     CE 4615   9.455  12.249   9.790  0.0000  0.0000  0.0000
  303LYS    HE1 4616   9.532  12.295   9.728  0.0000  0.0000  0.0000
  303LYS    HE2 4617   9.442  12.146   9.755  0.0000  0.0000  0.0000
  303LYS     NZ 4618   9.496  12.250   9.932  0.0000  0.0000  0.0000
  303LYS    HZ1 4619   9.571  12.184   9.949  0.0000  0.0000  0.0000
  303LYS    HZ2 4620   9.535  12.343   9.956  0.0000  0.0000  0.0000
  303LYS    HZ3 4621   9.420  12.230   9.993  0.0000  0.0000  0.0000
  303LYS      C 4622   8.858  12.347   9.688  0.0000  0.0000  0.0000
  303LYS      O 4623   8.807  12.458   9.710  0.0000  0.0000  0.0000
  304GLY      N 4624   8.787  12.236   9.675  0.0000  0.0000  0.0000
  304GLY      H 4625   8.836  12.148   9.666  0.0000  0.0000  0.0000
  304GLY     CA 4626   8.639  12.230   9.674  0.0000  0.0000  0.0000
  304GLY    HA1 4627   8.599  12.314   9.731  0.0000  0.0000  0.0000
  304GLY    HA2 4628   8.609  12.137   9.724  0.0000  0.0000  0.0000
  304GLY      C 4629   8.576  12.231   9.534  0.0000  0.0000  0.0000
  304GLY      O 4630   8.454  12.240   9.525  0.0000  0.0000  0.0000
  305TYR      N 4631   8.654  12.221   9.426  0.0000  0.0000  0.0000
  305TYR      H 4632   8.753  12.209   9.439  0.0000  0.0000  0.0000
  305TYR     CA 4633   8.603  12.225   9.288  0.0000  0.0000  0.0000
  305TYR     HA 4634   8.495  12.216   9.289  0.0000  0.0000  0.0000
  305TYR     CB 4635   8.640  12.359   9.224  0.0000  0.0000  0.0000
  305TYR    HB1 4636   8.588  12.367   9.128  0.0000  0.0000  0.0000
  305TYR    HB2 4637   8.747  12.360   9.202  0.0000  0.0000  0.0000
  305TYR     CG 4638   8.608  12.484   9.306  0.0000  0.0000  0.0000
  305TYR    CD1 4639   8.477  12.534   9.315  0.0000  0.0000  0.0000
  305TYR    HD1 4640   8.395  12.480   9.269  0.0000  0.0000  0.0000
  305TYR    CE1 4641   8.450  12.652   9.385  0.0000  0.0000  0.0000
  305TYR    HE1 4642   8.350  12.693   9.393  0.0000  0.0000  0.0000
  305TYR     CZ 4643   8.556  12.723   9.448  0.0000  0.0000  0.0000
  305TYR     OH 4644   8.531  12.840   9.512  0.0000  0.0000  0.0000
  305TYR     HH 4645   8.609  12.877   9.555  0.0000  0.0000  0.0000
  305TYR    CE2 4646   8.686  12.671   9.443  0.0000  0.0000  0.0000
  305TYR    HE2 4647   8.765  12.722   9.495  0.0000  0.0000  0.0000
  305TYR    CD2 4648   8.712  12.552   9.371  0.0000  0.0000  0.0000
  305TYR    HD2 4649   8.812  12.513   9.370  0.0000  0.0000  0.0000
  305TYR      C 4650   8.660  12.109   9.204  0.0000  0.0000  0.0000
  305TYR      O 4651   8.776  12.071   9.219  0.0000  0.0000  0.0000
  306GLY      N 4652   8.579  12.057   9.111  0.0000  0.0000  0.0000
  306GLY      H 4653   8.481  12.086   9.109  0.0000  0.0000  0.0000
  306GLY     CA 4654   8.615  11.944   9.023  0.0000  0.0000  0.0000
  306GLY    HA1 4655   8.595  11.850   9.076  0.0000  0.0000  0.0000
  306GLY    HA2 4656   8.721  11.949   9.000  0.0000  0.0000  0.0000
  306GLY      C 4657   8.539  11.940   8.890  0.0000  0.0000  0.0000
  306GLY      O 4658   8.515  11.832   8.839  0.0000  0.0000  0.0000
  307PHE      N 4659   8.497  12.055   8.838  0.0000  0.0000  0.0000
  307PHE      H 4660   8.523  12.141   8.885  0.0000  0.0000  0.0000
  307PHE     CA 4661   8.412  12.068   8.719  0.0000  0.0000  0.0000
  307PHE     HA 4662   8.312  12.035   8.745  0.0000  0.0000  0.0000
  307PHE     CB 4663   8.404  12.216   8.676  0.0000  0.0000  0.0000
  307PHE    HB1 4664   8.311  12.230   8.620  0.0000  0.0000  0.0000
  307PHE    HB2 4665   8.486  12.236   8.607  0.0000  0.0000  0.0000
  307PHE     CG 4666   8.409  12.321   8.786  0.0000  0.0000  0.0000
  307PHE    CD1 4667   8.313  12.322   8.888  0.0000  0.0000  0.0000
  307PHE    HD1 4668   8.236  12.245   8.892  0.0000  0.0000  0.0000
  307PHE    CE1 4669   8.314  12.425   8.983  0.0000  0.0000  0.0000
  307PHE    HE1 4670   8.238  12.429   9.059  0.0000  0.0000  0.0000
  307PHE     CZ 4671   8.410  12.527   8.977  0.0000  0.0000  0.0000
  307PHE     HZ 4672   8.408  12.608   9.048  0.0000  0.0000  0.0000
  307PHE    CE2 4673   8.506  12.526   8.875  0.0000  0.0000  0.0000
  307PHE    HE2 4674   8.579  12.606   8.866  0.0000  0.0000  0.0000
  307PHE    CD2 4675   8.506  12.421   8.781  0.0000  0.0000  0.0000
  307PHE    HD2 4676   8.579  12.422   8.700  0.0000  0.0000  0.0000
  307PHE      C 4677   8.461  11.986   8.598  0.0000  0.0000  0.0000
  307PHE      O 4678   8.579  11.986   8.566  0.0000  0.0000  0.0000
  308GLY      N 4679   8.369  11.917   8.530  0.0000  0.0000  0.0000
  308GLY      H 4680   8.274  11.916   8.564  0.0000  0.0000  0.0000
  308GLY     CA 4681   8.400  11.832   8.413  0.0000  0.0000  0.0000
  308GLY    HA1 4682   8.467  11.886   8.346  0.0000  0.0000  0.0000
  308GLY    HA2 4683   8.308  11.810   8.360  0.0000  0.0000  0.0000
  308GLY      C 4684   8.467  11.698   8.447  0.0000  0.0000  0.0000
  308GLY      O 4685   8.501  11.623   8.356  0.0000  0.0000  0.0000
  309LEU      N 4686   8.485  11.667   8.577  0.0000  0.0000  0.0000
  309LEU      H 4687   8.458  11.734   8.647  0.0000  0.0000  0.0000
  309LEU     CA 4688   8.538  11.540   8.625  0.0000  0.0000  0.0000
  309LEU     HA 4689   8.554  11.473   8.540  0.0000  0.0000  0.0000
  309LEU     CB 4690   8.672  11.560   8.699  0.0000  0.0000  0.0000
  309LEU    HB1 4691   8.710  11.463   8.728  0.0000  0.0000  0.0000
  309LEU    HB2 4692   8.652  11.616   8.790  0.0000  0.0000  0.0000
  309LEU     CG 4693   8.783  11.634   8.622  0.0000  0.0000  0.0000
  309LEU     HG 4694   8.749  11.734   8.593  0.0000  0.0000  0.0000
  309LEU    CD1 4695   8.904  11.650   8.714  0.0000  0.0000  0.0000
  309LEU   HD11 4696   8.982  11.706   8.661  0.0000  0.0000  0.0000
  309LEU   HD12 4697   8.876  11.709   8.802  0.0000  0.0000  0.0000
  309LEU   HD13 4698   8.943  11.554   8.744  0.0000  0.0000  0.0000
  309LEU    CD2 4699   8.829  11.559   8.497  0.0000  0.0000  0.0000
  309LEU   HD21 4700   8.915  11.609   8.453  0.0000  0.0000  0.0000
  309LEU   HD22 4701   8.854  11.455   8.522  0.0000  0.0000  0.0000
  309LEU   HD23 4702   8.749  11.559   8.424  0.0000  0.0000  0.0000
  309LEU      C 4703   8.440  11.472   8.720  0.0000  0.0000  0.0000
  309LEU      O 4704   8.363  11.536   8.792  0.0000  0.0000  0.0000
  310ILE      N 4705   8.452  11.339   8.730  0.0000  0.0000  0.0000
  310ILE      H 4706   8.512  11.293   8.662  0.0000  0.0000  0.0000
  310ILE     CA 4707   8.422  11.264   8.853  0.0000  0.0000  0.0000
  310ILE     HA 4708   8.380  11.333   8.926  0.0000  0.0000  0.0000
  310ILE     CB 4709   8.317  11.154   8.830  0.0000  0.0000  0.0000
  310ILE     HB 4710   8.299  11.105   8.927  0.0000  0.0000  0.0000
  310ILE    CG2 4711   8.184  11.217   8.784  0.0000  0.0000  0.0000
  310ILE   HG21 4712   8.104  11.143   8.789  0.0000  0.0000  0.0000
  310ILE   HG22 4713   8.157  11.299   8.849  0.0000  0.0000  0.0000
  310ILE   HG23 4714   8.193  11.253   8.681  0.0000  0.0000  0.0000
  310ILE    CG1 4715   8.366  11.045   8.731  0.0000  0.0000  0.0000
  310ILE   HG11 4716   8.462  11.007   8.764  0.0000  0.0000  0.0000
  310ILE   HG12 4717   8.379  11.090   8.633  0.0000  0.0000  0.0000
  310ILE     CD 4718   8.270  10.926   8.718  0.0000  0.0000  0.0000
  310ILE    HD1 4719   8.318  10.850   8.654  0.0000  0.0000  0.0000
  310ILE    HD2 4720   8.251  10.882   8.816  0.0000  0.0000  0.0000
  310ILE    HD3 4721   8.178  10.956   8.671  0.0000  0.0000  0.0000
  310ILE      C 4722   8.553  11.213   8.913  0.0000  0.0000  0.0000
  310ILE      O 4723   8.648  11.182   8.839  0.0000  0.0000  0.0000
  311LYS      N 4724   8.559  11.203   9.047  0.0000  0.0000  0.0000
  311LYS      H 4725   8.483  11.240   9.100  0.0000  0.0000  0.0000
  311LYS     CA 4726   8.677  11.153   9.120  0.0000  0.0000  0.0000
  311LYS     HA 4727   8.742  11.099   9.052  0.0000  0.0000  0.0000
  311LYS     CB 4728   8.757  11.268   9.182  0.0000  0.0000  0.0000
  311LYS    HB1 4729   8.842  11.223   9.234  0.0000  0.0000  0.0000
  311LYS    HB2 4730   8.696  11.318   9.257  0.0000  0.0000  0.0000
  311LYS     CG 4731   8.810  11.374   9.086  0.0000  0.0000  0.0000
  311LYS    HG1 4732   8.729  11.432   9.042  0.0000  0.0000  0.0000
  311LYS    HG2 4733   8.871  11.328   9.007  0.0000  0.0000  0.0000
  311LYS     CD 4734   8.897  11.465   9.173  0.0000  0.0000  0.0000
  311LYS    HD1 4735   8.977  11.404   9.217  0.0000  0.0000  0.0000
  311LYS    HD2 4736   8.837  11.507   9.254  0.0000  0.0000  0.0000
  311LYS     CE 4737   8.964  11.579   9.098  0.0000  0.0000  0.0000
  311LYS    HE1 4738   8.889  11.646   9.057  0.0000  0.0000  0.0000
  311LYS    HE2 4739   9.024  11.536   9.016  0.0000  0.0000  0.0000
  311LYS     NZ 4740   9.053  11.650   9.193  0.0000  0.0000  0.0000
  311LYS    HZ1 4741   9.106  11.720   9.148  0.0000  0.0000  0.0000
  311LYS    HZ2 4742   8.998  11.689   9.268  0.0000  0.0000  0.0000
  311LYS    HZ3 4743   9.115  11.581   9.238  0.0000  0.0000  0.0000
  311LYS      C 4744   8.642  11.060   9.235  0.0000  0.0000  0.0000
  311LYS      O 4745   8.538  11.075   9.299  0.0000  0.0000  0.0000
  312LEU      N 4746   8.737  10.973   9.267  0.0000  0.0000  0.0000
  312LEU      H 4747   8.817  10.967   9.205  0.0000  0.0000  0.0000
  312LEU     CA 4748   8.745  10.893   9.389  0.0000  0.0000  0.0000
  312LEU     HA 4749   8.684  10.938   9.466  0.0000  0.0000  0.0000
  312LEU     CB 4750   8.691  10.752   9.357  0.0000  0.0000  0.0000
  312LEU    HB1 4751   8.769  10.694   9.308  0.0000  0.0000  0.0000
  312LEU    HB2 4752   8.609  10.762   9.286  0.0000  0.0000  0.0000
  312LEU     CG 4753   8.637  10.678   9.479  0.0000  0.0000  0.0000
  312LEU     HG 4754   8.554  10.734   9.520  0.0000  0.0000  0.0000
  312LEU    CD1 4755   8.586  10.540   9.434  0.0000  0.0000  0.0000
  312LEU   HD11 4756   8.542  10.487   9.518  0.0000  0.0000  0.0000
  312LEU   HD12 4757   8.510  10.552   9.358  0.0000  0.0000  0.0000
  312LEU   HD13 4758   8.669  10.481   9.393  0.0000  0.0000  0.0000
  312LEU    CD2 4759   8.741  10.655   9.588  0.0000  0.0000  0.0000
  312LEU   HD21 4760   8.699  10.592   9.665  0.0000  0.0000  0.0000
  312LEU   HD22 4761   8.830  10.609   9.545  0.0000  0.0000  0.0000
  312LEU   HD23 4762   8.768  10.751   9.634  0.0000  0.0000  0.0000
  312LEU      C 4763   8.893  10.897   9.434  0.0000  0.0000  0.0000
  312LEU      O 4764   8.978  10.830   9.375  0.0000  0.0000  0.0000
  313ASP      N 4765   8.924  10.977   9.536  0.0000  0.0000  0.0000
  313ASP      H 4766   8.846  11.024   9.584  0.0000  0.0000  0.0000
  313ASP     CA 4767   9.057  10.996   9.592  0.0000  0.0000  0.0000
  313ASP     HA 4768   9.129  10.945   9.528  0.0000  0.0000  0.0000
  313ASP     CB 4769   9.095  11.145   9.592  0.0000  0.0000  0.0000
  313ASP    HB1 4770   9.198  11.156   9.629  0.0000  0.0000  0.0000
  313ASP    HB2 4771   9.030  11.198   9.660  0.0000  0.0000  0.0000
  313ASP     CG 4772   9.087  11.217   9.453  0.0000  0.0000  0.0000
  313ASP    OD1 4773   9.132  11.155   9.353  0.0000  0.0000  0.0000
  313ASP    OD2 4774   9.048  11.335   9.447  0.0000  0.0000  0.0000
  313ASP      C 4775   9.067  10.930   9.731  0.0000  0.0000  0.0000
  313ASP      O 4776   8.994  10.968   9.823  0.0000  0.0000  0.0000
  314LEU      N 4777   9.156  10.832   9.747  0.0000  0.0000  0.0000
  314LEU      H 4778   9.220  10.813   9.671  0.0000  0.0000  0.0000
  314LEU     CA 4779   9.173  10.754   9.871  0.0000  0.0000  0.0000
  314LEU     HA 4780   9.096  10.784   9.942  0.0000  0.0000  0.0000
  314LEU     CB 4781   9.159  10.603   9.845  0.0000  0.0000  0.0000
  314LEU    HB1 4782   9.177  10.550   9.939  0.0000  0.0000  0.0000
  314LEU    HB2 4783   9.240  10.574   9.777  0.0000  0.0000  0.0000
  314LEU     CG 4784   9.028  10.552   9.787  0.0000  0.0000  0.0000
  314LEU     HG 4785   9.009  10.597   9.690  0.0000  0.0000  0.0000
  314LEU    CD1 4786   9.036  10.400   9.767  0.0000  0.0000  0.0000
  314LEU   HD11 4787   8.944  10.363   9.722  0.0000  0.0000  0.0000
  314LEU   HD12 4788   9.118  10.375   9.702  0.0000  0.0000  0.0000
  314LEU   HD13 4789   9.050  10.350   9.863  0.0000  0.0000  0.0000
  314LEU    CD2 4790   8.908  10.579   9.880  0.0000  0.0000  0.0000
  314LEU   HD21 4791   8.821  10.525   9.846  0.0000  0.0000  0.0000
  314LEU   HD22 4792   8.933  10.547   9.981  0.0000  0.0000  0.0000
  314LEU   HD23 4793   8.887  10.685   9.879  0.0000  0.0000  0.0000
  314LEU      C 4794   9.308  10.780   9.937  0.0000  0.0000  0.0000
  314LEU      O 4795   9.411  10.789   9.871  0.0000  0.0000  0.0000
  315LYS      N 4796   9.310  10.783  10.070  0.0000  0.0000  0.0000
  315LYS      H 4797   9.221  10.786  10.121  0.0000  0.0000  0.0000
  315LYS     CA 4798   9.434  10.786  10.150  0.0000  0.0000  0.0000
  315LYS     HA 4799   9.514  10.743  10.089  0.0000  0.0000  0.0000
  315LYS     CB 4800   9.469  10.933  10.178  0.0000  0.0000  0.0000
  315LYS    HB1 4801   9.392  10.979  10.241  0.0000  0.0000  0.0000
  315LYS    HB2 4802   9.472  10.986  10.083  0.0000  0.0000  0.0000
  315LYS     CG 4803   9.605  10.942  10.248  0.0000  0.0000  0.0000
  315LYS    HG1 4804   9.669  10.864  10.207  0.0000  0.0000  0.0000
  315LYS    HG2 4805   9.593  10.924  10.355  0.0000  0.0000  0.0000
  315LYS     CD 4806   9.672  11.077  10.224  0.0000  0.0000  0.0000
  315LYS    HD1 4807   9.622  11.155  10.281  0.0000  0.0000  0.0000
  315LYS    HD2 4808   9.665  11.099  10.117  0.0000  0.0000  0.0000
  315LYS     CE 4809   9.819  11.064  10.266  0.0000  0.0000  0.0000
  315LYS    HE1 4810   9.844  10.956  10.270  0.0000  0.0000  0.0000
  315LYS    HE2 4811   9.833  11.104  10.366  0.0000  0.0000  0.0000
  315LYS     NZ 4812   9.909  11.127  10.168  0.0000  0.0000  0.0000
  315LYS    HZ1 4813  10.005  11.110  10.199  0.0000  0.0000  0.0000
  315LYS    HZ2 4814   9.897  11.079  10.078  0.0000  0.0000  0.0000
  315LYS    HZ3 4815   9.891  11.225  10.159  0.0000  0.0000  0.0000
  315LYS      C 4816   9.425  10.704  10.278  0.0000  0.0000  0.0000
  315LYS      O 4817   9.334  10.726  10.359  0.0000  0.0000  0.0000
  316THR      N 4818   9.523  10.617  10.297  0.0000  0.0000  0.0000
  316THR      H 4819   9.596  10.609  10.228  0.0000  0.0000  0.0000
  316THR     CA 4820   9.533  10.530  10.416  0.0000  0.0000  0.0000
  316THR     HA 4821   9.464  10.564  10.492  0.0000  0.0000  0.0000
  316THR     CB 4822   9.496  10.385  10.383  0.0000  0.0000  0.0000
  316THR     HB 4823   9.566  10.343  10.312  0.0000  0.0000  0.0000
  316THR    CG2 4824   9.490  10.295  10.508  0.0000  0.0000  0.0000
  316THR   HG21 4825   9.458  10.195  10.480  0.0000  0.0000  0.0000
  316THR   HG22 4826   9.591  10.288  10.552  0.0000  0.0000  0.0000
  316THR   HG23 4827   9.421  10.336  10.580  0.0000  0.0000  0.0000
  316THR    OG1 4828   9.367  10.380  10.326  0.0000  0.0000  0.0000
  316THR    HG1 4829   9.342  10.288  10.315  0.0000  0.0000  0.0000
  316THR      C 4830   9.675  10.534  10.472  0.0000  0.0000  0.0000
  316THR      O 4831   9.771  10.512  10.397  0.0000  0.0000  0.0000
  317LYS      N 4832   9.688  10.561  10.601  0.0000  0.0000  0.0000
  317LYS      H 4833   9.604  10.576  10.657  0.0000  0.0000  0.0000
  317LYS     CA 4834   9.817  10.555  10.673  0.0000  0.0000  0.0000
  317LYS     HA 4835   9.892  10.515  10.606  0.0000  0.0000  0.0000
  317LYS     CB 4836   9.863  10.697  10.715  0.0000  0.0000  0.0000
  317LYS    HB1 4837   9.852  10.763  10.629  0.0000  0.0000  0.0000
  317LYS    HB2 4838   9.968  10.692  10.742  0.0000  0.0000  0.0000
  317LYS     CG 4839   9.784  10.755  10.835  0.0000  0.0000  0.0000
  317LYS    HG1 4840   9.805  10.695  10.924  0.0000  0.0000  0.0000
  317LYS    HG2 4841   9.678  10.751  10.815  0.0000  0.0000  0.0000
  317LYS     CD 4842   9.828  10.899  10.864  0.0000  0.0000  0.0000
  317LYS    HD1 4843   9.795  10.963  10.780  0.0000  0.0000  0.0000
  317LYS    HD2 4844   9.936  10.904  10.870  0.0000  0.0000  0.0000
  317LYS     CE 4845   9.770  10.952  10.995  0.0000  0.0000  0.0000
  317LYS    HE1 4846   9.813  11.052  11.012  0.0000  0.0000  0.0000
  317LYS    HE2 4847   9.802  10.888  11.077  0.0000  0.0000  0.0000
  317LYS     NZ 4848   9.622  10.962  10.993  0.0000  0.0000  0.0000
  317LYS    HZ1 4849   9.583  11.018  11.066  0.0000  0.0000  0.0000
  317LYS    HZ2 4850   9.584  10.991  10.902  0.0000  0.0000  0.0000
  317LYS    HZ3 4851   9.576  10.871  10.999  0.0000  0.0000  0.0000
  317LYS      C 4852   9.808  10.459  10.791  0.0000  0.0000  0.0000
  317LYS      O 4853   9.705  10.452  10.858  0.0000  0.0000  0.0000
  318SER      N 4854   9.919  10.393  10.821  0.0000  0.0000  0.0000
  318SER      H 4855   9.997  10.396  10.755  0.0000  0.0000  0.0000
  318SER     CA 4856   9.946  10.339  10.954  0.0000  0.0000  0.0000
  318SER     HA 4857   9.852  10.300  10.998  0.0000  0.0000  0.0000
  318SER     CB 4858  10.047  10.225  10.948  0.0000  0.0000  0.0000
  318SER    HB1 4859  10.057  10.182  11.048  0.0000  0.0000  0.0000
  318SER    HB2 4860  10.143  10.264  10.916  0.0000  0.0000  0.0000
  318SER     OG 4861  10.007  10.122  10.858  0.0000  0.0000  0.0000
  318SER     HG 4862  10.020  10.038  10.903  0.0000  0.0000  0.0000
  318SER      C 4863  10.000  10.450  11.044  0.0000  0.0000  0.0000
  318SER      O 4864  10.056  10.549  10.996  0.0000  0.0000  0.0000
  319GLU      N 4865   9.992  10.433  11.177  0.0000  0.0000  0.0000
  319GLU      H 4866   9.937  10.358  11.215  0.0000  0.0000  0.0000
  319GLU     CA 4867  10.063  10.520  11.273  0.0000  0.0000  0.0000
  319GLU     HA 4868  10.041  10.624  11.252  0.0000  0.0000  0.0000
  319GLU     CB 4869  10.015  10.488  11.415  0.0000  0.0000  0.0000
  319GLU    HB1 4870  10.076  10.545  11.486  0.0000  0.0000  0.0000
  319GLU    HB2 4871  10.032  10.381  11.434  0.0000  0.0000  0.0000
  319GLU     CG 4872   9.868  10.522  11.436  0.0000  0.0000  0.0000
  319GLU    HG1 4873   9.807  10.474  11.358  0.0000  0.0000  0.0000
  319GLU    HG2 4874   9.855  10.630  11.426  0.0000  0.0000  0.0000
  319GLU     CD 4875   9.821  10.475  11.574  0.0000  0.0000  0.0000
  319GLU    OE1 4876   9.802  10.560  11.662  0.0000  0.0000  0.0000
  319GLU    OE2 4877   9.806  10.350  11.587  0.0000  0.0000  0.0000
  319GLU      C 4878  10.216  10.502  11.262  0.0000  0.0000  0.0000
  319GLU      O 4879  10.290  10.598  11.259  0.0000  0.0000  0.0000
  320ASN      N 4880  10.259  10.377  11.246  0.0000  0.0000  0.0000
  320ASN      H 4881  10.191  10.302  11.250  0.0000  0.0000  0.0000
  320ASN     CA 4882  10.393  10.337  11.199  0.0000  0.0000  0.0000
  320ASN     HA 4883  10.446  10.426  11.159  0.0000  0.0000  0.0000
  320ASN     CB 4884  10.474  10.281  11.316  0.0000  0.0000  0.0000
  320ASN    HB1 4885  10.567  10.239  11.278  0.0000  0.0000  0.0000
  320ASN    HB2 4886  10.418  10.199  11.363  0.0000  0.0000  0.0000
  320ASN     CG 4887  10.510  10.385  11.419  0.0000  0.0000  0.0000
  320ASN    OD1 4888  10.602  10.460  11.403  0.0000  0.0000  0.0000
  320ASN    ND2 4889  10.437  10.392  11.529  0.0000  0.0000  0.0000
  320ASN   HD21 4890  10.358  10.333  11.543  0.0000  0.0000  0.0000
  320ASN   HD22 4891  10.463  10.465  11.593  0.0000  0.0000  0.0000
  320ASN      C 4892  10.373  10.234  11.087  0.0000  0.0000  0.0000
  320ASN      O 4893  10.298  10.138  11.105  0.0000  0.0000  0.0000
  321GLY      N 4894  10.437  10.254  10.971  0.0000  0.0000  0.0000
  321GLY      H 4895  10.497  10.335  10.961  0.0000  0.0000  0.0000
  321GLY     CA 4896  10.418  10.167  10.854  0.0000  0.0000  0.0000
  321GLY    HA1 4897  10.327  10.108  10.865  0.0000  0.0000  0.0000
  321GLY    HA2 4898  10.501  10.098  10.847  0.0000  0.0000  0.0000
  321GLY      C 4899  10.409  10.245  10.722  0.0000  0.0000  0.0000
  321GLY      O 4900  10.493  10.331  10.694  0.0000  0.0000  0.0000
  322LEU      N 4901  10.309  10.211  10.641  0.0000  0.0000  0.0000
  322LEU      H 4902  10.238  10.148  10.675  0.0000  0.0000  0.0000
  322LEU     CA 4903  10.290  10.266  10.507  0.0000  0.0000  0.0000
  322LEU     HA 4904  10.385  10.309  10.473  0.0000  0.0000  0.0000
  322LEU     CB 4905  10.251  10.153  10.408  0.0000  0.0000  0.0000
  322LEU    HB1 4906  10.224  10.198  10.312  0.0000  0.0000  0.0000
  322LEU    HB2 4907  10.163  10.104  10.447  0.0000  0.0000  0.0000
  322LEU     CG 4908  10.362  10.049  10.385  0.0000  0.0000  0.0000
  322LEU     HG 4909  10.400  10.014  10.481  0.0000  0.0000  0.0000
  322LEU    CD1 4910  10.308   9.929  10.309  0.0000  0.0000  0.0000
  322LEU   HD11 4911  10.386   9.853  10.297  0.0000  0.0000  0.0000
  322LEU   HD12 4912  10.225   9.884  10.364  0.0000  0.0000  0.0000
  322LEU   HD13 4913  10.275   9.959  10.210  0.0000  0.0000  0.0000
  322LEU    CD2 4914  10.478  10.106  10.303  0.0000  0.0000  0.0000
  322LEU   HD21 4915  10.555  10.028  10.289  0.0000  0.0000  0.0000
  322LEU   HD22 4916  10.443  10.139  10.206  0.0000  0.0000  0.0000
  322LEU   HD23 4917  10.522  10.190  10.355  0.0000  0.0000  0.0000
  322LEU      C 4918  10.188  10.382  10.503  0.0000  0.0000  0.0000
  322LEU      O 4919  10.096  10.387  10.585  0.0000  0.0000  0.0000
  323GLU      N 4920  10.204  10.471  10.407  0.0000  0.0000  0.0000
  323GLU      H 4921  10.287  10.461  10.348  0.0000  0.0000  0.0000
  323GLU     CA 4922  10.117  10.587  10.381  0.0000  0.0000  0.0000
  323GLU     HA 4923  10.027  10.577  10.441  0.0000  0.0000  0.0000
  323GLU     CB 4924  10.187  10.716  10.422  0.0000  0.0000  0.0000
  323GLU    HB1 4925  10.273  10.733  10.355  0.0000  0.0000  0.0000
  323GLU    HB2 4926  10.228  10.706  10.523  0.0000  0.0000  0.0000
  323GLU     CG 4927  10.094  10.838  10.420  0.0000  0.0000  0.0000
  323GLU    HG1 4928  10.047  10.850  10.518  0.0000  0.0000  0.0000
  323GLU    HG2 4929  10.014  10.824  10.348  0.0000  0.0000  0.0000
  323GLU     CD 4930  10.169  10.967  10.384  0.0000  0.0000  0.0000
  323GLU    OE1 4931  10.271  11.000  10.449  0.0000  0.0000  0.0000
  323GLU    OE2 4932  10.129  11.030  10.283  0.0000  0.0000  0.0000
  323GLU      C 4933  10.073  10.587  10.233  0.0000  0.0000  0.0000
  323GLU      O 4934  10.120  10.668  10.152  0.0000  0.0000  0.0000
  324PHE      N 4935   9.984  10.493  10.198  0.0000  0.0000  0.0000
  324PHE      H 4936   9.943  10.438  10.271  0.0000  0.0000  0.0000
  324PHE     CA 4937   9.927  10.481  10.064  0.0000  0.0000  0.0000
  324PHE     HA 4938  10.009  10.475   9.992  0.0000  0.0000  0.0000
  324PHE     CB 4939   9.842  10.353  10.053  0.0000  0.0000  0.0000
  324PHE    HB1 4940   9.783  10.357   9.963  0.0000  0.0000  0.0000
  324PHE    HB2 4941   9.773  10.348  10.137  0.0000  0.0000  0.0000
  324PHE     CG 4942   9.921  10.224  10.047  0.0000  0.0000  0.0000
  324PHE    CD1 4943   9.929  10.138  10.159  0.0000  0.0000  0.0000
  324PHE    HD1 4944   9.879  10.166  10.253  0.0000  0.0000  0.0000
  324PHE    CE1 4945   9.996  10.015  10.151  0.0000  0.0000  0.0000
  324PHE    HE1 4946  10.001   9.949  10.236  0.0000  0.0000  0.0000
  324PHE     CZ 4947  10.058   9.977  10.030  0.0000  0.0000  0.0000
  324PHE     HZ 4948  10.110   9.882  10.023  0.0000  0.0000  0.0000
  324PHE    CE2 4949  10.053  10.064   9.919  0.0000  0.0000  0.0000
  324PHE    HE2 4950  10.100  10.034   9.826  0.0000  0.0000  0.0000
  324PHE    CD2 4951   9.985  10.186   9.928  0.0000  0.0000  0.0000
  324PHE    HD2 4952   9.981  10.250   9.841  0.0000  0.0000  0.0000
  324PHE      C 4953   9.840  10.601  10.028  0.0000  0.0000  0.0000
  324PHE      O 4954   9.766  10.655  10.112  0.0000  0.0000  0.0000
  325THR      N 4955   9.842  10.643   9.902  0.0000  0.0000  0.0000
  325THR      H 4956   9.909  10.599   9.838  0.0000  0.0000  0.0000
  325THR     CA 4957   9.746  10.739   9.846  0.0000  0.0000  0.0000
  325THR     HA 4958   9.653  10.736   9.902  0.0000  0.0000  0.0000
  325THR     CB 4959   9.801  10.882   9.850  0.0000  0.0000  0.0000
  325THR     HB 4960   9.890  10.889   9.786  0.0000  0.0000  0.0000
  325THR    CG2 4961   9.700  10.987   9.808  0.0000  0.0000  0.0000
  325THR   HG21 4962   9.743  11.087   9.818  0.0000  0.0000  0.0000
  325THR   HG22 4963   9.671  10.973   9.703  0.0000  0.0000  0.0000
  325THR   HG23 4964   9.610  10.980   9.870  0.0000  0.0000  0.0000
  325THR    OG1 4965   9.840  10.915   9.983  0.0000  0.0000  0.0000
  325THR    HG1 4966   9.846  10.828  10.027  0.0000  0.0000  0.0000
  325THR      C 4967   9.714  10.699   9.702  0.0000  0.0000  0.0000
  325THR      O 4968   9.805  10.666   9.626  0.0000  0.0000  0.0000
  326SER      N 4969   9.587  10.699   9.661  0.0000  0.0000  0.0000
  326SER      H 4970   9.514  10.726   9.726  0.0000  0.0000  0.0000
  326SER     CA 4971   9.548  10.675   9.523  0.0000  0.0000  0.0000
  326SER     HA 4972   9.635  10.687   9.459  0.0000  0.0000  0.0000
  326SER     CB 4973   9.498  10.531   9.501  0.0000  0.0000  0.0000
  326SER    HB1 4974   9.577  10.462   9.530  0.0000  0.0000  0.0000
  326SER    HB2 4975   9.476  10.516   9.395  0.0000  0.0000  0.0000
  326SER     OG 4976   9.381  10.502   9.577  0.0000  0.0000  0.0000
  326SER     HG 4977   9.349  10.416   9.552  0.0000  0.0000  0.0000
  326SER      C 4978   9.444  10.777   9.476  0.0000  0.0000  0.0000
  326SER      O 4979   9.371  10.835   9.555  0.0000  0.0000  0.0000
  327SER      N 4980   9.441  10.799   9.344  0.0000  0.0000  0.0000
  327SER      H 4981   9.503  10.747   9.285  0.0000  0.0000  0.0000
  327SER     CA 4982   9.343  10.886   9.280  0.0000  0.0000  0.0000
  327SER     HA 4983   9.261  10.907   9.348  0.0000  0.0000  0.0000
  327SER     CB 4984   9.408  11.018   9.241  0.0000  0.0000  0.0000
  327SER    HB1 4985   9.490  11.000   9.170  0.0000  0.0000  0.0000
  327SER    HB2 4986   9.450  11.066   9.329  0.0000  0.0000  0.0000
  327SER     OG 4987   9.316  11.107   9.180  0.0000  0.0000  0.0000
  327SER     HG 4988   9.244  11.126   9.247  0.0000  0.0000  0.0000
  327SER      C 4989   9.287  10.815   9.158  0.0000  0.0000  0.0000
  327SER      O 4990   9.363  10.761   9.077  0.0000  0.0000  0.0000
  328GLY      N 4991   9.155  10.810   9.146  0.0000  0.0000  0.0000
  328GLY      H 4992   9.099  10.848   9.221  0.0000  0.0000  0.0000
  328GLY     CA 4993   9.085  10.764   9.026  0.0000  0.0000  0.0000
  328GLY    HA1 4994   9.024  10.677   9.051  0.0000  0.0000  0.0000
  328GLY    HA2 4995   9.156  10.737   8.948  0.0000  0.0000  0.0000
  328GLY      C 4996   8.993  10.875   8.977  0.0000  0.0000  0.0000
  328GLY      O 4997   8.905  10.920   9.049  0.0000  0.0000  0.0000
  329SER      N 4998   9.011  10.919   8.853  0.0000  0.0000  0.0000
  329SER      H 4999   9.086  10.880   8.796  0.0000  0.0000  0.0000
  329SER     CA 5000   8.933  11.027   8.793  0.0000  0.0000  0.0000
  329SER     HA 5001   8.843  11.042   8.854  0.0000  0.0000  0.0000
  329SER     CB 5002   9.012  11.158   8.796  0.0000  0.0000  0.0000
  329SER    HB1 5003   9.045  11.178   8.899  0.0000  0.0000  0.0000
  329SER    HB2 5004   8.947  11.239   8.765  0.0000  0.0000  0.0000
  329SER     OG 5005   9.124  11.154   8.711  0.0000  0.0000  0.0000
  329SER     HG 5006   9.168  11.067   8.722  0.0000  0.0000  0.0000
  329SER      C 5007   8.888  10.992   8.653  0.0000  0.0000  0.0000
  329SER      O 5008   8.956  10.919   8.582  0.0000  0.0000  0.0000
  330ALA      N 5009   8.773  11.047   8.610  0.0000  0.0000  0.0000
  330ALA      H 5010   8.719  11.104   8.674  0.0000  0.0000  0.0000
  330ALA     CA 5011   8.727  11.036   8.472  0.0000  0.0000  0.0000
  330ALA     HA 5012   8.811  11.010   8.408  0.0000  0.0000  0.0000
  330ALA     CB 5013   8.622  10.926   8.462  0.0000  0.0000  0.0000
  330ALA    HB1 5014   8.595  10.910   8.357  0.0000  0.0000  0.0000
  330ALA    HB2 5015   8.661  10.833   8.503  0.0000  0.0000  0.0000
  330ALA    HB3 5016   8.532  10.954   8.517  0.0000  0.0000  0.0000
  330ALA      C 5017   8.674  11.172   8.424  0.0000  0.0000  0.0000
  330ALA      O 5018   8.604  11.241   8.499  0.0000  0.0000  0.0000
  331ASN      N 5019   8.709  11.211   8.301  0.0000  0.0000  0.0000
  331ASN      H 5020   8.767  11.148   8.246  0.0000  0.0000  0.0000
  331ASN     CA 5021   8.654  11.330   8.238  0.0000  0.0000  0.0000
  331ASN     HA 5022   8.643  11.407   8.313  0.0000  0.0000  0.0000
  331ASN     CB 5023   8.754  11.379   8.132  0.0000  0.0000  0.0000
  331ASN    HB1 5024   8.763  11.304   8.053  0.0000  0.0000  0.0000
  331ASN    HB2 5025   8.851  11.394   8.177  0.0000  0.0000  0.0000
  331ASN     CG 5026   8.708  11.509   8.068  0.0000  0.0000  0.0000
  331ASN    OD1 5027   8.603  11.516   8.007  0.0000  0.0000  0.0000
  331ASN    ND2 5028   8.781  11.617   8.082  0.0000  0.0000  0.0000
  331ASN   HD21 5029   8.868  11.614   8.133  0.0000  0.0000  0.0000
  331ASN   HD22 5030   8.746  11.698   8.038  0.0000  0.0000  0.0000
  331ASN      C 5031   8.514  11.300   8.182  0.0000  0.0000  0.0000
  331ASN      O 5032   8.498  11.210   8.100  0.0000  0.0000  0.0000
  332THR      N 5033   8.413  11.376   8.225  0.0000  0.0000  0.0000
  332THR      H 5034   8.434  11.451   8.292  0.0000  0.0000  0.0000
  332THR     CA 5035   8.272  11.355   8.191  0.0000  0.0000  0.0000
  332THR     HA 5036   8.248  11.250   8.209  0.0000  0.0000  0.0000
  332THR     CB 5037   8.182  11.441   8.282  0.0000  0.0000  0.0000
  332THR     HB 5038   8.185  11.544   8.249  0.0000  0.0000  0.0000
  332THR    CG2 5039   8.037  11.393   8.286  0.0000  0.0000  0.0000
  332THR   HG21 5040   7.979  11.453   8.357  0.0000  0.0000  0.0000
  332THR   HG22 5041   7.991  11.405   8.187  0.0000  0.0000  0.0000
  332THR   HG23 5042   8.033  11.289   8.315  0.0000  0.0000  0.0000
  332THR    OG1 5043   8.227  11.436   8.416  0.0000  0.0000  0.0000
  332THR    HG1 5044   8.161  11.482   8.470  0.0000  0.0000  0.0000
  332THR      C 5045   8.239  11.383   8.043  0.0000  0.0000  0.0000
  332THR      O 5046   8.141  11.334   7.990  0.0000  0.0000  0.0000
  333GLU      N 5047   8.325  11.458   7.973  0.0000  0.0000  0.0000
  333GLU      H 5048   8.406  11.496   8.022  0.0000  0.0000  0.0000
  333GLU     CA 5049   8.311  11.493   7.832  0.0000  0.0000  0.0000
  333GLU     HA 5050   8.205  11.489   7.804  0.0000  0.0000  0.0000
  333GLU     CB 5051   8.364  11.637   7.806  0.0000  0.0000  0.0000
  333GLU    HB1 5052   8.318  11.673   7.714  0.0000  0.0000  0.0000
  333GLU    HB2 5053   8.471  11.632   7.789  0.0000  0.0000  0.0000
  333GLU     CG 5054   8.341  11.740   7.917  0.0000  0.0000  0.0000
  333GLU    HG1 5055   8.385  11.834   7.885  0.0000  0.0000  0.0000
  333GLU    HG2 5056   8.395  11.710   8.007  0.0000  0.0000  0.0000
  333GLU     CD 5057   8.194  11.763   7.949  0.0000  0.0000  0.0000
  333GLU    OE1 5058   8.125  11.834   7.871  0.0000  0.0000  0.0000
  333GLU    OE2 5059   8.147  11.723   8.059  0.0000  0.0000  0.0000
  333GLU      C 5060   8.387  11.395   7.741  0.0000  0.0000  0.0000
  333GLU      O 5061   8.345  11.364   7.631  0.0000  0.0000  0.0000
  334THR      N 5062   8.505  11.349   7.786  0.0000  0.0000  0.0000
  334THR      H 5063   8.536  11.385   7.875  0.0000  0.0000  0.0000
  334THR     CA 5064   8.598  11.266   7.706  0.0000  0.0000  0.0000
  334THR     HA 5065   8.572  11.277   7.601  0.0000  0.0000  0.0000
  334THR     CB 5066   8.744  11.314   7.725  0.0000  0.0000  0.0000
  334THR     HB 5067   8.785  11.267   7.815  0.0000  0.0000  0.0000
  334THR    CG2 5068   8.835  11.282   7.607  0.0000  0.0000  0.0000
  334THR   HG21 5069   8.933  11.324   7.624  0.0000  0.0000  0.0000
  334THR   HG22 5070   8.845  11.174   7.595  0.0000  0.0000  0.0000
  334THR   HG23 5071   8.793  11.324   7.515  0.0000  0.0000  0.0000
  334THR    OG1 5072   8.753  11.454   7.743  0.0000  0.0000  0.0000
  334THR    HG1 5073   8.684  11.493   7.690  0.0000  0.0000  0.0000
  334THR      C 5074   8.590  11.117   7.739  0.0000  0.0000  0.0000
  334THR      O 5075   8.647  11.036   7.667  0.0000  0.0000  0.0000
  335THR      N 5076   8.528  11.078   7.850  0.0000  0.0000  0.0000
  335THR      H 5077   8.485  11.152   7.908  0.0000  0.0000  0.0000
  335THR     CA 5078   8.528  10.942   7.908  0.0000  0.0000  0.0000
  335THR     HA 5079   8.476  10.950   8.003  0.0000  0.0000  0.0000
  335THR     CB 5080   8.442  10.845   7.822  0.0000  0.0000  0.0000
  335THR     HB 5081   8.495  10.821   7.729  0.0000  0.0000  0.0000
  335THR    CG2 5082   8.401  10.716   7.891  0.0000  0.0000  0.0000
  335THR   HG21 5083   8.325  10.665   7.832  0.0000  0.0000  0.0000
  335THR   HG22 5084   8.486  10.650   7.902  0.0000  0.0000  0.0000
  335THR   HG23 5085   8.359  10.739   7.990  0.0000  0.0000  0.0000
  335THR    OG1 5086   8.321  10.908   7.788  0.0000  0.0000  0.0000
  335THR    HG1 5087   8.339  10.985   7.735  0.0000  0.0000  0.0000
  335THR      C 5088   8.667  10.885   7.942  0.0000  0.0000  0.0000
  335THR      O 5089   8.678  10.776   8.000  0.0000  0.0000  0.0000
  336LYS      N 5090   8.778  10.958   7.917  0.0000  0.0000  0.0000
  336LYS      H 5091   8.765  11.043   7.866  0.0000  0.0000  0.0000
  336LYS     CA 5092   8.914  10.917   7.956  0.0000  0.0000  0.0000
  336LYS     HA 5093   8.931  10.818   7.913  0.0000  0.0000  0.0000
  336LYS     CB 5094   9.019  11.013   7.897  0.0000  0.0000  0.0000
  336LYS    HB1 5095   9.027  11.102   7.960  0.0000  0.0000  0.0000
  336LYS    HB2 5096   8.986  11.046   7.799  0.0000  0.0000  0.0000
  336LYS     CG 5097   9.162  10.955   7.876  0.0000  0.0000  0.0000
  336LYS    HG1 5098   9.231  11.037   7.854  0.0000  0.0000  0.0000
  336LYS    HG2 5099   9.161  10.889   7.789  0.0000  0.0000  0.0000
  336LYS     CD 5100   9.219  10.874   7.996  0.0000  0.0000  0.0000
  336LYS    HD1 5101   9.156  10.787   8.007  0.0000  0.0000  0.0000
  336LYS    HD2 5102   9.211  10.936   8.086  0.0000  0.0000  0.0000
  336LYS     CE 5103   9.362  10.820   7.979  0.0000  0.0000  0.0000
  336LYS    HE1 5104   9.390  10.819   7.873  0.0000  0.0000  0.0000
  336LYS    HE2 5105   9.361  10.716   8.012  0.0000  0.0000  0.0000
  336LYS     NZ 5106   9.464  10.893   8.060  0.0000  0.0000  0.0000
  336LYS    HZ1 5107   9.552  10.841   8.061  0.0000  0.0000  0.0000
  336LYS    HZ2 5108   9.485  10.983   8.023  0.0000  0.0000  0.0000
  336LYS    HZ3 5109   9.433  10.902   8.156  0.0000  0.0000  0.0000
  336LYS      C 5110   8.923  10.906   8.109  0.0000  0.0000  0.0000
  336LYS      O 5111   8.920  11.006   8.179  0.0000  0.0000  0.0000
  337VAL      N 5112   8.937  10.782   8.158  0.0000  0.0000  0.0000
  337VAL      H 5113   8.927  10.705   8.094  0.0000  0.0000  0.0000
  337VAL     CA 5114   8.973  10.752   8.296  0.0000  0.0000  0.0000
  337VAL     HA 5115   8.923  10.824   8.361  0.0000  0.0000  0.0000
  337VAL     CB 5116   8.926  10.610   8.337  0.0000  0.0000  0.0000
  337VAL     HB 5117   8.983  10.536   8.282  0.0000  0.0000  0.0000
  337VAL    CG1 5118   8.946  10.588   8.487  0.0000  0.0000  0.0000
  337VAL   HG11 5119   8.911  10.488   8.514  0.0000  0.0000  0.0000
  337VAL   HG12 5120   9.052  10.594   8.513  0.0000  0.0000  0.0000
  337VAL   HG13 5121   8.890  10.660   8.546  0.0000  0.0000  0.0000
  337VAL    CG2 5122   8.777  10.589   8.306  0.0000  0.0000  0.0000
  337VAL   HG21 5123   8.746  10.491   8.341  0.0000  0.0000  0.0000
  337VAL   HG22 5124   8.716  10.664   8.356  0.0000  0.0000  0.0000
  337VAL   HG23 5125   8.759  10.593   8.199  0.0000  0.0000  0.0000
  337VAL      C 5126   9.124  10.768   8.315  0.0000  0.0000  0.0000
  337VAL      O 5127   9.204  10.705   8.243  0.0000  0.0000  0.0000
  338THR      N 5128   9.167  10.847   8.412  0.0000  0.0000  0.0000
  338THR      H 5129   9.096  10.892   8.470  0.0000  0.0000  0.0000
  338THR     CA 5130   9.307  10.863   8.452  0.0000  0.0000  0.0000
  338THR     HA 5131   9.369  10.791   8.400  0.0000  0.0000  0.0000
  338THR     CB 5132   9.361  11.005   8.422  0.0000  0.0000  0.0000
  338THR     HB 5133   9.304  11.077   8.478  0.0000  0.0000  0.0000
  338THR    CG2 5134   9.510  11.020   8.457  0.0000  0.0000  0.0000
  338THR   HG21 5135   9.545  11.119   8.426  0.0000  0.0000  0.0000
  338THR   HG22 5136   9.525  11.009   8.563  0.0000  0.0000  0.0000
  338THR   HG23 5137   9.568  10.943   8.405  0.0000  0.0000  0.0000
  338THR    OG1 5138   9.350  11.035   8.284  0.0000  0.0000  0.0000
  338THR    HG1 5139   9.322  11.126   8.280  0.0000  0.0000  0.0000
  338THR      C 5140   9.319  10.838   8.602  0.0000  0.0000  0.0000
  338THR      O 5141   9.245  10.897   8.681  0.0000  0.0000  0.0000
  339GLY      N 5142   9.411  10.751   8.641  0.0000  0.0000  0.0000
  339GLY      H 5143   9.471  10.707   8.571  0.0000  0.0000  0.0000
  339GLY     CA 5144   9.433  10.714   8.781  0.0000  0.0000  0.0000
  339GLY    HA1 5145   9.375  10.625   8.805  0.0000  0.0000  0.0000
  339GLY    HA2 5146   9.398  10.795   8.844  0.0000  0.0000  0.0000
  339GLY      C 5147   9.578  10.690   8.815  0.0000  0.0000  0.0000
  339GLY      O 5148   9.664  10.674   8.727  0.0000  0.0000  0.0000
  340SER      N 5149   9.608  10.686   8.944  0.0000  0.0000  0.0000
  340SER      H 5150   9.533  10.702   9.012  0.0000  0.0000  0.0000
  340SER     CA 5151   9.741  10.660   8.999  0.0000  0.0000  0.0000
  340SER     HA 5152   9.792  10.589   8.935  0.0000  0.0000  0.0000
  340SER     CB 5153   9.824  10.790   9.001  0.0000  0.0000  0.0000
  340SER    HB1 5154   9.835  10.825   8.898  0.0000  0.0000  0.0000
  340SER    HB2 5155   9.923  10.771   9.041  0.0000  0.0000  0.0000
  340SER     OG 5156   9.761  10.891   9.077  0.0000  0.0000  0.0000
  340SER     HG 5157   9.824  10.962   9.091  0.0000  0.0000  0.0000
  340SER      C 5158   9.739  10.600   9.139  0.0000  0.0000  0.0000
  340SER      O 5159   9.640  10.611   9.213  0.0000  0.0000  0.0000
  341LEU      N 5160   9.850  10.537   9.176  0.0000  0.0000  0.0000
  341LEU      H 5161   9.926  10.535   9.109  0.0000  0.0000  0.0000
  341LEU     CA 5162   9.880  10.487   9.310  0.0000  0.0000  0.0000
  341LEU     HA 5163   9.805  10.525   9.380  0.0000  0.0000  0.0000
  341LEU     CB 5164   9.874  10.333   9.309  0.0000  0.0000  0.0000
  341LEU    HB1 5165   9.946  10.297   9.235  0.0000  0.0000  0.0000
  341LEU    HB2 5166   9.774  10.302   9.278  0.0000  0.0000  0.0000
  341LEU     CG 5167   9.907  10.264   9.444  0.0000  0.0000  0.0000
  341LEU     HG 5168  10.005  10.296   9.479  0.0000  0.0000  0.0000
  341LEU    CD1 5169   9.803  10.298   9.553  0.0000  0.0000  0.0000
  341LEU   HD11 5170   9.829  10.243   9.644  0.0000  0.0000  0.0000
  341LEU   HD12 5171   9.804  10.404   9.575  0.0000  0.0000  0.0000
  341LEU   HD13 5172   9.705  10.268   9.520  0.0000  0.0000  0.0000
  341LEU    CD2 5173   9.909  10.113   9.427  0.0000  0.0000  0.0000
  341LEU   HD21 5174   9.935  10.066   9.521  0.0000  0.0000  0.0000
  341LEU   HD22 5175   9.811  10.077   9.393  0.0000  0.0000  0.0000
  341LEU   HD23 5176   9.986  10.086   9.353  0.0000  0.0000  0.0000
  341LEU      C 5177  10.018  10.538   9.355  0.0000  0.0000  0.0000
  341LEU      O 5178  10.113  10.537   9.277  0.0000  0.0000  0.0000
  342GLU      N 5179  10.026  10.579   9.481  0.0000  0.0000  0.0000
  342GLU      H 5180   9.941  10.586   9.535  0.0000  0.0000  0.0000
  342GLU     CA 5181  10.149  10.608   9.553  0.0000  0.0000  0.0000
  342GLU     HA 5182  10.233  10.590   9.487  0.0000  0.0000  0.0000
  342GLU     CB 5183  10.152  10.757   9.593  0.0000  0.0000  0.0000
  342GLU    HB1 5184  10.073  10.778   9.664  0.0000  0.0000  0.0000
  342GLU    HB2 5185  10.136  10.818   9.504  0.0000  0.0000  0.0000
  342GLU     CG 5186  10.286  10.796   9.656  0.0000  0.0000  0.0000
  342GLU    HG1 5187  10.365  10.774   9.583  0.0000  0.0000  0.0000
  342GLU    HG2 5188  10.304  10.733   9.744  0.0000  0.0000  0.0000
  342GLU     CD 5189  10.293  10.943   9.698  0.0000  0.0000  0.0000
  342GLU    OE1 5190  10.250  10.972   9.812  0.0000  0.0000  0.0000
  342GLU    OE2 5191  10.345  11.025   9.618  0.0000  0.0000  0.0000
  342GLU      C 5192  10.161  10.514   9.675  0.0000  0.0000  0.0000
  342GLU      O 5193  10.081  10.522   9.767  0.0000  0.0000  0.0000
  343THR      N 5194  10.262  10.427   9.676  0.0000  0.0000  0.0000
  343THR      H 5195  10.326  10.428   9.596  0.0000  0.0000  0.0000
  343THR     CA 5196  10.310  10.357   9.796  0.0000  0.0000  0.0000
  343THR     HA 5197  10.225  10.338   9.863  0.0000  0.0000  0.0000
  343THR     CB 5198  10.379  10.224   9.767  0.0000  0.0000  0.0000
  343THR     HB 5199  10.476  10.246   9.723  0.0000  0.0000  0.0000
  343THR    CG2 5200  10.403  10.140   9.893  0.0000  0.0000  0.0000
  343THR   HG21 5201  10.434  10.039   9.864  0.0000  0.0000  0.0000
  343THR   HG22 5202  10.482  10.183   9.952  0.0000  0.0000  0.0000
  343THR   HG23 5203  10.311  10.133   9.952  0.0000  0.0000  0.0000
  343THR    OG1 5204  10.308  10.142   9.676  0.0000  0.0000  0.0000
  343THR    HG1 5205  10.379  10.084   9.639  0.0000  0.0000  0.0000
  343THR      C 5206  10.412  10.444   9.866  0.0000  0.0000  0.0000
  343THR      O 5207  10.493  10.509   9.798  0.0000  0.0000  0.0000
  344LYS      N 5208  10.417  10.447  10.000  0.0000  0.0000  0.0000
  344LYS      H 5209  10.350  10.393  10.052  0.0000  0.0000  0.0000
  344LYS     CA 5210  10.516  10.528  10.070  0.0000  0.0000  0.0000
  344LYS     HA 5211  10.607  10.530  10.011  0.0000  0.0000  0.0000
  344LYS     CB 5212  10.461  10.670  10.078  0.0000  0.0000  0.0000
  344LYS    HB1 5213  10.378  10.673  10.150  0.0000  0.0000  0.0000
  344LYS    HB2 5214  10.421  10.697   9.980  0.0000  0.0000  0.0000
  344LYS     CG 5215  10.564  10.777  10.116  0.0000  0.0000  0.0000
  344LYS    HG1 5216  10.657  10.756  10.065  0.0000  0.0000  0.0000
  344LYS    HG2 5217  10.582  10.774  10.224  0.0000  0.0000  0.0000
  344LYS     CD 5218  10.519  10.918  10.074  0.0000  0.0000  0.0000
  344LYS    HD1 5219  10.509  10.922   9.966  0.0000  0.0000  0.0000
  344LYS    HD2 5220  10.596  10.987  10.103  0.0000  0.0000  0.0000
  344LYS     CE 5221  10.387  10.962  10.140  0.0000  0.0000  0.0000
  344LYS    HE1 5222  10.383  11.072  10.134  0.0000  0.0000  0.0000
  344LYS    HE2 5223  10.388  10.935  10.245  0.0000  0.0000  0.0000
  344LYS     NZ 5224  10.266  10.908  10.074  0.0000  0.0000  0.0000
  344LYS    HZ1 5225  10.184  10.946  10.121  0.0000  0.0000  0.0000
  344LYS    HZ2 5226  10.261  10.936   9.975  0.0000  0.0000  0.0000
  344LYS    HZ3 5227  10.258  10.807  10.080  0.0000  0.0000  0.0000
  344LYS      C 5228  10.552  10.473  10.208  0.0000  0.0000  0.0000
  344LYS      O 5229  10.461  10.443  10.285  0.0000  0.0000  0.0000
  345TYR      N 5230  10.681  10.462  10.238  0.0000  0.0000  0.0000
  345TYR      H 5231  10.746  10.493  10.167  0.0000  0.0000  0.0000
  345TYR     CA 5232  10.735  10.424  10.369  0.0000  0.0000  0.0000
  345TYR     HA 5233  10.652  10.409  10.438  0.0000  0.0000  0.0000
  345TYR     CB 5234  10.813  10.293  10.360  0.0000  0.0000  0.0000
  345TYR    HB1 5235  10.903  10.307  10.299  0.0000  0.0000  0.0000
  345TYR    HB2 5236  10.753  10.217  10.312  0.0000  0.0000  0.0000
  345TYR     CG 5237  10.854  10.243  10.498  0.0000  0.0000  0.0000
  345TYR    CD1 5238  10.758  10.181  10.581  0.0000  0.0000  0.0000
  345TYR    HD1 5239  10.658  10.162  10.544  0.0000  0.0000  0.0000
  345TYR    CE1 5240  10.793  10.141  10.711  0.0000  0.0000  0.0000
  345TYR    HE1 5241  10.721  10.093  10.775  0.0000  0.0000  0.0000
  345TYR     CZ 5242  10.922  10.165  10.761  0.0000  0.0000  0.0000
  345TYR     OH 5243  10.954  10.127  10.888  0.0000  0.0000  0.0000
  345TYR     HH 5244  11.046  10.142  10.910  0.0000  0.0000  0.0000
  345TYR    CE2 5245  11.018  10.228  10.679  0.0000  0.0000  0.0000
  345TYR    HE2 5246  11.116  10.248  10.719  0.0000  0.0000  0.0000
  345TYR    CD2 5247  10.985  10.266  10.547  0.0000  0.0000  0.0000
  345TYR    HD2 5248  11.059  10.314  10.485  0.0000  0.0000  0.0000
  345TYR      C 5249  10.823  10.536  10.426  0.0000  0.0000  0.0000
  345TYR      O 5250  10.887  10.611  10.352  0.0000  0.0000  0.0000
  346ARG      N 5251  10.827  10.550  10.559  0.0000  0.0000  0.0000
  346ARG      H 5252  10.778  10.480  10.616  0.0000  0.0000  0.0000
  346ARG     CA 5253  10.883  10.667  10.628  0.0000  0.0000  0.0000
  346ARG     HA 5254  10.945  10.725  10.560  0.0000  0.0000  0.0000
  346ARG     CB 5255  10.765  10.759  10.673  0.0000  0.0000  0.0000
  346ARG    HB1 5256  10.808  10.854  10.707  0.0000  0.0000  0.0000
  346ARG    HB2 5257  10.713  10.713  10.756  0.0000  0.0000  0.0000
  346ARG     CG 5258  10.664  10.786  10.559  0.0000  0.0000  0.0000
  346ARG    HG1 5259  10.604  10.696  10.544  0.0000  0.0000  0.0000
  346ARG    HG2 5260  10.719  10.808  10.466  0.0000  0.0000  0.0000
  346ARG     CD 5261  10.570  10.901  10.587  0.0000  0.0000  0.0000
  346ARG    HD1 5262  10.524  10.888  10.685  0.0000  0.0000  0.0000
  346ARG    HD2 5263  10.491  10.900  10.512  0.0000  0.0000  0.0000
  346ARG     NE 5264  10.641  11.030  10.580  0.0000  0.0000  0.0000
  346ARG     HE 5265  10.742  11.026  10.587  0.0000  0.0000  0.0000
  346ARG     CZ 5266  10.586  11.149  10.566  0.0000  0.0000  0.0000
  346ARG    NH1 5267  10.461  11.169  10.544  0.0000  0.0000  0.0000
  346ARG   HH11 5268  10.399  11.089  10.525  0.0000  0.0000  0.0000
  346ARG   HH12 5269  10.421  11.260  10.533  0.0000  0.0000  0.0000
  346ARG    NH2 5270  10.664  11.255  10.572  0.0000  0.0000  0.0000
  346ARG   HH21 5271  10.762  11.244  10.587  0.0000  0.0000  0.0000
  346ARG   HH22 5272  10.622  11.346  10.565  0.0000  0.0000  0.0000
  346ARG      C 5273  10.973  10.624  10.744  0.0000  0.0000  0.0000
  346ARG      O 5274  10.925  10.602  10.855  0.0000  0.0000  0.0000
  347TRP      N 5275  11.104  10.612  10.720  0.0000  0.0000  0.0000
  347TRP      H 5276  11.139  10.643  10.630  0.0000  0.0000  0.0000
  347TRP     CA 5277  11.200  10.569  10.821  0.0000  0.0000  0.0000
  347TRP     HA 5278  11.148  10.495  10.885  0.0000  0.0000  0.0000
  347TRP     CB 5279  11.319  10.495  10.760  0.0000  0.0000  0.0000
  347TRP    HB1 5280  11.400  10.565  10.734  0.0000  0.0000  0.0000
  347TRP    HB2 5281  11.287  10.443  10.669  0.0000  0.0000  0.0000
  347TRP     CG 5282  11.377  10.391  10.851  0.0000  0.0000  0.0000
  347TRP    CD1 5283  11.424  10.414  10.976  0.0000  0.0000  0.0000
  347TRP    HD1 5284  11.429  10.512  11.024  0.0000  0.0000  0.0000
  347TRP    NE1 5285  11.456  10.296  11.038  0.0000  0.0000  0.0000
  347TRP    HE1 5286  11.479  10.289  11.139  0.0000  0.0000  0.0000
  347TRP    CE2 5287  11.435  10.188  10.955  0.0000  0.0000  0.0000
  347TRP    CZ2 5288  11.449  10.050  10.973  0.0000  0.0000  0.0000
  347TRP    HZ2 5289  11.482  10.011  11.068  0.0000  0.0000  0.0000
  347TRP    CH2 5290  11.419   9.963  10.866  0.0000  0.0000  0.0000
  347TRP    HH2 5291  11.430   9.858  10.878  0.0000  0.0000  0.0000
  347TRP    CZ3 5292  11.377  10.017  10.743  0.0000  0.0000  0.0000
  347TRP    HZ3 5293  11.355   9.950  10.661  0.0000  0.0000  0.0000
  347TRP    CE3 5294  11.362  10.156  10.726  0.0000  0.0000  0.0000
  347TRP    HE3 5295  11.330  10.195  10.631  0.0000  0.0000  0.0000
  347TRP    CD2 5296  11.389  10.246  10.833  0.0000  0.0000  0.0000
  347TRP      C 5297  11.238  10.686  10.914  0.0000  0.0000  0.0000
  347TRP      O 5298  11.341  10.750  10.898  0.0000  0.0000  0.0000
  348THR      N 5299  11.148  10.717  11.007  0.0000  0.0000  0.0000
  348THR      H 5300  11.063  10.662  11.010  0.0000  0.0000  0.0000
  348THR     CA 5301  11.151  10.842  11.085  0.0000  0.0000  0.0000
  348THR     HA 5302  11.160  10.924  11.015  0.0000  0.0000  0.0000
  348THR     CB 5303  11.019  10.863  11.161  0.0000  0.0000  0.0000
  348THR     HB 5304  10.937  10.844  11.092  0.0000  0.0000  0.0000
  348THR    CG2 5305  11.000  10.770  11.282  0.0000  0.0000  0.0000
  348THR   HG21 5306  10.901  10.786  11.324  0.0000  0.0000  0.0000
  348THR   HG22 5307  11.008  10.665  11.251  0.0000  0.0000  0.0000
  348THR   HG23 5308  11.076  10.790  11.359  0.0000  0.0000  0.0000
  348THR    OG1 5309  11.012  10.995  11.205  0.0000  0.0000  0.0000
  348THR    HG1 5310  11.093  11.015  11.254  0.0000  0.0000  0.0000
  348THR      C 5311  11.271  10.853  11.180  0.0000  0.0000  0.0000
  348THR      O 5312  11.305  10.967  11.218  0.0000  0.0000  0.0000
  349GLU      N 5313  11.338  10.744  11.216  0.0000  0.0000  0.0000
  349GLU      H 5314  11.301  10.655  11.188  0.0000  0.0000  0.0000
  349GLU     CA 5315  11.462  10.744  11.297  0.0000  0.0000  0.0000
  349GLU     HA 5316  11.445  10.799  11.390  0.0000  0.0000  0.0000
  349GLU     CB 5317  11.502  10.600  11.329  0.0000  0.0000  0.0000
  349GLU    HB1 5318  11.589  10.602  11.394  0.0000  0.0000  0.0000
  349GLU    HB2 5319  11.530  10.552  11.236  0.0000  0.0000  0.0000
  349GLU     CG 5320  11.392  10.516  11.396  0.0000  0.0000  0.0000
  349GLU    HG1 5321  11.303  10.516  11.333  0.0000  0.0000  0.0000
  349GLU    HG2 5322  11.366  10.562  11.491  0.0000  0.0000  0.0000
  349GLU     CD 5323  11.440  10.372  11.415  0.0000  0.0000  0.0000
  349GLU    OE1 5324  11.469  10.308  11.311  0.0000  0.0000  0.0000
  349GLU    OE2 5325  11.447  10.327  11.531  0.0000  0.0000  0.0000
  349GLU      C 5326  11.580  10.811  11.225  0.0000  0.0000  0.0000
  349GLU      O 5327  11.671  10.863  11.288  0.0000  0.0000  0.0000
  350TYR      N 5328  11.580  10.806  11.091  0.0000  0.0000  0.0000
  350TYR      H 5329  11.500  10.762  11.047  0.0000  0.0000  0.0000
  350TYR     CA 5330  11.691  10.845  11.005  0.0000  0.0000  0.0000
  350TYR     HA 5331  11.777  10.873  11.065  0.0000  0.0000  0.0000
  350TYR     CB 5332  11.730  10.720  10.924  0.0000  0.0000  0.0000
  350TYR    HB1 5333  11.655  10.704  10.846  0.0000  0.0000  0.0000
  350TYR    HB2 5334  11.722  10.632  10.989  0.0000  0.0000  0.0000
  350TYR     CG 5335  11.868  10.716  10.861  0.0000  0.0000  0.0000
  350TYR    CD1 5336  11.896  10.785  10.742  0.0000  0.0000  0.0000
  350TYR    HD1 5337  11.822  10.849  10.697  0.0000  0.0000  0.0000
  350TYR    CE1 5338  12.022  10.773  10.680  0.0000  0.0000  0.0000
  350TYR    HE1 5339  12.041  10.823  10.588  0.0000  0.0000  0.0000
  350TYR     CZ 5340  12.122  10.692  10.739  0.0000  0.0000  0.0000
  350TYR     OH 5341  12.243  10.682  10.680  0.0000  0.0000  0.0000
  350TYR     HH 5342  12.302  10.627  10.730  0.0000  0.0000  0.0000
  350TYR    CE2 5343  12.096  10.625  10.860  0.0000  0.0000  0.0000
  350TYR    HE2 5344  12.172  10.563  10.906  0.0000  0.0000  0.0000
  350TYR    CD2 5345  11.969  10.636  10.920  0.0000  0.0000  0.0000
  350TYR    HD2 5346  11.948  10.582  11.011  0.0000  0.0000  0.0000
  350TYR      C 5347  11.656  10.967  10.916  0.0000  0.0000  0.0000
  350TYR      O 5348  11.743  11.024  10.851  0.0000  0.0000  0.0000
  351GLY      N 5349  11.530  11.008  10.913  0.0000  0.0000  0.0000
  351GLY      H 5350  11.463  10.961  10.972  0.0000  0.0000  0.0000
  351GLY     CA 5351  11.481  11.117  10.828  0.0000  0.0000  0.0000
  351GLY    HA1 5352  11.555  11.198  10.825  0.0000  0.0000  0.0000
  351GLY    HA2 5353  11.389  11.158  10.871  0.0000  0.0000  0.0000
  351GLY      C 5354  11.450  11.078  10.683  0.0000  0.0000  0.0000
  351GLY      O 5355  11.437  11.164  10.596  0.0000  0.0000  0.0000
  352LEU      N 5356  11.436  10.947  10.655  0.0000  0.0000  0.0000
  352LEU      H 5357  11.443  10.880  10.731  0.0000  0.0000  0.0000
  352LEU     CA 5358  11.407  10.896  10.519  0.0000  0.0000  0.0000
  352LEU     HA 5359  11.458  10.962  10.448  0.0000  0.0000  0.0000
  352LEU     CB 5360  11.462  10.753  10.497  0.0000  0.0000  0.0000
  352LEU    HB1 5361  11.446  10.726  10.392  0.0000  0.0000  0.0000
  352LEU    HB2 5362  11.403  10.684  10.557  0.0000  0.0000  0.0000
  352LEU     CG 5363  11.611  10.733  10.530  0.0000  0.0000  0.0000
  352LEU     HG 5364  11.626  10.753  10.635  0.0000  0.0000  0.0000
  352LEU    CD1 5365  11.654  10.589  10.503  0.0000  0.0000  0.0000
  352LEU   HD11 5366  11.758  10.576  10.534  0.0000  0.0000  0.0000
  352LEU   HD12 5367  11.591  10.520  10.559  0.0000  0.0000  0.0000
  352LEU   HD13 5368  11.647  10.567  10.396  0.0000  0.0000  0.0000
  352LEU    CD2 5369  11.699  10.825  10.446  0.0000  0.0000  0.0000
  352LEU   HD21 5370  11.804  10.799  10.461  0.0000  0.0000  0.0000
  352LEU   HD22 5371  11.674  10.815  10.340  0.0000  0.0000  0.0000
  352LEU   HD23 5372  11.683  10.927  10.479  0.0000  0.0000  0.0000
  352LEU      C 5373  11.259  10.898  10.486  0.0000  0.0000  0.0000
  352LEU      O 5374  11.171  10.872  10.569  0.0000  0.0000  0.0000
  353THR      N 5375  11.226  10.917  10.358  0.0000  0.0000  0.0000
  353THR      H 5376  11.303  10.942  10.295  0.0000  0.0000  0.0000
  353THR     CA 5377  11.099  10.875  10.300  0.0000  0.0000  0.0000
  353THR     HA 5378  11.054  10.799  10.363  0.0000  0.0000  0.0000
  353THR     CB 5379  11.000  10.992  10.292  0.0000  0.0000  0.0000
  353THR     HB 5380  11.047  11.076  10.241  0.0000  0.0000  0.0000
  353THR    CG2 5381  10.869  10.958  10.220  0.0000  0.0000  0.0000
  353THR   HG21 5382  10.802  11.044  10.226  0.0000  0.0000  0.0000
  353THR   HG22 5383  10.887  10.936  10.115  0.0000  0.0000  0.0000
  353THR   HG23 5384  10.823  10.872  10.267  0.0000  0.0000  0.0000
  353THR    OG1 5385  10.965  11.031  10.424  0.0000  0.0000  0.0000
  353THR    HG1 5386  11.042  11.011  10.478  0.0000  0.0000  0.0000
  353THR      C 5387  11.125  10.811  10.163  0.0000  0.0000  0.0000
  353THR      O 5388  11.197  10.869  10.081  0.0000  0.0000  0.0000
  354PHE      N 5389  11.067  10.694  10.143  0.0000  0.0000  0.0000
  354PHE      H 5390  11.004  10.658  10.214  0.0000  0.0000  0.0000
  354PHE     CA 5391  11.072  10.611  10.020  0.0000  0.0000  0.0000
  354PHE     HA 5392  11.143  10.656   9.950  0.0000  0.0000  0.0000
  354PHE     CB 5393  11.114  10.468  10.053  0.0000  0.0000  0.0000
  354PHE    HB1 5394  11.112  10.410   9.960  0.0000  0.0000  0.0000
  354PHE    HB2 5395  11.039  10.423  10.118  0.0000  0.0000  0.0000
  354PHE     CG 5396  11.249  10.447  10.120  0.0000  0.0000  0.0000
  354PHE    CD1 5397  11.359  10.401  10.044  0.0000  0.0000  0.0000
  354PHE    HD1 5398  11.349  10.386   9.938  0.0000  0.0000  0.0000
  354PHE    CE1 5399  11.482  10.372  10.107  0.0000  0.0000  0.0000
  354PHE    HE1 5400  11.565  10.335  10.048  0.0000  0.0000  0.0000
  354PHE     CZ 5401  11.493  10.386  10.246  0.0000  0.0000  0.0000
  354PHE     HZ 5402  11.586  10.361  10.294  0.0000  0.0000  0.0000
  354PHE    CE2 5403  11.384  10.432  10.322  0.0000  0.0000  0.0000
  354PHE    HE2 5404  11.394  10.440  10.430  0.0000  0.0000  0.0000
  354PHE    CD2 5405  11.262  10.462  10.259  0.0000  0.0000  0.0000
  354PHE    HD2 5406  11.177  10.493  10.318  0.0000  0.0000  0.0000
  354PHE      C 5407  10.934  10.608   9.957  0.0000  0.0000  0.0000
  354PHE      O 5408  10.837  10.576  10.028  0.0000  0.0000  0.0000
  355THR      N 5409  10.923  10.634   9.827  0.0000  0.0000  0.0000
  355THR      H 5410  11.005  10.667   9.778  0.0000  0.0000  0.0000
  355THR     CA 5411  10.795  10.647   9.758  0.0000  0.0000  0.0000
  355THR     HA 5412  10.714  10.606   9.820  0.0000  0.0000  0.0000
  355THR     CB 5413  10.764  10.797   9.733  0.0000  0.0000  0.0000
  355THR     HB 5414  10.830  10.832   9.656  0.0000  0.0000  0.0000
  355THR    CG2 5415  10.619  10.820   9.690  0.0000  0.0000  0.0000
  355THR   HG21 5416  10.602  10.925   9.678  0.0000  0.0000  0.0000
  355THR   HG22 5417  10.600  10.769   9.596  0.0000  0.0000  0.0000
  355THR   HG23 5418  10.553  10.780   9.767  0.0000  0.0000  0.0000
  355THR    OG1 5419  10.784  10.876   9.849  0.0000  0.0000  0.0000
  355THR    HG1 5420  10.802  10.964   9.817  0.0000  0.0000  0.0000
  355THR      C 5421  10.796  10.573   9.625  0.0000  0.0000  0.0000
  355THR      O 5422  10.882  10.598   9.541  0.0000  0.0000  0.0000
  356GLU      N 5423  10.698  10.485   9.600  0.0000  0.0000  0.0000
  356GLU      H 5424  10.625  10.477   9.671  0.0000  0.0000  0.0000
  356GLU     CA 5425  10.668  10.424   9.470  0.0000  0.0000  0.0000
  356GLU     HA 5426  10.756  10.431   9.406  0.0000  0.0000  0.0000
  356GLU     CB 5427  10.630  10.274   9.483  0.0000  0.0000  0.0000
  356GLU    HB1 5428  10.633  10.231   9.383  0.0000  0.0000  0.0000
  356GLU    HB2 5429  10.526  10.271   9.516  0.0000  0.0000  0.0000
  356GLU     CG 5430  10.715  10.190   9.577  0.0000  0.0000  0.0000
  356GLU    HG1 5431  10.712  10.232   9.679  0.0000  0.0000  0.0000
  356GLU    HG2 5432  10.820  10.193   9.543  0.0000  0.0000  0.0000
  356GLU     CD 5433  10.663  10.045   9.581  0.0000  0.0000  0.0000
  356GLU    OE1 5434  10.542  10.027   9.606  0.0000  0.0000  0.0000
  356GLU    OE2 5435  10.745   9.954   9.558  0.0000  0.0000  0.0000
  356GLU      C 5436  10.551  10.496   9.405  0.0000  0.0000  0.0000
  356GLU      O 5437  10.457  10.537   9.475  0.0000  0.0000  0.0000
  357LYS      N 5438  10.551  10.511   9.272  0.0000  0.0000  0.0000
  357LYS      H 5439  10.631  10.478   9.220  0.0000  0.0000  0.0000
  357LYS     CA 5440  10.445  10.580   9.197  0.0000  0.0000  0.0000
  357LYS     HA 5441  10.355  10.585   9.258  0.0000  0.0000  0.0000
  357LYS     CB 5442  10.490  10.723   9.164  0.0000  0.0000  0.0000
  357LYS    HB1 5443  10.411  10.774   9.108  0.0000  0.0000  0.0000
  357LYS    HB2 5444  10.580  10.717   9.101  0.0000  0.0000  0.0000
  357LYS     CG 5445  10.524  10.810   9.289  0.0000  0.0000  0.0000
  357LYS    HG1 5446  10.595  10.756   9.351  0.0000  0.0000  0.0000
  357LYS    HG2 5447  10.433  10.827   9.346  0.0000  0.0000  0.0000
  357LYS     CD 5448  10.589  10.942   9.250  0.0000  0.0000  0.0000
  357LYS    HD1 5449  10.515  11.006   9.200  0.0000  0.0000  0.0000
  357LYS    HD2 5450  10.672  10.923   9.182  0.0000  0.0000  0.0000
  357LYS     CE 5451  10.644  11.013   9.374  0.0000  0.0000  0.0000
  357LYS    HE1 5452  10.698  10.940   9.435  0.0000  0.0000  0.0000
  357LYS    HE2 5453  10.559  11.046   9.437  0.0000  0.0000  0.0000
  357LYS     NZ 5454  10.733  11.126   9.340  0.0000  0.0000  0.0000
  357LYS    HZ1 5455  10.769  11.168   9.426  0.0000  0.0000  0.0000
  357LYS    HZ2 5456  10.816  11.099   9.287  0.0000  0.0000  0.0000
  357LYS    HZ3 5457  10.686  11.198   9.290  0.0000  0.0000  0.0000
  357LYS      C 5458  10.412  10.503   9.069  0.0000  0.0000  0.0000
  357LYS      O 5459  10.503  10.467   8.994  0.0000  0.0000  0.0000
  358TRP      N 5460  10.283  10.481   9.041  0.0000  0.0000  0.0000
  358TRP      H 5461  10.214  10.510   9.110  0.0000  0.0000  0.0000
  358TRP     CA 5462  10.235  10.425   8.914  0.0000  0.0000  0.0000
  358TRP     HA 5463  10.312  10.436   8.838  0.0000  0.0000  0.0000
  358TRP     CB 5464  10.206  10.275   8.930  0.0000  0.0000  0.0000
  358TRP    HB1 5465  10.132  10.262   9.009  0.0000  0.0000  0.0000
  358TRP    HB2 5466  10.298  10.224   8.962  0.0000  0.0000  0.0000
  358TRP     CG 5467  10.155  10.208   8.806  0.0000  0.0000  0.0000
  358TRP    CD1 5468  10.231  10.159   8.705  0.0000  0.0000  0.0000
  358TRP    HD1 5469  10.340  10.159   8.703  0.0000  0.0000  0.0000
  358TRP    NE1 5470  10.150  10.113   8.604  0.0000  0.0000  0.0000
  358TRP    HE1 5471  10.188  10.075   8.516  0.0000  0.0000  0.0000
  358TRP    CE2 5472  10.017  10.129   8.634  0.0000  0.0000  0.0000
  358TRP    CZ2 5473   9.898  10.101   8.564  0.0000  0.0000  0.0000
  358TRP    HZ2 5474   9.903  10.055   8.467  0.0000  0.0000  0.0000
  358TRP    CH2 5475   9.774  10.133   8.623  0.0000  0.0000  0.0000
  358TRP    HH2 5476   9.682  10.112   8.570  0.0000  0.0000  0.0000
  358TRP    CZ3 5477   9.771  10.194   8.750  0.0000  0.0000  0.0000
  358TRP    HZ3 5478   9.677  10.220   8.794  0.0000  0.0000  0.0000
  358TRP    CE3 5479   9.890  10.223   8.818  0.0000  0.0000  0.0000
  358TRP    HE3 5480   9.887  10.270   8.916  0.0000  0.0000  0.0000
  358TRP    CD2 5481  10.016  10.190   8.763  0.0000  0.0000  0.0000
  358TRP      C 5482  10.110  10.499   8.864  0.0000  0.0000  0.0000
  358TRP      O 5483  10.034  10.552   8.944  0.0000  0.0000  0.0000
  359ASN      N 5484  10.088  10.502   8.732  0.0000  0.0000  0.0000
  359ASN      H 5485  10.153  10.453   8.672  0.0000  0.0000  0.0000
  359ASN     CA 5486   9.975  10.568   8.669  0.0000  0.0000  0.0000
  359ASN     HA 5487   9.894  10.574   8.743  0.0000  0.0000  0.0000
  359ASN     CB 5488  10.017  10.713   8.634  0.0000  0.0000  0.0000
  359ASN    HB1 5489  10.115  10.736   8.676  0.0000  0.0000  0.0000
  359ASN    HB2 5490   9.945  10.780   8.682  0.0000  0.0000  0.0000
  359ASN     CG 5491  10.021  10.744   8.485  0.0000  0.0000  0.0000
  359ASN    OD1 5492  10.093  10.684   8.408  0.0000  0.0000  0.0000
  359ASN    ND2 5493   9.937  10.836   8.443  0.0000  0.0000  0.0000
  359ASN   HD21 5494   9.877  10.883   8.507  0.0000  0.0000  0.0000
  359ASN   HD22 5495   9.926  10.852   8.344  0.0000  0.0000  0.0000
  359ASN      C 5496   9.914  10.488   8.551  0.0000  0.0000  0.0000
  359ASN      O 5497   9.983  10.409   8.488  0.0000  0.0000  0.0000
  360THR      N 5498   9.788  10.515   8.517  0.0000  0.0000  0.0000
  360THR      H 5499   9.736  10.583   8.575  0.0000  0.0000  0.0000
  360THR     CA 5500   9.711  10.447   8.411  0.0000  0.0000  0.0000
  360THR     HA 5501   9.704  10.341   8.435  0.0000  0.0000  0.0000
  360THR     CB 5502   9.570  10.505   8.398  0.0000  0.0000  0.0000
  360THR     HB 5503   9.527  10.476   8.302  0.0000  0.0000  0.0000
  360THR    CG2 5504   9.478  10.453   8.507  0.0000  0.0000  0.0000
  360THR   HG21 5505   9.379  10.499   8.497  0.0000  0.0000  0.0000
  360THR   HG22 5506   9.467  10.344   8.497  0.0000  0.0000  0.0000
  360THR   HG23 5507   9.518  10.476   8.605  0.0000  0.0000  0.0000
  360THR    OG1 5508   9.572  10.647   8.405  0.0000  0.0000  0.0000
  360THR    HG1 5509   9.628  10.678   8.333  0.0000  0.0000  0.0000
  360THR      C 5510   9.773  10.453   8.271  0.0000  0.0000  0.0000
  360THR      O 5511   9.742  10.368   8.188  0.0000  0.0000  0.0000
  361ASP      N 5512   9.858  10.551   8.244  0.0000  0.0000  0.0000
  361ASP      H 5513   9.885  10.614   8.319  0.0000  0.0000  0.0000
  361ASP     CA 5514   9.929  10.566   8.116  0.0000  0.0000  0.0000
  361ASP     HA 5515   9.868  10.520   8.038  0.0000  0.0000  0.0000
  361ASP     CB 5516   9.940  10.716   8.079  0.0000  0.0000  0.0000
  361ASP    HB1 5517   9.965  10.724   7.974  0.0000  0.0000  0.0000
  361ASP    HB2 5518  10.021  10.760   8.138  0.0000  0.0000  0.0000
  361ASP     CG 5519   9.809  10.792   8.109  0.0000  0.0000  0.0000
  361ASP    OD1 5520   9.706  10.769   8.043  0.0000  0.0000  0.0000
  361ASP    OD2 5521   9.808  10.874   8.204  0.0000  0.0000  0.0000
  361ASP      C 5522  10.064  10.488   8.116  0.0000  0.0000  0.0000
  361ASP      O 5523  10.146  10.502   8.026  0.0000  0.0000  0.0000
  362ASN      N 5524  10.082  10.402   8.217  0.0000  0.0000  0.0000
  362ASN      H 5525  10.009  10.402   8.288  0.0000  0.0000  0.0000
  362ASN     CA 5526  10.196  10.317   8.248  0.0000  0.0000  0.0000
  362ASN     HA 5527  10.178  10.284   8.350  0.0000  0.0000  0.0000
  362ASN     CB 5528  10.195  10.189   8.161  0.0000  0.0000  0.0000
  362ASN    HB1 5529  10.239  10.214   8.065  0.0000  0.0000  0.0000
  362ASN    HB2 5530  10.093  10.155   8.145  0.0000  0.0000  0.0000
  362ASN     CG 5531  10.273  10.076   8.225  0.0000  0.0000  0.0000
  362ASN    OD1 5532  10.270  10.054   8.346  0.0000  0.0000  0.0000
  362ASN    ND2 5533  10.344   9.996   8.148  0.0000  0.0000  0.0000
  362ASN   HD21 5534  10.345  10.008   8.048  0.0000  0.0000  0.0000
  362ASN   HD22 5535  10.389   9.919   8.193  0.0000  0.0000  0.0000
  362ASN      C 5536  10.330  10.390   8.255  0.0000  0.0000  0.0000
  362ASN      O 5537  10.433  10.344   8.202  0.0000  0.0000  0.0000
  363THR      N 5538  10.331  10.504   8.326  0.0000  0.0000  0.0000
  363THR      H 5539  10.242  10.538   8.362  0.0000  0.0000  0.0000
  363THR     CA 5540  10.455  10.560   8.382  0.0000  0.0000  0.0000
  363THR     HA 5541  10.541  10.529   8.321  0.0000  0.0000  0.0000
  363THR     CB 5542  10.450  10.713   8.379  0.0000  0.0000  0.0000
  363THR     HB 5543  10.368  10.750   8.440  0.0000  0.0000  0.0000
  363THR    CG2 5544  10.581  10.775   8.428  0.0000  0.0000  0.0000
  363THR   HG21 5545  10.578  10.883   8.415  0.0000  0.0000  0.0000
  363THR   HG22 5546  10.596  10.754   8.534  0.0000  0.0000  0.0000
  363THR   HG23 5547  10.665  10.734   8.372  0.0000  0.0000  0.0000
  363THR    OG1 5548  10.434  10.756   8.246  0.0000  0.0000  0.0000
  363THR    HG1 5549  10.350  10.719   8.216  0.0000  0.0000  0.0000
  363THR      C 5550  10.474  10.508   8.524  0.0000  0.0000  0.0000
  363THR      O 5551  10.386  10.525   8.609  0.0000  0.0000  0.0000
  364LEU      N 5552  10.590  10.446   8.549  0.0000  0.0000  0.0000
  364LEU      H 5553  10.656  10.436   8.474  0.0000  0.0000  0.0000
  364LEU     CA 5554  10.638  10.414   8.683  0.0000  0.0000  0.0000
  364LEU     HA 5555  10.553  10.408   8.751  0.0000  0.0000  0.0000
  364LEU     CB 5556  10.709  10.277   8.679  0.0000  0.0000  0.0000
  364LEU    HB1 5557  10.806  10.290   8.631  0.0000  0.0000  0.0000
  364LEU    HB2 5558  10.650  10.207   8.618  0.0000  0.0000  0.0000
  364LEU     CG 5559  10.731  10.211   8.817  0.0000  0.0000  0.0000
  364LEU     HG 5560  10.773  10.283   8.887  0.0000  0.0000  0.0000
  364LEU    CD1 5561  10.602  10.155   8.876  0.0000  0.0000  0.0000
  364LEU   HD11 5562  10.621  10.113   8.974  0.0000  0.0000  0.0000
  364LEU   HD12 5563  10.529  10.234   8.887  0.0000  0.0000  0.0000
  364LEU   HD13 5564  10.562  10.077   8.810  0.0000  0.0000  0.0000
  364LEU    CD2 5565  10.831  10.096   8.806  0.0000  0.0000  0.0000
  364LEU   HD21 5566  10.846  10.051   8.903  0.0000  0.0000  0.0000
  364LEU   HD22 5567  10.794  10.020   8.737  0.0000  0.0000  0.0000
  364LEU   HD23 5568  10.928  10.134   8.770  0.0000  0.0000  0.0000
  364LEU      C 5569  10.731  10.526   8.732  0.0000  0.0000  0.0000
  364LEU      O 5570  10.797  10.593   8.652  0.0000  0.0000  0.0000
  365GLY      N 5571  10.739  10.545   8.863  0.0000  0.0000  0.0000
  365GLY      H 5572  10.676  10.493   8.923  0.0000  0.0000  0.0000
  365GLY     CA 5573  10.838  10.630   8.926  0.0000  0.0000  0.0000
  365GLY    HA1 5574  10.802  10.734   8.929  0.0000  0.0000  0.0000
  365GLY    HA2 5575  10.929  10.628   8.867  0.0000  0.0000  0.0000
  365GLY      C 5576  10.874  10.587   9.067  0.0000  0.0000  0.0000
  365GLY      O 5577  10.798  10.518   9.135  0.0000  0.0000  0.0000
  366THR      N 5578  10.992  10.629   9.112  0.0000  0.0000  0.0000
  366THR      H 5579  11.049  10.686   9.050  0.0000  0.0000  0.0000
  366THR     CA 5580  11.043  10.607   9.247  0.0000  0.0000  0.0000
  366THR     HA 5581  10.960  10.586   9.312  0.0000  0.0000  0.0000
  366THR     CB 5582  11.142  10.489   9.256  0.0000  0.0000  0.0000
  366THR     HB 5583  11.193  10.493   9.353  0.0000  0.0000  0.0000
  366THR    CG2 5584  11.070  10.354   9.245  0.0000  0.0000  0.0000
  366THR   HG21 5585  11.141  10.272   9.259  0.0000  0.0000  0.0000
  366THR   HG22 5586  10.994  10.348   9.321  0.0000  0.0000  0.0000
  366THR   HG23 5587  11.023  10.345   9.146  0.0000  0.0000  0.0000
  366THR    OG1 5588  11.239  10.491   9.153  0.0000  0.0000  0.0000
  366THR    HG1 5589  11.294  10.413   9.166  0.0000  0.0000  0.0000
  366THR      C 5590  11.110  10.736   9.297  0.0000  0.0000  0.0000
  366THR      O 5591  11.190  10.797   9.227  0.0000  0.0000  0.0000
  367GLU      N 5592  11.076  10.776   9.420  0.0000  0.0000  0.0000
  367GLU      H 5593  11.011  10.720   9.473  0.0000  0.0000  0.0000
  367GLU     CA 5594  11.133  10.896   9.484  0.0000  0.0000  0.0000
  367GLU     HA 5595  11.217  10.930   9.426  0.0000  0.0000  0.0000
  367GLU     CB 5596  11.028  11.006   9.488  0.0000  0.0000  0.0000
  367GLU    HB1 5597  10.945  10.978   9.551  0.0000  0.0000  0.0000
  367GLU    HB2 5598  10.989  11.021   9.388  0.0000  0.0000  0.0000
  367GLU     CG 5599  11.085  11.140   9.539  0.0000  0.0000  0.0000
  367GLU    HG1 5600  11.176  11.162   9.483  0.0000  0.0000  0.0000
  367GLU    HG2 5601  11.112  11.130   9.644  0.0000  0.0000  0.0000
  367GLU     CD 5602  10.987  11.259   9.524  0.0000  0.0000  0.0000
  367GLU    OE1 5603  10.865  11.238   9.546  0.0000  0.0000  0.0000
  367GLU    OE2 5604  11.031  11.373   9.493  0.0000  0.0000  0.0000
  367GLU      C 5605  11.185  10.855   9.623  0.0000  0.0000  0.0000
  367GLU      O 5606  11.108  10.808   9.706  0.0000  0.0000  0.0000
  368ILE      N 5607  11.314  10.877   9.647  0.0000  0.0000  0.0000
  368ILE      H 5608  11.372  10.920   9.575  0.0000  0.0000  0.0000
  368ILE     CA 5609  11.375  10.861   9.781  0.0000  0.0000  0.0000
  368ILE     HA 5610  11.293  10.840   9.850  0.0000  0.0000  0.0000
  368ILE     CB 5611  11.472  10.743   9.795  0.0000  0.0000  0.0000
  368ILE     HB 5612  11.493  10.735   9.903  0.0000  0.0000  0.0000
  368ILE    CG2 5613  11.404  10.611   9.757  0.0000  0.0000  0.0000
  368ILE   HG21 5614  11.472  10.527   9.774  0.0000  0.0000  0.0000
  368ILE   HG22 5615  11.315  10.596   9.817  0.0000  0.0000  0.0000
  368ILE   HG23 5616  11.375  10.610   9.651  0.0000  0.0000  0.0000
  368ILE    CG1 5617  11.610  10.758   9.726  0.0000  0.0000  0.0000
  368ILE   HG11 5618  11.677  10.684   9.769  0.0000  0.0000  0.0000
  368ILE   HG12 5619  11.652  10.855   9.750  0.0000  0.0000  0.0000
  368ILE     CD 5620  11.612  10.739   9.575  0.0000  0.0000  0.0000
  368ILE    HD1 5621  11.713  10.755   9.539  0.0000  0.0000  0.0000
  368ILE    HD2 5622  11.581  10.638   9.548  0.0000  0.0000  0.0000
  368ILE    HD3 5623  11.546  10.811   9.526  0.0000  0.0000  0.0000
  368ILE      C 5624  11.433  10.994   9.828  0.0000  0.0000  0.0000
  368ILE      O 5625  11.494  11.070   9.751  0.0000  0.0000  0.0000
  369THR      N 5626  11.407  11.028   9.954  0.0000  0.0000  0.0000
  369THR      H 5627  11.353  10.962  10.011  0.0000  0.0000  0.0000
  369THR     CA 5628  11.429  11.161  10.008  0.0000  0.0000  0.0000
  369THR     HA 5629  11.505  11.211   9.946  0.0000  0.0000  0.0000
  369THR     CB 5630  11.304  11.249  10.003  0.0000  0.0000  0.0000
  369THR     HB 5631  11.337  11.352   9.998  0.0000  0.0000  0.0000
  369THR    CG2 5632  11.208  11.225   9.886  0.0000  0.0000  0.0000
  369THR   HG21 5633  11.134  11.303   9.883  0.0000  0.0000  0.0000
  369THR   HG22 5634  11.266  11.226   9.793  0.0000  0.0000  0.0000
  369THR   HG23 5635  11.161  11.127   9.896  0.0000  0.0000  0.0000
  369THR    OG1 5636  11.224  11.235  10.118  0.0000  0.0000  0.0000
  369THR    HG1 5637  11.220  11.140  10.135  0.0000  0.0000  0.0000
  369THR      C 5638  11.487  11.156  10.149  0.0000  0.0000  0.0000
  369THR      O 5639  11.452  11.068  10.227  0.0000  0.0000  0.0000
  370VAL      N 5640  11.575  11.254  10.180  0.0000  0.0000  0.0000
  370VAL      H 5641  11.596  11.321  10.108  0.0000  0.0000  0.0000
  370VAL     CA 5642  11.648  11.267  10.306  0.0000  0.0000  0.0000
  370VAL     HA 5643  11.612  11.194  10.379  0.0000  0.0000  0.0000
  370VAL     CB 5644  11.800  11.243  10.287  0.0000  0.0000  0.0000
  370VAL     HB 5645  11.849  11.261  10.382  0.0000  0.0000  0.0000
  370VAL    CG1 5646  11.828  11.099  10.242  0.0000  0.0000  0.0000
  370VAL   HG11 5647  11.936  11.081  10.241  0.0000  0.0000  0.0000
  370VAL   HG12 5648  11.782  11.030  10.313  0.0000  0.0000  0.0000
  370VAL   HG13 5649  11.787  11.080  10.143  0.0000  0.0000  0.0000
  370VAL    CG2 5650  11.869  11.331  10.182  0.0000  0.0000  0.0000
  370VAL   HG21 5651  11.973  11.304  10.175  0.0000  0.0000  0.0000
  370VAL   HG22 5652  11.821  11.315  10.086  0.0000  0.0000  0.0000
  370VAL   HG23 5653  11.862  11.435  10.210  0.0000  0.0000  0.0000
  370VAL      C 5654  11.622  11.407  10.365  0.0000  0.0000  0.0000
  370VAL      O 5655  11.645  11.507  10.296  0.0000  0.0000  0.0000
  371GLU      N 5656  11.575  11.417  10.489  0.0000  0.0000  0.0000
  371GLU      H 5657  11.556  11.332  10.541  0.0000  0.0000  0.0000
  371GLU     CA 5658  11.546  11.544  10.556  0.0000  0.0000  0.0000
  371GLU     HA 5659  11.584  11.628  10.495  0.0000  0.0000  0.0000
  371GLU     CB 5660  11.393  11.563  10.570  0.0000  0.0000  0.0000
  371GLU    HB1 5661  11.357  11.494  10.645  0.0000  0.0000  0.0000
  371GLU    HB2 5662  11.348  11.534  10.475  0.0000  0.0000  0.0000
  371GLU     CG 5663  11.351  11.708  10.608  0.0000  0.0000  0.0000
  371GLU    HG1 5664  11.440  11.771  10.618  0.0000  0.0000  0.0000
  371GLU    HG2 5665  11.302  11.706  10.704  0.0000  0.0000  0.0000
  371GLU     CD 5666  11.257  11.774  10.505  0.0000  0.0000  0.0000
  371GLU    OE1 5667  11.168  11.706  10.448  0.0000  0.0000  0.0000
  371GLU    OE2 5668  11.274  11.896  10.478  0.0000  0.0000  0.0000
  371GLU      C 5669  11.618  11.553  10.691  0.0000  0.0000  0.0000
  371GLU      O 5670  11.633  11.453  10.761  0.0000  0.0000  0.0000
  372ASP      N 5671  11.665  11.673  10.728  0.0000  0.0000  0.0000
  372ASP      H 5672  11.649  11.750  10.663  0.0000  0.0000  0.0000
  372ASP     CA 5673  11.741  11.707  10.851  0.0000  0.0000  0.0000
  372ASP     HA 5674  11.764  11.814  10.842  0.0000  0.0000  0.0000
  372ASP     CB 5675  11.652  11.688  10.977  0.0000  0.0000  0.0000
  372ASP    HB1 5676  11.708  11.630  11.050  0.0000  0.0000  0.0000
  372ASP    HB2 5677  11.564  11.632  10.952  0.0000  0.0000  0.0000
  372ASP     CG 5678  11.607  11.817  11.046  0.0000  0.0000  0.0000
  372ASP    OD1 5679  11.572  11.813  11.166  0.0000  0.0000  0.0000
  372ASP    OD2 5680  11.607  11.926  10.982  0.0000  0.0000  0.0000
  372ASP      C 5681  11.880  11.640  10.867  0.0000  0.0000  0.0000
  372ASP      O 5682  11.972  11.705  10.914  0.0000  0.0000  0.0000
  373GLN      N 5683  11.896  11.515  10.825  0.0000  0.0000  0.0000
  373GLN      H 5684  11.813  11.470  10.789  0.0000  0.0000  0.0000
  373GLN     CA 5685  12.004  11.420  10.865  0.0000  0.0000  0.0000
  373GLN     HA 5686  11.997  11.409  10.973  0.0000  0.0000  0.0000
  373GLN     CB 5687  11.976  11.284  10.802  0.0000  0.0000  0.0000
  373GLN    HB1 5688  11.875  11.251  10.829  0.0000  0.0000  0.0000
  373GLN    HB2 5689  12.046  11.212  10.843  0.0000  0.0000  0.0000
  373GLN     CG 5690  11.988  11.284  10.648  0.0000  0.0000  0.0000
  373GLN    HG1 5691  12.080  11.333  10.619  0.0000  0.0000  0.0000
  373GLN    HG2 5692  11.905  11.339  10.605  0.0000  0.0000  0.0000
  373GLN     CD 5693  11.992  11.144  10.589  0.0000  0.0000  0.0000
  373GLN    OE1 5694  11.892  11.084  10.555  0.0000  0.0000  0.0000
  373GLN    NE2 5695  12.108  11.089  10.566  0.0000  0.0000  0.0000
  373GLN   HE21 5696  12.194  11.133  10.598  0.0000  0.0000  0.0000
  373GLN   HE22 5697  12.107  10.996  10.528  0.0000  0.0000  0.0000
  373GLN      C 5698  12.150  11.463  10.838  0.0000  0.0000  0.0000
  373GLN      O 5699  12.241  11.404  10.895  0.0000  0.0000  0.0000
  374LEU      N 5700  12.175  11.559  10.747  0.0000  0.0000  0.0000
  374LEU      H 5701  12.096  11.605  10.706  0.0000  0.0000  0.0000
  374LEU     CA 5702  12.311  11.607  10.716  0.0000  0.0000  0.0000
  374LEU     HA 5703  12.385  11.534  10.749  0.0000  0.0000  0.0000
  374LEU     CB 5704  12.326  11.626  10.563  0.0000  0.0000  0.0000
  374LEU    HB1 5705  12.423  11.671  10.545  0.0000  0.0000  0.0000
  374LEU    HB2 5706  12.250  11.696  10.530  0.0000  0.0000  0.0000
  374LEU     CG 5707  12.315  11.499  10.477  0.0000  0.0000  0.0000
  374LEU     HG 5708  12.214  11.457  10.489  0.0000  0.0000  0.0000
  374LEU    CD1 5709  12.333  11.536  10.331  0.0000  0.0000  0.0000
  374LEU   HD11 5710  12.320  11.447  10.268  0.0000  0.0000  0.0000
  374LEU   HD12 5711  12.258  11.610  10.301  0.0000  0.0000  0.0000
  374LEU   HD13 5712  12.433  11.577  10.315  0.0000  0.0000  0.0000
  374LEU    CD2 5713  12.417  11.392  10.514  0.0000  0.0000  0.0000
  374LEU   HD21 5714  12.410  11.308  10.445  0.0000  0.0000  0.0000
  374LEU   HD22 5715  12.518  11.433  10.509  0.0000  0.0000  0.0000
  374LEU   HD23 5716  12.398  11.355  10.615  0.0000  0.0000  0.0000
  374LEU      C 5717  12.344  11.738  10.789  0.0000  0.0000  0.0000
  374LEU      O 5718  12.457  11.758  10.835  0.0000  0.0000  0.0000
  375ALA      N 5719  12.245  11.827  10.799  0.0000  0.0000  0.0000
  375ALA      H 5720  12.156  11.798  10.764  0.0000  0.0000  0.0000
  375ALA     CA 5721  12.244  11.950  10.877  0.0000  0.0000  0.0000
  375ALA     HA 5722  12.274  11.928  10.980  0.0000  0.0000  0.0000
  375ALA     CB 5723  12.337  12.056  10.816  0.0000  0.0000  0.0000
  375ALA    HB1 5724  12.333  12.146  10.876  0.0000  0.0000  0.0000
  375ALA    HB2 5725  12.440  12.019  10.815  0.0000  0.0000  0.0000
  375ALA    HB3 5726  12.306  12.079  10.714  0.0000  0.0000  0.0000
  375ALA      C 5727  12.099  11.999  10.877  0.0000  0.0000  0.0000
  375ALA      O 5728  12.033  11.995  10.772  0.0000  0.0000  0.0000
  376ARG      N 5729  12.048  12.045  10.991  0.0000  0.0000  0.0000
  376ARG      H 5730  12.106  12.047  11.073  0.0000  0.0000  0.0000
  376ARG     CA 5731  11.902  12.064  11.004  0.0000  0.0000  0.0000
  376ARG     HA 5732  11.858  11.968  10.971  0.0000  0.0000  0.0000
  376ARG     CB 5733  11.857  12.080  11.149  0.0000  0.0000  0.0000
  376ARG    HB1 5734  11.911  12.007  11.211  0.0000  0.0000  0.0000
  376ARG    HB2 5735  11.753  12.049  11.145  0.0000  0.0000  0.0000
  376ARG     CG 5736  11.865  12.219  11.213  0.0000  0.0000  0.0000
  376ARG    HG1 5737  11.817  12.292  11.148  0.0000  0.0000  0.0000
  376ARG    HG2 5738  11.970  12.248  11.225  0.0000  0.0000  0.0000
  376ARG     CD 5739  11.796  12.224  11.351  0.0000  0.0000  0.0000
  376ARG    HD1 5740  11.809  12.324  11.393  0.0000  0.0000  0.0000
  376ARG    HD2 5741  11.845  12.153  11.419  0.0000  0.0000  0.0000
  376ARG     NE 5742  11.651  12.195  11.342  0.0000  0.0000  0.0000
  376ARG     HE 5743  11.591  12.270  11.313  0.0000  0.0000  0.0000
  376ARG     CZ 5744  11.598  12.074  11.333  0.0000  0.0000  0.0000
  376ARG    NH1 5745  11.657  11.966  11.378  0.0000  0.0000  0.0000
  376ARG   HH11 5746  11.742  11.973  11.428  0.0000  0.0000  0.0000
  376ARG   HH12 5747  11.627  11.879  11.334  0.0000  0.0000  0.0000
  376ARG    NH2 5748  11.488  12.052  11.267  0.0000  0.0000  0.0000
  376ARG   HH21 5749  11.447  12.126  11.213  0.0000  0.0000  0.0000
  376ARG   HH22 5750  11.480  11.957  11.231  0.0000  0.0000  0.0000
  376ARG      C 5751  11.844  12.169  10.909  0.0000  0.0000  0.0000
  376ARG      O 5752  11.906  12.271  10.885  0.0000  0.0000  0.0000
  377GLY      N 5753  11.727  12.140  10.853  0.0000  0.0000  0.0000
  377GLY      H 5754  11.679  12.055  10.886  0.0000  0.0000  0.0000
  377GLY     CA 5755  11.663  12.218  10.747  0.0000  0.0000  0.0000
  377GLY    HA1 5756  11.690  12.323  10.759  0.0000  0.0000  0.0000
  377GLY    HA2 5757  11.554  12.209  10.760  0.0000  0.0000  0.0000
  377GLY      C 5758  11.699  12.174  10.605  0.0000  0.0000  0.0000
  377GLY      O 5759  11.625  12.210  10.512  0.0000  0.0000  0.0000
  378LEU      N 5760  11.804  12.095  10.583  0.0000  0.0000  0.0000
  378LEU      H 5761  11.862  12.068  10.662  0.0000  0.0000  0.0000
  378LEU     CA 5762  11.833  12.034  10.452  0.0000  0.0000  0.0000
  378LEU     HA 5763  11.835  12.114  10.378  0.0000  0.0000  0.0000
  378LEU     CB 5764  11.969  11.962  10.451  0.0000  0.0000  0.0000
  378LEU    HB1 5765  11.971  11.892  10.367  0.0000  0.0000  0.0000
  378LEU    HB2 5766  11.977  11.902  10.542  0.0000  0.0000  0.0000
  378LEU     CG 5767  12.093  12.052  10.437  0.0000  0.0000  0.0000
  378LEU     HG 5768  12.089  12.131  10.512  0.0000  0.0000  0.0000
  378LEU    CD1 5769  12.221  11.971  10.456  0.0000  0.0000  0.0000
  378LEU   HD11 5770  12.308  12.037  10.449  0.0000  0.0000  0.0000
  378LEU   HD12 5771  12.221  11.928  10.554  0.0000  0.0000  0.0000
  378LEU   HD13 5772  12.228  11.893  10.380  0.0000  0.0000  0.0000
  378LEU    CD2 5773  12.102  12.114  10.297  0.0000  0.0000  0.0000
  378LEU   HD21 5774  12.187  12.182  10.293  0.0000  0.0000  0.0000
  378LEU   HD22 5775  12.114  12.036  10.221  0.0000  0.0000  0.0000
  378LEU   HD23 5776  12.011  12.170  10.274  0.0000  0.0000  0.0000
  378LEU      C 5777  11.723  11.936  10.410  0.0000  0.0000  0.0000
  378LEU      O 5778  11.666  11.864  10.491  0.0000  0.0000  0.0000
  379LYS      N 5779  11.699  11.932  10.279  0.0000  0.0000  0.0000
  379LYS      H 5780  11.748  12.000  10.220  0.0000  0.0000  0.0000
  379LYS     CA 5781  11.624  11.827  10.210  0.0000  0.0000  0.0000
  379LYS     HA 5782  11.621  11.739  10.272  0.0000  0.0000  0.0000
  379LYS     CB 5783  11.480  11.877  10.186  0.0000  0.0000  0.0000
  379LYS    HB1 5784  11.482  11.970  10.130  0.0000  0.0000  0.0000
  379LYS    HB2 5785  11.437  11.897  10.284  0.0000  0.0000  0.0000
  379LYS     CG 5786  11.385  11.780  10.114  0.0000  0.0000  0.0000
  379LYS    HG1 5787  11.412  11.772  10.009  0.0000  0.0000  0.0000
  379LYS    HG2 5788  11.284  11.819  10.121  0.0000  0.0000  0.0000
  379LYS     CD 5789  11.388  11.638  10.176  0.0000  0.0000  0.0000
  379LYS    HD1 5790  11.397  11.646  10.285  0.0000  0.0000  0.0000
  379LYS    HD2 5791  11.477  11.588  10.137  0.0000  0.0000  0.0000
  379LYS     CE 5792  11.268  11.550  10.143  0.0000  0.0000  0.0000
  379LYS    HE1 5793  11.293  11.450  10.178  0.0000  0.0000  0.0000
  379LYS    HE2 5794  11.256  11.545  10.035  0.0000  0.0000  0.0000
  379LYS     NZ 5795  11.144  11.595  10.210  0.0000  0.0000  0.0000
  379LYS    HZ1 5796  11.072  11.524  10.201  0.0000  0.0000  0.0000
[truncated: 195,776 more chars]
