# Supplementary material for: Phospholipids are imported into mitochondria by VDAC, a dimeric beta barrel scramblase
Source: Nat Commun. 2023 Dec 8;14:8115. doi: 10.1038/s41467-023-43570-y (PMC10709637; doi:10.1038/s41467-023-43570-y)
Supplement: Supplementary file 6 — Source Data [file 41467_2023_43570_MOESM6_ESM.zip › Fig S10/figs10-a/monomer_down_ljoff.xvg]

# This file was created Tue Oct  4 09:33:34 2022
# Created by:
#                   :-) GROMACS - gmx wham, VERSION 5.1.4 (-:
# 
# Executable:   /software/ncbr/softrepo/common/gromacs/5.1.4-plumed2.3/x86_64/para/bin/gmx_mpi_sse2
# Data prefix:  /software/ncbr/softrepo/common/gromacs/5.1.4-plumed2.3/x86_64/para
# Command line:
#   gmx_mpi_sse2 wham -it tpr_files.dat -if pullf_files.dat -o G -hist histo -unit kJ -b 50
# gmx wham is part of G R O M A C S:
#
# Green Red Orange Magenta Azure Cyan Skyblue
#
@    title "Umbrella potential"
@    xaxis  label "\xx\f{} (nm)"
@    yaxis  label "E (kJ mol\S-1\N)"
@TYPE xy
-2.197883e+00	0.000000e+00
-2.174795e+00	-8.607495e-01
-2.151708e+00	-9.753582e-01
-2.128620e+00	-1.162733e+00
-2.105532e+00	-1.334545e+00
-2.082444e+00	-1.510688e+00
-2.059356e+00	-1.709533e+00
-2.036268e+00	-1.901090e+00
-2.013180e+00	-2.090256e+00
-1.990093e+00	-2.267531e+00
-1.967005e+00	-2.466499e+00
-1.943917e+00	-2.637273e+00
-1.920829e+00	-2.783409e+00
-1.897741e+00	-2.906559e+00
-1.874653e+00	-3.011005e+00
-1.851566e+00	-3.105628e+00
-1.828478e+00	-3.189958e+00
-1.805390e+00	-3.260524e+00
-1.782302e+00	-3.320680e+00
-1.759214e+00	-3.388546e+00
-1.736126e+00	-3.406744e+00
-1.713038e+00	-3.419111e+00
-1.689951e+00	-3.421969e+00
-1.666863e+00	-3.437037e+00
-1.643775e+00	-3.418469e+00
-1.620687e+00	-3.397086e+00
-1.597599e+00	-3.352504e+00
-1.574511e+00	-3.313001e+00
-1.551424e+00	-3.244065e+00
-1.528336e+00	-3.158354e+00
-1.505248e+00	-3.067017e+00
-1.482160e+00	-2.961029e+00
-1.459072e+00	-2.858025e+00
-1.435984e+00	-2.722077e+00
-1.412896e+00	-2.556050e+00
-1.389809e+00	-2.400229e+00
-1.366721e+00	-2.224979e+00
-1.343633e+00	-2.052835e+00
-1.320545e+00	-1.836510e+00
-1.297457e+00	-1.629871e+00
-1.274369e+00	-1.394558e+00
-1.251282e+00	-1.157359e+00
-1.228194e+00	-8.952557e-01
-1.205106e+00	-6.301832e-01
-1.182018e+00	-3.526849e-01
-1.158930e+00	-4.967206e-02
-1.135842e+00	2.899377e-01
-1.112754e+00	6.299112e-01
-1.089667e+00	9.825992e-01
-1.066579e+00	1.340743e+00
-1.043491e+00	1.733550e+00
-1.020403e+00	2.131116e+00
-9.973153e-01	2.536694e+00
-9.742274e-01	2.942311e+00
-9.511396e-01	3.369579e+00
-9.280517e-01	3.808913e+00
-9.049639e-01	4.241329e+00
-8.818760e-01	4.692364e+00
-8.587882e-01	5.165281e+00
-8.357003e-01	5.648089e+00
-8.126125e-01	6.139893e+00
-7.895247e-01	6.627576e+00
-7.664368e-01	7.117289e+00
-7.433490e-01	7.608347e+00
-7.202611e-01	8.122995e+00
-6.971733e-01	8.676002e+00
-6.740854e-01	9.229322e+00
-6.509976e-01	9.788905e+00
-6.279097e-01	1.033592e+01
-6.048219e-01	1.089895e+01
-5.817341e-01	1.153272e+01
-5.586462e-01	1.215839e+01
-5.355584e-01	1.277143e+01
-5.124705e-01	1.341341e+01
-4.893827e-01	1.407796e+01
-4.662948e-01	1.474517e+01
-4.432070e-01	1.544631e+01
-4.201191e-01	1.614857e+01
-3.970313e-01	1.686633e+01
-3.739435e-01	1.761650e+01
-3.508556e-01	1.837989e+01
-3.277678e-01	1.915938e+01
-3.046799e-01	1.995724e+01
-2.815921e-01	2.076063e+01
-2.585042e-01	2.158690e+01
-2.354164e-01	2.241331e+01
-2.123285e-01	2.324728e+01
-1.892407e-01	2.409707e+01
-1.661528e-01	2.496309e+01
-1.430650e-01	2.583828e+01
-1.199772e-01	2.671891e+01
-9.688931e-02	2.759787e+01
-7.380147e-02	2.848258e+01
-5.071362e-02	2.934669e+01
-2.762578e-02	3.020369e+01
-4.537935e-03	3.105605e+01
1.854991e-02	3.189670e+01
4.163775e-02	3.270704e+01
6.472560e-02	3.344139e+01
8.781344e-02	3.408668e+01
1.109013e-01	3.461088e+01
1.339891e-01	3.499327e+01
1.570770e-01	3.520447e+01
1.801648e-01	3.521559e+01
2.032527e-01	3.504702e+01
2.263405e-01	3.472566e+01
2.494284e-01	3.431447e+01
2.725162e-01	3.380398e+01
2.956040e-01	3.323310e+01
3.186919e-01	3.261182e+01
3.417797e-01	3.195028e+01
3.648676e-01	3.127850e+01
3.879554e-01	3.057517e+01
4.110433e-01	2.987839e+01
4.341311e-01	2.917243e+01
4.572190e-01	2.847359e+01
4.803068e-01	2.776982e+01
5.033947e-01	2.706248e+01
5.264825e-01	2.634302e+01
5.495703e-01	2.563739e+01
5.726582e-01	2.492864e+01
5.957460e-01	2.417271e+01
6.188339e-01	2.345742e+01
6.419217e-01	2.275638e+01
6.650096e-01	2.204348e+01
6.880974e-01	2.132401e+01
7.111853e-01	2.062210e+01
7.342731e-01	1.992324e+01
7.573609e-01	1.923055e+01
7.804488e-01	1.852839e+01
8.035366e-01	1.783421e+01
8.266245e-01	1.713889e+01
8.497123e-01	1.645639e+01
8.728002e-01	1.577296e+01
8.958880e-01	1.509413e+01
9.189759e-01	1.441508e+01
9.420637e-01	1.374261e+01
9.651515e-01	1.307581e+01
9.882394e-01	1.239752e+01
1.011327e+00	1.172809e+01
1.034415e+00	1.105232e+01
1.057503e+00	1.037767e+01
1.080591e+00	9.713047e+00
1.103679e+00	9.061327e+00
1.126766e+00	8.423252e+00
1.149854e+00	7.791214e+00
1.172942e+00	7.144622e+00
1.196030e+00	6.526765e+00
1.219118e+00	5.897330e+00
1.242206e+00	5.295769e+00
1.265294e+00	4.711759e+00
1.288381e+00	4.153121e+00
1.311469e+00	3.615445e+00
1.334557e+00	3.078699e+00
1.357645e+00	2.573265e+00
1.380733e+00	2.061088e+00
1.403821e+00	1.577214e+00
1.426908e+00	1.111097e+00
1.449996e+00	6.495655e-01
1.473084e+00	2.119239e-01
1.496172e+00	-1.894736e-01
1.519260e+00	-5.988861e-01
1.542348e+00	-9.961069e-01
1.565436e+00	-1.357394e+00
1.588523e+00	-1.726930e+00
1.611611e+00	-2.040268e+00
1.634699e+00	-2.347142e+00
1.657787e+00	-2.664332e+00
1.680875e+00	-2.932915e+00
1.703963e+00	-3.206005e+00
1.727050e+00	-3.468631e+00
1.750138e+00	-3.709041e+00
1.773226e+00	-3.898539e+00
1.796314e+00	-4.085938e+00
1.819402e+00	-4.257159e+00
1.842490e+00	-4.415340e+00
1.865577e+00	-4.538129e+00
1.888665e+00	-4.641473e+00
1.911753e+00	-4.739708e+00
1.934841e+00	-4.817709e+00
1.957929e+00	-4.875027e+00
1.981017e+00	-4.909147e+00
2.004105e+00	-4.906898e+00
2.027192e+00	-4.919640e+00
2.050280e+00	-4.897479e+00
2.073368e+00	-4.851422e+00
2.096456e+00	-4.773767e+00
2.119544e+00	-4.685101e+00
2.142632e+00	-4.602544e+00
2.165719e+00	-4.475171e+00
2.188807e+00	-4.342610e+00
2.211895e+00	-4.198198e+00
2.234983e+00	-4.038152e+00
2.258071e+00	-3.895414e+00
2.281159e+00	-3.700238e+00
2.304247e+00	-3.538940e+00
2.327334e+00	-3.459190e+00
2.350422e+00	-3.196445e+00
2.373510e+00	-3.168812e+00
2.396598e+00	-3.380279e+00
