# Supplementary material for: Phospholipids are imported into mitochondria by VDAC, a dimeric beta barrel scramblase
Source: Nat Commun. 2023 Dec 8;14:8115. doi: 10.1038/s41467-023-43570-y (PMC10709637; doi:10.1038/s41467-023-43570-y)
Supplement: Supplementary file 6 — Source Data [file 41467_2023_43570_MOESM6_ESM.zip › Fig S10/figs10-a/dimer_up_ljon.xvg]

# This file was created Mon Oct  3 11:29:21 2022
# Created by:
#                   :-) GROMACS - gmx wham, VERSION 5.1.4 (-:
# 
# Executable:   /software/ncbr/softrepo/common/gromacs/5.1.4-plumed2.3/x86_64/para/bin/gmx_mpi_sse2
# Data prefix:  /software/ncbr/softrepo/common/gromacs/5.1.4-plumed2.3/x86_64/para
# Command line:
#   gmx_mpi_sse2 wham -it tpr_files.dat -if pullf_files.dat -o G -hist histo -unit kJ -e 6000000
# gmx wham is part of G R O M A C S:
#
# Great Red Oystrich Makes All Chemists Sane
#
@    title "Umbrella potential"
@    xaxis  label "\xx\f{} (nm)"
@    yaxis  label "E (kJ mol\S-1\N)"
@TYPE xy
-2.607926e+00	0.000000e+00
-2.581791e+00	2.445297e+00
-2.555655e+00	0.000000e+00
-2.529520e+00	0.000000e+00
-2.503384e+00	0.000000e+00
-2.477249e+00	6.259334e+00
-2.451113e+00	3.139824e+00
-2.424978e+00	2.256514e+00
-2.398842e+00	2.222854e+00
-2.372707e+00	4.083539e+00
-2.346571e+00	2.186898e+00
-2.320436e+00	1.638217e+00
-2.294300e+00	9.237583e-01
-2.268165e+00	9.941733e-01
-2.242030e+00	3.192064e-01
-2.215894e+00	1.023455e-01
-2.189759e+00	-4.309275e-01
-2.163623e+00	-7.321803e-01
-2.137488e+00	-1.248440e+00
-2.111352e+00	-1.455422e+00
-2.085217e+00	-1.973241e+00
-2.059081e+00	-2.278856e+00
-2.032946e+00	-2.721808e+00
-2.006810e+00	-3.062526e+00
-1.980675e+00	-3.529265e+00
-1.954539e+00	-3.778822e+00
-1.928404e+00	-4.134142e+00
-1.902268e+00	-4.407723e+00
-1.876133e+00	-4.699103e+00
-1.849998e+00	-5.052323e+00
-1.823862e+00	-5.312610e+00
-1.797727e+00	-5.593415e+00
-1.771591e+00	-5.868867e+00
-1.745456e+00	-6.080424e+00
-1.719320e+00	-6.357722e+00
-1.693185e+00	-6.607011e+00
-1.667049e+00	-6.773235e+00
-1.640914e+00	-7.004726e+00
-1.614778e+00	-7.139953e+00
-1.588643e+00	-7.315290e+00
-1.562507e+00	-7.466678e+00
-1.536372e+00	-7.609354e+00
-1.510236e+00	-7.718265e+00
-1.484101e+00	-7.841057e+00
-1.457966e+00	-7.941390e+00
-1.431830e+00	-8.041886e+00
-1.405695e+00	-8.071595e+00
-1.379559e+00	-8.184278e+00
-1.353424e+00	-8.238158e+00
-1.327288e+00	-8.267712e+00
-1.301153e+00	-8.302901e+00
-1.275017e+00	-8.297184e+00
-1.248882e+00	-8.307027e+00
-1.222746e+00	-8.305135e+00
-1.196611e+00	-8.295931e+00
-1.170475e+00	-8.283398e+00
-1.144340e+00	-8.217201e+00
-1.118204e+00	-8.224173e+00
-1.092069e+00	-8.164592e+00
-1.065933e+00	-8.092854e+00
-1.039798e+00	-8.057662e+00
-1.013663e+00	-8.001092e+00
-9.875271e-01	-7.948552e+00
-9.613916e-01	-7.887185e+00
-9.352561e-01	-7.823785e+00
-9.091207e-01	-7.734929e+00
-8.829852e-01	-7.642875e+00
-8.568497e-01	-7.581180e+00
-8.307143e-01	-7.473541e+00
-8.045788e-01	-7.400120e+00
-7.784433e-01	-7.320616e+00
-7.523079e-01	-7.263025e+00
-7.261724e-01	-7.152178e+00
-7.000369e-01	-7.099419e+00
-6.739015e-01	-7.060892e+00
-6.477660e-01	-7.002470e+00
-6.216305e-01	-6.919212e+00
-5.954950e-01	-6.875132e+00
-5.693596e-01	-6.836391e+00
-5.432241e-01	-6.823973e+00
-5.170886e-01	-6.759894e+00
-4.909532e-01	-6.736570e+00
-4.648177e-01	-6.700750e+00
-4.386822e-01	-6.650064e+00
-4.125468e-01	-6.593130e+00
-3.864113e-01	-6.565336e+00
-3.602758e-01	-6.479880e+00
-3.341404e-01	-6.389724e+00
-3.080049e-01	-6.292316e+00
-2.818694e-01	-6.166977e+00
-2.557340e-01	-6.017434e+00
-2.295985e-01	-5.854822e+00
-2.034630e-01	-5.646558e+00
-1.773275e-01	-5.449404e+00
-1.511921e-01	-5.243935e+00
-1.250566e-01	-5.052192e+00
-9.892114e-02	-4.849484e+00
-7.278568e-02	-4.642497e+00
-4.665021e-02	-4.429653e+00
-2.051474e-02	-4.249862e+00
5.620730e-03	-4.052315e+00
3.175620e-02	-3.859543e+00
5.789167e-02	-3.673995e+00
8.402714e-02	-3.452526e+00
1.101626e-01	-3.268803e+00
1.362981e-01	-3.082984e+00
1.624335e-01	-2.898334e+00
1.885690e-01	-2.756640e+00
2.147045e-01	-2.632534e+00
2.408399e-01	-2.523142e+00
2.669754e-01	-2.410934e+00
2.931109e-01	-2.388888e+00
3.192464e-01	-2.361951e+00
3.453818e-01	-2.334840e+00
3.715173e-01	-2.357672e+00
3.976528e-01	-2.385590e+00
4.237882e-01	-2.463925e+00
4.499237e-01	-2.518817e+00
4.760592e-01	-2.636390e+00
5.021946e-01	-2.753152e+00
5.283301e-01	-2.907177e+00
5.544656e-01	-3.015043e+00
5.806010e-01	-3.148137e+00
6.067365e-01	-3.269209e+00
6.328720e-01	-3.407545e+00
6.590074e-01	-3.538493e+00
6.851429e-01	-3.644047e+00
7.112784e-01	-3.792910e+00
7.374138e-01	-3.900622e+00
7.635493e-01	-4.022377e+00
7.896848e-01	-4.139459e+00
8.158203e-01	-4.300598e+00
8.419557e-01	-4.455722e+00
8.680912e-01	-4.598033e+00
8.942267e-01	-4.785874e+00
9.203621e-01	-4.962986e+00
9.464976e-01	-5.134765e+00
9.726331e-01	-5.322962e+00
9.987685e-01	-5.488286e+00
1.024904e+00	-5.656189e+00
1.051039e+00	-5.823724e+00
1.077175e+00	-5.959533e+00
1.103310e+00	-6.144227e+00
1.129446e+00	-6.235284e+00
1.155581e+00	-6.376048e+00
1.181717e+00	-6.511077e+00
1.207852e+00	-6.620446e+00
1.233988e+00	-6.742528e+00
1.260123e+00	-6.867416e+00
1.286259e+00	-6.994485e+00
1.312394e+00	-7.085749e+00
1.338530e+00	-7.192646e+00
1.364665e+00	-7.301441e+00
1.390801e+00	-7.409218e+00
1.416936e+00	-7.515278e+00
1.443071e+00	-7.586789e+00
1.469207e+00	-7.666456e+00
1.495342e+00	-7.743939e+00
1.521478e+00	-7.840025e+00
1.547613e+00	-7.911649e+00
1.573749e+00	-7.986438e+00
1.599884e+00	-8.074189e+00
1.626020e+00	-8.162579e+00
1.652155e+00	-8.179493e+00
1.678291e+00	-8.245892e+00
1.704426e+00	-8.257880e+00
1.730562e+00	-8.266246e+00
1.756697e+00	-8.291839e+00
1.782833e+00	-8.257056e+00
1.808968e+00	-8.204176e+00
1.835104e+00	-8.177401e+00
1.861239e+00	-8.111101e+00
1.887374e+00	-8.029151e+00
1.913510e+00	-7.962579e+00
1.939645e+00	-7.827683e+00
1.965781e+00	-7.709590e+00
1.991916e+00	-7.630641e+00
2.018052e+00	-7.444158e+00
2.044187e+00	-7.266492e+00
2.070323e+00	-7.138063e+00
2.096458e+00	-6.795619e+00
2.122594e+00	-6.683250e+00
2.148729e+00	-6.413089e+00
2.174865e+00	-6.154742e+00
2.201000e+00	-5.849222e+00
2.227136e+00	-5.605924e+00
2.253271e+00	-5.302941e+00
2.279406e+00	-4.891218e+00
2.305542e+00	-4.604500e+00
2.331677e+00	-4.052277e+00
2.357813e+00	-3.739990e+00
2.383948e+00	-2.992503e+00
2.410084e+00	-2.788370e+00
2.436219e+00	-2.792809e+00
2.462355e+00	-3.206179e+00
2.488490e+00	-1.721903e+00
2.514626e+00	-1.755428e+00
2.540761e+00	-1.873080e+00
2.566897e+00	-5.881986e-01
2.593032e+00	1.096972e-01
