# Supplementary material for: Phospholipids are imported into mitochondria by VDAC, a dimeric beta barrel scramblase
Source: Nat Commun. 2023 Dec 8;14:8115. doi: 10.1038/s41467-023-43570-y (PMC10709637; doi:10.1038/s41467-023-43570-y)
Supplement: Supplementary file 6 — Source Data [file 41467_2023_43570_MOESM6_ESM.zip › Fig S10/figs10-a/dimer_up_ljoff.xvg]

# This file was created Sun Oct  2 08:29:08 2022
# Created by:
#                   :-) GROMACS - gmx wham, VERSION 5.1.4 (-:
# 
# Executable:   /software/ncbr/softrepo/common/gromacs/5.1.4-plumed2.3/x86_64/para/bin/gmx_mpi_sse2
# Data prefix:  /software/ncbr/softrepo/common/gromacs/5.1.4-plumed2.3/x86_64/para
# Command line:
#   gmx_mpi_sse2 wham -it tpr_files.dat -if pullf_files.dat -o G -hist histo -unit kJ -e 4000000
# gmx wham is part of G R O M A C S:
#
# Gravel Rubs Often Many Awfully Cauterized Sores
#
@    title "Umbrella potential"
@    xaxis  label "\xx\f{} (nm)"
@    yaxis  label "E (kJ mol\S-1\N)"
@TYPE xy
-2.195773e+00	0.000000e+00
-2.172628e+00	-1.180368e+00
-2.149483e+00	-2.047211e+00
-2.126338e+00	-2.391854e+00
-2.103193e+00	-2.502880e+00
-2.080048e+00	-2.690512e+00
-2.056903e+00	-2.948507e+00
-2.033758e+00	-3.192648e+00
-2.010613e+00	-3.368389e+00
-1.987468e+00	-3.575860e+00
-1.964323e+00	-3.760216e+00
-1.941178e+00	-3.890255e+00
-1.918033e+00	-4.050891e+00
-1.894888e+00	-4.176066e+00
-1.871743e+00	-4.285545e+00
-1.848598e+00	-4.393137e+00
-1.825453e+00	-4.507961e+00
-1.802308e+00	-4.575065e+00
-1.779163e+00	-4.631773e+00
-1.756018e+00	-4.688843e+00
-1.732873e+00	-4.733922e+00
-1.709728e+00	-4.778126e+00
-1.686583e+00	-4.812986e+00
-1.663437e+00	-4.840111e+00
-1.640292e+00	-4.835744e+00
-1.617147e+00	-4.833740e+00
-1.594002e+00	-4.794467e+00
-1.570857e+00	-4.771733e+00
-1.547712e+00	-4.725129e+00
-1.524567e+00	-4.698437e+00
-1.501422e+00	-4.644092e+00
-1.478277e+00	-4.582800e+00
-1.455132e+00	-4.523682e+00
-1.431987e+00	-4.449002e+00
-1.408842e+00	-4.331532e+00
-1.385697e+00	-4.234197e+00
-1.362552e+00	-4.094285e+00
-1.339407e+00	-3.973999e+00
-1.316262e+00	-3.811039e+00
-1.293117e+00	-3.632619e+00
-1.269972e+00	-3.473925e+00
-1.246827e+00	-3.268034e+00
-1.223682e+00	-3.053460e+00
-1.200537e+00	-2.838944e+00
-1.177392e+00	-2.615951e+00
-1.154247e+00	-2.386796e+00
-1.131102e+00	-2.167529e+00
-1.107956e+00	-1.884609e+00
-1.084811e+00	-1.600478e+00
-1.061666e+00	-1.332431e+00
-1.038521e+00	-1.032789e+00
-1.015376e+00	-7.606567e-01
-9.922313e-01	-4.798431e-01
-9.690862e-01	-1.732130e-01
-9.459412e-01	1.084956e-01
-9.227962e-01	4.658446e-01
-8.996511e-01	7.884179e-01
-8.765061e-01	1.108786e+00
-8.533610e-01	1.452484e+00
-8.302160e-01	1.814448e+00
-8.070710e-01	2.156006e+00
-7.839259e-01	2.566384e+00
-7.607809e-01	2.895049e+00
-7.376358e-01	3.349272e+00
-7.144908e-01	3.797522e+00
-6.913457e-01	4.220304e+00
-6.682007e-01	4.643213e+00
-6.450557e-01	5.058720e+00
-6.219106e-01	5.483875e+00
-5.987656e-01	5.902250e+00
-5.756205e-01	6.421863e+00
-5.524755e-01	6.872346e+00
-5.293305e-01	7.335035e+00
-5.061854e-01	7.784798e+00
-4.830404e-01	8.281778e+00
-4.598953e-01	8.747406e+00
-4.367503e-01	9.158512e+00
-4.136052e-01	9.596884e+00
-3.904602e-01	1.008618e+01
-3.673152e-01	1.051025e+01
-3.441701e-01	1.093624e+01
-3.210251e-01	1.134733e+01
-2.978800e-01	1.179836e+01
-2.747350e-01	1.225748e+01
-2.515900e-01	1.271601e+01
-2.284449e-01	1.316976e+01
-2.052999e-01	1.356821e+01
-1.821548e-01	1.392299e+01
-1.590098e-01	1.431423e+01
-1.358648e-01	1.467144e+01
-1.127197e-01	1.496953e+01
-8.957467e-02	1.521205e+01
-6.642963e-02	1.543443e+01
-4.328459e-02	1.568572e+01
-2.013954e-02	1.592329e+01
3.005497e-03	1.609478e+01
2.615054e-02	1.617400e+01
4.929558e-02	1.622177e+01
7.244062e-02	1.618894e+01
9.558566e-02	1.611485e+01
1.187307e-01	1.600298e+01
1.418757e-01	1.589771e+01
1.650208e-01	1.579368e+01
1.881658e-01	1.565535e+01
2.113109e-01	1.548697e+01
2.344559e-01	1.526777e+01
2.576010e-01	1.503104e+01
2.807460e-01	1.477353e+01
3.038910e-01	1.448343e+01
3.270361e-01	1.424545e+01
3.501811e-01	1.397059e+01
3.733262e-01	1.369684e+01
3.964712e-01	1.341976e+01
4.196162e-01	1.314171e+01
4.427613e-01	1.283620e+01
4.659063e-01	1.248840e+01
4.890514e-01	1.211670e+01
5.121964e-01	1.177604e+01
5.353415e-01	1.145871e+01
5.584865e-01	1.111981e+01
5.816315e-01	1.075372e+01
6.047766e-01	1.032757e+01
6.279216e-01	9.937652e+00
6.510667e-01	9.543368e+00
6.742117e-01	9.168295e+00
6.973567e-01	8.766564e+00
7.205018e-01	8.352582e+00
7.436468e-01	7.941528e+00
7.667919e-01	7.513944e+00
7.899369e-01	7.104585e+00
8.130819e-01	6.658018e+00
8.362270e-01	6.193399e+00
8.593720e-01	5.771284e+00
8.825171e-01	5.338363e+00
9.056621e-01	4.926349e+00
9.288072e-01	4.494812e+00
9.519522e-01	4.082109e+00
9.750972e-01	3.646034e+00
9.982423e-01	3.216535e+00
1.021387e+00	2.786112e+00
1.044532e+00	2.339674e+00
1.067677e+00	1.887913e+00
1.090822e+00	1.416664e+00
1.113967e+00	1.014866e+00
1.137113e+00	5.432065e-01
1.160258e+00	5.929434e-02
1.183403e+00	-3.506885e-01
1.206548e+00	-7.768648e-01
1.229693e+00	-1.182746e+00
1.252838e+00	-1.572147e+00
1.275983e+00	-1.972352e+00
1.299128e+00	-2.322873e+00
1.322273e+00	-2.701668e+00
1.345418e+00	-3.050645e+00
1.368563e+00	-3.419326e+00
1.391708e+00	-3.759221e+00
1.414853e+00	-4.046031e+00
1.437998e+00	-4.333144e+00
1.461143e+00	-4.662382e+00
1.484288e+00	-4.955758e+00
1.507433e+00	-5.286255e+00
1.530578e+00	-5.596359e+00
1.553723e+00	-5.872570e+00
1.576868e+00	-6.124538e+00
1.600013e+00	-6.353771e+00
1.623158e+00	-6.546554e+00
1.646303e+00	-6.753236e+00
1.669448e+00	-6.960419e+00
1.692594e+00	-7.144499e+00
1.715739e+00	-7.314538e+00
1.738884e+00	-7.448430e+00
1.762029e+00	-7.609177e+00
1.785174e+00	-7.752293e+00
1.808319e+00	-7.861021e+00
1.831464e+00	-7.977566e+00
1.854609e+00	-8.099873e+00
1.877754e+00	-8.190579e+00
1.900899e+00	-8.310122e+00
1.924044e+00	-8.390226e+00
1.947189e+00	-8.468145e+00
1.970334e+00	-8.517361e+00
1.993479e+00	-8.523396e+00
2.016624e+00	-8.533723e+00
2.039769e+00	-8.494319e+00
2.062914e+00	-8.510425e+00
2.086059e+00	-8.470300e+00
2.109204e+00	-8.474082e+00
2.132349e+00	-8.441089e+00
2.155494e+00	-8.390193e+00
2.178639e+00	-8.302769e+00
2.201784e+00	-8.203319e+00
2.224929e+00	-8.107748e+00
2.248075e+00	-7.985943e+00
2.271220e+00	-7.890778e+00
2.294365e+00	-7.810523e+00
2.317510e+00	-7.701710e+00
2.340655e+00	-7.697796e+00
2.363800e+00	-7.388835e+00
2.386945e+00	-8.344325e+00
2.410090e+00	-8.641531e+00
