# Supplementary material for: Phospholipids are imported into mitochondria by VDAC, a dimeric beta barrel scramblase
Source: Nat Commun. 2023 Dec 8;14:8115. doi: 10.1038/s41467-023-43570-y (PMC10709637; doi:10.1038/s41467-023-43570-y)
Supplement: Supplementary file 6 — Source Data [file 41467_2023_43570_MOESM6_ESM.zip › Fig S10/figs10-a/monomer_up_ljoff.xvg]

# This file was created Tue Oct  4 09:39:38 2022
# Created by:
#                   :-) GROMACS - gmx wham, VERSION 5.1.4 (-:
# 
# Executable:   /software/ncbr/softrepo/common/gromacs/5.1.4-plumed2.3/x86_64/para/bin/gmx_mpi_sse2
# Data prefix:  /software/ncbr/softrepo/common/gromacs/5.1.4-plumed2.3/x86_64/para
# Command line:
#   gmx_mpi_sse2 wham -it tpr_files.dat -if pullf_files.dat -o G -hist histo -unit kJ -b 50
# gmx wham is part of G R O M A C S:
#
# Good ROcking Metal Altar for Chronical Sinners
#
@    title "Umbrella potential"
@    xaxis  label "\xx\f{} (nm)"
@    yaxis  label "E (kJ mol\S-1\N)"
@TYPE xy
-2.220662e+00	0.000000e+00
-2.197376e+00	1.592592e+00
-2.174090e+00	1.205057e+00
-2.150805e+00	9.039150e-01
-2.127519e+00	5.863642e-01
-2.104233e+00	3.859457e-01
-2.080947e+00	1.856615e-01
-2.057661e+00	-3.609285e-02
-2.034375e+00	-2.331417e-01
-2.011089e+00	-4.539634e-01
-1.987803e+00	-6.695475e-01
-1.964518e+00	-8.676732e-01
-1.941232e+00	-1.036131e+00
-1.917946e+00	-1.193142e+00
-1.894660e+00	-1.325787e+00
-1.871374e+00	-1.442806e+00
-1.848088e+00	-1.566285e+00
-1.824802e+00	-1.652755e+00
-1.801516e+00	-1.725213e+00
-1.778231e+00	-1.777888e+00
-1.754945e+00	-1.845121e+00
-1.731659e+00	-1.874037e+00
-1.708373e+00	-1.902802e+00
-1.685087e+00	-1.919934e+00
-1.661801e+00	-1.908597e+00
-1.638515e+00	-1.894081e+00
-1.615229e+00	-1.852865e+00
-1.591944e+00	-1.800337e+00
-1.568658e+00	-1.750084e+00
-1.545372e+00	-1.676363e+00
-1.522086e+00	-1.586786e+00
-1.498800e+00	-1.485304e+00
-1.475514e+00	-1.381561e+00
-1.452228e+00	-1.259080e+00
-1.428943e+00	-1.115722e+00
-1.405657e+00	-9.573424e-01
-1.382371e+00	-8.074031e-01
-1.359085e+00	-6.279375e-01
-1.335799e+00	-4.312475e-01
-1.312513e+00	-2.149183e-01
-1.289227e+00	1.001063e-02
-1.265941e+00	2.452073e-01
-1.242656e+00	4.914670e-01
-1.219370e+00	7.562891e-01
-1.196084e+00	1.024250e+00
-1.172798e+00	1.309971e+00
-1.149512e+00	1.600192e+00
-1.126226e+00	1.915129e+00
-1.102940e+00	2.236418e+00
-1.079654e+00	2.565705e+00
-1.056369e+00	2.917391e+00
-1.033083e+00	3.285327e+00
-1.009797e+00	3.646724e+00
-9.865110e-01	4.017162e+00
-9.632251e-01	4.401214e+00
-9.399392e-01	4.795846e+00
-9.166534e-01	5.217077e+00
-8.933675e-01	5.627396e+00
-8.700816e-01	6.052460e+00
-8.467958e-01	6.479598e+00
-8.235099e-01	6.928455e+00
-8.002240e-01	7.379310e+00
-7.769381e-01	7.827786e+00
-7.536523e-01	8.303628e+00
-7.303664e-01	8.775487e+00
-7.070805e-01	9.271761e+00
-6.837947e-01	9.805864e+00
-6.605088e-01	1.032618e+01
-6.372229e-01	1.085287e+01
-6.139370e-01	1.139582e+01
-5.906512e-01	1.199502e+01
-5.673653e-01	1.261983e+01
-5.440794e-01	1.321421e+01
-5.207936e-01	1.383586e+01
-4.975077e-01	1.448973e+01
-4.742218e-01	1.516709e+01
-4.509360e-01	1.586277e+01
-4.276501e-01	1.656788e+01
-4.043642e-01	1.729700e+01
-3.810783e-01	1.803788e+01
-3.577925e-01	1.880202e+01
-3.345066e-01	1.958289e+01
-3.112207e-01	2.037842e+01
-2.879349e-01	2.119769e+01
-2.646490e-01	2.202155e+01
-2.413631e-01	2.286511e+01
-2.180772e-01	2.371961e+01
-1.947914e-01	2.459057e+01
-1.715055e-01	2.546448e+01
-1.482196e-01	2.636791e+01
-1.249338e-01	2.727639e+01
-1.016479e-01	2.818735e+01
-7.836202e-02	2.911785e+01
-5.507615e-02	3.003517e+01
-3.179028e-02	3.095613e+01
-8.504412e-03	3.188216e+01
1.478146e-02	3.278068e+01
3.806733e-02	3.367646e+01
6.135320e-02	3.453996e+01
8.463907e-02	3.535985e+01
1.079249e-01	3.611547e+01
1.312108e-01	3.674069e+01
1.544967e-01	3.723005e+01
1.777826e-01	3.752964e+01
2.010684e-01	3.768027e+01
2.243543e-01	3.764159e+01
2.476402e-01	3.742282e+01
2.709260e-01	3.703267e+01
2.942119e-01	3.653233e+01
3.174978e-01	3.594182e+01
3.407836e-01	3.529833e+01
3.640695e-01	3.462385e+01
3.873554e-01	3.392442e+01
4.106413e-01	3.323670e+01
4.339271e-01	3.251680e+01
4.572130e-01	3.179095e+01
4.804989e-01	3.107129e+01
5.037847e-01	3.036215e+01
5.270706e-01	2.965317e+01
5.503565e-01	2.895013e+01
5.736424e-01	2.824214e+01
5.969282e-01	2.749689e+01
6.202141e-01	2.679367e+01
6.435000e-01	2.611096e+01
6.667858e-01	2.541618e+01
6.900717e-01	2.470508e+01
7.133576e-01	2.400665e+01
7.366434e-01	2.330661e+01
7.599293e-01	2.261936e+01
7.832152e-01	2.191534e+01
8.065011e-01	2.121182e+01
8.297869e-01	2.052169e+01
8.530728e-01	1.984332e+01
8.763587e-01	1.917149e+01
8.996445e-01	1.851197e+01
9.229304e-01	1.785296e+01
9.462163e-01	1.718725e+01
9.695022e-01	1.653799e+01
9.927880e-01	1.588452e+01
1.016074e+00	1.522483e+01
1.039360e+00	1.457711e+01
1.062646e+00	1.392689e+01
1.085932e+00	1.327838e+01
1.109217e+00	1.265316e+01
1.132503e+00	1.200184e+01
1.155789e+00	1.137869e+01
1.179075e+00	1.073615e+01
1.202361e+00	1.012984e+01
1.225647e+00	9.549942e+00
1.248933e+00	8.954437e+00
1.272218e+00	8.375673e+00
1.295504e+00	7.835592e+00
1.318790e+00	7.294256e+00
1.342076e+00	6.757319e+00
1.365362e+00	6.248839e+00
1.388648e+00	5.740667e+00
1.411934e+00	5.252068e+00
1.435220e+00	4.767467e+00
1.458505e+00	4.308905e+00
1.481791e+00	3.867973e+00
1.505077e+00	3.454613e+00
1.528363e+00	3.062628e+00
1.551649e+00	2.695769e+00
1.574935e+00	2.326231e+00
1.598221e+00	1.986257e+00
1.621507e+00	1.660353e+00
1.644792e+00	1.339034e+00
1.668078e+00	1.049961e+00
1.691364e+00	7.839467e-01
1.714650e+00	5.266807e-01
1.737936e+00	2.889306e-01
1.761222e+00	6.211139e-02
1.784508e+00	-1.433302e-01
1.807793e+00	-3.153432e-01
1.831079e+00	-4.960414e-01
1.854365e+00	-6.546287e-01
1.877651e+00	-7.756524e-01
1.900937e+00	-8.872535e-01
1.924223e+00	-9.752796e-01
1.947509e+00	-1.050764e+00
1.970795e+00	-1.103130e+00
1.994080e+00	-1.112698e+00
2.017366e+00	-1.122147e+00
2.040652e+00	-1.116817e+00
2.063938e+00	-1.070838e+00
2.087224e+00	-1.027956e+00
2.110510e+00	-9.790053e-01
2.133796e+00	-9.009279e-01
2.157082e+00	-8.033122e-01
2.180367e+00	-6.794869e-01
2.203653e+00	-5.494095e-01
2.226939e+00	-4.051093e-01
2.250225e+00	-2.555198e-01
2.273511e+00	-1.019318e-01
2.296797e+00	7.817066e-02
2.320083e+00	2.242080e-01
2.343369e+00	3.826322e-01
2.366654e+00	7.674372e-01
2.389940e+00	1.054652e+00
2.413226e+00	2.394555e-01
