# Supplementary material for: Phospholipids are imported into mitochondria by VDAC, a dimeric beta barrel scramblase
Source: Nat Commun. 2023 Dec 8;14:8115. doi: 10.1038/s41467-023-43570-y (PMC10709637; doi:10.1038/s41467-023-43570-y)
Supplement: Supplementary file 6 — Source Data [file 41467_2023_43570_MOESM6_ESM.zip › Fig S10/figs10-a/dimer_down_ljoff.xvg]

# This file was created Sun Oct  2 08:26:37 2022
# Created by:
#                   :-) GROMACS - gmx wham, VERSION 5.1.4 (-:
# 
# Executable:   /software/ncbr/softrepo/common/gromacs/5.1.4-plumed2.3/x86_64/para/bin/gmx_mpi_sse2
# Data prefix:  /software/ncbr/softrepo/common/gromacs/5.1.4-plumed2.3/x86_64/para
# Command line:
#   gmx_mpi_sse2 wham -it tpr_files.dat -if pullf_files.dat -o G -hist histo -unit kJ -e 4000000
# gmx wham is part of G R O M A C S:
#
# GRowing Old MAkes el Chrono Sweat
#
@    title "Umbrella potential"
@    xaxis  label "\xx\f{} (nm)"
@    yaxis  label "E (kJ mol\S-1\N)"
@TYPE xy
-2.211697e+00	0.000000e+00
-2.188418e+00	1.382668e+00
-2.165138e+00	6.535179e-01
-2.141858e+00	8.880632e-01
-2.118579e+00	7.876294e-01
-2.095299e+00	5.636118e-01
-2.072019e+00	3.660494e-01
-2.048740e+00	1.128887e-01
-2.025460e+00	-2.263199e-02
-2.002181e+00	-2.141718e-01
-1.978901e+00	-3.609550e-01
-1.955621e+00	-5.548746e-01
-1.932342e+00	-7.076498e-01
-1.909062e+00	-8.648680e-01
-1.885783e+00	-1.019115e+00
-1.862503e+00	-1.167889e+00
-1.839223e+00	-1.278128e+00
-1.815944e+00	-1.422803e+00
-1.792664e+00	-1.457581e+00
-1.769384e+00	-1.556945e+00
-1.746105e+00	-1.608729e+00
-1.722825e+00	-1.647350e+00
-1.699546e+00	-1.661433e+00
-1.676266e+00	-1.698492e+00
-1.652986e+00	-1.707863e+00
-1.629707e+00	-1.724823e+00
-1.606427e+00	-1.706378e+00
-1.583148e+00	-1.722568e+00
-1.559868e+00	-1.689166e+00
-1.536588e+00	-1.687381e+00
-1.513309e+00	-1.622581e+00
-1.490029e+00	-1.608052e+00
-1.466749e+00	-1.540963e+00
-1.443470e+00	-1.447195e+00
-1.420190e+00	-1.381217e+00
-1.396911e+00	-1.239643e+00
-1.373631e+00	-1.104833e+00
-1.350351e+00	-9.857516e-01
-1.327072e+00	-8.682655e-01
-1.303792e+00	-7.025991e-01
-1.280513e+00	-5.617147e-01
-1.257233e+00	-3.721081e-01
-1.233953e+00	-2.253320e-01
-1.210674e+00	-4.403503e-02
-1.187394e+00	1.137066e-01
-1.164114e+00	2.986002e-01
-1.140835e+00	5.467146e-01
-1.117555e+00	7.987693e-01
-1.094276e+00	1.078650e+00
-1.070996e+00	1.344347e+00
-1.047716e+00	1.625866e+00
-1.024437e+00	1.942621e+00
-1.001157e+00	2.201345e+00
-9.778776e-01	2.515567e+00
-9.545979e-01	2.823649e+00
-9.313183e-01	3.140058e+00
-9.080387e-01	3.461878e+00
-8.847591e-01	3.782704e+00
-8.614795e-01	4.116944e+00
-8.381999e-01	4.483262e+00
-8.149203e-01	4.850621e+00
-7.916406e-01	5.257828e+00
-7.683610e-01	5.643975e+00
-7.450814e-01	6.029552e+00
-7.218018e-01	6.431877e+00
-6.985222e-01	6.817209e+00
-6.752426e-01	7.225768e+00
-6.519630e-01	7.653408e+00
-6.286833e-01	8.081029e+00
-6.054037e-01	8.511271e+00
-5.821241e-01	8.973978e+00
-5.588445e-01	9.452540e+00
-5.355649e-01	9.920435e+00
-5.122853e-01	1.039241e+01
-4.890057e-01	1.086560e+01
-4.657260e-01	1.131183e+01
-4.424464e-01	1.174172e+01
-4.191668e-01	1.222676e+01
-3.958872e-01	1.267716e+01
-3.726076e-01	1.315569e+01
-3.493280e-01	1.367537e+01
-3.260484e-01	1.420446e+01
-3.027687e-01	1.471286e+01
-2.794891e-01	1.512664e+01
-2.562095e-01	1.549543e+01
-2.329299e-01	1.586689e+01
-2.096503e-01	1.625356e+01
-1.863707e-01	1.663605e+01
-1.630911e-01	1.699862e+01
-1.398114e-01	1.732735e+01
-1.165318e-01	1.758190e+01
-9.325221e-02	1.778474e+01
-6.997260e-02	1.800256e+01
-4.669298e-02	1.820574e+01
-2.341337e-02	1.840586e+01
-1.337552e-04	1.869130e+01
2.314586e-02	1.888433e+01
4.642547e-02	1.893446e+01
6.970509e-02	1.895631e+01
9.298470e-02	1.902827e+01
1.162643e-01	1.906167e+01
1.395439e-01	1.904277e+01
1.628235e-01	1.894167e+01
1.861032e-01	1.877961e+01
2.093828e-01	1.855794e+01
2.326624e-01	1.834862e+01
2.559420e-01	1.813909e+01
2.792216e-01	1.789751e+01
3.025012e-01	1.762188e+01
3.257808e-01	1.736503e+01
3.490605e-01	1.710857e+01
3.723401e-01	1.686324e+01
3.956197e-01	1.658816e+01
4.188993e-01	1.627691e+01
4.421789e-01	1.597925e+01
4.654585e-01	1.569922e+01
4.887381e-01	1.540832e+01
5.120178e-01	1.512460e+01
5.352974e-01	1.478669e+01
5.585770e-01	1.443703e+01
5.818566e-01	1.404075e+01
6.051362e-01	1.360422e+01
6.284158e-01	1.323571e+01
6.516954e-01	1.284253e+01
6.749751e-01	1.244116e+01
6.982547e-01	1.200648e+01
7.215343e-01	1.159583e+01
7.448139e-01	1.118054e+01
7.680935e-01	1.077427e+01
7.913731e-01	1.033247e+01
8.146528e-01	9.864956e+00
8.379324e-01	9.403139e+00
8.612120e-01	8.959822e+00
8.844916e-01	8.507341e+00
9.077712e-01	8.039044e+00
9.310508e-01	7.636627e+00
9.543304e-01	7.190075e+00
9.776101e-01	6.726654e+00
1.000890e+00	6.318852e+00
1.024169e+00	5.889474e+00
1.047449e+00	5.440011e+00
1.070729e+00	5.014360e+00
1.094008e+00	4.597789e+00
1.117288e+00	4.137345e+00
1.140567e+00	3.714820e+00
1.163847e+00	3.260109e+00
1.187127e+00	2.844074e+00
1.210406e+00	2.442083e+00
1.233686e+00	2.041707e+00
1.256965e+00	1.662063e+00
1.280245e+00	1.289703e+00
1.303525e+00	9.462056e-01
1.326804e+00	6.127864e-01
1.350084e+00	2.681231e-01
1.373363e+00	-5.704669e-02
1.396643e+00	-4.119373e-01
1.419923e+00	-7.224041e-01
1.443202e+00	-1.026683e+00
1.466482e+00	-1.362984e+00
1.489762e+00	-1.674693e+00
1.513041e+00	-1.952050e+00
1.536321e+00	-2.292496e+00
1.559600e+00	-2.568876e+00
1.582880e+00	-2.802620e+00
1.606160e+00	-3.048986e+00
1.629439e+00	-3.270511e+00
1.652719e+00	-3.483834e+00
1.675998e+00	-3.677987e+00
1.699278e+00	-3.867918e+00
1.722558e+00	-4.047519e+00
1.745837e+00	-4.219476e+00
1.769117e+00	-4.376588e+00
1.792397e+00	-4.540446e+00
1.815676e+00	-4.664560e+00
1.838956e+00	-4.800127e+00
1.862235e+00	-4.887774e+00
1.885515e+00	-4.960603e+00
1.908795e+00	-5.046350e+00
1.932074e+00	-5.063531e+00
1.955354e+00	-5.103427e+00
1.978633e+00	-5.094472e+00
2.001913e+00	-5.111865e+00
2.025193e+00	-5.101933e+00
2.048472e+00	-5.090979e+00
2.071752e+00	-5.102170e+00
2.095032e+00	-5.095890e+00
2.118311e+00	-5.069156e+00
2.141591e+00	-5.035529e+00
2.164870e+00	-4.978407e+00
2.188150e+00	-4.922415e+00
2.211430e+00	-4.824471e+00
2.234709e+00	-4.765349e+00
2.257989e+00	-4.709001e+00
2.281268e+00	-4.595599e+00
2.304548e+00	-4.504311e+00
2.327828e+00	-4.469668e+00
2.351107e+00	-4.291240e+00
2.374387e+00	-4.092838e+00
2.397667e+00	-5.030681e+00
2.420946e+00	-3.193823e+00
