# Supplementary material for: Phospholipids are imported into mitochondria by VDAC, a dimeric beta barrel scramblase
Source: Nat Commun. 2023 Dec 8;14:8115. doi: 10.1038/s41467-023-43570-y (PMC10709637; doi:10.1038/s41467-023-43570-y)
Supplement: Supplementary file 6 — Source Data [file 41467_2023_43570_MOESM6_ESM.zip › Fig S10/figs10-a/dimer_down_ljon.xvg]

# This file was created Mon Oct  3 10:42:07 2022
# Created by:
#                   :-) GROMACS - gmx wham, VERSION 5.1.4 (-:
# 
# Executable:   /software/ncbr/softrepo/common/gromacs/5.1.4-plumed2.3/x86_64/para/bin/gmx_mpi_sse2
# Data prefix:  /software/ncbr/softrepo/common/gromacs/5.1.4-plumed2.3/x86_64/para
# Command line:
#   gmx_mpi_sse2 wham -it tpr_files.dat -if pullf_files.dat -o G -hist histo -unit kJ -e 6000000
# gmx wham is part of G R O M A C S:
#
# Gyas ROwers Mature At Cryogenic Speed
#
@    title "Umbrella potential"
@    xaxis  label "\xx\f{} (nm)"
@    yaxis  label "E (kJ mol\S-1\N)"
@TYPE xy
-2.475867e+00	0.000000e+00
-2.450489e+00	-1.628449e-01
-2.425111e+00	-1.070634e+00
-2.399733e+00	7.114813e-01
-2.374356e+00	-1.647139e+00
-2.348978e+00	-1.690527e+00
-2.323600e+00	-2.057069e+00
-2.298222e+00	-3.038424e+00
-2.272844e+00	-2.673520e+00
-2.247466e+00	-3.197376e+00
-2.222088e+00	-3.914983e+00
-2.196711e+00	-4.367527e+00
-2.171333e+00	-4.380852e+00
-2.145955e+00	-5.127300e+00
-2.120577e+00	-5.729797e+00
-2.095199e+00	-5.942098e+00
-2.069821e+00	-6.452185e+00
-2.044443e+00	-6.798968e+00
-2.019065e+00	-7.201635e+00
-1.993688e+00	-7.648556e+00
-1.968310e+00	-8.086235e+00
-1.942932e+00	-8.444051e+00
-1.917554e+00	-8.763838e+00
-1.892176e+00	-9.052939e+00
-1.866798e+00	-9.364827e+00
-1.841420e+00	-9.645253e+00
-1.816043e+00	-9.941023e+00
-1.790665e+00	-1.019585e+01
-1.765287e+00	-1.050447e+01
-1.739909e+00	-1.074043e+01
-1.714531e+00	-1.094972e+01
-1.689153e+00	-1.117282e+01
-1.663775e+00	-1.135586e+01
-1.638398e+00	-1.157488e+01
-1.613020e+00	-1.171587e+01
-1.587642e+00	-1.187086e+01
-1.562264e+00	-1.203926e+01
-1.536886e+00	-1.214083e+01
-1.511508e+00	-1.225150e+01
-1.486130e+00	-1.233938e+01
-1.460753e+00	-1.241871e+01
-1.435375e+00	-1.252262e+01
-1.409997e+00	-1.256387e+01
-1.384619e+00	-1.260480e+01
-1.359241e+00	-1.263376e+01
-1.333863e+00	-1.266845e+01
-1.308485e+00	-1.270826e+01
-1.283108e+00	-1.268240e+01
-1.257730e+00	-1.265718e+01
-1.232352e+00	-1.260886e+01
-1.206974e+00	-1.263970e+01
-1.181596e+00	-1.256143e+01
-1.156218e+00	-1.254559e+01
-1.130840e+00	-1.255543e+01
-1.105463e+00	-1.248137e+01
-1.080085e+00	-1.248161e+01
-1.054707e+00	-1.247064e+01
-1.029329e+00	-1.239738e+01
-1.003951e+00	-1.238797e+01
-9.785732e-01	-1.232563e+01
-9.531954e-01	-1.228987e+01
-9.278175e-01	-1.223969e+01
-9.024397e-01	-1.219078e+01
-8.770618e-01	-1.210269e+01
-8.516839e-01	-1.201309e+01
-8.263061e-01	-1.198142e+01
-8.009282e-01	-1.190837e+01
-7.755504e-01	-1.182227e+01
-7.501725e-01	-1.177176e+01
-7.247946e-01	-1.170974e+01
-6.994168e-01	-1.165960e+01
-6.740389e-01	-1.158925e+01
-6.486611e-01	-1.155496e+01
-6.232832e-01	-1.153798e+01
-5.979053e-01	-1.151420e+01
-5.725275e-01	-1.150216e+01
-5.471496e-01	-1.150914e+01
-5.217718e-01	-1.151641e+01
-4.963939e-01	-1.151830e+01
-4.710160e-01	-1.153615e+01
-4.456382e-01	-1.150991e+01
-4.202603e-01	-1.149835e+01
-3.948825e-01	-1.144904e+01
-3.695046e-01	-1.139265e+01
-3.441267e-01	-1.130788e+01
-3.187489e-01	-1.123030e+01
-2.933710e-01	-1.112483e+01
-2.679932e-01	-1.098564e+01
-2.426153e-01	-1.079501e+01
-2.172374e-01	-1.061202e+01
-1.918596e-01	-1.040434e+01
-1.664817e-01	-1.017980e+01
-1.411039e-01	-9.950171e+00
-1.157260e-01	-9.658422e+00
-9.034813e-02	-9.370439e+00
-6.497027e-02	-9.050931e+00
-3.959241e-02	-8.702384e+00
-1.421455e-02	-8.357354e+00
1.116331e-02	-8.015793e+00
3.654117e-02	-7.711003e+00
6.191903e-02	-7.470871e+00
8.729689e-02	-7.215945e+00
1.126747e-01	-7.035071e+00
1.380526e-01	-6.816708e+00
1.634305e-01	-6.646410e+00
1.888083e-01	-6.484602e+00
2.141862e-01	-6.324349e+00
2.395640e-01	-6.226601e+00
2.649419e-01	-6.103746e+00
2.903198e-01	-6.070535e+00
3.156976e-01	-6.037908e+00
3.410755e-01	-5.998304e+00
3.664533e-01	-6.075925e+00
3.918312e-01	-6.141660e+00
4.172091e-01	-6.229868e+00
4.425869e-01	-6.291690e+00
4.679648e-01	-6.381916e+00
4.933426e-01	-6.491724e+00
5.187205e-01	-6.607608e+00
5.440984e-01	-6.695650e+00
5.694762e-01	-6.810708e+00
5.948541e-01	-6.940352e+00
6.202320e-01	-7.043107e+00
6.456098e-01	-7.168789e+00
6.709877e-01	-7.275813e+00
6.963655e-01	-7.398551e+00
7.217434e-01	-7.481282e+00
7.471213e-01	-7.651411e+00
7.724991e-01	-7.739795e+00
7.978770e-01	-7.889622e+00
8.232548e-01	-7.995899e+00
8.486327e-01	-8.120612e+00
8.740106e-01	-8.302850e+00
8.993884e-01	-8.455537e+00
9.247663e-01	-8.640164e+00
9.501441e-01	-8.822125e+00
9.755220e-01	-8.996524e+00
1.000900e+00	-9.180891e+00
1.026278e+00	-9.334374e+00
1.051656e+00	-9.532229e+00
1.077033e+00	-9.700296e+00
1.102411e+00	-9.869573e+00
1.127789e+00	-1.007375e+01
1.153167e+00	-1.022633e+01
1.178545e+00	-1.039808e+01
1.203923e+00	-1.049357e+01
1.229301e+00	-1.064858e+01
1.254678e+00	-1.075072e+01
1.280056e+00	-1.088287e+01
1.305434e+00	-1.101897e+01
1.330812e+00	-1.115526e+01
1.356190e+00	-1.128024e+01
1.381568e+00	-1.140487e+01
1.406946e+00	-1.153054e+01
1.432323e+00	-1.164618e+01
1.457701e+00	-1.177217e+01
1.483079e+00	-1.186945e+01
1.508457e+00	-1.198058e+01
1.533835e+00	-1.210764e+01
1.559213e+00	-1.216364e+01
1.584591e+00	-1.222113e+01
1.609968e+00	-1.231794e+01
1.635346e+00	-1.232844e+01
1.660724e+00	-1.240465e+01
1.686102e+00	-1.242476e+01
1.711480e+00	-1.245523e+01
1.736858e+00	-1.247552e+01
1.762236e+00	-1.247061e+01
1.787614e+00	-1.246754e+01
1.812991e+00	-1.242902e+01
1.838369e+00	-1.243488e+01
1.863747e+00	-1.229965e+01
1.889125e+00	-1.224607e+01
1.914503e+00	-1.215761e+01
1.939881e+00	-1.206854e+01
1.965259e+00	-1.193822e+01
1.990636e+00	-1.185645e+01
2.016014e+00	-1.170545e+01
2.041392e+00	-1.156553e+01
2.066770e+00	-1.137328e+01
2.092148e+00	-1.114634e+01
2.117526e+00	-1.103959e+01
2.142904e+00	-1.082783e+01
2.168281e+00	-1.065707e+01
2.193659e+00	-1.036437e+01
2.219037e+00	-1.008366e+01
2.244415e+00	-9.935782e+00
2.269793e+00	-9.657279e+00
2.295171e+00	-9.209809e+00
2.320549e+00	-9.125554e+00
2.345926e+00	-9.036275e+00
2.371304e+00	-8.252911e+00
2.396682e+00	-8.143351e+00
2.422060e+00	-7.324042e+00
2.447438e+00	-6.587824e+00
2.472816e+00	-7.310853e+00
2.498194e+00	-7.176612e+00
2.523571e+00	-5.528006e+00
2.548949e+00	-7.296311e+00
2.574327e+00	-6.163715e+00
