# Supplementary material for: Phospholipids are imported into mitochondria by VDAC, a dimeric beta barrel scramblase
Source: Nat Commun. 2023 Dec 8;14:8115. doi: 10.1038/s41467-023-43570-y (PMC10709637; doi:10.1038/s41467-023-43570-y)
Supplement: Supplementary file 6 — Source Data [file 41467_2023_43570_MOESM6_ESM.zip › Fig S10/figs10-b/smoothen_energies.py]

import sys
import numpy as np

energies = []
distances = []

file = sys.argv[1]

commands = []
for line in open(file):
    if line.strip()[0] not in ["$", "#", "@"] and line.strip() != "":
        split = line.split()
        distances.append(float(split[0]))
        energies.append(float(split[1]))
    else:
        commands.append(line)

# smoothing
final_energy = [np.nan, np.nan]
for i in range(2, len(distances) - 2):
    en = np.average([energies[i-2], energies[i-1], energies[i], energies[i+1], energies[i+2]])
    final_energy.append(en)

final_energy.append(np.nan)
final_energy.append(np.nan)

with open(file.replace('.dat','_smooth.dat'), "w") as output:
    for com in commands:
        output.write(com)
    for i in range(len(distances)):
        output.write(f"{distances[i]} {final_energy[i]}\n")
