# Supplementary material for: Phospholipids are imported into mitochondria by VDAC, a dimeric beta barrel scramblase
Source: Nat Commun. 2023 Dec 8;14:8115. doi: 10.1038/s41467-023-43570-y (PMC10709637; doi:10.1038/s41467-023-43570-y)
Supplement: Supplementary file 6 — Source Data [file 41467_2023_43570_MOESM6_ESM.zip › Fig S10/figs10-b/monomer/down_lipid-wim_ljon.dat]

@ xlabel CV [nm]
@ ylabel interaction energy [kJ mol$^{-1}$]
$ label monomer down
$ color #aa12cc
$ linewidth 3
-2.2 -359.964868
-2.18 -361.4279775
-2.17 -359.6271893333333
-2.16 -352.78274910000005
-2.15 -361.0807908951999
-2.14 -338.3499476190476
-2.13 -358.23484288500003
-2.12 -351.24231415557796
-2.11 -352.4275612293481
-2.1 -352.37872553356164
-2.09 -348.0457035798836
-2.08 -356.87967770378475
-2.07 -348.8571225116675
-2.06 -350.84049472525703
-2.05 -348.739387580703
-2.04 -350.05388489615984
-2.03 -350.2694193086194
-2.02 -350.3557853083812
-2.01 -349.650386532532
-2.0 -348.9923200830086
-1.99 -349.02705564640286
-1.98 -349.3285780041321
-1.97 -348.6223784578343
-1.96 -349.2263070011852
-1.95 -348.4837383433969
-1.94 -347.87454125053307
-1.93 -346.9524526759659
-1.92 -347.62578496267184
-1.91 -347.5236038175046
-1.9 -347.6236150975458
-1.89 -347.0342714669468
-1.88 -348.1452200589852
-1.87 -345.1747144305873
-1.86 -345.81444978259924
-1.85 -344.4650589023372
-1.84 -345.9786052967443
-1.83 -343.82844559506924
-1.82 -347.3260709616767
-1.81 -344.1818955866045
-1.8 -344.0254584634956
-1.79 -343.90000705340543
-1.78 -344.1871911726827
-1.77 -344.89848393763634
-1.76 -344.710851091979
-1.75 -344.60449279798496
-1.74 -342.8678511372018
-1.73 -342.62709673772383
-1.72 -343.70072937689037
-1.71 -342.5269937866406
-1.7 -342.3885223048905
-1.69 -342.7027279107797
-1.68 -342.2876713043785
-1.67 -342.6521779544017
-1.66 -342.91710827585877
-1.65 -343.27622930949633
-1.64 -341.97747547891026
-1.63 -340.65927185418417
-1.62 -340.99635287293165
-1.61 -340.01391268602697
-1.6 -341.65638110017545
-1.59 -339.4122641576762
-1.58 -338.9051472875241
-1.57 -338.63592430858216
-1.56 -340.2308287546115
-1.55 -337.9864607235651
-1.54 -336.3451184675823
-1.53 -338.0846663293629
-1.52 -337.91043351279336
-1.51 -337.148838731002
-1.5 -335.5438153065008
-1.49 -335.84963836040197
-1.48 -334.7963182356473
-1.47 -335.1480833960475
-1.46 -333.8097217095755
-1.45 -332.96003309821276
-1.44 -332.49098632050567
-1.43 -331.2375611810665
-1.42 -330.4373002862044
-1.41 -330.0969928909637
-1.4 -329.7197521960886
-1.39 -328.06324801459306
-1.38 -329.06510509032955
-1.37 -329.09823709494606
-1.36 -326.8339810342522
-1.35 -326.7810118516535
-1.34 -326.7377085792159
-1.33 -324.6867522889758
-1.32 -325.2649135780955
-1.31 -323.9127307595624
-1.3 -323.84607662556016
-1.29 -323.5556825925823
-1.28 -323.63269531720584
-1.27 -320.04132271303104
-1.26 -320.6969865349561
-1.25 -320.814843323284
-1.24 -319.918815279284
-1.23 -320.26145931190325
-1.22 -319.8566706237717
-1.21 -317.1384974676126
-1.2 -318.7901474144423
-1.19 -317.17237599292685
-1.18 -316.89842762720446
-1.17 -316.49799508478645
-1.16 -315.2743432506966
-1.15 -315.5186981925114
-1.14 -315.22929946750656
-1.13 -317.04729504746905
-1.12 -315.0611490282902
-1.11 -314.19279376846464
-1.1 -315.4128521898799
-1.09 -315.243083100823
-1.08 -311.081587821702
-1.07 -314.15382928032477
-1.06 -312.2655837056527
-1.05 -313.4010014301837
-1.04 -310.11292263975804
-1.03 -310.3622905236244
-1.02 -309.2383971815172
-1.01 -307.16110762139135
-1.0 -309.0823601684343
-0.99 -308.65576357437214
-0.98 -307.1980909110694
-0.97 -305.0756644505071
-0.96 -304.4623566457883
-0.95 -304.20529439853567
-0.94 -304.0714190612326
-0.93 -303.05171324552583
-0.92 -301.51629865207104
-0.91 -300.71862791805427
-0.9 -298.72465155589003
-0.89 -300.3993212228344
-0.88 -297.27883014988686
-0.87 -298.9543215568305
-0.86 -296.1688979799322
-0.85 -295.0524962795184
-0.84 -292.83859423438525
-0.83 -294.06431996159785
-0.82 -294.1454545577841
-0.81 -292.4211404352959
-0.8 -292.929693272466
-0.79 -291.57986964047336
-0.78 -291.0647166677005
-0.77 -290.28300827062833
-0.76 -289.5404660361445
-0.75 -287.5546186927382
-0.74 -288.75609947424226
-0.73 -287.05195876714737
-0.72 -285.7510538433938
-0.71 -284.4049930343443
-0.7 -284.35483055629993
-0.69 -283.97686591505004
-0.68 -281.71257641100067
-0.67 -281.09075867086835
-0.66 -280.7339365929073
-0.65 -279.22946835594826
-0.64 -278.80148094956763
-0.63 -276.8810156586145
-0.62 -277.3210317072062
-0.61 -277.5179946538507
-0.6 -276.76718204430813
-0.59 -275.94716570968615
-0.58 -277.70929744999097
-0.57 -275.3941339731006
-0.56 -275.40429302362884
-0.55 -276.86827332436536
-0.54 -275.68855391262724
-0.53 -275.7961760650271
-0.52 -275.79356919598183
-0.51 -274.88149056768765
-0.5 -275.77421053615063
-0.49 -276.777043351388
-0.48 -276.38377667549554
-0.47 -276.0254140542969
-0.46 -276.4042809226124
-0.45 -277.7114243129058
-0.44 -277.4731267596256
-0.43 -278.33195839590695
-0.42 -277.91366140491056
-0.41 -278.6765115877696
-0.4 -279.10227762230795
-0.39 -279.23487226055727
-0.38 -279.4081658810487
-0.37 -279.76566583203976
-0.36 -280.5417031465314
-0.35 -279.6076100924494
-0.34 -280.80226076325596
-0.33 -280.6550965275827
-0.32 -280.4689507617166
-0.31 -279.9286795755053
-0.3 -280.8666804760508
-0.29 -280.5646772185326
-0.28 -280.10701296218497
-0.27 -278.9722695095919
-0.26 -279.72515485660136
-0.25 -279.02870847318763
-0.24 -277.33699418531535
-0.23 -277.2814087767284
-0.22 -276.42490499707856
-0.21 -276.50176197544295
-0.2 -274.9364592997905
-0.19 -275.2527564555949
-0.18 -274.5501710052524
-0.17 -274.32939264114236
-0.16 -273.50805169954026
-0.15 -273.67029148177545
-0.14 -273.9173017192125
-0.13 -273.0065494884665
-0.12 -272.76647012979004
-0.11 -272.3906513831811
-0.1 -272.5630491136618
-0.09 -271.7180424396019
-0.08 -271.7707795327326
-0.07 -271.4429187221959
-0.06 -271.5584187674514
-0.05 -272.48441224647524
-0.04 -271.95895602093765
-0.03 -272.0893320121999
-0.02 -271.174912114434
-0.01 -271.6417674954233
0.0 -271.89835815071604
0.01 -271.654131550652
0.02 -271.2183384575528
0.03 -271.65002031879374
0.04 -271.4385062008416
0.05 -271.653234387813
0.06 -270.055459957456
0.07 -270.5958199482876
0.08 -270.11678469388266
0.09 -270.14929533922395
0.1 -269.7957145558146
0.11 -269.7175149449228
0.12 -268.9901836866515
0.13 -269.42477099821696
0.14 -268.8135933098854
0.15 -269.9120264837414
0.16 -268.7689007268867
0.17 -269.04145942095494
0.18 -268.7721676816125
0.19 -269.22420404182634
0.2 -269.0315879238194
0.21 -269.8432767421507
0.22 -269.1607786921616
0.23 -269.12356532854517
0.24 -269.1137424155225
0.25 -268.9121395170563
0.26 -267.8051030671819
0.27 -266.7496188249967
0.28 -266.5694134908941
0.29 -265.63493035967866
0.3 -264.05532352225475
0.31 -263.4440771246657
0.32 -262.7827349839611
0.33 -262.25021719308813
0.34 -260.93455500501284
0.35 -260.5688090987593
0.36 -260.4783353299189
0.37 -260.3068414245673
0.38 -260.3220818437939
0.39 -259.84824612251515
0.4 -259.46255877379866
0.41 -260.8409709686804
0.42 -259.85365728331294
0.43 -260.4188943617673
0.44 -261.3885854542427
0.45 -261.43797932220497
0.46 -262.8038007281661
0.47 -264.3868297912633
0.48 -265.7923510081366
0.49 -266.6655571240339
0.5 -268.1530958370382
0.51 -270.2827185781479
0.52 -270.7801465836057
0.53 -272.19607473602696
0.54 -272.5746549317313
0.55 -273.76417987308855
0.56 -273.12014409531434
0.57 -274.40541322842864
0.58 -273.49982387070577
0.59 -275.4499175401148
0.6 -274.52036309645456
0.61 -275.4303697098789
0.62 -273.8820022293954
0.63 -274.6180905011201
0.64 -274.1478025078355
0.65 -274.6523986679268
0.66 -274.2934885711377
0.67 -275.3146703073038
0.68 -275.97690162225024
0.69 -275.8647795003841
0.7 -274.6904940758394
0.71 -276.0319681576642
0.72 -276.6332489607652
0.73 -276.619421574728
0.74 -278.3215442213604
0.75 -278.61951303079496
0.76 -280.1775515589739
0.77 -279.1582061325675
0.78 -281.54492330383243
0.79 -281.1854882772527
0.8 -282.4185154026378
0.81 -282.5405971246259
0.82 -283.0502289185809
0.83 -283.3763307469532
0.84 -284.7436194562125
0.85 -284.0452148287515
0.86 -285.1315970549757
0.87 -284.40175126070517
0.88 -285.7780962631074
0.89 -285.480220686144
0.9 -285.42030352134907
0.91 -286.7376501872314
0.92 -287.996428050999
0.93 -287.75162716117615
0.94 -287.3615994317125
0.95 -287.6747810170583
0.96 -289.3560825380642
0.97 -288.7358005169031
0.98 -289.25791786786806
0.99 -288.6290778351443
1.0 -291.2495787143469
1.01 -290.3738179532697
1.02 -291.5758130676463
1.03 -291.6010061446142
1.04 -291.9818166881958
1.05 -291.8327489761953
1.06 -292.81272697644005
1.07 -292.9411438044142
1.08 -295.15125756208704
1.09 -296.0277580069004
1.1 -294.6074060634668
1.11 -296.2459769626984
1.12 -297.40583576951514
1.13 -294.9600266977395
1.14 -299.18546715352113
1.15 -298.0110305603048
1.16 -303.89456742857146
1.17 -295.0358056357576
1.18 -296.01209133529414
1.19 -299.71231966529416
1.2 -298.7229886965887
1.21 -302.7285292701135
1.22 -302.63266797215243
1.23 -299.87706551172937
1.24 -305.15951318228616
1.25 -304.34969905882485
1.26 -301.30554392391934
1.27 -302.77982055568987
1.28 -302.80240753809454
1.29 -304.1932189227976
1.3 -303.863598229207
1.31 -304.97078129670604
1.32 -305.3638025902201
1.33 -303.6354380625023
1.34 -305.15106790445543
1.35 -304.5604935772256
1.36 -305.1694477720315
1.37 -304.33807355836245
1.38 -305.47805008665995
1.39 -304.8996866387862
1.4 -306.59129275840644
1.41 -306.73256465348595
1.42 -305.6925701200636
1.43 -306.23846388499425
1.44 -306.5217419708299
1.45 -306.411750776202
1.46 -308.03428281488596
1.47 -306.4811106891994
1.48 -306.81800271075184
1.49 -308.97243998696234
1.5 -307.89329340262464
1.51 -308.9754447982813
1.52 -308.817380919954
1.53 -308.3117581475327
1.54 -310.32446208993036
1.55 -310.38998717603295
1.56 -310.87333267588775
1.57 -312.0361798183396
1.58 -311.9105169425036
1.59 -315.09594824398556
1.6 -315.61878953366516
1.61 -317.5520562774675
1.62 -315.82067403771697
1.63 -318.37566271726985
1.64 -317.7673016294688
1.65 -321.59941571736863
1.66 -322.1100373344596
1.67 -323.66773411079555
1.68 -326.1479342718547
1.69 -326.93079985385486
1.7 -329.1801611700474
1.71 -329.0070792243109
1.72 -331.5654358727687
1.73 -328.3616792154491
1.74 -332.8240511280807
1.75 -333.0840393668857
1.76 -331.9833375119248
1.77 -332.9326498971975
1.78 -333.5523047094814
1.79 -334.977335847566
1.8 -335.820482144659
1.81 -335.686519584303
1.82 -337.3828113240969
1.83 -336.6304573897563
1.84 -337.6822694593053
1.85 -338.45366205871187
1.86 -338.52783451298
1.87 -340.08080938783314
1.88 -339.31974237550884
1.89 -339.40914003880556
1.9 -340.58971417071945
1.91 -342.92405418136286
1.92 -341.5340471942901
1.93 -342.41915150775395
1.94 -342.2878821050474
1.95 -344.2581754095301
1.96 -343.7319756527974
1.97 -346.3142781090834
1.98 -346.36405162463495
1.99 -341.6822944224037
2.0 -347.09079121765194
2.01 -349.1482362815908
2.02 -348.46103688270586
2.03 -348.85310860836586
2.04 -360.6628658956522
2.05 -347.21060411764705
2.06 -354.2675894
2.07 -348.42217024999997
2.1 -314.80691
