# Supplementary material for: Phospholipids are imported into mitochondria by VDAC, a dimeric beta barrel scramblase
Source: Nat Commun. 2023 Dec 8;14:8115. doi: 10.1038/s41467-023-43570-y (PMC10709637; doi:10.1038/s41467-023-43570-y)
Supplement: Supplementary file 6 — Source Data [file 41467_2023_43570_MOESM6_ESM.zip › Fig S10/figs10-b/monomer/down_lipid-wim_ljoff_smoothed.dat]

@ xlabel CV [nm]
@ ylabel interaction energy [kJ mol$^{-1}$]
$ label monomer down (LJ off)
$ color #aa12cc
$ linewidth 3
$ linestyle --
# -2.16 nan
# -2.15 nan
# -2.14 -369.5555786661474
# -2.13 -372.1985811882527
-2.12 -376.50142216219473
-2.11 -378.12599623026443
-2.1 -377.02151154303203
-2.09 -375.38470818047296
-2.08 -375.62319145631716
-2.07 -374.5735975747046
-2.06 -375.03839899845514
-2.05 -375.02739183146207
-2.04 -374.88343464991453
-2.03 -374.83167851265637
-2.02 -374.9810410832994
-2.01 -374.7155786177838
-2.0 -374.9527323056458
-1.99 -375.3729367173484
-1.98 -374.99817665854926
-1.97 -374.82237165767435
-1.96 -374.6303173895132
-1.95 -374.697692172597
-1.94 -374.52265297498207
-1.93 -374.94315493249826
-1.92 -375.2658623864481
-1.91 -375.3359096796522
-1.9 -375.2249185653485
-1.89 -375.33501902369517
-1.88 -375.26998145547105
-1.87 -375.1521364136817
-1.86 -375.2428517834427
-1.85 -375.22513612011323
-1.84 -375.17420499530175
-1.83 -375.0328169037607
-1.82 -375.3086898126498
-1.81 -375.6734133170746
-1.8 -375.79312661397927
-1.79 -375.695801945585
-1.78 -375.70891549962346
-1.77 -375.4483404517276
-1.76 -375.2975472866473
-1.75 -375.1861027335896
-1.74 -375.10098193634616
-1.73 -375.1114019637403
-1.72 -375.01393051626377
-1.71 -374.8927349118927
-1.7 -374.90039451119605
-1.69 -375.23398380836244
-1.68 -375.14597369259957
-1.67 -375.21747535319366
-1.66 -375.06588306243685
-1.65 -374.9119640372797
-1.64 -374.5424765324466
-1.63 -374.4803948728496
-1.62 -374.49500692423806
-1.61 -374.3543345189825
-1.6 -374.35347886234
-1.59 -374.3106325849841
-1.58 -374.36794997235313
-1.57 -374.2151245028186
-1.56 -374.3224621513577
-1.55 -374.16518838413657
-1.54 -374.0859217845834
-1.53 -374.083818471595
-1.52 -373.95019368714975
-1.51 -373.7373868845751
-1.5 -373.88056021615563
-1.49 -373.87868763213925
-1.48 -373.6502667142666
-1.47 -373.8711501778911
-1.46 -374.0904659904378
-1.45 -373.97724735464476
-1.44 -373.9697830349901
-1.43 -373.98978250361023
-1.42 -373.6748221222015
-1.41 -373.7697924426755
-1.4 -373.82096258463775
-1.39 -373.6585159616425
-1.38 -373.82453869700265
-1.37 -374.09060612638893
-1.36 -373.6871459954105
-1.35 -373.6272910194828
-1.34 -373.58256722784006
-1.33 -373.3187151954675
-1.32 -373.1495306064944
-1.31 -373.1224089513841
-1.3 -372.80132434520357
-1.29 -372.6539609369805
-1.28 -372.50721035470644
-1.27 -372.4723355662564
-1.26 -372.52922112076646
-1.25 -372.60416925790594
-1.24 -372.36902032029883
-1.23 -372.4383104474665
-1.22 -372.15255470284427
-1.21 -371.7614077871396
-1.2 -371.612713692651
-1.19 -372.08512149486796
-1.18 -371.9207567754621
-1.17 -371.81261412980245
-1.16 -371.9775276734496
-1.15 -372.12266303761487
-1.14 -371.85097837490036
-1.13 -371.6934813160413
-1.12 -371.396831056664
-1.11 -371.02998265309014
-1.1 -370.8223551064249
-1.09 -370.8264753351301
-1.08 -371.1582741371264
-1.07 -371.41940842755145
-1.06 -371.4398924916859
-1.05 -371.2224956095065
-1.04 -370.9961621472673
-1.03 -370.49912244759014
-1.02 -370.41361401108304
-1.01 -370.6823683391105
-1.0 -370.6637032722333
-0.99 -370.44127224423147
-0.98 -370.12044780939385
-0.97 -370.0380495489045
-0.96 -369.48512013513965
-0.95 -369.5003699615734
-0.94 -369.3367814629111
-0.93 -369.7022175067709
-0.92 -369.33455951147545
-0.91 -369.2397410652169
-0.9 -368.793747562452
-0.89 -368.5267933526273
-0.88 -367.8485866982963
-0.87 -368.01062256688454
-0.86 -368.0293678459394
-0.85 -368.0499989677345
-0.84 -368.02102743112846
-0.83 -368.0819469089847
-0.82 -367.6517879790966
-0.81 -367.6333687199384
-0.8 -367.65766324886954
-0.79 -367.670752074247
-0.78 -367.4925209580021
-0.77 -367.51555518029244
-0.76 -367.14876364209283
-0.75 -366.83403646483293
-0.74 -366.60152716369146
-0.73 -366.63549112624816
-0.72 -366.3229635759125
-0.71 -366.47409833120923
-0.7 -366.32210748565393
-0.69 -366.30113360965527
-0.68 -366.2122747808309
-0.67 -366.2099262278741
-0.66 -365.99461191508016
-0.65 -366.0691428801253
-0.64 -365.7868972985573
-0.63 -365.6240311618364
-0.62 -365.50919307059735
-0.61 -365.2519369812349
-0.6 -365.03782712107534
-0.59 -365.2164800345284
-0.58 -365.1331271294636
-0.57 -365.17981455999774
-0.56 -365.0942620198856
-0.55 -364.85422817924064
-0.54 -364.72195236447016
-0.53 -364.41288081065875
-0.52 -364.0813677292664
-0.51 -363.8454647659937
-0.5 -363.7315588703932
-0.49 -363.3182348029898
-0.48 -363.11164704512464
-0.47 -362.9223432286716
-0.46 -362.7928768072613
-0.45 -362.6555276718067
-0.44 -362.6886158340576
-0.43 -362.7668579731122
-0.42 -362.78144112824566
-0.41 -362.51643789242155
-0.4 -362.41578613809804
-0.39 -362.06168336364533
-0.38 -361.9469011872535
-0.37 -361.6380387565599
-0.36 -361.44235120848975
-0.35 -361.09372864365105
-0.34 -361.01257889988
-0.33 -360.6435371801671
-0.32 -360.58466954943185
-0.31 -360.4341171487694
-0.3 -360.35930125382095
-0.29 -360.20844644809614
-0.28 -360.2003021320268
-0.27 -359.9986620353526
-0.26 -359.97196603145375
-0.25 -359.7684752552842
-0.24 -359.6010013860259
-0.23 -359.2559861569233
-0.22 -358.9520634150721
-0.21 -358.7952612408697
-0.2 -358.78137627085005
-0.19 -358.5358382466553
-0.18 -358.27777540130216
-0.17 -358.1851612927779
-0.16 -357.77225840829954
-0.15 -357.394827499589
-0.14 -357.2894681742124
-0.13 -357.02053591485094
-0.12 -356.67718050844985
-0.11 -356.62029265823975
-0.1 -356.39503890627645
-0.09 -355.9595960119112
-0.08 -355.68015161993077
-0.07 -355.4065637126795
-0.06 -354.90885210480405
-0.05 -354.3376608620442
-0.04 -353.8952938473734
-0.03 -353.55321519272565
-0.02 -353.12254399986114
-0.01 -352.8201636960078
0.0 -352.4943330673746
0.01 -352.22062289288294
0.02 -352.0662217418994
0.03 -351.6506498763583
0.04 -351.2812291587192
0.05 -350.88936290528534
0.06 -350.54582596430976
0.07 -349.9301828799204
0.08 -349.598454055123
0.09 -349.3770168529492
0.1 -349.18904888230804
0.11 -348.9664268138824
0.12 -348.8917037827654
0.13 -348.78153609706783
0.14 -348.5559788634943
0.15 -348.7283808795361
0.16 -348.9742483322791
0.17 -349.2763770329947
0.18 -349.5545241057529
0.19 -350.1249817721283
0.2 -350.4755366423874
0.21 -350.7903454070075
0.22 -351.1375960682562
0.23 -351.5948733085178
0.24 -352.0205885172676
0.25 -352.35535381528354
0.26 -352.76041613273776
0.27 -353.20794309010046
0.28 -353.69793697896563
0.29 -353.8966278713923
0.3 -354.4623686728517
0.31 -354.862646439493
0.32 -355.3473557594613
0.33 -355.60673257168384
0.34 -356.14653525122264
0.35 -356.48781978155256
0.36 -356.8173448528575
0.37 -357.0452529127296
0.38 -357.21440713743925
0.39 -357.1344550779317
0.4 -357.2112567690516
0.41 -357.4188477742988
0.42 -357.53615125642654
0.43 -357.8586314135408
0.44 -358.2857717667157
0.45 -358.548221988282
0.46 -358.8152818838608
0.47 -358.97185065445626
0.48 -358.9785811879191
0.49 -359.1535759223785
0.5 -359.3121471249227
0.51 -359.3670194725772
0.52 -359.518065678733
0.53 -359.8892160481074
0.54 -360.1573093736528
0.55 -360.4114732546465
0.56 -360.6894025432425
0.57 -361.1495345230222
0.58 -361.5597270921047
0.59 -361.6541309927087
0.6 -361.7571233185542
0.61 -361.90924299711634
0.62 -361.8880414008652
0.63 -361.80094261006025
0.64 -361.9722969490434
0.65 -362.24329475854745
0.66 -362.5112935224413
0.67 -362.86952326200094
0.68 -363.10925142040304
0.69 -363.0806696766196
0.7 -363.1138146490614
0.71 -362.88244335652354
0.72 -362.8956661490324
0.73 -362.9145359277235
0.74 -363.31830036169777
0.75 -363.3935613086246
0.76 -363.798556670116
0.77 -363.5824322579367
0.78 -363.8926393349144
0.79 -363.9499703885873
0.8 -364.1207764485302
0.81 -364.0334168300672
0.82 -364.4785813594302
0.83 -364.25295422533907
0.84 -364.4228272529908
0.85 -364.3082037973048
0.86 -364.39024205363955
0.87 -364.69231059135336
0.88 -364.82972476695863
0.89 -364.7796410950398
0.9 -364.96794798033864
0.91 -365.1198943352956
0.92 -365.1582646494632
0.93 -365.36267458044097
0.94 -365.2449468946651
0.95 -365.4650482449084
0.96 -365.5628018431013
0.97 -365.423225869128
0.98 -365.68253977131496
0.99 -365.9818748549486
1.0 -366.248745664774
1.01 -366.1622868102382
1.02 -366.25772554804513
1.03 -366.16733470554436
1.04 -366.2250552120375
1.05 -365.8983926439434
1.06 -366.11194722966104
1.07 -366.15480556520544
1.08 -366.3024487252753
1.09 -366.5087221321011
1.1 -366.57334176437496
1.11 -366.6053679057906
1.12 -366.62943364323394
1.13 -366.4168195856183
1.14 -366.39662376479345
1.15 -366.5655070517506
1.16 -366.75448985051224
1.17 -366.7590764301
1.18 -367.13150814885404
1.19 -367.45587913193805
1.2 -367.95632528620774
1.21 -368.1833567926668
1.22 -368.7323486026664
1.23 -368.8714912553824
1.24 -368.84765954676266
1.25 -368.6622132985841
1.26 -368.8255286146115
1.27 -368.57494683698906
1.28 -369.0195068735417
1.29 -369.495371810243
1.3 -369.5237602782046
1.31 -369.4928915810407
1.32 -369.7261490416246
1.33 -369.5501074113354
1.34 -369.4806170156148
1.35 -369.99561879143937
1.36 -370.19843681480137
1.37 -370.8887134655358
1.38 -371.16169835039193
1.39 -370.8650519040248
1.4 -371.3567069303015
1.41 -371.6631887896982
1.42 -370.37016612809754
1.43 -371.78084402236465
1.44 -371.663602679624
1.45 -369.7713135554532
1.46 -369.4706806242939
1.47 -371.10538030378405
1.48 -369.77055518397293
1.49 -370.5954095965422
1.5 -372.13588574046173
1.51 -372.8284374034098
1.52 -372.3307984404993
1.53 -372.5001128529025
1.54 -372.40493222065953
1.55 -372.50109596330964
1.56 -372.06842513581796
1.57 -371.98653483643074
1.58 -372.00421140110336
1.59 -372.4198785883856
1.6 -372.41190742765116
1.61 -372.9536316382457
1.62 -373.25697450484984
1.63 -373.2491094100959
1.64 -372.9341425606155
1.65 -373.2626977858713
1.66 -372.8369372319271
1.67 -372.77859220511635
1.68 -372.94445233170455
1.69 -373.2531491530215
1.7 -373.365185231947
1.71 -373.8083295562224
1.72 -373.88377122812176
1.73 -374.1480915882996
1.74 -373.81678970471586
1.75 -373.9448797032961
1.76 -373.76378418418034
1.77 -373.937038567453
1.78 -373.8567715804792
1.79 -374.1724908518158
1.8 -374.0209913019031
1.81 -374.1890404374886
1.82 -374.13427937245433
1.83 -374.16831082217124
1.84 -374.20858695496764
1.85 -374.0783084191644
1.86 -373.97294383375834
1.87 -374.0593094672792
1.88 -373.987582851015
1.89 -374.27822893404283
1.9 -374.60785153286713
1.91 -374.89090716361
1.92 -374.97282232811733
1.93 -375.19284920173095
1.94 -375.0133612804483
1.95 -374.88064017327815
1.96 -374.7001734603729
1.97 -374.6863300069224
1.98 -374.72591934445506
1.99 -374.3946762926058
2.0 -374.3697559407994
2.01 -374.24642019004483
2.02 -374.25802704948467
2.03 -374.1298485992116
2.04 -374.3443731150473
2.05 -374.15497596132684
2.06 -374.4524031568284
2.07 -374.65868819816876
2.08 -374.6330365957648
2.09 -374.6626978194221
2.1 -374.81684349178266
2.11 -374.67353234562836
2.12 -374.6345629179077
2.13 -374.5990157044931
2.14 -374.6093570710602
2.15 -374.563573679176
2.16 -374.6721333834255
2.17 -374.2806668260157
2.18 -374.4692167838581
2.19 -374.1403978037712
2.2 -373.81424445249615
2.21 -373.76696350235903
2.22 -373.91408963697097
2.23 -373.61227736515787
2.24 -373.4669574807974
2.25 -373.8551009183097
2.26 -373.7217723307361
2.27 -373.91553410420227
2.28 -374.48572546738455
2.29 -375.6762679208976
2.3 -375.03188974108275
2.31 -375.2148663572371
2.32 -374.1493379212981
# 2.33 -380.85908725699045
# 2.34 -378.6919685737748
# 2.35 -377.0336052941176
# 2.36 -379.34378462000006
# 2.37 nan
# 2.38 nan
