# Supplementary material for: Phospholipids are imported into mitochondria by VDAC, a dimeric beta barrel scramblase
Source: Nat Commun. 2023 Dec 8;14:8115. doi: 10.1038/s41467-023-43570-y (PMC10709637; doi:10.1038/s41467-023-43570-y)
Supplement: Supplementary file 6 — Source Data [file 41467_2023_43570_MOESM6_ESM.zip › Fig S10/figs10-b/monomer/up_lipid-wim_ljoff_smoothed.dat]

@ xlabel CV [nm]
@ ylabel interaction energy [kJ mol$^{-1}$]
$ label monomer up (LJ off)
$ color #0d9900
$ linewidth 3
$ linestyle --
# -2.19 nan
# -2.17 nan
# -2.16 -378.1455207905472
# -2.15 -376.5608764955473
# -2.14 -370.3459659514932
# -2.13 -372.8542345848017
-2.12 -373.2280965292172
-2.11 -374.33601965054964
-2.1 -373.93857864912536
-2.09 -375.4987180462936
-2.08 -375.133900155132
-2.07 -375.08478540332993
-2.06 -374.39472681812083
-2.05 -374.78210556503075
-2.04 -374.6243857353576
-2.03 -374.54535304064575
-2.02 -374.401688073982
-2.01 -374.3200074891041
-2.0 -374.23474149295635
-1.99 -374.23915908451323
-1.98 -374.3078061408466
-1.97 -374.09469437601655
-1.96 -374.13644703389525
-1.95 -373.88558995791243
-1.94 -373.9543514617532
-1.93 -374.1891825447291
-1.92 -374.75767055246035
-1.91 -374.63809251230003
-1.9 -374.5556847206302
-1.89 -374.5771194886155
-1.88 -374.2733977248112
-1.87 -373.87356215804317
-1.86 -374.04404570659506
-1.85 -374.4522211480597
-1.84 -374.4732105974105
-1.83 -374.5066107393181
-1.82 -374.5278609300335
-1.81 -374.4295919152272
-1.8 -374.20585855553065
-1.79 -374.3296658918638
-1.78 -374.3552083868641
-1.77 -374.33551008027734
-1.76 -374.3949009889459
-1.75 -374.1959705801413
-1.74 -373.8897039970199
-1.73 -374.03346664818446
-1.72 -374.19715283162606
-1.71 -374.37187780185377
-1.7 -374.5071892018176
-1.69 -374.51412996323427
-1.68 -374.54449353245263
-1.67 -374.4136047280603
-1.66 -374.1894900660251
-1.65 -374.1065845707308
-1.64 -374.21842842469334
-1.63 -374.00322656385583
-1.62 -374.2394930194049
-1.61 -374.1983398950582
-1.6 -374.24049869322454
-1.59 -374.2928144098346
-1.58 -374.5087362852556
-1.57 -374.42072325023236
-1.56 -374.3050359721224
-1.55 -374.4545108377201
-1.54 -374.2719954270948
-1.53 -374.109759963
-1.52 -374.12103987044793
-1.51 -374.17355559300245
-1.5 -374.36285739419645
-1.49 -374.1990830114891
-1.48 -374.2249811220666
-1.47 -373.8432388600039
-1.46 -373.9050182799122
-1.45 -373.7413528600265
-1.44 -373.7712091902924
-1.43 -373.7260616350619
-1.42 -373.87312147811616
-1.41 -373.57344777287375
-1.4 -373.2180818337988
-1.39 -373.3592265042597
-1.38 -373.0691628899701
-1.37 -372.64384807660156
-1.36 -372.5678937855017
-1.35 -372.6972339012485
-1.34 -372.592494280858
-1.33 -372.4584757285359
-1.32 -372.6892381163868
-1.31 -372.867319549328
-1.3 -372.8429908252018
-1.29 -372.5663020417704
-1.28 -372.7900928855207
-1.27 -372.9568899881743
-1.26 -373.0000166338162
-1.25 -372.79460272438354
-1.24 -372.70739709343064
-1.23 -372.4991860321559
-1.22 -372.2734640796408
-1.21 -372.0525401340063
-1.2 -372.04666920592393
-1.19 -372.1298887901961
-1.18 -372.18301222364494
-1.17 -372.15345408882683
-1.16 -372.2657128679096
-1.15 -372.1067656487089
-1.14 -372.03682409145085
-1.13 -371.8453451601234
-1.12 -371.82086333591263
-1.11 -371.5405624164667
-1.1 -371.6929434274938
-1.09 -371.45447511930564
-1.08 -371.27552202966297
-1.07 -370.9027730452358
-1.06 -370.829497889741
-1.05 -370.4989548996703
-1.04 -370.74405492183035
-1.03 -370.71996257867215
-1.02 -370.7985915908263
-1.01 -370.78190776009734
-1.0 -370.66988346317464
-0.99 -370.7699602713011
-0.98 -370.58939359416956
-0.97 -370.52128204976685
-0.96 -370.49194113721535
-0.95 -370.33375954304756
-0.94 -369.92059089034836
-0.93 -369.7691829231942
-0.92 -369.84918886883395
-0.91 -369.6077370795991
-0.9 -369.6609877358706
-0.89 -369.4061965811878
-0.88 -369.40416304114694
-0.87 -369.0155040833888
-0.86 -368.97182674283806
-0.85 -368.61250957440126
-0.84 -368.35443488601686
-0.83 -368.28630913958546
-0.82 -368.15568414740017
-0.81 -367.9434128945716
-0.8 -368.1230956381672
-0.79 -368.1152271447895
-0.78 -368.0083298626047
-0.77 -367.94844990869996
-0.76 -368.0618939427592
-0.75 -367.77479575335514
-0.74 -367.94482925900564
-0.73 -367.8852346710145
-0.72 -367.8522518853687
-0.71 -367.4747015928893
-0.7 -367.50074667941186
-0.69 -367.2680978703335
-0.68 -367.00036310819524
-0.67 -367.09131468120546
-0.66 -367.0277629062774
-0.65 -366.73896645184914
-0.64 -366.4843432540403
-0.63 -366.3179905144293
-0.62 -365.91115810615264
-0.61 -365.9324516184797
-0.6 -365.8597753197108
-0.59 -365.84202633614086
-0.58 -365.87444721597984
-0.57 -365.9589226858045
-0.56 -365.68350376366215
-0.55 -365.51933827688515
-0.54 -365.32287133127244
-0.53 -365.2419133789813
-0.52 -364.99389207180934
-0.51 -364.844306271738
-0.5 -364.7067508690029
-0.49 -364.8261837651931
-0.48 -364.7720863630275
-0.47 -364.52459633283945
-0.46 -364.5669500303195
-0.45 -364.4998733479221
-0.44 -364.06315505218015
-0.43 -363.9310901376199
-0.42 -363.74111375936485
-0.41 -363.3559648805499
-0.4 -363.1568806083085
-0.39 -363.1657342308537
-0.38 -362.8513116625362
-0.37 -362.7742854484868
-0.36 -362.42699832457834
-0.35 -362.18307267645395
-0.34 -361.89666735442694
-0.33 -361.53942291789014
-0.32 -361.25329903914127
-0.31 -361.2276445406693
-0.3 -361.20002416640966
-0.29 -360.753577258768
-0.28 -360.4728034247199
-0.27 -360.19383420596307
-0.26 -359.8728942979408
-0.25 -359.3790495246961
-0.24 -359.25899850441084
-0.23 -359.1839685999991
-0.22 -359.06328005929157
-0.21 -358.98265901989924
-0.2 -358.7640110837572
-0.19 -358.47354205327576
-0.18 -358.15346794697143
-0.17 -357.90833042146323
-0.16 -357.65022293952126
-0.15 -357.44675829165755
-0.14 -357.38654581174836
-0.13 -357.02618616786185
-0.12 -356.5246647222558
-0.11 -356.02015876001724
-0.1 -355.4999093021119
-0.09 -355.02051018503334
-0.08 -354.8154713846621
-0.07 -354.52762880628245
-0.06 -354.28861535146433
-0.05 -354.1179698874705
-0.04 -353.8235301839416
-0.03 -353.60235026604335
-0.02 -353.5359750340673
-0.01 -353.30676764617067
0.0 -352.8725891082032
0.01 -352.5390479887931
0.02 -352.27252399125945
0.03 -351.8640645394339
0.04 -351.5532372070692
0.05 -351.49344845701097
0.06 -351.3971000147253
0.07 -351.2204022855864
0.08 -350.9935849156782
0.09 -350.5647852788562
0.1 -350.3921552799696
0.11 -349.9680651293669
0.12 -349.58368520401683
0.13 -349.0332629246717
0.14 -348.9610717198153
0.15 -348.75150908934836
0.16 -348.5602211898563
0.17 -348.4678592829588
0.18 -348.8180127878155
0.19 -348.99786549433475
0.2 -349.02753175387517
0.21 -349.40028642124327
0.22 -349.70288300154886
0.23 -350.02947217128497
0.24 -350.7800868348078
0.25 -351.3768762340204
0.26 -351.9356520592373
0.27 -352.6172986572054
0.28 -353.2041213242395
0.29 -353.5261677107547
0.3 -354.0629561260506
0.31 -354.6833990157643
0.32 -355.1386816917462
0.33 -355.6553405267409
0.34 -356.0713889826716
0.35 -356.5139663761273
0.36 -356.82988784595966
0.37 -357.05187529918334
0.38 -357.3305198457103
0.39 -357.45725952692555
0.4 -357.6407549128741
0.41 -357.568584214352
0.42 -357.8106019704008
0.43 -357.8536301393322
0.44 -358.11595284776183
0.45 -358.15598638338236
0.46 -358.50279545836594
0.47 -358.6073234369181
0.48 -358.88628750781993
0.49 -358.94269428787874
0.5 -358.9882149463774
0.51 -359.2795644716363
0.52 -359.54413375892875
0.53 -359.8299461247774
0.54 -360.12394906826387
0.55 -360.74693709330603
0.56 -361.0919176128348
0.57 -361.18511018829514
0.58 -361.14482790291464
0.59 -361.1910302646688
0.6 -360.89669884675357
0.61 -360.8002144674364
0.62 -360.935066643019
0.63 -361.09678623331513
0.64 -361.35626354984305
0.65 -361.7604436321303
0.66 -361.92486022345463
0.67 -362.2208739699507
0.68 -362.47820008835254
0.69 -362.58973049335134
0.7 -362.74229075054376
0.71 -363.0722101077811
0.72 -362.8915878712033
0.73 -362.9027446454158
0.74 -363.17252939146874
0.75 -363.2646088101819
0.76 -363.15612113577043
0.77 -363.3728109289955
0.78 -363.5073209596879
0.79 -363.47625327686006
0.8 -363.5176417817616
0.81 -363.43250701197184
0.82 -363.81532203018565
0.83 -364.00675057565195
0.84 -363.9415341235375
0.85 -363.9460958346677
0.86 -364.4099904316951
0.87 -364.6119929201536
0.88 -364.6185504693175
0.89 -364.9512021546693
0.9 -365.1199364861946
0.91 -365.02076136446186
0.92 -364.9294662954057
0.93 -365.1660511149702
0.94 -365.20140528375424
0.95 -365.5628183313048
0.96 -365.8363293567043
0.97 -365.8520845169561
0.98 -366.0175550042785
0.99 -366.20029837313695
1.0 -366.2705239896303
1.01 -366.3794721882884
1.02 -366.5791300796566
1.03 -366.5053509386601
1.04 -366.81902090330107
1.05 -366.98436449312703
1.06 -366.9563148477111
1.07 -366.98448652075916
1.08 -367.3840675046541
1.09 -367.45210741662606
1.1 -367.4801519352562
1.11 -367.4744607555983
1.12 -367.7955618564256
1.13 -367.87874980865365
1.14 -367.86067360343054
1.15 -368.12057323503194
1.16 -368.74512196009573
1.17 -368.849735585863
1.18 -368.7977920067002
1.19 -369.1265491211245
1.2 -369.25181094759614
1.21 -369.0509476290759
1.22 -368.940812564075
1.23 -369.13544938088916
1.24 -369.0217660358704
1.25 -368.9096678220748
1.26 -369.03492289784924
1.27 -369.307297300966
1.28 -369.35797461538795
1.29 -369.42208841500997
1.3 -369.42974414710733
1.31 -369.9548836416244
1.32 -370.05280076558256
1.33 -370.1062746079797
1.34 -369.95488185405145
1.35 -370.2030308347004
1.36 -369.75845888270044
1.37 -369.65339680615614
1.38 -369.3658164884975
1.39 -370.5936314314423
1.4 -370.39792472987097
1.41 -369.9819951957701
1.42 -369.5720905610018
1.43 -370.8167937019472
1.44 -371.7402712339584
1.45 -372.2745429801824
1.46 -373.0066317204515
1.47 -373.43414188558825
1.48 -373.14246195533804
1.49 -371.9506824038491
1.5 -372.30455101121606
1.51 -372.7968277893402
1.52 -373.3187211134564
1.53 -373.2097056995804
1.54 -372.56853218268213
1.55 -372.3851228599686
1.56 -371.87134391022767
1.57 -371.98510063752803
1.58 -372.10202525546566
1.59 -372.43554015244354
1.6 -372.3119948658777
1.61 -372.38771144596797
1.62 -372.150520531387
1.63 -372.12118652256976
1.64 -372.06164017475373
1.65 -372.19867053570033
1.66 -372.4941518738997
1.67 -372.76011840642366
1.68 -372.77943986079833
1.69 -373.121978613654
1.7 -372.868686525973
1.71 -373.2623156925164
1.72 -373.3974660150605
1.73 -373.40532787115853
1.74 -373.6397411891893
1.75 -373.91950033721565
1.76 -373.63359807171656
1.77 -373.6147207100014
1.78 -373.7910763993538
1.79 -373.61425395412164
1.8 -373.7621613006102
1.81 -373.76499575515845
1.82 -373.6743309156269
1.83 -373.5337141203611
1.84 -373.5239559011597
1.85 -373.73432492221184
1.86 -373.85560655991856
1.87 -374.00650672960074
1.88 -374.12583282538685
1.89 -374.2147337672366
1.9 -374.3414740520336
1.91 -373.9366819930142
1.92 -374.0169684680577
1.93 -374.18302191040686
1.94 -374.0674945155696
1.95 -373.8898269957686
1.96 -374.2084245699597
1.97 -374.16257867698687
1.98 -374.22272135914733
1.99 -374.6157644574517
2.0 -374.64759553056683
2.01 -374.78199425221436
2.02 -374.9203374108168
2.03 -374.71899067608746
2.04 -374.71844616579693
2.05 -374.81533348701066
2.06 -375.05622051467884
2.07 -374.8076101806611
2.08 -374.73198751460257
2.09 -374.7972812053621
2.1 -374.79602617396665
2.11 -374.62584650301517
2.12 -374.769512927123
2.13 -374.82755468700964
2.14 -374.6483678052009
2.15 -374.68707213091614
2.16 -374.37343042780634
2.17 -374.1974974937585
2.18 -373.96812971354564
2.19 -373.684050762743
2.2 -373.2629202818864
2.21 -373.3442339876975
2.22 -373.41564441819713
2.23 -373.7826100401572
2.24 -373.4098165491676
2.25 -373.54404746710605
2.26 -374.14324746704364
2.27 -374.3690526346364
2.28 -375.28802269232415
2.29 -375.813168777912
2.3 -374.67256462158656
2.31 -374.7853746979396
2.32 -374.3747408428482
2.33 -375.7404494338768
2.34 -377.7802196388768
# 2.35 -381.6452471355556
# 2.36 -383.6597127955556
# 2.37 nan
# 2.39 nan
