# Supplementary material for: Phospholipids are imported into mitochondria by VDAC, a dimeric beta barrel scramblase
Source: Nat Commun. 2023 Dec 8;14:8115. doi: 10.1038/s41467-023-43570-y (PMC10709637; doi:10.1038/s41467-023-43570-y)
Supplement: Supplementary file 6 — Source Data [file 41467_2023_43570_MOESM6_ESM.zip › Fig S10/figs10-b/monomer/down_lipid-vdac_ljon.dat]

@ title Pulled lipid $\times$ VDAC
@ xlabel CV [nm]
@ ylabel interaction energy [kJ mol$^{-1}$]
@ xrange -2 2
@ grid --
$ label monomer down
$ color #aa12cc
$ linewidth 3
-2.2 -2.29033
-2.18 -11.094087
-2.17 -4.171799833333333
-2.16 -25.13973675
-2.15 -25.396044806000003
-2.14 -40.273456162095236
-2.13 -27.191583335833336
-2.12 -33.890744161060006
-2.11 -30.238999667721522
-2.1 -31.94724005952055
-2.09 -35.71343730216594
-2.08 -27.922632022935005
-2.07 -32.61291136612817
-2.06 -30.67443801847063
-2.05 -32.771706231110905
-2.04 -31.659061241071992
-2.03 -32.44881459112939
-2.02 -32.32440286980873
-2.01 -33.45732693800564
-2.0 -33.81718842839211
-1.99 -33.50554821384907
-1.98 -34.219546247836675
-1.97 -34.71922444588492
-1.96 -34.54722015544447
-1.95 -33.95882882681485
-1.94 -35.68424172565074
-1.93 -36.446683449387976
-1.92 -34.864961238156965
-1.91 -36.171632296984846
-1.9 -35.185939054599956
-1.89 -35.67388845163989
-1.88 -35.11377313118462
-1.87 -37.576936256316294
-1.86 -37.11872728725555
-1.85 -38.21174713560054
-1.84 -36.5366366095801
-1.83 -39.722240140031694
-1.82 -36.317705163583234
-1.81 -37.83128060172767
-1.8 -37.42845222559251
-1.79 -38.57825817887404
-1.78 -38.570994168202716
-1.77 -37.82381577929114
-1.76 -36.804304694524035
-1.75 -37.49388938071607
-1.74 -38.589021245745606
-1.73 -40.069051684454024
-1.72 -38.91150364801914
-1.71 -40.77253695520784
-1.7 -40.47501217746004
-1.69 -40.10876884847374
-1.68 -39.67989900660293
-1.67 -40.008408032840165
-1.66 -40.207005265018445
-1.65 -40.13536299071372
-1.64 -41.114021009874854
-1.63 -42.721592994878385
-1.62 -41.54393644238644
-1.61 -42.256918120321025
-1.6 -42.10927660451149
-1.59 -43.37120835513552
-1.58 -44.066674625805874
-1.57 -43.640225519234896
-1.56 -42.86113591037018
-1.55 -45.361147203872534
-1.54 -45.55165220086708
-1.53 -44.423844573260325
-1.52 -45.28313842889422
-1.51 -45.22069355813176
-1.5 -46.87039711941732
-1.49 -48.42348230439326
-1.48 -49.56284941622471
-1.47 -48.86269133907599
-1.46 -49.45788316621112
-1.45 -50.60767352933041
-1.44 -50.735109790982534
-1.43 -52.83958599088716
-1.42 -54.11324265376175
-1.41 -54.392077375630535
-1.4 -56.27831339587263
-1.39 -57.357528938944384
-1.38 -55.58281211837671
-1.37 -56.32554800642741
-1.36 -59.35189020878417
-1.35 -58.5209206200322
-1.34 -59.14657791671524
-1.33 -60.96058588188855
-1.32 -60.957518285085335
-1.31 -62.08055904702026
-1.3 -62.71686703378899
-1.29 -63.07444559926682
-1.28 -62.56721847464691
-1.27 -66.8887815230195
-1.26 -65.99814206007892
-1.25 -66.06588248028768
-1.24 -67.5237095622069
-1.23 -66.24769365233607
-1.22 -66.69120980024825
-1.21 -70.33986216006286
-1.2 -68.97015561986947
-1.19 -69.04037759415286
-1.18 -70.63189150981036
-1.17 -70.64680514330563
-1.16 -71.72957121294316
-1.15 -71.82321814852904
-1.14 -72.06781169398077
-1.13 -69.65639588796114
-1.12 -71.82037814664962
-1.11 -72.79447535429796
-1.1 -71.57917709167046
-1.09 -72.939937651405
-1.08 -75.59604578685675
-1.07 -72.9394443368865
-1.06 -74.79700991749871
-1.05 -73.9556678145213
-1.04 -77.01352203873525
-1.03 -76.53452225030455
-1.02 -78.58560092475463
-1.01 -80.44317940928602
-1.0 -78.06582733423288
-0.99 -78.8124609755381
-0.98 -80.20854336136922
-0.97 -83.55264047116462
-0.96 -83.67367952534279
-0.95 -84.24871701457532
-0.94 -84.71224132465848
-0.93 -85.21414905005244
-0.92 -87.65121051750982
-0.91 -87.88895525675193
-0.9 -89.9996706255351
-0.89 -87.97696575847738
-0.88 -92.16921799517256
-0.87 -90.95077331644801
-0.86 -92.90468699627188
-0.85 -93.53894819287844
-0.84 -96.18606311148359
-0.83 -95.28902130728844
-0.82 -95.65047383941094
-0.81 -96.92562805294942
-0.8 -97.1298499745141
-0.79 -98.17806088935342
-0.78 -99.45453817916024
-0.77 -99.10975425478124
-0.76 -101.12483490600783
-0.75 -102.7287992116445
-0.74 -101.41695372253142
-0.73 -104.39950973319445
-0.72 -103.86441039211982
-0.71 -106.18532703012711
-0.7 -105.67931822703099
-0.69 -105.94388616818246
-0.68 -108.36256700497934
-0.67 -108.75032925669213
-0.66 -109.21902401854226
-0.65 -110.56757500346411
-0.64 -110.73370163381146
-0.63 -111.84665546888604
-0.62 -111.44544101772384
-0.61 -111.41786883471026
-0.6 -111.76936991954267
-0.59 -112.05745127631155
-0.58 -110.22442271869663
-0.57 -112.31385546622607
-0.56 -112.25992619927507
-0.55 -110.40217895136433
-0.54 -111.49415730991963
-0.53 -110.92719702835949
-0.52 -110.73631953138775
-0.51 -111.1599160396565
-0.5 -110.36471384026905
-0.49 -108.99280640595258
-0.48 -109.80148017192393
-0.47 -109.85209082233395
-0.46 -109.13214077115296
-0.45 -107.57706329775978
-0.44 -107.49741177979787
-0.43 -106.42475921909087
-0.42 -106.62771495578666
-0.41 -105.95675897694142
-0.4 -105.45823654666935
-0.39 -104.29099486621553
-0.38 -104.43172625572676
-0.37 -104.39535742068209
-0.36 -103.20074407858567
-0.35 -103.79295329000998
-0.34 -102.23834849586719
-0.33 -101.42491630605659
-0.32 -102.22699734476807
-0.31 -102.85226196047562
-0.3 -102.20418731735396
-0.29 -101.67764497850114
-0.28 -101.9139957193592
-0.27 -102.88920100491998
-0.26 -101.30401043229608
-0.25 -101.86746402853052
-0.24 -102.92947678496651
-0.23 -103.6647599132041
-0.22 -103.95196183299045
-0.21 -103.57963434145118
-0.2 -104.74577025712392
-0.19 -104.4883258935211
-0.18 -105.11101595849885
-0.17 -104.46483164102754
-0.16 -105.69368362613997
-0.15 -105.32876952771694
-0.14 -104.75000404706356
-0.13 -105.39814923387489
-0.12 -105.74354126677983
-0.11 -105.65217952474033
-0.1 -105.52235367950615
-0.09 -106.21161872898742
-0.08 -106.17377150901054
-0.07 -106.89934714314671
-0.06 -106.41343757163496
-0.05 -105.83686503767012
-0.04 -106.24775101376197
-0.03 -106.31420869736816
-0.02 -107.65859836689972
-0.01 -106.97547921567356
0.0 -106.96132803420984
0.01 -107.36333671840877
0.02 -107.1330496584916
0.03 -107.62070012850923
0.04 -107.8405909141066
0.05 -107.5432957428471
0.06 -109.46246078021309
0.07 -108.93076177890644
0.08 -109.16889718770987
0.09 -109.76639621694821
0.1 -109.95602233203451
0.11 -109.50629719120944
0.12 -110.16656790798113
0.13 -110.22852552739123
0.14 -109.99260352002692
0.15 -109.06041733532862
0.16 -110.06198529925537
0.17 -109.40848761702497
0.18 -109.42975184771514
0.19 -109.02933385377852
0.2 -108.23097457669866
0.21 -108.4952342449285
0.22 -108.389442899955
0.23 -107.87399919520918
0.24 -107.49321733350189
0.25 -107.67853310776053
0.26 -108.52526402083227
0.27 -108.97124517392966
0.28 -108.91123565759993
0.29 -109.40616144323847
0.3 -110.24376197717748
0.31 -110.02961902716866
0.32 -110.7372016244505
0.33 -111.0186188407636
0.34 -112.62264601132196
0.35 -112.33218859149721
0.36 -111.95955617212279
0.37 -112.77772068331714
0.38 -112.75166710211124
0.39 -113.47576962314338
0.4 -113.5311430281002
0.41 -112.46716096439624
0.42 -113.31160602188884
0.43 -112.82050820855956
0.44 -111.95939622808258
0.45 -111.69524654812453
0.46 -110.50354191052263
0.47 -109.05088946028123
0.48 -108.58937695623133
0.49 -107.1228969595647
0.5 -106.8248001559763
0.51 -105.02220211747994
0.52 -103.88638690775161
0.53 -102.90727261877336
0.54 -102.67467741531601
0.55 -102.13044177374505
0.56 -102.4279451106092
0.57 -101.2990078907753
0.58 -103.0515450729868
0.59 -101.16764376146594
0.6 -103.04682114257206
0.61 -103.05703914649258
0.62 -103.83240330985059
0.63 -103.9314791727925
0.64 -104.69464839588952
0.65 -104.25304376382222
0.66 -104.59469562861409
0.67 -104.25145822827992
0.68 -103.62647073432433
0.69 -104.48544391053117
0.7 -105.25731694927545
0.71 -103.8386692760716
0.72 -103.60640015824715
0.73 -103.62656924595635
0.74 -102.10387519812384
0.75 -102.67503661965235
0.76 -100.32827989014349
0.77 -101.23626358064045
0.78 -99.1509586250069
0.79 -99.44621671609782
0.8 -98.1404535940368
0.81 -97.90467245302389
0.82 -97.57338276703427
0.83 -97.56959122292675
0.84 -96.18919648835464
0.85 -97.02790257462668
0.86 -96.03050189385046
0.87 -96.33625884947071
0.88 -95.00355330806521
0.89 -95.1400970632779
0.9 -96.04515251875878
0.91 -94.40306497251706
0.92 -93.87790525471256
0.93 -93.95244651009833
0.94 -95.20285653006938
0.95 -95.07471199353724
0.96 -93.14952670913236
0.97 -93.88806256749706
0.98 -93.76358046311721
0.99 -93.54239554226993
1.0 -91.44655369590697
1.01 -92.74806267717842
1.02 -91.86137305034907
1.03 -91.77532333941319
1.04 -90.07253537633638
1.05 -91.25417100711924
1.06 -90.18891891272358
1.07 -90.95963804311657
1.08 -87.79140803567535
1.09 -88.14296193343846
1.1 -87.48168270026221
1.11 -86.08151510108317
1.12 -84.67764490189535
1.13 -83.8960908447059
1.14 -85.12880139957745
1.15 -87.86341296190476
1.16 -81.99301293142857
1.17 -87.1357066739394
1.18 -84.61732205058824
1.19 -84.01674317325293
1.2 -86.66124679314112
1.21 -81.60163170595092
1.22 -82.8323181083871
1.23 -85.28530841350802
1.24 -80.33804138125488
1.25 -82.29106702226058
1.26 -82.7385630221928
1.27 -81.94693641951768
1.28 -82.53805576059662
1.29 -81.63618933852668
1.3 -81.8578772824681
1.31 -81.49313189248471
1.32 -81.89847472352267
1.33 -82.35988095316668
1.34 -82.50533822203099
1.35 -82.42182835338257
1.36 -82.31972017976676
1.37 -82.87787690749789
1.38 -81.38392979724946
1.39 -82.35501584160741
1.4 -81.84522119949708
1.41 -81.7100467272097
1.42 -82.91321099159084
1.43 -82.97576707433812
1.44 -81.85486256944534
1.45 -82.50547337124561
1.46 -81.5293362683029
1.47 -81.5050954054597
1.48 -82.0763323893
1.49 -79.69646012761952
1.5 -81.5674292736397
1.51 -80.13834190109733
1.52 -79.62961255972583
1.53 -80.91589424215628
1.54 -80.14944143338526
1.55 -79.12951195242003
1.56 -78.71935749981327
1.57 -78.00765202603563
1.58 -77.89620121843656
1.59 -74.47229743514136
1.6 -73.68102747265212
1.61 -71.54518377701812
1.62 -72.30407260258623
1.63 -69.81723037607716
1.64 -71.54880498634083
1.65 -67.02307130607008
1.66 -65.73515544237242
1.67 -63.44467759274883
1.68 -60.85697495433848
1.69 -60.11845876430993
1.7 -59.16624847483993
1.71 -58.39864277483686
1.72 -55.083968109416546
1.73 -57.46694731967392
1.74 -53.654866342391486
1.75 -53.572065707911335
1.76 -54.83888866990142
1.77 -53.68001760431689
1.78 -52.91471195229906
1.79 -51.19587085362337
1.8 -51.08804098726833
1.81 -50.07511922595124
1.82 -48.526313922661835
1.83 -48.86239549134903
1.84 -48.22308878848872
1.85 -46.49891573255151
1.86 -47.863568680807695
1.87 -46.456077087081766
1.88 -46.24274849934624
1.89 -45.33101568657527
1.9 -44.1516972413452
1.91 -41.12429281056428
1.92 -43.161787696111276
1.93 -41.54090645377252
1.94 -42.72222946404287
1.95 -42.04741497486487
1.96 -40.08797933207291
1.97 -36.46916158615728
1.98 -37.02954940253333
1.99 -40.32426979865035
2.0 -37.8348327489837
2.01 -33.38465860781512
2.02 -32.650709412699996
2.03 -28.328943418609757
2.04 -23.505891241304347
2.05 -28.228087623529408
2.06 -40.6703997
2.07 -52.6420348475
2.1 -67.92748
