# Supplementary material for: Phospholipids are imported into mitochondria by VDAC, a dimeric beta barrel scramblase
Source: Nat Commun. 2023 Dec 8;14:8115. doi: 10.1038/s41467-023-43570-y (PMC10709637; doi:10.1038/s41467-023-43570-y)
Supplement: Supplementary file 6 — Source Data [file 41467_2023_43570_MOESM6_ESM.zip › Fig S10/figs10-b/monomer/down_lipid-wim_ljon_smoothed.dat]

@ xlabel CV [nm]
@ ylabel interaction energy [kJ mol$^{-1}$]
$ label monomer down
$ color #aa12cc
$ linewidth 3
# -2.2 nan
# -2.18 nan
# -2.17 -358.97671496570666
-2.16 -354.65373088951617
-2.15 -354.0151039665162
-2.14 -352.3381289309651
-2.13 -352.2670913568347
-2.12 -350.52667828450706
-2.11 -352.4658294766743
-2.1 -352.1947964404312
-2.09 -351.71775811164906
-2.08 -351.4003448108309
-2.07 -350.6724772202591
-2.06 -351.0741134835144
-2.05 -349.7520618044813
-2.04 -350.0517943638241
-2.03 -349.8137727252791
-2.02 -349.8643592257402
-2.01 -349.65899337578884
-2.0 -349.4708251148914
-1.99 -349.12414374478203
-1.98 -349.03932783851263
-1.97 -348.93761149059026
-1.96 -348.70710861141634
-1.95 -348.23188354578315
-1.94 -348.0325648467506
-1.93 -347.69202421001444
-1.92 -347.5199995608442
-1.91 -347.351945604127
-1.9 -347.59049908073086
-1.89 -347.1002849743139
-1.88 -346.75845416733284
-1.87 -346.12674292829115
-1.86 -345.91560969425063
-1.85 -345.0522548014675
-1.84 -345.4825261076853
-1.83 -345.1560152684864
-1.82 -345.06809518071805
-1.81 -344.6523755320503
-1.8 -344.724124647573
-1.79 -344.23860724276494
-1.78 -344.34439834383977
-1.77 -344.4602052107377
-1.76 -344.25377402749695
-1.75 -343.94175514050517
-1.74 -343.702204228356
-1.73 -343.2654327672883
-1.72 -342.82223866866946
-1.71 -342.789214023385
-1.7 -342.72132893671596
-1.69 -342.51161865221815
-1.68 -342.5896415500618
-1.67 -342.767182950983
-1.66 -342.6221324646091
-1.65 -342.29645257457025
-1.64 -341.9652875582762
-1.63 -341.3846484403099
-1.62 -341.06067879844574
-1.61 -340.5476365341989
-1.6 -340.1968116208669
-1.59 -339.72472590799697
-1.58 -339.76810912171385
-1.57 -339.0341250463918
-1.56 -338.420695908373
-1.55 -338.25659971674077
-1.54 -338.111501557583
-1.53 -337.4951035528611
-1.52 -337.0065744694483
-1.51 -336.9074784480122
-1.5 -336.24980882926906
-1.49 -335.6973388059199
-1.48 -335.0295154016346
-1.47 -334.512758959977
-1.46 -333.84102855199774
-1.45 -333.1292771410816
-1.44 -332.18712051911297
-1.43 -331.4445747553906
-1.42 -330.7965185749658
-1.41 -329.9109709137832
-1.4 -329.4764796956359
-1.39 -329.20866705738416
-1.38 -328.5560646860419
-1.37 -327.96831661715487
-1.36 -327.7032087300794
-1.35 -326.8275381698087
-1.34 -326.0608734664386
-1.33 -325.4766234115006
-1.32 -324.88963636628193
-1.31 -324.25323116895527
-1.3 -324.0424197746012
-1.29 -322.99770160158835
-1.28 -322.3545527566671
-1.27 -321.7483060962119
-1.26 -321.0209326335522
-1.25 -320.3466854324917
-1.24 -320.3097550146398
-1.23 -319.5980572011711
-1.22 -319.1931180194028
-1.21 -318.64383016213134
-1.2 -317.9712238251916
-1.19 -317.2994887173945
-1.18 -316.9266578740113
-1.17 -316.27236802962517
-1.16 -315.88375272454107
-1.15 -315.913526208594
-1.14 -315.62615699729474
-1.13 -315.4098471008484
-1.12 -315.388677900322
-1.11 -315.39143462698536
-1.1 -314.19829318183196
-1.09 -314.0168292322389
-1.08 -313.63138721967647
-1.07 -313.22901706773723
-1.06 -312.2029849755242
-1.05 -312.0591255159087
-1.04 -311.0760390961472
-1.03 -310.055143879295
-1.02 -309.19141562694506
-1.01 -308.89998381386783
-1.0 -308.26714389135685
-0.99 -307.4345973451549
-0.98 -306.89484715003425
-0.97 -305.9194339960545
-0.96 -305.0025650934266
-0.95 -304.17328956031787
-0.94 -303.4614164006307
-0.93 -302.7126706550839
-0.92 -301.6165420865547
-0.91 -300.88212251887506
-0.9 -299.72754589974727
-0.89 -299.2151504806992
-0.88 -298.30520449307477
-0.87 -297.5707734378005
-0.86 -296.05862804011065
-0.85 -295.41572600245286
-0.84 -294.4539526026436
-0.83 -293.7044010937163
-0.82 -293.2798404923058
-0.81 -293.02809557352344
-0.8 -292.428174914744
-0.79 -291.6556856573128
-0.78 -291.07955077748255
-0.77 -290.00453586153697
-0.76 -289.4397818282908
-0.75 -288.6372302481801
-0.74 -287.73083936273326
-0.73 -286.70374476237316
-0.72 -286.06378713508553
-0.71 -285.10794042324704
-0.7 -284.04006395201776
-0.69 -283.10800491751263
-0.68 -282.3737936292253
-0.67 -281.34872118915496
-0.66 -280.3136441960584
-0.65 -279.34733204558125
-0.64 -278.5933866528488
-0.63 -277.9501982650374
-0.62 -277.45774100270944
-0.61 -276.88687795473317
-0.6 -277.05253431300844
-0.59 -276.6671547661873
-0.58 -276.2444144401429
-0.57 -276.2646326961544
-0.56 -276.2129103367426
-0.55 -275.8302860597498
-0.54 -275.9101731043261
-0.53 -275.8056126131379
-0.52 -275.58680005549485
-0.51 -275.80449794324704
-0.5 -275.9220180653407
-0.49 -275.96838703700377
-0.48 -276.2729451079887
-0.47 -276.66038786333974
-0.46 -276.79960454498723
-0.45 -277.18924088906954
-0.44 -277.5668903591922
-0.43 -278.02133649222367
-0.42 -278.29950715410416
-0.41 -278.65185625429046
-0.4 -278.86709775131885
-0.39 -279.23749863674465
-0.38 -279.610536948497
-0.37 -279.71160344252536
-0.36 -280.025081143065
-0.35 -280.27446727237185
-0.34 -280.4151242583072
-0.33 -280.292519544102
-0.32 -280.5443336208223
-0.31 -280.4968169118776
-0.3 -280.38720019879804
-0.29 -280.0878639483732
-0.28 -280.04715900459234
-0.27 -279.6795646040197
-0.26 -279.03402799737626
-0.25 -278.4689071602849
-0.24 -277.9594342577823
-0.23 -277.31475568155054
-0.22 -276.4963058468711
-0.21 -276.07945830092706
-0.2 -275.5332107466319
-0.19 -275.1141082754446
-0.18 -274.5153662202641
-0.17 -274.26213265666104
-0.16 -273.99504170938457
-0.15 -273.6863174060274
-0.14 -273.3737329037569
-0.13 -273.15025284048517
-0.12 -272.9288043668624
-0.11 -272.4889525109403
-0.1 -272.24179851979346
-0.09 -271.97708823827463
-0.08 -271.8106417151287
-0.07 -271.7949143416914
-0.06 -271.8430970579585
-0.05 -271.906807553852
-0.04 -271.8532062322996
-0.03 -271.869875977894
-0.02 -271.75266515874216
-0.01 -271.69170026468504
0.0 -271.51750155375566
0.01 -271.61252319462756
0.02 -271.5718709357112
0.03 -271.5228461831306
0.04 -271.2031118644914
0.05 -271.0786081626384
0.06 -270.7719610376561
0.07 -270.5141188653326
0.08 -270.14261489893295
0.09 -270.0750258964263
0.1 -269.75389864409914
0.11 -269.615495904966
0.12 -269.34835549909826
0.13 -269.3716178846836
0.14 -269.1818950410764
0.15 -269.19215018793705
0.16 -269.0616295246162
0.17 -269.1437516710044
0.18 -268.96766395902
0.19 -269.18253916207277
0.2 -269.2064030163141
0.21 -269.2766825457006
0.22 -269.2545902204398
0.23 -269.23070053908725
0.24 -268.8230658040935
0.25 -268.34083383066053
0.26 -267.8300034631303
0.27 -267.13424105196157
0.28 -266.1628778530012
0.29 -265.29067266449795
0.3 -264.49729589629084
0.31 -263.63345663672965
0.32 -262.6933815657965
0.33 -261.9960786810974
0.34 -261.40293032214805
0.35 -260.9077516102693
0.36 -260.52212454041046
0.37 -260.3048627639109
0.38 -260.0836126989188
0.39 -260.1561398266711
0.4 -260.06550299842024
0.41 -260.08486550201485
0.42 -260.3929333683604
0.43 -260.78801747804164
0.44 -261.1805834299388
0.45 -262.0872179315289
0.46 -263.16190926080276
0.47 -264.217303594761
0.48 -265.56032689772763
0.49 -267.056110467724
0.5 -268.3347738261925
0.51 -269.61551857177056
0.52 -270.79733813331006
0.53 -271.9195549405201
0.54 -272.48704004395336
0.55 -273.21209337291793
0.56 -273.47284319985374
0.57 -274.0478957215304
0.58 -274.1991323662036
0.59 -274.66117748911654
0.6 -274.5564952893099
0.61 -274.78014861539276
0.62 -274.5197256089369
0.63 -274.5461327232313
0.64 -274.31875649548306
0.65 -274.60529011106473
0.66 -274.8770523352908
0.67 -275.2204477338005
0.68 -275.22806681538304
0.69 -275.5757627326883
0.7 -275.8394784633806
0.71 -275.9679824538762
0.72 -276.45933539807146
0.73 -277.24513918906257
0.74 -278.0742558693245
0.75 -278.57924730368495
0.76 -279.5643476495058
0.77 -280.13713646068425
0.78 -280.89693693505285
0.79 -281.3695460481833
0.8 -282.147950605386
0.81 -282.5142320940101
0.82 -283.225858329802
0.83 -283.5511982150248
0.84 -284.0693982010947
0.85 -284.3397026695196
0.86 -284.8200557727504
0.87 -284.96737601873673
0.88 -285.2423937572563
0.89 -285.5636043837074
0.9 -286.28253974176613
0.91 -286.67724592137995
0.92 -287.0535216704936
0.93 -287.5044171696354
0.94 -288.028103639802
0.95 -288.17597813298283
0.96 -288.4772362743212
0.97 -288.7307319550076
0.98 -289.4456914944653
0.99 -289.6492385775064
1.0 -290.21724108765505
1.01 -290.68585874300425
1.02 -291.3564065136146
1.03 -291.47304056598426
1.04 -291.9608223706183
1.05 -292.2338885179719
1.06 -292.9439388014665
1.07 -293.7531270652074
1.08 -294.30805848266175
1.09 -294.99470847991336
1.1 -295.88764687293354
1.11 -295.84940070006405
1.12 -296.4809425293882
1.13 -297.1616674287558
1.14 -298.6913855219304
1.15 -298.21737949517893
1.16 -298.42779242268983
1.17 -298.5331629250444
1.18 -298.6755545523012
1.19 -298.4423469206096
1.2 -299.9617193878886
1.21 -300.7347142231756
1.22 -301.824152926574
1.23 -302.9494949990213
1.24 -302.66489792978246
1.25 -302.69432844649
1.26 -303.27939685176295
1.27 -303.08613799986523
1.28 -302.9889178339416
1.29 -303.721965308499
1.3 -304.2387617154051
1.31 -304.40536782028664
1.32 -304.5969376166182
1.33 -304.73631668622187
1.34 -304.776049981287
1.35 -304.5709041749154
1.36 -304.93942657974696
1.37 -304.88915032661316
1.38 -305.29531016284926
1.39 -305.60793353914016
1.4 -305.87883285148035
1.41 -306.0309156111473
1.42 -306.35532667755604
1.43 -306.31941828111513
1.44 -306.57976191339515
1.45 -306.7374700272223
1.46 -306.85337779237386
1.47 -307.3435173956003
1.48 -307.63982592088485
1.49 -307.82805831756394
1.5 -308.2953123637148
1.51 -308.594063451071
1.52 -308.8644678716646
1.53 -309.3638066263462
1.54 -309.74338420186757
1.55 -310.3871439815447
1.56 -311.10689574053885
1.57 -312.0611929713499
1.58 -313.1069534428763
1.59 -314.4426981631923
1.6 -315.1995970070678
1.61 -316.49262616202105
1.62 -317.0268968391177
1.63 -318.22302207585835
1.64 -319.1346182872568
1.65 -320.7040303018724
1.66 -322.2584846127894
1.67 -324.09118425766667
1.68 -325.6073333482024
1.69 -326.9867417261727
1.7 -328.5662820785674
1.71 -329.00903106728623
1.72 -330.1876813221314
1.73 -330.96845696149904
1.74 -331.5637086190218
1.75 -331.8371514239076
1.76 -332.87527652271405
1.77 -333.30593346661107
1.78 -333.85322202216577
1.79 -334.5938584366414
1.8 -335.4838907220213
1.81 -336.0995212580762
1.82 -336.6405079804241
1.83 -337.1671439632347
1.84 -337.7354069489701
1.85 -338.2750065617173
1.86 -338.81286355886783
1.87 -339.1582376747679
1.88 -339.58544809716943
1.89 -340.464692030846
1.9 -340.7553395921374
1.91 -341.3752214185864
1.92 -341.95096983183475
1.93 -342.68466207959693
1.94 -342.84624637388384
1.95 -343.8022925568424
1.96 -344.59127258021874
1.97 -344.47015504368994
1.98 -345.0366782053142
1.99 -346.1199303310729
2.0 -346.5492820857975
2.01 -347.0470934825436
2.02 -350.8432077771933
2.03 -350.8671703571923
2.04 -351.8910409808742
2.05 -351.88326765433305
# 2.06 -345.0740279326599
# 2.07 nan
# 2.1 nan
