# Supplementary material for: Phospholipids are imported into mitochondria by VDAC, a dimeric beta barrel scramblase
Source: Nat Commun. 2023 Dec 8;14:8115. doi: 10.1038/s41467-023-43570-y (PMC10709637; doi:10.1038/s41467-023-43570-y)
Supplement: Supplementary file 6 — Source Data [file 41467_2023_43570_MOESM6_ESM.zip › Fig S10/figs10-b/monomer/down_lipid-wim_ljoff.dat]

@ xlabel CV [nm]
@ ylabel interaction energy [kJ mol$^{-1}$]
$ label monomer down (LJ off)
$ color #aa12cc
$ linewidth 3
$ linestyle --
-2.16 -361.65082
-2.15 -357.74563
-2.14 -365.99439524999997
-2.13 -379.64256797840403
-2.12 -382.74448010233334
-2.11 -374.86583261052624
-2.1 -379.25983486971006
-2.09 -374.1172655903483
-2.08 -374.12014454224226
-2.07 -374.5604632895379
-2.06 -376.05824898974754
-2.05 -374.01186546164666
-2.04 -376.4412727091013
-2.03 -374.06510870727715
-2.02 -373.8406773818001
-2.01 -375.79946830345654
-2.0 -374.75867831486175
-1.99 -375.11396038152355
-1.98 -375.2508771465871
-1.97 -375.94169944031324
-1.96 -373.92566800946054
-1.95 -373.87965331048747
-1.94 -374.15368904071784
-1.93 -375.58775106200574
-1.92 -375.06650345223886
-1.91 -376.02817779704145
-1.9 -375.4931905802364
-1.89 -374.5039255067385
-1.88 -375.0327954904874
-1.87 -375.61700574397224
-1.86 -375.7029899559207
-1.85 -374.9039653712897
-1.84 -374.9575023555436
-1.83 -374.9442171738401
-1.82 -375.3623501199147
-1.81 -374.9960494982155
-1.8 -376.2833299157349
-1.79 -376.7811198776681
-1.78 -375.5427836583631
-1.77 -374.87572677794367
-1.76 -375.06161726840725
-1.75 -374.9804546762557
-1.74 -376.02715405226684
-1.73 -374.9855608930748
-1.72 -374.45012279172647
-1.71 -375.1137174053776
-1.7 -374.4930974388731
-1.69 -375.4211760304114
-1.68 -375.02385888959157
-1.67 -376.1180692775585
-1.66 -374.6736668265632
-1.65 -374.85060574184365
-1.64 -374.6632145766271
-1.63 -374.25426376380597
-1.62 -374.2706317533931
-1.61 -374.3632585285781
-1.6 -374.923665998786
-1.59 -373.95985255034964
-1.58 -374.2499854805932
-1.57 -374.0564003666133
-1.56 -374.64984546542325
-1.55 -374.15953865111334
-1.54 -374.49654079304537
-1.53 -373.4636166444877
-1.52 -373.66006736884725
-1.51 -374.63932890048136
-1.5 -373.4914147288871
-1.49 -373.43250678017193
-1.48 -374.17948330239057
-1.47 -373.65070444876534
-1.46 -373.49722431111815
-1.45 -374.5958320470094
-1.44 -374.52908584290554
-1.43 -373.6133901234254
-1.42 -373.61338285049203
-1.41 -373.59722165421874
-1.4 -373.0210301399656
-1.39 -375.0039374452757
-1.38 -373.8692408332365
-1.37 -372.80114973551565
-1.36 -374.42733533102006
-1.35 -374.351367286897
-1.34 -372.98663679038305
-1.33 -373.56996595359817
-1.32 -372.5775307773019
-1.31 -373.1080751691575
-1.3 -373.5054443420315
-1.29 -372.85102851483157
-1.28 -371.9645429226953
-1.27 -371.840713736187
-1.26 -372.37432225778707
-1.25 -373.3310703997808
-1.24 -373.13545628738206
-1.23 -372.33928360839275
-1.22 -370.6649690481513
-1.21 -372.7207728936255
-1.2 -371.9022916766699
-1.19 -371.1797217088587
-1.18 -371.5958131359499
-1.17 -373.027008059236
-1.16 -371.898949296596
-1.15 -371.3615784483718
-1.14 -372.00428942709414
-1.13 -372.32148995677665
-1.12 -371.66858474566334
-1.11 -371.1114640023006
-1.1 -369.8783271514854
-1.09 -370.17004740922494
-1.08 -371.28335222345015
-1.07 -371.6891858891898
-1.06 -372.7704580122819
-1.05 -371.1839986036105
-1.04 -370.2724677298972
-1.03 -370.1963678125529
-1.02 -370.557518577994
-1.01 -370.2852595138958
-1.0 -370.7564564210752
-0.99 -371.61623937003435
-0.98 -370.10304247816697
-0.97 -369.4453634379847
-0.96 -368.6811373397081
-0.95 -370.34446511862825
-0.94 -368.85159230121013
-0.93 -370.17929161033584
-0.92 -368.6274209446734
-0.91 -370.5083175590071
-0.9 -368.50617514215094
-0.89 -368.37750006991735
-0.88 -367.9493240965113
-0.87 -367.29264989554997
-0.86 -367.11728428735194
-0.85 -369.3163544850921
-0.84 -368.4712264651917
-0.83 -368.05247970548675
-0.82 -367.1477922125197
-0.81 -367.42188167663346
-0.8 -367.1655598356516
-0.79 -368.37913016940075
-0.78 -368.17395235014226
-0.77 -367.2132363394068
-0.76 -366.530726095409
-0.75 -367.2807309471033
-0.74 -366.5451724784028
-0.73 -366.6003164638429
-0.72 -366.0506898336993
-0.71 -366.70054590819245
-0.7 -365.7180931954251
-0.69 -367.30084625488644
-0.68 -365.84036223606626
-0.67 -365.9458204537059
-0.66 -366.2562517640708
-0.65 -365.70635043064107
-0.64 -366.2242746909167
-0.63 -366.21301706129213
-0.62 -364.5345925458657
-0.61 -365.44192108046656
-0.6 -365.1321599744458
-0.59 -364.9379942441044
-0.58 -365.1424677604944
-0.57 -365.4278571131309
-0.56 -365.0251565551426
-0.55 -365.36559712711664
-0.54 -364.5102315435436
-0.53 -363.9422985572694
-0.52 -364.76647803927864
-0.51 -363.4797987860857
-0.5 -363.7080317201546
-0.49 -363.3307167271802
-0.48 -363.37276907926696
-0.47 -362.6998577022614
-0.46 -362.44685999675994
-0.45 -362.7615126378896
-0.44 -362.6833846201283
-0.43 -362.6860234019939
-0.42 -362.86529851351605
-0.41 -362.8380706920331
-0.4 -362.8344284135569
-0.39 -361.3583684410077
-0.38 -362.1827646303763
-0.37 -361.09478464125243
-0.36 -362.26415981007403
-0.35 -361.29011626008906
-0.34 -360.37993070065704
-0.33 -360.4396518061827
-0.32 -360.6890359223972
-0.31 -360.4189512115096
-0.3 -360.99577810641256
-0.29 -359.6271686973448
-0.28 -360.06557233144076
-0.27 -359.934761893773
-0.26 -360.378229631163
-0.25 -359.9875776230418
-0.24 -359.49368867785023
-0.23 -359.0481184505932
-0.22 -359.09739254748126
-0.21 -358.6531534856501
-0.2 -358.4679639137854
-0.19 -358.7096778068386
-0.18 -358.978693600495
-0.17 -357.8697024265073
-0.16 -357.3628392588847
-0.15 -358.0048933711636
-0.14 -356.645163384447
-0.13 -357.09153905694245
-0.12 -357.34290579962396
-0.11 -356.0181779620776
-0.1 -356.28811633915825
-0.09 -356.36072413339673
-0.08 -355.96527029712547
-0.07 -355.1656913277976
-0.06 -354.62095600217594
-0.05 -354.9201768029017
-0.04 -353.8721660940196
-0.03 -353.1093140833262
-0.02 -352.9538562544438
-0.01 -352.9105627289371
0.0 -352.76682083857906
0.01 -352.3602645747528
0.02 -351.48016094016015
0.03 -351.5853053819857
0.04 -352.1385569740195
0.05 -350.68896151087324
0.06 -350.51316098655747
0.07 -349.5208296729907
0.08 -349.86762067710794
0.09 -349.06034155207266
0.1 -349.0303173868862
0.11 -349.4059749756887
0.12 -348.58098981978475
0.13 -348.75451033497956
0.14 -348.6867263964875
0.15 -348.4794789583986
0.16 -348.2781888078212
0.17 -349.4429998999937
0.18 -349.98384759869435
0.19 -350.1973699000655
0.2 -349.8702143221894
0.21 -351.13047713969877
0.22 -351.195774251289
0.23 -351.557891421795
0.24 -351.93362320630905
0.25 -352.15660052349705
0.26 -353.25905318344815
0.27 -352.8696007413681
0.28 -353.5832030090665
0.29 -354.17125799312214
0.3 -354.6065699678231
0.31 -354.25250764558143
0.32 -355.6983047486652
0.33 -355.5845918422736
0.34 -356.5948045929636
0.35 -355.9034540289353
0.36 -356.95152104327565
0.37 -357.40472740031464
0.38 -357.23221719879854
0.39 -357.7343448923241
0.4 -356.74922515248335
0.41 -356.5517607457379
0.42 -357.78873585591407
0.43 -358.2701722250345
0.44 -358.32086230296306
0.45 -358.3616259380547
0.46 -358.68746251161207
0.47 -359.10098696374575
0.48 -359.60547170292836
0.49 -359.1037061559405
0.5 -358.39527860536907
0.51 -359.5624361839088
0.52 -359.8938429764666
0.53 -359.87983344120124
0.54 -359.8589371867191
0.55 -360.2510304522412
0.56 -360.9029028116361
0.57 -361.16466238143516
0.58 -361.26947988418095
0.59 -362.15959708561763
0.6 -362.30199329765355
0.61 -361.374922314656
0.62 -361.6796240106627
0.63 -362.03007827699196
0.64 -362.0535891043616
0.65 -361.8664993436289
0.66 -362.2316940095718
0.67 -363.0346130581831
0.68 -363.370072096461
0.69 -363.84473780215984
0.7 -363.06514013563935
0.71 -362.0887852906548
0.72 -363.20033792039186
0.73 -362.2132156337718
0.74 -363.91085176470443
0.75 -363.1594890290946
0.76 -364.1076074605263
0.77 -363.57664265502586
0.78 -364.23819244122893
0.79 -362.8302297038081
0.8 -364.71052441398285
0.81 -364.3942627288908
0.82 -364.4306729547405
0.83 -363.8013943489138
0.84 -365.05605235062313
0.85 -363.5823887435272
0.86 -365.2436278671495
0.87 -363.8575556763109
0.88 -364.21158563058714
0.89 -366.5663950391921
0.9 -364.2694596215535
0.91 -364.99320950755504
0.92 -364.79909010280517
0.93 -364.9713174053723
0.94 -366.75824661003026
0.95 -365.2915092764419
0.96 -364.404571078676
0.97 -365.8995968540219
0.98 -365.4600853963364
0.99 -366.0603667401639
1.0 -366.58807878737673
1.01 -365.9012464968439
1.02 -367.2339509031492
1.03 -365.02779112365715
1.04 -366.53756042919866
1.05 -366.13612457487295
1.06 -366.1898490293092
1.07 -365.60063806267897
1.08 -366.0955640522452
1.09 -366.75185210692086
1.1 -366.8743403752226
1.11 -367.22121606343796
1.12 -365.9237362240483
1.13 -366.25569475932355
1.14 -366.8721807941374
1.15 -365.81127008714424
1.16 -367.12023695931384
1.17 -366.7681526588341
1.18 -367.20060875313175
1.19 -366.8951136920759
1.2 -367.67342868091475
1.21 -368.7420918747339
1.22 -369.2703834301825
1.23 -368.3357662854271
1.24 -369.6400727420737
1.25 -368.36914194449463
1.26 -368.62293333163535
1.27 -368.3431521892898
1.28 -369.15234286556415
1.29 -368.38716385396134
1.3 -370.59194212725777
1.31 -371.0022580151417
1.32 -368.4850945290978
1.33 -368.9979993797446
1.34 -369.55345115688084
1.35 -369.71173397581197
1.36 -370.65480603653896
1.37 -371.06010340822036
1.38 -370.01208949655484
1.39 -373.0048344105527
1.4 -371.07665840009275
1.41 -369.17157380470326
1.42 -373.518378539604
1.43 -371.5444987935385
1.44 -366.53972110254904
1.45 -378.1300478714285
1.46 -368.58536709099997
1.47 -364.05693291874996
1.48 -370.04133413774196
1.49 -374.7132194999999
1.5 -371.45592227237285
1.51 -372.7096391538461
1.52 -371.7593136383475
1.53 -373.50409245248227
1.54 -372.22502468544735
1.55 -372.3024943343889
1.56 -372.2337359926315
1.57 -372.2401323515981
1.58 -371.34073831502394
1.59 -371.81557318851117
1.6 -372.39087715775224
1.61 -374.3120719290422
1.62 -372.20027654792625
1.63 -374.0493593679967
1.64 -373.33228752153195
1.65 -372.3515516839825
1.66 -372.73723768164007
1.67 -373.8430526742055
1.68 -371.92055659827577
1.69 -373.040562387478
1.7 -373.1808523169235
1.71 -374.2807217882246
1.72 -374.4032330688334
1.73 -374.13627821965275
1.74 -373.41777074697455
1.75 -374.50245411781265
1.76 -372.6242123703057
1.77 -375.0436830617349
1.78 -373.23080062407377
1.79 -374.2840426633381
1.8 -374.1011191829433
1.81 -374.20280872698885
1.82 -374.2861853121717
1.83 -374.071046302001
1.84 -374.01023733816703
1.85 -374.27127643152744
1.86 -374.4041893909713
1.87 -373.63479263315503
1.88 -373.54422337497084
1.89 -374.44206550577155
1.9 -373.91264335020657
1.91 -375.85741980611
1.92 -375.2829056272768
1.93 -374.9595015286851
1.94 -374.8516413283084
1.95 -375.0127777182746
1.96 -374.95998019969625
1.97 -374.61930009142645
1.98 -374.0571679641588
1.99 -374.7824240610559
2.0 -375.2107244059381
2.01 -373.30376494044975
2.02 -374.4946983323945
2.03 -373.4404892103859
2.04 -374.84045835825475
2.05 -374.5698321545731
2.06 -374.37638751962817
2.07 -373.5477125637922
2.08 -374.92762518789397
2.09 -375.87188356495665
2.1 -374.4415741425527
2.11 -374.52469363791465
2.12 -374.31844092559516
2.13 -374.21106945712245
2.14 -375.67703642635354
2.15 -374.2638380754798
2.16 -374.57640047075006
2.17 -374.08952396617417
2.18 -374.75386797836995
2.19 -373.71970363930444
2.2 -375.20658786469187
2.21 -372.9323055703152
2.22 -372.4587572097988
2.23 -374.5174632276846
2.24 -374.455334312364
2.25 -373.6975265056268
2.26 -372.2057061485132
2.27 -374.3994743973599
2.28 -373.8508202898165
2.29 -375.4241431796947
2.3 -376.5484833215385
2.31 -378.1584184160784
2.32 -371.1775834982857
2.33 -374.76570337058826
2.34 -370.096501
2.35 -410.09722999999997
2.36 -367.32282499999997
2.37 -362.88576709999995
2.38 -386.3166
