# Supplementary material for: Phospholipids are imported into mitochondria by VDAC, a dimeric beta barrel scramblase
Source: Nat Commun. 2023 Dec 8;14:8115. doi: 10.1038/s41467-023-43570-y (PMC10709637; doi:10.1038/s41467-023-43570-y)
Supplement: Supplementary file 6 — Source Data [file 41467_2023_43570_MOESM6_ESM.zip › Fig S10/figs10-b/monomer/up_lipid-vdac_ljon.dat]

@ title Pulled lipid $\times$ VDAC
@ xlabel $z$ distance from E73 [nm]
@ ylabel interaction energy [kJ mol$^{-1}$]
@ xrange -2 2
@ yrange -150 10
@ grid --
@ legend false
$ label monomer up
$ color #0d9900
$ linewidth 3
-2.18 -0.136033
-2.17 -25.7931155
-2.16 -15.2102695
-2.15 -26.725385285714285
-2.14 -26.80879256842105
-2.13 -30.68088481566667
-2.12 -26.113143428775512
-2.11 -25.07168664209877
-2.1 -23.31841332272072
-2.09 -22.47439104234272
-2.08 -27.407085919443922
-2.07 -26.105064104473684
-2.06 -28.66792558589812
-2.05 -26.37710679417407
-2.04 -26.339801967974054
-2.03 -27.462380392412747
-2.02 -28.31417913298506
-2.01 -27.10911517654076
-2.0 -27.946926684972958
-1.99 -28.146721366300824
-1.98 -27.363575762259053
-1.97 -29.461562807656215
-1.96 -28.1522477430423
-1.95 -28.765870219321727
-1.94 -29.07339504407943
-1.93 -28.73123825513972
-1.92 -30.33823054154468
-1.91 -30.70988258679243
-1.9 -31.521047886222775
-1.89 -31.19927997606019
-1.88 -30.97440301334312
-1.87 -31.733808628315217
-1.86 -31.856720741948475
-1.85 -32.00979710748778
-1.84 -32.265241108471315
-1.83 -32.413123280696134
-1.82 -32.6065709624374
-1.81 -33.08755973753958
-1.8 -33.9929477997584
-1.79 -33.558201475603084
-1.78 -32.79095657721134
-1.77 -34.755060886922536
-1.76 -35.3222023675363
-1.75 -34.46605195892041
-1.74 -35.30027487162121
-1.73 -35.146325299423395
-1.72 -38.01349821370183
-1.71 -38.2567068810654
-1.7 -38.45427628843124
-1.69 -38.92895277954964
-1.68 -39.31673037277314
-1.67 -38.017630077882025
-1.66 -38.842204670772304
-1.65 -39.88310804535232
-1.64 -38.119407637153856
-1.63 -39.74480794834849
-1.62 -38.61252451613134
-1.61 -42.59401229125413
-1.6 -39.68357464687607
-1.59 -41.06482293741807
-1.58 -40.62973803624557
-1.57 -41.22142822765501
-1.56 -41.346135722799254
-1.55 -41.57313142594967
-1.54 -42.931397448248944
-1.53 -41.865417690776006
-1.52 -45.8314858825446
-1.51 -45.79143891350531
-1.5 -45.82524279486031
-1.49 -47.38500260855676
-1.48 -46.137691639761535
-1.47 -46.62273113762352
-1.46 -48.3206188581219
-1.45 -48.05013494681406
-1.44 -49.94933001119115
-1.43 -49.49462382938773
-1.42 -49.222349870045235
-1.41 -52.51792236660766
-1.4 -52.591242388828434
-1.39 -53.22082652112831
-1.38 -54.099948070509086
-1.37 -54.45892706198197
-1.36 -54.396433836252506
-1.35 -57.43976683601551
-1.34 -57.56089655249894
-1.33 -57.632750214397404
-1.32 -58.081347721811575
-1.31 -57.90493545012042
-1.3 -60.07946122979862
-1.29 -61.364353674746056
-1.28 -59.72174461848247
-1.27 -61.01289710859894
-1.26 -63.82405428617803
-1.25 -62.39919462270966
-1.24 -61.68190536514979
-1.23 -61.817959370492794
-1.22 -63.900599228814315
-1.21 -64.01681113775717
-1.2 -63.53168643999152
-1.19 -63.6920893881767
-1.18 -64.1769457339694
-1.17 -65.61240948111671
-1.16 -64.47703271450905
-1.15 -66.94142224528454
-1.14 -67.21249033280918
-1.13 -67.01973764705248
-1.12 -67.805974102702
-1.11 -66.88639840455804
-1.1 -68.38028561151245
-1.09 -69.76678827179698
-1.08 -70.48273992025479
-1.07 -71.48518196048659
-1.06 -73.73079747428068
-1.05 -72.19880164947415
-1.04 -74.03495804074997
-1.03 -75.81060344551128
-1.02 -76.54592926603485
-1.01 -75.0896345084175
-1.0 -76.76938050087647
-0.99 -78.16229081402683
-0.98 -78.94598361935937
-0.97 -79.69728939753975
-0.96 -80.8351978066318
-0.95 -81.71378726946178
-0.94 -81.63348353222678
-0.93 -84.81756768566424
-0.92 -85.74454889909396
-0.91 -87.25795879783384
-0.9 -86.90682337879463
-0.89 -87.7522196379694
-0.88 -89.41616792903385
-0.87 -90.02380705146162
-0.86 -90.82075419984056
-0.85 -90.84280257560954
-0.84 -91.05016438514677
-0.83 -91.84120026659754
-0.82 -92.94111153418116
-0.81 -94.88698487984927
-0.8 -94.2423663355816
-0.79 -96.01568072340767
-0.78 -96.11709442809524
-0.77 -97.39705225068558
-0.76 -100.06544081287639
-0.75 -100.18019519075642
-0.74 -101.20386188232139
-0.73 -102.39412278679106
-0.72 -104.04365051950015
-0.71 -105.1179047332701
-0.7 -105.31441960305787
-0.69 -105.56025591841056
-0.68 -106.75235985245965
-0.67 -106.20605367753744
-0.66 -107.36616496655337
-0.65 -107.46385814063427
-0.64 -108.93848384385586
-0.63 -108.69569015726847
-0.62 -109.72184290507846
-0.61 -110.18804699810363
-0.6 -109.99777830284978
-0.59 -110.27333856892858
-0.58 -110.9443608545615
-0.57 -110.34928415743967
-0.56 -109.90251762309109
-0.55 -110.18214882727861
-0.54 -110.52123032164504
-0.53 -109.49582694355149
-0.52 -108.75516574443814
-0.51 -109.67746872625312
-0.5 -108.49363536058715
-0.49 -107.81422889277327
-0.48 -107.46060292885045
-0.47 -105.92502258070238
-0.46 -106.2559319338777
-0.45 -105.22201138047902
-0.44 -105.09595341540123
-0.43 -104.057678089655
-0.42 -102.51164511640282
-0.41 -103.06039765283244
-0.4 -101.90079861841681
-0.39 -101.03421668593137
-0.38 -100.98024635791543
-0.37 -100.56244080372593
-0.36 -101.50293085193475
-0.35 -100.36241061668484
-0.34 -101.64298890148228
-0.33 -99.97213086841099
-0.32 -100.61107862451175
-0.31 -100.46162222504834
-0.3 -99.54735686226087
-0.29 -100.12838218031686
-0.28 -100.21744773180264
-0.27 -101.09900179741074
-0.26 -101.05162943625731
-0.25 -100.30756475011842
-0.24 -100.9550888609719
-0.23 -101.4543575169234
-0.22 -101.60190649590376
-0.21 -103.39187080518353
-0.2 -102.68014899573369
-0.19 -103.97686366664699
-0.18 -104.40096913615047
-0.17 -104.76738119323177
-0.16 -104.71798191062453
-0.15 -106.05600149446906
-0.14 -106.04942218908641
-0.13 -106.2780659037638
-0.12 -106.56279516078061
-0.11 -106.61871153580807
-0.1 -106.91125277234906
-0.09 -107.48789415722493
-0.08 -106.59595662798041
-0.07 -106.73238667261901
-0.06 -106.82999721906506
-0.05 -106.84785507909365
-0.04 -106.89223417845574
-0.03 -106.77422949902781
-0.02 -107.0937478776857
-0.01 -106.8843235590188
0.0 -107.22016195920949
0.01 -107.65751802177994
0.02 -107.88286114949938
0.03 -107.71505674755346
0.04 -107.77667147957997
0.05 -108.0642979500126
0.06 -107.83864450240218
0.07 -109.12391345232031
0.08 -108.56407564446637
0.09 -109.4353050588524
0.1 -109.17734596095717
0.11 -109.55915365094515
0.12 -109.59821093359683
0.13 -110.47452803765228
0.14 -110.06141146912165
0.15 -110.02336202227319
0.16 -110.47002112015684
0.17 -109.60316414726552
0.18 -109.48508463423775
0.19 -109.04850990796109
0.2 -109.41709234082118
0.21 -108.79234790902444
0.22 -107.93800716643385
0.23 -108.25410849835801
0.24 -107.62619994089681
0.25 -109.12211972268362
0.26 -108.25908377369274
0.27 -108.99719411928413
0.28 -109.61067502162592
0.29 -109.54479664573357
0.3 -109.82006915917984
0.31 -110.43236323597242
0.32 -111.56100240944598
0.33 -111.37070983200509
0.34 -112.55023990448707
0.35 -112.2463901700256
0.36 -113.02069032489673
0.37 -112.69337711653763
0.38 -112.8444754256232
0.39 -113.52632540407453
0.4 -113.39256275098883
0.41 -112.78959596412768
0.42 -112.70949644515174
0.43 -112.16469886251234
0.44 -111.76910980021502
0.45 -111.40091730604773
0.46 -110.17835943056036
0.47 -110.02301441205172
0.48 -108.22071578060024
0.49 -107.84534399713424
0.5 -107.06498227420981
0.51 -106.14073422637519
0.52 -104.96114568723857
0.53 -104.86547022174389
0.54 -104.00948513784671
0.55 -102.8041774479357
0.56 -104.16520266219243
0.57 -104.06430872776633
0.58 -102.93595675304154
0.59 -103.84856054727477
0.6 -104.55639087469152
0.61 -103.74018282399075
0.62 -104.6573385051455
0.63 -104.45522858531997
0.64 -105.10996602535425
0.65 -105.50343272544978
0.66 -105.35943835591812
0.67 -105.4557145745065
0.68 -104.25726822333561
0.69 -105.6596078782106
0.7 -105.00600426563929
0.71 -104.34602146930932
0.72 -104.20404152325762
0.73 -104.05924847904957
0.74 -102.51880888266537
0.75 -101.85008323983786
0.76 -102.110367952503
0.77 -101.52074122382729
0.78 -100.10634446252023
0.79 -99.93082634881505
0.8 -98.91005161437282
0.81 -98.37106155867416
0.82 -97.8652756279021
0.83 -98.198953249781
0.84 -96.39776978819434
0.85 -96.10517250488886
0.86 -95.602732501452
0.87 -94.32608156633856
0.88 -95.74566583455442
0.89 -95.54197624208808
0.9 -94.3886416241896
0.91 -93.82375341362729
0.92 -93.71861442784949
0.93 -93.9520873931738
0.94 -93.77665950882114
0.95 -94.11086108648334
0.96 -92.22820466441307
0.97 -92.58066207606375
0.98 -92.18762694352398
0.99 -91.2494468824514
1.0 -91.52714791560928
1.01 -91.84838504910937
1.02 -90.4298134493815
1.03 -88.36362225641811
1.04 -89.93088702378876
1.05 -88.73091794366263
1.06 -88.53813902617203
1.07 -88.53205969033982
1.08 -86.22822016264648
1.09 -86.13313467211039
1.1 -87.60746608596446
1.11 -87.56488355023623
1.12 -85.14218366749174
1.13 -83.55458978700855
1.14 -81.31974739386634
1.15 -86.81550795945945
1.16 -86.51333029428571
1.17 -79.48393520370371
1.18 -83.33248625836787
1.19 -79.07098755185186
1.2 -86.22325859539166
1.21 -75.363847701293
1.22 -80.78206891661566
1.23 -81.39973717991843
1.24 -81.75617796976736
1.25 -82.17775969732376
1.26 -78.87207083539802
1.27 -79.56371923093981
1.28 -78.76326700657526
1.29 -80.33408899692675
1.3 -76.63646766666302
1.31 -80.47832284064742
1.32 -79.69850786549888
1.33 -79.07186635218397
1.34 -79.97330045943295
1.35 -78.18813276765708
1.36 -79.31901469339431
1.37 -79.40699860243814
1.38 -80.7967367295869
1.39 -78.44783244830656
1.4 -79.13860438654837
1.41 -79.95945213391
1.42 -80.74788199870508
1.43 -80.7930527828156
1.44 -79.4377743454356
1.45 -78.59167121464164
1.46 -76.97967581682806
1.47 -80.40816013593613
1.48 -80.7974753849429
1.49 -79.41784233815183
1.5 -77.18639352664452
1.51 -78.62808606478376
1.52 -77.60247147418778
1.53 -77.78691415358541
1.54 -76.98863930687772
1.55 -77.66105292739444
1.56 -75.09008752719504
1.57 -76.3361002875246
1.58 -76.23742030738396
1.59 -73.36687434330055
1.6 -73.54989853000808
1.61 -73.89308149118062
1.62 -71.38351008867339
1.63 -70.61414898278169
1.64 -66.0841268081842
1.65 -67.21424186109712
1.66 -66.18003556280142
1.67 -64.0320152895469
1.68 -63.049872287368274
1.69 -62.43681869172349
1.7 -61.721583179379756
1.71 -60.98304934818649
1.72 -59.15186948264186
1.73 -58.49644014814373
1.74 -57.70728531437248
1.75 -55.09379741754296
1.76 -54.309865195989026
1.77 -54.69570738302113
1.78 -52.76854580391166
1.79 -53.17385393712924
1.8 -50.94752266533922
1.81 -50.07818675135002
1.82 -49.390040231409
1.83 -48.301268327936334
1.84 -48.397765512676116
1.85 -47.72149163362194
1.86 -47.408752836644304
1.87 -44.38591770998249
1.88 -46.60044999184653
1.89 -44.3042615648549
1.9 -42.87203953743773
1.91 -42.647701864604166
1.92 -42.237632329715964
1.93 -41.4926037262553
1.94 -36.767018257507225
1.95 -40.02228539013326
1.96 -38.18427460835506
1.97 -38.44932913364084
1.98 -37.10504079597179
1.99 -38.65902474098201
2.0 -32.66799689985119
2.01 -39.28742930525272
2.02 -35.25513095594937
2.03 -34.60136674510205
2.04 -25.65692767709678
2.05 -34.86502058666667
2.06 -10.273810333333333
2.07 -55.45603933333333
2.08 -48.407335
2.11 -82.745221
