# Supplementary material for: Phospholipids are imported into mitochondria by VDAC, a dimeric beta barrel scramblase
Source: Nat Commun. 2023 Dec 8;14:8115. doi: 10.1038/s41467-023-43570-y (PMC10709637; doi:10.1038/s41467-023-43570-y)
Supplement: Supplementary file 6 — Source Data [file 41467_2023_43570_MOESM6_ESM.zip › Fig S10/figs10-b/monomer/down_lipid-vdac_ljoff_smoothed.dat]

@ xlabel CV [nm]
@ ylabel interaction energy [kJ mol$^{-1}$]
$ label monomer down (LJ off)
$ color #aa12cc
$ linewidth 3
$ linestyle --
-2.16 nan
-2.15 nan
-2.14 -0.05348710786333333
-2.13 -0.017876839395438594
-2.12 0.0377057629213817
-2.11 0.03439605640528
-2.1 0.03523355115987627
-2.09 0.07141791686382315
-2.08 0.03568420458916477
-2.07 0.031521272356288925
-2.06 0.02910293007722895
-2.05 0.02974627943496714
-2.04 0.013450253263663756
-2.03 0.020969706263005723
-2.02 0.030600096320526515
-2.01 0.0305360663204636
-2.0 0.03254363962259344
-1.99 0.03392558337918501
-1.98 0.029706033522285687
-1.97 0.024681536789168894
-1.96 0.022865526915671196
-1.95 0.020158778689150725
-1.94 0.02300906873302445
-1.93 0.02359562687148844
-1.92 0.024267235404073925
-1.91 0.03021105273246031
-1.9 0.035076961136280296
-1.89 0.029525418660037505
-1.88 0.03300390123913795
-1.87 0.026878662926100312
-1.86 0.02360900282909949
-1.85 0.019977863437874815
-1.84 0.021081184222359346
-1.83 0.018703513557138157
-1.82 0.025537374415036108
-1.81 0.027573885580107427
-1.8 0.028762231990309788
-1.79 0.032403105592117586
-1.78 0.030707608088051785
-1.77 0.0345822573922496
-1.76 0.03317889276336131
-1.75 0.03550807517201416
-1.74 0.03657597253610075
-1.73 0.04183580891392059
-1.72 0.039927372056546964
-1.71 0.040217432699347015
-1.7 0.0405931377383066
-1.69 0.04008700822625476
-1.68 0.04164085490748047
-1.67 0.04145529880017692
-1.66 0.04236450898131341
-1.65 0.042378443833090945
-1.64 0.04116168146007766
-1.63 0.042247470544763986
-1.62 0.04254251050198469
-1.61 0.039614216099387665
-1.6 0.0399676381115738
-1.59 0.0391708209330847
-1.58 0.036910200896261576
-1.57 0.03592624120828033
-1.56 0.037430306832491364
-1.55 0.040197373995565375
-1.54 0.04448883269760425
-1.53 0.04533883504441202
-1.52 0.04711711225033791
-1.51 0.04800743570974915
-1.5 0.0426227214790915
-1.49 0.0410853419320996
-1.48 0.044647317247708054
-1.47 0.04811303637154912
-1.46 0.05092815947218178
-1.45 0.05395592173539672
-1.44 0.05757413662390497
-1.43 0.05943181834874821
-1.42 0.05848072168470485
-1.41 0.053837380972453296
-1.4 0.05935580640340497
-1.39 0.05645837354605021
-1.38 0.048737910129435666
-1.37 0.04799661897495602
-1.36 0.05310057467428005
-1.35 0.049948728369624044
-1.34 0.053780191519044576
-1.33 0.053628148605726546
-1.32 0.05786712256283416
-1.31 0.05643951528493513
-1.3 0.057885072044713395
-1.29 0.062342768421175546
-1.28 0.06729749957428047
-1.27 0.06212107373432256
-1.26 0.06305823364676634
-1.25 0.06398499384007494
-1.24 0.05263200790132361
-1.23 0.05456081247965271
-1.22 0.05414628984396499
-1.21 0.05402069150144799
-1.2 0.04938873551769111
-1.19 0.05770555925705854
-1.18 0.05583034915480317
-1.17 0.05562427871375508
-1.16 0.06018473080067081
-1.15 0.06232606782232025
-1.14 0.06370013956635726
-1.13 0.06423855806835456
-1.12 0.0641189715094797
-1.11 0.06766200372445244
-1.1 0.064745779614695
-1.09 0.05670555066037718
-1.08 0.05422835928088321
-1.07 0.055886356796615744
-1.06 0.04859254770566309
-1.05 0.04933184826857382
-1.04 0.05883548615870839
-1.03 0.06288434536272601
-1.02 0.06186055852222276
-1.01 0.06346321996025729
-1.0 0.06668156222198808
-0.99 0.0572228045940291
-0.98 0.05335418563907272
-0.97 0.058555047783734736
-0.96 0.06210364860222946
-0.95 0.06150017535873668
-0.94 0.06523184938829568
-0.93 0.06573428583995207
-0.92 0.0604453818629017
-0.91 0.059467578264704814
-0.9 0.057567168329269516
-0.89 0.0632002133214886
-0.88 0.0680723795109773
-0.87 0.06600448437658037
-0.86 0.065802707565397
-0.85 0.06434809226260614
-0.84 0.0580806780576964
-0.83 0.06032233317829363
-0.82 0.06977695642043862
-0.81 0.06332656462199067
-0.8 0.06335388830996988
-0.79 0.06906234672350438
-0.78 0.06037299525296262
-0.77 0.05297184387303629
-0.76 0.06359471896776232
-0.75 0.0708548776610501
-0.74 0.06884333533502018
-0.73 0.073632727773252
-0.72 0.08161245733617017
-0.71 0.08020411612000072
-0.7 0.08174286893090194
-0.69 0.08677499868924017
-0.68 0.08692177639308771
-0.67 0.08837407855699266
-0.66 0.09216020967800617
-0.65 0.09623145190959359
-0.64 0.09786260897892486
-0.63 0.10328396634964856
-0.62 0.10623467693949147
-0.61 0.10918822146442567
-0.6 0.11139854552733863
-0.59 0.1132332712462609
-0.58 0.11410906234330973
-0.57 0.11375620055618194
-0.56 0.1163476686900824
-0.55 0.11626109870303078
-0.54 0.11998949836230015
-0.53 0.12751213208657905
-0.52 0.1302653800662928
-0.51 0.13812971860569592
-0.5 0.14627722944863125
-0.49 0.15075842131556444
-0.48 0.15380465530854026
-0.47 0.16130082580921543
-0.46 0.16144721708930118
-0.45 0.1672555175287591
-0.44 0.16848503578420732
-0.43 0.1732879723089043
-0.42 0.17761961943511548
-0.41 0.1829943351938332
-0.4 0.18434230855755834
-0.39 0.19078230742584587
-0.38 0.1947947075396685
-0.37 0.19710791097862124
-0.36 0.2004145684752407
-0.35 0.2060630365323996
-0.34 0.2089597202632676
-0.33 0.21466183841645187
-0.32 0.21989239410196068
-0.31 0.2251921811604359
-0.3 0.22371332213398726
-0.29 0.2312803696885291
-0.28 0.23008113987343676
-0.27 0.23008662760407725
-0.26 0.23373005114215523
-0.25 0.2356712581088043
-0.24 0.2380733725355793
-0.23 0.2429649939743495
-0.22 0.24623920376558467
-0.21 0.24242086704256977
-0.2 0.24608037578951225
-0.19 0.2438719664232464
-0.18 0.24741748145999942
-0.17 0.2549022283225327
-0.16 0.2578361571966562
-0.15 0.2629363186366075
-0.14 0.26985077092058163
-0.13 0.28093849293805573
-0.12 0.2828251637803836
-0.11 0.29395330443292333
-0.1 0.30049971711673096
-0.09 0.30064013856499494
-0.08 0.29780315982241035
-0.07 0.30715045177451844
-0.06 0.3113853562785184
-0.05 0.3194866779616928
-0.04 0.33615794767246643
-0.03 0.34210703778513724
-0.02 0.3474871302025352
-0.01 0.35266209660277886
0.0 0.3622915309515129
0.01 0.36639794202072673
0.02 0.38479047896137214
0.03 0.40383576788603825
0.04 0.42367354526323797
0.05 0.4372300501931893
0.06 0.44690334090020656
0.07 0.4537911731229082
0.08 0.4633621569773186
0.09 0.4659592604918316
0.1 0.4822733546455015
0.11 0.49351409948541336
0.12 0.49594481774919263
0.13 0.4924761197544072
0.14 0.4920525393008597
0.15 0.49407526325520523
0.16 0.4861046186786062
0.17 0.48100302003441797
0.18 0.4690942422181335
0.19 0.46384545009653744
0.2 0.4339423023268133
0.21 0.42213449086588833
0.22 0.4071345094312518
0.23 0.40289167751358484
0.24 0.3771359990862024
0.25 0.3672048860924586
0.26 0.3559764323195817
0.27 0.3406603704643012
0.28 0.323822583953601
0.29 0.3245389182363519
0.3 0.3175057031689868
0.31 0.3038980749538488
0.32 0.29876839010635253
0.33 0.2833494075400737
0.34 0.26994744641283425
0.35 0.2617578699759678
0.36 0.2604094507756279
0.37 0.2536153423891586
0.38 0.2493354452387187
0.39 0.24332589723677156
0.4 0.2324304322236365
0.41 0.21660397641437093
0.42 0.20639861250006436
0.43 0.19890972551625197
0.44 0.19248532827559675
0.45 0.19002156214946067
0.46 0.18371946017053617
0.47 0.17532633528417416
0.48 0.17301538267105743
0.49 0.16777653294811096
0.5 0.16244779480860452
0.51 0.16350114352374276
0.52 0.16185713521339135
0.53 0.15780196304466193
0.54 0.15206472251288797
0.55 0.14677110607552754
0.56 0.14173827730934102
0.57 0.13908154976069179
0.58 0.14107752369116483
0.59 0.1380210547632416
0.6 0.13678967205921683
0.61 0.13575684949336075
0.62 0.13565819016405606
0.63 0.13190305333964827
0.64 0.13715828866390026
0.65 0.12914064525358038
0.66 0.13024501762182586
0.67 0.13176476748714785
0.68 0.12980610719220445
0.69 0.12321792897359522
0.7 0.1266287650352297
0.71 0.1281972028544449
0.72 0.12521674094733998
0.73 0.12309176325848714
0.74 0.12517320426116813
0.75 0.1292052234562735
0.76 0.12298487976014849
0.77 0.1218662391919283
0.78 0.120985132360905
0.79 0.11438894034128651
0.8 0.10651527835700039
0.81 0.09975286161318561
0.82 0.09846346532899777
0.83 0.09729005485328428
0.84 0.0976787329848938
0.85 0.09595302181399795
0.86 0.0993859112999284
0.87 0.10132671166532992
0.88 0.10342477386428876
0.89 0.09963556693590597
0.9 0.09735537795660781
0.91 0.0968433797942481
0.92 0.09264363566118762
0.93 0.09156632902592847
0.94 0.09790267874289632
0.95 0.1100342258947058
0.96 0.10300037338739687
0.97 0.10113601019352607
0.98 0.09764867132502497
0.99 0.09157472455917123
1.0 0.07881925097282635
1.01 0.07703532738067623
1.02 0.07392171865780514
1.03 0.07612827938394702
1.04 0.07279229594618929
1.05 0.07049821705620021
1.06 0.07438902649236498
1.07 0.07115176139523924
1.08 0.06525518184655868
1.09 0.06656519186643758
1.1 0.064741397209337
1.11 0.06473152767349374
1.12 0.06264541055470571
1.13 0.05529789899623967
1.14 0.0525956267980318
1.15 0.05114983718914716
1.16 0.051056454032474705
1.17 0.05519447194033
1.18 0.05636479987236627
1.19 0.06046147225204389
1.2 0.06568342882165717
1.21 0.06511124177307413
1.22 0.06885366039416271
1.23 0.06695421458942587
1.24 0.05937550069100152
1.25 0.05627272582071924
1.26 0.053550822319908487
1.27 0.045726907125719675
1.28 0.04944786570935881
1.29 0.05102352822855895
1.3 0.05005564952370152
1.31 0.04892766460029483
1.32 0.045675936470304615
1.33 0.04173974389888265
1.34 0.0387232609445011
1.35 0.04029982128910671
1.36 0.04698112901803504
1.37 0.042536837893697846
1.38 0.05395910776311956
1.39 0.04944494739933068
1.4 0.07560794417729633
1.41 0.039609869308239364
1.42 0.04184499469549466
1.43 0.07455171565523971
1.44 0.08585665414569134
1.45 0.057877305533018064
1.46 0.0892901878988394
1.47 0.09981653607297665
1.48 0.08226320357351322
1.49 0.07575205793601322
1.5 0.07897412319358768
1.51 0.07859203449753448
1.52 0.07746218732504782
1.53 0.0586375513360081
1.54 0.056190121656806334
1.55 0.04882711688113135
1.56 0.047500362716659715
1.57 0.04733602419812889
1.58 0.042313545908826564
1.59 0.04871681922975875
1.6 0.051253407581859256
1.61 0.053596758077906356
1.62 0.05510576525851592
1.63 0.05461993106754576
1.64 0.0527803934109484
1.65 0.05215892905823437
1.66 0.04966092676608663
1.67 0.04206840192535113
1.68 0.044719453293263225
1.69 0.045116152626613656
1.7 0.04905788055673303
1.71 0.04605297811429564
1.72 0.04894020704433195
1.73 0.04458446006186706
1.74 0.04434513374082707
1.75 0.04142229490404005
1.76 0.0455916358680321
1.77 0.05071918169994406
1.78 0.05713883353349295
1.79 0.06068212453710078
1.8 0.06251447751022499
1.81 0.06189957162890969
1.82 0.059370440111580325
1.83 0.05395960840785337
1.84 0.04990195489260642
1.85 0.051516719172556236
1.86 0.051410856884461606
1.87 0.046828256270060854
1.88 0.04458212598151036
1.89 0.04628060653510548
1.9 0.04240639666347261
1.91 0.041522572717096154
1.92 0.04696114190186417
1.93 0.04527822015699646
1.94 0.05030520842524018
1.95 0.05048772124338957
1.96 0.05327083771597877
1.97 0.054344030737103345
1.98 0.05979264592629781
1.99 0.056603413064445315
2.0 0.05471623430234004
2.01 0.05441486544995866
2.02 0.05104506328905641
2.03 0.04677840984421694
2.04 0.042976598646926184
2.05 0.04708061937147691
2.06 0.046404776173304574
2.07 0.044649236529061886
2.08 0.04752819529695471
2.09 0.05157958461209078
2.1 0.04664008578006022
2.11 0.04312814435989257
2.12 0.047015405432767915
2.13 0.04320602101159903
2.14 0.03990787577966923
2.15 0.04205270619545853
2.16 0.046167164274471664
2.17 0.046732011272097404
2.18 0.05292305535956232
2.19 0.05429089630714461
2.2 0.059971658783411
2.21 0.05534885722767755
2.22 0.0485075154757238
2.23 0.044035413117845555
2.24 0.04786055279556789
2.25 0.038696698259424
2.26 0.04844610745301729
2.27 0.05182210801199364
2.28 0.048893859593123076
2.29 0.045632017764357324
2.3 0.03551220354782175
2.31 0.018365494041809104
2.32 0.010878933152629713
2.33 0.008520977567245097
2.34 0.05480704937650001
2.35 0.061011008565833344
2.36 0.06283169936583334
2.37 nan
2.38 nan
