# Supplementary material for: Phospholipids are imported into mitochondria by VDAC, a dimeric beta barrel scramblase
Source: Nat Commun. 2023 Dec 8;14:8115. doi: 10.1038/s41467-023-43570-y (PMC10709637; doi:10.1038/s41467-023-43570-y)
Supplement: Supplementary file 6 — Source Data [file 41467_2023_43570_MOESM6_ESM.zip › Fig S10/figs10-b/monomer/up_lipid-vdac_ljon_smoothed.dat]

@ title Pulled lipid $\times$ VDAC
@ xlabel $z$ distance from E73 [nm]
@ ylabel interaction energy [kJ mol$^{-1}$]
@ xrange -2.2 2.2
@ yrange -150 10
@ grid --
@ legend false
$ label monomer up
$ color #0d9900
$ linewidth 3
# -2.18 nan
# -2.17 nan
# -2.16 -18.93471917082707
# -2.15 -25.043689533960404
# -2.14 -25.107695119715505
-2.13 -27.079978548135262
-2.12 -26.398584155536543
-2.11 -25.531703850320877
-2.1 -24.876944071076327
-2.09 -24.87532820621596
-2.08 -25.594575994975834
-2.07 -26.206314689266502
-2.06 -26.979396874392773
-2.05 -26.990455768986532
-2.04 -27.432278774688807
-2.03 -27.12051669281734
-2.02 -27.43448067097712
-2.01 -27.79586455064247
-2.0 -27.776103624611732
-1.99 -28.005580359545963
-1.98 -28.21420687284627
-1.97 -28.377995579716025
-1.96 -28.56333031527174
-1.95 -28.83686281384788
-1.94 -29.01219636062557
-1.93 -29.523723329375592
-1.92 -30.074758862755807
-1.91 -30.499935849151957
-1.9 -30.948568800792636
-1.89 -31.227684418146747
-1.88 -31.457052049177953
-1.87 -31.55480189343096
-1.86 -31.76799411991318
-1.85 -32.05573817338379
-1.84 -32.23029064020822
-1.83 -32.47645843932644
-1.82 -32.873088577780564
-1.81 -33.13168065120692
-1.8 -33.20724731050996
-1.79 -33.63694529540699
-1.78 -34.08387382140633
-1.77 -34.17849465323874
-1.76 -34.526909332442365
-1.75 -34.99798307688477
-1.74 -35.64967054224063
-1.73 -36.23657144494645
-1.72 -37.03421631084861
-1.71 -37.7599518924343
-1.7 -38.59403290710425
-1.69 -38.59485927994028
-1.68 -38.71195883788167
-1.67 -38.997725189265886
-1.66 -38.83581616078673
-1.65 -38.9214316759018
-1.64 -39.04041056355166
-1.63 -39.79077208764803
-1.62 -39.75086540795278
-1.61 -40.339948468005616
-1.6 -40.51693448558503
-1.59 -41.03871522788977
-1.58 -40.7891399141988
-1.57 -41.167051270013516
-1.56 -41.54036617217969
-1.55 -41.78750210308578
-1.54 -42.7095136340637
-1.53 -43.59857427220491
-1.52 -44.448996545987036
-1.51 -45.3397175780486
-1.5 -46.1941723678457
-1.49 -46.35242141886148
-1.48 -46.858257407784805
-1.47 -47.30323583817555
-1.46 -47.81610131870243
-1.45 -48.48748775662768
-1.44 -49.00741150311202
-1.43 -49.846872204809166
-1.42 -50.75509369321204
-1.41 -51.40939299519947
-1.4 -52.330457843423744
-1.39 -53.377773281811095
-1.38 -53.75347557574006
-1.37 -54.72318046517747
-1.36 -55.5911944714516
-1.35 -56.297754900229265
-1.34 -57.022239032195195
-1.33 -57.72393935496876
-1.32 -58.25187823372538
-1.31 -59.012569658174826
-1.3 -59.43036853899183
-1.29 -60.01667841634929
-1.28 -61.20050218356082
-1.27 -61.66444886214303
-1.26 -61.727959200223765
-1.25 -62.147202150625844
-1.24 -62.724742574668916
-1.23 -62.76329394498475
-1.22 -62.98979230844111
-1.21 -63.39182911304649
-1.2 -63.863626385741824
-1.19 -64.2059884362023
-1.18 -64.29803275155268
-1.17 -64.9799799126113
-1.16 -65.68406010153777
-1.15 -66.2526184841544
-1.14 -66.69133140847146
-1.13 -67.17320454648124
-1.12 -67.46097721972683
-1.11 -67.9718368075244
-1.1 -68.66443726216485
-1.09 -69.40027883372177
-1.08 -70.7691586476663
-1.07 -71.53286185525863
-1.06 -72.38649580904924
-1.05 -73.45206851410053
-1.04 -74.46421797521018
-1.03 -74.73598538203755
-1.02 -75.65010115231802
-1.01 -76.4755677069734
-1.0 -77.10264374174301
-0.99 -77.73291576804398
-0.98 -78.88202842768683
-0.97 -79.87090978140391
-0.96 -80.5651483250439
-0.95 -81.73946513830487
-0.94 -82.9489170386157
-0.93 -84.23346923685611
-0.92 -85.2720764587227
-0.91 -86.49582367987122
-0.9 -87.41554372854515
-0.89 -88.27139535901867
-0.88 -88.98395443942002
-0.87 -89.771150278783
-0.86 -90.43073922821847
-0.85 -90.9157456957312
-0.84 -91.49920659227512
-0.83 -92.31245272827685
-0.82 -92.99236548027127
-0.81 -93.98546874792345
-0.8 -94.84064758022299
-0.79 -95.73183572352387
-0.78 -96.7675269101293
-0.77 -97.95509268116426
-0.76 -98.992728912947
-0.75 -100.24813458468617
-0.74 -101.57745423844908
-0.73 -102.58794702252783
-0.72 -103.61479190498812
-0.71 -104.48607071220594
-0.7 -105.35771812533967
-0.69 -105.79019875694712
-0.68 -106.23985080360379
-0.67 -106.66973851111906
-0.66 -107.34538409620811
-0.65 -107.73405015716989
-0.64 -108.43720800267809
-0.63 -109.00158440898812
-0.62 -109.50836844143123
-0.61 -109.77533938644578
-0.6 -110.22507352590439
-0.59 -110.35056177637664
-0.58 -110.29345590137412
-0.57 -110.3303300062599
-0.56 -110.37990835680318
-0.55 -110.09020157460118
-0.54 -109.77137789200087
-0.53 -109.72636811263328
-0.52 -109.388665419295
-0.51 -108.84726513352064
-0.5 -108.44022033058043
-0.49 -107.87419169783327
-0.48 -107.1898843393582
-0.47 -106.53555954333656
-0.46 -105.99190444786215
-0.45 -105.31131948002307
-0.44 -104.62864398716314
-0.43 -103.98953713095409
-0.42 -103.32529457854166
-0.41 -102.51294723264769
-0.4 -101.89746088629977
-0.39 -101.50762002376442
-0.38 -101.19612666358486
-0.37 -100.88844906323847
-0.36 -101.01020350634865
-0.35 -100.80858040844775
-0.34 -100.81830797260493
-0.33 -100.61004624722764
-0.32 -100.44703549634286
-0.31 -100.14411415210976
-0.3 -100.19317752478808
-0.29 -100.29076215936789
-0.28 -100.40876360160968
-0.27 -100.56080517918119
-0.26 -100.7261465153122
-0.25 -100.97352847233635
-0.24 -101.07410941203496
-0.23 -101.54215768582021
-0.22 -102.01667453494326
-0.21 -102.6210294960783
-0.2 -103.21035181992367
-0.19 -103.84344675938931
-0.18 -104.10866898047747
-0.17 -104.78383948022456
-0.16 -105.19835118471244
-0.15 -105.57377053823511
-0.14 -105.9328533317449
-0.13 -106.31299925678158
-0.12 -106.48404951235759
-0.11 -106.77174390598529
-0.1 -106.83532205082861
-0.09 -106.8692403531963
-0.08 -106.91149748984769
-0.07 -106.8988179511966
-0.06 -106.77968595544277
-0.05 -106.81534052965226
-0.04 -106.8876127706656
-0.03 -106.89847803865635
-0.02 -106.97293941467952
-0.01 -107.12599618334434
0.0 -107.34772251343865
0.01 -107.47198428741221
0.02 -107.65045387152445
0.03 -107.81928106968508
0.04 -107.85550636580952
0.05 -108.1037168263737
0.06 -108.27352060575629
0.07 -108.60524732161078
0.08 -108.82785692379969
0.09 -109.17195875350828
0.1 -109.26681824976359
0.11 -109.64890872840076
0.12 -109.77413001045461
0.13 -109.94333322271783
0.14 -110.12550671656018
0.15 -110.1264973592939
0.16 -109.928608678611
0.17 -109.72602836637888
0.18 -109.60477443008847
0.19 -109.26923978786199
0.2 -108.93620839169566
0.21 -108.69001316451973
0.22 -108.40555117110685
0.23 -108.34655664747933
0.24 -108.23990382041302
0.25 -108.45174121098307
0.26 -108.72305451563666
0.27 -109.106773856604
0.28 -109.24636374390325
0.29 -109.68101963635918
0.3 -110.19378129439156
0.31 -110.54578825646736
0.32 -111.14687690821809
0.33 -111.63214111038724
0.34 -112.14980652817209
0.35 -112.37628146959044
0.36 -112.67103458831404
0.37 -112.86625168823154
0.38 -113.09548620442419
0.39 -113.04926733227038
0.4 -113.05249119799319
0.41 -112.91653588537102
0.42 -112.56509276459913
0.43 -112.1667636756109
0.44 -111.64451636889744
0.45 -111.10721996227744
0.46 -110.31842334589501
0.47 -109.53367018527885
0.48 -108.66648317891129
0.49 -107.85895813807424
0.5 -106.84658439311161
0.51 -106.17553528134033
0.52 -105.40836350948283
0.53 -104.556202544228
0.54 -104.16109623139145
0.55 -103.98172883949701
0.56 -103.59582614575655
0.57 -103.56364122764217
0.58 -103.9140839129933
0.59 -103.82907994535296
0.6 -103.94768590082882
0.61 -104.25154026728451
0.62 -104.50382136290041
0.63 -104.69322973305206
0.64 -105.01708083943751
0.65 -105.17675605330972
0.66 -105.13716398091285
0.67 -105.24709235148414
0.68 -105.14760665952204
0.69 -104.94492328220026
0.7 -104.69458867195048
0.71 -104.65498472309328
0.72 -104.02682492398424
0.73 -103.39564071882396
0.74 -102.94851001546269
0.75 -102.41184995557663
0.76 -101.62126915227074
0.77 -101.10367264550068
0.78 -100.51566632040769
0.79 -99.76780504164192
0.8 -99.03671192245687
0.81 -98.65523367990902
0.82 -97.94862236778489
0.83 -97.38764654588809
0.84 -96.83398073444366
0.85 -96.12614192213096
0.86 -95.63548443908564
0.87 -95.46432572986438
0.88 -95.12101955372452
0.89 -94.7652237361596
0.9 -94.64373030846177
0.91 -94.28501462018565
0.92 -93.93195127353226
0.93 -93.876395165991
0.94 -93.55728541614816
0.95 -93.32969494579102
0.96 -92.97680285586105
0.97 -92.47136033058709
0.98 -91.95461769641228
0.99 -91.87865377335154
1.0 -91.4484840480151
1.01 -90.68368311059393
1.02 -90.41997113886141
1.03 -89.86072514447207
1.04 -89.19867593988461
1.05 -88.81912518807626
1.06 -88.39204476932196
1.07 -87.63249429898626
1.08 -87.40780392744664
1.09 -87.21315283225947
1.1 -86.53517762768986
1.11 -86.00045155256228
1.12 -85.03777409691347
1.13 -84.87938247161247
1.14 -84.66907182042236
1.15 -83.53742212766475
1.16 -83.49300142193661
1.17 -83.04324945353372
1.18 -82.92479958072016
1.19 -80.69490306212163
1.2 -80.95452980470402
1.21 -80.56797998901412
1.22 -81.10501807259722
1.23 -80.29591829298364
1.24 -80.99756291980465
1.25 -80.75389298266947
1.26 -80.22659894800083
1.27 -79.94218115343271
1.28 -78.83392274730058
1.29 -79.15517314835046
1.3 -79.18213087526226
1.31 -79.243850744384
1.32 -79.17169303688524
1.33 -79.48202605708406
1.34 -79.25016442763344
1.35 -79.19186257502129
1.36 -79.53683665050187
1.37 -79.23174304827658
1.38 -79.42183737205485
1.39 -79.54992486015799
1.4 -79.81810153941137
1.41 -79.81736475005712
1.42 -80.01535312948292
1.43 -79.90596649510158
1.44 -79.3100112316852
1.45 -79.24206685913138
1.46 -79.24295137955687
1.47 -79.23896497810011
1.48 -78.95790944050069
1.49 -79.28759149009183
1.5 -78.72645375774216
1.51 -78.12434151147066
1.52 -77.63850090521584
1.53 -77.73343278536582
1.54 -77.02583307784808
1.55 -76.77255884051544
1.56 -76.46266007127515
1.57 -75.7383070785597
1.58 -74.91607619908244
1.59 -74.67667499187957
1.6 -73.68615695210931
1.61 -72.56150268718886
1.62 -71.1049531801656
1.63 -69.83782184638339
1.64 -68.29521266070756
1.65 -66.82491370088226
1.66 -65.31205836179959
1.67 -64.58259673850743
1.68 -63.48406500216397
1.69 -62.444667759240986
1.7 -61.468638597859965
1.71 -60.557952170015064
1.72 -59.61204549454486
1.73 -58.286488342177506
1.74 -56.951851511738006
1.75 -56.06061909181388
1.76 -54.915040222967455
1.77 -54.0083539475188
1.78 -53.179098997078064
1.79 -52.33276330815024
1.8 -51.271629877827834
1.81 -50.37817438263276
1.82 -49.422956697742144
1.83 -48.777750491398685
1.84 -48.24386370845754
1.85 -47.24303920417224
1.86 -46.90287553695428
1.87 -46.08417474739003
1.88 -45.1142843281532
1.89 -44.162074133745165
1.9 -43.73241705769186
1.91 -42.71084780457361
1.92 -41.20339914310408
1.93 -40.63344831364318
1.94 -39.74076286239337
1.95 -38.983102223178335
1.96 -38.10558963712164
1.97 -38.48399093381659
1.98 -37.01313323576018
1.99 -37.23376417513971
2.0 -36.59492453960142
2.01 -36.09418972942747
2.02 -33.49377031665042
2.03 -33.93317505401352
# 2.04 -28.130451259629638
# 2.05 -32.17063293510643
# 2.06 -34.931826586086025
# 2.07 -46.34948525066667
# 2.08 nan
# 2.11 nan
