# Supplementary material for: Phospholipids are imported into mitochondria by VDAC, a dimeric beta barrel scramblase
Source: Nat Commun. 2023 Dec 8;14:8115. doi: 10.1038/s41467-023-43570-y (PMC10709637; doi:10.1038/s41467-023-43570-y)
Supplement: Supplementary file 6 — Source Data [file 41467_2023_43570_MOESM6_ESM.zip › Fig S10/figs10-b/monomer/up_lipid-wim_ljoff.dat]

@ xlabel CV [nm]
@ ylabel interaction energy [kJ mol$^{-1}$]
$ label monomer up (LJ off)
$ color #0d9900
$ linewidth 3
$ linestyle --
-2.19 -383.624843
-2.17 -398.2942941499999
-2.16 -363.45827339234665
-2.15 -373.0165454285714
-2.14 -372.3336479818182
-2.13 -375.70162152500006
-2.12 -367.21974142972977
-2.11 -375.9996165588889
-2.1 -374.8858551506493
-2.09 -377.87326358848003
-2.08 -373.7144165178788
-2.07 -375.02043841557094
-2.06 -374.1755271030807
-2.05 -374.64028139163923
-2.04 -374.42297066243475
-2.03 -375.65131025242806
-2.02 -374.23183926720515
-2.01 -373.7803636295216
-2.0 -373.9219565583204
-1.99 -374.01456773804534
-1.98 -375.22498027168916
-1.97 -374.2539272249894
-1.96 -374.1235989111889
-1.95 -372.85639773417006
-1.94 -374.22333102743863
-1.93 -373.9706948917751
-1.92 -374.5977347441934
-1.91 -375.2977543260681
-1.9 -375.6988377728265
-1.89 -373.62544082663715
-1.88 -373.55865593342577
-1.87 -374.7049085841201
-1.86 -373.7791455070464
-1.85 -373.6996599389863
-1.84 -374.4778585693969
-1.83 -375.59953314074914
-1.82 -374.80985583087374
-1.81 -373.94614621658434
-1.8 -373.8059108925635
-1.79 -373.9865134953652
-1.78 -374.48086634226627
-1.77 -375.42889251253985
-1.76 -374.07385869158554
-1.75 -373.70741935962997
-1.74 -374.28346803870795
-1.73 -373.4862142982431
-1.72 -373.89755959693287
-1.71 -374.7926719474086
-1.7 -374.5258502768378
-1.69 -375.1570928898463
-1.68 -374.1627712980623
-1.67 -373.9322634040164
-1.66 -374.9444897935005
-1.65 -373.87140625487615
-1.64 -374.03651957966997
-1.63 -373.7482438215908
-1.62 -374.4914826738292
-1.61 -373.868480489313
-1.6 -375.0527385326216
-1.59 -373.83075395793674
-1.58 -373.959037812422
-1.57 -374.7530612568794
-1.56 -374.9480898664184
-1.55 -374.6126733575052
-1.54 -373.252317567387
-1.53 -374.7064121404105
-1.52 -373.8404842037528
-1.51 -374.1369125459443
-1.5 -374.6690728947448
-1.49 -373.51489618015995
-1.48 -375.6529211463806
-1.47 -373.0216122902161
-1.46 -374.2664030988316
-1.45 -372.76036158443145
-1.44 -373.8237932797015
-1.43 -374.8345940469518
-1.42 -373.1708939415458
-1.41 -374.04066532267905
-1.4 -373.49566079970293
-1.39 -372.32542475348936
-1.38 -373.0577643515769
-1.37 -373.87661729385013
-1.36 -372.59034725123126
-1.35 -371.36908673285996
-1.34 -371.9456532979901
-1.33 -373.70446493031136
-1.32 -373.3529191918974
-1.31 -371.92025448962073
-1.3 -372.5228986721145
-1.29 -372.83606046269597
-1.28 -373.5828213096804
-1.27 -371.96947527474083
-1.26 -373.03920870837203
-1.25 -373.3568841853824
-1.24 -373.0516936909054
-1.23 -372.55575176251693
-1.22 -371.5334471199765
-1.21 -371.99815340199797
-1.2 -372.22827442280715
-1.19 -371.94707396273304
-1.18 -372.526397122105
-1.17 -371.94954504133756
-1.16 -372.26377056924184
-1.15 -372.08048374871663
-1.14 -372.5083678581467
-1.13 -371.7316610261019
-1.12 -371.5998372550471
-1.11 -371.3063759126047
-1.1 -371.9580746276627
-1.09 -371.10686326091707
-1.08 -372.49356608123765
-1.07 -370.40749571410623
-1.06 -370.41161046439106
-1.05 -370.09432970552695
-1.04 -370.7404874834433
-1.03 -370.8408511308839
-1.02 -371.63299582490663
-1.01 -370.2911487486001
-1.0 -370.4874747662973
-0.99 -370.6570683297988
-0.98 -370.28072964627046
-0.97 -372.1333798655389
-0.96 -369.3883153629422
-0.95 -370.1469170442837
-0.94 -370.51036376704144
-0.93 -369.48982167543136
-0.92 -370.0675366020432
-0.91 -368.6312755271712
-0.9 -370.54694677248244
-0.89 -369.30310482086696
-0.88 -369.75607495678906
-0.87 -368.7935808286294
-0.86 -368.6211078269668
-0.85 -368.6036519836918
-0.84 -369.0847181181129
-0.83 -367.9594891146054
-0.82 -367.5032073867073
-0.81 -368.28047909480983
-0.8 -367.9505270227653
-0.79 -368.02336185397024
-0.78 -368.8579028325831
-0.77 -367.46386491981923
-0.76 -367.7459926838857
-0.75 -367.6511272532417
-0.74 -368.5905820242661
-0.73 -367.422411885563
-0.72 -368.31403244807177
-0.71 -367.44801974392954
-0.7 -367.48621332501307
-0.69 -366.7028305618689
-0.68 -367.5526373181761
-0.67 -367.15078840268006
-0.66 -366.10934593323793
-0.65 -367.94097119006415
-0.64 -366.38507168722884
-0.63 -366.1086550460345
-0.62 -365.8776724136362
-0.61 -365.27758223518276
-0.6 -365.90680914868096
-0.59 -366.49153924886434
-0.58 -365.7452735521901
-0.57 -365.7889274957862
-0.56 -365.43968663437784
-0.55 -366.3291864978044
-0.54 -365.11444463815246
-0.53 -364.92444611830484
-0.52 -364.8065927677226
-0.51 -365.03489687292216
-0.5 -365.0890799619447
-0.49 -364.3665156377956
-0.48 -364.23666910462964
-0.47 -365.4037572486734
-0.46 -364.7644098620942
-0.45 -363.85162981100444
-0.44 -364.578284125196
-0.43 -363.9012856926428
-0.42 -363.2201657699632
-0.41 -364.10408528929327
-0.4 -362.90174791972885
-0.39 -362.65253973112124
-0.38 -362.9058643314359
-0.37 -363.2644338826892
-0.36 -362.53197244770575
-0.35 -362.5166168494819
-0.34 -360.9161041115788
-0.33 -361.68623609081425
-0.32 -361.83240727255406
-0.31 -360.7457502650215
-0.3 -361.08599745573775
-0.29 -360.787831619219
-0.28 -361.54813421951565
-0.27 -359.600172734346
-0.26 -359.3418810947815
-0.25 -359.6911513619531
-0.24 -359.18313207910774
-0.23 -359.07891035329203
-0.22 -358.9999176329196
-0.21 -358.96673157272295
-0.2 -359.0877086584158
-0.19 -358.780026882146
-0.18 -357.9856706725818
-0.17 -357.54757248051203
-0.16 -357.3663610412013
-0.15 -357.8620210308751
-0.14 -357.4894894724361
-0.13 -356.96834743326315
-0.12 -357.2465100809661
-0.11 -355.56456282176873
-0.1 -355.3544138028451
-0.09 -354.966959661243
-0.08 -354.3671001437367
-0.07 -354.84951449557315
-0.06 -354.53936881991245
-0.05 -353.91520091094674
-0.04 -353.7718923871526
-0.03 -353.51387282376777
-0.02 -353.37731597792845
-0.01 -353.4334692304211
0.0 -353.58332475106636
0.01 -352.62585544766966
0.02 -351.3429801339308
0.03 -351.70961038087745
0.04 -352.10084924275304
0.05 -351.54102749193873
0.06 -351.07171878584575
0.07 -351.0440363836397
0.08 -351.2278681694494
0.09 -351.21736059705853
0.1 -350.4069406423976
0.11 -348.9277206017356
0.12 -350.1808863892071
0.13 -349.1074174164358
0.14 -349.29546097030817
0.15 -347.6548292456722
0.16 -348.5667645774533
0.17 -349.1330732368725
0.18 -348.150977918975
0.19 -348.83365143582097
0.2 -349.4055967699558
0.21 -349.4660281100496
0.22 -349.2814045345744
0.23 -350.0147512558155
0.24 -350.3466343373489
0.25 -351.0385426186363
0.26 -353.21910142766365
0.27 -352.26535153063793
0.28 -352.80863038189995
0.29 -353.75486732718934
0.3 -353.9726559538068
0.31 -354.8293333602394
0.32 -354.9492936071177
0.33 -355.91084483046814
0.34 -356.031280707099
0.35 -356.55595012878007
0.36 -356.90957563989315
0.37 -357.1621805743962
0.38 -357.4904521796297
0.39 -357.14121797321764
0.4 -357.9491728614147
0.41 -357.54327404596967
0.42 -358.0796575041391
0.43 -357.12959868701864
0.44 -358.3513067534618
0.45 -358.164313706072
0.46 -358.85488758811783
0.47 -358.2798251822413
0.48 -358.8636440619365
0.49 -358.8739466462224
0.5 -359.55913406058164
0.51 -359.1369214884121
0.52 -358.50742847473424
0.53 -360.32039168823127
0.54 -360.19679308268474
0.55 -360.98819588982485
0.56 -360.6069362058444
0.57 -361.62236859994505
0.58 -362.04529428587495
0.59 -360.6627559599865
0.6 -360.7867844629223
0.61 -360.8379480146155
0.62 -360.15071151036875
0.63 -361.56287238928894
0.64 -361.3370168378998
0.65 -361.5953824144026
0.66 -362.13533459725517
0.67 -362.17161192180504
0.68 -362.3849553459106
0.69 -362.81708557037985
0.7 -362.88201300641214
0.71 -362.6929866222491
0.72 -362.93441320776697
0.73 -364.0345521320973
0.74 -361.9139743874908
0.75 -362.9377968774749
0.76 -364.04191035251375
0.77 -363.3948103013329
0.78 -363.49211376004
0.79 -362.99742335361583
0.8 -363.61034703093696
0.81 -363.8865719383746
0.82 -363.60175282584055
0.83 -363.06643991109127
0.84 -364.91149844468487
0.85 -364.56748975826844
0.86 -363.5604896778023
0.87 -363.62456138149156
0.88 -365.3859128962285
0.89 -365.9215108869774
0.9 -364.600277504088
0.91 -365.22374810456137
0.92 -364.46823303911765
0.93 -364.89003728756495
0.94 -365.46503554169635
0.95 -365.7832016019106
0.96 -365.40051894848136
0.97 -366.2752982768707
0.98 -366.2575924145626
0.99 -365.54381134295494
1.0 -366.6105540385227
1.01 -366.31423579277384
1.02 -366.62642635933724
1.03 -366.80233340785315
1.04 -366.5421007997959
1.05 -366.24165833354033
1.06 -367.8825856159789
1.07 -367.4531443084671
1.08 -366.6620851807735
1.09 -366.682959165036
1.1 -368.2395632530148
1.11 -368.2227851758391
1.12 -367.5933669016173
1.13 -366.6336292824844
1.14 -368.2884646691722
1.15 -368.6555030141552
1.16 -368.13240414972347
1.17 -368.8928650596248
1.18 -369.75637290780287
1.19 -368.81153279800884
1.2 -368.39578511834134
1.21 -369.7761897218448
1.22 -369.5191741919829
1.23 -368.7520563152015
1.24 -368.2608574730043
1.25 -369.36896920241213
1.26 -369.2077729967509
1.27 -368.9586831230051
1.28 -369.3783316940736
1.29 -369.62272948858856
1.3 -369.6223557745216
1.31 -369.52834199486085
1.32 -368.9969617834922
1.33 -372.0040291666588
1.34 -370.11231510837933
1.35 -369.8897249865071
1.36 -368.77137822522
1.37 -370.23770668673694
1.38 -369.78116940665865
1.39 -369.5870047256579
1.4 -368.45182339821423
1.41 -374.91045293994387
1.42 -369.25917317888
1.43 -367.7015217361545
1.44 -367.5374815518163
1.45 -374.67533910294117
1.46 -379.52784060000005
1.47 -371.93053191
1.48 -371.3619654375
1.49 -369.67503237750003
1.5 -373.2169394516901
1.51 -373.56894284255554
1.52 -373.6998749468347
1.53 -373.82334932812046
1.54 -372.2844989980811
1.55 -372.6718623823104
1.56 -370.36307525806404
1.57 -372.7828283332668
1.58 -371.254454579416
1.59 -372.8532826345831
1.6 -373.2564854719983
1.61 -372.0306497429534
1.62 -372.16510190043783
1.63 -371.6330374798672
1.64 -371.6673280616782
1.65 -373.109815427912
1.66 -371.7329180038737
1.67 -372.85025370517064
1.68 -373.1104441708639
1.69 -372.9971607242978
1.7 -373.2064226997856
1.71 -373.4456117681518
1.72 -371.58379326676544
1.73 -375.0785900035812
1.74 -373.67291233701826
1.75 -373.245731980276
1.76 -374.6176783583055
1.77 -372.9825890068971
1.78 -373.64907867608576
1.79 -373.57852552844264
1.8 -374.1275104270379
1.81 -373.73356613214435
1.82 -373.7221257393402
1.83 -373.6632509488271
1.84 -373.125201330785
1.85 -373.42442645070906
1.86 -373.6847750361371
1.87 -374.77397084460085
1.88 -374.2696591373606
1.89 -373.879702179196
1.9 -374.0210569296399
1.91 -374.1292797453858
1.92 -375.40767226858566
1.93 -372.24569884226344
1.94 -374.2811345544138
1.95 -374.85132414138593
1.96 -373.5516427711992
1.97 -374.51933466958076
1.98 -373.8386867132187
1.99 -374.0519050895498
2.0 -375.1520375521882
2.01 -375.51685826272103
2.02 -374.67849003515624
2.03 -374.51068032145656
2.04 -374.74362088256197
2.05 -374.14530387854177
2.06 -375.51413571126807
2.07 -375.162926641225
2.08 -375.71511545979746
2.09 -373.5005692124731
2.1 -373.7671905482493
2.11 -375.84060416506554
2.12 -375.1566514842477
2.13 -374.86421710504
2.14 -374.21890133301264
2.15 -374.0573993476823
2.16 -374.94466975602194
2.17 -375.3501731128238
2.18 -373.296008589491
2.19 -373.33923666277315
2.2 -372.91056044661843
2.21 -373.5242750020088
2.22 -373.24452070854045
2.23 -373.702577118547
2.24 -373.6962888152711
2.25 -374.7453885564184
2.26 -371.6603075470608
2.27 -373.91567529823305
2.28 -376.69857711823494
2.29 -374.8253146532347
2.3 -379.3402388448571
2.31 -374.286037975
2.32 -368.21265451660605
2.33 -377.2626275
2.34 -372.7721453777778
2.35 -386.16878180000003
2.36 -384.484889
2.37 -387.5377920000001
2.39 -387.3349558
