# Supplementary material for: Phospholipids are imported into mitochondria by VDAC, a dimeric beta barrel scramblase
Source: Nat Commun. 2023 Dec 8;14:8115. doi: 10.1038/s41467-023-43570-y (PMC10709637; doi:10.1038/s41467-023-43570-y)
Supplement: Supplementary file 6 — Source Data [file 41467_2023_43570_MOESM6_ESM.zip › Fig S10/figs10-b/monomer/up_lipid-vdac_ljoff_smoothed.dat]

@ xlabel CV [nm]
@ ylabel interaction energy [kJ mol$^{-1}$]
$ label monomer up (LJ off)
$ color #0d9900
$ linewidth 3
$ linestyle --
-2.19 nan
-2.17 nan
-2.16 -0.18157475582450217
-2.15 -0.1822455134995022
-2.14 -0.08659558325625892
-2.13 -0.05040161031681449
-2.12 0.03468610787115174
-2.11 0.021733412354028984
-2.1 0.025530890233562316
-2.09 0.02126498002179771
-2.08 0.026887079089154952
-2.07 0.0229593962753921
-2.06 0.02048913973542954
-2.05 0.018086386048675678
-2.04 0.022433576213412007
-2.03 0.019360261941898202
-2.02 0.02198166397016026
-2.01 0.016398450592983626
-2.0 0.01687005819478615
-1.99 0.021084057487158095
-1.98 0.018324931408527582
-1.97 0.017951525590685295
-1.96 0.018968158711030896
-1.95 0.021641861548513518
-1.94 0.017758414701511994
-1.93 0.01824072151099405
-1.92 0.01707211962584483
-1.91 0.014628957467570263
-1.9 0.009321273931447254
-1.89 0.013450118511051346
-1.88 0.01555850402973979
-1.87 0.024281686936990378
-1.86 0.029477256113685384
-1.85 0.032820116389482415
-1.84 0.033871516738170085
-1.83 0.0369007088992068
-1.82 0.03251165794020727
-1.81 0.028728564782016873
-1.8 0.03367748512979513
-1.79 0.03112140459133191
-1.78 0.030970521161821883
-1.77 0.030103712265913962
-1.76 0.031735928779964465
-1.75 0.025038580912458745
-1.74 0.025026675449830598
-1.73 0.022617483388220557
-1.72 0.023007689581022516
-1.71 0.01879214549217171
-1.7 0.02452074895457952
-1.69 0.027803343818138242
-1.68 0.0351203333598374
-1.67 0.03695685713782792
-1.66 0.04397287418530191
-1.65 0.048325299737413153
-1.64 0.046084870378802587
-1.63 0.04392134931786492
-1.62 0.03649271519708537
-1.61 0.03741099722050303
-1.6 0.030997393968529213
-1.59 0.030658618682982353
-1.58 0.03117777240788181
-1.57 0.044246750041951645
-1.56 0.04575518004526153
-1.55 0.05218188068381509
-1.54 0.05585915722521247
-1.53 0.05396412843192773
-1.52 0.048440827735408046
-1.51 0.05278399176048565
-1.5 0.04809376047649526
-1.49 0.0507805026333392
-1.48 0.05488455169220306
-1.47 0.05654378637134576
-1.46 0.049382507876900336
-1.45 0.05531873752710119
-1.44 0.0572779669508096
-1.43 0.050130401992079555
-1.42 0.05065320496157814
-1.41 0.05182342099374845
-1.4 0.0447148029844292
-1.39 0.041475845948997225
-1.38 0.045005118930754484
-1.37 0.0476339704548435
-1.36 0.052392331918909255
-1.35 0.06575573587372596
-1.34 0.06869691260280644
-1.33 0.07149622067919584
-1.32 0.06705114574171236
-1.31 0.06762719034481961
-1.3 0.06286093530660793
-1.29 0.06399348626981553
-1.28 0.06198669689367533
-1.27 0.07061315841741649
-1.26 0.06448437004715624
-1.25 0.057321380651460384
-1.24 0.05702528603896356
-1.23 0.06603988598637375
-1.22 0.06521995441117609
-1.21 0.06698136921624336
-1.2 0.06915627627806242
-1.19 0.07025620017872682
-1.18 0.06531192920483653
-1.17 0.05678908930072997
-1.16 0.059362345568965594
-1.15 0.05563271312596174
-1.14 0.05339168016239891
-1.13 0.047149895272425704
-1.12 0.04978907526333014
-1.11 0.049765649223695904
-1.1 0.05236480086873583
-1.09 0.053112463843442426
-1.08 0.05633590511743671
-1.07 0.06051631440714659
-1.06 0.061598395785643155
-1.05 0.0657170561439151
-1.04 0.06484655020675933
-1.03 0.06794663021103653
-1.02 0.06669910756781626
-1.01 0.06607233157038342
-1.0 0.06967146567487945
-0.99 0.06736122919692004
-0.98 0.06919544219701039
-0.97 0.0670045445523044
-0.96 0.06234481354723238
-0.95 0.05984668936788805
-0.94 0.05608972786754681
-0.93 0.055883853695718355
-0.92 0.056292655015886026
-0.91 0.0590792204443772
-0.9 0.05824450555405789
-0.89 0.058692609741388437
-0.88 0.054312566910326286
-0.87 0.0572265111133474
-0.86 0.05734265847997477
-0.85 0.054589545639950096
-0.84 0.05698486798508025
-0.83 0.05680758809151602
-0.82 0.050877114109963886
-0.81 0.04636236183515542
-0.8 0.05358245622650344
-0.79 0.050926642705295
-0.78 0.053759788919644544
-0.77 0.06018907087992792
-0.76 0.06114920232390293
-0.75 0.06135159554609252
-0.74 0.06798675546337178
-0.73 0.06749525908889972
-0.72 0.06973919588821154
-0.71 0.07154397414363259
-0.7 0.06635952862548958
-0.69 0.06557733295440987
-0.68 0.0654186992163616
-0.67 0.057258007425487
-0.66 0.06296792981557045
-0.65 0.06059825229303506
-0.64 0.0633942327028441
-0.63 0.06369370604827632
-0.62 0.07267198348573489
-0.61 0.07440903354390552
-0.6 0.08422966043502118
-0.59 0.09211952592388307
-0.58 0.09840677656071609
-0.57 0.1047604566842413
-0.56 0.10836972085355594
-0.55 0.11064956407843343
-0.54 0.10928921380866659
-0.53 0.11662480218851208
-0.52 0.11996417485699289
-0.51 0.12480536592370561
-0.5 0.1266974816751691
-0.49 0.13667981283397643
-0.48 0.14021379338296583
-0.47 0.14358576860780234
-0.46 0.15227014110913534
-0.45 0.15975646201470162
-0.44 0.1646556491177964
-0.43 0.1736362802705742
-0.42 0.17462512019287715
-0.41 0.17388600785938824
-0.4 0.17831435426582848
-0.39 0.1734911316342016
-0.38 0.17762242294463587
-0.37 0.19206995218680514
-0.36 0.19717088579697833
-0.35 0.19905094587220662
-0.34 0.20586528322989656
-0.33 0.20542250913031604
-0.32 0.19485036334182326
-0.31 0.19872539194561234
-0.3 0.20680206331410694
-0.29 0.21550909364841594
-0.28 0.2201055592365288
-0.27 0.23286191817218588
-0.26 0.23681803003096563
-0.25 0.23615891888194204
-0.24 0.23198968145907334
-0.23 0.22963195456481453
-0.22 0.2298478513740964
-0.21 0.23160458658886568
-0.2 0.23905857473719339
-0.19 0.24592685301857617
-0.18 0.25979657678901213
-0.17 0.262851727191585
-0.16 0.2647711705970175
-0.15 0.25827402549510275
-0.14 0.25732703101982135
-0.13 0.2566063714380105
-0.12 0.2604075367556293
-0.11 0.2650553671339965
-0.1 0.2704983565005724
-0.09 0.2783660789965287
-0.08 0.27418355362455726
-0.07 0.2801328350089355
-0.06 0.27851478288294906
-0.05 0.2834780951353818
-0.04 0.2971899873902251
-0.03 0.30125472441167234
-0.02 0.29760799690898126
-0.01 0.30843286884684673
0.0 0.3230544872032652
0.01 0.320770434870718
0.02 0.3356412520428035
0.03 0.3480706063465856
0.04 0.3588538642620203
0.05 0.3579462698850834
0.06 0.3690076920502342
0.07 0.3834038227110778
0.08 0.39209939945120587
0.09 0.4029761793309289
0.1 0.42458478776615893
0.11 0.43469050145389243
0.12 0.4459909407980843
0.13 0.4636937827978473
0.14 0.46842482188325996
0.15 0.4751086582173117
0.16 0.4862992438299492
0.17 0.49337496269029524
0.18 0.489150258490183
0.19 0.4981108648470472
0.2 0.4921125317963447
0.21 0.4859858096417306
0.22 0.4707651814835293
0.23 0.4679363080924642
0.24 0.4519555940072556
0.25 0.43453648465307426
0.26 0.4117796375677222
0.27 0.3899787662388331
0.28 0.36770582934779683
0.29 0.35051406587263706
0.3 0.33509638622697446
0.31 0.309344412850733
0.32 0.2870357311730153
0.33 0.2681084404150524
0.34 0.25073815985649556
0.35 0.2412231510653088
0.36 0.24061079325770854
0.37 0.23695047774088498
0.38 0.22859524705026096
0.39 0.2213251868968115
0.4 0.21678359355795393
0.41 0.2137882661395814
0.42 0.20882384598875436
0.43 0.20808154469022586
0.44 0.20559395662756602
0.45 0.1962932542920212
0.46 0.18320663956001276
0.47 0.1806733164560518
0.48 0.17372719546695917
0.49 0.16557324589629913
0.5 0.16114499741935964
0.51 0.16093793908894533
0.52 0.15410375109210356
0.53 0.15070464950404971
0.54 0.1492984366233121
0.55 0.14583204472377612
0.56 0.14101878766874387
0.57 0.13879480038134975
0.58 0.13625705725316598
0.59 0.1331265889991724
0.6 0.135813886001121
0.61 0.13426380697846624
0.62 0.130760314192235
0.63 0.13072061346416328
0.64 0.1260637102885998
0.65 0.11749379219781722
0.66 0.11359714232468829
0.67 0.11522430040921713
0.68 0.11404266522001641
0.69 0.11215822788241483
0.7 0.11053228722594213
0.71 0.11275570645784865
0.72 0.11408754501960891
0.73 0.11088768111578932
0.74 0.11201642204054181
0.75 0.10975877884517256
0.76 0.1084477219753532
0.77 0.10533762115247228
0.78 0.10348152979902134
0.79 0.1044520157690274
0.8 0.11015956572554034
0.81 0.11034754122087506
0.82 0.10925598389425499
0.83 0.10908615202983862
0.84 0.10719618419240655
0.85 0.09247972709890981
0.86 0.09086741298281605
0.87 0.091562372620927
0.88 0.08739417089954522
0.89 0.08780801289898778
0.9 0.09498559744963606
0.91 0.09594031199430693
0.92 0.08751292691757617
0.93 0.09034642544656744
0.94 0.0899313423752339
0.95 0.08440991489821496
0.96 0.08058802350944291
0.97 0.08369518463738344
0.98 0.08198716627194216
0.99 0.07520301253198725
1.0 0.07483264259228753
1.01 0.07521402982184089
1.02 0.0733985324229445
1.03 0.07218402983512881
1.04 0.07261840461545217
1.05 0.07124513051051994
1.06 0.07238849994918836
1.07 0.06979204152266628
1.08 0.06008846162697227
1.09 0.05427351988503365
1.1 0.05327970894676992
1.11 0.05077675857773543
1.12 0.05362522143482802
1.13 0.058338654773445596
1.14 0.06098551247803732
1.15 0.06456309718242755
1.16 0.06160058408255672
1.17 0.057508114442531746
1.18 0.05763305586421963
1.19 0.06106881837184804
1.2 0.058440814227972857
1.21 0.057422180391358824
1.22 0.05517752576172724
1.23 0.05422697524918903
1.24 0.046292077161780125
1.25 0.05034788490806842
1.26 0.044758824290297025
1.27 0.04462022723773677
1.28 0.04177018933980005
1.29 0.04441455341921735
1.3 0.040332129170729564
1.31 0.03651346805761
1.32 0.040972651736985014
1.33 0.04073339912910985
1.34 0.03549853438610118
1.35 0.03216929032184941
1.36 0.03605229671517542
1.37 0.02344339636969118
1.38 0.02755104703038076
1.39 0.0353772685651987
1.4 0.05800342281614037
1.41 0.05997258135673591
1.42 0.07903996879741396
1.43 0.073104439200798
1.44 0.06102098235667921
1.45 0.029649807394159223
1.46 0.03771039498513325
1.47 0.01210078099402101
1.48 0.0035768257094476895
1.49 0.0027575361099864194
1.5 0.010453381989515342
1.51 -0.007167318477511885
1.52 0.0013834591130250152
1.53 0.013088761083043372
1.54 0.02153150393269756
1.55 0.01992635050988914
1.56 0.03213031508916386
1.57 0.0401919495846789
1.58 0.04287941034553085
1.59 0.045021137428332705
1.6 0.047361121149114706
1.61 0.045676117871286365
1.62 0.04632968277859787
1.63 0.04096038054936484
1.64 0.04247214032298452
1.65 0.052758728376266564
1.66 0.05299823942021877
1.67 0.05089669665021464
1.68 0.05404710269501467
1.69 0.048687709719568255
1.7 0.04313640326515543
1.71 0.04043870539971484
1.72 0.045568811745167706
1.73 0.04875742325121729
1.74 0.06413608157636616
1.75 0.06357282680800116
1.76 0.06924282197799436
1.77 0.06289847330606754
1.78 0.06106278331126114
1.79 0.05429144441978475
1.8 0.05706261332282884
1.81 0.05351196165518701
1.82 0.0577718817358532
1.83 0.05665594354300716
1.84 0.051631471779863915
1.85 0.05207783090201904
1.86 0.05851035115208412
1.87 0.054304983389900495
1.88 0.056049918629310115
1.89 0.06091963863784315
1.9 0.05697404117891719
1.91 0.05131424517226334
1.92 0.05351136908858557
1.93 0.05422829832305163
1.94 0.05436518182129615
1.95 0.054702237003089474
1.96 0.05801020049879083
1.97 0.053790295191198725
1.98 0.05594915573144175
1.99 0.05245143375117979
2.0 0.0526476422512018
2.01 0.055385919918902446
2.02 0.060626234360215914
2.03 0.063114252756912
2.04 0.06198550027891518
2.05 0.06318567169154374
2.06 0.06036916984012804
2.07 0.0599601477916933
2.08 0.05491591423248243
2.09 0.05897333746359976
2.1 0.05332909685135236
2.11 0.04635490100747027
2.12 0.048274542448430866
2.13 0.04866000374475131
2.14 0.04710907734660323
2.15 0.04974041163915853
2.16 0.0527740006967601
2.17 0.050064862307670745
2.18 0.04701398346657183
2.19 0.04621007308468457
2.2 0.04714112359558104
2.21 0.04863985258616158
2.22 0.05032603178448031
2.23 0.046273641289013547
2.24 0.04602914405594767
2.25 0.04284067488372707
2.26 0.03797941774657868
2.27 0.027667487831633752
2.28 0.041300514090042345
2.29 0.04249364587090684
2.3 0.04096330198801733
2.31 0.03417090217718601
2.32 0.09883857121146428
2.33 0.08662402020177197
2.34 0.07489795256838962
2.35 0.06453813962657144
2.36 0.06665568747457144
2.37 nan
2.39 nan
