# Supplementary material for: Phospholipids are imported into mitochondria by VDAC, a dimeric beta barrel scramblase
Source: Nat Commun. 2023 Dec 8;14:8115. doi: 10.1038/s41467-023-43570-y (PMC10709637; doi:10.1038/s41467-023-43570-y)
Supplement: Supplementary file 6 — Source Data [file 41467_2023_43570_MOESM6_ESM.zip › Fig S10/figs10-b/monomer/down_lipid-vdac_ljon_smoothed.dat]

@ title Pulled lipid $\times$ VDAC
@ xlabel CV [nm]
@ ylabel interaction energy [kJ mol$^{-1}$]
@ xrange -2 2
@ grid --
$ label monomer down
$ color #aa12cc
$ linewidth 3
# -2.2 nan
# -2.18 nan
# -2.17 -13.618399677866668
# -2.16 -21.215024910285717
# -2.15 -24.434524177452385
# -2.14 -30.378313042997718
-2.13 -31.39816562654202
-2.12 -32.70840467724612
-2.11 -31.79640090526027
-2.1 -31.942610642680602
-2.09 -31.68704408369424
-2.08 -31.774131753844056
-2.07 -31.939024988162128
-2.06 -31.128149775943335
-2.05 -32.033386289582225
-2.04 -31.97568459031833
-2.03 -32.53226237422533
-2.02 -32.74135881368157
-2.01 -33.11065620823699
-2.0 -33.46480253957844
-1.99 -33.94376685479368
-1.98 -34.161745498281455
-1.97 -34.190073577966
-1.96 -34.62581228032633
-1.95 -35.0712397206366
-1.94 -35.100387079091
-1.93 -35.42526950739908
-1.92 -35.6706915529561
-1.91 -35.66862089815393
-1.9 -35.40203883451325
-1.89 -35.944433838145116
-1.88 -36.13385283619926
-1.87 -36.73901445239938
-1.86 -36.91156408398742
-1.85 -37.83325748575683
-1.84 -37.58141126721023
-1.83 -37.723921930104645
-1.82 -37.56726294810305
-1.81 -37.97558726196182
-1.8 -37.74533806759604
-1.79 -38.046560190737615
-1.78 -37.84116500929689
-1.77 -37.854252440321595
-1.76 -37.856405053695916
-1.75 -38.15601655694617
-1.74 -38.37355413069177
-1.73 -39.167200582828535
-1.72 -39.763425142177326
-1.71 -40.067374662722955
-1.7 -39.98954412715274
-1.69 -40.20892500411694
-1.68 -40.09581866607906
-1.67 -40.0278888287298
-1.66 -40.22893926101002
-1.65 -40.83727805866512
-1.64 -41.14438374057437
-1.63 -41.55436631163489
-1.62 -41.94914903439444
-1.61 -42.400586503446576
-1.6 -42.66960282963207
-1.59 -43.08886064500176
-1.58 -43.2097042030116
-1.57 -43.860078322883794
-1.56 -44.29616709203011
-1.55 -44.367601081521
-1.54 -44.69618366345287
-1.53 -45.168095193005186
-1.52 -45.46994517611414
-1.51 -46.04431119681938
-1.5 -47.07211216541225
-1.49 -47.78802274744861
-1.48 -48.63546066906448
-1.47 -49.3829159510471
-1.46 -49.845241448364945
-1.45 -50.50058876329744
-1.44 -51.55069902623459
-1.43 -52.53753786811848
-1.42 -53.67166584142692
-1.41 -54.996149671019296
-1.4 -55.5447948965172
-1.39 -55.98725596705034
-1.38 -56.97921853368107
-1.37 -57.427739978512975
-1.36 -57.78554977406715
-1.35 -58.86110452676951
-1.34 -59.7874985825011
-1.33 -60.33323235014832
-1.32 -61.172421632899685
-1.31 -61.95799516940998
-1.3 -62.279321687961655
-1.29 -63.46557433554849
-1.28 -64.24909093816022
-1.27 -64.91889402745997
-1.26 -65.80874682004799
-1.25 -66.54484185558582
-1.24 -66.50532751103157
-1.23 -67.37367153102835
-1.22 -67.95452615894472
-1.21 -68.2578597653339
-1.2 -69.13469933682876
-1.19 -69.92581840544024
-1.18 -70.20376021601629
-1.17 -70.77437272174821
-1.16 -71.3798595417138
-1.15 -71.18476041734394
-1.14 -71.41947501801275
-1.13 -71.6324558462837
-1.12 -71.583647634912
-1.11 -71.75807282639683
-1.1 -72.94600280617595
-1.09 -73.16981604422332
-1.08 -73.57032295686348
-1.07 -74.04562110143365
-1.06 -74.86033797889971
-1.05 -75.04803327158925
-1.04 -76.17726458916289
-1.03 -77.30649848752034
-1.02 -78.12853039146268
-1.01 -78.48831817882323
-1.0 -79.22312240103616
-0.99 -80.21653031031818
-0.98 -80.86263033352952
-0.97 -82.09920826959801
-0.96 -83.27916433942208
-0.95 -84.28028547715874
-0.94 -85.09999948642778
-0.93 -85.94305463270959
-0.92 -87.09324535490155
-0.91 -87.74619024166533
-0.9 -89.13720403068936
-0.89 -89.797116590477
-0.88 -90.800262938381
-0.87 -91.50811845184965
-0.86 -93.14993792245089
-0.85 -93.77389858487406
-0.84 -94.71383868946666
-0.83 -95.51802690080217
-0.82 -96.23620725712931
-0.81 -96.63460681270325
-0.8 -97.46771018707763
-0.79 -98.15956627015169
-0.78 -98.99940764076337
-0.77 -100.11919748818944
-0.76 -100.76697605482505
-0.75 -101.7559703656319
-0.74 -102.70690159309962
-0.73 -103.71900001792346
-0.72 -104.30910382100073
-0.71 -105.21449031013097
-0.7 -106.00710176448794
-0.69 -106.98428553740241
-0.68 -107.59102493508544
-0.67 -108.56867629037205
-0.66 -109.52663938349785
-0.65 -110.22345707627919
-0.64 -110.76247942848553
-0.63 -111.20224839171915
-0.62 -111.44260737493487
-0.61 -111.70735730343486
-0.6 -111.38291075339698
-0.59 -111.55659364309744
-0.58 -111.72500511601041
-0.57 -111.45156692237474
-0.56 -111.33890812909635
-0.55 -111.47946299102891
-0.54 -111.16395580406126
-0.53 -110.94395377213755
-0.52 -110.93646074991848
-0.51 -110.43619056912507
-0.5 -110.21104719783796
-0.49 -110.0342014560272
-0.48 -109.6286464023265
-0.47 -109.07111629382464
-0.46 -108.77203736859369
-0.45 -108.0966931780271
-0.44 -107.45181800471764
-0.43 -106.81674164587533
-0.42 -106.39297629565723
-0.41 -105.75169291294078
-0.4 -105.35308632026795
-0.39 -104.90661481324703
-0.38 -104.35541183357589
-0.37 -104.02235518224401
-0.36 -103.61182590817434
-0.35 -103.01046391824029
-0.34 -102.57679190305748
-0.33 -102.50709547943548
-0.32 -102.18934228490428
-0.31 -102.07720158143107
-0.3 -102.1750174640916
-0.29 -102.30745819612198
-0.28 -101.99780789048607
-0.27 -101.93046323272138
-0.26 -102.18082959401445
-0.25 -102.53098243278343
-0.24 -102.74353459839753
-0.23 -103.19865938022853
-0.22 -103.77432062594724
-0.21 -104.08609044765815
-0.2 -104.3753416567171
-0.19 -104.47791561832453
-0.18 -104.90072547526229
-0.17 -105.0173253293809
-0.16 -105.06966096008937
-0.15 -105.12708761516458
-0.14 -105.38282954031504
-0.13 -105.3745287200351
-0.12 -105.41324555039296
-0.11 -105.70556848677772
-0.1 -105.86069294180486
-0.09 -106.09185411707821
-0.08 -106.24410572645715
-0.07 -106.30700799808997
-0.06 -106.31423445504485
-0.05 -106.34232189271638
-0.04 -106.49417213746699
-0.03 -106.6065804662747
-0.02 -106.83147306558264
-0.01 -107.05459020651202
0.0 -107.2183583987367
0.01 -107.2107787510586
0.02 -107.3838010907452
0.03 -107.50019463247266
0.04 -107.92001944483351
0.05 -108.27956186891649
0.06 -108.58920128075663
0.07 -108.97436234132495
0.08 -109.45690765916243
0.09 -109.4656749413617
0.1 -109.71283616717665
0.11 -109.92476183511289
0.12 -109.97000329572863
0.13 -109.79088229638747
0.14 -109.90201991799665
0.15 -109.75040385980542
0.16 -109.59064912387021
0.17 -109.39799519062053
0.18 -109.23210663889454
0.19 -108.91875642802916
0.2 -108.71494748461517
0.21 -108.40379695411396
0.22 -108.09657365005864
0.23 -107.98608535627102
0.24 -107.99209131145179
0.25 -108.1084517662467
0.26 -108.31589905872485
0.27 -108.69848788067218
0.28 -109.21153365455557
0.29 -109.51240465582285
0.3 -109.865595945927
0.31 -110.28707258255974
0.32 -110.93036949617644
0.33 -111.34805481904041
0.34 -111.73404224803122
0.35 -112.14214605980456
0.36 -112.48875571207407
0.37 -112.65938043443835
0.38 -112.89917132175894
0.39 -113.00069228021364
0.4 -113.10746934792796
0.41 -113.12123756921764
0.42 -112.8179628902055
0.43 -112.45078359421034
0.44 -112.05805978343562
0.45 -111.20591647111412
0.46 -110.35969022064846
0.47 -109.3923903669449
0.48 -108.41830108851522
0.49 -107.32203312990669
0.5 -106.28913261940079
0.51 -105.1527117519092
0.52 -104.26306784305943
0.53 -103.3241961666132
0.54 -102.80534476523906
0.55 -102.28786896184378
0.56 -102.31672345268647
0.57 -102.01531672191648
0.58 -102.19859259568186
0.59 -102.32441140285853
0.6 -102.83109048667359
0.61 -103.00707730663473
0.62 -103.71247823351946
0.63 -103.9537227577695
0.64 -104.2612540541938
0.65 -104.34506503787966
0.66 -104.28406335018602
0.67 -104.24222245311437
0.68 -104.443077090205
0.69 -104.29187181969648
0.7 -104.16286020568994
0.71 -104.16287990801634
0.72 -103.6865661655349
0.73 -103.17011009961024
0.74 -102.46803222242463
0.75 -101.99400490690331
0.76 -101.09888278271342
0.77 -100.56735108630821
0.78 -99.66043448118509
0.79 -99.17571299376115
0.8 -98.44313683103994
0.81 -98.1268633506239
0.82 -97.47545930507528
0.83 -97.25294910119325
0.84 -96.87811498935856
0.85 -96.63069020584585
0.86 -96.11748262287354
0.87 -95.90766273785819
0.88 -95.7111127266846
0.89 -95.38562534241794
0.9 -94.89395462346631
0.91 -94.68373326387294
0.92 -94.69628515723122
0.93 -94.50219705218692
0.94 -94.25148939950996
0.95 -94.25352086206688
0.96 -94.21574765267064
0.97 -93.88365545511076
0.98 -93.15802379558471
0.99 -93.07773098919392
1.0 -92.67239308576433
1.01 -92.27474166102351
1.02 -91.58076962783682
1.03 -91.54229309007926
1.04 -91.03046433718829
1.05 -90.85011733574179
1.06 -90.05333427499423
1.07 -89.66741958641464
1.08 -88.91292192504322
1.09 -88.09144116271514
1.1 -86.83504253447089
1.11 -86.05597909627701
1.12 -85.45314698950482
1.13 -85.52949304183332
1.14 -84.71179260790241
1.15 -85.20340496231123
1.16 -85.34765120348769
1.17 -85.12523955822277
1.18 -84.88480632447006
1.19 -84.80653007937453
1.2 -83.94585236626406
1.21 -84.07944963884802
1.22 -83.3437092804484
1.23 -82.46967332627229
1.24 -82.69705958952068
1.25 -82.5199832517468
1.26 -81.97053272116452
1.27 -82.23016231261887
1.28 -82.14352436466038
1.29 -81.89443813871875
1.3 -81.88474579951976
1.31 -81.84911083803377
1.32 -82.02294061473462
1.33 -82.13573082891753
1.34 -82.30104848637393
1.35 -82.49692892316898
1.36 -82.30173869198555
1.37 -82.27167421590082
1.38 -82.15635278512372
1.39 -82.0344180946123
1.4 -82.0414849114309
1.41 -82.35985236684863
1.42 -82.25982171241623
1.43 -82.39187214676592
1.44 -82.35573005498456
1.45 -82.07410693775833
1.46 -81.89422000075072
1.47 -81.46253951238555
1.48 -81.27493069286436
1.49 -80.99673181942323
1.5 -80.62163525027648
1.51 -80.38954762084774
1.52 -80.48014388200089
1.53 -79.99256041775695
1.54 -79.70876353750013
1.55 -79.3843714307621
1.56 -78.78043282601814
1.57 -77.64500402636938
1.58 -76.55530713041578
1.59 -75.12047238585676
1.6 -73.97975650116688
1.61 -72.363962332695
1.62 -71.77926384293491
1.63 -70.44767260961848
1.64 -69.28566694268935
1.65 -67.51378794072187
1.66 -65.72173685637412
1.67 -63.43566761196795
1.68 -61.86430304572192
1.69 -60.39700051221481
1.7 -58.72485861554835
1.71 -58.04685308861544
1.72 -56.75413460423175
1.73 -55.63529805084603
1.74 -54.92334722985895
1.75 -54.64255712883901
1.76 -53.73211005536403
1.77 -53.24031095761042
1.78 -52.743506013481806
1.79 -51.79075212469178
1.8 -50.760011388360766
1.81 -49.94954809617076
1.82 -49.35499168314383
1.83 -48.437166632200466
1.84 -47.994856523171755
1.85 -47.58080915605575
1.86 -47.05687975765519
1.87 -46.478465137272494
1.88 -46.00902143903124
1.89 -44.661166264982555
1.9 -44.00230838678845
1.91 -43.0619399776737
1.92 -42.54018273316723
1.93 -42.11932627987116
1.94 -41.912063584172884
1.95 -40.573538362182084
1.96 -39.67126695193424
1.97 -39.19167501885575
1.98 -38.34915857367951
1.99 -37.00849442882795
2.0 -36.2448039941365
2.01 -34.504682797351784
# 2.02 -31.14100708588258
# 2.03 -29.219658060791723
# 2.04 -30.676806279228696
# 2.05 -34.6750713661887
# 2.06 -42.59477868246675
# 2.07 nan
# 2.1 nan
