# Supplementary material for: Phospholipids are imported into mitochondria by VDAC, a dimeric beta barrel scramblase
Source: Nat Commun. 2023 Dec 8;14:8115. doi: 10.1038/s41467-023-43570-y (PMC10709637; doi:10.1038/s41467-023-43570-y)
Supplement: Supplementary file 6 — Source Data [file 41467_2023_43570_MOESM6_ESM.zip › Fig S10/figs10-b/monomer/up_lipid-wim_ljon.dat]

@ xlabel CV [nm]
@ ylabel interaction energy [kJ mol$^{-1}$]
$ label monomer up
$ color #0d9900
$ linewidth 3
-2.18 -390.80141000000003
-2.17 -364.434435
-2.16 -363.3366476666667
-2.15 -342.0847598571428
-2.14 -357.28101371526316
-2.13 -355.53145563333334
-2.12 -356.8513310104694
-2.11 -354.36159455370364
-2.1 -359.5308280497297
-2.09 -356.666100496338
-2.08 -354.19815622579137
-2.07 -355.5345661415614
-2.06 -351.25102019312277
-2.05 -355.1014056509025
-2.04 -354.9124887320664
-2.03 -352.6808576819147
-2.02 -352.1836595091776
-2.01 -353.9321553178699
-2.0 -352.2544534777672
-1.99 -352.41119917795805
-1.98 -353.54642407873877
-1.97 -351.71445115228767
-1.96 -353.1653778299288
-1.95 -352.2405206298715
-1.94 -351.302328733012
-1.93 -352.5731230762218
-1.92 -351.4270220301167
-1.91 -350.3303382210304
-1.9 -350.13870941768766
-1.89 -350.24062356980073
-1.88 -351.2475977297471
-1.87 -349.95644823069756
-1.86 -349.03878516850995
-1.85 -349.69206954162416
-1.84 -350.0107984631576
-1.83 -349.06282621688047
-1.82 -349.3916131664704
-1.81 -348.7154962715071
-1.8 -348.3235543750085
-1.79 -348.5787298613771
-1.78 -348.62628955269287
-1.77 -347.52448339784064
-1.76 -346.8504917881431
-1.75 -347.3913255620815
-1.74 -346.69282488509714
-1.73 -346.9033796107062
-1.72 -344.28698746251104
-1.71 -343.7077369396805
-1.7 -345.7527163121814
-1.69 -343.80374978023247
-1.68 -343.04081951758707
-1.67 -344.5566304054392
-1.66 -343.76420004233705
-1.65 -343.4365200656406
-1.64 -343.6774479223763
-1.63 -342.94439617333467
-1.62 -344.3407376512211
-1.61 -340.8297435838969
-1.6 -342.2738319848317
-1.59 -340.6931654907878
-1.58 -342.42401477952166
-1.57 -341.26334558405347
-1.56 -340.95464702513834
-1.55 -341.76838503538806
-1.54 -339.045333010901
-1.53 -340.0602005312479
-1.52 -337.82277124171014
-1.51 -338.29053354378976
-1.5 -337.48822222663625
-1.49 -336.46203188911704
-1.48 -336.7190397763836
-1.47 -336.71884808987465
-1.46 -334.6906420143945
-1.45 -334.76463349296614
-1.44 -333.72389427275164
-1.43 -334.41932550587376
-1.42 -334.9536835812196
-1.41 -331.780617992203
-1.4 -332.05625741867857
-1.39 -330.48580050160933
-1.38 -330.98988305790886
-1.37 -330.91284413659577
-1.36 -329.1394459993757
-1.35 -327.64460283808535
-1.34 -326.9421981344894
-1.33 -327.2147084935549
-1.32 -326.9218364476233
-1.31 -326.6489831229949
-1.3 -325.8631895310022
-1.29 -323.48775243895886
-1.28 -326.11995324524463
-1.27 -323.34475771655013
-1.26 -322.02344264583917
-1.25 -323.26227386717807
-1.24 -323.56556541532177
-1.23 -323.430603626505
-1.22 -322.48633177689385
-1.21 -321.3957145137117
-1.2 -322.27726030278154
-1.19 -320.84026786451614
-1.18 -321.85504028243946
-1.17 -320.43590521682086
-1.16 -320.9204282949604
-1.15 -319.7188157546433
-1.14 -319.410930039293
-1.13 -319.49282343449096
-1.12 -317.95211401213123
-1.11 -320.04839083812874
-1.1 -317.54683359984597
-1.09 -317.39632557227736
-1.08 -316.09144827823434
-1.07 -315.67192977906905
-1.06 -313.3689918578317
-1.05 -314.5978695718333
-1.04 -313.0830410871476
-1.03 -311.97869978477615
-1.02 -311.41363464388303
-1.01 -311.80343084735983
-1.0 -309.12281502400435
-0.99 -309.66292503522425
-0.98 -308.93170288334534
-0.97 -308.6043905634784
-0.96 -306.4696162902766
-0.95 -306.26816058190826
-0.94 -305.99528853426875
-0.93 -303.7853605128156
-0.92 -302.7268187107388
-0.91 -301.65221397884574
-0.9 -301.90633842336865
-0.89 -301.53382195957096
-0.88 -299.5708673875796
-0.87 -298.70596302948945
-0.86 -299.22515251045365
-0.85 -297.7559795245327
-0.84 -297.6912674280993
-0.83 -296.8228136680463
-0.82 -296.5766046559594
-0.81 -294.01287879914173
-0.8 -294.7957717105671
-0.79 -293.6617592812336
-0.78 -292.8716262183902
-0.77 -292.6771162261121
-0.76 -289.73658877643265
-0.75 -289.6460798747314
-0.74 -288.16771334450993
-0.73 -286.8708881378116
-0.72 -285.2820338392813
-0.71 -285.2680525400699
-0.7 -283.79473152521257
-0.69 -283.67969959622326
-0.68 -282.8100391928273
-0.67 -282.44098754769703
-0.66 -281.5926993054992
-0.65 -281.41795133796484
-0.64 -279.33026984882804
-0.63 -280.2905070560045
-0.62 -278.9388555476001
-0.61 -278.43258747062265
-0.6 -278.5918752195395
-0.59 -277.7335895722893
-0.58 -276.7645654059336
-0.57 -277.31653496493686
-0.56 -277.3455028626378
-0.55 -276.80712968251504
-0.54 -276.1771684022831
-0.53 -276.7746812842507
-0.52 -276.8797918757386
-0.51 -276.4548814340044
-0.5 -277.64703077131446
-0.49 -278.36823873910697
-0.48 -278.1305967185744
-0.47 -278.9506548306277
-0.46 -279.21642849300576
-0.45 -280.31767707380675
-0.44 -280.24552785060894
-0.43 -280.7898684250803
-0.42 -281.88592678182874
-0.41 -281.6766805958128
-0.4 -281.8728755983592
-0.39 -282.607292128569
-0.38 -282.4984915965196
-0.37 -283.3880096660423
-0.36 -282.3685983891584
-0.35 -283.2258846117626
-0.34 -281.5707240937462
-0.33 -283.26668133892963
-0.32 -282.7359281394155
-0.31 -281.9689101785722
-0.3 -282.63880347002197
-0.29 -282.3952879067091
-0.28 -281.9610936608417
-0.27 -281.2066768723793
-0.26 -281.3112962590567
-0.25 -281.87942576348064
-0.24 -280.5448690850472
-0.23 -280.5482294163574
-0.22 -279.328454050555
-0.21 -278.0631817774263
-0.2 -278.3378489520768
-0.19 -277.2021295582516
-0.18 -276.97164362874867
-0.17 -275.6679659596369
-0.16 -276.2245866783125
-0.15 -274.642539965603
-0.14 -274.2908663862854
-0.13 -273.85748296270253
-0.12 -273.93173531461963
-0.11 -272.79549879817836
-0.1 -272.4186461494509
-0.09 -272.453450880774
-0.08 -273.1406829356012
-0.07 -272.56764969504
-0.06 -272.1123612803584
-0.05 -272.22524403540757
-0.04 -272.154081054049
-0.03 -272.5281641442547
-0.02 -272.83288022655535
-0.01 -272.62242450053674
0.0 -272.4962132993414
0.01 -272.0597620904494
0.02 -271.82424699382176
0.03 -272.39248192842825
0.04 -272.4043789849731
0.05 -271.94523170467846
0.06 -272.28237521484607
0.07 -271.5924592043266
0.08 -271.3654658439675
0.09 -269.96803309739556
0.1 -270.9506439202843
0.11 -270.49749086075064
0.12 -270.14728503081074
0.13 -269.1390571018278
0.14 -269.71596422334176
0.15 -269.580836379857
0.16 -268.9712125818102
0.17 -269.24937976511137
0.18 -269.3972516263382
0.19 -270.09478055126215
0.2 -269.7675229484529
0.21 -269.69918738201073
0.22 -270.31140384959076
0.23 -269.6681175960035
0.24 -269.76745472491086
0.25 -267.95303919835885
0.26 -267.94667213649416
0.27 -266.49519838283913
0.28 -266.04975328125727
0.29 -265.11263907458283
0.3 -264.44830064563604
0.31 -262.985217752166
0.32 -262.5341402861468
0.33 -262.0201284692809
0.34 -261.7000219186562
0.35 -260.25153417231866
0.36 -260.1034276513181
0.37 -260.37265846856656
0.38 -259.9513360638793
0.39 -259.0948581219154
0.4 -259.4444420792758
0.41 -259.9115443956592
0.42 -259.9659482963346
0.43 -260.51022210011786
0.44 -260.6164680250353
0.45 -260.8335822610908
0.46 -261.96653056724034
0.47 -262.8881779218395
0.48 -264.7639114314112
0.49 -265.39624051795244
0.5 -267.22511664913674
0.51 -268.02705981922986
0.52 -270.36853000823544
0.53 -270.05191673497984
0.54 -271.6821952221126
0.55 -272.8768853538172
0.56 -272.2378726279414
0.57 -272.69084151933043
0.58 -273.5255185780537
0.59 -273.8831609933639
0.6 -273.46829372425236
0.61 -274.2124918671258
0.62 -273.73642175896697
0.63 -274.2432768533675
0.64 -273.7191118986784
0.65 -273.79101869108086
0.66 -273.91509828198787
0.67 -274.48752077198174
0.68 -275.0116082092934
0.69 -274.4322222598661
0.7 -274.9647988702846
0.71 -275.45261819679575
0.72 -276.1093684655132
0.73 -276.36853248310035
0.74 -277.68127977257154
0.75 -278.37893644675137
0.76 -278.7302562598948
0.77 -279.36743923911285
0.78 -280.11378876717714
0.79 -280.13152788355177
0.8 -281.571720140387
0.81 -282.4635959068564
0.82 -282.6961573815023
0.83 -282.9495328647452
0.84 -284.5439157723924
0.85 -285.39184569185176
0.86 -285.56523185207317
0.87 -287.252960498241
0.88 -286.4933636438344
0.89 -286.223617139926
0.9 -287.296721922592
0.91 -288.051648703385
0.92 -288.49098927686765
0.93 -287.8740327670508
0.94 -288.64636519651776
0.95 -287.7260983840275
0.96 -289.7907730209504
0.97 -289.3527301784219
0.98 -290.42613171784024
0.99 -291.96348445435785
1.0 -290.9807257988882
1.01 -291.13704658690955
1.02 -292.6124946404457
1.03 -294.36205540768964
1.04 -293.2750092921198
1.05 -294.19636337960884
1.06 -294.1142220264666
1.07 -294.8872531129518
1.08 -297.3479093948031
1.09 -297.9881996945844
1.1 -296.58339228228124
1.11 -296.79826292688585
1.12 -295.8675515732
1.13 -299.717138964188
1.14 -305.98276103164557
1.15 -298.62753872405403
1.16 -302.8465823265714
1.17 -300.7728510665185
1.18 -307.6049803066071
1.19 -305.8967804796296
1.2 -297.6851478001667
1.21 -308.97445181807007
1.22 -303.522632366032
1.23 -303.01748617419474
1.24 -303.67218252635894
1.25 -303.42133123687245
1.26 -306.6181436118952
1.27 -305.12097124262885
1.28 -307.0530364815087
1.29 -305.19775804080535
1.3 -308.61869547899676
1.31 -305.612146695153
1.32 -306.4326464428501
1.33 -307.4220364489153
1.34 -306.40983885780724
1.35 -307.80327924838014
1.36 -307.01746071367444
1.37 -306.55339077900993
1.38 -306.43655136326123
1.39 -309.32211176800234
1.4 -308.21536147811383
1.41 -308.95955568769443
1.42 -308.0414062910592
1.43 -307.153157440026
1.44 -309.12610418680345
1.45 -310.4709427737861
1.46 -311.49402324217203
1.47 -309.5374805049115
1.48 -308.6418003421332
1.49 -309.4772389994497
1.5 -311.61474495386113
1.51 -311.32607961618453
1.52 -311.5271537345424
1.53 -313.04843102198015
1.54 -312.6180230156756
1.55 -311.75839714066603
1.56 -313.46094365163935
1.57 -313.99586201132854
1.58 -314.03211316480656
1.59 -315.99801324266025
1.6 -315.53717406861574
1.61 -316.02987254090874
1.62 -317.3367483325365
1.63 -318.552316375074
1.64 -321.7467397329706
1.65 -320.3963103070872
1.66 -321.86035507373595
1.67 -323.8631946463273
1.68 -324.23693626839315
1.69 -325.102648633764
1.7 -325.65858398517736
1.71 -325.96662233475837
1.72 -328.3252422222886
1.73 -328.26861610389875
1.74 -328.5575218130081
1.75 -331.5435616697464
1.76 -332.03139587001033
1.77 -331.61899749985935
1.78 -333.7978261510091
1.79 -333.3578406212455
1.8 -335.4304289640072
1.81 -335.534962875057
1.82 -335.60109730877014
1.83 -337.291652742406
1.84 -336.33401575930753
1.85 -337.7508183926511
1.86 -338.58410110806466
1.87 -339.9793937949003
1.88 -338.9957753391774
1.89 -340.64589021147907
1.9 -341.3723010698211
1.91 -341.42599583541624
1.92 -341.90740966210535
1.93 -342.0428953822613
1.94 -346.1692515742046
1.95 -343.8743422781725
1.96 -343.25061711928106
1.97 -344.91995392220224
1.98 -344.804459262366
1.99 -345.7475435710339
2.0 -352.8338982656164
2.01 -348.0820905655627
2.02 -346.48752942278475
2.03 -347.51695194873264
2.04 -352.63565105806447
2.05 -346.0277223333333
2.06 -364.8818782833333
2.07 -342.88862099999994
2.08 -324.20646550000004
2.11 -323.2453191
