# Supplementary material for: Phospholipids are imported into mitochondria by VDAC, a dimeric beta barrel scramblase
Source: Nat Commun. 2023 Dec 8;14:8115. doi: 10.1038/s41467-023-43570-y (PMC10709637; doi:10.1038/s41467-023-43570-y)
Supplement: Supplementary file 6 — Source Data [file 41467_2023_43570_MOESM6_ESM.zip › Fig S10/figs10-b/monomer/up_lipid-vdac_ljoff.dat]

@ xlabel CV [nm]
@ ylabel interaction energy [kJ mol$^{-1}$]
$ label monomer up (LJ off)
$ color #0d9900
$ linewidth 3
$ linestyle --
-2.19 0.0120142
-2.17 -0.4694896150000001
-2.16 -0.17955000066666668
-2.15 -0.3982165537285714
-2.14 0.12736819027272725
-2.13 0.008660411625
-2.12 0.008760036216216197
-2.11 0.001419864030555558
-2.1 0.027222037211259743
-2.09 0.06260471268711341
-2.08 0.027647801022666667
-2.07 -0.012569514842606842
-2.06 0.02953035936734177
-2.05 0.007583623142445518
-2.04 0.05025342998730058
-2.03 0.01563403258889736
-2.02 0.009166435981074823
-2.01 0.014163788009772735
-2.0 0.020690633283755814
-1.99 0.022337363101417405
-1.98 0.01799207059790997
-1.97 0.03023643244293456
-1.96 0.0003681576166201517
-1.95 0.018823604194544406
-1.94 0.02742052870314541
-1.93 0.031360584785323053
-1.92 0.010819198207926959
-1.91 0.0027796916640304217
-1.9 0.012980594768798301
-1.89 0.015204717911772591
-1.88 0.0048221671047079945
-1.87 0.031463421105947416
-1.86 0.01332161925747264
-1.85 0.05659650930505126
-1.84 0.041182563795247616
-1.83 0.02153646848369312
-1.82 0.0367204228493858
-1.81 0.028467580062656185
-1.8 0.034651254510053645
-1.79 0.02226709800429563
-1.78 0.04628107022258439
-1.77 0.02394002015706967
-1.76 0.0277131629151061
-1.75 0.030317210030514005
-1.74 0.030428180574548165
-1.73 0.012794330885055799
-1.72 0.023880492843928923
-1.71 0.015667202607055886
-1.7 0.03226824099452381
-1.69 0.009350460130294124
-1.68 0.04143734819709485
-1.67 0.04029346716172254
-1.66 0.052252150315551686
-1.65 0.04145085988447639
-1.64 0.04443054536766408
-1.63 0.06319947595765109
-1.62 0.029091320368669665
-1.61 0.04143454501086337
-1.6 0.00430768928057864
-1.59 0.04902195548475238
-1.58 0.03113145969778199
-1.57 0.02739744394093539
-1.56 0.04403031363536064
-1.55 0.0696525774509278
-1.54 0.05656410550130184
-1.53 0.06326496289054975
-1.52 0.04578382664792233
-1.51 0.034555169668936916
-1.5 0.042036073968329375
-1.49 0.07827992562668987
-1.48 0.03981380647059781
-1.47 0.059217537432142
-1.46 0.055075414963256256
-1.45 0.050332247364042876
-1.44 0.042473533154462735
-1.43 0.06949495472160212
-1.42 0.069013684550684
-1.41 0.019337590169606005
-1.4 0.0529462622115358
-1.39 0.0483246133153143
-1.38 0.03395186467500594
-1.37 0.05281889937352409
-1.36 0.03698395507839232
-1.35 0.06609051983198087
-1.34 0.07211642063564305
-1.33 0.1007688844490895
-1.32 0.06752478301892649
-1.31 0.050980495460339295
-1.3 0.043865145144563494
-1.29 0.07499664365117929
-1.28 0.07693760925803106
-1.27 0.07318753783496454
-1.26 0.04094654857963834
-1.25 0.08699745276326921
-1.24 0.04435270179987803
-1.23 0.0411226622795518
-1.22 0.07170706477248039
-1.21 0.08601954831668934
-1.2 0.08289779488728088
-1.19 0.05315977582521436
-1.18 0.05199719758864711
-1.17 0.07720668427580235
-1.16 0.061298193447237914
-1.15 0.04028359536674808
-1.14 0.06602605716639248
-1.13 0.03334903537362788
-1.12 0.06600151945798823
-1.11 0.030089268997371854
-1.1 0.053479495321270276
-1.09 0.06590892696822129
-1.08 0.04634479359882751
-1.07 0.0697398343315212
-1.06 0.046206475367343285
-1.05 0.07438154176981966
-1.04 0.07131933386070409
-1.03 0.06693809539018727
-1.02 0.06538730464574238
-1.01 0.06170687538872923
-1.0 0.06814392855371838
-0.99 0.06818545387353986
-0.98 0.08493376591266734
-0.97 0.0538361222559454
-0.96 0.07087794038918098
-0.95 0.05718944033018848
-0.94 0.04488679884817969
-0.93 0.07244314501594569
-0.92 0.03505131475423922
-0.91 0.06984856953003868
-0.9 0.05923344693102687
-0.89 0.05881962599063556
-0.88 0.06826957056434911
-0.87 0.03729183569089194
-0.86 0.04794835537472798
-0.85 0.07380316794613237
-0.84 0.059400362823772465
-0.83 0.05450400636422575
-0.82 0.049268447416542675
-0.81 0.04706195590690685
-0.8 0.044150798038371665
-0.79 0.036826601449730156
-0.78 0.09060447832096585
-0.77 0.03598937981050051
-0.76 0.06122768697865454
-0.75 0.07629720783978852
-0.74 0.04162725866960518
-0.73 0.09161644443191383
-0.72 0.06916517939689681
-0.71 0.058770205106294285
-0.7 0.08751689183634762
-0.69 0.05065114994671036
-0.68 0.06569421684119886
-0.67 0.0652542010414982
-0.66 0.05797703641605302
-0.65 0.04671343288197455
-0.64 0.07920076189712766
-0.63 0.0538458292285219
-0.62 0.07923410309054336
-0.61 0.05947440314321405
-0.6 0.09160482006926746
-0.59 0.08788601218798078
-0.58 0.1029489636841002
-0.57 0.11868343053485288
-0.56 0.0909106563273791
-0.55 0.12337322068689358
-0.54 0.105932333034554
-0.53 0.11434817980848766
-0.52 0.11188167918601861
-0.51 0.1275885982266066
-0.5 0.1400700840292976
-0.49 0.1301382883681176
-0.48 0.12380875856580503
-0.47 0.1617933349800553
-0.46 0.14525850097155354
-0.45 0.15692996015348015
-0.44 0.17356015087478271
-0.43 0.16124036309363637
-0.42 0.1862892704955293
-0.41 0.19016165673544244
-0.4 0.1618741597649949
-0.39 0.16986458920733827
-0.38 0.18338209512583764
-0.37 0.1621731573373948
-0.36 0.2108181132876138
-0.35 0.2341118059758413
-0.34 0.1953692572582041
-0.33 0.19278239550197918
-0.32 0.19624484412584436
-0.31 0.20860424278971124
-0.3 0.18125107703337745
-0.29 0.21474440027714936
-0.28 0.23316575234445241
-0.27 0.23977999579738934
-0.26 0.23158657073027555
-0.25 0.2450328717116627
-0.24 0.23452495957104827
-0.23 0.2298701965993344
-0.22 0.2189338086830459
-0.21 0.21979793625898156
-0.2 0.24611235575807194
-0.19 0.24330863564489463
-0.18 0.26714013734097297
-0.17 0.25327520008995985
-0.16 0.2891465551111615
-0.15 0.26138810777093624
-0.14 0.2529058526720568
-0.13 0.2346544118313995
-0.12 0.2485402277135529
-0.11 0.285543257202107
-0.1 0.2803939343590304
-0.09 0.2761450045638929
-0.08 0.26186935866427885
-0.07 0.28787884019333465
-0.06 0.2646306303422495
-0.05 0.3101403412809215
-0.04 0.268054743933961
-0.03 0.2866859199264423
-0.02 0.3564383014675511
-0.01 0.2849543154494858
0.0 0.291906703767466
0.01 0.32217910362328844
0.02 0.35979401170853453
0.03 0.34501803980481527
0.04 0.3593084013099131
0.05 0.35405347528637665
0.06 0.37609539320046204
0.07 0.35525603982384985
0.08 0.40032515063056945
0.09 0.4312890546141312
0.1 0.39753135898701686
0.11 0.43047929259907736
0.12 0.46329908200000003
0.13 0.45085371906923677
0.14 0.4877912513350907
0.15 0.48604556898583184
0.16 0.4541344880261406
0.17 0.4967182636702584
0.18 0.5068066471324245
0.19 0.5231698456368208
0.2 0.46492204798527104
0.21 0.498937519810461
0.22 0.4667265984167459
0.23 0.4761730363593544
0.24 0.44706670484581434
0.25 0.4507776810299454
0.26 0.41903394938441796
0.27 0.379631051645839
0.28 0.3623888009325943
0.29 0.3380623482013688
0.3 0.3394129965747641
0.31 0.3330751320086191
0.32 0.3025426534175259
0.33 0.23362893405138718
0.34 0.22651893981278004
0.35 0.24477654278494965
0.36 0.24622372921583494
0.37 0.2549676094615922
0.38 0.23056714501338604
0.39 0.20821736222866224
0.4 0.20300038933182935
0.41 0.20987342844858758
0.42 0.23225964276730432
0.43 0.21559050792152348
0.44 0.18339526147452706
0.45 0.19928888283918672
0.46 0.19743548813528844
0.47 0.18575613108958033
0.48 0.15015743426148118
0.49 0.17072864595472223
0.5 0.16455827789372363
0.51 0.15666574028198815
0.52 0.16361488870488297
0.53 0.14912214260940956
0.54 0.13655770597051356
0.55 0.14756276995345427
0.56 0.14963467587830018
0.57 0.14628292920720298
0.58 0.12505585733424843
0.59 0.12543776953354294
0.6 0.13487405431253544
0.61 0.13398233460833225
0.62 0.15971941421694594
0.63 0.1173054622209746
0.64 0.1079203056023867
0.65 0.1346755506721768
0.66 0.11069781873051497
0.67 0.116869823763033
0.68 0.09782221285533
0.69 0.11605609602503097
0.7 0.12876737472617306
0.71 0.10127563204250706
0.72 0.1087401204806696
0.73 0.1089393090148626
0.74 0.12271528883383222
0.75 0.1127680552070752
0.76 0.10691933666626943
0.77 0.09745190450382332
0.78 0.1023840246657658
0.79 0.10716478471942753
0.8 0.10348759843982068
0.81 0.11177176651629968
0.82 0.125989654286388
0.83 0.10332390214243947
0.84 0.10170699808632715
0.85 0.10263843911773883
0.86 0.10232192732913935
0.87 0.05240736881890422
0.88 0.09526233156197064
0.89 0.10518179627688194
0.9 0.08179743051082991
0.91 0.10439113732635213
0.92 0.08829529157214569
0.93 0.10003590428532491
0.94 0.06304487089322822
0.95 0.09596492315578625
0.96 0.10231572196968443
0.97 0.060688154187051015
0.98 0.08092644734146467
0.99 0.07858067653293084
1.0 0.08742483132857987
1.01 0.06839495326990983
1.02 0.05883630448855237
1.03 0.08283338348923154
1.04 0.06950318953844883
1.05 0.08135231838950154
1.06 0.07056682717152657
1.07 0.05196993396389119
1.08 0.08855023068257369
1.09 0.05652089740583842
1.1 0.032834418911031435
1.11 0.04149211846183349
1.12 0.04700087927257255
1.13 0.07603547883740125
1.14 0.07076321169130137
1.15 0.05640158560411933
1.16 0.054726406984792086
1.17 0.06488880279452372
1.18 0.06122291333804711
1.19 0.050300863491176476
1.2 0.057026292712558796
1.21 0.07190521952293413
1.22 0.0517487820751478
1.23 0.05612974415497694
1.24 0.03907759034301853
1.25 0.05227354014986768
1.26 0.03223072908588968
1.27 0.07202782080658927
1.28 0.028184441066119968
1.29 0.03838460508021725
1.3 0.03802335066018406
1.31 0.045452549482976196
1.32 0.051615699564150345
1.33 0.009091135500522138
1.34 0.06068052347709228
1.35 0.03682708762080829
1.36 0.019278225767932804
1.37 0.034969479242891566
1.38 0.028506167467152184
1.39 -0.002363978250328941
1.4 0.0573653409242562
1.41 0.05840933344202246
1.42 0.14810025049759998
1.43 0.03835196017012986
1.44 0.09297295895306122
1.45 0.027687692941176456
1.46 -0.002007950778571445
1.47 -0.008755624314999988
1.48 0.07865489812500001
1.49 -0.03507511100249999
1.5 -0.014932083481690145
1.51 -0.0061043987758777896
1.52 0.029723605082644627
1.53 -0.009448604210136123
1.54 0.007678776950184506
1.55 0.04359442636840164
1.56 0.036109315472393155
1.57 0.021697837968602536
1.58 0.05157121868623748
1.59 0.04798694942775969
1.6 0.057031730172661395
1.61 0.04681795088640244
1.62 0.033397756572512524
1.63 0.04314620229709579
1.64 0.05125477396431717
1.65 0.030185219026496308
1.66 0.05437674975450078
1.67 0.08483069683892278
1.68 0.04434375751685686
1.69 0.040747060114296435
1.7 0.04593724925049648
1.71 0.027579784877268747
1.72 0.05707416456685864
1.73 0.03085526818965392
1.74 0.0663975918415607
1.75 0.061880306780744465
1.76 0.10447307650301303
1.77 0.054257890725033696
1.78 0.059205244039619964
1.79 0.03467584848192654
1.8 0.05270185680671246
1.81 0.07061638204563106
1.82 0.06811373524025417
1.83 0.041451985701410864
1.84 0.055975448885257434
1.85 0.047122165842482217
1.86 0.04549402322991486
1.87 0.07034553085102982
1.88 0.07361458695173625
1.89 0.03494861007433932
1.9 0.05584684203953033
1.91 0.06984262327258003
1.92 0.0506175435564
1.93 0.04531560691846702
1.94 0.04593422965595044
1.95 0.059431488211860624
1.96 0.07052704076380266
1.97 0.05230281946536666
1.98 0.061855424396973765
1.99 0.024834703117989885
2.0 0.07022579091307576
2.01 0.053038430862492866
2.02 0.05328386196547671
2.03 0.07554681273547702
2.04 0.05103627532455722
2.05 0.08266588289655619
2.06 0.047394668472508776
2.07 0.059284719028619565
2.08 0.061464303478398395
2.09 0.04899116508238357
2.1 0.057444715100501864
2.11 0.06768178462809538
2.12 0.031063515967382608
2.13 0.026593324258987944
2.14 0.05858937228718655
2.15 0.059372021582104084
2.16 0.05992715263735497
2.17 0.04422018743015907
2.18 0.041761269546995876
2.19 0.04504368034173972
2.2 0.044117627376609514
2.21 0.05590760072791867
2.22 0.04887543998464142
2.23 0.04925491449989858
2.24 0.05347457633333334
2.25 0.023855674899275703
2.26 0.05468511456258928
2.27 0.03293309412353845
2.28 0.02494862881415663
2.29 0.001914926758608694
2.3 0.09202080619131867
2.31 0.06065077346691177
2.32 0.025281374709090906
2.33 -0.009013370239999999
2.34 0.32525327193000003
2.35 0.03094805114285714
2.36 0.0020204353
2.37 -0.02651769
2.39 0.001574369
