# Supplementary material for: Phospholipids are imported into mitochondria by VDAC, a dimeric beta barrel scramblase
Source: Nat Commun. 2023 Dec 8;14:8115. doi: 10.1038/s41467-023-43570-y (PMC10709637; doi:10.1038/s41467-023-43570-y)
Supplement: Supplementary file 6 — Source Data [file 41467_2023_43570_MOESM6_ESM.zip › Fig S10/figs10-b/monomer/down_lipid-vdac_ljoff.dat]

@ xlabel CV [nm]
@ ylabel interaction energy [kJ mol$^{-1}$]
$ label monomer down (LJ off)
$ color #aa12cc
$ linewidth 3
$ linestyle --
-2.16 0.0010021512
-2.15 -0.25478849
-2.14 0.0557652325
-2.13 0.00858029305
-2.12 -0.07799472606666666
-2.11 0.1790534935394737
-2.1 0.023124521584101436
-2.09 0.03921669991949149
-2.08 0.012767766822981367
-2.07 0.10292710245306773
-2.06 0.00038493216618181933
-2.05 0.002309860419722219
-2.04 0.027124988524191616
-2.03 0.015984513611672305
-2.02 0.021446971596550814
-2.01 0.037982197162891654
-2.0 0.05046181070732618
-1.99 0.026804838523877054
-1.98 0.026022380122321498
-1.97 0.028356690379508703
-1.96 0.016884447878395003
-1.95 0.025339327041742212
-1.94 0.01772478915638855
-1.93 0.012488638989719164
-1.92 0.04260814059887732
-1.91 0.01981723857071497
-1.9 0.02869736970466961
-1.89 0.047443875798320476
-1.88 0.03681818100881912
-1.87 0.014850428217663365
-1.86 0.03720965146621718
-1.85 -0.0019288218605185876
-1.84 0.031095575313316377
-1.83 0.018662484052695747
-1.82 0.020367032140086023
-1.81 0.025321298140111227
-1.8 0.03224048242897116
-1.79 0.04127813113867299
-1.78 0.024604216103707544
-1.77 0.038571400149124996
-1.76 0.01684381061978225
-1.75 0.051613728949960205
-1.74 0.034261307994231556
-1.73 0.03625012814697179
-1.72 0.04391088696955796
-1.71 0.0431429925088814
-1.7 0.04207154466309211
-1.69 0.035711611208231825
-1.68 0.03812865334176971
-1.67 0.04138023940929875
-1.66 0.05091222591500996
-1.65 0.041143764126574355
-1.64 0.040257662113914267
-1.63 0.038198327600657396
-1.62 0.03529642754423235
-1.61 0.05634117133844156
-1.6 0.042618963912677894
-1.59 0.025616190100929127
-1.58 0.03996543766158807
-1.57 0.03131234165178688
-1.56 0.0450380711543259
-1.55 0.03769916547277168
-1.54 0.033136518221984275
-1.53 0.053800773476958164
-1.52 0.05276963516198126
-1.51 0.04928808288836471
-1.5 0.04659055150240114
-1.49 0.03758813551904043
-1.48 0.026877202323669903
-1.47 0.045082737427021846
-1.46 0.06709795946640697
-1.45 0.06391914712160647
-1.44 0.05166375102220372
-1.43 0.04201601363974461
-1.42 0.0631738118695631
-1.41 0.07638636809062314
-1.4 0.059163663801389675
-1.39 0.028447047460945944
-1.38 0.06960814079450299
-1.37 0.048686647582789316
-1.36 0.0377840510075504
-1.35 0.055457208028991456
-1.34 0.053966825957566106
-1.33 0.053848909271222954
-1.32 0.06784396332989195
-1.31 0.037023836440960224
-1.3 0.07665207781452958
-1.29 0.04682878956807092
-1.28 0.06107669307011433
-1.27 0.09013244521220262
-1.26 0.06179749220648491
-1.25 0.05076994861474007
-1.24 0.051514589130289765
-1.23 0.06571049403665738
-1.22 0.03336751551844595
-1.21 0.0714415150981304
-1.2 0.048697335436301475
-1.19 0.05088659741770476
-1.18 0.04255071411787295
-1.17 0.07495163421528307
-1.16 0.062065464586853594
-1.15 0.047666983231061034
-1.14 0.07368885785228346
-1.13 0.05325739922612012
-1.12 0.08182199293546812
-1.11 0.06475755709684007
-1.1 0.04706905043668678
-1.09 0.0914040189271471
-1.08 0.038676278677333004
-1.07 0.041620848163878905
-1.06 0.05237160019937026
-1.05 0.05535903801534946
-1.04 0.054934973472383845
-1.03 0.04237278149188661
-1.02 0.0891390376145518
-1.01 0.07261589621945837
-1.0 0.05024010381283316
-0.99 0.06294828066255646
-0.98 0.05846449280054054
-0.97 0.04184524947475691
-0.96 0.05327280144467651
-0.95 0.07624441453614328
-0.94 0.08069128475502998
-0.93 0.0554471265830767
-0.92 0.06050361962255195
-0.91 0.05578498370295845
-0.9 0.049799894650891484
-0.89 0.0758022667640455
-0.88 0.04594507690590019
-0.87 0.0886688445836474
-0.86 0.08014581465040196
-0.85 0.039460418978906765
-0.84 0.0747933827081286
-0.83 0.038672000391945946
-0.82 0.05733177355909875
-0.81 0.09135409025338809
-0.8 0.08673353518963164
-0.79 0.042541423715888885
-0.78 0.038808618831842064
-0.77 0.08587406562677118
-0.76 0.04790733290067933
-0.75 0.049727778289999996
-0.74 0.09565579918951903
-0.73 0.07510941229828097
-0.72 0.0758163539966216
-0.71 0.07185429509183847
-0.7 0.08962642610459082
-0.69 0.08861409310867178
-0.68 0.08280317635278699
-0.67 0.10097700278831279
-0.66 0.07258818361107619
-0.65 0.0968879369241155
-0.64 0.10754474871373933
-0.63 0.1031593875107242
-0.62 0.10913278813496914
-0.61 0.09969497046469457
-0.6 0.11164148987333014
-0.59 0.12231247133841022
-0.58 0.11421100782528906
-0.57 0.11830641672958055
-0.56 0.10407392594993867
-0.55 0.10987718093769111
-0.54 0.1352698120079126
-0.53 0.11377815789003097
-0.52 0.13694841502592733
-0.51 0.14168709457133322
-0.5 0.12364342083625973
-0.49 0.17459150470492832
-0.48 0.15451571210470771
-0.47 0.15935437436059324
-0.46 0.15691826453621224
-0.45 0.1611242733396356
-0.44 0.17532346110535713
-0.43 0.18355721430199734
-0.42 0.16550196563783431
-0.41 0.18093294715969696
-0.4 0.18278250897069157
-0.39 0.20219703989894589
-0.38 0.19029708112062302
-0.37 0.19770195997927187
-0.36 0.2009949477288101
-0.35 0.19434852616545528
-0.34 0.21873032738204323
-0.33 0.21853942140641752
-0.32 0.21218537863361187
-0.31 0.22950553849473138
-0.3 0.2205013045929996
-0.29 0.24522926267441927
-0.28 0.2111451262741742
-0.27 0.25002061640632106
-0.26 0.22350938941926965
-0.25 0.22052874324620195
-0.24 0.2634463803648092
-0.23 0.22085116110741948
-0.22 0.26203118854019625
-0.21 0.24796749661312067
-0.2 0.2368997922023779
-0.19 0.24435469674973456
-0.18 0.2391487048421319
-0.17 0.250989141708867
-0.16 0.26569507179688573
-0.15 0.27432352651504416
-0.14 0.25902434112035205
-0.13 0.2646495120418887
-0.12 0.28556140312873735
-0.11 0.3211336818842563
-0.1 0.2837568807266837
-0.09 0.3146650443830505
-0.08 0.29738157546092703
-0.07 0.28626351037005726
-0.06 0.30694878817133336
-0.05 0.330493340487224
-0.04 0.33583956690305017
-0.03 0.3378881838767992
-0.02 0.3696198589239255
-0.01 0.3366942387346874
0.0 0.35739380257421377
0.01 0.36171439890426826
0.02 0.38603535562046976
0.03 0.39015191426999474
0.04 0.428656923437914
0.05 0.45262024719754423
0.06 0.4609032857902674
0.07 0.453817880270226
0.08 0.43851836780508113
0.09 0.46309608455142204
0.1 0.500475166469596
0.11 0.47388880336283296
0.12 0.5353883510385752
0.13 0.49472209200464057
0.14 0.4752496758703183
0.15 0.4831316764956692
0.16 0.471770901095095
0.17 0.5455019708103032
0.18 0.4548688691216458
0.19 0.44974168264937686
0.2 0.4235877874142468
0.21 0.4455269404871143
0.22 0.39598623196168276
0.23 0.3958298118170209
0.24 0.37474177547619436
0.25 0.40237362782591185
0.26 0.3167485483502022
0.27 0.34633066699296366
0.28 0.3396875429526367
0.29 0.29816146619979145
0.3 0.3181846952724107
0.31 0.3203302197639568
0.32 0.3111645916561383
0.33 0.2716494018769468
0.34 0.2725130419623099
0.35 0.24108978244101664
0.36 0.25332041412775974
0.37 0.2702167094718057
0.38 0.26490730587524736
0.39 0.23854250002996344
0.4 0.2196902966888173
0.41 0.22327267411802387
0.42 0.21573938440613047
0.43 0.18577502682891953
0.44 0.18751568045843064
0.45 0.18224586176975532
0.46 0.1911506879147478
0.47 0.20342055377545004
0.48 0.1542645169342971
0.49 0.14555005602662058
0.5 0.1706910987041716
0.51 0.16495643930001544
0.52 0.17677686307791787
0.53 0.15953126050998834
0.54 0.13733001447486362
0.55 0.1504152378605245
0.56 0.13627023664114557
0.57 0.1503087808911157
0.58 0.13436711667905576
0.59 0.1240463767316173
0.6 0.16039510751288982
0.61 0.12098789200152943
0.62 0.1441518673709918
0.63 0.12920300384977546
0.64 0.12355308008509376
0.65 0.14161942339085082
0.66 0.1472640686227894
0.67 0.10406365031939241
0.68 0.13472486569100295
0.69 0.13115182941170364
0.7 0.1318261219161338
0.71 0.11432317752974346
0.72 0.1211178306275646
0.73 0.14256705478707907
0.74 0.11624951987617907
0.75 0.12120123347186945
0.76 0.12473038254314854
0.77 0.14127792660309138
0.78 0.11146533630645408
0.79 0.11065631703507807
0.8 0.11679569931675289
0.81 0.09174942244505617
0.82 0.10190961668166067
0.83 0.07765325258738032
0.84 0.10420933561413884
0.85 0.11092864693818535
0.86 0.09369281310310379
0.87 0.09328106082718145
0.88 0.09481770001703252
0.89 0.1139133374411465
0.9 0.12141895793297956
0.91 0.07474677846118982
0.92 0.08188011593069065
0.93 0.092257709205234
0.94 0.09291461677584402
0.95 0.11603242475668388
0.96 0.10642852704602908
0.97 0.142537851689738
0.98 0.05708844666868937
0.99 0.08359280080649
1.0 0.09859573041417838
1.01 0.07605879321676043
1.02 0.07876048375801359
1.03 0.048168828707938746
1.04 0.06802475719213451
1.05 0.10962853404488782
1.06 0.05937887602797176
1.07 0.06729008930806829
1.08 0.06762287588876256
1.09 0.05183843170650579
1.1 0.08014563630148495
1.11 0.06592892612736631
1.12 0.05817111602256541
1.13 0.06757352820954629
1.14 0.041407846112565594
1.15 0.04340807850915475
1.16 0.05241756513632694
1.17 0.05094216797814219
1.18 0.06710661242618407
1.19 0.0620979356518421
1.2 0.04925971816933601
1.21 0.07290092703471507
1.22 0.07705195082620864
1.23 0.06424567718326885
1.24 0.08081002875728506
1.25 0.03976248914565174
1.26 0.03500735754259334
1.27 0.061538076474797226
1.28 0.05063615967921508
1.29 0.041690452786340974
1.3 0.05836728206384738
1.31 0.04288567013859407
1.32 0.05669868295051009
1.33 0.04499623506218163
1.34 0.02543181213638989
1.35 0.03868631920673759
1.36 0.0278032553666863
1.37 0.06458148467353814
1.38 0.07840277370682326
1.39 0.0032103565147039437
1.4 0.09579766855384617
1.41 0.005232453547741926
1.42 0.19539646856336634
1.43 -0.10158760063846155
1.44 0.01438598345098039
1.45 0.25933127335257145
1.46 0.06175714600000002
1.47 0.0554997255
1.48 0.05547681119064515
1.49 0.06701772432166665
1.5 0.17156461085525423
1.51 0.029201417812500005
1.52 0.07161005178787233
1.53 0.053566367710379155
1.54 0.06136848845923343
1.55 0.07744143091005555
1.56 0.016964269416491214
1.57 0.03479502790949741
1.58 0.046932596888021
1.59 0.060546795866579295
1.6 0.052329039463543905
1.61 0.0489806360211521
1.62 0.04747796967000001
1.63 0.05864934936825651
1.64 0.06809183176962708
1.65 0.0498998685086931
1.66 0.03978294773816532
1.67 0.04437064790642988
1.68 0.046159337907517764
1.69 0.030129207565949546
1.7 0.06315512534825357
1.71 0.04176644440491756
1.72 0.06407928755702676
1.73 0.031134825695330742
1.74 0.04456535221613111
1.75 0.041376390435929125
1.76 0.04056981279971762
1.77 0.049465093373091615
1.78 0.05198153051529106
1.79 0.0702030813756909
1.8 0.07347464960367354
1.81 0.05828626781775674
1.82 0.058626858238712685
1.83 0.04890700110871457
1.84 0.057557423789044077
1.85 0.04642049108503875
1.86 0.03799800024152201
1.87 0.06670067963846177
1.88 0.04837768966824141
1.89 0.03464442071704031
1.9 0.03518983964228628
1.91 0.04649040300949764
1.92 0.04732963028029738
1.93 0.043958569936359194
1.94 0.061837266640880385
1.95 0.02677523091794769
1.96 0.07162534435071623
1.97 0.04824219437104436
1.98 0.05787415229930516
1.99 0.06720323174650328
2.0 0.05401830686392001
2.01 0.05567918004145381
2.02 0.03880630056051793
2.03 0.0563673080373983
2.04 0.05035422094199204
2.05 0.03268503963972265
2.06 0.036670124055
2.07 0.05932640418327157
2.08 0.052988092046536636
2.09 0.04157652272077855
2.1 0.04707983347918683
2.11 0.05692707063068028
2.12 0.03462891002311883
2.13 0.03542838494569833
2.14 0.061012828085155284
2.15 0.028032911373342444
2.16 0.04043634447103125
2.17 0.04535306210206532
2.18 0.056000675340764014
2.19 0.063837063073284
2.2 0.05898813181066706
2.21 0.04727554920894262
2.22 0.07375687448339727
2.23 0.03288666756209678
2.24 0.029630354313515267
2.25 0.03662762002127587
2.26 0.06640124759755425
2.27 0.027937601802677823
2.28 0.08163371353006328
2.29 0.046510357108396946
2.3 0.021986377926923074
2.31 0.05009203845372549
2.32 -0.022661469280000006
2.33 -0.004099834
2.34 0.0090775526625
2.35 0.0101966
2.36 0.2815223975
2.37 0.008358326666666667
2.38 0.00500362
