# Supplementary material for: Phospholipids are imported into mitochondria by VDAC, a dimeric beta barrel scramblase
Source: Nat Commun. 2023 Dec 8;14:8115. doi: 10.1038/s41467-023-43570-y (PMC10709637; doi:10.1038/s41467-023-43570-y)
Supplement: Supplementary file 6 — Source Data [file 41467_2023_43570_MOESM6_ESM.zip › Fig S10/figs10-b/monomer/up_lipid-wim_ljon_smoothed.dat]

@ xlabel CV [nm]
@ ylabel interaction energy [kJ mol$^{-1}$]
$ label monomer up
$ color #0d9900
$ linewidth 3
# -2.18 nan
# -2.17 nan
# -2.16 -363.5876532478145
-2.15 -356.5336623744812
-2.14 -355.017041576575
-2.13 -353.2220309539824
-2.12 -356.71124459249984
-2.11 -356.58826194871483
-2.1 -356.3216020672064
-2.09 -356.0582490934248
-2.08 -355.43613422130863
-2.07 -354.5502497415432
-2.06 -354.19952738868886
-2.05 -353.89606767991353
-2.04 -353.22588635343675
-2.03 -353.7621133783862
-2.02 -353.1927229437591
-2.01 -352.6924650329375
-2.0 -352.86557831230226
-1.99 -352.7717366409243
-1.98 -352.6183811433361
-1.97 -352.61559457375694
-1.96 -352.39382048476773
-1.95 -352.19916028426434
-1.94 -352.14167445983014
-1.93 -351.5746665380505
-1.92 -351.15430429561377
-1.91 -350.9419632629715
-1.9 -350.67685819367654
-1.89 -350.38274343379265
-1.88 -350.12443282328866
-1.87 -350.03510484807595
-1.86 -349.9891398267473
-1.85 -349.552185524174
-1.84 -349.4392185113285
-1.83 -349.374560731928
-1.82 -349.1008576986048
-1.81 -348.8144439782487
-1.8 -348.7271366454112
-1.79 -348.35371069168525
-1.78 -347.98070979501244
-1.77 -347.794264032427
-1.76 -347.41708303717104
-1.75 -347.0725010487737
-1.74 -346.42500186170776
-1.73 -345.7964508920153
-1.72 -345.4687290420353
-1.71 -344.8909140210623
-1.7 -344.11840200243853
-1.69 -344.17233059102415
-1.68 -344.1836232115554
-1.67 -343.72038396224724
-1.66 -343.695123590676
-1.65 -343.6758389218256
-1.64 -343.63266037098197
-1.63 -343.04576907929396
-1.62 -342.8132314631322
-1.61 -342.21637497681445
-1.6 -342.11229869805186
-1.59 -341.4968202846183
-1.58 -341.52180097286663
-1.57 -341.4207115829779
-1.56 -341.0911450870005
-1.55 -340.61838223734577
-1.54 -339.9302673688771
-1.53 -339.3974446726074
-1.52 -338.54141211085704
-1.51 -338.0247518865002
-1.5 -337.35651973552734
-1.49 -337.1357351051603
-1.48 -336.4157567992812
-1.47 -335.8710390525472
-1.46 -335.3234115292741
-1.45 -334.86346867517216
-1.44 -334.51043577344115
-1.43 -333.9284309690029
-1.42 -333.3867557541453
-1.41 -332.7391369999169
-1.4 -332.0532485103239
-1.39 -331.2450806213991
-1.38 -330.7168462228336
-1.37 -329.834515306715
-1.36 -329.125794833291
-1.35 -328.3707599204202
-1.34 -327.57255838262574
-1.33 -327.0744658073496
-1.32 -326.7181831459329
-1.31 -326.0272940068268
-1.3 -325.80834295716477
-1.29 -325.09292721095017
-1.28 -324.16781911551897
-1.27 -323.64763598275414
-1.26 -323.6631985780267
-1.25 -323.12532865427886
-1.24 -322.95364346634756
-1.23 -322.82809783992207
-1.22 -322.6310951270428
-1.21 -322.08603561688165
-1.2 -321.7709229480685
-1.19 -321.36083763605393
-1.18 -321.26578039230367
-1.17 -320.754091482676
-1.16 -320.46822391763135
-1.15 -319.9957805480417
-1.14 -319.49902230710376
-1.13 -319.32461481573745
-1.12 -318.890218384778
-1.11 -318.4872974913748
-1.1 -317.8070224601235
-1.09 -317.35098561351106
-1.08 -316.0151058174517
-1.07 -315.4253130118492
-1.06 -314.5626561148232
-1.05 -313.7401064161316
-1.04 -312.8884473890944
-1.03 -312.57533518699995
-1.02 -311.4803242774342
-1.01 -310.7963010670495
-1.0 -310.1869016867634
-0.99 -309.62505287068245
-0.98 -308.5582899592658
-0.97 -307.98735907084654
-0.96 -307.2538317706555
-0.95 -306.2245632965495
-0.94 -305.0490489260016
-0.93 -304.0855684637155
-0.92 -303.2132040320075
-0.91 -302.32091071706793
-0.9 -301.4780120920208
-0.89 -300.6738409557709
-0.88 -300.18842866209246
-0.87 -299.3583568823252
-0.86 -298.5898459760309
-0.85 -298.04023523212425
-0.84 -297.61436355741824
-0.83 -296.5719088151559
-0.82 -295.9798672523628
-0.81 -295.1739656229896
-0.8 -294.3837281330584
-0.79 -293.60383044708897
-0.78 -292.74857244254713
-0.77 -291.71863407538
-0.76 -290.6198248880352
-0.75 -289.4196772719195
-0.74 -287.9406607945534
-0.73 -287.04695354728085
-0.72 -285.8766838773771
-0.71 -284.9790811277197
-0.7 -284.1669113387229
-0.69 -283.598702080406
-0.68 -282.8636314334919
-0.67 -282.38827539604233
-0.66 -281.5183894465633
-0.65 -281.01448301919874
-0.64 -280.3140566191793
-0.63 -279.682034252204
-0.62 -279.116819028519
-0.61 -278.7974829732112
-0.6 -278.092294643197
-0.59 -277.7678305266644
-0.58 -277.5504136050674
-0.57 -277.19346449766255
-0.56 -276.88218026366127
-0.55 -276.88420343932466
-0.54 -276.796854821485
-0.53 -276.61873053575835
-0.52 -276.7867107535182
-0.51 -277.2249248208831
-0.5 -277.4961079077478
-0.49 -277.91028049872557
-0.48 -278.4625899105258
-0.47 -278.9967191710243
-0.46 -279.3721769933247
-0.45 -279.90403133462587
-0.44 -280.49108572486614
-0.43 -280.98313614542747
-0.42 -281.294175850338
-0.41 -281.76652870593
-0.4 -282.10825334021786
-0.39 -282.4086699170606
-0.38 -282.54705347572974
-0.37 -282.81765527841037
-0.36 -282.6103416714459
-0.35 -282.76397961992785
-0.34 -282.63356331460244
-0.33 -282.5536256724852
-0.32 -282.4362094441371
-0.31 -282.60112220672966
-0.3 -282.34000467111207
-0.29 -282.0341544177048
-0.28 -281.9026316338018
-0.27 -281.7507560924935
-0.26 -281.3806723281611
-0.25 -281.09809947926425
-0.24 -280.7224549148994
-0.23 -280.0728320185733
-0.22 -279.36451665629255
-0.21 -278.6959687509335
-0.2 -277.98065159341166
-0.19 -277.248553975228
-0.18 -276.8808349554053
-0.17 -276.14177315811054
-0.16 -275.5595205237173
-0.15 -274.93668839050804
-0.14 -274.5894422615046
-0.13 -273.9036246854778
-0.12 -273.4588459222474
-0.11 -273.0913628211451
-0.1 -272.94800281572486
-0.09 -272.6751856918089
-0.08 -272.53855818824496
-0.07 -272.4998777654363
-0.06 -272.4400038000913
-0.05 -272.317500041822
-0.04 -272.370546148125
-0.03 -272.47255879216067
-0.02 -272.5267526449474
-0.01 -272.5078888522275
0.0 -272.3671054221409
0.01 -272.2790257625155
0.02 -272.2354166594028
0.03 -272.1252203404702
0.04 -272.16974296534954
0.05 -272.1233854074505
0.06 -271.91798219055835
0.07 -271.43071301304286
0.08 -271.23179545616404
0.09 -270.87481858534494
0.1 -270.5857837506418
0.11 -270.1405020022138
0.12 -270.09008822740304
0.13 -269.8161267193176
0.14 -269.5108710635295
0.15 -269.33129001038964
0.16 -269.3829289152917
0.17 -269.4586921808758
0.18 -269.49602949459495
0.19 -269.64162445463506
0.2 -269.854029271531
0.21 -269.908202465464
0.22 -269.8427373001938
0.23 -269.47984055017497
0.24 -269.1293375010717
0.25 -268.36609640772133
0.26 -267.6424235447721
0.27 -266.71146041470644
0.28 -266.0105127041619
0.29 -265.0182218272963
0.3 -264.2260102079578
0.31 -263.4200852455625
0.32 -262.7375618143772
0.33 -261.8982085197137
0.34 -261.3218504995441
0.35 -260.8895541360281
0.36 -260.4757956549478
0.37 -259.95476289559963
0.38 -259.7933444769911
0.39 -259.75496782585924
0.4 -259.67362579141286
0.41 -259.7854029986605
0.42 -260.08972497928454
0.43 -260.36755301564756
0.44 -260.7785502499638
0.45 -261.3629961750647
0.46 -262.21373404132345
0.47 -263.1696885399069
0.48 -264.44799541751604
0.49 -265.66010126791394
0.5 -267.1561716851931
0.51 -268.21377274590685
0.52 -269.47096368673886
0.53 -270.601317427675
0.54 -271.4434799894173
0.55 -271.9079422916363
0.56 -272.6026626602511
0.57 -273.04285581450137
0.58 -273.1611374885884
0.59 -273.5560613364252
0.6 -273.76517738435257
0.61 -273.9087290394153
0.62 -273.8759192204782
0.63 -273.9404642138439
0.64 -273.8809854968163
0.65 -274.03120529941924
0.66 -274.18487157060446
0.67 -274.327493642842
0.68 -274.56224967868275
0.69 -274.8697536616443
0.7 -275.19412320035065
0.71 -275.465508055112
0.72 -276.1153195576531
0.73 -276.79814707294645
0.74 -277.4536746855662
0.75 -278.10528884028616
0.76 -278.8543400971015
0.77 -279.34438971929757
0.78 -279.9829464580247
0.79 -280.72961438741703
0.8 -281.3953580158949
0.81 -281.96250683540853
0.82 -282.8449844131767
0.83 -283.60900952346964
0.84 -284.229336712513
0.85 -285.1406973358607
0.86 -285.8494634916786
0.87 -286.18540376518524
0.88 -286.5663790113333
0.89 -287.0636623815957
0.9 -287.311268137321
0.91 -287.58740196196425
0.92 -288.0719515732826
0.93 -288.15782686556975
0.94 -288.50565172908284
0.95 -288.67799990939363
0.96 -289.18841969955156
0.97 -289.8518435511196
0.98 -290.5027690340917
0.99 -290.7720237472835
1.0 -291.4239766396883
1.01 -292.2111613776582
1.02 -292.47346634521057
1.03 -293.1165938613547
1.04 -293.71202894926614
1.05 -294.1669806437674
1.06 -294.76415144119005
1.07 -295.70678952168294
1.08 -296.18419530221746
1.09 -296.7210034823013
1.1 -296.9170631743509
1.11 -297.3909090882279
1.12 -298.9898213556402
1.13 -299.39865064399476
1.14 -300.6083145239319
1.15 -301.58937442259554
1.16 -303.1669426910793
1.17 -303.14974658067615
1.18 -302.9612683958987
1.19 -304.1868422941984
1.2 -304.7367985541011
1.21 -303.8192997276186
1.22 -303.37438013696453
1.23 -304.5216168243056
1.24 -304.0503551830707
1.25 -304.37002295839005
1.26 -305.1771330198529
1.27 -305.48224812274213
1.28 -306.521720971167
1.29 -306.3205215878185
1.3 -306.5828566278627
1.31 -306.6566566213441
1.32 -306.8990727847445
1.33 -306.7359895386212
1.34 -307.0170523423254
1.35 -307.04120120955747
1.36 -306.84410419242664
1.37 -307.42655877446566
1.38 -307.50897522041237
1.39 -307.89739421521637
1.4 -308.1949973176262
1.41 -308.33831853297914
1.42 -308.2991170167394
1.43 -308.7502332758739
1.44 -309.2571267867694
1.45 -309.5563416295398
1.46 -309.85407020996126
1.47 -309.9242971724905
1.48 -310.1530576085055
1.49 -310.11946888330806
1.5 -310.51740352923423
1.51 -311.3987296652036
1.52 -312.02688646844877
1.53 -312.0556169058097
1.54 -312.4825897129007
1.55 -312.9763313682579
1.56 -313.1730677968232
1.57 -313.84906584222017
1.58 -314.6048212278101
1.59 -315.11860700566393
1.6 -315.7867842699055
1.61 -316.69082491195906
1.62 -317.84057021002116
1.63 -318.81239745771546
1.64 -319.97849396428086
1.65 -321.283783227039
1.66 -322.4207072057028
1.67 -323.0918889858615
1.68 -324.1443437214795
1.69 -324.965597173684
1.7 -325.8580066888763
1.71 -326.6643426559774
1.72 -327.3553172918263
1.73 -328.53231282874003
1.74 -329.74526753579045
1.75 -330.40401859130463
1.76 -331.5098606007267
1.77 -332.4699243623742
1.78 -333.2472978212263
1.79 -333.9480112222356
1.8 -334.7444311840178
1.81 -335.44319650229716
1.82 -336.0384315299096
1.83 -336.5025094156384
1.84 -337.1123370622399
1.85 -337.9879963594659
1.86 -338.3288208788202
1.87 -339.1911957692545
1.88 -339.9154923046885
1.89 -340.4838712501588
1.9 -340.8694744235998
1.91 -341.4788984322166
1.92 -342.58357070476166
1.93 -343.083978946432
1.94 -343.4489032032049
1.95 -344.0514120552243
1.96 -344.6037248312453
1.97 -344.51938323061114
1.98 -346.3112944280999
1.99 -347.2775891173563
2.0 -347.5911042174728
2.01 -348.1336027547461
2.02 -349.51122425215215
2.03 -348.14998906569554
2.04 -351.5099466092497
2.05 -350.7901649246927
# 2.06 -346.1280676349462
# 2.07 -340.25000124333326
# 2.08 nan
# 2.11 nan
