# Supplementary material for: Phospholipids are imported into mitochondria by VDAC, a dimeric beta barrel scramblase
Source: Nat Commun. 2023 Dec 8;14:8115. doi: 10.1038/s41467-023-43570-y (PMC10709637; doi:10.1038/s41467-023-43570-y)
Supplement: Supplementary file 6 — Source Data [file 41467_2023_43570_MOESM6_ESM.zip › Fig S10/figs10-b/dimer/down_lipid-wim_ljon.dat]

@ xlabel CV [nm]
@ ylabel interaction energy [kJ mol$^{-1}$]
@ xrange -2.3 2.3
$ label dimer down
-2.44 -401.60624
-2.43 -256.72763
-2.42 -341.45561499999997
-2.35 -358.13612520000004
-2.33 -392.40972
-2.32 -336.72208
-2.31 -346.23435
-2.3 -371.5407331866666
-2.29 -365.51863133999996
-2.28 -364.7495954
-2.27 -359.06821
-2.26 -341.6452456
-2.25 -353.6744605
-2.24 -356.4951195714286
-2.23 -356.5333825
-2.22 -359.45634022307695
-2.21 -364.363522
-2.2 -353.74722393599995
-2.19 -358.88883458285716
-2.18 -365.40903236363636
-2.17 -355.130854
-2.16 -337.8405248
-2.15 -346.1559362266666
-2.14 -356.208586482188
-2.13 -347.32498889375
-2.12 -354.5572454772728
-2.11 -358.2898885466667
-2.1 -355.8944442592078
-2.09 -346.1748749953571
-2.08 -347.37478083488895
-2.07 -350.5790863463461
-2.06 -356.38477186378793
-2.05 -355.65475396090915
-2.04 -344.64750227493823
-2.03 -356.99375558461384
-2.02 -354.45085383975857
-2.01 -351.93207229867346
-2.0 -346.52194284272866
-1.99 -350.9330390940476
-1.98 -346.57044985730806
-1.97 -347.16603123657717
-1.96 -347.67131257561005
-1.95 -352.5177664071084
-1.94 -349.6003631498498
-1.93 -345.8762245258057
-1.92 -340.3486546750314
-1.91 -345.9246763781829
-1.9 -345.3773309921318
-1.89 -341.69673050154546
-1.88 -345.30268445303625
-1.87 -346.9658222889884
-1.86 -342.36521195877197
-1.85 -342.8496037308089
-1.84 -344.21066008417256
-1.83 -339.90436089750693
-1.82 -345.7742115088479
-1.81 -341.2606721098776
-1.8 -338.8185029905504
-1.79 -341.19732748545596
-1.78 -339.7069402802505
-1.77 -340.2782379435939
-1.76 -338.77406539060337
-1.75 -338.9834617458741
-1.74 -341.0484940501836
-1.73 -337.4858596854659
-1.72 -336.7333738332013
-1.71 -339.5640522064371
-1.7 -339.293580051148
-1.69 -338.3979076149117
-1.68 -339.1608092776438
-1.67 -340.27093873653644
-1.66 -336.5563802964173
-1.65 -337.87365773877895
-1.64 -336.4831701843308
-1.63 -337.517682173874
-1.62 -335.5060227851958
-1.61 -335.56931739453984
-1.6 -335.1131596614288
-1.59 -334.6656351692973
-1.58 -334.2328134996616
-1.57 -334.08221876010174
-1.56 -334.68462084626526
-1.55 -333.98692960944413
-1.54 -334.3207842564129
-1.53 -331.5064441600156
-1.52 -330.6899225483414
-1.51 -332.08246148811804
-1.5 -334.1563607503159
-1.49 -331.0897343324401
-1.48 -331.1194584557631
-1.47 -331.80371305485636
-1.46 -329.9725446576257
-1.45 -329.46500563594793
-1.44 -330.4324758641012
-1.43 -328.57990001312976
-1.42 -328.8822026183534
-1.41 -327.5373253876879
-1.4 -328.61324751246855
-1.39 -327.1895209701728
-1.38 -329.45246956353503
-1.37 -327.6375055328151
-1.36 -326.67040629026184
-1.35 -326.09924810601456
-1.34 -325.1928804612411
-1.33 -325.11034339074274
-1.32 -325.9370787133355
-1.31 -326.0323950417044
-1.3 -324.72324227563735
-1.29 -322.09581711725946
-1.28 -323.5692909993557
-1.27 -325.01216173676016
-1.26 -323.01391846258815
-1.25 -321.29051297463263
-1.24 -322.37270213581314
-1.23 -321.96459411019333
-1.22 -322.5365288918329
-1.21 -319.58174214944273
-1.2 -321.6625505107231
-1.19 -319.6813732328872
-1.18 -318.4649687113006
-1.17 -318.5445764674063
-1.16 -320.1708180802216
-1.15 -318.0154059747558
-1.14 -316.3713374526254
-1.13 -315.0217845171011
-1.12 -318.0444610893678
-1.11 -316.7609960947219
-1.1 -314.9656850622218
-1.09 -317.0324832494196
-1.08 -316.8367016378762
-1.07 -315.77549430014284
-1.06 -316.5145950289162
-1.05 -312.76272928789126
-1.04 -312.220398214684
-1.03 -312.9657218927811
-1.02 -313.6655481497022
-1.01 -311.6543756457709
-1.0 -311.76404665945273
-0.99 -311.711123947308
-0.98 -309.4412229182259
-0.97 -310.32131596081825
-0.96 -311.01187524568365
-0.95 -309.51345583981237
-0.94 -309.1347022631523
-0.93 -309.490813250526
-0.92 -306.9726922886666
-0.91 -305.40804853511173
-0.9 -305.74592820351836
-0.89 -308.28236942210276
-0.88 -304.96331425025704
-0.87 -305.6446460257781
-0.86 -305.3937185114927
-0.85 -304.438086327952
-0.84 -302.71717140044956
-0.83 -300.5176650665888
-0.82 -300.54611056622645
-0.81 -300.31804776404164
-0.8 -299.6229224775826
-0.79 -299.60635040544156
-0.78 -298.44762216770096
-0.77 -297.3622522616427
-0.76 -297.5709670978164
-0.75 -295.9437112872213
-0.74 -294.62925418369093
-0.73 -295.24736254711155
-0.72 -294.7007673521683
-0.71 -292.8037181846184
-0.7 -292.7703596212102
-0.69 -288.8795167655481
-0.68 -288.19818259691544
-0.67 -287.7204272246527
-0.66 -287.47215424354573
-0.65 -283.20107701432255
-0.64 -286.8854087880391
-0.63 -283.9502580991382
-0.62 -284.72452782185803
-0.61 -281.88867589269495
-0.6 -282.717786309895
-0.59 -278.78102219570746
-0.58 -280.710924630659
-0.57 -278.51717679838674
-0.56 -279.305003143665
-0.55 -277.15173297840397
-0.54 -278.75553868676286
-0.53 -277.5495237364393
-0.52 -274.41610581878234
-0.51 -276.08211351287196
-0.5 -277.03207778562233
-0.49 -275.58503673771474
-0.48 -274.94703283634203
-0.47 -276.0762077093537
-0.46 -275.64936798638735
-0.45 -274.9598649305993
-0.44 -273.6200098134443
-0.43 -274.2647371477814
-0.42 -273.6845821208408
-0.41 -273.34373828685835
-0.4 -272.8568917864873
-0.39 -273.21171192852034
-0.38 -270.94554511256376
-0.37 -271.8343016296853
-0.36 -271.1016009260681
-0.35 -272.1537264535685
-0.34 -270.330616728873
-0.33 -270.3562969661547
-0.32 -269.9368017991584
-0.31 -270.9353961082333
-0.3 -269.62535131367537
-0.29 -266.9845199785848
-0.28 -268.92805816227104
-0.27 -270.39441064143335
-0.26 -268.03171410159894
-0.25 -267.9461511141383
-0.24 -266.59954795701276
-0.23 -268.18246993369485
-0.22 -266.8684264384301
-0.21 -266.29911155102536
-0.2 -267.05555272076055
-0.19 -267.4999736232952
-0.18 -265.92571921513274
-0.17 -266.01217331960345
-0.16 -263.6291683784202
-0.15 -265.53680071432154
-0.14 -263.3793066806829
-0.13 -263.31112198024096
-0.12 -263.8987467683939
-0.11 -262.14365016357215
-0.1 -262.1326338636813
-0.09 -260.9688093440318
-0.08 -261.83900655349555
-0.07 -260.7151335028123
-0.06 -260.11725935645575
-0.05 -259.32772499036696
-0.04 -260.6320635546252
-0.03 -261.60602642095694
-0.02 -262.61321004131685
-0.01 -262.86810519387035
0.0 -262.53652557119744
0.01 -262.7615829674338
0.02 -261.39114931268045
0.03 -262.5938324739776
0.04 -265.04508279027345
0.05 -264.5893966726979
0.06 -262.92216445950936
0.07 -264.4918232480508
0.08 -265.43266958231106
0.09 -265.9264053386886
0.1 -267.0228263821899
0.11 -267.4650993183592
0.12 -267.21679822128806
0.13 -268.2794758358031
0.14 -267.1077579235017
0.15 -268.28043912326393
0.16 -270.826002531484
0.17 -270.87624202442794
0.18 -268.9740443931896
0.19 -270.8732470209345
0.2 -271.9089041376362
0.21 -272.1597776659543
0.22 -272.98703945210286
0.23 -272.46747115279885
0.24 -272.88870546976034
0.25 -275.95376474798184
0.26 -275.08068535301044
0.27 -275.3338858603985
0.28 -274.97841953038244
0.29 -278.5355897660741
0.3 -278.01578664627556
0.31 -276.2365046602746
0.32 -277.17570169551703
0.33 -278.29593643708836
0.34 -278.3023469552167
0.35 -278.18760447418657
0.36 -278.58036006743293
0.37 -279.65405949993266
0.38 -279.5038498358616
0.39 -280.67850004079105
0.4 -279.9133083819431
0.41 -279.4919399888307
0.42 -279.20946976820454
0.43 -281.67297450640757
0.44 -281.3690209494403
0.45 -279.8836683346029
0.46 -281.5393658259317
0.47 -282.20845141995227
0.48 -280.69041932584423
0.49 -281.79351159098417
0.5 -281.3204023935663
0.51 -280.23943906974995
0.52 -281.9035342276544
0.53 -281.6796032620625
0.54 -282.36788443449035
0.55 -281.6480206954339
0.56 -281.35840388298357
0.57 -281.04557095413224
0.58 -281.2939884609585
0.59 -281.97679438832324
0.6 -280.3509102935242
0.61 -281.76830918026934
0.62 -282.90666364190866
0.63 -282.5865348116422
0.64 -281.7585519798066
0.65 -283.9978775632249
0.66 -282.5384802585512
0.67 -284.2984476086955
0.68 -285.97733292870885
0.69 -284.92844157353034
0.7 -283.3495586990425
0.71 -283.28831675102424
0.72 -283.11341423481304
0.73 -284.57751693044816
0.74 -283.5983758568064
0.75 -285.40222883319234
0.76 -283.8103815905322
0.77 -287.9779700269452
0.78 -283.532984904326
0.79 -285.4976664651839
0.8 -283.33885346322785
0.81 -286.6063855298267
0.82 -285.78074709950334
0.83 -285.4429309051943
0.84 -285.3860255197086
0.85 -285.60340270213686
0.86 -285.66525151109283
0.87 -286.679831273147
0.88 -285.67113194064837
0.89 -285.61229571306455
0.9 -285.91438572673013
0.91 -287.15819655898406
0.92 -285.3230754112067
0.93 -288.26880592339467
0.94 -289.4268443455601
0.95 -287.73339091231196
0.96 -287.80421204348676
0.97 -286.1949562381324
0.98 -289.60571800946633
0.99 -285.83002008389354
1.0 -288.09899301611597
1.01 -288.9232626264773
1.02 -288.76600180649694
1.03 -290.38779534020773
1.04 -286.03140990977505
1.05 -287.79126156145963
1.06 -287.55166542235276
1.07 -287.94973096032135
1.08 -289.0154065020885
1.09 -287.60421284424046
1.1 -288.52553823515416
1.11 -286.5091158565789
1.12 -287.5113844471765
1.13 -288.7858244839394
1.14 -289.3199101250216
1.15 -290.2185391770811
1.16 -290.25635303724397
1.17 -289.35057897823697
1.18 -290.38345431042285
1.19 -289.9308793176266
1.2 -289.6659785625963
1.21 -290.67614223751264
1.22 -291.8109877715719
1.23 -290.8730893666075
1.24 -291.97340582641243
1.25 -292.65072889516523
1.26 -294.09632777594715
1.27 -293.707649146664
1.28 -295.15899046095615
1.29 -297.8626384355677
1.3 -297.17889174790133
1.31 -297.62250280664045
1.32 -301.1110264907672
1.33 -300.42119677124356
1.34 -303.5605781274499
1.35 -297.7932900253077
1.36 -303.96596477353063
1.37 -304.64222634654345
1.38 -302.0041838286386
1.39 -303.4624578824267
1.4 -305.96734198242973
1.41 -305.82086172857686
1.42 -304.4877639331866
1.43 -307.13728770889225
1.44 -307.5837203042849
1.45 -306.9882741407589
1.46 -309.41649160507455
1.47 -312.21702003529094
1.48 -309.877106172057
1.49 -310.4456495471361
1.5 -307.5190157826027
1.51 -312.036988797459
1.52 -311.71231533535394
1.53 -313.3435218883134
1.54 -311.14020550715816
1.55 -314.97683095382547
1.56 -313.23521815094773
1.57 -311.49561442752594
1.58 -314.36444048785495
1.59 -316.0027496220699
1.6 -313.6138114643961
1.61 -316.13020321720205
1.62 -314.5571347138567
1.63 -317.50913169901963
1.64 -317.3815239392009
1.65 -318.5910258648198
1.66 -317.9006811809376
1.67 -318.5909260945788
1.68 -315.90528402375594
1.69 -320.5365604969466
1.7 -319.9969812969841
1.71 -321.5859317351905
1.72 -321.89655061536155
1.73 -320.41403620624396
1.74 -321.32634422909916
1.75 -321.30617184080234
1.76 -323.0880784114652
1.77 -324.9593861478608
1.78 -323.27128463538804
1.79 -324.7417169764233
1.8 -324.52795688026345
1.81 -324.9496133428125
1.82 -326.35789409700857
1.83 -327.6363224872403
1.84 -325.45912575694484
1.85 -324.6734917389882
1.86 -326.82946365602413
1.87 -327.59533689592246
1.88 -328.84026552711
1.89 -327.906642119701
1.9 -331.96565333598096
1.91 -331.3304931024952
1.92 -328.2812845077999
1.93 -330.3431486113568
1.94 -331.1754065973646
1.95 -330.27688442723127
1.96 -329.09116688477167
1.97 -330.30857737844383
1.98 -331.35830423729124
1.99 -332.00715444158305
2.0 -333.65584960097306
2.01 -335.70386370730546
2.02 -335.6891462309688
2.03 -331.7006285645153
2.04 -334.25648174053583
2.05 -334.610791573191
2.06 -335.60836885835425
2.07 -334.0675043705882
2.08 -337.7336035262722
2.09 -339.40404120543747
2.1 -339.6285666481169
2.11 -339.25492896863017
2.12 -338.04007779337394
2.13 -341.7838224016641
2.14 -341.15897166749994
2.15 -340.69692921
2.16 -341.37385480684213
2.17 -339.35310607625
2.18 -338.88707576177967
2.19 -342.5534316397692
2.2 -342.06651500032785
2.21 -348.7919088
2.22 -334.61229325
2.23 -338.95269852802943
2.24 -342.64440916140916
2.25 -345.0008043151515
2.26 -335.78135849999995
2.27 -350.20570578
2.28 -338.9669497130435
2.29 -349.1813359624375
2.3 -344.11732843333334
2.31 -365.1577028571429
2.32 -347.47569272299995
2.33 -360.2146027125
2.34 -344.73888475
2.35 -336.04077920000003
2.36 -347.5465341428571
2.37 -308.37229
2.38 -336.06516
2.39 -356.5489907
2.4 -342.096642995
2.41 -323.48511499999995
2.42 -350.9859
2.43 -359.347960459
2.44 -347.7829096666667
2.47 -378.4472
2.49 -378.63768
2.5 -339.87327100000005
2.51 -269.87088000000006
2.53 -381.02734
2.54 -378.53416000000004
