# Supplementary material for: Phospholipids are imported into mitochondria by VDAC, a dimeric beta barrel scramblase
Source: Nat Commun. 2023 Dec 8;14:8115. doi: 10.1038/s41467-023-43570-y (PMC10709637; doi:10.1038/s41467-023-43570-y)
Supplement: Supplementary file 6 — Source Data [file 41467_2023_43570_MOESM6_ESM.zip › Fig S10/figs10-b/dimer/down_lipid-wim_ljoff_smoothed.dat]

@ xlabel CV [nm]
@ ylabel interaction energy [kJ mol$^{-1}$]
$ color #ffa200
$ linewidth 3
$ linestyle --
# -2.21 nan
# -2.2 nan
# -2.17 -373.91246233000004
# -2.16 -369.6678627349999
# -2.15 -372.4342019091818
-2.14 -371.575132685906
-2.13 -369.9542608393434
-2.12 -369.6003983267285
-2.11 -370.6971679247465
-2.1 -371.1079181041863
-2.09 -371.66522555861565
-2.08 -371.86074500371626
-2.07 -372.0514294516843
-2.06 -372.1072237511552
-2.05 -371.5447832135514
-2.04 -371.4966907954319
-2.03 -371.65506887918224
-2.02 -371.53669649803624
-2.01 -371.702641768345
-2.0 -371.8507914811447
-1.99 -371.7365964914307
-1.98 -371.65773051114564
-1.97 -371.74085276105353
-1.96 -371.5586351414077
-1.95 -371.51586400404864
-1.94 -371.6780954787872
-1.93 -371.576154484379
-1.92 -371.59133443380347
-1.91 -371.6365400119088
-1.9 -371.61841472492534
-1.89 -371.6065099970914
-1.88 -371.97400600455103
-1.87 -371.94093897192204
-1.86 -371.9595441041259
-1.85 -372.0847675322601
-1.84 -372.09295204400377
-1.83 -371.94718785782356
-1.82 -372.07227668637404
-1.81 -372.27042897710874
-1.8 -372.23055972355843
-1.79 -372.4302486151301
-1.78 -372.4869281254811
-1.77 -372.4922124194547
-1.76 -372.36499881602185
-1.75 -372.24826901629376
-1.74 -372.2113486480262
-1.73 -372.19119062094506
-1.72 -372.1227708910181
-1.71 -372.2094915016745
-1.7 -372.35548702312843
-1.69 -372.24399901876734
-1.68 -372.20399872011774
-1.67 -372.3225119970534
-1.66 -372.15764069057093
-1.65 -372.22201160971764
-1.64 -372.3986560621089
-1.63 -372.38869659650373
-1.62 -372.3506780091598
-1.61 -372.4330010289864
-1.6 -372.2580065363064
-1.59 -372.14066877128005
-1.58 -372.1393562894994
-1.57 -372.1250744031354
-1.56 -372.1086280863695
-1.55 -372.13733827167135
-1.54 -372.0829140994523
-1.53 -372.00101876727877
-1.52 -371.85954146110583
-1.51 -371.8228376809741
-1.5 -371.824438955112
-1.49 -371.8311417483936
-1.48 -371.81051019410313
-1.47 -371.8344563110701
-1.46 -371.7245542311528
-1.45 -371.5245404345834
-1.44 -371.3627494819146
-1.43 -371.483587277028
-1.42 -371.3859663387774
-1.41 -371.318239048872
-1.4 -371.40859405794833
-1.39 -371.2697014779633
-1.38 -371.04119266348937
-1.37 -371.04506909444797
-1.36 -371.07730668604745
-1.35 -371.27330742226417
-1.34 -371.4662927625206
-1.33 -371.5823254008976
-1.32 -371.50580095758
-1.31 -371.4766735032573
-1.3 -371.298226987075
-1.29 -371.37257014588243
-1.28 -371.2448707717157
-1.27 -371.3522848821094
-1.26 -371.22124309848556
-1.25 -371.41144109301877
-1.24 -371.25418334864827
-1.23 -371.3583852009639
-1.22 -371.3040431346834
-1.21 -371.4363236693904
-1.2 -371.25271793800295
-1.19 -371.1358214997503
-1.18 -370.96147003432
-1.17 -370.8151514214284
-1.16 -370.6226488740541
-1.15 -370.3951687168648
-1.14 -370.2469369633906
-1.13 -369.8038052263247
-1.12 -369.66730517632175
-1.11 -369.6145901605068
-1.1 -369.31543238528326
-1.09 -369.1528811964801
-1.08 -369.2981406158786
-1.07 -369.1458085307092
-1.06 -368.9572458534143
-1.05 -368.9246908923249
-1.04 -368.7958050365158
-1.03 -368.8595812184507
-1.02 -368.84519397564344
-1.01 -368.7644815187299
-1.0 -368.784995038759
-0.99 -368.7229118483157
-0.98 -368.3727011437475
-0.97 -368.2344435415468
-0.96 -368.2482904426443
-0.95 -368.26204116124245
-0.94 -368.41872936715976
-0.93 -368.41757163530195
-0.92 -368.3583148487305
-0.91 -368.225260923402
-0.9 -367.9095887041412
-0.89 -367.57165723350005
-0.88 -367.5323964645912
-0.87 -367.47240827098193
-0.86 -367.2580421104528
-0.85 -367.2568009734714
-0.84 -367.345697298117
-0.83 -367.2596383922346
-0.82 -367.09430605908784
-0.81 -367.0799600819695
-0.8 -366.9390007489654
-0.79 -366.71316532393024
-0.78 -366.6476857390253
-0.77 -366.5947679350884
-0.76 -366.42438107608615
-0.75 -366.2710489416266
-0.74 -366.18353375097934
-0.73 -365.9923861370629
-0.72 -365.84787702214425
-0.71 -365.88331537036385
-0.7 -365.8527554922956
-0.69 -365.73479206282747
-0.68 -365.6360264344356
-0.67 -365.5568770236483
-0.66 -365.3732788325584
-0.65 -365.26826546470693
-0.64 -365.13367578246067
-0.63 -365.04267893323583
-0.62 -364.84931246935935
-0.61 -364.6662312691311
-0.6 -364.5621331656011
-0.59 -364.53376315225734
-0.58 -364.35491332230004
-0.57 -364.34383884462784
-0.56 -364.12336202270444
-0.55 -363.8353694345435
-0.54 -363.51153138516537
-0.53 -363.2359140243893
-0.52 -362.8783491687357
-0.51 -362.63762690218385
-0.5 -362.5994788100515
-0.49 -362.4628748170323
-0.48 -362.46070127287857
-0.47 -362.52369453885257
-0.46 -362.60499546130677
-0.45 -362.56848590377973
-0.44 -362.6556186331451
-0.43 -362.5344474288858
-0.42 -362.3907328022218
-0.41 -362.27677780003165
-0.4 -362.04376546226047
-0.39 -361.8441486537594
-0.38 -361.63287152878985
-0.37 -361.30332273291805
-0.36 -361.08221270873804
-0.35 -360.8912585848631
-0.34 -360.5923445094053
-0.33 -360.44721747018383
-0.32 -360.4160103383759
-0.31 -360.312980206273
-0.3 -360.2465780547273
-0.29 -360.18065690489385
-0.28 -360.07092054076776
-0.27 -359.84851723195624
-0.26 -359.64928358932764
-0.25 -359.3724820472868
-0.24 -359.14477027058354
-0.23 -358.88670214160436
-0.22 -358.6429442607845
-0.21 -358.31543888605563
-0.2 -358.1266088022392
-0.19 -357.93037751783476
-0.18 -357.6581249453012
-0.17 -357.5255061103121
-0.16 -357.4285533676322
-0.15 -357.23022084742604
-0.14 -357.2625013808517
-0.13 -357.26813257171887
-0.12 -357.29093055852417
-0.11 -357.40976184183467
-0.1 -357.48075553427987
-0.09 -357.3508438540567
-0.08 -357.28880987176035
-0.07 -357.26399130502085
-0.06 -357.0388569023763
-0.05 -356.9784327306807
-0.04 -356.9382361737077
-0.03 -356.8443771175495
-0.02 -356.72620881465053
-0.01 -356.8095020473767
0.0 -356.83585790671845
0.01 -356.7745673127509
0.02 -356.8407959862062
0.03 -356.920102472572
0.04 -356.98349270018025
0.05 -356.9739744012869
0.06 -357.000146158271
0.07 -357.0042905662391
0.08 -356.9240676983365
0.09 -356.75833124794804
0.1 -356.62305000679265
0.11 -356.540997311219
0.12 -356.5638967689416
0.13 -356.568752270668
0.14 -356.766378067161
0.15 -356.89781259580616
0.16 -357.09670416747656
0.17 -357.3312839035226
0.18 -357.5302510349135
0.19 -357.52006411688103
0.2 -357.6157227415125
0.21 -357.6962175365119
0.22 -357.70466936518625
0.23 -357.75327964874
0.24 -357.90274883508715
0.25 -358.0463569744669
0.26 -358.1899707814747
0.27 -358.32614452902345
0.28 -358.3883904209933
0.29 -358.48606189054755
0.3 -358.63862264135196
0.31 -358.85359855997274
0.32 -358.907093633139
0.33 -359.11214526201985
0.34 -359.32806196793433
0.35 -359.4374631108559
0.36 -359.37754238664036
0.37 -359.51943145597846
0.38 -359.71664943231855
0.39 -359.626966919348
0.4 -359.52642650545613
0.41 -359.3653705674452
0.42 -359.143002157268
0.43 -358.85834918261395
0.44 -358.7763517190412
0.45 -358.74247530648677
0.46 -358.872211516946
0.47 -359.00187879372186
0.48 -359.13819648967853
0.49 -359.33322093811773
0.5 -359.4341264525942
0.51 -359.6306101674289
0.52 -359.75971511804573
0.53 -359.95297529269527
0.54 -360.0965864359353
0.55 -360.41691766701126
0.56 -360.47886238374804
0.57 -360.75711765001705
0.58 -360.844370263652
0.59 -361.0013653792467
0.6 -360.96052150274886
0.61 -361.2217217643967
0.62 -361.2299899064744
0.63 -361.3906400242767
0.64 -361.5250713555504
0.65 -361.69906166687485
0.66 -361.79812272433185
0.67 -361.9020954855792
0.68 -361.99690942751477
0.69 -362.03378934946613
0.7 -362.1515506977244
0.71 -362.2533970542552
0.72 -362.3819966577613
0.73 -362.464652286614
0.74 -362.59204918741597
0.75 -362.7455001592431
0.76 -362.79175273072707
0.77 -363.0044328494795
0.78 -362.9912694251877
0.79 -362.955838647836
0.8 -363.0212709977433
0.81 -363.14183275841395
0.82 -363.19271999535806
0.83 -363.383609110114
0.84 -363.54987288479657
0.85 -363.6951134941698
0.86 -363.9283806100872
0.87 -364.0425314025627
0.88 -364.1210235779181
0.89 -364.2589864201342
0.9 -364.32923539440924
0.91 -364.3311923164372
0.92 -364.44902208472956
0.93 -364.6052210399082
0.94 -364.6537168890012
0.95 -364.7903227262447
0.96 -364.81746676827095
0.97 -364.90156364369886
0.98 -365.08069742344884
0.99 -365.28539707821875
1.0 -365.33252444634826
1.01 -365.2450046326252
1.02 -365.27771725105674
1.03 -365.2603046800932
1.04 -365.0448760570497
1.05 -365.0753506405887
1.06 -365.1088762706214
1.07 -365.01450503134845
1.08 -365.0591995455783
1.09 -365.1646655217899
1.1 -365.1647482596793
1.11 -365.33107410181094
1.12 -365.4708605122114
1.13 -365.38423613882094
1.14 -365.4704058958495
1.15 -365.5881567820811
1.16 -365.5657957265294
1.17 -365.7020887758605
1.18 -365.9448395160078
1.19 -366.17657468953894
1.2 -366.23369531961407
1.21 -366.4932226088538
1.22 -366.49512122211917
1.23 -366.559147693383
1.24 -366.62221258855163
1.25 -366.98227739400716
1.26 -366.8945583731173
1.27 -367.00419346057464
1.28 -367.1057095853209
1.29 -367.09010819744617
1.3 -366.94467248948257
1.31 -367.2010436961211
1.32 -367.4184761319451
1.33 -367.42889740729254
1.34 -367.6057435517979
1.35 -367.63402256589933
1.36 -367.72376463535693
1.37 -367.51052215403735
1.38 -367.49991987294027
1.39 -367.51827430298886
1.4 -367.5834307860312
1.41 -367.57574618593827
1.42 -367.7971882264278
1.43 -367.85416292391267
1.44 -367.864075569149
1.45 -367.8815977524867
1.46 -367.796767231437
1.47 -367.47013461261866
1.48 -367.37008952061547
1.49 -367.424844814925
1.5 -367.2928056365157
1.51 -367.2350918389134
1.52 -367.6706916872757
1.53 -367.8046839887712
1.54 -367.81332207736824
1.55 -367.98691253380076
1.56 -368.4686098199471
1.57 -368.41436930842
1.58 -368.7330035714582
1.59 -368.771259376033
1.6 -368.8559432260947
1.61 -368.6381112195806
1.62 -368.722881364625
1.63 -368.67925132929474
1.64 -368.5721275805132
1.65 -368.4973105665375
1.66 -368.5800680969839
1.67 -368.4095187054052
1.68 -368.30120504794303
1.69 -368.4825605375516
1.7 -368.5966739020303
1.71 -368.56757005032415
1.72 -368.7459998437264
1.73 -368.6684564278842
1.74 -368.5331747007707
1.75 -368.51876368807245
1.76 -368.55508940692954
1.77 -368.33598064256813
1.78 -368.4496361467792
1.79 -368.511072229122
1.8 -368.60987627302336
1.81 -368.52470979673166
1.82 -368.6355390868486
1.83 -368.6568151739408
1.84 -368.8069576777643
1.85 -368.81071288768226
1.86 -368.91339015191977
1.87 -369.1600086648227
1.88 -369.2169182417764
1.89 -369.2858967471191
1.9 -369.280899917797
1.91 -369.348371586515
1.92 -369.10699710556406
1.93 -369.0761812059096
1.94 -368.9942129736913
1.95 -368.8489767980223
1.96 -368.7737502778284
1.97 -368.86457833941324
1.98 -368.90494143718365
1.99 -368.82847815616026
2.0 -369.04873496498215
2.01 -368.987619682132
2.02 -368.83164731492764
2.03 -368.7469008630895
2.04 -368.63790811865056
2.05 -368.4661005224387
2.06 -368.46006230299497
2.07 -368.6046648712223
2.08 -368.7261216462057
2.09 -368.8169639368087
2.1 -368.9145339813089
2.11 -368.89536251647223
2.12 -368.79239056036096
2.13 -368.49399010742945
2.14 -368.40610909304326
2.15 -368.08983549127635
2.16 -368.0000502405072
2.17 -367.95403247879045
2.18 -368.0222332754477
2.19 -367.99952202484894
2.2 -368.0003923572392
2.21 -368.0263900284595
2.22 -367.9984344355038
2.23 -367.8247266305274
2.24 -367.7048174536847
2.25 -367.67260446327487
2.26 -367.4549080922799
2.27 -367.63979069041704
2.28 -367.80859128856207
2.29 -367.9051409741003
2.3 -368.05223868265784
2.31 -368.7117604961088
2.32 -367.9052204189478
2.33 -367.55426387029155
2.34 -367.626405760593
2.35 -367.3573161276414
2.36 -367.6222352585264
2.37 -371.2901699869709
2.38 -374.38470764433333
2.39 nan
2.4 nan
