# Supplementary material for: Phospholipids are imported into mitochondria by VDAC, a dimeric beta barrel scramblase
Source: Nat Commun. 2023 Dec 8;14:8115. doi: 10.1038/s41467-023-43570-y (PMC10709637; doi:10.1038/s41467-023-43570-y)
Supplement: Supplementary file 6 — Source Data [file 41467_2023_43570_MOESM6_ESM.zip › Fig S10/figs10-b/dimer/up_lipid-wim_ljoff_smoothed.dat]

@ xlabel CV [nm]
@ ylabel interaction energy [kJ mol$^{-1}$]
$ label dimer up (LJ off)
$ color #00a2ff
$ linewidth 3
$ linestyle --
# -2.19 nan
# -2.18 nan
# -2.17 -374.61352213521434
# -2.16 -373.37247665680405
# -2.15 -373.4035249761855
# -2.14 -371.94978879025865
-2.13 -368.096209197604
-2.12 -368.293839802172
-2.11 -367.65747993199454
-2.1 -368.4573913971557
-2.09 -370.55736019552586
-2.08 -371.0297688703285
-2.07 -371.82938763485225
-2.06 -372.3337802795396
-2.05 -372.2429548440603
-2.04 -372.1885173930824
-2.03 -372.2023080102841
-2.02 -372.1347389262703
-2.01 -372.1323285715549
-2.0 -372.3829705795849
-1.99 -372.31903799297777
-1.98 -372.33619414961333
-1.97 -372.56701627545874
-1.96 -372.73968101350596
-1.95 -372.66128811784563
-1.94 -372.6559255697306
-1.93 -372.7301420183795
-1.92 -372.71219190482043
-1.91 -372.54088028099596
-1.9 -372.37828373544687
-1.89 -372.5926633452881
-1.88 -372.3810589027654
-1.87 -372.2324362948114
-1.86 -372.22593038454113
-1.85 -372.30586166479947
-1.84 -372.28065036893497
-1.83 -372.3043938810057
-1.82 -372.26449975108596
-1.81 -372.302373532912
-1.8 -372.28770856902287
-1.79 -372.18208495892725
-1.78 -372.1329374724809
-1.77 -372.3089802259366
-1.76 -372.3598337984268
-1.75 -372.43506398292095
-1.74 -372.3340396501465
-1.73 -372.44776350506993
-1.72 -372.41540297371404
-1.71 -372.29284768113195
-1.7 -372.19831570310936
-1.69 -372.25951782797017
-1.68 -372.2887062033209
-1.67 -372.2929099146105
-1.66 -372.39833938193885
-1.65 -372.41720775092244
-1.64 -372.52507592411473
-1.63 -372.5803797787086
-1.62 -372.45639913839665
-1.61 -372.2538035084975
-1.6 -372.3013391735003
-1.59 -372.18828236066764
-1.58 -372.1883312948695
-1.57 -372.1509313918481
-1.56 -372.17959119600084
-1.55 -372.00135084098616
-1.54 -371.96003123738564
-1.53 -371.8185766152181
-1.52 -371.7600019067367
-1.51 -371.569422959671
-1.5 -371.6914667089204
-1.49 -371.6362032072444
-1.48 -371.73898969980826
-1.47 -371.6194261636231
-1.46 -371.7187414880943
-1.45 -371.5267194846396
-1.44 -371.44578290607285
-1.43 -371.16907720241375
-1.42 -371.2479902431496
-1.41 -371.23195474794437
-1.4 -371.108396719565
-1.39 -371.183394161906
-1.38 -371.20147657823827
-1.37 -371.20183720833273
-1.36 -371.07343390182245
-1.35 -371.08888303080073
-1.34 -371.0223462762813
-1.33 -370.97150533409933
-1.32 -370.80443706729255
-1.31 -370.7990277525995
-1.3 -370.74569637543846
-1.29 -370.6212891523507
-1.28 -370.5536056824104
-1.27 -370.7442378913696
-1.26 -370.7005630708338
-1.25 -370.7876219070707
-1.24 -370.96585295903697
-1.23 -370.93608628725616
-1.22 -370.74780903997583
-1.21 -370.99655506538636
-1.2 -370.9489215669934
-1.19 -370.7459632971428
-1.18 -370.6608889154117
-1.17 -370.5968500966268
-1.16 -370.2546022544969
-1.15 -370.15794861519487
-1.14 -370.074035053115
-1.13 -370.1691460465157
-1.12 -370.0583775114336
-1.11 -370.08450244770484
-1.1 -370.10673217945293
-1.09 -370.032626505883
-1.08 -369.8903625516732
-1.07 -369.94725701752697
-1.06 -369.9106852391439
-1.05 -369.6489144031365
-1.04 -369.58033314267584
-1.03 -369.5224406064786
-1.02 -369.40378414835715
-1.01 -369.29660831237277
-1.0 -369.3888081178313
-0.99 -369.2066806862943
-0.98 -369.05956078069255
-0.97 -369.0219027477784
-0.96 -368.86562905082917
-0.95 -368.71333999943636
-0.94 -368.75899869671684
-0.93 -368.7734686461217
-0.92 -368.5201852166972
-0.91 -368.2889905217529
-0.9 -368.13306256523043
-0.89 -367.9346434615512
-0.88 -367.6526385370747
-0.87 -367.4416839745912
-0.86 -367.60604137162113
-0.85 -367.41732619778395
-0.84 -367.22373389560397
-0.83 -367.12711516135386
-0.82 -367.16778892648574
-0.81 -366.77939785574597
-0.8 -366.72163997742985
-0.79 -366.6221946277087
-0.78 -366.2677031800203
-0.77 -365.9671089381105
-0.76 -365.90611385884813
-0.75 -365.76890095983117
-0.74 -365.73308066047935
-0.73 -365.819762837593
-0.72 -365.8083480812596
-0.71 -365.77422555792475
-0.7 -365.66305734050616
-0.69 -365.63818041770844
-0.68 -365.49017146298604
-0.67 -365.42256272986344
-0.66 -365.3617001605653
-0.65 -365.3677451404878
-0.64 -365.1840760510947
-0.63 -364.9973878442959
-0.62 -364.79143161745003
-0.61 -364.4037795570374
-0.6 -364.15823868078996
-0.59 -364.02377668278086
-0.58 -363.9820964815219
-0.57 -363.98635187025366
-0.56 -364.07387297239063
-0.55 -364.01006883483035
-0.54 -363.863844201721
-0.53 -363.7444445074313
-0.52 -363.5206368487367
-0.51 -363.30531570423153
-0.5 -363.00133415349745
-0.49 -362.78801853826565
-0.48 -362.4557245284653
-0.47 -362.2600412481052
-0.46 -361.90779042273823
-0.45 -361.8740623581558
-0.44 -361.66108344824835
-0.43 -361.53719432991795
-0.42 -361.4305719828068
-0.41 -361.38078580202625
-0.4 -361.2297872023042
-0.39 -361.228924001782
-0.38 -361.2184517708678
-0.37 -361.01121347926005
-0.36 -360.9454079707777
-0.35 -360.79626582396406
-0.34 -360.6820866185225
-0.33 -360.57962974220237
-0.32 -360.6282272060541
-0.31 -360.48193171919127
-0.3 -360.4395113726539
-0.29 -360.3867951687194
-0.28 -360.2748342849973
-0.27 -360.11143656222066
-0.26 -359.94592711220486
-0.25 -359.6856266568344
-0.24 -359.3904455987468
-0.23 -359.14038472283573
-0.22 -358.764916704272
-0.21 -358.5984082646777
-0.2 -358.3654841099449
-0.19 -358.22511153479155
-0.18 -358.05612470120985
-0.17 -358.10378064606687
-0.16 -358.0828722749437
-0.15 -358.08207919398194
-0.14 -357.90555528726634
-0.13 -357.7952332135528
-0.12 -357.70648928396486
-0.11 -357.5275985056008
-0.1 -357.37401892904853
-0.09 -357.3215095947098
-0.08 -357.38015939812004
-0.07 -357.20208062007066
-0.06 -357.2133340634376
-0.05 -357.2463895508555
-0.04 -357.2252555581991
-0.03 -357.1241796822425
-0.02 -357.06678842886794
-0.01 -357.0199703455075
0.0 -356.9132544551872
0.01 -356.93367815259364
0.02 -356.98756794949065
0.03 -357.13038840117935
0.04 -357.19445259215166
0.05 -357.21828677331894
0.06 -357.172715701473
0.07 -357.15273527997186
0.08 -357.23427900132157
0.09 -357.3135698460583
0.1 -357.47900039236924
0.11 -357.5424074049455
0.12 -357.6900837473349
0.13 -357.5326766253785
0.14 -357.3937556655712
0.15 -357.214403050731
0.16 -357.2056019844055
0.17 -357.1198767507317
0.18 -357.23689126354805
0.19 -357.3617588432696
0.2 -357.64694831202337
0.21 -357.7876305897371
0.22 -357.9515627841094
0.23 -358.0745787728925
0.24 -358.29199405617226
0.25 -358.18679399312526
0.26 -358.15025603761086
0.27 -358.18977466023
0.28 -358.1985369283317
0.29 -358.0743977071972
0.3 -358.172588802604
0.31 -358.40209968157507
0.32 -358.5332483343771
0.33 -358.7301983173359
0.34 -358.97994833389976
0.35 -359.21708782098335
0.36 -359.4144947165287
0.37 -359.508515059115
0.38 -359.63068637709085
0.39 -359.65499895353
0.4 -359.6713663605284
0.41 -359.68251404842783
0.42 -359.69054629659473
0.43 -359.65804320363776
0.44 -359.7018801049759
0.45 -359.84999249955615
0.46 -359.88466377816934
0.47 -359.98888215628347
0.48 -360.23490701023877
0.49 -360.57509196352316
0.5 -360.84469872732643
0.51 -361.12648487420165
0.52 -361.36345941105446
0.53 -361.42877874832146
0.54 -361.4152104650155
0.55 -361.35039914379513
0.56 -361.3613569436178
0.57 -361.43485819139613
0.58 -361.66836444516093
0.59 -361.71293357950196
0.6 -361.8828444282393
0.61 -362.04418063347657
0.62 -362.0802589763831
0.63 -362.00430426563
0.64 -362.10235908117005
0.65 -362.08554031234667
0.66 -361.9990399434757
0.67 -361.99663584096896
0.68 -362.0313630916078
0.69 -362.0791829603817
0.7 -362.09811937270376
0.71 -362.41001060122096
0.72 -362.56216805341836
0.73 -362.75541872299596
0.74 -362.8207626055791
0.75 -363.0781020863636
0.76 -362.9343039934364
0.77 -363.01291006795293
0.78 -363.10611805949276
0.79 -363.23255748886606
0.8 -363.2115041808993
0.81 -363.4635905360218
0.82 -363.631945311465
0.83 -363.4484495582001
0.84 -363.5373461917498
0.85 -363.61670908949264
0.86 -363.35914619299183
0.87 -363.4263410171435
0.88 -363.77563468478814
0.89 -363.94379495066937
0.9 -364.0970234983912
0.91 -364.4370879192254
0.92 -364.48167818308673
0.93 -364.54456766203646
0.94 -364.52338719729966
0.95 -364.5445749635835
0.96 -364.7291604329569
0.97 -364.80528543353057
0.98 -364.8584619951547
0.99 -365.0990476871057
1.0 -365.205678428758
1.01 -365.1291312557835
1.02 -365.00637393797507
1.03 -365.0835480759506
1.04 -364.9637318799529
1.05 -364.85957854714536
1.06 -365.0093596727152
1.07 -364.9855009849198
1.08 -364.97905915548773
1.09 -364.89651826454394
1.1 -364.8520144259861
1.11 -364.72662873612717
1.12 -365.00915127903016
1.13 -365.0026448392052
1.14 -365.03024302041104
1.15 -365.2731125285462
1.16 -365.37340712957706
1.17 -365.4247873783737
1.18 -365.4343865584736
1.19 -365.61500005747246
1.2 -365.5975105062704
1.21 -365.58741066579216
1.22 -365.50432494875724
1.23 -365.65531126648386
1.24 -365.7967902899954
1.25 -365.78501495426326
1.26 -365.87092132768447
1.27 -366.0458588790216
1.28 -365.9885468428827
1.29 -365.9889711683568
1.3 -366.1137345156027
1.31 -366.09252572622336
1.32 -366.2342590616387
1.33 -366.5349386818395
1.34 -366.7752214257622
1.35 -366.958512680858
1.36 -367.2266417688897
1.37 -367.221055190479
1.38 -367.26248659036884
1.39 -367.36132978757297
1.4 -367.407376834823
1.41 -367.5551873368439
1.42 -367.8044267505703
1.43 -367.9546642241477
1.44 -367.97760768993675
1.45 -368.1554847723648
1.46 -368.2357448101363
1.47 -368.224079444021
1.48 -368.3387880309957
1.49 -368.5667452356421
1.5 -368.58565834230706
1.51 -368.6533380915027
1.52 -368.9115716118636
1.53 -368.7776376062638
1.54 -368.5767488644916
1.55 -368.55919631839544
1.56 -368.54696312389103
1.57 -368.37823250560615
1.58 -368.39327352679595
1.59 -368.3952431004034
1.6 -368.3557601313505
1.61 -368.2161488519923
1.62 -368.1359534153602
1.63 -368.2592097205468
1.64 -368.3393582751528
1.65 -368.5292401621983
1.66 -368.81841090114096
1.67 -368.94703011010085
1.68 -369.08107197946066
1.69 -369.1496577533697
1.7 -369.239028124633
1.71 -369.1737047784791
1.72 -369.2969218810899
1.73 -369.119310824807
1.74 -368.9951187110525
1.75 -368.8117290685253
1.76 -368.7566305273622
1.77 -368.5913574472862
1.78 -368.56019465662
1.79 -368.6592779496842
1.8 -368.6873418788824
1.81 -368.69850789215894
1.82 -368.6240288808357
1.83 -368.6606844162687
1.84 -368.71453765202716
1.85 -368.92771798014195
1.86 -368.8748210871946
1.87 -369.01856298811134
1.88 -369.11949311477554
1.89 -369.108490338311
1.9 -368.91523314759957
1.91 -369.00804625697026
1.92 -368.99177274145
1.93 -369.03497508518177
1.94 -368.98263135231105
1.95 -369.06648214178944
1.96 -369.12882172562655
1.97 -369.0723247081993
1.98 -369.0938088038794
1.99 -369.2470855734825
2.0 -369.1586496008743
2.01 -368.9759417057226
2.02 -369.05786591062736
2.03 -368.93550845229095
2.04 -368.68373752563934
2.05 -368.6282911545092
2.06 -368.66482665047954
2.07 -368.5505133583026
2.08 -368.40561354854304
2.09 -368.5019609110651
2.1 -368.54841181679245
2.11 -368.50208804450267
2.12 -368.5928022776503
2.13 -368.6031057871837
2.14 -368.51203473803605
2.15 -368.77110474774327
2.16 -368.89678244639543
2.17 -368.95727301474847
2.18 -369.0979264743354
2.19 -369.1892921286719
2.2 -368.9961734334033
2.21 -369.0761081735168
2.22 -369.10299220775227
2.23 -369.1377032758032
2.24 -369.0631271637282
2.25 -369.16442011111724
2.26 -369.25187046266615
2.27 -369.3016775268465
2.28 -369.07204263784433
2.29 -369.01391583465056
2.3 -368.61538514486983
2.31 -369.40461469580833
2.32 -369.3002427145251
2.33 -368.5198568252207
2.34 -367.0854262771526
2.35 -365.01445352506147
2.36 -363.46072860162656
2.37 -363.97638157757893
2.38 -370.79075878000003
2.39 nan
2.4 nan
