# Supplementary material for: Phospholipids are imported into mitochondria by VDAC, a dimeric beta barrel scramblase
Source: Nat Commun. 2023 Dec 8;14:8115. doi: 10.1038/s41467-023-43570-y (PMC10709637; doi:10.1038/s41467-023-43570-y)
Supplement: Supplementary file 6 — Source Data [file 41467_2023_43570_MOESM6_ESM.zip › Fig S10/figs10-b/dimer/down_lipid-vdac_ljon.dat]

@ xlabel distance from dimer center [nm]
@ ylabel interaction energy [kJ mol$^{-1}$]
@ xrange -2 2
$ label dimer down
$ color #ffa200
$ linewidth 3
-2.44 -0.7908683999999999
-2.43 -81.532106
-2.42 -9.65666
-2.35 -6.69632196
-2.33 -1.12741
-2.32 -16.7783
-2.31 -11.87856
-2.3 -13.139895546
-2.29 -11.00638028
-2.28 -21.095021600000003
-2.27 -3.49893453
-2.26 -30.077643333333334
-2.25 -15.865504
-2.24 -17.94425247142857
-2.23 -0.0929271
-2.22 -17.729552246923078
-2.21 -25.551156857142857
-2.2 -11.28634348
-2.19 -28.717414499999997
-2.18 -20.570518854545455
-2.17 -26.098445100000003
-2.16 -29.0191957582
-2.15 -32.186426706666666
-2.14 -20.833459214999998
-2.13 -29.952535851875002
-2.12 -25.34890710909091
-2.11 -21.662743451999997
-2.1 -25.327700480645163
-2.09 -34.48841437089286
-2.08 -29.42832088148148
-2.07 -29.62737286211539
-2.06 -23.597285614393936
-2.05 -24.848361171636366
-2.04 -36.656035899879015
-2.03 -29.264716012694446
-2.02 -27.09961669297561
-2.01 -30.357753686408167
-2.0 -30.693673369361136
-1.99 -31.96790260288095
-1.98 -31.43403831426613
-1.97 -34.630234847804026
-1.96 -32.19847275108176
-1.95 -29.481077763451804
-1.94 -30.63901497139897
-1.93 -36.60689190587677
-1.92 -39.57146432080717
-1.91 -34.79860970514102
-1.9 -37.81142813017363
-1.89 -38.01869950606909
-1.88 -36.86988998570571
-1.87 -35.0757372066029
-1.86 -37.899590734237684
-1.85 -38.46327415192687
-1.84 -39.32544225637604
-1.83 -40.35021004658092
-1.82 -38.49113454739823
-1.81 -39.50557032464299
-1.8 -42.7794164826557
-1.79 -43.29574377183255
-1.78 -44.043450915707716
-1.77 -43.349448111400925
-1.76 -44.69616271598096
-1.75 -44.393276338879446
-1.74 -43.08506773159649
-1.73 -44.949591773656095
-1.72 -46.70823251164988
-1.71 -43.62477621949381
-1.7 -45.14213786944526
-1.69 -44.8576459160268
-1.68 -45.60710425937061
-1.67 -45.44703977243592
-1.66 -48.11610607776758
-1.65 -47.250616798473686
-1.64 -48.795048075554085
-1.63 -48.65266478249344
-1.62 -48.98781064379463
-1.61 -49.98358437327457
-1.6 -50.22197486698515
-1.59 -50.68661272653787
-1.58 -51.99435535239925
-1.57 -50.45822813841044
-1.56 -50.85204502524034
-1.55 -51.23703769562852
-1.54 -51.162297379767246
-1.53 -54.0619654583446
-1.52 -55.074888929152706
-1.51 -54.13550362912139
-1.5 -53.102672061183156
-1.49 -55.93050779283819
-1.48 -54.57020428969175
-1.47 -55.245484248322725
-1.46 -57.959719341136605
-1.45 -56.802620680880786
-1.44 -56.45314370494057
-1.43 -58.1592123781741
-1.42 -58.46781113376016
-1.41 -60.600191920153264
-1.4 -60.174805611901405
-1.39 -59.2268737615268
-1.38 -58.93860584135675
-1.37 -60.42805652778175
-1.36 -60.804309177047195
-1.35 -60.43649129435142
-1.34 -61.66265243545454
-1.33 -63.02492938346971
-1.32 -62.01469544442943
-1.31 -62.07966104992121
-1.3 -64.13227279031378
-1.29 -65.22963238276998
-1.28 -63.2587253624783
-1.27 -62.23040191716154
-1.26 -65.74201229407444
-1.25 -66.77027290159421
-1.24 -66.80641942976595
-1.23 -64.62083712668692
-1.22 -65.43644882416868
-1.21 -68.17358371790147
-1.2 -67.87367287362957
-1.19 -68.47947981420417
-1.18 -68.9135098302985
-1.17 -68.44977837380044
-1.16 -69.37927204502739
-1.15 -69.95402683056682
-1.14 -70.63389013019864
-1.13 -71.35565054871113
-1.12 -69.83512836897096
-1.11 -71.31072002136291
-1.1 -72.56942243287453
-1.09 -70.84763609480638
-1.08 -70.69363598352682
-1.07 -72.44716701377752
-1.06 -71.71632258465868
-1.05 -75.67093678826711
-1.04 -76.64293527550221
-1.03 -74.8085649080413
-1.02 -75.63928868883961
-1.01 -76.1686327307853
-1.0 -76.21312587763356
-0.99 -77.08390897856623
-0.98 -78.82377164643812
-0.97 -79.71685401765347
-0.96 -79.19550385775621
-0.95 -78.76747021843224
-0.94 -79.68508814296776
-0.93 -80.7522708870897
-0.92 -81.29048778180734
-0.91 -83.19626929294874
-0.9 -82.84544983009464
-0.89 -81.6040686776374
-0.88 -83.4636977616557
-0.87 -84.67626710183045
-0.86 -84.444772531766
-0.85 -85.3914591303748
-0.84 -86.67036266256531
-0.83 -89.19312860107092
-0.82 -90.13822685529814
-0.81 -89.77127312060246
-0.8 -90.21310659193965
-0.79 -89.75635121454258
-0.78 -91.85816005881453
-0.77 -93.18235229664926
-0.76 -91.83652453126024
-0.75 -94.62833326886694
-0.74 -95.53341645756439
-0.73 -95.5796104081784
-0.72 -96.13046398883735
-0.71 -98.31943314591666
-0.7 -98.2737315761429
-0.69 -101.12902826937871
-0.68 -101.83502912481343
-0.67 -102.62157343097417
-0.66 -103.2359014361361
-0.65 -107.31708703984856
-0.64 -104.59740557075331
-0.63 -106.5829231276186
-0.62 -106.54343495491386
-0.61 -109.5999328370581
-0.6 -109.20656486873322
-0.59 -113.49803988853058
-0.58 -110.78176406472727
-0.57 -113.28272879435396
-0.56 -112.72853067362902
-0.55 -116.41114472989288
-0.54 -112.93705768892681
-0.53 -114.74740512894194
-0.52 -118.08028109263682
-0.51 -115.73265811351402
-0.5 -115.09723727279075
-0.49 -116.66196012576935
-0.48 -117.58485813824117
-0.47 -115.9602165000416
-0.46 -116.40228162752139
-0.45 -117.03540979656576
-0.44 -119.00867165077173
-0.43 -117.66246078228517
-0.42 -118.64652508065316
-0.41 -119.73024555302923
-0.4 -120.70960904714404
-0.39 -119.95833202971782
-0.38 -120.78344111606286
-0.37 -119.59309806325616
-0.36 -120.2622592377326
-0.35 -120.28464016235623
-0.34 -121.55821301905709
-0.33 -121.32018072978718
-0.32 -122.33758257692809
-0.31 -121.47774619433585
-0.3 -121.92016737980924
-0.29 -124.73136997219896
-0.28 -123.51081449426658
-0.27 -120.7344689472456
-0.26 -123.36953515738065
-0.25 -124.8369485070527
-0.24 -123.78166256449364
-0.23 -123.06786120754207
-0.22 -123.54927971731206
-0.21 -124.89568284263022
-0.2 -124.54586565453577
-0.19 -124.15259997031679
-0.18 -126.48325696419894
-0.17 -124.99983294249628
-0.16 -126.45990455439957
-0.15 -125.83352680920987
-0.14 -128.9017038788485
-0.13 -128.5398008279261
-0.12 -126.80472290202387
-0.11 -129.97616456279272
-0.1 -131.06635592174246
-0.09 -130.0424816300129
-0.08 -129.87437026686717
-0.07 -131.41835216542685
-0.06 -130.55937771111846
-0.05 -132.0356761465068
-0.04 -130.62877792649874
-0.03 -129.4682376201077
-0.02 -128.84279702883106
-0.01 -128.700716675467
0.0 -128.7767024985237
0.01 -128.62468570604855
0.02 -128.63816096488054
0.03 -128.08401608917038
0.04 -125.88723063826335
0.05 -125.37928017239972
0.06 -126.1763237187947
0.07 -124.60389476014858
0.08 -123.59566867378598
0.09 -122.97705368084512
0.1 -121.17172727400686
0.11 -120.36621695484217
0.12 -121.06327756869374
0.13 -119.70989964983056
0.14 -120.43000261942854
0.15 -118.91531968266244
0.16 -116.02245923397136
0.17 -116.32282565746735
0.18 -116.43386299516652
0.19 -115.40611550241742
0.2 -114.95202911285837
0.21 -113.1919462841155
0.22 -112.25475471343516
0.23 -113.35556400135899
0.24 -112.04777988573822
0.25 -108.74551865240782
0.26 -109.54561346891236
0.27 -108.65404126023684
0.28 -110.24176317439438
0.29 -106.3438424385827
0.3 -107.76250629988101
0.31 -106.82487405968679
0.32 -107.98080071103487
0.33 -105.50670807184385
0.34 -105.1614314428922
0.35 -105.45059290771567
0.36 -105.72365924673345
0.37 -103.61802984344337
0.38 -103.35126993761226
0.39 -102.97700698187168
0.4 -103.0956445231176
0.41 -103.08773649289977
0.42 -103.56582929891925
0.43 -102.55488701448348
0.44 -102.24682124924819
0.45 -102.4669421232672
0.46 -102.51100448618008
0.47 -101.98330988009214
0.48 -102.11132546348763
0.49 -100.77349090311752
0.5 -101.45099703677421
0.51 -102.40029702362027
0.52 -100.08356519023552
0.53 -100.52128690391179
0.54 -100.42970166129281
0.55 -100.80567747335584
0.56 -101.49948821849284
0.57 -99.35530313670537
0.58 -99.52756727338793
0.59 -99.77851272169242
0.6 -101.40231094006907
0.61 -101.15257079054676
0.62 -98.70158842921755
0.63 -98.68091574866875
0.64 -99.38985181195905
0.65 -98.53378127151773
0.66 -98.97936341688387
0.67 -97.20948715381098
0.68 -96.22512944795109
0.69 -95.99349400391762
0.7 -97.36726319472422
0.71 -98.79820078427856
0.72 -97.5137757354212
0.73 -95.60398765476198
0.74 -98.07296784205651
0.75 -94.1254286469977
0.76 -97.01317005358285
0.77 -92.97671545623169
0.78 -96.73213237056139
0.79 -95.26692991198962
0.8 -96.55976871827775
0.81 -95.2770765641372
0.82 -94.34732770815751
0.83 -94.33949460580757
0.84 -95.32978393099215
0.85 -95.82830098580396
0.86 -95.20495530194707
0.87 -93.53704456988136
0.88 -95.21822920314888
0.89 -94.20052470798916
0.9 -93.7524980067001
0.91 -93.74667799975502
0.92 -94.77939914101907
0.93 -92.11060877824268
0.94 -91.86238099636977
0.95 -93.2717635311975
0.96 -92.63888181882902
0.97 -93.90383718831475
0.98 -91.20631020536298
0.99 -95.08538779547432
1.0 -93.88649696203798
1.01 -91.21132511898006
1.02 -92.11361918073042
1.03 -90.93866923495888
1.04 -94.18820358136357
1.05 -93.11426047278215
1.06 -93.4985527506709
1.07 -93.53454635247653
1.08 -93.25430373680797
1.09 -94.68744339061348
1.1 -92.44944844810168
1.11 -95.72954468185982
1.12 -92.85618384776426
1.13 -92.31297648347581
1.14 -92.68080211645413
1.15 -91.3369787531756
1.16 -93.24086370799148
1.17 -91.61739074973853
1.18 -91.86986096900642
1.19 -92.56696637117261
1.2 -91.25665648438364
1.21 -92.16304150272654
1.22 -89.49374001833947
1.23 -89.65460476831684
1.24 -89.36578993821917
1.25 -89.82003093781499
1.26 -87.55231658988593
1.27 -87.5521329532451
1.28 -85.06496477299997
1.29 -83.22641911321806
1.3 -85.09941581638827
1.31 -84.58153912442607
1.32 -81.84028395451016
1.33 -81.27160530398587
1.34 -79.16680069828067
1.35 -83.65424982628625
1.36 -79.24651164436378
1.37 -76.84198490249634
1.38 -78.74948792247402
1.39 -77.53272569028383
1.4 -75.82886093125094
1.41 -76.15407281323131
1.42 -76.80148375518469
1.43 -75.38857186904585
1.44 -73.92086732665629
1.45 -75.8353007680773
1.46 -72.33202134674863
1.47 -69.93747172909319
1.48 -71.43462553242932
1.49 -72.29365081455529
1.5 -75.29192244042783
1.51 -69.8543693127249
1.52 -70.40079668597878
1.53 -68.38826107325674
1.54 -69.87715495061425
1.55 -66.73489463954317
1.56 -69.67936485036786
1.57 -68.50955504855096
1.58 -68.04844718394783
1.59 -66.2926772958447
1.6 -68.91249382779918
1.61 -65.16709673662935
1.62 -67.25030503045963
1.63 -65.08645852037002
1.64 -66.04624220963368
1.65 -63.789470623218065
1.66 -63.85576052783819
1.67 -63.19445013525945
1.68 -66.09555850725354
1.69 -61.87066199990305
1.7 -62.44098937405525
1.71 -60.53615662783147
1.72 -59.440656658743144
1.73 -60.455525131321686
1.74 -61.106867223286706
1.75 -58.22753434562752
1.76 -58.496120475757685
1.77 -56.70912120850765
1.78 -57.56091990506965
1.79 -56.76046943844955
1.8 -55.00280252242937
1.81 -57.361756514730494
1.82 -56.01026008255349
1.83 -52.71096205194543
1.84 -55.57005807087926
1.85 -56.35600178097926
1.86 -53.97930666805857
1.87 -53.183513149758085
1.88 -51.88717454694157
1.89 -52.461627095820106
1.9 -48.64196458299308
1.91 -49.44511301420134
1.92 -53.08469432651407
1.93 -49.45325796682887
1.94 -48.42904235626914
1.95 -50.18213093497075
1.96 -49.89644077431663
1.97 -49.05970168945414
1.98 -49.46931487891915
1.99 -47.9025191333587
2.0 -46.03696598313207
2.01 -44.7456999746196
2.02 -44.551153306944535
2.03 -45.74853434361451
2.04 -43.21359071693844
2.05 -45.27987786430894
2.06 -40.5259763338834
2.07 -43.390880879643134
2.08 -41.19598826836734
2.09 -36.690510773062506
2.1 -39.10747638824675
2.11 -37.67695592815068
2.12 -37.10258913663414
2.13 -35.890688013203125
2.14 -34.7054817725
2.15 -37.269516286635515
2.16 -38.117711539039476
2.17 -38.38284072597222
2.18 -34.800165228750004
2.19 -29.565816404230784
2.2 -36.647540044426236
2.21 -26.187342547777778
2.22 -33.11882814166667
2.23 -26.329349370588236
2.24 -29.147995481818175
2.25 -31.72439036757576
2.26 -38.03458283583333
2.27 -21.778845302500002
2.28 -31.406638523043476
2.29 -29.16076299375
2.3 -24.423465733333334
2.31 -11.728286285714285
2.32 -36.630255999999996
2.33 -16.2491193875
2.34 -32.04710345
2.35 -35.74685518072728
2.36 -21.027767905714292
2.37 -48.421256
2.38 -23.694025
2.39 -4.041165975
2.4 -20.189941
2.41 -18.2291593
2.42 -0.218283
2.43 -16.9423015
2.44 -24.824932500000003
2.47 -4.74175365
2.49 -1.0273
2.5 -0.079736
2.51 -100.25338
2.53 -0.140032
2.54 -2.93933e-05
