# Supplementary material for: Phospholipids are imported into mitochondria by VDAC, a dimeric beta barrel scramblase
Source: Nat Commun. 2023 Dec 8;14:8115. doi: 10.1038/s41467-023-43570-y (PMC10709637; doi:10.1038/s41467-023-43570-y)
Supplement: Supplementary file 6 — Source Data [file 41467_2023_43570_MOESM6_ESM.zip › Fig S10/figs10-b/dimer/down_lipid-wim_ljon_smoothed.dat]

@ xlabel CV [nm]
@ ylabel interaction energy [kJ mol$^{-1}$]
@ xrange -2.2 2.2
$ label dimer down
$ color #ffa200
$ linewidth 3
# -2.44 nan
# -2.43 nan
# -2.42 -350.06706604
# -2.35 -337.09023404
# -2.33 -354.99157804000004
# -2.32 -361.00860167733333
# -2.31 -362.4851029053333
# -2.3 -356.9530779853333
# -2.29 -361.4223039853333
# -2.28 -360.50448310533324
# -2.27 -356.931228568
# -2.26 -355.1265262142857
# -2.25 -353.4832836342857
# -2.24 -353.5609096789011
# -2.23 -358.1045649589011
# -2.22 -358.11911764610113
# -2.21 -358.5978606483868
# -2.2 -360.3729906211141
# -2.19 -359.50789337649866
# -2.18 -354.2032939364987
# -2.17 -352.68503639463205
# -2.16 -352.1489867744982
# -2.15 -348.5321780805209
# -2.14 -348.41745637597546
# -2.13 -352.50732912530884
# -2.12 -354.4550307318171
-2.11 -352.44828843445094
-2.1 -352.4582468226787
-2.09 -351.66261499649335
-2.08 -351.2815916599176
-2.07 -351.2336536002578
-2.06 -350.9281790561741
-2.05 -352.85197400611906
-2.04 -353.62632750480157
-2.03 -352.7357875917786
-2.02 -350.90922536814253
-2.01 -352.1663327319644
-2.0 -350.0816715865033
-1.99 -348.624707065867
-1.98 -347.7725551212543
-1.97 -348.9717198341303
-1.96 -348.7051846452907
-1.95 -348.5663395789902
-1.94 -347.2028642666811
-1.93 -346.85353702719567
-1.92 -345.42544994420035
-1.91 -343.8447234145395
-1.9 -343.7300153999856
-1.89 -345.05344892277697
-1.88 -344.34155603889474
-1.87 -343.8360105866302
-1.86 -344.3387965031556
-1.85 -343.25913179204974
-1.84 -343.0208096360217
-1.83 -342.79990166624276
-1.82 -341.99368151819107
-1.81 -341.39101499844776
-1.8 -341.3515308749964
-1.79 -340.25233616194566
-1.78 -339.7550148180909
-1.77 -339.7880065691555
-1.76 -339.75823988210107
-1.75 -339.3140237631442
-1.74 -338.60505094106566
-1.73 -338.76304830423237
-1.72 -338.8250719652872
-1.71 -338.2949546782328
-1.7 -338.62994459666834
-1.69 -339.3374575773354
-1.68 -338.7359231953314
-1.67 -338.4519387328576
-1.66 -338.06899124674146
-1.65 -337.7403658259875
-1.64 -336.7873826357194
-1.63 -336.5899700553439
-1.62 -336.03787043987387
-1.61 -335.67436343686717
-1.6 -335.0173897020247
-1.59 -334.73262889700584
-1.58 -334.5556895873509
-1.57 -334.330443576954
-1.56 -334.2614733943771
-1.55 -333.71619952644795
-1.54 -333.03774028409583
-1.53 -332.51730841246643
-1.52 -332.55119464064074
-1.51 -331.90498465584625
-1.5 -331.82758751499574
-1.49 -332.0503456162987
-1.48 -331.62836225020027
-1.47 -330.6900912273266
-1.46 -330.55863953365883
-1.45 -330.05072784513214
-1.44 -329.46642575783164
-1.43 -328.979381903844
-1.42 -328.8090302791482
-1.41 -328.1604393003625
-1.4 -328.33495321044353
-1.39 -328.0860137933359
-1.38 -327.91262997385064
-1.37 -327.4098300925599
-1.36 -327.01050199077355
-1.35 -326.1420767562151
-1.34 -325.8019913923191
-1.33 -325.67438914260765
-1.32 -325.39918797653223
-1.31 -324.77977530773586
-1.3 -324.4715648294585
-1.29 -324.2865814341434
-1.28 -323.6828861183202
-1.27 -322.9963402581192
-1.26 -323.05171726183
-1.25 -322.73077788399746
-1.24 -322.235651315012
-1.23 -321.549216052383
-1.22 -321.623623559601
-1.21 -321.08535777901585
-1.2 -320.3854326992373
-1.19 -319.587042214352
-1.18 -319.7048574005077
-1.17 -318.9754284933143
-1.16 -318.31342133726196
-1.15 -317.624784498422
-1.14 -317.5247614228143
-1.13 -316.8427970257144
-1.12 -316.23285284320764
-1.11 -316.36508200256645
-1.1 -316.7280654267214
-1.09 -316.2742720688764
-1.08 -316.2249918557153
-1.07 -315.78440070084923
-1.06 -314.8219836939021
-1.05 -314.04778774488307
-1.04 -313.62579851479495
-1.03 -312.6537546381659
-1.02 -312.4540181124782
-1.01 -312.352163259003
-1.0 -311.64726346409196
-0.99 -310.9784170263152
-0.98 -310.8499169462977
-0.97 -310.39979878236966
-0.96 -309.88451444553846
-0.95 -309.89443251199856
-0.94 -309.22470777756814
-0.93 -308.1039424354538
-0.92 -307.350436908195
-0.91 -307.17997033998506
-0.9 -306.27447053993126
-0.89 -306.00886128735357
-0.88 -306.00599528262984
-0.87 -305.7444269075165
-0.86 -304.6313873031859
-0.85 -303.74225746645226
-0.84 -302.72255037454187
-0.83 -301.7074162250517
-0.82 -300.7443834549778
-0.81 -300.1222192559762
-0.8 -299.70821067619863
-0.79 -299.0714390152819
-0.78 -298.5220228820368
-0.77 -297.78618064396454
-0.76 -296.79076139961444
-0.75 -296.15070947549657
-0.74 -295.6184124936017
-0.73 -294.66496271096213
-0.72 -294.03029237775985
-0.71 -292.8803448941313
-0.7 -291.47050890409207
-0.69 -290.0744408785889
-0.68 -289.00812809037444
-0.67 -287.09427156899693
-0.66 -286.6954499734951
-0.65 -285.84586507393965
-0.64 -285.24668519338076
-0.63 -284.12998952321055
-0.62 -284.03333138232506
-0.61 -282.4124540638587
-0.6 -281.76458737016293
-0.59 -280.52311716546865
-0.58 -280.00638261566263
-0.57 -278.89317194936444
-0.56 -278.8880752475755
-0.55 -278.2557950687316
-0.54 -277.4355808728107
-0.53 -276.7910029466521
-0.52 -276.7670719080958
-0.51 -276.1329715182861
-0.5 -275.6124733382667
-0.49 -275.9444937163809
-0.48 -275.857944611084
-0.47 -275.44350204007935
-0.46 -275.05049665522534
-0.45 -274.91403751751324
-0.44 -274.43571239981065
-0.43 -273.9745864599048
-0.42 -273.55399183108244
-0.41 -273.47233225409764
-0.4 -272.8084938470541
-0.39 -272.43843774882305
-0.38 -271.990010276665
-0.37 -271.8493772100812
-0.36 -271.2731581701517
-0.35 -271.1553085408699
-0.34 -270.7758085747645
-0.33 -270.7425676111976
-0.32 -270.23689258321895
-0.31 -269.5676732331613
-0.3 -269.2820254723846
-0.29 -269.37354724083957
-0.28 -268.7928108395127
-0.27 -268.4569707996053
-0.26 -268.37997639529084
-0.25 -268.2308587495756
-0.24 -267.52566190897494
-0.23 -267.1791413988602
-0.22 -267.0010217201847
-0.21 -267.1811068534412
-0.2 -266.72975670972875
-0.19 -266.5585060859635
-0.18 -266.0245174514424
-0.17 -265.7207670501546
-0.16 -264.89663366163217
-0.15 -264.3737142146538
-0.14 -263.9510289044119
-0.13 -263.6539252614423
-0.12 -262.97309189131425
-0.11 -262.49099242398404
-0.1 -262.19656933863496
-0.09 -261.5598466855186
-0.08 -261.15456852409534
-0.07 -260.59358674943246
-0.06 -260.5262375915512
-0.05 -260.4796415650434
-0.04 -260.85925687274437
-0.03 -261.40942604022723
-0.02 -262.0511861563933
-0.01 -262.47709003895505
0.0 -262.43411461729977
0.01 -262.430239103832
0.02 -262.86563462311256
0.03 -263.27620884341263
0.04 -263.30832514182777
0.05 -263.9284599289018
0.06 -264.4962273505685
0.07 -264.67249186025157
0.08 -265.15917780214994
0.09 -266.06776477392
0.1 -266.6127597685674
0.11 -267.18212101926576
0.12 -267.4183915362284
0.13 -267.6699140844432
0.14 -268.3420947270682
0.15 -269.0739834876961
0.16 -269.2128971991734
0.17 -269.96599501866
0.18 -270.69168802153445
0.19 -270.95844304842853
0.2 -271.3806025339635
0.21 -272.0792878858854
0.22 -272.4823795756505
0.23 -273.29135169771973
0.24 -273.8755332351309
0.25 -274.34490251679
0.26 -274.8470921923067
0.27 -275.97646905156944
0.28 -276.3888734312282
0.29 -276.620037292681
0.3 -276.98840045970474
0.31 -277.65190384104596
0.32 -277.6052552788745
0.33 -277.63961884445666
0.34 -278.10838992588833
0.35 -278.60406148677146
0.36 -278.8456441665261
0.37 -279.320874783641
0.38 -279.6660155651923
0.39 -279.8483315494718
0.4 -279.75941360312623
0.41 -280.1932385372354
0.42 -280.33134271896523
0.43 -280.3254147094972
0.44 -280.73489987691744
0.45 -281.334696207267
0.46 -281.1381851711543
0.47 -281.2230832994631
0.48 -281.51043011125574
0.49 -281.2504447600194
0.5 -281.1894613215598
0.51 -281.38729810880346
0.52 -281.50217267750475
0.53 -281.5676963378782
0.54 -281.7914893005249
0.55 -281.6198966458205
0.56 -281.5427736855997
0.57 -281.4645556763663
0.58 -281.20513359598436
0.59 -281.28711465544154
0.6 -281.65933319299677
0.61 -281.9178424631335
0.62 -281.8741939814302
0.63 -282.60358743537034
0.64 -282.7576216510267
0.65 -283.0359784443841
0.66 -283.7141380677974
0.67 -284.3481159865422
0.68 -284.2184522137057
0.69 -284.36841951220026
0.7 -284.1314128374238
0.71 -283.8514496377717
0.72 -283.58543649442686
0.73 -283.9959705212568
0.74 -284.1003834891584
0.75 -285.0732946475849
0.76 -284.8643882423604
0.77 -285.2442463640359
0.78 -284.83157129004303
0.79 -285.39077207790194
0.8 -284.9513274924135
0.81 -285.3333166925872
0.82 -285.3109885034922
0.83 -285.76389835127395
0.84 -285.5756715475271
0.85 -285.755488382256
0.86 -285.8011285893467
0.87 -285.8463826280179
0.88 -285.9085792329366
0.89 -286.20716824251485
0.9 -285.93581707012675
0.91 -286.45535186667604
0.92 -287.2182615931751
0.93 -287.5820626302915
0.94 -287.711265727192
0.95 -287.88564189257715
0.96 -288.1530243097915
0.97 -287.4336594574582
0.98 -287.506779878219
0.99 -287.73058999481714
1.0 -288.24479910849
1.01 -288.4012145746383
1.02 -288.4414925398146
1.03 -288.37994624888336
1.04 -288.1056268080584
1.05 -287.94237263882326
1.06 -287.6678948711995
1.07 -287.98245545809255
1.08 -288.12931079283146
1.09 -287.9208008796767
1.1 -287.8331315770477
1.11 -287.7872151734179
1.12 -288.1303546295741
1.13 -288.4689548179595
1.14 -289.2184022540925
1.15 -289.5862411603046
1.16 -289.9057671256013
1.17 -290.0279609641223
1.18 -289.91744884122534
1.19 -290.00140668127904
1.2 -290.493488439946
1.21 -290.59141545118297
1.22 -290.9999207529401
1.23 -291.59687081945395
1.24 -292.2809079271409
1.25 -292.66024020215923
1.26 -293.517420421029
1.27 -294.69526694286003
1.28 -295.6008995134073
1.29 -296.30613451954594
1.3 -297.7868099883666
1.31 -298.83925125042407
1.32 -299.97883918880046
1.33 -300.1017188442817
1.34 -301.3704112376598
1.35 -302.076651208815
1.36 -302.393248620294
1.37 -302.37362457128944
1.38 -304.0084349627138
1.39 -304.37941435372306
1.4 -304.34852187105173
1.41 -305.37514264710245
1.42 -306.1993951314741
1.43 -306.40358156313994
1.44 -307.12270753843944
1.45 -308.6685587588603
1.46 -309.21652245149323
1.47 -309.7889083000635
1.48 -309.89505662843226
1.49 -310.4191560669092
1.5 -310.3182151269217
1.51 -311.0114982701731
1.52 -311.15040946217744
1.53 -312.641972496422
1.54 -312.88161836711976
1.55 -312.83827818555415
1.56 -313.04246190546246
1.57 -314.01497072844484
1.58 -313.7423668305589
1.59 -314.3213638438098
1.6 -314.9336679010759
1.61 -315.5626061433089
1.62 -315.83836100673506
1.63 -316.8338038868198
1.64 -317.1878994795669
1.65 -317.99465775571133
1.66 -317.67388822065857
1.67 -318.30489553220775
1.68 -318.5860866186406
1.69 -319.32313672949124
1.7 -319.98426163364775
1.71 -320.88601207014534
1.72 -321.04396881657584
1.73 -321.30580692533954
1.74 -321.6062362605944
1.75 -322.2188033670943
1.76 -322.79025305292305
1.77 -323.47332760238794
1.78 -324.11768461028015
1.79 -324.4899915965496
1.8 -324.7696931863792
1.81 -325.6427007567496
1.82 -325.7861825128539
1.83 -325.8152894845989
1.84 -326.1912595472412
1.85 -326.43874810702397
1.86 -326.67953671499794
1.87 -327.1690399875491
1.88 -328.6274723069477
1.89 -329.52767819624194
1.9 -329.6648677186174
1.91 -329.96544433546677
1.92 -330.6191972309995
1.93 -330.2814434492496
1.94 -329.83357820570484
1.95 -330.2390367798336
1.96 -330.4420679050205
1.97 -330.6084174738642
1.98 -331.2842105086126
1.99 -332.6067498731193
2.0 -333.68286364362433
2.01 -333.75132850906914
2.02 -334.2011939688597
2.03 -334.3921823633033
2.04 -334.373083393513
2.05 -334.04875502143693
2.06 -335.2553500137883
2.07 -336.2848619067687
2.08 -337.28841692175376
2.09 -338.01772894380895
2.1 -338.8122436283661
2.11 -339.6222874034445
2.12 -339.97327349585703
2.13 -340.1869460082336
2.14 -340.610731175876
2.15 -340.87333683245123
2.16 -340.29398750447433
2.17 -340.5728794989283
2.18 -340.8467966569938
2.19 -342.3304074556253
2.2 -341.3822448903753
2.21 -341.3953694436253
2.22 -341.4135649479533
2.23 -342.000422810918
2.24 -339.398312750918
2.25 -342.516995256918
2.26 -342.5198454939208
2.27 -343.82723085412647
2.28 -343.65053567776283
2.29 -349.52580454919143
2.3 -348.9798019377915
2.31 -353.2293325376828
2.32 -352.3408422951952
2.33 -350.7255324485286
2.34 -347.20329870567144
2.35 -339.38261816107143
2.36 -334.55272961857145
2.37 -336.91475080857145
2.38 -338.1259235675714
2.39 -333.313639739
2.4 -341.83636173900004
2.41 -346.4929218308
2.42 -344.7397056241333
2.43 -352.0098170251333
2.44 -363.04033002513336
2.47 -360.8178042251334
2.49 -342.92238813333336
2.5 -349.57127420000006
2.51 -349.5886662
2.53 nan
2.54 nan
