# Supplementary material for: Phospholipids are imported into mitochondria by VDAC, a dimeric beta barrel scramblase
Source: Nat Commun. 2023 Dec 8;14:8115. doi: 10.1038/s41467-023-43570-y (PMC10709637; doi:10.1038/s41467-023-43570-y)
Supplement: Supplementary file 6 — Source Data [file 41467_2023_43570_MOESM6_ESM.zip › Fig S10/figs10-b/dimer/down_lipid-wim_ljoff.dat]

@ xlabel CV [nm]
@ ylabel interaction energy [kJ mol$^{-1}$]
$ color #ffa200
$ linewidth 3
$ linestyle --
-2.21 -387.113845
-2.2 -358.16019
-2.17 -373.187804625
-2.16 -378.443098625
-2.15 -372.6573734
-2.14 -365.89084702499997
-2.13 -371.9918858709091
-2.12 -368.89245850862073
-2.11 -370.33873939218745
-2.1 -370.8880608369252
-2.09 -371.3746950150901
-2.08 -374.0456367681081
-2.07 -371.6789957807672
-2.06 -371.31633661769075
-2.05 -371.8414830767656
-2.04 -371.65366651244403
-2.03 -371.23343408008947
-2.02 -371.43853369016983
-2.01 -372.10822703644226
-2.0 -371.2496211710355
-1.99 -372.48339286398806
-1.98 -371.9741826440877
-1.97 -370.8675587415999
-1.96 -371.71389713501713
-1.95 -371.66523242057497
-1.94 -371.5723047657589
-1.93 -371.76032695729214
-1.92 -371.67871611529284
-1.91 -371.204192162976
-1.9 -371.7411321676975
-1.89 -371.7983326562853
-1.88 -371.6697005223749
-1.87 -371.6191924761233
-1.86 -373.04167220027415
-1.85 -371.5757970045522
-1.84 -371.8913583173049
-1.83 -372.29581766304614
-1.82 -371.6601150348416
-1.81 -372.31285126937314
-1.8 -372.2012411473045
-1.79 -372.8821197709782
-1.78 -372.0964713952949
-1.77 -372.6585594926998
-1.76 -372.5962488211277
-1.75 -372.22766261717277
-1.74 -372.24605175381396
-1.73 -371.51282239665494
-1.72 -372.47395765136184
-1.71 -372.4954586857217
-1.7 -371.88556396753813
-1.69 -372.67965480709614
-1.68 -372.24280000392446
-1.67 -371.91651762955627
-1.66 -372.2954571924739
-1.65 -372.4781303522162
-1.64 -371.85529827468383
-1.63 -372.5646545996578
-1.62 -372.7997398915127
-1.61 -372.245659864448
-1.6 -372.2880374154968
-1.59 -372.26691337381646
-1.58 -371.6896821362579
-1.57 -372.2130510663808
-1.56 -372.2390974555451
-1.55 -372.21662798367686
-1.54 -372.1846817899868
-1.53 -371.83323306276736
-1.52 -371.9409302052852
-1.51 -371.82962079467757
-1.5 -371.50924145281215
-1.49 -372.00116288932827
-1.48 -371.84123943345685
-1.47 -371.9744441716931
-1.46 -371.72646302322505
-1.45 -371.6289720376468
-1.44 -371.4516524897421
-1.43 -370.8411704506097
-1.42 -371.1654894083493
-1.41 -372.330651998792
-1.4 -371.140867346394
-1.39 -371.11301604021514
-1.38 -371.2929454959916
-1.37 -370.4710265084237
-1.36 -371.18810792642245
-1.35 -371.160249501187
-1.34 -371.27420399821233
-1.33 -372.2729491770754
-1.32 -371.43595320970576
-1.31 -371.76827111830767
-1.3 -370.7776272845988
-1.29 -371.1285667265989
-1.28 -371.3807165961639
-1.27 -371.807669003743
-1.26 -371.129774247474
-1.25 -371.31469783656723
-1.24 -370.4733578084795
-1.23 -372.3317065688299
-1.22 -371.0213802818907
-1.21 -371.65078350905196
-1.2 -371.0429875051653
-1.19 -371.1347604820141
-1.18 -371.4136779118925
-1.17 -370.43689809062766
-1.16 -370.7790261819001
-1.15 -370.31139444070766
-1.14 -370.1722477451429
-1.13 -370.27627712594585
-1.12 -369.6957393232567
-1.11 -368.56336749657015
-1.1 -369.62889419069325
-1.09 -369.908672666068
-1.08 -368.780488249828
-1.07 -368.88298337924095
-1.06 -369.2896645935624
-1.05 -368.86723376484645
-1.04 -368.96585927959376
-1.03 -368.6177134443809
-1.02 -368.2385541001953
-1.01 -369.6085455032374
-1.0 -368.7952975508098
-0.99 -368.5622969950263
-0.98 -368.7202810445259
-0.97 -367.92813814797853
-0.96 -367.85749198039673
-0.95 -368.10400953980655
-0.94 -368.63153150051374
-0.93 -368.7890346375165
-0.92 -368.7115791775653
-0.91 -367.8517033211078
-0.9 -367.80772560694913
-0.89 -367.96626187387113
-0.88 -367.2106735412126
-0.87 -367.0219218243595
-0.86 -367.6553994765638
-0.85 -367.5077846389026
-0.84 -366.8944310712255
-0.83 -367.20446785630566
-0.82 -367.4664034475876
-0.81 -367.2251049471516
-0.8 -366.68112297316884
-0.79 -366.8227011856336
-0.78 -366.49967119128524
-0.77 -366.3372263224121
-0.76 -366.8977070226267
-0.75 -366.4165339534843
-0.74 -365.97076689062243
-0.73 -365.73301051898727
-0.72 -365.89965036917624
-0.71 -365.9419689530442
-0.7 -365.6939883788912
-0.69 -366.14795863172037
-0.68 -365.5802111286463
-0.67 -365.30983322183516
-0.66 -365.4481408110848
-0.65 -365.29824132495514
-0.64 -365.2299676762705
-0.63 -365.055144289389
-0.62 -364.6368848106038
-0.61 -364.993156564961
-0.6 -364.33140900557237
-0.59 -364.31456167512914
-0.58 -364.53465377173916
-0.57 -364.49503474388484
-0.56 -364.09890741517466
-0.55 -364.2760366172115
-0.54 -363.2121775655121
-0.53 -363.0946908309345
-0.52 -362.8758444969942
-0.51 -362.72082061129413
-0.5 -362.4882123389435
-0.49 -362.0085662327531
-0.48 -362.9039503702725
-0.47 -362.1928245318983
-0.46 -362.7099528905256
-0.45 -362.80317866881353
-0.44 -362.4150708450239
-0.43 -362.7214025826372
-0.42 -362.62848817872504
-0.41 -362.1040968692294
-0.4 -362.08460553549367
-0.39 -361.84529583407283
-0.38 -361.5563408937814
-0.37 -361.6304041362198
-0.36 -361.0477112443813
-0.35 -360.43686155613483
-0.34 -360.739745713173
-0.33 -360.60157027440664
-0.32 -360.13583375893035
-0.31 -360.3220760482744
-0.3 -360.2808258970949
-0.29 -360.2245950526584
-0.28 -360.2695595166786
-0.27 -359.8062280097628
-0.26 -359.7733942276441
-0.25 -359.1688093530375
-0.24 -359.22842683951535
-0.23 -358.88555180647427
-0.22 -358.6676691262464
-0.21 -358.4830535827482
-0.2 -357.9500199489382
-0.19 -357.590899965871
-0.18 -357.9414013873921
-0.17 -357.6865127042241
-0.16 -357.12179072008064
-0.15 -357.28692577399266
-0.14 -357.10613625247163
-0.13 -356.9497387863612
-0.12 -357.8479153713524
-0.11 -357.1499466744163
-0.1 -357.4009157080195
-0.09 -357.7002926690237
-0.08 -357.3047072485873
-0.07 -357.1983569702363
-0.06 -356.839776762935
-0.05 -357.27682287432214
-0.04 -356.5746206558007
-0.03 -357.00258639010946
-0.02 -356.99737418537114
-0.01 -356.37048148214416
0.0 -356.685981359827
0.01 -356.9910868194321
0.02 -357.1343656868177
0.03 -356.6909212155335
0.04 -356.70162484942074
0.05 -357.08251379165586
0.06 -357.3080379574735
0.07 -357.08677419235073
0.08 -356.8217800004541
0.09 -356.7223468892612
0.1 -356.6813994521431
0.11 -356.4793557055312
0.12 -356.4103679865739
0.13 -356.41151652258543
0.14 -356.83684417787464
0.15 -356.70567696077507
0.16 -357.46748468799603
0.17 -357.0675406297998
0.18 -357.4059743809372
0.19 -358.0097428581049
0.2 -357.7005126177297
0.21 -357.4165500978336
0.22 -357.54583375295715
0.23 -357.8084483559342
0.24 -358.05200200147647
0.25 -357.9435640354983
0.26 -358.16389602956974
0.27 -358.26387444985596
0.28 -358.52651739097314
0.29 -358.73287073921995
0.3 -358.254793495348
0.31 -358.65225337734057
0.32 -359.02667820387785
0.33 -359.60139698407716
0.34 -359.00034610505145
0.35 -359.2800516397522
0.36 -359.7318369069133
0.37 -359.5736839184853
0.38 -359.3017933629994
0.39 -359.7097914517421
0.4 -360.2661415214526
0.41 -359.28342434206075
0.42 -359.07098184902577
0.43 -358.49651367294473
0.44 -358.5979494008561
0.45 -358.8428766481823
0.46 -358.87343702419696
0.47 -358.90159978625366
0.48 -359.14519472524074
0.49 -359.24628578473545
0.5 -359.5244651279661
0.51 -359.84855926639256
0.52 -359.4061273586362
0.53 -360.1276132994141
0.54 -359.8918105378194
0.55 -360.490766001214
0.56 -360.5666149825928
0.57 -361.0077835140162
0.58 -360.4373368830977
0.59 -361.2830868691647
0.6 -360.9270290693887
0.61 -361.3515905605661
0.62 -360.8035641315271
0.63 -361.743338191337
0.64 -361.32442757955295
0.65 -361.73027965840043
0.66 -362.02374721693445
0.67 -361.67351568814934
0.68 -362.23864347862224
0.69 -361.8442913857895
0.7 -362.20434936807817
0.71 -362.2081468266914
0.72 -362.2623224294405
0.73 -362.7478752612765
0.74 -362.4872894033198
0.75 -362.61762751234215
0.76 -362.84513133070095
0.77 -363.02957728857575
0.78 -362.9791381186965
0.79 -363.55068999708215
0.8 -362.55181039088313
0.81 -362.66797744394273
0.82 -363.3567390381117
0.83 -363.58194692205007
0.84 -363.80512618180273
0.85 -363.50625596466284
0.86 -363.49929631735546
0.87 -364.082942084978
0.88 -364.7482825016367
0.89 -364.37588014418054
0.9 -363.89871684143975
0.91 -364.18911052843583
0.92 -364.43418695635347
0.93 -364.75806711177637
0.94 -364.9650289856422
0.95 -364.6797116173332
0.96 -364.4315897739006
0.97 -365.11721614257124
0.98 -364.89378732190755
0.99 -365.3855133627818
1.0 -365.57538051608316
1.01 -365.4550880477499
1.02 -365.35285298321867
1.03 -364.4561882532925
1.04 -365.5490764549396
1.05 -365.48831766126517
1.06 -364.3779449325322
1.07 -365.5052259009138
1.08 -364.62381640345643
1.09 -365.07722025857476
1.1 -365.7117902324145
1.11 -364.9052748135901
1.12 -365.5056395903609
1.13 -365.4554456141142
1.14 -365.7761523105773
1.15 -365.2786683654622
1.16 -365.3361235987332
1.17 -366.0943940215189
1.18 -365.3436403363555
1.19 -366.45761755723265
1.2 -366.4924220661985
1.21 -366.4947994663893
1.22 -366.3799971718945
1.23 -366.64127678255386
1.24 -366.4671106235598
1.25 -366.8125544225177
1.26 -366.81012394223205
1.27 -368.18032119917234
1.28 -366.2026816781046
1.29 -367.0152860608464
1.3 -367.3201350462492
1.31 -366.73211700285816
1.32 -367.4531426593544
1.33 -367.4845377112973
1.34 -368.1024482399665
1.35 -367.37224142298606
1.36 -367.61634772538514
1.37 -367.5945377298616
1.38 -367.9332480585855
1.39 -367.0362358333687
1.4 -367.3192300175002
1.41 -367.70811987562837
1.42 -367.92032014507305
1.43 -367.894825058121
1.44 -368.1434460358164
1.45 -367.6041035049246
1.46 -367.7576831018099
1.47 -368.00793106176167
1.48 -367.4706724528728
1.49 -366.5102829417245
1.5 -367.10387804490847
1.51 -368.03145957335767
1.52 -367.34773516971524
1.53 -367.18210346486103
1.54 -368.6882821835359
1.55 -367.77383955238616
1.56 -368.07465001634296
1.57 -368.2156874518777
1.58 -369.59058989559276
1.59 -368.4170796259003
1.6 -369.3670108675772
1.61 -368.2659290392171
1.62 -368.63910670218615
1.63 -368.50142986302217
1.64 -368.8409303511224
1.65 -369.1488606909262
1.66 -367.73031029530927
1.67 -368.2650216323076
1.68 -368.91521751525397
1.69 -367.9881833932291
1.7 -368.60729240361536
1.71 -368.63708774335186
1.72 -368.8355884547012
1.73 -368.76969825672313
1.74 -368.8803323602403
1.75 -368.21957532440445
1.76 -367.96067910778424
1.77 -368.76353339121016
1.78 -368.9513268510085
1.79 -367.7847885384331
1.8 -368.7878528454597
1.81 -368.26785951949864
1.82 -369.2575536107171
1.83 -368.52549446955
1.84 -368.3389349890176
1.85 -368.8942332809208
1.86 -369.01857203861596
1.87 -369.2763296603067
1.88 -369.0388807907377
1.89 -369.57202755353256
1.9 -369.1787811656893
1.91 -369.3634645653292
1.92 -369.25134551369604
1.93 -369.3762391343279
1.94 -368.36515514877766
1.95 -369.02470166741733
1.96 -368.95362340423765
1.97 -368.5251646353511
1.98 -369.00010653335835
1.99 -368.8192954567017
2.0 -369.2265171562696
2.01 -368.57130699912034
2.02 -369.62644867946074
2.03 -368.69453011910747
2.04 -368.0394336206799
2.05 -368.8027848970788
2.06 -368.02634327692624
2.07 -368.7674106984008
2.08 -368.6643390218892
2.09 -368.76244646181664
2.1 -369.4100687719957
2.11 -368.4805547299411
2.12 -369.2552609209022
2.13 -368.5684816977055
2.14 -368.2475866812601
2.15 -367.91806650733844
2.16 -368.04114965801006
2.17 -367.67389291206774
2.18 -368.11955544385995
2.19 -368.0174978726759
2.2 -368.25907049062494
2.21 -367.92759340501595
2.22 -367.6782445740194
2.23 -368.2495437999615
2.24 -367.8777199078971
2.25 -367.39053146574327
2.26 -367.328047520802
2.27 -367.5171796219704
2.28 -367.16106194498633
2.29 -368.80213289858307
2.3 -368.2345344564685
2.31 -367.81079594849297
2.32 -368.2526681647581
2.33 -370.45867101224144
2.34 -364.7694325127778
2.35 -366.4797517131875
2.36 -368.1715054
2.37 -366.90722
2.38 -371.7832666666667
2.39 -383.109106155
2.4 -381.95244
