# Supplementary material for: Phospholipids are imported into mitochondria by VDAC, a dimeric beta barrel scramblase
Source: Nat Commun. 2023 Dec 8;14:8115. doi: 10.1038/s41467-023-43570-y (PMC10709637; doi:10.1038/s41467-023-43570-y)
Supplement: Supplementary file 6 — Source Data [file 41467_2023_43570_MOESM6_ESM.zip › Fig S10/figs10-b/dimer/up_lipid-vdac_ljon.dat]

@ title Pulled lipid $\times$ VDAC
@ xlabel $z$ distance from dimer center [nm]
@ ylabel interaction energy [kJ mol$^{-1}$]
@ xrange -2 2
@ grid --
@ legend false
@ yrange -150 10
$ label dimer up
$ color #00a2ff
$ linewidth 3
-2.41 -0.0300647
-2.4 -3.856319333333334
-2.39 -12.10651875
-2.36 -14.914015
-2.34 -12.783592333333333
-2.33 -4.79906
-2.32 -36.898485275
-2.31 -14.242464285714288
-2.3 -9.666251759999998
-2.29 -9.9871745675
-2.28 -27.701311624285715
-2.27 -6.5224870049999994
-2.26 -25.33406573333333
-2.25 -25.543333066666662
-2.24 -5.8519951125
-2.23 -37.59027316666667
-2.22 -17.577976333333336
-2.21 -19.818123783125003
-2.2 -23.16273297576923
-2.19 -32.447139836
-2.18 -20.40556198928572
-2.17 -14.788037010344828
-2.16 -27.88413564942857
-2.15 -28.393512343406783
-2.14 -25.38305017291667
-2.13 -24.761797344117646
-2.12 -37.45378679072728
-2.11 -28.361616064860605
-2.1 -27.36274794864865
-2.09 -18.228410592682717
-2.08 -25.79744492146789
-2.07 -28.16920020679904
-2.06 -27.53091248349624
-2.05 -26.6531173517987
-2.04 -22.659457453375794
-2.03 -27.686135766565933
-2.02 -26.16647834444079
-2.01 -29.900156270362213
-2.0 -28.489243936724527
-1.99 -32.50546421197183
-1.98 -29.44809405733101
-1.97 -33.22373689753964
-1.96 -34.20609484397349
-1.95 -35.332222054601694
-1.94 -35.22223879665471
-1.93 -36.27434497862189
-1.92 -35.9043243283054
-1.91 -38.644757720271485
-1.9 -32.90635368966749
-1.89 -39.16605310441346
-1.88 -39.267513153549025
-1.87 -38.604571950828955
-1.86 -38.065640789984805
-1.85 -38.88203729332884
-1.84 -38.76173529762548
-1.83 -39.376228611186065
-1.82 -40.13063490116097
-1.81 -39.94059040095223
-1.8 -41.484238910946026
-1.79 -40.51314664181097
-1.78 -41.447443578036186
-1.77 -41.593771286805186
-1.76 -43.08199216213201
-1.75 -44.361975622441896
-1.74 -42.34881133483276
-1.73 -44.44802906488589
-1.72 -44.93375551165241
-1.71 -44.777542939253934
-1.7 -44.84874753997323
-1.69 -44.46288078553397
-1.68 -44.98333243543333
-1.67 -46.75780340775578
-1.66 -46.59741517025918
-1.65 -46.819292707136434
-1.64 -48.28557088181617
-1.63 -46.46782934283993
-1.62 -48.14560655152453
-1.61 -49.47261855589498
-1.6 -49.55390933441102
-1.59 -49.783839345133856
-1.58 -49.98429639088537
-1.57 -48.44870384567709
-1.56 -52.60891264196306
-1.55 -52.908671601372504
-1.54 -53.35159962831793
-1.53 -50.67913895190935
-1.52 -52.771752503127765
-1.51 -53.622515938133475
-1.5 -51.57543427636407
-1.49 -52.97034275718712
-1.48 -53.66615593156974
-1.47 -53.96334499700573
-1.46 -55.35635063580785
-1.45 -56.2328116247281
-1.44 -56.09715395642669
-1.43 -55.62899523252739
-1.42 -54.6595040226588
-1.41 -56.65235998185087
-1.4 -57.02848179014703
-1.39 -57.648680425135005
-1.38 -57.12094783981216
-1.37 -57.62546226552233
-1.36 -59.23589672084462
-1.35 -59.52965346595936
-1.34 -60.48691845747955
-1.33 -60.185931691173
-1.32 -61.378008105078706
-1.31 -59.68983089856
-1.3 -60.04610240707891
-1.29 -60.778305006375845
-1.28 -61.8126766323436
-1.27 -62.45007838796877
-1.26 -62.45481066935664
-1.25 -64.46513481164165
-1.24 -65.51410631023741
-1.23 -63.82962141628435
-1.22 -64.64819625876723
-1.21 -64.6871482475494
-1.2 -65.04076270006728
-1.19 -65.74071446457471
-1.18 -64.96470782227794
-1.17 -67.17622109084856
-1.16 -67.18031947364774
-1.15 -67.18159027457025
-1.14 -67.33989630614971
-1.13 -68.52116898846556
-1.12 -69.57795242065487
-1.11 -67.44940094599764
-1.1 -70.7029150615468
-1.09 -70.98508404484045
-1.08 -71.62863082438767
-1.07 -73.22474699937966
-1.06 -71.92457114638248
-1.05 -73.4836345534367
-1.04 -71.8720578709487
-1.03 -75.17122054226768
-1.02 -75.49918059850886
-1.01 -75.07512483618574
-1.0 -75.18677756704533
-0.99 -75.71166672913972
-0.98 -76.91802145903115
-0.97 -78.12612658883742
-0.96 -78.03205816830994
-0.95 -78.50661397531118
-0.94 -79.54897357520811
-0.93 -79.87504692655324
-0.92 -81.07170476943062
-0.91 -82.36401923845244
-0.9 -82.62266786440533
-0.89 -84.16482911153479
-0.88 -86.20075983372308
-0.87 -85.41711875628607
-0.86 -86.84339427724791
-0.85 -87.44496650277733
-0.84 -87.51092079502915
-0.83 -89.60727304759362
-0.82 -89.21131455592673
-0.81 -90.01793029747516
-0.8 -90.3180001762721
-0.79 -91.90249449683678
-0.78 -94.01445426898118
-0.77 -95.27627318967755
-0.76 -97.403810450273
-0.75 -96.93062745804187
-0.74 -96.78263613393564
-0.73 -99.27528077111236
-0.72 -99.33985736122557
-0.71 -100.73546335397435
-0.7 -102.14333436720707
-0.69 -101.96304090698926
-0.68 -103.81509392819919
-0.67 -103.93028872824004
-0.66 -106.16751515929427
-0.65 -104.92835849053353
-0.64 -109.11865378599492
-0.63 -107.92087473714959
-0.62 -109.52380123409901
-0.61 -110.94959696522935
-0.6 -111.06675640834048
-0.59 -112.30643632821673
-0.58 -112.7271646099889
-0.57 -113.40747373130824
-0.56 -115.1106899637833
-0.55 -116.11361598633184
-0.54 -116.2547121646207
-0.53 -116.62511197816542
-0.52 -116.04508813960788
-0.51 -115.61337914954741
-0.5 -117.80835359735669
-0.49 -118.90164227509858
-0.48 -118.91591737268152
-0.47 -120.47890174627007
-0.46 -119.24280386522209
-0.45 -118.82375067220562
-0.44 -120.79134998240939
-0.43 -121.46910023686809
-0.42 -120.48905419563002
-0.41 -120.86014215241133
-0.4 -120.8152025914294
-0.39 -121.2601030620394
-0.38 -121.99035910753626
-0.37 -122.79410231085177
-0.36 -121.59531125501489
-0.35 -122.46365546655677
-0.34 -121.53627008947507
-0.33 -121.2804366392107
-0.32 -120.88367477611537
-0.31 -120.1918437493744
-0.3 -120.2865251636239
-0.29 -119.45848476229295
-0.28 -119.94453934770698
-0.27 -119.45041501079686
-0.26 -119.50944678532672
-0.25 -119.82106194702618
-0.24 -116.64212413614683
-0.23 -118.45484906927237
-0.22 -118.20526719431726
-0.21 -117.78202067257378
-0.2 -116.17570108968364
-0.19 -118.67740326304529
-0.18 -116.9986582989733
-0.17 -117.05381949083836
-0.16 -114.57789327498581
-0.15 -115.18522070766625
-0.14 -115.909036821069
-0.13 -115.61788417164752
-0.12 -116.16430653386789
-0.11 -115.0795344482666
-0.1 -114.30609430492547
-0.09 -114.0191626429605
-0.08 -114.06426401778032
-0.07 -113.11580472101899
-0.06 -113.39483826373127
-0.05 -113.39653327703823
-0.04 -113.7602134481234
-0.03 -113.05057161722642
-0.02 -114.32467512828083
-0.01 -111.87966603844544
-0.0 -114.0507290522207
0.01 -112.86381330557846
0.02 -112.91857578415993
0.03 -112.54428346156577
0.04 -112.80435869294436
0.05 -112.05579856490617
0.06 -113.7192467049901
0.07 -112.9647550145176
0.08 -112.86168812819987
0.09 -112.38250522375556
0.1 -111.7110116682257
0.11 -111.73707786967586
0.12 -110.88865206689276
0.13 -110.59841073517535
0.14 -109.99769451344659
0.15 -108.5787064537822
0.16 -110.4456478162767
0.17 -109.09919722718614
0.18 -109.47177759074489
0.19 -108.32788043139263
0.2 -107.33147311464361
0.21 -106.45689865508415
0.22 -107.23038656995203
0.23 -105.12110394354634
0.24 -104.85108173584793
0.25 -103.11687138423639
0.26 -102.95289223310962
0.27 -103.23390813276495
0.28 -102.92496184584556
0.29 -101.31202444020772
0.3 -101.92740747204931
0.31 -100.98449486753731
0.32 -100.50337460158072
0.33 -100.33334108109187
0.34 -99.09783810799291
0.35 -98.4269514531737
0.36 -98.34847590740901
0.37 -98.59182678094113
0.38 -96.20961426288531
0.39 -97.45644224949754
0.4 -97.18674237718935
0.41 -96.61853027125822
0.42 -96.89356766954661
0.43 -96.76221498022966
0.44 -95.89773854015833
0.45 -96.70460735968797
0.46 -96.82055830728656
0.47 -96.49941296282232
0.48 -97.42900745581767
0.49 -96.19030999163324
0.5 -96.55588169327734
0.51 -96.17164820121462
0.52 -97.18915455536238
0.53 -95.51628151099995
0.54 -96.56302962016828
0.55 -97.5342950374198
0.56 -98.09889983799962
0.57 -98.54308596687167
0.58 -98.00376802440694
0.59 -99.47716642965695
0.6 -98.53275311190696
0.61 -98.08533957056822
0.62 -98.75309983624336
0.63 -99.48039096608134
0.64 -99.16727516557589
0.65 -98.8223240465685
0.66 -99.02170640674973
0.67 -97.88942842764014
0.68 -99.24046117821116
0.69 -99.2201971437907
0.7 -98.16058370644915
0.71 -97.9839112095389
0.72 -98.05962015988331
0.73 -97.58379295404485
0.74 -97.77671750356112
0.75 -98.43525831995515
0.76 -97.3093049052007
0.77 -96.62118698901264
0.78 -96.28683688319308
0.79 -98.32868994830523
0.8 -95.94476812744607
0.81 -95.20390378831407
0.82 -96.87324670300865
0.83 -97.2412588044649
0.84 -95.48115153711198
0.85 -96.33924754942115
0.86 -94.14956233600756
0.87 -94.18409020891986
0.88 -95.50350612181457
0.89 -95.11797462615597
0.9 -95.74423409109606
0.91 -94.72185623987964
0.92 -93.42003308091974
0.93 -93.07832468037805
0.94 -92.9141823924701
0.95 -94.270486201012
0.96 -92.77128752578878
0.97 -92.58083096286084
0.98 -92.07160239604707
0.99 -91.87466899856447
1.0 -91.46369274032257
1.01 -92.06102545276451
1.02 -92.44254018095697
1.03 -91.77434748718078
1.04 -89.79408789461529
1.05 -87.84314718185267
1.06 -90.12349574908747
1.07 -88.25813286213616
1.08 -88.58294703208526
1.09 -87.20246989308573
1.1 -88.25558778964185
1.11 -85.33678104785227
1.12 -86.4824718584715
1.13 -86.06801690182678
1.14 -85.64495596672276
1.15 -84.09991414571974
1.16 -84.50383787257283
1.17 -84.31127128174319
1.18 -83.38860618130931
1.19 -83.00740784057261
1.2 -82.94136960473087
1.21 -79.71666127885827
1.22 -79.53407542973868
1.23 -79.27416888706281
1.24 -78.88445472353331
1.25 -78.2285999316744
1.26 -76.98001001073682
1.27 -78.94003727973423
1.28 -78.19899436392599
1.29 -76.77925937151659
1.3 -75.1635802642161
1.31 -76.98676973859459
1.32 -74.92305828455034
1.33 -74.75687944514526
1.34 -75.14260342367388
1.35 -73.95292428885412
1.36 -72.35958064245251
1.37 -72.20163983053011
1.38 -71.54511933255941
1.39 -71.70134417239883
1.4 -70.04089372740499
1.41 -69.19314589356597
1.42 -69.42348605075058
1.43 -69.70895587413611
1.44 -68.73846121474908
1.45 -67.96139575130854
1.46 -67.27129076429765
1.47 -68.81451595240135
1.48 -66.48390968391959
1.49 -67.32222894873217
1.5 -65.9719098483157
1.51 -67.29114195159543
1.52 -66.11858468683306
1.53 -66.4608124003614
1.54 -67.75189416796246
1.55 -65.74507530506843
1.56 -65.07885897583081
1.57 -64.28131695185915
1.58 -65.74994381758391
1.59 -64.54901240495248
1.6 -64.87196091536802
1.61 -64.5800809723846
1.62 -63.179968472469874
1.63 -63.68145611255973
1.64 -64.48219639267607
1.65 -63.598002316046966
1.66 -62.92363404001439
1.67 -61.31021052080548
1.68 -62.29738540222786
1.69 -64.15012276060801
1.7 -60.62028687863481
1.71 -61.650224136035476
1.72 -60.86357200293193
1.73 -59.730842283493885
1.74 -58.390614973340895
1.75 -60.426778889705155
1.76 -60.9688000244758
1.77 -58.58511780607271
1.78 -60.02415426730782
1.79 -59.65436698161872
1.8 -58.47936405320089
1.81 -57.974654772565266
1.82 -57.45736436981015
1.83 -55.83405809638977
1.84 -55.8136983581429
1.85 -55.3870199908421
1.86 -55.97503406315915
1.87 -55.99113462738951
1.88 -54.437399749223886
1.89 -53.559512256019076
1.9 -53.92955854450331
1.91 -55.062539586627075
1.92 -55.385381397447475
1.93 -52.787273656300485
1.94 -52.64997207929483
1.95 -53.17943241859612
1.96 -51.02204400764493
1.97 -50.37852613018685
1.98 -51.66535029817262
1.99 -48.92773531298271
2.0 -50.34411849435276
2.01 -49.7038932837386
2.02 -52.61344759559695
2.03 -48.510192350714064
2.04 -47.71792925114865
2.05 -44.897631968111604
2.06 -47.57815391462233
2.07 -46.251694589022115
2.08 -46.26184347893681
2.09 -46.31116064715738
2.1 -41.264893266131025
2.11 -46.725573445768056
2.12 -46.11407482997177
2.13 -39.14832186915073
2.14 -48.17253107152656
2.15 -40.07199630375583
2.16 -44.057667599596115
2.17 -43.013126482962406
2.18 -43.87897607138686
2.19 -39.58432750181905
2.2 -38.75824950292857
2.21 -42.22448605689189
2.22 -43.83042843671668
2.23 -37.39448463792188
2.24 -28.374734081818186
2.25 -39.078197695233335
2.26 -34.69604266985106
2.27 -34.52012297179488
2.28 -40.44089293655172
2.29 -28.285072760869568
2.3 -28.634758828571428
2.31 -47.61010837066666
2.32 -36.394002537875004
2.33 -21.36235530769231
2.34 -44.11380296470588
2.35 -32.02404981428571
2.36 -32.19422323311111
2.37 -45.11547966666667
2.38 -50.396799666666666
2.39 -1.45964
2.4 -0.29225105
2.41 -16.279531849999998
2.42 -45.8409
2.43 -16.6865327
2.44 -7.785428333333335
2.45 -34.931854625
2.47 -1.2412692666666667
2.49 -46.4478799
2.5 -14.722275
2.51 -35.675448
2.56 -72.10337
