# Supplementary material for: Phospholipids are imported into mitochondria by VDAC, a dimeric beta barrel scramblase
Source: Nat Commun. 2023 Dec 8;14:8115. doi: 10.1038/s41467-023-43570-y (PMC10709637; doi:10.1038/s41467-023-43570-y)
Supplement: Supplementary file 6 — Source Data [file 41467_2023_43570_MOESM6_ESM.zip › Fig S10/figs10-b/dimer/down_lipid-vdac_ljoff_smoothed.dat]

@ xlabel distance from dimer center [nm]
@ ylabel interaction energy [kJ mol$^{-1}$]
@ xrange -2 2
$ label dimer down (LJ off)
$ color #ffa200
$ linewidth 3
$ linestyle --
-2.21 nan
-2.2 nan
-2.17 0.045592584582500005
-2.16 0.046983465868214294
-2.15 0.0687537327273052
-2.14 0.053087363590236226
-2.13 0.05197464881992373
-2.12 0.04505867529338167
-2.11 0.056778463135634415
-2.1 0.03631723504603707
-2.09 0.048504099771412915
-2.08 0.053546360479791576
-2.07 0.04639173881757845
-2.06 0.041351356733155153
-2.05 0.03603856404456596
-2.04 0.03943129757950624
-2.03 0.0379195664774344
-2.02 0.03874841461813563
-2.01 0.0379974591938284
-2.0 0.03580226249636068
-1.99 0.033670653282530306
-1.98 0.03149142773037285
-1.97 0.029393408190934944
-1.96 0.02835182900874514
-1.95 0.03090596545412556
-1.94 0.030919767886573784
-1.93 0.033670611840350084
-1.92 0.03497681441326892
-1.91 0.03422133580901708
-1.9 0.03306068385591183
-1.89 0.03417612656051466
-1.88 0.03281512466437898
-1.87 0.0320001430323025
-1.86 0.034347507137403276
-1.85 0.035360582147107626
-1.84 0.03368574564572813
-1.83 0.0347792076413174
-1.82 0.03328230020007344
-1.81 0.03095288596961044
-1.8 0.0324240626095539
-1.79 0.03660442262012935
-1.78 0.035888018395532705
-1.77 0.03716541320182567
-1.76 0.041896707122776454
-1.75 0.04110549855679092
-1.74 0.04255952407245468
-1.73 0.044518156333263316
-1.72 0.044531206306965845
-1.71 0.04517951327034436
-1.7 0.04642133427934238
-1.69 0.04421738229181864
-1.68 0.04778341814355132
-1.67 0.05144412789723603
-1.66 0.05009123763777788
-1.65 0.05149334809296877
-1.64 0.05335065872564122
-1.63 0.050607740930735445
-1.62 0.052807841419596734
-1.61 0.055096879663465284
-1.6 0.05414363491698813
-1.59 0.05570800304088227
-1.58 0.0576974601509746
-1.57 0.0566229923216115
-1.56 0.05490412907852853
-1.55 0.05984247332501587
-1.54 0.06112645510769603
-1.53 0.0634145012498483
-1.52 0.06535983407291152
-1.51 0.06466035695481828
-1.5 0.06423894719609458
-1.49 0.06192312325871561
-1.48 0.06549399688325705
-1.47 0.06784800286516483
-1.46 0.0727784478444495
-1.45 0.07316583381493402
-1.44 0.08062997031484173
-1.43 0.07922004458131718
-1.42 0.07790546084347058
-1.41 0.08215716059358072
-1.4 0.08411165953464016
-1.39 0.08237762318883221
-1.38 0.08313487918839084
-1.37 0.0851455821047607
-1.36 0.08224764897315111
-1.35 0.08803481672087025
-1.34 0.08853594306660502
-1.33 0.08682735621788275
-1.32 0.08616863942129527
-1.31 0.08838959449712584
-1.3 0.08300180248196386
-1.29 0.08447366714568769
-1.28 0.08591018243578534
-1.27 0.08800659820972564
-1.26 0.08737289815459355
-1.25 0.08769205822517087
-1.24 0.08628078962153728
-1.23 0.08932540837197353
-1.22 0.08964812628919956
-1.21 0.09163390240913373
-1.2 0.09230090140353739
-1.19 0.09834169148467949
-1.18 0.10136692446042087
-1.17 0.10033203383544095
-1.16 0.10127133729225375
-1.15 0.10401039103346865
-1.14 0.10214225692531445
-1.13 0.09612501708992396
-1.12 0.09916492538632488
-1.11 0.10121430022905746
-1.1 0.10398273247737229
-1.09 0.10463905373503704
-1.08 0.11055307764575831
-1.07 0.11102754841751146
-1.06 0.11141227306509352
-1.05 0.10832776091490051
-1.04 0.10932815590485338
-1.03 0.11224369170075485
-1.02 0.11589208503602014
-1.01 0.11756574487107478
-1.0 0.12085880772389301
-0.99 0.11953560064172679
-0.98 0.12450057128425358
-0.97 0.12792861605701505
-0.96 0.12896536752456117
-0.95 0.13077317854186388
-0.94 0.1376449459531092
-0.93 0.13481152062576482
-0.92 0.1317768342351237
-0.91 0.13216904643844246
-0.9 0.13634747842325626
-0.89 0.13609410243243142
-0.88 0.13981753150092
-0.87 0.1407012786147484
-0.86 0.14194116411399255
-0.85 0.1412420721876821
-0.84 0.13972945721022412
-0.83 0.13573735763953104
-0.82 0.13913210452896568
-0.81 0.13774204611966498
-0.8 0.13624831256841125
-0.79 0.1385968942268056
-0.78 0.13919704681360442
-0.77 0.14232371370570776
-0.76 0.14878997973424776
-0.75 0.15303143812414927
-0.74 0.15696346009046852
-0.73 0.16173650071743964
-0.72 0.1634385788683253
-0.71 0.16443794273615514
-0.7 0.17003297283067786
-0.69 0.17200659983885175
-0.68 0.1751493386618265
-0.67 0.17792258514115308
-0.66 0.1809023532061841
-0.65 0.18356857257053177
-0.64 0.18730147259461394
-0.63 0.1864225653833376
-0.62 0.19049766427625808
-0.61 0.1916227389727922
-0.6 0.1920071100144837
-0.59 0.19333677231544663
-0.58 0.19772682372432554
-0.57 0.1979873776875497
-0.56 0.20143861473083008
-0.55 0.20707521509792692
-0.54 0.2132169863846199
-0.53 0.21603737925164174
-0.52 0.21926596402591608
-0.51 0.2217759222597157
-0.5 0.21822694201977594
-0.49 0.21435032068023654
-0.48 0.21238601078820746
-0.47 0.20678165121032785
-0.46 0.20431492956266442
-0.45 0.20569581573059686
-0.44 0.20898779950803945
-0.43 0.2151088254533379
-0.42 0.22253210647047722
-0.41 0.22799346619226707
-0.4 0.23264965851954278
-0.39 0.23568917069955334
-0.38 0.2388667828171326
-0.37 0.24554808402645828
-0.36 0.2519634203426288
-0.35 0.2580346773891365
-0.34 0.2650838349149792
-0.33 0.2733798866897975
-0.32 0.2761781167487442
-0.31 0.2793050768105724
-0.3 0.2824833552085958
-0.29 0.28260344619201205
-0.28 0.28157379184676634
-0.27 0.2847986843346106
-0.26 0.2898244767287187
-0.25 0.2911193786626235
-0.24 0.3000592264747922
-0.23 0.30684666163939445
-0.22 0.3145232448001719
-0.21 0.3188261218417391
-0.2 0.32991214638547367
-0.19 0.33018808660939186
-0.18 0.33774078279842484
-0.17 0.34330163211347153
-0.16 0.3489910167457193
-0.15 0.3484431699915124
-0.14 0.3571868124594928
-0.13 0.359855596466725
-0.12 0.35958275057653266
-0.11 0.3648331276326115
-0.1 0.3727357471157087
-0.09 0.37587757028994584
-0.08 0.3824035199499263
-0.07 0.3910253291067499
-0.06 0.39554455180466297
-0.05 0.40391162283905135
-0.04 0.41104820636279193
-0.03 0.413109801209348
-0.02 0.4181069637675675
-0.01 0.41645207453379046
0.0 0.41701873414210794
0.01 0.41887900613555207
0.02 0.4191955732494005
0.03 0.40992839795509645
0.04 0.40718258530162776
0.05 0.39231336737662004
0.06 0.38011412773556674
0.07 0.37220877247968803
0.08 0.3708149291347241
0.09 0.37354300155167297
0.1 0.3860340565151954
0.11 0.3948703553243478
0.12 0.40156016251766385
0.13 0.41257429556020986
0.14 0.4175148469108166
0.15 0.4145689072638028
0.16 0.40928409192528364
0.17 0.40477044150141184
0.18 0.39948450836240756
0.19 0.3954408936223862
0.2 0.39424505624716505
0.21 0.39738644641277127
0.22 0.39753993291030243
0.23 0.39429491826211116
0.24 0.39081337399885135
0.25 0.390287322083351
0.26 0.3844868708691268
0.27 0.3787097862296454
0.28 0.3703286220342771
0.29 0.36396462795956114
0.3 0.35583806427786013
0.31 0.34686013985413344
0.32 0.3390493395872357
0.33 0.336320455552011
0.34 0.3273253431474227
0.35 0.3208486033822398
0.36 0.32019836096052945
0.37 0.3147999540013501
0.38 0.3091778198563651
0.39 0.3074422315795789
0.4 0.30779344837685424
0.41 0.3065595843320532
0.42 0.3106909662052966
0.43 0.31271917656752324
0.44 0.31112892237684353
0.45 0.304999564915249
0.46 0.2987849544426794
0.47 0.2943307551534032
0.48 0.28694516930150943
0.49 0.28313217309209493
0.5 0.2787666680958759
0.51 0.2736173265693191
0.52 0.2667143085367375
0.53 0.260868505022192
0.54 0.2570780875161445
0.55 0.25229147193778173
0.56 0.24901708261850458
0.57 0.24348952082698708
0.58 0.2395448944260515
0.59 0.23252339151350992
0.6 0.22772104943937493
0.61 0.22226390132768375
0.62 0.21901452777280514
0.63 0.21508259763619786
0.64 0.21215831623678474
0.65 0.20517062600272648
0.66 0.201757899098956
0.67 0.20050444439570453
0.68 0.1968567373861992
0.69 0.19522376199361086
0.7 0.1955017481171911
0.71 0.19229604588258203
0.72 0.18647807758967724
0.73 0.1836258578496331
0.74 0.18101238521760848
0.75 0.17815665342026715
0.76 0.17432721215630625
0.77 0.17418845624883067
0.78 0.17033708818903567
0.79 0.16617448155175424
0.8 0.16387237065237245
0.81 0.16173705534270755
0.82 0.15386774353776975
0.83 0.15239984800233533
0.84 0.1529180808565732
0.85 0.15280715077205406
0.86 0.14847920142862545
0.87 0.14661447243373654
0.88 0.1449725563964729
0.89 0.13999312028958535
0.9 0.13291701240968398
0.91 0.12877764724715018
0.92 0.1269293986214179
0.93 0.12709868089120208
0.94 0.12495395237344697
0.95 0.12473758088281132
0.96 0.12499143274946052
0.97 0.12678788299618243
0.98 0.12238685425149667
0.99 0.12032088522687276
1.0 0.1151722605919546
1.01 0.11448214983972511
1.02 0.11082851728597469
1.03 0.10819500459775958
1.04 0.10309131633178659
1.05 0.10349104100298889
1.06 0.10230026652599733
1.07 0.09861346668418766
1.08 0.09503305799564002
1.09 0.09401194463790805
1.1 0.09167890823253452
1.11 0.08607228187674335
1.12 0.08410069763121637
1.13 0.08335553292186983
1.14 0.08297347369187369
1.15 0.08553993972054628
1.16 0.08599199022205357
1.17 0.08381942903757571
1.18 0.08345000321692997
1.19 0.08001892372202016
1.2 0.07299939759450266
1.21 0.07599616065034125
1.22 0.07717130252172263
1.23 0.07217981255130909
1.24 0.06772462973971463
1.25 0.06957148337810597
1.26 0.07088361660082883
1.27 0.07016283954335192
1.28 0.07146525087704886
1.29 0.07553770604310275
1.3 0.07060539398037799
1.31 0.0687070854231115
1.32 0.06702406972974975
1.33 0.06713179258778493
1.34 0.06358167923407573
1.35 0.06169190334783198
1.36 0.058062783986214075
1.37 0.05637098861401337
1.38 0.055438780390088205
1.39 0.05911317898510082
1.4 0.06061860382509798
1.41 0.05731741879704551
1.42 0.06115883777751603
1.43 0.05954486543343886
1.44 0.058139300378011384
1.45 0.05893088211909272
1.46 0.05982713289233654
1.47 0.05477719818905054
1.48 0.05256745721997304
1.49 0.05341167994523939
1.5 0.054585229231115216
1.51 0.05418023280548593
1.52 0.05573071654523406
1.53 0.058347909174428836
1.54 0.0546774050334232
1.55 0.050597810400115684
1.56 0.04773484307876567
1.57 0.04395493770612121
1.58 0.03984721367935145
1.59 0.0425354610415732
1.6 0.04134119944461317
1.61 0.03773579346405972
1.62 0.04243645511344109
1.63 0.04456656867083506
1.64 0.04239474808390828
1.65 0.04372671571377107
1.66 0.044950868851973934
1.67 0.04181942570997099
1.68 0.04151565940329542
1.69 0.03828837077671839
1.7 0.04173759098534814
1.71 0.04570127650109049
1.72 0.0472558995216639
1.73 0.048000832755623044
1.74 0.04882272309367329
1.75 0.04637918313656595
1.76 0.03988727600732236
1.77 0.03758750110724394
1.78 0.0364772278148557
1.79 0.04024269595718485
1.8 0.03900351206611047
1.81 0.04428986687726737
1.82 0.043728911830175854
1.83 0.044248623126735845
1.84 0.04090139578452282
1.85 0.039879612132268
1.86 0.03860200725041017
1.87 0.038643260606673516
1.88 0.03875613324423603
1.89 0.03428915108955631
1.9 0.03545052112862594
1.91 0.03538089794438469
1.92 0.03558437036999835
1.93 0.0336331055765693
1.94 0.03428859679469994
1.95 0.03141701954566345
1.96 0.030148668269673974
1.97 0.028076144759918716
1.98 0.02601320567977917
1.99 0.03204318836670353
2.0 0.036696556821484774
2.01 0.037461274026657485
2.02 0.04008329963770178
2.03 0.04105649217824533
2.04 0.04143896337941588
2.05 0.03839574193625874
2.06 0.03782763110611544
2.07 0.035988343914979334
2.08 0.036100764788060374
2.09 0.03187974318198432
2.1 0.03388121667217009
2.11 0.03537194159390013
2.12 0.036929173082556374
2.13 0.03583823878699054
2.14 0.03477378687972649
2.15 0.030412673582229034
2.16 0.02859139177698606
2.17 0.025492933004080027
2.18 0.025570283513698295
2.19 0.025170660965938473
2.2 0.023269217749443794
2.21 0.020860883689603205
2.22 0.020349572592560712
2.23 0.01967377916908036
2.24 0.012956142716330868
2.25 0.015593446800201962
2.26 0.012651610808080499
2.27 0.0168929440394558
2.28 0.016184090708231375
2.29 0.03556299305771036
2.3 0.03758019606515178
2.31 0.045104362606986435
2.32 0.04473434062151364
2.33 0.07038692332014282
2.34 0.0563344779942753
2.35 0.049376621613044534
2.36 0.04138328836545833
2.37 0.00815261077768055
2.38 0.003284346135555552
2.39 nan
2.4 nan
