# Supplementary material for: Phospholipids are imported into mitochondria by VDAC, a dimeric beta barrel scramblase
Source: Nat Commun. 2023 Dec 8;14:8115. doi: 10.1038/s41467-023-43570-y (PMC10709637; doi:10.1038/s41467-023-43570-y)
Supplement: Supplementary file 6 — Source Data [file 41467_2023_43570_MOESM6_ESM.zip › Fig S10/figs10-b/dimer/up_lipid-vdac_ljon_smoothed.dat]

@ title Pulled lipid $\times$ VDAC
@ xlabel $z$ distance from dimer center [nm]
@ ylabel interaction energy [kJ mol$^{-1}$]
@ xrange -2.2 2.2
@ grid --
@ legend false
@ yrange -150 10
$ label dimer up
$ color #00a2ff
$ linewidth 3
-2.41 nan
-2.4 nan
-2.39 -8.738102023333333
-2.36 -9.691901083333331
-2.34 -16.300334271666664
-2.33 -16.727523378809522
-2.32 -15.677970730809523
-2.31 -15.118687177642858
-2.3 -19.6991375025
-2.29 -13.6239378485
-2.28 -15.842258138023809
-2.27 -19.01767439935714
-2.26 -18.190638508357143
-2.25 -20.16843081683333
-2.24 -22.379528682500002
-2.23 -21.276340292458336
-2.22 -20.80022027427885
-2.21 -26.119249218978847
-2.2 -22.68230698350266
-2.19 -22.124319118904957
-2.18 -23.73752149216567
-2.17 -24.78367736569318
-2.16 -23.37085943307651
-2.15 -24.242106504042898
-2.14 -28.775256460119387
-2.13 -28.870752543205793
-2.12 -28.664599664254172
-2.11 -27.233671748207378
-2.1 -27.44080126367743
-2.09 -25.58388394689178
-2.08 -25.417743230618903
-2.07 -25.27581711124892
-2.06 -26.162026483387535
-2.05 -26.539764652407143
-2.04 -26.13922027993549
-2.03 -26.613069037308684
-2.02 -26.980294354293854
-2.01 -28.949495706013057
-2.0 -29.301887364166078
-1.99 -30.713339074785843
-1.98 -31.5745267895081
-1.97 -32.94312241308353
-1.96 -33.4864773300201
-1.95 -34.85172751427828
-1.94 -35.38784500043143
-1.93 -36.27557757569103
-1.92 -35.7904039027042
-1.91 -36.579166764255945
-1.9 -37.17780039924138
-1.89 -37.71784992374609
-1.88 -37.602026537688744
-1.87 -38.797163258421016
-1.86 -38.71629969706342
-1.85 -38.738042788590825
-1.84 -39.043255378657236
-1.83 -39.418245300850714
-1.82 -39.93868562437415
-1.81 -40.28896789321125
-1.8 -40.70321088658128
-1.79 -40.99583816371012
-1.78 -41.62411851594608
-1.77 -42.19966585824525
-1.76 -42.56679879684961
-1.75 -43.16691589421955
-1.74 -43.834912739188994
-1.73 -44.17402289461337
-1.72 -44.27137727811964
-1.71 -44.694191168259884
-1.7 -44.80125184236938
-1.69 -45.16606142159005
-1.68 -45.5300358677911
-1.67 -45.92414490122374
-1.66 -46.68868292048018
-1.65 -46.9855823019615
-1.64 -47.263142930715254
-1.63 -47.83818360784242
-1.62 -48.38510693329732
-1.61 -48.68476062596086
-1.6 -49.388054035569944
-1.59 -49.44867349440047
-1.58 -50.075932311614075
-1.57 -50.74688476500638
-1.56 -51.46043682164319
-1.55 -51.599405333848
-1.54 -52.46401506533812
-1.53 -52.666735724572206
-1.52 -52.40008825957052
-1.51 -52.32383688534436
-1.5 -52.92124028127644
-1.49 -53.15955878005203
-1.48 -53.506325719586904
-1.47 -54.4378011892597
-1.46 -55.063163429107625
-1.45 -55.45573128929915
-1.44 -55.59496309442976
-1.43 -55.85416496363837
-1.42 -56.01329899672216
-1.41 -56.32360429046382
-1.4 -56.62199481192077
-1.39 -57.215186460493484
-1.38 -57.73189380829223
-1.37 -58.23212814345469
-1.36 -58.799775749923604
-1.35 -59.412772520195766
-1.34 -60.16328168810704
-1.33 -60.25406852365012
-1.32 -60.35735831187403
-1.31 -60.415635621653294
-1.3 -60.74098460988741
-1.29 -60.95539866646543
-1.28 -61.508394620624756
-1.27 -62.39220110153731
-1.26 -63.33936136230962
-1.25 -63.742750319097766
-1.24 -64.18237389325745
-1.23 -64.62884140889601
-1.22 -64.74396698658113
-1.21 -64.78928861744859
-1.2 -65.0163058986473
-1.19 -65.52191086506357
-1.18 -66.02054511028324
-1.17 -66.44871062518385
-1.16 -66.76854699349886
-1.15 -67.47983922673636
-1.14 -67.96018549269763
-1.13 -68.0140017871676
-1.12 -68.71826674456292
-1.11 -69.44730429230107
-1.1 -70.06879665948547
-1.09 -70.79815557523044
-1.08 -71.69318961530742
-1.07 -72.24933351368539
-1.06 -72.42672827890705
-1.05 -73.13524622248305
-1.04 -73.59013294230888
-1.03 -74.22024368026953
-1.02 -74.56087228299126
-1.01 -75.32879405462947
-1.0 -75.67815423798216
-0.99 -76.20354343604788
-0.98 -76.79493010247272
-0.97 -77.45889738412589
-0.96 -78.22635875333957
-0.95 -78.81776384684397
-0.94 -79.40687948296261
-0.93 -80.27327169699113
-0.92 -81.09648247480996
-0.91 -82.01965358207528
-0.9 -83.28479616350926
-0.89 -84.15387896088035
-0.88 -85.04975396863944
-0.87 -86.01421369631383
-0.86 -86.68343203301272
-0.85 -87.36473467578682
-0.84 -88.12357383571495
-0.83 -88.7584810397604
-0.82 -89.33308777445936
-0.81 -90.21140251482089
-0.8 -91.09283875909838
-0.79 -92.30583048584856
-0.78 -93.78300651640812
-0.77 -95.10553197276208
-0.76 -96.08156030018185
-0.75 -97.13372560060807
-0.74 -97.94644243491769
-0.73 -98.61277301565795
-0.72 -99.655314397491
-0.71 -100.69139535210172
-0.7 -101.59935798351908
-0.69 -102.517444256922
-0.68 -103.60385461798596
-0.67 -104.16085944265126
-0.66 -105.59198201845238
-0.65 -106.41313818024248
-0.64 -107.53184068141427
-0.63 -108.48825704260128
-0.62 -109.71593662616267
-0.61 -110.35349313460704
-0.6 -111.3147511091749
-0.59 -112.09148560861672
-0.58 -112.92370420832754
-0.57 -113.93307612392582
-0.56 -114.7227312912066
-0.55 -115.5023207648419
-0.54 -116.02984364650183
-0.53 -116.13038148365465
-0.52 -116.46932900585962
-0.51 -116.9987150279552
-0.5 -117.4568761068584
-0.49 -118.34363882819085
-0.48 -119.06952377132579
-0.47 -119.27260318629558
-0.46 -119.65054472775773
-0.45 -120.16118130059503
-0.44 -120.16321179046705
-0.43 -120.48667944790489
-0.42 -120.88496983174964
-0.41 -120.97872044767564
-0.4 -121.08297222180929
-0.39 -121.54398184485362
-0.38 -121.69101566537434
-0.37 -122.02070624039982
-0.36 -122.07593964588696
-0.35 -121.93395515222184
-0.34 -121.55186964527456
-0.33 -121.27117614414647
-0.32 -120.8357500835599
-0.31 -120.42019301812347
-0.3 -120.15301355982271
-0.29 -119.866361606759
-0.28 -119.72988221394948
-0.27 -119.63678957062993
-0.26 -119.07351744540071
-0.25 -118.77557938971378
-0.24 -118.52654982641786
-0.23 -118.1810646038673
-0.22 -117.45199243239877
-0.21 -117.85904825777848
-0.2 -117.56781010371864
-0.19 -117.33752056302288
-0.18 -116.69669508350528
-0.17 -116.4985990071018
-0.16 -115.94492571870656
-0.15 -115.66877089324139
-0.14 -115.49086830184729
-0.13 -115.59119653650346
-0.12 -115.41537125595528
-0.11 -115.03739642033358
-0.1 -114.72667238956015
-0.09 -114.11697202699038
-0.08 -113.78003279008331
-0.07 -113.59812058450586
-0.06 -113.54633074553844
-0.05 -113.34359226542767
-0.04 -113.58536634688002
-0.03 -113.28233190182286
-0.02 -113.41317105685937
-0.01 -113.23389102835037
-0.0 -113.20749186173707
0.01 -112.85141352839405
0.02 -113.03635205929386
0.03 -112.63736596183094
0.04 -112.80845264171326
0.05 -112.81768848778479
0.06 -112.88116942111162
0.07 -112.79679872727385
0.08 -112.72784134793778
0.09 -112.33140758087492
0.1 -111.91618699134995
0.11 -111.46353151274505
0.12 -110.98656937068327
0.13 -110.36010832779455
0.14 -110.10182231711471
0.15 -109.74393134917338
0.16 -109.51860472028731
0.17 -109.18464190387651
0.18 -108.93519523604877
0.19 -108.13744540381029
0.2 -107.76368327236347
0.21 -106.89354854292375
0.22 -106.19818880381482
0.23 -105.35526845773339
0.24 -104.65446717333846
0.25 -103.85517148590107
0.26 -103.41594306636088
0.27 -102.70813160723287
0.28 -102.47023882479543
0.29 -102.07655935168097
0.3 -101.53045264544413
0.31 -101.01212849249339
0.32 -100.56929122605042
0.33 -99.8692000222753
0.34 -99.34199623024965
0.35 -98.95968666612173
0.36 -98.13494130248041
0.37 -97.80666213078135
0.38 -97.55862031558448
0.39 -97.21263118835432
0.4 -96.87297936607541
0.41 -96.98349950954427
0.42 -96.67175876767644
0.43 -96.57533176417617
0.44 -96.61573737138183
0.45 -96.53690643003696
0.46 -96.67026492515456
0.47 -96.72877921544955
0.48 -96.69903408216743
0.49 -96.56925206095303
0.5 -96.70720037946106
0.51 -96.32465519049751
0.52 -96.39919911620451
0.53 -96.594881785033
0.54 -96.98033211239
0.55 -97.25111839469187
0.56 -97.74861569737325
0.57 -98.331443059271
0.58 -98.53113467416844
0.59 -98.52842262068216
0.6 -98.5704253945565
0.61 -98.86574998289136
0.62 -98.80377173007517
0.63 -98.86168591700746
0.64 -99.04895928424376
0.65 -98.87622500252311
0.66 -98.82823904494907
0.67 -98.83882344059205
0.68 -98.70647537256818
0.69 -98.498916333126
0.7 -98.53295467957464
0.71 -98.20162103474138
0.72 -97.91292510669545
0.73 -97.96786002939668
0.74 -97.83293876852902
0.75 -97.5452521343549
0.76 -97.28586092018455
0.77 -97.39625540913336
0.78 -96.89815737063154
0.79 -96.47707714725422
0.8 -96.52748909005342
0.81 -96.71837347430778
0.82 -96.14886579206913
0.83 -96.22776167646416
0.84 -96.01689338600286
0.85 -95.4790620871851
0.86 -95.13151155065502
0.87 -95.05887616846381
0.88 -94.9398734767988
0.89 -95.05433225757322
0.9 -94.90152083197319
0.91 -94.41648454368588
0.92 -93.9757260969487
0.93 -93.6809765189319
0.94 -93.29086277611373
0.95 -93.12302235250196
0.96 -92.92167789563577
0.97 -92.71377521685463
0.98 -92.15241652471676
0.99 -92.0103641101119
1.0 -91.98270595373113
1.01 -91.92325497195786
1.02 -91.50713875116801
1.03 -90.78302963947405
1.04 -90.39552369873863
1.05 -89.55864223497447
1.06 -88.92036214395537
1.07 -88.40203854364947
1.08 -88.4845266652073
1.09 -87.52718372496024
1.1 -87.17205152422733
1.11 -86.66906549817563
1.12 -86.35756271290303
1.13 -85.52642798411861
1.14 -85.35983934906271
1.15 -84.92559923371707
1.16 -84.38971708961358
1.17 -83.86220746438354
1.18 -83.63049855618576
1.19 -82.67306323744285
1.2 -81.71762406704195
1.21 -80.89473660819264
1.22 -80.07014598478479
1.23 -79.12759205017349
1.24 -78.5802617965492
1.25 -78.46145416654831
1.26 -78.24641926192093
1.27 -77.8253801915176
1.28 -77.21237625802594
1.29 -77.2137282035975
1.3 -76.41033240456072
1.31 -75.72190942080458
1.32 -75.39457823123603
1.33 -75.15244703616364
1.34 -74.22700921693522
1.35 -73.68272552613118
1.36 -73.040373503614
1.37 -72.35212165335899
1.38 -71.56971554106917
1.39 -70.93642859129186
1.4 -70.38079783533595
1.41 -70.01356514365129
1.42 -69.42098855212134
1.43 -69.00508895690206
1.44 -68.62071793104839
1.45 -68.49892391137854
1.46 -67.85391467333524
1.47 -67.57066822013186
1.48 -67.17277103953329
1.49 -67.17674127699284
1.5 -66.63755502387919
1.51 -66.63293556716755
1.52 -66.71886861101362
1.53 -66.67350170236416
1.54 -66.23104510721124
1.55 -65.86359156021646
1.56 -65.72141784366096
1.57 -65.08084149105896
1.58 -64.90621861311888
1.59 -64.80646301242965
1.6 -64.58619331655177
1.61 -64.17249577554693
1.62 -64.15913257309167
1.63 -63.90434085322745
1.64 -63.573051466753405
1.65 -63.19909987642053
1.66 -62.92228573435415
1.67 -62.855871007940536
1.68 -62.26032792045811
1.69 -62.00564593966233
1.7 -61.91631823608761
1.71 -61.403009612340824
1.72 -60.2511080548874
1.73 -60.212406457101466
1.74 -60.07612163478954
1.75 -59.62043079541769
1.76 -59.679093192180474
1.77 -59.931843593836035
1.78 -59.542360626535185
1.79 -58.94353157615309
1.8 -58.71798088890057
1.81 -57.87996165471695
1.82 -57.111827930021796
1.83 -56.49335911755004
1.84 -56.09343497566881
1.85 -55.800189027184686
1.86 -55.52085735775152
1.87 -55.07002013732674
1.88 -54.77852784805899
1.89 -54.59602895275257
1.9 -54.47487830676416
1.91 -54.14485308817948
1.92 -53.96294505283463
1.93 -53.8129198276532
1.94 -53.004820711856766
1.95 -52.00344965840465
1.96 -51.77906498677906
1.97 -51.034617633516646
1.98 -50.46755484866797
1.99 -50.203924703886706
2.0 -50.65090899696874
2.01 -50.01987740747702
2.02 -49.77791619511021
2.03 -48.688618889861964
2.04 -48.263471016038714
2.05 -46.99112041472375
2.06 -46.5414506403683
2.07 -46.260096919570046
2.08 -45.53354917917393
2.09 -45.363033085403075
2.1 -45.33550913359301
2.11 -43.91280481163579
2.12 -44.28507889650963
2.13 -44.04649950403459
2.14 -43.512918334800204
2.15 -42.89272866539834
2.16 -43.83885950584555
2.17 -42.12121879190405
2.18 -41.858469431738605
2.19 -41.49183312319776
2.2 -41.655293513948614
2.21 -40.35839522725562
2.22 -38.116476543255445
2.23 -38.1804661817164
2.24 -36.67477750430823
2.25 -34.81271641132387
2.26 -35.421998071049835
2.27 -35.40406580686012
2.28 -33.31537803352773
2.29 -35.898191173690854
2.3 -36.272967086906874
2.31 -32.45725956113499
2.32 -35.62300560190225
2.33 -36.30086379904511
2.34 -33.217686771534005
2.35 -34.96198219729233
2.36 -40.76887106908721
2.37 -32.23803847614603
2.38 -25.89167872328889
2.39 -22.708740446666667
2.4 -22.85382451333333
2.41 -16.11177112
2.42 -17.376928786666664
2.43 -24.304849501666666
2.44 -21.297196985
2.45 -21.418592965
2.47 -21.025741425
2.49 -26.603745358333335
2.5 -34.03804843333334
2.51 nan
2.56 nan
