# Supplementary material for: Phospholipids are imported into mitochondria by VDAC, a dimeric beta barrel scramblase
Source: Nat Commun. 2023 Dec 8;14:8115. doi: 10.1038/s41467-023-43570-y (PMC10709637; doi:10.1038/s41467-023-43570-y)
Supplement: Supplementary file 6 — Source Data [file 41467_2023_43570_MOESM6_ESM.zip › Fig S10/figs10-b/dimer/up_lipid-wim_ljoff.dat]

@ xlabel CV [nm]
@ ylabel interaction energy [kJ mol$^{-1}$]
$ label dimer up (LJ off)
$ color #00a2ff
$ linewidth 3
$ linestyle --
-2.19 -379.27473699999996
-2.18 -368.12347956
-2.17 -369.1306988
-2.16 -389.40609382857144
-2.15 -367.1326014875
-2.14 -373.0695096079488
-2.13 -368.27872115690695
-2.12 -361.8620178703659
-2.11 -370.1381958652985
-2.1 -368.1207545103398
-2.09 -369.88771025706194
-2.08 -372.2782784827123
-2.07 -372.3618618622167
-2.06 -372.5002392393116
-2.05 -372.11884833295846
-2.04 -372.4096734804991
-2.03 -371.82415130531547
-2.02 -372.0896746073271
-2.01 -372.5691923253202
-2.0 -371.78100291288956
-1.99 -372.3976217069222
-1.98 -373.07736134546536
-1.97 -371.7700116742916
-1.96 -372.65497310849787
-1.95 -372.9351135421168
-1.94 -373.2609453971582
-1.93 -372.685396867164
-1.92 -371.74319893371626
-1.91 -373.02605535174257
-1.9 -372.8453629743209
-1.89 -372.40438727803615
-1.88 -371.8724141394185
-1.87 -372.8150969829225
-1.86 -371.96803313912915
-1.85 -372.1022499345505
-1.84 -372.37185772668505
-1.83 -372.2720705407103
-1.82 -372.68904050359964
-1.81 -372.08675069948293
-1.8 -371.9027792849519
-1.79 -372.5612266358151
-1.78 -372.1987457212649
-1.77 -372.1609224531213
-1.76 -371.8410132672512
-1.75 -372.7829930522305
-1.74 -372.815494498266
-1.73 -372.5748966437358
-1.72 -371.65580078924904
-1.71 -372.4096325418681
-1.7 -372.621190395451
-1.69 -372.2027180353557
-1.68 -372.1022367536229
-1.67 -371.9618114135534
-1.66 -372.55557441862186
-1.65 -372.6422089518989
-1.64 -372.72986537199756
-1.63 -372.1965785985402
-1.62 -372.50115227951517
-1.61 -372.83209369159124
-1.6 -372.0223057503393
-1.59 -371.71688722250167
-1.58 -372.4342569235542
-1.57 -371.935868215352
-1.56 -372.83233836260024
-1.55 -371.8353062352323
-1.54 -371.8601862432653
-1.53 -371.54305514848073
-1.52 -371.72927019734936
-1.51 -372.1250652517628
-1.5 -371.5424326928253
-1.49 -370.907291507937
-1.48 -372.15327389472753
-1.47 -371.4529526889694
-1.46 -372.638997714582
-1.45 -370.94461501189943
-1.44 -371.40386813029284
-1.43 -371.19316387745425
-1.42 -371.0482697961359
-1.41 -371.25546919628636
-1.4 -371.3391802155787
-1.39 -371.32369065426644
-1.38 -370.5753737355575
-1.37 -371.4232570078409
-1.36 -371.345881277948
-1.35 -371.34098336605075
-1.34 -370.68167412171505
-1.33 -370.6526193804492
-1.32 -371.0905732352436
-1.31 -371.09167656703823
-1.3 -370.50564203201697
-1.29 -370.65462754824966
-1.28 -370.38596249464376
-1.27 -370.468537119805
-1.26 -370.75325921733656
-1.25 -371.4588030768129
-1.24 -370.4362534455708
-1.23 -370.8212566758279
-1.22 -371.3596923796365
-1.21 -370.6044258584327
-1.2 -370.5174168404114
-1.19 -371.6799835726231
-1.18 -370.5830891838634
-1.17 -370.34490103038326
-1.16 -370.1790539497775
-1.15 -370.1972227464867
-1.14 -369.9687443619737
-1.13 -370.09982098735316
-1.12 -369.92533321998394
-1.11 -370.65460891678106
-1.1 -369.64338007107654
-1.09 -370.0993690433296
-1.08 -370.21096964609336
-1.07 -369.55480485213434
-1.06 -369.94328914573225
-1.05 -369.92785240034533
-1.04 -369.9165101514144
-1.03 -368.9021154660563
-1.02 -369.21189854983095
-1.01 -369.6538264647458
-1.0 -369.33457010973837
-0.99 -369.3806309714921
-0.98 -369.36311449334903
-0.97 -368.3012613921462
-0.96 -368.9182269367372
-0.95 -369.14627994516763
-0.94 -368.5992624867458
-0.93 -368.6016692363848
-0.92 -368.5295548785487
-0.91 -368.9905766837618
-0.9 -367.8798627980447
-0.89 -367.44328901202425
-0.88 -367.8220294537725
-0.87 -367.53745936015304
-0.86 -367.58055206137897
-0.85 -366.8250899856272
-0.84 -368.2650759971741
-0.83 -366.8784535845865
-0.82 -366.56949784925285
-0.81 -367.09745839012857
-0.8 -367.0284588112866
-0.79 -366.32312064347536
-0.78 -366.58966419300566
-0.77 -366.07227110064747
-0.76 -365.3250011516864
-0.75 -365.5254876017378
-0.74 -366.01814524716343
-0.73 -365.90359969792064
-0.72 -365.89316960388834
-0.71 -365.75841203725463
-0.7 -365.46841382007113
-0.69 -365.8475326304889
-0.68 -365.3477586108276
-0.67 -365.7687849899001
-0.66 -365.01836726364263
-0.65 -365.13037015445815
-0.64 -365.54321978399787
-0.63 -365.3779835104404
-0.62 -364.85043954293417
-0.61 -364.08492622964894
-0.6 -364.1005890202286
-0.59 -363.60495948193477
-0.58 -364.1502791292031
-0.57 -364.1781295528889
-0.56 -363.87652522335407
-0.55 -364.1218659638872
-0.54 -364.0425649926198
-0.53 -363.8312584414015
-0.52 -363.4470063873423
-0.51 -363.279526751906
-0.5 -363.00282767041386
-0.49 -362.965959270094
-0.48 -362.3113506877311
-0.47 -362.3804283111833
-0.46 -361.618056702904
-0.45 -362.0244112686134
-0.44 -361.2047051432595
-0.43 -362.1427103648188
-0.42 -361.3155337616457
-0.41 -360.99861111125216
-0.4 -361.491299533058
-0.39 -360.9557742393568
-0.38 -361.38771736620805
-0.37 -361.311217759035
-0.36 -360.9462499566812
-0.35 -360.45510807501915
-0.34 -360.6267466969452
-0.33 -360.64200663213984
-0.32 -360.7403217318269
-0.31 -360.43396557508083
-0.3 -360.6980953942774
-0.29 -359.8952692626311
-0.28 -360.42990489945356
-0.27 -360.47674071215425
-0.26 -359.8741611564703
-0.25 -359.881106780394
-0.24 -359.06772201255205
-0.23 -359.12840262260147
-0.22 -359.0008354217162
-0.21 -358.623856776915
-0.2 -358.0037666875755
-0.19 -358.23517981458053
-0.18 -357.96378184893706
-0.17 -358.2989725459496
-0.16 -357.77892260900677
-0.15 -358.2420464118605
-0.14 -358.1306379589646
-0.13 -357.95981644412814
-0.12 -357.41635301237204
-0.11 -357.22731224043895
-0.1 -357.7983267639207
-0.09 -357.23618406714434
-0.08 -357.19191856136683
-0.07 -357.1538063406784
-0.06 -357.52056125749016
-0.05 -356.9079328736737
-0.04 -357.29245128397923
-0.03 -357.3571959984557
-0.02 -357.04813637739625
-0.01 -357.01518187770773
0.0 -356.62097660680104
0.01 -357.05836086717693
0.02 -356.823616546854
0.03 -357.1502548644282
0.04 -357.284630862193
0.05 -357.3350788652448
0.06 -357.3786818220385
0.07 -356.94278745269
0.08 -356.9223995051986
0.09 -357.18472875468717
0.1 -357.7427974719934
0.11 -357.775136045722
0.12 -357.76994018424534
0.13 -357.2394345680797
0.14 -357.92311046663394
0.15 -356.9557618622114
0.16 -357.08053124668584
0.17 -356.87317711004425
0.18 -357.1954292364522
0.19 -357.494484298265
0.2 -357.54083442629286
0.21 -357.70486914529397
0.22 -358.2991244538129
0.23 -357.89884062502085
0.24 -358.31414527012646
0.25 -358.15591437020817
0.26 -358.79194556169324
0.27 -357.77312413857777
0.28 -357.7161508474488
0.29 -358.5117383832222
0.3 -358.19972571071656
0.31 -358.1712494560205
0.32 -358.2640796156117
0.33 -358.86370524230426
0.34 -359.16748164723236
0.35 -359.18447562551086
0.36 -359.41999953883965
0.37 -359.44977705102957
0.38 -359.8507397200309
0.39 -359.6375833601637
0.4 -359.79533221539043
0.41 -359.54156242103534
0.42 -359.5316140860216
0.43 -359.9064781595283
0.44 -359.67774460099804
0.45 -359.6328167506055
0.46 -359.7607469277258
0.47 -360.2721760589233
0.48 -360.0798345525938
0.49 -360.1988364915687
0.5 -360.8629410203822
0.51 -361.461671694148
0.52 -361.6202098779392
0.53 -361.48876528696997
0.54 -361.3837091758329
0.55 -361.18953770671726
0.56 -361.3938302776183
0.57 -361.29615327183717
0.58 -361.5435542860837
0.59 -361.75121541472447
0.6 -362.3570689755411
0.61 -361.6166759493236
0.62 -362.14570751552395
0.63 -362.3502353122698
0.64 -361.9316071292572
0.65 -361.9772954217756
0.66 -362.1069500270239
0.67 -362.06161367140686
0.68 -361.9177334679151
0.69 -361.91958661672334
0.7 -362.1509316749696
0.71 -362.3460493708933
0.72 -362.1562957330174
0.73 -363.47718961050134
0.74 -362.6803738777104
0.75 -363.11718502285726
0.76 -362.6727687838092
0.77 -363.44299313693966
0.78 -362.7581991458655
0.79 -363.0734042502929
0.8 -363.5832249805565
0.81 -363.30496593067573
0.82 -363.33772659710564
0.83 -364.01863092147835
0.84 -363.9151781275091
0.85 -362.66574621423166
0.86 -363.7494490984243
0.87 -363.7345410858198
0.88 -362.73081643897456
0.89 -364.25115224826743
0.9 -364.412214552455
0.91 -364.5902504278301
0.92 -364.50068382442896
0.93 -364.4311385431456
0.94 -364.4741035675739
0.95 -364.72666194720375
0.96 -364.48434810414597
0.97 -364.60662265584824
0.98 -365.35406589001275
0.99 -364.85472857044203
1.0 -364.9925447553246
1.01 -365.6872765639009
1.02 -365.1397763641096
1.03 -364.9713300251401
1.04 -364.2409419814001
1.05 -365.3784154452023
1.06 -365.08819558391247
1.07 -364.6190097000718
1.08 -365.7202356529895
1.09 -364.12164854242286
1.1 -365.3462062980421
1.11 -364.6754911291936
1.12 -364.39649050728264
1.13 -365.0933072036945
1.14 -365.53426125693784
1.15 -365.313674098917
1.16 -364.8134820352228
1.17 -365.6108380479591
1.18 -365.5947802088488
1.19 -365.79116250092085
1.2 -365.36166999941634
1.21 -365.7165495302173
1.22 -365.52339029194854
1.23 -365.544281006458
1.24 -365.3757339157456
1.25 -366.11660158804995
1.26 -366.42394464777476
1.27 -365.46451361328803
1.28 -365.97381287356393
1.29 -366.25042167243134
1.3 -365.83004140735545
1.31 -366.42606627514476
1.32 -366.0883303495181
1.33 -365.8677689266672
1.34 -366.9590883495077
1.35 -367.3334395083597
1.36 -367.6274799947584
1.37 -367.0047866249969
1.38 -367.20841436682605
1.39 -366.931155457454
1.4 -367.54059650780886
1.41 -368.1216959807788
1.42 -367.23502186124745
1.43 -367.94746687693055
1.44 -368.17735252608577
1.45 -368.29178387569584
1.46 -368.23641330972447
1.47 -368.1244072733874
1.48 -368.3487670657878
1.49 -368.1190256955098
1.5 -368.86532681056934
1.51 -369.37619933295633
1.52 -368.218972806712
1.53 -368.687165811766
1.54 -369.4101932973142
1.55 -368.19565678257044
1.56 -368.37175562409516
1.57 -368.13121007623147
1.58 -368.62599983924383
1.59 -368.5665402058899
1.6 -368.27086188851956
1.61 -368.3816034921322
1.62 -367.9337952309673
1.63 -367.92794344245254
1.64 -368.16556302272954
1.65 -368.8871434144523
1.66 -368.7823462651621
1.67 -368.8832046661949
1.68 -369.3737971371661
1.69 -368.808659067529
1.7 -369.557352761251
1.71 -369.1252751347073
1.72 -369.33005652251165
1.73 -369.04718040639625
1.74 -369.42474458058297
1.75 -368.6692974798369
1.76 -368.50431456593475
1.77 -368.4131083098757
1.78 -368.77168770058046
1.79 -368.598379180203
1.8 -368.5134835265061
1.81 -368.9997310312556
1.82 -368.55342795586716
1.83 -368.82751776696296
1.84 -368.2259841235866
1.85 -368.6967612036709
1.86 -369.2689972100478
1.87 -369.6193295964415
1.88 -368.56303330222624
1.89 -368.94469362817006
1.9 -369.201411836992
1.91 -369.21398332772526
1.92 -368.65304364288414
1.93 -369.02709884907995
1.94 -368.8633260505688
1.95 -369.4174235556507
1.96 -368.9522646633718
1.97 -369.07229759027604
1.98 -369.3387967682652
1.99 -368.5808409634325
2.0 -369.5248440340516
2.01 -369.7186485113871
2.02 -368.63011772723513
2.03 -368.4252572925068
2.04 -368.9904619879563
2.05 -368.91305674236946
2.06 -368.4597938781291
2.07 -368.3528858715846
2.08 -368.60793477235813
2.09 -368.4188955270718
2.1 -368.18855769357157
2.11 -368.94153069073957
2.12 -368.58514040022123
2.13 -368.3763159109092
2.14 -368.87246669281
2.15 -368.24007524123874
2.16 -368.4861754450013
2.17 -369.88049044875686
2.18 -369.00470440417024
2.19 -369.17491953457517
2.2 -368.94334253917344
2.21 -368.94300371668396
2.22 -368.9148969724139
2.23 -369.40437810473753
2.24 -369.3093397057526
2.25 -369.11689787942805
2.26 -368.57012315630925
2.27 -369.421361709359
2.28 -369.8416298624821
2.29 -369.5583750266542
2.3 -367.96872343441703
2.31 -368.27948914034056
2.32 -367.42870826045544
2.33 -373.7877776171746
2.34 -369.0365151202381
2.35 -364.06679398789475
2.36 -361.1073364
2.37 -357.0738445
2.38 -366.019153
2.39 -371.61478
2.4 -398.13868
