# Supplementary material for: Phospholipids are imported into mitochondria by VDAC, a dimeric beta barrel scramblase
Source: Nat Commun. 2023 Dec 8;14:8115. doi: 10.1038/s41467-023-43570-y (PMC10709637; doi:10.1038/s41467-023-43570-y)
Supplement: Supplementary file 6 — Source Data [file 41467_2023_43570_MOESM6_ESM.zip › Fig S10/figs10-b/dimer/up_lipid-vdac_ljoff_smoothed.dat]

@ xlabel distance from dimer center [nm]
@ ylabel interaction energy [kJ mol$^{-1}$]
@ xrange -2 2
$ label dimer up (LJ off)
$ color #00a2ff
$ linewidth 3
$ linestyle --
-2.19 nan
-2.18 nan
-2.17 0.004350509428571426
-2.16 0.027692117289371425
-2.15 0.02940456408267375
-2.14 0.013172715005844483
-2.13 0.009426276384586488
-2.12 0.016102979110726005
-2.11 0.007418424979204412
-2.1 0.012302053611048257
-2.09 0.020279228904996505
-2.08 0.02567812099439275
-2.07 0.020163905874649703
-2.06 0.021195787837091428
-2.05 0.018842057516284497
-2.04 0.01908151620867413
-2.03 0.019794120139527825
-2.02 0.021437332189888296
-2.01 0.024371641843708283
-2.0 0.02237082479526565
-1.99 0.01842132318915507
-1.98 0.019647166941985407
-1.97 0.02007878695546722
-1.96 0.022377472441632795
-1.95 0.02561831141862574
-1.94 0.029892866542587077
-1.93 0.02933362681705039
-1.92 0.02887643285205605
-1.91 0.028110421268345464
-1.9 0.026521168769365715
-1.89 0.02917217594981645
-1.88 0.026980434575817475
-1.87 0.0280404777245139
-1.86 0.03013760682430348
-1.85 0.03148023454618894
-1.84 0.02948883149224295
-1.83 0.02995642362192414
-1.82 0.033927516281544945
-1.81 0.03211617008027059
-1.8 0.03318344777561005
-1.79 0.03112211292654713
-1.78 0.031035708056205997
-1.77 0.024812072709793465
-1.76 0.02750433302496773
-1.75 0.0261136490660595
-1.74 0.027837726283209203
-1.73 0.03227672964098989
-1.72 0.03503493581700336
-1.71 0.035420988193081024
-1.7 0.03657184391917022
-1.69 0.037553120299975706
-1.68 0.03475315802933923
-1.67 0.035110499821603434
-1.66 0.04036445249641518
-1.65 0.04257657385341944
-1.64 0.04719962815914282
-1.63 0.05224490922169987
-1.62 0.05469014302282186
-1.61 0.05104234966526304
-1.6 0.05453766597507077
-1.59 0.05565791504446582
-1.58 0.056458798861537006
-1.57 0.05828983685208837
-1.56 0.06454336560164008
-1.55 0.06777744300806113
-1.54 0.06745732995575657
-1.53 0.06682791240624655
-1.52 0.07000976252416213
-1.51 0.0680769269764604
-1.5 0.06743440382337003
-1.49 0.06721512569562643
-1.48 0.0668742698435339
-1.47 0.06662724152014764
-1.46 0.06561070672678312
-1.45 0.0607006951053906
-1.44 0.06470456935769527
-1.43 0.06790868833321566
-1.42 0.06871854344035885
-1.41 0.07200621740017751
-1.4 0.07627952855429218
-1.39 0.07565300060611213
-1.38 0.07622630825947269
-1.37 0.0795062174996741
-1.36 0.08123864883427574
-1.35 0.08205405738767191
-1.34 0.0830645360844015
-1.33 0.086298673870185
-1.32 0.0873016480008744
-1.31 0.08742246381259092
-1.3 0.08922935830242855
-1.29 0.08756549405096015
-1.28 0.08582834541227119
-1.27 0.08593910437498242
-1.26 0.08681557179031511
-1.25 0.08885617404130988
-1.24 0.09287248695910286
-1.23 0.09850218030150537
-1.22 0.09865698314932521
-1.21 0.10012480748601749
-1.2 0.10518698298837958
-1.19 0.10803112778824739
-1.18 0.10788082757315406
-1.17 0.11136459744748846
-1.16 0.11453251300376055
-1.15 0.1161849601356865
-1.14 0.11963146869329022
-1.13 0.12335672985216808
-1.12 0.1269663999481066
-1.11 0.12931815256417006
-1.1 0.12966009865051026
-1.09 0.12702880176281775
-1.08 0.12630799372800655
-1.07 0.12582395547973363
-1.06 0.12108518856383577
-1.05 0.11880689054159418
-1.04 0.11407776468900269
-1.03 0.1141471720680298
-1.02 0.11319439912137619
-1.01 0.11440030980098352
-1.0 0.11543924942232431
-0.99 0.11951463611456133
-0.98 0.12136789870715155
-0.97 0.12437622971140823
-0.96 0.12924812055208465
-0.95 0.13239119215086698
-0.94 0.14132096213231468
-0.93 0.14760639148661367
-0.92 0.15074914730709
-0.91 0.1558892667646415
-0.9 0.15900616488549987
-0.89 0.1565363808535853
-0.88 0.15452182804257597
-0.87 0.15694491667184907
-0.86 0.16175620644868124
-0.85 0.16569538712489357
-0.84 0.1695148261339777
-0.83 0.17061121860418177
-0.82 0.17325341905975647
-0.81 0.16877276831596594
-0.8 0.1679122449029953
-0.79 0.17047794116017578
-0.78 0.17431617713172345
-0.77 0.17638306671671417
-0.76 0.17736380003682684
-0.75 0.17437084158213204
-0.74 0.17089929629168651
-0.73 0.1634055193847328
-0.72 0.15778024384792258
-0.71 0.15083123162658144
-0.7 0.14631720952999383
-0.69 0.1431347839155302
-0.68 0.1395495541907429
-0.67 0.13668325453964408
-0.66 0.13810979252315958
-0.65 0.14095171314574859
-0.64 0.14895964008747928
-0.63 0.15834538468854578
-0.62 0.16473781828092104
-0.61 0.17806162603321007
-0.6 0.19336499617110103
-0.59 0.19760959803870976
-0.58 0.2030293381639498
-0.57 0.20691657470869357
-0.56 0.20702544049791202
-0.55 0.20452865369589407
-0.54 0.2054305649336469
-0.53 0.2102150292427985
-0.52 0.21526535896460564
-0.51 0.22308774818222207
-0.5 0.22665837314118123
-0.49 0.23303950742274657
-0.48 0.2364936301112998
-0.47 0.24052852048318218
-0.46 0.2405878525631869
-0.45 0.24210259278996818
-0.44 0.24017218151569572
-0.43 0.2393965152244002
-0.42 0.24174811719695222
-0.41 0.24175346465899716
-0.4 0.24229999941845834
-0.39 0.243943634887479
-0.38 0.24654097364977412
-0.37 0.2491202980846916
-0.36 0.25097316145262816
-0.35 0.2535054018860158
-0.34 0.2568634356890326
-0.33 0.25924774336040707
-0.32 0.2592338698467334
-0.31 0.26074588403821297
-0.3 0.2600699415508793
-0.29 0.26557140489942554
-0.28 0.2636112168881478
-0.27 0.26847525403512723
-0.26 0.2754798437909983
-0.25 0.28724535783540456
-0.24 0.29368675901337066
-0.23 0.3067241416432531
-0.22 0.3087626861544395
-0.21 0.3077974450951083
-0.2 0.30672142963694177
-0.19 0.30194085146643806
-0.18 0.30050888052981406
-0.17 0.3016534850454722
-0.16 0.3077458907224751
-0.15 0.3136110759988305
-0.14 0.32727209631711374
-0.13 0.33578928928044344
-0.12 0.3492309578808724
-0.11 0.36072635185664625
-0.1 0.37300984993832054
-0.09 0.3765390215046206
-0.08 0.38232087595272773
-0.07 0.38147563817267505
-0.06 0.38497519830911475
-0.05 0.3864342890329933
-0.04 0.3900490599697898
-0.03 0.3941064645904978
-0.02 0.4012333496029236
-0.01 0.4048071078036333
0.0 0.40093856151283286
0.01 0.40531076054948656
0.02 0.4068028104175852
0.03 0.4047432942411481
0.04 0.40424793302785317
0.05 0.40695442246018587
0.06 0.4036651812814158
0.07 0.4028456138767186
0.08 0.40384220004829396
0.09 0.40175283544298335
0.1 0.39942882634142907
0.11 0.39929214404231533
0.12 0.397404752700145
0.13 0.3992920170292137
0.14 0.40324163801419133
0.15 0.4105346594479141
0.16 0.412270359275886
0.17 0.4125202352675027
0.18 0.4081912377913096
0.19 0.4006458281239406
0.2 0.3905727104103655
0.21 0.3866400137222903
0.22 0.3814198114210952
0.23 0.37472626334479286
0.24 0.3743384378496132
0.25 0.3773781128306446
0.26 0.3749509272937151
0.27 0.3712557643496906
0.28 0.3732025172723053
0.29 0.3666215925203589
0.3 0.36016302566232933
0.31 0.3513398302093357
0.32 0.34481307278256257
0.33 0.3342309272686101
0.34 0.33237178375333276
0.35 0.32566428413751575
0.36 0.32599332492376387
0.37 0.324972507930558
0.38 0.3251032984853585
0.39 0.3210152651710888
0.4 0.3190403399648464
0.41 0.3099748243919322
0.42 0.30935692215639776
0.43 0.30551652241164284
0.44 0.29720465386356876
0.45 0.29001112381151367
0.46 0.2886208867646475
0.47 0.27951269343882257
0.48 0.2743178975533804
0.49 0.26687061042426763
0.5 0.26321821745722557
0.51 0.25408050964852724
0.52 0.25258300800725075
0.53 0.24646277403233544
0.54 0.24585194279465847
0.55 0.24204108961258566
0.56 0.23950709476427495
0.57 0.23399173970436582
0.58 0.22899404206545268
0.59 0.22460085329327
0.6 0.21968513340233836
0.61 0.2127992683469869
0.62 0.20602512266272038
0.63 0.20759428670298866
0.64 0.20342734155570827
0.65 0.19884046596426988
0.66 0.20435912395740066
0.67 0.20378595845224137
0.68 0.19820483439514094
0.69 0.1961655069464095
0.7 0.1961758673972964
0.71 0.1893699808794244
0.72 0.18565255552288698
0.73 0.1845809160350496
0.74 0.1803354994865056
0.75 0.17293131703114942
0.76 0.16577196380064993
0.77 0.1627553414026539
0.78 0.1554130891073365
0.79 0.15622577672755972
0.8 0.15893088047213905
0.81 0.16465042578439165
0.82 0.16402898549086456
0.83 0.1636638985725462
0.84 0.1588003956723126
0.85 0.15327481285337335
0.86 0.14472714883963475
0.87 0.1386584703065547
0.88 0.13448287629451378
0.89 0.13264647013492667
0.9 0.12840726103337133
0.91 0.12966750538921865
0.92 0.12573824319640567
0.93 0.1255067096525327
0.94 0.12454608191406095
0.95 0.1224194680049803
0.96 0.11729286808590204
0.97 0.11687450405332386
0.98 0.11545374581680616
0.99 0.1114930472806932
1.0 0.11472556172996906
1.01 0.11571827749311417
1.02 0.11460334119899325
1.03 0.10848495165274559
1.04 0.10688567672001772
1.05 0.10214639237867643
1.06 0.10058149304856671
1.07 0.10469217514159286
1.08 0.10738836163664096
1.09 0.10745868603207465
1.1 0.1073987384674957
1.11 0.10302983049956782
1.12 0.09863351369471592
1.13 0.09712569936419811
1.14 0.09550302658323077
1.15 0.09013719138720301
1.16 0.08812320720517589
1.17 0.0874907598955443
1.18 0.08355748658086945
1.19 0.08147802145306433
1.2 0.08159832746301565
1.21 0.07966931582882324
1.22 0.07364501650608779
1.23 0.06827028514657411
1.24 0.07018709072145297
1.25 0.06876984253629907
1.26 0.06941643689770619
1.27 0.07031783416331888
1.28 0.0748347022589371
1.29 0.06847837770041161
1.3 0.07078582257061279
1.31 0.06898208891619287
1.32 0.06983362453547867
1.33 0.06837566930004728
1.34 0.07083149508350879
1.35 0.06996138082348467
1.36 0.06866865873760819
1.37 0.06340862682999031
1.38 0.0650630897087873
1.39 0.06374277593336453
1.4 0.06223805251897807
1.41 0.061895179413318145
1.42 0.0607840138415278
1.43 0.05600398939309722
1.44 0.05695957352570141
1.45 0.05393620479936704
1.46 0.05761415414192648
1.47 0.05642053884459597
1.48 0.061369066244950844
1.49 0.06129360300663524
1.5 0.06549745446937158
1.51 0.06390371234633838
1.52 0.06883527794195118
1.53 0.06321683442573775
1.54 0.059263545635919804
1.55 0.055462420492963495
1.56 0.052037377289226895
1.57 0.04577026873903928
1.58 0.048168083267340435
1.59 0.04460497766086765
1.6 0.04400198503733766
1.61 0.039214769053646334
1.62 0.0423031558526764
1.63 0.03783487174925663
1.64 0.043951804724707014
1.65 0.0474916350383718
1.66 0.04968068199190312
1.67 0.04581646351594928
1.68 0.04510532595030811
1.69 0.04476844109687397
1.7 0.04318574593833183
1.71 0.04796757464201716
1.72 0.04860497192914105
1.73 0.050396541373617355
1.74 0.04460447735120811
1.75 0.03927933140515923
1.76 0.034752887149389615
1.77 0.03593960492641677
1.78 0.03540396216839155
1.79 0.03346192588434842
1.8 0.03492662157871479
1.81 0.031233285875728673
1.82 0.03183672984498228
1.83 0.03519890420571233
1.84 0.038400030616673644
1.85 0.03827282229975201
1.86 0.04092244989005568
1.87 0.04255173831140616
1.88 0.03990750752402681
1.89 0.03729425513485379
1.9 0.03424425480019316
1.91 0.0362259925592341
1.92 0.03771663557371522
1.93 0.036628899314697344
1.94 0.038729281996568575
1.95 0.042472920898132524
1.96 0.04006111425737325
1.97 0.03630432511563512
1.98 0.03314064184368677
1.99 0.03456930355706635
2.0 0.034087945998536796
2.01 0.03392051031181752
2.02 0.032843368459569776
2.03 0.035576157654804444
2.04 0.03162689527103284
2.05 0.02851493167676179
2.06 0.02660615190965414
2.07 0.027859982250880027
2.08 0.02722877170009976
2.09 0.028869615863310938
2.1 0.03271504480423186
2.11 0.0327187808238041
2.12 0.029743411567435755
2.13 0.030566870097422105
2.14 0.030826377982474784
2.15 0.02480017370507449
2.16 0.026770394544057795
2.17 0.02836188306492682
2.18 0.02810258833433955
2.19 0.0293978418663264
2.2 0.029549668824328346
2.21 0.0299714386919033
2.22 0.028215109788885067
2.23 0.027954076323821235
2.24 0.021618665198975366
2.25 0.028475626430395945
2.26 0.03366406179608646
2.27 0.030374465608179753
2.28 0.02889254440449008
2.29 0.03536193815210527
2.3 0.04349551245077707
2.31 0.03754014423568994
2.32 0.06892031606666237
2.33 0.048265503934536255
2.34 0.03368761786149625
2.35 -0.02321871165123642
2.36 -0.026914302309649113
2.37 -0.05259155659631578
2.38 0.15378265085000004
2.39 nan
2.4 nan
