# Supplementary material for: Phospholipids are imported into mitochondria by VDAC, a dimeric beta barrel scramblase
Source: Nat Commun. 2023 Dec 8;14:8115. doi: 10.1038/s41467-023-43570-y (PMC10709637; doi:10.1038/s41467-023-43570-y)
Supplement: Supplementary file 6 — Source Data [file 41467_2023_43570_MOESM6_ESM.zip › Fig S10/figs10-b/dimer/down_lipid-vdac_ljon_smoothed.dat]

@ xlabel distance from dimer center [nm]
@ ylabel interaction energy [kJ mol$^{-1}$]
@ xrange -2 2
$ label dimer down
$ color #ffa200
$ linewidth 3
-2.44 nan
-2.43 nan
-2.42 -19.960673272
-2.35 -23.158159592
-2.33 -9.227450392000002
-2.32 -9.924097501199999
-2.31 -10.786109165200001
-2.3 -14.779631485200003
-2.29 -12.1237583912
-2.28 -15.763575057866666
-2.27 -16.30869674866667
-2.26 -17.69627118695238
-2.25 -13.49585228695238
-2.24 -16.341975830337
-2.23 -15.4366785350989
-2.22 -14.5208464310989
-2.21 -16.675478836813188
-2.2 -20.77099718772228
-2.19 -22.444775758337663
-2.18 -23.13838353854909
-2.17 -27.31840018388242
-2.16 -25.741609126882423
-2.15 -27.618012526348338
-2.14 -27.468104928166515
-2.13 -25.996814466926516
-2.12 -24.625069221722217
-2.11 -27.35606025290079
-2.1 -27.251217258822084
-2.09 -28.10691040942698
-2.08 -28.493818841905767
-2.07 -28.397950980104007
-2.06 -28.83147528590124
-2.05 -28.79875431214383
-2.04 -28.293203078315873
-2.03 -29.645296692718723
-2.02 -30.81435913226367
-2.01 -29.876732472864056
-2.0 -30.310596933178395
-1.99 -31.816720564144084
-1.98 -32.1848643770788
-1.97 -31.94234525589693
-1.96 -31.67656772960054
-1.95 -32.711138447922664
-1.94 -33.699384342523295
-1.93 -34.21941173333515
-1.92 -35.885481806679515
-1.91 -37.36141871361353
-1.9 -37.41401832957932
-1.89 -36.51487290673846
-1.88 -37.1350691125578
-1.87 -37.26543831690845
-1.86 -37.52678686696984
-1.85 -38.22285087914488
-1.84 -38.90593034730394
-1.83 -39.227126265385
-1.82 -40.09035473153078
-1.81 -40.88441503462208
-1.8 -41.62306320844744
-1.79 -42.59472592124798
-1.78 -43.63284439951558
-1.77 -43.955616370760325
-1.76 -43.913481162713104
-1.75 -44.094709334302784
-1.74 -44.766466214352576
-1.73 -44.55218891505515
-1.72 -44.70196122116831
-1.71 -45.056476858054374
-1.7 -45.18797935519727
-1.69 -44.93574080735448
-1.68 -45.834006779009236
-1.67 -46.25570256481492
-1.66 -47.043182996720375
-1.65 -47.65229510134495
-1.64 -48.36044927561669
-1.63 -48.73394493471808
-1.62 -49.32821654842038
-1.61 -49.70652947861713
-1.6 -50.37486759259829
-1.59 -50.66895109152146
-1.58 -50.842643221914614
-1.57 -51.04565578764329
-1.56 -51.14079271828916
-1.55 -51.55431473947823
-1.54 -52.477646897626684
-1.53 -53.1343386184029
-1.52 -53.50746549151383
-1.51 -54.46110757412801
-1.5 -54.56275534039744
-1.49 -54.59687440423145
-1.48 -55.36171754663449
-1.47 -56.10170727057401
-1.46 -56.20623445299449
-1.45 -56.92403607069095
-1.44 -57.568501447778445
-1.43 -58.09659596358178
-1.42 -58.7710329497859
-1.41 -59.32577896110314
-1.4 -59.481657653739674
-1.39 -59.873706732543994
-1.38 -59.91453018392277
-1.37 -59.96686732041279
-1.36 -60.454023055198334
-1.35 -61.27128776362092
-1.34 -61.588615546950464
-1.33 -61.843685921525264
-1.32 -62.58284222071774
-1.31 -63.29623821018082
-1.3 -63.34299740598253
-1.29 -63.38613870052897
-1.28 -64.1186089493596
-1.27 -64.64620897161569
-1.26 -64.96156638101488
-1.25 -65.23398873385662
-1.24 -65.87519811525803
-1.23 -66.36151240002344
-1.22 -66.58219239443052
-1.21 -66.91680447131816
-1.2 -67.77533901204048
-1.19 -68.37800492196683
-1.18 -68.61914258739202
-1.17 -69.03521337877946
-1.16 -69.46609544197835
-1.15 -69.9545235856609
-1.14 -70.23159358469499
-1.13 -70.61788317996209
-1.12 -71.14096230042364
-1.11 -71.18371149334519
-1.1 -71.05130858030832
-1.09 -71.57371630926963
-1.08 -71.65483682192878
-1.07 -72.2751396930073
-1.06 -73.43419952914647
-1.05 -74.25718531404937
-1.04 -74.89560964906178
-1.03 -75.78607167828712
-1.02 -75.8945094961604
-1.01 -75.9827042367732
-1.0 -76.78574558445256
-0.99 -77.60125865021533
-0.98 -78.20663287560951
-0.97 -78.71750174376925
-0.96 -79.23773757664955
-0.95 -79.62343742477988
-0.94 -79.93816417761066
-0.93 -80.73831726464917
-0.92 -81.55391318698165
-0.91 -81.93770929391556
-0.9 -82.47999466882877
-0.89 -83.15715053283338
-0.88 -83.40685118059682
-0.87 -83.91605304065287
-0.86 -84.92931183763845
-0.85 -86.0751980055215
-0.84 -87.16758995621504
-0.83 -88.23289007398235
-0.82 -89.1972195662953
-0.81 -89.81441727669076
-0.8 -90.34742356823946
-0.79 -90.95624865650969
-0.78 -91.36929893864125
-0.77 -92.2523442740267
-0.76 -93.40775732263106
-0.75 -94.15204739250383
-0.74 -94.74166973094145
-0.73 -96.03825145387273
-0.72 -96.76733111532793
-0.71 -97.8864534776908
-0.7 -99.13753722101781
-0.69 -100.43575910944517
-0.68 -101.41905276748906
-0.67 -103.22772386023018
-0.66 -103.92139932050512
-0.65 -104.87097812106614
-0.64 -105.6553504258541
-0.63 -106.92815670603848
-0.62 -107.30605227181543
-0.61 -109.08617913537088
-0.6 -109.92594732279261
-0.59 -111.27380609068064
-0.58 -111.89952565799481
-0.57 -113.34044163022672
-0.56 -113.22824519030598
-0.55 -114.02137340314894
-0.54 -114.98088386280548
-0.53 -115.58170935078249
-0.52 -115.31892785936206
-0.51 -116.06390834673057
-0.5 -116.63139894859043
-0.49 -116.20738603007139
-0.48 -116.34131073287286
-0.47 -116.72894523762787
-0.46 -117.19828754262832
-0.45 -117.21380807143711
-0.44 -117.75106978755943
-0.43 -118.41666257266101
-0.42 -119.15150242277666
-0.41 -119.34143449856587
-0.4 -119.96563056532143
-0.39 -120.15494516184204
-0.38 -120.2613478987827
-0.37 -120.17635412182514
-0.36 -120.49633031969299
-0.35 -120.60367824243785
-0.34 -121.15257514517225
-0.33 -121.39567253649288
-0.32 -121.72277797998349
-0.31 -122.35740937061186
-0.3 -122.79553612350773
-0.29 -122.47491339757126
-0.28 -122.85327119018021
-0.27 -123.43662741562889
-0.26 -123.24668593408782
-0.25 -123.15809527674291
-0.24 -123.72105743075622
-0.23 -124.02628696780614
-0.22 -123.96807039730274
-0.21 -124.04225787846738
-0.2 -124.72533702979874
-0.19 -125.0154476748356
-0.18 -125.32829201718948
-0.17 -125.5858242481243
-0.16 -126.53564502983063
-0.15 -126.94695380257606
-0.14 -127.30793179448158
-0.13 -128.0111837961602
-0.12 -129.05774961866672
-0.11 -129.28590516889963
-0.1 -129.5528190566878
-0.09 -130.47554490936844
-0.08 -130.59218753903357
-0.07 -130.78605158398645
-0.06 -130.9033108432836
-0.05 -130.8220843139317
-0.04 -130.30697328661253
-0.03 -129.93524107948227
-0.02 -129.28344634988565
-0.01 -128.8826279057956
0.0 -128.71661257475017
0.01 -128.56485638681804
0.02 -128.00215917937732
0.03 -127.32267471415253
0.04 -126.83300231670174
0.05 -126.02614907575534
0.06 -125.12847959267847
0.07 -124.54644420119482
0.08 -123.70493362151623
0.09 -122.54291226872574
0.1 -121.83478883043476
0.11 -121.05763502564369
0.12 -120.54822481336036
0.13 -120.09694329509148
0.14 -119.22819175091733
0.15 -118.28010136867206
0.16 -117.62489403773925
0.17 -116.62011661433704
0.18 -115.8274585003762
0.19 -115.26135591040504
0.2 -114.44774172159859
0.21 -113.83208192283709
0.22 -113.16041479950124
0.23 -111.91911270741113
0.24 -111.18984614437052
0.25 -110.46970345373083
0.26 -109.84694328833794
0.27 -108.70615579890682
0.28 -108.50955332840144
0.29 -107.96540544655633
0.3 -107.83075733671595
0.31 -106.88374631620584
0.32 -106.64726411706775
0.33 -106.18488143863468
0.34 -105.964638476044
0.35 -105.0920843025257
0.36 -104.6609966756794
0.37 -104.2241117834753
0.38 -103.75312210655568
0.39 -103.22593755578893
0.4 -103.21549744688409
0.41 -103.05622086225836
0.42 -102.91018371573367
0.43 -102.78444323576358
0.44 -102.66909683441963
0.45 -102.35259295065421
0.46 -102.26388064045504
0.47 -101.96921457122892
0.48 -101.76602555393032
0.49 -101.74388406141836
0.5 -101.36393512344702
0.51 -101.04592741153186
0.52 -100.97716956316692
0.53 -100.84810565048325
0.54 -100.66794388945776
0.55 -100.52229147875173
0.56 -100.32354755264696
0.57 -100.19330976472688
0.58 -100.31263645806953
0.59 -100.2432529724803
0.6 -100.11251003098275
0.61 -99.94317972603892
0.62 -99.86544754409223
0.63 -99.29174161038196
0.64 -98.85710013564939
0.65 -98.55867988056808
0.66 -98.06752262042454
0.67 -97.38825105881627
0.68 -97.15494744345754
0.69 -97.11871491693648
0.7 -97.17957263325854
0.71 -97.05534427462072
0.72 -97.47123904224848
0.73 -96.8228721327032
0.74 -96.46586598656407
0.75 -95.55845393072613
0.76 -95.78408287388604
0.77 -95.22287528787265
0.78 -95.70974330212866
0.79 -95.36252460423954
0.8 -95.63664705462467
0.81 -95.15811950167392
0.82 -95.17069030547444
0.83 -95.02439675897969
0.84 -95.00997250654166
0.85 -94.84791587888643
0.86 -95.02366279835468
0.87 -94.79781095375408
0.88 -94.38265035793331
0.89 -94.09099489749491
0.9 -94.33946581172245
0.91 -93.7179417267412
0.92 -93.25031298441732
0.93 -93.15416608931682
0.94 -92.9326068531316
0.95 -92.75749446259074
0.96 -92.5766347480148
0.97 -93.22123610783572
0.98 -93.34418279400381
0.99 -93.05867145403401
1.0 -92.70062785251716
1.01 -92.64709965843633
1.02 -92.46766281561418
1.03 -92.313215517763
1.04 -92.77066104410119
1.05 -93.0548464784504
1.06 -93.51797337882023
1.07 -93.6178213406702
1.08 -93.48485893573412
1.09 -93.9310573219719
1.1 -93.79538482102944
1.11 -93.60711937036301
1.12 -93.20579111553114
1.13 -92.98329717654592
1.14 -92.48556098177225
1.15 -92.23780236216712
1.16 -92.14917925927324
1.17 -92.12641211021693
1.18 -92.11034765645854
1.19 -91.89478321540555
1.2 -91.47005306912573
1.21 -91.02700182898784
1.22 -90.38676654239713
1.23 -90.0994414330834
1.24 -89.17729645051529
1.25 -88.78897503749641
1.26 -87.87104703843303
1.27 -86.64317287343282
1.28 -85.69904984914747
1.29 -85.1048943560555
1.3 -83.96252455630851
1.31 -83.20385266250568
1.32 -82.39192897951821
1.33 -82.10289578149779
1.34 -81.03589028548534
1.35 -80.03623047508258
1.36 -79.53180699878021
1.37 -79.20499199718084
1.38 -77.63991421817377
1.39 -77.02142645194729
1.4 -77.01332622248495
1.41 -76.34114301179932
1.42 -75.6187713390738
1.43 -75.62005930643909
1.44 -74.85564901314255
1.45 -73.48284660792426
1.46 -72.69205734060094
1.47 -72.36661403818076
1.48 -72.25793837265084
1.49 -71.76240796584611
1.5 -71.85507295722321
1.51 -71.24580006538869
1.52 -70.7625008926005
1.53 -69.05109533242357
1.54 -69.01609443995216
1.55 -68.6378461124666
1.56 -68.56988333460481
1.57 -67.8529878036509
1.58 -68.28850764130209
1.59 -67.3860540185544
1.6 -67.13420401493615
1.61 -66.54180628222056
1.62 -66.49251926497837
1.63 -65.46791462406215
1.64 -65.20564738230391
1.65 -64.39447640326388
1.66 -64.59629640064058
1.67 -63.76118035869447
1.68 -63.49148410886189
1.69 -62.82756332886055
1.7 -62.07680463355729
1.71 -60.94879795837092
1.72 -60.796039003047646
1.73 -59.95334799736211
1.74 -59.54534076694735
1.75 -58.999033676900254
1.76 -58.42011263164984
1.77 -57.550833074682416
1.78 -56.905886710042786
1.79 -56.67901391783734
1.8 -56.53924169264651
1.81 -55.569250122021664
1.82 -55.331167848507604
1.83 -55.60180770021759
1.84 -54.92531773088321
1.85 -54.35996834432412
1.86 -54.19521084332335
1.87 -53.57352464831151
1.88 -52.03071720871428
1.89 -51.12387847794283
1.9 -51.10411471329404
1.91 -50.61733139727149
1.92 -49.8108144493613
1.93 -50.118847719756836
1.94 -50.20911327177989
1.95 -49.4041147443679
1.96 -49.40732612678596
1.97 -49.30202148220388
1.98 -48.47298849183614
1.99 -47.44284033189673
2.0 -46.54113065539481
2.01 -45.79697454833389
2.02 -44.85918886504983
2.03 -44.70777124128521
2.04 -43.863826513137965
2.05 -43.631772027677684
2.06 -42.72126281262825
2.07 -41.416646823853064
2.08 -40.18216652864062
2.09 -39.61236244749408
2.1 -38.354704098892284
2.11 -37.293644047859445
2.12 -36.89663824774694
2.13 -36.52904622742469
2.14 -36.61719734960245
2.15 -36.87324766747007
2.16 -36.655143110579445
2.17 -35.6272100369256
2.18 -35.50281478848374
2.19 -33.116740990231406
2.2 -32.0639384733703
2.21 -30.36977530173794
2.22 -30.28621111725542
2.23 -29.301581181885318
2.24 -31.67102923949643
2.25 -29.4030326716631
2.26 -30.41849050215415
2.27 -30.421044004540516
2.28 -28.96085907769203
2.29 -23.69959976766822
2.3 -26.669881907168218
2.31 -23.63837808005952
2.32 -24.215646171309526
2.33 -26.480324060788313
2.34 -28.340220384788314
2.35 -30.698420384788314
2.36 -32.187401507288314
2.37 -26.58621401228832
2.38 -23.474831176142857
2.39 -22.915109455
2.4 -13.274514854999998
2.41 -11.924170155
2.42 -16.08092346
2.43 -12.99128599
2.44 -9.550914129999999
2.47 -9.52320473
2.49 -26.18542043
2.5 -21.24844033
2.51 -20.30009547866
2.53 nan
2.54 nan
