# Supplementary material for: Phospholipids are imported into mitochondria by VDAC, a dimeric beta barrel scramblase
Source: Nat Commun. 2023 Dec 8;14:8115. doi: 10.1038/s41467-023-43570-y (PMC10709637; doi:10.1038/s41467-023-43570-y)
Supplement: Supplementary file 6 — Source Data [file 41467_2023_43570_MOESM6_ESM.zip › Fig S10/figs10-b/dimer/up_lipid-wim_ljon.dat]

@ xlabel CV [nm]
@ ylabel interaction energy [kJ mol$^{-1}$]
$ label dimer up
$ color #00a2ff
$ linewidth 3
-2.41 -333.632519
-2.4 -372.16597033333335
-2.39 -358.62584
-2.36 -355.19004099999995
-2.34 -375.723811
-2.33 -351.37871599999994
-2.32 -345.54747799999996
-2.31 -355.2821669142857
-2.3 -374.3346336
-2.29 -359.06982635
-2.28 -344.6068097142857
-2.27 -361.23278175
-2.26 -352.7734615555555
-2.25 -357.98219431666666
-2.24 -357.626129
-2.23 -342.28170698916665
-2.22 -359.302541
-2.21 -344.0005562625
-2.2 -347.15604206538455
-2.19 -346.27429960575046
-2.18 -356.16398235714286
-2.17 -353.7788479414828
-2.16 -350.21211963714285
-2.15 -343.3898546225424
-2.14 -349.4211165541667
-2.13 -353.31255134117646
-2.12 -348.3373229654545
-2.11 -350.4925391670121
-2.1 -353.05404308479734
-2.09 -361.605190398321
-2.08 -354.3442120255964
-2.07 -351.28364691355927
-2.06 -350.46112678919206
-2.05 -351.2431091257695
-2.04 -354.04654830446884
-2.03 -350.1129919749244
-2.02 -352.22331484982584
-2.01 -349.5218761229032
-2.0 -349.24612081018114
-1.99 -347.24934335885564
-1.98 -349.2622432786725
-1.97 -347.5496001055884
-1.96 -347.2028131581626
-1.95 -346.2223685033183
-1.94 -345.65277671949957
-1.93 -346.1959816302516
-1.92 -344.86055298875607
-1.91 -342.49896940215797
-1.9 -346.49069102288075
-1.89 -341.4368335826529
-1.88 -342.5613842838925
-1.87 -343.25879314420877
-1.86 -342.8473035347511
-1.85 -342.7950090755523
-1.84 -344.6659633362167
-1.83 -341.9273480257286
-1.82 -342.6574434955698
-1.81 -342.5972449944227
-1.8 -342.26797634332604
-1.79 -343.14379783718033
-1.78 -340.51419159118734
-1.77 -341.69913702302773
-1.76 -339.6275232642573
-1.75 -338.87997218575936
-1.74 -341.0167932712145
-1.73 -339.5980027238971
-1.72 -339.4885816681649
-1.71 -339.42124860545067
-1.7 -338.3620694630073
-1.69 -339.9697403118871
-1.68 -339.41550012567905
-1.67 -337.8069930065697
-1.66 -337.0145858050181
-1.65 -338.2327235774536
-1.64 -335.73105768468173
-1.63 -338.03527149071454
-1.62 -337.3486042002184
-1.61 -335.99883932164875
-1.6 -336.3615538886532
-1.59 -335.50783590887215
-1.58 -335.3429563916361
-1.57 -336.76907411261845
-1.56 -333.5710472533832
-1.55 -332.13753302095364
-1.54 -332.51381045142125
-1.53 -334.66552324788836
-1.52 -332.06495375671705
-1.51 -333.00895111411324
-1.5 -333.9509214436815
-1.49 -333.135687414265
-1.48 -332.1902413506773
-1.47 -331.89357299746155
-1.46 -330.9825954524939
-1.45 -329.81313409531344
-1.44 -330.3501010605509
-1.43 -331.8268210610863
-1.42 -331.26025637478153
-1.41 -329.76270568758713
-1.4 -329.615269274238
-1.39 -328.8193247930527
-1.38 -329.32297820302813
-1.37 -328.0255529351608
-1.36 -326.9059425589589
-1.35 -326.7458310686337
-1.34 -325.7704254807395
-1.33 -326.62428914838137
-1.32 -326.0367550568222
-1.31 -326.6987667935095
-1.3 -326.17627349421053
-1.29 -326.3800946573734
-1.28 -324.07402554241656
-1.27 -323.9259274910096
-1.26 -324.00399219820935
-1.25 -321.7721822336453
-1.24 -320.96828944276575
-1.23 -322.9839092546901
-1.22 -322.1435980515611
-1.21 -321.81270424733407
-1.2 -321.54533428999673
-1.19 -321.26658789768476
-1.18 -320.9450041799
-1.17 -319.6481217885966
-1.16 -318.88913705870596
-1.15 -319.54011352383424
-1.14 -318.5294345023581
-1.13 -318.42907841361915
-1.12 -317.3150594760838
-1.11 -319.12793423389377
-1.1 -316.76635063955223
-1.09 -316.09450359998937
-1.08 -315.5207123526877
-1.07 -314.375461321977
-1.06 -315.2271911447684
-1.05 -313.9973305285945
-1.04 -314.4710990415226
-1.03 -311.67454065807704
-1.02 -311.22408172561904
-1.01 -311.7459354821035
-1.0 -311.85927791405004
-0.99 -311.84417948026714
-0.98 -311.1840583485307
-0.97 -309.12374576132885
-0.96 -309.6291997279636
-0.95 -309.3930940898254
-0.94 -307.8533272381251
-0.93 -308.53632436412653
-0.92 -306.65958218514345
-0.91 -306.0961029424276
-0.9 -305.3783967782369
-0.89 -304.40615997795726
-0.88 -303.33021958343727
-0.87 -303.2040127699656
-0.86 -302.26201083605764
-0.85 -301.223513377748
-0.84 -301.30301371501093
-0.83 -299.88320641742865
-0.82 -299.2915602604412
-0.81 -298.80890332864976
-0.8 -298.59783565215605
-0.79 -297.4325932674176
-0.78 -296.17104036606474
-0.77 -294.71412224928883
-0.76 -292.3835955184026
-0.75 -293.17117473148625
-0.74 -293.19877250898094
-0.73 -290.8731163036712
-0.72 -290.7020018991778
-0.71 -290.1577616593401
-0.7 -288.40382916283806
-0.69 -288.01760025453393
-0.68 -285.9953623079637
-0.67 -286.3285024704898
-0.66 -284.6470562518688
-0.65 -285.73390048946123
-0.64 -282.10162908970796
-0.63 -282.84612912539933
-0.62 -281.66648043317883
-0.61 -279.5944553768757
-0.6 -280.27470458402513
-0.59 -278.63015222615354
-0.58 -278.43068704019726
-0.57 -277.70921613985934
-0.56 -276.3051800203969
-0.55 -274.90483582143884
-0.54 -275.24396891332833
-0.53 -274.67598597484283
-0.52 -274.75453656335986
-0.51 -275.2600446745889
-0.5 -273.62828260148603
-0.49 -272.07479167434707
-0.48 -271.77110986139587
-0.47 -271.131933628711
-0.46 -271.47470151276644
-0.45 -272.69538069636536
-0.44 -270.4290157283615
-0.43 -269.96056294983435
-0.42 -270.54879781818534
-0.41 -269.4415026673132
-0.4 -269.9102213462079
-0.39 -269.5280942718373
-0.38 -268.7932214674566
-0.37 -268.86262070356827
-0.36 -269.8419864965085
-0.35 -268.0421151964879
-0.34 -268.55150374376376
-0.33 -269.11928674844165
-0.32 -269.58975424110156
-0.31 -270.3828503370784
-0.3 -269.5909450025644
-0.29 -270.7472813545928
-0.28 -270.7290556160505
-0.27 -270.1856572166403
-0.26 -270.37561794301894
-0.25 -270.98783096927576
-0.24 -272.81625412702607
-0.23 -271.14960343068276
-0.22 -271.76148121027273
-0.21 -271.3990048942863
-0.2 -272.96785381146196
-0.19 -271.9117587782471
-0.18 -272.3520327841559
-0.17 -272.00518989854555
-0.16 -274.8327905032313
-0.15 -273.77223260546157
-0.14 -273.3789021010828
-0.13 -273.2673364836371
-0.12 -272.393952131137
-0.11 -273.0366714707887
-0.1 -273.4680660467899
-0.09 -274.2336802774133
-0.08 -274.1662264353928
-0.07 -275.2273417391611
-0.06 -274.8804063464811
-0.05 -274.5352028144269
-0.04 -273.61310810441586
-0.03 -274.67698726212296
-0.02 -273.23052121443936
-0.01 -274.7975840854294
-0.0 -272.30155520740846
0.01 -274.0153995657169
0.02 -273.658233639817
0.03 -274.0533556980939
0.04 -275.06611665202377
0.05 -274.2831140002381
0.06 -272.76543261199396
0.07 -274.10982656650583
0.08 -273.8241567619715
0.09 -274.0644314375301
0.1 -275.0392096956723
0.11 -273.5720346493963
0.12 -275.58517656820607
0.13 -275.77885775172945
0.14 -276.05173769339115
0.15 -276.4433599678412
0.16 -275.07969350667094
0.17 -276.5548675219019
0.18 -276.51534556490543
0.19 -276.70526361899636
0.2 -278.0747771256551
0.21 -278.5834804865559
0.22 -277.748678709379
0.23 -280.066914594449
0.24 -279.83103562054106
0.25 -281.4933210355562
0.26 -281.8269017540259
0.27 -281.145948806126
0.28 -281.12635473532254
0.29 -282.08973295571155
0.3 -282.9031709429846
0.31 -283.0662462540074
0.32 -282.9685285556935
0.33 -283.264331486065
0.34 -284.10223059186427
0.35 -284.42606804173903
0.36 -285.0030969545899
0.37 -283.68718645878215
0.38 -286.00664097507376
0.39 -285.5360917772109
0.4 -285.1150777249917
0.41 -285.56044335447325
0.42 -285.88957305545625
0.43 -285.8150155741447
0.44 -285.5370581546131
0.45 -285.7267761712151
0.46 -285.4947175352633
0.47 -285.701459422598
0.48 -285.4135942515636
0.49 -285.8925877787829
0.5 -285.2301223473585
0.51 -285.9820251831218
0.52 -284.6310158471909
0.53 -286.93002935098093
0.54 -285.21969120017343
0.55 -284.1403661681145
0.56 -284.33203049044056
0.57 -283.37552173826975
0.58 -283.7921390486523
0.59 -283.18024662962006
0.6 -283.17517962939843
0.61 -284.316720799402
0.62 -283.9985637313935
0.63 -282.729124079965
0.64 -283.56133910307295
0.65 -283.4850136037495
0.66 -283.30989575631713
0.67 -284.5904911621202
0.68 -283.15047841968556
0.69 -283.1149997926484
0.7 -283.7590030517075
0.71 -284.1651021731419
0.72 -283.82460088596434
0.73 -284.3255876682614
0.74 -284.0479654238736
0.75 -284.3614565394505
0.76 -284.46236543446577
0.77 -283.93426193515506
0.78 -285.477599744493
0.79 -283.0702447758272
0.8 -285.6085008639199
0.81 -285.6651295811054
0.82 -284.5111148485828
0.83 -284.7109112916201
0.84 -285.8090509245587
0.85 -284.91287706433303
0.86 -287.0644757674012
0.87 -287.36614318263526
0.88 -285.83110323288247
0.89 -285.31895944772424
0.9 -285.57225137873587
0.91 -286.6607425215869
0.92 -288.05070947233764
0.93 -287.88474985245216
0.94 -288.9434871436872
0.95 -287.09907115960027
0.96 -288.141723836361
0.97 -288.4088996058313
0.98 -289.39123439069505
0.99 -290.12693725621585
1.0 -289.6574172199352
1.01 -289.34143566827885
1.02 -288.6709610829261
1.03 -289.57147087792856
1.04 -292.047550414703
1.05 -294.6521210337763
1.06 -291.7382535894389
1.07 -293.08973092854177
1.08 -293.23571683002604
1.09 -293.3754030451136
1.1 -293.4316376595647
1.11 -294.4062268716382
1.12 -295.73708235500544
1.13 -294.99656478978784
1.14 -295.9874556524529
1.15 -296.23159130571446
1.16 -295.9625258399744
1.17 -295.8855163028317
1.18 -297.2027132208066
1.19 -297.311188864843
1.2 -298.1529551638414
1.21 -300.0057741300617
1.22 -299.91720974203014
1.23 -300.86907614951934
1.24 -300.42115764346727
1.25 -302.09988271452346
1.26 -302.8011153811198
1.27 -300.7593491928743
1.28 -302.8393720841802
1.29 -303.0636869029415
1.3 -304.74671755462816
1.31 -304.0134962803152
1.32 -305.5174088594076
1.33 -305.35619133513774
1.34 -304.8102074746886
1.35 -306.75678779425294
1.36 -306.5388931060375
1.37 -309.2090476294
1.38 -309.0363924323446
1.39 -307.87225484151134
1.4 -310.63900754551105
1.41 -310.95572629228207
1.42 -310.5623366229594
1.43 -311.07443959970544
1.44 -311.974340857971
1.45 -312.1906648808474
1.46 -311.82435331199974
1.47 -311.45086921357256
1.48 -314.21248200776085
1.49 -312.74899567054473
1.5 -315.62811004238097
1.51 -313.2131367131903
1.52 -314.074763890452
1.53 -314.12972111000875
1.54 -312.54555485999185
1.55 -315.3078642849616
1.56 -314.58015892663917
1.57 -316.33432645200674
1.58 -315.5345572704191
1.59 -316.02283869334235
1.6 -316.00220037749335
1.61 -316.99422053255876
1.62 -317.90903005006123
1.63 -318.12926661541167
1.64 -317.3898376160929
1.65 -317.7498778166009
1.66 -318.0676086049742
1.67 -319.01730353237156
1.68 -318.13790492641294
1.69 -317.27889107220994
1.7 -319.77475150865826
1.71 -319.9779392038677
1.72 -320.0884094304803
1.73 -320.68099455322266
1.74 -322.7390855306932
1.75 -321.70659679093984
1.76 -319.5999345707017
1.77 -322.1697978332571
1.78 -321.2665746371088
1.79 -322.3643280544046
1.8 -322.6499910662104
1.81 -323.5838442469877
1.82 -323.9070619210788
1.83 -326.17039721825955
1.84 -325.6438706651494
1.85 -324.6551701003447
1.86 -324.9209903781398
1.87 -326.198999756022
1.88 -326.0284468882424
1.89 -328.0330225883424
1.9 -327.46405725079705
1.91 -326.3739448085342
1.92 -325.66333029912414
1.93 -328.4228108187598
1.94 -329.81462479860295
1.95 -327.45077113355615
1.96 -329.43015575253634
1.97 -329.16739902327845
1.98 -329.7912792386865
1.99 -329.82821400111527
2.0 -330.09878843149386
2.01 -330.584381738883
2.02 -327.7494056547663
2.03 -332.77975129389995
2.04 -332.00347753479343
2.05 -336.16644129549803
2.06 -331.59760485533803
2.07 -335.59909190953124
2.08 -334.46521443552746
2.09 -333.7332364701246
2.1 -335.29593005913534
2.11 -333.6941293650452
2.12 -333.45655700475805
2.13 -337.6476295421512
2.14 -331.3958676867338
2.15 -336.8347052494505
2.16 -337.07604931343036
2.17 -333.57726396037896
2.18 -330.9382330099117
2.19 -341.47362767931435
2.2 -343.2463019993776
2.21 -333.4141691313514
2.22 -335.3470861965833
2.23 -338.6581326244375
2.24 -345.38638096212117
2.25 -338.5899188900001
2.26 -338.2143691530426
2.27 -340.52172961538463
2.28 -337.323698125069
2.29 -346.01445635304356
2.3 -346.78932568857135
2.31 -334.7064831139999
2.32 -341.785758
2.33 -351.7990788692307
2.34 -337.92739571217646
2.35 -337.3535798638
2.36 -351.56035355555554
2.37 -332.72677550000003
2.38 -337.1303094111111
2.39 -346.95973000000004
2.4 -382.49251
2.41 -351.03910217500004
2.42 -309.3951012
2.43 -360.43756775
2.44 -339.9925076666667
2.45 -333.82445825
2.47 -355.8487557666667
2.49 -344.47415
2.5 -345.5801799999999
2.51 -380.00924
2.56 -364.09298
