# Supplementary material for: Phospholipids are imported into mitochondria by VDAC, a dimeric beta barrel scramblase
Source: Nat Commun. 2023 Dec 8;14:8115. doi: 10.1038/s41467-023-43570-y (PMC10709637; doi:10.1038/s41467-023-43570-y)
Supplement: Supplementary file 6 — Source Data [file 41467_2023_43570_MOESM6_ESM.zip › Fig S10/figs10-b/dimer/up_lipid-vdac_ljoff.dat]

@ xlabel distance from dimer center [nm]
@ ylabel interaction energy [kJ mol$^{-1}$]
@ xrange -2 2
$ label dimer up (LJ off)
$ color #00a2ff
$ linewidth 3
$ linestyle --
-2.19 -0.08018194999999999
-2.18 0.00530511
-2.17 0.06866901399999999
-2.16 0.01867200814285714
-2.15 0.009288364999999993
-2.14 0.036526089303999996
-2.13 0.013867343966511625
-2.12 -0.012490231384146337
-2.11 -6.018496343283136e-05
-2.1 0.04267187863069757
-2.09 -0.006896681353607964
-2.08 0.03828548712573085
-2.07 0.027395645085594895
-2.06 0.026934275483548396
-2.05 0.015100803031982336
-2.04 -0.0017372715413993337
-2.03 0.02651683552169619
-2.02 0.02859293854754306
-2.01 0.030497295137816873
-2.0 0.023316863283784704
-1.99 0.012934276727700575
-1.98 0.01651275027948304
-1.97 0.00884543051699016
-1.96 0.03662651390196854
-1.95 0.02547496335119379
-1.94 0.024427704158528442
-1.93 0.03271694516444775
-1.92 0.030218206136796842
-1.91 0.03383031527428512
-1.9 0.023188993526222078
-1.89 0.020597646239975537
-1.88 0.02477068266954898
-1.87 0.0434732420390505
-1.86 0.02287160840429029
-1.85 0.028489209269704198
-1.84 0.031083291738923435
-1.83 0.03148382127897628
-1.82 0.03351622676932056
-1.81 0.025209569052696224
-1.8 0.04834467256780821
-1.79 0.022026560732551666
-1.78 0.0368202097556736
-1.77 0.023209552524005944
-1.76 0.024777544700990563
-1.75 0.017226495835745564
-1.74 0.035487862308423004
-1.73 0.02986678996113245
-1.72 0.03182993860975441
-1.71 0.046972561489894024
-1.7 0.0310175267158129
-1.69 0.037418124188811346
-1.68 0.03562106859157843
-1.67 0.03673632051378185
-1.66 0.0329727501367116
-1.65 0.03280423567713394
-1.64 0.06368788756287008
-1.63 0.046681675376599736
-1.62 0.059851592042398705
-1.61 0.058199155449496914
-1.6 0.04503040468274388
-1.59 0.04544892077507598
-1.58 0.06415825692563835
-1.57 0.06545283738937394
-1.56 0.062203574534852896
-1.55 0.05418559463550066
-1.54 0.07671656452283455
-1.53 0.08032864395774357
-1.52 0.06385227212785112
-1.51 0.05905648678730288
-1.5 0.07009484522507861
-1.49 0.06705238678432576
-1.48 0.0771160281922918
-1.47 0.06275588148913308
-1.46 0.05735220752684023
-1.45 0.0688597036081473
-1.44 0.06196971281750324
-1.43 0.052565970085329136
-1.42 0.08277525275065639
-1.41 0.07337280240444224
-1.4 0.07290897914386327
-1.39 0.07840808261659649
-1.38 0.07393252585590247
-1.37 0.07964261300975617
-1.36 0.07623934067124506
-1.35 0.08930852534487034
-1.34 0.0870702392896047
-1.33 0.07800956862288336
-1.32 0.08469500649340397
-1.31 0.09241002960016255
-1.3 0.09432339599831742
-1.29 0.08767431834818734
-1.28 0.08704404107207148
-1.27 0.07637568523606192
-1.26 0.08372428640671782
-1.25 0.0948771908118736
-1.24 0.09205665542485078
-1.23 0.09724705232704531
-1.22 0.0964572498250268
-1.21 0.11187275311873038
-1.2 0.0956512050509728
-1.19 0.09939577710831214
-1.18 0.12255792983885583
-1.17 0.11067797382436582
-1.16 0.11112125204326369
-1.15 0.11307005442264476
-1.14 0.11523535488967263
-1.13 0.13082016549848555
-1.12 0.1279105166123845
-1.11 0.129747557837653
-1.1 0.13111840490233725
-1.09 0.12699411796999008
-1.08 0.13252989593018635
-1.07 0.11475403217392198
-1.06 0.12614351766359708
-1.05 0.12869821366097256
-1.04 0.10330028339050086
-1.03 0.12113840581897851
-1.02 0.09110840291096442
-1.01 0.12649055455873268
-1.0 0.12393434892770445
-0.99 0.10932983678853753
-0.98 0.1263331039256825
-0.97 0.11148533637214947
-0.96 0.1357568675216837
-0.95 0.13897600394898788
-0.94 0.13368929099191973
-0.93 0.14204846191959417
-0.92 0.15613418627938797
-0.91 0.16718401429317853
-0.9 0.15468978305136952
-0.89 0.1593898882796772
-0.88 0.15763295252388607
-0.87 0.14378526611981512
-0.86 0.15711125023813194
-0.85 0.16680522619773502
-0.84 0.18344633716383807
-0.83 0.17732885590494776
-0.82 0.16288246116523578
-0.81 0.1625932125891522
-0.8 0.18001622847560866
-0.79 0.1610430834448854
-0.78 0.1730262388400945
-0.77 0.17571094245113814
-0.76 0.18178439244689049
-0.75 0.19035067640056227
-0.74 0.1659467500454488
-0.73 0.1580614465666204
-0.72 0.15835321599891067
-0.71 0.14431550791212183
-0.7 0.16222429871651114
-0.69 0.1312016889387431
-0.68 0.13549133608368247
-0.67 0.14244108792659238
-0.66 0.1263893592881855
-0.65 0.14789280046101708
-0.64 0.13833437885632052
-0.63 0.14970093919662752
-0.62 0.1824807226352458
-0.61 0.17331808229351803
-0.6 0.17985496842289325
-0.59 0.20495341761776564
-0.58 0.2262177898860824
-0.57 0.2037037319732894
-0.56 0.20041678291971826
-0.55 0.1992911511466122
-0.54 0.20549774656385783
-0.53 0.21373385587599275
-0.52 0.20821328816205362
-0.51 0.2243391044654759
-0.5 0.224542799755648
-0.49 0.2446096926519401
-0.48 0.23158698067078845
-0.47 0.24011895956988044
-0.46 0.24160971790824223
-0.45 0.24471725161505953
-0.44 0.2449063530519638
-0.43 0.23916068180469502
-0.42 0.23046690319851804
-0.41 0.23773138645176473
-0.4 0.25647526147781957
-0.39 0.24493309036218855
-0.38 0.24189335560200084
-0.37 0.23868508054362134
-0.36 0.25071808026324033
-0.35 0.26937188365240716
-0.34 0.25419740720187123
-0.33 0.25455455776893887
-0.32 0.2554752495587051
-0.31 0.26263961862011287
-0.3 0.26930251608403893
-0.29 0.2617574781592693
-0.28 0.25117484533227047
-0.27 0.28298256630143626
-0.26 0.2528386785637243
-0.25 0.29362270181893596
-0.24 0.29678042693862483
-0.23 0.31000241555430147
-0.22 0.31518957219126675
-0.21 0.31802559171313644
-0.2 0.30381542437486797
-0.19 0.29195422164196894
-0.18 0.3046223382634687
-0.17 0.2912866813387486
-0.16 0.310865737030016
-0.15 0.3095384469531588
-0.14 0.3224162500269834
-0.13 0.33394826464524574
-0.12 0.35959178293016464
-0.11 0.3534517018466648
-0.1 0.3767467899553034
-0.09 0.3798932199058528
-0.08 0.39536575505361715
-0.07 0.3772376407616649
-0.06 0.38236097408720043
-0.05 0.37252060105504026
-0.04 0.3973910205880511
-0.03 0.4026612086730098
-0.02 0.3953114954456476
-0.01 0.4026479971907404
0.0 0.4081550261171692
0.01 0.41525981159159947
0.02 0.38331847721900786
0.03 0.4171724906289157
0.04 0.4101082465312338
0.05 0.3978574452349835
0.06 0.41278300552512504
0.07 0.39685092438067127
0.08 0.40072628473506555
0.09 0.40601040950774764
0.1 0.40284037609286033
0.11 0.40233618249857184
0.12 0.38523087887289986
0.13 0.400042873239497
0.14 0.39657345279689615
0.15 0.4122766977382035
0.16 0.4220842874234601
0.17 0.4216959860415141
0.18 0.40872137237935624
0.19 0.3978228327549794
0.2 0.39063171035723826
0.21 0.3843572390866149
0.22 0.37133039747363883
0.23 0.38905788893898
0.24 0.3717218212490041
0.25 0.35716396997572625
0.26 0.3824181116107168
0.27 0.3865287723787957
0.28 0.3769219612543324
0.29 0.3532460065288817
0.3 0.3668977345887999
0.31 0.3495134878509849
0.32 0.3542359380886476
0.33 0.3328059839893642
0.34 0.32061221939501616
0.35 0.31398700701903753
0.36 0.34021777027459815
0.37 0.32069844000956277
0.38 0.3344511879206048
0.39 0.3155081344289864
0.4 0.3146409597930406
0.41 0.31977760370324965
0.42 0.31082381397835057
0.43 0.28912361005603393
0.44 0.3124186232513142
0.45 0.2954389610692661
0.46 0.27821826096287894
0.47 0.27485616371807525
0.48 0.28217242482170274
0.49 0.2668776566221897
0.5 0.2694649816420552
0.51 0.24098182531731555
0.52 0.2565941988828646
0.53 0.2364838857782112
0.54 0.25939014841580754
0.55 0.23886381176747837
0.56 0.23792766912893062
0.57 0.23753993297250064
0.58 0.22381391153665758
0.59 0.23181337311626182
0.6 0.21387532357291295
0.61 0.215961725268017
0.62 0.2129613335178425
0.63 0.18938458625990026
0.64 0.1979426446949292
0.65 0.2217211437742544
0.66 0.19512699953161494
0.67 0.1900269555606507
0.68 0.21697787622555406
0.69 0.19507681716913267
0.7 0.19381552348875247
0.71 0.18493036228795764
0.72 0.19007875781508518
0.73 0.18294844363619384
0.74 0.17648969038644582
0.75 0.18845732604956564
0.76 0.16370327954523756
0.77 0.15305784553830415
0.78 0.14715167748369656
0.79 0.16140657839646555
0.8 0.15174606457297873
0.81 0.16776671764635365
0.82 0.16658336426120068
0.83 0.1757494040449597
0.84 0.15829937692883
0.85 0.1499206299813869
0.86 0.1434492031451857
0.87 0.13895545016650448
0.88 0.13301108397626668
0.89 0.12795598426342975
0.9 0.12904265992118225
0.91 0.13426717234725016
0.92 0.1177594046587278
0.93 0.13931230575550335
0.94 0.10830967329936486
0.95 0.12788499220181723
0.96 0.1294640336548915
0.97 0.10712633511332448
0.98 0.1136793061601121
0.99 0.106217853136474
1.0 0.1207812010192287
1.01 0.1096605409743267
1.02 0.12328890735970383
1.03 0.11864288497583762
1.04 0.10064317166586928
1.05 0.09018925328799052
1.06 0.10166416631068728
1.07 0.09959248565299736
1.08 0.11081838832528916
1.09 0.12119658213099999
1.1 0.10367018576323102
1.11 0.10201578828785571
1.12 0.09929274783010261
1.13 0.08897384848564974
1.14 0.09921499810674048
1.15 0.09613111411064207
1.16 0.09390242438301899
1.17 0.07246357184996377
1.18 0.07890392757551414
1.19 0.09605276155858256
1.2 0.07646474753726785
1.21 0.0835050987439934
1.22 0.07306510189972039
1.23 0.06925886940455209
1.24 0.06593126494490517
1.25 0.04959109073969955
1.26 0.09308912661838764
1.27 0.06597886097395086
1.28 0.07249184121158771
1.29 0.07043825127296865
1.3 0.07217543121779063
1.31 0.06130750382576018
1.32 0.07751608532495677
1.33 0.06347317293948807
1.34 0.07469592936939767
1.35 0.06488565504063373
1.36 0.0735866327430677
1.37 0.07316551402483623
1.38 0.05700956251010558
1.39 0.04839576983130836
1.4 0.07315796943461864
1.41 0.06698506386595383
1.42 0.06564189695290397
1.43 0.05529519698180597
1.44 0.04283994197235657
1.45 0.049257847192465745
1.46 0.07176298452897478
1.47 0.050525053321232145
1.48 0.07368494369460313
1.49 0.036871865485704064
1.5 0.0740004841942401
1.51 0.07138566833739679
1.52 0.07154431063491383
1.53 0.06571623307943708
1.54 0.0615296934637681
1.55 0.04590826661317298
1.56 0.051619224388306975
1.57 0.052538684920132285
1.58 0.048591017060754124
1.59 0.030194150712830055
1.6 0.05789733925467873
1.61 0.03380369635594306
1.62 0.04952372180248236
1.63 0.024654937142297453
1.64 0.045636084707980404
1.65 0.03555591873757984
1.66 0.064388361233195
1.67 0.06722287337080632
1.68 0.035600171909954056
1.69 0.026314992328211176
1.7 0.03200023090937401
1.71 0.0627039369660243
1.72 0.05930939757809563
1.73 0.059509315428380685
1.74 0.029501978763830657
1.75 0.040958078131755504
1.76 0.033743616853978066
1.77 0.032683667847851275
1.78 0.03687709414953257
1.79 0.03543556764896644
1.8 0.038279864341629374
1.81 0.02403343543376244
1.82 0.040007146319683114
1.83 0.01841041563460199
1.84 0.038452787495234474
1.85 0.055090736145279665
1.86 0.040039067488568954
1.87 0.039371104735074984
1.88 0.031658553586120346
1.89 0.046599229601986855
1.9 0.041869582208382876
1.91 0.02697280554270389
1.92 0.024121103061771815
1.93 0.041567242381325094
1.94 0.05405244467439242
1.95 0.036430900913293505
1.96 0.037474718952060074
1.97 0.04283929756959151
1.98 0.02950820917752872
1.99 0.035268498965701785
2.0 0.02061248455355174
2.01 0.04461802751895795
2.02 0.040432509776943806
2.03 0.02867103074393232
2.04 0.029882789704463068
2.05 0.03427643052972508
2.06 0.024871715600099906
2.07 0.02487269180558859
2.08 0.01912713190839408
2.09 0.036151941410592504
2.1 0.03112037777582373
2.11 0.03307593641615578
2.12 0.0440998365101932
2.13 0.01914581200625527
2.14 0.021275095128750806
2.15 0.03523767042575548
2.16 0.03437347584141918
2.17 0.01396881512319173
2.18 0.028996916201171775
2.19 0.029232537733095924
2.2 0.03394119677281916
2.21 0.04084974350135342
2.22 0.014727949913201439
2.23 0.031105765539046572
2.24 0.020450893218004747
2.25 0.03263602944749999
2.26 0.009172687877124067
2.27 0.04901275607030435
2.28 0.057047942367499146
2.29 0.004002912278471181
2.3 0.025226423429051653
2.31 0.0415196566152
2.32 0.08968062756366338
2.33 0.027271101292063483
2.34 0.16090377143333334
2.35 -0.07804763723157893
2.36 -0.031369773749999996
2.37 -0.19485101999999999
2.38 0.008793148
2.39 0.0325175
2.4 0.9538234000000001
