# Supplementary material for: Phospholipids are imported into mitochondria by VDAC, a dimeric beta barrel scramblase
Source: Nat Commun. 2023 Dec 8;14:8115. doi: 10.1038/s41467-023-43570-y (PMC10709637; doi:10.1038/s41467-023-43570-y)
Supplement: Supplementary file 6 — Source Data [file 41467_2023_43570_MOESM6_ESM.zip › Fig S10/figs10-b/dimer/down_lipid-vdac_ljoff.dat]

@ xlabel distance from dimer center [nm]
@ ylabel interaction energy [kJ mol$^{-1}$]
@ xrange -2 2
$ label dimer down (LJ off)
$ color #ffa200
$ linewidth 3
$ linestyle --
-2.21 0.00282691
-2.2 0.0514959
-2.17 0.037550351375000006
-2.16 0.0252190675375
-2.15 0.110870694
-2.14 0.009781316428571427
-2.13 0.16034723429545453
-2.12 -0.040781494310344814
-2.11 0.019655493685937504
-2.1 0.07629082636728973
-2.09 0.06838025563983516
-2.08 0.058041093847467785
-2.07 0.020152829316534393
-2.06 0.04486679722783085
-2.05 0.04051771805622408
-2.04 0.04317834521771867
-2.03 0.031477130404521776
-2.02 0.03711649699123583
-2.01 0.03730814171747169
-2.0 0.044661958759730176
-1.99 0.03942356809618256
-1.98 0.020501146917183147
-1.97 0.02645845092208393
-1.96 0.02641201395668445
-1.95 0.034171861062540616
-1.94 0.03421567218523356
-1.93 0.03327182914408524
-1.92 0.026527463084325048
-1.91 0.040166233725565964
-1.9 0.0407028739271348
-1.89 0.03043827916397436
-1.88 0.02746856937855896
-1.87 0.032104676607339205
-1.86 0.03336122424488759
-1.85 0.036627965766752396
-1.84 0.04217509968947823
-1.83 0.03253394442708072
-1.82 0.023730494100441694
-1.81 0.03882853422283396
-1.8 0.029143428560532564
-1.79 0.030528028537163264
-1.78 0.039889827626798026
-1.77 0.04463229415331894
-1.76 0.035246513099850746
-1.75 0.03553040259199739
-1.74 0.05418449814191717
-1.73 0.03593378479687037
-1.72 0.05190242173163771
-1.71 0.045039674403893934
-1.7 0.03559565246051003
-1.69 0.057426032958809756
-1.68 0.042142889841860466
-1.67 0.040882661794019025
-1.66 0.06286985366255732
-1.65 0.053899201228933574
-1.64 0.050661581661519066
-1.63 0.049153442117814874
-1.62 0.050169214957381254
-1.61 0.049155264688028444
-1.6 0.06489970367324002
-1.59 0.0621067728808618
-1.58 0.044387218385429104
-1.57 0.05799105557685197
-1.56 0.05910255023849009
-1.55 0.059527364526424514
-1.54 0.05351245666544695
-1.53 0.06907893961786579
-1.52 0.06441096449025281
-1.51 0.0705427809492515
-1.5 0.06925402864174053
-1.49 0.05001507107498076
-1.48 0.06697189082424729
-1.47 0.05283184480335797
-1.46 0.08839714907195867
-1.45 0.08102405855127946
-1.44 0.07466729597140413
-1.43 0.0689088206766699
-1.42 0.09015252730289641
-1.41 0.08134752040433599
-1.4 0.07445113986204657
-1.39 0.09592579472195473
-1.38 0.0786813153819671
-1.37 0.08148234557385665
-1.36 0.08513380040212916
-1.35 0.08450465444389589
-1.34 0.08143612906390678
-1.33 0.10761715412056279
-1.32 0.08398797730253046
-1.31 0.0765908661585178
-1.3 0.0812110704609585
-1.29 0.09254090444305968
-1.28 0.08067819404475286
-1.27 0.09134730062114962
-1.26 0.08377344260900611
-1.25 0.09169314933065997
-1.24 0.08937240416739915
-1.23 0.08227399439763952
-1.22 0.08429095760298161
-1.21 0.09899653636118735
-1.2 0.0933067389167902
-1.19 0.09930128476706995
-1.18 0.08560898936965783
-1.17 0.11449490800869208
-1.16 0.11412270123989426
-1.15 0.0881322857918906
-1.14 0.10399780205113397
-1.13 0.0993042580757324
-1.12 0.10515423746792105
-1.11 0.08403650206294178
-1.1 0.10333182727389517
-1.09 0.11424467626479685
-1.08 0.11314641931730668
-1.07 0.10843584375624471
-1.06 0.11360662161654816
-1.05 0.10570418113266085
-1.04 0.11616829950270718
-1.03 0.09772385856634165
-1.02 0.11343781870600905
-1.01 0.1281843005960555
-1.0 0.12394614780898729
-0.99 0.12453659867798042
-0.98 0.11418917283043281
-0.97 0.10682178329517791
-0.96 0.1530091538086895
-0.95 0.14108637167279456
-0.94 0.129720356015711
-0.93 0.12322822791694643
-0.92 0.14118062035140447
-0.91 0.1388420271719677
-0.9 0.12591293971958908
-0.89 0.13168141703230468
-0.88 0.1441203878410153
-0.87 0.13991374039728033
-0.86 0.15745917251441058
-0.85 0.13033167528873119
-0.84 0.13788084452852542
-0.83 0.14062492820946307
-0.82 0.13235066550999036
-0.81 0.13749867466094526
-0.8 0.1473054097359042
-0.79 0.13093055248202198
-0.78 0.13315626045319437
-0.77 0.1440935738019622
-0.76 0.14049943759493938
-0.75 0.16293874419642085
-0.74 0.16326188262472194
-0.73 0.15436355240270197
-0.72 0.1637536836335586
-0.71 0.16436464072979484
-0.7 0.17144913495084912
-0.69 0.16825870196387116
-0.68 0.1823387028753156
-0.67 0.1736218186744281
-0.66 0.18007833484466845
-0.65 0.18531536734748216
-0.64 0.1831575422890263
-0.63 0.19566979969705364
-0.62 0.19228631879483918
-0.61 0.1756837987882867
-0.6 0.2056908618120846
-0.59 0.18878291577169692
-0.58 0.19759165490551117
-0.57 0.1989346302996539
-0.56 0.1976340558326811
-0.55 0.2069936316282054
-0.54 0.20603910098809877
-0.53 0.22577465674099542
-0.52 0.22964348673311882
-0.51 0.21173602016779028
-0.5 0.22313655549957706
-0.49 0.21858889215709704
-0.48 0.20802975554129635
-0.47 0.21026038003542213
-0.46 0.20191447070764462
-0.45 0.19511475761017893
-0.44 0.20625528391878004
-0.43 0.2149341863809585
-0.42 0.22672029892263515
-0.41 0.232519600434137
-0.4 0.23223116269587546
-0.39 0.2335620825277294
-0.38 0.2382151480173368
-0.37 0.24191785982268796
-0.36 0.24840766102203343
-0.35 0.26563766874250394
-0.34 0.2656387641085821
-0.33 0.2685714332498749
-0.32 0.27716364745190164
-0.31 0.28988791989612483
-0.3 0.27962881903723763
-0.29 0.28127356441772294
-0.28 0.2844628252399919
-0.27 0.2777641023689831
-0.26 0.28473964816989633
-0.25 0.2957532814764587
-0.24 0.30640252638826315
-0.23 0.29093733490951584
-0.22 0.32246334142982697
-0.21 0.3186768239929075
-0.2 0.3341361972803464
-0.19 0.3279169115960987
-0.18 0.3463674576281888
-0.17 0.3238430425494179
-0.16 0.3564403049380725
-0.15 0.3619404438555797
-0.14 0.35636383475733757
-0.13 0.3436282238571547
-0.12 0.3675612548893196
-0.11 0.3697842249742333
-0.1 0.3605762144046181
-0.09 0.3826157200377318
-0.08 0.38314132127264056
-0.07 0.3832703707605054
-0.06 0.4024139732741357
-0.05 0.40368526018873635
-0.04 0.4052118335272968
-0.03 0.42497667644458254
-0.02 0.4189532883792082
-0.01 0.41272194750691593
0.0 0.42867107297983376
0.01 0.3969373873584119
0.02 0.42780997448616986
0.03 0.4282546483464287
0.04 0.41430478307615815
0.05 0.38233519650831393
0.06 0.3832083240910681
0.07 0.3534638848611311
0.08 0.3672584501411627
0.09 0.37477800679676443
0.1 0.375365979783494
0.11 0.3968486861758124
0.12 0.4159191596787433
0.13 0.4114399441869247
0.14 0.40822704276334487
0.15 0.4304366449962238
0.16 0.4215514429288462
0.17 0.4011894614436743
0.18 0.38501586749432914
0.19 0.38565879064398584
0.2 0.4040069793012022
0.21 0.4013333692287398
0.22 0.39521027456756824
0.23 0.4007228183223602
0.24 0.3864262231316418
0.25 0.3877819060602458
0.26 0.3839256479124406
0.27 0.39258001499006645
0.28 0.3717205622512394
0.29 0.3575407999342348
0.3 0.3458760850834042
0.31 0.352105677538861
0.32 0.3519471965815612
0.33 0.32683094013260594
0.34 0.31848679859974627
0.35 0.33223166490728073
0.36 0.30713011551591896
0.37 0.319563497755647
0.38 0.32357972802405416
0.39 0.2914947638038496
0.4 0.3041209941823558
0.41 0.29845217413198777
0.42 0.3213195817420238
0.43 0.31741040780004925
0.44 0.3121516731700663
0.45 0.3142620459934891
0.46 0.2905009031785889
0.47 0.2906727944340512
0.48 0.2863373554372014
0.49 0.28988067672368517
0.5 0.2773341167340207
0.51 0.2714359221315164
0.52 0.2688452694529561
0.53 0.26059064780441704
0.54 0.2553655865607771
0.55 0.2481050991612931
0.56 0.25248383460127927
0.57 0.24491219156114205
0.58 0.24421870120803116
0.59 0.22772777760318977
0.6 0.2283819671566153
0.61 0.2173763200385712
0.62 0.220900481190467
0.63 0.2169329606495755
0.64 0.21148090982879655
0.65 0.20872231647357908
0.66 0.20275491304150559
0.67 0.18596203002017564
0.68 0.1998693261307231
0.69 0.20521363631253922
0.7 0.1904837814260522
0.71 0.1945900360785641
0.72 0.18735196063807674
0.73 0.1838408149576778
0.74 0.1761237948480153
0.75 0.17622268272583153
0.76 0.18152267291844112
0.77 0.17307330165136994
0.78 0.16469360863787327
0.79 0.1754300153106374
0.8 0.1569658424268566
0.81 0.16070963973203398
0.82 0.16156274715446092
0.83 0.15401703208954878
0.84 0.13608345628594856
0.85 0.14962636474968438
0.86 0.16330080400322347
0.87 0.16100809673186509
0.88 0.13237728537240578
0.89 0.12675981131150393
0.9 0.14141678456336626
0.91 0.13840362346878562
0.92 0.12562755733235836
0.93 0.11168045955973657
0.94 0.11751856818284254
0.95 0.14226319591228728
0.96 0.1276799808800101
0.97 0.12454569987918024
0.98 0.11294971889298246
0.99 0.12650081941645205
1.0 0.1202580521888585
1.01 0.11735013575689057
1.02 0.09880257670458942
1.03 0.10949916513183501
1.04 0.10823265664770004
1.05 0.10709048874778279
1.06 0.0918316944270256
1.07 0.10080120006060106
1.08 0.1035452927468771
1.09 0.08979865743865172
1.1 0.08918844530504466
1.11 0.08672612763836574
1.12 0.08913601803373339
1.13 0.07551216096792117
1.14 0.07994073621101691
1.15 0.08546262175831193
1.16 0.08481583148838498
1.17 0.1019683481770965
1.18 0.07777241347545755
1.19 0.06907793028862759
1.2 0.08361549265508322
1.21 0.06766043401383598
1.22 0.06687071753950903
1.23 0.09275622875465048
1.24 0.07495363964553446
1.25 0.0586580428030155
1.26 0.04538451995586367
1.27 0.07610498573146571
1.28 0.0993168948682648
1.29 0.07134975435814991
1.3 0.06517009947150015
1.31 0.06574679578613316
1.32 0.051443425417841956
1.33 0.0898253520819323
1.34 0.06293467589134119
1.35 0.06570871376167595
1.36 0.047996229017587266
1.37 0.041994545986623166
1.38 0.07167975527384278
1.39 0.05447569903033774
1.4 0.06104767264205004
1.41 0.06636822199265041
1.42 0.0495216701866089
1.43 0.0551738301335804
1.44 0.07368279393269037
1.45 0.052977810921664203
1.46 0.05934039671551304
1.47 0.05347957889201557
1.48 0.05965508399979955
1.49 0.048433120416260335
1.5 0.04192910607627666
1.51 0.06356151034184485
1.52 0.05934732532139471
1.53 0.05763010187165306
1.54 0.056185539115000994
1.55 0.055015069222250565
1.56 0.04520898963681668
1.57 0.03894935215485715
1.58 0.043315265264902925
1.59 0.03728601225177873
1.6 0.03447644908840177
1.61 0.05865022644792543
1.62 0.032978044170056973
1.63 0.025288235362135668
1.64 0.06078932049868557
1.65 0.045127016875371656
1.66 0.04779112351329153
1.67 0.03963788231937091
1.68 0.03140900105314999
1.69 0.04513210478867087
1.7 0.04360818534199379
1.71 0.031654680380406405
1.72 0.05688398336251969
1.73 0.05122742863186169
1.74 0.0529052198915379
1.75 0.04733285151178951
1.76 0.035764132070657664
1.77 0.044666283576982976
1.78 0.018767892985643755
1.79 0.04140634539114578
1.8 0.04178148504984829
1.81 0.054591472782303446
1.82 0.03847036412161106
1.83 0.04519966704142829
1.84 0.03860157015568816
1.85 0.04438004153264827
1.86 0.037855336071238296
1.87 0.03336144586033697
1.88 0.03881164263213917
1.89 0.038807836937004875
1.9 0.04494440472046083
1.91 0.015520425297839716
1.92 0.03916829605568509
1.93 0.038463526710932956
1.94 0.03982519906507314
1.95 0.03518808075331557
1.96 0.01879788138849299
1.97 0.024810409810502587
1.98 0.03212177033098557
1.99 0.029462581516296847
2.0 0.024873385352617843
2.01 0.04894779482311478
2.02 0.048077252084408786
2.03 0.03594535635684919
2.04 0.04257270957151832
2.05 0.029739348055335582
2.06 0.05086015082896757
2.07 0.032861144868623064
2.08 0.033104802206132676
2.09 0.033376273615837795
2.1 0.030301452420740765
2.11 0.029755042798587296
2.12 0.0428685123195519
2.13 0.04055842681478289
2.14 0.041162431059119056
2.15 0.024846780942911536
2.16 0.024432783262267044
2.17 0.02106294583206463
2.18 0.03145201778856802
2.19 0.025670137194588914
2.2 0.025233533491002873
2.21 0.022434670523467922
2.22 0.011555729749591237
2.23 0.019410347489365078
2.24 0.023113581709376434
2.25 0.02185456637360113
2.26 -0.011153511740279537
2.27 0.024742250168946715
2.28 0.004701167528757752
2.29 0.044320247866252924
2.3 0.018310299717479023
2.31 0.08574100000711538
2.32 0.03482826520615384
2.33 0.04232200023793103
2.34 0.04247013793888889
2.35 0.146573213210625
2.36 0.015478773377777779
2.37 3.89833e-05
2.38 0.002355334
2.39 -0.12368325000000001
2.4 0.12223189
