# Supplementary material for: Phospholipids are imported into mitochondria by VDAC, a dimeric beta barrel scramblase
Source: Nat Commun. 2023 Dec 8;14:8115. doi: 10.1038/s41467-023-43570-y (PMC10709637; doi:10.1038/s41467-023-43570-y)
Supplement: Supplementary file 6 — Source Data [file 41467_2023_43570_MOESM6_ESM.zip › Fig S10/figs10-b/dimer/up_lipid-wim_ljon_smoothed.dat]

@ xlabel CV [nm]
@ ylabel interaction energy [kJ mol$^{-1}$]
$ label dimer up
$ color #00a2ff
$ linewidth 3
# -2.41 nan
# -2.4 nan
# -2.39 -359.0676362666667
# -2.36 -362.6168756666667
# -2.34 -357.2931772
# -2.33 -356.6244425828571
# -2.32 -360.4533611028571
# -2.31 -357.1225641728571
# -2.3 -355.76818291571425
# -2.29 -358.90524366571424
# -2.28 -358.40350259396826
# -2.27 -355.13301473730155
# -2.26 -354.84427526730155
# -2.25 -354.3792547222778
# -2.24 -353.99320657227776
# -2.23 -352.23862551366665
# -2.22 -350.0733950634102
# -2.21 -347.8030291845604
# -2.2 -350.5794842581556
# -2.19 -349.47474564645216
# -2.18 -350.7170583213807
# -2.17 -349.9638208328123
# -2.16 -350.59318422249555
# -2.15 -350.02289801930226
# -2.14 -348.93459302409656
# -2.13 -348.99067693007044
# -2.12 -350.92351462252145
-2.11 -353.36032939135225
-2.1 -353.56666152823624
-2.09 -354.1559263178572
-2.08 -354.14964384229324
-2.07 -353.78745705048766
-2.06 -352.27572863171724
-2.05 -351.42948462158284
-2.04 -351.6174182088361
-2.03 -351.42956807557835
-2.02 -351.0301704124607
-2.01 -349.670729423338
-2.0 -349.50057968408765
-1.99 -348.56583673524017
-1.98 -348.102024142292
-1.97 -347.49727368091953
-1.96 -347.1779603530482
-1.95 -346.56470802336406
-1.94 -346.0268985999976
-1.93 -345.08612984879676
-1.92 -345.13979435270915
-1.91 -344.2966057253399
-1.9 -343.56968625606805
-1.89 -343.2493342871586
-1.88 -343.3190011136772
-1.87 -342.5798647242115
-1.86 -343.2256906749243
-1.85 -343.0988834232915
-1.84 -342.9786134935637
-1.83 -342.928601785498
-1.82 -342.8231952390528
-1.81 -342.5187621392455
-1.8 -342.2361308523373
-1.79 -342.04446955782885
-1.78 -341.45052521179576
-1.77 -340.77292438028246
-1.76 -340.3475234670892
-1.75 -340.16428569363114
-1.74 -339.7221746226586
-1.73 -339.6809196908973
-1.72 -339.5773391463469
-1.71 -339.3679285544814
-1.7 -339.3314280348378
-1.69 -338.99511030251875
-1.68 -338.5137777424323
-1.67 -338.4879085653215
-1.66 -337.64017203988044
-1.65 -337.3641263128876
-1.64 -337.2724485516173
-1.63 -337.0692992549434
-1.62 -336.6950653171833
-1.61 -336.6504209620214
-1.6 -336.1119579422058
-1.59 -335.99605192468573
-1.58 -335.5104935110327
-1.57 -334.6656893374927
-1.56 -334.06688424600253
-1.55 -333.93139761725297
-1.54 -332.99057354607265
-1.53 -332.8781543182187
-1.52 -333.24083200276425
-1.51 -333.365207395333
-1.5 -332.8701510158909
-1.49 -332.83587486403974
-1.48 -332.43060373171585
-1.47 -331.60304626204226
-1.46 -331.04592899129943
-1.45 -330.97324493338124
-1.44 -330.8465816088452
-1.43 -330.6026036558639
-1.42 -330.5630306916488
-1.41 -330.2568754381491
-1.4 -329.75610686653744
-1.39 -329.1091661786134
-1.38 -328.53781355288777
-1.37 -327.9639259117668
-1.36 -327.3541460493042
-1.35 -326.8144082383749
-1.34 -326.41664866270713
-1.33 -326.37521350961725
-1.32 -326.26130199473266
-1.31 -326.3832358300594
-1.3 -325.87318310886644
-1.29 -325.45101759570395
-1.28 -324.91206267664387
-1.27 -324.0312444245308
-1.26 -322.94888338160933
-1.25 -322.730860124064
-1.24 -322.37439423617434
-1.23 -321.9361366459993
-1.22 -321.89076705726956
-1.21 -321.95042674825334
-1.2 -321.5426457332954
-1.19 -321.0435504807025
-1.18 -320.4588370429768
-1.17 -320.0577928897443
-1.16 -319.510362210679
-1.15 -319.00717705742284
-1.14 -318.5405645949202
-1.13 -318.5883240299578
-1.12 -318.03357145310144
-1.11 -317.5465852726276
-1.1 -316.9649120604414
-1.09 -316.37699242962
-1.08 -315.59684381179494
-1.07 -315.0430397896034
-1.06 -314.7183588779101
-1.05 -313.949124538988
-1.04 -313.31884861971633
-1.03 -312.6225974871833
-1.02 -312.19498696427445
-1.01 -311.6696030520234
-1.0 -311.5715065901141
-0.99 -311.151439397256
-0.98 -310.72809224642805
-0.97 -310.23485548158317
-0.96 -309.43668503315473
-0.95 -308.9071382362739
-0.94 -308.41430552103685
-0.93 -307.7076861639296
-0.92 -306.90474670161194
-0.91 -306.21531324957834
-0.9 -305.1740922934405
-0.89 -304.48297841040494
-0.88 -303.7161599891309
-0.87 -302.88518330903315
-0.86 -302.2645540564439
-0.85 -301.5751514232421
-0.84 -300.7926609213373
-0.83 -300.1020394198557
-0.82 -299.5769038747373
-0.81 -298.8028197852187
-0.8 -298.0603865749459
-0.79 -297.1448989727154
-0.78 -295.859837410666
-0.77 -294.77450522653197
-0.76 -293.9277410748447
-0.75 -292.8681562623659
-0.74 -292.0657321923437
-0.73 -291.62056542053125
-0.72 -290.6670963068016
-0.71 -289.6308618559122
-0.7 -288.65531105677076
-0.69 -287.7806111710332
-0.68 -286.67847008953885
-0.67 -286.1444843548635
-0.66 -284.9612901218983
-0.65 -284.3314434853854
-0.64 -283.39903907792325
-0.63 -282.3885189029246
-0.62 -281.2966797218374
-0.61 -280.6023843491265
-0.6 -279.7192959320861
-0.59 -278.9278430734222
-0.58 -278.2699880021264
-0.57 -277.19601424960916
-0.56 -276.51877758704416
-0.55 -275.76783737397324
-0.54 -275.17690145867334
-0.53 -274.96787438951173
-0.52 -274.71256374552115
-0.51 -274.078728297725
-0.5 -273.4977530750356
-0.49 -272.7732324881058
-0.48 -272.0161638557413
-0.47 -271.8295834747172
-0.46 -271.50042828552006
-0.45 -271.13831890320773
-0.44 -271.0216917411026
-0.43 -270.61505197201194
-0.42 -270.0580201019805
-0.41 -269.8778358106756
-0.4 -269.6443675142001
-0.39 -269.3071320912766
-0.38 -269.3872288571157
-0.37 -269.01360762717167
-0.36 -268.818289521557
-0.35 -268.88350257775403
-0.34 -269.0289292852607
-0.33 -269.1371020533747
-0.32 -269.44686801459
-0.31 -269.8860235367558
-0.3 -270.20797731027756
-0.29 -270.32715790538526
-0.28 -270.32571142657343
-0.27 -270.60508861991565
-0.26 -271.0188831744023
-0.25 -271.1029927373288
-0.24 -271.4181575360552
-0.23 -271.6228349263087
-0.22 -272.018839494746
-0.21 -271.83794042499017
-0.2 -272.07842629568484
-0.19 -272.12716803333933
-0.18 -272.81392515512835
-0.17 -272.9748009139283
-0.16 -273.2682295784954
-0.15 -273.45129031839167
-0.14 -273.52904276490995
-0.13 -273.1698189584214
-0.12 -273.1089856466871
-0.11 -273.27994128195326
-0.1 -273.4597192723043
-0.09 -274.0263971939092
-0.08 -274.3951441690476
-0.07 -274.60857152257506
-0.06 -274.48445708797556
-0.05 -274.5866092533216
-0.04 -274.1872451483772
-0.03 -274.1706806961669
-0.02 -273.7239511747632
-0.01 -273.80440946702345
-0.0 -273.60065874256225
0.01 -273.7652256392932
0.02 -273.81893215261204
0.03 -274.21524391117794
0.04 -273.96525052043336
0.05 -274.05556910577104
0.06 -274.00972931854665
0.07 -273.8093922756479
0.08 -273.96061141473473
0.09 -274.12193182221523
0.1 -274.4170018225553
0.11 -274.80794202050686
0.12 -275.2054032716791
0.13 -275.4862333261128
0.14 -275.7877650975678
0.15 -275.9817032883069
0.16 -276.12900085094213
0.17 -276.2597060360632
0.18 -276.58598946762595
0.19 -277.2867468636029
0.2 -277.5255091010984
0.21 -278.23582290700705
0.22 -278.860977307316
0.23 -279.54468608929625
0.24 -280.1933703427902
0.25 -280.8728243621396
0.26 -281.0847123903144
0.27 -281.5364518573484
0.28 -281.8184218388341
0.29 -282.0662907388304
0.3 -282.4308066887439
0.31 -282.85840203889245
0.32 -283.2609015661229
0.33 -283.5654809858738
0.34 -283.9528511259903
0.35 -284.09658270660805
0.36 -284.64504460440986
0.37 -284.93181684147913
0.38 -285.0696187781297
0.39 -285.18108805810635
0.4 -285.62156537744124
0.41 -285.5832402972554
0.42 -285.58343357273577
0.43 -285.7057732619804
0.44 -285.69262809813847
0.45 -285.6550053715668
0.46 -285.5747211070506
0.47 -285.64582703188455
0.48 -285.54649626711324
0.49 -285.64395779668496
0.5 -285.4298690816035
0.51 -285.733156101487
0.52 -285.5985767857651
0.53 -285.3806255499163
0.54 -285.05062661138004
0.55 -284.7995277895958
0.56 -284.1719497291301
0.57 -283.76406081501943
0.58 -283.5710235072762
0.59 -283.5679615690685
0.6 -283.6925699676932
0.61 -283.4799669739558
0.62 -283.55618546864633
0.63 -283.61815226351655
0.64 -283.41678725489953
0.65 -283.53517274104496
0.66 -283.61944360898906
0.67 -283.53017574690415
0.68 -283.58497363649576
0.69 -283.7560149198607
0.7 -283.6028368646296
0.71 -283.83785871434475
0.72 -284.02445184058973
0.73 -284.14494253813837
0.74 -284.2043951904031
0.75 -284.2263274002413
0.76 -284.4567298154876
0.77 -284.2611856858783
0.78 -284.51059455077217
0.79 -284.7511473801001
0.8 -284.8665179627857
0.81 -284.7131802722111
0.82 -285.2609415019574
0.83 -285.12181674204004
0.84 -285.40168597929915
0.85 -285.9726916461097
0.86 -286.1967300343621
0.87 -286.09871173899523
0.88 -286.2305866018758
0.89 -286.14983995271297
0.9 -286.2867532106534
0.91 -286.6974825345673
0.92 -287.4223880737599
0.93 -287.72775202993284
0.94 -288.02394829288767
0.95 -288.0955863195864
0.96 -288.396883227235
0.97 -288.63357324974066
0.98 -289.1452424618077
0.99 -289.38518482819126
1.0 -289.4375971236102
1.01 -289.4736444210569
1.02 -289.85776705275435
1.03 -290.85670781552255
1.04 -291.3360713997546
1.05 -292.21982536887765
1.06 -292.9526745592972
1.07 -293.2182450853793
1.08 -292.97414841053694
1.09 -293.5077430669769
1.1 -294.03721335226953
1.11 -294.38938294422195
1.12 -294.9117934656898
1.13 -295.47178419491974
1.14 -295.78304398858705
1.15 -295.8127307781523
1.16 -296.25396046435606
1.17 -296.51870710683403
1.18 -296.9029798784594
1.19 -297.7116295364769
1.2 -298.5179682243165
1.21 -299.25124081005913
1.22 -299.87323456578395
1.23 -300.6626200759204
1.24 -301.22168832613204
1.25 -301.3901162163008
1.26 -301.784175403233
1.27 -302.3126812551278
1.28 -302.84204822314877
1.29 -303.0845244029878
1.3 -304.0361363362946
1.31 -304.53950018648607
1.32 -304.88880430083543
1.33 -305.2908183487604
1.34 -305.7958977139049
1.35 -306.53422546790335
1.36 -307.2702656873447
1.37 -307.88267516070925
1.38 -308.6591191109609
1.39 -309.54248574820986
1.4 -309.81314354692165
1.41 -310.2207529803938
1.42 -311.0411701836858
1.43 -311.35150165075305
1.44 -311.52522705469664
1.45 -311.70293357281923
1.46 -312.33054205443034
1.47 -312.48547301694504
1.48 -313.1729620492518
1.49 -313.4507187294899
1.5 -313.97549766486577
1.51 -313.9589454853153
1.52 -313.9182573232048
1.53 -313.8542081717209
1.54 -314.1276126144107
1.55 -314.57952512672165
1.56 -314.8604923588037
1.57 -315.5559491254738
1.58 -315.69481634398016
1.59 -316.17762866516404
1.6 -316.4925693847749
1.61 -317.01151125377345
1.62 -317.28491103832357
1.63 -317.6344465261451
1.64 -317.8491241406282
1.65 -318.07077883709024
1.66 -318.07250649929045
1.67 -318.0503171905139
1.68 -318.4552919289254
1.69 -318.83735804870406
1.7 -319.05157922832586
1.71 -319.56019715368774
1.72 -320.6522360453844
1.73 -321.03860510184074
1.74 -320.9630041752075
1.75 -321.37928185576294
1.76 -321.4963978725401
1.77 -321.42144637728245
1.78 -321.6101252323366
1.79 -322.4069071675937
1.8 -322.7543599851581
1.81 -323.7351245013882
1.82 -324.39103302353715
1.83 -324.7920688303641
1.84 -325.0594980565944
1.85 -325.5178856235831
1.86 -325.48949555757963
1.87 -325.9673259422183
1.88 -326.52910337230867
1.89 -326.8196942583876
1.9 -326.71256036700805
1.91 -327.1914331531116
1.92 -327.5477535951636
1.93 -327.54509637171543
1.94 -328.1563385605159
1.95 -328.85715230534674
1.96 -329.13084598933204
1.97 -329.13356382983454
1.98 -329.66316728942206
1.99 -329.8940124866914
2.0 -329.610413812989
2.01 -330.2081082240317
2.02 -330.6431609307673
2.03 -331.8566915035682
2.04 -332.05933612685914
2.05 -333.6292733778121
2.06 -333.9663660061376
2.07 -334.3123177932039
2.08 -334.13821554593136
2.09 -334.5575204478728
2.1 -334.12901346691814
2.11 -334.7654964882429
2.12 -334.29802273156474
2.13 -334.6057777696277
2.14 -335.28216175930476
2.15 -335.306303150429
2.16 -333.9644238439811
2.17 -335.9799758424972
2.18 -337.2622951924826
2.19 -336.52991915606674
2.2 -336.88388360330765
2.21 -338.42786352621283
2.22 -339.2104141827742
2.23 -338.2791375608987
2.24 -339.2391775652369
2.25 -340.27410624899716
2.26 -340.00721934912343
2.27 -340.132834427308
2.28 -341.7727157870222
2.29 -341.07113857921365
2.3 -341.32394425613677
2.31 -344.2190204049691
2.32 -342.6016082767957
2.33 -340.7144591118414
2.34 -344.0852332001526
2.35 -342.27343670015256
2.36 -339.33968280852866
2.37 -341.1461496660933
2.38 -350.17393569333336
2.39 -350.0696854172223
2.4 -345.4033505572222
2.41 -350.06480222500005
2.42 -348.67135775833333
2.43 -338.9377474083334
2.44 -339.8996781266667
2.45 -346.9154878866667
2.47 -343.9440103366667
2.49 -351.9473568033333
2.5 -358.0010611533333
2.51 nan
2.56 nan
