# Supplementary material for: Phospholipids are imported into mitochondria by VDAC, a dimeric beta barrel scramblase
Source: Nat Commun. 2023 Dec 8;14:8115. doi: 10.1038/s41467-023-43570-y (PMC10709637; doi:10.1038/s41467-023-43570-y)
Supplement: Supplementary file 6 — Source Data [file 41467_2023_43570_MOESM6_ESM.zip › Fig S10/figs10-b/pure_membrane/lipid-wim_ljon.dat]

@ xlabel CV [nm]
@ ylabel interaction energy [kJ mol$^{-1}$]
$ label pure membrane
$ color #214794
$ linewidth 3
-2.1 -378.3942145
-2.09 -377.489098
-2.08 -380.72572011999995
-2.07 -368.88829375000006
-2.06 -379.91308593582096
-2.05 -378.05061763729555
-2.04 -378.49741329856596
-2.03 -377.4552826190425
-2.02 -376.7503721730583
-2.01 -378.02011802657313
-2.0 -378.49170874716657
-1.99 -376.74253166423347
-1.98 -377.4050684372223
-1.97 -376.7425296499321
-1.96 -378.0938410373644
-1.95 -377.35924843017244
-1.94 -377.84858356394113
-1.93 -375.5356674391271
-1.92 -377.0541478556263
-1.91 -376.48832399182373
-1.9 -377.3047688404559
-1.89 -376.4779193399985
-1.88 -378.2808293121707
-1.87 -376.5057042918889
-1.86 -374.3808708620699
-1.85 -374.2213292803669
-1.84 -375.74852783535835
-1.83 -374.0692469383241
-1.82 -375.6499072123757
-1.81 -374.2454763397689
-1.8 -373.6593037212679
-1.79 -375.41565178378033
-1.78 -375.28467224634915
-1.77 -374.50055580999106
-1.76 -372.9558933501627
-1.75 -376.82622422602986
-1.74 -373.934126110104
-1.73 -373.78630336623985
-1.72 -374.7588737097964
-1.71 -373.9541305109086
-1.7 -372.7076627496076
-1.69 -372.72712550604393
-1.68 -373.54208557916064
-1.67 -372.42475256607037
-1.66 -371.62641465640615
-1.65 -372.6931740297159
-1.64 -372.17062138600676
-1.63 -372.09565540886484
-1.62 -368.15544799276205
-1.61 -370.43729301711653
-1.6 -369.66101625448647
-1.59 -370.22692273360377
-1.58 -369.08903002918805
-1.57 -368.6753093838614
-1.56 -369.6424419012766
-1.55 -368.52654412629124
-1.54 -369.30135138778894
-1.53 -368.492101716833
-1.52 -367.9122519443162
-1.51 -367.95810711685044
-1.5 -367.9781821559737
-1.49 -367.12644561724005
-1.48 -367.53462295438374
-1.47 -367.3114407919814
-1.46 -366.3347205659736
-1.45 -366.41207912894737
-1.44 -365.7077697291841
-1.43 -368.46061982675656
-1.42 -366.41908623148214
-1.41 -364.39298212787236
-1.4 -364.75494312197526
-1.39 -364.30346672109005
-1.38 -367.15556308144363
-1.37 -363.9966801203681
-1.36 -365.3384903006505
-1.35 -364.3257771547567
-1.34 -363.02494235298843
-1.33 -362.6141134992617
-1.32 -360.95289663878424
-1.31 -360.75102176556163
-1.3 -361.5915219442625
-1.29 -359.908281621267
-1.28 -361.2561128143908
-1.27 -361.2374983261963
-1.26 -360.94014000298745
-1.25 -359.5763814053802
-1.24 -360.27138106352936
-1.23 -358.05456799219746
-1.22 -358.589539569871
-1.21 -358.62727946309747
-1.2 -357.573829210065
-1.19 -357.5010721361046
-1.18 -357.2833711558658
-1.17 -355.68916647911885
-1.16 -354.51123645137466
-1.15 -354.45376897361115
-1.14 -354.85542501300375
-1.13 -353.1960997387789
-1.12 -353.4366528407799
-1.11 -353.146459478641
-1.1 -353.8139942181984
-1.09 -353.95129974314284
-1.08 -352.55990253612816
-1.07 -352.49215092066663
-1.06 -352.33875676947224
-1.05 -349.9648551574478
-1.04 -349.7875506421848
-1.03 -351.04874882039974
-1.02 -350.6934237414726
-1.01 -350.76933157621374
-1.0 -348.77619306316416
-0.99 -349.7137789856152
-0.98 -348.92975836517576
-0.97 -347.22491991766975
-0.96 -347.0628598467084
-0.95 -347.2585152302968
-0.94 -346.0086973297608
-0.93 -345.6277886764603
-0.92 -343.74341564712773
-0.91 -342.99269585811146
-0.9 -343.0926170516031
-0.89 -342.32903437775207
-0.88 -342.67617545632
-0.87 -340.52708882046204
-0.86 -342.4298253493636
-0.85 -340.5700437603668
-0.84 -340.03787696346654
-0.83 -340.8508710225838
-0.82 -340.595111402432
-0.81 -339.01526488986985
-0.8 -337.8550929341007
-0.79 -335.3850438592124
-0.78 -337.09089211221317
-0.77 -337.253676569019
-0.76 -335.86103822501565
-0.75 -336.6287387094635
-0.74 -334.84175738726026
-0.73 -333.8511014929072
-0.72 -333.00236225182516
-0.71 -333.29471214569554
-0.7 -331.8550463092385
-0.69 -331.0530991071768
-0.68 -328.56478621062166
-0.67 -330.58199690702736
-0.66 -329.80153422211134
-0.65 -325.7208154311778
-0.64 -328.9466715695635
-0.63 -326.483231570959
-0.62 -323.93044733695916
-0.61 -323.35290493825397
-0.6 -322.54337037930424
-0.59 -323.19365564404376
-0.58 -321.275934124819
-0.57 -320.9518560798241
-0.56 -319.85447274859933
-0.55 -317.8058345279745
-0.54 -316.8904157758393
-0.53 -314.2338676410811
-0.52 -313.09843482440186
-0.51 -313.0676458898546
-0.5 -311.6329694347134
-0.49 -311.180443213859
-0.48 -310.69293082040934
-0.47 -307.1573112797847
-0.46 -307.55490863008896
-0.45 -308.9336468178849
-0.44 -306.78102753522205
-0.43 -304.5529026535389
-0.42 -305.1296544039311
-0.41 -305.6564825878186
-0.4 -305.52786528207747
-0.39 -304.0951202416983
-0.38 -303.1474403986394
-0.37 -304.01847750378056
-0.36 -303.0838453432832
-0.35 -302.8811245494812
-0.34 -303.63327381237394
-0.33 -301.549508373975
-0.32 -303.06337092377635
-0.31 -302.13747431744827
-0.3 -302.1230026998594
-0.29 -300.8351466225656
-0.28 -301.2818490261403
-0.27 -300.8923926725133
-0.26 -300.5177157525635
-0.25 -300.5932086338999
-0.24 -301.1854170381727
-0.23 -299.6985160994424
-0.22 -299.3960321286483
-0.21 -299.74083102215934
-0.2 -300.1461019117018
-0.19 -299.36617625044306
-0.18 -299.52046293787015
-0.17 -299.1001176636751
-0.16 -299.03606319031593
-0.15 -298.1897216417839
-0.14 -298.7276453613973
-0.13 -297.159463336719
-0.12 -298.5839024800927
-0.11 -298.8416961030609
-0.1 -297.27183373010774
-0.09 -297.3231131585307
-0.08 -296.72094443078566
-0.07 -298.6749797196791
-0.06 -298.31960336365046
-0.05 -297.4000528650339
-0.04 -298.2712034359801
-0.03 -297.19866306725083
-0.02 -297.28487857584065
-0.01 -297.10786569880355
-0.0 -297.21731061278206
0.01 -296.616150195076
0.02 -297.20481033395754
0.03 -297.4573080224725
0.04 -296.64872141241904
0.05 -297.14059028600786
0.06 -297.3168522518858
0.07 -298.00441019924125
0.08 -298.5637916891041
0.09 -298.55293096341575
0.1 -298.7265754912672
0.11 -299.23832287189265
0.12 -298.693839241511
0.13 -298.446355031546
0.14 -299.1780966465373
0.15 -298.5707008984444
0.16 -299.95234254983086
0.17 -299.5335255592004
0.18 -298.6198537823266
0.19 -298.8906739465083
0.2 -300.0008362208591
0.21 -299.38739570471205
0.22 -299.82454337399304
0.23 -299.4631501398736
0.24 -300.3605836263921
0.25 -300.5853010488295
0.26 -300.4434519599263
0.27 -301.4472247831235
0.28 -301.88702073843194
0.29 -300.1921728446146
0.3 -300.3514192668405
0.31 -300.79194590505966
0.32 -301.9012894080261
0.33 -301.7570947681832
0.34 -303.5722138367157
0.35 -301.41266837866857
0.36 -302.7103836866427
0.37 -302.9369426093778
0.38 -303.0212725971745
0.39 -303.7250633254705
0.4 -305.49618263475463
0.41 -304.20703136827956
0.42 -305.1267400339617
0.43 -307.1468269897315
0.44 -306.97423408933
0.45 -306.56266993079515
0.46 -309.37692683722304
0.47 -309.5823910730488
0.48 -311.5454239835332
0.49 -311.4825751705623
0.5 -311.55742808190956
0.51 -313.655611387842
0.52 -313.4249983122539
0.53 -315.19209425609625
0.54 -313.9979017111734
0.55 -318.1061272822778
0.56 -316.60227650341835
0.57 -315.3471846064778
0.58 -319.00795138224
0.59 -319.672110416635
0.6 -323.3225819206025
0.61 -322.78310070437124
0.62 -323.71338369274724
0.63 -325.27918904205956
0.64 -326.18714606363073
0.65 -327.9158923193104
0.66 -326.6671211254744
0.67 -326.910317625763
0.68 -330.9497324046353
0.69 -329.3033039764173
0.7 -330.29267998923285
0.71 -331.697817811179
0.72 -331.781408875058
0.73 -331.66166485041526
0.74 -333.6413852158029
0.75 -334.76939019466516
0.76 -334.18291447522347
0.77 -335.6058389953292
0.78 -335.98369055578127
0.79 -336.5698883053563
0.8 -338.6204655661749
0.81 -338.10572755057564
0.82 -339.2460805592355
0.83 -338.4497779567843
0.84 -339.03342113521813
0.85 -340.8848937721806
0.86 -343.0439251569596
0.87 -341.62447849999995
0.88 -342.3620174801187
0.89 -341.05908299809937
0.9 -343.11816994624786
0.91 -342.24657060373096
0.92 -342.2817914798675
0.93 -344.00590419166673
0.94 -344.4238364701728
0.95 -345.4781079377
0.96 -344.7332520542887
0.97 -346.9035542893617
0.98 -348.0560534543597
0.99 -346.79308969835097
1.0 -347.1976561220036
1.01 -349.5288600227213
1.02 -348.57726944127853
1.03 -349.5940533240462
1.04 -348.9320212730378
1.05 -350.7060311097216
1.06 -351.8061393478101
1.07 -351.7751190375
1.08 -351.8633524247473
1.09 -351.00657449240657
1.1 -351.7522217741608
1.11 -352.7186915217271
1.12 -352.57468036722923
1.13 -354.73700278353226
1.14 -355.3149364217246
1.15 -353.65690235365236
1.16 -357.12541640882876
1.17 -356.85568479563693
1.18 -356.9075869148224
1.19 -357.4640735588688
1.2 -359.13086094363825
1.21 -360.4271741104774
1.22 -359.1998078137538
1.23 -357.95205219457597
1.24 -358.43689998723073
1.25 -358.3120068125738
1.26 -359.8756975111622
1.27 -360.1462889340157
1.28 -362.5135615832433
1.29 -362.64885326191404
1.3 -361.2883274387298
1.31 -361.6560875435393
1.32 -360.70119874301565
1.33 -363.3849467874873
1.34 -362.335750329601
1.35 -360.8119019584667
1.36 -364.47518191877003
1.37 -363.11602448057266
1.38 -364.3757990748081
1.39 -364.847714208723
1.4 -365.94114142567787
1.41 -365.6575958211329
1.42 -364.72656562259203
1.43 -365.64191692660535
1.44 -366.41409701743163
1.45 -366.6380749484375
1.46 -365.4766987417621
1.47 -368.41413933686323
1.48 -366.4291271960001
1.49 -366.85386485148206
1.5 -367.5084773984301
1.51 -369.3256571002143
1.52 -368.1802452631788
1.53 -369.2526109795576
1.54 -367.9711132990424
1.55 -370.90040611176994
1.56 -371.5049905285598
1.57 -369.42563665527774
1.58 -368.9958981962754
1.59 -370.31126088217263
1.6 -368.64523058394764
1.61 -371.07856402680534
1.62 -370.1099489486984
1.63 -369.2757654269328
1.64 -370.2718158130275
1.65 -369.7863754985919
1.66 -370.69700504536837
1.67 -371.3330679580907
1.68 -371.1201873261114
1.69 -369.99894018454773
1.7 -374.0784893765794
1.71 -371.7797270180044
1.72 -372.0054380620989
1.73 -372.5231799846596
1.74 -371.4811260925614
1.75 -374.4402061677223
1.76 -375.163117757611
1.77 -372.73634401357947
1.78 -375.974226260565
1.79 -374.4267474074529
1.8 -375.4929702234076
1.81 -374.3993905268399
1.82 -375.697264412204
1.83 -375.9215015184389
1.84 -375.6841820994166
1.85 -374.56841581249995
1.86 -375.3869800529861
1.87 -373.7888143953046
1.88 -373.7750835604029
1.89 -374.4658831810201
1.9 -375.6291022562267
1.91 -376.82525772013275
1.92 -374.33980104021475
1.93 -375.1743055106847
1.94 -376.57480548129627
1.95 -376.39656667546353
1.96 -377.22728760124295
1.97 -377.4054190829578
1.98 -376.943108451241
1.99 -378.0690284289887
2.0 -377.7173907452222
2.01 -376.80930688095077
2.02 -378.7373342202549
2.03 -376.4350491546734
2.04 -376.0326110144525
2.05 -375.0281940144615
2.06 -379.5662790239063
2.07 -375.84827391428564
2.08 -386.17082876664165
2.09 -401.9286870000001
2.11 -383.17572999999993
