# Supplementary material for: Phospholipids are imported into mitochondria by VDAC, a dimeric beta barrel scramblase
Source: Nat Commun. 2023 Dec 8;14:8115. doi: 10.1038/s41467-023-43570-y (PMC10709637; doi:10.1038/s41467-023-43570-y)
Supplement: Supplementary file 6 — Source Data [file 41467_2023_43570_MOESM6_ESM.zip › Fig S10/figs10-b/pure_membrane/lipid-wim_ljon_smoothed.dat]

@ title Pulled lipid $\times$ Membrane + Water + Ions
# @ xlabel $z$ distance from the membrane center / E73 [nm]
@ xlabel $z$ distance from the membrane/dimer center [nm]
@ ylabel interaction energy [kJ mol$^{-1}$]
@ xrange -2.2 2.2
@ grid --
@ legend false
$ label pure membrane
$ color #214794
$ linewidth 3
-2.1 nan
-2.09 nan
-2.08 -377.0820824611642
-2.07 -377.0133630886233
-2.06 -377.2150261483365
-2.05 -376.560938648145
-2.04 -378.1333543327566
-2.03 -377.7547607509071
-2.02 -377.84297897288127
-2.01 -377.4920026460148
-2.0 -377.48195980965073
-1.99 -377.48039130502553
-1.98 -377.4951359071838
-1.97 -377.26864384378496
-1.96 -377.4898542237265
-1.95 -377.11597402410746
-1.94 -377.1782976652463
-1.93 -376.85719425613814
-1.92 -376.84629833819486
-1.91 -376.57216549340626
-1.9 -377.12119786801503
-1.89 -377.0115091552675
-1.88 -376.5900185293168
-1.87 -375.973330617299
-1.86 -375.82745231637097
-1.85 -374.9851358416016
-1.84 -374.81397642569897
-1.83 -374.78689752123876
-1.82 -374.674492409419
-1.81 -374.6079171991033
-1.8 -374.8510022607084
-1.79 -374.6211319802315
-1.78 -374.3632153823102
-1.77 -374.9965994832626
-1.76 -374.70029434852734
-1.75 -374.40062057250555
-1.74 -374.4522841524666
-1.73 -374.6519315846157
-1.72 -373.8282192893313
-1.71 -373.58681916851924
-1.7 -373.53797561110343
-1.69 -373.0711513823582
-1.68 -372.6056082114577
-1.67 -372.60271046747937
-1.66 -372.49140964347197
-1.65 -372.2021236094128
-1.64 -371.3482626947511
-1.63 -371.1104383668932
-1.62 -370.5040068118473
-1.61 -370.1152670813667
-1.6 -369.5139420054314
-1.59 -369.6179142836512
-1.58 -369.4589440604833
-1.57 -369.2320496348442
-1.56 -369.0469353656813
-1.55 -368.9275497032103
-1.54 -368.77493821530123
-1.53 -368.438071258416
-1.52 -368.32839886435244
-1.51 -367.8934177102427
-1.5 -367.7019219577528
-1.49 -367.5817597272858
-1.48 -367.25708241711044
-1.47 -366.94386181170523
-1.46 -366.66012663409407
-1.45 -366.8453260085686
-1.44 -366.6668550964688
-1.43 -366.2785074088485
-1.42 -365.94708020745406
-1.41 -365.66621960583524
-1.4 -365.40520825677265
-1.39 -364.92072703454994
-1.38 -365.1098286691055
-1.37 -365.02399547566176
-1.36 -364.7682906020415
-1.35 -363.8600006856051
-1.34 -363.25124398928835
-1.33 -362.33375028227056
-1.32 -361.7868992401717
-1.31 -361.1635670938274
-1.3 -360.89196695685325
-1.29 -360.94888729433563
-1.28 -360.98671094182083
-1.27 -360.58368283404434
-1.26 -360.6563027224968
-1.25 -360.01599375805813
-1.24 -359.4864020067931
-1.23 -359.02382989881505
-1.22 -358.62331945975205
-1.21 -358.0692576742671
-1.2 -357.91501830700076
-1.19 -357.33494368885033
-1.18 -356.51173508650584
-1.17 -355.8877230392151
-1.16 -355.35859361459484
-1.15 -354.5411393311775
-1.14 -354.09063660350967
-1.13 -353.81768120896294
-1.12 -353.68972625788035
-1.11 -353.50890120390824
-1.1 -353.381661763378
-1.09 -353.1927613793554
-1.08 -353.0312208375217
-1.07 -352.2613930253715
-1.06 -351.4286432051799
-1.05 -351.1264124620343
-1.04 -350.7666670261954
-1.03 -350.45278198754374
-1.02 -350.215049568687
-1.01 -350.2002952373731
-1.0 -349.77649714632827
-0.99 -349.0827963815677
-0.98 -348.3415020356667
-0.97 -348.03796646909313
-0.96 -347.29695013792224
-0.95 -346.6365562001792
-0.94 -345.9402553460708
-0.93 -345.1262225483514
-0.92 -344.2930429126127
-0.91 -343.557110322211
-0.9 -342.96678767818287
-0.89 -342.3235223128497
-0.88 -342.2109482111002
-0.87 -341.7064335528529
-0.86 -341.2482020699958
-0.85 -340.88314118324854
-0.84 -340.89674569964257
-0.83 -340.2138336077438
-0.82 -339.67084344249054
-0.81 -338.7402768216397
-0.8 -337.9882810395656
-0.79 -337.31999407288305
-0.78 -336.6891487399122
-0.77 -336.4438778949847
-0.76 -336.3352206005943
-0.75 -335.6872624767331
-0.74 -334.8369996132943
-0.73 -334.3237343974303
-0.72 -333.36899591738535
-0.71 -332.61126426136866
-0.7 -331.5540012049115
-0.69 -331.06992813595195
-0.68 -330.3712925512351
-0.67 -329.14444637562303
-0.66 -328.7231608681003
-0.65 -328.3068499401678
-0.64 -326.9765400261541
-0.63 -325.68681416938267
-0.62 -325.05132515900794
-0.61 -323.900721973904
-0.6 -322.85926248467604
-0.59 -322.26354423324904
-0.58 -321.5638577953181
-0.57 -320.6163506250521
-0.56 -319.3557026514112
-0.55 -317.94728935466367
-0.54 -316.3766051035792
-0.53 -315.0192397318303
-0.52 -313.78466671317807
-0.51 -312.642672200782
-0.5 -311.93448483664764
-0.49 -310.7462601277242
-0.48 -309.6437126757711
-0.47 -309.1038481524054
-0.46 -308.223965016678
-0.45 -306.9959593833039
-0.44 -306.59042800813313
-0.43 -306.2107427996791
-0.42 -305.52958649251764
-0.41 -304.9924050338129
-0.4 -304.71131258283293
-0.39 -304.48907720280283
-0.38 -303.97454975389576
-0.37 -303.44520160737653
-0.36 -303.3528323215117
-0.35 -303.0332459165788
-0.34 -302.84222460057794
-0.33 -302.652950395411
-0.32 -302.5013260254866
-0.31 -301.9417005875249
-0.3 -301.88816871795797
-0.29 -301.45397306770536
-0.28 -301.13002135472846
-0.27 -300.82406254153653
-0.26 -300.89411662465795
-0.25 -300.5774500393184
-0.24 -300.27817793054544
-0.23 -300.12280098446456
-0.22 -300.0333796400249
-0.21 -299.66953148247893
-0.2 -299.63392085016454
-0.19 -299.5747379571699
-0.18 -299.4337843908012
-0.17 -299.0425083368176
-0.16 -298.91480215900845
-0.15 -298.44260223877825
-0.14 -298.3393592020618
-0.13 -298.30048578461077
-0.12 -298.11690820227557
-0.11 -297.8360017617023
-0.1 -297.74829798051553
-0.09 -297.7665134284328
-0.08 -297.66209488055074
-0.07 -297.6877387075359
-0.06 -297.87735676302583
-0.05 -297.9729004903189
-0.04 -297.6948802615512
-0.03 -297.4525327285818
-0.02 -297.4159842781315
-0.01 -297.08497362995064
-0.0 -297.08620308329193
0.01 -297.1206889726183
0.02 -297.02886011534144
0.03 -297.0135160499866
0.04 -297.15365646134853
0.05 -297.31357643440526
0.06 -297.53487316773163
0.07 -297.91571507793094
0.08 -298.2329121189829
0.09 -298.61720624298425
0.1 -298.75509205143817
0.11 -298.7316047199265
0.12 -298.85663785655083
0.13 -298.82546293798623
0.14 -298.9682668735739
0.15 -299.1362041371118
0.16 -299.1709038872679
0.17 -299.1134193472621
0.18 -299.3994464117451
0.19 -299.2864570427213
0.2 -299.34466060567985
0.21 -299.51331987718925
0.22 -299.80730181316596
0.23 -299.92419477876007
0.24 -300.13540602980294
0.25 -300.45994231162905
0.26 -300.9447164313407
0.27 -300.9110342749851
0.28 -300.8642579185874
0.29 -300.9339567076141
0.3 -301.02476963259454
0.31 -300.9987844385448
0.32 -301.674792636965
0.33 -301.88704245933064
0.34 -302.27073001564725
0.35 -302.4778606559176
0.36 -302.7306962217159
0.37 -302.76126611946677
0.38 -303.5779689706841
0.39 -303.8772985070114
0.4 -304.31525799192815
0.41 -305.1403688704396
0.42 -305.7902030232115
0.43 -306.00350048241955
0.44 -307.0374795762083
0.45 -307.9286097840257
0.46 -308.80832918278605
0.47 -309.7099973990325
0.48 -310.70894902925545
0.49 -311.56468593937916
0.5 -312.33320738722017
0.51 -313.06254144173283
0.52 -313.56560674985496
0.53 -314.87534658992865
0.54 -315.4646796130439
0.55 -315.8491168718887
0.56 -316.6122882971175
0.57 -317.7471300382098
0.58 -318.7904209658747
0.59 -320.0265858060653
0.6 -321.69982562331916
0.61 -322.9540731552831
0.62 -324.2570802846823
0.63 -325.17574236442385
0.64 -325.95254644864445
0.65 -326.5919332352476
0.66 -327.7260419077628
0.67 -328.3492734903201
0.68 -328.82463102430455
0.69 -329.8307703614455
0.7 -330.80498861130445
0.71 -330.9473751004605
0.72 -331.8149913483376
0.73 -332.7103333894241
0.74 -333.20735272223294
0.75 -333.9722387462872
0.76 -334.8366438873604
0.77 -335.4223445052711
0.78 -336.192559579573
0.79 -336.97712219464347
0.8 -337.7051705074247
0.81 -338.1983879876253
0.82 -338.69109455359774
0.83 -339.14398019479887
0.84 -340.1316197160756
0.85 -340.6072993042285
0.86 -341.3897472088954
0.87 -341.79487958147166
0.88 -342.24153481628514
0.89 -342.0820639056394
0.9 -342.2135265016129
0.91 -342.54230384392247
0.92 -343.21525453833715
0.93 -343.6872421366276
0.94 -344.18457842673917
0.95 -345.108930988638
0.96 -345.91896084117656
0.97 -346.3928114868122
0.98 -346.7367211236729
0.99 -347.6958427173594
1.0 -348.0305857477428
1.01 -348.33818572168013
1.02 -348.7659720366175
1.03 -349.46764703416113
1.04 -349.92310289917884
1.05 -350.56267281842315
1.06 -351.0165326385633
1.07 -351.4314432824371
1.08 -351.64068141532493
1.09 -351.82319185010834
1.1 -351.98310411605416
1.11 -352.5578341878112
1.12 -353.41950657367477
1.13 -353.8004426895731
1.14 -354.6817876669935
1.15 -355.53798855267496
1.16 -355.97210537893295
1.17 -356.40193280636186
1.18 -357.49672452435897
1.19 -358.15707606468874
1.2 -358.6259006683121
1.21 -358.83479372426285
1.22 -359.02935900993526
1.23 -358.86558818372237
1.24 -358.75529286385927
1.25 -358.94458908791165
1.26 -359.85689096564516
1.27 -360.69928162058176
1.28 -361.294545745813
1.29 -361.6506237522884
1.3 -361.76160571408843
1.31 -361.93588275493727
1.32 -361.87326216847464
1.33 -361.777977072422
1.34 -362.34179594746814
1.35 -362.8247610949795
1.36 -363.0229315524437
1.37 -363.5253243282681
1.38 -364.5511722217104
1.39 -364.7876550021829
1.4 -365.1097632305868
1.41 -365.36298680094626
1.42 -365.67626336268796
1.43 -365.81565006723986
1.44 -365.77947065136567
1.45 -366.51698539421994
1.46 -366.67442744809887
1.47 -366.762381014909
1.48 -366.9364615049075
1.49 -367.70625317659795
1.5 -367.65947436186104
1.51 -368.2241711185726
1.52 -368.44762080808465
1.53 -369.12600655075255
1.54 -369.56187323642166
1.55 -369.81095151484146
1.56 -369.7596089581851
1.57 -370.2276384748111
1.58 -369.77660336924663
1.59 -369.6913180688957
1.6 -369.82818052757983
1.61 -369.8841539737113
1.62 -369.87626495988235
1.63 -370.10449394281125
1.64 -370.0281821465238
1.65 -370.2728059484022
1.66 -370.6416903282379
1.67 -370.587115202542
1.68 -371.44553797813955
1.69 -371.66208237266676
1.7 -371.7965563934684
1.71 -372.077154925178
1.72 -372.37359210678073
1.73 -372.44593546500926
1.74 -373.12261361293065
1.75 -373.2687948032268
1.76 -373.95900405840786
1.77 -374.5481283213862
1.78 -374.75868113252324
1.79 -374.605935686369
1.8 -375.1981197660939
1.81 -375.18757481766863
1.82 -375.4390617560614
1.83 -375.2541508738799
1.84 -375.4516687791091
1.85 -375.0699787757292
1.86 -374.640695184122
1.87 -374.39703540044275
1.88 -374.6091726891881
1.89 -374.8968282226175
1.9 -375.00702555159944
1.91 -375.28686994165577
1.92 -375.708654401711
1.93 -375.8621472855583
1.94 -375.94255326178046
1.95 -376.5556768703291
1.96 -376.90943745844027
1.97 -377.2082820479788
1.98 -377.4724468619305
1.99 -377.3888507178721
2.0 -377.65523374533154
2.01 -377.55362188601805
2.02 -377.1463384031108
2.03 -376.6084990569586
2.04 -377.1598934855497
2.05 -376.58208142435586
2.06 -378.5292373467495
# 2.07 -383.70845254385904
# 2.08 -385.33795974096677
# 2.09 nan
# 2.11 nan
