# Supplementary material for: Phospholipids are imported into mitochondria by VDAC, a dimeric beta barrel scramblase
Source: Nat Commun. 2023 Dec 8;14:8115. doi: 10.1038/s41467-023-43570-y (PMC10709637; doi:10.1038/s41467-023-43570-y)
Supplement: Supplementary file 6 — Source Data [file 41467_2023_43570_MOESM6_ESM.zip › Fig S13/m3_dimer_down_p1.dat]

# This file was created Mon Oct  3 10:41:54 2022
# Created by:
#                   :-) GROMACS - gmx wham, VERSION 5.1.4 (-:
# 
# Executable:   /software/ncbr/softrepo/common/gromacs/5.1.4-plumed2.3/x86_64/para/bin/gmx_mpi_sse2
# Data prefix:  /software/ncbr/softrepo/common/gromacs/5.1.4-plumed2.3/x86_64/para
# Command line:
#   gmx_mpi_sse2 wham -it tpr_files.dat -if pullf_files.dat -o G1 -hist histo1 -unit kJ -e 3000000
# gmx wham is part of G R O M A C S:
#
# God Rules Over Mankind, Animals, Cosmos and Such
#
@    title "Umbrella potential"
@    xaxis  label "\xx\f{} (nm)"
@    yaxis  label "E (kJ mol\S-1\N)"
@TYPE xy
-2.421674e+00	0.000000e+00
-2.396667e+00	-2.425317e-01
-2.371659e+00	-7.773090e-01
-2.346652e+00	-7.757596e-02
-2.321645e+00	-1.126413e+00
-2.296637e+00	-3.040055e+00
-2.271630e+00	-2.685873e+00
-2.246622e+00	-3.485675e+00
-2.221615e+00	-3.820499e+00
-2.196608e+00	-4.257525e+00
-2.171600e+00	-4.270221e+00
-2.146593e+00	-5.199916e+00
-2.121585e+00	-5.542519e+00
-2.096578e+00	-6.069485e+00
-2.071571e+00	-6.467343e+00
-2.046563e+00	-6.762176e+00
-2.021556e+00	-7.039961e+00
-1.996548e+00	-7.726442e+00
-1.971541e+00	-8.153131e+00
-1.946534e+00	-8.510657e+00
-1.921526e+00	-8.796172e+00
-1.896519e+00	-9.079518e+00
-1.871511e+00	-9.433816e+00
-1.846504e+00	-9.687014e+00
-1.821497e+00	-9.965545e+00
-1.796489e+00	-1.022203e+01
-1.771482e+00	-1.044067e+01
-1.746474e+00	-1.073793e+01
-1.721467e+00	-1.091144e+01
-1.696460e+00	-1.113151e+01
-1.671452e+00	-1.130083e+01
-1.646445e+00	-1.150653e+01
-1.621437e+00	-1.167861e+01
-1.596430e+00	-1.177185e+01
-1.571423e+00	-1.193352e+01
-1.546415e+00	-1.204629e+01
-1.521408e+00	-1.215256e+01
-1.496400e+00	-1.225092e+01
-1.471393e+00	-1.233162e+01
-1.446386e+00	-1.243620e+01
-1.421378e+00	-1.248488e+01
-1.396371e+00	-1.255458e+01
-1.371363e+00	-1.259371e+01
-1.346356e+00	-1.258690e+01
-1.321349e+00	-1.260612e+01
-1.296341e+00	-1.269707e+01
-1.271334e+00	-1.262998e+01
-1.246326e+00	-1.258546e+01
-1.221319e+00	-1.254215e+01
-1.196312e+00	-1.250550e+01
-1.171304e+00	-1.248019e+01
-1.146297e+00	-1.245199e+01
-1.121289e+00	-1.242327e+01
-1.096282e+00	-1.233630e+01
-1.071275e+00	-1.233103e+01
-1.046267e+00	-1.228491e+01
-1.021260e+00	-1.222748e+01
-9.962523e-01	-1.219556e+01
-9.712449e-01	-1.218966e+01
-9.462375e-01	-1.216000e+01
-9.212301e-01	-1.210036e+01
-8.962227e-01	-1.203181e+01
-8.712153e-01	-1.196871e+01
-8.462079e-01	-1.186385e+01
-8.212005e-01	-1.187451e+01
-7.961931e-01	-1.175255e+01
-7.711857e-01	-1.168788e+01
-7.461783e-01	-1.164239e+01
-7.211709e-01	-1.159345e+01
-6.961635e-01	-1.152217e+01
-6.711561e-01	-1.144290e+01
-6.461487e-01	-1.139503e+01
-6.211413e-01	-1.136617e+01
-5.961339e-01	-1.134959e+01
-5.711265e-01	-1.129971e+01
-5.461191e-01	-1.128788e+01
-5.211117e-01	-1.127828e+01
-4.961043e-01	-1.123700e+01
-4.710969e-01	-1.122836e+01
-4.460895e-01	-1.116918e+01
-4.210821e-01	-1.109864e+01
-3.960747e-01	-1.104829e+01
-3.710673e-01	-1.096671e+01
-3.460599e-01	-1.086698e+01
-3.210525e-01	-1.079433e+01
-2.960451e-01	-1.069214e+01
-2.710377e-01	-1.055678e+01
-2.460303e-01	-1.036244e+01
-2.210229e-01	-1.014168e+01
-1.960155e-01	-9.924262e+00
-1.710081e-01	-9.675789e+00
-1.460007e-01	-9.489760e+00
-1.209933e-01	-9.174032e+00
-9.598593e-02	-8.956821e+00
-7.097853e-02	-8.663089e+00
-4.597113e-02	-8.377987e+00
-2.096373e-02	-8.109150e+00
4.043674e-03	-7.770015e+00
2.905107e-02	-7.507281e+00
5.405848e-02	-7.253523e+00
7.906588e-02	-6.982158e+00
1.040733e-01	-6.778050e+00
1.290807e-01	-6.492473e+00
1.540881e-01	-6.249248e+00
1.790955e-01	-5.997629e+00
2.041029e-01	-5.771879e+00
2.291103e-01	-5.517182e+00
2.541177e-01	-5.386091e+00
2.791251e-01	-5.248568e+00
3.041325e-01	-5.258572e+00
3.291399e-01	-5.256901e+00
3.541473e-01	-5.328592e+00
3.791547e-01	-5.420433e+00
4.041621e-01	-5.567801e+00
4.291695e-01	-5.630385e+00
4.541769e-01	-5.690463e+00
4.791843e-01	-5.788272e+00
5.041917e-01	-5.893561e+00
5.291991e-01	-5.986247e+00
5.542065e-01	-6.111412e+00
5.792139e-01	-6.201497e+00
6.042213e-01	-6.322877e+00
6.292287e-01	-6.498717e+00
6.542361e-01	-6.609477e+00
6.792435e-01	-6.740648e+00
7.042509e-01	-6.833388e+00
7.292583e-01	-6.990410e+00
7.542657e-01	-7.123117e+00
7.792731e-01	-7.257089e+00
8.042805e-01	-7.408429e+00
8.292879e-01	-7.506204e+00
8.542953e-01	-7.676536e+00
8.793027e-01	-7.834206e+00
9.043101e-01	-7.990793e+00
9.293175e-01	-8.169092e+00
9.543249e-01	-8.351854e+00
9.793323e-01	-8.481302e+00
1.004340e+00	-8.680529e+00
1.029347e+00	-8.812956e+00
1.054354e+00	-8.970974e+00
1.079362e+00	-9.122711e+00
1.104369e+00	-9.238683e+00
1.129377e+00	-9.421759e+00
1.154384e+00	-9.543046e+00
1.179391e+00	-9.678749e+00
1.204399e+00	-9.769309e+00
1.229406e+00	-9.894510e+00
1.254414e+00	-9.927899e+00
1.279421e+00	-1.009540e+01
1.304429e+00	-1.023751e+01
1.329436e+00	-1.031467e+01
1.354443e+00	-1.047670e+01
1.379451e+00	-1.062414e+01
1.404458e+00	-1.076680e+01
1.429466e+00	-1.087694e+01
1.454473e+00	-1.101197e+01
1.479480e+00	-1.114716e+01
1.504488e+00	-1.125357e+01
1.529495e+00	-1.138098e+01
1.554503e+00	-1.144345e+01
1.579510e+00	-1.151236e+01
1.604517e+00	-1.162663e+01
1.629525e+00	-1.163607e+01
1.654532e+00	-1.169368e+01
1.679540e+00	-1.178439e+01
1.704547e+00	-1.175896e+01
1.729554e+00	-1.176732e+01
1.754562e+00	-1.174568e+01
1.779569e+00	-1.180227e+01
1.804577e+00	-1.173826e+01
1.829584e+00	-1.173038e+01
1.854591e+00	-1.160128e+01
1.879599e+00	-1.151632e+01
1.904606e+00	-1.143355e+01
1.929614e+00	-1.139083e+01
1.954621e+00	-1.127332e+01
1.979628e+00	-1.109961e+01
2.004636e+00	-1.106026e+01
2.029643e+00	-1.081133e+01
2.054651e+00	-1.071692e+01
2.079658e+00	-1.057253e+01
2.104665e+00	-1.035450e+01
2.129673e+00	-1.028153e+01
2.154680e+00	-9.900993e+00
2.179688e+00	-9.677368e+00
2.204695e+00	-9.457201e+00
2.229702e+00	-9.154352e+00
2.254710e+00	-8.797819e+00
2.279717e+00	-8.580501e+00
2.304725e+00	-8.210635e+00
2.329732e+00	-8.163326e+00
2.354739e+00	-7.838308e+00
2.379747e+00	-7.721904e+00
2.404754e+00	-6.500592e+00
2.429762e+00	-6.418880e+00
2.454769e+00	-5.907954e+00
2.479776e+00	-6.742915e+00
2.504784e+00	-5.338733e+00
2.529791e+00	-2.801204e+00
2.554799e+00	-3.729713e+00
