# Supplementary material for: Phospholipids are imported into mitochondria by VDAC, a dimeric beta barrel scramblase
Source: Nat Commun. 2023 Dec 8;14:8115. doi: 10.1038/s41467-023-43570-y (PMC10709637; doi:10.1038/s41467-023-43570-y)
Supplement: Supplementary file 6 — Source Data [file 41467_2023_43570_MOESM6_ESM.zip › Fig S13/m3_dimer_down_p2.dat]

# This file was created Mon Oct  3 10:42:01 2022
# Created by:
#                   :-) GROMACS - gmx wham, VERSION 5.1.4 (-:
# 
# Executable:   /software/ncbr/softrepo/common/gromacs/5.1.4-plumed2.3/x86_64/para/bin/gmx_mpi_sse2
# Data prefix:  /software/ncbr/softrepo/common/gromacs/5.1.4-plumed2.3/x86_64/para
# Command line:
#   gmx_mpi_sse2 wham -it tpr_files.dat -if pullf_files.dat -o G2 -hist histo2 -unit kJ -b 3000001 -e 6000000
# gmx wham is part of G R O M A C S:
#
# GRoups of Organic Molecules in ACtion for Science
#
@    title "Umbrella potential"
@    xaxis  label "\xx\f{} (nm)"
@    yaxis  label "E (kJ mol\S-1\N)"
@TYPE xy
-2.475867e+00	0.000000e+00
-2.450489e+00	-1.628507e-01
-2.425111e+00	6.467726e-01
-2.399733e+00	1.424253e+00
-2.374356e+00	7.024887e-02
-2.348978e+00	-9.339239e-01
-2.323600e+00	-1.136502e+00
-2.298222e+00	-1.321085e+00
-2.272844e+00	-1.034869e+00
-2.247466e+00	-1.123562e+00
-2.222088e+00	-2.346144e+00
-2.196711e+00	-2.731567e+00
-2.171333e+00	-2.762824e+00
-2.145955e+00	-3.368397e+00
-2.120577e+00	-4.228954e+00
-2.095199e+00	-4.067609e+00
-2.069821e+00	-4.693634e+00
-2.044443e+00	-5.063660e+00
-2.019065e+00	-5.548996e+00
-1.993688e+00	-5.869457e+00
-1.968310e+00	-6.208781e+00
-1.942932e+00	-6.613724e+00
-1.917554e+00	-6.982877e+00
-1.892176e+00	-7.216755e+00
-1.866798e+00	-7.573884e+00
-1.841420e+00	-7.805325e+00
-1.816043e+00	-8.148124e+00
-1.790665e+00	-8.399221e+00
-1.765287e+00	-8.772004e+00
-1.739909e+00	-8.978382e+00
-1.714531e+00	-9.228388e+00
-1.689153e+00	-9.444360e+00
-1.663775e+00	-9.638099e+00
-1.638398e+00	-9.863026e+00
-1.613020e+00	-1.001494e+01
-1.587642e+00	-1.020819e+01
-1.562264e+00	-1.036968e+01
-1.536886e+00	-1.048373e+01
-1.511508e+00	-1.059068e+01
-1.486130e+00	-1.067344e+01
-1.460753e+00	-1.077623e+01
-1.435375e+00	-1.087298e+01
-1.409997e+00	-1.087545e+01
-1.384619e+00	-1.092595e+01
-1.359241e+00	-1.098345e+01
-1.333863e+00	-1.100690e+01
-1.308485e+00	-1.104718e+01
-1.283108e+00	-1.100329e+01
-1.257730e+00	-1.099373e+01
-1.232352e+00	-1.096770e+01
-1.206974e+00	-1.099435e+01
-1.181596e+00	-1.093483e+01
-1.156218e+00	-1.091990e+01
-1.130840e+00	-1.096763e+01
-1.105463e+00	-1.088416e+01
-1.080085e+00	-1.092501e+01
-1.054707e+00	-1.090769e+01
-1.029329e+00	-1.085732e+01
-1.003951e+00	-1.082378e+01
-9.785732e-01	-1.076909e+01
-9.531954e-01	-1.069839e+01
-9.278175e-01	-1.064412e+01
-9.024397e-01	-1.062396e+01
-8.770618e-01	-1.050524e+01
-8.516839e-01	-1.043772e+01
-8.263061e-01	-1.038148e+01
-8.009282e-01	-1.030900e+01
-7.755504e-01	-1.022171e+01
-7.501725e-01	-1.019354e+01
-7.247946e-01	-1.009621e+01
-6.994168e-01	-1.007053e+01
-6.740389e-01	-1.002113e+01
-6.486611e-01	-1.000493e+01
-6.232832e-01	-9.985072e+00
-5.979053e-01	-9.973964e+00
-5.725275e-01	-9.984750e+00
-5.471496e-01	-1.000749e+01
-5.217718e-01	-1.003761e+01
-4.963939e-01	-1.008571e+01
-4.710160e-01	-1.012726e+01
-4.456382e-01	-1.013749e+01
-4.202603e-01	-1.017624e+01
-3.948825e-01	-1.014312e+01
-3.695046e-01	-1.009775e+01
-3.441267e-01	-1.004204e+01
-3.187489e-01	-9.957921e+00
-2.933710e-01	-9.856160e+00
-2.679932e-01	-9.709286e+00
-2.426153e-01	-9.530628e+00
-2.172374e-01	-9.395410e+00
-1.918596e-01	-9.219997e+00
-1.664817e-01	-8.988290e+00
-1.411039e-01	-8.753284e+00
-1.157260e-01	-8.471745e+00
-9.034813e-02	-8.126560e+00
-6.497027e-02	-7.786729e+00
-3.959241e-02	-7.366270e+00
-1.421455e-02	-6.982133e+00
1.116331e-02	-6.617930e+00
3.654117e-02	-6.267188e+00
6.191903e-02	-6.041248e+00
8.729689e-02	-5.789027e+00
1.126747e-01	-5.663351e+00
1.380526e-01	-5.512461e+00
1.634305e-01	-5.422846e+00
1.888083e-01	-5.356205e+00
2.141862e-01	-5.278170e+00
2.395640e-01	-5.265872e+00
2.649419e-01	-5.164546e+00
2.903198e-01	-5.135911e+00
3.156976e-01	-5.094170e+00
3.410755e-01	-5.019626e+00
3.664533e-01	-5.049407e+00
3.918312e-01	-5.070593e+00
4.172091e-01	-5.142855e+00
4.425869e-01	-5.205167e+00
4.679648e-01	-5.298345e+00
4.933426e-01	-5.430213e+00
5.187205e-01	-5.534961e+00
5.440984e-01	-5.623569e+00
5.694762e-01	-5.737754e+00
5.948541e-01	-5.874014e+00
6.202320e-01	-5.931439e+00
6.456098e-01	-6.058653e+00
6.709877e-01	-6.139403e+00
6.963655e-01	-6.266171e+00
7.217434e-01	-6.321829e+00
7.471213e-01	-6.474506e+00
7.724991e-01	-6.539843e+00
7.978770e-01	-6.704408e+00
8.232548e-01	-6.784714e+00
8.486327e-01	-6.870753e+00
8.740106e-01	-7.092718e+00
8.993884e-01	-7.227535e+00
9.247663e-01	-7.436198e+00
9.501441e-01	-7.607728e+00
9.755220e-01	-7.805227e+00
1.000900e+00	-7.976732e+00
1.026278e+00	-8.157432e+00
1.051656e+00	-8.402593e+00
1.077033e+00	-8.572188e+00
1.102411e+00	-8.786133e+00
1.127789e+00	-9.011411e+00
1.153167e+00	-9.207092e+00
1.178545e+00	-9.406242e+00
1.203923e+00	-9.502445e+00
1.229301e+00	-9.677804e+00
1.254678e+00	-9.845648e+00
1.280056e+00	-9.948862e+00
1.305434e+00	-1.007896e+01
1.330812e+00	-1.026455e+01
1.356190e+00	-1.034437e+01
1.381568e+00	-1.044885e+01
1.406946e+00	-1.057251e+01
1.432323e+00	-1.069388e+01
1.457701e+00	-1.078932e+01
1.483079e+00	-1.085529e+01
1.508457e+00	-1.096492e+01
1.533835e+00	-1.109704e+01
1.559213e+00	-1.116361e+01
1.584591e+00	-1.118178e+01
1.609968e+00	-1.128424e+01
1.635346e+00	-1.129227e+01
1.660724e+00	-1.136292e+01
1.686102e+00	-1.135271e+01
1.711480e+00	-1.144218e+01
1.736858e+00	-1.147152e+01
1.762236e+00	-1.145026e+01
1.787614e+00	-1.144163e+01
1.812991e+00	-1.141487e+01
1.838369e+00	-1.143857e+01
1.863747e+00	-1.132272e+01
1.889125e+00	-1.126782e+01
1.914503e+00	-1.119230e+01
1.939881e+00	-1.109834e+01
1.965259e+00	-1.095338e+01
1.990636e+00	-1.090427e+01
2.016014e+00	-1.070487e+01
2.041392e+00	-1.067834e+01
2.066770e+00	-1.035744e+01
2.092148e+00	-1.013977e+01
2.117526e+00	-1.001561e+01
2.142904e+00	-9.890468e+00
2.168281e+00	-9.766846e+00
2.193659e+00	-9.487621e+00
2.219037e+00	-9.160774e+00
2.244415e+00	-9.116196e+00
2.269793e+00	-8.880657e+00
2.295171e+00	-8.405202e+00
2.320549e+00	-8.318125e+00
2.345926e+00	-8.283704e+00
2.371304e+00	-7.385712e+00
2.396682e+00	-7.328178e+00
2.422060e+00	-6.610359e+00
2.447438e+00	-6.186561e+00
2.472816e+00	-5.307433e+00
2.498194e+00	-7.061555e+00
2.523571e+00	-4.980951e+00
2.548949e+00	-8.014935e+00
2.574327e+00	-5.877712e+00
