# Supplementary material for: Phospholipids are imported into mitochondria by VDAC, a dimeric beta barrel scramblase
Source: Nat Commun. 2023 Dec 8;14:8115. doi: 10.1038/s41467-023-43570-y (PMC10709637; doi:10.1038/s41467-023-43570-y)
Supplement: Supplementary file 6 — Source Data [file 41467_2023_43570_MOESM6_ESM.zip › Fig S13/m3_monomer_down_p1_ljoff.dat]

# This file was created Tue Oct  4 09:30:21 2022
# Created by:
#                   :-) GROMACS - gmx wham, VERSION 5.1.4 (-:
# 
# Executable:   /software/ncbr/softrepo/common/gromacs/5.1.4-plumed2.3/x86_64/para/bin/gmx_mpi_sse2
# Data prefix:  /software/ncbr/softrepo/common/gromacs/5.1.4-plumed2.3/x86_64/para
# Command line:
#   gmx_mpi_sse2 wham -it tpr_files.dat -if pullf_files.dat -o G1 -hist histo1 -unit kJ -b 50 -e 1000000
# gmx wham is part of G R O M A C S:
#
# God Rules Over Mankind, Animals, Cosmos and Such
#
@    title "Umbrella potential"
@    xaxis  label "\xx\f{} (nm)"
@    yaxis  label "E (kJ mol\S-1\N)"
@TYPE xy
-2.197902e+00	0.000000e+00
-2.174852e+00	-1.497315e+00
-2.151803e+00	-1.506613e+00
-2.128753e+00	-1.758630e+00
-2.105703e+00	-1.900740e+00
-2.082653e+00	-2.112808e+00
-2.059604e+00	-2.276571e+00
-2.036554e+00	-2.482102e+00
-2.013504e+00	-2.679690e+00
-1.990454e+00	-2.850887e+00
-1.967404e+00	-3.053656e+00
-1.944355e+00	-3.224422e+00
-1.921305e+00	-3.382658e+00
-1.898255e+00	-3.514671e+00
-1.875205e+00	-3.638004e+00
-1.852156e+00	-3.741067e+00
-1.829106e+00	-3.832775e+00
-1.806056e+00	-3.910500e+00
-1.783006e+00	-3.979098e+00
-1.759957e+00	-4.042518e+00
-1.736907e+00	-4.069879e+00
-1.713857e+00	-4.082068e+00
-1.690807e+00	-4.082592e+00
-1.667757e+00	-4.088484e+00
-1.644708e+00	-4.079120e+00
-1.621658e+00	-4.057963e+00
-1.598608e+00	-4.021462e+00
-1.575558e+00	-3.984419e+00
-1.552509e+00	-3.922824e+00
-1.529459e+00	-3.838668e+00
-1.506409e+00	-3.752104e+00
-1.483359e+00	-3.672249e+00
-1.460309e+00	-3.571302e+00
-1.437260e+00	-3.435685e+00
-1.414210e+00	-3.276121e+00
-1.391160e+00	-3.129739e+00
-1.368110e+00	-2.942283e+00
-1.345061e+00	-2.763658e+00
-1.322011e+00	-2.545733e+00
-1.298961e+00	-2.311140e+00
-1.275911e+00	-2.075988e+00
-1.252861e+00	-1.832608e+00
-1.229812e+00	-1.573168e+00
-1.206762e+00	-1.310488e+00
-1.183712e+00	-1.041313e+00
-1.160662e+00	-7.448145e-01
-1.137613e+00	-4.049528e-01
-1.114563e+00	-7.239073e-02
-1.091513e+00	2.813361e-01
-1.068463e+00	6.567686e-01
-1.045414e+00	1.044922e+00
-1.022364e+00	1.446197e+00
-9.993140e-01	1.853873e+00
-9.762642e-01	2.271606e+00
-9.532144e-01	2.708790e+00
-9.301647e-01	3.175974e+00
-9.071149e-01	3.613858e+00
-8.840651e-01	4.086554e+00
-8.610153e-01	4.565114e+00
-8.379656e-01	5.066567e+00
-8.149158e-01	5.563490e+00
-7.918660e-01	6.060437e+00
-7.688162e-01	6.558308e+00
-7.457665e-01	7.054335e+00
-7.227167e-01	7.563710e+00
-6.996669e-01	8.112782e+00
-6.766171e-01	8.658276e+00
-6.535674e-01	9.210162e+00
-6.305176e-01	9.753749e+00
-6.074678e-01	1.029406e+01
-5.844180e-01	1.092715e+01
-5.613683e-01	1.156477e+01
-5.383185e-01	1.217242e+01
-5.152687e-01	1.281062e+01
-4.922189e-01	1.347891e+01
-4.691692e-01	1.415413e+01
-4.461194e-01	1.486419e+01
-4.230696e-01	1.556149e+01
-4.000198e-01	1.629425e+01
-3.769701e-01	1.704963e+01
-3.539203e-01	1.783231e+01
-3.308705e-01	1.860707e+01
-3.078207e-01	1.939397e+01
-2.847710e-01	2.020328e+01
-2.617212e-01	2.102867e+01
-2.386714e-01	2.186075e+01
-2.156217e-01	2.268988e+01
-1.925719e-01	2.352656e+01
-1.695221e-01	2.439498e+01
-1.464723e-01	2.528083e+01
-1.234226e-01	2.614914e+01
-1.003728e-01	2.703759e+01
-7.732301e-02	2.792283e+01
-5.427323e-02	2.878007e+01
-3.122346e-02	2.963310e+01
-8.173685e-03	3.047543e+01
1.487609e-02	3.129385e+01
3.792586e-02	3.207551e+01
6.097564e-02	3.278648e+01
8.402541e-02	3.341364e+01
1.070752e-01	3.392198e+01
1.301250e-01	3.427459e+01
1.531747e-01	3.443145e+01
1.762245e-01	3.438701e+01
1.992743e-01	3.413677e+01
2.223241e-01	3.371260e+01
2.453738e-01	3.322022e+01
2.684236e-01	3.265014e+01
2.914734e-01	3.206478e+01
3.145232e-01	3.142676e+01
3.375729e-01	3.074403e+01
3.606227e-01	3.005628e+01
3.836725e-01	2.935425e+01
4.067222e-01	2.865717e+01
4.297720e-01	2.795850e+01
4.528218e-01	2.725911e+01
4.758716e-01	2.656497e+01
4.989213e-01	2.585692e+01
5.219711e-01	2.514044e+01
5.450209e-01	2.443197e+01
5.680707e-01	2.372377e+01
5.911204e-01	2.296753e+01
6.141702e-01	2.223774e+01
6.372200e-01	2.153706e+01
6.602698e-01	2.083099e+01
6.833195e-01	2.011578e+01
7.063693e-01	1.941046e+01
7.294191e-01	1.870562e+01
7.524689e-01	1.800137e+01
7.755186e-01	1.728930e+01
7.985684e-01	1.658709e+01
8.216182e-01	1.588911e+01
8.446680e-01	1.520754e+01
8.677177e-01	1.452966e+01
8.907675e-01	1.384263e+01
9.138173e-01	1.315572e+01
9.368671e-01	1.247263e+01
9.599168e-01	1.179880e+01
9.829666e-01	1.111773e+01
1.006016e+00	1.044207e+01
1.029066e+00	9.768543e+00
1.052116e+00	9.081873e+00
1.075166e+00	8.396835e+00
1.098215e+00	7.751517e+00
1.121265e+00	7.113067e+00
1.144315e+00	6.491600e+00
1.167365e+00	5.844635e+00
1.190415e+00	5.229640e+00
1.213464e+00	4.604911e+00
1.236514e+00	4.008185e+00
1.259564e+00	3.430659e+00
1.282614e+00	2.872563e+00
1.305663e+00	2.341138e+00
1.328713e+00	1.815442e+00
1.351763e+00	1.316839e+00
1.374813e+00	7.984996e-01
1.397863e+00	3.178780e-01
1.420912e+00	-1.408237e-01
1.443962e+00	-6.168828e-01
1.467012e+00	-1.052615e+00
1.490062e+00	-1.472465e+00
1.513111e+00	-1.885197e+00
1.536161e+00	-2.294428e+00
1.559211e+00	-2.664142e+00
1.582261e+00	-3.029555e+00
1.605311e+00	-3.357900e+00
1.628360e+00	-3.654682e+00
1.651410e+00	-3.976686e+00
1.674460e+00	-4.238733e+00
1.697510e+00	-4.510248e+00
1.720559e+00	-4.756638e+00
1.743609e+00	-5.004930e+00
1.766659e+00	-5.213121e+00
1.789709e+00	-5.399957e+00
1.812758e+00	-5.579361e+00
1.835808e+00	-5.752602e+00
1.858858e+00	-5.897760e+00
1.881908e+00	-6.015799e+00
1.904958e+00	-6.105386e+00
1.928007e+00	-6.199515e+00
1.951057e+00	-6.259955e+00
1.974107e+00	-6.297801e+00
1.997157e+00	-6.301128e+00
2.020206e+00	-6.313977e+00
2.043256e+00	-6.296152e+00
2.066306e+00	-6.247345e+00
2.089356e+00	-6.170312e+00
2.112406e+00	-6.079734e+00
2.135455e+00	-6.002203e+00
2.158505e+00	-5.867431e+00
2.181555e+00	-5.738824e+00
2.204605e+00	-5.587028e+00
2.227654e+00	-5.429665e+00
2.250704e+00	-5.294931e+00
2.273754e+00	-5.105923e+00
2.296804e+00	-4.922856e+00
2.319854e+00	-4.849534e+00
2.342903e+00	-4.604976e+00
2.365953e+00	-4.533717e+00
2.389003e+00	-4.582793e+00
