# Supplementary material for: Phospholipids are imported into mitochondria by VDAC, a dimeric beta barrel scramblase
Source: Nat Commun. 2023 Dec 8;14:8115. doi: 10.1038/s41467-023-43570-y (PMC10709637; doi:10.1038/s41467-023-43570-y)
Supplement: Supplementary file 6 — Source Data [file 41467_2023_43570_MOESM6_ESM.zip › Fig S13/m3_dimer_up_p1.dat]

# This file was created Mon Oct  3 11:29:07 2022
# Created by:
#                   :-) GROMACS - gmx wham, VERSION 5.1.4 (-:
# 
# Executable:   /software/ncbr/softrepo/common/gromacs/5.1.4-plumed2.3/x86_64/para/bin/gmx_mpi_sse2
# Data prefix:  /software/ncbr/softrepo/common/gromacs/5.1.4-plumed2.3/x86_64/para
# Command line:
#   gmx_mpi_sse2 wham -it tpr_files.dat -if pullf_files.dat -o G1 -hist histo1 -unit kJ -e 3000000
# gmx wham is part of G R O M A C S:
#
# GROup of MAchos and Cynical Suckers
#
@    title "Umbrella potential"
@    xaxis  label "\xx\f{} (nm)"
@    yaxis  label "E (kJ mol\S-1\N)"
@TYPE xy
-2.607926e+00	0.000000e+00
-2.581791e+00	4.308137e-01
-2.555655e+00	0.000000e+00
-2.529520e+00	0.000000e+00
-2.503384e+00	0.000000e+00
-2.477249e+00	0.000000e+00
-2.451113e+00	3.395623e+00
-2.424978e+00	2.512304e+00
-2.398842e+00	3.312316e+00
-2.372707e+00	4.791046e+00
-2.346571e+00	2.539827e+00
-2.320436e+00	1.647343e+00
-2.294300e+00	1.534029e+00
-2.268165e+00	1.159272e+00
-2.242030e+00	1.021537e-01
-2.215894e+00	1.908410e-01
-2.189759e+00	-3.034162e-01
-2.163623e+00	-2.930915e-01
-2.137488e+00	-1.414015e+00
-2.111352e+00	-1.457640e+00
-2.085217e+00	-2.044637e+00
-2.059081e+00	-2.374918e+00
-2.032946e+00	-2.726963e+00
-2.006810e+00	-3.235108e+00
-1.980675e+00	-3.734183e+00
-1.954539e+00	-3.985220e+00
-1.928404e+00	-4.317350e+00
-1.902268e+00	-4.607968e+00
-1.876133e+00	-4.913763e+00
-1.849998e+00	-5.243292e+00
-1.823862e+00	-5.584936e+00
-1.797727e+00	-5.856490e+00
-1.771591e+00	-6.117750e+00
-1.745456e+00	-6.347929e+00
-1.719320e+00	-6.630858e+00
-1.693185e+00	-6.893367e+00
-1.667049e+00	-7.072105e+00
-1.640914e+00	-7.323622e+00
-1.614778e+00	-7.456782e+00
-1.588643e+00	-7.637086e+00
-1.562507e+00	-7.813074e+00
-1.536372e+00	-7.942004e+00
-1.510236e+00	-8.072396e+00
-1.484101e+00	-8.214742e+00
-1.457966e+00	-8.321133e+00
-1.431830e+00	-8.414172e+00
-1.405695e+00	-8.465696e+00
-1.379559e+00	-8.576488e+00
-1.353424e+00	-8.625247e+00
-1.327288e+00	-8.649007e+00
-1.301153e+00	-8.722115e+00
-1.275017e+00	-8.695600e+00
-1.248882e+00	-8.700235e+00
-1.222746e+00	-8.682576e+00
-1.196611e+00	-8.685696e+00
-1.170475e+00	-8.653484e+00
-1.144340e+00	-8.600595e+00
-1.118204e+00	-8.612290e+00
-1.092069e+00	-8.535227e+00
-1.065933e+00	-8.478228e+00
-1.039798e+00	-8.437517e+00
-1.013663e+00	-8.363322e+00
-9.875271e-01	-8.343422e+00
-9.613916e-01	-8.323229e+00
-9.352561e-01	-8.251368e+00
-9.091207e-01	-8.170980e+00
-8.829852e-01	-8.111908e+00
-8.568497e-01	-8.045543e+00
-8.307143e-01	-7.928769e+00
-8.045788e-01	-7.864523e+00
-7.784433e-01	-7.801703e+00
-7.523079e-01	-7.705590e+00
-7.261724e-01	-7.594437e+00
-7.000369e-01	-7.546721e+00
-6.739015e-01	-7.507523e+00
-6.477660e-01	-7.444389e+00
-6.216305e-01	-7.357265e+00
-5.954950e-01	-7.266869e+00
-5.693596e-01	-7.220935e+00
-5.432241e-01	-7.217163e+00
-5.170886e-01	-7.154327e+00
-4.909532e-01	-7.131984e+00
-4.648177e-01	-7.129723e+00
-4.386822e-01	-7.089822e+00
-4.125468e-01	-7.067351e+00
-3.864113e-01	-7.048538e+00
-3.602758e-01	-6.980869e+00
-3.341404e-01	-6.911650e+00
-3.080049e-01	-6.829162e+00
-2.818694e-01	-6.747404e+00
-2.557340e-01	-6.551787e+00
-2.295985e-01	-6.393336e+00
-2.034630e-01	-6.237584e+00
-1.773275e-01	-6.048660e+00
-1.511921e-01	-5.862461e+00
-1.250566e-01	-5.668418e+00
-9.892114e-02	-5.451217e+00
-7.278568e-02	-5.235021e+00
-4.665021e-02	-4.992883e+00
-2.051474e-02	-4.831908e+00
5.620730e-03	-4.644727e+00
3.175620e-02	-4.458267e+00
5.789167e-02	-4.263730e+00
8.402714e-02	-4.071127e+00
1.101626e-01	-3.854493e+00
1.362981e-01	-3.694429e+00
1.624335e-01	-3.493848e+00
1.885690e-01	-3.320867e+00
2.147045e-01	-3.191918e+00
2.408399e-01	-3.098188e+00
2.669754e-01	-2.982221e+00
2.931109e-01	-2.978612e+00
3.192464e-01	-2.949277e+00
3.453818e-01	-2.917466e+00
3.715173e-01	-2.934646e+00
3.976528e-01	-2.956684e+00
4.237882e-01	-3.043988e+00
4.499237e-01	-3.088049e+00
4.760592e-01	-3.201660e+00
5.021946e-01	-3.329369e+00
5.283301e-01	-3.463273e+00
5.544656e-01	-3.548955e+00
5.806010e-01	-3.699660e+00
6.067365e-01	-3.814129e+00
6.328720e-01	-3.938918e+00
6.590074e-01	-4.087122e+00
6.851429e-01	-4.191126e+00
7.112784e-01	-4.376090e+00
7.374138e-01	-4.451647e+00
7.635493e-01	-4.593567e+00
7.896848e-01	-4.680711e+00
8.158203e-01	-4.817854e+00
8.419557e-01	-4.974509e+00
8.680912e-01	-5.110055e+00
8.942267e-01	-5.279791e+00
9.203621e-01	-5.437953e+00
9.464976e-01	-5.626855e+00
9.726331e-01	-5.776139e+00
9.987685e-01	-5.916070e+00
1.024904e+00	-6.096172e+00
1.051039e+00	-6.265132e+00
1.077175e+00	-6.404190e+00
1.103310e+00	-6.556094e+00
1.129446e+00	-6.699443e+00
1.155581e+00	-6.855486e+00
1.181717e+00	-7.035801e+00
1.207852e+00	-7.162712e+00
1.233988e+00	-7.331629e+00
1.260123e+00	-7.443445e+00
1.286259e+00	-7.614003e+00
1.312394e+00	-7.669582e+00
1.338530e+00	-7.796212e+00
1.364665e+00	-7.903019e+00
1.390801e+00	-8.010433e+00
1.416936e+00	-8.139232e+00
1.443071e+00	-8.214470e+00
1.469207e+00	-8.274385e+00
1.495342e+00	-8.367507e+00
1.521478e+00	-8.423800e+00
1.547613e+00	-8.519835e+00
1.573749e+00	-8.624859e+00
1.599884e+00	-8.717521e+00
1.626020e+00	-8.793124e+00
1.652155e+00	-8.802666e+00
1.678291e+00	-8.871972e+00
1.704426e+00	-8.907208e+00
1.730562e+00	-8.883829e+00
1.756697e+00	-8.934691e+00
1.782833e+00	-8.890851e+00
1.808968e+00	-8.888955e+00
1.835104e+00	-8.862885e+00
1.861239e+00	-8.806574e+00
1.887374e+00	-8.731152e+00
1.913510e+00	-8.659379e+00
1.939645e+00	-8.532880e+00
1.965781e+00	-8.400156e+00
1.991916e+00	-8.383281e+00
2.018052e+00	-8.125421e+00
2.044187e+00	-7.978924e+00
2.070323e+00	-7.870053e+00
2.096458e+00	-7.572724e+00
2.122594e+00	-7.479236e+00
2.148729e+00	-7.247085e+00
2.174865e+00	-6.897337e+00
2.201000e+00	-6.502063e+00
2.227136e+00	-6.440764e+00
2.253271e+00	-6.062627e+00
2.279406e+00	-5.602492e+00
2.305542e+00	-5.442167e+00
2.331677e+00	-4.866731e+00
2.357813e+00	-4.741238e+00
2.383948e+00	-4.147797e+00
2.410084e+00	-4.108026e+00
2.436219e+00	-3.686868e+00
2.462355e+00	-3.871381e+00
2.488490e+00	-3.220800e+00
2.514626e+00	-2.751507e+00
2.540761e+00	-2.680100e-01
2.566897e+00	-2.970860e+00
2.593032e+00	-2.272970e+00
