# Supplementary material for: Phospholipids are imported into mitochondria by VDAC, a dimeric beta barrel scramblase
Source: Nat Commun. 2023 Dec 8;14:8115. doi: 10.1038/s41467-023-43570-y (PMC10709637; doi:10.1038/s41467-023-43570-y)
Supplement: Supplementary file 6 — Source Data [file 41467_2023_43570_MOESM6_ESM.zip › Fig S13/m3_dimer_up_p1_ljoff.dat]

# This file was created Sun Oct  2 08:28:30 2022
# Created by:
#                   :-) GROMACS - gmx wham, VERSION 5.1.4 (-:
# 
# Executable:   /software/ncbr/softrepo/common/gromacs/5.1.4-plumed2.3/x86_64/para/bin/gmx_mpi_sse2
# Data prefix:  /software/ncbr/softrepo/common/gromacs/5.1.4-plumed2.3/x86_64/para
# Command line:
#   gmx_mpi_sse2 wham -it tpr_files.dat -if pullf_files.dat -o G1 -hist histo1 -unit kJ -e 2000000
# gmx wham is part of G R O M A C S:
#
# GROningen Mixture of Alchemy and Childrens' Stories
#
@    title "Umbrella potential"
@    xaxis  label "\xx\f{} (nm)"
@    yaxis  label "E (kJ mol\S-1\N)"
@TYPE xy
-2.177891e+00	0.000000e+00
-2.154880e+00	-2.175515e+00
-2.131868e+00	-2.633149e+00
-2.108856e+00	-2.657997e+00
-2.085845e+00	-2.815422e+00
-2.062833e+00	-3.072938e+00
-2.039821e+00	-3.355496e+00
-2.016810e+00	-3.529879e+00
-1.993798e+00	-3.750851e+00
-1.970786e+00	-3.960572e+00
-1.947775e+00	-4.074431e+00
-1.924763e+00	-4.236719e+00
-1.901751e+00	-4.365061e+00
-1.878740e+00	-4.481914e+00
-1.855728e+00	-4.554720e+00
-1.832716e+00	-4.680100e+00
-1.809705e+00	-4.764179e+00
-1.786693e+00	-4.829332e+00
-1.763681e+00	-4.876243e+00
-1.740670e+00	-4.900607e+00
-1.717658e+00	-4.958416e+00
-1.694646e+00	-5.028591e+00
-1.671635e+00	-5.034532e+00
-1.648623e+00	-5.052925e+00
-1.625611e+00	-5.084675e+00
-1.602600e+00	-5.045995e+00
-1.579588e+00	-4.990506e+00
-1.556576e+00	-4.974727e+00
-1.533564e+00	-4.935108e+00
-1.510553e+00	-4.895025e+00
-1.487541e+00	-4.810361e+00
-1.464529e+00	-4.755948e+00
-1.441518e+00	-4.669196e+00
-1.418506e+00	-4.563586e+00
-1.395494e+00	-4.455213e+00
-1.372483e+00	-4.318620e+00
-1.349471e+00	-4.202087e+00
-1.326459e+00	-4.097170e+00
-1.303448e+00	-3.903186e+00
-1.280436e+00	-3.775849e+00
-1.257424e+00	-3.566937e+00
-1.234413e+00	-3.389948e+00
-1.211401e+00	-3.168576e+00
-1.188389e+00	-2.941448e+00
-1.165378e+00	-2.705395e+00
-1.142366e+00	-2.497180e+00
-1.119354e+00	-2.248715e+00
-1.096343e+00	-1.996657e+00
-1.073331e+00	-1.737010e+00
-1.050319e+00	-1.444900e+00
-1.027308e+00	-1.167623e+00
-1.004296e+00	-9.018320e-01
-9.812844e-01	-5.980203e-01
-9.582727e-01	-3.002197e-01
-9.352611e-01	-5.119577e-03
-9.122494e-01	3.781642e-01
-8.892377e-01	6.719565e-01
-8.662261e-01	9.830575e-01
-8.432144e-01	1.370365e+00
-8.202027e-01	1.753569e+00
-7.971911e-01	2.116215e+00
-7.741794e-01	2.495319e+00
-7.511677e-01	2.885084e+00
-7.281560e-01	3.377592e+00
-7.051444e-01	3.793997e+00
-6.821327e-01	4.207744e+00
-6.591210e-01	4.671835e+00
-6.361094e-01	5.072436e+00
-6.130977e-01	5.494613e+00
-5.900860e-01	5.930099e+00
-5.670744e-01	6.434096e+00
-5.440627e-01	6.876351e+00
-5.210510e-01	7.348830e+00
-4.980393e-01	7.839496e+00
-4.750277e-01	8.305510e+00
-4.520160e-01	8.745814e+00
-4.290043e-01	9.169754e+00
-4.059927e-01	9.638794e+00
-3.829810e-01	1.011987e+01
-3.599693e-01	1.052296e+01
-3.369577e-01	1.097384e+01
-3.139460e-01	1.140738e+01
-2.909343e-01	1.182972e+01
-2.679226e-01	1.225312e+01
-2.449110e-01	1.270463e+01
-2.218993e-01	1.311388e+01
-1.988876e-01	1.347722e+01
-1.758760e-01	1.384063e+01
-1.528643e-01	1.422080e+01
-1.298526e-01	1.457201e+01
-1.068410e-01	1.481489e+01
-8.382928e-02	1.498796e+01
-6.081761e-02	1.517578e+01
-3.780594e-02	1.539564e+01
-1.479427e-02	1.560021e+01
8.217399e-03	1.572989e+01
3.122907e-02	1.579469e+01
5.424074e-02	1.582638e+01
7.725241e-02	1.579483e+01
1.002641e-01	1.573850e+01
1.232757e-01	1.564483e+01
1.462874e-01	1.554612e+01
1.692991e-01	1.548239e+01
1.923108e-01	1.536095e+01
2.153224e-01	1.516780e+01
2.383341e-01	1.494459e+01
2.613458e-01	1.465787e+01
2.843574e-01	1.440901e+01
3.073691e-01	1.409981e+01
3.303808e-01	1.384765e+01
3.533925e-01	1.355168e+01
3.764041e-01	1.329568e+01
3.994158e-01	1.301252e+01
4.224275e-01	1.272163e+01
4.454391e-01	1.239960e+01
4.684508e-01	1.205680e+01
4.914625e-01	1.168749e+01
5.144741e-01	1.135229e+01
5.374858e-01	1.104070e+01
5.604975e-01	1.071088e+01
5.835092e-01	1.035857e+01
6.065208e-01	9.956110e+00
6.295325e-01	9.593602e+00
6.525442e-01	9.218054e+00
6.755558e-01	8.832673e+00
6.985675e-01	8.432024e+00
7.215792e-01	8.002204e+00
7.445908e-01	7.570782e+00
7.676025e-01	7.165002e+00
7.906142e-01	6.788670e+00
8.136259e-01	6.344699e+00
8.366375e-01	5.887910e+00
8.596492e-01	5.483285e+00
8.826609e-01	5.080417e+00
9.056725e-01	4.676071e+00
9.286842e-01	4.258734e+00
9.516959e-01	3.866196e+00
9.747075e-01	3.442003e+00
9.977192e-01	3.021352e+00
1.020731e+00	2.586241e+00
1.043743e+00	2.168387e+00
1.066754e+00	1.712925e+00
1.089766e+00	1.231222e+00
1.112778e+00	7.494295e-01
1.135789e+00	2.456545e-01
1.158801e+00	-2.756003e-01
1.181813e+00	-6.819826e-01
1.204824e+00	-1.134736e+00
1.227836e+00	-1.521967e+00
1.250848e+00	-1.934278e+00
1.273859e+00	-2.330540e+00
1.296871e+00	-2.650398e+00
1.319883e+00	-3.040217e+00
1.342894e+00	-3.343265e+00
1.365906e+00	-3.721896e+00
1.388918e+00	-4.080000e+00
1.411929e+00	-4.340433e+00
1.434941e+00	-4.652082e+00
1.457953e+00	-4.959141e+00
1.480964e+00	-5.296781e+00
1.503976e+00	-5.604747e+00
1.526988e+00	-5.896734e+00
1.549999e+00	-6.148666e+00
1.573011e+00	-6.435000e+00
1.596023e+00	-6.702430e+00
1.619034e+00	-6.940034e+00
1.642046e+00	-7.149665e+00
1.665058e+00	-7.356045e+00
1.688069e+00	-7.580579e+00
1.711081e+00	-7.720494e+00
1.734093e+00	-7.836343e+00
1.757104e+00	-8.005787e+00
1.780116e+00	-8.113205e+00
1.803128e+00	-8.251819e+00
1.826139e+00	-8.344388e+00
1.849151e+00	-8.470053e+00
1.872163e+00	-8.554259e+00
1.895174e+00	-8.665431e+00
1.918186e+00	-8.746069e+00
1.941198e+00	-8.813018e+00
1.964209e+00	-8.862318e+00
1.987221e+00	-8.871894e+00
2.010233e+00	-8.841525e+00
2.033244e+00	-8.807240e+00
2.056256e+00	-8.797267e+00
2.079268e+00	-8.801374e+00
2.102279e+00	-8.760530e+00
2.125291e+00	-8.737171e+00
2.148303e+00	-8.667921e+00
2.171314e+00	-8.582425e+00
2.194326e+00	-8.468153e+00
2.217338e+00	-8.375182e+00
2.240349e+00	-8.266756e+00
2.263361e+00	-8.200813e+00
2.286373e+00	-8.081320e+00
2.309384e+00	-8.034686e+00
2.332396e+00	-8.070039e+00
2.355408e+00	-7.882158e+00
2.378419e+00	-7.906889e+00
2.401431e+00	-8.842920e+00
