# Supplementary material for: Phospholipids are imported into mitochondria by VDAC, a dimeric beta barrel scramblase
Source: Nat Commun. 2023 Dec 8;14:8115. doi: 10.1038/s41467-023-43570-y (PMC10709637; doi:10.1038/s41467-023-43570-y)
Supplement: Supplementary file 6 — Source Data [file 41467_2023_43570_MOESM6_ESM.zip › Fig S13/m3_dimer_up_p2.dat]

# This file was created Mon Oct  3 11:29:14 2022
# Created by:
#                   :-) GROMACS - gmx wham, VERSION 5.1.4 (-:
# 
# Executable:   /software/ncbr/softrepo/common/gromacs/5.1.4-plumed2.3/x86_64/para/bin/gmx_mpi_sse2
# Data prefix:  /software/ncbr/softrepo/common/gromacs/5.1.4-plumed2.3/x86_64/para
# Command line:
#   gmx_mpi_sse2 wham -it tpr_files.dat -if pullf_files.dat -o G2 -hist histo2 -unit kJ -b 3000001 -e 6000000
# gmx wham is part of G R O M A C S:
#
# GROwing Monsters And Cloning Shrimps
#
@    title "Umbrella potential"
@    xaxis  label "\xx\f{} (nm)"
@    yaxis  label "E (kJ mol\S-1\N)"
@TYPE xy
-2.456446e+00	0.000000e+00
-2.431393e+00	-4.587776e-01
-2.406341e+00	-5.168815e-01
-2.381288e+00	-3.952980e-01
-2.356236e+00	6.095080e-01
-2.331183e+00	-1.325385e+00
-2.306131e+00	-1.414514e+00
-2.281078e+00	-1.979718e+00
-2.256026e+00	-2.189700e+00
-2.230973e+00	-2.291125e+00
-2.205921e+00	-2.946979e+00
-2.180868e+00	-3.485112e+00
-2.155816e+00	-3.714242e+00
-2.130763e+00	-3.862870e+00
-2.105711e+00	-4.190115e+00
-2.080658e+00	-4.631894e+00
-2.055606e+00	-4.963264e+00
-2.030553e+00	-5.393593e+00
-2.005501e+00	-5.606526e+00
-1.980448e+00	-6.043659e+00
-1.955396e+00	-6.243792e+00
-1.930343e+00	-6.628147e+00
-1.905291e+00	-6.900676e+00
-1.880238e+00	-7.138372e+00
-1.855186e+00	-7.489153e+00
-1.830133e+00	-7.680707e+00
-1.805081e+00	-7.990830e+00
-1.780028e+00	-8.220249e+00
-1.754976e+00	-8.434001e+00
-1.729923e+00	-8.700650e+00
-1.704871e+00	-8.910121e+00
-1.679818e+00	-9.113791e+00
-1.654766e+00	-9.263306e+00
-1.629713e+00	-9.469998e+00
-1.604661e+00	-9.584260e+00
-1.579608e+00	-9.742787e+00
-1.554556e+00	-9.875998e+00
-1.529503e+00	-1.000721e+01
-1.504451e+00	-1.010576e+01
-1.479398e+00	-1.018945e+01
-1.454346e+00	-1.026763e+01
-1.429293e+00	-1.038591e+01
-1.404241e+00	-1.038409e+01
-1.379188e+00	-1.049289e+01
-1.354136e+00	-1.055374e+01
-1.329083e+00	-1.058823e+01
-1.304031e+00	-1.059255e+01
-1.278978e+00	-1.059860e+01
-1.253926e+00	-1.061329e+01
-1.228873e+00	-1.063209e+01
-1.203821e+00	-1.060578e+01
-1.178768e+00	-1.062859e+01
-1.153716e+00	-1.057349e+01
-1.128663e+00	-1.054388e+01
-1.103611e+00	-1.050551e+01
-1.078558e+00	-1.044200e+01
-1.053506e+00	-1.043355e+01
-1.028453e+00	-1.034210e+01
-1.003401e+00	-1.031783e+01
-9.783482e-01	-1.019986e+01
-9.532957e-01	-1.015191e+01
-9.282432e-01	-1.007827e+01
-9.031907e-01	-9.994454e+00
-8.781382e-01	-9.844509e+00
-8.530857e-01	-9.813631e+00
-8.280332e-01	-9.701554e+00
-8.029807e-01	-9.641267e+00
-7.779282e-01	-9.540056e+00
-7.528757e-01	-9.526900e+00
-7.278232e-01	-9.417209e+00
-7.027707e-01	-9.353370e+00
-6.777182e-01	-9.332079e+00
-6.526657e-01	-9.286040e+00
-6.276132e-01	-9.180798e+00
-6.025607e-01	-9.209089e+00
-5.775082e-01	-9.152793e+00
-5.524557e-01	-9.139590e+00
-5.274032e-01	-9.102197e+00
-5.023507e-01	-9.048638e+00
-4.772982e-01	-9.016080e+00
-4.522457e-01	-8.957373e+00
-4.271932e-01	-8.859435e+00
-4.021407e-01	-8.806632e+00
-3.770882e-01	-8.745370e+00
-3.520357e-01	-8.651432e+00
-3.269832e-01	-8.531813e+00
-3.019307e-01	-8.434750e+00
-2.768782e-01	-8.268798e+00
-2.518257e-01	-8.161603e+00
-2.267732e-01	-7.981751e+00
-2.017207e-01	-7.746701e+00
-1.766682e-01	-7.542412e+00
-1.516157e-01	-7.337302e+00
-1.265632e-01	-7.134937e+00
-1.015107e-01	-6.978674e+00
-7.645824e-02	-6.764974e+00
-5.140574e-02	-6.606770e+00
-2.635324e-02	-6.427893e+00
-1.300740e-03	-6.187112e+00
2.375176e-02	-6.038761e+00
4.880426e-02	-5.830785e+00
7.385676e-02	-5.657152e+00
9.890926e-02	-5.428240e+00
1.239618e-01	-5.282554e+00
1.490143e-01	-5.073726e+00
1.740668e-01	-4.954868e+00
1.991193e-01	-4.842948e+00
2.241718e-01	-4.705384e+00
2.492243e-01	-4.632741e+00
2.742768e-01	-4.511633e+00
2.993293e-01	-4.488327e+00
3.243818e-01	-4.470517e+00
3.494343e-01	-4.454363e+00
3.744868e-01	-4.484528e+00
3.995393e-01	-4.509610e+00
4.245918e-01	-4.584540e+00
4.496443e-01	-4.651355e+00
4.746968e-01	-4.766703e+00
4.997493e-01	-4.849521e+00
5.248018e-01	-5.035756e+00
5.498543e-01	-5.154351e+00
5.749068e-01	-5.279089e+00
5.999593e-01	-5.374080e+00
6.250118e-01	-5.535581e+00
6.500643e-01	-5.654552e+00
6.751168e-01	-5.735896e+00
7.001693e-01	-5.887281e+00
7.252218e-01	-5.962883e+00
7.502743e-01	-6.095246e+00
7.753268e-01	-6.220144e+00
8.003793e-01	-6.358584e+00
8.254318e-01	-6.540760e+00
8.504843e-01	-6.687593e+00
8.755368e-01	-6.841071e+00
9.005893e-01	-7.037092e+00
9.256418e-01	-7.218363e+00
9.506943e-01	-7.374854e+00
9.757468e-01	-7.588326e+00
1.000799e+00	-7.776732e+00
1.025852e+00	-7.921730e+00
1.050904e+00	-8.078523e+00
1.075957e+00	-8.208504e+00
1.101009e+00	-8.397879e+00
1.126062e+00	-8.463003e+00
1.151114e+00	-8.588192e+00
1.176167e+00	-8.672054e+00
1.201219e+00	-8.730313e+00
1.226272e+00	-8.850874e+00
1.251324e+00	-8.911581e+00
1.276377e+00	-9.070430e+00
1.301429e+00	-9.138829e+00
1.326482e+00	-9.257832e+00
1.351534e+00	-9.313428e+00
1.376587e+00	-9.455926e+00
1.401639e+00	-9.539967e+00
1.426692e+00	-9.614365e+00
1.451744e+00	-9.694498e+00
1.476797e+00	-9.786250e+00
1.501849e+00	-9.846516e+00
1.526902e+00	-9.970627e+00
1.551954e+00	-1.000354e+01
1.577007e+00	-1.006435e+01
1.602059e+00	-1.012957e+01
1.627112e+00	-1.025304e+01
1.652164e+00	-1.024442e+01
1.677217e+00	-1.032320e+01
1.702269e+00	-1.031592e+01
1.727322e+00	-1.033741e+01
1.752374e+00	-1.035761e+01
1.777427e+00	-1.032240e+01
1.802479e+00	-1.025130e+01
1.827532e+00	-1.019992e+01
1.852584e+00	-1.016013e+01
1.877637e+00	-1.004060e+01
1.902689e+00	-9.974406e+00
1.927742e+00	-9.903723e+00
1.952794e+00	-9.776177e+00
1.977847e+00	-9.648146e+00
2.002899e+00	-9.555242e+00
2.027952e+00	-9.374903e+00
2.053004e+00	-9.152252e+00
2.078057e+00	-9.068547e+00
2.103109e+00	-8.592890e+00
2.128162e+00	-8.528996e+00
2.153214e+00	-8.283238e+00
2.178267e+00	-8.100738e+00
2.203319e+00	-7.827300e+00
2.228372e+00	-7.421532e+00
2.253424e+00	-7.291242e+00
2.278477e+00	-6.864758e+00
2.303529e+00	-6.562648e+00
2.328582e+00	-5.859992e+00
2.353634e+00	-5.742516e+00
2.378687e+00	-4.367784e+00
2.403739e+00	-4.153816e+00
2.428792e+00	-4.261931e+00
2.453844e+00	-4.154847e+00
2.478897e+00	-5.251197e+00
2.503949e+00	-3.134679e+00
2.529002e+00	-4.745356e+00
