# Supplementary material for: Phospholipids are imported into mitochondria by VDAC, a dimeric beta barrel scramblase
Source: Nat Commun. 2023 Dec 8;14:8115. doi: 10.1038/s41467-023-43570-y (PMC10709637; doi:10.1038/s41467-023-43570-y)
Supplement: Supplementary file 6 — Source Data [file 41467_2023_43570_MOESM6_ESM.zip › Fig S13/m3_monomer_down_p2.dat]

-2.204706e+00	0.000000e+00
-2.182979e+00	4.138051e-01
-2.161252e+00	3.109413e-01
-2.139525e+00	8.521973e-02
-2.117799e+00	-1.935958e-01
-2.096072e+00	-5.099860e-01
-2.074345e+00	-7.512580e-01
-2.052618e+00	-1.017129e+00
-2.030891e+00	-1.272905e+00
-2.009165e+00	-1.513215e+00
-1.987438e+00	-1.749374e+00
-1.965711e+00	-1.976506e+00
-1.943984e+00	-2.201208e+00
-1.922257e+00	-2.404420e+00
-1.900531e+00	-2.612991e+00
-1.878804e+00	-2.798001e+00
-1.857077e+00	-2.959551e+00
-1.835350e+00	-3.110204e+00
-1.813624e+00	-3.223445e+00
-1.791897e+00	-3.338526e+00
-1.770170e+00	-3.428736e+00
-1.748443e+00	-3.516925e+00
-1.726716e+00	-3.594209e+00
-1.704990e+00	-3.662627e+00
-1.683263e+00	-3.707399e+00
-1.661536e+00	-3.758543e+00
-1.639809e+00	-3.813283e+00
-1.618083e+00	-3.844047e+00
-1.596356e+00	-3.890646e+00
-1.574629e+00	-3.921596e+00
-1.552902e+00	-3.958032e+00
-1.531175e+00	-3.958842e+00
-1.509449e+00	-3.955090e+00
-1.487722e+00	-3.935167e+00
-1.465995e+00	-3.901003e+00
-1.444268e+00	-3.889376e+00
-1.422542e+00	-3.857881e+00
-1.400815e+00	-3.840707e+00
-1.379088e+00	-3.855398e+00
-1.357361e+00	-3.838347e+00
-1.335634e+00	-3.808981e+00
-1.313908e+00	-3.781464e+00
-1.292181e+00	-3.728422e+00
-1.270454e+00	-3.670471e+00
-1.248727e+00	-3.602191e+00
-1.227001e+00	-3.528967e+00
-1.205274e+00	-3.426788e+00
-1.183547e+00	-3.331969e+00
-1.161820e+00	-3.206776e+00
-1.140093e+00	-3.084587e+00
-1.118367e+00	-2.952366e+00
-1.096640e+00	-2.831750e+00
-1.074913e+00	-2.723219e+00
-1.053186e+00	-2.613719e+00
-1.031460e+00	-2.514552e+00
-1.009733e+00	-2.393098e+00
-9.880060e-01	-2.288522e+00
-9.662792e-01	-2.186002e+00
-9.445524e-01	-2.087371e+00
-9.228256e-01	-1.986596e+00
-9.010988e-01	-1.919405e+00
-8.793721e-01	-1.866913e+00
-8.576453e-01	-1.823147e+00
-8.359185e-01	-1.744014e+00
-8.141917e-01	-1.658947e+00
-7.924649e-01	-1.599817e+00
-7.707382e-01	-1.556075e+00
-7.490114e-01	-1.502747e+00
-7.272846e-01	-1.475831e+00
-7.055578e-01	-1.446265e+00
-6.838310e-01	-1.415329e+00
-6.621043e-01	-1.391296e+00
-6.403775e-01	-1.316750e+00
-6.186507e-01	-1.222000e+00
-5.969239e-01	-1.058446e+00
-5.751971e-01	-7.916662e-01
-5.534704e-01	-4.828481e-01
-5.317436e-01	-1.152873e-01
-5.100168e-01	3.301663e-01
-4.882900e-01	8.374349e-01
-4.665632e-01	1.360972e+00
-4.448365e-01	1.923650e+00
-4.231097e-01	2.488980e+00
-4.013829e-01	3.073584e+00
-3.796561e-01	3.630593e+00
-3.579293e-01	4.165099e+00
-3.362026e-01	4.675118e+00
-3.144758e-01	5.150143e+00
-2.927490e-01	5.598869e+00
-2.710222e-01	6.012621e+00
-2.492954e-01	6.374898e+00
-2.275687e-01	6.683234e+00
-2.058419e-01	6.932503e+00
-1.841151e-01	7.130258e+00
-1.623883e-01	7.287829e+00
-1.406615e-01	7.450967e+00
-1.189348e-01	7.644880e+00
-9.720798e-02	7.890465e+00
-7.548120e-02	8.211839e+00
-5.375442e-02	8.596629e+00
-3.202764e-02	8.979468e+00
-1.030086e-02	9.341412e+00
1.142592e-02	9.656519e+00
3.315270e-02	9.938494e+00
5.487948e-02	1.017092e+01
7.660626e-02	1.032530e+01
9.833304e-02	1.045960e+01
1.200598e-01	1.062221e+01
1.417866e-01	1.078742e+01
1.635134e-01	1.096840e+01
1.852402e-01	1.114072e+01
2.069669e-01	1.127765e+01
2.286937e-01	1.128898e+01
2.504205e-01	1.111475e+01
2.721473e-01	1.068155e+01
2.938741e-01	1.001018e+01
3.156008e-01	9.226492e+00
3.373276e-01	8.489507e+00
3.590544e-01	7.904173e+00
3.807812e-01	7.554281e+00
4.025080e-01	7.504448e+00
4.242347e-01	7.749974e+00
4.459615e-01	8.238192e+00
4.676883e-01	8.883981e+00
4.894151e-01	9.536848e+00
5.111419e-01	1.006318e+01
5.328686e-01	1.035862e+01
5.545954e-01	1.041189e+01
5.763222e-01	1.024895e+01
5.980490e-01	9.920275e+00
6.197758e-01	9.566919e+00
6.415025e-01	9.206875e+00
6.632293e-01	8.864307e+00
6.849561e-01	8.562880e+00
7.066829e-01	8.296077e+00
7.284097e-01	8.076833e+00
7.501364e-01	7.878229e+00
7.718632e-01	7.663636e+00
7.935900e-01	7.432528e+00
8.153168e-01	7.178711e+00
8.370436e-01	6.866155e+00
8.587703e-01	6.546942e+00
8.804971e-01	6.209761e+00
9.022239e-01	5.845954e+00
9.239507e-01	5.462492e+00
9.456775e-01	5.079271e+00
9.674042e-01	4.700939e+00
9.891310e-01	4.329465e+00
1.010858e+00	3.965586e+00
1.032585e+00	3.645056e+00
1.054311e+00	3.326342e+00
1.076038e+00	3.029666e+00
1.097765e+00	2.737422e+00
1.119492e+00	2.424232e+00
1.141218e+00	2.109586e+00
1.162945e+00	1.767480e+00
1.184672e+00	1.437640e+00
1.206399e+00	1.097733e+00
1.228126e+00	7.473880e-01
1.249852e+00	3.841625e-01
1.271579e+00	3.081481e-02
1.293306e+00	-3.369196e-01
1.315033e+00	-6.781164e-01
1.336760e+00	-1.026822e+00
1.358486e+00	-1.367680e+00
1.380213e+00	-1.687216e+00
1.401940e+00	-1.989617e+00
1.423667e+00	-2.269072e+00
1.445393e+00	-2.543982e+00
1.467120e+00	-2.809213e+00
1.488847e+00	-3.062064e+00
1.510574e+00	-3.295437e+00
1.532301e+00	-3.501644e+00
1.554027e+00	-3.679246e+00
1.575754e+00	-3.839425e+00
1.597481e+00	-3.950997e+00
1.619208e+00	-4.026235e+00
1.640934e+00	-4.114461e+00
1.662661e+00	-4.172358e+00
1.684388e+00	-4.231835e+00
1.706115e+00	-4.311170e+00
1.727842e+00	-4.376881e+00
1.749568e+00	-4.401264e+00
1.771295e+00	-4.415830e+00
1.793022e+00	-4.400089e+00
1.814749e+00	-4.368978e+00
1.836475e+00	-4.346969e+00
1.858202e+00	-4.293910e+00
1.879929e+00	-4.231974e+00
1.901656e+00	-4.149228e+00
1.923383e+00	-4.069467e+00
1.945109e+00	-3.964438e+00
1.966836e+00	-3.873695e+00
1.988563e+00	-3.771487e+00
2.010290e+00	-3.664678e+00
2.032016e+00	-3.512363e+00
2.053743e+00	-3.464199e+00
2.075470e+00	-3.264399e+00
2.097197e+00	-2.269763e+00
2.118924e+00	-3.024865e+00
