# Supplementary material for: Phospholipids are imported into mitochondria by VDAC, a dimeric beta barrel scramblase
Source: Nat Commun. 2023 Dec 8;14:8115. doi: 10.1038/s41467-023-43570-y (PMC10709637; doi:10.1038/s41467-023-43570-y)
Supplement: Supplementary file 6 — Source Data [file 41467_2023_43570_MOESM6_ESM.zip › Fig S13/m3_monomer_up_p2_ljoff.dat]

# This file was created Tue Oct  4 09:38:00 2022
# Created by:
#                   :-) GROMACS - gmx wham, VERSION 5.1.4 (-:
# 
# Executable:   /software/ncbr/softrepo/common/gromacs/5.1.4-plumed2.3/x86_64/para/bin/gmx_mpi_sse2
# Data prefix:  /software/ncbr/softrepo/common/gromacs/5.1.4-plumed2.3/x86_64/para
# Command line:
#   gmx_mpi_sse2 wham -it tpr_files.dat -if pullf_files.dat -o G2 -hist histo2 -unit kJ -b 1000001 -e 2000000
# gmx wham is part of G R O M A C S:
#
# S  C  A  M  O  R  G
#
@    title "Umbrella potential"
@    xaxis  label "\xx\f{} (nm)"
@    yaxis  label "E (kJ mol\S-1\N)"
@TYPE xy
-2.214019e+00	0.000000e+00
-2.190766e+00	-5.220223e-01
-2.167514e+00	-1.889638e-01
-2.144261e+00	-6.668085e-01
-2.121008e+00	-8.974826e-01
-2.097756e+00	-1.099331e+00
-2.074503e+00	-1.302937e+00
-2.051251e+00	-1.504287e+00
-2.027998e+00	-1.734273e+00
-2.004746e+00	-1.962073e+00
-1.981493e+00	-2.169527e+00
-1.958241e+00	-2.349680e+00
-1.934988e+00	-2.528688e+00
-1.911735e+00	-2.687033e+00
-1.888483e+00	-2.809289e+00
-1.865230e+00	-2.928148e+00
-1.841978e+00	-3.023461e+00
-1.818725e+00	-3.110327e+00
-1.795473e+00	-3.158999e+00
-1.772220e+00	-3.204974e+00
-1.748967e+00	-3.266048e+00
-1.725715e+00	-3.279841e+00
-1.702462e+00	-3.320143e+00
-1.679210e+00	-3.337674e+00
-1.655957e+00	-3.340487e+00
-1.632705e+00	-3.320500e+00
-1.609452e+00	-3.272197e+00
-1.586199e+00	-3.224317e+00
-1.562947e+00	-3.178385e+00
-1.539694e+00	-3.112847e+00
-1.516442e+00	-3.003786e+00
-1.493189e+00	-2.919766e+00
-1.469937e+00	-2.806147e+00
-1.446684e+00	-2.693363e+00
-1.423431e+00	-2.535183e+00
-1.400179e+00	-2.381258e+00
-1.376926e+00	-2.215025e+00
-1.353674e+00	-2.049878e+00
-1.330421e+00	-1.836219e+00
-1.307169e+00	-1.625171e+00
-1.283916e+00	-1.402482e+00
-1.260663e+00	-1.178023e+00
-1.237411e+00	-9.098767e-01
-1.214158e+00	-6.408057e-01
-1.190906e+00	-3.369173e-01
-1.167653e+00	-4.490061e-02
-1.144401e+00	2.759941e-01
-1.121148e+00	6.058364e-01
-1.097895e+00	9.371928e-01
-1.074643e+00	1.283630e+00
-1.051390e+00	1.640261e+00
-1.028138e+00	2.026512e+00
-1.004885e+00	2.385986e+00
-9.816325e-01	2.764010e+00
-9.583800e-01	3.128596e+00
-9.351274e-01	3.538786e+00
-9.118748e-01	3.954295e+00
-8.886223e-01	4.353268e+00
-8.653697e-01	4.765055e+00
-8.421171e-01	5.208921e+00
-8.188645e-01	5.648464e+00
-7.956120e-01	6.097853e+00
-7.723594e-01	6.549797e+00
-7.491068e-01	7.028624e+00
-7.258543e-01	7.496085e+00
-7.026017e-01	8.010228e+00
-6.793491e-01	8.540530e+00
-6.560965e-01	9.060682e+00
-6.328440e-01	9.590865e+00
-6.095914e-01	1.013074e+01
-5.863388e-01	1.074216e+01
-5.630863e-01	1.135130e+01
-5.398337e-01	1.193468e+01
-5.165811e-01	1.255302e+01
-4.933286e-01	1.319964e+01
-4.700760e-01	1.387559e+01
-4.468234e-01	1.455716e+01
-4.235708e-01	1.526504e+01
-4.003183e-01	1.599666e+01
-3.770657e-01	1.674453e+01
-3.538131e-01	1.750770e+01
-3.305606e-01	1.827082e+01
-3.073080e-01	1.906442e+01
-2.840554e-01	1.988030e+01
-2.608028e-01	2.071149e+01
-2.375503e-01	2.156510e+01
-2.142977e-01	2.242308e+01
-1.910451e-01	2.329549e+01
-1.677926e-01	2.416311e+01
-1.445400e-01	2.507044e+01
-1.212874e-01	2.597660e+01
-9.803485e-02	2.688980e+01
-7.478228e-02	2.781812e+01
-5.152971e-02	2.873333e+01
-2.827714e-02	2.965440e+01
-5.024570e-03	3.057604e+01
1.822800e-02	3.146166e+01
4.148057e-02	3.233726e+01
6.473314e-02	3.318073e+01
8.798571e-02	3.397000e+01
1.112383e-01	3.471440e+01
1.344909e-01	3.535074e+01
1.577434e-01	3.587907e+01
1.809960e-01	3.622738e+01
2.042486e-01	3.640503e+01
2.275011e-01	3.637644e+01
2.507537e-01	3.614926e+01
2.740063e-01	3.575256e+01
2.972588e-01	3.525413e+01
3.205114e-01	3.466273e+01
3.437640e-01	3.402237e+01
3.670166e-01	3.334139e+01
3.902691e-01	3.263392e+01
4.135217e-01	3.194195e+01
4.367743e-01	3.123092e+01
4.600268e-01	3.053198e+01
4.832794e-01	2.981346e+01
5.065320e-01	2.910356e+01
5.297846e-01	2.839394e+01
5.530371e-01	2.769135e+01
5.762897e-01	2.697770e+01
5.995423e-01	2.622001e+01
6.227948e-01	2.551046e+01
6.460474e-01	2.481779e+01
6.693000e-01	2.412541e+01
6.925525e-01	2.341580e+01
7.158051e-01	2.271530e+01
7.390577e-01	2.200878e+01
7.623103e-01	2.130725e+01
7.855628e-01	2.059346e+01
8.088154e-01	1.989287e+01
8.320680e-01	1.921290e+01
8.553205e-01	1.855715e+01
8.785731e-01	1.789452e+01
9.018257e-01	1.725366e+01
9.250783e-01	1.659467e+01
9.483308e-01	1.594009e+01
9.715834e-01	1.530446e+01
9.948360e-01	1.465974e+01
1.018089e+00	1.399979e+01
1.041341e+00	1.336936e+01
1.064594e+00	1.272115e+01
1.087846e+00	1.209059e+01
1.111099e+00	1.146272e+01
1.134351e+00	1.082629e+01
1.157604e+00	1.020005e+01
1.180857e+00	9.561051e+00
1.204109e+00	8.963528e+00
1.227362e+00	8.389293e+00
1.250614e+00	7.778403e+00
1.273867e+00	7.211986e+00
1.297119e+00	6.673146e+00
1.320372e+00	6.126183e+00
1.343625e+00	5.601440e+00
1.366877e+00	5.093283e+00
1.390130e+00	4.588012e+00
1.413382e+00	4.097725e+00
1.436635e+00	3.617531e+00
1.459887e+00	3.170101e+00
1.483140e+00	2.743326e+00
1.506393e+00	2.350881e+00
1.529645e+00	1.962461e+00
1.552898e+00	1.617670e+00
1.576150e+00	1.257931e+00
1.599403e+00	9.137932e-01
1.622655e+00	5.910790e-01
1.645908e+00	2.785133e-01
1.669161e+00	-9.590714e-03
1.692413e+00	-2.696744e-01
1.715666e+00	-5.353946e-01
1.738918e+00	-7.777932e-01
1.762171e+00	-1.001989e+00
1.785423e+00	-1.211424e+00
1.808676e+00	-1.389456e+00
1.831929e+00	-1.574542e+00
1.855181e+00	-1.735045e+00
1.878434e+00	-1.870624e+00
1.901686e+00	-1.981775e+00
1.924939e+00	-2.079126e+00
1.948191e+00	-2.168568e+00
1.971444e+00	-2.210751e+00
1.994697e+00	-2.230488e+00
2.017949e+00	-2.235966e+00
2.041202e+00	-2.233463e+00
2.064454e+00	-2.200502e+00
2.087707e+00	-2.171275e+00
2.110959e+00	-2.140761e+00
2.134212e+00	-2.077688e+00
2.157464e+00	-1.993153e+00
2.180717e+00	-1.859258e+00
2.203970e+00	-1.735355e+00
2.227222e+00	-1.591296e+00
2.250475e+00	-1.435341e+00
2.273727e+00	-1.309242e+00
2.296980e+00	-1.123212e+00
2.320232e+00	-9.568128e-01
2.343485e+00	-8.495196e-01
2.366738e+00	-6.247608e-01
2.389990e+00	-4.556770e-01
2.413243e+00	-5.706964e-01
