# Supplementary material for: Phospholipids are imported into mitochondria by VDAC, a dimeric beta barrel scramblase
Source: Nat Commun. 2023 Dec 8;14:8115. doi: 10.1038/s41467-023-43570-y (PMC10709637; doi:10.1038/s41467-023-43570-y)
Supplement: Supplementary file 6 — Source Data [file 41467_2023_43570_MOESM6_ESM.zip › Fig S13/m2_monomer_down_p2.dat]

# This file was created Sun Nov 29 10:14:52 2020
# Created by:
#                   :-) GROMACS - gmx wham, VERSION 5.1.4 (-:
# 
# Executable:   /software/ncbr/softrepo/common/gromacs/5.1.4-plumed2.3/x86_64/para/bin/gmx_mpi_sse2
# Data prefix:  /software/ncbr/softrepo/common/gromacs/5.1.4-plumed2.3/x86_64/para
# Command line:
#   gmx_mpi_sse2 wham -it tpr_files.dat -if pullf_files.dat -o histsecondhalf -unit kJ -b 4000001 -e 8000000
# gmx wham is part of G R O M A C S:
#
# Giant Rising Ordinary Mutants for A Clerical Setup
#
@    title "Umbrella potential"
@    xaxis  label "\xx\f{} (nm)"
@    yaxis  label "E (kJ mol\S-1\N)"
@TYPE xy
-2.223479e+00	0.000000e+00
-2.202096e+00	3.958487e-01
-2.180713e+00	2.838041e-01
-2.159330e+00	1.891222e-01
-2.137947e+00	6.525833e-02
-2.116564e+00	-9.002762e-02
-2.095182e+00	-2.803208e-01
-2.073799e+00	-5.106914e-01
-2.052416e+00	-7.754108e-01
-2.031033e+00	-8.627258e-01
-2.009650e+00	-9.244512e-01
-1.988267e+00	-1.023745e+00
-1.966884e+00	-1.171148e+00
-1.945501e+00	-1.276729e+00
-1.924119e+00	-1.240360e+00
-1.902736e+00	-1.211193e+00
-1.881353e+00	-1.211221e+00
-1.859970e+00	-1.246772e+00
-1.838587e+00	-1.140150e+00
-1.817204e+00	-9.494290e-01
-1.795821e+00	-7.949554e-01
-1.774438e+00	-7.071097e-01
-1.753056e+00	-6.184681e-01
-1.731673e+00	-3.634356e-01
-1.710290e+00	-1.036608e-01
-1.688907e+00	7.827334e-02
-1.667524e+00	2.047462e-01
-1.646141e+00	3.690896e-01
-1.624758e+00	6.599668e-01
-1.603376e+00	8.673307e-01
-1.581993e+00	9.865593e-01
-1.560610e+00	1.030834e+00
-1.539227e+00	1.152453e+00
-1.517844e+00	1.335752e+00
-1.496461e+00	1.476241e+00
-1.475078e+00	1.586196e+00
-1.453695e+00	1.716423e+00
-1.432313e+00	1.991943e+00
-1.410930e+00	2.309892e+00
-1.389547e+00	2.612582e+00
-1.368164e+00	2.886812e+00
-1.346781e+00	3.290814e+00
-1.325398e+00	3.842000e+00
-1.304015e+00	4.369589e+00
-1.282632e+00	4.861249e+00
-1.261250e+00	5.325803e+00
-1.239867e+00	6.011384e+00
-1.218484e+00	6.696063e+00
-1.197101e+00	7.275935e+00
-1.175718e+00	7.735116e+00
-1.154335e+00	8.117228e+00
-1.132952e+00	8.548398e+00
-1.111569e+00	8.925184e+00
-1.090187e+00	9.270459e+00
-1.068804e+00	9.599381e+00
-1.047421e+00	1.006798e+01
-1.026038e+00	1.065802e+01
-1.004655e+00	1.124561e+01
-9.832723e-01	1.180399e+01
-9.618894e-01	1.237924e+01
-9.405065e-01	1.318064e+01
-9.191237e-01	1.401024e+01
-8.977408e-01	1.478311e+01
-8.763579e-01	1.549793e+01
-8.549750e-01	1.626387e+01
-8.335922e-01	1.716774e+01
-8.122093e-01	1.800574e+01
-7.908264e-01	1.884745e+01
-7.694436e-01	1.972214e+01
-7.480607e-01	2.062386e+01
-7.266778e-01	2.154231e+01
-7.052949e-01	2.246391e+01
-6.839121e-01	2.337353e+01
-6.625292e-01	2.426607e+01
-6.411463e-01	2.510048e+01
-6.197635e-01	2.585401e+01
-5.983806e-01	2.655058e+01
-5.769977e-01	2.707856e+01
-5.556149e-01	2.743339e+01
-5.342320e-01	2.771665e+01
-5.128491e-01	2.788651e+01
-4.914662e-01	2.799155e+01
-4.700834e-01	2.809250e+01
-4.487005e-01	2.820201e+01
-4.273176e-01	2.829213e+01
-4.059348e-01	2.831492e+01
-3.845519e-01	2.818760e+01
-3.631690e-01	2.792253e+01
-3.417861e-01	2.767612e+01
-3.204033e-01	2.756038e+01
-2.990204e-01	2.756630e+01
-2.776375e-01	2.767875e+01
-2.562547e-01	2.779218e+01
-2.348718e-01	2.788833e+01
-2.134889e-01	2.795780e+01
-1.921060e-01	2.804340e+01
-1.707232e-01	2.817008e+01
-1.493403e-01	2.838440e+01
-1.279574e-01	2.871120e+01
-1.065746e-01	2.918090e+01
-8.519170e-02	2.981462e+01
-6.380883e-02	3.055904e+01
-4.242595e-02	3.137781e+01
-2.104308e-02	3.216680e+01
3.397870e-04	3.286588e+01
2.172266e-02	3.335694e+01
4.310553e-02	3.364922e+01
6.448840e-02	3.373293e+01
8.587127e-02	3.367400e+01
1.072541e-01	3.353325e+01
1.286370e-01	3.334110e+01
1.500199e-01	3.309187e+01
1.714028e-01	3.279962e+01
1.927856e-01	3.246984e+01
2.141685e-01	3.211903e+01
2.355514e-01	3.178367e+01
2.569342e-01	3.146300e+01
2.783171e-01	3.116424e+01
2.997000e-01	3.085653e+01
3.210828e-01	3.053730e+01
3.424657e-01	3.014396e+01
3.638486e-01	2.968002e+01
3.852315e-01	2.910258e+01
4.066143e-01	2.846537e+01
4.279972e-01	2.780405e+01
4.493801e-01	2.720689e+01
4.707629e-01	2.672941e+01
4.921458e-01	2.636615e+01
5.135287e-01	2.603671e+01
5.349116e-01	2.568659e+01
5.562944e-01	2.524767e+01
5.776773e-01	2.473072e+01
5.990602e-01	2.413794e+01
6.204430e-01	2.352282e+01
6.418259e-01	2.275769e+01
6.632088e-01	2.190139e+01
6.845916e-01	2.100978e+01
7.059745e-01	2.005321e+01
7.273574e-01	1.909854e+01
7.487403e-01	1.819234e+01
7.701231e-01	1.719112e+01
7.915060e-01	1.629188e+01
8.128889e-01	1.546688e+01
8.342717e-01	1.456063e+01
8.556546e-01	1.374686e+01
8.770375e-01	1.296592e+01
8.984204e-01	1.218157e+01
9.198032e-01	1.139964e+01
9.411861e-01	1.062390e+01
9.625690e-01	9.844592e+00
9.839518e-01	9.074458e+00
1.005335e+00	8.330504e+00
1.026718e+00	7.586920e+00
1.048100e+00	6.766362e+00
1.069483e+00	5.990168e+00
1.090866e+00	5.295881e+00
1.112249e+00	4.557456e+00
1.133632e+00	3.753469e+00
1.155015e+00	2.894357e+00
1.176398e+00	2.192116e+00
1.197781e+00	1.563053e+00
1.219163e+00	9.678048e-01
1.240546e+00	3.903170e-01
1.261929e+00	-6.972337e-02
1.283312e+00	-3.174516e-01
1.304695e+00	-5.546279e-01
1.326078e+00	-8.301130e-01
1.347461e+00	-1.132939e+00
1.368844e+00	-1.282992e+00
1.390226e+00	-1.364334e+00
1.411609e+00	-1.506391e+00
1.432992e+00	-1.696260e+00
1.454375e+00	-1.870887e+00
1.475758e+00	-1.910327e+00
1.497141e+00	-1.978608e+00
1.518524e+00	-2.088892e+00
1.539906e+00	-2.246711e+00
1.561289e+00	-2.314849e+00
1.582672e+00	-2.281259e+00
1.604055e+00	-2.275859e+00
1.625438e+00	-2.318525e+00
1.646821e+00	-2.385497e+00
1.668204e+00	-2.267997e+00
1.689587e+00	-2.132573e+00
1.710969e+00	-2.056023e+00
1.732352e+00	-2.045501e+00
1.753735e+00	-1.972834e+00
1.775118e+00	-1.770047e+00
1.796501e+00	-1.599798e+00
1.817884e+00	-1.498995e+00
1.839267e+00	-1.445278e+00
1.860650e+00	-1.257129e+00
1.882032e+00	-9.927342e-01
1.903415e+00	-7.739604e-01
1.924798e+00	-5.911963e-01
1.946181e+00	-4.551713e-01
1.967564e+00	-3.880052e-01
1.988947e+00	-2.293640e-01
2.010330e+00	-1.247733e-01
2.031713e+00	2.076257e+00
