# Supplementary material for: Phospholipids are imported into mitochondria by VDAC, a dimeric beta barrel scramblase
Source: Nat Commun. 2023 Dec 8;14:8115. doi: 10.1038/s41467-023-43570-y (PMC10709637; doi:10.1038/s41467-023-43570-y)
Supplement: Supplementary file 6 — Source Data [file 41467_2023_43570_MOESM6_ESM.zip › Fig S13/m3_dimer_down_p1_ljoff.dat]

# This file was created Sun Oct  2 08:25:59 2022
# Created by:
#                   :-) GROMACS - gmx wham, VERSION 5.1.4 (-:
# 
# Executable:   /software/ncbr/softrepo/common/gromacs/5.1.4-plumed2.3/x86_64/para/bin/gmx_mpi_sse2
# Data prefix:  /software/ncbr/softrepo/common/gromacs/5.1.4-plumed2.3/x86_64/para
# Command line:
#   gmx_mpi_sse2 wham -it tpr_files.dat -if pullf_files.dat -o G1 -hist histo1 -unit kJ -e 2000000
# gmx wham is part of G R O M A C S:
#
# Green Red Orange Magenta Azure Cyan Skyblue
#
@    title "Umbrella potential"
@    xaxis  label "\xx\f{} (nm)"
@    yaxis  label "E (kJ mol\S-1\N)"
@TYPE xy
-2.211697e+00	0.000000e+00
-2.188418e+00	-7.864922e-01
-2.165138e+00	-1.329627e+00
-2.141858e+00	-9.938184e-01
-2.118579e+00	-9.756693e-01
-2.095299e+00	-1.121550e+00
-2.072019e+00	-1.326091e+00
-2.048740e+00	-1.577980e+00
-2.025460e+00	-1.723918e+00
-2.002181e+00	-1.932685e+00
-1.978901e+00	-2.096441e+00
-1.955621e+00	-2.279751e+00
-1.932342e+00	-2.437118e+00
-1.909062e+00	-2.587701e+00
-1.885783e+00	-2.748036e+00
-1.862503e+00	-2.900911e+00
-1.839223e+00	-3.006961e+00
-1.815944e+00	-3.171193e+00
-1.792664e+00	-3.187351e+00
-1.769384e+00	-3.326019e+00
-1.746105e+00	-3.388411e+00
-1.722825e+00	-3.429238e+00
-1.699546e+00	-3.420913e+00
-1.676266e+00	-3.438826e+00
-1.652986e+00	-3.488289e+00
-1.629707e+00	-3.525629e+00
-1.606427e+00	-3.502200e+00
-1.583148e+00	-3.534756e+00
-1.559868e+00	-3.509792e+00
-1.536588e+00	-3.518794e+00
-1.513309e+00	-3.408433e+00
-1.490029e+00	-3.353392e+00
-1.466749e+00	-3.273313e+00
-1.443470e+00	-3.159254e+00
-1.420190e+00	-3.097836e+00
-1.396911e+00	-2.923490e+00
-1.373631e+00	-2.806326e+00
-1.350351e+00	-2.676076e+00
-1.327072e+00	-2.575774e+00
-1.303792e+00	-2.388563e+00
-1.280513e+00	-2.236788e+00
-1.257233e+00	-2.055703e+00
-1.233953e+00	-1.905236e+00
-1.210674e+00	-1.706233e+00
-1.187394e+00	-1.535776e+00
-1.164114e+00	-1.367277e+00
-1.140835e+00	-1.136187e+00
-1.117555e+00	-8.745300e-01
-1.094276e+00	-6.035415e-01
-1.070996e+00	-3.485473e-01
-1.047716e+00	-7.196697e-02
-1.024437e+00	2.460221e-01
-1.001157e+00	5.084159e-01
-9.778776e-01	8.554689e-01
-9.545979e-01	1.158991e+00
-9.313183e-01	1.464736e+00
-9.080387e-01	1.792784e+00
-8.847591e-01	2.100450e+00
-8.614795e-01	2.433533e+00
-8.381999e-01	2.817960e+00
-8.149203e-01	3.184363e+00
-7.916406e-01	3.607527e+00
-7.683610e-01	3.991827e+00
-7.450814e-01	4.357368e+00
-7.218018e-01	4.756063e+00
-6.985222e-01	5.123515e+00
-6.752426e-01	5.532047e+00
-6.519630e-01	5.986854e+00
-6.286833e-01	6.419382e+00
-6.054037e-01	6.826864e+00
-5.821241e-01	7.242383e+00
-5.588445e-01	7.721214e+00
-5.355649e-01	8.158902e+00
-5.122853e-01	8.613679e+00
-4.890057e-01	9.073403e+00
-4.657260e-01	9.508984e+00
-4.424464e-01	9.913090e+00
-4.191668e-01	1.042580e+01
-3.958872e-01	1.087498e+01
-3.726076e-01	1.136146e+01
-3.493280e-01	1.188719e+01
-3.260484e-01	1.243004e+01
-3.027687e-01	1.292757e+01
-2.794891e-01	1.333659e+01
-2.562095e-01	1.369882e+01
-2.329299e-01	1.402457e+01
-2.096503e-01	1.434125e+01
-1.863707e-01	1.462391e+01
-1.630911e-01	1.496814e+01
-1.398114e-01	1.527537e+01
-1.165318e-01	1.549282e+01
-9.325221e-02	1.569497e+01
-6.997260e-02	1.591111e+01
-4.669298e-02	1.610231e+01
-2.341337e-02	1.628236e+01
-1.337552e-04	1.648683e+01
2.314586e-02	1.663475e+01
4.642547e-02	1.660822e+01
6.970509e-02	1.661085e+01
9.298470e-02	1.666945e+01
1.162643e-01	1.669092e+01
1.395439e-01	1.664104e+01
1.628235e-01	1.654472e+01
1.861032e-01	1.640466e+01
2.093828e-01	1.618733e+01
2.326624e-01	1.596747e+01
2.559420e-01	1.575756e+01
2.792216e-01	1.552254e+01
3.025012e-01	1.527815e+01
3.257808e-01	1.503785e+01
3.490605e-01	1.480182e+01
3.723401e-01	1.458124e+01
3.956197e-01	1.431882e+01
4.188993e-01	1.398618e+01
4.421789e-01	1.366475e+01
4.654585e-01	1.337657e+01
4.887381e-01	1.309507e+01
5.120178e-01	1.280590e+01
5.352974e-01	1.249367e+01
5.585770e-01	1.215114e+01
5.818566e-01	1.174277e+01
6.051362e-01	1.132551e+01
6.284158e-01	1.094037e+01
6.516954e-01	1.053663e+01
6.749751e-01	1.014091e+01
6.982547e-01	9.711660e+00
7.215343e-01	9.304618e+00
7.448139e-01	8.895648e+00
7.680935e-01	8.502082e+00
7.913731e-01	8.044565e+00
8.146528e-01	7.560145e+00
8.379324e-01	7.090458e+00
8.612120e-01	6.646608e+00
8.844916e-01	6.221800e+00
9.077712e-01	5.761064e+00
9.310508e-01	5.388905e+00
9.543304e-01	4.958915e+00
9.776101e-01	4.486148e+00
1.000890e+00	4.069577e+00
1.024169e+00	3.646451e+00
1.047449e+00	3.197067e+00
1.070729e+00	2.773134e+00
1.094008e+00	2.344454e+00
1.117288e+00	1.918350e+00
1.140567e+00	1.505075e+00
1.163847e+00	1.055628e+00
1.187127e+00	6.476663e-01
1.210406e+00	2.436977e-01
1.233686e+00	-1.343673e-01
1.256965e+00	-4.988811e-01
1.280245e+00	-8.557118e-01
1.303525e+00	-1.188652e+00
1.326804e+00	-1.510162e+00
1.350084e+00	-1.837277e+00
1.373363e+00	-2.190275e+00
1.396643e+00	-2.545426e+00
1.419923e+00	-2.859967e+00
1.443202e+00	-3.214785e+00
1.466482e+00	-3.570246e+00
1.489762e+00	-3.883624e+00
1.513041e+00	-4.157718e+00
1.536321e+00	-4.526753e+00
1.559600e+00	-4.806045e+00
1.582880e+00	-5.052174e+00
1.606160e+00	-5.300683e+00
1.629439e+00	-5.530386e+00
1.652719e+00	-5.784887e+00
1.675998e+00	-5.943368e+00
1.699278e+00	-6.139022e+00
1.722558e+00	-6.325947e+00
1.745837e+00	-6.465954e+00
1.769117e+00	-6.606562e+00
1.792397e+00	-6.779069e+00
1.815676e+00	-6.905258e+00
1.838956e+00	-7.036476e+00
1.862235e+00	-7.132238e+00
1.885515e+00	-7.198407e+00
1.908795e+00	-7.290771e+00
1.932074e+00	-7.303755e+00
1.955354e+00	-7.350293e+00
1.978633e+00	-7.339241e+00
2.001913e+00	-7.347527e+00
2.025193e+00	-7.303432e+00
2.048472e+00	-7.315072e+00
2.071752e+00	-7.296612e+00
2.095032e+00	-7.289450e+00
2.118311e+00	-7.252672e+00
2.141591e+00	-7.201850e+00
2.164870e+00	-7.130926e+00
2.188150e+00	-7.062005e+00
2.211430e+00	-6.986797e+00
2.234709e+00	-6.913643e+00
2.257989e+00	-6.813378e+00
2.281268e+00	-6.664944e+00
2.304548e+00	-6.711045e+00
2.327828e+00	-6.562452e+00
2.351107e+00	-6.219991e+00
2.374387e+00	-6.198637e+00
2.397667e+00	-6.625947e+00
2.420946e+00	-2.143378e-01
