# Supplementary material for: Phospholipids are imported into mitochondria by VDAC, a dimeric beta barrel scramblase
Source: Nat Commun. 2023 Dec 8;14:8115. doi: 10.1038/s41467-023-43570-y (PMC10709637; doi:10.1038/s41467-023-43570-y)
Supplement: Supplementary file 6 — Source Data [file 41467_2023_43570_MOESM6_ESM.zip › Fig S13/m2_pure_p1.dat]

# This file was created Sun Nov 10 07:23:20 2019
# Created by:
#                   :-) GROMACS - gmx wham, VERSION 5.1.4 (-:
# 
# Executable:   /software/ncbr/softrepo/common/gromacs/5.1.4-plumed2.3/x86_64/para/bin/gmx_mpi_sse2
# Data prefix:  /software/ncbr/softrepo/common/gromacs/5.1.4-plumed2.3/x86_64/para
# Command line:
#   gmx_mpi_sse2 wham -it tpr_files.dat -if pullf_files.dat -o histfirsthalf -unit kJ -b 50 -e 500000
# gmx wham is part of G R O M A C S:
#
# Getting the Right Output Means no Artefacts in Calculating Stuff
#
@    title "Umbrella potential"
@    xaxis  label "\xx\f{} (nm)"
@    yaxis  label "E (kJ mol\S-1\N)"
@TYPE xy
-2.107851e+00	0.000000e+00
-2.086598e+00	4.839585e-02
-2.065345e+00	1.891680e-01
-2.044092e+00	2.505406e-01
-2.022839e+00	2.232826e-01
-2.001586e+00	2.037785e-01
-1.980333e+00	1.326140e-01
-1.959080e+00	2.283945e-03
-1.937827e+00	6.010202e-02
-1.916573e+00	1.903720e-01
-1.895320e+00	2.941131e-01
-1.874067e+00	3.052858e-01
-1.852814e+00	3.811714e-01
-1.831561e+00	6.525936e-01
-1.810308e+00	9.473173e-01
-1.789055e+00	1.173150e+00
-1.767802e+00	1.342080e+00
-1.746549e+00	1.644639e+00
-1.725296e+00	2.130289e+00
-1.704043e+00	2.575930e+00
-1.682790e+00	2.975896e+00
-1.661537e+00	3.357385e+00
-1.640284e+00	3.956009e+00
-1.619031e+00	4.613864e+00
-1.597778e+00	5.203802e+00
-1.576525e+00	5.748040e+00
-1.555272e+00	6.330955e+00
-1.534019e+00	7.186172e+00
-1.512766e+00	8.015414e+00
-1.491513e+00	8.789837e+00
-1.470260e+00	9.467170e+00
-1.449007e+00	1.041820e+01
-1.427754e+00	1.144221e+01
-1.406501e+00	1.240825e+01
-1.385247e+00	1.331720e+01
-1.363994e+00	1.427096e+01
-1.342741e+00	1.544479e+01
-1.321488e+00	1.658512e+01
-1.300235e+00	1.768167e+01
-1.278982e+00	1.869996e+01
-1.257729e+00	1.985817e+01
-1.236476e+00	2.112990e+01
-1.215223e+00	2.235617e+01
-1.193970e+00	2.348404e+01
-1.172717e+00	2.463026e+01
-1.151464e+00	2.597353e+01
-1.130211e+00	2.732142e+01
-1.108958e+00	2.860741e+01
-1.087705e+00	2.980784e+01
-1.066452e+00	3.103086e+01
-1.045199e+00	3.247328e+01
-1.023946e+00	3.387286e+01
-1.002693e+00	3.518104e+01
-9.814397e-01	3.640053e+01
-9.601867e-01	3.776750e+01
-9.389336e-01	3.926262e+01
-9.176806e-01	4.066835e+01
-8.964276e-01	4.199320e+01
-8.751745e-01	4.325934e+01
-8.539215e-01	4.472071e+01
-8.326684e-01	4.620106e+01
-8.114154e-01	4.758899e+01
-7.901624e-01	4.888961e+01
-7.689093e-01	5.025200e+01
-7.476563e-01	5.179109e+01
-7.264032e-01	5.328221e+01
-7.051502e-01	5.467220e+01
-6.838972e-01	5.600872e+01
-6.626441e-01	5.741747e+01
-6.413911e-01	5.894747e+01
-6.201380e-01	6.040008e+01
-5.988850e-01	6.177009e+01
-5.776320e-01	6.308052e+01
-5.563789e-01	6.458492e+01
-5.351259e-01	6.615315e+01
-5.138728e-01	6.762359e+01
-4.926198e-01	6.902101e+01
-4.713668e-01	7.036702e+01
-4.501137e-01	7.186297e+01
-4.288607e-01	7.330760e+01
-4.076076e-01	7.465259e+01
-3.863546e-01	7.590918e+01
-3.651016e-01	7.707031e+01
-3.438485e-01	7.833216e+01
-3.225955e-01	7.938084e+01
-3.013424e-01	8.025575e+01
-2.800894e-01	8.100503e+01
-2.588364e-01	8.166312e+01
-2.375833e-01	8.214763e+01
-2.163303e-01	8.262692e+01
-1.950772e-01	8.297757e+01
-1.738242e-01	8.320204e+01
-1.525712e-01	8.354874e+01
-1.313181e-01	8.374110e+01
-1.100651e-01	8.393861e+01
-8.881204e-02	8.406058e+01
-6.755900e-02	8.414977e+01
-4.630596e-02	8.423732e+01
-2.505292e-02	8.420700e+01
-3.799881e-03	8.427883e+01
1.745316e-02	8.421787e+01
3.870620e-02	8.418423e+01
5.995924e-02	8.413335e+01
8.121228e-02	8.399424e+01
1.024653e-01	8.392101e+01
1.237184e-01	8.372115e+01
1.449714e-01	8.358884e+01
1.662244e-01	8.335764e+01
1.874775e-01	8.308755e+01
2.087305e-01	8.282953e+01
2.299836e-01	8.236826e+01
2.512366e-01	8.178165e+01
2.724896e-01	8.106944e+01
2.937427e-01	8.023180e+01
3.149957e-01	7.932718e+01
3.362488e-01	7.830493e+01
3.575018e-01	7.703222e+01
3.787548e-01	7.580948e+01
4.000079e-01	7.464742e+01
4.212609e-01	7.339917e+01
4.425140e-01	7.201280e+01
4.637670e-01	7.050996e+01
4.850200e-01	6.908292e+01
5.062731e-01	6.778761e+01
5.275261e-01	6.635118e+01
5.487792e-01	6.483043e+01
5.700322e-01	6.328391e+01
5.912852e-01	6.193847e+01
6.125383e-01	6.055247e+01
6.337913e-01	5.910701e+01
6.550444e-01	5.759194e+01
6.762974e-01	5.610235e+01
6.975504e-01	5.476671e+01
7.188035e-01	5.342569e+01
7.400565e-01	5.195935e+01
7.613096e-01	5.043100e+01
7.825626e-01	4.899403e+01
8.038156e-01	4.771308e+01
8.250687e-01	4.631963e+01
8.463217e-01	4.483777e+01
8.675748e-01	4.336167e+01
8.888278e-01	4.202174e+01
9.100808e-01	4.075985e+01
9.313339e-01	3.942208e+01
9.525869e-01	3.796098e+01
9.738400e-01	3.653706e+01
9.950930e-01	3.529330e+01
1.016346e+00	3.403520e+01
1.037599e+00	3.266950e+01
1.058852e+00	3.124163e+01
1.080105e+00	2.990093e+01
1.101358e+00	2.873411e+01
1.122611e+00	2.748402e+01
1.143864e+00	2.614629e+01
1.165117e+00	2.477237e+01
1.186370e+00	2.360866e+01
1.207623e+00	2.248096e+01
1.228876e+00	2.126536e+01
1.250129e+00	1.999515e+01
1.271383e+00	1.875564e+01
1.292636e+00	1.771145e+01
1.313889e+00	1.665807e+01
1.335142e+00	1.554592e+01
1.356395e+00	1.436262e+01
1.377648e+00	1.334187e+01
1.398901e+00	1.245994e+01
1.420154e+00	1.151479e+01
1.441407e+00	1.051031e+01
1.462660e+00	9.476418e+00
1.483913e+00	8.685641e+00
1.505166e+00	7.906703e+00
1.526419e+00	7.119865e+00
1.547672e+00	6.270568e+00
1.568925e+00	5.491025e+00
1.590178e+00	4.969729e+00
1.611431e+00	4.351825e+00
1.632684e+00	3.675882e+00
1.653937e+00	3.021872e+00
1.675190e+00	2.602643e+00
1.696443e+00	2.207820e+00
1.717696e+00	1.786163e+00
1.738949e+00	1.288069e+00
1.760202e+00	8.795439e-01
1.781455e+00	6.816662e-01
1.802709e+00	4.494221e-01
1.823962e+00	1.530296e-01
1.845215e+00	-1.443296e-01
1.866468e+00	-2.729380e-01
1.887721e+00	-3.054588e-01
1.908974e+00	-3.864363e-01
1.930227e+00	-5.155095e-01
1.951480e+00	-6.058474e-01
1.972733e+00	-5.265880e-01
1.993986e+00	-4.349098e-01
2.015239e+00	-3.926202e-01
2.036492e+00	-4.051966e-01
2.057745e+00	-4.224794e-01
2.078998e+00	-4.816379e-01
2.100251e+00	-3.919934e-01
2.121504e+00	3.527420e-01
