# Supplementary material for: Phospholipids are imported into mitochondria by VDAC, a dimeric beta barrel scramblase
Source: Nat Commun. 2023 Dec 8;14:8115. doi: 10.1038/s41467-023-43570-y (PMC10709637; doi:10.1038/s41467-023-43570-y)
Supplement: Supplementary file 6 — Source Data [file 41467_2023_43570_MOESM6_ESM.zip › Fig S13/m3_monomer_down_p1.dat]

-2.219681e+00	0.000000e+00
-2.197916e+00	1.052741e-01
-2.176151e+00	-2.048427e+00
-2.154386e+00	-2.411718e+00
-2.132622e+00	-2.573313e+00
-2.110857e+00	-2.819789e+00
-2.089092e+00	-3.072708e+00
-2.067328e+00	-3.304962e+00
-2.045563e+00	-3.540011e+00
-2.023798e+00	-3.778589e+00
-2.002033e+00	-4.007500e+00
-1.980269e+00	-4.234175e+00
-1.958504e+00	-4.435218e+00
-1.936739e+00	-4.634011e+00
-1.914975e+00	-4.812764e+00
-1.893210e+00	-4.975619e+00
-1.871445e+00	-5.125530e+00
-1.849681e+00	-5.259144e+00
-1.827916e+00	-5.382969e+00
-1.806151e+00	-5.492385e+00
-1.784386e+00	-5.580795e+00
-1.762622e+00	-5.674699e+00
-1.740857e+00	-5.759505e+00
-1.719092e+00	-5.830060e+00
-1.697328e+00	-5.918373e+00
-1.675563e+00	-5.977992e+00
-1.653798e+00	-6.047515e+00
-1.632033e+00	-6.096037e+00
-1.610269e+00	-6.132570e+00
-1.588504e+00	-6.179100e+00
-1.566739e+00	-6.219840e+00
-1.544975e+00	-6.263830e+00
-1.523210e+00	-6.276544e+00
-1.501445e+00	-6.291006e+00
-1.479680e+00	-6.307933e+00
-1.457916e+00	-6.319148e+00
-1.436151e+00	-6.314427e+00
-1.414386e+00	-6.311745e+00
-1.392622e+00	-6.308133e+00
-1.370857e+00	-6.283704e+00
-1.349092e+00	-6.269009e+00
-1.327327e+00	-6.220095e+00
-1.305563e+00	-6.178091e+00
-1.283798e+00	-6.112782e+00
-1.262033e+00	-6.044610e+00
-1.240269e+00	-5.962464e+00
-1.218504e+00	-5.897464e+00
-1.196739e+00	-5.827499e+00
-1.174974e+00	-5.746540e+00
-1.153210e+00	-5.635781e+00
-1.131445e+00	-5.546187e+00
-1.109680e+00	-5.453882e+00
-1.087916e+00	-5.348088e+00
-1.066151e+00	-5.246026e+00
-1.044386e+00	-5.132932e+00
-1.022622e+00	-5.007325e+00
-1.000857e+00	-4.892734e+00
-9.790921e-01	-4.774514e+00
-9.573274e-01	-4.676940e+00
-9.355627e-01	-4.580423e+00
-9.137980e-01	-4.475450e+00
-8.920333e-01	-4.393106e+00
-8.702686e-01	-4.317773e+00
-8.485038e-01	-4.194611e+00
-8.267391e-01	-4.044185e+00
-8.049744e-01	-3.903357e+00
-7.832097e-01	-3.775679e+00
-7.614450e-01	-3.653082e+00
-7.396803e-01	-3.532357e+00
-7.179156e-01	-3.427633e+00
-6.961509e-01	-3.357820e+00
-6.743862e-01	-3.287049e+00
-6.526215e-01	-3.223781e+00
-6.308567e-01	-3.155176e+00
-6.090920e-01	-3.045156e+00
-5.873273e-01	-2.836076e+00
-5.655626e-01	-2.539142e+00
-5.437979e-01	-2.204936e+00
-5.220332e-01	-1.814209e+00
-5.002685e-01	-1.367522e+00
-4.785038e-01	-8.649284e-01
-4.567391e-01	-3.405428e-01
-4.349744e-01	1.871266e-01
-4.132096e-01	7.202491e-01
-3.914449e-01	1.251258e+00
-3.696802e-01	1.795114e+00
-3.479155e-01	2.328011e+00
-3.261508e-01	2.820173e+00
-3.043861e-01	3.272306e+00
-2.826214e-01	3.681393e+00
-2.608567e-01	4.045371e+00
-2.390920e-01	4.376272e+00
-2.173273e-01	4.651190e+00
-1.955625e-01	4.864972e+00
-1.737978e-01	5.033604e+00
-1.520331e-01	5.158433e+00
-1.302684e-01	5.334710e+00
-1.085037e-01	5.547543e+00
-8.673900e-02	5.817825e+00
-6.497429e-02	6.158940e+00
-4.320958e-02	6.565057e+00
-2.144487e-02	6.972407e+00
3.198445e-04	7.360421e+00
2.208455e-02	7.668893e+00
4.384926e-02	7.895904e+00
6.561397e-02	8.058068e+00
8.737868e-02	8.219129e+00
1.091434e-01	8.366063e+00
1.309081e-01	8.532728e+00
1.526728e-01	8.698073e+00
1.744375e-01	8.883139e+00
1.962022e-01	9.046196e+00
2.179669e-01	9.150550e+00
2.397317e-01	9.074499e+00
2.614964e-01	8.689830e+00
2.832611e-01	8.009651e+00
3.050258e-01	7.156173e+00
3.267905e-01	6.310548e+00
3.485552e-01	5.619873e+00
3.703199e-01	5.179789e+00
3.920846e-01	5.022516e+00
4.138493e-01	5.183884e+00
4.356140e-01	5.616960e+00
4.573788e-01	6.254540e+00
4.791435e-01	6.956115e+00
5.009082e-01	7.538070e+00
5.226729e-01	7.905247e+00
5.444376e-01	8.011953e+00
5.662023e-01	7.911544e+00
5.879670e-01	7.609609e+00
6.097317e-01	7.250232e+00
6.314964e-01	6.910863e+00
6.532611e-01	6.579339e+00
6.750259e-01	6.288839e+00
6.967906e-01	6.047361e+00
7.185553e-01	5.853838e+00
7.403200e-01	5.686417e+00
7.620847e-01	5.533080e+00
7.838494e-01	5.336809e+00
8.056141e-01	5.086934e+00
8.273788e-01	4.784294e+00
8.491435e-01	4.430045e+00
8.709082e-01	4.037784e+00
8.926730e-01	3.605763e+00
9.144377e-01	3.168438e+00
9.362024e-01	2.739744e+00
9.579671e-01	2.336251e+00
9.797318e-01	1.936355e+00
1.001497e+00	1.555117e+00
1.023261e+00	1.194073e+00
1.045026e+00	8.573241e-01
1.066791e+00	5.064714e-01
1.088555e+00	1.858608e-01
1.110320e+00	-1.456720e-01
1.132085e+00	-5.023678e-01
1.153849e+00	-8.373350e-01
1.175614e+00	-1.183362e+00
1.197379e+00	-1.523066e+00
1.219144e+00	-1.877552e+00
1.240908e+00	-2.254248e+00
1.262673e+00	-2.631141e+00
1.284438e+00	-2.983727e+00
1.306202e+00	-3.360011e+00
1.327967e+00	-3.730462e+00
1.349732e+00	-4.092709e+00
1.371497e+00	-4.439153e+00
1.393261e+00	-4.771455e+00
1.415026e+00	-5.097114e+00
1.436791e+00	-5.402790e+00
1.458555e+00	-5.693582e+00
1.480320e+00	-5.959017e+00
1.502085e+00	-6.204913e+00
1.523850e+00	-6.405094e+00
1.545614e+00	-6.589175e+00
1.567379e+00	-6.728898e+00
1.589144e+00	-6.816357e+00
1.610908e+00	-6.883798e+00
1.632673e+00	-6.922899e+00
1.654438e+00	-6.962911e+00
1.676203e+00	-6.992929e+00
1.697967e+00	-7.040605e+00
1.719732e+00	-7.067827e+00
1.741497e+00	-7.089950e+00
1.763261e+00	-7.108665e+00
1.785026e+00	-7.101655e+00
1.806791e+00	-7.105483e+00
1.828555e+00	-7.096844e+00
1.850320e+00	-7.060441e+00
1.872085e+00	-7.019516e+00
1.893850e+00	-6.934463e+00
1.915614e+00	-6.851034e+00
1.937379e+00	-6.764667e+00
1.959144e+00	-6.661631e+00
1.980908e+00	-6.568574e+00
2.002673e+00	-6.450029e+00
2.024438e+00	-6.344600e+00
2.046203e+00	-6.292429e+00
2.067967e+00	-6.169503e+00
2.089732e+00	-5.875077e+00
2.111497e+00	-5.510432e+00
