# Supplementary material for: Phospholipids are imported into mitochondria by VDAC, a dimeric beta barrel scramblase
Source: Nat Commun. 2023 Dec 8;14:8115. doi: 10.1038/s41467-023-43570-y (PMC10709637; doi:10.1038/s41467-023-43570-y)
Supplement: Supplementary file 6 — Source Data [file 41467_2023_43570_MOESM6_ESM.zip › Fig S13/m3_monomer_down_full.dat]

-2.219662e+00	0.000000e+00
-2.197860e+00	-1.153480e+00
-2.176059e+00	-1.336754e+00
-2.154257e+00	-1.753294e+00
-2.132455e+00	-1.972128e+00
-2.110653e+00	-2.217976e+00
-2.088852e+00	-2.495156e+00
-2.067050e+00	-2.728894e+00
-2.045248e+00	-2.982212e+00
-2.023446e+00	-3.225166e+00
-2.001645e+00	-3.461348e+00
-1.979843e+00	-3.691532e+00
-1.958041e+00	-3.907654e+00
-1.936239e+00	-4.115849e+00
-1.914438e+00	-4.305649e+00
-1.892636e+00	-4.488230e+00
-1.870834e+00	-4.652169e+00
-1.849032e+00	-4.799791e+00
-1.827231e+00	-4.927912e+00
-1.805429e+00	-5.037821e+00
-1.783627e+00	-5.137933e+00
-1.761825e+00	-5.231615e+00
-1.740024e+00	-5.312536e+00
-1.718222e+00	-5.382061e+00
-1.696420e+00	-5.460054e+00
-1.674618e+00	-5.514778e+00
-1.652817e+00	-5.571587e+00
-1.631015e+00	-5.619005e+00
-1.609213e+00	-5.656576e+00
-1.587411e+00	-5.697912e+00
-1.565610e+00	-5.740053e+00
-1.543808e+00	-5.769124e+00
-1.522006e+00	-5.770487e+00
-1.500204e+00	-5.778275e+00
-1.478403e+00	-5.770564e+00
-1.456601e+00	-5.767720e+00
-1.434799e+00	-5.746676e+00
-1.412997e+00	-5.737532e+00
-1.391196e+00	-5.731597e+00
-1.369394e+00	-5.720334e+00
-1.347592e+00	-5.703367e+00
-1.325790e+00	-5.665165e+00
-1.303989e+00	-5.623525e+00
-1.282187e+00	-5.559560e+00
-1.260385e+00	-5.496561e+00
-1.238583e+00	-5.421048e+00
-1.216782e+00	-5.342682e+00
-1.194980e+00	-5.256786e+00
-1.173178e+00	-5.163357e+00
-1.151376e+00	-5.046688e+00
-1.129575e+00	-4.936311e+00
-1.107773e+00	-4.823247e+00
-1.085971e+00	-4.716967e+00
-1.064169e+00	-4.607762e+00
-1.042368e+00	-4.503741e+00
-1.020566e+00	-4.382232e+00
-9.987641e-01	-4.266234e+00
-9.769624e-01	-4.160359e+00
-9.551607e-01	-4.058983e+00
-9.333589e-01	-3.959584e+00
-9.115572e-01	-3.866824e+00
-8.897554e-01	-3.798886e+00
-8.679537e-01	-3.732602e+00
-8.461519e-01	-3.646033e+00
-8.243502e-01	-3.520014e+00
-8.025484e-01	-3.415596e+00
-7.807467e-01	-3.326033e+00
-7.589449e-01	-3.241835e+00
-7.371432e-01	-3.160924e+00
-7.153414e-01	-3.095995e+00
-6.935397e-01	-3.047282e+00
-6.717379e-01	-3.005211e+00
-6.499362e-01	-2.941060e+00
-6.281344e-01	-2.865077e+00
-6.063327e-01	-2.741607e+00
-5.845309e-01	-2.519468e+00
-5.627292e-01	-2.216689e+00
-5.409274e-01	-1.876373e+00
-5.191257e-01	-1.467857e+00
-4.973239e-01	-9.953715e-01
-4.755222e-01	-4.864832e-01
-4.537204e-01	5.283577e-02
-4.319187e-01	5.980802e-01
-4.101169e-01	1.160023e+00
-3.883152e-01	1.708648e+00
-3.665134e-01	2.255013e+00
-3.447117e-01	2.778505e+00
-3.229100e-01	3.270856e+00
-3.011082e-01	3.721166e+00
-2.793065e-01	4.134908e+00
-2.575047e-01	4.508039e+00
-2.357030e-01	4.834591e+00
-2.139012e-01	5.102619e+00
-1.920995e-01	5.316706e+00
-1.702977e-01	5.480216e+00
-1.484960e-01	5.624572e+00
-1.266942e-01	5.804235e+00
-1.048925e-01	6.025617e+00
-8.309072e-02	6.321073e+00
-6.128897e-02	6.676121e+00
-3.948722e-02	7.081214e+00
-1.768548e-02	7.469939e+00
4.116273e-03	7.824496e+00
2.591802e-02	8.119444e+00
4.771977e-02	8.352127e+00
6.952152e-02	8.520762e+00
9.132327e-02	8.665577e+00
1.131250e-01	8.817843e+00
1.349268e-01	8.983588e+00
1.567285e-01	9.159751e+00
1.785303e-01	9.334725e+00
2.003320e-01	9.502649e+00
2.221338e-01	9.565696e+00
2.439355e-01	9.443774e+00
2.657373e-01	9.048183e+00
2.875390e-01	8.375796e+00
3.093407e-01	7.555981e+00
3.311425e-01	6.764349e+00
3.529442e-01	6.116826e+00
3.747460e-01	5.712924e+00
3.965477e-01	5.599220e+00
4.183495e-01	5.790484e+00
4.401512e-01	6.252227e+00
4.619530e-01	6.894161e+00
4.837547e-01	7.572370e+00
5.055565e-01	8.133098e+00
5.273582e-01	8.466309e+00
5.491600e-01	8.556000e+00
5.709617e-01	8.423744e+00
5.927635e-01	8.109395e+00
6.145652e-01	7.754284e+00
6.363670e-01	7.403370e+00
6.581687e-01	7.067653e+00
6.799705e-01	6.768272e+00
7.017722e-01	6.514105e+00
7.235740e-01	6.313257e+00
7.453757e-01	6.127135e+00
7.671775e-01	5.942076e+00
7.889792e-01	5.725429e+00
8.107810e-01	5.470407e+00
8.325827e-01	5.158746e+00
8.543845e-01	4.816847e+00
8.761862e-01	4.445642e+00
8.979880e-01	4.051091e+00
9.197897e-01	3.637736e+00
9.415914e-01	3.236091e+00
9.633932e-01	2.843519e+00
9.851949e-01	2.459946e+00
1.006997e+00	2.086345e+00
1.028798e+00	1.745733e+00
1.050600e+00	1.412958e+00
1.072402e+00	1.092562e+00
1.094204e+00	7.865781e-01
1.116005e+00	4.594022e-01
1.137807e+00	1.215214e-01
1.159609e+00	-2.124370e-01
1.181411e+00	-5.530765e-01
1.203212e+00	-8.927543e-01
1.225014e+00	-1.249783e+00
1.246816e+00	-1.618266e+00
1.268618e+00	-1.987685e+00
1.290419e+00	-2.345889e+00
1.312221e+00	-2.705722e+00
1.334023e+00	-3.065710e+00
1.355825e+00	-3.415625e+00
1.377626e+00	-3.753605e+00
1.399428e+00	-4.069409e+00
1.421230e+00	-4.367713e+00
1.443032e+00	-4.663966e+00
1.464833e+00	-4.934552e+00
1.486635e+00	-5.191443e+00
1.508437e+00	-5.431877e+00
1.530239e+00	-5.629048e+00
1.552040e+00	-5.810164e+00
1.573842e+00	-5.953306e+00
1.595644e+00	-6.047055e+00
1.617446e+00	-6.115803e+00
1.639247e+00	-6.180476e+00
1.661049e+00	-6.228406e+00
1.682851e+00	-6.277778e+00
1.704653e+00	-6.336713e+00
1.726454e+00	-6.383332e+00
1.748256e+00	-6.406786e+00
1.770058e+00	-6.421482e+00
1.791860e+00	-6.412181e+00
1.813661e+00	-6.395357e+00
1.835463e+00	-6.376668e+00
1.857265e+00	-6.334840e+00
1.879067e+00	-6.272566e+00
1.900868e+00	-6.189483e+00
1.922670e+00	-6.106678e+00
1.944472e+00	-6.007741e+00
1.966274e+00	-5.909376e+00
1.988075e+00	-5.816569e+00
2.009877e+00	-5.705686e+00
2.031679e+00	-5.571782e+00
2.053481e+00	-5.481323e+00
2.075282e+00	-5.400782e+00
2.097084e+00	-4.732558e+00
2.118886e+00	-4.661495e+00
