# Supplementary material for: Phospholipids are imported into mitochondria by VDAC, a dimeric beta barrel scramblase
Source: Nat Commun. 2023 Dec 8;14:8115. doi: 10.1038/s41467-023-43570-y (PMC10709637; doi:10.1038/s41467-023-43570-y)
Supplement: Supplementary file 6 — Source Data [file 41467_2023_43570_MOESM6_ESM.zip › Fig S13/m2_monomer_down_p1.dat]

# This file was created Sun Nov 29 10:02:05 2020
# Created by:
#                   :-) GROMACS - gmx wham, VERSION 5.1.4 (-:
# 
# Executable:   /software/ncbr/softrepo/common/gromacs/5.1.4-plumed2.3/x86_64/para/bin/gmx_mpi_sse2
# Data prefix:  /software/ncbr/softrepo/common/gromacs/5.1.4-plumed2.3/x86_64/para
# Command line:
#   gmx_mpi_sse2 wham -it tpr_files.dat -if pullf_files.dat -o histfirsthalf -unit kJ -b 50 -e 4000000
# gmx wham is part of G R O M A C S:
#
# Glycine aRginine prOline Methionine Alanine Cystine Serine
#
@    title "Umbrella potential"
@    xaxis  label "\xx\f{} (nm)"
@    yaxis  label "E (kJ mol\S-1\N)"
@TYPE xy
-2.219421e+00	0.000000e+00
-2.198066e+00	-5.779321e-02
-2.176710e+00	-1.364171e-01
-2.155354e+00	-2.298390e-01
-2.133998e+00	-3.475045e-01
-2.112643e+00	-4.632975e-01
-2.091287e+00	-6.021412e-01
-2.069931e+00	-7.623354e-01
-2.048575e+00	-9.310324e-01
-2.027220e+00	-9.415974e-01
-2.005864e+00	-9.556767e-01
-1.984508e+00	-1.007092e+00
-1.963152e+00	-1.104161e+00
-1.941797e+00	-1.127482e+00
-1.920441e+00	-1.026205e+00
-1.899085e+00	-9.567054e-01
-1.877729e+00	-9.364307e-01
-1.856374e+00	-9.390194e-01
-1.835018e+00	-7.942604e-01
-1.813662e+00	-6.216662e-01
-1.792306e+00	-4.952785e-01
-1.770951e+00	-4.279822e-01
-1.749595e+00	-3.465995e-01
-1.728239e+00	-9.100429e-02
-1.706883e+00	1.352796e-01
-1.685528e+00	2.662219e-01
-1.664172e+00	3.405346e-01
-1.642816e+00	4.601892e-01
-1.621460e+00	6.615397e-01
-1.600105e+00	7.852631e-01
-1.578749e+00	8.447351e-01
-1.557393e+00	8.398539e-01
-1.536037e+00	9.768298e-01
-1.514682e+00	1.157398e+00
-1.493326e+00	1.281259e+00
-1.471970e+00	1.374728e+00
-1.450614e+00	1.484810e+00
-1.429259e+00	1.814448e+00
-1.407903e+00	2.111564e+00
-1.386547e+00	2.389025e+00
-1.365191e+00	2.655678e+00
-1.343836e+00	3.045098e+00
-1.322480e+00	3.557700e+00
-1.301124e+00	4.045272e+00
-1.279769e+00	4.482625e+00
-1.258413e+00	4.909212e+00
-1.237057e+00	5.522498e+00
-1.215701e+00	6.107392e+00
-1.194346e+00	6.575849e+00
-1.172990e+00	6.939194e+00
-1.151634e+00	7.271092e+00
-1.130278e+00	7.680235e+00
-1.108923e+00	8.054903e+00
-1.087567e+00	8.414617e+00
-1.066211e+00	8.769074e+00
-1.044855e+00	9.313658e+00
-1.023500e+00	9.988074e+00
-1.002144e+00	1.064442e+01
-9.807881e-01	1.128579e+01
-9.594323e-01	1.195389e+01
-9.380766e-01	1.271484e+01
-9.167208e-01	1.346610e+01
-8.953651e-01	1.417163e+01
-8.740093e-01	1.481256e+01
-8.526536e-01	1.553737e+01
-8.312979e-01	1.637372e+01
-8.099421e-01	1.718125e+01
-7.885864e-01	1.798564e+01
-7.672306e-01	1.884000e+01
-7.458749e-01	1.972333e+01
-7.245191e-01	2.064365e+01
-7.031634e-01	2.156694e+01
-6.818076e-01	2.245686e+01
-6.604519e-01	2.329808e+01
-6.390961e-01	2.404359e+01
-6.177404e-01	2.472068e+01
-5.963846e-01	2.532079e+01
-5.750289e-01	2.574653e+01
-5.536732e-01	2.602232e+01
-5.323174e-01	2.626871e+01
-5.109617e-01	2.642289e+01
-4.896059e-01	2.652130e+01
-4.682502e-01	2.659331e+01
-4.468944e-01	2.665859e+01
-4.255387e-01	2.666071e+01
-4.041829e-01	2.653939e+01
-3.828272e-01	2.623451e+01
-3.614714e-01	2.588598e+01
-3.401157e-01	2.561206e+01
-3.187600e-01	2.551642e+01
-2.974042e-01	2.554319e+01
-2.760485e-01	2.565831e+01
-2.546927e-01	2.578778e+01
-2.333370e-01	2.590550e+01
-2.119812e-01	2.599869e+01
-1.906255e-01	2.609703e+01
-1.692697e-01	2.621891e+01
-1.479140e-01	2.641550e+01
-1.265582e-01	2.673977e+01
-1.052025e-01	2.719589e+01
-8.384675e-02	2.782160e+01
-6.249100e-02	2.855867e+01
-4.113526e-02	2.936219e+01
-1.977951e-02	3.014753e+01
1.576234e-03	3.084308e+01
2.293198e-02	3.134134e+01
4.428773e-02	3.163390e+01
6.564347e-02	3.171887e+01
8.699922e-02	3.168245e+01
1.083550e-01	3.155612e+01
1.297107e-01	3.138386e+01
1.510665e-01	3.113679e+01
1.724222e-01	3.083881e+01
1.937779e-01	3.049616e+01
2.151337e-01	3.013300e+01
2.364894e-01	2.978677e+01
2.578452e-01	2.945220e+01
2.792009e-01	2.915337e+01
3.005567e-01	2.883856e+01
3.219124e-01	2.849912e+01
3.432682e-01	2.806922e+01
3.646239e-01	2.759623e+01
3.859797e-01	2.702466e+01
4.073354e-01	2.638834e+01
4.286911e-01	2.570308e+01
4.500469e-01	2.509601e+01
4.714026e-01	2.460949e+01
4.927584e-01	2.422695e+01
5.141141e-01	2.386562e+01
5.354699e-01	2.345898e+01
5.568256e-01	2.297654e+01
5.781814e-01	2.239886e+01
5.995371e-01	2.177802e+01
6.208929e-01	2.114163e+01
6.422486e-01	2.035649e+01
6.636044e-01	1.951071e+01
6.849601e-01	1.863394e+01
7.063158e-01	1.769094e+01
7.276716e-01	1.675488e+01
7.490273e-01	1.585018e+01
7.703831e-01	1.486236e+01
7.917388e-01	1.397251e+01
8.130946e-01	1.315232e+01
8.344503e-01	1.223293e+01
8.558061e-01	1.141158e+01
8.771618e-01	1.060950e+01
8.985176e-01	9.820683e+00
9.198733e-01	9.034984e+00
9.412290e-01	8.255063e+00
9.625848e-01	7.486478e+00
9.839405e-01	6.712404e+00
1.005296e+00	5.966996e+00
1.026652e+00	5.203317e+00
1.048008e+00	4.377952e+00
1.069364e+00	3.570109e+00
1.090719e+00	2.895710e+00
1.112075e+00	2.151207e+00
1.133431e+00	1.330650e+00
1.154787e+00	4.579375e-01
1.176142e+00	-2.604976e-01
1.197498e+00	-8.591615e-01
1.218854e+00	-1.420049e+00
1.240209e+00	-1.939767e+00
1.261565e+00	-2.347409e+00
1.282921e+00	-2.605639e+00
1.304277e+00	-2.869758e+00
1.325632e+00	-3.162863e+00
1.346988e+00	-3.492086e+00
1.368344e+00	-3.680313e+00
1.389700e+00	-3.821343e+00
1.411055e+00	-4.019470e+00
1.432411e+00	-4.284702e+00
1.453767e+00	-4.535640e+00
1.475123e+00	-4.600839e+00
1.496478e+00	-4.690498e+00
1.517834e+00	-4.830225e+00
1.539190e+00	-5.027409e+00
1.560546e+00	-5.104797e+00
1.581901e+00	-5.035994e+00
1.603257e+00	-4.999147e+00
1.624613e+00	-5.011675e+00
1.645969e+00	-5.028782e+00
1.667324e+00	-4.907170e+00
1.688680e+00	-4.772985e+00
1.710036e+00	-4.688146e+00
1.731392e+00	-4.685306e+00
1.752747e+00	-4.653361e+00
1.774103e+00	-4.441436e+00
1.795459e+00	-4.286406e+00
1.816815e+00	-4.182286e+00
1.838170e+00	-4.137137e+00
1.859526e+00	-3.964957e+00
1.880882e+00	-3.705264e+00
1.902238e+00	-3.502723e+00
1.923593e+00	-3.337678e+00
1.944949e+00	-3.234250e+00
1.966305e+00	-3.130878e+00
1.987661e+00	-3.092394e+00
2.009016e+00	-2.917627e+00
2.030372e+00	-3.291073e+00
