# Supplementary material for: Phospholipids are imported into mitochondria by VDAC, a dimeric beta barrel scramblase
Source: Nat Commun. 2023 Dec 8;14:8115. doi: 10.1038/s41467-023-43570-y (PMC10709637; doi:10.1038/s41467-023-43570-y)
Supplement: Supplementary file 6 — Source Data [file 41467_2023_43570_MOESM6_ESM.zip › Fig S13/m2_pure_p2.dat]

# This file was created Sun Nov 10 07:23:51 2019
# Created by:
#                   :-) GROMACS - gmx wham, VERSION 5.1.4 (-:
# 
# Executable:   /software/ncbr/softrepo/common/gromacs/5.1.4-plumed2.3/x86_64/para/bin/gmx_mpi_sse2
# Data prefix:  /software/ncbr/softrepo/common/gromacs/5.1.4-plumed2.3/x86_64/para
# Command line:
#   gmx_mpi_sse2 wham -it tpr_files.dat -if pullf_files.dat -o histsecondhalf -unit kJ -b 500001 -e 1000000
# gmx wham is part of G R O M A C S:
#
# Gromacs Runs One Microsecond At Cannonball Speeds
#
@    title "Umbrella potential"
@    xaxis  label "\xx\f{} (nm)"
@    yaxis  label "E (kJ mol\S-1\N)"
@TYPE xy
-2.117936e+00	0.000000e+00
-2.096668e+00	2.641029e-01
-2.075400e+00	4.734153e-01
-2.054132e+00	5.583510e-01
-2.032863e+00	5.881921e-01
-2.011595e+00	5.846367e-01
-1.990327e+00	5.203355e-01
-1.969059e+00	3.937944e-01
-1.947791e+00	3.044350e-01
-1.926522e+00	4.221307e-01
-1.905254e+00	5.545387e-01
-1.883986e+00	6.268160e-01
-1.862718e+00	6.433978e-01
-1.841449e+00	8.345519e-01
-1.820181e+00	1.146797e+00
-1.798913e+00	1.395525e+00
-1.777645e+00	1.599555e+00
-1.756376e+00	1.791679e+00
-1.735108e+00	2.241408e+00
-1.713840e+00	2.684658e+00
-1.692572e+00	3.085326e+00
-1.671303e+00	3.436185e+00
-1.650035e+00	3.922393e+00
-1.628767e+00	4.619005e+00
-1.607499e+00	5.279987e+00
-1.586230e+00	5.877296e+00
-1.564962e+00	6.476131e+00
-1.543694e+00	7.252953e+00
-1.522426e+00	8.111015e+00
-1.501158e+00	8.914655e+00
-1.479889e+00	9.618947e+00
-1.458621e+00	1.042955e+01
-1.437353e+00	1.143396e+01
-1.416085e+00	1.241073e+01
-1.394816e+00	1.330796e+01
-1.373548e+00	1.418854e+01
-1.352280e+00	1.521687e+01
-1.331012e+00	1.639691e+01
-1.309743e+00	1.751165e+01
-1.288475e+00	1.855272e+01
-1.267207e+00	1.960979e+01
-1.245939e+00	2.085864e+01
-1.224670e+00	2.210274e+01
-1.203402e+00	2.324828e+01
-1.182134e+00	2.434856e+01
-1.160866e+00	2.554687e+01
-1.139597e+00	2.694918e+01
-1.118329e+00	2.826037e+01
-1.097061e+00	2.951494e+01
-1.075793e+00	3.069234e+01
-1.054524e+00	3.203867e+01
-1.033256e+00	3.345285e+01
-1.011988e+00	3.478548e+01
-9.907198e-01	3.605345e+01
-9.694515e-01	3.730198e+01
-9.481833e-01	3.878128e+01
-9.269151e-01	4.021350e+01
-9.056468e-01	4.156188e+01
-8.843786e-01	4.282697e+01
-8.631103e-01	4.416791e+01
-8.418421e-01	4.568724e+01
-8.205739e-01	4.710027e+01
-7.993056e-01	4.843753e+01
-7.780374e-01	4.971492e+01
-7.567691e-01	5.115671e+01
-7.355009e-01	5.266492e+01
-7.142327e-01	5.411153e+01
-6.929644e-01	5.543959e+01
-6.716962e-01	5.677467e+01
-6.504279e-01	5.828982e+01
-6.291597e-01	5.979062e+01
-6.078915e-01	6.119446e+01
-5.866232e-01	6.252996e+01
-5.653550e-01	6.392609e+01
-5.440867e-01	6.547589e+01
-5.228185e-01	6.694865e+01
-5.015503e-01	6.833606e+01
-4.802820e-01	6.966177e+01
-4.590138e-01	7.110128e+01
-4.377456e-01	7.264273e+01
-4.164773e-01	7.404775e+01
-3.952091e-01	7.536710e+01
-3.739408e-01	7.658588e+01
-3.526726e-01	7.791749e+01
-3.314044e-01	7.917778e+01
-3.101361e-01	8.021166e+01
-2.888679e-01	8.109110e+01
-2.675996e-01	8.187662e+01
-2.463314e-01	8.250442e+01
-2.250632e-01	8.305746e+01
-2.037949e-01	8.349308e+01
-1.825267e-01	8.372953e+01
-1.612584e-01	8.399156e+01
-1.399902e-01	8.416369e+01
-1.187220e-01	8.432091e+01
-9.745373e-02	8.451549e+01
-7.618549e-02	8.459300e+01
-5.491725e-02	8.474381e+01
-3.364901e-02	8.482633e+01
-1.238077e-02	8.486760e+01
8.887465e-03	8.483468e+01
3.015570e-02	8.473983e+01
5.142394e-02	8.471802e+01
7.269218e-02	8.457697e+01
9.396042e-02	8.451699e+01
1.152287e-01	8.433069e+01
1.364969e-01	8.415236e+01
1.577651e-01	8.400251e+01
1.790334e-01	8.370859e+01
2.003016e-01	8.343180e+01
2.215699e-01	8.296305e+01
2.428381e-01	8.242208e+01
2.641063e-01	8.191865e+01
2.853746e-01	8.122865e+01
3.066428e-01	8.036176e+01
3.279111e-01	7.934180e+01
3.491793e-01	7.810078e+01
3.704475e-01	7.678883e+01
3.917158e-01	7.562054e+01
4.129840e-01	7.436384e+01
4.342522e-01	7.298349e+01
4.555205e-01	7.148441e+01
4.767887e-01	7.000323e+01
4.980570e-01	6.867299e+01
5.193252e-01	6.731749e+01
5.405934e-01	6.584632e+01
5.618617e-01	6.430787e+01
5.831299e-01	6.287757e+01
6.043982e-01	6.155561e+01
6.256664e-01	6.013956e+01
6.469346e-01	5.862608e+01
6.682029e-01	5.706869e+01
6.894711e-01	5.572508e+01
7.107394e-01	5.435399e+01
7.320076e-01	5.295387e+01
7.532758e-01	5.147476e+01
7.745441e-01	4.997819e+01
7.958123e-01	4.866737e+01
8.170805e-01	4.730980e+01
8.383488e-01	4.586558e+01
8.596170e-01	4.436627e+01
8.808853e-01	4.296104e+01
9.021535e-01	4.172148e+01
9.234217e-01	4.038998e+01
9.446900e-01	3.897477e+01
9.659582e-01	3.751773e+01
9.872265e-01	3.624147e+01
1.008495e+00	3.498234e+01
1.029763e+00	3.367899e+01
1.051031e+00	3.227085e+01
1.072299e+00	3.085388e+01
1.093568e+00	2.970490e+01
1.114836e+00	2.848433e+01
1.136104e+00	2.720842e+01
1.157372e+00	2.582617e+01
1.178641e+00	2.455624e+01
1.199909e+00	2.343055e+01
1.221177e+00	2.224766e+01
1.242445e+00	2.096644e+01
1.263714e+00	1.967811e+01
1.284982e+00	1.857532e+01
1.306250e+00	1.752592e+01
1.327518e+00	1.639338e+01
1.348787e+00	1.523129e+01
1.370055e+00	1.409269e+01
1.391323e+00	1.316530e+01
1.412591e+00	1.223373e+01
1.433859e+00	1.122968e+01
1.455128e+00	1.018068e+01
1.476396e+00	9.266224e+00
1.497664e+00	8.539559e+00
1.518932e+00	7.722343e+00
1.540201e+00	6.884569e+00
1.561469e+00	6.029171e+00
1.582737e+00	5.459753e+00
1.604005e+00	4.880440e+00
1.625274e+00	4.282452e+00
1.646542e+00	3.609184e+00
1.667810e+00	3.042655e+00
1.689078e+00	2.652179e+00
1.710347e+00	2.223675e+00
1.731615e+00	1.759019e+00
1.752883e+00	1.264958e+00
1.774151e+00	1.020052e+00
1.795420e+00	7.797315e-01
1.816688e+00	5.453989e-01
1.837956e+00	2.045376e-01
1.859224e+00	-6.745427e-02
1.880492e+00	-1.080315e-01
1.901761e+00	-1.729884e-01
1.923029e+00	-2.897104e-01
1.944297e+00	-4.629733e-01
1.965565e+00	-4.069986e-01
1.986834e+00	-3.033808e-01
2.008102e+00	-2.151462e-01
2.029370e+00	-1.843051e-01
2.050638e+00	-1.402139e-01
2.071907e+00	-2.355958e-01
2.093175e+00	-4.680125e-01
2.114443e+00	-8.069840e-01
