# Supplementary material for: Phospholipids are imported into mitochondria by VDAC, a dimeric beta barrel scramblase
Source: Nat Commun. 2023 Dec 8;14:8115. doi: 10.1038/s41467-023-43570-y (PMC10709637; doi:10.1038/s41467-023-43570-y)
Supplement: Supplementary file 6 — Source Data [file 41467_2023_43570_MOESM6_ESM.zip › Fig S13/m2_monomer_up_p1.dat]

# This file was created Sat Nov 28 11:05:52 2020
# Created by:
#                   :-) GROMACS - gmx wham, VERSION 5.1.4 (-:
# 
# Executable:   /software/ncbr/softrepo/common/gromacs/5.1.4-plumed2.3/x86_64/para/bin/gmx_mpi_sse2
# Data prefix:  /software/ncbr/softrepo/common/gromacs/5.1.4-plumed2.3/x86_64/para
# Command line:
#   gmx_mpi_sse2 wham -it tpr_files.dat -if pullf_files.dat -o histfirsthalf -unit kJ -b 50 -e 4000000
# gmx wham is part of G R O M A C S:
#
# Glycine aRginine prOline Methionine Alanine Cystine Serine
#
@    title "Umbrella potential"
@    xaxis  label "\xx\f{} (nm)"
@    yaxis  label "E (kJ mol\S-1\N)"
@TYPE xy
-2.228518e+00	0.000000e+00
-2.207144e+00	1.483579e-01
-2.185770e+00	2.583692e-01
-2.164396e+00	2.288909e-01
-2.143022e+00	1.359587e-01
-2.121648e+00	1.451282e-02
-2.100274e+00	-1.457337e-01
-2.078900e+00	-3.365929e-01
-2.057526e+00	-5.794543e-01
-2.036152e+00	-7.071861e-01
-2.014778e+00	-7.099149e-01
-1.993404e+00	-7.515800e-01
-1.972030e+00	-8.597989e-01
-1.950656e+00	-9.567584e-01
-1.929282e+00	-8.912790e-01
-1.907908e+00	-8.118685e-01
-1.886533e+00	-7.796405e-01
-1.865159e+00	-7.879347e-01
-1.843785e+00	-7.428566e-01
-1.822411e+00	-5.577686e-01
-1.801037e+00	-4.244309e-01
-1.779663e+00	-3.286089e-01
-1.758289e+00	-2.938824e-01
-1.736915e+00	-1.583990e-01
-1.715541e+00	4.957972e-03
-1.694167e+00	1.008646e-01
-1.672793e+00	1.271718e-01
-1.651419e+00	1.222881e-01
-1.630045e+00	3.271634e-01
-1.608671e+00	4.913359e-01
-1.587297e+00	5.800688e-01
-1.565923e+00	6.024516e-01
-1.544549e+00	6.516841e-01
-1.523175e+00	8.028846e-01
-1.501801e+00	9.286495e-01
-1.480427e+00	1.017244e+00
-1.459053e+00	1.078255e+00
-1.437679e+00	1.327918e+00
-1.416305e+00	1.643713e+00
-1.394931e+00	1.952605e+00
-1.373557e+00	2.224204e+00
-1.352182e+00	2.566520e+00
-1.330808e+00	3.115306e+00
-1.309434e+00	3.655262e+00
-1.288060e+00	4.154730e+00
-1.266686e+00	4.603508e+00
-1.245312e+00	5.104804e+00
-1.223938e+00	5.624415e+00
-1.202564e+00	6.025894e+00
-1.181190e+00	6.304095e+00
-1.159816e+00	6.512684e+00
-1.138442e+00	6.912398e+00
-1.117068e+00	7.370453e+00
-1.095694e+00	7.795709e+00
-1.074320e+00	8.223594e+00
-1.052946e+00	8.724551e+00
-1.031572e+00	9.389334e+00
-1.010198e+00	1.007480e+01
-9.888238e-01	1.074741e+01
-9.674498e-01	1.139937e+01
-9.460757e-01	1.215424e+01
-9.247017e-01	1.293799e+01
-9.033276e-01	1.366541e+01
-8.819536e-01	1.433330e+01
-8.605796e-01	1.499911e+01
-8.392055e-01	1.575354e+01
-8.178315e-01	1.651816e+01
-7.964574e-01	1.728928e+01
-7.750834e-01	1.808820e+01
-7.537094e-01	1.892104e+01
-7.323353e-01	1.977206e+01
-7.109613e-01	2.063585e+01
-6.895872e-01	2.148739e+01
-6.682132e-01	2.232989e+01
-6.468392e-01	2.311682e+01
-6.254651e-01	2.383307e+01
-6.040911e-01	2.449229e+01
-5.827170e-01	2.502425e+01
-5.613430e-01	2.539263e+01
-5.399690e-01	2.572028e+01
-5.185949e-01	2.596097e+01
-4.972209e-01	2.609968e+01
-4.758469e-01	2.622546e+01
-4.544728e-01	2.633352e+01
-4.330988e-01	2.640479e+01
-4.117247e-01	2.637361e+01
-3.903507e-01	2.618491e+01
-3.689767e-01	2.588066e+01
-3.476026e-01	2.561479e+01
-3.262286e-01	2.547112e+01
-3.048545e-01	2.546426e+01
-2.834805e-01	2.557769e+01
-2.621065e-01	2.572279e+01
-2.407324e-01	2.587627e+01
-2.193584e-01	2.599863e+01
-1.979843e-01	2.613786e+01
-1.766103e-01	2.627833e+01
-1.552363e-01	2.649558e+01
-1.338622e-01	2.682118e+01
-1.124882e-01	2.728983e+01
-9.111414e-02	2.791451e+01
-6.974010e-02	2.865795e+01
-4.836606e-02	2.950717e+01
-2.699202e-02	3.035029e+01
-5.617979e-03	3.115877e+01
1.575606e-02	3.175308e+01
3.713010e-02	3.214085e+01
5.850414e-02	3.230509e+01
7.987818e-02	3.234882e+01
1.012522e-01	3.227753e+01
1.226263e-01	3.215551e+01
1.440003e-01	3.197289e+01
1.653743e-01	3.174486e+01
1.867484e-01	3.145956e+01
2.081224e-01	3.114828e+01
2.294965e-01	3.081920e+01
2.508705e-01	3.051916e+01
2.722445e-01	3.023915e+01
2.936186e-01	2.995868e+01
3.149926e-01	2.967288e+01
3.363667e-01	2.931635e+01
3.577407e-01	2.887943e+01
3.791147e-01	2.835620e+01
4.004888e-01	2.773057e+01
4.218628e-01	2.703123e+01
4.432369e-01	2.638560e+01
4.646109e-01	2.584384e+01
4.859849e-01	2.546494e+01
5.073590e-01	2.512585e+01
5.287330e-01	2.474809e+01
5.501071e-01	2.427076e+01
5.714811e-01	2.371748e+01
5.928551e-01	2.309569e+01
6.142292e-01	2.249547e+01
6.356032e-01	2.175472e+01
6.569773e-01	2.091397e+01
6.783513e-01	2.003456e+01
6.997253e-01	1.910945e+01
7.210994e-01	1.814646e+01
7.424734e-01	1.724967e+01
7.638474e-01	1.627108e+01
7.852215e-01	1.532570e+01
8.065955e-01	1.452220e+01
8.279696e-01	1.363873e+01
8.493436e-01	1.278128e+01
8.707176e-01	1.200253e+01
8.920917e-01	1.121434e+01
9.134657e-01	1.044790e+01
9.348398e-01	9.687086e+00
9.562138e-01	8.935203e+00
9.775878e-01	8.174174e+00
9.989619e-01	7.408921e+00
1.020336e+00	6.640534e+00
1.041710e+00	5.831547e+00
1.063084e+00	5.005477e+00
1.084458e+00	4.301954e+00
1.105832e+00	3.538134e+00
1.127206e+00	2.692278e+00
1.148580e+00	1.762352e+00
1.169954e+00	9.388775e-01
1.191328e+00	3.159501e-01
1.212702e+00	-2.858390e-01
1.234076e+00	-8.540710e-01
1.255450e+00	-1.343673e+00
1.276824e+00	-1.594679e+00
1.298198e+00	-1.806721e+00
1.319572e+00	-2.027064e+00
1.340947e+00	-2.296680e+00
1.362321e+00	-2.507263e+00
1.383695e+00	-2.620609e+00
1.405069e+00	-2.783481e+00
1.426443e+00	-3.007548e+00
1.447817e+00	-3.265752e+00
1.469191e+00	-3.370156e+00
1.490565e+00	-3.427312e+00
1.511939e+00	-3.549511e+00
1.533313e+00	-3.710776e+00
1.554687e+00	-3.836434e+00
1.576061e+00	-3.780778e+00
1.597435e+00	-3.746534e+00
1.618809e+00	-3.756751e+00
1.640183e+00	-3.809134e+00
1.661557e+00	-3.728667e+00
1.682931e+00	-3.570319e+00
1.704305e+00	-3.472572e+00
1.725679e+00	-3.442842e+00
1.747053e+00	-3.440733e+00
1.768427e+00	-3.258748e+00
1.789801e+00	-3.061740e+00
1.811175e+00	-2.929427e+00
1.832549e+00	-2.872473e+00
1.853923e+00	-2.728732e+00
1.875298e+00	-2.444663e+00
1.896672e+00	-2.206104e+00
1.918046e+00	-2.009588e+00
1.939420e+00	-1.868809e+00
1.960794e+00	-1.748879e+00
1.982168e+00	-1.647245e+00
2.003542e+00	-1.599305e+00
2.024916e+00	-1.705506e+00
