# Supplementary material for: Phospholipids are imported into mitochondria by VDAC, a dimeric beta barrel scramblase
Source: Nat Commun. 2023 Dec 8;14:8115. doi: 10.1038/s41467-023-43570-y (PMC10709637; doi:10.1038/s41467-023-43570-y)
Supplement: Supplementary file 6 — Source Data [file 41467_2023_43570_MOESM6_ESM.zip › Fig S13/m2_monomer_up_p2.dat]

# This file was created Sat Nov 28 11:18:39 2020
# Created by:
#                   :-) GROMACS - gmx wham, VERSION 5.1.4 (-:
# 
# Executable:   /software/ncbr/softrepo/common/gromacs/5.1.4-plumed2.3/x86_64/para/bin/gmx_mpi_sse2
# Data prefix:  /software/ncbr/softrepo/common/gromacs/5.1.4-plumed2.3/x86_64/para
# Command line:
#   gmx_mpi_sse2 wham -it tpr_files.dat -if pullf_files.dat -o histsecondhalf -unit kJ -b 4000001 -e 8000000
# gmx wham is part of G R O M A C S:
#
# Glycine aRginine prOline Methionine Alanine Cystine Serine
#
@    title "Umbrella potential"
@    xaxis  label "\xx\f{} (nm)"
@    yaxis  label "E (kJ mol\S-1\N)"
@TYPE xy
-2.228322e+00	0.000000e+00
-2.206880e+00	-1.625757e+00
-2.185438e+00	-1.585309e+00
-2.163996e+00	-1.661686e+00
-2.142553e+00	-1.761843e+00
-2.121111e+00	-1.892962e+00
-2.099669e+00	-2.057871e+00
-2.078227e+00	-2.247927e+00
-2.056784e+00	-2.475787e+00
-2.035342e+00	-2.606054e+00
-2.013900e+00	-2.649740e+00
-1.992458e+00	-2.748948e+00
-1.971016e+00	-2.887423e+00
-1.949573e+00	-3.022458e+00
-1.928131e+00	-2.956508e+00
-1.906689e+00	-2.881500e+00
-1.885247e+00	-2.855995e+00
-1.863805e+00	-2.888638e+00
-1.842362e+00	-2.816158e+00
-1.820920e+00	-2.615866e+00
-1.799478e+00	-2.455752e+00
-1.778036e+00	-2.357936e+00
-1.756594e+00	-2.280680e+00
-1.735151e+00	-2.059937e+00
-1.713709e+00	-1.815774e+00
-1.692267e+00	-1.653205e+00
-1.670825e+00	-1.567511e+00
-1.649383e+00	-1.480246e+00
-1.627940e+00	-1.258549e+00
-1.606498e+00	-1.067149e+00
-1.585056e+00	-9.561933e-01
-1.563614e+00	-9.206840e-01
-1.542171e+00	-8.023659e-01
-1.520729e+00	-5.959447e-01
-1.499287e+00	-4.519131e-01
-1.477845e+00	-3.382025e-01
-1.456403e+00	-2.366385e-01
-1.434960e+00	4.128829e-02
-1.413518e+00	3.625684e-01
-1.392076e+00	6.621635e-01
-1.370634e+00	9.447335e-01
-1.349192e+00	1.316024e+00
-1.327749e+00	1.833418e+00
-1.306307e+00	2.344597e+00
-1.284865e+00	2.828668e+00
-1.263423e+00	3.267737e+00
-1.241981e+00	3.805342e+00
-1.220538e+00	4.326744e+00
-1.199096e+00	4.722353e+00
-1.177654e+00	4.981874e+00
-1.156212e+00	5.177236e+00
-1.134770e+00	5.576451e+00
-1.113327e+00	5.980462e+00
-1.091885e+00	6.347833e+00
-1.070443e+00	6.704742e+00
-1.049001e+00	7.192035e+00
-1.027558e+00	7.852784e+00
-1.006116e+00	8.501593e+00
-9.846741e-01	9.135469e+00
-9.632318e-01	9.785716e+00
-9.417896e-01	1.060707e+01
-9.203474e-01	1.143214e+01
-8.989052e-01	1.217717e+01
-8.774630e-01	1.285377e+01
-8.560208e-01	1.354999e+01
-8.345786e-01	1.439149e+01
-8.131364e-01	1.520673e+01
-7.916942e-01	1.600297e+01
-7.702520e-01	1.682758e+01
-7.488098e-01	1.767543e+01
-7.273676e-01	1.854154e+01
-7.059253e-01	1.941367e+01
-6.844831e-01	2.027003e+01
-6.630409e-01	2.109658e+01
-6.415987e-01	2.184940e+01
-6.201565e-01	2.252616e+01
-5.987143e-01	2.315274e+01
-5.772721e-01	2.361582e+01
-5.558299e-01	2.394393e+01
-5.343877e-01	2.424536e+01
-5.129455e-01	2.444237e+01
-4.915033e-01	2.456325e+01
-4.700611e-01	2.466591e+01
-4.486188e-01	2.475575e+01
-4.271766e-01	2.481252e+01
-4.057344e-01	2.480527e+01
-3.842922e-01	2.466742e+01
-3.628500e-01	2.443789e+01
-3.414078e-01	2.420684e+01
-3.199656e-01	2.410839e+01
-2.985234e-01	2.412141e+01
-2.770812e-01	2.422747e+01
-2.556390e-01	2.435141e+01
-2.341968e-01	2.448607e+01
-2.127546e-01	2.459506e+01
-1.913123e-01	2.470537e+01
-1.698701e-01	2.485760e+01
-1.484279e-01	2.510339e+01
-1.269857e-01	2.549701e+01
-1.055435e-01	2.601350e+01
-8.410130e-02	2.667357e+01
-6.265909e-02	2.743497e+01
-4.121689e-02	2.828840e+01
-1.977468e-02	2.911237e+01
1.667531e-03	2.983189e+01
2.310974e-02	3.033185e+01
4.455195e-02	3.059355e+01
6.599416e-02	3.065319e+01
8.743636e-02	3.059772e+01
1.088786e-01	3.045419e+01
1.303208e-01	3.025200e+01
1.517630e-01	2.999156e+01
1.732052e-01	2.967972e+01
1.946474e-01	2.933513e+01
2.160896e-01	2.898634e+01
2.375318e-01	2.866518e+01
2.589740e-01	2.836627e+01
2.804162e-01	2.807762e+01
3.018584e-01	2.774780e+01
3.233007e-01	2.741629e+01
3.447429e-01	2.701318e+01
3.661851e-01	2.653342e+01
3.876273e-01	2.594846e+01
4.090695e-01	2.530320e+01
4.305117e-01	2.461070e+01
4.519539e-01	2.399596e+01
4.733961e-01	2.351316e+01
4.948383e-01	2.313374e+01
5.162805e-01	2.277109e+01
5.377227e-01	2.235997e+01
5.591649e-01	2.189868e+01
5.806072e-01	2.133688e+01
6.020494e-01	2.072372e+01
6.234916e-01	2.004868e+01
6.449338e-01	1.921598e+01
6.663760e-01	1.833032e+01
6.878182e-01	1.742888e+01
7.092604e-01	1.647145e+01
7.307026e-01	1.554816e+01
7.521448e-01	1.462755e+01
7.735870e-01	1.363301e+01
7.950292e-01	1.276711e+01
8.164714e-01	1.192584e+01
8.379137e-01	1.101683e+01
8.593559e-01	1.022075e+01
8.807981e-01	9.446124e+00
9.022403e-01	8.658522e+00
9.236825e-01	7.871132e+00
9.451247e-01	7.103025e+00
9.665669e-01	6.335384e+00
9.880091e-01	5.559761e+00
1.009451e+00	4.794642e+00
1.030894e+00	3.986058e+00
1.052336e+00	3.122209e+00
1.073778e+00	2.340780e+00
1.095220e+00	1.611248e+00
1.116662e+00	8.128725e-01
1.138105e+00	-7.733092e-02
1.159547e+00	-9.839287e-01
1.180989e+00	-1.631879e+00
1.202431e+00	-2.218113e+00
1.223873e+00	-2.789067e+00
1.245316e+00	-3.345808e+00
1.266758e+00	-3.735512e+00
1.288200e+00	-3.961886e+00
1.309642e+00	-4.207656e+00
1.331084e+00	-4.499897e+00
1.352527e+00	-4.797711e+00
1.373969e+00	-4.927367e+00
1.395411e+00	-5.076331e+00
1.416853e+00	-5.284106e+00
1.438295e+00	-5.546707e+00
1.459738e+00	-5.746321e+00
1.481180e+00	-5.818801e+00
1.502622e+00	-5.921420e+00
1.524064e+00	-6.085124e+00
1.545507e+00	-6.298933e+00
1.566949e+00	-6.295362e+00
1.588391e+00	-6.224869e+00
1.609833e+00	-6.206676e+00
1.631275e+00	-6.255095e+00
1.652718e+00	-6.247140e+00
1.674160e+00	-6.095062e+00
1.695602e+00	-5.985984e+00
1.717044e+00	-5.927645e+00
1.738486e+00	-5.941935e+00
1.759929e+00	-5.845849e+00
1.781371e+00	-5.646135e+00
1.802813e+00	-5.509611e+00
1.824255e+00	-5.427222e+00
1.845697e+00	-5.373529e+00
1.867140e+00	-5.139565e+00
1.888582e+00	-4.889161e+00
1.910024e+00	-4.710002e+00
1.931466e+00	-4.563645e+00
1.952908e+00	-4.477141e+00
1.974351e+00	-4.415747e+00
1.995793e+00	-4.362085e+00
2.017235e+00	-4.432915e+00
2.038677e+00	-3.463215e+00
