# Supplementary material for: Phospholipids are imported into mitochondria by VDAC, a dimeric beta barrel scramblase
Source: Nat Commun. 2023 Dec 8;14:8115. doi: 10.1038/s41467-023-43570-y (PMC10709637; doi:10.1038/s41467-023-43570-y)
Supplement: Supplementary file 6 — Source Data [file 41467_2023_43570_MOESM6_ESM.zip › Fig S13/m3_dimer_down_p2_ljoff.dat]

# This file was created Sun Oct  2 08:26:17 2022
# Created by:
#                   :-) GROMACS - gmx wham, VERSION 5.1.4 (-:
# 
# Executable:   /software/ncbr/softrepo/common/gromacs/5.1.4-plumed2.3/x86_64/para/bin/gmx_mpi_sse2
# Data prefix:  /software/ncbr/softrepo/common/gromacs/5.1.4-plumed2.3/x86_64/para
# Command line:
#   gmx_mpi_sse2 wham -it tpr_files.dat -if pullf_files.dat -o G2 -hist histo2 -unit kJ -b 2000001 -e 4000000
# gmx wham is part of G R O M A C S:
#
# Gnomes, ROck Monsters And Chili Sauce
#
@    title "Umbrella potential"
@    xaxis  label "\xx\f{} (nm)"
@    yaxis  label "E (kJ mol\S-1\N)"
@TYPE xy
-2.211623e+00	0.000000e+00
-2.188363e+00	2.934747e+00
-2.165103e+00	1.945882e+00
-2.141843e+00	2.055302e+00
-2.118583e+00	1.822770e+00
-2.095323e+00	1.525188e+00
-2.072063e+00	1.332971e+00
-2.048803e+00	1.076243e+00
-2.025544e+00	9.518516e-01
-2.002284e+00	7.783696e-01
-1.979024e+00	6.516451e-01
-1.955764e+00	4.437367e-01
-1.932504e+00	2.963641e-01
-1.909244e+00	1.338070e-01
-1.885984e+00	-1.413620e-02
-1.862724e+00	-1.600235e-01
-1.839464e+00	-2.738628e-01
-1.816204e+00	-3.989943e-01
-1.792944e+00	-4.539551e-01
-1.769684e+00	-5.155997e-01
-1.746424e+00	-5.546868e-01
-1.723164e+00	-5.924712e-01
-1.699904e+00	-6.295443e-01
-1.676644e+00	-6.834724e-01
-1.653384e+00	-6.551851e-01
-1.630125e+00	-6.506815e-01
-1.606865e+00	-6.396023e-01
-1.583605e+00	-6.329952e-01
-1.560345e+00	-5.938983e-01
-1.537085e+00	-5.839035e-01
-1.513825e+00	-5.660252e-01
-1.490565e+00	-5.878644e-01
-1.467305e+00	-5.412349e-01
-1.444045e+00	-4.674641e-01
-1.420785e+00	-3.903768e-01
-1.397525e+00	-2.857939e-01
-1.374265e+00	-1.325205e-01
-1.351005e+00	-3.540155e-02
-1.327745e+00	1.065910e-01
-1.304485e+00	2.475980e-01
-1.281225e+00	3.732558e-01
-1.257965e+00	5.769174e-01
-1.234706e+00	7.223198e-01
-1.211446e+00	8.842658e-01
-1.188186e+00	1.030720e+00
-1.164926e+00	1.225893e+00
-1.141666e+00	1.495992e+00
-1.118406e+00	1.731065e+00
-1.095146e+00	2.021501e+00
-1.071886e+00	2.298167e+00
-1.048626e+00	2.589125e+00
-1.025366e+00	2.894289e+00
-1.002106e+00	3.165675e+00
-9.788462e-01	3.427436e+00
-9.555863e-01	3.749419e+00
-9.323263e-01	4.070305e+00
-9.090664e-01	4.396176e+00
-8.858065e-01	4.726820e+00
-8.625465e-01	5.042747e+00
-8.392866e-01	5.417726e+00
-8.160266e-01	5.761708e+00
-7.927667e-01	6.164155e+00
-7.695068e-01	6.546716e+00
-7.462468e-01	6.952796e+00
-7.229869e-01	7.363171e+00
-6.997269e-01	7.761270e+00
-6.764670e-01	8.172732e+00
-6.532071e-01	8.571610e+00
-6.299471e-01	8.988877e+00
-6.066872e-01	9.449333e+00
-5.834272e-01	9.941889e+00
-5.601673e-01	1.042810e+01
-5.369074e-01	1.092141e+01
-5.136474e-01	1.141997e+01
-4.903875e-01	1.190731e+01
-4.671275e-01	1.235902e+01
-4.438676e-01	1.281337e+01
-4.206077e-01	1.326920e+01
-3.973477e-01	1.372398e+01
-3.740878e-01	1.419697e+01
-3.508278e-01	1.469406e+01
-3.275679e-01	1.522204e+01
-3.043079e-01	1.573570e+01
-2.810480e-01	1.615730e+01
-2.577881e-01	1.653366e+01
-2.345281e-01	1.694750e+01
-2.112682e-01	1.739975e+01
-1.880082e-01	1.788024e+01
-1.647483e-01	1.827262e+01
-1.414884e-01	1.861696e+01
-1.182284e-01	1.891869e+01
-9.496849e-02	1.913109e+01
-7.170855e-02	1.934710e+01
-4.844861e-02	1.956277e+01
-2.518867e-02	1.977237e+01
-1.928728e-03	2.014069e+01
2.133121e-02	2.039234e+01
4.459115e-02	2.052785e+01
6.785109e-02	2.056016e+01
9.111103e-02	2.065287e+01
1.143710e-01	2.070705e+01
1.376309e-01	2.072100e+01
1.608909e-01	2.062140e+01
1.841508e-01	2.045119e+01
2.074107e-01	2.022372e+01
2.306707e-01	2.002358e+01
2.539306e-01	1.981449e+01
2.771906e-01	1.956781e+01
3.004505e-01	1.927120e+01
3.237104e-01	1.900719e+01
3.469704e-01	1.872650e+01
3.702303e-01	1.844587e+01
3.934903e-01	1.817395e+01
4.167502e-01	1.786716e+01
4.400101e-01	1.759292e+01
4.632701e-01	1.732825e+01
4.865300e-01	1.701359e+01
5.097900e-01	1.674710e+01
5.330499e-01	1.638639e+01
5.563098e-01	1.602965e+01
5.795698e-01	1.563884e+01
6.028297e-01	1.519132e+01
6.260897e-01	1.483631e+01
6.493496e-01	1.445583e+01
6.726095e-01	1.406027e+01
6.958695e-01	1.361804e+01
7.191294e-01	1.319799e+01
7.423894e-01	1.277696e+01
7.656493e-01	1.236018e+01
7.889092e-01	1.193972e+01
8.121692e-01	1.148489e+01
8.354291e-01	1.104349e+01
8.586891e-01	1.059056e+01
8.819490e-01	1.012277e+01
9.052089e-01	9.635748e+00
9.284689e-01	9.199865e+00
9.517288e-01	8.746508e+00
9.749888e-01	8.283485e+00
9.982487e-01	7.883417e+00
1.021509e+00	7.452281e+00
1.044769e+00	6.998475e+00
1.068029e+00	6.573191e+00
1.091288e+00	6.179403e+00
1.114548e+00	5.688388e+00
1.137808e+00	5.232306e+00
1.161068e+00	4.793162e+00
1.184328e+00	4.363294e+00
1.207588e+00	3.955247e+00
1.230848e+00	3.534555e+00
1.254108e+00	3.145718e+00
1.277368e+00	2.751163e+00
1.300628e+00	2.386090e+00
1.323888e+00	2.045339e+00
1.347148e+00	1.695669e+00
1.370408e+00	1.381418e+00
1.393668e+00	1.024633e+00
1.416928e+00	7.367901e-01
1.440188e+00	4.689412e-01
1.463448e+00	1.533926e-01
1.486707e+00	-1.687347e-01
1.509967e+00	-4.315648e-01
1.533227e+00	-7.497472e-01
1.556487e+00	-1.030899e+00
1.579747e+00	-1.253024e+00
1.603007e+00	-1.497222e+00
1.626267e+00	-1.711768e+00
1.649527e+00	-1.906618e+00
1.672787e+00	-2.100158e+00
1.696047e+00	-2.323310e+00
1.719307e+00	-2.468155e+00
1.742567e+00	-2.687522e+00
1.765827e+00	-2.848258e+00
1.789087e+00	-3.030737e+00
1.812347e+00	-3.120447e+00
1.835607e+00	-3.293564e+00
1.858866e+00	-3.379810e+00
1.882126e+00	-3.436771e+00
1.905386e+00	-3.534387e+00
1.928646e+00	-3.569886e+00
1.951906e+00	-3.594942e+00
1.975166e+00	-3.588490e+00
1.998426e+00	-3.614535e+00
2.021686e+00	-3.646484e+00
2.044946e+00	-3.602760e+00
2.068206e+00	-3.655175e+00
2.091466e+00	-3.643007e+00
2.114726e+00	-3.636013e+00
2.137986e+00	-3.612999e+00
2.161246e+00	-3.580674e+00
2.184506e+00	-3.536302e+00
2.207766e+00	-3.418195e+00
2.231026e+00	-3.368564e+00
2.254285e+00	-3.356303e+00
2.277545e+00	-3.268002e+00
2.300805e+00	-3.084315e+00
2.324065e+00	-3.118684e+00
2.347325e+00	-3.078624e+00
2.370585e+00	-2.909775e+00
2.393845e+00	-3.828941e+00
2.417105e+00	2.379750e+00
