# Supplementary material for: Phospholipids are imported into mitochondria by VDAC, a dimeric beta barrel scramblase
Source: Nat Commun. 2023 Dec 8;14:8115. doi: 10.1038/s41467-023-43570-y (PMC10709637; doi:10.1038/s41467-023-43570-y)
Supplement: Supplementary file 6 — Source Data [file 41467_2023_43570_MOESM6_ESM.zip › Fig S13/m3_monomer_up_p1_ljoff.dat]

# This file was created Tue Oct  4 09:36:22 2022
# Created by:
#                   :-) GROMACS - gmx wham, VERSION 5.1.4 (-:
# 
# Executable:   /software/ncbr/softrepo/common/gromacs/5.1.4-plumed2.3/x86_64/para/bin/gmx_mpi_sse2
# Data prefix:  /software/ncbr/softrepo/common/gromacs/5.1.4-plumed2.3/x86_64/para
# Command line:
#   gmx_mpi_sse2 wham -it tpr_files.dat -if pullf_files.dat -o G1 -hist histo1 -unit kJ -b 50 -e 1000000
# gmx wham is part of G R O M A C S:
#
# Gromacs Runs On Most of All Computer Systems
#
@    title "Umbrella potential"
@    xaxis  label "\xx\f{} (nm)"
@    yaxis  label "E (kJ mol\S-1\N)"
@TYPE xy
-2.220676e+00	0.000000e+00
-2.197417e+00	1.758516e+00
-2.174158e+00	1.159565e+00
-2.150899e+00	1.021589e+00
-2.127640e+00	5.519357e-01
-2.104381e+00	3.756828e-01
-2.081123e+00	1.650154e-01
-2.057864e+00	-3.955289e-02
-2.034605e+00	-2.299169e-01
-2.011346e+00	-4.433036e-01
-1.988087e+00	-6.547611e-01
-1.964828e+00	-8.621814e-01
-1.941570e+00	-1.024208e+00
-1.918311e+00	-1.171624e+00
-1.895052e+00	-1.304366e+00
-1.871793e+00	-1.427614e+00
-1.848534e+00	-1.548058e+00
-1.825275e+00	-1.650495e+00
-1.802016e+00	-1.735933e+00
-1.778758e+00	-1.798380e+00
-1.755499e+00	-1.879748e+00
-1.732240e+00	-1.911197e+00
-1.708981e+00	-1.926021e+00
-1.685722e+00	-1.939324e+00
-1.662463e+00	-1.919427e+00
-1.639205e+00	-1.895145e+00
-1.615946e+00	-1.853292e+00
-1.592687e+00	-1.808408e+00
-1.569428e+00	-1.748337e+00
-1.546169e+00	-1.663444e+00
-1.522910e+00	-1.583048e+00
-1.499652e+00	-1.477450e+00
-1.476393e+00	-1.364566e+00
-1.453134e+00	-1.241562e+00
-1.429875e+00	-1.100573e+00
-1.406616e+00	-9.516481e-01
-1.383357e+00	-8.034192e-01
-1.360099e+00	-6.122208e-01
-1.336840e+00	-4.294408e-01
-1.313581e+00	-2.077557e-01
-1.290322e+00	2.820809e-02
-1.267063e+00	2.622524e-01
-1.243804e+00	5.031844e-01
-1.220545e+00	7.605718e-01
-1.197287e+00	1.003540e+00
-1.174028e+00	1.274015e+00
-1.150769e+00	1.546214e+00
-1.127510e+00	1.833791e+00
-1.104251e+00	2.155462e+00
-1.080992e+00	2.463698e+00
-1.057734e+00	2.818714e+00
-1.034475e+00	3.151709e+00
-1.011216e+00	3.533659e+00
-9.879571e-01	3.886006e+00
-9.646982e-01	4.282966e+00
-9.414394e-01	4.672280e+00
-9.181805e-01	5.093711e+00
-8.949217e-01	5.508953e+00
-8.716628e-01	5.952154e+00
-8.484040e-01	6.373867e+00
-8.251452e-01	6.821660e+00
-8.018863e-01	7.274061e+00
-7.786275e-01	7.715151e+00
-7.553686e-01	8.197559e+00
-7.321098e-01	8.666989e+00
-7.088510e-01	9.149285e+00
-6.855921e-01	9.681355e+00
-6.623333e-01	1.019978e+01
-6.390744e-01	1.072674e+01
-6.158156e-01	1.127030e+01
-5.925568e-01	1.186331e+01
-5.692979e-01	1.249803e+01
-5.460391e-01	1.310670e+01
-5.227802e-01	1.372780e+01
-4.995214e-01	1.438994e+01
-4.762626e-01	1.506912e+01
-4.530037e-01	1.577960e+01
-4.297449e-01	1.648747e+01
-4.064860e-01	1.721126e+01
-3.832272e-01	1.795057e+01
-3.599683e-01	1.870945e+01
-3.367095e-01	1.949942e+01
-3.134507e-01	2.030183e+01
-2.901918e-01	2.112044e+01
-2.669330e-01	2.193292e+01
-2.436741e-01	2.277420e+01
-2.204153e-01	2.361360e+01
-1.971565e-01	2.448392e+01
-1.738976e-01	2.535892e+01
-1.506388e-01	2.626338e+01
-1.273799e-01	2.717429e+01
-1.041211e-01	2.808228e+01
-8.086225e-02	2.900860e+01
-5.760341e-02	2.992960e+01
-3.434457e-02	3.084507e+01
-1.108573e-02	3.176453e+01
1.217311e-02	3.267688e+01
3.543195e-02	3.358006e+01
5.869079e-02	3.445824e+01
8.194963e-02	3.530357e+01
1.052085e-01	3.607696e+01
1.284673e-01	3.668748e+01
1.517262e-01	3.714080e+01
1.749850e-01	3.738785e+01
1.982438e-01	3.749694e+01
2.215027e-01	3.745122e+01
2.447615e-01	3.722865e+01
2.680204e-01	3.684470e+01
2.912792e-01	3.635251e+01
3.145380e-01	3.575219e+01
3.377969e-01	3.510911e+01
3.610557e-01	3.443995e+01
3.843146e-01	3.375292e+01
4.075734e-01	3.306715e+01
4.308322e-01	3.234192e+01
4.540911e-01	3.159679e+01
4.773499e-01	3.086426e+01
5.006088e-01	3.015631e+01
5.238676e-01	2.945096e+01
5.471265e-01	2.875536e+01
5.703853e-01	2.805553e+01
5.936441e-01	2.731706e+01
6.169030e-01	2.663539e+01
6.401618e-01	2.595533e+01
6.634207e-01	2.526597e+01
6.866795e-01	2.455135e+01
7.099383e-01	2.385228e+01
7.331972e-01	2.316309e+01
7.564560e-01	2.248902e+01
7.797149e-01	2.179627e+01
8.029737e-01	2.110493e+01
8.262325e-01	2.039290e+01
8.494914e-01	1.970235e+01
8.727502e-01	1.902171e+01
8.960091e-01	1.834338e+01
9.192679e-01	1.768938e+01
9.425268e-01	1.700760e+01
9.657856e-01	1.634903e+01
9.890444e-01	1.568325e+01
1.012303e+00	1.502852e+01
1.035562e+00	1.437225e+01
1.058821e+00	1.371346e+01
1.082080e+00	1.305099e+01
1.105339e+00	1.242531e+01
1.128597e+00	1.176316e+01
1.151856e+00	1.113961e+01
1.175115e+00	1.049535e+01
1.198374e+00	9.883851e+00
1.221633e+00	9.290536e+00
1.244892e+00	8.710301e+00
1.268151e+00	8.131993e+00
1.291409e+00	7.581534e+00
1.314668e+00	7.039896e+00
1.337927e+00	6.502379e+00
1.361186e+00	5.992989e+00
1.384445e+00	5.473432e+00
1.407704e+00	4.988316e+00
1.430962e+00	4.503573e+00
1.454221e+00	4.034359e+00
1.477480e+00	3.571625e+00
1.500739e+00	3.136340e+00
1.523998e+00	2.748968e+00
1.547257e+00	2.351738e+00
1.570515e+00	1.973073e+00
1.593774e+00	1.627049e+00
1.617033e+00	1.304749e+00
1.640292e+00	9.767327e-01
1.663551e+00	6.716267e-01
1.686810e+00	4.042484e-01
1.710069e+00	1.577916e-01
1.733327e+00	-9.103097e-02
1.756586e+00	-2.991892e-01
1.779845e+00	-5.203212e-01
1.803104e+00	-6.914857e-01
1.826363e+00	-8.629403e-01
1.849622e+00	-1.024717e+00
1.872880e+00	-1.140772e+00
1.896139e+00	-1.248350e+00
1.919398e+00	-1.336919e+00
1.942657e+00	-1.391710e+00
1.965916e+00	-1.461973e+00
1.989175e+00	-1.476771e+00
2.012433e+00	-1.476977e+00
2.035692e+00	-1.478789e+00
2.058951e+00	-1.425947e+00
2.082210e+00	-1.372666e+00
2.105469e+00	-1.307064e+00
2.128728e+00	-1.221083e+00
2.151986e+00	-1.109554e+00
2.175245e+00	-1.002291e+00
2.198504e+00	-8.690177e-01
2.221763e+00	-7.145345e-01
2.245022e+00	-5.986911e-01
2.268281e+00	-4.039966e-01
2.291540e+00	-2.265119e-01
2.314798e+00	-5.169959e-02
2.338057e+00	1.995124e-02
2.361316e+00	5.734881e-01
2.384575e+00	1.091115e+00
2.407834e+00	4.593169e-01
