# Supplementary material for: Phospholipids are imported into mitochondria by VDAC, a dimeric beta barrel scramblase
Source: Nat Commun. 2023 Dec 8;14:8115. doi: 10.1038/s41467-023-43570-y (PMC10709637; doi:10.1038/s41467-023-43570-y)
Supplement: Supplementary file 6 — Source Data [file 41467_2023_43570_MOESM6_ESM.zip › Fig S13/m3_monomer_up_p1.dat]

# This file was created Tue Dec 28 17:12:23 2021
# Created by:
#                   :-) GROMACS - gmx wham, VERSION 5.1.4 (-:
# 
# Executable:   /software/ncbr/softrepo/common/gromacs/5.1.4-plumed2.3/x86_64/para/bin/gmx_mpi_sse2
# Data prefix:  /software/ncbr/softrepo/common/gromacs/5.1.4-plumed2.3/x86_64/para
# Command line:
#   gmx_mpi_sse2 wham -it tpr_files.dat -if pullf_files.dat -o G1 -hist histo1 -unit kJ -b 50 -e 2000000
# gmx wham is part of G R O M A C S:
#
# Good gRace! Old Maple Actually Chews Slate
#
@    title "Umbrella potential"
@    xaxis  label "\xx\f{} (nm)"
@    yaxis  label "E (kJ mol\S-1\N)"
@TYPE xy
-2.201486e+00	0.000000e+00
-2.179771e+00	-5.915915e-01
-2.158057e+00	-1.586837e+00
-2.136343e+00	-1.802387e+00
-2.114628e+00	-2.075023e+00
-2.092914e+00	-2.312153e+00
-2.071200e+00	-2.586868e+00
-2.049485e+00	-2.854277e+00
-2.027771e+00	-3.090408e+00
-2.006057e+00	-3.328849e+00
-1.984342e+00	-3.585881e+00
-1.962628e+00	-3.801725e+00
-1.940914e+00	-4.029140e+00
-1.919199e+00	-4.216251e+00
-1.897485e+00	-4.413172e+00
-1.875771e+00	-4.594957e+00
-1.854056e+00	-4.762525e+00
-1.832342e+00	-4.908348e+00
-1.810628e+00	-5.020513e+00
-1.788913e+00	-5.131115e+00
-1.767199e+00	-5.246075e+00
-1.745485e+00	-5.337772e+00
-1.723770e+00	-5.421601e+00
-1.702056e+00	-5.503787e+00
-1.680342e+00	-5.609310e+00
-1.658627e+00	-5.672442e+00
-1.636913e+00	-5.730992e+00
-1.615199e+00	-5.767048e+00
-1.593484e+00	-5.790300e+00
-1.571770e+00	-5.831477e+00
-1.550055e+00	-5.845586e+00
-1.528341e+00	-5.863533e+00
-1.506627e+00	-5.881891e+00
-1.484912e+00	-5.885432e+00
-1.463198e+00	-5.916439e+00
-1.441484e+00	-5.904821e+00
-1.419769e+00	-5.904064e+00
-1.398055e+00	-5.893233e+00
-1.376341e+00	-5.886731e+00
-1.354626e+00	-5.881028e+00
-1.332912e+00	-5.831360e+00
-1.311198e+00	-5.790972e+00
-1.289483e+00	-5.737795e+00
-1.267769e+00	-5.678824e+00
-1.246055e+00	-5.594742e+00
-1.224340e+00	-5.496168e+00
-1.202626e+00	-5.373978e+00
-1.180912e+00	-5.232442e+00
-1.159197e+00	-5.118066e+00
-1.137483e+00	-4.994608e+00
-1.115769e+00	-4.859932e+00
-1.094054e+00	-4.730422e+00
-1.072340e+00	-4.603605e+00
-1.050626e+00	-4.503555e+00
-1.028911e+00	-4.397180e+00
-1.007197e+00	-4.307019e+00
-9.854825e-01	-4.211865e+00
-9.637682e-01	-4.119194e+00
-9.420539e-01	-4.048290e+00
-9.203395e-01	-3.989103e+00
-8.986252e-01	-3.930858e+00
-8.769108e-01	-3.900678e+00
-8.551965e-01	-3.837750e+00
-8.334821e-01	-3.768309e+00
-8.117678e-01	-3.668575e+00
-7.900534e-01	-3.594935e+00
-7.683391e-01	-3.565921e+00
-7.466248e-01	-3.554820e+00
-7.249104e-01	-3.562750e+00
-7.031961e-01	-3.534591e+00
-6.814817e-01	-3.518275e+00
-6.597674e-01	-3.469646e+00
-6.380530e-01	-3.391143e+00
-6.163387e-01	-3.290737e+00
-5.946243e-01	-3.099256e+00
-5.729100e-01	-2.809948e+00
-5.511957e-01	-2.486333e+00
-5.294813e-01	-2.093620e+00
-5.077670e-01	-1.634523e+00
-4.860526e-01	-1.094939e+00
-4.643383e-01	-5.207959e-01
-4.426239e-01	1.058163e-01
-4.209096e-01	7.123598e-01
-3.991953e-01	1.280961e+00
-3.774809e-01	1.818371e+00
-3.557666e-01	2.351019e+00
-3.340522e-01	2.859038e+00
-3.123379e-01	3.339918e+00
-2.906235e-01	3.792781e+00
-2.689092e-01	4.206448e+00
-2.471948e-01	4.617796e+00
-2.254805e-01	4.970579e+00
-2.037662e-01	5.293822e+00
-1.820518e-01	5.590847e+00
-1.603375e-01	5.870087e+00
-1.386231e-01	6.139829e+00
-1.169088e-01	6.429702e+00
-9.519444e-02	6.741974e+00
-7.348009e-02	7.107250e+00
-5.176575e-02	7.500960e+00
-3.005140e-02	7.895615e+00
-8.337059e-03	8.254828e+00
1.337729e-02	8.534253e+00
3.509163e-02	8.746064e+00
5.680597e-02	8.893067e+00
7.852032e-02	9.002313e+00
1.002347e-01	9.106879e+00
1.219490e-01	9.223785e+00
1.436633e-01	9.374149e+00
1.653777e-01	9.562658e+00
1.870920e-01	9.741127e+00
2.088064e-01	9.867973e+00
2.305207e-01	9.879419e+00
2.522351e-01	9.684365e+00
2.739494e-01	9.148756e+00
2.956638e-01	8.341345e+00
3.173781e-01	7.476041e+00
3.390924e-01	6.732385e+00
3.608068e-01	6.189350e+00
3.825211e-01	5.957873e+00
4.042355e-01	6.047052e+00
4.259498e-01	6.407345e+00
4.476642e-01	6.991199e+00
4.693785e-01	7.714239e+00
4.910929e-01	8.404514e+00
5.128072e-01	8.916668e+00
5.345215e-01	9.131058e+00
5.562359e-01	9.085417e+00
5.779502e-01	8.826743e+00
5.996646e-01	8.451944e+00
6.213789e-01	8.091203e+00
6.430933e-01	7.748158e+00
6.648076e-01	7.438233e+00
6.865219e-01	7.189222e+00
7.082363e-01	7.002456e+00
7.299506e-01	6.831264e+00
7.516650e-01	6.662077e+00
7.733793e-01	6.466051e+00
7.950937e-01	6.212630e+00
8.168080e-01	5.912081e+00
8.385224e-01	5.555449e+00
8.602367e-01	5.156319e+00
8.819510e-01	4.742085e+00
9.036654e-01	4.318128e+00
9.253797e-01	3.896064e+00
9.470941e-01	3.509190e+00
9.688084e-01	3.128757e+00
9.905228e-01	2.734876e+00
1.012237e+00	2.388559e+00
1.033951e+00	2.023165e+00
1.055666e+00	1.704361e+00
1.077380e+00	1.384513e+00
1.099094e+00	1.056887e+00
1.120809e+00	7.394805e-01
1.142523e+00	4.007337e-01
1.164238e+00	7.419395e-02
1.185952e+00	-2.353916e-01
1.207666e+00	-5.722962e-01
1.229381e+00	-8.853764e-01
1.251095e+00	-1.233458e+00
1.272809e+00	-1.576646e+00
1.294524e+00	-1.922149e+00
1.316238e+00	-2.261831e+00
1.337952e+00	-2.602789e+00
1.359667e+00	-2.925973e+00
1.381381e+00	-3.256332e+00
1.403095e+00	-3.588949e+00
1.424810e+00	-3.892641e+00
1.446524e+00	-4.215525e+00
1.468238e+00	-4.501542e+00
1.489953e+00	-4.749254e+00
1.511667e+00	-4.986053e+00
1.533381e+00	-5.185773e+00
1.555096e+00	-5.362879e+00
1.576810e+00	-5.506567e+00
1.598524e+00	-5.589572e+00
1.620239e+00	-5.656516e+00
1.641953e+00	-5.711808e+00
1.663667e+00	-5.745114e+00
1.685382e+00	-5.778732e+00
1.707096e+00	-5.814059e+00
1.728810e+00	-5.859557e+00
1.750525e+00	-5.885542e+00
1.772239e+00	-5.888131e+00
1.793953e+00	-5.886274e+00
1.815668e+00	-5.860973e+00
1.837382e+00	-5.828556e+00
1.859097e+00	-5.786944e+00
1.880811e+00	-5.708701e+00
1.902525e+00	-5.634591e+00
1.924240e+00	-5.544415e+00
1.945954e+00	-5.453221e+00
1.967668e+00	-5.358434e+00
1.989383e+00	-5.274505e+00
2.011097e+00	-5.189829e+00
2.032811e+00	-5.059878e+00
2.054526e+00	-5.141712e+00
2.076240e+00	-4.711187e+00
2.097954e+00	-4.641068e+00
2.119669e+00	-3.291262e+00
