# Supplementary material for: Phospholipids are imported into mitochondria by VDAC, a dimeric beta barrel scramblase
Source: Nat Commun. 2023 Dec 8;14:8115. doi: 10.1038/s41467-023-43570-y (PMC10709637; doi:10.1038/s41467-023-43570-y)
Supplement: Supplementary file 6 — Source Data [file 41467_2023_43570_MOESM6_ESM.zip › Fig S13/m3_monomer_up_p2.dat]

# This file was created Tue Dec 28 17:15:49 2021
# Created by:
#                   :-) GROMACS - gmx wham, VERSION 5.1.4 (-:
# 
# Executable:   /software/ncbr/softrepo/common/gromacs/5.1.4-plumed2.3/x86_64/para/bin/gmx_mpi_sse2
# Data prefix:  /software/ncbr/softrepo/common/gromacs/5.1.4-plumed2.3/x86_64/para
# Command line:
#   gmx_mpi_sse2 wham -it tpr_files.dat -if pullf_files.dat -o G2 -hist histo2 -unit kJ -b 2000001 -e 4000000
# gmx wham is part of G R O M A C S:
#
# Grunge ROck MAChoS
#
@    title "Umbrella potential"
@    xaxis  label "\xx\f{} (nm)"
@    yaxis  label "E (kJ mol\S-1\N)"
@TYPE xy
-2.215225e+00	0.000000e+00
-2.193362e+00	2.108084e-01
-2.171500e+00	-6.443348e-02
-2.149638e+00	-1.940758e-02
-2.127775e+00	-1.739722e-01
-2.105913e+00	-5.747820e-01
-2.084050e+00	-8.392837e-01
-2.062188e+00	-1.123716e+00
-2.040326e+00	-1.382135e+00
-2.018463e+00	-1.667375e+00
-1.996601e+00	-1.932222e+00
-1.974738e+00	-2.180859e+00
-1.952876e+00	-2.435043e+00
-1.931014e+00	-2.658944e+00
-1.909151e+00	-2.854399e+00
-1.887289e+00	-3.039004e+00
-1.865426e+00	-3.230874e+00
-1.843564e+00	-3.388604e+00
-1.821702e+00	-3.529045e+00
-1.799839e+00	-3.652103e+00
-1.777977e+00	-3.759594e+00
-1.756114e+00	-3.860449e+00
-1.734252e+00	-3.937908e+00
-1.712389e+00	-4.026374e+00
-1.690527e+00	-4.095083e+00
-1.668665e+00	-4.168621e+00
-1.646802e+00	-4.211933e+00
-1.624940e+00	-4.260589e+00
-1.603077e+00	-4.293727e+00
-1.581215e+00	-4.327326e+00
-1.559353e+00	-4.360835e+00
-1.537490e+00	-4.364121e+00
-1.515628e+00	-4.381233e+00
-1.493765e+00	-4.382547e+00
-1.471903e+00	-4.388460e+00
-1.450041e+00	-4.385540e+00
-1.428178e+00	-4.403816e+00
-1.406316e+00	-4.406954e+00
-1.384453e+00	-4.410682e+00
-1.362591e+00	-4.402614e+00
-1.340729e+00	-4.392461e+00
-1.318866e+00	-4.336498e+00
-1.297004e+00	-4.290861e+00
-1.275141e+00	-4.225641e+00
-1.253279e+00	-4.164851e+00
-1.231417e+00	-4.082074e+00
-1.209554e+00	-3.976309e+00
-1.187692e+00	-3.873352e+00
-1.165829e+00	-3.771615e+00
-1.143967e+00	-3.638330e+00
-1.122105e+00	-3.514135e+00
-1.100242e+00	-3.392222e+00
-1.078380e+00	-3.300314e+00
-1.056517e+00	-3.204554e+00
-1.034655e+00	-3.111999e+00
-1.012793e+00	-3.018110e+00
-9.909302e-01	-2.936834e+00
-9.690677e-01	-2.867561e+00
-9.472053e-01	-2.817525e+00
-9.253429e-01	-2.759292e+00
-9.034805e-01	-2.713287e+00
-8.816181e-01	-2.678385e+00
-8.597557e-01	-2.620309e+00
-8.378933e-01	-2.514499e+00
-8.160309e-01	-2.394502e+00
-7.941685e-01	-2.300371e+00
-7.723061e-01	-2.224220e+00
-7.504437e-01	-2.158596e+00
-7.285813e-01	-2.132409e+00
-7.067189e-01	-2.103849e+00
-6.848565e-01	-2.084427e+00
-6.629941e-01	-2.052899e+00
-6.411317e-01	-1.982656e+00
-6.192693e-01	-1.869157e+00
-5.974069e-01	-1.680937e+00
-5.755445e-01	-1.381222e+00
-5.536821e-01	-1.040260e+00
-5.318197e-01	-6.332944e-01
-5.099573e-01	-1.603641e-01
-4.880949e-01	3.792124e-01
-4.662324e-01	9.323289e-01
-4.443700e-01	1.467058e+00
-4.225076e-01	2.003598e+00
-4.006452e-01	2.526414e+00
-3.787828e-01	3.046568e+00
-3.569204e-01	3.546408e+00
-3.350580e-01	4.050421e+00
-3.131956e-01	4.530571e+00
-2.913332e-01	4.980064e+00
-2.694708e-01	5.384258e+00
-2.476084e-01	5.717761e+00
-2.257460e-01	6.001203e+00
-2.038836e-01	6.231302e+00
-1.820212e-01	6.417055e+00
-1.601588e-01	6.591463e+00
-1.382964e-01	6.784601e+00
-1.164340e-01	7.028198e+00
-9.457157e-02	7.355748e+00
-7.270917e-02	7.794955e+00
-5.084676e-02	8.289622e+00
-2.898436e-02	8.823304e+00
-7.121955e-03	9.342701e+00
1.474045e-02	9.784518e+00
3.660285e-02	1.014686e+01
5.846526e-02	1.039566e+01
8.032766e-02	1.056291e+01
1.021901e-01	1.069862e+01
1.240525e-01	1.082513e+01
1.459149e-01	1.096227e+01
1.677773e-01	1.111659e+01
1.896397e-01	1.126170e+01
2.115021e-01	1.133567e+01
2.333645e-01	1.124794e+01
2.552269e-01	1.086606e+01
2.770893e-01	1.015435e+01
2.989517e-01	9.224414e+00
3.208141e-01	8.281925e+00
3.426765e-01	7.455396e+00
3.645389e-01	6.867169e+00
3.864013e-01	6.580306e+00
4.082637e-01	6.607503e+00
4.301261e-01	6.942347e+00
4.519885e-01	7.531629e+00
4.738509e-01	8.285223e+00
4.957133e-01	8.983740e+00
5.175757e-01	9.481374e+00
5.394382e-01	9.679470e+00
5.613006e-01	9.652549e+00
5.831630e-01	9.435960e+00
6.050254e-01	9.118275e+00
6.268878e-01	8.792597e+00
6.487502e-01	8.460614e+00
6.706126e-01	8.147767e+00
6.924750e-01	7.886368e+00
7.143374e-01	7.669830e+00
7.361998e-01	7.481559e+00
7.580622e-01	7.305952e+00
7.799246e-01	7.112753e+00
8.017870e-01	6.887574e+00
8.236494e-01	6.594779e+00
8.455118e-01	6.273633e+00
8.673742e-01	5.904494e+00
8.892366e-01	5.526491e+00
9.110990e-01	5.135260e+00
9.329614e-01	4.751206e+00
9.548238e-01	4.378868e+00
9.766862e-01	4.017906e+00
9.985486e-01	3.659881e+00
1.020411e+00	3.305696e+00
1.042273e+00	2.994999e+00
1.064136e+00	2.662490e+00
1.085998e+00	2.373804e+00
1.107861e+00	2.037970e+00
1.129723e+00	1.720506e+00
1.151585e+00	1.410781e+00
1.173448e+00	1.071541e+00
1.195310e+00	7.562737e-01
1.217173e+00	4.186029e-01
1.239035e+00	7.498623e-02
1.260897e+00	-2.664674e-01
1.282760e+00	-6.274393e-01
1.304622e+00	-9.649387e-01
1.326485e+00	-1.310664e+00
1.348347e+00	-1.648870e+00
1.370210e+00	-1.983079e+00
1.392072e+00	-2.296277e+00
1.413934e+00	-2.588507e+00
1.435797e+00	-2.885950e+00
1.457659e+00	-3.165217e+00
1.479522e+00	-3.427876e+00
1.501384e+00	-3.659989e+00
1.523246e+00	-3.873340e+00
1.545109e+00	-4.063691e+00
1.566971e+00	-4.227668e+00
1.588834e+00	-4.334116e+00
1.610696e+00	-4.429316e+00
1.632558e+00	-4.504910e+00
1.654421e+00	-4.553397e+00
1.676283e+00	-4.620633e+00
1.698146e+00	-4.664414e+00
1.720008e+00	-4.713765e+00
1.741870e+00	-4.751269e+00
1.763733e+00	-4.772671e+00
1.785595e+00	-4.751064e+00
1.807458e+00	-4.737226e+00
1.829320e+00	-4.716232e+00
1.851182e+00	-4.677454e+00
1.873045e+00	-4.621099e+00
1.894907e+00	-4.569767e+00
1.916770e+00	-4.497808e+00
1.938632e+00	-4.441328e+00
1.960494e+00	-4.376772e+00
1.982357e+00	-4.313021e+00
2.004219e+00	-4.221267e+00
2.026082e+00	-4.167264e+00
2.047944e+00	-4.101529e+00
2.069806e+00	-3.987730e+00
2.091669e+00	-4.254178e+00
2.113531e+00	-2.579113e+00
2.135394e+00	2.843337e-01
