# Supplementary material for: Phospholipids are imported into mitochondria by VDAC, a dimeric beta barrel scramblase
Source: Nat Commun. 2023 Dec 8;14:8115. doi: 10.1038/s41467-023-43570-y (PMC10709637; doi:10.1038/s41467-023-43570-y)
Supplement: Supplementary file 6 — Source Data [file 41467_2023_43570_MOESM6_ESM.zip › Fig S13/m3_pure_p2.dat]

# This file was created Wed Dec  8 20:34:51 2021
# Created by:
#                   :-) GROMACS - gmx wham, VERSION 5.1.4 (-:
# 
# Executable:   /software/ncbr/softrepo/common/gromacs/5.1.4-plumed2.3/x86_64/para/bin/gmx_mpi_sse2
# Data prefix:  /software/ncbr/softrepo/common/gromacs/5.1.4-plumed2.3/x86_64/para
# Command line:
#   gmx_mpi_sse2 wham -it tpr_files.dat -if pullf_files.dat -o histsecondhalf -unit kJ -b 500001 -e 1000000
# gmx wham is part of G R O M A C S:
#
# GROningen MAchine for Chemical Simulation
#
@    title "Umbrella potential"
@    xaxis  label "\xx\f{} (nm)"
@    yaxis  label "E (kJ mol\S-1\N)"
@TYPE xy
-2.115323e+00	0.000000e+00
-2.094080e+00	-6.069783e-01
-2.072836e+00	-6.938934e-01
-2.051592e+00	-7.124075e-01
-2.030349e+00	-6.816459e-01
-2.009105e+00	-7.454628e-01
-1.987861e+00	-8.213680e-01
-1.966618e+00	-9.484106e-01
-1.945374e+00	-1.038704e+00
-1.924130e+00	-8.771949e-01
-1.902887e+00	-7.865405e-01
-1.881643e+00	-7.586929e-01
-1.860399e+00	-7.909880e-01
-1.839156e+00	-5.862593e-01
-1.817912e+00	-2.864610e-01
-1.796668e+00	-1.935107e-02
-1.775425e+00	1.432024e-01
-1.754181e+00	3.360831e-01
-1.732937e+00	7.707163e-01
-1.711694e+00	1.230781e+00
-1.690450e+00	1.602403e+00
-1.669206e+00	1.935529e+00
-1.647963e+00	2.390520e+00
-1.626719e+00	3.032486e+00
-1.605475e+00	3.571534e+00
-1.584232e+00	4.107091e+00
-1.562988e+00	4.580837e+00
-1.541744e+00	5.283842e+00
-1.520501e+00	6.051129e+00
-1.499257e+00	6.751768e+00
-1.478013e+00	7.376573e+00
-1.456770e+00	8.062112e+00
-1.435526e+00	8.973100e+00
-1.414282e+00	9.843103e+00
-1.393039e+00	1.063369e+01
-1.371795e+00	1.136239e+01
-1.350551e+00	1.227453e+01
-1.329308e+00	1.331685e+01
-1.308064e+00	1.424808e+01
-1.286820e+00	1.515286e+01
-1.265577e+00	1.604329e+01
-1.244333e+00	1.710822e+01
-1.223089e+00	1.821658e+01
-1.201846e+00	1.920988e+01
-1.180602e+00	2.016104e+01
-1.159358e+00	2.119276e+01
-1.138115e+00	2.242411e+01
-1.116871e+00	2.358933e+01
-1.095627e+00	2.466573e+01
-1.074384e+00	2.568456e+01
-1.053140e+00	2.692103e+01
-1.031896e+00	2.816852e+01
-1.010653e+00	2.934732e+01
-9.894089e-01	3.045342e+01
-9.681652e-01	3.151702e+01
-9.469215e-01	3.280350e+01
-9.256779e-01	3.406661e+01
-9.044342e-01	3.522090e+01
-8.831905e-01	3.632309e+01
-8.619469e-01	3.744341e+01
-8.407032e-01	3.877704e+01
-8.194595e-01	4.002903e+01
-7.982159e-01	4.115741e+01
-7.769722e-01	4.218563e+01
-7.557285e-01	4.338408e+01
-7.344849e-01	4.463731e+01
-7.132412e-01	4.581921e+01
-6.919975e-01	4.689909e+01
-6.707539e-01	4.786656e+01
-6.495102e-01	4.898837e+01
-6.282665e-01	5.010380e+01
-6.070229e-01	5.108761e+01
-5.857792e-01	5.190096e+01
-5.645355e-01	5.261431e+01
-5.432919e-01	5.348010e+01
-5.220482e-01	5.429749e+01
-5.008045e-01	5.496737e+01
-4.795609e-01	5.548604e+01
-4.583172e-01	5.589757e+01
-4.370735e-01	5.642304e+01
-4.158298e-01	5.690339e+01
-3.945862e-01	5.725807e+01
-3.733425e-01	5.750991e+01
-3.520988e-01	5.778491e+01
-3.308552e-01	5.820446e+01
-3.096115e-01	5.852856e+01
-2.883678e-01	5.873312e+01
-2.671242e-01	5.904758e+01
-2.458805e-01	5.934519e+01
-2.246368e-01	5.954773e+01
-2.033932e-01	5.984060e+01
-1.821495e-01	6.001155e+01
-1.609058e-01	6.026684e+01
-1.396622e-01	6.046216e+01
-1.184185e-01	6.061965e+01
-9.717484e-02	6.081315e+01
-7.593117e-02	6.088657e+01
-5.468750e-02	6.102893e+01
-3.344383e-02	6.101829e+01
-1.220016e-02	6.105888e+01
9.043503e-03	6.105370e+01
3.028717e-02	6.098437e+01
5.153084e-02	6.100579e+01
7.277451e-02	6.089006e+01
9.401817e-02	6.084124e+01
1.152618e-01	6.068099e+01
1.365055e-01	6.048582e+01
1.577492e-01	6.030549e+01
1.789928e-01	6.002284e+01
2.002365e-01	5.984923e+01
2.214802e-01	5.956177e+01
2.427238e-01	5.934883e+01
2.639675e-01	5.908737e+01
2.852112e-01	5.876750e+01
3.064548e-01	5.851367e+01
3.276985e-01	5.819011e+01
3.489422e-01	5.776775e+01
3.701859e-01	5.751219e+01
3.914295e-01	5.728537e+01
4.126732e-01	5.692739e+01
4.339169e-01	5.645220e+01
4.551605e-01	5.589364e+01
4.764042e-01	5.544151e+01
4.976479e-01	5.495249e+01
5.188915e-01	5.429666e+01
5.401352e-01	5.345518e+01
5.613789e-01	5.255552e+01
5.826225e-01	5.182280e+01
6.038662e-01	5.101504e+01
6.251099e-01	5.004657e+01
6.463535e-01	4.894404e+01
6.675972e-01	4.777338e+01
6.888409e-01	4.680100e+01
7.100845e-01	4.578974e+01
7.313282e-01	4.464982e+01
7.525719e-01	4.341743e+01
7.738155e-01	4.220203e+01
7.950592e-01	4.114446e+01
8.163029e-01	3.999960e+01
8.375465e-01	3.880148e+01
8.587902e-01	3.749500e+01
8.800339e-01	3.631278e+01
9.012775e-01	3.528713e+01
9.225212e-01	3.414299e+01
9.437649e-01	3.290218e+01
9.650085e-01	3.163725e+01
9.862522e-01	3.053473e+01
1.007496e+00	2.942914e+01
1.028740e+00	2.824775e+01
1.049983e+00	2.698464e+01
1.071227e+00	2.571817e+01
1.092471e+00	2.467806e+01
1.113714e+00	2.359626e+01
1.134958e+00	2.239933e+01
1.156202e+00	2.116751e+01
1.177445e+00	2.006348e+01
1.198689e+00	1.911886e+01
1.219933e+00	1.809519e+01
1.241176e+00	1.700264e+01
1.262420e+00	1.586913e+01
1.283664e+00	1.495050e+01
1.304907e+00	1.407469e+01
1.326151e+00	1.311606e+01
1.347395e+00	1.206808e+01
1.368638e+00	1.109808e+01
1.389882e+00	1.029469e+01
1.411126e+00	9.459781e+00
1.432369e+00	8.589427e+00
1.453613e+00	7.661889e+00
1.474857e+00	6.864959e+00
1.496100e+00	6.244907e+00
1.517344e+00	5.544895e+00
1.538588e+00	4.763321e+00
1.559831e+00	3.995762e+00
1.581075e+00	3.470464e+00
1.602319e+00	2.929690e+00
1.623562e+00	2.356922e+00
1.644806e+00	1.710018e+00
1.666050e+00	1.206440e+00
1.687293e+00	9.072608e-01
1.708537e+00	5.554027e-01
1.729781e+00	1.619882e-01
1.751024e+00	-2.855680e-01
1.772268e+00	-4.924564e-01
1.793512e+00	-6.565533e-01
1.814755e+00	-8.892709e-01
1.835999e+00	-1.187116e+00
1.857243e+00	-1.404654e+00
1.878486e+00	-1.407978e+00
1.899730e+00	-1.435688e+00
1.920974e+00	-1.542021e+00
1.942217e+00	-1.665028e+00
1.963461e+00	-1.643775e+00
1.984705e+00	-1.473491e+00
2.005948e+00	-1.421687e+00
2.027192e+00	-1.391534e+00
2.048436e+00	-1.381554e+00
2.069679e+00	-1.434041e+00
2.090923e+00	-1.441254e+00
2.112167e+00	-1.157368e+00
