# Supplementary material for: Phospholipids are imported into mitochondria by VDAC, a dimeric beta barrel scramblase
Source: Nat Commun. 2023 Dec 8;14:8115. doi: 10.1038/s41467-023-43570-y (PMC10709637; doi:10.1038/s41467-023-43570-y)
Supplement: Supplementary file 6 — Source Data [file 41467_2023_43570_MOESM6_ESM.zip › Fig S13/m3_pure_p1.dat]

# This file was created Wed Dec  8 20:34:28 2021
# Created by:
#                   :-) GROMACS - gmx wham, VERSION 5.1.4 (-:
# 
# Executable:   /software/ncbr/softrepo/common/gromacs/5.1.4-plumed2.3/x86_64/para/bin/gmx_mpi_sse2
# Data prefix:  /software/ncbr/softrepo/common/gromacs/5.1.4-plumed2.3/x86_64/para
# Command line:
#   gmx_mpi_sse2 wham -it tpr_files.dat -if pullf_files.dat -o histfirsthalf -unit kJ -b 50 -e 500000
# gmx wham is part of G R O M A C S:
#
# GROwing Monsters And Cloning Shrimps
#
@    title "Umbrella potential"
@    xaxis  label "\xx\f{} (nm)"
@    yaxis  label "E (kJ mol\S-1\N)"
@TYPE xy
-2.122474e+00	0.000000e+00
-2.101201e+00	1.096110e-02
-2.079928e+00	2.049315e-02
-2.058655e+00	-2.305158e-02
-2.037382e+00	8.936517e-03
-2.016109e+00	-3.403617e-02
-1.994836e+00	-9.427135e-02
-1.973563e+00	-2.374368e-01
-1.952290e+00	-4.024367e-01
-1.931017e+00	-3.278495e-01
-1.909744e+00	-2.000524e-01
-1.888470e+00	-1.536496e-01
-1.867197e+00	-1.649117e-01
-1.845924e+00	-5.036349e-02
-1.824651e+00	2.315348e-01
-1.803378e+00	4.672100e-01
-1.782105e+00	6.643014e-01
-1.760832e+00	8.066963e-01
-1.739559e+00	1.192917e+00
-1.718286e+00	1.670368e+00
-1.697013e+00	2.044938e+00
-1.675740e+00	2.376930e+00
-1.654467e+00	2.773760e+00
-1.633193e+00	3.388524e+00
-1.611920e+00	3.963595e+00
-1.590647e+00	4.502530e+00
-1.569374e+00	4.964778e+00
-1.548101e+00	5.597203e+00
-1.526828e+00	6.389594e+00
-1.505555e+00	7.095348e+00
-1.484282e+00	7.759593e+00
-1.463009e+00	8.405645e+00
-1.441736e+00	9.239454e+00
-1.420463e+00	1.010370e+01
-1.399189e+00	1.090257e+01
-1.377916e+00	1.165058e+01
-1.356643e+00	1.248615e+01
-1.335370e+00	1.350878e+01
-1.314097e+00	1.449901e+01
-1.292824e+00	1.541847e+01
-1.271551e+00	1.628546e+01
-1.250278e+00	1.732881e+01
-1.229005e+00	1.845043e+01
-1.207732e+00	1.950161e+01
-1.186459e+00	2.046062e+01
-1.165185e+00	2.148174e+01
-1.143912e+00	2.272678e+01
-1.122639e+00	2.392392e+01
-1.101366e+00	2.503894e+01
-1.080093e+00	2.607750e+01
-1.058820e+00	2.720380e+01
-1.037547e+00	2.845816e+01
-1.016274e+00	2.967043e+01
-9.950008e-01	3.077174e+01
-9.737277e-01	3.185268e+01
-9.524546e-01	3.310415e+01
-9.311815e-01	3.437272e+01
-9.099084e-01	3.555668e+01
-8.886353e-01	3.667367e+01
-8.673622e-01	3.777014e+01
-8.460891e-01	3.900742e+01
-8.248161e-01	4.027434e+01
-8.035430e-01	4.142289e+01
-7.822699e-01	4.250004e+01
-7.609968e-01	4.360859e+01
-7.397237e-01	4.485556e+01
-7.184506e-01	4.605513e+01
-6.971775e-01	4.710772e+01
-6.759044e-01	4.810769e+01
-6.546314e-01	4.919544e+01
-6.333583e-01	5.036655e+01
-6.120852e-01	5.139030e+01
-5.908121e-01	5.231138e+01
-5.695390e-01	5.309504e+01
-5.482659e-01	5.394261e+01
-5.269928e-01	5.477671e+01
-5.057197e-01	5.545321e+01
-4.844466e-01	5.599627e+01
-4.631736e-01	5.639321e+01
-4.419005e-01	5.687314e+01
-4.206274e-01	5.735765e+01
-3.993543e-01	5.772045e+01
-3.780812e-01	5.800434e+01
-3.568081e-01	5.819931e+01
-3.355350e-01	5.859707e+01
-3.142619e-01	5.892566e+01
-2.929888e-01	5.916992e+01
-2.717158e-01	5.946723e+01
-2.504427e-01	5.978862e+01
-2.291696e-01	5.998727e+01
-2.078965e-01	6.029087e+01
-1.866234e-01	6.045011e+01
-1.653503e-01	6.066879e+01
-1.440772e-01	6.088485e+01
-1.228041e-01	6.102120e+01
-1.015311e-01	6.126964e+01
-8.025796e-02	6.136036e+01
-5.898488e-02	6.150484e+01
-3.771179e-02	6.156398e+01
-1.643870e-02	6.157658e+01
4.834390e-03	6.163097e+01
2.610748e-02	6.153766e+01
4.738057e-02	6.155461e+01
6.865366e-02	6.141812e+01
8.992674e-02	6.132500e+01
1.111998e-01	6.120031e+01
1.324729e-01	6.102107e+01
1.537460e-01	6.090705e+01
1.750191e-01	6.065090e+01
1.962922e-01	6.043493e+01
2.175653e-01	6.015283e+01
2.388384e-01	5.988703e+01
2.601115e-01	5.964492e+01
2.813845e-01	5.927251e+01
3.026576e-01	5.894519e+01
3.239307e-01	5.862536e+01
3.452038e-01	5.818781e+01
3.664769e-01	5.781027e+01
3.877500e-01	5.760146e+01
4.090231e-01	5.724976e+01
4.302962e-01	5.681290e+01
4.515692e-01	5.623550e+01
4.728423e-01	5.586445e+01
4.941154e-01	5.547621e+01
5.153885e-01	5.494430e+01
5.366616e-01	5.427915e+01
5.579347e-01	5.349926e+01
5.792078e-01	5.276650e+01
6.004809e-01	5.201821e+01
6.217540e-01	5.109011e+01
6.430270e-01	5.004258e+01
6.643001e-01	4.887480e+01
6.855732e-01	4.780914e+01
7.068463e-01	4.672228e+01
7.281194e-01	4.556624e+01
7.493925e-01	4.428487e+01
7.706656e-01	4.299458e+01
7.919387e-01	4.192365e+01
8.132118e-01	4.075641e+01
8.344848e-01	3.951674e+01
8.557579e-01	3.820116e+01
8.770310e-01	3.697133e+01
8.983041e-01	3.589379e+01
9.195772e-01	3.474369e+01
9.408503e-01	3.351712e+01
9.621234e-01	3.221089e+01
9.833965e-01	3.104906e+01
1.004670e+00	2.995565e+01
1.025943e+00	2.876134e+01
1.047216e+00	2.748721e+01
1.068489e+00	2.621599e+01
1.089762e+00	2.516610e+01
1.111035e+00	2.409896e+01
1.132308e+00	2.293681e+01
1.153581e+00	2.170320e+01
1.174854e+00	2.052907e+01
1.196127e+00	1.956376e+01
1.217400e+00	1.854563e+01
1.238674e+00	1.743286e+01
1.259947e+00	1.628006e+01
1.281220e+00	1.530899e+01
1.302493e+00	1.446219e+01
1.323766e+00	1.349798e+01
1.345039e+00	1.247271e+01
1.366312e+00	1.148487e+01
1.387585e+00	1.068410e+01
1.408858e+00	9.877405e+00
1.430131e+00	9.000579e+00
1.451404e+00	8.076899e+00
1.472677e+00	7.301992e+00
1.493951e+00	6.615759e+00
1.515224e+00	5.914564e+00
1.536497e+00	5.143016e+00
1.557770e+00	4.340167e+00
1.579043e+00	3.798683e+00
1.600316e+00	3.301490e+00
1.621589e+00	2.748066e+00
1.642862e+00	2.109107e+00
1.664135e+00	1.564329e+00
1.685408e+00	1.265141e+00
1.706681e+00	9.051900e-01
1.727955e+00	4.373049e-01
1.749228e+00	-2.529652e-02
1.770501e+00	-2.712963e-01
1.791774e+00	-4.346266e-01
1.813047e+00	-6.733241e-01
1.834320e+00	-9.732346e-01
1.855593e+00	-1.213607e+00
1.876866e+00	-1.216318e+00
1.898139e+00	-1.259648e+00
1.919412e+00	-1.347559e+00
1.940685e+00	-1.461265e+00
1.961959e+00	-1.465878e+00
1.983232e+00	-1.297386e+00
2.004505e+00	-1.244998e+00
2.025778e+00	-1.163818e+00
2.047051e+00	-1.171555e+00
2.068324e+00	-1.241422e+00
2.089597e+00	-1.341936e+00
2.110870e+00	-1.822983e+00
