# Supplementary material for: Phospholipids are imported into mitochondria by VDAC, a dimeric beta barrel scramblase
Source: Nat Commun. 2023 Dec 8;14:8115. doi: 10.1038/s41467-023-43570-y (PMC10709637; doi:10.1038/s41467-023-43570-y)
Supplement: Supplementary file 6 — Source Data [file 41467_2023_43570_MOESM6_ESM.zip › Fig S13/m3_monomer_down_p2_ljoff.dat]

# This file was created Tue Oct  4 09:31:57 2022
# Created by:
#                   :-) GROMACS - gmx wham, VERSION 5.1.4 (-:
# 
# Executable:   /software/ncbr/softrepo/common/gromacs/5.1.4-plumed2.3/x86_64/para/bin/gmx_mpi_sse2
# Data prefix:  /software/ncbr/softrepo/common/gromacs/5.1.4-plumed2.3/x86_64/para
# Command line:
#   gmx_mpi_sse2 wham -it tpr_files.dat -if pullf_files.dat -o G2 -hist histo2 -unit kJ -b 1000001 -e 2000000
# gmx wham is part of G R O M A C S:
#
# GRowing Old MAkes el Chrono Sweat
#
@    title "Umbrella potential"
@    xaxis  label "\xx\f{} (nm)"
@    yaxis  label "E (kJ mol\S-1\N)"
@TYPE xy
-2.193833e+00	0.000000e+00
-2.170766e+00	-3.017523e-01
-2.147698e+00	-4.851611e-01
-2.124631e+00	-6.613067e-01
-2.101563e+00	-8.227275e-01
-2.078496e+00	-9.862368e-01
-2.055428e+00	-1.219774e+00
-2.032360e+00	-1.397328e+00
-2.009293e+00	-1.567486e+00
-1.986225e+00	-1.759942e+00
-1.963158e+00	-1.955711e+00
-1.940090e+00	-2.118353e+00
-1.917023e+00	-2.241508e+00
-1.893955e+00	-2.359749e+00
-1.870888e+00	-2.440512e+00
-1.847820e+00	-2.530328e+00
-1.824753e+00	-2.599673e+00
-1.801685e+00	-2.659524e+00
-1.778617e+00	-2.714725e+00
-1.755550e+00	-2.781328e+00
-1.732482e+00	-2.784039e+00
-1.709415e+00	-2.802369e+00
-1.686347e+00	-2.799614e+00
-1.663280e+00	-2.833372e+00
-1.640212e+00	-2.792646e+00
-1.617145e+00	-2.771982e+00
-1.594077e+00	-2.717712e+00
-1.571010e+00	-2.677386e+00
-1.547942e+00	-2.592429e+00
-1.524874e+00	-2.508518e+00
-1.501807e+00	-2.409813e+00
-1.478739e+00	-2.286354e+00
-1.455672e+00	-2.174772e+00
-1.432604e+00	-2.034048e+00
-1.409537e+00	-1.858444e+00
-1.386469e+00	-1.701611e+00
-1.363402e+00	-1.544173e+00
-1.340334e+00	-1.368124e+00
-1.317267e+00	-1.157711e+00
-1.294199e+00	-9.668686e-01
-1.271131e+00	-7.492310e-01
-1.248064e+00	-5.025329e-01
-1.224996e+00	-2.448914e-01
-1.201929e+00	2.695268e-02
-1.178861e+00	3.199215e-01
-1.155794e+00	6.188494e-01
-1.132726e+00	9.666300e-01
-1.109659e+00	1.311379e+00
-1.086591e+00	1.659886e+00
-1.063524e+00	2.003621e+00
-1.040456e+00	2.395725e+00
-1.017388e+00	2.800010e+00
-9.943209e-01	3.185275e+00
-9.712534e-01	3.590164e+00
-9.481858e-01	4.001979e+00
-9.251183e-01	4.417978e+00
-9.020507e-01	4.842150e+00
-8.789832e-01	5.281859e+00
-8.559157e-01	5.731191e+00
-8.328481e-01	6.205078e+00
-8.097806e-01	6.687963e+00
-7.867130e-01	7.167372e+00
-7.636455e-01	7.643973e+00
-7.405779e-01	8.139475e+00
-7.175104e-01	8.646725e+00
-6.944428e-01	9.210922e+00
-6.713753e-01	9.773391e+00
-6.483077e-01	1.033549e+01
-6.252402e-01	1.088504e+01
-6.021726e-01	1.147042e+01
-5.791051e-01	1.209875e+01
-5.560376e-01	1.271072e+01
-5.329700e-01	1.333383e+01
-5.099025e-01	1.397379e+01
-4.868349e-01	1.462687e+01
-4.637674e-01	1.528115e+01
-4.406998e-01	1.598141e+01
-4.176323e-01	1.667651e+01
-3.945647e-01	1.738256e+01
-3.714972e-01	1.812203e+01
-3.484296e-01	1.887459e+01
-3.253621e-01	1.965260e+01
-3.022946e-01	2.045813e+01
-2.792270e-01	2.125904e+01
-2.561595e-01	2.208209e+01
-2.330919e-01	2.289676e+01
-2.100244e-01	2.374314e+01
-1.869568e-01	2.459662e+01
-1.638893e-01	2.546045e+01
-1.408217e-01	2.632450e+01
-1.177542e-01	2.721176e+01
-9.468664e-02	2.808439e+01
-7.161909e-02	2.896278e+01
-4.855155e-02	2.983169e+01
-2.548400e-02	3.069743e+01
-2.416456e-03	3.156341e+01
2.065109e-02	3.243023e+01
4.371864e-02	3.326667e+01
6.678618e-02	3.403477e+01
8.985373e-02	3.469471e+01
1.129213e-01	3.525484e+01
1.359888e-01	3.568451e+01
1.590564e-01	3.596773e+01
1.821239e-01	3.605946e+01
2.051915e-01	3.599063e+01
2.282590e-01	3.578485e+01
2.513265e-01	3.545808e+01
2.743941e-01	3.500160e+01
2.974616e-01	3.444715e+01
3.205292e-01	3.385445e+01
3.435967e-01	3.321196e+01
3.666643e-01	3.254906e+01
3.897318e-01	3.185973e+01
4.127994e-01	3.115334e+01
4.358669e-01	3.044947e+01
4.589345e-01	2.974572e+01
4.820020e-01	2.903611e+01
5.050696e-01	2.833589e+01
5.281371e-01	2.761197e+01
5.512046e-01	2.691364e+01
5.742722e-01	2.621305e+01
5.973397e-01	2.546215e+01
6.204073e-01	2.474864e+01
6.434748e-01	2.404955e+01
6.665424e-01	2.333696e+01
6.896099e-01	2.261557e+01
7.126775e-01	2.191657e+01
7.357450e-01	2.122253e+01
7.588126e-01	2.054836e+01
7.818801e-01	1.985701e+01
8.049477e-01	1.916864e+01
8.280152e-01	1.848447e+01
8.510827e-01	1.779992e+01
8.741503e-01	1.710900e+01
8.972178e-01	1.643116e+01
9.202854e-01	1.577904e+01
9.433529e-01	1.510315e+01
9.664205e-01	1.444405e+01
9.894880e-01	1.378154e+01
1.012556e+00	1.311317e+01
1.035623e+00	1.244280e+01
1.058691e+00	1.177918e+01
1.081758e+00	1.112901e+01
1.104826e+00	1.046730e+01
1.127893e+00	9.838610e+00
1.150961e+00	9.196656e+00
1.174028e+00	8.543499e+00
1.197096e+00	7.925015e+00
1.220163e+00	7.290967e+00
1.243231e+00	6.686849e+00
1.266299e+00	6.087419e+00
1.289366e+00	5.530630e+00
1.312434e+00	4.978767e+00
1.335501e+00	4.431279e+00
1.358569e+00	3.920018e+00
1.381636e+00	3.407117e+00
1.404704e+00	2.915691e+00
1.427771e+00	2.454795e+00
1.450839e+00	1.992978e+00
1.473906e+00	1.545415e+00
1.496974e+00	1.167327e+00
1.520042e+00	7.649307e-01
1.543109e+00	3.740749e-01
1.566177e+00	1.050123e-02
1.589244e+00	-3.647497e-01
1.612312e+00	-6.670300e-01
1.635379e+00	-9.857909e-01
1.658447e+00	-1.312284e+00
1.681514e+00	-1.581602e+00
1.704582e+00	-1.872597e+00
1.727649e+00	-2.130344e+00
1.750717e+00	-2.381632e+00
1.773785e+00	-2.562881e+00
1.796852e+00	-2.743845e+00
1.819920e+00	-2.904406e+00
1.842987e+00	-3.050654e+00
1.866055e+00	-3.166984e+00
1.889122e+00	-3.264337e+00
1.912190e+00	-3.366900e+00
1.935257e+00	-3.437737e+00
1.958325e+00	-3.504022e+00
1.981392e+00	-3.540979e+00
2.004460e+00	-3.538480e+00
2.027528e+00	-3.552211e+00
2.050595e+00	-3.541878e+00
2.073663e+00	-3.498781e+00
2.096730e+00	-3.425160e+00
2.119798e+00	-3.345513e+00
2.142865e+00	-3.268422e+00
2.165933e+00	-3.146789e+00
2.189000e+00	-3.014821e+00
2.212068e+00	-2.877614e+00
2.235135e+00	-2.716008e+00
2.258203e+00	-2.578236e+00
2.281271e+00	-2.382698e+00
2.304338e+00	-2.218935e+00
2.327406e+00	-2.163346e+00
2.350473e+00	-1.902415e+00
2.373541e+00	-1.671974e+00
2.396608e+00	-2.447509e+00
