# Supplementary material for: Phospholipids are imported into mitochondria by VDAC, a dimeric beta barrel scramblase
Source: Nat Commun. 2023 Dec 8;14:8115. doi: 10.1038/s41467-023-43570-y (PMC10709637; doi:10.1038/s41467-023-43570-y)
Supplement: Supplementary file 6 — Source Data [file 41467_2023_43570_MOESM6_ESM.zip › Fig S13/m3_dimer_up_p2_ljoff.dat]

# This file was created Sun Oct  2 08:28:49 2022
# Created by:
#                   :-) GROMACS - gmx wham, VERSION 5.1.4 (-:
# 
# Executable:   /software/ncbr/softrepo/common/gromacs/5.1.4-plumed2.3/x86_64/para/bin/gmx_mpi_sse2
# Data prefix:  /software/ncbr/softrepo/common/gromacs/5.1.4-plumed2.3/x86_64/para
# Command line:
#   gmx_mpi_sse2 wham -it tpr_files.dat -if pullf_files.dat -o G2 -hist histo2 -unit kJ -b 2000001 -e 4000000
# gmx wham is part of G R O M A C S:
#
# God Rules Over Mankind, Animals, Cosmos and Such
#
@    title "Umbrella potential"
@    xaxis  label "\xx\f{} (nm)"
@    yaxis  label "E (kJ mol\S-1\N)"
@TYPE xy
-2.195773e+00	0.000000e+00
-2.172628e+00	-3.394992e+00
-2.149483e+00	-3.699137e+00
-2.126338e+00	-4.022512e+00
-2.103193e+00	-4.271304e+00
-2.080048e+00	-4.458538e+00
-2.056903e+00	-4.694162e+00
-2.033758e+00	-4.907171e+00
-2.010613e+00	-5.087501e+00
-1.987468e+00	-5.285178e+00
-1.964323e+00	-5.465581e+00
-1.941178e+00	-5.608763e+00
-1.918033e+00	-5.744459e+00
-1.894888e+00	-5.902943e+00
-1.871743e+00	-6.011471e+00
-1.848598e+00	-6.134105e+00
-1.825453e+00	-6.222906e+00
-1.802308e+00	-6.300603e+00
-1.779163e+00	-6.356254e+00
-1.756018e+00	-6.439834e+00
-1.732873e+00	-6.464435e+00
-1.709728e+00	-6.494852e+00
-1.686583e+00	-6.555278e+00
-1.663437e+00	-6.557694e+00
-1.640292e+00	-6.544167e+00
-1.617147e+00	-6.533214e+00
-1.594002e+00	-6.501278e+00
-1.570857e+00	-6.479018e+00
-1.547712e+00	-6.418406e+00
-1.524567e+00	-6.415124e+00
-1.501422e+00	-6.355789e+00
-1.478277e+00	-6.305872e+00
-1.455132e+00	-6.263164e+00
-1.431987e+00	-6.206333e+00
-1.408842e+00	-6.075377e+00
-1.385697e+00	-6.002228e+00
-1.362552e+00	-5.847126e+00
-1.339407e+00	-5.720972e+00
-1.316262e+00	-5.539092e+00
-1.293117e+00	-5.367703e+00
-1.269972e+00	-5.192244e+00
-1.246827e+00	-4.993964e+00
-1.223682e+00	-4.766246e+00
-1.200537e+00	-4.550287e+00
-1.177392e+00	-4.356895e+00
-1.154247e+00	-4.108328e+00
-1.131102e+00	-3.872217e+00
-1.107956e+00	-3.563206e+00
-1.084811e+00	-3.276481e+00
-1.061666e+00	-3.011586e+00
-1.038521e+00	-2.709775e+00
-1.015376e+00	-2.421074e+00
-9.922313e-01	-2.137209e+00
-9.690862e-01	-1.852409e+00
-9.459412e-01	-1.560712e+00
-9.227962e-01	-1.205964e+00
-8.996511e-01	-8.858059e-01
-8.765061e-01	-5.538568e-01
-8.533610e-01	-2.307569e-01
-8.302160e-01	1.131704e-01
-8.070710e-01	4.272199e-01
-7.839259e-01	8.473227e-01
-7.607809e-01	1.165766e+00
-7.376358e-01	1.597105e+00
-7.144908e-01	2.032359e+00
-6.913457e-01	2.469188e+00
-6.682007e-01	2.867924e+00
-6.450557e-01	3.277499e+00
-6.219106e-01	3.697671e+00
-5.987656e-01	4.114806e+00
-5.756205e-01	4.651264e+00
-5.524755e-01	5.116278e+00
-5.293305e-01	5.576254e+00
-5.061854e-01	5.999855e+00
-4.830404e-01	6.507302e+00
-4.598953e-01	6.979244e+00
-4.367503e-01	7.379826e+00
-4.136052e-01	7.806007e+00
-3.904602e-01	8.283357e+00
-3.673152e-01	8.714065e+00
-3.441701e-01	9.124397e+00
-3.210251e-01	9.514713e+00
-2.978800e-01	9.969093e+00
-2.747350e-01	1.046304e+01
-2.515900e-01	1.095195e+01
-2.284449e-01	1.141609e+01
-2.052999e-01	1.184002e+01
-1.821548e-01	1.220498e+01
-1.590098e-01	1.257991e+01
-1.358648e-01	1.294825e+01
-1.127197e-01	1.327116e+01
-8.957467e-02	1.357427e+01
-6.642963e-02	1.383928e+01
-4.328459e-02	1.411734e+01
-2.013954e-02	1.437839e+01
3.005497e-03	1.457399e+01
2.615054e-02	1.465601e+01
4.929558e-02	1.471666e+01
7.244062e-02	1.466105e+01
9.558566e-02	1.457149e+01
1.187307e-01	1.443646e+01
1.418757e-01	1.432032e+01
1.650208e-01	1.418582e+01
1.881658e-01	1.401519e+01
2.113109e-01	1.386778e+01
2.344559e-01	1.365480e+01
2.576010e-01	1.344519e+01
2.807460e-01	1.318963e+01
3.038910e-01	1.291294e+01
3.270361e-01	1.269815e+01
3.501811e-01	1.244501e+01
3.733262e-01	1.216427e+01
3.964712e-01	1.189484e+01
4.196162e-01	1.163491e+01
4.427613e-01	1.132813e+01
4.659063e-01	1.098623e+01
4.890514e-01	1.060057e+01
5.121964e-01	1.026530e+01
5.353415e-01	9.944796e+00
5.584865e-01	9.601689e+00
5.816315e-01	9.206027e+00
6.047766e-01	8.767518e+00
6.279216e-01	8.358394e+00
6.510667e-01	7.935306e+00
6.742117e-01	7.570399e+00
6.973567e-01	7.180339e+00
7.205018e-01	6.780934e+00
7.436468e-01	6.396303e+00
7.667919e-01	5.944954e+00
7.899369e-01	5.508563e+00
8.130819e-01	5.056100e+00
8.362270e-01	4.591468e+00
8.593720e-01	4.153109e+00
8.825171e-01	3.689858e+00
9.056621e-01	3.272663e+00
9.288072e-01	2.832797e+00
9.519522e-01	2.395422e+00
9.750972e-01	1.954065e+00
9.982423e-01	1.521592e+00
1.021387e+00	1.093655e+00
1.044532e+00	6.223825e-01
1.067677e+00	1.788257e-01
1.090822e+00	-2.754550e-01
1.113967e+00	-6.097546e-01
1.137113e+00	-1.024863e+00
1.160258e+00	-1.478664e+00
1.183403e+00	-1.889465e+00
1.206548e+00	-2.305110e+00
1.229693e+00	-2.703441e+00
1.252838e+00	-3.086636e+00
1.275983e+00	-3.493580e+00
1.299128e+00	-3.858633e+00
1.322273e+00	-4.232517e+00
1.345418e+00	-4.621931e+00
1.368563e+00	-4.980753e+00
1.391708e+00	-5.314334e+00
1.414853e+00	-5.615316e+00
1.437998e+00	-5.886091e+00
1.461143e+00	-6.202447e+00
1.484288e+00	-6.477670e+00
1.507433e+00	-6.833908e+00
1.530578e+00	-7.151320e+00
1.553723e+00	-7.456684e+00
1.576868e+00	-7.676244e+00
1.600013e+00	-7.854919e+00
1.623158e+00	-8.025290e+00
1.646303e+00	-8.226394e+00
1.669448e+00	-8.411852e+00
1.692594e+00	-8.596724e+00
1.715739e+00	-8.784291e+00
1.738884e+00	-8.934397e+00
1.762029e+00	-9.103982e+00
1.785174e+00	-9.260743e+00
1.808319e+00	-9.372361e+00
1.831464e+00	-9.478249e+00
1.854609e+00	-9.622813e+00
1.877754e+00	-9.711524e+00
1.900899e+00	-9.834972e+00
1.924044e+00	-9.912515e+00
1.947189e+00	-1.002219e+01
1.970334e+00	-1.006684e+01
1.993479e+00	-1.009924e+01
2.016624e+00	-1.013335e+01
2.039769e+00	-1.009873e+01
2.062914e+00	-1.010887e+01
2.086059e+00	-1.007298e+01
2.109204e+00	-1.009598e+01
2.132349e+00	-1.005182e+01
2.155494e+00	-1.003718e+01
2.178639e+00	-9.965598e+00
2.201784e+00	-9.865066e+00
2.224929e+00	-9.773208e+00
2.248075e+00	-9.632466e+00
2.271220e+00	-9.533098e+00
2.294365e+00	-9.432048e+00
2.317510e+00	-9.344090e+00
2.340655e+00	-9.205467e+00
2.363800e+00	-8.887666e+00
2.386945e+00	-9.683251e+00
2.410090e+00	-1.029058e+01
