# Supplementary material for: Phospholipids are imported into mitochondria by VDAC, a dimeric beta barrel scramblase
Source: Nat Commun. 2023 Dec 8;14:8115. doi: 10.1038/s41467-023-43570-y (PMC10709637; doi:10.1038/s41467-023-43570-y)
Supplement: Supplementary file 6 — Source Data [file 41467_2023_43570_MOESM6_ESM.zip › Menon_source data.xlsx]

## Sheet: Descriptions
Figure 1
Figure 2
Figure 3
Figure 5
Figure S2
Figure S3
Figure S4
Figure S5
Figure S6
Figure S7
Figure S9
Figure S11
Figure S12

## Sheet: Figure 1
Figure 1C
Measured Data									Minus BG, Norm to (Disrupted-BG) as 100%		% PI hydrolyzed
	Control				V2 WT					Time (min)	Control				V2 WT
0.14	207	185	474	466	291	398	519	343		0	0	0	0	0	0	0	0	0
0.5	252	544	615	631	651	823	621	743		0.14	11.7038	34.6793	32.4982	14.9026	27.1896	36.1813	23.3506	21.7612
1	614	558	606	677	873	948	986	975		0.5	40.2866	45.8432	44.6573	18.713	59.5583	43.7593	53.0022	52.2439
2	536	572	693	714	937	986	971	1027		1	41.4013	45.1306	48.0472	49.3649	69.0784	70.8767	70.2001	71.0415
3.5	599	578	675	711	912	1001	1020	1044		2	42.5159	52.019	50.7738	42.7604	71.9726	69.7623	74.0549	76.4606
5	648	606	621	730	945	1026	904	1023		3.5	42.9936	50.5938	50.5527	48.0948	73.115	73.4027	75.315	74.3438
										5	45.2229	46.3183	51.9528	52.2439	75.019	64.7845	73.7583	77.138
BG	31	38	36	25	34	41	32	28
Disrupted Control	1212	1294	1299	1382	1215	1354	1378	1377
Figure 1E					Figure 1G
	F/Fmax					F/Fmax
sec	Liposome	VDAC2			sec	Liposome	VDAC2
0	0.995666	0.999524			0	0.994674	1.00036
1	1.00341	0.996928			1	1.00106	1.00588
2	1.00432	1.00387			2	0.995715	0.999326
3	0.996232	0.999214			3	0.997037	1.0078
4	1.00321	0.998444			4	1.00042	1.00565
5	1.0015	1.00701			5	1.00128	0.9909
6	0.998022	1.00369			6	1.00586	1.00111
7	1.00699	1.00258			7	0.995446	1.00035
8	0.995261	1.00334			8	0.998722	0.999033
9	1.00163	1.00357			9	0.997049	1.0026
10	1.00278	0.994518			10	1.00096	1.00571
11	1.0012	1.00521			11	0.998593	1.0075
12	1.00629	0.994804			12	1.00247	0.998349
13	1.00317	1.00252			13	0.994276	1.01305
14	1.00419	0.999785			14	1.00105	1.00728
15	1.00412	1.00462			15	1.00787	1.00122
16	0.99905	1.00438			16	1.00703	1.0043
17	0.996243	1.003			17	1.00173	1.00117
18	0.996624	0.99699			18	0.996663	0.992255
19	0.999178	1.00017			19	1.00037	1.00504
20	0.997941	0.991873			20	0.994966	0.997116
21	0.995573	0.999301			21	0.997856	0.997702
22	0.990571	0.997115			22	1.00346	0.998899
23	1.01097	1.00713			23	0.999705	1.00072
24	1.00284	0.998953			24	0.998535	0.997336
25	0.999501	1.00252			25	0.995703	0.990777
26	0.993078	0.993065			26	1.00047	1.00007
27	1.00153	0.993761			27	0.998827	0.996408
28	1.0015	1.00331			28	1.015	0.987578
29	0.997918	1.00452			29	1.00621	1.00192
30	0.998484	1.00598			30	1.00037	0.997604
31	0.996983	0.996754			31	0.995317	1.0015
32	0.991634	0.997437			32	1.00042	1.00187
33	1.00531	1.00498			33	1.00277	1.00537
34	0.995296	0.99817			34	1.00215	1.00029
35	1.00413	0.994059			35	0.998734	0.991547
36	1.00179	0.998083			36	0.994101	0.996224
37	1.00442	0.998046			37	1.00152	0.997128
38	0.997191	1.00162			38	0.996628	1.00205
39	0.998993	0.996903			39	0.997786	1.00214
40	1.0036	0.996332			40	1.0023	0.995516
41	1.00179	1.00709			41	1.00188	1.00568
42	0.999928	0.989289			42	0.997143	0.997702
43	0.993032	1.00098			43	0.998722	0.9978
44	0.9989	0.993947			44	1.00164	0.995907
45	1.00397	1.00331			45	1.00323	0.991278
46	0.994025	1.0013			46	0.9963	1.00298
47	1.005	0.994158			47	0.998301	1.01095
48	0.998739	1.00078			48	0.995083	1.00759
49	0.999455	1.00133			49	1.00187	1.00272
50	1.00531	1.00008			50	0.99444	1.00124
51	0.99711	0.993251			51	0.996394	1.00385
52	1.00461	0.989537			52	0.995142	0.9978
53	0.995943	0.963068			53	0.866186	0.927221
54	0.815516	0.84494			54	0.826769	0.842133
55	0.7808	0.762338			55	0.818755	0.792878
56	0.747748	0.693287			56	0.785258	0.780519
57	0.719422	0.621864			57	0.77825	0.74609
58	0.680039	0.570763			58	0.761941	0.728064
59	0.670866	0.541796			59	0.745561	0.712627
60	0.641789	0.496346			60	0.738705	0.717451
61	0.618175	0.475478			61	0.724232	0.701953
62	0.60236	0.439034			62	0.719669	0.693721
63	0.581311	0.417843			63	0.706928	0.685502
64	0.568292	0.388578			64	0.697802	0.666389
65	0.559177	0.367574			65	0.692233	0.664606
66	0.541155	0.343091			66	0.690104	0.648631
67	0.533207	0.325242			67	0.685073	0.642915
68	0.524877	0.31713			68	0.685084	0.633475
69	0.515554	0.3041			69	0.683727	0.632888
70	0.509894	0.279966			70	0.677795	0.624388
71	0.507329	0.26465			71	0.680989	0.616987
72	0.496597	0.259905			72	0.685564	0.616169
73	0.495222	0.247384			73	0.68106	0.607937
74	0.486419	0.236826			74	0.689694	0.599388
75	0.486823	0.233261			75	0.68471	0.601367
76	0.489203	0.218989			76	0.680673	0.588983
77	0.484374	0.209636			77	0.684698	0.593379
78	0.477443	0.204928			78	0.687331	0.589728
79	0.484351	0.198693			79	0.683037	0.581679
80	0.479279	0.197587			80	0.680896	0.584537
81	0.473214	0.184731			81	0.679047	0.582705
82	0.47415	0.190085			82	0.677444	0.577478
83	0.469691	0.177303			83	0.678216	0.576208
84	0.46671	0.174396			84	0.682136	0.569381
85	0.476438	0.171142			85	0.67666	0.565119
86	0.471297	0.17098			86	0.680159	0.574315
87	0.467681	0.161813			87	0.677362	0.567964
88	0.474196	0.163118			88	0.679784	0.568599
89	0.470684	0.158758			89	0.67955	0.567268
90	0.468536	0.15523			90	0.677854	0.561626
91	0.470661	0.147392			91	0.677924	0.558072
92	0.467692	0.149293			92	0.678252	0.554554
93	0.469275	0.142076			93	0.678895	0.554005
94	0.467172	0.148398			94	0.676941	0.5558
95	0.466895	0.14097			95	0.673513	0.554994
96	0.469968	0.137393			96	0.676754	0.557302
97	0.468409	0.135157			97	0.669828	0.549633
98	0.464203	0.134424			98	0.680241	0.55017
99	0.46894	0.131667			99	0.673525	0.54951
100	0.46574	0.132785			100	0.671805	0.552735
101	0.462136	0.129481			101	0.672741	0.546872
102	0.467565	0.13076			102	0.671442	0.548546
103	0.463637	0.128797			103	0.67528	0.543367
104	0.464712	0.125506			104	0.674391	0.54316
105	0.467889	0.123195			105	0.681481	0.54708
106	0.463002	0.123133			106	0.673876	0.539752
107	0.464712	0.121046			107	0.674402	0.539105
108	0.463487	0.119618			108	0.676345	0.540375
109	0.466121	0.119233			109	0.675011	0.536711
110	0.468235	0.116264			110	0.677292	0.538201
111	0.463938	0.116426			111	0.674824	0.535539
112	0.464654	0.117792			112	0.672051	0.538287
113	0.466006	0.117978			113	0.677351	0.536247
114	0.464469	0.117357			114	0.672109	0.533096
115	0.465486	0.116215			115	0.676286	0.534073
116	0.464111	0.113681			116	0.679117	0.533902
117	0.46299	0.112389			117	0.672916	0.530373
118	0.46909	0.112737			118	0.678872	0.526391
119	0.465324	0.110886			119	0.676029	0.534427
120	0.470488	0.109495			120	0.673139	0.53196
121	0.464769	0.113295			121	0.671957	0.526843
122	0.469933	0.108998			122	0.674437	0.532095
123	0.464342	0.109967			123	0.671969	0.534098
124	0.466814	0.110426			124	0.673396	0.533707
125	0.469113	0.108724			125	0.676719	0.529554
126	0.458774	0.106526			126	0.67728	0.529078
127	0.46016	0.105867			127	0.676368	0.525549
128	0.46738	0.108004			128	0.678661	0.527979
129	0.465694	0.103557			129	0.676965	0.524498
130	0.469113	0.104774			130	0.673408	0.521897
131	0.462667	0.105557			131	0.678462	0.524645
132	0.464481	0.105843			132	0.681422	0.521653
133	0.466525	0.105395			133	0.675596	0.520871
134	0.467889	0.105222			134	0.675678	0.52136
135	0.46991	0.104774			135	0.676298	0.52495
136	0.465636	0.103532			136	0.678579	0.520431
137	0.467299	0.105644			137	0.67934	0.520138
138	0.466491	0.10475			138	0.674718	0.522227
139	0.467611	0.102936			139	0.674835	0.520358
140	0.468836	0.101868			140	0.674098	0.523472
141	0.468859	0.100501			141	0.681118	0.521213
142	0.465197	0.101917			142	0.679106	0.520187
143	0.467346	0.102961			143	0.677234	0.518038
144	0.465694	0.101632			144	0.67769	0.518428
145	0.467126	0.10147			145	0.675093	0.514936
146	0.465324	0.100936			146	0.679808	0.517024
147	0.462482	0.0990357			147	0.676965	0.517317
148	0.466676	0.10188			148	0.676567	0.515693
149	0.465336	0.0996692			149	0.668201	0.516438
150	0.463429	0.0992717			150	0.676064	0.514887
151	0.466826	0.099309			151	0.679328	0.519833
152	0.467219	0.0993338			152	0.683388	0.516743
153	0.463487	0.0988742			153	0.678731	0.515375
154	0.466341	0.101396			154	0.677491	0.518551
155	0.46961	0.0981538			155	0.675678	0.516572
156	0.467831	0.095359			156	0.677351	0.516804
157	0.465717	0.0984892			157	0.676649	0.517891
158	0.459848	0.0965887			158	0.679691	0.511125
159	0.467588	0.0983153			159	0.678006	0.515583
160	0.462205	0.0997562			160	0.673291	0.518563
161	0.46492	0.0978557			161	0.675502	0.515082
162	0.464088	0.0981911			162	0.676426	0.516242
163	0.4618	0.0984395			163	0.670214	0.5154
164	0.470326	0.0986507			164	0.676064	0.51176
165	0.465208	0.0999798			165	0.677257	0.515522
166	0.463395	0.0983277			166	0.679609	0.518722
167	0.462228	0.0969365			167	0.679457	0.512749
168	0.471285	0.0992345			168	0.677128	0.514484
169	0.462482	0.0960297			169	0.678684	0.516047
170	0.464238	0.09757			170	0.679854	0.513836
171	0.467565	0.0977936			171	0.676169	0.510417
172	0.467265	0.0969117			172	0.677456	0.514068
173	0.466803	0.09639			173	0.676403	0.512114
174	0.462863	0.0962409			174	0.675713	0.511833
175	0.463406	0.0958807			175	0.676871	0.508731
176	0.464227	0.0945392			176	0.673186	0.51198
177	0.464469	0.0981414			177	0.673607	0.509769
178	0.46775	0.0986134			178	0.672519	0.514264
179	0.46433	0.095918			179	0.672788	0.519198
180	0.462112	0.0955453			180	0.674122	0.512359
181	0.460934	0.0968496			181	0.678684	0.514386
182	0.461731	0.0976942			182	0.671899	0.509024
183	0.469806	0.0960173			183	0.679667	0.512627
184	0.464666	0.0973713			184	0.669582	0.513067
185	0.465728	0.0952845			185	0.680498	0.512994
186	0.465925	0.0945019			186	0.67225	0.505141
187	0.463221	0.0981414			187	0.673654	0.511394
188	0.466837	0.0951354			188	0.67769	0.503883
189	0.466318	0.0972967			189	0.674554	0.5154
190	0.462551	0.0958559			190	0.677515	0.512713
191	0.462008	0.0987873			191	0.677316	0.508047
192	0.461396	0.0973961			192	0.673958	0.510038
193	0.461269	0.0947628			193	0.674905	0.515937
194	0.463164	0.0973092			194	0.674531	0.507974
195	0.464642	0.0962658			195	0.678135	0.509073
196	0.467311	0.0966633			196	0.67418	0.513995
197	0.466757	0.096067			197	0.676777	0.510441
198	0.469806	0.0940175			198	0.673104	0.511638
199	0.463349	0.0966881			199	0.680404	0.508707
200	0.462551	0.0957316			200	0.676731	0.506472
201	0.465162	0.0964148			201	0.672062	0.510539
202	0.464342	0.0972967			202	0.675397	0.506228
203	0.461292	0.0949615			203	0.675631	0.507095
204	0.464977	0.0971104			204	0.674262	0.508939
205	0.466757	0.096539			205	0.672285	0.51413
206	0.464608	0.0968993			206	0.674847	0.509024
207	0.467461	0.09639			207	0.674765	0.50315
208	0.464192	0.0972098			208	0.679141	0.505764
209	0.463141	0.0960546			209	0.678193	0.506667
210	0.464296	0.0963279			210	0.6801	0.506008
211	0.468767	0.0937691			211	0.680802	0.508866
212	0.465208	0.0964024			212	0.676813	0.507828
213	0.463811	0.0940299			213	0.682019	0.510576
214	0.464596	0.093856			214	0.671957	0.506985
215	0.466445	0.0967378			215	0.675666	0.508292
216	0.46686	0.0933095			216	0.67239	0.510368
217	0.46306	0.0966881			217	0.675362	0.505495
218	0.463106	0.0997562			218	0.678825	0.504396
219	0.462771	0.0985886			219	0.679714	0.505971
220	0.463707	0.0978433			220	0.676064	0.505568
221	0.466525	0.0973464			221	0.677515	0.506924
222	0.466237	0.0980793			222	0.678837	0.507144
223	0.460507	0.0936821			223	0.683879	0.502894
224	0.461038	0.0960422			224	0.680931	0.50679
225	0.462424	0.0949243			225	0.672636	0.50591
226	0.465751	0.0964894			226	0.678287	0.500536
227	0.466641	0.0945765			227	0.677257	0.509354
228	0.461119	0.0959428			228	0.677292	0.505678
229	0.468697	0.0964894			229	0.674262	0.502246
230	0.464758	0.0965142			230	0.674145	0.503284
231	0.464908	0.0934337			231	0.679328	0.497874
232	0.468894	0.0973216			232	0.673548	0.502759
233	0.474554	0.0989364			233	0.676848	0.506887
234	0.463487	0.095359			234	0.677	0.504726
235	0.466803	0.0955826			235	0.678696	0.50707
236	0.468293	0.094564			236	0.680276	0.499779
237	0.465208	0.0965514			237	0.676532	0.501623
238	0.467126	0.0939181			238	0.677433	0.502942
239	0.469933	0.0975327			239	0.684558	0.504835
240	0.461893	0.0954335			240	0.675631	0.505641
241	0.464642	0.0968123			241	0.672612	0.504188
242	0.467461	0.0969986			242	0.680486	0.505177
243	0.466294	0.0965887			243	0.681387	0.505971
244	0.466352	0.0969862			244	0.679656	0.505422
245	0.467542	0.0960422			245	0.673993	0.507425
246	0.463418	0.0931107			246	0.680381	0.501929
247	0.460206	0.0967502			247	0.68051	0.503248
248	0.463129	0.0948125			248	0.678333	0.508072
249	0.461361	0.0958186			249	0.676298	0.506741
250	0.463452	0.094415			250	0.67535	0.505507
251	0.464654	0.0950982			251	0.681329	0.504176
252	0.46053	0.0958434			252	0.680779	0.501245
253	0.457977	0.0948621			253	0.676228	0.501599
254	0.460899	0.0980048			254	0.675245	0.504225
255	0.467507	0.0971725			255	0.677023	0.499975
256	0.463083	0.0960297			256	0.676157	0.49934
257	0.467577	0.0975824			257	0.680779	0.502197
258	0.464215	0.0968496			258	0.672893	0.508548
259	0.46708	0.0940051			259	0.678532	0.50028
260	0.465671	0.0961788			260	0.674695	0.50795
261	0.463753	0.0935206			261	0.677199	0.501147
262	0.464261	0.0947379			262	0.676742	0.502881
263	0.464134	0.0954335			263	0.673958	0.503345
264	0.461881	0.0957813			264	0.675385	0.50696
265	0.458589	0.0959925			265	0.677093	0.500292
266	0.465647	0.0958186			266	0.677702	0.50602
267	0.461408	0.0972967			267	0.677479	0.498668
268	0.465474	0.0944522			268	0.678567	0.503419
269	0.464319	0.0966011			269	0.678825	0.503089
270	0.469171	0.0960297			270	0.681282	0.504799
271	0.463949	0.0964024			271	0.681504	0.499535
272	0.461962	0.0964272			272	0.678614	0.506704
273	0.465278	0.0945019			273	0.676953	0.503345
274	0.461003	0.0951478			274	0.670623	0.500842
275	0.463198	0.0949988			275	0.677585	0.501697
276	0.463764	0.0951354			276	0.672554	0.50017
277	0.457087	0.095123			277	0.678965	0.503577
278	0.46165	0.0941293			278	0.675081	0.500475
279	0.464354	0.0942038			279	0.681024	0.506692
280	0.465671	0.0946882			280	0.679726	0.501159
281	0.465705	0.0954584			281	0.674356	0.501172
282	0.467357	0.0930859			282	0.676368	0.500268
283	0.462655	0.0956571			283	0.680709	0.506081
284	0.466583	0.0972967			284	0.675865	0.505666
285	0.467172	0.0962409			285	0.67783	0.50315
286	0.467172	0.0953466			286	0.677011	0.503492
287	0.464042	0.0951975			287	0.678369	0.498131
288	0.461777	0.0956447			288	0.679223	0.500939
289	0.464053	0.0958186			289	0.673104	0.496311
290	0.465509	0.0946386			290	0.67645	0.502405
291	0.463152	0.0957565			291	0.67583	0.495602
292	0.464954	0.0959552			292	0.673244	0.505397
293	0.467912	0.0958434			293	0.675689	0.510392
294	0.465728	0.0941666			294	0.683739	0.498057
295	0.466976	0.0968247			295	0.678076	0.503333
296	0.470661	0.0968371			296	0.6823	0.496677
297	0.464885	0.0951975			297	0.675888	0.50122
298	0.461974	0.098042			298	0.680264	0.502674
299	0.458762	0.095123			299	0.677187	0.50083
300	0.464111	0.0972843			300	0.674917	0.505067
301	0.461916	0.0963403			301	0.672039	0.503651
302	0.461812	0.0946386			302	0.675958	0.501855
303	0.466618	0.0948125			303	0.678404	0.495407
304	0.465035	0.0954211			304	0.679082	0.501611
305	0.467011	0.0957565			305	0.670775	0.498595
306	0.463811	0.0936945			306	0.676813	0.498534
307	0.463337	0.0994208			307	0.679714	0.500036
308	0.464885	0.0934337			308	0.67597	0.502393
309	0.462655	0.0930238			309	0.680638	0.501049
310	0.459871	0.0949864			310	0.672706	0.504579
311	0.462482	0.096067			311	0.67728	0.498497
312	0.458381	0.0950485			312	0.672367	0.500036
313	0.465613	0.0975203			313	0.678872	0.501098
314	0.462759	0.0957565			314	0.679597	0.507058
315	0.466699	0.094179			315	0.674285	0.499987
316	0.467496	0.095918			316	0.676099	0.497276
317	0.463152	0.0938933			317	0.674356	0.497544
318	0.467415	0.0963776			318	0.677924	0.499022
319	0.4708	0.0956199			319	0.67349	0.500671
320	0.460576	0.0945765			320	0.680767	0.502759
321	0.462159	0.0939181			321	0.680521	0.503932
322	0.466479	0.0935703			322	0.681481	0.501123
323	0.465047	0.0946634			323	0.678135	0.500207
324	0.46671	0.0971601			324	0.676602	0.502026
325	0.461211	0.0934834			325	0.681352	0.500781
326	0.463221	0.0964521			326	0.682066	0.49835
327	0.465717	0.0941044			327	0.681715	0.502002
328	0.459802	0.0936324			328	0.680685	0.49912
329	0.459421	0.0956695			329	0.677573	0.505861
330	0.459444	0.0957068			330	0.679363	0.501416
331	0.463452	0.09639			331	0.669605	0.499938
332	0.460899	0.0946013			332	0.681925	0.499498
333	0.460738	0.0940051			333	0.684137	0.498876
334	0.465786	0.0959677			334	0.681177	0.49868
335	0.465809	0.097098			335	0.675818	0.501965
336	0.462239	0.0961912			336	0.677924	0.505019
337	0.461084	0.0971228			337	0.67707	0.504286
338	0.465543	0.094887			338	0.682545	0.503919
339	0.464354	0.0952348			339	0.679457	0.499962
340	0.464573	0.0949615			340	0.677608	0.50155
341	0.464388	0.0969489			341	0.680673	0.499083
342	0.470292	0.0959055			342	0.679983	0.50679
343	0.462378	0.0942783			343	0.677035	0.50006
344	0.461581	0.0934585			344	0.680849	0.495212
345	0.464781	0.0981538			345	0.672238	0.496262
346	0.461038	0.0962285			346	0.682113	0.498912
347	0.461084	0.0949367			347	0.676579	0.501147
348	0.463476	0.0961416			348	0.678041	0.498961
349	0.459398	0.0943777			349	0.674133	0.504567
350	0.465694	0.0947628			350	0.679152	0.499743
351	0.46604	0.0963651			351	0.674859	0.504432
352	0.467034	0.0950857			352	0.673455	0.500549
353	0.465185	0.0946137			353	0.674332	0.504384
354	0.463637	0.0945268			354	0.673852	0.500988
355	0.463372	0.095036			355	0.683669	0.498985
356	0.465081	0.0960546			356	0.674086	0.495212
357	0.46358	0.0960422			357	0.681083	0.499193
358	0.463822	0.0960794			358	0.673946	0.49857
359	0.461939	0.0960546			359	0.679819	0.496457
360	0.459802	0.0954708			360	0.679141	0.503761
361	0.46559	0.0944895			361	0.67934	0.49741
362	0.460795	0.0953963			362	0.679328	0.502051
363	0.461627	0.0953466			363	0.683563	0.498509
364	0.466052	0.0944522			364	0.6759	0.500903
365	0.462979	0.0925518			365	0.677082	0.5005
366	0.462401	0.0948			366	0.676263	0.499083
367	0.461673	0.0967999			367	0.678649	0.499657
368	0.46291	0.0950112			368	0.683692	0.500866
369	0.461754	0.0949367			369	0.678614	0.498814
370	0.46366	0.0953714			370	0.679	0.501001
371	0.463672	0.0951354			371	0.676625	0.499804
372	0.464238	0.0948			372	0.684265	0.500903
373	0.46291	0.0959925			373	0.675432	0.496213
374	0.46284	0.0956323			374	0.67948	0.500048
375	0.463198	0.0977439			375	0.678193	0.49614
376	0.461697	0.0957937			376	0.677737	0.498387
377	0.46336	0.0942286			377	0.678521	0.49962
378	0.467346	0.0957068			378	0.677936	0.49443
379	0.459328	0.0947379			379	0.674847	0.501379
380	0.46358	0.0952596			380	0.671653	0.499791
381	0.460634	0.0963776			381	0.677737	0.50072
382	0.467403	0.0942659			382	0.679808	0.502613
383	0.463268	0.0942162			383	0.674227	0.49962
384	0.460541	0.0949243			384	0.679667	0.500304
385	0.465509	0.0932598			385	0.682042	0.50006
386	0.46046	0.0942535			386	0.679527	0.499938
387	0.466606	0.0956944			387	0.679492	0.50144
388	0.467646	0.094328			388	0.678216	0.502991
389	0.463406	0.0964894			389	0.678649	0.501306
390	0.463811	0.0920922			390	0.677468	0.496286
391	0.462782	0.0961416			391	0.680767	0.499694
392	0.464377	0.0944771			392	0.677655	0.497386
393	0.458566	0.0951727			393	0.677491	0.501379
394	0.461038	0.0956447			394	0.682171	0.498558
395	0.460183	0.0952348			395	0.674648	0.497666
396	0.459224	0.0954335			396	0.683189	0.49945
397	0.467866	0.0969862			397	0.683166	0.49741
398	0.46232	0.0954087			398	0.678743	0.499853
399	0.462609	0.0950609			399	0.677608	0.495822
400	0.463556	0.0963776			400	0.676228	0.49625
401	0.468732	0.0944026			401	0.679667	0.499962
402	0.459998	0.0959925			402	0.680615	0.495273
403	0.462598	0.0946882			403	0.679234	0.49835
404	0.463383	0.0952099			404	0.676848	0.499645
405	0.466329	0.0949118			405	0.685236	0.499401
406	0.4618	0.0955826			406	0.683505	0.498888
407	0.462216	0.0945143			407	0.678638	0.498497
408	0.460414	0.0971849			408	0.685342	0.497715
409	0.460125	0.0948125			409	0.682066	0.500744
410	0.467635	0.0957316			410	0.680779	0.496616
411	0.460252	0.0938436			411	0.673537	0.49868
412	0.466237	0.0964521			412	0.677479	0.501746
413	0.46358	0.0963279			413	0.67666	0.496921
414	0.466052	0.093061			414	0.677444	0.498069
415	0.464527	0.0949988			415	0.677257	0.495224
416	0.461558	0.094092			416	0.679328	0.497764
417	0.462089	0.0942783			417	0.675198	0.49901
418	0.460403	0.0945019			418	0.681481	0.494064
419	0.46336	0.0975203			419	0.676719	0.494308
420	0.463268	0.0954211			420	0.682768	0.49835
421	0.461373	0.0947255			421	0.68127	0.504396
422	0.457584	0.0939678			422	0.680194	0.497373
423	0.46217	0.0931977			423	0.67349	0.49868
424	0.463406	0.0955453			424	0.67356	0.50464
425	0.462725	0.0943529			425	0.678567	0.500988
426	0.460137	0.093943			426	0.681118	0.499266
427	0.464273	0.0958062			427	0.676403	0.501074
428	0.463325	0.0942659			428	0.683435	0.494235
429	0.461465	0.0945765			429	0.679422	0.49537
430	0.463014	0.0933964			430	0.678544	0.497825
431	0.461489	0.0953217			431	0.680182	0.495944
432	0.45979	0.0969738			432	0.678544	0.500561
433	0.461835	0.0938436			433	0.680673	0.498106
434	0.466525	0.0951106			434	0.681703	0.496262
435	0.456856	0.0934709			435	0.675338	0.498338
436	0.462632	0.095036			436	0.681399	0.496995
437	0.462933	0.0945392			437	0.68079	0.492525
438	0.460068	0.0951603			438	0.678263	0.496347
439	0.463776	0.0937815			439	0.6748	0.496628
440	0.462667	0.0954584			440	0.682007	0.500243
441	0.467669	0.09757			441	0.679515	0.496812
442	0.458323	0.0924897			442	0.67356	0.49443
443	0.4615	0.0941541			443	0.679854	0.496299
444	0.458	0.0952845			444	0.678228	0.499853
445	0.461234	0.0954584			445	0.680486	0.497312
446	0.466375	0.0943156			446	0.683341	0.504432
447	0.460252	0.094415			447	0.678942	0.497312
448	0.457156	0.0954335			448	0.677608	0.499181
449	0.464954	0.0949615			449	0.678205	0.49923
450	0.460195	0.0967378			450	0.678345	0.499315
451	0.467842	0.0947255			451	0.679305	0.496726
452	0.463626	0.0964521			452	0.681516	0.497825
453	0.459964	0.0951354			453	0.682943	0.493722
454	0.461223	0.0949988			454	0.675315	0.494564
455	0.462759	0.0964397			455	0.684499	0.493416
456	0.464273	0.095272			456	0.677772	0.494967
457	0.462459	0.0940548			457	0.671606	0.495224
458	0.462297	0.094564			458	0.684207	0.498924
459	0.464793	0.0939678			459	0.678404	0.497019
460	0.464746	0.0951603			460	0.680521	0.496164
461	0.465694	0.0965266			461	0.680603	0.49377
462	0.459213	0.0941169			462	0.675994	0.499743
463	0.465081	0.096303			463	0.68354	0.501452
464	0.461824	0.0952348			464	0.682861	0.492867
465	0.464284	0.0950236			465	0.679386	0.497153
466	0.461835	0.0941169			466	0.685307	0.498643
467	0.46723	0.0944274			467	0.679117	0.499169
468	0.458728	0.0954956			468	0.67783	0.49305
469	0.459686	0.095272			469	0.677655	0.49647
470	0.463268	0.0936821			470	0.680194	0.491401
471	0.459525	0.0947876			471	0.679024	0.501501
472	0.468039	0.0937442			472	0.675502	0.497263
473	0.459652	0.0939181			473	0.679269	0.494515
474	0.46693	0.094328			474	0.675783	0.495089
475	0.458901	0.0949243			475	0.67845	0.496787
476	0.462748	0.0943653			476	0.675888	0.490278
477	0.46202	0.0928871			477	0.68285	0.498778
478	0.458242	0.09362			478	0.680252	0.495358
479	0.461708	0.0963651			479	0.674157	0.491242
480	0.463002	0.0930983			480	0.67845	0.495737
481	0.464076	0.0940175			481	0.677175	0.498021
482	0.46388	0.0957068			482	0.680194	0.494552
483	0.465578	0.0935579			483	0.672881	0.494515
484	0.460587	0.0944026			484	0.677713	0.495639
485	0.462471	0.0942783			485	0.677164	0.496054
486	0.467334	0.0937069			486	0.677	0.498741
487	0.471297	0.094564			487	0.678603	0.496079
488	0.460657	0.0943156			488	0.680943	0.495761
489	0.464192	0.0963403			489	0.67583	0.495322
490	0.457803	0.0970856			490	0.676871	0.498265
491	0.462043	0.0935827			491	0.67253	0.495285
492	0.463857	0.0948			492	0.682054	0.500158
493	0.462528	0.0954956			493	0.67893	0.496921
494	0.463822	0.0949243			494	0.678474	0.495529
495	0.457076	0.0959304			495	0.682382	0.498729
496	0.466595	0.0955826			496	0.678521	0.493954
497	0.462367	0.0946882			497	0.677479	0.502014
498	0.462089	0.0950485			498	0.677737	0.495541
499	0.462309	0.0965639			499	0.680276	0.498045
500	0.45852	0.0947007			500	0.677889	0.499217
501	0.463499	0.0934958			501	0.679445	0.498216
502	0.455643	0.0960794			502	0.678392	0.49614
503	0.458658	0.0947752			503	0.680755	0.498314
504	0.462413	0.0972719			504	0.680334	0.491145
505	0.461708	0.0946386			505	0.682744	0.495896
506	0.460148	0.0935703			506	0.682534	0.495456
507	0.459929	0.0950609			507	0.671314	0.491279
508	0.461708	0.0941417			508	0.683247	0.491303
509	0.462297	0.0944771			509	0.671945	0.496579
510	0.463834	0.0947007			510	0.678088	0.497251
511	0.462459	0.0934213			511	0.677971	0.50006
512	0.458855	0.0950485			512	0.68051	0.494564
513	0.458959	0.0930114			513	0.680229	0.496091
514	0.459941	0.094564			514	0.680475	0.49261
515	0.457307	0.0939181			515	0.679468	0.496799
516	0.462759	0.0932225			516	0.68285	0.496897
517	0.463741	0.0940423			517	0.682054	0.497434
518	0.460611	0.0945019			518	0.674894	0.492329
519	0.460807	0.093061			519	0.67948	0.494638
520	0.462771	0.0951106			520	0.682721	0.491963
521	0.46105	0.093148			521	0.683236	0.498069
522	0.457491	0.0952596			522	0.683084	0.492378
523	0.458254	0.0966384			523	0.675666	0.492781
524	0.463788	0.0942908			524	0.672144	0.500817
525	0.463349	0.0950982			525	0.674414	0.489288
526	0.462875	0.0936076			526	0.677269	0.495407
527	0.46001	0.0927132			527	0.679492	0.490216
528	0.460888	0.0944398			528	0.673993	0.494686
529	0.465728	0.0942535			529	0.679574	0.493209
530	0.460761	0.0943032			530	0.674051	0.496286
531	0.457815	0.0932722			531	0.672846	0.498424
532	0.457988	0.0952969			532	0.681329	0.492977
533	0.459917	0.0942908			533	0.684183	0.493294
534	0.461939	0.095123			534	0.681972	0.4973
535	0.459802	0.0958559			535	0.676298	0.497776
536	0.458935	0.0949491			536	0.680638	0.494796
537	0.462621	0.0943529			537	0.67762	0.494454
538	0.462378	0.0943405			538	0.683996	0.495859
539	0.462713	0.0942162			539	0.676883	0.497727
540	0.463441	0.0944771			540	0.678158	0.497935
541	0.459559	0.0955826			541	0.678556	0.49156
542	0.467011	0.0943529			542	0.677187	0.49697
543	0.459467	0.093856			543	0.68106	0.487579
544	0.460876	0.093856			544	0.677234	0.495444
545	0.459813	0.0942783			545	0.676508	0.495077
546	0.464481	0.0942286			546	0.68106	0.493111
547	0.462482	0.095036			547	0.675841	0.49338
548	0.46165	0.0961043			548	0.681785	0.496946
549	0.46038	0.0951354			549	0.67604	0.494955
550	0.463568	0.0918562			550	0.677784	0.493599
551	0.456914	0.0950236			551	0.679059	0.496152
552	0.462436	0.0945019			552	0.681177	0.494589
553	0.462944	0.0948			553	0.675806	0.492476
554	0.46373	0.0943032			554	0.682194	0.494882
555	0.457977	0.0935455			555	0.68657	0.495712
556	0.464146	0.0938436			556	0.67714	0.494381
557	0.463499	0.0914214			557	0.685693	0.494711
558	0.460033	0.0932846			558	0.676789	0.496408
559	0.462621	0.0938063			559	0.673127	0.495346
560	0.467057	0.0931728			560	0.678661	0.493538
561	0.46544	0.0947752			561	0.675724	0.496299
562	0.460795	0.0948994			562	0.675315	0.49592
563	0.46053	0.0931977			563	0.676543	0.497752
564	0.458554	0.0931728			564	0.677105	0.491975
565	0.458115	0.0946261			565	0.67872	0.488348
566	0.460264	0.0936324			566	0.683786	0.497996
567	0.460507	0.0946386			567	0.677351	0.493135
568	0.462043	0.0948994			568	0.679199	0.495224
569	0.46172	0.096154			569	0.676415	0.497153
570	0.461165	0.0948994			570	0.683657	0.489337
571	0.461084	0.0943032			571	0.678918	0.49377
572	0.457503	0.0944771			572	0.679269	0.492525
573	0.461616	0.0934585			573	0.675385	0.496128
574	0.460726	0.095272			574	0.677737	0.49592
575	0.462471	0.0933219			575	0.676929	0.492598
576	0.460218	0.0912972			576	0.678603	0.494247
577	0.460229	0.0953714			577	0.68251	0.490204
578	0.457953	0.0945889			578	0.679726	0.495859
579	0.460587	0.092117			579	0.679129	0.495847
580	0.457618	0.0940051			580	0.681294	0.492818
581	0.45592	0.0939181			581	0.677515	0.493477
582	0.459074	0.0935206			582	0.682955	0.494955
583	0.459247	0.0934958			583	0.678474	0.499071
584	0.461812	0.0952348			584	0.68471	0.493429
585	0.456983	0.0946013			585	0.678439	0.494051
586	0.462055	0.0938436			586	0.685353	0.496201
587	0.462147	0.0925393			587	0.682159	0.492891
588	0.461442	0.0932101			588	0.682276	0.489007
589	0.461685	0.0914587			589	0.678614	0.490216
590	0.464411	0.0937318			590	0.680393	0.494442
591	0.459317	0.0969365			591	0.676426	0.497202
592	0.460252	0.0938436			592	0.680978	0.493465
593	0.459294	0.0938188			593	0.677842	0.493196
594	0.458346	0.0947131			594	0.678626	0.491975
595	0.458161	0.0935082			595	0.681574	0.4973
596	0.459028	0.0935579			596	0.679422	0.494491
597	0.458	0.0935827			597	0.684605	0.492928
598	0.460738	0.0939926			598	0.679246	0.488836
599	0.456267	0.0950733			599	0.676754	0.493367
600	0.459213	0.0938684			600	0.673033	0.491523

## Sheet: Figure 2
Figure 2A						Figure 2D						Figure 2B						Figure 2E							Figure 2C/F VDAC1														Figure 2C/F VDAC2
	F/Fmax	Theoretical protein/vesicle copy number					F/Fmax	Theoretical protein/vesicle copy number					F/Fmax	Theoretical protein/vesicle copy number					F/Fmax	Theoretical protein/vesicle copy number					Dithionite F/FMax	BSA F/Fmax	Protein Concentration Input (ug/ul)	Protein Concentration (ug/ul)	Phosphate Concentration Input (nmol/µl)	Phosphate Concentration (nmol/µl)	PPR (µg/µmol)	PPR* (µg/µmol)	Fraction LUVs with channels ((FL - FP) / (FL - Fmin))	Fraction LUVs with scramblases ((FL - FP) / (FL - Fmin))					Dithionite F/FMax	BSA F/Fmax	Dithionite Fmin	BSA Fmin	Protein Concentration Input (ug/ul)	Protein Concentration (ug/ul)	Phosphate Concentration Input (nmol/µl)	Phosphate Concentration (nmol/µl)	PPR (µg/µmol)	PPR* (µg/µmol)	Fraction LUVs with channels ((FL - FP) / (FL - Fmin))
sec	Liposome	VDAC2 30	VDAC2 10	VDAC2 2		sec	Liposome	VDAC2 30	VDAC2 10	VDAC2 2		sec	Liposome	VDAC1 30	VDAC1 10	VDAC1 2		sec	Liposome	VDAC1 30	VDAC1 10	VDAC1 2		Liposome	0.482815	0.712343												Liposome	0.510868	0.688808	0.0739245	0.453155
0	1.00563	0.999737	0.997581	0.995554		0	0.996338	0.99637	0.998562	0.998004		0	1.00063	1.00533	1.00009	0.991515		0	0.994743	0.997127	1.00116	0.992841			0.182952	0.632445	0.015	0.0110528	3.2458	2.38624	4.63191	6.37385	0.866236	0.359656					0.0734375	0.507205			0.015	0.0106613	3.34504	2.41374	4.41694	5.18329	1.00111
1	1.00213	1.00778	1.00157	1.00144		1	0.99703	0.995401	1.00181	0.996074		1	1.00441	1.00216	1.00386	0.996993		1	0.995916	1.00554	0.999312	0.997678			0.281982	0.69158	0.005	0.00368428	3.2458	2.38624	1.54397	2.12462	0.580162	0.0934633				Liposome	0.482815	0.712343
2	1.00497	1.002	1.00812	0.998028		2	1.0041	1.00099	1.00167	1.00609		2	1.00238	0.995258	1.00045	0.997133		2	0.997804	0.993848	0.999406	0.994855		Liposome	0.39566	0.6318													0.0748591	0.487694			0.015	0.0106613	3.2458	2.2916	4.65236	5.45954	0.997714
3	1.00382	0.991001	1.00199	1.00309		3	0.997797	0.994387	0.998648	1.00414		3	0.986287	0.9992	1.0053	1.00152		3	1.00349	1.0049	1.00094	0.998685			0.114178	0.594153	0.015	0.0145176	3.3	2.18321	6.64969	9.15046	1.08675	0.265852					0.200053	0.569016			0.005	0.00355378	3.2458	2.30687	1.54052	1.8078	0.691535
4	1.01655	1.00116	0.994851	1.00453		4	0.997605	1.00254	0.992089	1.00492		4	0.994857	1.0022	1.00086	0.994429		4	0.997912	1.00182	0.999845	1.00189		Liposome	0.41773	0.633152													0.362752	0.648948			0.001	0.00071076	3.2458	2.14656	0.331114	0.388562	0.29363
5	1.00242	1.00067	0.999576	0.999773		5	1.0008	0.997271	0.995772	1.00321		5	1.00813	0.997035	0.999847	0.997231		5	1.00534	0.996014	0.99388	0.991092			0.133348	0.605769	0.01	0.00875985	1.9	1.4	6.25704	8.61015	1.01174	0.191549				Liposome	0.50595	0.683039
6	1.00117	1.00046	1.00102	1.00454		6	1.00664	1.0027	0.997131	0.996587		6	0.999243	0.997525	0.999287	1.00017		6	0.988203	1.00023	0.999312	1.00693			0.301256	0.637089	0.002	0.00147371	1.9	1.4	1.05265	1.44853	0.414376	-0.0275328					0.188033	0.566901			0.005	0.00355378	3.30328	2.04918	1.73425	2.03514	0.735874
7	1.00225	1.00663	1.00247	0.998153		7	1.00248	1.00471	0.99691	1.00449		7	1.00713	1.00104	1.00002	1.00058		7	1.00341	0.990865	0.999971	1.00493		Liposome	0.466904	0.685703													0.353655	0.642309			0.001	0.00071076	3.30328	2.45082	0.290008	0.340324	0.352514
8	0.992142	1.00445	1.00212	1.00112		8	0.998511	0.999176	1.00663	1.00692		8	1.00239	0.998543	0.998914	1.00318		8	1.00513	1.00152	0.997977	1.00348			0.120334	0.578618	0.05	0.0322777	2.7	2.053	15.7222	21.6349	1.0494	0.54772					0.403813	0.661578			0.0005	0.00035538	3.30328	2.42623	0.146474	0.171887	0.236415
9	0.987886	1.00536	0.992844	1.00055		9	1.00238	1.00489	0.996531	0.993338		9	0.998386	1.00172	1.00278	0.988965		9	1.00189	0.993031	1.00539	0.999772			0.126384	0.577363	0.04	0.0286797	2.7	1.9791	14.4913	19.9411	1.03108	0.554136				Liposome	0.458354	0.67714
10	0.997059	1.00705	0.999844	0.997237		10	1.00101	0.999852	0.993839	0.998908		10	0.996798	1.00024	0.998034	0.9988		10	0.999841	0.994248	0.998919	1.00527			0.125261	0.590552	0.03	0.0226743	2.7	1.997	11.3542	15.6242	1.03448	0.48668					0.0734769	0.468621			0.015	0.0101582	1.87	1.67	6.08274	7.13811	1.00116
11	1.00048	0.998301	1.01137	0.996069		11	0.994399	0.996156	1.00245	0.996929		11	0.997844	1.00013	0.995368	0.996264		11	0.996604	0.991533	1.00258	1.00092			0.140468	0.602743	0.02	0.0167836	2.7	1.9701	8.51918	11.723	0.988432	0.424324					0.130053	0.506834			0.01	0.00561551	1.87	1.7	3.30324	3.87636	0.853996
12	0.999438	0.995537	0.996951	1.00325		12	1.00369	0.999322	1.00396	0.994889		12	1.00577	0.997048	0.993809	1.00572		12	0.999126	0.998552	0.993849	0.999997			0.265422	0.645732	0.01	0.0105104	2.7	1.8573	5.65899	7.78718	0.610076	0.204443					0.23244	0.58308			0.003	0.00213788	1.87	1.519	1.40743	1.65162	0.587659
13	0.993526	1.00703	1.01093	1.00321		13	1.00272	0.995468	1.00658	1.00025		13	0.99957	1.00781	0.995342	0.993266		13	1.00026	1.00667	0.998872	0.999652		Liposome	0.447568	0.667221													0.264226	0.599252			0.002	0.00142151	1.87	1.949	0.729355	0.855899	0.504977
14	1.00466	1.0047	0.996811	1.0022		14	0.998149	1.0014	1.00568	1.00406		14	1.00156	0.998156	0.996062	1.00045		14	1.00134	0.99824	1.0055	0.99524			0.102833	0.580946	0.05	0.0292734	2.164	1.489	19.6598	27.0533	1.10876	0.48735				Liposome	0.486053	0.727402
15	0.997488	1.00804	0.998502	0.998216		15	0.993271	1.0098	1.00494	1.00366		15	0.998801	0.998143	0.996675	0.998982		15	0.997265	1.00284	0.995089	0.998937			0.0866524	0.575728	0.04	0.0257307	2.164	1.5446	16.6585	22.9233	1.1608	0.516824					0.20284	0.580848			0.005	0.00355378	3.30328	2.04918	1.73425	2.03514	0.687197
16	0.99903	0.995549	0.997592	0.997149		16	0.999501	1.00266	1.00271	1.00329		16	0.99182	1.00522	0.996022	0.997091		16	1.00522	0.98947	1.02054	0.99467			0.111615	0.548162	0.03	0.0198643	2.164	1.2387	16.0364	22.0673	1.08051	0.672541				Liposome	0.47418	0.698288
17	1.00046	1.00083	0.992611	0.99971		17	1.00405	0.99797	1.00135	0.999495		17	1.00036	0.997023	0.994542	1.00847		17	0.998708	1.00272	0.991855	1.00095			0.125624	0.599882	0.02	0.0154111	2.164	1.5407	10.0027	13.7644	1.03545	0.380385					0.157529	0.57574			0.005	0.00355378	2.98347	2.3237	1.52936	1.79471	0.791123
18	1.00188	0.992126	1.00064	0.997262		18	0.999927	1.00057	1.00496	0.995207		18	1.00621	1.00229	0.998154	1.00495		18	0.996334	0.994486	0.997114	1.00603			0.216944	0.622103	0.005	0.00346651	2.164	1.5361	2.2567	3.10538	0.741746	0.25486				Liposome	0.430869	0.686092
19	0.999795	1.00954	0.997674	1.00028		19	1.0041	1.00561	1.00584	0.993753		19	1.00217	0.9988	1.00812	0.996152		19	0.994136	1.01255	1.00022	0.998248		Liposome	0.463556	0.676228													0.236713	0.61614			0.005	0.00355378	3.61085	2.44806	1.45167	1.70354	0.543939
20	1.00213	0.999989	1.0063	0.997337		20	1.00009	0.997057	0.999101	1.00173		20	0.998499	1.00326	0.994489	1.0019		20	1.00302	1.0028	1.00229	1.0051			0.112812	0.578541	0.015	0.0108168	1.686	1.2991	8.3264	11.4577	1.07291	0.525099				Liposome	0.370598	0.635198
21	1.00076	1.00898	1.00278	1.00483		21	1.00344	1.00002	1.00451	1.00037		21	1.00724	0.998311	0.999047	1.00185		21	0.992815	1.0013	0.999736	0.997797		Liposome	0.543572														0.169462	0.581985			0.005	0.00355378	3.61085	2.56434	1.38585	1.62629	0.677971
22	0.992939	1.00652	0.993299	1.00159		22	1.00277	0.998015	0.999798	0.999177		22	0.991984	1.00279	1.00843	1.00041		22	0.997305	0.994783	0.995528	1.00167			0.173914		0.015	0.0110529	3.66154	2.69188	4.106	5.65015	0.908418					Liposome	0.39566	0.6318	0.199904	0.527546
23	1.00442	1.00077	0.999494	0.999647		23	0.995805	0.998117	1.00332	0.989503		23	0.999079	0.999123	0.997834	1.0038		23	1.00266	1.0047	0.997758	1.00336			0.297452		0.005	0.00368428	3.66154	2.69188	1.36867	1.88338	0.604829						0.141292	0.553719			0	0.0106613	3.3	2.3	4.63537	5.43961	1.29942
24	1.00532	0.999223	1.00565	1.00744		24	0.99751	0.993722	1.00081	0.984934		24	1.00382	1.00506	1.00554	0.995704		24	1.00305	1.00237	0.994429	0.997691			0.420021		0.001	0.000736857	3.66154	2.69188	0.273733	0.376677	0.303621					Liposome	0.41773	0.633152
25	1.00177	0.995058	1.00278	0.993733		25	1.0002	0.993373	0.997926	1.00256		25	1.00082	0.997216	0.999367	0.997847		25	0.997953	1.00064	0.995732	0.999864		Liposome	0.548703														0.170739	0.520866			0.015	0.0115292	1.9	1.6	7.20577	8.45598	1.13389
26	0.9934	1.00822	0.999179	1.00534		26	1.00528	1.00298	0.996886	0.999324		26	1.00721	1.00404	1.01095	1.00541		26	1.00006	0.999116	1.00758	0.993663			0.213947		0.015	0.0110529	3.77419	2.7747	3.98344	5.4815	0.812404					Liposome	0.408375	0.653055
27	0.995182	0.998289	0.994944	0.997475		27	1.00035	1.00172	0.994414	0.997955		27	1.00193	1.00109	0.994995	1.0004		27	1.00136	0.996133	0.998904	1.0075			0.266542		0.005	0.00368428	3.77419	2.7747	1.32781	1.82717	0.684766						0.21275	0.572577			0.015	0.0124854	2.3	1.85	6.74885	7.91979	0.938383
28	0.995486	0.997164	0.993894	1.00074		28	1.00249	1.00781	0.99051	1.00416		28	1.0033	1.00037	1.00223	1.00131		28	0.9962	0.994055	1.00079	1.00323		Liposome	0.508729	0.68533	0												0.200373	0.566164			0.015	0.0123604	2.3	1.9	6.50549	7.6342	0.997752
29	0.999281	0.986633	0.999821	0.993118		29	1.00383	0.996133	1.00061	1.00019		29	0.998209	1.00251	1.00017	0.999276		29	0.999638	0.994768	0.998715	1.00198			0.0987896	0.607058	0.03						1.10175	0.401114				Liposome	0.466904	0.685703
30	1.00805	1.00736	1.00002	0.996571		30	1.00076	1.00204	1.00352	0.992776		30	0.996861	0.996855	1.00082	1.00369		30	1.00114	1.00207	1.00027	0.991145		Liposome	0.510868	0.688808	0												0.213351	0.565357			0.02	0.0142151	2.7	1.987	7.15407	8.39531	0.949636
31	1.00253	0.999797	1.00534	0.993055		31	1.00043	0.999897	0.992272	0.998639		31	1.00365	0.994613	1.00438	1.0045		31	0.997966	1.00394	1.00303	0.994643			0.20547	0.627573	0.015						0.81609	0.30831					0.268992	0.598604			0.015	0.0101302	2.7	2.1	4.8239	5.66086	0.741245
32	0.997006	0.989445	1.00585	0.994349		32	0.99179	1.0086	1.00543	1.00389		32	0.996835	1.0044	0.991436	1.00146		32	1.00238	1.00493	0.996423	0.999652		Liposome	0.484581	0.67822	0												0.28276	0.599632			0.01	0.00444018	2.7	1.9619	2.2632	2.65587	0.68968
33	1.00085	1.00028	1.0074	0.999396		33	0.996359	0.995266	0.991954	0.999641		33	0.990547	0.993209	0.997354	0.998141		33	1.00061	0.998789	1.00171	1.00102			0.12761	0.617393	0.015						1.02597	0.323503				Liposome	0.458354	0.67714
34	0.996587	0.992054	1.006	0.993972		34	1.00049	0.999615	1.00021	1.00261		34	1.006	0.991663	1.0023	1.00583		34	1.00359	0.99916	1.00481	1.00827			0.222237	0.674026	0.005						0.754005	0.0223101					0.205281	0.573642			0.015	0.00610431	1.87	1.48	4.12454	4.84015	0.979197
35	0.999889	0.999331	0.998432	1.00005		35	0.989884	0.998455	0.997449	0.998872		35	1.00111	1.00259	0.999567	1.00143		35	1.00227	0.996163	1.00223	0.998672			0.302495	0.653992	0.001						0.523335	0.128856					0.232625	0.599525			0.01	0.00430881	1.87	1.6	2.69301	3.16025	0.873397
36	1.00577	0.994292	1.00344	1.00157		36	1.00028	0.996438	0.99844	1.00149		36	1.00504	1.002	0.993102	0.996404		36	1.0054	0.999739	1.00014	0.99793			0.310003	0.6606	0						0.501756	0.0937144					0.364213	0.638884			0.003	0.00184355	1.87	1.58	1.1668	1.36924	0.364251
37	0.997803	0.99002	1.00257	1.00056		37	1.00048	1.00328	1.00672	1.00097		37	0.99986	0.997035	1.00166	0.999991		37	1.00078	1.00296	1.00082	0.999281																	0.370542	0.649199			0.002	0.00142151	1.87	1.46	0.973639	1.14257	0.339764
38	1.00139	0.996781	0.999914	0.995993		38	1.00703	1.00022	0.994218	1.00157		38	0.996281	1.00252	1.01231	0.997315		38	0.99949	0.996771	1.00079	0.996989																Liposome	0.442204	0.674141	0.109409	0.474108
39	0.994249	0.997894	0.992681	1.00814		39	1.00296	0.994995	0.997681	1.00547		39	0.992752	1.00545	1.00414	1.0023		39	1.00019	1.00858	1.00504	1.00785																	0.115065	0.515485			0.015	0.00621234	1.8	1.53	4.06035	4.76483	0.983005
40	0.997352	1.00638	0.990301	1.00001		40	0.996061	0.997767	0.996984	0.999104		40	1.00141	0.999741	0.998621	0.999346		40	0.999948	1.01213	0.996093	1.00149		Fmin	0.136647	0.490192													0.116784	0.518218			0.015	0.00544378	1.8	1.53	3.55803	4.17535	0.977838
41	1.0013	1.00059	1.00322	1.01326		41	0.997904	0.996854	0.995882	1.00759		41	0.995815	0.995232	1.00149	0.991235		41	1.0013	1.00272	0.995371	0.993225		Empty fraction	0.273295													Liposome	0.463556	0.676228
42	0.997038	0.993275	1.0004	0.999961		42	1.00025	1.00714	0.999517	0.998786		42	0.998965	0.993222	0.997501	1.00048		42	0.998249	0.999487	0.992656	0.998446																	0.0963776	0.49625			0.015	0.0109494	1.686	1.3754	7.96088	9.34211	1.0368
43	0.993578	1.00122	0.994081	1.00314		43	0.996636	1.00265	1.00806	1.0062		43	0.998965	1.00404	1.00246	1.00838		43	1.00451	1.00054	1.00142	0.999864
44	1.0009	1.00153	0.998934	1.00033		44	1.00633	0.997587	1.00455	0.9998		44	1.00311	1.00071	0.997728	1.00529		44	0.998573	1.00756	1.00233	1.00324
45	0.993379	0.991384	0.993241	1.00431		45	0.99981	0.998263	0.998367	0.999018		45	0.995966	0.998053	0.998554	1.00443		45	1.00688	0.997602	1.00368	1.00436
46	1.00887	0.99957	0.994956	0.992729		46	0.996274	1.00474	1.00278	0.999446		46	0.998852	0.997435	1.00537	1.00562		46	0.995377	0.998329	1.00088	0.995942																Empty fraction	0.147849
47	0.992121	1.00084	0.994582	0.995466		47	1.00607	1.00513	0.999737	0.99059		47	1.005	0.995889	1.00923	1.0061		47	1.00262	1.00026	1.00259	0.993119
48	1.00328	1.00426	1.00488	0.999685		48	0.995166	0.99806	0.994769	0.999128		48	1.01213	0.999741	1.00167	1.00005		48	1.00372	0.996519	1.00233	1.00536
49	0.998076	1.00627	1.0015	0.995705		49	1.00184	0.997271	1.0055	1.00773		49	1.00661	1.00524	1.00073	1.00191		49	1.00323	1.00272	1.00018	1.00149
50	0.859016	1.0063	0.995492	0.901972		50	1.00046	0.937245	0.993007	1.00285		50	1.00543	0.998813	0.992436	0.998169		50	1.00232	0.97138	1.00164	0.912233
51	0.832242	1.00215	1.00023	0.838914		51	0.913752	0.902798	0.925701	1.00456		51	1.00333	0.899212	0.876632	1.00523		51	0.896855	0.905373	0.995261	0.894742
52	0.799461	0.979727	0.915469	0.806493		52	0.882598	0.865037	0.872957	0.861281		52	0.919067	0.874282	0.854399	0.910301		52	0.872244	0.845435	0.937758	0.869352		Figure 2G/H
53	0.760987	0.864369	0.87138	0.769553		53	0.859774	0.849972	0.842633	0.831428		53	0.880819	0.789702	0.818424	0.861142		53	0.844519	0.816691	0.903724	0.840305
54	0.749477	0.814187	0.800573	0.737823		54	0.831837	0.805225	0.813129	0.807108		54	0.862093	0.742626	0.78854	0.790813		54	0.824426	0.789712	0.87418	0.810331
55	0.713372	0.778535	0.766611	0.718147		55	0.826256	0.782328	0.784138	0.77089		55	0.799321	0.698668	0.767466	0.755425		55	0.804967	0.766176	0.845813	0.770484
56	0.709609	0.727875	0.746905	0.686631		56	0.805274	0.747328	0.751905	0.759616		56	0.783077	0.665558	0.739035	0.727938		56	0.786951	0.736823	0.813992	0.760678
57	0.673085	0.664445	0.719721	0.667457		57	0.791918	0.729806	0.745688	0.739168		57	0.751432	0.637588	0.716576	0.701852		57	0.775731	0.723275	0.800131	0.741437
58	0.662623	0.630552	0.680007	0.641239		58	0.785879	0.708576	0.725961	0.729921		58	0.728131	0.607904	0.687825	0.664503		58	0.760749	0.71118	0.779063	0.725178
59	0.662728	0.590795	0.660161	0.626511		59	0.777805	0.701567	0.707152	0.714958		59	0.706367	0.584006	0.670857	0.646641		59	0.746954	0.701252	0.765547	0.72543
60	0.63565	0.555154	0.637096	0.6045		60	0.768102	0.692147	0.70107	0.700544		60	0.696147	0.553292	0.654848	0.618075		60	0.735964	0.688757	0.748075	0.714709
61	0.620523	0.514978	0.621556	0.589093		61	0.761265	0.670129	0.695857	0.692873		61	0.6688	0.527409	0.627897	0.595422		61	0.734831	0.678918	0.74999	0.706692
62	0.624768	0.521058	0.593835	0.57626		62	0.759102	0.659717	0.676559	0.686301		62	0.658289	0.515517	0.614514	0.578358		62	0.72527	0.671499	0.732518	0.701895
63	0.607565	0.461242	0.577163	0.560954		63	0.748526	0.651851	0.671652	0.676945		63	0.643104	0.486246	0.597626	0.563522		63	0.718959	0.670415	0.72346	0.69637
64	0.601076	0.454887	0.557469	0.545347		64	0.742423	0.648099	0.661164	0.670581		64	0.623747	0.470193	0.585617	0.545533		64	0.721022	0.651866	0.7147	0.691294
65	0.615134	0.419367	0.541415	0.534511		65	0.734776	0.640448	0.654177	0.666623		65	0.617824	0.452865	0.568875	0.527881		65	0.709897	0.648809	0.707416	0.681449
66	0.58423	0.399859	0.525303	0.523787		66	0.734531	0.635084	0.655315	0.657584		66	0.599324	0.433373	0.556626	0.518621		66	0.703937	0.643971	0.696019	0.676546
67	0.575434	0.384959	0.505633	0.508921		67	0.729429	0.618137	0.64479	0.653614		67	0.598026	0.424019	0.539511	0.498825		67	0.70337	0.64406	0.695014	0.678467
68	0.553147	0.361837	0.497104	0.50096		68	0.727139	0.622385	0.635625	0.646419		68	0.582349	0.410621	0.53174	0.495029		68	0.700188	0.646865	0.701262	0.675724
69	0.538502	0.346446	0.479336	0.494795		69	0.726831	0.611646	0.639088	0.643988		69	0.576035	0.395225	0.52217	0.480305		69	0.694146	0.633984	0.688499	0.668211
70	0.529476	0.326903	0.467984	0.485679		70	0.717415	0.613877	0.628662	0.647177		70	0.566671	0.382225	0.506948	0.472656		70	0.687768	0.637204	0.686663	0.666408
71	0.527201	0.315294	0.452012	0.477316		71	0.717554	0.599803	0.629102	0.6392		71	0.561378	0.369741	0.49951	0.459473		71	0.689467	0.632589	0.681969	0.666236
72	0.521991	0.300202	0.444557	0.468665		72	0.717799	0.596422	0.624819	0.636342		72	0.550692	0.357824	0.485128	0.453785		72	0.697383	0.626935	0.679724	0.668807
73	0.51807	0.292256	0.435468	0.462287		73	0.711387	0.588028	0.627266	0.630979		73	0.545626	0.347582	0.481329	0.44671		73	0.69416	0.630422	0.682314	0.665812
74	0.513049	0.277846	0.423685	0.458884		74	0.712825	0.588997	0.61826	0.633716		74	0.543672	0.343227	0.465214	0.436875		74	0.698165	0.630155	0.684999	0.667071
75	0.511602	0.267375	0.423125	0.453309		75	0.710588	0.581019	0.621894	0.632714		75	0.543168	0.330975	0.460696	0.430795		75	0.691921	0.631149	0.679614	0.660856
76	0.507922	0.259978	0.405262	0.448198		76	0.705944	0.584241	0.618774	0.628072		76	0.533981	0.321197	0.447607	0.428469		76	0.695104	0.622038	0.675721	0.656775
77	0.505249	0.250991	0.391915	0.447759		77	0.704496	0.57197	0.612728	0.631456		77	0.527743	0.31491	0.43721	0.421422		77	0.688618	0.620806	0.683115	0.661187
78	0.501276	0.236462	0.389629	0.435554		78	0.708394	0.57668	0.618113	0.620206		78	0.528398	0.306033	0.43705	0.413885		78	0.689251	0.621533	0.674528	0.657702
79	0.504473	0.228168	0.378347	0.433846		79	0.707744	0.573255	0.613206	0.626338		79	0.524126	0.300003	0.427813	0.413297		79	0.694254	0.62456	0.669175	0.660061
80	0.497649	0.221729	0.370728	0.435692		80	0.703015	0.573615	0.609608	0.624518		80	0.51785	0.293871	0.420948	0.410705		80	0.691881	0.620153	0.674559	0.660286
81	0.497167	0.215613	0.363168	0.425835		81	0.701567	0.571925	0.609632	0.625458		81	0.517586	0.285561	0.415523	0.398111		81	0.69207	0.620183	0.669379	0.653104
82	0.490835	0.206949	0.359015	0.425785		82	0.702739	0.577458	0.612851	0.624762		82	0.518279	0.282031	0.40618	0.391106		82	0.683992	0.629369	0.677259	0.648307
83	0.488455	0.199337	0.35541	0.422948		83	0.707052	0.571294	0.607527	0.620132		83	0.514964	0.27193	0.403394	0.396121		83	0.690155	0.618907	0.666836	0.657649
84	0.483098	0.192264	0.350311	0.419708		84	0.702078	0.563857	0.611186	0.621818		84	0.507012	0.274816	0.394703	0.390994		84	0.686028	0.620109	0.671702	0.65272
85	0.497575	0.186412	0.338936	0.416355		85	0.703324	0.562043	0.606218	0.620633		85	0.509306	0.263943	0.394516	0.388556		85	0.683143	0.622171	0.67536	0.652773
86	0.48987	0.184138	0.335938	0.413128		86	0.696114	0.56113	0.601972	0.625446		86	0.506155	0.260889	0.38448	0.381593		86	0.684046	0.616517	0.670148	0.653409
87	0.488801	0.176754	0.333172	0.409286		87	0.698883	0.556961	0.598606	0.618239		87	0.503396	0.254254	0.38264	0.381523		87	0.686757	0.622053	0.671938	0.658325
88	0.488287	0.171332	0.331119	0.412852		88	0.699788	0.557569	0.602571	0.618923		88	0.50172	0.250209	0.380734	0.381677		88	0.682077	0.620198	0.672895	0.65207
89	0.4864	0.17132	0.321121	0.413995		89	0.69376	0.557502	0.604223	0.61692		89	0.499527	0.249913	0.371684	0.376157		89	0.679852	0.617779	0.663461	0.653144
90	0.492197	0.165875	0.319546	0.405783		90	0.705007	0.553558	0.599634	0.620059		90	0.502564	0.243948	0.370737	0.369573		90	0.685192	0.617927	0.666679	0.650295
91	0.485887	0.161543	0.314225	0.403134		91	0.701045	0.550786	0.602608	0.62067		91	0.500863	0.243432	0.36242	0.374322		91	0.678585	0.615746	0.67492	0.655701
92	0.491705	0.158646	0.308404	0.400108		92	0.699501	0.549647	0.601849	0.638003		92	0.501946	0.23757	0.357608	0.369433		92	0.684977	0.621043	0.667338	0.647764
93	0.492543	0.152327	0.305499	0.397584		93	0.699362	0.547112	0.600944	0.63854		93	0.493957	0.231992	0.356902	0.367682		93	0.686541	0.61953	0.667919	0.655145
94	0.493592	0.148928	0.30439	0.399957		94	0.695762	0.546932	0.598337	0.640214		94	0.496943	0.233602	0.354422	0.363647		94	0.688483	0.616681	0.674826	0.65427
95	0.489619	0.145218	0.296363	0.399668		95	0.70064	0.545208	0.5954	0.63942		95	0.496427	0.226851	0.35121	0.365244		95	0.685044	0.620776	0.66379	0.651037
96	0.489566	0.144644	0.297168	0.399317		96	0.69523	0.543732	0.597334	0.640287		96	0.494171	0.226053	0.345452	0.363787		96	0.682617	0.6126	0.668311	0.649261
97	0.487585	0.143674	0.295698	0.400271		97	0.696785	0.543596	0.604762	0.638834		97	0.492747	0.221724	0.342626	0.357959		97	0.684397	0.619812	0.672566	0.655609
98	0.484367	0.137679	0.291487	0.392122		98	0.696401	0.541196	0.597432	0.635242		98	0.493566	0.220706	0.344772	0.357146		98	0.680338	0.619678	0.666223	0.653382
99	0.489849	0.135847	0.286913	0.397182		99	0.700981	0.540655	0.596024	0.639982		99	0.490806	0.215269	0.336415	0.357539		99	0.682239	0.620999	0.669866	0.654257
100	0.491076	0.133083	0.283716	0.395637		100	0.695571	0.54061	0.592561	0.634216		100	0.498418	0.219778	0.337454	0.354078		100	0.680715	0.617081	0.66412	0.648413
101	0.486138	0.12905	0.280951	0.392812		101	0.695922	0.539574	0.591766	0.634534		101	0.492583	0.212087	0.331843	0.35384		101	0.681255	0.617927	0.665187	0.652733
102	0.492302	0.128894	0.282468	0.393955		102	0.69409	0.539247	0.592867	0.638125		102	0.491159	0.208312	0.33151	0.35101		102	0.683035	0.615048	0.671561	0.655834
103	0.487218	0.13033	0.281663	0.391193		103	0.689936	0.538514	0.598557	0.631419		103	0.493037	0.205014	0.32927	0.348741		103	0.682333	0.613876	0.670619	0.651448
104	0.490258	0.12668	0.277335	0.390364		104	0.694889	0.537816	0.595229	0.638382		104	0.493087	0.206148	0.322899	0.351571		104	0.683763	0.617823	0.676537	0.652216
105	0.486662	0.122695	0.273403	0.38676		105	0.690597	0.534424	0.599475	0.637429		105	0.493591	0.205581	0.322939	0.3508		105	0.680742	0.614662	0.671608	0.647698
106	0.482417	0.11993	0.27478	0.390263		106	0.690735	0.5399	0.5925	0.636696		106	0.488147	0.203391	0.319073	0.348068		106	0.683304	0.613075	0.666019	0.651368
107	0.489168	0.119428	0.274324	0.387551		107	0.695997	0.527133	0.588633	0.635475		107	0.49218	0.201355	0.318634	0.345589		107	0.675685	0.615375	0.664811	0.648307
108	0.485352	0.116842	0.265318	0.385115		108	0.698191	0.53554	0.589122	0.635523		108	0.485967	0.198972	0.317647	0.347298		108	0.683615	0.619693	0.667731	0.647724
109	0.488549	0.113037	0.266356	0.391758		109	0.691555	0.535438	0.594017	0.629953		109	0.489911	0.196124	0.315901	0.346023		109	0.682023	0.617423	0.667982	0.646174
110	0.490908	0.113037	0.264816	0.384098		110	0.699373	0.527618	0.594801	0.633422		110	0.487416	0.19825	0.317221	0.345491		110	0.680621	0.618536	0.663005	0.643921
111	0.48965	0.114916	0.268923	0.386672		111	0.696487	0.526378	0.590003	0.639005		111	0.490012	0.191963	0.313222	0.339845		111	0.68174	0.615864	0.668013	0.647114
112	0.487606	0.112845	0.262098	0.382755		112	0.695059	0.524677	0.595584	0.636464		112	0.491071	0.191151	0.317074	0.340251		112	0.687916	0.612377	0.668547	0.654906
113	0.488885	0.106383	0.260068	0.385806		113	0.695475	0.527235	0.584949	0.633508		113	0.485286	0.188304	0.30861	0.341063		113	0.68526	0.61677	0.662299	0.648347
114	0.487407	0.108202	0.260103	0.384638		114	0.693068	0.525601	0.589379	0.624115		114	0.493705	0.18574	0.303105	0.339971		114	0.682064	0.616977	0.659803	0.658126
115	0.485834	0.106502	0.252776	0.380846		115	0.696668	0.522254	0.595767	0.632238		115	0.491209	0.187415	0.305584	0.336973		115	0.68503	0.612407	0.667997	0.657464
116	0.493141	0.1057	0.256626	0.380896		116	0.693653	0.523764	0.590236	0.638516		116	0.485639	0.184413	0.303305	0.340391		116	0.679084	0.614173	0.669363	0.649831
117	0.484272	0.104336	0.255226	0.382077		117	0.693994	0.527933	0.589759	0.638492		117	0.490239	0.18395	0.304998	0.335404		117	0.682873	0.614514	0.671514	0.649513
118	0.485373	0.103786	0.257781	0.380344		118	0.694165	0.528452	0.590982	0.635206		118	0.491146	0.184516	0.300613	0.337337		118	0.686527	0.616844	0.66569	0.650984
119	0.483832	0.104204	0.253499	0.383483		119	0.695006	0.517848	0.586381	0.634192		119	0.490781	0.183421	0.300253	0.334325		119	0.682333	0.619589	0.670541	0.650653
120	0.48662	0.103869	0.249276	0.384249		120	0.691246	0.527843	0.592586	0.631712		120	0.490642	0.183099	0.299733	0.332125		120	0.683601	0.622869	0.674591	0.652017
121	0.493036	0.100064	0.249159	0.379101		121	0.697179	0.523663	0.585414	0.639383		121	0.489256	0.176967	0.294748	0.334899		121	0.682819	0.619485	0.667825	0.651116
122	0.49052	0.099896	0.250209	0.380444		122	0.694665	0.524778	0.586993	0.637368		122	0.489584	0.177392	0.29672	0.334997		122	0.680473	0.615597	0.664136	0.65154
123	0.4853	0.0974784	0.248121	0.379678		123	0.699714	0.517014	0.587654	0.636965		123	0.493389	0.174957	0.293335	0.32966		123	0.678787	0.618684	0.667181	0.650427
124	0.483591	0.0990582	0.247596	0.377418		124	0.695389	0.521781	0.59168	0.637368		124	0.483724	0.175781	0.293721	0.328329		124	0.679731	0.621236	0.667982	0.646677
125	0.486149	0.0963295	0.244212	0.37885		125	0.695794	0.518029	0.58424	0.632482		125	0.487907	0.171788	0.289723	0.33057		125	0.684154	0.616606	0.661922	0.649539
126	0.484419	0.0979572	0.246697	0.380884		126	0.697573	0.520575	0.59097	0.636195		126	0.486383	0.172354	0.289016	0.331047		126	0.685759	0.62045	0.661671	0.649168
127	0.482165	0.0959585	0.24287	0.378586		127	0.689723	0.520902	0.585684	0.631908		127	0.485677	0.168489	0.289629	0.330486		127	0.683412	0.618105	0.663759	0.649884
128	0.480488	0.0960064	0.24329	0.380947		128	0.69802	0.519178	0.586369	0.631883		128	0.492507	0.170074	0.290896	0.331775		128	0.686285	0.622527	0.662409	0.652097
129	0.492082	0.0952763	0.239954	0.377933		129	0.695411	0.513904	0.584778	0.633264		129	0.492621	0.173179	0.287457	0.325821		129	0.682037	0.614469	0.667244	0.652521
130	0.482333	0.0933735	0.241319	0.376175		130	0.698105	0.519606	0.588559	0.633862		130	0.491562	0.168696	0.283698	0.328581		130	0.678773	0.621578	0.667731	0.652653
131	0.484125	0.0923921	0.240362	0.380796		131	0.696518	0.517319	0.587984	0.630833		131	0.486824	0.167613	0.285444	0.326886		131	0.677357	0.621964	0.670289	0.650772
132	0.48834	0.0905131	0.238845	0.376954		132	0.696231	0.516586	0.588094	0.633654		132	0.494624	0.164457	0.289509	0.325989		132	0.681295	0.618966	0.670493	0.649182
133	0.485981	0.091698	0.237725	0.375736		133	0.697935	0.516935	0.588878	0.637197		133	0.489672	0.162782	0.283351	0.324952		133	0.681511	0.619485	0.66558	0.649394
134	0.492407	0.0918535	0.23944	0.378197		134	0.699032	0.515628	0.591656	0.636598		134	0.488853	0.164341	0.282725	0.326367		134	0.687256	0.627944	0.669991	0.648678
135	0.48466	0.0900583	0.234435	0.379126		135	0.698414	0.518502	0.584166	0.634961		135	0.48879	0.164135	0.284311	0.323664		135	0.679461	0.625881	0.6666	0.650441
136	0.483077	0.0900225	0.236757	0.372697		136	0.69392	0.51289	0.585047	0.633703		136	0.478771	0.162318	0.279912	0.324364		136	0.685894	0.61674	0.663932	0.657199
137	0.481819	0.089436	0.23629	0.372572		137	0.698766	0.513454	0.58703	0.637942		137	0.488651	0.159471	0.279153	0.32491		137	0.68236	0.62088	0.664497	0.64942
138	0.483496	0.0904413	0.234482	0.375246		138	0.697477	0.510603	0.586589	0.63523		138	0.485072	0.160064	0.282698	0.326465		138	0.679623	0.617823	0.667856	0.64673
139	0.488235	0.0870424	0.234225	0.375447		139	0.69278	0.512744	0.58736	0.632616		139	0.485954	0.158427	0.280699	0.319475		139	0.678086	0.619663	0.669677	0.652256
140	0.487207	0.0880836	0.233735	0.376966		140	0.695794	0.512496	0.583065	0.63054		140	0.486042	0.157706	0.276793	0.321548		140	0.686001	0.616503	0.660054	0.643616
141	0.484912	0.0871502	0.232184	0.373526		141	0.697839	0.51262	0.582429	0.631908		141	0.488575	0.158531	0.27554	0.325247		141	0.682064	0.613965	0.663963	0.653356
142	0.47966	0.0877007	0.230317	0.378234		142	0.699778	0.51253	0.584741	0.636769		142	0.487945	0.155	0.275727	0.322515		142	0.685583	0.618209	0.669238	0.653382
143	0.489556	0.0869467	0.229442	0.373702		143	0.692162	0.509904	0.580605	0.636097		143	0.483106	0.154112	0.272661	0.318606		143	0.683183	0.621355	0.666757	0.653025
144	0.486746	0.0867672	0.22775	0.372446		144	0.696976	0.507853	0.581486	0.632738		144	0.489722	0.154086	0.269169	0.317808		144	0.683952	0.61996	0.662754	0.650202
145	0.484954	0.0877964	0.232335	0.37679		145	0.691097	0.507752	0.589	0.636611		145	0.492835	0.152501	0.272022	0.31799		145	0.682859	0.621489	0.664355	0.648864
146	0.48532	0.0864799	0.226677	0.376276		146	0.698233	0.509059	0.582563	0.636708		146	0.491512	0.154421	0.271582	0.321562		146	0.683453	0.625866	0.663398	0.646081
147	0.484429	0.08423	0.22768	0.375447		147	0.697829	0.513487	0.587018	0.631395		147	0.489873	0.155335	0.271288	0.316939		147	0.682441	0.616666	0.666035	0.652932
148	0.482155	0.0850917	0.226887	0.375623		148	0.694772	0.505397	0.584607	0.640385		148	0.489886	0.152411	0.273208	0.320091		148	0.684033	0.612347	0.668672	0.654986
149	0.487847	0.0854986	0.229453	0.37718		149	0.696753	0.509408	0.584338	0.630808		149	0.488588	0.15482	0.272048	0.320315		149	0.684909	0.621548	0.671843	0.649089
150	0.486935	0.0855106	0.226688	0.375497		150	0.692003	0.512394	0.584252	0.638589		150	0.495129	0.151277	0.267036	0.316351		150	0.679299	0.614054	0.67142	0.654204
151	0.48444	0.0856781	0.227108	0.369294		151	0.696955	0.508687	0.582245	0.629917		151	0.485362	0.150852	0.268783	0.315608		151	0.684545	0.620702	0.666035	0.651832
152	0.488036	0.0832606	0.229173	0.375196		152	0.698244	0.507448	0.584949	0.635682		152	0.487315	0.153042	0.269316	0.31806		152	0.679677	0.618743	0.667574	0.648069
153	0.487585	0.0839188	0.225603	0.371956		153	0.69491	0.505949	0.585843	0.633728		153	0.484442	0.152037	0.26761	0.31841		153	0.681403	0.619174	0.662974	0.651395
154	0.485478	0.0819561	0.226525	0.377406		154	0.69933	0.509228	0.585574	0.634913		154	0.486698	0.150736	0.263971	0.31551		154	0.679609	0.618432	0.664559	0.653581
155	0.485121	0.0846608	0.225207	0.369997		155	0.698361	0.504337	0.585549	0.631505		155	0.488437	0.150015	0.264504	0.316995		155	0.681403	0.620301	0.665391	0.649619
156	0.484136	0.082746	0.225195	0.368189		156	0.690426	0.504878	0.583934	0.640947		156	0.488374	0.14928	0.264597	0.31918		156	0.680864	0.624739	0.666035	0.656523
157	0.484429	0.0829973	0.224798	0.373501		157	0.697381	0.504957	0.584533	0.637979		157	0.489823	0.145596	0.261611	0.318522		157	0.680634	0.615998	0.669646	0.653939
158	0.478674	0.0813697	0.223982	0.366883		158	0.699863	0.506501	0.583811	0.634913		158	0.492558	0.147026	0.262464	0.316238		158	0.683196	0.619129	0.661749	0.646902
159	0.473296	0.083093	0.222792	0.373928		159	0.698979	0.503346	0.58129	0.634241		159	0.485488	0.144951	0.266903	0.313619		159	0.682684	0.619886	0.668578	0.650467
160	0.48162	0.080879	0.220155	0.368227		160	0.697818	0.503954	0.586039	0.636452		160	0.487731	0.145454	0.263158	0.315454		160	0.684505	0.616339	0.66726	0.651699
161	0.476515	0.082734	0.21823	0.368704		161	0.692279	0.50498	0.580201	0.636623		161	0.486798	0.142452	0.260452	0.312582		161	0.684666	0.618076	0.663272	0.650838
162	0.481232	0.0792633	0.221613	0.371755		162	0.694143	0.504676	0.582845	0.642742		162	0.491663	0.145776	0.261438	0.310509		162	0.682536	0.620539	0.666946	0.65105
163	0.478831	0.0820518	0.21844	0.371705		163	0.697679	0.507335	0.584607	0.636855		163	0.486143	0.143959	0.259745	0.312708		163	0.680944	0.61953	0.66591	0.651911
164	0.482553	0.0813218	0.218113	0.372534		164	0.693568	0.505059	0.591839	0.632543		164	0.48361	0.14414	0.256733	0.312722		164	0.68851	0.619589	0.667087	0.646346
165	0.483811	0.0806037	0.220377	0.366883		165	0.69081	0.50267	0.581939	0.639347		165	0.484265	0.144397	0.256866	0.31331		165	0.684599	0.614098	0.664968	0.650759
166	0.48098	0.0803524	0.219502	0.369407		166	0.698968	0.50454	0.58304	0.637185		166	0.486282	0.140159	0.257533	0.309528		166	0.68054	0.617437	0.667008	0.653714
167	0.487679	0.0806277	0.218218	0.371517		167	0.693398	0.50223	0.584582	0.639139		167	0.488323	0.142194	0.256986	0.305311		167	0.680675	0.620198	0.659803	0.647764
168	0.483465	0.0806636	0.216888	0.369596		168	0.694197	0.502692	0.579651	0.633581		168	0.483472	0.142864	0.260865	0.311727		168	0.686649	0.620198	0.666914	0.649115
169	0.487113	0.0786769	0.218335	0.365904		169	0.692322	0.500202	0.584068	0.64008		169	0.487429	0.140133	0.257	0.315244		169	0.684424	0.6214	0.666506	0.649712
170	0.48488	0.0790479	0.217215	0.372471		170	0.69442	0.498377	0.582551	0.634168		170	0.483497	0.143444	0.257413	0.315734		170	0.684019	0.620554	0.669975	0.652614
171	0.479167	0.0800891	0.21921	0.36839		171	0.695634	0.502298	0.580226	0.633532		171	0.490554	0.142246	0.2558	0.310509		171	0.681956	0.623982	0.670635	0.654509
172	0.487302	0.0784375	0.217215	0.373865		172	0.694282	0.503797	0.583077	0.632457		172	0.487529	0.13936	0.253761	0.314515		172	0.686851	0.621355	0.671074	0.653184
173	0.485163	0.078246	0.219758	0.370449		173	0.696273	0.499875	0.578378	0.630405		173	0.489785	0.141524	0.254014	0.313899		173	0.684505	0.617749	0.670478	0.648055
174	0.482867	0.079742	0.215476	0.36672		174	0.690266	0.502726	0.586442	0.631065		174	0.489117	0.139476	0.257026	0.308729		174	0.684869	0.621385	0.669316	0.651289
175	0.486516	0.0779349	0.214998	0.369119		175	0.6954	0.497926	0.581915	0.634534		175	0.487051	0.140494	0.251588	0.308996		175	0.680904	0.618996	0.672785	0.653343
176	0.482846	0.0793112	0.217402	0.371328		176	0.695326	0.49974	0.579724	0.629978		176	0.487063	0.139064	0.253827	0.310284		176	0.689521	0.621533	0.6666	0.643749
177	0.485279	0.0773724	0.21396	0.368553		177	0.691949	0.503921	0.585353	0.634607		177	0.489659	0.137247	0.251201	0.310985		177	0.681929	0.61953	0.664528	0.653846
178	0.488078	0.0773604	0.216072	0.366168		178	0.6972	0.500394	0.582783	0.633496		178	0.485853	0.138097	0.252881	0.313128		178	0.678531	0.622097	0.673225	0.656616
179	0.486505	0.077133	0.216632	0.364799		179	0.693632	0.50258	0.577277	0.643598		179	0.484291	0.13601	0.251255	0.309388		179	0.686285	0.613668	0.664575	0.651858
180	0.482406	0.0761277	0.213248	0.372534		180	0.699969	0.496371	0.585402	0.635914		180	0.487882	0.135121	0.254787	0.312064		180	0.685354	0.617215	0.661545	0.648903
181	0.488088	0.0782101	0.216142	0.370738		181	0.694857	0.500067	0.582429	0.640153		181	0.486131	0.13744	0.252854	0.307202		181	0.685206	0.61349	0.669944	0.653091
182	0.488832	0.0776476	0.217063	0.368679		182	0.695773	0.498174	0.580789	0.638931		182	0.489999	0.138097	0.249562	0.311027		182	0.679502	0.619841	0.661169	0.646651
183	0.482763	0.0762115	0.215442	0.365929		183	0.700608	0.499424	0.576958	0.641313		183	0.487655	0.133485	0.252774	0.310607		183	0.680162	0.619352	0.674763	0.650388
184	0.482438	0.0772168	0.213808	0.370299		184	0.695986	0.503346	0.576616	0.64229		184	0.486672	0.135392	0.250335	0.312582		184	0.687552	0.617452	0.665077	0.651726
185	0.48531	0.0784136	0.215698	0.366821		185	0.694889	0.502489	0.579345	0.643402		185	0.485299	0.139064	0.247243	0.310481		185	0.685125	0.622409	0.669363	0.652203
186	0.4853	0.0755293	0.212093	0.367913		186	0.69818	0.50205	0.575453	0.639542		186	0.488903	0.136706	0.253374	0.309724		186	0.68205	0.61122	0.661938	0.653409
187	0.486578	0.0776836	0.214718	0.365013		187	0.693536	0.500461	0.582025	0.637404		187	0.488689	0.137479	0.248642	0.312162		187	0.684747	0.618061	0.669756	0.65048
188	0.479324	0.0759362	0.2155	0.365239		188	0.690597	0.501227	0.57817	0.642681		188	0.483673	0.135869	0.250695	0.307833		188	0.685705	0.625065	0.667479	0.650335
189	0.483129	0.0763072	0.21452	0.368177		189	0.69425	0.500213	0.58036	0.646957		189	0.487769	0.136783	0.246243	0.307497		189	0.685529	0.619663	0.663099	0.655715
190	0.487438	0.0759841	0.213761	0.367963		190	0.695443	0.494635	0.582049	0.643769		190	0.486068	0.133872	0.244963	0.306124		190	0.685947	0.620465	0.666255	0.649486
191	0.484964	0.0761158	0.212233	0.37001		191	0.688999	0.499346	0.57877	0.646578		191	0.483119	0.133524	0.244523	0.308127		191	0.685894	0.620598	0.666035	0.652799
192	0.486956	0.0760679	0.212536	0.367536		192	0.695805	0.49539	0.582025	0.639298		192	0.482299	0.132171	0.242657	0.309094		192	0.678086	0.623433	0.672126	0.653382
193	0.486956	0.0759123	0.210833	0.368014		193	0.698457	0.493317	0.580434	0.638186		193	0.486622	0.136861	0.242724	0.310621		193	0.691867	0.61677	0.66872	0.649076
194	0.486316	0.0765227	0.212968	0.371128		194	0.700225	0.499875	0.58074	0.646102		194	0.481115	0.133949	0.244097	0.309178		194	0.68468	0.623848	0.667762	0.647485
195	0.486945	0.0758046	0.211055	0.369972		195	0.697946	0.499875	0.581511	0.638431		195	0.484253	0.132867	0.24403	0.311237		195	0.681484	0.624442	0.672157	0.655741
196	0.484954	0.07529	0.211253	0.366318		196	0.692279	0.500258	0.579712	0.646737		196	0.487214	0.131321	0.241871	0.308939		196	0.680931	0.621429	0.668971	0.647499
197	0.486631	0.0746677	0.209456	0.366984		197	0.698702	0.497464	0.578659	0.644953		197	0.487303	0.133562	0.243124	0.308757		197	0.684585	0.617927	0.668547	0.64726
198	0.486474	0.0754216	0.20885	0.370914		198	0.697264	0.497103	0.574401	0.638614		198	0.486168	0.132931	0.244204	0.308169		198	0.683143	0.620094	0.661797	0.65162
199	0.484471	0.075661	0.208441	0.369784		199	0.694612	0.494793	0.58003	0.643036		199	0.486433	0.130715	0.242577	0.309276		199	0.679461	0.622765	0.670117	0.647631
200	0.482993	0.0770971	0.21144	0.366444		200	0.693014	0.503695	0.5785	0.643915		200	0.490315	0.134155	0.242991	0.307412		200	0.683709	0.616755	0.671059	0.64999
201	0.484492	0.0788444	0.21109	0.365666		201	0.692237	0.498996	0.577827	0.646578		201	0.48758	0.13297	0.245696	0.307202		201	0.682509	0.614885	0.66255	0.65317
202	0.48423	0.0744044	0.211055	0.367976		202	0.691289	0.496619	0.57642	0.643976		202	0.487063	0.132403	0.24627	0.305969		202	0.68236	0.614069	0.671263	0.654138
203	0.487585	0.0744283	0.21249	0.366846		203	0.69114	0.498602	0.581682	0.648154		203	0.486269	0.131991	0.243444	0.308883		203	0.688496	0.620212	0.664889	0.653117
204	0.483486	0.0746557	0.210541	0.369043		204	0.694505	0.493058	0.583053	0.643659		204	0.483005	0.132339	0.242151	0.308491		204	0.681767	0.621162	0.663994	0.654204
205	0.485687	0.0772527	0.20878	0.36839		205	0.691491	0.497779	0.577876	0.643317		205	0.48724	0.132764	0.244257	0.303756		205	0.681632	0.619515	0.668641	0.648718
206	0.482742	0.0758285	0.21025	0.364033		206	0.695784	0.494872	0.578451	0.641093		206	0.487832	0.134026	0.244257	0.306558		206	0.682671	0.614677	0.663225	0.65158
207	0.484681	0.0764269	0.209538	0.365854		207	0.698649	0.498072	0.574266	0.641338		207	0.486345	0.131604	0.240631	0.309556		207	0.681902	0.627707	0.666443	0.651925
208	0.483182	0.0747035	0.207636	0.367197		208	0.697892	0.502512	0.572969	0.643524		208	0.486168	0.132764	0.242284	0.306376		208	0.689548	0.621474	0.667558	0.653396
209	0.483067	0.0757567	0.210658	0.36672		209	0.697445	0.493035	0.585806	0.641057		209	0.489206	0.129569	0.241378	0.309094		209	0.683803	0.624679	0.669677	0.649513
210	0.488539	0.0747035	0.207158	0.366695		210	0.69295	0.494421	0.586969	0.643793		210	0.487681	0.13105	0.239019	0.310873		210	0.681956	0.623106	0.661122	0.650772
211	0.484042	0.073411	0.206061	0.367813		211	0.695251	0.49876	0.577497	0.644843		211	0.487945	0.129002	0.239298	0.305983		211	0.684383	0.62042	0.669033	0.647313
212	0.483863	0.0746796	0.207123	0.366281		212	0.693813	0.492303	0.580116	0.638821		212	0.486836	0.130561	0.236699	0.308127		212	0.681808	0.618981	0.668829	0.654562
213	0.488465	0.0750147	0.2064	0.361384		213	0.69589	0.496258	0.583359	0.641851		213	0.487819	0.130921	0.238232	0.305311		213	0.683588	0.617749	0.670101	0.653025
214	0.48532	0.0752301	0.20976	0.367737		214	0.698659	0.493576	0.579051	0.643231		214	0.485979	0.130303	0.237126	0.30999		214	0.690114	0.618892	0.668939	0.651024
215	0.486453	0.074919	0.207345	0.370098		215	0.695752	0.498253	0.582294	0.641606		215	0.48424	0.1302	0.238699	0.307426		215	0.677411	0.618714	0.673994	0.653608
216	0.485949	0.0746677	0.207275	0.364083		216	0.695006	0.495379	0.578304	0.641924		216	0.484505	0.132403	0.238672	0.307034		216	0.686905	0.621088	0.670179	0.657252
217	0.483475	0.07602	0.207216	0.365653		217	0.698201	0.49716	0.580275	0.641985		217	0.487088	0.128474	0.240231	0.307693		217	0.690047	0.624931	0.664481	0.653952
218	0.489587	0.0756131	0.206306	0.37001		218	0.698691	0.497486	0.583199	0.645124		218	0.486231	0.129066	0.236846	0.308337		218	0.682711	0.621103	0.667683	0.648705
219	0.487187	0.0749429	0.206096	0.367863		219	0.694718	0.499199	0.583554	0.642535		219	0.487529	0.129478	0.236992	0.308057		219	0.683129	0.619827	0.667385	0.654164
220	0.487941	0.0731717	0.205991	0.365214		220	0.693621	0.493711	0.576726	0.647958		220	0.487945	0.127262	0.236513	0.309738		220	0.6865	0.626282	0.662016	0.647883
221	0.487228	0.0766543	0.208103	0.36451		221	0.698308	0.495041	0.583554	0.643036		221	0.486597	0.128976	0.236726	0.303994		221	0.683601	0.623358	0.664873	0.659796
222	0.490248	0.0753378	0.20619	0.364824		222	0.6967	0.495379	0.579137	0.641118		222	0.486975	0.129453	0.237166	0.303111		222	0.682644	0.616473	0.668531	0.656258
223	0.485216	0.0757208	0.208745	0.364874		223	0.694718	0.48952	0.577472	0.635646		223	0.490264	0.129143	0.238192	0.305017		223	0.686015	0.617986	0.66434	0.653025
224	0.484104	0.0758525	0.207065	0.365603		224	0.692397	0.494399	0.578757	0.637771		224	0.489231	0.12868	0.235713	0.304526		224	0.685853	0.622631	0.670117	0.653502
225	0.479188	0.0721664	0.20521	0.364335		225	0.699714	0.49601	0.577362	0.646651		225	0.487668	0.128126	0.237032	0.307861		225	0.684194	0.623685	0.665423	0.650679
226	0.485153	0.0757089	0.20822	0.366256		226	0.698904	0.49183	0.57735	0.642278		226	0.483875	0.128589	0.234993	0.309514		226	0.68112	0.619574	0.660195	0.65806
227	0.478852	0.074548	0.207391	0.36672		227	0.697051	0.489756	0.58025	0.637392		227	0.491587	0.127417	0.236286	0.310018		227	0.682927	0.619307	0.662032	0.657225
228	0.483308	0.07529	0.203203	0.363669		228	0.695272	0.494421	0.57943	0.641374		228	0.477687	0.129311	0.236633	0.306306		228	0.678962	0.625184	0.667574	0.654999
229	0.483496	0.0766065	0.207368	0.36441		229	0.692823	0.493216	0.577925	0.638345		229	0.485626	0.126876	0.236166	0.308491		229	0.682131	0.624249	0.666286	0.653714
230	0.48532	0.075661	0.205805	0.369081		230	0.698563	0.49308	0.579626	0.644282		230	0.481795	0.129955	0.236033	0.308561		230	0.676454	0.615597	0.666051	0.651819
231	0.488319	0.075266	0.20374	0.369684		231	0.696785	0.495312	0.576395	0.642828		231	0.485551	0.127997	0.233167	0.304414		231	0.686527	0.616799	0.66434	0.654018
232	0.487407	0.0765227	0.207555	0.364397		232	0.699043	0.495233	0.577007	0.644098		232	0.487101	0.128177	0.238392	0.308575		232	0.685449	0.616829	0.661545	0.651885
233	0.488623	0.0736384	0.203763	0.363845		233	0.696753	0.49716	0.581572	0.641619		233	0.487328	0.130097	0.234487	0.304344		233	0.683817	0.618016	0.662503	0.649235
234	0.487145	0.0751823	0.2113	0.36387		234	0.696369	0.493035	0.572712	0.642657		234	0.48632	0.12761	0.233487	0.309346		234	0.684505	0.620123	0.667071	0.6603
235	0.487459	0.0750506	0.207321	0.365917		235	0.696742	0.49059	0.580397	0.640617		235	0.481506	0.124943	0.233354	0.308169		235	0.690074	0.617601	0.675627	0.653727
236	0.489136	0.0741411	0.202946	0.365289		236	0.6949	0.490477	0.576518	0.643927		236	0.490062	0.129324	0.235313	0.306306		236	0.677438	0.61539	0.665219	0.651898
237	0.48597	0.0745121	0.208651	0.36883		237	0.691726	0.493858	0.582245	0.640776		237	0.480598	0.126902	0.235073	0.30688		237	0.683925	0.62462	0.665533	0.655344
238	0.486537	0.0736504	0.20353	0.363581		238	0.697711	0.49663	0.580152	0.65056		238	0.483988	0.128396	0.233913	0.304989		238	0.686568	0.621281	0.666506	0.653276
239	0.482951	0.0742607	0.204883	0.36608		239	0.695603	0.48775	0.576665	0.642205		239	0.483812	0.127314	0.234447	0.306376		239	0.678355	0.623225	0.663351	0.651739
240	0.484639	0.0746677	0.204288	0.363958		240	0.698414	0.491345	0.579663	0.639115		240	0.487177	0.128474	0.23362	0.301458		240	0.684761	0.618714	0.668249	0.648546
241	0.483517	0.0761038	0.20493	0.365276		241	0.692088	0.495909	0.57467	0.644636		241	0.481707	0.127726	0.231927	0.304442		241	0.684532	0.619678	0.66985	0.654058
242	0.479209	0.0747155	0.204125	0.366783		242	0.695688	0.491604	0.580005	0.640971		242	0.482703	0.128087	0.231008	0.305815		242	0.681686	0.619055	0.660415	0.649712
243	0.483413	0.0759003	0.20129	0.366256		243	0.697946	0.48952	0.58238	0.645259		243	0.484253	0.127198	0.231967	0.305717		243	0.684221	0.61539	0.659693	0.65105
244	0.47989	0.0729203	0.204463	0.368943		244	0.69982	0.489463	0.577803	0.648593		244	0.485576	0.12792	0.230888	0.305955		244	0.68228	0.622498	0.663523	0.647949
245	0.488864	0.0745958	0.201523	0.37104		245	0.697498	0.493926	0.581046	0.63782		245	0.482867	0.127636	0.231607	0.302789		245	0.684181	0.615508	0.66693	0.648652
246	0.483622	0.0743206	0.20612	0.365615		246	0.693558	0.482184	0.579186	0.641118		246	0.479237	0.126219	0.231354	0.306068		246	0.685246	0.617081	0.671922	0.64938
247	0.481232	0.0740333	0.205385	0.367825		247	0.693419	0.491638	0.581706	0.640654		247	0.482224	0.126051	0.230701	0.308715		247	0.684087	0.618847	0.664261	0.652362
248	0.483559	0.0749549	0.206061	0.363091		248	0.697051	0.489801	0.57582	0.642132		248	0.479993	0.126812	0.228995	0.308813		248	0.68232	0.620301	0.67233	0.644358
249	0.487501	0.073064	0.201196	0.364247		249	0.699309	0.489227	0.579394	0.644062		249	0.485135	0.127481	0.228435	0.302705		249	0.684248	0.618387	0.665847	0.655277
250	0.483601	0.0732315	0.203996	0.364184		250	0.695975	0.487638	0.577986	0.637575		250	0.484328	0.127752	0.229022	0.302817		250	0.683952	0.623047	0.673978	0.655291
251	0.483245	0.0723938	0.205431	0.365967		251	0.701886	0.490083	0.575771	0.648557		251	0.485853	0.127288	0.232967	0.304751		251	0.688712	0.621281	0.667982	0.649473
252	0.486138	0.0747873	0.20241	0.368365		252	0.696284	0.489351	0.577937	0.639664		252	0.486244	0.123887	0.230768	0.305451		252	0.686595	0.62229	0.67277	0.651408
253	0.486086	0.0748472	0.202118	0.36613		253	0.702973	0.492314	0.578231	0.644306		253	0.490781	0.125652	0.230914	0.304442		253	0.68058	0.620613	0.668453	0.657066
254	0.481872	0.0746198	0.206575	0.368177		254	0.69835	0.489407	0.572773	0.636366		254	0.489609	0.126296	0.232221	0.306698		254	0.683709	0.621162	0.66941	0.650653
255	0.486012	0.0735307	0.20276	0.366683		255	0.697669	0.491007	0.572112	0.644367		255	0.485513	0.129453	0.229541	0.30398		255	0.68058	0.624412	0.663131	0.648122
256	0.483517	0.0727288	0.201721	0.364887		256	0.690927	0.487615	0.575576	0.646834		256	0.483736	0.127971	0.231314	0.303083		256	0.682913	0.620287	0.670745	0.658511
257	0.48422	0.0729562	0.20199	0.366394		257	0.694708	0.492956	0.578794	0.642034		257	0.483472	0.125343	0.229075	0.303742		257	0.678126	0.617957	0.667997	0.648956
258	0.489702	0.0746317	0.202958	0.366909		258	0.702099	0.495379	0.573336	0.646431		258	0.487479	0.124647	0.228982	0.304554		258	0.683035	0.618832	0.670415	0.658789
259	0.485111	0.0731597	0.204206	0.364849		259	0.694655	0.494726	0.57609	0.641729		259	0.488399	0.127288	0.233727	0.302131		259	0.684936	0.619174	0.673994	0.65048
260	0.482993	0.074548	0.205233	0.365452		260	0.695358	0.489948	0.579785	0.644269		260	0.486798	0.12801	0.231901	0.307567		260	0.680351	0.623581	0.664544	0.651156
261	0.487983	0.0746557	0.202456	0.367172		261	0.699043	0.487221	0.579259	0.641716		261	0.480195	0.128731	0.233687	0.305129		261	0.68027	0.617215	0.668657	0.65276
262	0.4825	0.0744522	0.201546	0.371504		262	0.697584	0.48695	0.574645	0.64306		262	0.482249	0.12743	0.228515	0.30901		262	0.682333	0.617957	0.667385	0.657238
263	0.483727	0.0751823	0.199878	0.364812		263	0.696199	0.492123	0.580801	0.643756		263	0.484089	0.128151	0.228289	0.30639		263	0.68472	0.617764	0.666553	0.65325
264	0.485834	0.0767501	0.201535	0.366155		264	0.694069	0.492472	0.579736	0.643659		264	0.490151	0.12658	0.231034	0.302649		264	0.687296	0.618447	0.664983	0.649314
265	0.481316	0.072657	0.200321	0.368064		265	0.696849	0.493249	0.583138	0.645479		265	0.484442	0.126721	0.228582	0.305255		265	0.688024	0.61674	0.671969	0.651328
266	0.481054	0.0732315	0.203075	0.366883		266	0.70129	0.486353	0.575257	0.641765		266	0.48695	0.125729	0.226969	0.304653		266	0.683776	0.621607	0.669583	0.654257
267	0.486998	0.072681	0.202141	0.363343		267	0.694857	0.489779	0.580324	0.64361		267	0.483018	0.126129	0.230941	0.303266		267	0.682913	0.616354	0.668578	0.650533
268	0.484325	0.0750746	0.205478	0.365201		268	0.697946	0.490455	0.573813	0.640336		268	0.488109	0.125536	0.228755	0.303784		268	0.683898	0.621207	0.659049	0.656178
269	0.485415	0.074524	0.203051	0.367637		269	0.693568	0.496551	0.574841	0.641961		269	0.485639	0.126039	0.228369	0.305423		269	0.685691	0.619159	0.665062	0.65484
270	0.485572	0.074177	0.201803	0.36495		270	0.701024	0.493509	0.580972	0.643048		270	0.485274	0.124351	0.225316	0.305073		270	0.68406	0.623255	0.669756	0.655622
271	0.480834	0.076786	0.202433	0.364058		271	0.702589	0.487424	0.57166	0.637795		271	0.48913	0.126103	0.224996	0.302859		271	0.688671	0.622557	0.669834	0.650215
272	0.484891	0.0750746	0.20283	0.359814		272	0.693526	0.492303	0.57817	0.648997		272	0.486093	0.125626	0.228715	0.306306		272	0.68468	0.619663	0.667856	0.653237
273	0.480886	0.0739017	0.201161	0.363016		273	0.699107	0.490342	0.57445	0.637722		273	0.488916	0.12408	0.228075	0.306096		273	0.690114	0.618328	0.662723	0.650891
274	0.484723	0.0757687	0.206015	0.366821		274	0.695965	0.489914	0.573263	0.642559		274	0.488172	0.125047	0.226742	0.310817		274	0.683763	0.618135	0.668107	0.655065
275	0.484482	0.0746677	0.206271	0.364874		275	0.698776	0.487311	0.573838	0.647775		275	0.484404	0.129221	0.228235	0.305367		275	0.687013	0.621696	0.66682	0.655529
276	0.485677	0.0742727	0.200625	0.364535		276	0.696859	0.48766	0.57374	0.640141		276	0.486194	0.127855	0.229315	0.299315		276	0.68646	0.620613	0.66861	0.657172
277	0.488811	0.0747873	0.203856	0.366268		277	0.702898	0.485959	0.577325	0.646126		277	0.484379	0.126992	0.227982	0.302019		277	0.686204	0.620776	0.666679	0.652905
278	0.483549	0.0737102	0.203285	0.362451		278	0.697637	0.489756	0.571562	0.648093		278	0.482942	0.124557	0.226796	0.307777		278	0.682684	0.623982	0.667385	0.650467
279	0.487312	0.0751583	0.202071	0.366821		279	0.697775	0.490466	0.577729	0.645955		279	0.487668	0.125652	0.225249	0.305269		279	0.684383	0.620865	0.670336	0.649645
280	0.482249	0.0749309	0.200006	0.365176		280	0.700704	0.486815	0.571611	0.650059		280	0.486395	0.124647	0.228169	0.309584		280	0.687701	0.61996	0.664654	0.654747
281	0.482825	0.0751105	0.202375	0.368365		281	0.694718	0.491863	0.577656	0.645014		281	0.485047	0.126541	0.228129	0.30356		281	0.682684	0.621222	0.666161	0.649606
282	0.487532	0.0747993	0.203646	0.369282		282	0.700821	0.485429	0.578525	0.64477		282	0.483131	0.125729	0.227302	0.303812		282	0.683372	0.62042	0.671687	0.65325
283	0.481672	0.0737341	0.206166	0.362275		283	0.695113	0.484291	0.579993	0.644746		283	0.486685	0.126528	0.227569	0.302621		283	0.682306	0.617794	0.667746	0.657053
284	0.482238	0.0740812	0.201628	0.363493		284	0.695997	0.485147	0.572761	0.640275		284	0.492659	0.125072	0.224463	0.305801		284	0.682172	0.622127	0.662644	0.648811
285	0.48444	0.0738179	0.199703	0.364548		285	0.698286	0.490072	0.577509	0.64383		285	0.48477	0.124377	0.224343	0.3073		285	0.684113	0.61999	0.669693	0.652839
286	0.48705	0.0745719	0.20185	0.368516		286	0.700097	0.487514	0.579161	0.641729		286	0.483837	0.124441	0.227595	0.305717		286	0.682711	0.627143	0.665266	0.652428
287	0.487983	0.0736624	0.202666	0.370864		287	0.694665	0.48677	0.575478	0.649033		287	0.48356	0.125601	0.225729	0.304611		287	0.685368	0.61809	0.667997	0.655383
288	0.485163	0.0732195	0.204661	0.366959		288	0.699735	0.486804	0.57434	0.639921		288	0.487655	0.127327	0.227462	0.304316		288	0.683143	0.622468	0.673146	0.652031
289	0.483958	0.0727049	0.201523	0.367336		289	0.699639	0.487548	0.575759	0.646053		289	0.487265	0.127069	0.225143	0.308057		289	0.684154	0.619099	0.67065	0.654747
290	0.483465	0.0732674	0.200928	0.367637		290	0.696018	0.486364	0.575661	0.642547		290	0.488008	0.126026	0.225996	0.304863		290	0.685651	0.622186	0.668327	0.653965
291	0.48488	0.0748711	0.200683	0.364422		291	0.693984	0.486928	0.572614	0.642547		291	0.487353	0.125794	0.224143	0.30164		291	0.684612	0.622053	0.665203	0.65586
292	0.480268	0.0737461	0.20234	0.366005		292	0.70047	0.484787	0.572626	0.63876		292	0.483837	0.125716	0.223597	0.309024		292	0.684019	0.624041	0.669379	0.652653
293	0.480907	0.0735786	0.199271	0.367097		293	0.700001	0.4889	0.576346	0.646871		293	0.486572	0.123823	0.226249	0.311461		293	0.685017	0.621637	0.668641	0.646253
294	0.484304	0.074548	0.202281	0.364925		294	0.697924	0.484257	0.576053	0.645198		294	0.485463	0.125639	0.225369	0.300716		294	0.68619	0.620895	0.670556	0.656947
295	0.483528	0.0736743	0.205256	0.369483		295	0.699543	0.488877	0.572541	0.640409		295	0.482816	0.12761	0.22301	0.303658		295	0.684491	0.622171	0.667872	0.655118
296	0.482469	0.0740094	0.200963	0.362878		296	0.695453	0.485553	0.577252	0.645442		296	0.487013	0.126773	0.222224	0.302453		296	0.682293	0.622008	0.66558	0.651885
297	0.484681	0.0749549	0.202153	0.367323		297	0.699	0.486117	0.578892	0.641558		297	0.482766	0.126116	0.22469	0.307426		297	0.685111	0.622973	0.671106	0.653038
298	0.483213	0.0728964	0.203296	0.364686		298	0.698606	0.490714	0.574572	0.646028		298	0.485589	0.127314	0.228155	0.303378		298	0.682414	0.61723	0.667495	0.663268
299	0.484828	0.0726092	0.203518	0.366457		299	0.698989	0.483987	0.571292	0.64317		299	0.48356	0.127533	0.226023	0.305787		299	0.684599	0.62137	0.669426	0.649804
300	0.485079	0.0739975	0.200776	0.365691		300	0.695826	0.483604	0.570436	0.639151		300	0.480611	0.124299	0.224916	0.303966		300	0.680944	0.62183	0.668311	0.654032
301	0.481662	0.0732315	0.200438	0.363004		301	0.69524	0.489531	0.572088	0.647103		301	0.485211	0.126039	0.227809	0.307917		301	0.689413	0.620079	0.669316	0.658564
302	0.483517	0.0738419	0.204241	0.36893		302	0.694122	0.486297	0.57653	0.643243		302	0.486509	0.125626	0.224623	0.306404		302	0.684653	0.620598	0.670148	0.650242
303	0.482658	0.0737581	0.198279	0.36451		303	0.702589	0.482499	0.578904	0.642095		303	0.483232	0.126167	0.22337	0.302593		303	0.686365	0.623195	0.669096	0.659133
304	0.481924	0.0747754	0.201605	0.365502		304	0.696561	0.481778	0.57899	0.639799		304	0.485715	0.123681	0.224236	0.302873		304	0.686365	0.622468	0.666961	0.646677
305	0.485761	0.073423	0.202375	0.367926		305	0.698244	0.488122	0.579075	0.646529		305	0.489823	0.12725	0.225703	0.308982		305	0.683547	0.621949	0.666757	0.646558
306	0.483423	0.0753378	0.197509	0.368114		306	0.700992	0.484742	0.576518	0.645039		306	0.481443	0.125755	0.22469	0.305927		306	0.687674	0.620702	0.662409	0.65855
307	0.485813	0.0738778	0.199819	0.360844		307	0.700438	0.486962	0.580458	0.639786		307	0.485526	0.12725	0.224463	0.303658		307	0.685341	0.619782	0.664402	0.650838
308	0.488151	0.0736863	0.202596	0.368064		308	0.698468	0.488156	0.572394	0.642669		308	0.480548	0.126438	0.22341	0.304288		308	0.686312	0.621607	0.658814	0.654972
309	0.47901	0.0744403	0.201266	0.365703		309	0.696785	0.484325	0.57954	0.647726		309	0.487857	0.125162	0.226796	0.307539		309	0.689953	0.623685	0.660651	0.658418
310	0.484209	0.073794	0.202013	0.362577		310	0.698862	0.483176	0.574621	0.647995		310	0.485488	0.125935	0.227062	0.304022		310	0.686514	0.624753	0.666129	0.654959
311	0.483517	0.0734948	0.201126	0.366783		311	0.698137	0.485249	0.576946	0.64747		311	0.486509	0.125175	0.225529	0.299357		311	0.684478	0.625688	0.670964	0.652031
312	0.486285	0.07231	0.202246	0.368792		312	0.699032	0.485069	0.576934	0.642242		312	0.490856	0.125369	0.226422	0.307356		312	0.683857	0.621459	0.663147	0.654933
313	0.484639	0.0738179	0.199306	0.363945		313	0.696561	0.487345	0.578806	0.648007		313	0.485589	0.123552	0.22341	0.308183		313	0.686298	0.615731	0.674779	0.652972
314	0.483622	0.0750028	0.201115	0.367988		314	0.700875	0.488043	0.57281	0.643793		314	0.485097	0.127185	0.223117	0.305381		314	0.680081	0.620762	0.670902	0.650692
315	0.479628	0.0722621	0.200659	0.365703		315	0.692588	0.488505	0.571745	0.648691		315	0.483408	0.124248	0.221557	0.308211		315	0.681309	0.619322	0.665313	0.658749
316	0.481892	0.0739855	0.201943	0.366205		316	0.70342	0.491694	0.573177	0.64146		316	0.48172	0.125729	0.227342	0.306782		316	0.685664	0.621711	0.670289	0.65423
317	0.486327	0.0742847	0.201138	0.368528		317	0.694623	0.488922	0.580128	0.644294		317	0.483408	0.125188	0.226889	0.305899		317	0.682994	0.618209	0.667024	0.657132
318	0.483717	0.073794	0.202853	0.364849		318	0.695805	0.484449	0.575784	0.64422		318	0.487504	0.124557	0.225236	0.305941		318	0.685624	0.628998	0.668044	0.65435
319	0.481557	0.0720227	0.204136	0.365301		319	0.695784	0.487525	0.577913	0.643585		319	0.485475	0.123732	0.22337	0.305857		319	0.680311	0.618491	0.662299	0.652919
320	0.479177	0.0736504	0.198011	0.364611		320	0.694058	0.48668	0.576041	0.638992		320	0.484165	0.124583	0.225676	0.305367		320	0.681983	0.616992	0.666789	0.656642
321	0.483297	0.0736983	0.20199	0.365377		321	0.695283	0.486691	0.571354	0.642364		321	0.487693	0.123784	0.220451	0.30688		321	0.681673	0.625807	0.668829	0.652402
322	0.485237	0.0738299	0.200099	0.359676		322	0.69475	0.480527	0.57686	0.648655		322	0.488538	0.127198	0.222757	0.306502		322	0.683898	0.622067	0.670666	0.653793
323	0.484671	0.0727648	0.202561	0.368315		323	0.700587	0.488066	0.573703	0.645723		323	0.482715	0.127456	0.226396	0.30433		323	0.688226	0.617348	0.669175	0.652534
324	0.482742	0.0738179	0.203658	0.362865		324	0.694282	0.484111	0.575025	0.64047		324	0.483724	0.125601	0.22373	0.306838		324	0.689305	0.624783	0.662393	0.651169
325	0.487428	0.0750267	0.199318	0.365289		325	0.702025	0.486364	0.576236	0.642901		325	0.490945	0.126039	0.223117	0.300842		325	0.690532	0.616755	0.667511	0.657291
326	0.486799	0.0735666	0.201115	0.366457		326	0.699053	0.487762	0.571488	0.649168		326	0.486773	0.125266	0.225036	0.305479		326	0.690317	0.615612	0.669504	0.650984
327	0.486914	0.0721664	0.201056	0.365088		327	0.697647	0.490151	0.579455	0.643781		327	0.484366	0.124274	0.235073	0.304583		327	0.689386	0.626044	0.66671	0.650706
328	0.48357	0.0758764	0.201266	0.366469		328	0.698382	0.486263	0.573801	0.64951		328	0.48671	0.126258	0.224543	0.303168		328	0.687134	0.624991	0.668311	0.652097
329	0.480435	0.0738419	0.201593	0.362012		329	0.69851	0.484888	0.574413	0.646798		329	0.487504	0.126116	0.225583	0.306544		329	0.68236	0.615226	0.669771	0.656364
330	0.48184	0.0727528	0.20045	0.366469		330	0.701269	0.488269	0.569702	0.642657		330	0.482728	0.124544	0.223637	0.302915		330	0.680486	0.619945	0.660415	0.654946
331	0.482134	0.0746557	0.20325	0.368704		331	0.699032	0.487367	0.574584	0.644282		331	0.491121	0.127134	0.225343	0.304106		331	0.68592	0.620198	0.667212	0.65215
332	0.477877	0.0738299	0.20276	0.365477		332	0.698617	0.493711	0.570497	0.64444		332	0.486005	0.125613	0.222224	0.305941		332	0.683736	0.623715	0.668374	0.657702
333	0.487491	0.0759243	0.198338	0.369495		333	0.701759	0.485925	0.575025	0.640165		333	0.482791	0.123062	0.224916	0.302845		333	0.687242	0.623062	0.668437	0.652786
334	0.480341	0.073064	0.202025	0.36947		334	0.69327	0.483266	0.575759	0.643903		334	0.488097	0.124634	0.224077	0.309612		334	0.68503	0.623462	0.67346	0.655436
335	0.484765	0.0751344	0.200893	0.368679		335	0.69752	0.48695	0.570081	0.643011		335	0.487744	0.124596	0.220531	0.302887		335	0.686676	0.623032	0.672864	0.658047
336	0.480718	0.0734589	0.201791	0.362916		336	0.701215	0.486872	0.575208	0.648056		336	0.480775	0.126464	0.221157	0.303602		336	0.683992	0.617052	0.666647	0.656496
337	0.485142	0.0736025	0.198104	0.366344		337	0.698872	0.486838	0.580483	0.645137		337	0.48448	0.122676	0.220091	0.304512		337	0.683304	0.614662	0.671828	0.653263
338	0.484859	0.0736264	0.199854	0.36377		338	0.697232	0.483615	0.572063	0.638321		338	0.486395	0.124724	0.221157	0.304695		338	0.682859	0.61628	0.66996	0.659133
339	0.484083	0.0734589	0.202188	0.365829		339	0.702217	0.486139	0.581547	0.644123		339	0.489016	0.125639	0.223663	0.306488		339	0.681403	0.621904	0.670321	0.655794
340	0.483727	0.0740573	0.200414	0.365075		340	0.703985	0.486793	0.572822	0.644831		340	0.481405	0.124402	0.222437	0.301332		340	0.684977	0.624427	0.666694	0.66018
341	0.487113	0.073782	0.201266	0.365251		341	0.695411	0.486004	0.570032	0.646028		341	0.486332	0.123269	0.221237	0.303966		341	0.68886	0.614484	0.667134	0.65374
342	0.483884	0.0744642	0.20108	0.360932		342	0.695784	0.484809	0.578684	0.642852		342	0.488865	0.122612	0.22481	0.309136		342	0.678153	0.622127	0.674481	0.656748
343	0.483318	0.0738897	0.201616	0.365038		343	0.705678	0.484731	0.57467	0.647042		343	0.482967	0.124196	0.220624	0.305997		343	0.689454	0.623329	0.664559	0.653979
344	0.47577	0.0735905	0.20143	0.36618		344	0.70145	0.48899	0.571941	0.647409		344	0.488059	0.123694	0.226289	0.305395		344	0.690829	0.624724	0.664434	0.654946
345	0.481358	0.0745719	0.200041	0.363255		345	0.696795	0.484336	0.577436	0.649033		345	0.486244	0.125497	0.223357	0.308253		345	0.687566	0.623047	0.673021	0.653912
346	0.486033	0.0739017	0.199959	0.366118		346	0.698606	0.484167	0.575404	0.646077		346	0.486672	0.125845	0.221584	0.308267		346	0.688429	0.620865	0.669285	0.651077
347	0.481473	0.0751703	0.202363	0.368252		347	0.696295	0.480234	0.574792	0.645906		347	0.484833	0.12971	0.220624	0.306208		347	0.684599	0.619292	0.674418	0.655357
348	0.482668	0.0742607	0.202258	0.368704		348	0.697637	0.489553	0.57538	0.646676		348	0.488462	0.125162	0.221811	0.302929		348	0.688483	0.615182	0.670289	0.655569
349	0.481924	0.0742488	0.202585	0.365352		349	0.700268	0.483299	0.570974	0.645405		349	0.483131	0.125974	0.223503	0.305073		349	0.685772	0.626371	0.665737	0.653581
350	0.481641	0.0740094	0.197299	0.368654		350	0.699128	0.488505	0.573948	0.647519		350	0.483925	0.124415	0.220304	0.307539		350	0.688941	0.622453	0.669065	0.650533
351	0.483423	0.0741291	0.199539	0.363883		351	0.697988	0.485914	0.57735	0.643561		351	0.485601	0.125845	0.223517	0.302509		351	0.67969	0.623804	0.669661	0.654933
352	0.484901	0.0734469	0.199376	0.36618		352	0.700214	0.483604	0.576506	0.642645		352	0.485841	0.125549	0.220078	0.303027		352	0.683965	0.615063	0.669128	0.656364
353	0.481368	0.0747514	0.198419	0.366293		353	0.695666	0.483716	0.572063	0.64615		353	0.484139	0.125729	0.222597	0.305605		353	0.681363	0.62232	0.667935	0.653382
354	0.483234	0.0743206	0.197766	0.366406		354	0.701386	0.487762	0.577742	0.642229		354	0.481493	0.125356	0.222677	0.305241		354	0.688146	0.614039	0.664026	0.661081
355	0.487952	0.0730161	0.199493	0.365339		355	0.697413	0.485238	0.573079	0.642816		355	0.481833	0.123874	0.223143	0.308393		355	0.689979	0.615671	0.659002	0.649235
356	0.483811	0.0748831	0.199259	0.365917		356	0.691704	0.486928	0.574046	0.640434		356	0.483446	0.125059	0.221491	0.305381		356	0.683925	0.617274	0.66222	0.656404
357	0.484629	0.0715321	0.199248	0.364159		357	0.700502	0.490083	0.575172	0.64747		357	0.486988	0.127314	0.221304	0.308463		357	0.687876	0.622854	0.668217	0.662035
358	0.481054	0.0719031	0.200496	0.366431		358	0.697328	0.488167	0.574584	0.646468		358	0.484933	0.125948	0.218465	0.306025		358	0.681861	0.620702	0.674701	0.647896
359	0.482679	0.0729802	0.203261	0.367536		359	0.700779	0.484945	0.572516	0.644123		359	0.487605	0.124596	0.221957	0.306011		359	0.681646	0.62456	0.670148	0.658524
360	0.485415	0.0728126	0.199574	0.370914		360	0.697232	0.48535	0.575111	0.64295		360	0.491827	0.123823	0.222904	0.303868		360	0.685422	0.622527	0.671906	0.655131
361	0.486526	0.0734469	0.199516	0.361283		361	0.696689	0.488731	0.57631	0.644379		361	0.489873	0.124982	0.224463	0.307539		361	0.685907	0.625095	0.675705	0.658709
362	0.487228	0.0731597	0.199108	0.367988		362	0.70064	0.483874	0.580972	0.645014		362	0.486546	0.126026	0.221384	0.303364		362	0.682037	0.625228	0.668861	0.659478
363	0.482658	0.0753618	0.199948	0.362589		363	0.699852	0.48535	0.575845	0.643378		363	0.483787	0.123062	0.227036	0.306698		363	0.686042	0.617126	0.66985	0.656576
364	0.484859	0.0729921	0.200613	0.364372		364	0.701695	0.482916	0.579039	0.638418		364	0.488588	0.125034	0.220411	0.307062		364	0.688186	0.621711	0.66671	0.655887
365	0.486243	0.0745958	0.204101	0.367273		365	0.695336	0.485215	0.574694	0.640409		365	0.479351	0.127172	0.220704	0.309178		365	0.686649	0.617526	0.66784	0.656602
366	0.48184	0.0745958	0.199306	0.364498		366	0.692705	0.484291	0.570509	0.646114		366	0.485236	0.123823	0.223357	0.308449		366	0.682414	0.62045	0.667746	0.655131
367	0.48248	0.0723459	0.199224	0.364171		367	0.698787	0.488077	0.571733	0.643109		367	0.489445	0.126747	0.22333	0.302817		367	0.686069	0.617868	0.673366	0.649738
368	0.488895	0.0757208	0.201465	0.364824		368	0.69965	0.4849	0.571097	0.645747		368	0.483522	0.12676	0.220838	0.309318		368	0.684221	0.621058	0.668092	0.658153
369	0.489797	0.0744642	0.200368	0.367486		369	0.696668	0.486319	0.575698	0.65133		369	0.488777	0.129156	0.220051	0.305087		369	0.683763	0.623284	0.667887	0.657305
370	0.486107	0.0745121	0.201395	0.366017		370	0.703346	0.483818	0.576236	0.649448		370	0.484265	0.125742	0.219771	0.309836		370	0.685246	0.62505	0.670164	0.652879
371	0.485488	0.0734709	0.200053	0.368064		371	0.700076	0.483683	0.573642	0.64951		371	0.487202	0.126	0.221104	0.307945		371	0.683776	0.624976	0.673146	0.65745
372	0.486809	0.0742607	0.199119	0.369684		372	0.701269	0.482015	0.574951	0.650145		372	0.484921	0.125304	0.22221	0.306124		372	0.684073	0.621518	0.666396	0.654124
373	0.485404	0.0748113	0.20283	0.368378		373	0.694836	0.48419	0.577582	0.6435		373	0.487013	0.125716	0.221677	0.305521		373	0.6906	0.624323	0.67098	0.654933
374	0.48531	0.0713286	0.201033	0.37055		374	0.697999	0.484178	0.575551	0.645967		374	0.485778	0.126593	0.221664	0.307426		374	0.689089	0.613965	0.669975	0.653608
375	0.483046	0.0724536	0.202981	0.366557		375	0.699479	0.481688	0.574083	0.642376		375	0.481644	0.126103	0.221211	0.303868		375	0.676966	0.619441	0.663037	0.657437
376	0.482071	0.0732076	0.199049	0.368616		376	0.701812	0.485147	0.570889	0.649363		376	0.486773	0.124892	0.221237	0.307062		376	0.687849	0.621444	0.669661	0.657835
377	0.481001	0.0723579	0.199318	0.371517		377	0.70014	0.484719	0.569469	0.642156		377	0.484996	0.126077	0.223277	0.304821		377	0.687512	0.620643	0.668421	0.657901
378	0.485593	0.074919	0.198279	0.365841		378	0.700619	0.480685	0.575661	0.645295		378	0.485185	0.121349	0.221744	0.305255		378	0.690465	0.61904	0.671074	0.654588
379	0.482301	0.0733272	0.20206	0.365565		379	0.698553	0.478048	0.573018	0.645845		379	0.482867	0.125716	0.22257	0.306138		379	0.680176	0.618461	0.670996	0.65586
380	0.483937	0.0738658	0.201861	0.368177		380	0.696742	0.481395	0.570999	0.645283		380	0.483824	0.125459	0.218145	0.305675		380	0.682751	0.618224	0.670792	0.656629
381	0.483926	0.0743445	0.201348	0.365678		381	0.696412	0.486905	0.574878	0.649546		381	0.484681	0.125111	0.220224	0.302467		381	0.685867	0.620554	0.667636	0.658153
382	0.480666	0.0735187	0.197183	0.368993		382	0.69802	0.482285	0.576542	0.652734		382	0.485626	0.12332	0.218652	0.30901		382	0.688955	0.62321	0.66996	0.656748
383	0.487595	0.0713885	0.201185	0.367838		383	0.695816	0.48384	0.571904	0.639811		383	0.485979	0.123848	0.222477	0.30419		383	0.68499	0.616977	0.671153	0.656549
384	0.486652	0.0750746	0.199504	0.36441		384	0.696412	0.487886	0.570521	0.647934		384	0.488827	0.122792	0.220997	0.304919		384	0.685867	0.623106	0.667652	0.65647
385	0.482343	0.0732674	0.200905	0.369232		385	0.697658	0.48544	0.573238	0.645894		385	0.485664	0.12551	0.22285	0.304148		385	0.692434	0.622616	0.667432	0.650123
386	0.480876	0.0741171	0.20374	0.364422		386	0.698382	0.482623	0.572406	0.649632		386	0.490819	0.126232	0.22225	0.305871		386	0.680405	0.622201	0.663304	0.657106
387	0.483549	0.0730999	0.201745	0.366369		387	0.692205	0.484685	0.572871	0.646114		387	0.48138	0.123951	0.221637	0.303574		387	0.685219	0.617348	0.664104	0.657636
388	0.48553	0.0749788	0.199388	0.363958		388	0.698286	0.484178	0.576151	0.644123		388	0.48787	0.124248	0.221024	0.307763		388	0.689656	0.613638	0.66941	0.653674
389	0.481547	0.0735546	0.199399	0.368566		389	0.698627	0.477598	0.572382	0.653516		389	0.484921	0.126219	0.223677	0.304779		389	0.682751	0.621504	0.665486	0.654283
390	0.483035	0.0737581	0.199294	0.365904		390	0.696849	0.483074	0.573422	0.643732		390	0.483282	0.125832	0.221384	0.30066		390	0.682509	0.623626	0.662754	0.652707
391	0.479838	0.0747993	0.199574	0.366281		391	0.698553	0.480077	0.569751	0.642852		391	0.481203	0.125047	0.216386	0.307272		391	0.689534	0.622201	0.666208	0.659491
392	0.481788	0.0736743	0.200811	0.363933		392	0.694963	0.481936	0.57675	0.643048		392	0.48642	0.126477	0.22293	0.302621		392	0.689022	0.623982	0.669347	0.6473
393	0.485687	0.0731238	0.198664	0.363682		393	0.697871	0.480336	0.574303	0.643891		393	0.489218	0.125472	0.222624	0.303224		393	0.686851	0.627885	0.671074	0.652335
394	0.48661	0.0722262	0.20108	0.36495		394	0.692152	0.486883	0.575979	0.644086		394	0.483358	0.126283	0.219438	0.309234		394	0.68615	0.624946	0.669834	0.654946
395	0.487868	0.0749788	0.197883	0.365201		395	0.696593	0.481328	0.571256	0.652185		395	0.483421	0.126348	0.222077	0.307286		395	0.686177	0.619114	0.670713	0.655675
396	0.483192	0.0730161	0.199528	0.365402		396	0.701162	0.481463	0.575551	0.64681		396	0.483686	0.124544	0.225583	0.30412		396	0.687067	0.614544	0.664026	0.658153
397	0.47858	0.0747873	0.200064	0.367938		397	0.699788	0.484438	0.573275	0.643304		397	0.485589	0.125291	0.220504	0.307959		397	0.693944	0.627914	0.669913	0.654615
398	0.484492	0.0756251	0.198489	0.366243		398	0.697243	0.482759	0.577203	0.638015		398	0.482778	0.124261	0.220624	0.302635		398	0.688604	0.621652	0.665925	0.655715
399	0.481274	0.0746916	0.198874	0.364623		399	0.702675	0.486071	0.573936	0.647567		399	0.483963	0.126992	0.220744	0.306236		399	0.687431	0.624293	0.671357	0.662937
400	0.482815	0.0748591	0.200053	0.362752		400	0.698244	0.487694	0.569016	0.648948		400	0.484581	0.12761	0.222237	0.302495		400	0.67822	0.617393	0.674026	0.653992
												401	0.48114	0.125961	0.220584	0.311503		401	0.68499	0.62048	0.66514	0.653965
[truncated: 1 more columns]

## Sheet: Figure 3
Figure 3B					Figure 3C					Figure 3D
	F/Fmax					F/Fmax					Dithionite F/FMax	BSA F/Fmax	Fraction LUVs with channels ((FL - FP) / (FL - Fmin))	Fraction LUVs with scramblases ((FL - FP) / (FL - Fmin))	Fraction VDAC1-LUVs with scramblase activity
sec	Liposome	VDAC1	VDAC1X		sec	Liposome	VDAC1	VDAC1X		Liposome	0.476096	0.671754
0	0.99514	1.00682	0.996221		0	1.00303	0.995775	0.999722		DMSO	0.0845333	0.648395	0.971828	0.106643	0.109735
1	0.995281	1.00407	1.00337		1	1.00671	1.00035	1.00366		EGS	0.0919314	0.488888	0.953467	0.83486	0.875605
2	0.996441	0.998142	0.994444		2	0.997724	1.00623	0.995655		Liposome (DMSO)	0.468353	0.687266
3	1.00158	1.00145	0.99829		3	0.995514	1.00448	1.00737		Liposome (EGS)	0.426614	0.644627
4	0.998704	1.00021	1.00748		4	0.993516	1.00183	1.00578		DMSO	0.0754949	0.593203	0.993457	0.26796	0.269725
5	1.00117	0.995916	1.00672		5	0.996356	0.994752	0.993913		DMSO	0.0798815	0.580072	0.981046	0.336382	0.342881
6	0.997743	0.995075	0.999082		6	0.997163	0.997702	0.994092		EGS	0.0912675	0.48085	0.94883	0.853403	0.899427
7	1.0006	1.0004	0.992444		7	0.998402	0.997556	0.996126		EGS	0.0966488	0.499691	0.933604	0.755228	0.808938
8	1.00375	0.995142	0.99829		8	1.00132	1.0032	1.0016		Liposome (EGS)	0.472115	0.670783
9	1.00105	0.999038	0.99886		9	1.00098	0.999389	1.00406		DMSO	0.0760435	0.579203	0.992828	0.419964	0.422997
10	0.99745	1.00301	1.00239		10	0.996146	1.00137	0.99643		DMSO	0.0726509	0.592474	1.00133	0.359107	0.358629
11	1.00481	1.00368	1.00055		11	1.00203	0.997781	0.999196		EGS	0.0777512	0.472423	0.988548	0.909633	0.920171
12	0.998786	0.994857	1.00198		12	1.00055	1.00148	0.997993		EGS	0.0777612	0.474881	0.988523	0.898359	0.90879
13	0.99922	1.00587	1.00312		13	1.00011	1.00626	0.998117
14	1.00134	0.996432	0.996971		14	0.998168	1.00497	0.993664
15	1.00163	1.00342	1.00133		15	1.00616	1.00464	1.00019		Fmin	0.0731825	0.452717
16	1.00226	1.0032	0.994832		16	0.999383	0.996134	1.00061
17	1.00263	1.00187	1.00416		17	1.00519	1.00096	1.00808
18	1.00073	0.996785	1.00426		18	1.00414	0.998937	1.0133
19	1.00672	1.00173	1.01096		19	0.99957	1.00318	0.993595
20	0.994847	0.996839	0.995235		20	1.00388	1.0034	1.00307
21	0.999384	0.997599	0.999846		21	1.00281	1.0059	0.999417
22	1.0005	0.997803	1.00096		22	0.994217	1.00522	1.00249
23	0.997297	0.996283	0.997804		23	1.0019	0.9983	1.00224
24	1.00231	1.00247	1.00228		24	0.990874	0.992002	1.00949		Figure 3A
25	0.99847	1.00572	0.998443		25	0.995117	1.00787	0.998767
26	1.00365	1.00334	0.994055		26	0.997303	1.00506	1.0053
27	0.993358	1.0032	1.00747		27	1.00203	0.99725	1.0001
28	1.00471	0.99878	0.998985		28	1.0033	1.00306	0.993166
29	0.998985	0.993487	0.993277		29	1.0088	0.998499	1.00026
30	0.995492	0.999839	1.00493		30	1.00098	0.999774	1.00561
31	0.9948	0.999757	0.992027		31	1.00346	0.992626	0.999929
32	1.00196	0.999106	0.99393		32	1.00397	1.0006	0.994175
33	0.999255	0.997287	1.01579		33	0.998238	0.988853	1.00466
34	1.00159	1.00451	0.997054		34	0.999851	0.993995	1.00456
35	0.99997	1.00463	0.996846		35	0.994357	0.99911	0.998989
36	1.00514	0.999934	0.99636		36	0.997186	0.995749	0.997204
37	0.996195	1.00025	0.997596		37	0.998624	0.998273	0.998823
38	1.00182	1.00063	0.995249		38	1.00297	1.00797	0.993774
39	1.00512	1.00409	1.00915		39	1.00435	0.996134	0.993899
40	1.00103	1.00102	1.00623		40	1.00086	1.0009	1.00019
41	1.00058	0.999852	0.992555		41	1.00192	0.995403	1.00319
42	0.998716	0.992998	0.996068		42	0.997186	0.993982	0.999901
43	0.996875	0.993188	1.00437		43	0.99645	0.996081	0.997841
44	0.999724	0.995767	1.00441		44	0.997876	0.999296	0.997232
45	0.996582	1.00029	0.984903		45	0.995503	0.997489	0.997564
46	0.998587	0.99988	1.00364		46	1.00461	1.00582	0.998076
47	1.00602	1.00435	1.00476		47	0.999208	1.00442	0.996928
48	1.00217	0.988749	0.998207		48	1.00207	1.00009	1.00037
49	0.997414	0.994396	1.0006		49	0.993329	0.998658	0.995268
50	0.994226	0.997681	0.998013		50	0.995351	0.999881	0.985365
51	0.991635	1.00128	1.00051		51	0.998694	1.00829	1.00265
52	1.0023	0.999947	1.00525		52	0.994883	0.997117	0.99069
53	0.887144	0.999852	0.849571		53	0.882168	0.89015	0.883845
54	0.840743	0.874041	0.81152		54	0.876768	0.845176	0.848382
55	0.797003	0.799985	0.737681		55	0.845079	0.813993	0.821052
56	0.757308	0.755329	0.685659		56	0.814922	0.779595	0.787526
57	0.722642	0.666858	0.627166		57	0.796781	0.754059	0.76198
58	0.70345	0.623898	0.595197		58	0.783234	0.725002	0.745023
59	0.671961	0.599344	0.563034		59	0.764017	0.717349	0.730168
60	0.644411	0.555719	0.524816		60	0.747898	0.693966	0.705923
61	0.624658	0.529672	0.491		61	0.738793	0.680201	0.688537
62	0.608303	0.487731	0.467031		62	0.724439	0.676003	0.677126
63	0.584868	0.450051	0.43784		63	0.718571	0.657588	0.669021
64	0.573344	0.425171	0.419314		64	0.704837	0.658159	0.666393
65	0.554317	0.405924	0.395525		65	0.700991	0.647623	0.652618
66	0.546322	0.390844	0.379443		66	0.691055	0.637194	0.640446
67	0.531269	0.372792	0.360126		67	0.689419	0.637366	0.648123
68	0.525712	0.347124	0.347614		68	0.683271	0.626126	0.631871
69	0.512617	0.340311	0.330518		69	0.681038	0.62024	0.631636
70	0.50849	0.317589	0.315895		70	0.674866	0.620134	0.624209
71	0.496826	0.305861	0.303327		71	0.671056	0.614766	0.619396
72	0.489217	0.293252	0.292675		72	0.671629	0.616162	0.61497
73	0.484868	0.282081	0.285537		73	0.663353	0.612734	0.612674
74	0.47781	0.272037	0.270122		74	0.662406	0.614514	0.610461
75	0.478373	0.262468	0.261012		75	0.656643	0.609146	0.609202
76	0.464047	0.25469	0.254846		76	0.653195	0.605533	0.604735
77	0.467869	0.242827	0.244847		77	0.654563	0.606051	0.605717
78	0.463461	0.234954	0.238168		78	0.651722	0.613624	0.602314
79	0.458654	0.229009	0.230488		79	0.649233	0.600869	0.596367
80	0.45842	0.221313	0.226238		80	0.644698	0.60346	0.595814
81	0.45468	0.213237	0.218073		81	0.643575	0.607286	0.598455
82	0.447845	0.207007	0.213337		82	0.644674	0.603287	0.596602
83	0.446708	0.208201	0.209393		83	0.648368	0.607393	0.590793
84	0.446274	0.198632	0.200061		84	0.64866	0.600298	0.59107
85	0.439545	0.194669	0.197964		85	0.642512	0.602968	0.591319
86	0.444973	0.187407	0.197783		86	0.643482	0.601733	0.591498
87	0.44121	0.18138	0.19059		87	0.6425	0.598265	0.592162
88	0.438478	0.182643	0.18902		88	0.6434	0.600696	0.588746
89	0.435055	0.180023	0.181618		89	0.643833	0.601879	0.591886
90	0.43917	0.174214	0.178285		90	0.64229	0.602184	0.587418
91	0.431644	0.16873	0.180577		91	0.642617	0.597083	0.592868
92	0.435829	0.167807	0.171745		92	0.642547	0.601746	0.59313
93	0.435805	0.164061	0.166217		93	0.646229	0.600324	0.584666
94	0.432077	0.159052	0.168037		94	0.644768	0.599859	0.58627
95	0.431433	0.157763	0.16494		95	0.636457	0.599315	0.5832
96	0.433777	0.155089	0.159718		96	0.636667	0.598066	0.585662
97	0.434445	0.153324	0.159232		97	0.64084	0.592366	0.584113
98	0.431562	0.150026	0.155135		98	0.635031	0.594571	0.576699
99	0.429768	0.146714	0.154705		99	0.639788	0.600524	0.581526
100	0.432523	0.141855	0.151636		100	0.639999	0.598929	0.578234
101	0.42944	0.141841	0.148344		101	0.64188	0.604523	0.581651
102	0.429873	0.137349	0.144789		102	0.64077	0.598836	0.578788
103	0.431866	0.137579	0.141817		103	0.635417	0.597255	0.576824
104	0.43264	0.137104	0.14415		104	0.638187	0.596059	0.580973
105	0.427001	0.132951	0.139901		105	0.63703	0.59962	0.584085
106	0.429967	0.133887	0.13879		106	0.640349	0.596418	0.575579
107	0.425395	0.131268	0.136624		107	0.63911	0.596551	0.578663
108	0.42393	0.128336	0.13554		108	0.64181	0.597016	0.576602
109	0.424516	0.130114	0.130721		109	0.63987	0.601533	0.58154
110	0.427705	0.126721	0.130041		110	0.634259	0.598889	0.576436
111	0.427036	0.123843	0.128555		111	0.64056	0.597428	0.57782
112	0.428267	0.122146	0.130013		112	0.636878	0.597587	0.579853
113	0.427869	0.121943	0.125139		113	0.637521	0.595302	0.57414
114	0.430717	0.117219	0.124264		114	0.638374	0.594253	0.570199
115	0.432206	0.116296	0.12443		115	0.639402	0.60075	0.57515
116	0.427693	0.116731	0.122125		116	0.639134	0.596604	0.573103
117	0.430682	0.112767	0.123292		117	0.64056	0.594027	0.577211
118	0.424809	0.114179	0.121528		118	0.639975	0.596551	0.568525
119	0.426556	0.111749	0.120584		119	0.63468	0.599075	0.571623
120	0.428584	0.109184	0.118001		120	0.641378	0.60168	0.570544
121	0.427576	0.10651	0.115834		121	0.637614	0.592167	0.567681
122	0.42502	0.108573	0.117723		122	0.638234	0.591449	0.568525
123	0.42849	0.109007	0.11707		123	0.633055	0.599381	0.568124
124	0.429229	0.106985	0.114987		124	0.637591	0.603473	0.5693
125	0.425008	0.104868	0.115834		125	0.641109	0.596843	0.56515
126	0.427376	0.105071	0.113959		126	0.640595	0.590865	0.564694
127	0.422722	0.102166	0.112432		127	0.638444	0.596126	0.566506
128	0.426896	0.102777	0.111612		128	0.641588	0.598026	0.570157
129	0.426063	0.103184	0.110668		129	0.636995	0.598345	0.565911
130	0.427669	0.0999812	0.111099		130	0.639893	0.596073	0.567391
131	0.428982	0.0983931	0.109877		131	0.640197	0.600377	0.564265
132	0.42842	0.0970222	0.108168		132	0.639508	0.596338	0.562149
133	0.425606	0.0964793	0.106807		133	0.634353	0.600497	0.560628
134	0.427306	0.0981623	0.10646		134	0.642021	0.5997	0.567142
135	0.425524	0.0951762	0.106058		135	0.635382	0.596139	0.562011
136	0.429123	0.0961942	0.10696		136	0.63876	0.601042	0.562758
137	0.426028	0.0961942	0.105558		137	0.635089	0.594306	0.565192
138	0.431339	0.0930045	0.10728		138	0.635557	0.598823	0.564804
139	0.426274	0.0942125	0.103405		139	0.639122	0.597242	0.559438
140	0.430518	0.0913078	0.103349		140	0.641086	0.600059	0.563076
141	0.427329	0.0935881	0.10228		141	0.6407	0.600085	0.562287
142	0.427482	0.0918507	0.105141		142	0.637427	0.590679	0.558774
143	0.427388	0.0896654	0.101752		143	0.637006	0.600643	0.55912
144	0.43094	0.0907513	0.102711		144	0.636737	0.59582	0.555123
145	0.424492	0.0890411	0.104627		145	0.641203	0.598238	0.555233
146	0.428572	0.0875751	0.0999332		146	0.643447	0.593176	0.564625
147	0.426872	0.0882809	0.102169		147	0.642184	0.593004	0.559784
148	0.423894	0.0882402	0.0994749		148	0.640665	0.60168	0.562495
149	0.428033	0.0875751	0.0980167		149	0.643587	0.605333	0.559798
150	0.426884	0.0871815	0.0984473		150	0.642056	0.597694	0.555828
151	0.427447	0.085322	0.100058		151	0.639438	0.597109	0.549895
152	0.430495	0.0864485	0.0998915		152	0.639928	0.598929	0.555482
153	0.428678	0.086245	0.101961		153	0.641764	0.594492	0.555994
154	0.431444	0.0860006	0.0992805		154	0.640992	0.603447	0.556036
155	0.431315	0.0862992	0.0967947		155	0.637111	0.596777	0.553836
156	0.428853	0.0876294	0.0953226		156	0.636071	0.600152	0.5567
157	0.427974	0.0843175	0.096753		157	0.641857	0.595183	0.55735
158	0.429557	0.0850098	0.0961281		158	0.63634	0.599594	0.558857
159	0.431433	0.0853898	0.0974335		159	0.639496	0.595183	0.557889
160	0.430694	0.0824716	0.0996832		160	0.635615	0.599873	0.551098
161	0.427916	0.0850912	0.095642		161	0.6398	0.600736	0.557585
162	0.432605	0.0805441	0.0968919		162	0.643225	0.59602	0.556492
163	0.427611	0.0829331	0.0962808		163	0.643061	0.595727	0.54948
164	0.425629	0.0840325	0.0964058		164	0.641693	0.596737	0.553505
165	0.429545	0.0849962	0.0961975		165	0.63558	0.596245	0.557516
166	0.430213	0.0837339	0.0954198		166	0.639975	0.599301	0.554901
167	0.429498	0.0831774	0.0950171		167	0.641132	0.597176	0.556921
168	0.430717	0.0819422	0.0982528		168	0.644195	0.598252	0.549853
169	0.425852	0.0815486	0.0948088		169	0.63821	0.598145	0.556561
170	0.426239	0.082553	0.0938506		170	0.641471	0.597348	0.553601
171	0.423379	0.0817929	0.0954337		171	0.638923	0.599926	0.553159
172	0.428349	0.0805034	0.0970724		172	0.640244	0.598664	0.557654
173	0.428701	0.0835167	0.0968502		173	0.636878	0.598106	0.553574
174	0.425043	0.0824851	0.0970169		174	0.637789	0.600789	0.552509
175	0.427494	0.0789697	0.0936839		175	0.642535	0.601294	0.551997
176	0.424141	0.0794176	0.0936978		176	0.637649	0.597986	0.553283
177	0.429193	0.0818201	0.0950865		177	0.640256	0.59877	0.55237
178	0.430893	0.0811685	0.0951143		178	0.640361	0.598318	0.555386
179	0.428724	0.0809106	0.0958503		179	0.643131	0.593721	0.550711
180	0.429252	0.080517	0.0950171		180	0.638339	0.599461	0.545801
181	0.427962	0.0813314	0.0929757		181	0.642944	0.597401	0.548733
182	0.430202	0.0803949	0.0945032		182	0.639297	0.596418	0.552467
183	0.429955	0.0787525	0.0925312		183	0.640373	0.597229	0.545897
184	0.427212	0.0799334	0.0931145		184	0.638935	0.593708	0.547668
185	0.430694	0.0783453	0.0942949		185	0.634318	0.59776	0.549839
186	0.428373	0.0792818	0.0954198		186	0.641004	0.595541	0.544832
187	0.426837	0.0801098	0.0931978		187	0.637018	0.597866	0.544252
188	0.427646	0.0783317	0.0940311		188	0.641027	0.598491	0.54551
189	0.429522	0.0790511	0.0925451		189	0.639554	0.59683	0.543394
190	0.424715	0.08144	0.0932117		190	0.64056	0.591237	0.550171
191	0.427599	0.0799062	0.0934617		191	0.641892	0.596378	0.541582
192	0.429264	0.0803949	0.093184		192	0.638292	0.601879	0.548885
193	0.427224	0.0804356	0.0928784		193	0.63572	0.596405	0.543491
194	0.425219	0.0804491	0.0933506		194	0.641693	0.595302	0.54634
195	0.430917	0.0792004	0.0932534		195	0.641623	0.596963	0.550724
196	0.425559	0.0788339	0.0929062		196	0.641366	0.599554	0.542343
197	0.429533	0.0791189	0.0899204		197	0.63821	0.595913	0.546409
198	0.428947	0.0805441	0.0919202		198	0.642781	0.599753	0.542315
199	0.426345	0.078196	0.0944894		199	0.637345	0.598677	0.545137
200	0.430178	0.0784267	0.0922118		200	0.637941	0.60528	0.540199
201	0.428607	0.0803541	0.092684		201	0.638128	0.597933	0.545068
202	0.428771	0.0787253	0.0945866		202	0.641319	0.599354	0.540102
203	0.428185	0.0794719	0.091948		203	0.639391	0.592964	0.541845
204	0.424504	0.0800148	0.0936978		204	0.641483	0.593641	0.533657
205	0.428572	0.0784674	0.0944755		205	0.639028	0.596963	0.542371
206	0.425559	0.0772323	0.0920591		206	0.636001	0.595568	0.537917
207	0.425946	0.0799062	0.0936422		207	0.644604	0.599514	0.543325
208	0.427353	0.0800012	0.0926285		208	0.641787	0.596365	0.539425
209	0.424059	0.0780602	0.0907676		209	0.634762	0.594452	0.544072
210	0.430776	0.0804763	0.0927118		210	0.642056	0.596245	0.543062
211	0.423343	0.0775309	0.0919619		211	0.645609	0.594133	0.542398
212	0.427646	0.0785217	0.092434		212	0.642675	0.601374	0.54356
213	0.433191	0.0787118	0.093184		213	0.637135	0.600537	0.536769
214	0.424399	0.0805849	0.0918924		214	0.641951	0.602211	0.541845
215	0.427904	0.0791733	0.0931145		215	0.641845	0.592206	0.543449
216	0.42686	0.0773409	0.0944199		216	0.635078	0.599341	0.538622
217	0.42543	0.0778023	0.0921007		217	0.634493	0.597229	0.545164
218	0.42672	0.0764314	0.0937672		218	0.640945	0.599421	0.539023
219	0.422136	0.079309	0.0937395		219	0.636609	0.596006	0.537142
220	0.425219	0.0773544	0.0944755		220	0.641495	0.599952	0.539037
221	0.42944	0.0778295	0.0919202		221	0.643131	0.602012	0.538996
222	0.426087	0.0793361	0.0927951		222	0.637497	0.597255	0.540379
223	0.422992	0.0770422	0.0917813		223	0.641787	0.599354	0.534708
224	0.431526	0.0778023	0.0926701		224	0.640618	0.596857	0.537433
225	0.429076	0.0780738	0.0920313		225	0.642442	0.59594	0.539922
226	0.4274	0.0788475	0.0926146		226	0.640688	0.600736	0.534183
227	0.427259	0.0762143	0.0923646		227	0.641775	0.594824	0.534667
228	0.428279	0.0784267	0.0944199		228	0.64077	0.596578	0.539618
229	0.425958	0.0776395	0.0929757		229	0.641857	0.600351	0.535109
230	0.42427	0.0773001	0.0931701		230	0.640162	0.592818	0.538277
231	0.42944	0.0774087	0.0930451		231	0.645785	0.599966	0.530614
232	0.426052	0.079594	0.0941838		232	0.636714	0.600537	0.536008
233	0.426884	0.0773273	0.0927118		233	0.64001	0.596551	0.539673
234	0.425489	0.0775852	0.0938367		234	0.643833	0.599554	0.537142
235	0.426579	0.0778023	0.092434		235	0.634645	0.598956	0.534445
236	0.426274	0.0760107	0.0919341		236	0.635522	0.598119	0.533131
237	0.426157	0.0786303	0.0945588		237	0.64098	0.592844	0.537018
238	0.427622	0.0778702	0.0934478		238	0.640092	0.59489	0.539784
239	0.428513	0.0766893	0.0917813		239	0.640735	0.592366	0.534362
240	0.428654	0.0769065	0.0913231		240	0.641004	0.597455	0.533975
241	0.427622	0.077748	0.09392		241	0.642512	0.601547	0.535206
242	0.430729	0.076635	0.0933923		242	0.637801	0.595847	0.530877
243	0.430084	0.076445	0.0936839		243	0.632763	0.596418	0.532882
244	0.432195	0.0779652	0.0938228		244	0.636106	0.599939	0.536755
245	0.427529	0.0778023	0.0921424		245	0.63821	0.596657	0.532094
246	0.42849	0.079309	0.0932117		246	0.638549	0.601148	0.534763
247	0.43305	0.0781417	0.0937256		247	0.640536	0.596312	0.534667
248	0.428197	0.0785896	0.0930867		248	0.644148	0.597946	0.536479
249	0.431351	0.0766758	0.0924896		249	0.640829	0.591874	0.529853
250	0.427763	0.0789018	0.092684		250	0.644288	0.600484	0.53208
251	0.426298	0.0771508	0.0913231		251	0.641191	0.599992	0.530545
252	0.428771	0.0777752	0.0941283		252	0.643786	0.594492	0.529521
253	0.429615	0.0758614	0.0914619		253	0.639204	0.597335	0.532426
254	0.429651	0.0788611	0.0923924		254	0.646778	0.600431	0.534196
255	0.428396	0.0774902	0.0929757		255	0.641319	0.596139	0.529037
256	0.427247	0.0786032	0.0929062		256	0.639835	0.596232	0.530918
257	0.43087	0.0763771	0.0904343		257	0.638982	0.590944	0.536216
258	0.430671	0.0775309	0.0934061		258	0.641062	0.597322	0.533754
259	0.430999	0.078671	0.0930867		259	0.640139	0.593801	0.529411
260	0.432241	0.0790511	0.0945032		260	0.64243	0.595528	0.524363
261	0.428068	0.0776259	0.0923507		261	0.641261	0.599474	0.528581
262	0.425254	0.0783588	0.0937256		262	0.639788	0.601188	0.529259
263	0.428408	0.0769337	0.0917119		263	0.642056	0.595581	0.53356
264	0.428607	0.0786032	0.0918369		264	0.633874	0.596245	0.531679
265	0.424891	0.078386	0.0943227		265	0.641343	0.598531	0.526008
266	0.429346	0.0758071	0.0931978		266	0.640571	0.595169	0.527599
267	0.426122	0.0803134	0.0925729		267	0.633698	0.594811	0.531071
268	0.424832	0.0781552	0.0918786		268	0.639718	0.593243	0.525663
269	0.430354	0.0802998	0.0929895		269	0.64049	0.590014	0.530545
270	0.429733	0.0779788	0.0931978		270	0.637813	0.596179	0.524404
271	0.427693	0.0771101	0.0923368		271	0.637637	0.59311	0.531582
272	0.426544	0.0773273	0.0939339		272	0.63911	0.595488	0.526907
273	0.428279	0.0771644	0.0914897		273	0.639426	0.601905	0.528526
274	0.425665	0.0791054	0.0929062		274	0.640536	0.596405	0.52912
275	0.429498	0.0779245	0.0930451		275	0.642465	0.594292	0.529217
276	0.430741	0.0773951	0.0913231		276	0.638011	0.60071	0.529687
277	0.426872	0.0800012	0.0938644		277	0.635732	0.598345	0.527447
278	0.430248	0.0761871	0.0906703		278	0.639706	0.596578	0.526327
279	0.428478	0.0775716	0.0924757		279	0.63883	0.59485	0.523367
280	0.427681	0.0795804	0.0922257		280	0.639508	0.591688	0.531057
281	0.427282	0.0767708	0.0928646		281	0.637521	0.601839	0.527198
282	0.42604	0.0778838	0.0919897		282	0.6452	0.599886	0.527806
283	0.425383	0.0788203	0.0930451		283	0.637556	0.591941	0.525414
284	0.42781	0.0785896	0.0914203		284	0.636995	0.590267	0.530338
285	0.425301	0.0759157	0.0938922		285	0.641542	0.593163	0.527419
286	0.424469	0.0749927	0.0926562		286	0.643155	0.596338	0.528885
287	0.42808	0.077083	0.0937672		287	0.64271	0.59788	0.524086
288	0.431702	0.0773816	0.092559		288	0.637404	0.597534	0.529328
289	0.431808	0.0786167	0.0927257		289	0.643365	0.597189	0.526562
290	0.425547	0.078576	0.094531		290	0.643564	0.597295	0.523546
291	0.428818	0.0774359	0.0938644		291	0.639858	0.595156	0.531278
292	0.428044	0.0772458	0.093545		292	0.64236	0.593588	0.524694
293	0.426274	0.0780331	0.0925312		293	0.646696	0.598411	0.527184
294	0.427318	0.0765807	0.0943505		294	0.639367	0.598969	0.523892
295	0.428912	0.0773273	0.0923368		295	0.638058	0.600019	0.523104
296	0.424914	0.0788475	0.0923924		296	0.642278	0.591635	0.527267
297	0.431597	0.0780331	0.0931006		297	0.643599	0.597375	0.525607
298	0.433226	0.0784267	0.0927673		298	0.64354	0.597335	0.52652
299	0.42978	0.0791597	0.0919202		299	0.64264	0.59679	0.524335
300	0.428982	0.0775716	0.0924896		300	0.640618	0.595687	0.524943
301	0.423226	0.0769337	0.0917952		301	0.639075	0.591914	0.530379
302	0.426755	0.079309	0.0932673		302	0.642605	0.596857	0.528387
303	0.429698	0.0774087	0.0943088		303	0.635089	0.590599	0.523463
304	0.424633	0.0787661	0.0908787		304	0.631898	0.595036	0.521555
305	0.428912	0.0787525	0.0912675		305	0.641483	0.593748	0.530255
306	0.428947	0.0793361	0.0917675		306	0.643201	0.597255	0.522564
307	0.430495	0.079309	0.0935172		307	0.643727	0.598956	0.520932
308	0.427599	0.0779516	0.091698		308	0.644651	0.592818	0.524847
309	0.427376	0.0762957	0.0906703		309	0.646451	0.594452	0.525829
310	0.43162	0.076255	0.0906842		310	0.637696	0.601294	0.524363
311	0.424422	0.0785489	0.0933784		311	0.638479	0.598863	0.525842
312	0.440577	0.077273	0.0922813		312	0.643973	0.595036	0.522606
313	0.431808	0.0774359	0.0932117		313	0.6344	0.598331	0.52457
314	0.426591	0.0768522	0.0923785		314	0.639566	0.602145	0.518941
315	0.427318	0.0788746	0.091573		315	0.639671	0.597481	0.522537
316	0.428771	0.0761871	0.0926979		316	0.63814	0.601122	0.523533
317	0.429029	0.0773001	0.0904204		317	0.636995	0.604151	0.52818
318	0.427294	0.0778974	0.0934339		318	0.642991	0.60152	0.518872
319	0.430295	0.075617	0.0937811		319	0.63627	0.595701	0.519466
320	0.425161	0.0788068	0.0949893		320	0.642453	0.594611	0.523408
321	0.430307	0.0772866	0.0938367		321	0.638023	0.59396	0.52226
322	0.430624	0.0765129	0.0906287		322	0.645305	0.592618	0.524418
323	0.430858	0.0779788	0.0921424		323	0.637556	0.596139	0.525206
324	0.423437	0.0778974	0.0924063		324	0.644744	0.600338	0.526022
325	0.428467	0.0778974	0.0903509		325	0.635872	0.596232	0.52067
326	0.427458	0.0762686	0.0903093		326	0.641951	0.595209	0.524625
327	0.427857	0.077083	0.0964614		327	0.637567	0.592113	0.521707
328	0.430037	0.0791733	0.094531		328	0.639589	0.601693	0.518291
329	0.427974	0.0756713	0.0935867		329	0.639964	0.60059	0.519217
330	0.430682	0.077083	0.0906148		330	0.640747	0.597375	0.523491
331	0.428713	0.0786167	0.0934895		331	0.643236	0.601254	0.520531
332	0.427775	0.0774494	0.0916563		332	0.642301	0.600205	0.522938
333	0.42822	0.077558	0.0921841		333	0.640303	0.601188	0.522468
334	0.426239	0.0773001	0.0918508		334	0.639835	0.598743	0.522039
335	0.425407	0.0776802	0.0937395		335	0.642079	0.595648	0.519923
336	0.427658	0.0762957	0.0914619		336	0.63966	0.600776	0.516299
337	0.430178	0.0777888	0.0928507		337	0.64264	0.595408	0.511735
338	0.42652	0.0780602	0.0908231		338	0.637661	0.598371	0.518374
339	0.428525	0.0781417	0.0911564		339	0.635241	0.595382	0.517654
340	0.4272	0.0786303	0.0938783		340	0.643704	0.597096	0.524487
341	0.43223	0.0782367	0.0913786		341	0.638339	0.598185	0.51901
342	0.429709	0.0776802	0.092198		342	0.641203	0.596591	0.516866
343	0.429838	0.0783996	0.0919758		343	0.641682	0.599381	0.518166
344	0.429475	0.0776666	0.0928507		344	0.640174	0.598969	0.518125
345	0.423613	0.07616	0.0943783		345	0.6371	0.599089	0.521015
346	0.430577	0.0780059	0.0925729		346	0.641471	0.593668	0.521735
347	0.426263	0.0778159	0.092198		347	0.637357	0.59036	0.514847
348	0.426286	0.0775173	0.091823		348	0.644604	0.597866	0.516465
349	0.427388	0.0767843	0.0921007		349	0.642897	0.603367	0.51901
350	0.428713	0.077083	0.090962		350	0.638479	0.592605	0.519038
351	0.428302	0.0778431	0.0911147		351	0.634937	0.597362	0.52179
352	0.423343	0.0748026	0.0922813		352	0.644534	0.592725	0.522827
353	0.426931	0.0758885	0.095156		353	0.641261	0.597773	0.516548
354	0.425946	0.0777752	0.0924202		354	0.643026	0.598743	0.51688
355	0.431679	0.078291	0.0928229		355	0.639531	0.596551	0.519923
356	0.426544	0.0782367	0.0939478		356	0.639391	0.597029	0.514999
357	0.42502	0.0793768	0.0916702		357	0.638269	0.597906	0.516783
358	0.427388	0.0777752	0.0901426		358	0.641308	0.603168	0.517571
359	0.42672	0.0777345	0.092684		359	0.641623	0.597601	0.516838
360	0.425829	0.0764314	0.0929201		360	0.639215	0.600524	0.512413
361	0.427857	0.0770015	0.0906842		361	0.63786	0.597561	0.51771
362	0.426708	0.0769608	0.0930312		362	0.640384	0.602251	0.515981
363	0.429533	0.0775987	0.0925312		363	0.647702	0.60071	0.520282
364	0.426884	0.0783724	0.0916563		364	0.636796	0.595634	0.517682
365	0.424445	0.0775987	0.0939616		365	0.641845	0.600231	0.517281
366	0.426274	0.0776123	0.0921702		366	0.640536	0.591529	0.521264
367	0.429592	0.0762143	0.0915175		367	0.640735	0.599434	0.517544
368	0.425125	0.0778702	0.0945727		368	0.644394	0.59497	0.517516
369	0.428408	0.076445	0.0926701		369	0.639765	0.596657	0.518692
370	0.428959	0.0797705	0.0910314		370	0.639952	0.592804	0.518858
371	0.426286	0.0767029	0.0928646		371	0.636761	0.599687	0.51475
372	0.429709	0.0776802	0.0923646		372	0.642021	0.597548	0.515953
373	0.427083	0.0782774	0.0914064		373	0.641799	0.596564	0.514501
374	0.429111	0.0765264	0.0926701		374	0.635662	0.597946	0.519134
375	0.429733	0.0775037	0.093795		375	0.648029	0.592751	0.518761
376	0.424082	0.0765129	0.0911703		376	0.638865	0.601587	0.510753
377	0.427927	0.0785625	0.0937395		377	0.640139	0.595196	0.518139
378	0.427411	0.0772458	0.0942255		378	0.644429	0.598557	0.516534
379	0.426872	0.0765672	0.0929757		379	0.642395	0.600962	0.512938
380	0.425407	0.0780195	0.0934895		380	0.640723	0.600497	0.517668
381	0.428455	0.0783317	0.0912814		381	0.64188	0.604018	0.51327
382	0.429533	0.0786167	0.0927535		382	0.641658	0.596365	0.518761
383	0.430155	0.0760242	0.0926423		383	0.638666	0.5959	0.517032
384	0.426872	0.0780195	0.0919341		384	0.640747	0.593695	0.511569
385	0.428889	0.0779245	0.0932673		385	0.640595	0.601454	0.511043
386	0.430764	0.0780467	0.0925312		386	0.64181	0.600882	0.513242
387	0.426884	0.0792004	0.0918647		387	0.640022	0.598252	0.520006
388	0.427681	0.0775987	0.0915452		388	0.639964	0.597548	0.516064
389	0.426896	0.0764586	0.0921702		389	0.639741	0.599873	0.514197
390	0.427411	0.0781281	0.09367		390	0.645621	0.598717	0.512122
391	0.429533	0.0773273	0.0936422		391	0.639835	0.593083	0.513865
392	0.428091	0.0777345	0.0911425		392	0.641658	0.597122	0.51836
393	0.429123	0.0783046	0.0902398		393	0.647807	0.60237	0.513063
394	0.426485	0.075522	0.0907676		394	0.637088	0.601161	0.508319
395	0.428502	0.077083	0.0937533		395	0.645551	0.594133	0.512316
396	0.424481	0.077748	0.0914897		396	0.63793	0.594904	0.515538
397	0.425149	0.077463	0.0917952		397	0.643038	0.595661	0.504529
398	0.427904	0.0775716	0.0951837		398	0.636831	0.592539	0.513934
399	0.424211	0.0796483	0.0904759		399	0.638888	0.598358	0.511569
400	0.426614	0.0754949	0.0912675		400	0.641752	0.594811	0.511486
					401	0.637486	0.599222	0.51085
					402	0.639087	0.601759	0.511845
					403	0.641705	0.595993	0.515248
					404	0.638619	0.596564	0.509245
					405	0.643879	0.59687	0.510241
					406	0.641506	0.591409	0.51215
					407	0.638502	0.600471	0.515193
					408	0.646755	0.596551	0.511845
					409	0.638736	0.599408	0.514653
					410	0.642126	0.598398	0.512897
					411	0.638128	0.59016	0.511818
					412	0.641845	0.592592	0.50872
					413	0.641378	0.599328	0.511984
					414	0.64001	0.598145	0.519771
					415	0.637731	0.597548	0.50948
					416	0.644978	0.595993	0.508319
					417	0.636141	0.593389	0.510656
					418	0.642909	0.593389	0.516589
					419	0.64181	0.596524	0.514086
					420	0.64492	0.594771	0.508899
					421	0.644078	0.598345	0.511749
					422	0.636761	0.59962	0.509024
					423	0.642769	0.599129	0.511804
					424	0.642523	0.591808	0.510366
					425	0.639134	0.59299	0.514874
					426	0.641051	0.59695	0.507613
					427	0.638701	0.596471	0.50883
					428	0.640945	0.595501	0.511638
					429	0.641167	0.596152	0.510061
					430	0.642675	0.595342	0.510573
					431	0.639087	0.591064	0.508899
					432	0.641939	0.593641	0.512357
					433	0.639122	0.596804	0.510504
					434	0.637287	0.595807	0.510794
					435	0.641705	0.594784	0.509812
					436	0.639449	0.597056	0.508056
					437	0.641284	0.597521	0.511818
					438	0.643494	0.602397	0.510614
					439	0.642453	0.592884	0.507779
					440	0.645142	0.596684	0.509494
					441	0.640875	0.594943	0.504404
					442	0.635943	0.601374	0.509411
					443	0.637439	0.598637	0.508858
					444	0.640992	0.594452	0.507904
					445	0.639005	0.600524	0.505483
					446	0.644183	0.59869	0.508706
					447	0.644744	0.595475	0.510559
					448	0.640653	0.597335	0.512247
					449	0.640127	0.594943	0.506064
					450	0.638444	0.593575	0.506866
					451	0.642897	0.600125	0.511348
					452	0.640595	0.593097	0.506493
					453	0.641939	0.598531	0.510559
					454	0.638269	0.598119	0.507516
					455	0.639882	0.597029	0.506313
					456	0.639858	0.596524	0.509038
					457	0.639706	0.600019	0.507821
					458	0.642512	0.598212	0.511237
					459	0.640548	0.596338	0.512993
					460	0.640045	0.592977	0.509411
					461	0.646673	0.599275	0.510186
					462	0.643704	0.589669	0.506119
					463	0.639461	0.602145	0.504321
					464	0.646427	0.594837	0.515082
					465	0.640957	0.599062	0.503906
					466	0.641623	0.589496	0.507973
					467	0.64361	0.586719	0.50594
					468	0.639753	0.596392	0.504958
					469	0.639613	0.600417	0.508042
					470	0.641506	0.598371	0.503491
					471	0.644674	0.593575	0.506272
					472	0.639017	0.595395	0.50865
					473	0.639987	0.591768	0.505234
					474	0.64056	0.594784	0.505981
					475	0.636457	0.595581	0.507129
					476	0.641203	0.593668	0.503353
					477	0.640934	0.598278	0.507198
					478	0.640817	0.587384	0.500407
					479	0.643458	0.599992	0.499909
					480	0.643003	0.594731	0.507738
					481	0.650811	0.597083	0.511292
					482	0.640115	0.59776	0.508526
					483	0.642488	0.591489	0.505054
					484	0.641787	0.599381	0.511071
					485	0.649361	0.597667	0.50854
					486	0.643073	0.594199	0.507171
					487	0.645913	0.597866	0.507074
					488	0.638982	0.596485	0.510227
					489	0.644066	0.600098	0.508899
					490	0.641764	0.586958	0.50948
					491	0.64056	0.597016	0.504958
					492	0.641319	0.596405	0.50085
					493	0.641109	0.600763	0.502703
					494	0.639449	0.598238	0.505054
					495	0.639777	0.594598	0.50363
					496	0.641109	0.596551	0.510435
					497	0.645247	0.598703	0.508291
					498	0.643564	0.59303	0.511016
					499	0.643178	0.599846	0.507751
					500	0.638748	0.599381	0.506147
					501	0.642325	0.593814	0.501431
					502	0.644627	0.595276	0.503256
					503	0.638888	0.594133	0.50161
					504	0.639274	0.59404	0.506396
					505	0.64229	0.593748	0.50818
					506	0.638479	0.596564	0.506991
					507	0.640338	0.593814	0.503823
					508	0.64001	0.595422	0.50114
					509	0.63994	0.597122	0.509148
					510	0.644253	0.598796	0.501209
					511	0.636691	0.592313	0.502399
					512	0.644604	0.598544	0.503851
					513	0.636106	0.597322	0.508955
					514	0.641693	0.59675	0.508236
					515	0.639812	0.593774	0.505373
					516	0.6389	0.593761	0.504225
					517	0.643166	0.592884	0.503671
					518	0.638491	0.598637	0.50244
					519	0.637766	0.598903	0.505594
					520	0.639589	0.589257	0.500545
					521	0.641471	0.600032	0.507212
					522	0.642325	0.593043	0.500518
					523	0.643751	0.599036	0.505054
					524	0.644616	0.594997	0.507655
					525	0.644639	0.599394	0.50103
					526	0.6425	0.600471	0.50298
					527	0.638725	0.595262	0.500449
					528	0.632716	0.597083	0.505912
					529	0.639215	0.600444	0.503187
					530	0.638573	0.592525	0.49955
					531	0.634306	0.599514	0.504252
					532	0.641705	0.59489	0.505926
					533	0.642044	0.595063	0.503187
					534	0.634668	0.595448	0.502689
					535	0.638526	0.594545	0.501804
					536	0.639648	0.599368	0.505386
					537	0.638561	0.593455	0.497682
					538	0.639812	0.592897	0.501334
					539	0.641226	0.592738	0.50652
					540	0.640303	0.596418	0.502883
					541	0.645761	0.593097	0.502828
					542	0.640115	0.596538	0.494999
					543	0.638011	0.593509	0.504971
					544	0.645656	0.595315	0.505995
					545	0.63786	0.59307	0.505207
					546	0.642734	0.59226	0.504045
					547	0.642816	0.592047	0.50522
					548	0.643014	0.591715	0.50002
					549	0.640641	0.596524	0.501251
					550	0.642722	0.598318	0.498042
					551	0.641132	0.598969	0.500974
					552	0.639987	0.592751	0.505621
					553	0.64153	0.594997	0.503325
					554	0.640653	0.59873	0.507295
					555	0.63897	0.597162	0.496783
					556	0.640197	0.586865	0.50298
					557	0.643353	0.596485	0.500144
					558	0.63876	0.595063	0.493837
					559	0.641658	0.596179	0.499384
					560	0.642126	0.596804	0.501915
					561	0.642594	0.597853	0.49641
					562	0.640478	0.593628	0.498319
					563	0.644405	0.596631	0.495179
					564	0.639309	0.591409	0.496894
					565	0.639858	0.596259	0.504473
					566	0.640595	0.595076	0.50049
					567	0.636445	0.592977	0.506272
					568	0.641016	0.593336	0.500186
					569	0.641588	0.596378	0.50085
					570	0.64942	0.590772	0.498415
					571	0.642126	0.600736	0.505303
					572	0.640829	0.594771	0.497835
					573	0.642909	0.589828	0.497212
					574	0.643026	0.593867	0.502191
					575	0.642383	0.591462	0.501749
					576	0.640373	0.595594	0.502067
					577	0.640677	0.594266	0.495774
					578	0.643599	0.597521	0.501721
					579	0.647129	0.593137	0.497669
					580	0.644966	0.594053	0.499605
					581	0.643096	0.59408	0.500131
					582	0.644581	0.594279	0.502689
					583	0.641495	0.594478	0.506064
					584	0.644055	0.592618	0.501361
					585	0.639484	0.597933	0.497433
					586	0.646205	0.598345	0.502648
					587	0.639519	0.596471	0.5002
					588	0.63655	0.595342	0.50085
					589	0.642664	0.593349	0.497599
					590	0.637801	0.596086	0.503685
					591	0.647795	0.595302	0.497572
					592	0.640864	0.591542	0.500573
					593	0.641249	0.596445	0.497641
					594	0.64423	0.594505	0.499494
					595	0.645633	0.592884	0.500988
					596	0.644791	0.593947	0.500462
					597	0.641331	0.601082	0.49771
					598	0.640793	0.593469	0.499453
					599	0.645294	0.596538	0.501265
					600	0.64271	0.596697	0.496064
					601	0.643529	0.602277	0.494792
					602	0.642944	0.59695	0.49594
					603	0.638725	0.594385	0.496604
					604	0.638175	0.59133	0.503007
					605	0.643225	0.597707	0.498554
					606	0.64762	0.592472	0.502855
					607	0.643213	0.600763	0.499937
					608	0.641623	0.598132	0.502081
					609	0.641132	0.595156	0.499785
					610	0.641892	0.597986	0.498388
					611	0.64755	0.592353	0.500421
					612	0.6425	0.594013	0.49883
					613	0.643377	0.59695	0.500352
					614	0.642909	0.59792	0.499909
					615	0.639052	0.59307	0.493312
					616	0.640291	0.593548	0.498554
					617	0.641997	0.593362	0.497641
					618	0.642699	0.594983	0.497558
					619	0.634949	0.597242	0.497821
					620	0.638806	0.597029	0.494169
					621	0.641238	0.595462	0.498374
					622	0.641039	0.601082	0.495663
					623	0.64506	0.592937	0.500753
					624	0.640887	0.595555	0.489813
					625	0.641261	0.594346	0.496203
					626	0.639718	0.594904	0.496451
					627	0.644896	0.596564	0.494349
					628	0.641249	0.592937	0.500269
					629	0.640665	0.593336	0.500061
					630	0.641074	0.591914	0.499716
					631	0.63966	0.596245	0.498941
					632	0.646579	0.594385	0.500393
					633	0.636983	0.595329	0.500393
					634	0.639227	0.597614	0.497074
					635	0.639847	0.60261	0.498969
					636	0.642944	0.591808	0.493865
					637	0.636796	0.598305	0.500283
					638	0.647246	0.5978	0.498291
					639	0.642371	0.592605	0.497088
					640	0.641238	0.60075	0.491818
					641	0.641144	0.592565	0.501486
					642	0.644627	0.596405	0.500476
					643	0.64098	0.588725	0.495608
					644	0.644183	0.593562	0.495304
					645	0.639251	0.593695	0.496451
					646	0.642173	0.591675	0.502841
					647	0.64049	0.595794	0.497102
					648	0.638502	0.593043	0.498319
					649	0.641144	0.591715	0.500352
					650	0.643926	0.591077	0.498734
					651	0.641974	0.594253	0.497323
					652	0.643236	0.594173	0.494653
					653	0.640057	0.593243	0.491113
					654	0.637111	0.590772	0.497157
					655	0.638725	0.590506	0.495345
					656	0.637708	0.596325	0.495663
					657	0.640221	0.596073	0.492275
					658	0.639636	0.597694	0.500504
					659	0.641156	0.599421	0.49529
					660	0.638514	0.596006	0.490615
					661	0.640186	0.593309	0.499522
					662	0.641121	0.600045	0.499301
					663	0.642079	0.595767	0.495981
					664	0.643318	0.594811	0.4967
					665	0.643388	0.593017	0.495857
					666	0.639928	0.594771	0.497945
					667	0.64492	0.596365	0.494861
					668	0.640419	0.598597	0.493229
					669	0.645188	0.593043	0.499508
					670	0.636083	0.597388	0.491486
					671	0.642734	0.600564	0.49948
					672	0.647877	0.594199	0.496272
					673	0.637228	0.591197	0.492026
					674	0.643213	0.597455	0.493464
					675	0.642675	0.593535	0.497267
					676	0.642617	0.59489	0.496562
					677	0.644288	0.595222	0.494709
					678	0.642757	0.599408	0.4941
					679	0.639847	0.595661	0.494529
					680	0.642313	0.593269	0.493727
					681	0.640945	0.593974	0.498402
					682	0.646568	0.588074	0.497862
					683	0.643669	0.593734	0.494902
					684	0.646556	0.594611	0.495193
					685	0.639917	0.590373	0.490559
					686	0.645048	0.596843	0.494889
					687	0.641834	0.592725	0.499301
					688	0.646802	0.596804	0.494861
					689	0.640256	0.593974	0.49641
					690	0.638362	0.587769	0.494584
					691	0.641121	0.592658	0.494515
					692	0.640922	0.593734	0.501223
					693	0.643365	0.596245	0.486922
					694	0.641156	0.599168	0.493768
					695	0.640945	0.594585	0.496078
					696	0.64167	0.597428	0.494045
					697	0.639484	0.596046	0.492233
					698	0.638163	0.593336	0.49399
					699	0.639075	0.59036	0.497267
					700	0.641635	0.591874	0.492039
					701	0.645726	0.595648	0.496106
					702	0.638537	0.590506	0.495801
					703	0.650554	0.597415	0.497364
					704	0.642184	0.59315	0.489245
					705	0.642968	0.592299	0.495884
					706	0.640104	0.591688	0.493201
					707	0.640571	0.598079	0.49493
					708	0.642009	0.593881	0.495165
					709	0.641051	0.598571	0.497088
					710	0.641027	0.602184	0.492537
					711	0.647187	0.594545	0.497032
					712	0.639987	0.599713	0.495622
					713	0.641144	0.591781	0.4989
					714	0.64236	0.596657	0.493243
					715	0.641097	0.592685	0.495843
					716	0.640723	0.590174	0.493187
					717	0.641939	0.598079	0.493478
					718	0.642383	0.593788	0.492275
					719	0.644873	0.589895	0.497724
					720	0.643751	0.594412	0.496687
					721	0.643073	0.592711	0.494501
					722	0.647421	0.589549	0.493063
					723	0.644896	0.592977	0.491348
					724	0.640256	0.596365	0.493741
					725	0.644335	0.591157	0.489951
					726	0.640571	0.598438	0.495096
					727	0.647947	0.595701	0.491624
					728	0.644417	0.592791	0.495469
					729	0.643961	0.590944	0.497267
					730	0.645948	0.597481	0.489854
					731	0.645118	0.591622	0.491818
					732	0.636702	0.598517	0.494252
					733	0.643833	0.591476	0.495013
					734	0.648602	0.596285	0.496534
					735	0.640747	0.595741	0.492579
					736	0.645177	0.593376	0.488637
					737	0.640139	0.596352	0.488236
					738	0.648952	0.590652	0.490822
					739	0.644522	0.596259	0.496548
					740	0.645434	0.591037	0.490352
					741	0.641693	0.59586	0.494003
					742	0.644066	0.592206	0.491044
					743	0.645118	0.595541	0.498402
					744	0.6452	0.596578	0.491431
					745	0.638795	0.593588	0.492772
					746	0.637345	0.592512	0.494695
					747	0.640992	0.591144	0.490933
					748	0.644627	0.594106	0.487337
					749	0.641845	0.588991	0.491943
					750	0.640793	0.596405	0.490214
					751	0.640454	0.598305	0.493174
					752	0.645387	0.593748	0.498319
					753	0.6416	0.593562	0.499508
					754	0.641869	0.594133	0.491597
					755	0.644803	0.596378	0.491887
					756	0.643856	0.592738	0.495608
					757	0.643564	0.598212	0.495055
					758	0.644698	0.592818	0.487157
					759	0.63876	0.596618	0.48659
					760	0.646498	0.592539	0.487918
					761	0.644078	0.595302	0.490449
					762	0.646124	0.597574	0.493077
					763	0.642909	0.592711	0.493478
					764	0.646287	0.595794	0.49244
					765	0.643458	0.59113	0.49363
					766	0.644125	0.597202	0.490961
					767	0.644487	0.596817	0.491085
					768	0.642395	0.594306	0.492371
					769	0.643388	0.596737	0.49327
					770	0.643681	0.593296	0.488582
					771	0.638795	0.595701	0.489909
					772	0.641074	0.590214	0.489328
					773	0.643061	0.590825	0.48937
					774	0.638058	0.596485	0.497959
					775	0.643388	0.595302	0.487683
					776	0.645948	0.594478	0.487752
					777	0.642325	0.594957	0.492634
					778	0.647737	0.592233	0.490269
					779	0.643038	0.591157	0.490269
					780	0.647877	0.592592	0.48973
					781	0.639788	0.594678	0.490725
					782	0.641413	0.588194	0.494667
					783	0.63703	0.592007	0.493422
					784	0.640454	0.595887	0.49031
					785	0.64534	0.594013	0.488277
					786	0.639356	0.593548	0.487779
					787	0.64506	0.594957	0.496811
					788	0.643482	0.588407	0.491168
					789	0.639321	0.594611	0.489647
					790	0.63876	0.593323	0.488084
					791	0.643926	0.590705	0.489909
					792	0.642886	0.593083	0.491362
					793	0.644861	0.591622	0.494598
					794	0.636585	0.589908	0.491777
					795	0.638573	0.594133	0.490172
					796	0.637357	0.598013	0.489342
					797	0.643283	0.593123	0.492205
					798	0.640852	0.594465	0.489854
					799	0.640677	0.592392	0.490214
					800	0.637018	0.588287	0.492067
					801	0.642827	0.591569	0.492164
					802	0.639695	0.593867	0.490781
					803	0.638537	0.590652	0.492095
					804	0.64001	0.592087	0.491403
					805	0.648029	0.596471	0.497516
					806	0.644242	0.595741	0.491389
					807	0.644242	0.596804	0.487447
					808	0.645188	0.596511	0.494916
					809	0.643751	0.591715	0.493837
					810	0.637439	0.592539	0.490573
					811	0.64056	0.596152	0.490698
					812	0.640338	0.592206	0.490089
					813	0.640805	0.598292	0.495871
					814	0.640034	0.591715	0.491292
					815	0.643131	0.595648	0.489121
					816	0.641845	0.591914	0.4876
					817	0.645235	0.59582	0.485428
					818	0.645633	0.594877	0.491265
					819	0.639297	0.591516	0.494889
					820	0.63911	0.594784	0.494294
					821	0.643657	0.591609	0.492205
					822	0.647561	0.593176	0.485013
					823	0.639893	0.593881	0.490324
					824	0.642348	0.58931	0.493008
					825	0.639765	0.594186	0.49186
					826	0.640618	0.591622	0.491541
					827	0.639613	0.593681	0.489909
					828	0.640747	0.592313	0.491127
					829	0.643552	0.594226	0.488609
					830	0.640957	0.591197	0.489384
					831	0.639063	0.592485	0.492842
					832	0.642477	0.590745	0.488609
					833	0.644779	0.592047	0.490006
					834	0.639589	0.594106	0.489979
					835	0.645937	0.596152	0.485636
					836	0.641845	0.594013	0.491694
					837	0.641775	0.594385	0.48937
					838	0.642009	0.592685	0.488817
					839	0.643669	0.590413	0.490255
					840	0.641495	0.591183	0.491306
					841	0.63793	0.590054	0.488194
					842	0.643973	0.597481	0.489328
					843	0.641647	0.596219	0.487198
					844	0.638783	0.594199	0.487821
					845	0.6461	0.592366	0.494723
					846	0.641027	0.588739	0.489259
					847	0.643435	0.594133	0.488374
					848	0.644873	0.591409	0.491624
					849	0.642594	0.58923	0.489398
					850	0.645446	0.592313	0.492537
					851	0.641203	0.590785	0.48789
					852	0.644557	0.598956	0.490559
					853	0.64534	0.595395	0.485608
					854	0.643646	0.593097	0.490767
					855	0.643891	0.591755	0.493907
					856	0.646463	0.587902	0.486507
					857	0.63883	0.596511	0.496244
					858	0.643271	0.587317	0.495096
					859	0.649654	0.594013	0.486009
					860	0.645621	0.595608	0.481528
					861	0.649712	0.597415	0.489522
					862	0.642886	0.592685	0.4889
					863	0.640793	0.586892	0.488678
					864	0.64139	0.590798	0.493533
					865	0.642558	0.592392	0.483699
					866	0.640057	0.592911	0.492842
					867	0.638537	0.59109	0.489232
					868	0.645831	0.590692	0.492192
					869	0.639648	0.593695	0.486825
					870	0.650834	0.592858	0.498097
					871	0.639531	0.591914	0.486562
					872	0.643727	0.588858	0.48724
					873	0.643131	0.593004	0.488568
					874	0.641506	0.59117	0.489743
					875	0.644943	0.596086	0.489674
					876	0.640758	0.594983	0.488734
					877	0.649759	0.591768	0.490988
					878	0.64319	0.595236	0.484073
					879	0.644031	0.590426	0.484128
					880	0.640805	0.598783	0.487434
					881	0.640057	0.593602	0.490642
					882	0.644043	0.592924	0.485428
					883	0.642488	0.589283	0.492662
					884	0.645691	0.597149	0.485331
					885	0.64416	0.590679	0.490656
					886	0.643833	0.589802	0.487932
					887	0.643049	0.590121	0.488858
					888	0.639215	0.593442	0.49132
					889	0.641249	0.589948	0.486465
					890	0.638163	0.591675	0.482939
					891	0.640852	0.587663	0.48955
					892	0.64257	0.595873	0.490933
					893	0.640303	0.596232	0.48688
					894	0.64437	0.590612	0.48789
					895	0.644733	0.593137	0.486465
					896	0.63835	0.592565	0.490753
					897	0.639952	0.591529	0.494197
					898	0.6425	0.601613	0.486479
					899	0.642722	0.596724	0.491127
					900	0.642278	0.595515	0.488236
					901	0.64617	0.594917	0.489965
					902	0.638888	0.591927	0.491873
					903	0.639987	0.595754	0.4876
					904	0.640256	0.58644	0.486023
					905	0.640758	0.590546	0.490407
					906	0.643949	0.596378	0.491375
					907	0.646474	0.590625	0.493436
					908	0.639414	0.590665	0.49085
					909	0.648379	0.592007	0.485912
					910	0.637731	0.588858	0.487987
					911	0.638362	0.592565	0.487129
					912	0.64139	0.589004	0.485138
					913	0.640092	0.593628	0.479578
					914	0.64153	0.589523	0.485497
					915	0.63897	0.595927	0.49103
					916	0.646766	0.58947	0.489591
					917	0.645539	0.595714	0.490781
					918	0.644627	0.592007	0.487779
					919	0.652342	0.59307	0.487752
					920	0.641974	0.595847	0.490864
					921	0.648087	0.592698	0.486396
					922	0.641577	0.594943	0.486714
					923	0.644756	0.598903	0.487046
					924	0.639169	0.595329	0.487627
					925	0.639286	0.589337	0.487088
					926	0.642173	0.594319	0.484737
					927	0.638982	0.590174	0.488001
					928	0.639461	0.592153	0.493077
					929	0.64063	0.594784	0.488042
					930	0.64714	0.591383	0.489564
					931	0.644756	0.594611	0.48251
					932	0.641518	0.591449	0.489771
					933	0.641775	0.590572	0.489439
					934	0.638561	0.591781	0.486825
					935	0.644323	0.58733	0.48695
					936	0.645036	0.588606	0.489301
					937	0.646673	0.590958	0.49103
					938	0.640291	0.595488	0.49002
					939	0.645901	0.596631	0.488817
					940	0.646544	0.593867	0.490297
					941	0.643295	0.585989	0.487724
					942	0.63807	0.592273	0.486963
					943	0.64312	0.5921	0.488346
					944	0.643388	0.589828	0.489674
					945	0.642956	0.596817	0.485608
					946	0.647246	0.594239	0.488346
					947	0.641074	0.591343	0.490656
					948	0.648929	0.595541	0.48919
					949	0.641986	0.594	0.487281
					950	0.643879	0.593748	0.490393
					951	0.639356	0.595488	0.488526
					952	0.645644	0.596963	0.487475
					953	0.645457	0.587902	0.489743
					954	0.643973	0.598199	0.486853
					955	0.643692	0.593376	0.489093
					956	0.642675	0.589416	0.488554
					957	0.64312	0.594585	0.491403
					958	0.642547	0.590865	0.484377
					959	0.638654	0.591795	0.487475
					960	0.644943	0.591197	0.48854
					961	0.641857	0.593309	0.482745
					962	0.643482	0.593827	0.487378
					963	0.644043	0.593841	0.490753
					964	0.637626	0.593602	0.486839
					965	0.640115	0.594691	0.489605
					966	0.643318	0.591768	0.490753
					967	0.644861	0.593495	0.485677
					968	0.64347	0.592446	0.486244
					969	0.645142	0.596485	0.486673
					970	0.643283	0.591675	0.483685
					971	0.643225	0.592419	0.487724
					972	0.6407	0.594691	0.49002
					973	0.640361	0.592512	0.485179
					974	0.63973	0.599447	0.49121
					975	0.64797	0.594917	0.482939
					976	0.643003	0.589735	0.487406
					977	0.643283	0.589762	0.490103
					978	0.639905	0.599062	0.488208
					979	0.639262	0.590067	0.488111
					980	0.638444	0.587583	0.486299
					981	0.641974	0.589204	0.486797
					982	0.642406	0.595594	0.484723
					983	0.64492	0.594067	0.486631
					984	0.642979	0.591635	0.489024
					985	0.645294	0.595834	0.483146
					986	0.639367	0.593097	0.496396
					987	0.644218	0.587663	0.490476
					988	0.644721	0.596378	0.489868
					989	0.647035	0.588101	0.486894
					990	0.646322	0.590745	0.487074
					991	0.640151	0.590891	0.489633
					992	0.641413	0.592034	0.486134
					993	0.643587	0.593681	0.4876
					994	0.645551	0.583092	0.488471
					995	0.642886	0.592273	0.487254
					996	0.645609	0.594704	0.48529
					997	0.646626	0.589031	0.485041
					998	0.643388	0.590253	0.486521
					999	0.644522	0.59125	0.489619
					1000	0.640419	0.593083	0.483464
					1001	0.642371	0.593243	0.491154
					1002	0.641074	0.590971	0.490933
					1003	0.637567	0.59226	0.484031
					1004	0.645259	0.59497	0.486244
					1005	0.645294	0.59602	0.4841
					1006	0.645001	0.593562	0.487779
					1007	0.644522	0.591768	0.484806
					1008	0.647479	0.595408	0.483215
					1009	0.641436	0.589935	0.490615
					1010	0.642523	0.599036	0.486701
					1011	0.638292	0.597189	0.48742
					1012	0.6434	0.590679	0.486313
					1013	0.640817	0.595501	0.483948
					1014	0.642617	0.591994	0.484667
					1015	0.646579	0.589456	0.488388
					1016	0.642313	0.589709	0.487821
					1017	0.638982	0.588128	0.48464
					1018	0.644335	0.592897	0.481749
					1019	0.640957	0.596405	0.486562
					1020	0.640618	0.59024	0.489259
					1021	0.642652	0.598026	0.488692
					1022	0.647585	0.588632	0.488485
					1023	0.647105	0.593442	0.487876
					1024	0.645083	0.597096	0.48511
					1025	0.642348	0.58923	0.488388
					1026	0.646953	0.589868	0.487268
					1027	0.640852	0.589071	0.484377
					1028	0.645434	0.595342	0.488914
					1029	0.643014	0.591409	0.486396
					1030	0.643365	0.591728	0.486258
					1031	0.641366	0.594093	0.486382
					1032	0.638128	0.590718	0.485041
					1033	0.644849	0.596099	0.485926
					1034	0.640443	0.590107	0.489965
					1035	0.643809	0.586905	0.486631
					1036	0.640536	0.587875	0.487959
					1037	0.643505	0.59032	0.490435
					1038	0.641471	0.592764	0.486963
					1039	0.638923	0.591423	0.487517
					1040	0.642886	0.594053	0.486313
					1041	0.644429	0.589323	0.482385
					1042	0.646065	0.590904	0.485013
					1043	0.643903	0.590612	0.486687
					1044	0.642547	0.591821	0.487503
					1045	0.643751	0.597083	0.485774
					1046	0.641962	0.588553	0.485912
					1047	0.643248	0.590772	0.486825
					1048	0.644405	0.590532	0.487655
					1049	0.638199	0.593947	0.485207
					1050	0.638678	0.594385	0.481791
					1051	0.644113	0.590878	0.483436
					1052	0.639204	0.596232	0.484529
					1053	0.642897	0.59412	0.484211
					1054	0.64416	0.587729	0.481293
					1055	0.64492	0.594651	0.481791
					1056	0.646007	0.597375	0.485788
					1057	0.645305	0.589244	0.484239
					1058	0.641086	0.591529	0.486784
					1059	0.641752	0.590559	0.486382
					1060	0.64091	0.596485	0.487959
					1061	0.640045	0.589988	0.487226
					1062	0.645352	0.59497	0.486438
					1063	0.644978	0.59303	0.484377
					1064	0.644125	0.596644	0.488678
					1065	0.643868	0.591635	0.48464
					1066	0.647082	0.598996	0.485705
					1067	0.642114	0.589695	0.488789
					1068	0.641343	0.594691	0.484529
					1069	0.643365	0.588247	0.488333
					1070	0.642488	0.594385	0.483685
					1071	0.644172	0.594585	0.484045
					1072	0.63966	0.589244	0.487226
					1073	0.644172	0.589695	0.487696
					1074	0.641144	0.594425	0.484252
					1075	0.644756	0.591888	0.487102
					1076	0.647842	0.594545	0.482468
					1077	0.646872	0.592632	0.48262
					1078	0.643377	0.589496	0.486493
					1079	0.643494	0.591197	0.488803
					1080	0.645562	0.591927	0.48511
					1081	0.643365	0.589456	0.483893
					1082	0.63786	0.590506	0.486894
					1083	0.639847	0.590891	0.488084
					1084	0.640875	0.600882	0.487074
					1085	0.64229	0.598478	0.482634
					1086	0.6389	0.594983	0.48186
					1087	0.646252	0.596724	0.485414
					1088	0.640665	0.593429	0.486493
					1089	0.64977	0.593867	0.483589
					1090	0.640829	0.58919	0.485165
					1091	0.641857	0.589828	0.480933
					1092	0.645095	0.588752	0.484128
					1093	0.641635	0.59699	0.488637
					1094	0.647444	0.591383	0.486908
					1095	0.645259	0.586693	0.48464
					1096	0.637415	0.587942	0.486991
					1097	0.638292	0.595594	0.483561
					1098	0.640197	0.593681	0.480684
					1099	0.643307	0.593296	0.484128
					1100	0.645153	0.587065	0.483644
					1101	0.645562	0.591662	0.489232
					1102	0.641822	0.590918	0.479259
					1103	0.643388	0.597986	0.480269
					1104	0.646322	0.595369	0.483105
					1105	0.642629	0.5885	0.488817
					1106	0.641027	0.595621	0.488374
					1107	0.64402	0.594359	0.483755
					1108	0.646755	0.591728	0.485677
					1109	0.641658	0.58757	0.477669
					1110	0.643003	0.596418	0.485027
					1111	0.63918	0.587729	0.486839
					1112	0.641729	0.589842	0.481666
					1113	0.64188	0.591263	0.489716
					1114	0.640887	0.592698	0.482288
					1115	0.646965	0.597109	0.486894
					1116	0.638865	0.593708	0.485207
					1117	0.645036	0.590307	0.486645
					1118	0.647433	0.590732	0.483616
					1119	0.642932	0.591423	0.485885
					1120	0.642523	0.593814	0.486797
					1121	0.640478	0.587928	0.488582
					1122	0.642184	0.591104	0.484128
					1123	0.642173	0.592366	0.484737
					1124	0.638047	0.587144	0.488416
					1125	0.644581	0.593362	0.483782
					1126	0.643505	0.593854	0.485829
					1127	0.645224	0.590479	0.481044
					1128	0.640267	0.588008	0.482759
					1129	0.644686	0.589257	0.479439
					1130	0.638958	0.593283	0.485207
					1131	0.644265	0.589031	0.482178
					1132	0.650016	0.596737	0.484654
					1133	0.646533	0.593389	0.490753
					1134	0.64264	0.594571	0.480283
					1135	0.644417	0.595369	0.478443
					1136	0.645937	0.59493	0.488706
					1137	0.645983	0.590997	0.480601
					1138	0.648087	0.595408	0.482413
					1139	0.646018	0.593455	0.487904
					1140	0.642477	0.593083	0.483533
					1141	0.641167	0.590439	0.48428
					1142	0.642839	0.593535	0.48269
					1143	0.639017	0.588234	0.483049
					1144	0.642792	0.590692	0.481472
					1145	0.637743	0.585112	0.480228
					1146	0.649361	0.587649	0.481763
					1147	0.642021	0.589762	0.483533
					1148	0.644031	0.592565	0.486299
					1149	0.645492	0.591569	0.481141
					1150	0.647456	0.591183	0.486161
					1151	0.64527	0.595063	0.480435
					1152	0.643879	0.593641	0.485995
					1153	0.640653	0.590307	0.485954
					1154	0.643552	0.589058	0.482966
					1155	0.644756	0.593043	0.481611
					1156	0.639496	0.592326	0.484999
					1157	0.642243	0.591848	0.481569
					1158	0.644078	0.595382	0.488098
					1159	0.644253	0.587742	0.485359
					1160	0.639882	0.592392	0.484861
					1161	0.641623	0.59109	0.484405
					1162	0.646276	0.587663	0.479356
					1163	0.639578	0.591981	0.488443
					1164	0.643342	0.597083	0.486078
					1165	0.640945	0.589217	0.487323
					1166	0.6461	0.592406	0.483865
					1167	0.647783	0.593469	0.485262
					1168	0.64098	0.591675	0.485359
					1169	0.646696	0.589855	0.481348
					1170	0.640922	0.590014	0.487392
					1171	0.642769	0.595515	0.484391
					1172	0.645831	0.590413	0.484584
					1173	0.644849	0.590373	0.486147
					1174	0.64665	0.590293	0.481445
					1175	0.644955	0.592339	0.482164
					1176	0.642243	0.591183	0.483478
					1177	0.646147	0.586786	0.484059
					1178	0.644896	0.594983	0.482828
					1179	0.643938	0.589616	0.48363
					1180	0.648859	0.589815	0.486673
					1181	0.641378	0.591888	0.480283
					1182	0.640186	0.598571	0.488167
					1183	0.641939	0.589974	0.485165
					1184	0.641167	0.586454	0.48327
					1185	0.650016	0.592273	0.479107
					1186	0.642477	0.589935	0.484709
					1187	0.648263	0.58644	0.478886
					1188	0.648111	0.590028	0.481874
					1189	0.642851	0.589828	0.479453
					1190	0.649478	0.599049	0.483478
					1191	0.642757	0.590586	0.479536
					1192	0.644253	0.594279	0.48215
					1193	0.643903	0.590081	0.486286
					1194	0.647725	0.592831	0.479259
					1195	0.645492	0.5902	0.484612
					1196	0.640057	0.591808	0.480145
					1197	0.644101	0.594598	0.483962
					1198	0.641834	0.590572	0.478277
					1199	0.638093	0.595222	0.480587
					1200	0.644662	0.596073	0.485746
					1201	0.647035	0.589509	0.482371
					1202	0.646614	0.588632	0.48493
					1203	0.638923	0.592698	0.486894
					1204	0.644265	0.586294	0.477116
					1205	0.642944	0.590971	0.480463
					1206	0.646813	0.591702	0.48363
					1207	0.644592	0.588154	0.480407
					1208	0.644791	0.592751	0.479011
					1209	0.644686	0.588872	0.482178
					1210	0.640618	0.588314	0.484598
					1211	0.641203	0.592366	0.482095
					1212	0.641261	0.596804	0.48677
					1213	0.641986	0.594824	0.488443
					1214	0.646135	0.581577	0.482081
					1215	0.645294	0.588553	0.482344
					1216	0.644592	0.587357	0.48381
					1217	0.648964	0.590493	0.481611
					1218	0.641191	0.588128	0.48327
					1219	0.639788	0.593788	0.479495
					1220	0.642629	0.594319	0.485511
					1221	0.636866	0.590652	0.488402
					1222	0.639519	0.597162	0.483547
					1223	0.640115	0.588951	0.479854
					1224	0.644966	0.589456	0.483934
					1225	0.641495	0.593934	0.477918
					1226	0.640186	0.591954	0.480477
					1227	0.640326	0.593575	0.484861
					1228	0.643108	0.591303	0.479232
					1229	0.645843	0.588008	0.483658
					1230	0.64319	0.591555	0.4828
					1231	0.645773	0.590227	0.483008
					1232	0.647772	0.591888	0.483561
					1233	0.646521	0.59299	0.481625
					1234	0.644242	0.591861	0.481376
					1235	0.644721	0.589044	0.484377
					1236	0.643681	0.593389	0.482952
					1237	0.643342	0.597521	0.476092
					1238	0.645633	0.594585	0.478485
					1239	0.647094	0.585683	0.483008
					1240	0.638958	0.594664	0.48529
					1241	0.640817	0.588858	0.478955
					1242	0.642687	0.592698	0.485566
					1243	0.64596	0.589018	0.481818
					1244	0.641904	0.592167	0.481071
					1245	0.642196	0.594983	0.482842
					1246	0.643412	0.586188	0.477365
					1247	0.647059	0.59311	0.487821
					1248	0.640852	0.591981	0.484183
					1249	0.643564	0.590971	0.48641
					1250	0.642804	0.587968	0.479578
					1251	0.640688	0.591662	0.479301
					1252	0.650413	0.595767	0.484322
					1253	0.647479	0.591024	0.479052
					1254	0.646755	0.596684	0.486355
					1255	0.639251	0.588779	0.477157
					1256	0.642839	0.584779	0.4828
					1257	0.640232	0.590984	0.485566
					1258	0.644359	0.591808	0.482717
					1259	0.645726	0.594	0.482288
					1260	0.639788	0.591715	0.485553
					1261	0.643003	0.588951	0.483229
					1262	0.638491	0.590612	0.483298
					1263	0.643903	0.587968	0.484861
					1264	0.641261	0.594385	0.479896
					1265	0.646603	0.590772	0.478526
					1266	0.643844	0.596378	0.479508
					1267	0.648111	0.590453	0.477766
					1268	0.642699	0.590054	0.482524
					1269	0.648192	0.587955	0.487185
					1270	0.645539	0.590546	0.479273
					1271	0.643353	0.588606	0.481058
					1272	0.640326	0.594757	0.47908
					1273	0.644487	0.584341	0.48168
					1274	0.641612	0.590479	0.484045
					1275	0.641331	0.591768	0.484418
					1276	0.635931	0.594877	0.482676
					1277	0.644803	0.592299	0.484667
					1278	0.643599	0.583265	0.476521
					1279	0.643248	0.596299	0.483741
					1280	0.641401	0.590253	0.476092
					1281	0.643762	0.588327	0.483436
					1282	0.646322	0.593708	0.484308
					1283	0.64437	0.592924	0.484363
					1284	0.647421	0.590679	0.479356
					1285	0.646264	0.592432	0.480421
					1286	0.638362	0.588367	0.480988
					1287	0.6434	0.591489	0.48482
					1288	0.646965	0.593987	0.48215
					1289	0.645001	0.595129	0.481417
					1290	0.644323	0.591529	0.485428
					1291	0.64181	0.593974	0.475262
					1292	0.64444	0.591595	0.479827
					1293	0.644242	0.593655	0.480712
					1294	0.640057	0.592844	0.479647
					1295	0.644908	0.591144	0.481348
					1296	0.641261	0.588978	0.482676
					1297	0.63634	0.588327	0.480836
					1298	0.641191	0.595395	0.483187
					1299	0.643482	0.595116	0.483755
					1300	0.643342	0.591462	0.479827
					1301	0.639028	0.588513	0.478554
					1302	0.643529	0.586746	0.479757
					1303	0.646439	0.59392	0.484571
					1304	0.645562	0.589004	0.483782
					1305	0.64617	0.590811	0.484501
					1306	0.646918	0.587237	0.478817
					1307	0.640829	0.591941	0.486424
					1308	0.639356	0.595249	0.479481
					1309	0.643225	0.589589	0.4802
					1310	0.64312	0.593827	0.481528
					1311	0.64527	0.590506	0.479508
					1312	0.645153	0.587065	0.482206
					1313	0.636924	0.590904	0.481293
					1314	0.644452	0.59202	0.483796
					1315	0.647374	0.596285	0.484308
					1316	0.645504	0.594478	0.484916
					1317	0.641016	0.59024	0.486479
					1318	0.646334	0.592366	0.486175
					1319	0.645714	0.595621	0.478858
					1320	0.642874	0.593774	0.481984
					1321	0.647292	0.596578	0.482095
					1322	0.639858	0.588114	0.48345
					1323	0.643494	0.588167	0.482067
					1324	0.643505	0.596431	0.475525
					1325	0.642675	0.596325	0.4802
					1326	0.645703	0.587503	0.483838
					1327	0.643084	0.593881	0.48085
					1328	0.638163	0.591449	0.481638
					1329	0.643914	0.585244	0.479702
					1330	0.65136	0.594199	0.482842
					1331	0.647561	0.589828	0.484972
					1332	0.639589	0.591755	0.485691
					1333	0.641845	0.589881	0.480947
					1334	0.640887	0.58551	0.483395
					1335	0.642243	0.588659	0.485456
					1336	0.634926	0.593323	0.480601
					1337	0.6461	0.590094	0.482371
					1338	0.640186	0.587078	0.481528
					1339	0.645644	0.588539	0.485345
					1340	0.64077	0.599912	0.484723
					1341	0.646883	0.592446	0.479605
					1342	0.643751	0.593203	0.481403
					1343	0.648742	0.586826	0.47955
					1344	0.643938	0.593681	0.480809
					1345	0.641647	0.593734	0.476507
					1346	0.64603	0.593256	0.485497
					1347	0.645247	0.589749	0.482856
					1348	0.645504	0.5885	0.484322
					1349	0.648356	0.594664	0.484861
					1350	0.642219	0.59497	0.480214
					1351	0.649174	0.593695	0.48381
					1352	0.645001	0.589044	0.475926
					1353	0.643283	0.59125	0.482842
					1354	0.641729	0.58919	0.477918
					1355	0.638491	0.593615	0.483948
					1356	0.645434	0.593362	0.480961
					1357	0.642968	0.5921	0.480477
					1358	0.645609	0.596219	0.480394
					1359	0.647935	0.589616	0.477461
					1360	0.648403	0.588619	0.476009
					1361	0.642512	0.588353	0.478665
					1362	0.644405	0.588074	0.482607
					1363	0.645679	0.594385	0.483436
					1364	0.643201	0.591888	0.479301
					1365	0.644335	0.594864	0.481417
					1366	0.645177	0.58947	0.480919
					1367	0.64762	0.590333	0.481168
					1368	0.644896	0.589031	0.479813
					1369	0.64444	0.588287	0.476867
					1370	0.641308	0.591449	0.483672
					1371	0.646182	0.598438	0.479951
					1372	0.648391	0.594744	0.483049
					1373	0.647187	0.588898	0.482966
					1374	0.639847	0.595475	0.477821
					1375	0.644733	0.593522	0.479066
					1376	0.648216	0.589629	0.480795
					1377	0.637976	0.592578	0.482123
					1378	0.640501	0.588314	0.481804
					1379	0.642103	0.590506	0.478789
					1380	0.640712	0.596206	0.48197
					1381	0.64153	0.591595	0.485152
					1382	0.6443	0.59226	0.481652
					1383	0.638093	0.594385	0.483575
					1384	0.638771	0.592671	0.475179
					1385	0.643973	0.593323	0.480297
					1386	0.639461	0.592764	0.480283
					1387	0.643692	0.589337	0.481237
					1388	0.646731	0.590811	0.479771
					1389	0.639531	0.587782	0.482053
					1390	0.645761	0.590732	0.478609
					1391	0.644522	0.587198	0.479896
					1392	0.641693	0.59303	0.483506
					1393	0.642886	0.591834	0.481943
					1394	0.641249	0.58947	0.480421
					1395	0.645796	0.591409	0.482676
					1396	0.641927	0.593655	0.481998
					1397	0.643739	0.591648	0.47789
					1398	0.642862	0.591516	0.479757
					1399	0.648228	0.590625	0.479094
					1400	0.647316	0.594478	0.483948
					1401	0.6389	0.590054	0.479439
					1402	0.647012	0.595408	0.476424
					1403	0.643622	0.58357	0.481099
					1404	0.646322	0.590718	0.484598
					1405	0.641705	0.592472	0.481569
					1406	0.641682	0.590253	0.476355
					1407	0.641203	0.590253	0.481638
					1408	0.64679	0.596152	0.478554
					1409	0.636024	0.589948	0.482095
					1410	0.643248	0.590931	0.484322
					1411	0.643704	0.58749	0.477738
					1412	0.642781	0.589509	0.482869
					1413	0.654715	0.590904	0.479342
					1414	0.640712	0.587198	0.480228
					1415	0.641214	0.592685	0.476424
					1416	0.645224	0.595196	0.480988
					1417	0.644218	0.589682	0.481998
					1418	0.64707	0.598597	0.484681
					1419	0.647433	0.594651	0.484709
					1420	0.641167	0.590625	0.4776
					1421	0.646965	0.586414	0.478125
					1422	0.644172	0.597415	0.482952
					1423	0.640513	0.594997	0.479398
					1424	0.646194	0.591941	0.477033
					1425	0.642161	0.58745	0.479674
					1426	0.646369	0.588367	0.478679
					1427	0.642664	0.592764	0.476217
					1428	0.648707	0.587158	0.473948
					1429	0.642512	0.59319	0.484889
					1430	0.648555	0.590971	0.476161
					1431	0.642956	0.587556	0.476715
					1432	0.646942	0.590493	0.480878
					1433	0.643295	0.589509	0.474322
					1434	0.645165	0.586945	0.48121
					1435	0.64603	0.593974	0.480532
					1436	0.643248	0.590944	0.479993
					1437	0.646977	0.590785	0.480947
					1438	0.635452	0.584713	0.479315
					1439	0.643704	0.592645	0.478637
					1440	0.639239	0.588965	0.477309
					1441	0.640443	0.592751	0.475677
					1442	0.643575	0.592818	0.474709
					1443	0.64056	0.586334	0.480269
					1444	0.644312	0.588593	0.479744
					1445	0.643797	0.588393	0.483519
					1446	0.64942	0.58648	0.482551
					1447	0.646334	0.582906	0.47843
					1448	0.64589	0.589523	0.478914
					1449	0.642173	0.589257	0.480587
					1450	0.643388	0.58656	0.474737
					1451	0.642512	0.586985	0.482593
					1452	0.644966	0.590041	0.482828
					1453	0.646007	0.586347	0.477143
					1454	0.645025	0.585935	0.478554
					1455	0.64416	0.588074	0.482703
					1456	0.643914	0.593655	0.474834
					1457	0.64451	0.586865	0.480947
					1458	0.643716	0.58842	0.47937
					1459	0.647935	0.592645	0.475539
					1460	0.640688	0.593934	0.480532
					1461	0.644417	0.588061	0.476383
					1462	0.645457	0.593283	0.477863
					1463	0.643786	0.590333	0.478609
					1464	0.641495	0.590107	0.477724
					1465	0.643868	0.584965	0.481376
					1466	0.639671	0.589071	0.478706
					1467	0.640747	0.588579	0.479107
					1468	0.642862	0.589124	0.476493
					1469	0.644826	0.58943	0.47908
					1470	0.640969	0.593641	0.479951
					1471	0.643155	0.589536	0.480117
					1472	0.648099	0.58919	0.475262
					1473	0.645481	0.590931	0.478153
					1474	0.640174	0.589217	0.481929
					1475	0.641506	0.590333	0.481486
					1476	0.642781	0.585205	0.481901
					1477	0.645083	0.589682	0.483934
					1478	0.643751	0.589549	0.484986
					1479	0.642173	0.586746	0.480919
					1480	0.642488	0.598464	0.481929
					1481	0.643868	0.585949	0.479868
					1482	0.644323	0.590639	0.4802
					1483	0.64845	0.58757	0.481113
					1484	0.64326	0.588088	0.480089
					1485	0.642558	0.584992	0.483838
					1486	0.643762	0.590918	0.478775
					1487	0.643342	0.588314	0.478208
					1488	0.641132	0.592858	0.481099
					1489	0.648426	0.585789	0.481597
					1490	0.644803	0.591702	0.480158
					1491	0.640338	0.585085	0.485594
					1492	0.640934	0.594292	0.476645
					1493	0.646661	0.584341	0.476535
					1494	0.648111	0.590798	0.475027
					1495	0.644113	0.584035	0.479827
					1496	0.640875	0.594106	0.479799
					1497	0.641682	0.590054	0.480698
					1498	0.644078	0.591423	0.483547
					1499	0.645937	0.592512	0.478609
					1500	0.644627	0.593203	0.48085

## Sheet: Figure 5
Figure 5C										Figure 5D
	WT		por1∆por2∆				NBD-PE/(NBD-PE + NBD-PS)			k(4) in 1/sec		k(2/3) in 1/sec
MIN	PS Intenstiy	PE Intensity	PS Intenstiy	PE Intensity		MIN	WT	por1∆por2∆		WT	por1por2	WT	por1por2
0	17093.1	0	10031	0		0	0	0		0.002	0.00181	0.048	0.00425
5	8898.68	2081.86	11958.2	2015.03		5	0.189595	0.144206		0.0018	0.00181	0.031	0.00205
10	7888.44	5389.95	9141.85	3799.35		10	0.405919	0.293585		0.0017	0.00181	0.024	0.00245
20	5185.49	10025.2	6335.95	6570.42		20	0.659089	0.509083		0.0019	0.00181	0.012	0.00225
30	3109.35	9924.66	5536.95	9709.49		30	0.761444	0.636836		0.0018	0.00181	0.021	0.00205
60	1333.65	14960.6	2273.57	12526.4		60	0.918152	0.846381
											Mean	0.0272	0.00261
											Half-time (sec)	25	265
Fitted to 4-state kinetic model with
k(0)	1	1/sec
k(1)	0.05	1/sec
k(2/3)	>0.01	1/sec	for WT
Fit yielded	WT		por1∆por2∆
k(2/3)	0.012	1/sec	0.00245	1/sec
k(4)	0.0019	1/sec	0.00181	1/sec
error	0.001589		0.0051
Figure 5B shown in Figure S12

## Sheet: Figure S2
Figure S2A						Figure S2B																Figure S2A
							CD_Signal mdeg (Average) minus Buffer									MRE (deg*cm^2 / dmol) / 1000
	VDAC1			VDAC2		nm	VDAC1 WT	VDAC1 5V	VDAC2 WT	VDAC2 E84L					nm	VDAC1 WT	VDAC1 5V	VDAC2 WT	VDAC2 E84L
ml	A280 (mAu)		ml	A280 (mAu)		249	0.618	0.80867	0.143667	0.841			pathlength = d in cm		249	0.62249	0.20697	0.08238	0.52487
-0.746531	-0.193038		-0.835257	2.95621		248	0.625337	0.743667	0.228	0.826997			0.2mm = 0.2*10^-1 cm		248	0.62988	0.19033	0.13073	0.51613
-0.745531	-0.525464		-0.834257	8.18328		247	0.621	0.683	0.120333	0.889			0.02		247	0.62551	0.17481	0.069	0.55483
-0.744531	-0.720689		-0.833258	11.1681		246	0.713	0.58133	0.139	0.853			concentration = C in mol/l		246	0.71818	0.14878	0.0797	0.53236
-0.743531	-0.916494		-0.832258	13.0236		245	0.63867	0.543	0.0543333	0.776					245	0.64331	0.13897	0.03115	0.4843
-0.742531	-1.10613		-0.831258	13.4874		244	0.616337	0.139667	0.123667	0.857997		V1	1.677e-05		244	0.62082	0.03575	0.07091	0.53548
-0.741531	-1.29087		-0.830258	13.6244		243	0.497997	-0.141333	0.0753333	0.575997		V1 5V	6.6e-05		243	0.50162	-0.03617	0.0432	0.35948
-0.740531	-1.47569		-0.829259	13.758		242	0.476333	-0.314997	-0.0906667	0.490003		V2	2.66667e-05		242	0.4798	-0.08062	-0.05199	0.30581
-0.739531	-1.65942		-0.828259	13.889		241	0.490667	-0.835003	-0.228333	0.265997		V2 E/L	2.45e-05		241	0.49423	-0.21371	-0.13093	0.16601
-0.738531	-1.84141		-0.827259	14.0237		240	0.173667	-1.20466	-0.514667	-0.0973333					240	0.17493	-0.30832	-0.29511	-0.06075
-0.737531	-2.02397		-0.82626	14.1628		239	0.223663	-1.77434	-0.620333	-0.258997					239	0.22529	-0.45412	-0.3557	-0.16164
-0.736531	-2.20804		-0.82526	14.3052		238	0.197997	-2.44466	-0.944333	-0.335663					238	0.19944	-0.62568	-0.54148	-0.20949
-0.735531	-2.3226		-0.82426	13.388		237	-0.11367	-3.06533	-1.02733	-0.78233			residues of protein = nres		237	-0.1145	-0.78453	-0.58907	-0.48825
-0.734531	-2.33968		-0.823261	10.9609		236	-0.330663	-3.943	-1.44867	-1.27166		VDAC1	296		236	-0.33307	-1.00916	-0.83066	-0.79365
-0.733531	-2.32939		-0.822261	8.12804		235	-0.588333	-4.996	-1.83167	-1.57066		VDAC2	327		235	-0.59261	-1.27867	-1.05027	-0.98026
-0.732531	-2.31999		-0.821261	5.29225		234	-0.932337	-6.17897	-2.04067	-2.203					234	-0.93911	-1.58143	-1.17011	-1.3749
-0.731531	-1.37041		-0.820262	2.44815		233	-1.31	-7.20337	-2.71567	-2.851					233	-1.31952	-1.84361	-1.55715	-1.77932
-0.730531	-0.055521		-0.819262	1.75562		232	-1.60033	-8.4427	-3.173	-3.434					232	-1.61196	-2.16081	-1.81938	-2.14317
-0.729531	-0.00701		-0.818262	1.77391		231	-2.10267	-9.822	-3.489	-3.95767					231	-2.11795	-2.51382	-2.00057	-2.46999
-0.728531	-0.008184		-0.817262	1.78046		230	-2.741	-11.4186	-4.00333	-4.67133			Formular		230	-2.76093	-2.92246	-2.29549	-2.91539
-0.727531	-0.008077		-0.816263	1.79906		229	-3.08566	-12.919	-4.876	-5.291			Y / (C*d*10*nres)		229	-3.10809	-3.30647	-2.79587	-3.30213
-0.726531	-0.007558		-0.815263	1.81752		228	-3.743	-14.5523	-5.33867	-5.9767					228	-3.77021	-3.72448	-3.06116	-3.73008
-0.725531	-0.005196		-0.814263	1.83049		227	-4.35	-16.2	-6.02833	-6.85833			Y in m deg		227	-4.38162	-4.1462	-3.45661	-4.28031
-0.724531	-0.002048		-0.813264	1.84008		226	-5.15433	-17.842	-6.46567	-7.48703					226	-5.1918	-4.56645	-3.70738	-4.67268
-0.723531	0.001477		-0.812264	1.84827		225	-5.8193	-19.3587	-7.20467	-8.3003					225	-5.8616	-4.95462	-4.13112	-5.18024
-0.722531	0.007335		-0.811264	1.85705		224	-6.4347	-20.9833	-7.81133	-8.866					224	-6.48147	-5.37042	-4.47898	-5.5333
-0.721531	0.012683		-0.810265	1.86713		223	-7.11567	-22.4054	-8.50433	-9.51667					223	-7.16739	-5.73438	-4.87634	-5.93938
-0.720531	0.019365		-0.809265	15.8204		222	-7.33303	-23.4953	-9.019	-9.97103					222	-7.38633	-6.01334	-5.17144	-6.22295
-0.719531	0.023656		-0.808265	38.846		221	-8.0273	-25.037	-9.39833	-10.6157					221	-8.08565	-6.40791	-5.38895	-6.62529
-0.718531	0.02336		-0.807266	41.1189		220	-8.54097	-26.0057	-9.96567	-11.0877					220	-8.60305	-6.65583	-5.71426	-6.91984
-0.717531	0.023041		-0.806266	43.3909		219	-8.457	-26.559	-10.626	-11.1697					219	-8.51847	-6.79745	-6.09289	-6.97104
-0.716531	0.023001		-0.805266	45.5578		218	-8.655	-27.216	-10.5623	-11.5597					218	-8.71791	-6.9656	-6.05638	-7.21444
-0.715531	0.022736		-0.804266	47.5036		217	-8.99	-27.537	-10.899	-11.6093					217	-9.05534	-7.04776	-6.24943	-7.2454
-0.714531	0.021576		-0.803267	49.124		216	-8.6737	-27.6143	-10.966	-11.4463					216	-8.73674	-7.06754	-6.28784	-7.14367
-0.713531	0.021778		-0.802267	50.3506		215	-8.27233	-27.3736	-11.0747	-11.4676					215	-8.33246	-7.00595	-6.35015	-7.15698
-0.712531	0.022739		-0.801267	51.104		214	-8.20563	-27.3033	-10.943	-11.156					214	-8.26528	-6.98795	-6.27466	-6.96251
-0.711531	0.020519		-0.800268	42.6687		213	-7.82733	-26.5086	-10.7023	-11.089					213	-7.88423	-6.78456	-6.13666	-6.9207
-0.710531	0.01514		-0.799268	29.4099		212	-7.206	-25.7323	-10.3457	-10.5383					212	-7.25838	-6.58587	-5.93215	-6.57698
-0.709531	0.012836		-0.798268	21.8028		211	-6.43003	-24.3263	-9.934	-10.3216					211	-6.47677	-6.22603	-5.6961	-6.44176
-0.708531	0.007147		-0.797269	18.728		210	-5.6577	-23.2817	-9.599	-9.9747					210	-5.69882	-5.95867	-5.50401	-6.22524
-0.707531	0.002652		-0.796269	16.5038		209	-4.45767	-21.9317	-9.13967	-9.12767					209	-4.49007	-5.61314	-5.24063	-5.6966
-0.706531	0.005513		-0.795269	14.2369		208	-2.99967	-19.6984	-8.11033	-8.39837					208	-3.02147	-5.04156	-4.65042	-5.24144
-0.705531	0.008448		-0.79427	11.9449		207	-1.85733	-17.926	-7.21967	-7.122					207	-1.87083	-4.58794	-4.13972	-4.44486
-0.704531	0.007639		-0.79327	9.71455		206	-0.493	-14.888	-6.00567	-5.9973					206	-0.49658	-3.8104	-3.44362	-3.74293
-0.703532	0.007033		-0.79227	7.64036		205	1.10967	-9.97433	-4.782	-4.038					205	1.11773	-2.55281	-2.74197	-2.52013
-0.702532	0.007341		-0.79127	5.84954		204	3.217	-5.977	-3.24933	-1.46267					204	3.24038	-1.52974	-1.86315	-0.91286
-0.701532	0.005809		-0.790271	4.41462		203	5.09233	-1.52934	-1.00833	0.369663					203	5.12935	-0.39141	-0.57817	0.23071
-0.700532	0.005603		-0.789271	3.34982		202	6.95267	4.208	1.10633	3.96333					202	7.0032	1.07699	0.63437	2.47353
-0.699532	0.004078		-0.788271	2.62063		201	8.79933	11.0013	3.07	6.773					201	8.86329	2.81566	1.76032	4.22705
-0.698532	0.002868		-0.787272	2.17902		200	12.3877	16.2567	6.12667	10.1087					200	12.4777	4.1607	3.513	6.30885
-0.697532	0.000708		-0.786272	1.94651		199	13.7527	24.127	8.67033	13.8083					199	13.8526	6.17501	4.97152	8.61782
-0.696532	0.001518		-0.785272	1.85418		198	16.1937	30.4897	12.508	17.2553					198	16.3114	7.80346	7.17202	10.7691
-0.695532	-0.001953		-0.784273	1.83394		197	17.3473	37.4857	15.528	19.274					197	17.4734	9.594	8.90367	12.029
-0.694532	-0.002334		-0.783273	1.83792		196	18.7807	43.4483	17.027	23.02					196	18.9172	11.1201	9.76319	14.3669
-0.693532	-0.006786		-0.782273	1.84117		195	20.1917	42.6747	20.4827	25.5693					195	20.3384	10.9221	11.7447	15.9579
-0.692532	-0.007499		-0.781274	1.83774		194	20.9217	45.0633	21.3863	26.6207					194	21.0737	11.5334	12.2628	16.614
-0.691532	-0.008112		-0.780274	1.83159		193	21.1303	31.9827	22.8423	27.836					193	21.2839	8.18557	13.0977	17.3725
-0.690532	-0.008339		-0.779274	1.82547		192	22.281	35.0863	23.469	29.7607					192	22.4429	8.97992	13.457	18.5737
-0.689532	-0.007918		-0.778274	1.81841		191	21.4537	11.8257	21.6773	32.23					191	21.6096	3.02663	12.4297	20.1148
-0.688532	-0.008773		-0.777275	1.81049
-0.687532	-0.007087		-0.776275	1.80464
-0.686532	-0.006259		-0.775275	1.79749
-0.685532	-0.004896		-0.774276	1.79063
-0.684532	-0.005628		-0.773276	1.78224
-0.683532	-0.004697		-0.772276	1.77499
-0.682532	-0.004641		-0.771277	1.77025
-0.681532	-0.00628		-0.770277	1.76515
-0.680532	-0.00433		-0.769277	1.75953
-0.679532	-0.006968		-0.768278	1.7537
-0.678532	-0.005879		-0.767278	1.74817
-0.677532	-0.005438		-0.766278	1.74343
-0.676532	-0.002455		-0.765278	1.73833
-0.675532	0.002114		-0.764279	1.733
-0.674532	0.010068		-0.763279	1.72761
-0.673532	0.026635		-0.762279	1.72201
-0.672532	0.052482		-0.76128	1.7188
-0.671532	0.084305		-0.76028	1.71551
-0.670532	0.122266		-0.75928	1.71095
-0.669532	0.170035		-0.758281	1.70737
-0.668532	0.22794		-0.757281	1.70444
-0.667532	0.282772		-0.756281	1.70049
-0.666532	0.340566		-0.755282	1.69678
-0.665532	0.394627		-0.754282	1.69326
-0.664532	0.445233		-0.753282	1.68795
-0.663532	0.48943		-0.752282	1.68324
-0.662532	0.528772		-0.751283	1.67858
-0.661532	0.560063		-0.750283	1.67231
-0.660532	0.578998		-0.749283	1.66501
-0.659532	0.591257		-0.748284	1.65926
-0.658532	0.592839		-0.747284	1.6571
-0.657532	0.585967		-0.746284	1.65756
-0.656532	0.57068		-0.745285	1.66025
-0.655532	0.545785		-0.744285	1.66642
-0.654532	0.522864		-0.743285	1.67479
-0.653532	0.500006		-0.742286	1.68252
-0.652532	0.47853		-0.741286	1.69095
-0.651532	0.460249		-0.740286	1.70067
-0.650532	0.442048		-0.739286	1.71069
-0.649532	0.425891		-0.738287	1.71855
-0.648532	0.410363		-0.737287	1.72582
-0.647532	0.397779		-0.736287	1.73364
-0.646532	0.386628		-0.735288	1.73877
-0.645532	0.377479		-0.734288	1.73796
-0.644533	0.366278		-0.733288	1.73442
-0.643533	0.35479		-0.732289	1.72682
-0.642533	0.345148		-0.731289	1.71549
-0.641533	0.33554		-0.730289	1.70263
-0.640533	0.326065		-0.72929	1.69118
-0.639533	0.31899		-0.72829	1.67749
-0.638533	0.311193		-0.72729	1.66161
-0.637533	0.304473		-0.72629	1.64767
-0.636533	0.296877		-0.725291	1.63575
-0.635533	0.291621		-0.724291	1.62145
-0.634533	0.284397		-0.723291	1.60946
-0.633533	0.278305		-0.722292	1.59623
-0.632533	0.27204		-0.721292	1.58566
-0.631533	0.268525		-0.720292	1.57548
-0.630533	0.264142		-0.719293	1.56621
-0.629533	0.258929		-0.718293	1.55892
-0.628533	0.254151		-0.717293	1.549
-0.627533	0.248116		-0.716294	1.5365
-0.626533	0.244039		-0.715294	1.52764
-0.625533	0.241456		-0.714294	1.51857
-0.624533	0.236446		-0.713294	1.51083
-0.623533	0.231603		-0.712295	1.50235
-0.622533	0.226524		-0.711295	1.4919
-0.621533	0.221056		-0.710295	1.48124
-0.620533	0.216879		-0.709296	1.47095
-0.619533	0.211416		-0.708296	1.46208
-0.618533	0.208499		-0.707296	1.45164
-0.617533	0.205121		-0.706297	1.44103
-0.616533	0.200807		-0.705297	1.4325
-0.615533	0.198228		-0.704297	1.4245
-0.614533	0.193982		-0.703297	1.41647
-0.613533	0.189536		-0.702298	1.40628
-0.612533	0.186464		-0.701298	1.39689
-0.611533	0.182529		-0.700298	1.38779
-0.610533	0.178379		-0.699299	1.37919
-0.609533	0.174815		-0.698299	1.37104
-0.608533	0.172521		-0.697299	1.36304
-0.607533	0.169981		-0.6963	1.35506
-0.606533	0.16748		-0.6953	1.34777
-0.605533	0.1638		-0.6943	1.34068
-0.604533	0.1583		-0.693301	1.33364
-0.603533	0.157266		-0.692301	1.32596
-0.602533	0.154296		-0.691301	1.3171
-0.601533	0.151257		-0.690302	1.30958
-0.600533	0.148457		-0.689302	1.30217
-0.599533	0.146625		-0.688302	1.29478
-0.598533	0.146205		-0.687302	1.28638
-0.597533	0.143287		-0.686303	1.27989
-0.596533	0.142006		-0.685303	1.27263
-0.595533	0.138935		-0.684303	1.26541
-0.594533	0.134816		-0.683304	1.25884
-0.593533	0.132574		-0.682304	1.25041
-0.592533	0.132528		-0.681304	1.23994
-0.591533	0.132271		-0.680305	1.23111
-0.590533	0.131245		-0.679305	1.22467
-0.589534	0.131489		-0.678305	1.21945
-0.588534	0.129338		-0.677306	1.21275
-0.587534	0.127853		-0.676306	1.20576
-0.586534	0.125479		-0.675306	1.19911
-0.585534	0.12449		-0.674306	1.1908
-0.584534	0.123361		-0.673307	1.18496
-0.583534	0.123392		-0.672307	1.17845
-0.582534	0.123131		-0.671307	1.17126
-0.581534	0.125111		-0.670308	1.16415
-0.580534	0.125471		-0.669308	1.15751
-0.579534	0.125232		-0.668308	1.15108
-0.578534	0.128709		-0.667309	1.14446
-0.577534	0.130526		-0.666309	1.13793
-0.576534	0.133488		-0.665309	1.12984
-0.575534	0.138396		-0.66431	1.12459
-0.574534	0.142246		-0.66331	1.11953
-0.573534	0.143323		-0.66231	1.1144
-0.572534	0.148265		-0.66131	1.10883
-0.571534	0.155372		-0.660311	1.10431
-0.570534	0.160406		-0.659311	1.09966
-0.569534	0.165696		-0.658311	1.09673
-0.568534	0.171752		-0.657312	1.09346
-0.567534	0.176015		-0.656312	1.09128
-0.566534	0.178148		-0.655312	1.08997
-0.565534	0.184482		-0.654313	1.08865
-0.564534	0.189139		-0.653313	1.08875
-0.563534	0.193458		-0.652313	1.08833
-0.562534	0.196738		-0.651314	1.08846
-0.561534	0.201904		-0.650314	1.0895
-0.560534	0.20791		-0.649314	1.09149
-0.559534	0.210447		-0.648314	1.09329
-0.558534	0.214126		-0.647315	1.09615
-0.557534	0.219026		-0.646315	1.1
-0.556534	0.224406		-0.645315	1.10385
-0.555534	0.230377		-0.644316	1.10919
-0.554534	0.235045		-0.643316	1.11418
-0.553534	0.240679		-0.642316	1.11983
-0.552534	0.24529		-0.641317	1.12639
-0.551534	0.25263		-0.640317	1.13402
-0.550534	0.257913		-0.639317	1.14178
-0.549534	0.264303		-0.638318	1.15008
-0.548534	0.272545		-0.637318	1.15746
-0.547534	0.278988		-0.636318	1.1651
-0.546534	0.289347		-0.635318	1.17409
-0.545534	0.299544		-0.634319	1.18288
-0.544534	0.30755		-0.633319	1.19274
-0.543534	0.314199		-0.632319	1.20222
-0.542534	0.323236		-0.63132	1.21115
-0.541534	0.332257		-0.63032	1.21844
-0.540534	0.339981		-0.62932	1.22541
-0.539534	0.345634		-0.628321	1.23035
-0.538534	0.350805		-0.627321	1.2351
-0.537534	0.356525		-0.626321	1.23916
-0.536534	0.36535		-0.625322	1.2423
-0.535535	0.370383		-0.624322	1.24564
-0.534535	0.373677		-0.623322	1.24765
-0.533535	0.373127		-0.622322	1.24714
-0.532535	0.374164		-0.621323	1.24525
-0.531535	0.377162		-0.620323	1.24042
-0.530535	0.376764		-0.619323	1.23868
-0.529535	0.373185		-0.618324	1.23375
-0.528535	0.37039		-0.617324	1.22906
-0.527535	0.370767		-0.616324	1.22398
-0.526535	0.372041		-0.615325	1.21698
-0.525535	0.370998		-0.614325	1.21206
-0.524535	0.366726		-0.613325	1.20545
-0.523535	0.363512		-0.612325	1.19731
-0.522535	0.361311		-0.611326	1.18981
-0.521535	0.35859		-0.610326	1.18175
-0.520535	0.358178		-0.609326	1.17532
-0.519535	0.35449		-0.608327	1.16666
-0.518535	0.353144		-0.607327	1.15646
-0.517535	0.352251		-0.606327	1.14861
-0.516535	0.35017		-0.605328	1.13877
-0.515535	0.347914		-0.604328	1.13101
-0.514535	0.345131		-0.603328	1.12481
-0.513535	0.343659		-0.602329	1.11824
-0.512535	0.341979		-0.601329	1.11146
-0.511535	0.339958		-0.600329	1.10482
-0.510535	0.337701		-0.59933	1.09627
-0.509535	0.336014		-0.59833	1.08708
-0.508535	0.334947		-0.59733	1.07963
-0.507535	0.331069		-0.59633	1.07244
-0.506535	0.327574		-0.595331	1.06501
-0.505535	0.323941		-0.594331	1.05701
-0.504535	0.321117		-0.593331	1.0469
-0.503535	0.31798		-0.592332	1.03673
-0.502535	0.311239		-0.591332	1.02862
-0.501535	0.306187		-0.590332	1.01954
-0.500535	0.302468		-0.589333	1.0093
-0.499535	0.29772		-0.588333	0.998267
-0.498535	0.293861		-0.587333	0.988111
-0.497535	0.292293		-0.586334	0.979196
-0.496535	0.285547		-0.585334	0.969972
-0.495535	0.281452		-0.584334	0.959146
-0.494535	0.278283		-0.583334	0.94907
-0.493535	0.277171		-0.582335	0.940377
-0.492535	0.27468		-0.581335	0.931623
-0.491535	0.271837		-0.580335	0.923852
-0.490535	0.267206		-0.579336	0.916128
-0.489535	0.263038		-0.578336	0.906946
-0.488535	0.261332		-0.577336	0.89749
-0.487535	0.25935		-0.576337	0.888788
-0.486535	0.2552		-0.575337	0.879951
-0.485535	0.250747		-0.574337	0.872346
-0.484535	0.245097		-0.573337	0.864542
-0.483535	0.242927		-0.572338	0.854972
-0.482535	0.239949		-0.571338	0.84731
-0.481535	0.236553		-0.570338	0.841749
-0.480535	0.230931		-0.569339	0.836476
-0.479535	0.229278		-0.568339	0.829754
-0.478536	0.229003		-0.567339	0.82242
-0.477536	0.226052		-0.56634	0.815599
-0.476536	0.224655		-0.56534	0.809079
-0.475536	0.221819		-0.56434	0.803533
-0.474536	0.219943		-0.563341	0.798528
-0.473536	0.217035		-0.562341	0.792828
-0.472536	0.217317		-0.561341	0.787422
-0.471536	0.216204		-0.560341	0.782635
-0.470536	0.211718		-0.559342	0.780203
-0.469536	0.207019		-0.558342	0.77659
-0.468536	0.205159		-0.557342	0.770962
-0.467536	0.203407		-0.556343	0.765523
-0.466536	0.198367		-0.555343	0.761737
-0.465536	0.195929		-0.554343	0.757773
-0.464536	0.191252		-0.553344	0.753368
-0.463536	0.188448		-0.552344	0.749446
-0.462536	0.185279		-0.551344	0.74562
-0.461536	0.180414		-0.550345	0.741169
-0.460536	0.180143		-0.549345	0.736701
-0.459536	0.173866		-0.548345	0.732903
-0.458536	0.170851		-0.547346	0.72665
-0.457536	0.169619		-0.546346	0.151229
-0.456536	0.170477		-0.545346	0.02921
-0.455536	0.168558		-0.544346	0.033899
-0.454536	0.167365		-0.543347	0.038495
-0.453536	0.164966		-0.542347	0.042952
-0.452536	0.164238		-0.541347	0.046928
-0.451536	0.160495		-0.540348	0.051984
-0.450536	0.156609		-0.539348	0.057091
-0.449536	0.157163		-0.538348	0.05983
-0.448536	0.156546		-0.537349	0.061719
-0.447536	0.153515		-0.536349	0.063127
-0.446536	0.154931		-0.535349	0.060769
-0.445536	0.153636		-0.53435	0.038661
-0.444536	0.150577		-0.53335	0.022299
-0.443536	0.148259		-0.53235	0.013803
-0.442536	0.145344		-0.53135	0.006195
-0.441536	0.145076		-0.530351	-0.002501
-0.440536	0.142362		-0.529351	-0.008663
-0.439536	0.142243		-0.528351	-0.01432
-0.438536	0.140964		-0.527352	-0.023103
-0.437536	0.139819		-0.526352	-0.03157
-0.436536	0.134231		-0.525352	-0.035039
-0.435536	0.133888		-0.524353	-0.038994
-0.434536	0.130695		-0.523353	-0.043745
-0.433536	0.126494		-0.522353	-0.047631
-0.432536	0.12489		-0.521353	-0.050001
-0.431536	0.123464		-0.520354	-0.052034
-0.430536	0.121637		-0.519354	-0.05557
-0.429536	0.119801		-0.518354	-0.058664
-0.428536	0.118719		-0.517355	-0.062334
-0.427536	0.116825		-0.516355	-0.06562
-0.426536	0.116483		-0.515355	-0.069254
-0.425536	0.11581		-0.514356	-0.070512
-0.424536	0.115559		-0.513356	-0.075289
-0.423536	0.115303		-0.512356	-0.080153
-0.422536	0.113456		-0.511357	-0.082442
-0.421537	0.113127		-0.510357	-0.085026
-0.420537	0.113799		-0.509357	-0.088233
-0.419537	0.110459		-0.508358	-0.091565
-0.418537	0.108777		-0.507358	-0.093675
-0.417537	0.108738		-0.506358	-0.095154
-0.416537	0.107241		-0.505358	-0.089648
-0.415537	0.106634		-0.504359	-0.078648
-0.414537	0.102386		-0.503359	-0.078541
-0.413537	0.099164		-0.502359	-0.079003
-0.412537	0.096461		-0.50136	-0.080118
-0.411537	0.093561		-0.50036	-0.079367
-0.410537	0.093435		-0.49936	-0.07952
-0.409537	0.090738		-0.498361	-0.080011
-0.408537	0.09152		-0.497361	-0.079647
-0.407537	0.089184		-0.496361	-0.064312
-0.406537	0.089153		-0.495361	-0.030382
-0.405537	0.089268		-0.494362	-0.017017
-0.404537	0.086358		-0.493362	-0.023668
-0.403537	0.083908		-0.492362	-0.038395
-0.402537	0.08418		-0.491363	-0.046977
-0.401537	0.08621		-0.490363	-0.049104
-0.400537	0.085257		-0.489363	-0.050808
-0.399537	0.084533		-0.488364	-0.051907
-0.398537	0.084731		-0.487364	-0.05439
-0.397537	0.082259		-0.486364	-0.057283
-0.396537	0.081545		-0.485365	-0.059691
-0.395537	0.080657		-0.484365	-0.063227
-0.394537	0.07769		-0.483365	-0.091546
-0.393537	0.07382		-0.482365	-0.133316
-0.392537	0.070946		-0.481366	-0.13395
-0.391537	0.070951		-0.480366	-0.137064
-0.390537	0.068924		-0.479366	-0.139255
-0.389537	0.06622		-0.478367	-0.13937
-0.388537	0.065514		-0.477367	-0.139553
-0.387537	0.065149		-0.476367	-0.14165
-0.386537	0.065044		-0.475368	-0.142743
-0.385537	0.064607		-0.474368	-0.144198
-0.384537	0.062189		-0.473368	-0.14544
-0.383537	0.060742		-0.472369	-0.147461
-0.382537	0.060931		-0.471369	-0.147024
-0.381537	0.058981		-0.470369	-0.14715
-0.380537	0.059547		-0.46937	-0.148618
-0.379537	0.058217		-0.46837	-0.149807
-0.378537	0.056331		-0.46737	-0.149091
-0.377537	0.056747		-0.46637	-0.151065
-0.376537	0.054563		-0.465371	-0.15216
-0.375537	0.052686		-0.464371	-0.153163
-0.374537	0.051158		-0.463371	-0.155279
-0.373537	0.049796		-0.462372	-0.157378
-0.372537	0.047967		-0.461372	-0.158648
-0.371537	0.04524		-0.460372	-0.161239
-0.370537	0.044234		-0.459373	-0.163449
-0.369537	0.043438		-0.458373	-0.164975
-0.368537	0.043039		-0.457373	-0.166388
-0.367537	0.043903		-0.456373	-0.165226
-0.366538	0.044807		-0.455374	-0.166085
-0.365538	0.044961		-0.454374	-0.165505
-0.364538	0.045874		-0.453374	-0.167565
-0.363538	0.046875		-0.452375	-0.167395
-0.362538	0.045554		-0.451375	-0.168327
-0.361538	0.046167		-0.450375	-0.168521
-0.360538	0.045954		-0.449376	-0.166441
-0.359538	0.047059		-0.448376	-0.166695
-0.358538	0.047224		-0.447376	-0.165844
-0.357538	0.045391		-0.446377	-0.16527
-0.356538	0.044922		-0.445377	-0.165165
-0.355538	0.043918		-0.444377	-0.165806
-0.354538	0.043887		-0.443377	-0.166041
-0.353538	0.042572		-0.442378	-0.166686
-0.352538	0.040425		-0.441378	-0.167289
-0.351538	0.039255		-0.440378	-0.168249
-0.350538	0.038709		-0.439379	-0.169632
-0.349538	0.037611		-0.438379	-0.170176
-0.348538	0.036734		-0.437379	-0.1713
-0.347538	0.033832		-0.43638	-0.171659
-0.346538	0.033266		-0.43538	-0.172122
-0.345538	0.033731		-0.43438	-0.172797
-0.344538	0.034977		-0.433381	-0.173505
-0.343538	0.033838		-0.432381	-0.175145
-0.342538	0.033357		-0.431381	-0.175579
-0.341538	0.032363		-0.430381	-0.175898
-0.340538	0.029862		-0.429382	-0.176592
-0.339538	0.03053		-0.428382	-0.177602
-0.338538	0.031506		-0.427382	-0.178153
-0.337538	0.030844		-0.426383	-0.176998
-0.336538	0.032786		-0.425383	-0.176764
-0.335538	0.033005		-0.424383	-0.178393
-0.334538	0.032979		-0.423384	-0.178938
-0.333538	0.033999		-0.422384	-0.179012
-0.332538	0.033275		-0.421384	-0.180098
-0.331538	0.034305		-0.420385	-0.178629
-0.330538	0.034454		-0.419385	-0.17839
-0.329538	0.036668		-0.418385	-0.179181
-0.328538	0.0363		-0.417385	-0.179901
-0.327538	0.035318		-0.416386	-0.180839
-0.326538	0.03512		-0.415386	-0.177463
-0.325538	0.034046		-0.414386	-0.178296
-0.324538	0.03142		-0.413387	-0.177208
-0.323538	0.031118		-0.412387	-0.177276
-0.322538	0.030694		-0.411387	-0.17563
-0.321538	0.029526		-0.410388	-0.174793
-0.320538	0.028444		-0.409388	-0.175595
-0.319538	0.027588		-0.408388	-0.173927
-0.318538	0.024201		-0.407389	-0.174278
-0.317538	0.022585		-0.406389	-0.17475
-0.316538	0.021675		-0.405389	-0.173817
-0.315538	0.02251		-0.404389	-0.172164
-0.314538	0.020663		-0.40339	-0.17145
-0.313538	0.019154		-0.40239	-0.170495
-0.312538	0.018203		-0.40139	-0.171059
-0.311538	0.016779		-0.400391	-0.172738
-0.310539	0.013747		-0.399391	-0.173532
-0.309539	0.012101		-0.398391	-0.174762
-0.308539	0.011429		-0.397392	-0.175254
-0.307539	0.009326		-0.396392	-0.174338
-0.306539	0.008377		-0.395392	-0.173134
-0.305539	0.010161		-0.394393	-0.171518
-0.304539	0.009411		-0.393393	-0.170882
-0.303539	0.008038		-0.392393	-0.170481
-0.302539	0.006134		-0.391393	-0.168846
-0.301539	0.006216		-0.390394	-0.16859
-0.300539	0.006028		-0.389394	-0.166238
-0.299539	0.005794		-0.388394	-0.165208
-0.298539	0.005894		-0.387395	-0.163767
-0.297539	0.006115		-0.386395	-0.16136
-0.296539	0.004587		-0.385395	-0.159845
-0.295539	0.004324		-0.384396	-0.158122
-0.294539	0.001768		-0.383396	-0.156837
-0.293539	0.001084		-0.382396	-0.157926
-0.292539	-0.000656		-0.381397	-0.157047
-0.291539	-0.00261		-0.380397	-0.156023
-0.290539	-0.002119		-0.379397	-0.154995
-0.289539	-0.00124		-0.378397	-0.154886
-0.288539	-0.00242		-0.377398	-0.154693
-0.287539	-0.002346		-0.376398	-0.153647
-0.286539	-0.001293		-0.375398	-0.152601
-0.285539	-0.000813		-0.374399	-0.154079
-0.284539	-0.00033		-0.373399	-0.15269
-0.283539	0.001627		-0.372399	-0.151894
-0.282539	0.002022		-0.3714	-0.151511
-0.281539	-0.000113		-0.3704	-0.150467
-0.280539	-0.002588		-0.3694	-0.150026
-0.279539	-0.00324		-0.368401	-0.150376
-0.278539	-0.003477		-0.367401	-0.151809
-0.277539	-0.006624		-0.366401	-0.152329
-0.276539	-0.005689		-0.365401	-0.154113
-0.275539	-0.006278		-0.364402	-0.155352
-0.274539	-0.00675		-0.363402	-0.156083
-0.273539	-0.008938		-0.362402	-0.156199
-0.272539	-0.009162		-0.361403	-0.157058
-0.271539	-0.010285		-0.360403	-0.160126
-0.270539	-0.011702		-0.359403	-0.160226
-0.269539	-0.011582		-0.358404	-0.161929
-0.268539	-0.009628		-0.357404	-0.163903
-0.267539	-0.008578		-0.356404	-0.164447
-0.266539	-0.006792		-0.355405	-0.163734
-0.265539	-0.005834		-0.354405	-0.164741
-0.264539	-0.007522		-0.353405	-0.165039
-0.263539	-0.007656		-0.352405	-0.165244
-0.262539	-0.006997		-0.351406	-0.166918
-0.261539	-0.005968		-0.350406	-0.167218
-0.260539	-0.006955		-0.349406	-0.169219
-0.259539	-0.009306		-0.348407	-0.169241
-0.258539	-0.010512		-0.347407	-0.16968
-0.257539	-0.010835		-0.346407	-0.171714
-0.256539	-0.011113		-0.345408	-0.170162
-0.255539	-0.011742		-0.344408	-0.171196
-0.25454	-0.012167		-0.343408	-0.172367
-0.25354	-0.012109		-0.342409	-0.173462
-0.25254	-0.01039		-0.341409	-0.173286
-0.25154	-0.009569		-0.340409	-0.173643
-0.25054	-0.013639		-0.339409	-0.174384
-0.24954	-0.013169		-0.33841	-0.175105
-0.24854	-0.013737		-0.33741	-0.175968
-0.24754	-0.011981		-0.33641	-0.175446
-0.24654	-0.01123		-0.335411	-0.175415
-0.24554	-0.011794		-0.334411	-0.175294
-0.24454	-0.013426		-0.333411	-0.176905
-0.24354	-0.015599		-0.332412	-0.17767
-0.24254	-0.016433		-0.331412	-0.17797
-0.24154	-0.019025		-0.330412	-0.178501
-0.24054	-0.018628		-0.329413	-0.178294
-0.23954	-0.022665		-0.328413	-0.178392
-0.23854	-0.020149		-0.327413	-0.177949
-0.23754	-0.021029		-0.326413	-0.176676
-0.23654	-0.021736		-0.325414	-0.17568
-0.23554	-0.023331		-0.324414	-0.177704
-0.23454	-0.024546		-0.323414	-0.181393
-0.23354	-0.026359		-0.322415	-0.183795
-0.23254	-0.026167		-0.321415	-0.183888
-0.23154	-0.024501		-0.320415	-0.183745
-0.23054	-0.023282		-0.319416	-0.183119
-0.22954	-0.023183		-0.318416	-0.183254
-0.22854	-0.024648		-0.317416	-0.1835
-0.22754	-0.023768		-0.316417	-0.183422
-0.22654	-0.025473		-0.315417	-0.184398
-0.22554	-0.02294		-0.314417	-0.18507
-0.22454	-0.024143		-0.313417	-0.186532
-0.22354	-0.023346		-0.312418	-0.188984
-0.22254	-0.022676		-0.311418	-0.188654
-0.22154	-0.022403		-0.310418	-0.184923
-0.22054	-0.019597		-0.309419	-0.183892
-0.21954	-0.019368		-0.308419	-0.183088
-0.21854	-0.020593		-0.307419	-0.182947
-0.21754	-0.022908		-0.30642	-0.183893
-0.21654	-0.023403		-0.30542	-0.184377
-0.21554	-0.022567		-0.30442	-0.185668
-0.21454	-0.02064		-0.303421	-0.18535
-0.21354	-0.0212		-0.302421	-0.184292
-0.21254	-0.022936		-0.301421	-0.18553
-0.21154	-0.024896		-0.300421	-0.185323
-0.21054	-0.024452		-0.299422	-0.184636
-0.20954	-0.024001		-0.298422	-0.184936
-0.20854	-0.023999		-0.297422	-0.187201
-0.20754	-0.027186		-0.296423	-0.188722
-0.20654	-0.024805		-0.295423	-0.190297
-0.20554	-0.022964		-0.294423	-0.192248
-0.20454	-0.022281		-0.293424	-0.192666
-0.20354	-0.021948		-0.292424	-0.192387
-0.20254	-0.022659		-0.291424	-0.193062
-0.20154	-0.022752		-0.290425	-0.194535
-0.20054	-0.022229		-0.289425	-0.193501
-0.19954	-0.01904		-0.288425	-0.192627
-0.198541	-0.018453		-0.287425	-0.192196
-0.197541	-0.019238		-0.286426	-0.190883
-0.196541	-0.019666		-0.285426	-0.188513
-0.195541	-0.019205		-0.284426	-0.186974
-0.194541	-0.019819		-0.283427	-0.186301
-0.193541	-0.01952		-0.282427	-0.183014
-0.192541	-0.020608		-0.281427	-0.180909
-0.191541	-0.020031		-0.280428	-0.17846
-0.190541	-0.019905		-0.279428	-0.176748
-0.189541	-0.021371		-0.278428	-0.177086
-0.188541	-0.021771		-0.277429	-0.177296
-0.187541	-0.024196		-0.276429	-0.178546
-0.186541	-0.025473		-0.275429	-0.179394
-0.185541	-0.026317		-0.274429	-0.180997
-0.184541	-0.024666		-0.27343	-0.183165
-0.183541	-0.023708		-0.27243	-0.184302
-0.182541	-0.021863		-0.27143	-0.185194
-0.181541	-0.022144		-0.270431	-0.186444
-0.180541	-0.02353		-0.269431	-0.188285
-0.179541	-0.023245		-0.268431	-0.189271
-0.178541	-0.021547		-0.267432	-0.192678
-0.177541	-0.02137		-0.266432	-0.193048
-0.176541	-0.020054		-0.265432	-0.192102
-0.175541	-0.019996		-0.264433	-0.190774
-0.174541	-0.017701		-0.263433	-0.191529
-0.173541	-0.01706		-0.262433	-0.191196
-0.172541	-0.018553		-0.261433	-0.190085
-0.171541	-0.018993		-0.260434	-0.187734
-0.170541	-0.019761		-0.259434	-0.186612
-0.169541	-0.022017		-0.258434	-0.186696
-0.168541	-0.022064		-0.257435	-0.185987
-0.167541	-0.0201		-0.256435	-0.184816
-0.166541	-0.019514		-0.255435	-0.184654
-0.165541	-0.019955		-0.254436	-0.184295
-0.164541	-0.01971		-0.253436	-0.187193
-0.163541	-0.019991		-0.252436	-0.187984
-0.162541	-0.018677		-0.251437	-0.186401
-0.161541	-0.02177		-0.250437	-0.185726
-0.160541	-0.0234		-0.249437	-0.184236
-0.159541	-0.022455		-0.248437	-0.183478
-0.158541	-0.02354		-0.247438	-0.184521
-0.157541	-0.023362		-0.246438	-0.184841
-0.156541	-0.022259		-0.245438	-0.185516
-0.155541	-0.023299		-0.244439	-0.185757
-0.154541	-0.024188		-0.243439	-0.187572
-0.153541	-0.025841		-0.242439	-0.18802
-0.152541	-0.025775		-0.24144	-0.186496
-0.151541	-0.024041		-0.24044	-0.185919
-0.150541	-0.02587		-0.23944	-0.18651
-0.149541	-0.027675		-0.238441	-0.188542
-0.148541	-0.027805		-0.237441	-0.189745
-0.147541	-0.027574		-0.236441	-0.190448
-0.146541	-0.027693		-0.235441	-0.190616
-0.145541	-0.028716		-0.234442	-0.190191
-0.144542	-0.029951		-0.233442	-0.19028
-0.143542	-0.03031		-0.232442	-0.190842
-0.142542	-0.032146		-0.231443	-0.193196
-0.141542	-0.031113		-0.230443	-0.193074
-0.140542	-0.03379		-0.229443	-0.190741
-0.139542	-0.035567		-0.228444	-0.19219
-0.138542	-0.034356		-0.227444	-0.192967
-0.137542	-0.034692		-0.226444	-0.191069
-0.136542	-0.035294		-0.225444	-0.188796
-0.135542	-0.032885		-0.224445	-0.18993
-0.134542	-0.034005		-0.223445	-0.189486
-0.133542	-0.031724		-0.222445	-0.190901
-0.132542	-0.03187		-0.221446	-0.192156
-0.131542	-0.029525		-0.220446	-0.190546
-0.130542	-0.028791		-0.219446	-0.189624
-0.129542	-0.029532		-0.218447	-0.18903
-0.128542	-0.030977		-0.217447	-0.189387
-0.127542	-0.03049		-0.216447	-0.191171
-0.126542	-0.033354		-0.215448	-0.192048
-0.125542	-0.03495		-0.214448	-0.190958
-0.124542	-0.033474		-0.213448	-0.193375
-0.123542	-0.033933		-0.212449	-0.193445
-0.122542	-0.033681		-0.211449	-0.194886
-0.121542	-0.034661		-0.210449	-0.196573
-0.120542	-0.03498		-0.209449	-0.194997
-0.119542	-0.035155		-0.20845	-0.193055
-0.118542	-0.037024		-0.20745	-0.193929
-0.117542	-0.038771		-0.20645	-0.193793
-0.116542	-0.036923		-0.205451	-0.196537
-0.115542	-0.036169		-0.204451	-0.196168
-0.114542	-0.033765		-0.203451	-0.19563
-0.113542	-0.033759		-0.202452	-0.196817
-0.112542	-0.035444		-0.201452	-0.199019
-0.111542	-0.036078		-0.200452	-0.198563
-0.110542	-0.036128		-0.199453	-0.197989
-0.109542	-0.035546		-0.198453	-0.196732
-0.108542	-0.036151		-0.197453	-0.197942
-0.107542	-0.03621		-0.196453	-0.200278
-0.106542	-0.036109		-0.195454	-0.200055
-0.105542	-0.032996		-0.194454	-0.200248
-0.104542	-0.032268		-0.193454	-0.199561
-0.103542	-0.032992		-0.192455	-0.199394
-0.102542	-0.033346		-0.191455	-0.199873
-0.101542	-0.033898		-0.190455	-0.199128
-0.100542	-0.032267		-0.189456	-0.199758
-0.099542	-0.03194		-0.188456	-0.200538
-0.098542	-0.031039		-0.187456	-0.200811
-0.097542	-0.03045		-0.186457	-0.203599
-0.096542	-0.030574		-0.185457	-0.20298
-0.095542	-0.033175		-0.184457	-0.200939
-0.094542	-0.034665		-0.183457	-0.201914
-0.093542	-0.035964		-0.182458	-0.202728
-0.092542	-0.037968		-0.181458	-0.20144
-0.091542	-0.039045		-0.180458	-0.201364
-0.090542	-0.040854		-0.179459	-0.200056
-0.089542	-0.042716		-0.178459	-0.200796
-0.088542	-0.043377		-0.177459	-0.199798
-0.087542	-0.042027		-0.17646	-0.199919
-0.086542	-0.041093		-0.17546	-0.198348
-0.085543	-0.043092		-0.17446	-0.197603
-0.084543	-0.042639		-0.173461	-0.19753
-0.083543	-0.042973		-0.172461	-0.198985
-0.082543	-0.042235		-0.171461	-0.198676
-0.081543	-0.040936		-0.170461	-0.198807
-0.080543	-0.04293		-0.169462	-0.200577
-0.079543	-0.042927		-0.168462	-0.201847
-0.078543	-0.042513		-0.167462	-0.202977
-0.077543	-0.040651		-0.166463	-0.203057
-0.076543	-0.041049		-0.165463	-0.203375
-0.075543	-0.042316		-0.164463	-0.202016
-0.074543	-0.044163		-0.163464	-0.203085
-0.073543	-0.044924		-0.162464	-0.203684
-0.072543	-0.042796		-0.161464	-0.20512
-0.071543	-0.043514		-0.160465	-0.206282
-0.070543	-0.041861		-0.159465	-0.204166
-0.069543	-0.042172		-0.158465	-0.205072
-0.068543	-0.04426		-0.157465	-0.205071
-0.067543	-0.045124		-0.156466	-0.202088
-0.066543	-0.04452		-0.155466	-0.202171
-0.065543	-0.045324		-0.154466	-0.203195
-0.064543	-0.044915		-0.153467	-0.202427
-0.063543	-0.045291		-0.152467	-0.202023
-0.062543	-0.043007		-0.151467	-0.201738
-0.061543	-0.04168		-0.150468	-0.200401
-0.060543	-0.042798		-0.149468	-0.199376
-0.059543	-0.043248		-0.148468	-0.198541
-0.058543	-0.043358		-0.147469	-0.197416
-0.057543	-0.041703		-0.146469	-0.198589
-0.056543	-0.041848		-0.145469	-0.199841
-0.055543	-0.041036		-0.144469	-0.200141
-0.054543	-0.04202		-0.14347	-0.201147
-0.053543	-0.040366		-0.14247	-0.199369
-0.052543	-0.040371		-0.14147	-0.197512
-0.051543	-0.039092		-0.140471	-0.197559
-0.050543	-0.040696		-0.139471	-0.197827
-0.049543	-0.042886		-0.138471	-0.198056
-0.048543	-0.043307		-0.137472	-0.197747
-0.047543	-0.044674		-0.136472	-0.196462
-0.046543	-0.046842		-0.135472	-0.197591
-0.045543	-0.047859		-0.134472	-0.197299
-0.044543	-0.047619		-0.133473	-0.196455
-0.043543	-0.045748		-0.132473	-0.195347
-0.042543	-0.044987		-0.131473	-0.193986
-0.041543	-0.043657		-0.130474	-0.194449
-0.040543	-0.042341		-0.129474	-0.196717
-0.039543	-0.043094		-0.128474	-0.197493
-0.038543	-0.041229		-0.127475	-0.197
-0.037543	-0.041091		-0.126475	-0.196187
-0.036543	-0.041667		-0.125475	-0.195571
-0.035543	-0.041376		-0.124476	-0.196359
-0.034543	-0.041133		-0.123476	-0.196414
-0.033543	-0.043002		-0.122476	-0.197979
-0.032543	-0.043796		-0.121477	-0.19763
-0.031543	-0.045474		-0.120477	-0.198941
-0.030544	-0.045633		-0.119477	-0.199986
-0.029544	-0.045617		-0.118477	-0.199286
-0.028544	-0.048317		-0.117478	-0.198786
-0.027544	-0.048282		-0.116478	-0.198562
-0.026544	-0.050814		-0.115478	-0.198502
-0.025544	-0.050555		-0.114479	-0.199129
-0.024544	-0.050423		-0.113479	-0.200052
-0.023544	-0.047442		-0.112479	-0.201042
-0.022544	-0.04747		-0.11148	-0.201545
-0.021544	-0.044367		-0.11048	-0.201056
-0.020544	-0.044484		-0.10948	-0.200161
-0.019544	-0.044837		-0.108481	-0.198985
-0.018544	-0.046434		-0.107481	-0.196598
-0.017544	-0.044384		-0.106481	-0.195942
-0.016544	-0.044876		-0.105481	-0.196948
-0.015544	-0.043835		-0.104482	-0.1956
-0.014544	-0.043673		-0.103482	-0.196032
-0.013544	-0.044079		-0.102482	-0.19728
-0.012544	-0.042837		-0.101483	-0.196607
-0.011544	-0.043233		-0.100483	-0.195828
-0.010544	-0.046782		-0.099483	-0.195201
-0.009544	-0.048716		-0.098484	-0.195599
-0.008544	-0.047326		-0.097484	-0.197672
-0.007544	-0.049091		-0.096484	-0.197389
-0.006544	-0.051756		-0.095484	-0.200181
-0.005544	-0.051237		-0.094485	-0.201973
-0.004544	-0.051723		-0.093485	-0.202263
-0.003544	-0.051783		-0.092485	-0.201858
-0.002544	-0.05173		-0.091486	-0.203986
-0.001544	-0.051005		-0.090486	-0.202476
-0.000544	-0.051959		-0.089486	-0.202408
0.000456	-0.052347		-0.088487	-0.200699
0.001456	-0.049306		-0.087487	-0.201566
0.002456	-0.046976		-0.086487	-0.201203
0.003456	-0.045945		-0.085488	-0.201101
0.004456	-0.044252		-0.084488	-0.200932
0.005456	-0.04251		-0.083488	-0.201259
0.006456	-0.040621		-0.082488	-0.199634
0.007456	-0.040129		-0.081489	-0.199485
0.008456	-0.04079		-0.080489	-0.20014
0.009456	-0.041763		-0.079489	-0.199836
0.010456	-0.041714		-0.07849	-0.200418
0.011456	-0.039508		-0.07749	-0.201
0.012456	-0.039036		-0.07649	-0.201306
0.013456	-0.040096		-0.075491	-0.203309
0.014456	-0.040058		-0.074491	-0.202951
0.015456	-0.041046		-0.073491	-0.203756
0.016456	-0.040823		-0.072492	-0.203766
0.017456	-0.038207		-0.071492	-0.203246
0.018456	-0.03685		-0.070492	-0.202631
0.019456	-0.036079		-0.069493	-0.203234
0.020456	-0.035583		-0.068493	-0.201709
0.021456	-0.035093		-0.067493	-0.201461
0.022456	-0.035254		-0.066493	-0.20136
0.023456	-0.035771		-0.065494	-0.202878
0.024455	-0.037417		-0.064494	-0.203499
0.025455	-0.036467		-0.063494	-0.203486
0.026455	-0.035286		-0.062495	-0.20278
0.027455	-0.034994		-0.061495	-0.203219
0.028455	-0.035348		-0.060495	-0.203562
0.029455	-0.036828		-0.059496	-0.204145
0.030455	-0.037799		-0.058496	-0.204472
0.031455	-0.038588		-0.057496	-0.206126
0.032455	-0.03855		-0.056497	-0.208763
0.033455	-0.036602		-0.055497	-0.209436
0.034455	-0.037927		-0.054497	-0.209965
0.035455	-0.036545		-0.053497	-0.209725
0.036455	-0.038774		-0.052498	-0.209543
0.037455	-0.039221		-0.051498	-0.209884
0.038455	-0.040057		-0.050498	-0.211381
0.039455	-0.040875		-0.049499	-0.211276
0.040455	-0.041503		-0.048499	-0.210031
0.041455	-0.042721		-0.047499	-0.209416
0.042455	-0.043423		-0.0465	-0.20854
0.043455	-0.045252		-0.0455	-0.20749
0.044455	-0.04671		-0.0445	-0.207297
0.045455	-0.045877		-0.0435	-0.208409
0.046455	-0.045183		-0.042501	-0.209702
0.047455	-0.045026		-0.041501	-0.20883
0.048455	-0.044738		-0.040501	-0.20993
0.049455	-0.042742		-0.039502	-0.209385
0.050455	-0.041769		-0.038502	-0.208034
0.051455	-0.041478		-0.037502	-0.208475
0.052455	-0.039169		-0.036503	-0.209684
0.053455	-0.038025		-0.035503	-0.209928
0.054455	-0.037078		-0.034503	-0.211186
0.055455	-0.035873		-0.033504	-0.211978
0.056455	-0.034342		-0.032504	-0.209886
0.057455	-0.032407		-0.031504	-0.207442
0.058455	-0.033923		-0.030504	-0.205904
0.059455	-0.032027		-0.029505	-0.206451
0.060455	-0.032769		-0.028505	-0.206469
0.061455	-0.03234		-0.027505	-0.205334
0.062455	-0.032176		-0.026506	-0.205312
0.063455	-0.032868		-0.025506	-0.205592
0.064455	-0.034038		-0.024506	-0.206001
0.065455	-0.03445		-0.023507	-0.205657
0.066455	-0.03438		-0.022507	-0.20563
0.067455	-0.035021		-0.021507	-0.205489
0.068455	-0.035762		-0.020508	-0.205497
0.069455	-0.035436		-0.019508	-0.20655
0.070455	-0.034745		-0.018508	-0.209186
0.071455	-0.035149		-0.017509	-0.207909
0.072455	-0.035645		-0.016509	-0.207196
0.073455	-0.035459		-0.015509	-0.207538
0.074455	-0.035398		-0.014509	-0.208492
0.075455	-0.036859		-0.01351	-0.207846
0.076455	-0.036278		-0.01251	-0.207932
0.077455	-0.037297		-0.01151	-0.205466
0.078455	-0.036585		-0.010511	-0.205028
0.079455	-0.034638		-0.009511	-0.203456
0.080455	-0.033107		-0.008511	-0.202825
0.081454	-0.0327		-0.007512	-0.204103
0.082454	-0.030634		-0.006512	-0.203509
0.083454	-0.03032		-0.005512	-0.202635
0.084454	-0.029365		-0.004512	-0.202948
0.085454	-0.03034		-0.003513	-0.201403
0.086454	-0.030374		-0.002513	-0.202271
0.087454	-0.030015		-0.001513	-0.203097
0.088454	-0.029892		-0.000514	-0.201062
0.089454	-0.028503		0.000486	-0.200146
0.090454	-0.028059		0.001486	-0.20282
0.091454	-0.030647		0.002485	-0.200545
0.092454	-0.030988		0.003485	-0.201122
0.093454	-0.030451		0.004485	-0.200368
0.094454	-0.03268		0.005484	-0.198617
0.095454	-0.033238		0.006484	-0.19643
0.096454	-0.034293		0.007484	-0.19546
0.097454	-0.033686		0.008484	-0.199121
0.098454	-0.031412		0.009483	-0.199662
0.099454	-0.032031		0.010483	-0.199642
0.100454	-0.031547		0.011483	-0.200436
0.101454	-0.032242		0.012482	-0.20153
0.102454	-0.032393		0.013482	-0.201336
0.103454	-0.033736		0.014482	-0.2013
0.104454	-0.034195		0.015481	-0.2019
0.105454	-0.034684		0.016481	-0.203606
0.106454	-0.035582		0.017481	-0.204007
0.107454	-0.037792		0.01848	-0.206761
0.108454	-0.037807		0.01948	-0.208987
0.109454	-0.039196		0.02048	-0.209099
0.110454	-0.039177		0.02148	-0.208486
0.111454	-0.038939		0.022479	-0.207844
0.112454	-0.03963		0.023479	-0.209188
0.113454	-0.038145		0.024479	-0.209949
0.114454	-0.038732		0.025478	-0.208143
0.115454	-0.037916		0.026478	-0.209386
0.116454	-0.035984		0.027478	-0.209007
0.117454	-0.036489		0.028477	-0.210097
0.118454	-0.038176		0.029477	-0.210153
0.119454	-0.037402		0.030477	-0.210487
0.120454	-0.038407		0.031476	-0.210832
0.121454	-0.038191		0.032476	-0.210646
0.122454	-0.036964		0.033476	-0.209721
0.123454	-0.038803		0.034476	-0.209842
0.124454	-0.039073		0.035475	-0.208557
0.125454	-0.038754		0.036475	-0.208629
0.126454	-0.039855		0.037475	-0.20984
0.127454	-0.041934		0.038474	-0.210804
0.128454	-0.041762		0.039474	-0.211394
0.129454	-0.042575		0.040474	-0.209812
0.130454	-0.040207		0.041473	-0.210882
0.131454	-0.040872		0.042473	-0.209774
0.132454	-0.039989		0.043473	-0.209732
0.133454	-0.03858		0.044472	-0.209437
0.134454	-0.039247		0.045472	-0.21043
0.135454	-0.039395		0.046472	-0.210784
0.136454	-0.038911		0.047472	-0.2113
0.137453	-0.039811		0.048471	-0.210557
0.138453	-0.039371		0.049471	-0.210599
0.139453	-0.038625		0.050471	-0.210909
0.140453	-0.038524		0.05147	-0.211184
0.141453	-0.038353		0.05247	-0.212221
0.142453	-0.038999		0.05347	-0.21293
0.143453	-0.039187		0.054469	-0.213194
0.144453	-0.042242		0.055469	-0.213599
0.145453	-0.042137		0.056469	-0.212257
0.146453	-0.041935		0.057468	-0.210664
0.147453	-0.04335		0.058468	-0.211034
0.148453	-0.045811		0.059468	-0.213496
0.149453	-0.044512		0.060468	-0.211365
0.150453	-0.045569		0.061467	-0.214191
0.151453	-0.045876		0.062467	-0.214301
0.152453	-0.047312		0.063467	-0.213828
0.153453	-0.047328		0.064466	-0.213999
0.154453	-0.047609		0.065466	-0.212857
0.155453	-0.048378		0.066466	-0.214321
0.156453	-0.04927		0.067465	-0.214508
0.157453	-0.047346		0.068465	-0.21564
0.158453	-0.047941		0.069465	-0.216888
0.159453	-0.04749		0.070464	-0.218478
0.160453	-0.046605		0.071464	-0.219726
0.161453	-0.044358		0.072464	-0.22039
0.162453	-0.045099		0.073463	-0.222445
0.163453	-0.044988		0.074463	-0.223351
0.164453	-0.044717		0.075463	-0.222683
0.165453	-0.043555		0.076463	-0.223656
0.166453	-0.045506		0.077462	-0.223373
0.167453	-0.046184		0.078462	-0.223221
0.168453	-0.047423		0.079462	-0.223082
0.169453	-0.049		0.080461	-0.224185
0.170453	-0.050234		0.081461	-0.226133
0.171453	-0.050872		0.082461	-0.226191
0.172453	-0.051044		0.08346	-0.224746
0.173453	-0.052308		0.08446	-0.223389
0.174453	-0.053657		0.08546	-0.223132
0.175453	-0.054902		0.08646	-0.222813
0.176453	-0.053782		0.087459	-0.22493
0.177453	-0.054132		0.088459	-0.225998
0.178453	-0.054289		0.089459	-0.224608
0.179453	-0.052174		0.090458	-0.224187
0.180453	-0.05064		0.091458	-0.224925
0.181453	-0.049275		0.092458	-0.223746
0.182453	-0.048247		0.093457	-0.22373
0.183453	-0.049269		0.094457	-0.223438
0.184453	-0.049133		0.095457	-0.223618
0.185453	-0.048001		0.096456	-0.225127
0.186453	-0.04687		0.097456	-0.226259
0.187453	-0.046563		0.098456	-0.226796
0.188453	-0.04643		0.099456	-0.226947
0.189453	-0.046443		0.100455	-0.22666
0.190453	-0.045244		0.101455	-0.226842
0.191453	-0.043625		0.102455	-0.227253
0.192452	-0.042426		0.103454	-0.228377
0.193452	-0.042029		0.104454	-0.230616
0.194452	-0.041818		0.105454	-0.231889
0.195452	-0.040319		0.106453	-0.232401
0.196452	-0.039418		0.107453	-0.232405
0.197452	-0.038552		0.108453	-0.232938
0.198452	-0.038487		0.109452	-0.233376
0.199452	-0.036266		0.110452	-0.23325
0.200452	-0.03822		0.111452	-0.233517
0.201452	-0.039648		0.112452	-0.234861
0.202452	-0.042424		0.113451	-0.233456
0.203452	-0.04159		0.114451	-0.234744
0.204452	-0.044663		0.115451	-0.232339
0.205452	-0.044413		0.11645	-0.233472
0.206452	-0.044482		0.11745	-0.232496
0.207452	-0.043196		0.11845	-0.231585
0.208452	-0.043645		0.119449	-0.231422
0.209452	-0.044003		0.120449	-0.230779
0.210452	-0.044462		0.121449	-0.230202
0.211452	-0.046995		0.122448	-0.228756
0.212452	-0.047202		0.123448	-0.229019
0.213452	-0.044503		0.124448	-0.22784
0.214452	-0.043535		0.125448	-0.228462
0.215452	-0.042364		0.126447	-0.227693
0.216452	-0.043505		0.127447	-0.230208
0.217452	-0.045763		0.128447	-0.231725
0.218452	-0.046489		0.129446	-0.230788
0.219452	-0.047006		0.130446	-0.230979
0.220452	-0.048406		0.131446	-0.231262
0.221452	-0.050837		0.132445	-0.231815
0.222452	-0.051229		0.133445	-0.233061
0.223452	-0.052225		0.134445	-0.234403
0.224452	-0.052821		0.135444	-0.234279
0.225452	-0.053407		0.136444	-0.236553
0.226452	-0.053878		0.137444	-0.236849
0.227452	-0.054024		0.138444	-0.237168
0.228452	-0.054792		0.139443	-0.235674
0.229452	-0.055355		0.140443	-0.235436
0.230452	-0.054071		0.141443	-0.234371
0.231452	-0.052453		0.142442	-0.234108
0.232452	-0.053883		0.143442	-0.234428
0.233452	-0.053656		0.144442	-0.234868
0.234452	-0.053407		0.145441	-0.235309
0.235452	-0.05377		0.146441	-0.233897
0.236452	-0.053441		0.147441	-0.232105
0.237452	-0.053861		0.14844	-0.232274
0.238452	-0.054903		0.14944	-0.231736
0.239452	-0.056616		0.15044	-0.231244
0.240452	-0.058916		0.15144	-0.231453
0.241452	-0.058709		0.152439	-0.23137
0.242452	-0.05749		0.153439	-0.231798
0.243452	-0.059039		0.154439	-0.231542
0.244452	-0.058423		0.155438	-0.229852
0.245452	-0.056076		0.156438	-0.229346
0.246452	-0.055316		0.157438	-0.228426
0.247452	-0.05578		0.158437	-0.228345
0.248451	-0.055395		0.159437	-0.228542
0.249451	-0.05268		0.160437	-0.227027
0.250451	-0.050471		0.161436	-0.228547
0.251451	-0.047956		0.162436	-0.228885
0.252451	-0.04628		0.163436	-0.228516
0.253451	-0.043579		0.164436	-0.227677
0.254451	-0.043371		0.165435	-0.226386
0.255451	-0.044345		0.166435	-0.225126
0.256451	-0.045071		0.167435	-0.225773
0.257451	-0.045994		0.168434	-0.225598
0.258451	-0.04667		0.169434	-0.223469
0.259451	-0.046266		0.170434	-0.223083
0.260451	-0.047775		0.171433	-0.223076
0.261451	-0.048057		0.172433	-0.221756
0.262451	-0.048955		0.173433	-0.222417
0.263451	-0.048426		0.174433	-0.220423
0.264451	-0.048923		0.175432	-0.216955
0.265451	-0.050368		0.176432	-0.215595
0.266451	-0.050117		0.177432	-0.216901
0.267451	-0.049274		0.178431	-0.217204
0.268451	-0.048165		0.179431	-0.215446
0.269451	-0.047936		0.180431	-0.215244
0.270451	-0.045773		0.18143	-0.216963
0.271451	-0.04651		0.18243	-0.217489
0.272451	-0.045632		0.18343	-0.217483
0.273451	-0.044422		0.184429	-0.21639
0.274451	-0.044353		0.185429	-0.216432
0.275451	-0.044901		0.186429	-0.214187
0.276451	-0.046343		0.187428	-0.215094
0.277451	-0.048315		0.188428	-0.216173
0.278451	-0.047983		0.189428	-0.215619
0.279451	-0.049252		0.190428	-0.214776
0.280451	-0.051772		0.191427	-0.216145
0.281451	-0.052241		0.192427	-0.216867
0.282451	-0.052689		0.193427	-0.216126
0.283451	-0.051709		0.194426	-0.216198
0.284451	-0.051346		0.195426	-0.215404
0.285451	-0.051327		0.196426	-0.216069
0.286451	-0.052398		0.197425	-0.21782
0.287451	-0.055606		0.198425	-0.216787
0.288451	-0.056515		0.199425	-0.216147
0.289451	-0.057138		0.200424	-0.216301
0.290451	-0.056168		0.201424	-0.217734
0.291451	-0.055338		0.202424	-0.218038
0.292451	-0.054118		0.203424	-0.218741
0.293451	-0.052866		0.204423	-0.218012
0.294451	-0.055513		0.205423	-0.218322
0.295451	-0.05714		0.206423	-0.21834
0.296451	-0.059888		0.207422	-0.218672
0.297451	-0.060983		0.208422	-0.218537
0.298451	-0.062638		0.209422	-0.219539
0.299451	-0.061724		0.210421	-0.219664
0.300451	-0.060968		0.211421	-0.221569
0.301451	-0.060925		0.212421	-0.222231
0.30245	-0.060986		0.213421	-0.222183
0.303451	-0.061527		0.21442	-0.223033
0.30445	-0.062913		0.21542	-0.223815
0.30545	-0.064189		0.21642	-0.223111
0.30645	-0.06358		0.217419	-0.224644
0.30745	-0.063857		0.218419	-0.22718
0.30845	-0.063071		0.219419	-0.227038
0.30945	-0.062212		0.220418	-0.228566
0.31045	-0.06217		0.221418	-0.228733
0.31145	-0.060639		0.222418	-0.226983
0.31245	-0.059187		0.223417	-0.227434
0.31345	-0.058297		0.224417	-0.227842
0.31445	-0.058345		0.225417	-0.230499
0.31545	-0.058474		0.226416	-0.22941
0.31645	-0.058574		0.227416	-0.229905
0.31745	-0.058734		0.228416	-0.229631
0.31845	-0.058739		0.229416	-0.231023
0.31945	-0.05917		0.230415	-0.232262
0.32045	-0.058951		0.231415	-0.229489
0.32145	-0.059087		0.232415	-0.228379
0.32245	-0.060886		0.233414	-0.228032
0.32345	-0.062404		0.234414	-0.229935
0.32445	-0.064441		0.235414	-0.228743
0.32545	-0.065223		0.236413	-0.229311
0.32645	-0.06809		0.237413	-0.228904
0.32745	-0.068774		0.238413	-0.22807
0.32845	-0.07009		0.239412	-0.227262
0.32945	-0.070139		0.240412	-0.226951
0.33045	-0.070358		0.241412	-0.227206
0.33145	-0.06982		0.242412	-0.224001
0.33245	-0.069213		0.243411	-0.22431
0.33345	-0.07034		0.244411	-0.226871
0.33445	-0.070025		0.245411	-0.229172
0.33545	-0.070254		0.24641	-0.227659
0.33645	-0.069867		0.24741	-0.227069
0.33745	-0.06848		0.24841	-0.22901
0.33845	-0.065175		0.249409	-0.231903
0.33945	-0.06365		0.250409	-0.233529
0.34045	-0.06297		0.251409	-0.236012
0.34145	-0.062937		0.252409	-0.239197
0.34245	-0.06338		0.253408	-0.239204
0.34345	-0.06476		0.254408	-0.240476
0.34445	-0.064042		0.255408	-0.242144
0.34545	-0.065189		0.256407	-0.241357
0.34645	-0.065749		0.257407	-0.240036
0.34745	-0.066685		0.258407	-0.239576
0.34845	-0.067934		0.259406	-0.241598
0.34945	-0.066442		0.260406	-0.241136
0.35045	-0.067947		0.261406	-0.240547
0.35145	-0.069874		0.262405	-0.241718
0.35245	-0.070024		0.263405	-0.240101
0.35345	-0.069713		0.264405	-0.237792
0.35445	-0.068462		0.265404	-0.237551
0.35545	-0.06625		0.266404	-0.236815
0.35645	-0.064975		0.267404	-0.237334
0.35745	-0.064154		0.268404	-0.237505
0.35845	-0.063713		0.269403	-0.23834
0.35945	-0.061706		0.270403	-0.23924
0.360449	-0.060568		0.271403	-0.240058
0.361449	-0.05856		0.272402	-0.239267
0.362449	-0.057524		0.273402	-0.240436
0.363449	-0.055181		0.274402	-0.241133
0.364449	-0.053725		0.275401	-0.240283
0.365449	-0.050699		0.276401	-0.240592
0.366449	-0.048573		0.277401	-0.241878
0.367449	-0.048353		0.278401	-0.243666
0.368449	-0.044967		0.2794	-0.244335
0.369449	-0.041208		0.2804	-0.241456
0.370449	-0.036733		0.2814	-0.239806
0.371449	-0.029883		0.282399	-0.239312
0.372449	-0.023557		0.283399	-0.238863
0.373449	-0.01781		0.284399	-0.236447
0.374449	-0.012689		0.285398	-0.236346
0.375449	-0.006092		0.286398	-0.236781
0.376449	0.000699		0.287398	-0.23699
0.377449	0.007697		0.288397	-0.237069
0.378449	0.014226		0.289397	-0.235765
0.379449	0.020986		0.290397	-0.235192
0.380449	0.028355		0.291396	-0.236006
0.381449	0.035901		0.292396	-0.234946
0.382449	0.043142		0.293396	-0.236195
0.383449	0.049796		0.294396	-0.236054
0.384449	0.056303		0.295395	-0.234459
0.385449	0.063258		0.296395	-0.23691
0.386449	0.07143		0.297395	-0.237903
0.387449	0.079451		0.298394	-0.236912
0.388449	0.088514		0.299394	-0.237803
0.389449	0.095647		0.300394	-0.236983
0.390449	0.106196		0.301393	-0.236156
0.391449	0.114823		0.302393	-0.238165
0.392449	0.12358		0.303393	-0.239291
0.393449	0.131546		0.304392	-0.240496
0.394449	0.141689		0.305392	-0.240255
0.395449	0.149379		0.306392	-0.239818
0.396449	0.156583		0.307392	-0.238744
0.397449	0.165345		0.308391	-0.237909
0.398449	0.172859		0.309391	-0.23726
0.399449	0.181241		0.310391	-0.236367
0.400449	0.188626		0.31139	-0.236444
0.401449	0.195034		0.31239	-0.235769
0.402449	0.20142		0.31339	-0.2363
0.403449	0.20652		0.314389	-0.23705
0.404449	0.211677		0.315389	-0.235394
0.405449	0.21795		0.316389	-0.233476
0.406449	0.223857		0.317389	-0.232513
0.407449	0.229678		0.318388	-0.232403
0.408449	0.235132		0.319388	-0.235503
0.409449	0.238556		0.320388	-0.237476
0.410449	0.242565		0.321387	-0.237624
0.411449	0.246496		0.322387	-0.237665
0.412449	0.249583		0.323387	-0.239148
0.413449	0.251948		0.324386	-0.239123
0.414449	0.256691		0.325386	-0.241083
0.415448	0.260446		0.326386	-0.241168
0.416449	0.268704		0.327385	-0.242088
0.417448	0.270964		0.328385	-0.242518
0.418449	0.269125		0.329385	-0.244104
0.419448	0.270758		0.330384	-0.246608
0.420448	0.272175		0.331384	-0.247512
0.421448	0.273334		0.332384	-0.247241
0.422448	0.272807		0.333384	-0.249431
0.423448	0.275231		0.334383	-0.251518
0.424448	0.273647		0.335383	-0.251074
0.425448	0.274003		0.336383	-0.252474
0.426448	0.272749		0.337382	-0.251089
0.427448	0.271964		0.338382	-0.248331
0.428448	0.270908		0.339382	-0.248139
0.429448	0.266488		0.340381	-0.24593
0.430448	0.262941		0.341381	-0.245264
0.431448	0.260134		0.342381	-0.242503
0.432448	0.259512		0.34338	-0.241024
0.433448	0.256126		0.34438	-0.240839
0.434448	0.253859		0.34538	-0.241547
0.435448	0.251729		0.34638	-0.240184
0.436448	0.2507		0.347379	-0.240595
0.437448	0.249082		0.348379	-0.238009
0.438448	0.247269		0.349379	-0.237633
0.439448	0.245061		0.350378	-0.23955
0.440448	0.24267		0.351378	-0.242779
0.441448	0.236867		0.352378	-0.24297
0.442448	0.234481		0.353377	-0.243218
0.443448	0.234817		0.354377	-0.244796
0.444448	0.231874		0.355377	-0.244131
0.445448	0.228672		0.356377	-0.243176
0.446448	0.226115		0.357376	-0.243451
0.447448	0.222915		0.358376	-0.243481
0.448448	0.219855		0.359376	-0.243155
0.449448	0.217225		0.360375	-0.244749
0.450448	0.215241		0.361375	-0.247749
0.451448	0.210719		0.362375	-0.246065
0.452448	0.208054		0.363374	-0.244055
0.453448	0.204977		0.364374	-0.242467
0.454448	0.204246		0.365374	-0.243816
0.455448	0.200139		0.366373	-0.242852
0.456448	0.197712		0.367373	-0.241426
0.457448	0.196727		0.368373	-0.242494
0.458448	0.193346		0.369372	-0.2437
0.459448	0.193402		0.370372	-0.243398
0.460448	0.193884		0.371372	-0.242231
0.461448	0.190905		0.372372	-0.241769
0.462448	0.18411		0.373371	-0.239839
0.463448	0.17962		0.374371	-0.238974
0.464448	0.176698		0.375371	-0.239123
0.465448	0.174364		0.37637	-0.240154
0.466448	0.170457		0.37737	-0.238795
0.467448	0.169487		0.37837	-0.23811
0.468448	0.166762		0.379369	-0.239002
0.469448	0.162558		0.380369	-0.240782
0.470447	0.160913		0.381369	-0.243504
0.471448	0.160482		0.382368	-0.244235
0.472447	0.155		0.383368	-0.246694
0.473448	0.151302		0.384368	-0.247732
0.474447	0.150703		0.385368	-0.247731
0.475447	0.150601		0.386367	-0.247798
0.476447	0.149021		0.387367	-0.2494
0.477447	0.148715		0.388367	-0.250995
0.478447	0.146781		0.389366	-0.25162
0.479447	0.145054		0.390366	-0.252042
0.480447	0.144102		0.391366	-0.250814
0.481447	0.141909		0.392365	-0.25056
0.482447	0.138516		0.393365	-0.251208
0.483447	0.133162		0.394365	-0.250447
0.484447	0.129997		0.395365	-0.248589
0.485447	0.127007		0.396364	-0.247725
0.486447	0.126607		0.397364	-0.244728
0.487447	0.123613		0.398364	-0.247012
0.488447	0.120126		0.399363	-0.248035
0.489447	0.119754		0.400363	-0.247873
0.490447	0.116991		0.401363	-0.248327
0.491447	0.116768		0.402362	-0.248642
0.492447	0.115364		0.403362	-0.250869
0.493447	0.110697		0.404362	-0.252973
0.494447	0.10982		0.405361	-0.250654
0.495447	0.110541		0.406361	-0.248508
0.496447	0.109665		0.407361	-0.247437
0.497447	0.108051		0.40836	-0.248574
0.498447	0.106118		0.40936	-0.250851
0.499447	0.103755		0.41036	-0.251371
0.500447	0.103922		0.41136	-0.251687
0.501447	0.101532		0.412359	-0.250966
0.502447	0.099176		0.413359	-0.250809
0.503447	0.096991		0.414359	-0.250283
0.504447	0.094835		0.415358	-0.25067
0.505447	0.094199		0.416358	-0.250743
0.506447	0.09487		0.417358	-0.251693
0.507447	0.093628		0.418357	-0.252171
0.508447	0.091498		0.419357	-0.254997
0.509447	0.090947		0.420357	-0.255582
0.510447	0.090766		0.421357	-0.256205
0.511447	0.089102		0.422356	-0.256412
0.512447	0.086551		0.423356	-0.25534
0.513447	0.084513		0.424356	-0.25328
0.514447	0.08141		0.425355	-0.253148
0.515447	0.081767		0.426355	-0.252485
0.516447	0.079405		0.427355	-0.253357
0.517447	0.077605		0.428354	-0.25233
0.518447	0.076058		0.429354	-0.251227
0.519447	0.07345		0.430354	-0.251975
0.520447	0.069904		0.431353	-0.251701
0.521447	0.067674		0.432353	-0.250722
0.522447	0.064528		0.433353	-0.250946
0.523447	0.061681		0.434353	-0.250233
0.524447	0.061049		0.435352	-0.251478
0.525447	0.059832		0.436352	-0.254092
0.526447	0.058705		0.437352	-0.253927
0.527447	0.057656		0.438351	-0.254001
0.528446	0.055942		0.439351	-0.25477
0.529446	0.05549		0.440351	-0.256562
0.530446	0.054708		0.44135	-0.256939
0.531446	0.05533		0.44235	-0.256816
0.532446	0.054642		0.44335	-0.256659
0.533446	0.055822		0.444349	-0.256874
0.534446	0.057295		0.445349	-0.256891
0.535446	0.055983		0.446349	-0.256412
0.536446	0.056303		0.447348	-0.254826
0.537446	0.054969		0.448348	-0.253474
0.538446	0.05468		0.449348	-0.25217
0.539446	0.053186		0.450348	-0.253981
0.540446	0.051031		0.451347	-0.252871
0.541446	0.050138		0.452347	-0.252956
0.542446	0.048404		0.453347	-0.252132
0.543446	0.046923		0.454346	-0.253582
0.544446	0.043173		0.455346	-0.253033
0.545446	0.040659		0.456346	-0.25413
0.546446	0.038162		0.457345	-0.25498
0.547446	0.033432		0.458345	-0.257164
0.548446	0.032795		0.459345	-0.256913
0.549446	0.031454		0.460345	-0.257736
0.550446	0.028415		0.461344	-0.258251
0.551446	0.027075		0.462344	-0.258512
0.552446	0.026353		0.463344	-0.257433
0.553446	0.024448		0.464343	-0.259978
0.554446	0.024023		0.465343	-0.259721
0.555446	0.021797		0.466343	-0.258305
0.556446	0.021675		0.467342	-0.256457
0.557446	0.022382		0.468342	-0.256796
0.558446	0.021298		0.469342	-0.257798
0.559446	0.021834		0.470341	-0.255849
0.560446	0.021378		0.471341	-0.256049
0.561446	0.01869		0.472341	-0.25654
0.562446	0.021015		0.473341	-0.255889
0.563446	0.018913		0.47434	-0.255395
0.564446	0.018758		0.47534	-0.255962
0.565446	0.019263		0.47634	-0.255948
0.566446	0.018271		0.477339	-0.254843
0.567446	0.019503		0.478339	-0.254607
0.568446	0.019317		0.479339	-0.25594
0.569446	0.017925		0.480338	-0.255862
0.570446	0.01628		0.481338	-0.255289
0.571446	0.01751		0.482338	-0.25638
0.572446	0.015873		0.483337	-0.257251
0.573446	0.01509		0.484337	-0.255767
0.574446	0.01561		0.485337	-0.255843
0.575446	0.013071		0.486336	-0.256902
0.576446	0.012071		0.487336	-0.256613
0.577446	0.010267		0.488336	-0.257001
0.578446	0.00953		0.489336	-0.257605
0.579446	0.008268		0.490335	-0.25838
0.580446	0.00723		0.491335	-0.259504
0.581446	0.005995		0.492335	-0.258774
0.582446	0.005995		0.493334	-0.258528
0.583445	0.00491		0.494334	-0.256741
0.584446	0.003532		0.495334	-0.25608
0.585445	0.001077		0.496333	-0.255682
0.586446	-0.000876		0.497333	-0.254868
0.587445	-0.001399		0.498333	-0.254067
0.588445	9.2e-05		0.499333	-0.255925
0.589445	-0.000504		0.500332	-0.256683
0.590445	-0.00098		0.501332	-0.257076
0.591445	-0.003101		0.502332	-0.256101
0.592445	-0.004386		0.503331	-0.256391
0.593445	-0.006613		0.504331	-0.256894
0.594445	-0.007713		0.505331	-0.256466
0.595445	-0.009743		0.50633	-0.257488
0.596445	-0.010786		0.50733	-0.257968
0.597445	-0.011154		0.50833	-0.257772
0.598445	-0.012172		0.509329	-0.258366
0.599445	-0.01051		0.510329	-0.260546
0.600445	-0.011148		0.511329	-0.261496
0.601445	-0.012125		0.512329	-0.261121
0.602445	-0.012662		0.513328	-0.259797
0.603445	-0.013184		0.514328	-0.257351
0.604445	-0.01496		0.515328	-0.257869
0.605445	-0.014519		0.516327	-0.259864
0.606445	-0.015364		0.517327	-0.262116
0.607445	-0.013922		0.518327	-0.260645
0.608445	-0.014063		0.519326	-0.263448
0.609445	-0.014282		0.520326	-0.265096
0.610445	-0.013963		0.521326	-0.26634
0.611445	-0.015489		0.522325	-0.267996
0.612445	-0.016409		0.523325	-0.267078
0.613445	-0.016717		0.524325	-0.268374
0.614445	-0.015983		0.525325	-0.266493
0.615445	-0.015606		0.526324	-0.268921
0.616445	-0.01757		0.527324	-0.271601
0.617445	-0.018776		0.528324	-0.270696
0.618445	-0.020548		0.529323	-0.269617
0.619445	-0.020919		0.530323	-0.269918
0.620445	-0.020515		0.531323	-0.270966
0.621445	-0.022331		0.532322	-0.26898
0.622445	-0.022514		0.533322	-0.267194
0.623445	-0.022421		0.534322	-0.265277
0.624445	-0.022882		0.535321	-0.263933
0.625445	-0.023253		0.536321	-0.263142
0.626445	-0.024173		0.537321	-0.261925
0.627445	-0.024742		0.538321	-0.262767
0.628445	-0.025448		0.53932	-0.262006
0.629445	-0.027342		0.54032	-0.260419
0.630445	-0.02622		0.54132	-0.260332
0.631445	-0.028105		0.542319	-0.257221
0.632445	-0.030367		0.543319	-0.255505
0.633445	-0.030582		0.544319	-0.25639
0.634445	-0.030767		0.545318	-0.256761
0.635445	-0.029853		0.546318	-0.258733
0.636445	-0.032123		0.547318	-0.25828
0.637445	-0.032087		0.548317	-0.258928
0.638444	-0.034517		0.549317	-0.26153
0.639445	-0.034697		0.550317	-0.26303
0.640444	-0.035844		0.551316	-0.262865
0.641445	-0.034926		0.552316	-0.26272
0.642444	-0.036533		0.553316	-0.264084
0.643444	-0.035026		0.554316	-0.262839
0.644444	-0.034989		0.555315	-0.262614
0.645444	-0.034119		0.556315	-0.263756
0.646444	-0.033776		0.557315	-0.264835
0.647444	-0.035008		0.558314	-0.263859
0.648444	-0.036955		0.559314	-0.26323
0.649444	-0.038468		0.560314	-0.263328
0.650444	-0.040134		0.561314	-0.26392
0.651444	-0.040713		0.562313	-0.262109
0.652444	-0.041129		0.563313	-0.262874
0.653444	-0.041223		0.564313	-0.263509
0.654444	-0.040025		0.565312	-0.265323
0.655444	-0.040269		0.566312	-0.266775
0.656444	-0.040675		0.567312	-0.268383
0.657444	-0.04073		0.568311	-0.267531
0.658444	-0.041343		0.569311	-0.266259
0.659444	-0.043613		0.570311	-0.266592
0.660444	-0.04596		0.57131	-0.26861
0.661444	-0.043325		0.57231	-0.268409
0.662444	-0.042294		0.57331	-0.267962
0.663444	-0.043127		0.574309	-0.268349
0.664444	-0.043266		0.575309	-0.270324
0.665444	-0.041637		0.576309	-0.269439
0.666444	-0.041536		0.577309	-0.267932
0.667444	-0.043449		0.578308	-0.266864
0.668444	-0.043638		0.579308	-0.267965
0.669444	-0.045372		0.580308	-0.268849
0.670444	-0.047552		0.581307	-0.269309
0.671444	-0.04691		0.582307	-0.271077
0.672444	-0.045156		0.583307	-0.269992
0.673444	-0.045498		0.584306	-0.270587
0.674444	-0.047399		0.585306	-0.271304
0.675444	-0.046628		0.586306	-0.270034
0.676444	-0.047976		0.587305	-0.270385
0.677444	-0.049173		0.588305	-0.2695
0.678444	-0.051057		0.589305	-0.270192
0.679444	-0.050656		0.590304	-0.270049
0.680444	-0.052718		0.591304	-0.268647
0.681444	-0.055309		0.592304	-0.26796
0.682444	-0.054417		0.593304	-0.267694
0.683444	-0.054083		0.594303	-0.267567
0.684444	-0.054091		0.595303	-0.268612
0.685444	-0.054301		0.596303	-0.268113
0.686444	-0.052934		0.597302	-0.267334
0.687444	-0.052015		0.598302	-0.265877
0.688444	-0.051213		0.599302	-0.266466
0.689444	-0.049747		0.600302	-0.266116
0.690444	-0.050208		0.601301	-0.265788
0.691444	-0.050604		0.602301	-0.265229
0.692444	-0.049408		0.603301	-0.266659
0.693444	-0.047838		0.6043	-0.266761
0.694444	-0.047126		0.6053	-0.267396
0.695443	-0.048028		0.6063	-0.265226
0.696443	-0.048811		0.607299	-0.264933
0.697443	-0.048767		0.608299	-0.265705
0.698443	-0.050001		0.609299	-0.265836
0.699443	-0.054129		0.610298	-0.266006
0.700443	-0.056546		0.611298	-0.265711
0.701443	-0.059204		0.612298	-0.26681
0.702443	-0.061155		0.613297	-0.269245
0.703443	-0.060418		0.614297	-0.266535
0.704443	-0.059886		0.615297	-0.264215
0.705443	-0.062922		0.616297	-0.264469
0.706443	-0.063019		0.617296	-0.26408
0.707443	-0.063341		0.618296	-0.264507
0.708443	-0.065281		0.619296	-0.26473
0.709443	-0.065627		0.620295	-0.262764
0.710443	-0.064795		0.621295	-0.261276
0.711443	-0.064104		0.622295	-0.260018
0.712443	-0.061932		0.623294	-0.261526
0.713443	-0.062368		0.624294	-0.260913
0.714443	-0.062732		0.625294	-0.258858
0.715443	-0.062042		0.626293	-0.260829
0.716443	-0.062732		0.627293	-0.263071
0.717443	-0.061063		0.628293	-0.26171
0.718443	-0.062007		0.629292	-0.259784
0.719443	-0.060983		0.630292	-0.257265
0.720443	-0.060225		0.631292	-0.256269
0.721443	-0.060151		0.632292	-0.258411
0.722443	-0.060141		0.633291	-0.260437
0.723443	-0.060939		0.634291	-0.259742
0.724443	-0.061393		0.635291	-0.259001
0.725443	-0.061428		0.63629	-0.257759
0.726443	-0.060578		0.63729	-0.25715
0.727443	-0.061146		0.63829	-0.257508
0.728443	-0.063039		0.639289	-0.257009
0.729443	-0.062275		0.640289	-0.257084
0.730443	-0.064434		0.641289	-0.25824
0.731443	-0.063522		0.642289	-0.259881
0.732443	-0.064611		0.643288	-0.262244
0.733443	-0.06643		0.644288	-0.263684
0.734443	-0.065416		0.645288	-0.264079
0.735443	-0.063823		0.646287	-0.265915
0.736443	-0.065526		0.647287	-0.265884
0.737443	-0.066438		0.648287	-0.268176
0.738443	-0.067599		0.649286	-0.269137
0.739443	-0.068129		0.650286	-0.266835
0.740443	-0.068184		0.651286	-0.266606
0.741443	-0.06928		0.652285	-0.267183
0.742443	-0.07107		0.653285	-0.26901
0.743443	-0.069757		0.654285	-0.270007
0.744443	-0.071141		0.655285	-0.269491
0.745443	-0.07084		0.656284	-0.266353
0.746443	-0.071259		0.657284	-0.264963
0.747443	-0.071691		0.658284	-0.264742
0.748443	-0.071389		0.659283	-0.263824
0.749443	-0.070972		0.660283	-0.264354
0.750443	-0.071914		0.661283	-0.263929
0.751442	-0.07247		0.662282	-0.263813
0.752443	-0.071811		0.663282	-0.264724
0.753442	-0.07173		0.664282	-0.263097
0.754442	-0.07183		0.665282	-0.262139
0.755442	-0.07061		0.666281	-0.262735
0.756442	-0.073778		0.667281	-0.263711
0.757442	-0.073926		0.668281	-0.26586
0.758442	-0.072972		0.66928	-0.267957
0.759442	-0.073379		0.67028	-0.268213
0.760442	-0.074918		0.67128	-0.266671
0.761442	-0.07476		0.672279	-0.265565
0.762442	-0.074031		0.673279	-0.264979
0.763442	-0.073439		0.674279	-0.26757
0.764442	-0.073096		0.675278	-0.267231
0.765442	-0.072674		0.676278	-0.267898
0.766442	-0.073233		0.677278	-0.267854
0.767442	-0.074888		0.678277	-0.266821
0.768442	-0.076559		0.679277	-0.266274
0.769442	-0.076711		0.680277	-0.265189
0.770442	-0.077224		0.681277	-0.265811
0.771442	-0.077692		0.682276	-0.264968
0.772442	-0.077087		0.683276	-0.267432
0.773442	-0.079693		0.684276	-0.268177
0.774442	-0.081022		0.685275	-0.268957
0.775442	-0.081204		0.686275	-0.268935
0.776442	-0.081397		0.687275	-0.265364
0.777442	-0.081896		0.688274	-0.264917
0.778442	-0.081661		0.689274	-0.264922
0.779442	-0.082014		0.690274	-0.264726
0.780442	-0.080207		0.691273	-0.265721
0.781442	-0.081151		0.692273	-0.264746
0.782442	-0.08032		0.693273	-0.26391
0.783442	-0.081799		0.694273	-0.263491
0.784442	-0.083182		0.695272	-0.262484
0.785442	-0.082908		0.696272	-0.261332
0.786442	-0.084328		0.697272	-0.261372
0.787442	-0.083741		0.698271	-0.261242
0.788442	-0.085045		0.699271	-0.262594
0.789442	-0.086619		0.700271	-0.263279
0.790442	-0.087512		0.70127	-0.264118
0.791442	-0.088786		0.70227	-0.263896
0.792442	-0.091067		0.70327	-0.263158
0.793442	-0.089362		0.70427	-0.264342
0.794442	-0.091823		0.705269	-0.264092
0.795442	-0.090634		0.706269	-0.264454
0.796442	-0.087883		0.707269	-0.266314
0.797442	-0.087373		0.708268	-0.267678
0.798442	-0.084778		0.709268	-0.268462
0.799442	-0.083856		0.710268	-0.268386
0.800442	-0.084725		0.711267	-0.266151
0.801442	-0.084568		0.712267	-0.266233
0.802442	-0.085515		0.713267	-0.265298
0.803442	-0.084386		0.714266	-0.264273
0.804442	-0.084314		0.715266	-0.26389
0.805442	-0.08328		0.716266	-0.262309
0.806441	-0.083556		0.717265	-0.263005
0.807442	-0.082033		0.718265	-0.262367
0.808441	-0.083806		0.719265	-0.262237
0.809442	-0.084673		0.720265	-0.262771
0.810441	-0.085252		0.721264	-0.261081
0.811441	-0.087037		0.722264	-0.260746
0.812441	-0.087318		0.723264	-0.262885
0.813441	-0.089122		0.724263	-0.263848
0.814441	-0.089966		0.725263	-0.263291
0.815441	-0.088577		0.726263	-0.26308
0.816441	-0.088693		0.727262	-0.263255
0.817441	-0.088002		0.728262	-0.265164
0.818441	-0.086745		0.729262	-0.267178
0.819441	-0.086259		0.730261	-0.267714
0.820441	-0.084612		0.731261	-0.267919
0.821441	-0.084978		0.732261	-0.267311
0.822441	-0.083205		0.733261	-0.267605
0.823441	-0.082563		0.73426	-0.268929
0.824441	-0.083653		0.73526	-0.26924
0.825441	-0.083297		0.73626	-0.269651
0.826441	-0.081978		0.737259	-0.269104
0.827441	-0.08118		0.738259	-0.271347
0.828441	-0.081758		0.739259	-0.272616
0.829441	-0.085441		0.740258	-0.275624
0.830441	-0.084362		0.741258	-0.274107
0.831441	-0.085102		0.742258	-0.272584
0.832441	-0.08691		0.743258	-0.272999
0.833441	-0.08629		0.744257	-0.271929
0.834441	-0.087665		0.745257	-0.270912
0.835441	-0.086795		0.746257	-0.271892
0.836441	-0.087826		0.747256	-0.272002
0.837441	-0.087993		0.748256	-0.271342
0.838441	-0.085872		0.749256	-0.269958
0.839441	-0.086832		0.750255	-0.269016
0.840441	-0.087795		0.751255	-0.269253
0.841441	-0.084662		0.752255	-0.269889
0.842441	-0.085097		0.753254	-0.268032
0.843441	-0.084211		0.754254	-0.267204
0.844441	-0.083117		0.755254	-0.267903
0.845441	-0.08305		0.756253	-0.269863
0.846441	-0.082842		0.757253	-0.268355
0.847441	-0.082042		0.758253	-0.268091
0.848441	-0.083731		0.759253	-0.268686
0.849441	-0.083998		0.760252	-0.268278
0.850441	-0.085162		0.761252	-0.268885
0.851441	-0.084618		0.762252	-0.269313
0.852441	-0.084413		0.763251	-0.269485
0.853441	-0.085909		0.764251	-0.267586
0.854441	-0.085757		0.765251	-0.267786
0.855441	-0.086762		0.76625	-0.266986
0.856441	-0.088172		0.76725	-0.265853
0.857441	-0.089103		0.76825	-0.266212
0.858441	-0.088585		0.769249	-0.266096
0.859441	-0.088985		0.770249	-0.265662
0.860441	-0.089812		0.771249	-0.267665
0.86144	-0.088412		0.772249	-0.267729
0.862441	-0.088295		0.773248	-0.268979
0.86344	-0.08811		0.774248	-0.270007
0.864441	-0.089169		0.775248	-0.269149
0.86544	-0.089806		0.776247	-0.268983
0.86644	-0.089754		0.777247	-0.268006
0.86744	-0.090771		0.778247	-0.268089
0.86844	-0.091728		0.779246	-0.268688
0.86944	-0.090854		0.780246	-0.269197
0.87044	-0.090524		0.781246	-0.270011
0.87144	-0.091421		0.782246	-0.270069
0.87244	-0.092373		0.783245	-0.267838
0.87344	-0.092483		0.784245	-0.269141
0.87444	-0.092493		0.785245	-0.267346
0.87544	-0.090531		0.786244	-0.26719
0.87644	-0.090552		0.787244	-0.266177
0.87744	-0.091691		0.788244	-0.265661
0.87844	-0.09058		0.789243	-0.266376
0.87944	-0.091568		0.790243	-0.265437
0.88044	-0.09096		0.791243	-0.266041
0.88144	-0.093698		0.792242	-0.264836
0.88244	-0.095341		0.793242	-0.265084
0.88344	-0.095223		0.794242	-0.266434
0.88444	-0.095764		0.795241	-0.266406
0.88544	-0.097017		0.796241	-0.265004
0.88644	-0.097428		0.797241	-0.263866
0.88744	-0.096995		0.798241	-0.26315
0.88844	-0.096666		0.79924	-0.263518
0.88944	-0.09722		0.80024	-0.263327
0.89044	-0.097906		0.80124	-0.264656
0.89144	-0.097799		0.802239	-0.266933
0.89244	-0.09808		0.803239	-0.266468
0.89344	-0.097167		0.804239	-0.266126
0.89444	-0.097675		0.805238	-0.265691
0.89544	-0.096657		0.806238	-0.263755
0.89644	-0.097454		0.807238	-0.260978
0.89744	-0.098922		0.808238	-0.260765
0.89844	-0.100106		0.809237	-0.262269
0.89944	-0.10021		0.810237	-0.262318
0.90044	-0.101925		0.811237	-0.262388
0.90144	-0.102648		0.812236	-0.261097
0.90244	-0.103061		0.813236	-0.259152
0.90344	-0.102197		0.814236	-0.258745
0.90444	-0.100557		0.815235	-0.257877
0.90544	-0.100378		0.816235	-0.258205
0.90644	-0.101164		0.817235	-0.257714
0.90744	-0.101145		0.818234	-0.257373
0.90844	-0.1007		0.819234	-0.25876
0.90944	-0.100021		0.820234	-0.261278
0.91044	-0.097663		0.821234	-0.262474
0.91144	-0.097749		0.822233	-0.260869
0.91244	-0.097519		0.823233	-0.26199
0.91344	-0.096887		0.824233	-0.263686
0.91444	-0.097296		0.825232	-0.264241
0.91544	-0.098357		0.826232	-0.264004
0.91644	-0.09844		0.827232	-0.263173
0.91744	-0.098741		0.828231	-0.262224
0.91844	-0.097342		0.829231	-0.263198
0.919439	-0.095633		0.830231	-0.263765
0.920439	-0.093542		0.83123	-0.264815
0.921439	-0.094794		0.83223	-0.264369
0.922439	-0.095468		0.83323	-0.26332
0.923439	-0.097511		0.834229	-0.263637
0.924439	-0.097672		0.835229	-0.26384
0.925439	-0.098231		0.836229	-0.262042
0.926439	-0.096502		0.837229	-0.261833
0.927439	-0.098143		0.838228	-0.262488
0.928439	-0.099522		0.839228	-0.260297
0.929439	-0.099181		0.840228	-0.264102
0.930439	-0.097579		0.841227	-0.262525
0.931439	-0.098435		0.842227	-0.262559
0.932439	-0.100231		0.843227	-0.260516
0.933439	-0.100684		0.844226	-0.26211
0.934439	-0.100421		0.845226	-0.261697
0.935439	-0.099057		0.846226	-0.25948
0.936439	-0.097977		0.847226	-0.258347
0.937439	-0.098672		0.848225	-0.256734
0.938439	-0.099208		0.849225	-0.254494
0.939439	-0.099673		0.850225	-0.254837
0.940439	-0.096465		0.851224	-0.255951
0.941439	-0.096815		0.852224	-0.25829
0.942439	-0.09657		0.853224	-0.257334
0.943439	-0.097914		0.854223	-0.257497
0.944439	-0.097079		0.855223	-0.257181
0.945439	-0.098719		0.856223	-0.258523
0.946439	-0.096239		0.857222	-0.257701
0.947439	-0.097603		0.858222	-0.256701
0.948439	-0.099446		0.859222	-0.258063
0.949439	-0.099427		0.860222	-0.25818
0.950439	-0.100225		0.861221	-0.260192
0.951439	-0.099484		0.862221	-0.260622
0.952439	-0.100646		0.863221	-0.260368
0.953439	-0.102526		0.86422	-0.261007
0.954439	-0.102502		0.86522	-0.257052
0.955439	-0.102126		0.86622	-0.256274
0.956439	-0.104194		0.867219	-0.25872
0.957439	-0.105579		0.868219	-0.257674
0.958439	-0.106959		0.869219	-0.255418
0.959439	-0.107474		0.870218	-0.256365
0.960439	-0.106395		0.871218	-0.257055
0.961439	-0.105025		0.872218	-0.25736
0.962439	-0.103493		0.873217	-0.257874
0.963439	-0.103989		0.874217	-0.256988
0.964439	-0.103626		0.875217	-0.256485
0.965439	-0.102516		0.876217	-0.257586
0.966439	-0.102642		0.877216	-0.259425
0.967439	-0.10259		0.878216	-0.261745
0.968439	-0.103462		0.879216	-0.260644
0.969439	-0.103675		0.880215	-0.260583
0.970439	-0.102809		0.881215	-0.261055
0.971439	-0.102435		0.882215	-0.260899
0.972439	-0.103316		0.883214	-0.26203
0.973439	-0.102509		0.884214	-0.260837
0.974438	-0.103515		0.885214	-0.26084
0.975439	-0.104507		0.886214	-0.259934
0.976438	-0.105129		0.887213	-0.258508
0.977439	-0.106532		0.888213	-0.257817
0.978438	-0.109091		0.889213	-0.256515
0.979438	-0.108019		0.890212	-0.256092
0.980438	-0.109176		0.891212	-0.256087
0.981438	-0.107231		0.892212	-0.256644
0.982438	-0.106334		0.893211	-0.255908
0.983438	-0.106575		0.894211	-0.256655
0.984438	-0.106323		0.895211	-0.256756
0.985438	-0.10744		0.89621	-0.255759
0.986438	-0.106939		0.89721	-0.257684
0.987438	-0.107896		0.89821	-0.259753
0.988438	-0.108321		0.899209	-0.258302
0.989438	-0.10822		0.900209	-0.258829
0.990438	-0.106062		0.901209	-0.259723
0.991438	-0.105916		0.902209	-0.260107
0.992438	-0.106087		0.903208	-0.260965
0.993438	-0.104726		0.904208	-0.262117
0.994438	-0.105309		0.905208	-0.261049
0.995438	-0.105948		0.906207	-0.26131
0.996438	-0.106066		0.907207	-0.263059
0.997438	-0.104729		0.908207	-0.263881
0.998438	-0.108287		0.909206	-0.263571
0.999438	-0.10698		0.910206	-0.263157
1.00044	-0.107466		0.911206	-0.263909
1.00144	-0.106455		0.912206	-0.264286
1.00244	-0.108535		0.913205	-0.264943
1.00344	-0.107884		0.914205	-0.264102
1.00444	-0.106537		0.915205	-0.263891
1.00544	-0.106765		0.916204	-0.262921
1.00644	-0.107788		0.917204	-0.264399
1.00744	-0.107492		0.918204	-0.265287
1.00844	-0.107278		0.919203	-0.265617
1.00944	-0.10575		0.920203	-0.265238
1.01044	-0.105629		0.921203	-0.264282
1.01144	-0.10469		0.922202	-0.263999
1.01244	-0.1046		0.923202	-0.264057
1.01344	-0.105699		0.924202	-0.263967
1.01444	-0.105139		0.925202	-0.265178
1.01544	-0.1067		0.926201	-0.265895
1.01644	-0.107667		0.927201	-0.26618
1.01744	-0.107482		0.928201	-0.265036
1.01844	-0.107737		0.9292	-0.261762
1.01944	-0.107941		0.9302	-0.262446
1.02044	-0.107194		0.9312	-0.262649
1.02144	-0.110356		0.932199	-0.261938
1.02244	-0.11018		0.933199	-0.263588
1.02344	-0.111076		0.934199	-0.264095
1.02444	-0.110884		0.935198	-0.265223
1.02544	-0.109875		0.936198	-0.265395
1.02644	-0.111759		0.937198	-0.264504
1.02744	-0.112312		0.938197	-0.263184
1.02844	-0.112063		0.939197	-0.263352
1.02944	-0.112778		0.940197	-0.264282
1.03044	-0.11326		0.941197	-0.265005
1.03144	-0.11491		0.942196	-0.266816
1.03244	-0.1165		0.943196	-0.264859
1.03344	-0.116244		0.944196	-0.26591
1.03444	-0.116013		0.945195	-0.266529
1.03544	-0.117646		0.946195	-0.264454
1.03644	-0.119099		0.947195	-0.264232
1.03744	-0.118269		0.948195	-0.264774
1.03844	-0.117106		0.949194	-0.264604
1.03944	-0.115488		0.950194	-0.266861
1.04044	-0.115546		0.951194	-0.267461
1.04144	-0.11584		0.952193	-0.266559
1.04244	-0.115479		0.953193	-0.26652
1.04344	-0.116895		0.954193	-0.266292
1.04444	-0.117053		0.955192	-0.265253
1.04544	-0.116044		0.956192	-0.265254
1.04644	-0.117911		0.957192	-0.265156
1.04744	-0.117133		0.958191	-0.264218
1.04844	-0.115562		0.959191	-0.264564
1.04944	-0.117755		0.960191	-0.264351
1.05044	-0.121337		0.96119	-0.264349
1.05144	-0.121656		0.96219	-0.262412
1.05244	-0.12383		0.96319	-0.262496
1.05344	-0.124801		0.96419	-0.262725
1.05444	-0.123743		0.965189	-0.263703
1.05544	-0.123573		0.966189	-0.264518
1.05644	-0.12371		0.967189	-0.265171
1.05744	-0.125132		0.968188	-0.264497
1.05844	-0.123764		0.969188	-0.265244
1.05944	-0.124233		0.970188	-0.267265
1.06044	-0.124129		0.971187	-0.268083
1.06144	-0.125148		0.972187	-0.269175
1.06244	-0.123244		0.973187	-0.271191
1.06344	-0.122612		0.974186	-0.270835
1.06444	-0.122105		0.975186	-0.269859
1.06544	-0.120642		0.976186	-0.26894
1.06644	-0.120579		0.977185	-0.267803
1.06744	-0.121915		0.978185	-0.267895
1.06844	-0.122041		0.979185	-0.266747
1.06944	-0.121827		0.980185	-0.268435
1.07044	-0.120578		0.981184	-0.269939
1.07144	-0.120349		0.982184	-0.268866
1.07244	-0.121277		0.983184	-0.268118
1.07344	-0.120843		0.984183	-0.267809
1.07444	-0.12254		0.985183	-0.267371
1.07544	-0.123686		0.986183	-0.266439
1.07644	-0.124441		0.987182	-0.266821
1.07744	-0.123551		0.988182	-0.267524
1.07844	-0.123014		0.989182	-0.268594
1.07944	-0.122671		0.990182	-0.266408
1.08044	-0.120925		0.991181	-0.267123
1.08144	-0.120079		0.992181	-0.266478
1.08244	-0.120945		0.993181	-0.262969
1.08344	-0.12159		0.99418	-0.263093
1.08444	-0.121711		0.99518	-0.262147
1.08544	-0.120702		0.99618	-0.262854
1.08644	-0.11852		0.997179	-0.264417
1.08744	-0.116555		0.998179	-0.2622
1.08844	-0.114623		0.999179	-0.261502
1.08944	-0.114234		1.00018	-0.262346
1.09044	-0.114726		1.00118	-0.264872
1.09144	-0.114982		1.00218	-0.264042
1.09244	-0.115129		1.00318	-0.266034
1.09344	-0.115039		1.00418	-0.265781
1.09444	-0.114886		1.00518	-0.267451
1.09544	-0.115174		1.00618	-0.265601
1.09644	-0.11363		1.00718	-0.266781
1.09744	-0.113761		1.00818	-0.265809
1.09844	-0.113637		1.00918	-0.264254
1.09944	-0.11399		1.01018	-0.265112
1.10044	-0.115783		1.01117	-0.266959
1.10144	-0.115909		1.01218	-0.267548
1.10244	-0.113732		1.01317	-0.266987
1.10344	-0.114178		1.01417	-0.265908
1.10444	-0.114612		1.01517	-0.264824
1.10544	-0.114137		1.01617	-0.263674
1.10644	-0.116046		1.01717	-0.264022
1.10744	-0.117173		1.01817	-0.265687
1.10844	-0.117672		1.01917	-0.266733
1.10944	-0.118676		1.02017	-0.267347
1.11044	-0.118827		1.02117	-0.267535
1.11144	-0.119329		1.02217	-0.26925
1.11244	-0.119215		1.02317	-0.269435
1.11344	-0.11884		1.02417	-0.269566
1.11444	-0.119592		1.02517	-0.268613
1.11544	-0.120189		1.02617	-0.269826
1.11644	-0.120387		1.02717	-0.271136
1.11744	-0.122301		1.02817	-0.27097
1.11844	-0.123333		1.02917	-0.271801
1.11944	-0.121509		1.03017	-0.273161
1.12044	-0.122016		1.03117	-0.271341
1.12144	-0.121322		1.03217	-0.271998
1.12244	-0.121994		1.03317	-0.272906
1.12344	-0.121921		1.03417	-0.272316
1.12444	-0.122114		1.03517	-0.271492
1.12544	-0.123056		1.03617	-0.272153
1.12644	-0.123649		1.03717	-0.272609
1.12744	-0.123528		1.03817	-0.27182
1.12844	-0.125869		1.03917	-0.270675
1.12944	-0.124803		1.04017	-0.27021
1.13044	-0.125412		1.04117	-0.270276
1.13144	-0.126674		1.04217	-0.269732
1.13244	-0.125788		1.04316	-0.271841
1.13344	-0.125979		1.04417	-0.273719
1.13444	-0.126082		1.04516	-0.273575
1.13544	-0.127609		1.04616	-0.274573
1.13644	-0.128251		1.04716	-0.274193
1.13744	-0.128177		1.04816	-0.273332
1.13844	-0.128666		1.04916	-0.275489
1.13944	-0.12903		1.05016	-0.276263
1.14044	-0.1283		1.05116	-0.275944
1.14144	-0.128991		1.05216	-0.276902
1.14244	-0.128374		1.05316	-0.276876
1.14343	-0.126617		1.05416	-0.277086
1.14444	-0.126911		1.05516	-0.277998
1.14544	-0.123741		1.05616	-0.278199
1.14644	-0.123456		1.05716	-0.276033
1.14743	-0.123606		1.05816	-0.276004
1.14844	-0.121888		1.05916	-0.27615
1.14943	-0.121844		1.06016	-0.277822
1.15044	-0.121842		1.06116	-0.27891
1.15143	-0.12229		1.06216	-0.278948
1.15244	-0.121275		1.06316	-0.279112
1.15343	-0.120848		1.06416	-0.278727
1.15444	-0.121361		1.06516	-0.279401
1.15543	-0.12123		1.06616	-0.279393
1.15644	-0.121514		1.06716	-0.279233
1.15743	-0.123468		1.06816	-0.279309
1.15844	-0.124632		1.06916	-0.280928
1.15943	-0.123795		1.07016	-0.282487
1.16044	-0.123812		1.07116	-0.281768
1.16143	-0.124037		1.07216	-0.280937
1.16244	-0.12431		1.07316	-0.27982
1.16343	-0.123267		1.07416	-0.278771
1.16444	-0.124036		1.07516	-0.277769
1.16543	-0.121679		1.07615	-0.278903
1.16644	-0.12108		1.07716	-0.278273
1.16744	-0.119878		1.07815	-0.278384
1.16843	-0.118962		1.07915	-0.278868
1.16944	-0.121469		1.08015	-0.278482
1.17043	-0.121642		1.08115	-0.278256
1.17144	-0.121429		1.08215	-0.276558
1.17243	-0.121881		1.08315	-0.275769
1.17344	-0.123499		1.08415	-0.276675
1.17443	-0.124562		1.08515	-0.277398
1.17544	-0.125038		1.08615	-0.275647
1.17643	-0.125462		1.08715	-0.276723
1.17744	-0.124604		1.08815	-0.275946
1.17843	-0.12469		1.08915	-0.275657
1.17944	-0.124469		1.09015	-0.276247
1.18043	-0.121864		1.09115	-0.27679
1.18144	-0.122011		1.09215	-0.278108
1.18243	-0.12052		1.09315	-0.277466
1.18344	-0.12155		1.09415	-0.276921
1.18443	-0.122196		1.09515	-0.277074
1.18544	-0.121101		1.09615	-0.276726
1.18643	-0.120349		1.09715	-0.275454
1.18744	-0.117097		1.09815	-0.277299
1.18843	-0.117392		1.09915	-0.278191
1.18944	-0.117861		1.10015	-0.278004
1.19043	-0.118561		1.10115	-0.279179
1.19144	-0.118803		1.10215	-0.279945
1.19243	-0.119441		1.10315	-0.279639
1.19344	-0.120265		1.10415	-0.27925
1.19443	-0.120288		1.10515	-0.27903
1.19544	-0.120149		1.10615	-0.280109
1.19643	-0.119549		1.10715	-0.280417
1.19743	-0.119068		1.10814	-0.279882
1.19843	-0.116955		1.10915	-0.279117
1.19944	-0.117725		1.11014	-0.278016
1.20043	-0.117572		1.11114	-0.277066
1.20143	-0.117249		1.11214	-0.277137
1.20243	-0.116337		1.11314	-0.277284
1.20343	-0.117393		1.11414	-0.277479
1.20443	-0.117114		1.11514	-0.278172
1.20543	-0.118		1.11614	-0.277817
1.20643	-0.117165		1.11714	-0.277571
1.20743	-0.116468		1.11814	-0.277309
1.20843	-0.115552		1.11914	-0.277269
1.20943	-0.114088		1.12014	-0.275965
1.21043	-0.114353		1.12114	-0.277287
1.21143	-0.114983		1.12214	-0.277843
1.21243	-0.113662		1.12314	-0.278512
1.21343	-0.113934		1.12414	-0.278722
1.21443	-0.114118		1.12514	-0.278459
1.21543	-0.115497		1.12614	-0.278729
1.21643	-0.114968		1.12714	-0.278204
1.21743	-0.114531		1.12814	-0.278207
1.21843	-0.11544		1.12914	-0.279946
1.21943	-0.116353		1.13014	-0.279222
1.22043	-0.117624		1.13114	-0.277854
1.22143	-0.119233		1.13214	-0.278779
1.22243	-0.118623		1.13314	-0.279596
1.22343	-0.120279		1.13414	-0.279013
1.22443	-0.121069		1.13514	-0.279304
1.22543	-0.122559		1.13614	-0.279491
1.22643	-0.122984		1.13714	-0.279697
1.22743	-0.122802		1.13814	-0.278866
1.22843	-0.123988		1.13914	-0.279325
1.22943	-0.123752		1.14013	-0.280279
1.23043	-0.121361		1.14114	-0.281014
1.23143	-0.121746		1.14213	-0.281001
1.23243	-0.120213		1.14313	-0.281489
1.23343	-0.120213		1.14413	-0.281645
1.23443	-0.122264		1.14513	-0.282964
1.23543	-0.122562		1.14613	-0.285341
1.23643	-0.120548		1.14713	-0.287525
1.23743	-0.121029		1.14813	-0.286363
1.23843	-0.121819		1.14913	-0.285364
1.23943	-0.122315		1.15013	-0.284475
1.24043	-0.124582		1.15113	-0.285355
1.24143	-0.123718		1.15213	-0.284102
1.24243	-0.124845		1.15313	-0.283045
1.24343	-0.124926		1.15413	-0.282112
1.24443	-0.125175		1.15513	-0.284346
1.24543	-0.124341		1.15613	-0.285096
1.24643	-0.125524		1.15713	-0.285068
1.24743	-0.125077		1.15813	-0.282537
1.24843	-0.124426		1.15913	-0.281058
[truncated: 45,844 more rows]

## Sheet: Figure S3
Figure S3A			Figure S3B					Figure S3C					Figure S3A
	Pet464			F/Fmax					F/Fmax
ml	A280 (mAu)		sec	Liposome	VDAC2	Pet464		sec	Liposome	VDAC2	Pet464
0	0		1	0.998539	1.00249	0.994959		1	1.00297	1.00441	1.0009
0.048	-0.041		2	1.0008	1.00088	0.998522		2	1.00346	1.00437	1.00348
0.096	-0.056		3	1.00036	0.998246	1.00709		3	1.00252	1.0022	1.00135
0.144	-0.107		4	1.00055	0.999095	1.00541		4	1.00188	1.00187	1.0003
0.192	-0.136		5	0.996928	1.00187	0.997336		5	1.00251	1.00081	1.00308
0.24	-0.162		6	0.998913	0.999841	0.997866		6	1.00518	1.0035	1.00033
0.288	-0.2		7	0.999218	0.99827	1.00652		7	1.00271	1.00247	1.00032
0.336	-0.208		8	1.00126	1.00267	0.998303		8	1.00241	1.00942	1.00133
0.384	-0.214		9	1.00113	1.00047	0.99622		9	1.00188	0.998971	0.998181
0.432	-0.257		10	0.997686	1.00145	1.00051		10	1.00186	1.00062	0.998996
0.48	-0.233		11	1.0011	0.999974	0.997217		11	1.00175	1.00056	1.00713
0.528	-0.273		12	1.00048	0.99952	0.997063		12	1.00165	1.00011	1.00052
0.576	-0.301		13	0.999149	1.00036	0.996499		13	1.0018	1.00169	1.01252
0.624	-0.283		14	1.00092	0.999316	0.998859		14	1.001	0.997911	1.00052
0.672	-0.322		15	0.998175	1.00064	0.999291		15	1.00286	0.999577	1.00298
0.72	-0.324		16	0.999551	1.0026	1.00055		16	1.00222	0.998747	1.00256
0.768	-0.333		17	0.998555	0.999003	0.993365		17	1.00115	1.00034	0.999328
0.816	-0.324		18	0.999011	1.00043	0.998349		18	0.99889	1.00007	1.00074
0.864	-0.345		19	1.0023	1.00005	0.996614		19	1.00178	1.00118	1.00008
0.912	-0.35		20	0.99951	0.998427	1.00311		20	1.00144	1.00133	0.998674
0.96	-0.332		21	0.999395	1.0014	0.996676		21	1.00083	1.00131	0.998092
1.008	-0.348		22	1.00112	1.00032	0.99461		22	1.00022	0.999945	0.998349
1.056	-0.362		23	0.999354	0.999677	0.998539		23	1.00131	0.998784	1.00137
1.104	-0.366		24	1.00183	0.998385	0.999127		24	0.99995	0.999057	0.999282
1.152	-0.349		25	1.00132	1.00141	0.99876		25	0.999147	0.997106	0.997386
1.2	-0.342		26	1.00194	0.997145	0.997168		26	1.00129	0.999427	1.00041
1.248	-0.336		27	1.00173	0.997504	0.996507		27	1.00139	0.998301	0.99804
1.296	-0.382		28	1.00092	1.00211	0.996577		28	1.00057	0.998268	0.997952
1.344	-0.352		29	1.00219	1.00116	1.00046		29	1.00011	0.999427	1.00391
1.392	-0.377		30	1.00145	1.00052	1.01115		30	0.999867	0.999417	0.999382
1.44	-0.396		31	0.997966	1.00105	0.999951		31	0.999883	0.997438	1.00041
1.488	-0.364		32	1.00162	1.0008	0.998812		32	0.997869	0.998783	0.997805
1.536	-0.356		33	0.999677	0.997648	1.0029		33	0.997417	1.00016	0.99798
1.584	-0.374		34	0.998997	1.00017	0.998714		34	0.998995	0.998799	0.998315
1.632	-0.407		35	0.999282	0.999075	1.00167		35	0.998538	0.999014	0.996913
1.68	-0.401		36	0.998472	0.999356	0.998592		36	1.00022	0.9986	0.998722
1.728	-0.395		37	0.999646	1.00008	0.998743		37	0.997801	1.0006	1.00014
1.776	-0.427		38	0.997779	0.999086	0.997766		38	0.99589	0.999469	0.997955
1.824	-0.435		39	1.00043	0.999934	0.998884		39	0.999699	0.998894	0.99692
1.872	-0.411		40	1.00116	1.00048	1.003		40	0.99601	0.999991	0.99716
1.92	-0.431		41	0.998577	0.999535	0.998793		41	0.998556	0.998224	1.0009
1.968	-0.41		42	0.999784	1.00073	0.999825		42	0.996391	1.00036	0.998125
2.016	-0.42		43	1.00121	0.999536	1.01023		43	0.997695	0.999597	1.0103
2.064	-0.411		44	1.0011	1.00305	1.00037		44	0.996112	0.997613	0.995694
2.112	-0.415		45	1.00141	0.99991	1.00488		45	0.99856	0.999502	0.998892
2.16	-0.414		46	0.999275	0.998029	0.99751		46	0.996126	0.998793	0.995474
2.208	-0.42		47	0.997643	0.998884	1.00604		47	0.997073	0.998554	0.996146
2.256	-0.434		48	1.00031	0.998709	0.999338		48	0.99691	0.9977	0.995627
2.304	-0.425		49	0.999126	1.00013	1.00025		49	0.997291	0.998287	0.995851
2.352	-0.436		50	1.00116	0.998581	1.01052		50	0.996356	0.998437	1.00319
2.4	-0.414		51	0.999805	0.997842	0.983283		51	0.991643	0.99503	0.992447
2.448	-0.435		52	0.999887	0.959757	0.930653		52	0.969319	0.962207	0.973814
2.496	-0.444		53	0.994757	0.872646	0.895004		53	0.942944	0.927952	0.929995
2.544	-0.429		54	0.969625	0.792302	0.85764		54	0.913695	0.888849	0.889624
2.592	-0.46		55	0.929044	0.734252	0.813069		55	0.886279	0.855961	0.862269
2.64	-0.451		56	0.879678	0.688246	0.787987		56	0.86602	0.827613	0.834502
2.688	-0.421		57	0.853308	0.630262	0.751569		57	0.848459	0.807099	0.815266
2.736	-0.411		58	0.799374	0.586294	0.720108		58	0.828473	0.787269	0.798204
2.784	-0.428		59	0.772953	0.552233	0.696915		59	0.815622	0.771534	0.778803
2.832	-0.433		60	0.741888	0.505677	0.673403		60	0.802778	0.754461	0.771662
2.88	-0.415		61	0.712697	0.470029	0.658265		61	0.792088	0.744533	0.761856
2.928	-0.439		62	0.686602	0.44348	0.632367		62	0.783107	0.731043	0.753483
2.976	-0.44		63	0.665822	0.411108	0.611489		63	0.775565	0.721951	0.750127
3.024	-0.451		64	0.644894	0.384189	0.594554		64	0.76924	0.710361	0.736538
3.072	-0.427		65	0.625373	0.36499	0.578681		65	0.760183	0.702341	0.733765
3.12	-0.406		66	0.610725	0.344387	0.570681		66	0.757356	0.694303	0.728288
3.168	-0.409		67	0.595573	0.326194	0.548418		67	0.751316	0.687287	0.726245
3.216	-0.436		68	0.582239	0.306594	0.536536		68	0.745126	0.678933	0.722828
3.264	-0.427		69	0.570824	0.292189	0.521541		69	0.74274	0.671899	0.723927
3.312	-0.42		70	0.559978	0.277014	0.512444		70	0.738993	0.666621	0.715363
3.36	-0.429		71	0.549311	0.2636	0.498923		71	0.734321	0.659808	0.712967
3.408	-0.413		72	0.538935	0.255753	0.49085		72	0.733398	0.655294	0.710993
3.456	-0.413		73	0.533208	0.242727	0.481968		73	0.728374	0.648219	0.710289
3.504	-0.416		74	0.523739	0.234107	0.469531		74	0.726832	0.646746	0.707973
3.552	-0.418		75	0.519952	0.223462	0.469594		75	0.7227	0.640045	0.704149
3.6	-0.382		76	0.512863	0.214097	0.455812		76	0.723913	0.635662	0.701884
3.648	-0.405		77	0.508249	0.206958	0.447227		77	0.719403	0.631	0.703686
3.696	-0.424		78	0.501207	0.200469	0.440273		78	0.718922	0.630208	0.705224
3.744	-0.42		79	0.498759	0.195634	0.43401		79	0.718924	0.624604	0.702735
3.792	-0.414		80	0.496211	0.188142	0.426331		80	0.713429	0.620695	0.714001
3.84	-0.434		81	0.491541	0.18189	0.427798		81	0.714349	0.617531	0.698614
3.888	-0.406		82	0.487573	0.177146	0.413767		82	0.713304	0.61353	0.706305
3.936	-0.423		83	0.486514	0.171626	0.409787		83	0.710924	0.60906	0.697255
3.984	-0.414		84	0.481941	0.167088	0.404644		84	0.712427	0.608041	0.698538
4.032	-0.428		85	0.481004	0.162946	0.400792		85	0.709953	0.604215	0.696641
4.08	-0.435		86	0.479897	0.159286	0.393325		86	0.710761	0.601851	0.697047
4.128	-0.413		87	0.477399	0.15619	0.389196		87	0.70989	0.599708	0.695785
4.176	-0.411		88	0.475952	0.153324	0.38988		88	0.707388	0.598204	0.698021
4.224	-0.419		89	0.475258	0.148718	0.380851		89	0.707572	0.594853	0.691971
4.272	-0.431		90	0.47403	0.147324	0.376492		90	0.707861	0.590128	0.695124
4.32	-0.443		91	0.472492	0.144606	0.373146		91	0.706276	0.590211	0.692439
4.368	-0.419		92	0.470563	0.14255	0.369191		92	0.706061	0.589217	0.693475
4.416	-0.438		93	0.467838	0.140265	0.364797		93	0.705478	0.584858	0.690651
4.464	-0.432		94	0.470227	0.140575	0.363861		94	0.70547	0.583901	0.689283
4.512	-0.424		95	0.468071	0.13602	0.358931		95	0.704584	0.583003	0.691607
4.56	-0.397		96	0.467887	0.134903	0.358135		96	0.703167	0.58059	0.69127
4.608	-0.412		97	0.467718	0.131985	0.351379		97	0.704606	0.579	0.688753
4.656	-0.386		98	0.468272	0.132078	0.347556		98	0.701543	0.576712	0.690211
4.704	-0.413		99	0.465733	0.129611	0.342993		99	0.702971	0.574729	0.689565
4.752	-0.401		100	0.465191	0.129062	0.341265		100	0.703189	0.572137	0.688779
4.8	-0.43		101	0.465254	0.127032	0.339517		101	0.70047	0.571309	0.689222
4.848	-0.408		102	0.463956	0.126704	0.335672		102	0.699976	0.570326	0.688717
4.896	-0.391		103	0.463871	0.126085	0.333718		103	0.700963	0.569766	0.686936
4.944	-0.388		104	0.461135	0.122762	0.3306		104	0.701525	0.567935	0.688232
4.992	-0.418		105	0.463572	0.123399	0.331583		105	0.700305	0.565705	0.688374
5.04	-0.396		106	0.463564	0.122949	0.329432		106	0.698184	0.56595	0.687889
5.088	-0.406		107	0.46227	0.120194	0.324148		107	0.700646	0.563254	0.68877
5.136	-0.416		108	0.462766	0.120396	0.322657		108	0.700641	0.562323	0.687115
5.184	-0.41		109	0.460467	0.119264	0.318306		109	0.698572	0.563035	0.686851
5.232	-0.419		110	0.461262	0.119381	0.31434		110	0.697977	0.560221	0.685974
5.28	-0.417		111	0.461538	0.119145	0.313694		111	0.699461	0.558678	0.691026
5.328	-0.415		112	0.460961	0.117288	0.309587		112	0.698018	0.557604	0.68288
5.376	-0.444		113	0.461266	0.117225	0.307964		113	0.695908	0.557132	0.690111
5.424	-0.427		114	0.460657	0.116769	0.308033		114	0.697359	0.555327	0.686098
5.472	-0.437		115	0.460227	0.115732	0.304182		115	0.697028	0.555748	0.683846
5.52	-0.433		116	0.462038	0.115855	0.301204		116	0.697904	0.553352	0.684532
5.568	-0.427		117	0.460424	0.115321	0.29957		117	0.697934	0.551989	0.682004
5.616	-0.418		118	0.460454	0.11401	0.298986		118	0.697625	0.552275	0.682161
5.664	-0.411		119	0.457912	0.11443	0.296099		119	0.696663	0.550559	0.687868
5.712	-0.428		120	0.458235	0.113637	0.294745		120	0.696482	0.55025	0.68201
5.76	-0.427		121	0.459666	0.113883	0.290498		121	0.698346	0.548139	0.684104
5.808	-0.419		122	0.459275	0.114088	0.294893		122	0.697383	0.547752	0.684242
5.856	-0.425		123	0.459267	0.113198	0.288633		123	0.696338	0.547678	0.681941
5.904	-0.425		124	0.457143	0.112686	0.2873		124	0.696824	0.548302	0.684399
5.952	-0.392		125	0.458736	0.113033	0.285953		125	0.694451	0.548069	0.679236
6.001	-0.425		126	0.457477	0.111715	0.28308		126	0.696403	0.545206	0.679745
6.049	-0.416		127	0.458128	0.112043	0.282735		127	0.695686	0.545434	0.678964
6.097	-0.405		128	0.458736	0.11161	0.284392		128	0.696505	0.544886	0.678089
6.145	-0.419		129	0.457652	0.111584	0.277787		129	0.69472	0.543592	0.685654
6.193	-0.406		130	0.457879	0.11108	0.276318		130	0.694369	0.542053	0.684073
6.241	-0.394		131	0.45789	0.111112	0.274628		131	0.69408	0.543104	0.680029
6.289	-0.381		132	0.456606	0.110507	0.273372		132	0.696354	0.541936	0.681426
6.337	-0.407		133	0.456177	0.110709	0.272384		133	0.695207	0.540924	0.677145
6.385	-0.393		134	0.458727	0.110514	0.271617		134	0.694465	0.540319	0.680802
6.433	-0.372		135	0.456922	0.110514	0.267502		135	0.694914	0.541208	0.679026
6.481	-0.391		136	0.455972	0.110895	0.268686		136	0.694246	0.537687	0.678174
6.529	-0.363		137	0.45705	0.109565	0.267693		137	0.692917	0.538569	0.681341
6.577	-0.384		138	0.456207	0.109494	0.264955		138	0.692368	0.537847	0.68487
6.625	-0.39		139	0.456511	0.11005	0.264227		139	0.691948	0.537889	0.675697
6.673	-0.374		140	0.456273	0.110208	0.260707		140	0.692183	0.534854	0.678988
6.721	-0.395		141	0.455856	0.110309	0.261567		141	0.691891	0.536383	0.680147
6.769	-0.361		142	0.455525	0.109438	0.260344		142	0.693275	0.535101	0.680088
6.817	-0.37		143	0.456278	0.109268	0.257668		143	0.691397	0.53568	0.678263
6.865	-0.344		144	0.455749	0.109994	0.256938		144	0.690392	0.535424	0.675252
6.913	-0.363		145	0.45769	0.109032	0.256422		145	0.69048	0.534469	0.680768
6.961	-0.37		146	0.455309	0.108499	0.25504		146	0.695566	0.534915	0.675994
7.009	-0.316		147	0.456891	0.10883	0.254504		147	0.691826	0.532805	0.680154
7.057	-0.299		148	0.454428	0.108829	0.252727		148	0.688487	0.533159	0.676796
7.105	-0.292		149	0.455843	0.109998	0.254508		149	0.691176	0.534163	0.676285
7.153	-0.282		150	0.457253	0.108675	0.252524		150	0.691351	0.533342	0.676208
7.201	-0.264		151	0.456161	0.108827	0.249562		151	0.690862	0.533683	0.674346
7.249	-0.234		152	0.455468	0.10846	0.24919		152	0.689412	0.532103	0.677128
7.297	-0.169		153	0.456896	0.108235	0.247668		153	0.691781	0.531463	0.675803
7.345	-0.149		154	0.454627	0.108766	0.245904		154	0.691924	0.52936	0.679164
7.393	-0.094		155	0.456009	0.109254	0.245794		155	0.690422	0.530292	0.683496
7.441	-0.071		156	0.455887	0.108623	0.244716		156	0.690327	0.529377	0.674859
7.489	-0.018		157	0.454528	0.109142	0.243561		157	0.69131	0.530639	0.677974
7.537	0.031		158	0.455295	0.108294	0.242771		158	0.688335	0.527591	0.675396
7.585	0.036		159	0.455037	0.109256	0.242265		159	0.689539	0.528561	0.67588
7.633	0.064		160	0.455957	0.108161	0.240492		160	0.688809	0.528122	0.674151
7.681	0.073		161	0.454534	0.109032	0.242829		161	0.689091	0.529183	0.67554
7.729	0.091		162	0.454929	0.10769	0.23871		162	0.69095	0.527514	0.677629
7.777	0.072		163	0.454523	0.107202	0.244973		163	0.688021	0.529061	0.673445
7.825	0.065		164	0.453997	0.108527	0.236841		164	0.688285	0.526198	0.670677
7.873	0.068		165	0.456243	0.108213	0.236773		165	0.689061	0.526331	0.674764
7.921	0.071		166	0.454635	0.108338	0.23648		166	0.688572	0.526274	0.671776
7.969	0.099		167	0.453967	0.107956	0.237337		167	0.687801	0.526372	0.675975
8.017	0.058		168	0.455687	0.10815	0.232314		168	0.687824	0.525382	0.673375
8.065	0.097		169	0.455687	0.108836	0.23583		169	0.689003	0.527296	0.671979
8.113	0.075		170	0.455701	0.108413	0.23205		170	0.68737	0.524026	0.675557
8.161	0.076		171	0.456064	0.108755	0.231519		171	0.687329	0.525377	0.672291
8.209	0.084		172	0.454451	0.108161	0.228218		172	0.688858	0.524106	0.673778
8.257	0.114		173	0.453661	0.107951	0.23538		173	0.689208	0.525464	0.671438
8.305	0.111		174	0.455333	0.10717	0.22976		174	0.686138	0.52407	0.674279
8.353	0.122		175	0.454154	0.107826	0.228568		175	0.687356	0.524025	0.671362
8.401	0.167		176	0.454419	0.107262	0.226987		176	0.688825	0.523595	0.670968
8.449	0.167		177	0.454441	0.107669	0.22545		177	0.686532	0.522068	0.672645
8.497	0.19		178	0.454888	0.108465	0.227353		178	0.687488	0.522522	0.669495
8.545	0.19		179	0.453913	0.108082	0.226535		179	0.688698	0.522223	0.673055
8.593	0.2		180	0.453009	0.108584	0.225103		180	0.687371	0.52249	0.683189
8.641	0.234		181	0.453797	0.108043	0.22445		181	0.686401	0.521309	0.67949
8.689	0.239		182	0.453549	0.107518	0.229144		182	0.686242	0.522598	0.673146
8.737	0.285		183	0.454342	0.107309	0.222448		183	0.685849	0.520865	0.669964
8.785	0.303		184	0.453225	0.108235	0.223259		184	0.687141	0.519329	0.670639
8.833	0.333		185	0.452998	0.107374	0.225704		185	0.686098	0.521347	0.671712
8.881	0.377		186	0.453934	0.108305	0.221897		186	0.684844	0.519421	0.668401
8.929	0.359		187	0.452737	0.107867	0.222471		187	0.686619	0.521039	0.668106
8.977	0.388		188	0.452809	0.108091	0.220719		188	0.685212	0.519514	0.671114
9.025	0.397		189	0.453282	0.108186	0.218703		189	0.68604	0.519474	0.669027
9.073	0.464		190	0.45343	0.107886	0.220133		190	0.685554	0.521371	0.672607
9.121	0.437		191	0.452924	0.108006	0.218653		191	0.685216	0.520293	0.669063
9.169	0.518		192	0.453524	0.107844	0.21963		192	0.687442	0.519927	0.66993
9.217	0.526		193	0.455292	0.107259	0.217638		193	0.687785	0.519148	0.668607
9.265	0.577		194	0.453162	0.108305	0.218081		194	0.685301	0.519761	0.674645
9.313	0.582		195	0.452817	0.107477	0.216345		195	0.684611	0.517737	0.668131
9.361	0.631		196	0.454901	0.108305	0.216591		196	0.683563	0.518401	0.66888
9.409	0.675		197	0.453227	0.108231	0.216228		197	0.683773	0.519347	0.667959
9.457	0.706		198	0.45409	0.106721	0.21583		198	0.686204	0.518571	0.667141
9.505	0.741		199	0.452995	0.106777	0.214511		199	0.685207	0.517901	0.669913
9.553	0.782		200	0.453578	0.108173	0.213867		200	0.684033	0.517215	0.679106
9.601	0.799		201	0.452064	0.107684	0.215735		201	0.683962	0.518024	0.669273
9.649	0.828		202	0.452477	0.107666	0.214054		202	0.686078	0.516749	0.668377
9.697	0.877		203	0.453203	0.107865	0.213464		203	0.684677	0.515801	0.672694
9.745	0.906		204	0.453611	0.107868	0.212485		204	0.683334	0.516467	0.663726
9.793	0.912		205	0.453126	0.107614	0.212277		205	0.682505	0.518217	0.668269
9.841	0.947		206	0.45219	0.108102	0.212133		206	0.683213	0.517521	0.66702
9.889	0.999		207	0.453545	0.106568	0.210832		207	0.683536	0.516341	0.667523
9.937	1.065		208	0.452362	0.107689	0.211592		208	0.685183	0.517291	0.667075
9.985	1.093		209	0.452409	0.106483	0.211904		209	0.684782	0.516422	0.668832
10.033	1.138		210	0.452209	0.10728	0.210156		210	0.684991	0.51587	0.667196
10.081	1.146		211	0.453009	0.10778	0.209936		211	0.683606	0.516153	0.666761
10.129	1.225		212	0.453693	0.107899	0.213797		212	0.68341	0.515531	0.668511
10.177	1.243		213	0.452365	0.106859	0.213751		213	0.684716	0.514512	0.665971
10.225	1.296		214	0.452464	0.106914	0.208816		214	0.684128	0.515663	0.666498
10.273	1.33		215	0.453416	0.107711	0.208291		215	0.682916	0.514742	0.672001
10.321	1.352		216	0.451924	0.106935	0.210405		216	0.682746	0.51617	0.664692
10.369	1.403		217	0.450981	0.107092	0.208203		217	0.681734	0.513568	0.664301
10.417	1.43		218	0.451388	0.106635	0.208072		218	0.683027	0.515316	0.665626
10.465	1.482		219	0.451445	0.107128	0.208559		219	0.683483	0.514653	0.664929
10.513	1.524		220	0.452589	0.107979	0.208205		220	0.683104	0.515337	0.665241
10.561	1.581		221	0.451486	0.1069	0.206674		221	0.682699	0.5142	0.664917
10.609	1.628		222	0.452929	0.107253	0.209355		222	0.683205	0.515227	0.670917
10.657	1.632		223	0.452018	0.106824	0.206667		223	0.682454	0.513943	0.663796
10.705	1.668		224	0.452023	0.106407	0.207188		224	0.682095	0.512417	0.663784
10.753	1.709		225	0.453119	0.107306	0.205893		225	0.682849	0.514179	0.665651
10.801	1.74		226	0.452118	0.106683	0.206328		226	0.682412	0.51379	0.664221
10.849	1.789		227	0.452081	0.106492	0.206319		227	0.683453	0.512053	0.670465
10.897	1.84		228	0.450856	0.106763	0.205043		228	0.683375	0.51619	0.664891
10.945	1.865		229	0.451916	0.107183	0.203934		229	0.680587	0.511959	0.673025
10.993	1.912		230	0.451434	0.106644	0.204995		230	0.682503	0.515012	0.670005
11.041	1.915		231	0.452305	0.107408	0.203744		231	0.681817	0.512534	0.665099
11.089	1.96		232	0.4532	0.106966	0.203397		232	0.681177	0.51177	0.670011
11.137	2.001		233	0.453164	0.106638	0.204137		233	0.681697	0.513339	0.66491
11.185	2.066		234	0.453778	0.105724	0.205124		234	0.681677	0.511696	0.664301
11.233	2.101		235	0.450677	0.106996	0.203173		235	0.681189	0.513055	0.660695
11.281	2.149		236	0.451366	0.106815	0.203673		236	0.681864	0.51239	0.663885
11.329	2.238		237	0.452445	0.107123	0.205869		237	0.681423	0.511647	0.662652
11.377	2.211		238	0.45154	0.107085	0.202062		238	0.683847	0.512457	0.661863
11.425	2.282		239	0.451995	0.106632	0.204221		239	0.682055	0.510939	0.662124
11.473	2.337		240	0.451193	0.106941	0.200808		240	0.681808	0.512447	0.667489
11.521	2.357		241	0.451114	0.107584	0.201347		241	0.682153	0.512284	0.665182
11.569	2.424		242	0.451445	0.107096	0.201148		242	0.68	0.511397	0.662447
11.617	2.496		243	0.452444	0.107416	0.200151		243	0.681284	0.512816	0.662098
11.665	2.534		244	0.45125	0.107041	0.200796		244	0.680649	0.510605	0.662011
11.713	2.601		245	0.451614	0.106625	0.200923		245	0.681158	0.510857	0.660252
11.761	2.669		246	0.451771	0.106183	0.201276		246	0.67921	0.512019	0.6597
11.809	2.743		247	0.452486	0.106592	0.200516		247	0.681592	0.510817	0.659095
11.857	2.768		248	0.450702	0.106465	0.199637		248	0.681838	0.511918	0.661069
11.905	2.846		249	0.451822	0.106664	0.201458		249	0.680571	0.511216	0.685149
11.953	2.893		250	0.452837	0.107277	0.200136		250	0.68028	0.509793	0.661158
12.001	2.974		251	0.450418	0.106753	0.199536		251	0.682099	0.512157	0.660685
12.049	3.085		252	0.450984	0.107042	0.202114		252	0.681063	0.511606	0.659611
12.097	3.134		253	0.450003	0.107323	0.197794		253	0.678432	0.50873	0.662179
12.145	3.233		254	0.451392	0.106669	0.199248		254	0.680079	0.511063	0.666209
12.193	3.316		255	0.451911	0.106767	0.198917		255	0.679553	0.510431	0.662149
12.241	3.4		256	0.450927	0.106237	0.19854		256	0.678873	0.511404	0.663622
12.289	3.457		257	0.450946	0.107221	0.199669		257	0.679731	0.511159	0.658721
12.337	3.563		258	0.451018	0.106959	0.198059		258	0.683311	0.511459	0.658076
12.385	3.654		259	0.452322	0.106706	0.197636		259	0.679595	0.509168	0.658838
12.433	3.755		260	0.451699	0.106002	0.199501		260	0.679737	0.509254	0.660012
12.481	3.827		261	0.451995	0.106807	0.199269		261	0.680606	0.509587	0.669723
12.529	3.945		262	0.450688	0.106572	0.197437		262	0.678953	0.50996	0.659035
12.577	4.068		263	0.452189	0.106817	0.19839		263	0.678531	0.507289	0.65911
12.625	4.168		264	0.451176	0.106301	0.199132		264	0.677367	0.50883	0.66324
12.673	4.286		265	0.449626	0.106376	0.198361		265	0.68103	0.509594	0.661767
12.721	4.414		266	0.452428	0.106283	0.196667		266	0.680988	0.510138	0.658156
12.769	4.521		267	0.450327	0.106625	0.19618		267	0.678479	0.508227	0.660819
12.817	4.673		268	0.450707	0.106218	0.197269		268	0.680731	0.508516	0.657995
12.865	4.79		269	0.450933	0.105845	0.196484		269	0.678868	0.508153	0.659301
12.913	4.927		270	0.451225	0.105915	0.198403		270	0.677369	0.508437	0.660744
12.961	5.053		271	0.451456	0.105871	0.197052		271	0.679437	0.507842	0.659409
13.009	5.223		272	0.449587	0.106658	0.195399		272	0.67916	0.506978	0.663244
13.057	5.33		273	0.450973	0.106557	0.197786		273	0.677889	0.508891	0.658592
13.105	5.488		274	0.451316	0.106357	0.195963		274	0.678731	0.509869	0.660171
13.153	5.647		275	0.450066	0.105757	0.19651		275	0.678506	0.508395	0.6569
13.201	5.78		276	0.450626	0.106738	0.195063		276	0.67942	0.508948	0.657704
13.249	5.92		277	0.449569	0.106213	0.194744		277	0.679584	0.508572	0.658309
13.297	6.032		278	0.451207	0.106496	0.193931		278	0.677889	0.506716	0.66406
13.345	6.191		279	0.449785	0.105812	0.195208		279	0.678955	0.508307	0.65946
13.393	6.324		280	0.451198	0.106154	0.194262		280	0.680093	0.507121	0.658676
13.441	6.414		281	0.4495	0.105913	0.195709		281	0.676056	0.507862	0.658507
13.489	6.544		282	0.449899	0.105504	0.194294		282	0.677102	0.507388	0.657753
13.537	6.643		283	0.449919	0.106248	0.193963		283	0.679209	0.508549	0.65726
13.585	6.755		284	0.452614	0.106038	0.19443		284	0.681872	0.506935	0.65818
13.633	6.864		285	0.450562	0.105912	0.193542		285	0.678545	0.506996	0.658033
13.681	6.967		286	0.450086	0.105826	0.194735		286	0.677476	0.507877	0.663936
13.729	7.099		287	0.448236	0.105681	0.196837		287	0.677526	0.507341	0.657585
13.777	7.172		288	0.450001	0.10608	0.193234		288	0.677728	0.507124	0.655481
13.825	7.265		289	0.449095	0.106311	0.19452		289	0.677468	0.506609	0.656984
13.873	7.351		290	0.451551	0.105769	0.195965		290	0.679534	0.506721	0.657887
13.921	7.438		291	0.448656	0.105144	0.192644		291	0.676976	0.50603	0.654914
13.969	7.523		292	0.450066	0.10529	0.196823		292	0.677411	0.505866	0.663327
14.017	7.6		293	0.449831	0.106062	0.193199		293	0.678711	0.505741	0.657585
14.065	7.671		294	0.450332	0.10525	0.194799		294	0.678483	0.507325	0.659965
14.113	7.729		295	0.45136	0.106462	0.192973		295	0.67886	0.508165	0.656056
14.161	7.806		296	0.450536	0.106145	0.195322		296	0.677826	0.506701	0.656039
14.209	7.868		297	0.449455	0.105739	0.192851		297	0.67619	0.50658	0.655848
14.257	7.95		298	0.449236	0.105388	0.192454		298	0.679229	0.50632	0.658645
14.305	8.028		299	0.448211	0.106339	0.192808		299	0.678353	0.504339	0.655876
14.353	8.075		300	0.44939	0.105264	0.192955		300	0.675455	0.505093	0.655209
14.401	8.118		301	0.450187	0.106118	0.191831		301	0.677301	0.506015	0.654508
14.449	8.212		302	0.450519	0.106062	0.192787		302	0.678403	0.506179	0.661001
14.497	8.282		303	0.44845	0.106127	0.191943		303	0.678455	0.50555	0.655254
14.545	8.365		304	0.450253	0.105888	0.192071		304	0.676932	0.504406	0.654438
14.593	8.447		305	0.449363	0.106266	0.19242		305	0.677703	0.505472	0.653156
14.641	8.616		306	0.448906	0.105554	0.191193		306	0.677009	0.503869	0.654596
14.689	8.897		307	0.449851	0.105841	0.193249		307	0.676505	0.50548	0.654922
14.737	9.232		308	0.450163	0.105435	0.192013		308	0.676201	0.505516	0.653854
14.785	9.813		309	0.448689	0.105169	0.193464		309	0.676721	0.506199	0.654192
14.833	10.612		310	0.448814	0.104611	0.192246		310	0.676374	0.504927	0.652077
14.881	11.6		311	0.44893	0.105559	0.192089		311	0.676503	0.505869	0.654634
14.929	13.135		312	0.446932	0.105987	0.190966		312	0.676385	0.505812	0.654447
14.977	14.894		313	0.450026	0.1048	0.194255		313	0.676685	0.506578	0.653502
15.025	16.972		314	0.450144	0.104761	0.192135		314	0.677804	0.504511	0.65227
15.073	19.444		315	0.449045	0.105912	0.191355		315	0.67896	0.505818	0.655475
15.121	22.23		316	0.448637	0.105149	0.191294		316	0.677504	0.504781	0.654447
15.169	24.871		317	0.447516	0.105439	0.191761		317	0.675747	0.504478	0.655041
15.217	27.807		318	0.447677	0.105461	0.190647		318	0.675866	0.505069	0.655022
15.265	30.547		319	0.449654	0.10526	0.191025		319	0.673592	0.504745	0.65749
15.313	32.997		320	0.447855	0.10563	0.193899		320	0.67659	0.504942	0.65502
15.361	35.195		321	0.448995	0.105641	0.190986		321	0.674998	0.507074	0.653264
15.409	36.711		322	0.448946	0.10509	0.189983		322	0.676215	0.505859	0.659585
15.457	37.976		323	0.447326	0.104779	0.19037		323	0.674178	0.50599	0.653325
15.505	38.625		324	0.4478	0.10511	0.189579		324	0.674719	0.505974	0.665952
15.553	38.878		325	0.448763	0.105617	0.189708		325	0.676874	0.505874	0.654937
15.601	38.698		326	0.449442	0.105831	0.190579		326	0.675255	0.506178	0.653406
15.649	38.146		327	0.449332	0.104879	0.190293		327	0.675819	0.503764	0.651645
15.697	37.229		328	0.449037	0.10488	0.189604		328	0.675576	0.504423	0.653763
15.745	36.044		329	0.448107	0.105033	0.188866		329	0.67539	0.505126	0.652493
15.793	34.692		330	0.447459	0.105224	0.189181		330	0.673817	0.504666	0.653158
15.841	33.131		331	0.447955	0.105328	0.189498		331	0.674356	0.504437	0.650069
15.889	31.527		332	0.446904	0.10462	0.189815		332	0.673803	0.50396	0.654115
15.937	29.753		333	0.447817	0.10557	0.188773		333	0.672057	0.502165	0.652017
15.985	28.036		334	0.447656	0.105192	0.18958		334	0.674963	0.503758	0.651851
16.033	26.239		335	0.448042	0.10515	0.188787		335	0.676311	0.505331	0.653379
16.081	24.463		336	0.448066	0.105557	0.189668		336	0.675058	0.503911	0.650407
16.129	22.819		337	0.446948	0.104637	0.189239		337	0.673228	0.503415	0.657878
16.177	21.154		338	0.448094	0.104668	0.189747		338	0.674514	0.503995	0.65149
16.225	19.616		339	0.446979	0.10482	0.190529		339	0.673653	0.503808	0.652501
16.273	18.172		340	0.448129	0.105339	0.188528		340	0.674091	0.505048	0.656674
16.321	16.784		341	0.44799	0.104701	0.188839		341	0.675189	0.50337	0.657912
16.369	15.557		342	0.44914	0.105481	0.188823		342	0.674739	0.503559	0.652402
16.417	14.383		343	0.446293	0.105485	0.18774		343	0.677072	0.502607	0.650902
16.465	13.369		344	0.447765	0.105414	0.189421		344	0.67479	0.503306	0.650775
16.513	12.416		345	0.447601	0.104131	0.188378		345	0.674296	0.504033	0.649989
16.561	11.559		346	0.447356	0.104926	0.18706		346	0.673196	0.50403	0.651359
16.609	10.838		347	0.446756	0.105759	0.188548		347	0.674356	0.502957	0.653349
16.657	10.088		348	0.447666	0.105759	0.188048		348	0.674968	0.502253	0.65066
16.705	9.51		349	0.446956	0.105097	0.190123		349	0.674697	0.503549	0.650692
16.753	8.916		350	0.447615	0.104843	0.188055		350	0.674432	0.502979	0.654761
16.801	8.391		351	0.44565	0.105232	0.189489		351	0.675509	0.504208	0.648557
16.849	7.947		352	0.446715	0.104306	0.18882		352	0.673414	0.50291	0.649725
16.897	7.499		353	0.447368	0.104659	0.188086		353	0.67554	0.503031	0.649039
16.945	7.093		354	0.448311	0.104173	0.188385		354	0.672701	0.503548	0.649642
16.993	6.759		355	0.446767	0.104808	0.189145		355	0.673978	0.503829	0.650367
17.041	6.369		356	0.447012	0.105575	0.187003		356	0.674905	0.50373	0.650524
17.089	6.096		357	0.447157	0.105043	0.189611		357	0.673767	0.502728	0.651601
17.137	5.845		358	0.445688	0.105078	0.18749		358	0.674919	0.503442	0.654765
17.185	5.622		359	0.448284	0.105564	0.188879		359	0.674147	0.501876	0.651166
17.233	5.418		360	0.446743	0.104473	0.187796		360	0.674393	0.503186	0.651104
17.281	5.255		361	0.44609	0.10519	0.186468		361	0.671582	0.50185	0.648126
17.329	5.074		362	0.446519	0.104538	0.187076		362	0.672687	0.503222	0.648812
17.377	4.866		363	0.446798	0.104422	0.187252		363	0.672392	0.502085	0.649963
17.425	4.768		364	0.447296	0.104773	0.187758		364	0.673278	0.502703	0.650467
17.473	4.64		365	0.445962	0.105079	0.186615		365	0.672362	0.503208	0.65144
17.521	4.523		366	0.446475	0.104123	0.187382		366	0.674457	0.501456	0.659059
17.569	4.447		367	0.445918	0.104162	0.187538		367	0.671567	0.501372	0.656812
17.617	4.347		368	0.446582	0.104131	0.186761		368	0.671857	0.50161	0.651204
17.665	4.321		369	0.445954	0.104761	0.188648		369	0.673147	0.503376	0.650003
17.713	4.247		370	0.446247	0.104551	0.186554		370	0.672247	0.502037	0.650422
17.761	4.17		371	0.444522	0.104445	0.187982		371	0.673223	0.502111	0.659916
17.809	4.149		372	0.444973	0.103878	0.187339		372	0.672314	0.501327	0.651367
17.857	4.085		373	0.446526	0.104498	0.186677		373	0.671499	0.501601	0.650981
17.905	4.039		374	0.447374	0.104202	0.186117		374	0.671656	0.5016	0.651012
17.954	4.024		375	0.446179	0.104422	0.186198		375	0.673608	0.501911	0.649957
18.002	3.976		376	0.447105	0.104316	0.186858		376	0.671066	0.500965	0.660247
18.05	3.997		377	0.445188	0.103796	0.186919		377	0.671445	0.501742	0.651743
18.098	3.974		378	0.446145	0.104594	0.186223		378	0.67131	0.500586	0.653058
18.146	3.961		379	0.445657	0.103265	0.185988		379	0.671516	0.501396	0.649914
18.194	3.954		380	0.445295	0.104444	0.186541		380	0.669531	0.501678	0.659759
18.242	3.944		381	0.447047	0.104084	0.185527		381	0.67223	0.50194	0.652563
18.29	3.945		382	0.446479	0.104516	0.185886		382	0.67232	0.5027	0.65221
18.338	3.943		383	0.445847	0.104807	0.185362		383	0.672074	0.501591	0.651374
18.386	3.938		384	0.445935	0.103572	0.188585		384	0.673412	0.502462	0.652332
18.434	3.957		385	0.444981	0.1042	0.1848		385	0.669904	0.501805	0.649887
18.482	3.935		386	0.444172	0.103906	0.187586		386	0.671179	0.501882	0.656687
18.53	3.925		387	0.4458	0.104549	0.186407		387	0.671768	0.501196	0.650957
18.578	3.932		388	0.445027	0.104118	0.186885		388	0.671124	0.501598	0.650027
18.626	3.941		389	0.445569	0.1036	0.186346		389	0.672935	0.501404	0.650739
18.674	3.94		390	0.445847	0.103929	0.185466		390	0.671718	0.499894	0.650927
18.722	3.949		391	0.445219	0.103055	0.185213		391	0.67282	0.502488	0.650823
18.77	3.945		392	0.445317	0.103796	0.184934		392	0.671743	0.501332	0.651886
18.818	3.981		393	0.443415	0.103649	0.185425		393	0.670522	0.502203	0.650615
18.866	3.967		394	0.444981	0.104203	0.186003		394	0.670188	0.501929	0.650494
18.914	3.993		395	0.445524	0.103932	0.184834		395	0.672385	0.499016	0.651971
18.962	3.992		396	0.446266	0.104777	0.185199		396	0.670432	0.500843	0.651815
19.01	4.03		397	0.446378	0.104004	0.185646		397	0.671064	0.500669	0.656356
19.058	4.022		398	0.446557	0.103558	0.184138		398	0.671797	0.500014	0.658971
19.106	4.013		399	0.445016	0.10359	0.187343		399	0.671278	0.500647	0.6508
19.154	3.964		400	0.444748	0.103735	0.185192		400	0.6733	0.501872	0.652089
19.202	3.972
19.25	3.989
19.298	3.943
19.346	3.958
19.394	3.895
19.442	3.863
19.49	3.837
19.538	3.814
19.586	3.775
19.634	3.751
19.682	3.709
19.73	3.665
19.778	3.64
19.826	3.597
19.874	3.585
19.922	3.597
19.97	3.558
20.018	3.526
20.066	3.522
20.114	3.509
20.162	3.472
20.21	3.485
20.258	3.484
20.306	3.447
20.354	3.456
20.402	3.463
20.45	3.46
20.498	3.413
20.546	3.383
20.594	3.387
20.642	3.368
20.69	3.345
20.738	3.315
20.786	3.304
20.834	3.27
20.882	3.253
20.93	3.225
20.978	3.194
21.026	3.184
21.074	3.164
21.122	3.125
21.17	3.045
21.218	3.03
21.266	3.025
21.314	2.981
21.362	2.914
21.41	2.897
21.458	2.842
21.506	2.794
21.554	2.77
21.602	2.769
21.65	2.694
21.698	2.695
21.746	2.669
21.794	2.624
21.842	2.618
21.89	2.594
21.938	2.567
21.986	2.54
22.034	2.519
22.082	2.533
22.13	2.505
22.178	2.525
22.226	2.531
22.274	2.516
22.322	2.455
22.37	2.431
22.418	2.403
22.466	2.427
22.514	2.406
22.562	2.384
22.61	2.36
22.658	2.354
22.706	2.357
22.754	2.361
22.802	2.342
22.85	2.305
22.898	2.306
22.946	2.288
22.994	2.255
23.042	2.234
23.09	2.229
23.138	2.218
23.186	2.213
23.234	2.188
23.282	2.167
23.33	2.164
23.378	2.142
23.426	2.102
23.474	2.081
23.522	2.103
23.57	2.074
23.618	2.07
23.666	2.064
23.714	2.061
23.762	2.073
23.81	2.052
23.858	2.049
23.906	2.036
23.954	2.058
24.002	2.039
24.05	2.016
24.098	2.042
24.146	2.075
24.194	2.076
24.242	2.106
24.29	2.121
24.338	2.094
24.386	2.121
24.434	2.128
24.482	2.142
24.53	2.169
24.578	2.186
24.626	2.179
24.674	2.178
24.722	2.195
24.77	2.15
24.818	2.181
24.866	2.148
24.914	2.155
24.962	2.131
25.01	2.125
25.058	2.091
25.106	2.039
25.154	2.057
25.202	2.024
25.25	1.994
25.298	1.992
25.346	1.954
25.394	1.939
25.442	1.908
25.49	1.902
25.538	1.895
25.586	1.883
25.634	1.851
25.682	1.861
25.73	1.866
25.778	1.856
25.826	1.834
25.874	1.862
25.922	1.864
25.97	1.853
26.018	1.876
26.066	1.894
26.114	1.875
26.162	1.898
26.21	1.89
26.258	1.894
26.306	1.919
26.354	1.927
26.402	1.966
26.45	1.971
26.498	1.976
26.546	1.979
26.594	1.995
26.642	2.03
26.69	2.013
26.738	2.042
26.786	2.054
26.834	2.042
26.882	2.059
26.93	2.035
26.978	2.062
27.026	2.053
27.074	2.033
27.122	2.036
27.17	2.02
27.218	1.977
27.266	1.977
27.314	1.983
27.362	1.92
27.41	1.947
27.458	1.902
27.506	1.877
27.554	1.871
27.602	1.838
27.65	1.834
27.698	1.771
27.746	1.756
27.794	1.732
27.842	1.704
27.89	1.663
27.938	1.631
27.986	1.629
28.034	1.595
28.082	1.55
28.13	1.539
28.178	1.487
28.226	1.492
28.274	1.469
28.322	1.48
28.37	1.43
28.418	1.442
28.466	1.436
28.514	1.397
28.562	1.367
28.61	1.408
28.658	1.409
28.706	1.413
28.754	1.366
28.802	1.375
28.85	1.412
28.898	1.411
28.946	1.389
28.994	1.41
29.042	1.412
29.09	1.41
29.138	1.414
29.186	1.409
29.234	1.402
29.282	1.409
29.33	1.398
29.378	1.405
29.426	1.403
29.474	1.412
29.522	1.407
29.57	1.388
29.618	1.359
29.666	1.396
29.714	1.394
29.762	1.357
29.81	1.378
29.858	1.361
29.907	1.355
29.955	1.35
30.003	1.366
30.051	1.366
30.099	1.318
30.147	1.353
30.195	1.351
30.243	1.347
30.291	1.337
30.339	1.378
30.387	1.343
30.435	1.391
30.483	1.384
30.531	1.386
30.579	1.383
30.627	1.394
30.675	1.384
30.723	1.387
30.771	1.394
30.819	1.399
30.867	1.381
30.915	1.379
30.963	1.374
31.011	1.342
31.059	1.371
31.107	1.347
31.155	1.375
31.203	1.374
31.251	1.328
31.299	1.322
31.347	1.316
31.395	1.293
31.443	1.325
31.491	1.3
31.539	1.285
31.587	1.27
31.635	1.264
31.683	1.262
31.731	1.243
31.779	1.209
31.827	1.206
31.875	1.188
31.923	1.181
31.971	1.152
32.019	1.166
32.067	1.166
32.115	1.159
32.163	1.137
32.211	1.135
32.259	1.147
32.307	1.133
32.355	1.128
32.403	1.115
32.451	1.169
32.499	1.166
32.547	1.181
32.595	1.201
32.643	1.198
32.691	1.205
32.739	1.236
32.787	1.28
32.835	1.32
32.883	1.349
32.931	1.41
32.979	1.391
33.027	1.433
33.075	1.469
33.123	1.495
33.171	1.51
33.219	1.543
33.267	1.598
33.315	1.583
33.363	1.58
33.411	1.576
33.459	1.588
33.507	1.616
33.555	1.615
33.603	1.609
33.651	1.59
33.699	1.597
33.747	1.579
33.795	1.577
33.843	1.553
33.891	1.576
33.939	1.537
33.987	1.51
34.035	1.528
34.083	1.488
34.131	1.453
34.179	1.441
34.227	1.448
34.275	1.416
34.323	1.387
34.371	1.345
34.419	1.337
34.467	1.313
34.515	1.303
34.563	1.283
34.611	1.286
34.659	1.245
34.707	1.263
34.755	1.227
34.803	1.233
34.851	1.262
34.899	1.246
34.947	1.227
34.995	1.259
35.043	1.245
35.091	1.269
35.139	1.249
35.187	1.265
35.235	1.269
35.283	1.274
35.331	1.266
35.379	1.294
35.427	1.28
35.475	1.288
35.523	1.299
35.571	1.276
35.619	1.263
35.667	1.301
35.715	1.311
35.763	1.288
35.811	1.273
35.859	1.289
35.907	1.287
35.955	1.274
36.003	1.28
36.051	1.293
36.099	1.259
36.147	1.248
36.195	1.226
36.243	1.22
36.291	1.207
36.339	1.243
36.387	1.194
36.435	1.191
36.483	1.204
36.531	1.163
36.579	1.198
36.627	1.2
36.675	1.202
36.723	1.245
36.771	1.258
36.819	1.305
36.867	1.366
36.915	1.441
36.963	1.498
37.011	1.593
37.059	1.686
37.107	1.77
37.155	1.814
37.203	1.896
37.251	1.961
37.299	2.015
37.347	2.031
37.395	2.056
37.443	2.034
37.491	2.01
37.539	2.012
37.587	1.959
37.635	1.897
37.683	1.84
37.731	1.734
37.779	1.695
37.827	1.59
37.875	1.504
37.923	1.452
37.971	1.353
38.019	1.261
38.067	1.152
38.115	1.064
38.163	0.975
38.211	0.869
38.259	0.789
38.307	0.724
38.355	0.665
38.403	0.609
38.451	0.547
38.499	0.494
38.547	0.447
38.595	0.366
38.643	0.334
38.691	0.307
38.739	0.275
38.787	0.256
38.835	0.227
38.883	0.179
38.931	0.162
38.979	0.164
39.027	0.116
39.075	0.13
39.123	0.098
39.171	0.108
39.219	0.072
39.267	0.08
39.315	0.053
39.363	0.071
39.411	0.08
39.459	0.058
39.507	0.055
39.555	0.075
39.603	0.054
39.651	0.06
39.699	0.008
39.747	0.037
39.795	0.03
39.843	0.024
39.891	0.033
39.939	0.024
39.987	-0.006
40.035	0.017
40.083	-0.002
40.131	0.009
40.179	0.007
40.227	-0.014
40.275	-0.001
40.323	0.003
40.371	-0.006
40.419	-0.008
40.467	-0.014
40.515	-0.004
40.563	-0.009
40.611	-0.034
40.659	-0.025
40.707	-0.03
40.755	-0.024
40.803	-0.046
40.851	-0.023
40.899	-0.022
40.947	-0.053
40.995	-0.004
41.043	-0.023
41.091	-0.032
41.139	-0.051
41.187	-0.046
41.235	-0.051
41.283	-0.058
41.331	-0.041
41.379	-0.07
41.427	-0.03
41.475	-0.041
41.523	-0.021
41.571	-0.063
41.619	-0.049
41.667	-0.022
41.715	-0.044
41.763	-0.027
41.811	-0.028
41.86	-0.021
41.908	-0.016
41.956	-0.025
42.004	-0.012
42.052	0.011
42.1	-0.026
42.148	-0.006
42.196	-0.012
42.244	-0.011
42.292	-0.01
42.34	-0.029
42.388	0.01
42.436	-0.011
42.484	-0.001
42.532	-0.002
42.58	0.014
42.628	-0.002
42.676	0.01
42.724	-0.006
42.772	0.013
42.82	-0.011
42.868	0.004
42.916	0.002
42.964	0.015
43.012	-0.009
43.06	-0.014
43.108	-0.015
43.156	0.006
43.204	-0.004
43.252	-0.012
43.3	-0.024
43.348	0.008
43.396	-0.004
43.444	0
43.492	-0.005
43.54	-0.007
43.588	-0.003
43.636	-0.027
43.684	0.017
43.732	0.013
43.78	0.017
43.828	0.003
43.876	-0.004
43.924	-0.018
43.972	0.006
44.02	-0.031
44.068	-0.01
44.116	-0.022
44.164	-0.041
44.212	-0.017
44.26	0.014
44.308	-0.01
44.356	0.003
44.404	-0.014
44.452	-0.021
44.5	-0.005
44.548	-0.012
44.596	-0.016
44.644	-0.037
44.692	-0.017
44.74	0
44.788	-0.018
44.836	-0.013
44.884	-0.016
44.932	-0.044
44.98	-0.036
45.028	-0.003
45.076	-0.036
45.124	-0.026
45.172	-0.024
45.22	-0.018
45.268	-0.026
45.316	-0.034
45.364	-0.011
45.412	-0.038
45.46	-0.044
45.508	-0.066
45.556	-0.028
45.604	-0.039
45.652	-0.043
45.7	-0.045
45.748	-0.045
45.796	-0.043
45.844	-0.041
45.892	-0.056
45.94	-0.042
45.988	-0.036
46.036	-0.04
46.084	-0.039
46.132	-0.015
46.18	-0.069
46.228	-0.03
46.276	-0.028
46.324	-0.027
46.372	-0.026
46.42	-0.025
46.468	-0.042
46.516	-0.07
46.564	-0.04
46.612	-0.047
46.66	-0.068
46.708	-0.054
46.756	-0.047
46.804	-0.057

## Sheet: Figure S4
Figure S4A					Figure S4B
	F/Fmax					F/Fmax
sec	Liposome	VDAC2 WT	VDAC2 E84L		sec	Liposome	VDAC2 WT	VDAC2 E84L
0	1.00449	1.00285	0.999242		0	1.00183	1.0019	0.99868
1	0.991219	0.997075	1.00196		1	0.996336	0.995757	0.993348
2	0.99561	1.00506	0.999681		2	0.994323	1.00168	1.00097
3	1.00177	0.995724	1.00046		3	1.00309	1.0011	0.996954
4	0.997183	0.996737	1.0013		4	0.997596	0.994627	0.999109
5	1.0035	1.00347	0.993357		5	1.00302	0.994255	0.996484
6	1.00115	0.996086	1.00372		6	0.998959	0.999573	0.996457
7	1.00049	0.993637	0.998388		7	1.0043	1.00161	0.998777
8	1.00353	0.995736	0.997935		8	1.00163	1.00277	0.992312
9	0.995063	0.997497	1.00149		9	1.00167	1.00216	0.995296
10	1.00241	1.00054	0.997379		10	1.00188	1.00157	0.999316
11	1.00302	0.99763	0.999035		11	1.00213	0.99774	0.99875
12	1.00339	1.00654	0.99897		12	1.00152	1.00043	0.993542
13	1.00038	0.997195	0.995814		13	0.995881	1.00165	0.995061
14	0.994762	0.997955	0.999733		14	0.998414	0.995826	0.995172
15	0.995432	1.00782	1.00311		15	1.00082	0.997217	0.999205
16	0.99535	1.00268	0.995181		16	1.00799	1.00277	1.0041
17	0.998059	0.990344	1.00663		17	0.998687	0.990935	1.00135
18	0.994393	0.99465	1.00339		18	1.00276	1.00405	1.00582
19	1.0037	1.00561	0.990525		19	0.999726	0.998223	0.996512
20	1.00406	1.00912	1.00536		20	0.994297	0.996418	0.998211
21	1.00185	1.00091	1.00412		21	1.00086	0.997052	0.99904
22	0.998688	1.00589	1.00341		22	1.00289	1.0031	0.996664
23	0.998237	1.00535	0.998905		23	0.991635	1.00023	1.00176
24	0.999331	0.997726	1.00594		24	1.00089	0.997713	0.996539
25	1.00096	1.00558	1.00179		25	0.998752	0.995343	1.00305
26	1.00505	1.00699	0.996396		26	1.00288	1.00088	1.00209
27	0.999742	0.993541	1.0052		27	1.00384	0.999945	0.997479
28	0.999167	0.989114	1.00519		28	0.994102	0.998305	1.00226
29	1.00235	1.00097	0.999035		29	0.995089	1.00362	1.00352
30	1.00463	0.996568	1.00441		30	0.996544	1.00168	0.997451
31	0.999919	1.00003	1.00134		31	1.00462	0.999035	1.00701
32	1.00181	0.999849	0.998776		32	1.00552	0.999945	0.998888
33	1.00567	1.00317	1.00121		33	0.999635	1.00798	1.00173
34	1.00542	0.998824	0.998207		34	1.00523	1.00296	0.999938
35	0.999509	0.994469	0.991547		35	0.993726	1.00142	1.00147
36	1.00006	1.00127	1.00272		36	0.997583	1.00427	1.00434
37	0.998168	0.999258	0.993642		37	0.994349	1.00521	1.01129
38	0.999837	1.00165	0.999073		38	0.994518	0.999972	0.998377
39	1.00245	1.00216	1.00515		39	0.999401	0.999311	1.00273
40	0.998319	1.00481	0.999203		40	0.995726	0.999352	1.00686
41	0.995063	1.00393	1.00646		41	0.999141	1.00234	0.999081
42	0.998483	0.997219	0.99694		42	1.00263	1.00127	1.00099
43	0.995391	1.00204	1.00021		43	1.00671	0.996363	1.00211
44	0.998004	0.999945	0.995918		44	1.00257	1.0003	1.00487
45	1.00293	0.994771	0.992569		45	1.00428	1.00014	1.00505
46	1.00229	0.999765	0.999293		46	1.0036	0.989378	1.00698
47	0.999386	0.99576	0.995621		47	0.999258	1.00399	0.995738
48	1.00034	1.00019	0.99747		48	1.00519	1.00149	1.00339
49	0.990672	0.999861	1.0006		49	1.00256	0.999407	0.996678
50	1.00237	0.994373	0.992969		50	0.996258	1.00565	1.00809
51	0.999003	0.999777	0.997172		51	1.0005	1.00136	0.999896
52	1.00278	0.997087	0.99672		52	0.989596	1.00376	0.998321
53	1.00212	1.00242	1.00404		53	0.993492	1.00635	0.890313
54	0.940411	0.855444	0.866467		54	0.953025	0.967929	0.852933
55	0.93684	0.776161	0.799194		55	0.911091	0.930362	0.824685
56	0.856511	0.710676	0.728313		56	0.867611	0.89471	0.795041
57	0.815033	0.656048	0.679016		57	0.843949	0.861565	0.77566
58	0.771079	0.60733	0.639896		58	0.825819	0.827166	0.761087
59	0.745866	0.565945	0.611238		59	0.811793	0.808348	0.738806
60	0.713636	0.530182	0.565083		60	0.796845	0.78672	0.720972
61	0.686549	0.49911	0.545711		61	0.783248	0.771731	0.710654
62	0.669367	0.473672	0.511182		62	0.769586	0.761895	0.697351
63	0.643772	0.44289	0.486197		63	0.768158	0.745543	0.688552
64	0.627123	0.419393	0.464588		64	0.756223	0.730431	0.681617
65	0.607752	0.397163	0.443017		65	0.749495	0.725389	0.67728
66	0.593976	0.38217	0.428843		66	0.746794	0.709987	0.668232
67	0.58243	0.361013	0.413182		67	0.739249	0.702273	0.65754
68	0.576384	0.354222	0.392426		68	0.72721	0.698664	0.656794
69	0.568134	0.333633	0.380179		69	0.728561	0.687822	0.648202
70	0.555002	0.325805	0.370907		70	0.724652	0.684819	0.643962
71	0.549051	0.309545	0.35275		71	0.721704	0.680562	0.640619
72	0.537518	0.303273	0.342689		72	0.717834	0.678923	0.648188
73	0.537724	0.289643	0.334089		73	0.708964	0.674487	0.64124
74	0.526068	0.278401	0.325838		74	0.707977	0.670464	0.638367
75	0.522539	0.271116	0.317096		75	0.712158	0.669252	0.641751
76	0.515822	0.265254	0.30763		76	0.705691	0.656812	0.641779
77	0.51537	0.260055	0.305057		77	0.70434	0.63922	0.631239
78	0.516396	0.253952	0.292668		78	0.70173	0.63433	0.636281
79	0.504973	0.250297	0.29096		79	0.710067	0.624328	0.634278
80	0.507668	0.247161	0.283305		80	0.704327	0.627249	0.626349
81	0.504919	0.241986	0.28046		81	0.705808	0.635597	0.627717
82	0.503031	0.23446	0.274317		82	0.70573	0.623543	0.621722
83	0.502839	0.230069	0.267139		83	0.703574	0.623419	0.625589
84	0.500952	0.229816	0.264618		84	0.698704	0.621366	0.62215
85	0.497395	0.224484	0.262432		85	0.704146	0.623364	0.620727
86	0.496574	0.220757	0.259897		86	0.697782	0.616338	0.619705
87	0.495479	0.218333	0.256057		87	0.703171	0.612798	0.620257
88	0.49563	0.213098	0.250095		88	0.696509	0.615043	0.617467
89	0.491184	0.209636	0.246306		89	0.698366	0.611021	0.614166
90	0.494412	0.207381	0.246745		90	0.695301	0.616145	0.615823
91	0.486109	0.206199	0.245142		91	0.699964	0.61182	0.614097
92	0.494577	0.204848	0.239891		92	0.696275	0.611916	0.612619
93	0.491882	0.203461	0.238055		93	0.694652	0.613955	0.61563
94	0.488653	0.197948	0.234783		94	0.6966	0.617468	0.60853
95	0.488448	0.201193	0.232559		95	0.696198	0.61587	0.608695
96	0.487244	0.197683	0.233697		96	0.694743	0.610277	0.618531
97	0.489556	0.193739	0.231654		97	0.694821	0.614258	0.613516
98	0.489064	0.195391	0.229209		98	0.69647	0.609836	0.611279
99	0.489447	0.192544	0.223843		99	0.701016	0.604505	0.61726
100	0.485616	0.191555	0.225588		100	0.695146	0.606337	0.608861
101	0.484795	0.188757	0.222123		101	0.688496	0.608059	0.609966
102	0.483605	0.188902	0.223093		102	0.694639	0.604298	0.605366
103	0.487244	0.188709	0.21854		103	0.692665	0.605455	0.605173
104	0.480828	0.183558	0.217351		104	0.691613	0.604312	0.601526
105	0.485835	0.185428	0.217519		105	0.694055	0.602245	0.609041
106	0.48905	0.183655	0.216484		106	0.695535	0.599091	0.606389
107	0.480185	0.182039	0.213639		107	0.687834	0.604601	0.608364
108	0.485315	0.180241	0.216536		108	0.685496	0.604449	0.605325
109	0.486451	0.180627	0.210975		109	0.693496	0.597741	0.610588
110	0.483263	0.182437	0.208906		110	0.695574	0.596818	0.607052
111	0.481416	0.179264	0.212048		111	0.691626	0.598388	0.609566
112	0.483414	0.177576	0.21007		112	0.689029	0.600096	0.603294
113	0.485452	0.178915	0.205311		113	0.69534	0.595137	0.6115
114	0.479884	0.178143	0.20588		114	0.694172	0.596514	0.606789
115	0.482032	0.17731	0.202711		115	0.69234	0.59595	0.596167
116	0.478954	0.174717	0.207742		116	0.689341	0.594558	0.605228
117	0.483564	0.174114	0.204328		117	0.696509	0.593236	0.607204
118	0.482264	0.170724	0.201586		118	0.691185	0.595977	0.601623
119	0.482319	0.172594	0.203268		119	0.681341	0.592519	0.599565
120	0.481211	0.171689	0.203578		120	0.690626	0.591596	0.602604
121	0.47827	0.174162	0.204419		121	0.697301	0.594255	0.595227
122	0.487258	0.170471	0.202078		122	0.687626	0.597975	0.598681
123	0.483031	0.170302	0.202336		123	0.690626	0.590756	0.600034
124	0.481129	0.171002	0.198366		124	0.69486	0.59336	0.601706
125	0.483906	0.170978	0.199905		125	0.689055	0.594916	0.60183
126	0.480582	0.168975	0.196504		126	0.69325	0.59201	0.602617
127	0.478065	0.165453	0.197681		127	0.687457	0.591803	0.601278
128	0.488352	0.167938	0.19318		128	0.695094	0.590853	0.601126
129	0.480596	0.166877	0.197034		129	0.69347	0.589888	0.603322
130	0.482223	0.167793	0.194771		130	0.690743	0.59274	0.601236
131	0.481115	0.166165	0.198418		131	0.687094	0.595688	0.602852
132	0.484139	0.166346	0.19203		132	0.68738	0.586362	0.593749
133	0.478872	0.164681	0.192844		133	0.693704	0.590453	0.600407
134	0.479652	0.163536	0.193142		134	0.689587	0.592051	0.595821
135	0.477312	0.162595	0.194629		135	0.690172	0.591032	0.601581
136	0.47697	0.162788	0.193775		136	0.693834	0.58993	0.597051
137	0.4776	0.162727	0.192288		137	0.6876	0.595137	0.602783
138	0.476149	0.16438	0.189999		138	0.690042	0.587257	0.605145
139	0.48195	0.163632	0.192249		139	0.692483	0.588166	0.598943
140	0.479173	0.164295	0.192068		140	0.690977	0.58858	0.594675
141	0.480568	0.160436	0.190478		141	0.696042	0.590756	0.60125
142	0.476615	0.165707	0.19093		142	0.691068	0.590219	0.596305
143	0.473865	0.16403	0.192676		143	0.688873	0.587519	0.59368
144	0.478092	0.162438	0.190116		144	0.689431	0.586913	0.598418
145	0.480664	0.16327	0.184891		145	0.687743	0.589943	0.599012
146	0.477093	0.163113	0.186288		146	0.689886	0.59161	0.595269
147	0.47537	0.15853	0.189172		147	0.686899	0.593167	0.593542
148	0.481813	0.159953	0.189081		148	0.689782	0.580796	0.594122
149	0.479022	0.164102	0.191577		149	0.693289	0.58931	0.595048
150	0.476519	0.158663	0.188202		150	0.69547	0.586031	0.598667
151	0.47868	0.159893	0.185693		151	0.690159	0.585604	0.593059
152	0.478448	0.159266	0.187529		152	0.690899	0.587877	0.595282
153	0.482921	0.160291	0.187322		153	0.684016	0.582132	0.596581
154	0.482292	0.160472	0.184206		154	0.695146	0.586568	0.600808
155	0.475903	0.159929	0.184451		155	0.694522	0.584116	0.601291
156	0.478311	0.160472	0.183494		156	0.69212	0.585935	0.601278
157	0.472319	0.159712	0.184891		157	0.691159	0.583152	0.598211
158	0.478721	0.159278	0.185964		158	0.6956	0.587464	0.594495
159	0.482401	0.155792	0.184981		159	0.695704	0.585136	0.593293
160	0.48076	0.158976	0.184503		160	0.68886	0.584281	0.595932
161	0.480869	0.159422	0.183378		161	0.686315	0.586665	0.597797
162	0.477613	0.158988	0.185848		162	0.689743	0.587147	0.596249
163	0.477148	0.158699	0.18515		163	0.691821	0.584598	0.590613
164	0.475766	0.161883	0.186158		164	0.689561	0.586995	0.590517
165	0.47381	0.160013	0.183934		165	0.694613	0.58424	0.592243
166	0.4792	0.158566	0.184206		166	0.689704	0.581099	0.596125
167	0.480582	0.158252	0.184244		167	0.689535	0.577297	0.594233
168	0.477805	0.156419	0.184219		168	0.690925	0.584447	0.595324
169	0.479652	0.156407	0.182654		169	0.690678	0.584667	0.59531
170	0.47972	0.159157	0.183805		170	0.691418	0.585136	0.594095
171	0.47459	0.158204	0.182874		171	0.693392	0.579515	0.594951
172	0.481539	0.156901	0.183714		172	0.690353	0.588345	0.593473
173	0.475165	0.158868	0.18268		173	0.688782	0.58289	0.592699
174	0.476409	0.157842	0.185382		174	0.691574	0.585108	0.594854
175	0.475274	0.15578	0.184089		175	0.688912	0.584901	0.59636
176	0.476751	0.153898	0.185667		176	0.693496	0.581264	0.597672
177	0.477682	0.155864	0.180998		177	0.690821	0.585494	0.595655
178	0.475944	0.156491	0.183572		178	0.694873	0.576994	0.594509
179	0.477285	0.155056	0.184762		179	0.687548	0.58041	0.599054
180	0.474139	0.157722	0.182589		180	0.692626	0.586513	0.596595
181	0.472497	0.156624	0.18427		181	0.689522	0.579997	0.591746
182	0.477121	0.157842	0.181542		182	0.690782	0.578688	0.593804
183	0.47682	0.155647	0.181994		183	0.691276	0.585287	0.595738
184	0.479953	0.155454	0.181412		184	0.689574	0.582394	0.594012
185	0.478544	0.157565	0.182059		185	0.691418	0.580162	0.594012
186	0.473578	0.154453	0.181296		186	0.694016	0.57979	0.591042
187	0.472223	0.156998	0.182473		187	0.690522	0.579446	0.597133
188	0.474275	0.156901	0.183494		188	0.688172	0.580259	0.595628
189	0.477353	0.154754	0.182123		189	0.691808	0.582835	0.595186
190	0.472004	0.156769	0.181994		190	0.693795	0.577476	0.596733
191	0.48158	0.157842	0.180947		191	0.691457	0.581926	0.598653
192	0.47723	0.158277	0.182511		192	0.699561	0.576994	0.596194
193	0.474481	0.155731	0.181063		193	0.686042	0.57979	0.595738
194	0.470787	0.157094	0.178903		194	0.692418	0.58267	0.598363
195	0.475452	0.156769	0.180287		195	0.6906	0.583524	0.595725
196	0.479132	0.154417	0.178515		196	0.690302	0.584185	0.586773
197	0.480322	0.157951	0.178839		197	0.698379	0.579253	0.595725
198	0.477189	0.158759	0.182343		198	0.698691	0.574583	0.597396
199	0.475698	0.155466	0.181619		199	0.692626	0.583882	0.595849
200	0.479118	0.15578	0.180352		200	0.684691	0.58081	0.595379
201	0.473523	0.157384	0.178865		201	0.690133	0.578041	0.594329
202	0.470431	0.156093	0.180623		202	0.691055	0.579928	0.588334
203	0.476847	0.154996	0.180701		203	0.693081	0.583923	0.601402
204	0.479132	0.157022	0.179899		204	0.687613	0.578551	0.592989
205	0.474056	0.157444	0.183895		205	0.694159	0.579625	0.59368
206	0.473359	0.153018	0.178774		206	0.690925	0.582408	0.594343
207	0.473974	0.155189	0.180197		207	0.692743	0.576911	0.595144
208	0.475862	0.156419	0.18052		208	0.696094	0.577159	0.595352
209	0.475028	0.155828	0.175373		209	0.692704	0.582973	0.594509
210	0.472456	0.156516	0.18052		210	0.694899	0.578867	0.592603
211	0.476464	0.156033	0.183443		211	0.690146	0.581926	0.591056
212	0.477805	0.156117	0.17933		212	0.689509	0.57271	0.597203
213	0.474385	0.157324	0.180895		213	0.692055	0.58092	0.588707
214	0.478461	0.156853	0.182305		214	0.692522	0.575051	0.5952
215	0.478366	0.155961	0.175813		215	0.690315	0.57687	0.591097
216	0.483578	0.155358	0.18074		216	0.695055	0.578688	0.589301
217	0.477668	0.156142	0.179459		217	0.6916	0.578619	0.59484
218	0.478461	0.157927	0.180817		218	0.694405	0.57665	0.58879
219	0.46972	0.154501	0.177727		219	0.691107	0.572889	0.593818
220	0.47381	0.158976	0.181645		220	0.691951	0.580851	0.593818
221	0.471881	0.155249	0.182098		221	0.693717	0.57136	0.596526
222	0.481238	0.154103	0.178076		222	0.693496	0.578661	0.59292
223	0.474699	0.155273	0.180287		223	0.695756	0.577118	0.59683
224	0.473673	0.155912	0.181231		224	0.690055	0.57811	0.593017
225	0.475137	0.154091	0.177675		225	0.693029	0.579666	0.595296
226	0.472387	0.155153	0.178955		226	0.68899	0.579363	0.592534
227	0.474699	0.156093	0.178464		227	0.695964	0.57665	0.599827
228	0.474604	0.155297	0.179097		228	0.694483	0.581251	0.596885
229	0.473318	0.15742	0.180559		229	0.689886	0.577049	0.595545
230	0.472989	0.160219	0.180106		230	0.687367	0.575286	0.591125
231	0.471471	0.155502	0.179382		231	0.686561	0.572751	0.592658
232	0.475725	0.156298	0.181386		232	0.696185	0.581016	0.599012
233	0.474973	0.155804	0.179511		233	0.687795	0.577214	0.590171
234	0.474549	0.153753	0.179757		234	0.688808	0.577655	0.591194
235	0.474795	0.156914	0.178451		235	0.696626	0.578013	0.594205
236	0.47656	0.157842	0.18061		236	0.693769	0.573577	0.591346
237	0.474932	0.156781	0.181179		237	0.692613	0.578234	0.596719
238	0.473797	0.155949	0.178037		238	0.691756	0.579722	0.591207
239	0.468379	0.154344	0.178309		239	0.69599	0.575864	0.592119
240	0.480541	0.155912	0.177584		240	0.690717	0.577008	0.589536
241	0.476902	0.157927	0.178787		241	0.691276	0.581471	0.59589
242	0.476902	0.156214	0.180623		242	0.693743	0.576622	0.592022
243	0.474002	0.157987	0.180779		243	0.694717	0.577986	0.590917
244	0.474481	0.158542	0.181218		244	0.688224	0.570932	0.596954
245	0.470896	0.15426	0.180947		245	0.686847	0.582794	0.5931
246	0.473769	0.155864	0.181736		246	0.691717	0.572723	0.596125
247	0.474084	0.156889	0.177287		247	0.689276	0.576856	0.592893
248	0.478831	0.157372	0.179201		248	0.69399	0.571291	0.588569
249	0.474877	0.155502	0.180222		249	0.691691	0.574624	0.590254
250	0.474795	0.15385	0.178166		250	0.69499	0.576691	0.590779
251	0.474823	0.156974	0.17911		251	0.688509	0.568701	0.598128
252	0.471881	0.157818	0.180093		252	0.691496	0.578688	0.59328
253	0.47485	0.15344	0.179395		253	0.697107	0.5745	0.598418
254	0.473058	0.154393	0.181697		254	0.694068	0.577393	0.592616
255	0.475835	0.156178	0.181205		255	0.690068	0.573798	0.590171
256	0.474275	0.153572	0.179408		256	0.697249	0.579474	0.592326
257	0.473646	0.155731	0.178619		257	0.694769	0.578316	0.593514
258	0.477559	0.156853	0.179498		258	0.689925	0.575341	0.593639
259	0.474973	0.155189	0.179136		259	0.690159	0.577283	0.597852
260	0.472853	0.158711	0.179744		260	0.685146	0.576746	0.592271
261	0.474139	0.155864	0.182085		261	0.6876	0.576594	0.590641
262	0.472087	0.155008	0.179317		262	0.700652	0.571125	0.59321
263	0.473249	0.155526	0.180533		263	0.69434	0.574211	0.592782
264	0.476491	0.15625	0.18105		264	0.694912	0.574804	0.592672
265	0.472155	0.156528	0.17814		265	0.695366	0.571001	0.596484
266	0.472032	0.156105	0.180662		266	0.692704	0.578964	0.592092
267	0.473372	0.158337	0.177209		267	0.692938	0.578716	0.594191
268	0.477107	0.153826	0.176097		268	0.695263	0.572351	0.593445
269	0.469857	0.158614	0.178257		269	0.688743	0.573646	0.590531
270	0.471758	0.160219	0.178257		270	0.699821	0.574101	0.594923
271	0.473071	0.157999	0.182511		271	0.697418	0.577242	0.590669
272	0.474727	0.157565	0.179007		272	0.690509	0.579281	0.589025
273	0.473359	0.157384	0.179084		273	0.690873	0.569954	0.593459
274	0.473714	0.157854	0.179653		274	0.693366	0.576842	0.593501
275	0.4734	0.155394	0.181167		275	0.689366	0.576195	0.59397
276	0.476779	0.156914	0.18021		276	0.690704	0.574721	0.59223
277	0.473126	0.155345	0.179641		277	0.692094	0.573329	0.594122
278	0.467982	0.153814	0.180753		278	0.694198	0.569417	0.599081
279	0.47262	0.155671	0.177196		279	0.690938	0.572558	0.586442
280	0.475342	0.156335	0.179653		280	0.694847	0.577311	0.591207
281	0.470869	0.156371	0.180339		281	0.693444	0.576333	0.588887
282	0.472305	0.156757	0.179822		282	0.693029	0.575437	0.595255
283	0.475274	0.157854	0.177895		283	0.696743	0.570561	0.591484
284	0.472866	0.156986	0.179653		284	0.692847	0.572861	0.592078
285	0.470896	0.157746	0.182227		285	0.698821	0.578	0.592547
286	0.470951	0.15391	0.177015		286	0.692496	0.57698	0.592879
287	0.475178	0.155828	0.182434		287	0.691795	0.571194	0.593238
288	0.472853	0.154549	0.179796		288	0.694068	0.575244	0.593943
289	0.477271	0.15613	0.178257		289	0.690704	0.580479	0.596567
290	0.472798	0.154103	0.178748		290	0.692899	0.566662	0.596691
291	0.47775	0.156371	0.178748		291	0.697548	0.577779	0.592658
292	0.472401	0.1559	0.181542		292	0.68625	0.572889	0.590821
293	0.472319	0.153307	0.178619		293	0.696055	0.574087	0.591926
294	0.473564	0.155683	0.179589		294	0.691834	0.571139	0.591511
295	0.475165	0.154393	0.177571		295	0.6986	0.572475	0.60078
296	0.472538	0.154947	0.17836		296	0.698275	0.568618	0.590503
297	0.476081	0.156962	0.179951		297	0.694938	0.572944	0.599164
298	0.470609	0.155237	0.180882		298	0.700847	0.576705	0.59357
299	0.478626	0.156045	0.181878		299	0.693172	0.578619	0.587699
300	0.473427	0.155165	0.179589		300	0.698159	0.571704	0.592285
301	0.470609	0.154356	0.175632		301	0.691691	0.574018	0.59752
302	0.479063	0.156383	0.177416		302	0.694042	0.573619	0.59176
303	0.47407	0.158011	0.179873		303	0.697665	0.571663	0.589716
304	0.47247	0.154863	0.179317		304	0.6946	0.570643	0.595614
305	0.473058	0.155587	0.180352		305	0.694405	0.570409	0.585199
306	0.472045	0.156781	0.181115		306	0.696003	0.578978	0.593349
307	0.476957	0.154417	0.177662		307	0.692068	0.572379	0.586787
308	0.47827	0.156093	0.176576		308	0.700717	0.574831	0.594619
309	0.469118	0.156576	0.177623		309	0.694366	0.571883	0.595352
310	0.473044	0.155394	0.180365		310	0.692691	0.577393	0.589246
311	0.471963	0.156009	0.178309		311	0.697224	0.573109	0.599579
312	0.476998	0.155309	0.179886		312	0.689068	0.575299	0.591359
313	0.473468	0.155297	0.17889		313	0.693652	0.573881	0.597051
314	0.475849	0.156793	0.182317		314	0.693925	0.573261	0.593929
315	0.473537	0.158819	0.180675		315	0.691951	0.573784	0.595904
316	0.473468	0.155647	0.179059		316	0.696185	0.573095	0.592022
317	0.478598	0.159012	0.179705		317	0.698678	0.569362	0.590959
318	0.471854	0.158687	0.178942		318	0.687146	0.575699	0.59321
319	0.473701	0.156503	0.180391		319	0.693574	0.573329	0.596747
320	0.472182	0.158084	0.18158		320	0.695561	0.568108	0.589536
321	0.471361	0.156733	0.176213		321	0.689782	0.569334	0.595365
322	0.473482	0.157046	0.182123		322	0.697198	0.573564	0.592202
323	0.474139	0.155514	0.179666		323	0.694211	0.56826	0.591553
324	0.471225	0.15432	0.179472		324	0.696159	0.570616	0.5906
325	0.473167	0.154175	0.181671		325	0.690405	0.569885	0.593155
326	0.47671	0.157553	0.177623		326	0.689639	0.568811	0.594827
327	0.471539	0.155345	0.179873		327	0.690665	0.573977	0.592395
328	0.470363	0.155394	0.178968		328	0.69386	0.576925	0.591843
329	0.474426	0.155418	0.180649		329	0.689444	0.573178	0.594633
330	0.47091	0.154972	0.179214		330	0.692704	0.573522	0.58995
331	0.471977	0.15707	0.180947		331	0.6946	0.57439	0.594647
332	0.471279	0.15654	0.178826		332	0.698756	0.577173	0.596236
333	0.472059	0.157058	0.178903		333	0.692509	0.572517	0.592755
334	0.470541	0.154188	0.177571		334	0.694951	0.568728	0.589564
335	0.472812	0.155949	0.181684		335	0.690289	0.57045	0.591235
336	0.474207	0.153898	0.180727		336	0.690652	0.567144	0.59589
337	0.469679	0.156901	0.177908		337	0.691561	0.566827	0.590683
338	0.47236	0.157408	0.180636		338	0.688444	0.574321	0.595075
339	0.47946	0.156347	0.178787		339	0.693925	0.568163	0.593887
340	0.471498	0.156431	0.180132		340	0.69547	0.570905	0.588845
341	0.472196	0.155852	0.1788		341	0.698886	0.574142	0.594771
342	0.473304	0.155912	0.182602		342	0.692613	0.573371	0.586856
343	0.468776	0.15514	0.181283		343	0.6936	0.577201	0.591705
344	0.471786	0.156491	0.177455		344	0.700522	0.573412	0.586055
345	0.469132	0.156516	0.179705		345	0.69586	0.573646	0.598943
346	0.472935	0.154188	0.181645		346	0.69312	0.58176	0.593763
347	0.471868	0.155345	0.180572		347	0.69473	0.577228	0.597948
348	0.471881	0.15619	0.179227		348	0.693834	0.57355	0.592934
349	0.472757	0.154779	0.180119		349	0.695081	0.570547	0.596567
350	0.472812	0.155599	0.180869		350	0.693899	0.576319	0.591594
351	0.469665	0.154887	0.178541		351	0.693444	0.577049	0.598335
352	0.476067	0.15543	0.179718		352	0.693068	0.57782	0.590406
353	0.471567	0.156576	0.182912		353	0.687444	0.571539	0.593459
354	0.473386	0.156745	0.181231		354	0.692834	0.572778	0.59252
355	0.476998	0.156672	0.18008		355	0.693405	0.572765	0.599026
356	0.470308	0.158047	0.176679		356	0.69899	0.572117	0.597465
357	0.474029	0.156142	0.177533		357	0.693795	0.568177	0.594992
358	0.475698	0.153802	0.180468		358	0.696574	0.56888	0.591746
359	0.469952	0.155225	0.182033		359	0.689639	0.574087	0.5952
360	0.475616	0.156769	0.179136		360	0.693665	0.567282	0.58821
361	0.471471	0.156516	0.178451		361	0.688328	0.569954	0.592824
362	0.473304	0.154827	0.178916		362	0.689094	0.571125	0.593597
363	0.473154	0.157107	0.179679		363	0.698457	0.574969	0.595876
364	0.47221	0.156262	0.18193		364	0.694133	0.572861	0.595296
365	0.470144	0.154718	0.178296		365	0.691886	0.571125	0.591
366	0.46526	0.154791	0.177326		366	0.699288	0.572627	0.592824
367	0.469843	0.153922	0.177688		367	0.691366	0.573757	0.594606
368	0.466724	0.157432	0.181335		368	0.699327	0.566125	0.591871
369	0.468872	0.155719	0.179084		369	0.692652	0.567764	0.593431
370	0.473304	0.157613	0.180106		370	0.700223	0.569555	0.589688
371	0.468694	0.156793	0.177869		371	0.697743	0.570161	0.588459
372	0.471266	0.155104	0.178735		372	0.699652	0.57147	0.589053
373	0.472552	0.154694	0.181205		373	0.699574	0.571938	0.588721
374	0.470376	0.157215	0.178412		374	0.693366	0.575107	0.591484
375	0.475671	0.154815	0.177804		375	0.69312	0.574955	0.594191
376	0.470459	0.154598	0.179796		376	0.692756	0.573302	0.595517
377	0.471909	0.156383	0.179847		377	0.697392	0.573522	0.596443
378	0.468666	0.158011	0.177145		378	0.697159	0.572214	0.58937
379	0.468694	0.155563	0.180921		379	0.687081	0.572076	0.592534
380	0.472045	0.156672	0.178373		380	0.698808	0.566345	0.592423
381	0.472675	0.156962	0.179615		381	0.697496	0.572172	0.59455
382	0.47065	0.156262	0.176123		382	0.691146	0.570464	0.592009
383	0.470253	0.158011	0.178153		383	0.696613	0.568467	0.592202
384	0.474139	0.155961	0.179615		384	0.690418	0.573715	0.594039
385	0.473017	0.156238	0.182835		385	0.6966	0.571332	0.593252
386	0.470267	0.157348	0.182822		386	0.696756	0.571952	0.595794
387	0.471758	0.154586	0.179653		387	0.698808	0.570519	0.597451
388	0.467887	0.155551	0.175838		388	0.694094	0.573757	0.595048
389	0.473249	0.157577	0.1788		389	0.690328	0.567585	0.590475
390	0.469241	0.155792	0.182667		390	0.697094	0.573385	0.592575
391	0.474056	0.154779	0.180494		391	0.694847	0.568839	0.594537
392	0.475137	0.155092	0.179253		392	0.69634	0.568246	0.590144
393	0.473236	0.156467	0.180145		393	0.697834	0.57468	0.590821
394	0.470541	0.157505	0.177998		394	0.6956	0.569651	0.593611
395	0.473058	0.154935	0.179809		395	0.693237	0.570671	0.591428
396	0.471594	0.15783	0.176795		396	0.69947	0.572048	0.592865
397	0.472593	0.156286	0.177145		397	0.695457	0.566951	0.593224
398	0.466491	0.158602	0.181335		398	0.694366	0.571552	0.588307
399	0.471211	0.157722	0.180934		399	0.698198	0.57107	0.591801
400	0.47418	0.157529	0.181373		400	0.698288	0.57574	0.593017
401	0.468407	0.155852	0.180145		401	0.690107	0.566703	0.596995
402	0.469788	0.154767	0.178541		402	0.696016	0.570147	0.591995
403	0.476149	0.156841	0.177326		403	0.69673	0.568508	0.591594
404	0.473003	0.155804	0.179847		404	0.694081	0.570891	0.597672
405	0.471375	0.157203	0.1803		405	0.695535	0.56651	0.594509
406	0.470404	0.154923	0.178813		406	0.697353	0.571704	0.597506
407	0.47169	0.155792	0.17977		407	0.698314	0.570395	0.586387
408	0.472155	0.156684	0.17664		408	0.691392	0.574514	0.593998
409	0.469022	0.153597	0.17999		409	0.685847	0.565395	0.595711
410	0.472182	0.155949	0.179653		410	0.692509	0.56921	0.594081
411	0.470595	0.155635	0.178412		411	0.692652	0.571497	0.591042
412	0.474905	0.157191	0.180158		412	0.695743	0.574762	0.592755
413	0.472757	0.155816	0.177765		413	0.693392	0.57158	0.590973
414	0.471703	0.157408	0.178373		414	0.691302	0.575203	0.593003
415	0.467381	0.155382	0.178257		415	0.69625	0.568411	0.589053
416	0.472346	0.156395	0.178115		416	0.694029	0.56826	0.590821
417	0.471936	0.157517	0.177985		417	0.696042	0.571787	0.587257
418	0.470459	0.157082	0.181606		418	0.694548	0.574707	0.595918
419	0.472935	0.155816	0.181516		419	0.694276	0.572062	0.591788
420	0.468899	0.15695	0.1758		420	0.693444	0.568439	0.59194
421	0.470472	0.156057	0.181115		421	0.70373	0.571924	0.59165
422	0.471074	0.157661	0.17902		422	0.69573	0.574652	0.594758
423	0.471662	0.155382	0.180843		423	0.698379	0.573812	0.594827
424	0.468119	0.157468	0.182033		424	0.697548	0.57045	0.593556
425	0.474699	0.155973	0.180908		425	0.692899	0.573192	0.594992
426	0.471813	0.157107	0.176123		426	0.694574	0.568108	0.590089
427	0.470924	0.156576	0.178865		427	0.698977	0.569899	0.594633
428	0.471553	0.154007	0.179408		428	0.697691	0.568191	0.591622
429	0.471361	0.157541	0.177571		429	0.699211	0.567488	0.58926
430	0.47143	0.15578	0.179912		430	0.692224	0.575175	0.595048
431	0.468201	0.155924	0.179097		431	0.694639	0.573536	0.588583
432	0.475657	0.156877	0.17986		432	0.697081	0.568673	0.597769
433	0.474248	0.154598	0.179899		433	0.687133	0.567902	0.597907
434	0.467846	0.154441	0.178528		434	0.70221	0.569486	0.592188
435	0.470705	0.157094	0.179434		435	0.692782	0.576305	0.589771
436	0.474412	0.156371	0.179653		436	0.695379	0.566221	0.594771
437	0.473468	0.158059	0.180028		437	0.69025	0.565932	0.593611
438	0.471526	0.156033	0.180507		438	0.700834	0.56961	0.593984
439	0.468981	0.156684	0.182343		439	0.690366	0.571676	0.591387
440	0.475069	0.156069	0.180041		440	0.692873	0.571428	0.591732
441	0.472305	0.157529	0.181516		441	0.690938	0.571828	0.592036
442	0.470636	0.15502	0.178955		442	0.691405	0.569458	0.596691
443	0.47195	0.156057	0.178942		443	0.697081	0.574252	0.597976
444	0.477955	0.156528	0.180197		444	0.696964	0.57541	0.594647
445	0.472743	0.155345	0.180869		445	0.694068	0.569142	0.597106
446	0.470623	0.156962	0.181736		446	0.694185	0.571318	0.591539
447	0.472524	0.155768	0.178231		447	0.697899	0.566125	0.590544
448	0.471115	0.156962	0.183313		448	0.695418	0.572641	0.596153
449	0.474248	0.15467	0.180947		449	0.690029	0.568646	0.58879
450	0.469569	0.154224	0.181503		450	0.695964	0.571387	0.597797
451	0.470677	0.154887	0.17752		451	0.690886	0.576801	0.590227
452	0.472305	0.156117	0.176459		452	0.695003	0.570244	0.591097
453	0.470171	0.155635	0.180559		453	0.696172	0.566662	0.594951
454	0.464904	0.156684	0.18061		454	0.69234	0.567668	0.598266
455	0.46734	0.157058	0.177882		455	0.694873	0.572227	0.594136
456	0.47076	0.155876	0.179485		456	0.697314	0.569031	0.593335
457	0.47117	0.153428	0.175644		457	0.694548	0.570808	0.59205
458	0.468516	0.156793	0.181839		458	0.696522	0.5745	0.589923
459	0.464822	0.155587	0.180779		459	0.698912	0.573068	0.59292
460	0.470034	0.158156	0.175334		460	0.695665	0.56545	0.597506
461	0.469214	0.159314	0.179835		461	0.697405	0.573867	0.589868
462	0.468133	0.157529	0.179046		462	0.695704	0.569321	0.591567
463	0.472045	0.156407	0.176989		463	0.697782	0.570023	0.591249
464	0.464836	0.156829	0.18096		464	0.69473	0.570795	0.597396
465	0.47303	0.157119	0.180119		465	0.700639	0.575699	0.592658
466	0.468051	0.15473	0.178399		466	0.694743	0.577104	0.596056
467	0.46842	0.15619	0.178839		467	0.69425	0.56899	0.595117
468	0.46381	0.154839	0.178321		468	0.694834	0.572255	0.597824
469	0.469583	0.156166	0.180714		469	0.694418	0.568949	0.584826
470	0.470623	0.155128	0.178671		470	0.695314	0.5695	0.593514
471	0.465246	0.157456	0.178425		471	0.699574	0.573219	0.592962
472	0.473455	0.15853	0.180132		472	0.702042	0.569996	0.593818
473	0.468762	0.156648	0.176783		473	0.693886	0.567984	0.593224
474	0.471758	0.159109	0.175438		474	0.697938	0.571607	0.596263
475	0.472921	0.157951	0.17858		475	0.699392	0.570326	0.590793
476	0.474084	0.153946	0.182059		476	0.692665	0.569183	0.594122
477	0.468543	0.157722	0.177558		477	0.692405	0.563094	0.593804
478	0.46682	0.155044	0.177533		478	0.697353	0.568095	0.586414
479	0.472141	0.155659	0.178347		479	0.693172	0.573123	0.597852
480	0.470445	0.154899	0.178709		480	0.696275	0.563865	0.595683
481	0.473277	0.156081	0.181516		481	0.697678	0.566483	0.596553
482	0.467011	0.156914	0.179253		482	0.697977	0.569445	0.59165
483	0.469186	0.155635	0.178942		483	0.692899	0.569293	0.594979
484	0.467504	0.156817	0.179757		484	0.697626	0.564885	0.592837
485	0.472155	0.154791	0.178399		485	0.697821	0.574432	0.593266
486	0.472346	0.155321	0.180041		486	0.699704	0.574308	0.594108
487	0.467627	0.155828	0.177662		487	0.695042	0.578096	0.589218
488	0.464439	0.156395	0.177921		488	0.696237	0.574804	0.588403
489	0.472825	0.155756	0.178115		489	0.69847	0.575231	0.594619
490	0.473413	0.154368	0.179615		490	0.698496	0.571043	0.595462
491	0.469241	0.158325	0.179666		491	0.69986	0.569748	0.593349
492	0.469392	0.156757	0.180895		492	0.692081	0.566717	0.594896
493	0.467531	0.156298	0.176446		493	0.696353	0.566166	0.594136
494	0.468475	0.153198	0.180429		494	0.689548	0.569679	0.595835
495	0.468981	0.154368	0.176123		495	0.690302	0.56775	0.592672
496	0.465205	0.155731	0.179317		496	0.692769	0.569762	0.598957
497	0.473797	0.156142	0.181464		497	0.69599	0.564651	0.593293
498	0.46868	0.157131	0.180442		498	0.695678	0.573054	0.59357
499	0.470144	0.154212	0.180791		499	0.693353	0.570574	0.591829
500	0.46894	0.156178	0.181723		500	0.698665	0.572076	0.596305
501	0.464713	0.156214	0.176343		501	0.700029	0.567296	0.589536
502	0.474166	0.155611	0.176705		502	0.692834	0.574666	0.58839
503	0.46656	0.155683	0.180753		503	0.695016	0.571304	0.594122
504	0.46868	0.154272	0.178464		504	0.695457	0.567268	0.59531
505	0.469063	0.156805	0.180235		505	0.701964	0.572283	0.589287
506	0.469282	0.156274	0.181787		506	0.695951	0.573977	0.59002
507	0.472278	0.154151	0.179084		507	0.699483	0.569665	0.595324
508	0.46723	0.157782	0.178347		508	0.689678	0.571718	0.592147
509	0.468995	0.15537	0.180416		509	0.692613	0.570409	0.591511
510	0.470089	0.156612	0.178696		510	0.693639	0.572723	0.594564
511	0.4705	0.156624	0.179718		511	0.699574	0.563976	0.588721
512	0.469884	0.158723	0.176834		512	0.701964	0.567075	0.590917
513	0.46961	0.156552	0.180391		513	0.697107	0.570988	0.598625
514	0.473318	0.154767	0.17902		514	0.698964	0.569982	0.596111
515	0.470554	0.155912	0.177455		515	0.696418	0.563852	0.592616
516	0.473564	0.156443	0.178438		516	0.692795	0.573757	0.592851
517	0.468393	0.155599	0.180882		517	0.695678	0.568825	0.595227
518	0.471115	0.156516	0.179317		518	0.698314	0.568921	0.596664
519	0.47329	0.153898	0.178696		519	0.704496	0.573605	0.591829
520	0.472524	0.156889	0.178438		520	0.700236	0.570671	0.589826
521	0.469063	0.155189	0.180947		521	0.695769	0.568329	0.593915
522	0.469282	0.157143	0.181024		522	0.698613	0.566772	0.592133
523	0.472032	0.156069	0.180908		523	0.69547	0.566565	0.592768
524	0.466231	0.154694	0.181348		524	0.697275	0.56815	0.594398
525	0.468502	0.158361	0.177106		525	0.699185	0.574101	0.59973
526	0.46511	0.158047	0.181063		526	0.701185	0.565532	0.588707
527	0.470117	0.155804	0.17924		527	0.693211	0.563094	0.589881
528	0.469939	0.158301	0.181024		528	0.696003	0.570726	0.598708
529	0.471485	0.154887	0.180003		529	0.70021	0.564334	0.5931
530	0.466697	0.154827	0.177145		530	0.69599	0.565932	0.592824
531	0.472948	0.156805	0.179524		531	0.699275	0.572599	0.595421
532	0.471457	0.153753	0.18105		532	0.698496	0.568274	0.587934
533	0.469898	0.154561	0.175567		533	0.692211	0.569155	0.589798
534	0.470322	0.156178	0.179653		534	0.695756	0.566441	0.595628
535	0.471348	0.155924	0.180132		535	0.700159	0.574349	0.593307
536	0.473263	0.154537	0.17955		536	0.696704	0.572379	0.588693
537	0.471033	0.156286	0.177429		537	0.692276	0.572296	0.59846
538	0.4705	0.155237	0.177222		538	0.692055	0.567916	0.594385
539	0.471717	0.156877	0.178994		539	0.695808	0.574831	0.595365
540	0.467586	0.155442	0.180287		540	0.69334	0.568205	0.593583
541	0.474453	0.154139	0.179084		541	0.697691	0.568439	0.596236
542	0.468283	0.157577	0.179847		542	0.693652	0.567654	0.588293
543	0.472278	0.154501	0.180326		543	0.697626	0.571194	0.597078
544	0.465465	0.152378	0.179524		544	0.701912	0.568963	0.591401
545	0.46827	0.157215	0.17836		545	0.697146	0.568508	0.596553
546	0.471115	0.155575	0.179175		546	0.69799	0.56961	0.592658
547	0.46604	0.156383	0.179408		547	0.693639	0.567709	0.597272
548	0.46827	0.154296	0.17783		548	0.69399	0.567006	0.595835
549	0.464576	0.155961	0.18008		549	0.694366	0.5718	0.59618
550	0.469227	0.155695	0.179718		550	0.691315	0.569596	0.58734
551	0.470554	0.153983	0.177584		551	0.694042	0.573839	0.592934
552	0.472415	0.154586	0.179563		552	0.693224	0.567778	0.592934
553	0.46842	0.156021	0.177843		553	0.692743	0.568701	0.590213
554	0.469528	0.155249	0.180908		554	0.699055	0.573178	0.588928
555	0.47195	0.156877	0.179602		555	0.694353	0.570753	0.594205
556	0.474699	0.155249	0.180093		556	0.698574	0.568949	0.597327
557	0.471115	0.156503	0.178554		557	0.696652	0.568522	0.595669
558	0.46671	0.154935	0.180546		558	0.696899	0.571373	0.599012
559	0.467367	0.153597	0.176964		559	0.69912	0.566262	0.594095
560	0.468311	0.155961	0.180003		560	0.691743	0.569734	0.59636
561	0.466765	0.155768	0.177998		561	0.695782	0.572544	0.594992
562	0.467846	0.155961	0.180429		562	0.699808	0.568191	0.590973
563	0.46827	0.155526	0.176886		563	0.694652	0.569527	0.594827
564	0.466327	0.155177	0.178684		564	0.702379	0.568715	0.596457
565	0.465766	0.156335	0.178502		565	0.699042	0.572214	0.590655
566	0.468612	0.155008	0.180041		566	0.69647	0.573247	0.595006
567	0.46842	0.157372	0.180119		567	0.697185	0.56742	0.595421
568	0.467887	0.156576	0.177895		568	0.696107	0.564885	0.591401
569	0.469501	0.154706	0.17889		569	0.700366	0.568301	0.596816
570	0.463961	0.15613	0.178865		570	0.698964	0.567117	0.59589
571	0.474617	0.156745	0.176097		571	0.691665	0.574597	0.593086
572	0.464877	0.155864	0.178684		572	0.698665	0.567764	0.592741
573	0.468448	0.156419	0.177274		573	0.698808	0.564251	0.592603
574	0.463509	0.155575	0.179097		574	0.69986	0.569885	0.596484
575	0.473755	0.156274	0.176162		575	0.693834	0.565477	0.589826
576	0.471731	0.154393	0.181205		576	0.697081	0.568439	0.591995
577	0.47091	0.155647	0.179408		577	0.699496	0.563824	0.59252
578	0.465028	0.153862	0.178658		578	0.698211	0.572172	0.590116
579	0.4679	0.158156	0.178774		579	0.700886	0.56432	0.592768
580	0.46801	0.154127	0.181128		580	0.69812	0.576484	0.58792
581	0.467955	0.155104	0.181063		581	0.698314	0.570602	0.596167
582	0.468694	0.154067	0.179951		582	0.696808	0.571911	0.587892
583	0.466833	0.156733	0.180067		583	0.701743	0.565904	0.591056
584	0.46723	0.154574	0.179964		584	0.697886	0.570065	0.593252
585	0.46972	0.154236	0.178968		585	0.69234	0.571167	0.597548
586	0.470978	0.15391	0.18052		586	0.697224	0.566965	0.595227
587	0.468297	0.15303	0.178166		587	0.702665	0.566731	0.596277
588	0.468352	0.154489	0.17902		588	0.701431	0.569307	0.594412
589	0.468639	0.15695	0.176097		589	0.695756	0.568026	0.596968
590	0.465575	0.1566	0.178826		590	0.695561	0.562364	0.600932
591	0.46905	0.155961	0.176731		591	0.695185	0.576112	0.595669
592	0.472169	0.153416	0.177248		592	0.692808	0.571497	0.592658
593	0.467545	0.153898	0.178464		593	0.700834	0.570216	0.591207
594	0.468106	0.153355	0.17805		594	0.694003	0.568026	0.591442
595	0.474111	0.15473	0.178878		595	0.699561	0.570409	0.59292
596	0.468283	0.156745	0.178968		596	0.690224	0.571001	0.595738
597	0.469159	0.153777	0.177804		597	0.693379	0.568646	0.589412
598	0.465233	0.155876	0.180779		598	0.697522	0.565064	0.595338
599	0.469008	0.155454	0.181813		599	0.697081	0.569238	0.590724
600	0.471745	0.154827	0.180339		600	0.687678	0.5745	0.593749

## Sheet: Figure S5
Figure S5F							Figure S5G										Figure S5E
	F/Fmax							Dithionite F/FMax	BSA F/Fmax	Fraction LUVs with channels ((FL - FP) / (FL - Fmin))	Fraction LUVs with scramblases ((FL - FP) / (FL - Fmin))	Fraction VDAC1-LUVs with scramblase activity
Time (s)	Liposome	VDAC1	VDAC1 DSP	VDAC1 DSP + DTT			Liposome	0.476096	0.671754
0	0.996848	1.00448	1.00334	0.998426			DMSO	0.0845333	0.648395	0.971828	0.106643	10.9735
1	1.00177	0.998397	0.998058	0.995175			EGS	0.0919314	0.488888	0.953467	0.83486	87.5605
2	1.00234	0.9967	1.00778	0.995229			Liposome (DMSO)	0.468353	0.687266
3	0.995467	0.998532	1.0048	0.993537			Liposome (EGS)	0.426614	0.644627
4	0.99187	1.00124	1.00378	0.991697			DMSO	0.0754949	0.593203	0.993457	0.26796	26.9725
5	1.00323	1.00007	1.00389	1.00279			DMSO	0.0798815	0.580072	0.981046	0.336382	34.2881
6	1.0017	0.996885	0.996812	1.0033			EGS	0.0912675	0.48085	0.94883	0.853403	89.9427
7	0.999129	0.996122	0.996484	1.00051			EGS	0.0966488	0.499691	0.933604	0.755228	80.8938
8	1.00041	1.00154	0.99853	0.989655			Liposome (EGS)	0.472115	0.670783
9	1.00004	0.996085	1.00408	0.999943			DMSO	0.0760435	0.579203	0.992828	0.419964	42.2997
10	0.99491	1.00105	1.00439	0.992476			DMSO	0.0726509	0.592474	1.00133	0.359107	35.8629
11	1.00067	0.98738	0.998661	1.00604			EGS	0.0777512	0.472423	0.988548	0.909633	92.0171
12	1.00424	1.00191	1.00311	1.00303			EGS	0.0777612	0.474881	0.988523	0.898359	90.879
13	0.999675	1.0089	0.996156	0.994866			Lipo (DMSO)	0.490628	0.685996
14	0.996966	1.00232	0.995199	0.999164			Liposome (DSP)	0.468804	0.65624
15	1.00373	1.00082	0.994989	1.01303			Liposome (DSP+DTT)	0.445304	0.631992
16	1.00063	1.00462	0.999514	1.00248			EGS	0.0527644	0.452766	1.04891	0.999788	95.3166
17	0.998444	1.00302	0.996353	1.00014			DMSO	0.0789977	0.593173	0.986069	0.397906	40.3527
18	1.00798	0.999651	0.997153	1.00364			EGS + DTT	0.0527644	0.441967	1.04891	1.04608	99.73
19	1.00738	0.999073	1.00261	0.997741			DSP	0.0899086	0.511389	0.957722	0.711714	74.3132
20	0.995638	1.00003	0.998779	1.00301			DSP + DTT	0.0904405	0.558054	0.956377	0.482432	50.4437
21	0.998658	0.993442	0.991094	0.998761			DMSO +DTT	0.0776891	0.602943	0.989204	0.356023	35.9908
22	0.999396	0.993024	1.00069	0.99484			Liposome (DSP)	0.463407	0.668253
23	0.997448	1.00012	1.00065	0.994329			Liposome (DMSO + DTT)	0.449037	0.654638
24	1.00242	1.00704	0.994347	1.00317			DMSO	0.0814852	0.600997	0.978723	0.312041	31.8825
25	0.99415	0.994991	1.00315	0.99762			DMSO +DTT	0.0796657	0.612	0.983386	0.26099	26.54
26	0.995328	0.996848	0.998569	1.00468			DSP	0.108894	0.489888	0.908486	0.82754	91.09
27	0.996987	0.999098	1.00485	1.0002			DSP	0.103838	0.495125	0.921441	0.803244	87.1726
28	0.998893	1.0019	1.00174	0.99723			DSP + DTT	0.105341	0.55111	0.917589	0.543493	59.2305
29	0.997223	0.998434	1.00148	0.998923			DSP + DTT	0.101354	0.558444	0.927806	0.509469	54.9112
30	1.00201	1.00121	1.00589	1.0072
31	0.98853	1.00398	0.997769	1.00013
32	1.00181	1.0029	1.00193	1.01035			Fmin	0.0731825	0.452717
33	1.00488	0.998397	1.00503	0.996465
34	0.996506	0.999565	1.00194	1.00031
35	1.00315	1.00881	0.99714	1.00452
36	1.00105	1.00004	0.99676	0.999084
37	1.00393	0.995495	1.00277	1.00364
38	0.99521	1.0003	1.00291	0.994571
39	0.9993	1.00595	0.998294	1.00706
40	1.00002	0.993651	0.998255	1.00235
41	1.00623	0.998188	0.993625	0.994155
42	1.00224	0.999098	0.997678	1.00597
43	0.99733	0.996491	0.997258	1.00107
44	1.00419	0.996122	0.998569	0.999514
45	1.00689	1.00549	0.995868	1.00689
46	1.00096	1.0049	1.00841	0.999003
47	0.999064	0.993011	0.995592	1.00055
48	1.00083	1.00378	1.00266	0.995927
49	1.00231	1.00887	1.00062	0.995619
50	1.00221	0.993663	0.996078	0.99672
51	0.994579	1.00073	0.997691	1.00053
52	0.997501	0.997463	0.992235	1.00228
53	0.872442	0.994315	0.928144	0.876513
54	0.854091	0.853485	0.842991	0.837322
55	0.844231	0.808124	0.808461	0.799474
56	0.808397	0.782523	0.787504	0.775862
57	0.789179	0.752176	0.758179	0.752452
58	0.766696	0.732908	0.742875	0.728169
59	0.754491	0.71107	0.714613	0.715907
60	0.746697	0.691568	0.70319	0.69893
61	0.733753	0.680108	0.691898	0.683525
62	0.725862	0.668783	0.683558	0.675332
63	0.716377	0.65415	0.671427	0.656542
64	0.711452	0.644473	0.662023	0.652835
65	0.699054	0.632976	0.65283	0.648551
66	0.692909	0.633874	0.645853	0.642802
67	0.686752	0.624369	0.643637	0.630916
68	0.686774	0.619536	0.633066	0.625356
69	0.680029	0.620139	0.637276	0.62083
70	0.673669	0.616155	0.625014	0.620077
71	0.674515	0.614913	0.622772	0.616129
72	0.663381	0.613449	0.621198	0.616639
73	0.671378	0.601854	0.622824	0.608795
74	0.659719	0.604805	0.617054	0.605774
75	0.659773	0.603526	0.609368	0.601731
76	0.660329	0.600526	0.612752	0.608419
77	0.651154	0.604043	0.606142	0.606445
78	0.653949	0.597391	0.607349	0.605626
79	0.655694	0.600169	0.603231	0.601892
80	0.659259	0.595546	0.60588	0.602684
81	0.652139	0.593394	0.604464	0.606445
82	0.649088	0.596259	0.603519	0.595741
83	0.653809	0.593443	0.599454	0.599716
84	0.648103	0.596579	0.599257	0.604122
85	0.647643	0.593984	0.59986	0.598481
86	0.646807	0.594439	0.603572	0.599367
87	0.647867	0.591476	0.600398	0.5975
88	0.652514	0.592398	0.593618	0.611871
89	0.643981	0.587172	0.595506	0.602053
90	0.640534	0.591255	0.597237	0.600039
91	0.646979	0.592275	0.594759	0.596721
92	0.641872	0.592521	0.596123	0.594733
93	0.641144	0.587935	0.595795	0.592866
94	0.646272	0.592558	0.589382	0.594639
95	0.642354	0.588955	0.591769	0.595714
96	0.640501	0.591009	0.591257	0.597111
97	0.642707	0.595485	0.588831	0.594142
98	0.643927	0.592706	0.594851	0.594989
99	0.643596	0.583188	0.592674	0.59793
100	0.643874	0.587689	0.592647	0.592799
101	0.643232	0.589398	0.587546	0.594075
102	0.643135	0.593161	0.593395	0.595324
103	0.645726	0.58941	0.589867	0.603195
104	0.640212	0.59123	0.585198	0.594465
105	0.639302	0.58882	0.591362	0.585882
106	0.644377	0.58866	0.589159	0.597876
107	0.645287	0.593763	0.590523	0.594586
108	0.637621	0.592718	0.590379	0.592128
109	0.642803	0.589312	0.591362	0.591201
110	0.637193	0.587357	0.587979	0.593041
111	0.646101	0.589275	0.585631	0.596963
112	0.64048	0.5976	0.587887	0.598789
113	0.639763	0.593136	0.585356	0.59382
114	0.643874	0.589767	0.588044	0.594733
115	0.640962	0.582623	0.589959	0.590771
116	0.633992	0.590677	0.589552	0.591429
117	0.640534	0.591378	0.591808	0.588582
118	0.6429	0.587836	0.582011	0.58791
119	0.64578	0.586545	0.589644	0.59797
120	0.638328	0.592952	0.585198	0.595083
121	0.63942	0.589779	0.584057	0.588971
122	0.640587	0.58673	0.583769	0.594411
123	0.648992	0.592447	0.588162	0.594263
124	0.646368	0.592349	0.587677	0.591295
125	0.637589	0.586803	0.578326	0.588716
126	0.642921	0.585549	0.580779	0.587655
127	0.641369	0.594132	0.583625	0.596949
128	0.641915	0.592484	0.583651	0.593565
129	0.641144	0.594747	0.577487	0.590059
130	0.639656	0.59396	0.581107	0.595405
131	0.642568	0.58957	0.587939	0.592705
132	0.643895	0.594292	0.583139	0.589321
133	0.647996	0.591316	0.584792	0.590301
134	0.6426	0.593259	0.582733	0.591094
135	0.645448	0.592915	0.587113	0.588098
136	0.644002	0.5938	0.58588	0.590409
137	0.645062	0.589878	0.582051	0.595391
138	0.64124	0.585082	0.581448	0.594599
139	0.642835	0.586176	0.580241	0.591228
140	0.646401	0.591808	0.583506	0.591255
141	0.639955	0.594612	0.582523	0.591967
142	0.642043	0.590087	0.577251	0.592625
143	0.643264	0.593775	0.576779	0.5892
144	0.639688	0.587406	0.582208	0.591362
145	0.638542	0.592152	0.583034	0.589764
146	0.646508	0.593665	0.580884	0.588139
147	0.642825	0.59	0.579703	0.595714
148	0.649174	0.58491	0.580897	0.590382
149	0.642707	0.591267	0.581369	0.591416
150	0.647728	0.585057	0.580621	0.592168
151	0.639067	0.591538	0.580346	0.587937
152	0.640844	0.592534	0.57653	0.590677
153	0.638232	0.58834	0.5791	0.592128
154	0.645201	0.585783	0.585461	0.592893
155	0.644473	0.587467	0.577487	0.590153
156	0.639613	0.592066	0.580333	0.587897
157	0.646144	0.584836	0.580648	0.592061
158	0.642471	0.583447	0.583192	0.597661
159	0.644356	0.591906	0.57931	0.590758
160	0.642407	0.588168	0.583821	0.592907
161	0.639388	0.587135	0.576057	0.58783
162	0.641636	0.586225	0.579769	0.591873
163	0.637985	0.583963	0.581159	0.591738
164	0.645159	0.590677	0.572582	0.592181
165	0.643724	0.584086	0.578602	0.593699
166	0.644045	0.585857	0.570379	0.589442
167	0.639838	0.587221	0.574012	0.592195
168	0.637086	0.591058	0.579323	0.590919
169	0.647096	0.589041	0.5767	0.588058
170	0.642557	0.595042	0.573553	0.584633
171	0.640598	0.589718	0.571677	0.599233
172	0.647225	0.590505	0.571664	0.588971
173	0.642043	0.588894	0.578995	0.585815
174	0.644131	0.585316	0.577762	0.586863
175	0.637332	0.58866	0.573815	0.594048
176	0.64002	0.586914	0.581028	0.587172
177	0.645512	0.591218	0.573723	0.591402
178	0.645566	0.588291	0.57927	0.590677
179	0.644409	0.592841	0.571625	0.593431
180	0.637461	0.588709	0.578313	0.596251
181	0.641465	0.586939	0.57371	0.591255
182	0.639848	0.587221	0.576543	0.587185
183	0.64776	0.587947	0.571087	0.59433
184	0.647675	0.590087	0.576608	0.592007
185	0.63609	0.582733	0.579887	0.598454
186	0.63957	0.581774	0.57531	0.595432
187	0.64578	0.586594	0.570707	0.584392
188	0.639367	0.587775	0.576005	0.587373
189	0.638264	0.587	0.570339	0.5901
190	0.640298	0.588574	0.572975	0.592396
191	0.645919	0.587271	0.5735	0.586124
192	0.639431	0.587578	0.572372	0.596439
193	0.64093	0.593505	0.575166	0.59249
194	0.647321	0.587234	0.571271	0.589858
195	0.639752	0.587209	0.574628	0.593337
196	0.643906	0.593025	0.571297	0.586903
197	0.640277	0.590714	0.569841	0.591308
198	0.639238	0.589828	0.568805	0.5892
199	0.64624	0.588894	0.571821	0.591873
200	0.639399	0.587406	0.570379	0.588595
201	0.643349	0.586484	0.575585	0.589898
202	0.643339	0.586201	0.572162	0.587494
203	0.639538	0.587357	0.569618	0.592934
204	0.636144	0.595091	0.568228	0.593404
205	0.642065	0.583225	0.569815	0.591832
206	0.64609	0.588623	0.572621	0.589186
207	0.635962	0.591365	0.570261	0.590489
208	0.642075	0.5817	0.571533	0.592329
209	0.641433	0.587972	0.56832	0.592678
210	0.642921	0.588931	0.570667	0.590986
211	0.644527	0.588722	0.569684	0.59151
212	0.644741	0.586324	0.570051	0.582283
213	0.636979	0.588476	0.568202	0.593444
214	0.64184	0.592669	0.569749	0.590328
215	0.645276	0.586939	0.568713	0.58967
216	0.644698	0.587566	0.56971	0.587319
217	0.641711	0.589878	0.567507	0.591067
218	0.644088	0.593394	0.567966	0.590113
219	0.637964	0.589201	0.564346	0.590449
220	0.646882	0.586176	0.568307	0.589697
221	0.634506	0.589164	0.572635	0.589871
222	0.642343	0.586803	0.568726	0.58595
223	0.637493	0.586976	0.572871	0.590409
224	0.637343	0.585439	0.571074	0.590758
225	0.645009	0.587467	0.56714	0.592477
226	0.64685	0.584024	0.565854	0.586943
227	0.640266	0.584824	0.563284	0.590906
228	0.6429	0.588316	0.562825	0.592195
229	0.637493	0.587467	0.566117	0.588663
230	0.647204	0.588045	0.567494	0.594639
231	0.643799	0.586877	0.564923	0.592692
232	0.637803	0.585156	0.564805	0.587024
233	0.641626	0.580409	0.568136	0.58603
234	0.643082	0.590898	0.566799	0.591389
235	0.638981	0.582647	0.566274	0.59198
236	0.638917	0.589791	0.569303	0.586138
237	0.643745	0.587763	0.563874	0.582149
238	0.641369	0.586238	0.567362	0.585238
239	0.645234	0.585303	0.565972	0.588488
240	0.642086	0.58593	0.566169	0.589831
241	0.642439	0.591279	0.566851	0.579973
242	0.641775	0.598731	0.566077	0.58333
243	0.644837	0.59305	0.5655	0.590677
244	0.64655	0.590455	0.563205	0.588192
245	0.643381	0.584775	0.567271	0.588945
246	0.647814	0.592091	0.566602	0.587199
247	0.641465	0.585635	0.559795	0.585372
248	0.637943	0.587369	0.561513	0.585654
249	0.639549	0.592214	0.561526	0.594116
250	0.644259	0.590025	0.567979	0.592437
251	0.641155	0.589865	0.567349	0.589012
252	0.639281	0.593038	0.559756	0.588354
253	0.644602	0.590197	0.563323	0.596144
254	0.641187	0.588021	0.56529	0.588945
255	0.642118	0.583914	0.564477	0.587413
256	0.641047	0.589127	0.56289	0.586164
257	0.644452	0.592656	0.563467	0.587682
258	0.643788	0.588254	0.567428	0.588582
259	0.645844	0.58534	0.564136	0.590812
260	0.640309	0.5893	0.5631	0.587897
261	0.649463	0.591624	0.563913	0.584163
262	0.642214	0.593923	0.562379	0.587978
263	0.644313	0.590861	0.565933	0.590341
264	0.645062	0.587861	0.563231	0.588649
265	0.646765	0.598608	0.56171	0.587897
266	0.645019	0.587935	0.563271	0.59112
267	0.647193	0.583336	0.561356	0.586272
268	0.647268	0.584086	0.562077	0.587803
269	0.643917	0.584147	0.56571	0.58603
270	0.640394	0.589324	0.558445	0.589536
271	0.646818	0.588058	0.566195	0.59065
272	0.643767	0.58593	0.564136	0.583116
273	0.649655	0.587799	0.565435	0.587709
274	0.646197	0.586262	0.562943	0.589522
275	0.640041	0.59155	0.563363	0.588703
276	0.643874	0.589004	0.562589	0.588273
277	0.643906	0.588193	0.559454	0.585439
278	0.649848	0.58175	0.561658	0.58231
279	0.644613	0.586484	0.56192	0.582954
280	0.644249	0.58475	0.564766	0.581732
281	0.639377	0.582045	0.564543	0.588031
282	0.644784	0.588279	0.563074	0.587158
283	0.639302	0.58898	0.558654	0.588085
284	0.64457	0.585094	0.560333	0.583129
285	0.648424	0.587135	0.562917	0.581893
286	0.644581	0.593751	0.562877	0.590019
287	0.642182	0.590664	0.561238	0.584727
288	0.642611	0.589804	0.56289	0.5856
289	0.647225	0.59064	0.559428	0.586917
290	0.647236	0.587123	0.562353	0.586191
291	0.645705	0.591464	0.562182	0.588152
292	0.644302	0.586066	0.556425	0.587266
293	0.643124	0.587763	0.560569	0.584042
294	0.648263	0.587996	0.557986	0.585896
295	0.644195	0.585943	0.561684	0.589858
296	0.645812	0.59016	0.562418	0.588381
297	0.64063	0.590296	0.55914	0.583653
298	0.642118	0.589189	0.560425	0.584633
299	0.645683	0.588722	0.561159	0.58466
300	0.64578	0.589607	0.561631	0.587145
301	0.648071	0.591033	0.557343	0.589267
302	0.645169	0.58416	0.561094	0.584956
303	0.65094	0.585033	0.566038	0.585466
304	0.644345	0.589091	0.562077	0.587857
305	0.651047	0.592767	0.55729	0.589348
306	0.647139	0.589521	0.562628	0.587413
307	0.645116	0.584332	0.56053	0.59018
308	0.647428	0.58234	0.56133	0.587293
309	0.642857	0.592054	0.561277	0.578052
310	0.647311	0.592079	0.560307	0.584875
311	0.639741	0.592238	0.556648	0.585063
312	0.646593	0.587984	0.55893	0.585829
313	0.643349	0.58748	0.560149	0.585842
314	0.643778	0.587344	0.557763	0.582337
315	0.645362	0.591107	0.559507	0.589159
316	0.643306	0.590357	0.564792	0.578442
317	0.646368	0.582573	0.555966	0.587011
318	0.643585	0.584848	0.560097	0.580671
319	0.646872	0.590566	0.558117	0.588219
320	0.648274	0.588968	0.554366	0.5809
321	0.64094	0.59246	0.562405	0.585171
322	0.644709	0.588476	0.556884	0.586554
323	0.651229	0.588267	0.56074	0.583854
324	0.647086	0.589164	0.561081	0.589683
325	0.650383	0.592423	0.552163	0.588018
326	0.650833	0.586779	0.55872	0.585627
327	0.645469	0.59246	0.555035	0.590973
328	0.640716	0.591562	0.556635	0.589133
329	0.643831	0.588845	0.558405	0.578616
330	0.644324	0.588267	0.553317	0.58603
331	0.64154	0.590357	0.560661	0.588716
332	0.645683	0.591058	0.55535	0.589603
333	0.646572	0.589091	0.555153	0.585936
334	0.649976	0.586041	0.55354	0.588072
335	0.644045	0.587812	0.55173	0.583626
336	0.641797	0.595534	0.553933	0.586729
337	0.644698	0.584553	0.553763	0.583129
338	0.646743	0.592226	0.558733	0.585829
339	0.645876	0.587037	0.551481	0.580241
340	0.648874	0.588697	0.554012	0.577112
341	0.645362	0.587578	0.550563	0.585627
342	0.642578	0.588955	0.554143	0.584324
343	0.647589	0.587394	0.552281	0.58654
344	0.650051	0.58914	0.562536	0.582081
345	0.640951	0.592349	0.557841	0.583895
346	0.639506	0.589902	0.549251	0.584284
347	0.646936	0.588402	0.553277	0.584109
348	0.646294	0.591845	0.556517	0.584915
349	0.64366	0.589668	0.551441	0.589938
350	0.635416	0.594095	0.552805	0.590583
351	0.646786	0.591242	0.551756	0.589764
352	0.644013	0.592226	0.552897	0.581961
353	0.645255	0.588648	0.556648	0.583357
354	0.645212	0.592312	0.553251	0.580671
355	0.645073	0.590296	0.556031	0.585224
356	0.64396	0.589398	0.552438	0.587964
357	0.646668	0.586853	0.554064	0.588286
358	0.644902	0.587295	0.555376	0.590825
359	0.641733	0.588894	0.556582	0.581692
360	0.648692	0.591771	0.556805	0.583062
361	0.649291	0.588205	0.552084	0.584942
362	0.640801	0.59005	0.562208	0.584942
363	0.647974	0.589336	0.555113	0.581007
364	0.640427	0.58989	0.551389	0.589549
365	0.641818	0.592091	0.553815	0.584459
366	0.646358	0.590837	0.554707	0.582081
367	0.642696	0.584	0.552071	0.582471
368	0.646101	0.585266	0.551953	0.575567
369	0.646058	0.588107	0.548609	0.588998
370	0.64351	0.586115	0.550982	0.588649
371	0.645683	0.591513	0.555809	0.586003
372	0.647214	0.586557	0.551232	0.583048
373	0.644805	0.593468	0.554064	0.578939
374	0.645309	0.5885	0.556648	0.577663
375	0.64776	0.587332	0.55131	0.586097
376	0.645191	0.588832	0.551127	0.58137
377	0.64761	0.589447	0.549369	0.584083
378	0.64821	0.589041	0.552792	0.584432
379	0.644538	0.588832	0.553448	0.586796
380	0.647964	0.590406	0.550943	0.584351
381	0.644184	0.592829	0.547022	0.575594
382	0.638467	0.585266	0.553933	0.58368
383	0.645127	0.584996	0.551546	0.584257
384	0.642	0.587062	0.553894	0.583841
385	0.643799	0.592398	0.557343	0.582847
386	0.645383	0.584344	0.549553	0.582699
387	0.641326	0.588304	0.55114	0.583492
388	0.640127	0.585684	0.557868	0.581477
389	0.643092	0.583631	0.546143	0.576105
390	0.645255	0.591058	0.552307	0.586044
391	0.650298	0.585746	0.551913	0.581504
392	0.64321	0.592115	0.549041	0.586272
393	0.639142	0.591476	0.546602	0.579771
394	0.64518	0.587701	0.549815	0.584459
395	0.640576	0.590947	0.550589	0.584472
396	0.644955	0.590984	0.549527	0.584727
397	0.64836	0.594464	0.550077	0.586151
398	0.645201	0.587258	0.54832	0.583801
399	0.647364	0.588685	0.554772	0.581759
400	0.645897	0.589791	0.553907	0.578388
401	0.643242	0.587455	0.555218	0.58188
402	0.637707	0.591648	0.555323	0.584459
403	0.644741	0.592816	0.547455	0.577501
404	0.645276	0.587369	0.554995	0.578563
405	0.645491	0.586078	0.545278	0.583156
406	0.644666	0.588365	0.54731	0.582914
407	0.643146	0.586435	0.550314	0.578536
408	0.645169	0.588537	0.549291	0.582807
409	0.647964	0.587406	0.551651	0.580483
410	0.645137	0.592816	0.549225	0.58141
411	0.648285	0.591267	0.550287	0.582793
412	0.644548	0.580582	0.551454	0.5764
413	0.645255	0.592988	0.548241	0.578912
414	0.647278	0.591206	0.548661	0.579892
415	0.64609	0.584885	0.550589	0.57914
416	0.646583	0.593394	0.549081	0.585976
417	0.646807	0.590554	0.54853	0.582659
418	0.643756	0.590689	0.551717	0.579153
419	0.648445	0.588242	0.549487	0.582887
420	0.648478	0.583471	0.549356	0.577501
421	0.642953	0.587996	0.554799	0.582793
422	0.643692	0.590898	0.55312	0.580201
423	0.649227	0.589189	0.549225	0.579489
424	0.645951	0.59182	0.549435	0.579731
425	0.64139	0.588205	0.55232	0.583304
426	0.646668	0.587406	0.54672	0.581665
427	0.64169	0.590123	0.546196	0.577099
428	0.647964	0.586963	0.54373	0.583519
429	0.648488	0.587221	0.553592	0.581853
430	0.647364	0.591488	0.548556	0.579194
431	0.64624	0.589951	0.548228	0.580913
432	0.644934	0.589152	0.54714	0.577058
433	0.647268	0.592546	0.545238	0.581114
434	0.64972	0.590123	0.547061	0.577179
435	0.644409	0.589263	0.542825	0.586473
436	0.642953	0.583422	0.546641	0.576857
437	0.648478	0.587049	0.545369	0.58505
438	0.646775	0.58775	0.548845	0.581934
439	0.647857	0.588685	0.548727	0.583304
440	0.645598	0.588304	0.549868	0.576266
441	0.645416	0.590357	0.544491	0.580604
442	0.647589	0.589902	0.548281	0.585573
443	0.64609	0.585107	0.547992	0.587037
444	0.650887	0.592361	0.545592	0.582041
445	0.649709	0.583705	0.550353	0.585103
446	0.647086	0.588451	0.547245	0.58184
447	0.646208	0.592054	0.547599	0.577945
448	0.64396	0.588488	0.544123	0.582296
449	0.641679	0.589816	0.551061	0.581961
450	0.643499	0.58368	0.543114	0.577072
451	0.654805	0.588119	0.54874	0.581786
452	0.643874	0.586004	0.541225	0.574466
453	0.648724	0.589041	0.543205	0.582498
454	0.652492	0.591611	0.544202	0.578482
455	0.64412	0.585549	0.544412	0.578563
456	0.649902	0.587	0.546838	0.578025
457	0.640202	0.590947	0.543664	0.582175
458	0.651325	0.589066	0.547284	0.575111
459	0.641915	0.589115	0.548359	0.584606
460	0.647707	0.587947	0.546366	0.584727
461	0.652053	0.592312	0.545382	0.581141
462	0.646893	0.582143	0.54895	0.581477
463	0.647086	0.593948	0.547061	0.578509
464	0.649944	0.594292	0.54272	0.578764
465	0.643981	0.590357	0.547651	0.584069
466	0.651079	0.590185	0.543638	0.584553
467	0.651368	0.593837	0.544438	0.582337
468	0.649013	0.58764	0.550418	0.577784
469	0.645148	0.591796	0.548346	0.573915
470	0.646625	0.587959	0.543848	0.576575
471	0.637547	0.586767	0.542484	0.584298
472	0.649195	0.587541	0.541802	0.578898
473	0.645769	0.59187	0.544137	0.579194
474	0.647643	0.592017	0.548097	0.577931
475	0.64776	0.588808	0.549317	0.583142
476	0.644516	0.592693	0.539389	0.576897
477	0.64881	0.592017	0.547533	0.573607
478	0.647407	0.591611	0.544228	0.582981
479	0.646979	0.58834	0.542169	0.580537
480	0.64579	0.585119	0.536806	0.582901
481	0.645983	0.589459	0.542196	0.57863
482	0.648349	0.588095	0.54752	0.584056
483	0.64321	0.59107	0.545579	0.582055
484	0.648403	0.587197	0.543271	0.578657
485	0.639334	0.586238	0.54453	0.574721
486	0.643414	0.593419	0.546366	0.578965
487	0.64002	0.589361	0.541107	0.575944
488	0.646272	0.586607	0.542261	0.579221
489	0.648017	0.59257	0.543402	0.580161
490	0.646176	0.596444	0.547599	0.57867
491	0.646411	0.592226	0.535232	0.581813
492	0.65048	0.587849	0.545605	0.587722
493	0.646112	0.58641	0.541278	0.572331
494	0.642471	0.592312	0.539166	0.574923
495	0.647578	0.589779	0.543874	0.584324
496	0.649859	0.586422	0.542641	0.581464
497	0.651743	0.587172	0.542746	0.581061
498	0.645448	0.592767	0.543625	0.572666
499	0.647514	0.590271	0.545369	0.579261
500	0.643285	0.590996	0.546812	0.583975
501	0.647022	0.58641	0.541042	0.578777
502	0.642696	0.586238	0.547048	0.578307
503	0.643199	0.592472	0.547271	0.57589
504	0.646508	0.591611	0.543756	0.583304
505	0.64761	0.587738	0.547756	0.576293
506	0.650705	0.585414	0.545055	0.582968
507	0.648874	0.58791	0.546982	0.573889
508	0.650062	0.585402	0.545776	0.577045
509	0.65124	0.588685	0.547376	0.57816
510	0.646422	0.585721	0.541697	0.575729
511	0.65064	0.586533	0.542458	0.578334
512	0.643606	0.591697	0.545487	0.583505
513	0.646989	0.591242	0.538851	0.57914
514	0.650287	0.590394	0.542773	0.582807
515	0.646326	0.590148	0.543048	0.576199
516	0.645822	0.591574	0.538746	0.580349
517	0.647889	0.589103	0.547782	0.579194
518	0.650426	0.587037	0.542196	0.575232
519	0.648595	0.589152	0.542851	0.582068
520	0.647899	0.591365	0.546851	0.579785
521	0.65018	0.589349	0.54112	0.577488
522	0.645662	0.587185	0.547192	0.578616
523	0.650597	0.5908	0.544255	0.577931
524	0.645341	0.586127	0.542078	0.582659
525	0.647589	0.592939	0.543822	0.574641
526	0.648606	0.58898	0.541776	0.580644
527	0.648114	0.589017	0.542301	0.580456
528	0.649762	0.586004	0.540989	0.579516
529	0.645426	0.592165	0.537632	0.576749
530	0.650362	0.586447	0.539914	0.576682
531	0.63987	0.589004	0.53914	0.576064
532	0.650533	0.584984	0.540268	0.579973
533	0.648553	0.587935	0.540294	0.58282
534	0.646229	0.583877	0.537028	0.577193
535	0.653831	0.584959	0.539284	0.58325
536	0.643478	0.594464	0.542078	0.574654
537	0.649784	0.589914	0.541789	0.577864
538	0.644516	0.591992	0.540412	0.578979
539	0.642568	0.589791	0.535494	0.578079
540	0.650801	0.588476	0.543887	0.580322
541	0.643927	0.589779	0.5455	0.571659
542	0.650298	0.586115	0.541317	0.576467
543	0.644934	0.588353	0.540596	0.580107
544	0.645448	0.585143	0.541828	0.58094
545	0.645373	0.587283	0.53691	0.584123
546	0.647214	0.590222	0.535651	0.582551
547	0.643617	0.584049	0.540779	0.570544
548	0.647835	0.590246	0.538642	0.572438
549	0.644045	0.589226	0.540137	0.577931
550	0.645244	0.587234	0.533842	0.577542
551	0.648799	0.594194	0.534563	0.581222
552	0.645919	0.592706	0.540976	0.576481
553	0.641262	0.587824	0.539376	0.578442
554	0.649891	0.587529	0.54394	0.575567
555	0.642214	0.589767	0.538786	0.576266
556	0.646411	0.592386	0.537789	0.577421
557	0.645383	0.586213	0.537933	0.576481
558	0.650266	0.583815	0.539901	0.573647
559	0.646336	0.591808	0.542169	0.577716
560	0.649538	0.591587	0.539533	0.574184
561	0.648863	0.592952	0.536019	0.573607
562	0.649441	0.590849	0.535861	0.573163
563	0.648371	0.585082	0.535678	0.578455
564	0.643253	0.584135	0.540123	0.579919
565	0.650672	0.588759	0.539835	0.57781
566	0.65139	0.58839	0.537724	0.576038
567	0.650116	0.589373	0.535179	0.578831
568	0.648735	0.588857	0.536346	0.57863
569	0.646829	0.592829	0.53615	0.582095
570	0.645309	0.590898	0.541999	0.571713
571	0.648595	0.587947	0.532215	0.580832
572	0.651443	0.595091	0.534917	0.577542
573	0.645137	0.590455	0.540399	0.578751
574	0.646989	0.591009	0.540281	0.575554
575	0.646315	0.592251	0.542038	0.576911
576	0.644495	0.590173	0.539428	0.580591
577	0.648039	0.59321	0.543664	0.578374
578	0.650191	0.586717	0.537605	0.5782
579	0.647428	0.592915	0.533842	0.57448
580	0.644516	0.58866	0.5431	0.572774
581	0.647246	0.58748	0.543848	0.576414
582	0.648585	0.592288	0.539258	0.570907
583	0.646765	0.590062	0.539664	0.57448
584	0.64851	0.591267	0.539887	0.573311
585	0.645137	0.584246	0.542196	0.578737
586	0.648874	0.589103	0.538314	0.575836
587	0.652193	0.59021	0.534602	0.577112
588	0.645598	0.589201	0.537356	0.58274
589	0.649527	0.589054	0.537763	0.575957
590	0.646754	0.588316	0.535507	0.574453
591	0.643938	0.590222	0.533055	0.580577
592	0.645201	0.592656	0.537527	0.574694
593	0.646315	0.589398	0.534183	0.580215
594	0.651218	0.585537	0.536937	0.578522
595	0.649388	0.588008	0.53754	0.577649
596	0.646711	0.588267	0.534956	0.576494
597	0.648231	0.595509	0.540032	0.578697
598	0.649677	0.585967	0.534301	0.577488
599	0.650897	0.586139	0.538392	0.581061
600	0.64776	0.594636	0.537907	0.583989
601	0.647289	0.592042	0.534274	0.574305
602	0.650073	0.589607	0.537724	0.572841
603	0.64866	0.59289	0.539796	0.578012
604	0.648799	0.586447	0.534747	0.573002
605	0.646401	0.592632	0.536045	0.577837
606	0.643167	0.588832	0.53632	0.574077
607	0.647246	0.582696	0.538707	0.573016
608	0.653659	0.592878	0.543127	0.578267
609	0.648884	0.587553	0.537042	0.571256
610	0.651636	0.590074	0.532097	0.575084
611	0.653167	0.588513	0.541855	0.576682
612	0.656165	0.589177	0.540989	0.576736
613	0.649548	0.593493	0.540346	0.579503
614	0.645887	0.58807	0.536687	0.578361
615	0.653488	0.589791	0.53493	0.581867
616	0.650501	0.593345	0.533855	0.576749
617	0.646433	0.587418	0.531324	0.580819
618	0.653381	0.593173	0.532189	0.574426
619	0.646261	0.596149	0.536281	0.575823
620	0.64518	0.583533	0.536097	0.578133
621	0.644998	0.592952	0.538379	0.579261
622	0.645769	0.591648	0.539809	0.577663
623	0.647525	0.589595	0.532819	0.576897
624	0.649623	0.587172	0.530629	0.578845
625	0.647428	0.589078	0.533356	0.571955
626	0.64776	0.590517	0.533724	0.579234
627	0.649099	0.587517	0.535402	0.57824
628	0.646893	0.59005	0.538353	0.580617
629	0.648831	0.584479	0.533461	0.575675
630	0.653338	0.586791	0.531494	0.576427
631	0.649334	0.590874	0.538038	0.578039
632	0.648617	0.589964	0.531455	0.573486
633	0.649538	0.590332	0.534419	0.57499
634	0.641358	0.581946	0.533724	0.571941
635	0.648178	0.589484	0.537291	0.574412
636	0.648917	0.593984	0.530301	0.582323
637	0.650405	0.591587	0.534091	0.57225
638	0.649238	0.591132	0.533042	0.572465
639	0.649366	0.590578	0.535599	0.572116
640	0.650501	0.588537	0.532097	0.576467
641	0.64548	0.585893	0.536425	0.573378
642	0.649366	0.588832	0.534786	0.574936
643	0.647996	0.588759	0.535402	0.576454
644	0.644195	0.591525	0.537645	0.572895
645	0.652921	0.583606	0.535901	0.578401
646	0.652011	0.588107	0.531638	0.573539
647	0.649495	0.59198	0.533317	0.578831
648	0.64579	0.585943	0.539284	0.576185
649	0.644388	0.586238	0.531481	0.576064
650	0.646872	0.586336	0.536465	0.579355
651	0.649077	0.594292	0.536753	0.577528
652	0.64669	0.588685	0.535101	0.578603
653	0.649634	0.584541	0.537042	0.575111
654	0.651047	0.590505	0.535088	0.578321
655	0.644077	0.587	0.534891	0.578992
656	0.653285	0.591451	0.53013	0.576749
657	0.64775	0.592644	0.532976	0.575259
658	0.644581	0.586299	0.535625	0.572223
659	0.652942	0.597341	0.53771	0.57272
660	0.649077	0.586029	0.529671	0.574856
661	0.648124	0.591156	0.538287	0.576185
662	0.652032	0.59096	0.536766	0.572962
663	0.649356	0.587652	0.530406	0.577233
664	0.650244	0.58716	0.537265	0.574009
665	0.652171	0.590566	0.531481	0.575608
666	0.647193	0.59337	0.532176	0.581222
667	0.650833	0.587369	0.529868	0.576857
668	0.651936	0.593517	0.536609	0.578267
669	0.642557	0.589423	0.533173	0.576467
670	0.646112	0.586262	0.538301	0.578146
671	0.650105	0.591624	0.532845	0.575487
672	0.648328	0.588931	0.533855	0.573781
673	0.652728	0.587246	0.535153	0.579462
674	0.646422	0.587775	0.535507	0.57687
675	0.653081	0.585672	0.532727	0.570504
676	0.648681	0.585623	0.538209	0.570692
677	0.655394	0.584897	0.535547	0.576293
678	0.652878	0.593382	0.531573	0.570732
679	0.645501	0.588549	0.531651	0.574466
680	0.647428	0.588181	0.534169	0.571511
681	0.650587	0.588648	0.531035	0.571847
682	0.64972	0.592361	0.53396	0.57773
683	0.647246	0.587504	0.530379	0.576293
684	0.644955	0.588513	0.53093	0.57816
685	0.650009	0.590628	0.534038	0.581168
686	0.646315	0.587197	0.537789	0.58047
687	0.651797	0.586484	0.537448	0.575823
688	0.650426	0.588734	0.532373	0.571941
689	0.647311	0.587406	0.533815	0.573056
690	0.643563	0.590996	0.534628	0.569107
691	0.646732	0.593025	0.532714	0.575661
692	0.642782	0.5825	0.532229	0.578925
693	0.651925	0.591328	0.529173	0.57589
694	0.64851	0.591919	0.529933	0.57135
695	0.645822	0.58416	0.533173	0.578643
696	0.650608	0.58839	0.536242	0.576279
697	0.648039	0.588574	0.532727	0.582444
698	0.642664	0.586533	0.525501	0.571861
699	0.640405	0.590554	0.532556	0.573647
700	0.650779	0.589582	0.534786	0.575742
701	0.64473	0.588943	0.531402	0.573835
702	0.653852	0.586533	0.535992	0.575151
703	0.648981	0.589742	0.535455	0.569
704	0.649238	0.592066	0.535232	0.577354
705	0.646112	0.586828	0.533094	0.576454
706	0.649281	0.586201	0.532858	0.570168
707	0.6467	0.590628	0.529461	0.5755
708	0.64487	0.58657	0.532766	0.570222
709	0.646486	0.592509	0.529278	0.575903
710	0.644891	0.590099	0.529081	0.572384
711	0.648435	0.587221	0.530327	0.570705
712	0.653103	0.589164	0.531494	0.576387
713	0.652343	0.591845	0.530445	0.574775
714	0.646186	0.581774	0.532412	0.570437
715	0.648039	0.589595	0.527888	0.57546
716	0.647503	0.591021	0.528635	0.577354
717	0.651882	0.590455	0.529973	0.573136
718	0.651315	0.586803	0.531442	0.575997
719	0.64669	0.594919	0.531743	0.572532
720	0.649238	0.590529	0.527284	0.56904
721	0.646497	0.594452	0.530799	0.576857
722	0.647546	0.586582	0.533448	0.572008
723	0.646433	0.590677	0.53013	0.574318
724	0.64488	0.59396	0.525553	0.574976
725	0.643542	0.594685	0.536871	0.576884
726	0.649174	0.587197	0.533002	0.572707
727	0.65488	0.589607	0.529212	0.571122
728	0.649698	0.588304	0.530602	0.564662
729	0.648199	0.587025	0.531127	0.578119
730	0.646668	0.584184	0.532766	0.579919
731	0.646968	0.593271	0.534156	0.570249
732	0.650961	0.583115	0.527389	0.580953
733	0.649313	0.593259	0.534065	0.575742
734	0.648049	0.591046	0.534301	0.577596
735	0.647932	0.585525	0.530484	0.572572
736	0.651101	0.587959	0.531783	0.572666
737	0.651251	0.594599	0.528189	0.575124
738	0.647289	0.594587	0.534602	0.575742
739	0.649612	0.589386	0.531153	0.578133
740	0.654666	0.591144	0.533212	0.576064
741	0.650458	0.585893	0.528084	0.574171
742	0.647899	0.587025	0.530314	0.57315
743	0.644441	0.589767	0.528858	0.57045
744	0.645116	0.592546	0.52996	0.573083
745	0.648049	0.588119	0.527861	0.570356
746	0.650694	0.58598	0.531088	0.573069
747	0.646658	0.583631	0.532871	0.576655
748	0.650533	0.584246	0.532347	0.569268
749	0.648938	0.589017	0.532347	0.570517
750	0.651154	0.58823	0.528189	0.573593
751	0.650255	0.592324	0.531861	0.57679
752	0.648863	0.592804	0.531455	0.573338
753	0.647792	0.588476	0.530012	0.569859
754	0.650929	0.590738	0.528779	0.571646
755	0.64396	0.590246	0.527652	0.569591
756	0.651957	0.583926	0.530786	0.575272
757	0.656593	0.591169	0.526812	0.567079
758	0.648285	0.584479	0.532438	0.57037
759	0.646679	0.591808	0.52912	0.569201
760	0.645287	0.584701	0.525461	0.57503
761	0.650597	0.591673	0.530052	0.574171
762	0.653884	0.590345	0.524399	0.570571
763	0.648242	0.584664	0.528058	0.567603
764	0.648114	0.591476	0.534169	0.573298
765	0.649698	0.59064	0.528832	0.570746
766	0.647825	0.588476	0.525934	0.572908
767	0.648531	0.590689	0.529015	0.578576
768	0.647728	0.590886	0.530327	0.574318
769	0.651829	0.594021	0.529684	0.572478
770	0.649131	0.590296	0.53333	0.574399
771	0.649034	0.592792	0.529855	0.571766
772	0.653916	0.592829	0.529055	0.580013
773	0.640758	0.585783	0.529619	0.576011
774	0.643092	0.58764	0.528884	0.570544
775	0.644238	0.593025	0.530301	0.568839
776	0.655201	0.592878	0.527153	0.575836
777	0.651882	0.587849	0.52613	0.574063
778	0.646615	0.587504	0.52432	0.569658
779	0.648542	0.587824	0.529632	0.573432
780	0.645994	0.590824	0.527966	0.572089
781	0.644388	0.59262	0.527927	0.570732
782	0.648863	0.586557	0.530602	0.568718
783	0.650683	0.589939	0.52596	0.575165
784	0.64927	0.586767	0.530707	0.57319
785	0.649366	0.590935	0.528084	0.575621
786	0.65185	0.591722	0.529933	0.571068
787	0.651165	0.591968	0.523193	0.570934
788	0.647985	0.591316	0.525225	0.571659
789	0.649291	0.585402	0.533422	0.575312
790	0.645383	0.584541	0.526038	0.5699
791	0.647643	0.592866	0.527901	0.575205
792	0.649859	0.585254	0.525789	0.572089
793	0.652589	0.595522	0.528438	0.572908
794	0.650972	0.590345	0.525934	0.572841
795	0.647846	0.586545	0.525815	0.569201
796	0.645127	0.593505	0.524491	0.572223
797	0.648627	0.590923	0.528058	0.5782
798	0.646989	0.5938	0.533553	0.574184
799	0.649805	0.588759	0.530117	0.576158
800	0.646401	0.593062	0.528648	0.574023
801	0.657739	0.589078	0.525907	0.571632
802	0.650169	0.589607	0.530078	0.569859
803	0.650951	0.588316	0.532189	0.567052
804	0.649794	0.58748	0.528832	0.573405
805	0.652353	0.584049	0.531206	0.567992
806	0.647953	0.590787	0.526615	0.576387
807	0.650308	0.592644	0.525448	0.570477
808	0.645523	0.586853	0.530025	0.57358
809	0.648103	0.591206	0.532884	0.568973
810	0.642932	0.586582	0.528058	0.570504
811	0.652492	0.58668	0.52457	0.572317
812	0.652707	0.591636	0.525579	0.569671
813	0.648445	0.588931	0.528688	0.572895
814	0.649944	0.587258	0.528609	0.575312
815	0.649902	0.588107	0.52377	0.571229
816	0.651272	0.592054	0.522576	0.572371
817	0.648124	0.590714	0.532517	0.576561
818	0.650158	0.588402	0.527586	0.576252
819	0.649366	0.58491	0.524045	0.571874
820	0.653949	0.591009	0.524937	0.574748
821	0.648435	0.590566	0.524229	0.570303
822	0.643542	0.589644	0.527114	0.571686
823	0.652942	0.591783	0.526576	0.569779
824	0.656347	0.587455	0.527691	0.567616
825	0.651154	0.589066	0.521488	0.569322
826	0.650555	0.590947	0.527468	0.571713
827	0.644013	0.584184	0.52453	0.567079
828	0.64851	0.591058	0.526681	0.569591
829	0.651004	0.586361	0.531297	0.574654
830	0.652642	0.586447	0.52234	0.574453
831	0.645052	0.594821	0.525212	0.572022
832	0.652664	0.596653	0.523324	0.567401
833	0.648156	0.588451	0.523927	0.572613
834	0.650747	0.593948	0.52676	0.574009
835	0.646904	0.588193	0.529842	0.576266
836	0.648338	0.591906	0.524911	0.57358
837	0.653285	0.58925	0.52297	0.568664
838	0.6473	0.586139	0.525291	0.571417
839	0.650426	0.590603	0.523783	0.566596
840	0.649773	0.589595	0.527966	0.571726
841	0.64867	0.589964	0.52255	0.570625
842	0.653745	0.588131	0.524753	0.574345
843	0.652396	0.582155	0.521593	0.567549
844	0.651593	0.590455	0.523193	0.571189
845	0.644013	0.590087	0.526025	0.571095
846	0.655918	0.594575	0.530602	0.569859
847	0.647396	0.592656	0.527114	0.571861
848	0.647171	0.591574	0.526406	0.572465
849	0.650512	0.592534	0.523232	0.571646
850	0.650972	0.590849	0.52095	0.573553
851	0.649666	0.593935	0.528609	0.566837
852	0.647942	0.590972	0.526301	0.568664
853	0.653349	0.58593	0.533815	0.57546
854	0.647236	0.589226	0.526511	0.568852
855	0.649099	0.585525	0.530196	0.565024
856	0.649687	0.590972	0.527127	0.570047
857	0.653124	0.59016	0.525999	0.576105
858	0.650169	0.590025	0.526091	0.575003
859	0.648007	0.594304	0.526511	0.569456
860	0.653381	0.589447	0.523061	0.56955
861	0.656646	0.588181	0.527061	0.570047
862	0.651572	0.587627	0.523979	0.567173
863	0.651411	0.589988	0.53013	0.570961
864	0.650126	0.588377	0.520255	0.572304
865	0.646144	0.587308	0.517698	0.573136
866	0.650951	0.589668	0.525173	0.565145
867	0.645908	0.5855	0.521842	0.573983
868	0.652407	0.586238	0.530524	0.566314
869	0.646904	0.593898	0.526406	0.574023
870	0.64882	0.583533	0.526143	0.570276
871	0.655876	0.590087	0.528334	0.564648
872	0.651186	0.590517	0.527088	0.570585
873	0.65261	0.588119	0.528622	0.570531
874	0.649741	0.586213	0.51994	0.578643
875	0.650961	0.588427	0.528334	0.569483
876	0.646486	0.590087	0.528609	0.565333
877	0.644238	0.589398	0.529606	0.568422
878	0.648231	0.589213	0.520937	0.570114
879	0.652118	0.587849	0.526471	0.571981
880	0.65034	0.594341	0.525461	0.566058
881	0.641529	0.585131	0.526406	0.56716
882	0.651497	0.590984	0.521317	0.571686
883	0.651882	0.588906	0.524937	0.573472
884	0.650865	0.588267	0.525134	0.567912
885	0.6476	0.587086	0.526235	0.570961
886	0.649794	0.590246	0.527953	0.575876
887	0.651283	0.591107	0.526156	0.571498
888	0.64957	0.591611	0.527153	0.574896
889	0.650801	0.582967	0.521488	0.573096
890	0.648649	0.595288	0.528111	0.569134
891	0.650662	0.594341	0.526891	0.56943
892	0.654045	0.592177	0.529068	0.572492
893	0.649227	0.593443	0.525435	0.571861
894	0.6467	0.587885	0.519927	0.573862
895	0.648692	0.587062	0.527494	0.568489
896	0.653017	0.588451	0.52516	0.566233
897	0.643799	0.594538	0.523652	0.568986
898	0.649398	0.588549	0.525291	0.571887
899	0.64972	0.588008	0.522983	0.573029
900	0.650597	0.58973	0.527048	0.56771
901	0.645437	0.588672	0.528176	0.568019
902	0.645662	0.591771	0.523153	0.571968
903	0.652053	0.589226	0.525776	0.572008
904	0.653231	0.586127	0.523507	0.572102
905	0.646026	0.584885	0.522878	0.572653
906	0.648413	0.590972	0.528334	0.567267
907	0.649794	0.587787	0.524425	0.572532
908	0.651176	0.581737	0.524386	0.562969
909	0.647	0.591378	0.521579	0.570893
910	0.651325	0.589373	0.528215	0.572626
911	0.650426	0.58748	0.525147	0.574708
912	0.647707	0.589914	0.522642	0.570356
913	0.652107	0.58807	0.524924	0.569873
914	0.652525	0.580815	0.521199	0.564782
915	0.650244	0.588881	0.524596	0.568597
916	0.644773	0.586865	0.522498	0.571605
917	0.649666	0.586902	0.529881	0.570625
918	0.651186	0.590861	0.51657	0.570746
919	0.655244	0.584553	0.521947	0.571149
920	0.649752	0.59187	0.522419	0.56861
921	0.647225	0.588525	0.524452	0.574762
922	0.651936	0.58459	0.518957	0.570504
923	0.653724	0.593677	0.522052	0.570652
924	0.650737	0.585402	0.522353	0.573177
925	0.648028	0.588131	0.518484	0.571484
926	0.647643	0.589644	0.522432	0.571847
927	0.64972	0.593382	0.521881	0.571108
928	0.649109	0.589435	0.525055	0.572666
929	0.648403	0.589103	0.525947	0.570437
930	0.652482	0.588931	0.523534	0.566542
931	0.655351	0.590615	0.522616	0.568127
932	0.647578	0.58416	0.518576	0.562902
933	0.648392	0.587676	0.521147	0.562351
934	0.653906	0.590578	0.523625	0.571377
935	0.649591	0.589828	0.520661	0.571095
936	0.652856	0.592054	0.522642	0.564984
937	0.655405	0.588549	0.527927	0.570517
938	0.652546	0.586742	0.521724	0.57409
939	0.651946	0.591611	0.523153	0.569537
940	0.649602	0.590308	0.52457	0.571511
941	0.652546	0.587418	0.520229	0.568033
942	0.650062	0.590197	0.521055	0.576346
943	0.652257	0.587517	0.52154	0.569228
944	0.651358	0.586176	0.522707	0.570329
945	0.647685	0.589152	0.525606	0.566367
946	0.64533	0.587652	0.520032	0.562029
947	0.653949	0.587566	0.525553	0.570705
948	0.654955	0.594759	0.526655	0.566676
949	0.651111	0.591169	0.517343	0.571176
950	0.653895	0.589828	0.522943	0.566864
951	0.650747	0.592005	0.525173	0.567401
952	0.647311	0.596026	0.517776	0.56626
953	0.647707	0.592681	0.518445	0.562513
954	0.653991	0.58598	0.522799	0.574224
955	0.654826	0.585463	0.526615	0.571713
956	0.653777	0.593517	0.518786	0.570155
957	0.65018	0.587123	0.523271	0.566461
958	0.651154	0.588463	0.518235	0.570504
959	0.650469	0.586545	0.520281	0.561465
960	0.651015	0.592017	0.519953	0.564675
961	0.64836	0.590664	0.521107	0.575379
962	0.649024	0.584934	0.525579	0.56998
963	0.652011	0.588008	0.521081	0.566287
964	0.651786	0.594476	0.520766	0.573311
965	0.657589	0.592447	0.524294	0.566434
966	0.6514	0.589582	0.523966	0.569725
967	0.651861	0.5893	0.524675	0.570209
968	0.653595	0.593948	0.521776	0.565427
969	0.653317	0.592927	0.52137	0.570061
970	0.651507	0.589656	0.526301	0.569268
971	0.651689	0.587996	0.522484	0.570235
972	0.65503	0.587861	0.519573	0.56211
973	0.653456	0.587185	0.521619	0.570826
974	0.653156	0.591833	0.519993	0.570867
975	0.652525	0.587295	0.522025	0.568677
976	0.646615	0.592226	0.522235	0.56442
977	0.649409	0.591242	0.520084	0.565454
978	0.656165	0.592816	0.517409	0.568651
979	0.652846	0.586275	0.51834	0.57229
980	0.651058	0.590123	0.522091	0.569201
981	0.652674	0.590935	0.523088	0.568436
982	0.655255	0.587799	0.516242	0.571337
983	0.650597	0.58973	0.520189	0.568771
984	0.643628	0.591992	0.519704	0.562056
985	0.652771	0.59155	0.52297	0.567697
986	0.650437	0.59096	0.521396	0.570598
987	0.647118	0.594181	0.51897	0.56806
988	0.653584	0.589312	0.521212	0.5672
989	0.654056	0.587959	0.522157	0.568771
990	0.650983	0.590849	0.516544	0.563936
991	0.646336	0.596431	0.521606	0.571672
992	0.649837	0.592866	0.520334	0.56861
993	0.64973	0.592779	0.518524	0.562701
994	0.646743	0.590787	0.522589	0.565441
995	0.648007	0.585229	0.520202	0.570289
996	0.647942	0.588217	0.521199	0.57041
997	0.647482	0.588476	0.519101	0.57405
998	0.653488	0.589914	0.519888	0.5654
999	0.650394	0.587885	0.52112	0.565803
1000	0.654088	0.586447	0.522524	0.567885
1001	0.654398	0.594255	0.522511	0.570276
1002	0.651251	0.592767	0.51636	0.566837
1003	0.64745	0.589791	0.52074	0.568046
1004	0.6561	0.587467	0.52112	0.561666
1005	0.64973	0.584246	0.523625	0.567119
1006	0.64836	0.589865	0.519757	0.569255
1007	0.650865	0.588451	0.523061	0.569282
1008	0.649141	0.592792	0.516386	0.569362
1009	0.655865	0.585758	0.511835	0.571243
1010	0.646454	0.588808	0.519284	0.569201
1011	0.648253	0.58732	0.523206	0.567845
1012	0.653606	0.588242	0.523311	0.569147
1013	0.654002	0.589423	0.51876	0.565911
1014	0.651604	0.589841	0.520071	0.566582
1015	0.64972	0.584602	0.526275	0.570504
1016	0.650887	0.590148	0.51977	0.570195
1017	0.65534	0.587726	0.525317	0.563453
1018	0.652942	0.589287	0.519888	0.568113
1019	0.648253	0.585119	0.523363	0.565239
1020	0.64972	0.590837	0.517068	0.564272
1021	0.653349	0.589878	0.527429	0.568194
1022	0.64776	0.585402	0.521094	0.561183
1023	0.65397	0.58759	0.526038	0.572451
1024	0.657053	0.590332	0.520898	0.561452
1025	0.648681	0.584775	0.523206	0.566542
1026	0.650544	0.587775	0.517698	0.56622
1027	0.647236	0.586705	0.51695	0.57041
1028	0.653884	0.59423	0.518091	0.56622
1029	0.659666	0.590886	0.521606	0.565736
1030	0.659976	0.589632	0.521409	0.564299
1031	0.652268	0.585992	0.523494	0.566676
1032	0.646368	0.595841	0.52078	0.565709
1033	0.6514	0.58775	0.51754	0.56626
1034	0.645201	0.58973	0.519625	0.568154
1035	0.654023	0.588525	0.517842	0.56485
1036	0.653477	0.591451	0.516321	0.565347
1037	0.648231	0.592558	0.522366	0.567388
1038	0.652332	0.589656	0.515127	0.570853
1039	0.647503	0.584762	0.520412	0.566381
1040	0.657075	0.595374	0.516491	0.569926
1041	0.652086	0.589509	0.519547	0.56681
1042	0.651925	0.591919	0.517921	0.567966
1043	0.649163	0.590677	0.517868	0.569188
1044	0.647022	0.590431	0.521225	0.563936
1045	0.650683	0.586533	0.517566	0.564863
1046	0.651593	0.593825	0.522524	0.567724
1047	0.647878	0.587357	0.515888	0.571699
1048	0.653135	0.592755	0.518484	0.564312
1049	0.654238	0.587799	0.520281	0.570893
1050	0.643628	0.591132	0.517029	0.563883
1051	0.649345	0.585943	0.521868	0.568301
1052	0.655587	0.588205	0.515088	0.560444
1053	0.648049	0.591894	0.521134	0.567697
1054	0.653306	0.588537	0.521711	0.569335
1055	0.654441	0.590837	0.519809	0.568301
1056	0.655223	0.587246	0.518734	0.569994
1057	0.658381	0.587812	0.519337	0.564124
1058	0.651101	0.588808	0.52255	0.5699
1059	0.650726	0.589558	0.520976	0.565615
1060	0.650672	0.592349	0.520871	0.565105
1061	0.647867	0.585488	0.520386	0.566139
1062	0.654955	0.588119	0.515035	0.568798
1063	0.653499	0.586041	0.521278	0.561546
1064	0.650854	0.586717	0.519625	0.56908
1065	0.649816	0.589742	0.518183	0.563251
1066	0.656058	0.590259	0.51674	0.566072
1067	0.653895	0.592743	0.524373	0.566972
1068	0.658135	0.589853	0.519639	0.569255
1069	0.648371	0.593271	0.521475	0.564581
1070	0.648017	0.586533	0.520386	0.570114
1071	0.64654	0.591611	0.518498	0.566394
1072	0.651668	0.580754	0.513632	0.566126
1073	0.65291	0.58839	0.52112	0.56399
1074	0.652428	0.591144	0.522327	0.563748
1075	0.651636	0.589041	0.523809	0.564487
1076	0.653552	0.587308	0.517803	0.575755
1077	0.650929	0.587676	0.519704	0.563224
1078	0.653135	0.597858	0.518301	0.573096
1079	0.65518	0.584652	0.51476	0.571484
1080	0.651165	0.586594	0.515652	0.562083
1081	0.651861	0.589349	0.519573	0.563695
1082	0.651186	0.585623	0.522366	0.568368
1083	0.653649	0.58807	0.518222	0.567281
1084	0.649816	0.584959	0.519966	0.566058
1085	0.653724	0.58791	0.518117	0.564809
1086	0.649099	0.589472	0.513999	0.566905
1087	0.647568	0.591808	0.521632	0.564151
1088	0.655308	0.591476	0.521068	0.565199
1089	0.655362	0.593542	0.515888	0.568798
1090	0.647525	0.588463	0.518681	0.570558
1091	0.650619	0.584775	0.515062	0.56493
1092	0.653777	0.595042	0.523035	0.568113
1093	0.655865	0.595349	0.517383	0.56493
1094	0.655619	0.590652	0.520517	0.56262
1095	0.654462	0.58914	0.517265	0.567173
1096	0.65124	0.591451	0.514799	0.566676
1097	0.648627	0.589791	0.518235	0.566985
1098	0.645105	0.588672	0.519232	0.562956
1099	0.652214	0.587209	0.521514	0.563493
1100	0.650865	0.592558	0.514144	0.562043
1101	0.652053	0.587111	0.512098	0.569752
1102	0.655736	0.585119	0.517868	0.563668
1103	0.650458	0.586902	0.519809	0.568906
1104	0.651582	0.583926	0.518432	0.568395
1105	0.655501	0.593136	0.516793	0.565776
1106	0.65018	0.591021	0.51674	0.570007
1107	0.6523	0.588058	0.517855	0.562848
1108	0.64881	0.584172	0.516294	0.565158
1109	0.652407	0.594009	0.516124	0.566918
1110	0.649002	0.58764	0.518078	0.566032
1111	0.648328	0.58834	0.519022	0.571001
1112	0.64852	0.58491	0.517645	0.566649
1113	0.653713	0.589472	0.517921	0.565105
1114	0.653242	0.58834	0.521488	0.569309
1115	0.65048	0.589177	0.517894	0.564742
1116	0.651989	0.590037	0.512635	0.565763
1117	0.655008	0.591808	0.516845	0.56587
1118	0.652653	0.591304	0.517593	0.56767
1119	0.653991	0.589632	0.515901	0.564232
1120	0.652621	0.591538	0.516675	0.563654
1121	0.651711	0.588242	0.51914	0.561908
1122	0.656368	0.592386	0.520202	0.564474
1123	0.64457	0.588992	0.511455	0.559571
1124	0.651786	0.592017	0.516845	0.562983
1125	0.650458	0.586742	0.522052	0.566945
1126	0.653809	0.583151	0.518681	0.56313
1127	0.649677	0.586053	0.516137	0.557718
1128	0.650812	0.592312	0.519455	0.566569
1129	0.651443	0.589607	0.517763	0.568462
1130	0.650897	0.588992	0.517684	0.562325
1131	0.653595	0.589988	0.51935	0.568839
1132	0.649602	0.590296	0.515783	0.565535
1133	0.65079	0.588217	0.517999	0.565414
1134	0.660319	0.588316	0.525435	0.563842
1135	0.649612	0.587381	0.519088	0.566676
1136	0.652846	0.585229	0.514419	0.564702
1137	0.651465	0.590996	0.51855	0.565723
1138	0.651325	0.587111	0.511691	0.565723
1139	0.64806	0.589447	0.515848	0.561183
1140	0.65442	0.586902	0.51893	0.56955
1141	0.648959	0.59091	0.516858	0.565843
1142	0.651582	0.591919	0.518825	0.565588
1143	0.653113	0.586582	0.520766	0.558067
1144	0.652021	0.590234	0.517527	0.562902
1145	0.645683	0.586705	0.520019	0.566475
1146	0.648071	0.588611	0.515652	0.568651
1147	0.655405	0.591009	0.515704	0.563117
1148	0.653659	0.58941	0.519101	0.564406
1149	0.654944	0.591538	0.517724	0.56583
1150	0.651775	0.591906	0.519219	0.564648
1151	0.654238	0.586791	0.513055	0.56583
1152	0.651679	0.593751	0.518196	0.566743
1153	0.65428	0.590197	0.513107	0.560444
1154	0.654066	0.591599	0.515534	0.561478
1155	0.649259	0.590689	0.519993	0.565548
1156	0.658627	0.587418	0.515665	0.562338
1157	0.654227	0.592558	0.514629	0.561317
1158	0.648992	0.591624	0.51775	0.561814
1159	0.652482	0.588734	0.516229	0.564097
1160	0.656754	0.589386	0.52032	0.563735
1161	0.649548	0.586557	0.51598	0.565964
1162	0.65519	0.589496	0.520688	0.562701
1163	0.644666	0.586557	0.515166	0.56172
1164	0.656197	0.592964	0.515848	0.566112
1165	0.648478	0.58518	0.520386	0.562607
1166	0.651957	0.584024	0.514353	0.563735
1167	0.654473	0.587812	0.512924	0.560055
1168	0.648135	0.59021	0.517029	0.559625
1169	0.648917	0.586582	0.519153	0.565494
1170	0.654784	0.58898	0.51434	0.564554
1171	0.654644	0.585795	0.51796	0.566622
1172	0.656604	0.594181	0.520701	0.564608
1173	0.652043	0.588107	0.519114	0.564084
1174	0.651347	0.591427	0.519284	0.5645
1175	0.647396	0.593714	0.517789	0.561814
1176	0.656839	0.585549	0.523507	0.562096
1177	0.652664	0.591882	0.515599	0.565226
1178	0.649291	0.592177	0.51855	0.559088
1179	0.653156	0.591119	0.516583	0.566488
1180	0.6517	0.579905	0.513789	0.564259
1181	0.65352	0.586078	0.508334	0.565253
1182	0.658006	0.587935	0.518865	0.5663
1183	0.65245	0.588685	0.515717	0.564218
1184	0.652835	0.588906	0.515127	0.563869
1185	0.657	0.590013	0.513868	0.559061
1186	0.655372	0.593013	0.516989	0.567348
1187	0.652664	0.586865	0.514471	0.564366
1188	0.65625	0.589878	0.517724	0.567536
1189	0.65534	0.592115	0.513881	0.559477
1190	0.658541	0.587209	0.521383	0.570544
1191	0.644313	0.597268	0.514288	0.572613
1192	0.648371	0.590296	0.513986	0.559276
1193	0.657728	0.588095	0.517842	0.562754
1194	0.653713	0.586926	0.514209	0.563144
1195	0.657353	0.585967	0.515953	0.566058
1196	0.651368	0.586176	0.51594	0.565064
1197	0.654612	0.596063	0.517448	0.560874
1198	0.652225	0.588328	0.51358	0.563399
1199	0.65231	0.587787	0.521475	0.561814
1200	0.653124	0.591021	0.515389	0.564662
1201	0.651058	0.593616	0.516662	0.563439
1202	0.654623	0.588771	0.513999	0.564366
1203	0.657995	0.591021	0.517357	0.56579
1204	0.648189	0.594808	0.511429	0.571162
1205	0.650448	0.592202	0.51375	0.563386
1206	0.649752	0.580901	0.514576	0.562539
1207	0.654291	0.584959	0.51257	0.565333
1208	0.648531	0.594415	0.521042	0.563399
1209	0.648917	0.589164	0.515285	0.559598
1210	0.652921	0.588746	0.518117	0.56536
1211	0.649516	0.586447	0.51973	0.563789
1212	0.65215	0.590062	0.51417	0.561384
1213	0.652621	0.591353	0.50954	0.562351
1214	0.652289	0.595054	0.512675	0.561693
1215	0.659409	0.584676	0.513724	0.557395
1216	0.656315	0.585107	0.513383	0.560243
1217	0.654098	0.587123	0.519061	0.561156
1218	0.65154	0.592472	0.516439	0.563923
1219	0.649891	0.587984	0.514655	0.557221
1220	0.655394	0.587763	0.522209	0.561035
1221	0.650876	0.595116	0.514026	0.564742
1222	0.648863	0.5885	0.518602	0.562822
1223	0.651561	0.59289	0.516648	0.557704
1224	0.656261	0.58834	0.513724	0.564608
1225	0.653092	0.593566	0.506799	0.560955
1226	0.654002	0.58732	0.515744	0.56626
1227	0.650555	0.588771	0.518012	0.565749
1228	0.650951	0.585734	0.519612	0.556133
1229	0.65018	0.587799	0.515245	0.566058
1230	0.656818	0.587295	0.51918	0.564057
1231	0.654677	0.592152	0.51653	0.564218
1232	0.647032	0.585549	0.515678	0.565253
1233	0.653306	0.585635	0.514655	0.559719
1234	0.652525	0.588869	0.512767	0.562244
1235	0.655255	0.586238	0.513081	0.559679
1236	0.651465	0.59048	0.512885	0.567737
1237	0.648702	0.589521	0.510288	0.560391
1238	0.647953	0.590935	0.517789	0.562687
1239	0.654709	0.58775	0.512491	0.560552
1240	0.652856	0.589287	0.514537	0.562526
1241	0.65322	0.588463	0.518734	0.564433
1242	0.654452	0.596837	0.515403	0.56074
1243	0.652471	0.591365	0.515927	0.560646
1244	0.658574	0.588648	0.513435	0.56395
1245	0.655683	0.589582	0.518484	0.566421
1246	0.652717	0.594599	0.518091	0.559988
1247	0.659034	0.592214	0.515586	0.566166
1248	0.655972	0.590812	0.512058	0.562942
1249	0.649452	0.586767	0.514747	0.562539
1250	0.647139	0.590517	0.514917	0.567724
1251	0.650415	0.594329	0.512727	0.572935
1252	0.653584	0.589472	0.51476	0.561452
1253	0.656133	0.584074	0.516242	0.56266
1254	0.650266	0.591685	0.51796	0.565602
1255	0.656111	0.591169	0.516609	0.564715
1256	0.653531	0.586262	0.509488	0.559303
1257	0.650319	0.586545	0.513553	0.559679
1258	0.650779	0.58823	0.517042	0.558765
1259	0.647857	0.587566	0.518393	0.562539
1260	0.655019	0.588451	0.513881	0.566273
1261	0.656443	0.591783	0.513947	0.560726
1262	0.651925	0.588181	0.514209	0.565843
1263	0.653745	0.590628	0.518209	0.566837
1264	0.64791	0.589939	0.515193	0.559665
1265	0.651957	0.586889	0.51577	0.560229
1266	0.645137	0.593308	0.512426	0.566005
1267	0.654173	0.586926	0.512412	0.564353
1268	0.649452	0.584688	0.513881	0.553715
1269	0.651679	0.588869	0.514288	0.560283
1270	0.649538	0.593997	0.512871	0.561626
1271	0.6517	0.589029	0.51354	0.563654
1272	0.651101	0.588525	0.514747	0.566824
1273	0.654516	0.595571	0.515507	0.562231
1274	0.652075	0.592042	0.51775	0.560498
1275	0.658263	0.588058	0.519324	0.56262
1276	0.652011	0.586053	0.513855	0.563036
1277	0.653927	0.590554	0.509921	0.558846
1278	0.653017	0.588783	0.507416	0.561653
1279	0.654848	0.588771	0.518983	0.562862
1280	0.649345	0.588549	0.51434	0.562822
1281	0.654227	0.585598	0.513658	0.562271
1282	0.654248	0.58748	0.508793	0.56955
1283	0.659088	0.587111	0.510603	0.564017
1284	0.659002	0.590296	0.51354	0.556025
1285	0.651315	0.59091	0.515232	0.561129
1286	0.657332	0.58641	0.516714	0.557409
1287	0.655865	0.583975	0.512321	0.558739
1288	0.655758	0.595743	0.512635	0.560135
1289	0.649559	0.594181	0.515678	0.56211
1290	0.648842	0.590185	0.513462	0.561962
1291	0.655158	0.596505	0.511219	0.559732
1292	0.650587	0.587812	0.518668	0.558161
1293	0.656807	0.590787	0.508937	0.562351
1294	0.649495	0.589755	0.517134	0.556966
1295	0.654537	0.5923	0.514839	0.561801
1296	0.652096	0.592177	0.516242	0.562163
1297	0.656743	0.591242	0.512321	0.563735
1298	0.647525	0.584184	0.506865	0.564017
1299	0.655951	0.593579	0.518262	0.562969
1300	0.652257	0.593775	0.516793	0.557892
1301	0.654205	0.587885	0.515075	0.556214
1302	0.655533	0.591033	0.51573	0.561331
1303	0.659623	0.586754	0.516648	0.566018
1304	0.653788	0.591488	0.517658	0.560592
1305	0.652792	0.589324	0.509803	0.563681
1306	0.648413	0.585721	0.514786	0.558309
1307	0.651775	0.588316	0.514432	0.565185
1308	0.659387	0.587566	0.515442	0.561156
1309	0.651818	0.588193	0.51354	0.559276
1310	0.65079	0.590382	0.512163	0.56164
1311	0.650908	0.590271	0.512898	0.565937
1312	0.654612	0.58866	0.515114	0.562513
1313	0.656914	0.588648	0.516517	0.565642
1314	0.659088	0.593505	0.509986	0.569752
1315	0.653167	0.586521	0.514668	0.563909
1316	0.65322	0.590185	0.514026	0.562647
1317	0.654976	0.588697	0.517304	0.561546
1318	0.654045	0.59273	0.517999	0.563117
1319	0.651411	0.594944	0.517107	0.561049
1320	0.651111	0.58716	0.511219	0.562311
1321	0.653188	0.58657	0.513055	0.55479
1322	0.658424	0.584885	0.516124	0.561008
1323	0.656454	0.589447	0.514537	0.562539
1324	0.657803	0.587185	0.516006	0.557301
1325	0.654387	0.590025	0.510616	0.563359
1326	0.653574	0.587763	0.511875	0.565414
1327	0.649698	0.586668	0.511626	0.55941
1328	0.649088	0.593222	0.514393	0.563466
1329	0.648735	0.592607	0.517973	0.566394
1330	0.65185	0.588623	0.512976	0.564662
1331	0.65746	0.589828	0.514485	0.562701
1332	0.651368	0.590689	0.513632	0.558846
1333	0.649281	0.590677	0.513186	0.561358
1334	0.652856	0.592349	0.511508	0.565024
1335	0.654741	0.594046	0.514091	0.560901
1336	0.655105	0.591279	0.510616	0.560176
1337	0.653552	0.590382	0.517789	0.556952
1338	0.654709	0.588021	0.513671	0.56352
1339	0.650769	0.58898	0.509475	0.560605
1340	0.64685	0.587283	0.512399	0.558994
1341	0.652375	0.591193	0.512216	0.560592
1342	0.652482	0.585525	0.518419	0.553353
1343	0.658038	0.592669	0.513829	0.563654
1344	0.655405	0.588869	0.512006	0.560337
1345	0.657257	0.587135	0.512989	0.559826
1346	0.655501	0.585746	0.50874	0.566072
1347	0.655319	0.585881	0.512662	0.564594
1348	0.654088	0.588119	0.51813	0.56356
1349	0.652492	0.59321	0.514222	0.559061
1350	0.656411	0.587947	0.508491	0.561143
1351	0.655619	0.592767	0.514812	0.559531
1352	0.652974	0.593185	0.51577	0.562137
1353	0.654987	0.59412	0.510498	0.561438
1354	0.65139	0.586767	0.512386	0.565239
1355	0.656293	0.589619	0.512334	0.562096
1356	0.649398	0.590701	0.514144	0.560538
1357	0.65609	0.589472	0.513239	0.555005
1358	0.654569	0.587603	0.512255	0.563506
1359	0.653028	0.588894	0.510196	0.556858
1360	0.654516	0.589668	0.508832	0.56129
1361	0.652	0.589841	0.511062	0.559773
1362	0.656518	0.588759	0.514314	0.564541
1363	0.653456	0.59166	0.511009	0.555555
1364	0.65776	0.589779	0.51434	0.558416
1365	0.6567	0.583041	0.513527	0.56215
1366	0.654976	0.589545	0.515534	0.552144
1367	0.649538	0.594735	0.513553	0.561384
1368	0.656861	0.593763	0.511508	0.562942
1369	0.649859	0.593739	0.515521	0.556939
1370	0.651861	0.587676	0.51438	0.561425
1371	0.650009	0.58657	0.511744	0.56211
1372	0.653627	0.589914	0.519206	0.560767
1373	0.652268	0.591501	0.509632	0.564406
1374	0.655844	0.584787	0.512111	0.56493
1375	0.653156	0.590087	0.510747	0.558967
1376	0.657107	0.583717	0.508596	0.560753
1377	0.65154	0.583201	0.511101	0.563426
1378	0.659248	0.591574	0.510786	0.556294
1379	0.65049	0.584762	0.512885	0.558564
1380	0.650041	0.589189	0.518681	0.558228
1381	0.654709	0.591341	0.513409	0.562942
1382	0.656186	0.598964	0.513475	0.561129
1383	0.64972	0.587455	0.509842	0.561049
1384	0.65185	0.587086	0.508019	0.561438
1385	0.65473	0.586164	0.51476	0.558886
1386	0.653906	0.587984	0.51678	0.561075
1387	0.655576	0.593222	0.514957	0.560243
1388	0.650458	0.587369	0.512019	0.568328
1389	0.657995	0.59032	0.514839	0.563547
1390	0.663424	0.58518	0.512845	0.558067
1391	0.656486	0.588881	0.514799	0.562177
1392	0.651647	0.587922	0.515625	0.556818
1393	0.656133	0.590935	0.514157	0.563359
1394	0.6567	0.592005	0.514511	0.561787
1395	0.652996	0.590849	0.511337	0.56587
1396	0.654098	0.58898	0.512583	0.553809
1397	0.655383	0.590234	0.508701	0.560713
1398	0.65246	0.588427	0.515232	0.559853
1399	0.653831	0.590234	0.510891	0.559303
1400	0.657075	0.589841	0.508557	0.559706
1401	0.654302	0.585623	0.512373	0.558806
1402	0.656015	0.59139	0.509121	0.563372
1403	0.659548	0.587111	0.513134	0.559558
1404	0.659655	0.588168	0.515088	0.561008
1405	0.653649	0.59428	0.511652	0.555596
1406	0.647257	0.59321	0.510275	0.557207
1407	0.65155	0.591464	0.514904	0.556536
1408	0.656775	0.591451	0.50937	0.564796
1409	0.658574	0.589607	0.514327	0.559423
1410	0.655115	0.58764	0.514288	0.564635
1411	0.651561	0.591783	0.505199	0.559518
1412	0.650833	0.587873	0.516137	0.563829
1413	0.65625	0.587947	0.516242	0.564715
1414	0.656518	0.591451	0.516858	0.562338
1415	0.656208	0.592521	0.512006	0.564124
1416	0.654409	0.591009	0.513475	0.561062
1417	0.652032	0.587148	0.509265	0.565441
1418	0.654013	0.58823	0.50718	0.560646
1419	0.661282	0.591648	0.514485	0.562956
1420	0.655362	0.585426	0.510537	0.56129
1421	0.658852	0.591685	0.513383	0.560458
1422	0.654291	0.588955	0.509409	0.557113
1423	0.652632	0.589177	0.509671	0.556039
1424	0.65943	0.588045	0.511652	0.560981
1425	0.658649	0.591734	0.512596	0.559652
1426	0.659623	0.584836	0.510458	0.565682
1427	0.652396	0.592214	0.505435	0.564272
1428	0.658777	0.590591	0.508373	0.564702
1429	0.654334	0.595681	0.51295	0.558362
1430	0.658509	0.587308	0.512727	0.557221
1431	0.647771	0.584135	0.511403	0.562378
1432	0.658124	0.593972	0.512006	0.564433
1433	0.652525	0.593603	0.510353	0.560861
1434	0.65594	0.590849	0.512871	0.560565
1435	0.650651	0.592349	0.512386	0.563332
1436	0.652043	0.598079	0.51417	0.558067
1437	0.653349	0.589115	0.511717	0.559504
1438	0.654933	0.591488	0.510511	0.562472
1439	0.654291	0.58759	0.508242	0.56313
1440	0.658638	0.59514	0.508203	0.559155
1441	0.655041	0.58973	0.512412	0.560579
1442	0.654933	0.594907	0.505816	0.557301
1443	0.652471	0.586865	0.511508	0.554763
1444	0.6523	0.591943	0.508806	0.562043
1445	0.65488	0.588636	0.512452	0.561062
1446	0.657246	0.587369	0.510511	0.561331
1447	0.65549	0.589336	0.509488	0.557409
1448	0.649869	0.587295	0.510944	0.559128
1449	0.654045	0.589472	0.514104	0.561344
1450	0.660586	0.587295	0.510668	0.55937
1451	0.65564	0.587627	0.514445	0.564017
1452	0.653809	0.586361	0.51034	0.563748
1453	0.652739	0.584713	0.510235	0.564581
1454	0.652856	0.590787	0.511547	0.55941
1455	0.650694	0.589029	0.514157	0.557624
1456	0.654548	0.590628	0.512937	0.558027
1457	0.652321	0.588463	0.512268	0.561331
1458	0.650148	0.587443	0.51278	0.561922
1459	0.657096	0.59005	0.512898	0.557476
1460	0.653135	0.588254	0.513921	0.559625
1461	0.659366	0.59439	0.507455	0.559786
1462	0.656743	0.586631	0.512124	0.56027
1463	0.651615	0.592595	0.508583	0.560552
1464	0.656357	0.587025	0.510117	0.560901
1465	0.651497	0.588451	0.514655	0.557288
1466	0.655918	0.590591	0.512767	0.563144
1467	0.651914	0.590222	0.509029	0.551284
1468	0.648563	0.594538	0.512019	0.559719
1469	0.657471	0.592128	0.508504	0.56129
1470	0.655265	0.58775	0.512255	0.560659
1471	0.660362	0.58973	0.516137	0.562956
1472	0.656218	0.594538	0.511744	0.556415
1473	0.654569	0.589066	0.510668	0.560834
1474	0.652471	0.588955	0.508753	0.560511
1475	0.65473	0.586373	0.513317	0.557557
1476	0.653477	0.591181	0.507534	0.558376
1477	0.658552	0.595915	0.509816	0.55111
1478	0.65852	0.593603	0.511848	0.561008
1479	0.658552	0.59396	0.514117	0.557866
1480	0.655041	0.589115	0.509278	0.563318
1481	0.65337	0.595435	0.506144	0.556254
1482	0.65276	0.594722	0.508858	0.558456
1483	0.652707	0.588254	0.509304	0.565266
1484	0.658381	0.586705	0.512203	0.558322
1485	0.65412	0.584455	0.507993	0.560968
1486	0.648285	0.589361	0.507324	0.558403
1487	0.659162	0.590345	0.508622	0.560713
1488	0.652717	0.596739	0.513475	0.560364
1489	0.653788	0.588722	0.513514	0.562177
1490	0.662342	0.586767	0.509908	0.559168
1491	0.658338	0.588168	0.512557	0.558389
1492	0.658745	0.592964	0.508491	0.559115
1493	0.65245	0.589742	0.508321	0.559141
1494	0.652985	0.591697	0.51413	0.558712
1495	0.654751	0.587578	0.512845	0.567522
1496	0.65458	0.588857	0.515586	0.566622
1497	0.651379	0.589226	0.507311	0.555878
1498	0.651293	0.59439	0.510812	0.555623
1499	0.655383	0.59096	0.509698	0.56164
1500	0.65624	0.593173	0.511389	0.558054

## Sheet: Figure S6
Figure S6C
	F/Fmax							NBD-PC on the outer leaflet (%)				NBD-PC on the outer leaflet (%)
hours	Liposome	VDAC1	hours	Liposome	VDAC1		hours	Liposome	VDAC1		hours	Liposome	V1 WT
0	0.398653	0.407552	0	0.375552	0.337088		0	100	100		0	100	100
0.0833333	0.389988	0.470433	2	0.378863	0.397904		5	102.173	84.5711		2	99.1185	81.9582
0.166667	0.408195	0.414411	4	0.380806	0.416686		10	97.6064	98.3169		4	98.601	76.3864
0.5	0.404575	0.431876	6	0.382405	0.428492		30	98.5143	94.0316		6	98.1753	72.8841
0.666667	0.395072	0.396029	8	0.382805	0.440151		40	100.898	102.827		8	98.0687	69.4253
1	0.402701	0.435745	10	0.38786	0.443622		60	98.9845	93.0823		10	96.7227	68.3955
1.5	0.388179	0.427032	12	0.361097	0.453708		90	102.627	95.2202		12	103.849	65.4036
3	0.40761	0.444827	26	0.377986	0.484001		180	97.7531	90.8539		26	99.3519	56.4169
5	0.388936	0.465392	28	0.394066	0.477821		300	102.438	85.8079		28	95.0702	58.2502
7	0.434192	0.482732					420	91.0851	81.5531
22	0.405292	0.537334					1320	98.3347	68.1557
24	0.418826	0.526726					1440	94.9396	70.7584
26	0.42684	0.536243					1560	92.9295	68.4234
28	0.387547	0.527784					1680	102.786	70.4988

[truncated: 4 more sheets: Figure S7, Figure S9, Figure S11, Figure S12]
